# Supplementary material for: Quaternion-Based Gesture Recognition Using Wireless Wearable Motion Capture Sensors
Source: Sensors (Basel). 2016 Apr 28;16(5):605. doi: 10.3390/s16050605 (PMC4883296; doi:10.3390/s16050605)
Supplement: Supplementary file 1 [file sensors-16-00605-s001.zip › MultiSensorGestureData/P2/3. Throw/Training15.txt]

0.800903 -0.207458 -0.322998 0.459534 1441741147 0.800903 -0.207458 -0.322998 0.459534 1441741147 0.800903 -0.207458 -0.322998 0.459534 1441741147 0.800903 -0.207458 -0.322998 0.459534 1441741147 0.800903 -0.207458 -0.322998 0.459534 1441741147 0.800903 -0.207458 -0.322998 0.459534 1441741147 0.797058 -0.235291 -0.138489 0.538635 1441741147 0.797058 -0.235291 -0.138489 0.538635 1441741147 0.797058 -0.235291 -0.138489 0.538635 1441741147 0.797058 -0.235291 -0.138489 0.538635 1441741147 0.754272 -0.277527 0.051025 0.592773 1441741147 0.754272 -0.277527 0.051025 0.592773 1441741147 0.754272 -0.277527 0.051025 0.592773 1441741147 0.754272 -0.277527 0.051025 0.592773 1441741147 0.754272 -0.277527 0.051025 0.592773 1441741147 0.754272 -0.277527 0.051025 0.592773 1441741147 0.678528 -0.322327 0.239319 0.615112 1441741147 0.678528 -0.322327 0.239319 0.615112 1441741147 0.678528 -0.322327 0.239319 0.615112 1441741147 0.678528 -0.322327 0.239319 0.615112 1441741147 0.678528 -0.322327 0.239319 0.615112 1441741147 0.678528 -0.322327 0.239319 0.615112 1441741147 0.678528 -0.322327 0.239319 0.615112 1441741147 0.678528 -0.322327 0.239319 0.615112 1441741147 0.566040 -0.356506 0.420593 0.612793 1441741147 0.566040 -0.356506 0.420593 0.612793 1441741147 0.566040 -0.356506 0.420593 0.612793 1441741147 0.566040 -0.356506 0.420593 0.612793 1441741147 0.566040 -0.356506 0.420593 0.612793 1441741147 0.566040 -0.356506 0.420593 0.612793 1441741147 0.436218 -0.369202 0.574890 0.585510 1441741147 0.436218 -0.369202 0.574890 0.585510 1441741147 0.436218 -0.369202 0.574890 0.585510 1441741147 0.436218 -0.369202 0.574890 0.585510 1441741147 0.436218 -0.369202 0.574890 0.585510 1441741147 0.436218 -0.369202 0.574890 0.585510 1441741147 0.309937 -0.359680 0.703064 0.529358 1441741147 0.309937 -0.359680 0.703064 0.529358 1441741147 0.309937 -0.359680 0.703064 0.529358 1441741147 0.309937 -0.359680 0.703064 0.529358 1441741147 0.309937 -0.359680 0.703064 0.529358 1441741147 0.309937 -0.359680 0.703064 0.529358 1441741148 0.189453 -0.327515 0.788574 0.484680 1441741148 0.189453 -0.327515 0.788574 0.484680 1441741148 0.189453 -0.327515 0.788574 0.484680 1441741148 0.189453 -0.327515 0.788574 0.484680 1441741148 0.189453 -0.327515 0.788574 0.484680 1441741148 0.189453 -0.327515 0.788574 0.484680 1441741148 0.115417 -0.291992 0.834290 0.453186 1441741148 0.115417 -0.291992 0.834290 0.453186 1441741148 0.115417 -0.291992 0.834290 0.453186 1441741148 0.115417 -0.291992 0.834290 0.453186 1441741148 0.115417 -0.291992 0.834290 0.453186 1441741148 0.115417 -0.291992 0.834290 0.453186 1441741148 0.090576 -0.280640 0.843384 0.449097 1441741148 0.090576 -0.280640 0.843384 0.449097 1441741148 0.090576 -0.280640 0.843384 0.449097 1441741148 0.090576 -0.280640 0.843384 0.449097 1441741148 0.090576 -0.280640 0.843384 0.449097 1441741148 0.090576 -0.280640 0.843384 0.449097 1441741148 0.090576 -0.280640 0.843384 0.449097 1441741148 0.090576 -0.280640 0.843384 0.449097 1441741148 0.108093 -0.311401 0.822815 0.462830 1441741148 0.108093 -0.311401 0.822815 0.462830 1441741148 0.108093 -0.311401 0.822815 0.462830 1441741148 0.108093 -0.311401 0.822815 0.462830 1441741148 0.108093 -0.311401 0.822815 0.462830 1441741148 0.108093 -0.311401 0.822815 0.462830 1441741148 0.143982 -0.382935 0.772278 0.486023 1441741148 0.143982 -0.382935 0.772278 0.486023 1441741148 0.143982 -0.382935 0.772278 0.486023 1441741148 0.143982 -0.382935 0.772278 0.486023 1441741148 0.143982 -0.382935 0.772278 0.486023 1441741148 0.143982 -0.382935 0.772278 0.486023 1441741148 0.246643 -0.471619 0.664551 0.524414 1441741148 0.246643 -0.471619 0.664551 0.524414 1441741148 0.246643 -0.471619 0.664551 0.524414 1441741148 0.246643 -0.471619 0.664551 0.524414 1441741148 0.246643 -0.471619 0.664551 0.524414 1441741148 0.246643 -0.471619 0.664551 0.524414 1441741148 0.442566 -0.511719 0.472351 0.564880 1441741148 0.442566 -0.511719 0.472351 0.564880 1441741148 0.442566 -0.511719 0.472351 0.564880 1441741148 0.442566 -0.511719 0.472351 0.564880 1441741148 0.442566 -0.511719 0.472351 0.564880 1441741148 0.442566 -0.511719 0.472351 0.564880 1441741148 0.751831 -0.308472 0.163452 0.559326 1441741148 0.751831 -0.308472 0.163452 0.559326 1441741148 0.751831 -0.308472 0.163452 0.559326 1441741148 0.751831 -0.308472 0.163452 0.559326 1441741148 0.751831 -0.308472 0.163452 0.559326 1441741148 0.751831 -0.308472 0.163452 0.559326 1441741148 0.876953 -0.170898 0.015930 0.448792 1441741148 0.876953 -0.170898 0.015930 0.448792 1441741148 0.876953 -0.170898 0.015930 0.448792 1441741148 0.876953 -0.170898 0.015930 0.448792 1441741148 0.876953 -0.170898 0.015930 0.448792 1441741148 0.876953 -0.170898 0.015930 0.448792 1441741148 0.856323 -0.187927 0.044312 0.478943 1441741148 0.856323 -0.187927 0.044312 0.478943 1441741148 0.856323 -0.187927 0.044312 0.478943 1441741148 0.856323 -0.187927 0.044312 0.478943 1441741148 0.856323 -0.187927 0.044312 0.478943 1441741148 0.856323 -0.187927 0.044312 0.478943 1441741148 0.858948 -0.147339 0.025757 0.489624 1441741148 0.858948 -0.147339 0.025757 0.489624 1441741148 0.858948 -0.147339 0.025757 0.489624 1441741148 0.858948 -0.147339 0.025757 0.489624 1441741148 0.858948 -0.147339 0.025757 0.489624 1441741148 0.858948 -0.147339 0.025757 0.489624 1441741148 0.829468 -0.207214 0.036133 0.517334 1441741148 0.829468 -0.207214 0.036133 0.517334 1441741148 0.829468 -0.207214 0.036133 0.517334 1441741148 0.829468 -0.207214 0.036133 0.517334 1441741148 0.829468 -0.207214 0.036133 0.517334 1441741148 0.829468 -0.207214 0.036133 0.517334 1441741148 0.782227 -0.239258 0.073242 0.570435 1441741148 0.782227 -0.239258 0.073242 0.570435 1441741148 0.782227 -0.239258 0.073242 0.570435 1441741148 0.782227 -0.239258 0.073242 0.570435 1441741148 0.782227 -0.239258 0.073242 0.570435 1441741148 0.782227 -0.239258 0.073242 0.570435 1441741148 0.700073 -0.308228 0.161438 0.623535 1441741148 0.700073 -0.308228 0.161438 0.623535 1441741148 0.700073 -0.308228 0.161438 0.623535 1441741148 0.700073 -0.308228 0.161438 0.623535 1441741148 0.700073 -0.308228 0.161438 0.623535 1441741148 0.700073 -0.308228 0.161438 0.623535 1441741148 0.606812 -0.332214 0.291443 0.660583 1441741148 0.606812 -0.332214 0.291443 0.660583 1441741148 0.606812 -0.332214 0.291443 0.660583 1441741148 0.606812 -0.332214 0.291443 0.660583 1441741148 0.606812 -0.332214 0.291443 0.660583 1441741148 0.606812 -0.332214 0.291443 0.660583 1441741148 0.506287 -0.346558 0.423462 0.666443 1441741148 0.506287 -0.346558 0.423462 0.666443 1441741148 0.506287 -0.346558 0.423462 0.666443 1441741148 0.506287 -0.346558 0.423462 0.666443 1441741148 0.506287 -0.346558 0.423462 0.666443 1441741148 0.506287 -0.346558 0.423462 0.666443 1441741148 0.506287 -0.346558 0.423462 0.666443 1441741148 0.506287 -0.346558 0.423462 0.666443 1441741148 0.388550 -0.360168 0.552429 0.643433 1441741148 0.388550 -0.360168 0.552429 0.643433 1441741148 0.388550 -0.360168 0.552429 0.643433 1441741148 0.388550 -0.360168 0.552429 0.643433 1441741148 0.388550 -0.360168 0.552429 0.643433 1441741148 0.388550 -0.360168 0.552429 0.643433 1441741148 0.251709 -0.354004 0.681091 0.589355 1441741148 0.251709 -0.354004 0.681091 0.589355 1441741148 0.251709 -0.354004 0.681091 0.589355 1441741148 0.251709 -0.354004 0.681091 0.589355 1441741148 0.251709 -0.354004 0.681091 0.589355 1441741148 0.251709 -0.354004 0.681091 0.589355 1441741148 0.115723 -0.335022 0.782227 0.512207 1441741149 0.115723 -0.335022 0.782227 0.512207 1441741149 0.115723 -0.335022 0.782227 0.512207 1441741149 0.115723 -0.335022 0.782227 0.512207 1441741149 0.115723 -0.335022 0.782227 0.512207 1441741149 0.115723 -0.335022 0.782227 0.512207 1441741149 0.026794 -0.306458 0.835205 0.455750 1441741149 0.026794 -0.306458 0.835205 0.455750 1441741149 0.026794 -0.306458 0.835205 0.455750 1441741149 0.026794 -0.306458 0.835205 0.455750 1441741149 0.026794 -0.306458 0.835205 0.455750 1441741149 0.026794 -0.306458 0.835205 0.455750 1441741149 0.010681 -0.280029 0.850281 0.445435 1441741149 0.010681 -0.280029 0.850281 0.445435 1441741149 0.010681 -0.280029 0.850281 0.445435 1441741149 0.010681 -0.280029 0.850281 0.445435 1441741149 0.010681 -0.280029 0.850281 0.445435 1441741149 0.010681 -0.280029 0.850281 0.445435 1441741149 0.036072 -0.279968 0.844543 0.455017 1441741149 0.036072 -0.279968 0.844543 0.455017 1441741149 0.036072 -0.279968 0.844543 0.455017 1441741149 0.036072 -0.279968 0.844543 0.455017 1441741149 0.036072 -0.279968 0.844543 0.455017 1441741149 0.036072 -0.279968 0.844543 0.455017 1441741149 0.066284 -0.312683 0.825806 0.464539 1441741149 0.066284 -0.312683 0.825806 0.464539 1441741149 0.066284 -0.312683 0.825806 0.464539 1441741149 0.066284 -0.312683 0.825806 0.464539 1441741149 0.066284 -0.312683 0.825806 0.464539 1441741149 0.066284 -0.312683 0.825806 0.464539 1441741149 0.095581 -0.375916 0.787842 0.478333 1441741149 0.095581 -0.375916 0.787842 0.478333 1441741149 0.095581 -0.375916 0.787842 0.478333 1441741149 0.095581 -0.375916 0.787842 0.478333 1441741149 0.095581 -0.375916 0.787842 0.478333 1441741149 0.095581 -0.375916 0.787842 0.478333 1441741149 0.171753 -0.452454 0.713257 0.506897 1441741149 0.171753 -0.452454 0.713257 0.506897 1441741149 0.171753 -0.452454 0.713257 0.506897 1441741149 0.171753 -0.452454 0.713257 0.506897 1441741149 0.171753 -0.452454 0.713257 0.506897 1441741149 0.171753 -0.452454 0.713257 0.506897 1441741149 0.358398 -0.490906 0.577698 0.544739 1441741149 0.358398 -0.490906 0.577698 0.544739 1441741149 0.358398 -0.490906 0.577698 0.544739 1441741149 0.358398 -0.490906 0.577698 0.544739 1441741149 0.358398 -0.490906 0.577698 0.544739 1441741149 0.358398 -0.490906 0.577698 0.544739 1441741149 0.634155 -0.387085 0.323120 0.586121 1441741149 0.634155 -0.387085 0.323120 0.586121 1441741149 0.634155 -0.387085 0.323120 0.586121 1441741149 0.634155 -0.387085 0.323120 0.586121 1441741149 0.634155 -0.387085 0.323120 0.586121 1441741149 0.634155 -0.387085 0.323120 0.586121 1441741149 0.850464 -0.172424 0.085510 0.489502 1441741149 0.850464 -0.172424 0.085510 0.489502 1441741149 0.850464 -0.172424 0.085510 0.489502 1441741149 0.850464 -0.172424 0.085510 0.489502 1441741149 0.850464 -0.172424 0.085510 0.489502 1441741149 0.850464 -0.172424 0.085510 0.489502 1441741149 0.866272 -0.174133 0.109009 0.455261 1441741149 0.866272 -0.174133 0.109009 0.455261 1441741149 0.866272 -0.174133 0.109009 0.455261 1441741149 0.866272 -0.174133 0.109009 0.455261 1441741149 0.866272 -0.174133 0.109009 0.455261 1441741149 0.866272 -0.174133 0.109009 0.455261 1441741149 0.843018 -0.176025 0.065674 0.503967 1441741149 0.843018 -0.176025 0.065674 0.503967 1441741149 0.843018 -0.176025 0.065674 0.503967 1441741149 0.843018 -0.176025 0.065674 0.503967 1441741149 0.843018 -0.176025 0.065674 0.503967 1441741149 0.843018 -0.176025 0.065674 0.503967 1441741149 0.835022 -0.193115 0.081543 0.508667 1441741149 0.835022 -0.193115 0.081543 0.508667 1441741149 0.835022 -0.193115 0.081543 0.508667 1441741149 0.835022 -0.193115 0.081543 0.508667 1441741149 0.835022 -0.193115 0.081543 0.508667 1441741149 0.835022 -0.193115 0.081543 0.508667 1441741149 0.835022 -0.193115 0.081543 0.508667 1441741149 0.814941 -0.187195 0.092896 0.540466 1441741149 0.814941 -0.187195 0.092896 0.540466 1441741149 0.814941 -0.187195 0.092896 0.540466 1441741149 0.814941 -0.187195 0.092896 0.540466 1441741149 0.814941 -0.187195 0.092896 0.540466 1441741149 0.814941 -0.187195 0.092896 0.540466 1441741149 0.754272 -0.245544 0.159912 0.587524 1441741149 0.754272 -0.245544 0.159912 0.587524 1441741149 0.754272 -0.245544 0.159912 0.587524 1441741149 0.754272 -0.245544 0.159912 0.587524 1441741149 0.754272 -0.245544 0.159912 0.587524 1441741149 0.754272 -0.245544 0.159912 0.587524 1441741149 0.665344 -0.297180 0.242188 0.640503 1441741149 0.665344 -0.297180 0.242188 0.640503 1441741149 0.665344 -0.297180 0.242188 0.640503 1441741149 0.665344 -0.297180 0.242188 0.640503 1441741149 0.665344 -0.297180 0.242188 0.640503 1441741149 0.665344 -0.297180 0.242188 0.640503 1441741149 0.563965 -0.324768 0.359985 0.668396 1441741149 0.563965 -0.324768 0.359985 0.668396 1441741149 0.563965 -0.324768 0.359985 0.668396 1441741149 0.563965 -0.324768 0.359985 0.668396 1441741149 0.563965 -0.324768 0.359985 0.668396 1441741149 0.563965 -0.324768 0.359985 0.668396 1441741149 0.475647 -0.321594 0.476135 0.666016 1441741149 0.475647 -0.321594 0.476135 0.666016 1441741149 0.475647 -0.321594 0.476135 0.666016 1441741149 0.475647 -0.321594 0.476135 0.666016 1441741149 0.475647 -0.321594 0.476135 0.666016 1441741149 0.475647 -0.321594 0.476135 0.666016 1441741149 0.475647 -0.321594 0.476135 0.666016 1441741149 0.349670 -0.334351 0.586914 0.649170 1441741149 0.349670 -0.334351 0.586914 0.649170 1441741149 0.349670 -0.334351 0.586914 0.649170 1441741150 0.349670 -0.334351 0.586914 0.649170 1441741150 0.349670 -0.334351 0.586914 0.649170 1441741150 0.349670 -0.334351 0.586914 0.649170 1441741150 0.349670 -0.334351 0.586914 0.649170 1441741150 0.205994 -0.331848 0.702820 0.594543 1441741150 0.205994 -0.331848 0.702820 0.594543 1441741150 0.205994 -0.331848 0.702820 0.594543 1441741150 0.205994 -0.331848 0.702820 0.594543 1441741150 0.205994 -0.331848 0.702820 0.594543 1441741150 0.205994 -0.331848 0.702820 0.594543 1441741150 0.061157 -0.301453 0.804932 0.507385 1441741150 0.061157 -0.301453 0.804932 0.507385 1441741150 0.061157 -0.301453 0.804932 0.507385 1441741150 0.061157 -0.301453 0.804932 0.507385 1441741150 0.061157 -0.301453 0.804932 0.507385 1441741150 0.061157 -0.301453 0.804932 0.507385 1441741150 -0.030396 -0.260498 0.848450 0.459656 1441741150 -0.030396 -0.260498 0.848450 0.459656 1441741150 -0.030396 -0.260498 0.848450 0.459656 1441741150 -0.030396 -0.260498 0.848450 0.459656 1441741150 -0.030396 -0.260498 0.848450 0.459656 1441741150 -0.030396 -0.260498 0.848450 0.459656 1441741150 -0.020203 -0.239014 0.855957 0.458008 1441741150 -0.020203 -0.239014 0.855957 0.458008 1441741150 -0.020203 -0.239014 0.855957 0.458008 1441741150 -0.020203 -0.239014 0.855957 0.458008 1441741150 -0.020203 -0.239014 0.855957 0.458008 1441741150 -0.020203 -0.239014 0.855957 0.458008 1441741150 -0.020203 -0.239014 0.855957 0.458008 1441741150 0.043518 -0.254028 0.839478 0.478333 1441741150 0.043518 -0.254028 0.839478 0.478333 1441741150 0.043518 -0.254028 0.839478 0.478333 1441741150 0.043518 -0.254028 0.839478 0.478333 1441741150 0.043518 -0.254028 0.839478 0.478333 1441741150 0.043518 -0.254028 0.839478 0.478333 1441741150 0.078674 -0.291016 0.826355 0.475586 1441741150 0.078674 -0.291016 0.826355 0.475586 1441741150 0.078674 -0.291016 0.826355 0.475586 1441741150 0.078674 -0.291016 0.826355 0.475586 1441741150 0.078674 -0.291016 0.826355 0.475586 1441741150 0.078674 -0.291016 0.826355 0.475586 1441741150 0.067810 -0.347778 0.811462 0.464661 1441741150 0.067810 -0.347778 0.811462 0.464661 1441741150 0.067810 -0.347778 0.811462 0.464661 1441741150 0.067810 -0.347778 0.811462 0.464661 1441741150 0.067810 -0.347778 0.811462 0.464661 1441741150 0.067810 -0.347778 0.811462 0.464661 1441741150 0.067810 -0.347778 0.811462 0.464661 1441741150 0.121460 -0.419922 0.757141 0.485413 1441741150 0.121460 -0.419922 0.757141 0.485413 1441741150 0.121460 -0.419922 0.757141 0.485413 1441741150 0.121460 -0.419922 0.757141 0.485413 1441741150 0.121460 -0.419922 0.757141 0.485413 1441741150 0.121460 -0.419922 0.757141 0.485413 1441741150 0.230469 -0.487793 0.636597 0.551086 1441741150 0.230469 -0.487793 0.636597 0.551086 1441741150 0.230469 -0.487793 0.636597 0.551086 1441741150 0.230469 -0.487793 0.636597 0.551086 1441741150 0.230469 -0.487793 0.636597 0.551086 1441741150 0.230469 -0.487793 0.636597 0.551086 1441741150 0.441956 -0.487488 0.468750 0.589294 1441741150 0.441956 -0.487488 0.468750 0.589294 1441741150 0.441956 -0.487488 0.468750 0.589294 1441741150 0.441956 -0.487488 0.468750 0.589294 1441741150 0.441956 -0.487488 0.468750 0.589294 1441741150 0.441956 -0.487488 0.468750 0.589294 1441741150 0.705627 -0.327637 0.179077 0.602173 1441741150 0.705627 -0.327637 0.179077 0.602173 1441741150 0.705627 -0.327637 0.179077 0.602173 1441741150 0.705627 -0.327637 0.179077 0.602173 1441741150 0.705627 -0.327637 0.179077 0.602173 1441741150 0.705627 -0.327637 0.179077 0.602173 1441741150 0.705627 -0.327637 0.179077 0.602173 1441741150 0.851196 -0.180237 0.007263 0.492798 1441741150 0.851196 -0.180237 0.007263 0.492798 1441741150 0.851196 -0.180237 0.007263 0.492798 1441741150 0.851196 -0.180237 0.007263 0.492798 1441741150 0.851196 -0.180237 0.007263 0.492798 1441741150 0.851196 -0.180237 0.007263 0.492798 1441741150 0.820068 -0.242371 0.064148 0.514404 1441741150 0.820068 -0.242371 0.064148 0.514404 1441741150 0.820068 -0.242371 0.064148 0.514404 1441741150 0.820068 -0.242371 0.064148 0.514404 1441741150 0.820068 -0.242371 0.064148 0.514404 1441741150 0.812134 -0.248291 0.048462 0.525696 1441741150 0.812134 -0.248291 0.048462 0.525696 1441741150 0.812134 -0.248291 0.048462 0.525696 1441741150 0.812134 -0.248291 0.048462 0.525696 1441741150 0.812134 -0.248291 0.048462 0.525696 1441741150 0.812134 -0.248291 0.048462 0.525696 1441741150 0.812134 -0.248291 0.048462 0.525696 1441741150 0.810852 -0.225952 0.064026 0.536011 1441741150 0.810852 -0.225952 0.064026 0.536011 1441741150 0.810852 -0.225952 0.064026 0.536011 1441741150 0.810852 -0.225952 0.064026 0.536011 1441741150 0.810852 -0.225952 0.064026 0.536011 1441741150 0.810852 -0.225952 0.064026 0.536011 1441741150 0.777527 -0.247314 0.098022 0.569702 1441741150 0.777527 -0.247314 0.098022 0.569702 1441741150 0.777527 -0.247314 0.098022 0.569702 1441741150 0.777527 -0.247314 0.098022 0.569702 1441741150 0.777527 -0.247314 0.098022 0.569702 1441741150 0.777527 -0.247314 0.098022 0.569702 1441741150 0.710938 -0.292603 0.186584 0.611572 1441741150 0.710938 -0.292603 0.186584 0.611572 1441741150 0.710938 -0.292603 0.186584 0.611572 1441741150 0.710938 -0.292603 0.186584 0.611572 1441741150 0.710938 -0.292603 0.186584 0.611572 1441741150 0.710938 -0.292603 0.186584 0.611572 1441741150 0.624878 -0.321350 0.312195 0.639282 1441741150 0.624878 -0.321350 0.312195 0.639282 1441741150 0.624878 -0.321350 0.312195 0.639282 1441741151 0.624878 -0.321350 0.312195 0.639282 1441741151 0.624878 -0.321350 0.312195 0.639282 1441741151 0.624878 -0.321350 0.312195 0.639282 1441741151 0.530701 -0.327881 0.449402 0.639404 1441741151 0.530701 -0.327881 0.449402 0.639404 1441741151 0.530701 -0.327881 0.449402 0.639404 1441741151 0.530701 -0.327881 0.449402 0.639404 1441741151 0.530701 -0.327881 0.449402 0.639404 1441741151 0.530701 -0.327881 0.449402 0.639404 1441741151 0.530701 -0.327881 0.449402 0.639404 1441741151 0.421631 -0.334167 0.562317 0.627930 1441741151 0.421631 -0.334167 0.562317 0.627930 1441741151 0.421631 -0.334167 0.562317 0.627930 1441741151 0.421631 -0.334167 0.562317 0.627930 1441741151 0.421631 -0.334167 0.562317 0.627930 1441741151 0.421631 -0.334167 0.562317 0.627930 1441741151 0.300659 -0.324341 0.684875 0.579041 1441741151 0.300659 -0.324341 0.684875 0.579041 1441741151 0.300659 -0.324341 0.684875 0.579041 1441741151 0.300659 -0.324341 0.684875 0.579041 1441741151 0.300659 -0.324341 0.684875 0.579041 1441741151 0.300659 -0.324341 0.684875 0.579041 1441741151 0.165955 -0.297546 0.790100 0.509521 1441741151 0.165955 -0.297546 0.790100 0.509521 1441741151 0.165955 -0.297546 0.790100 0.509521 1441741151 0.165955 -0.297546 0.790100 0.509521 1441741151 0.165955 -0.297546 0.790100 0.509521 1441741151 0.165955 -0.297546 0.790100 0.509521 1441741151 0.165955 -0.297546 0.790100 0.509521 1441741151 0.061829 -0.243530 0.863281 0.437683 1441741151 0.061829 -0.243530 0.863281 0.437683 1441741151 0.061829 -0.243530 0.863281 0.437683 1441741151 0.061829 -0.243530 0.863281 0.437683 1441741151 0.061829 -0.243530 0.863281 0.437683 1441741151 0.061829 -0.243530 0.863281 0.437683 1441741151 0.008179 -0.188965 0.898865 0.395264 1441741151 0.008179 -0.188965 0.898865 0.395264 1441741151 0.008179 -0.188965 0.898865 0.395264 1441741151 0.008179 -0.188965 0.898865 0.395264 1441741151 0.008179 -0.188965 0.898865 0.395264 1441741151 0.006409 -0.161133 0.910645 0.380310 1441741151 0.006409 -0.161133 0.910645 0.380310 1441741151 0.006409 -0.161133 0.910645 0.380310 1441741151 0.006409 -0.161133 0.910645 0.380310 1441741151 0.006409 -0.161133 0.910645 0.380310 1441741151 0.006409 -0.161133 0.910645 0.380310 1441741151 0.006409 -0.161133 0.910645 0.380310 1441741151 0.025635 -0.174500 0.904541 0.388062 1441741151 0.025635 -0.174500 0.904541 0.388062 1441741151 0.025635 -0.174500 0.904541 0.388062 1441741151 0.025635 -0.174500 0.904541 0.388062 1441741151 0.025635 -0.174500 0.904541 0.388062 1441741151 0.045105 -0.219788 0.888245 0.400757 1441741151 0.045105 -0.219788 0.888245 0.400757 1441741151 0.045105 -0.219788 0.888245 0.400757 1441741151 0.045105 -0.219788 0.888245 0.400757 1441741151 0.045105 -0.219788 0.888245 0.400757 1441741151 0.045105 -0.219788 0.888245 0.400757 1441741151 0.045105 -0.219788 0.888245 0.400757 1441741151 0.080994 -0.296570 0.848511 0.430603 1441741151 0.080994 -0.296570 0.848511 0.430603 1441741151 0.080994 -0.296570 0.848511 0.430603 1441741151 0.080994 -0.296570 0.848511 0.430603 1441741151 0.080994 -0.296570 0.848511 0.430603 1441741151 0.080994 -0.296570 0.848511 0.430603 1441741151 0.172791 -0.396423 0.760803 0.483826 1441741151 0.172791 -0.396423 0.760803 0.483826 1441741151 0.172791 -0.396423 0.760803 0.483826 1441741151 0.172791 -0.396423 0.760803 0.483826 1441741151 0.172791 -0.396423 0.760803 0.483826 1441741151 0.172791 -0.396423 0.760803 0.483826 1441741151 0.172791 -0.396423 0.760803 0.483826 1441741151 0.354248 -0.472961 0.606140 0.532288 1441741151 0.354248 -0.472961 0.606140 0.532288 1441741151 0.354248 -0.472961 0.606140 0.532288 1441741151 0.354248 -0.472961 0.606140 0.532288 1441741151 0.354248 -0.472961 0.606140 0.532288 1441741151 0.354248 -0.472961 0.606140 0.532288 1441741151 0.650635 -0.395813 0.351318 0.544495 1441741151 0.650635 -0.395813 0.351318 0.544495 1441741151 0.650635 -0.395813 0.351318 0.544495 1441741151 0.650635 -0.395813 0.351318 0.544495 1441741151 0.650635 -0.395813 0.351318 0.544495 1441741151 0.650635 -0.395813 0.351318 0.544495 1441741151 0.861938 -0.193848 0.047119 0.466064 1441741151 0.861938 -0.193848 0.047119 0.466064 1441741151 0.861938 -0.193848 0.047119 0.466064 1441741151 0.861938 -0.193848 0.047119 0.466064 1441741151 0.861938 -0.193848 0.047119 0.466064 1441741151 0.861938 -0.193848 0.047119 0.466064 1441741151 0.867554 -0.183655 -0.060120 0.458191 1441741151 0.867554 -0.183655 -0.060120 0.458191 1441741151 0.867554 -0.183655 -0.060120 0.458191 1441741151 0.867554 -0.183655 -0.060120 0.458191 1441741151 0.867554 -0.183655 -0.060120 0.458191 1441741151 0.867554 -0.183655 -0.060120 0.458191 1441741151 0.867554 -0.183655 -0.060120 0.458191 1441741151 0.872192 -0.164612 -0.091919 0.451294 1441741151 0.872192 -0.164612 -0.091919 0.451294 1441741151 0.872192 -0.164612 -0.091919 0.451294 1441741151 0.872192 -0.164612 -0.091919 0.451294 1441741151 0.872192 -0.164612 -0.091919 0.451294 1441741151 0.872192 -0.164612 -0.091919 0.451294 1441741151 0.867859 -0.183167 -0.099487 0.450928 1441741151 0.867859 -0.183167 -0.099487 0.450928 1441741151 0.867859 -0.183167 -0.099487 0.450928 1441741151 0.867859 -0.183167 -0.099487 0.450928 1441741151 0.867859 -0.183167 -0.099487 0.450928 1441741151 0.867859 -0.183167 -0.099487 0.450928 1441741151 0.842712 -0.210022 -0.070374 0.490601 1441741151 0.842712 -0.210022 -0.070374 0.490601 1441741151 0.842712 -0.210022 -0.070374 0.490601 1441741151 0.842712 -0.210022 -0.070374 0.490601 1441741151 0.842712 -0.210022 -0.070374 0.490601 1441741152 0.842712 -0.210022 -0.070374 0.490601 1441741152 0.795227 -0.262451 0.007263 0.546448 1441741152 0.795227 -0.262451 0.007263 0.546448 1441741152 0.795227 -0.262451 0.007263 0.546448 1441741152 0.795227 -0.262451 0.007263 0.546448 1441741152 0.795227 -0.262451 0.007263 0.546448 1441741152 0.795227 -0.262451 0.007263 0.546448 1441741152 0.722534 -0.305847 0.112854 0.609558 1441741152 0.722534 -0.305847 0.112854 0.609558 1441741152 0.722534 -0.305847 0.112854 0.609558 1441741152 0.722534 -0.305847 0.112854 0.609558 1441741152 0.722534 -0.305847 0.112854 0.609558 1441741152 0.722534 -0.305847 0.112854 0.609558 1441741152 0.640137 -0.317627 0.256470 0.650757 1441741152 0.640137 -0.317627 0.256470 0.650757 1441741152 0.640137 -0.317627 0.256470 0.650757 1441741152 0.640137 -0.317627 0.256470 0.650757 1441741152 0.640137 -0.317627 0.256470 0.650757 1441741152 0.640137 -0.317627 0.256470 0.650757 1441741152 0.545837 -0.322937 0.402466 0.660156 1441741152 0.545837 -0.322937 0.402466 0.660156 1441741152 0.545837 -0.322937 0.402466 0.660156 1441741152 0.545837 -0.322937 0.402466 0.660156 1441741152 0.545837 -0.322937 0.402466 0.660156 1441741152 0.545837 -0.322937 0.402466 0.660156 1441741152 0.433044 -0.333008 0.532471 0.646484 1441741152 0.433044 -0.333008 0.532471 0.646484 1441741152 0.433044 -0.333008 0.532471 0.646484 1441741152 0.433044 -0.333008 0.532471 0.646484 1441741152 0.433044 -0.333008 0.532471 0.646484 1441741152 0.433044 -0.333008 0.532471 0.646484 1441741152 0.305786 -0.330017 0.664917 0.596130 1441741152 0.305786 -0.330017 0.664917 0.596130 1441741152 0.305786 -0.330017 0.664917 0.596130 1441741152 0.305786 -0.330017 0.664917 0.596130 1441741152 0.305786 -0.330017 0.664917 0.596130 1441741152 0.305786 -0.330017 0.664917 0.596130 1441741152 0.175293 -0.307129 0.780029 0.516174 1441741152 0.175293 -0.307129 0.780029 0.516174 1441741152 0.175293 -0.307129 0.780029 0.516174 1441741152 0.175293 -0.307129 0.780029 0.516174 1441741152 0.175293 -0.307129 0.780029 0.516174 1441741152 0.175293 -0.307129 0.780029 0.516174 1441741152 0.175293 -0.307129 0.780029 0.516174 1441741152 0.067749 -0.266968 0.853394 0.442444 1441741152 0.067749 -0.266968 0.853394 0.442444 1441741152 0.067749 -0.266968 0.853394 0.442444 1441741152 0.067749 -0.266968 0.853394 0.442444 1441741152 0.067749 -0.266968 0.853394 0.442444 1441741152 0.067749 -0.266968 0.853394 0.442444 1441741152 0.014282 -0.217407 0.891113 0.398010 1441741152 0.014282 -0.217407 0.891113 0.398010 1441741152 0.014282 -0.217407 0.891113 0.398010 1441741152 0.014282 -0.217407 0.891113 0.398010 1441741152 0.014282 -0.217407 0.891113 0.398010 1441741152 0.014282 -0.217407 0.891113 0.398010 1441741152 0.012329 -0.181396 0.914001 0.362549 1441741152 0.012329 -0.181396 0.914001 0.362549 1441741152 0.012329 -0.181396 0.914001 0.362549 1441741152 0.012329 -0.181396 0.914001 0.362549 1441741152 0.012329 -0.181396 0.914001 0.362549 1441741152 0.012329 -0.181396 0.914001 0.362549 1441741152 0.034241 -0.174927 0.922729 0.341675 1441741152 0.034241 -0.174927 0.922729 0.341675 1441741152 0.034241 -0.174927 0.922729 0.341675 1441741152 0.034241 -0.174927 0.922729 0.341675 1441741152 0.034241 -0.174927 0.922729 0.341675 1441741152 0.034241 -0.174927 0.922729 0.341675 1441741152 0.029419 -0.196228 0.921570 0.333557 1441741152 0.029419 -0.196228 0.921570 0.333557 1441741152 0.029419 -0.196228 0.921570 0.333557 1441741152 0.029419 -0.196228 0.921570 0.333557 1441741152 0.029419 -0.196228 0.921570 0.333557 1441741152 0.029419 -0.196228 0.921570 0.333557 1441741152 0.029419 -0.196228 0.921570 0.333557 1441741152 0.003357 -0.245300 0.911377 0.330322 1441741152 0.003357 -0.245300 0.911377 0.330322 1441741152 0.003357 -0.245300 0.911377 0.330322 1441741152 0.003357 -0.245300 0.911377 0.330322 1441741152 0.003357 -0.245300 0.911377 0.330322 1441741152 0.018066 -0.333557 0.862915 0.379089 1441741152 0.018066 -0.333557 0.862915 0.379089 1441741152 0.018066 -0.333557 0.862915 0.379089 1441741152 0.018066 -0.333557 0.862915 0.379089 1441741152 0.018066 -0.333557 0.862915 0.379089 1441741152 0.018066 -0.333557 0.862915 0.379089 1441741152 0.144409 -0.446716 0.740784 0.480408 1441741152 0.144409 -0.446716 0.740784 0.480408 1441741152 0.144409 -0.446716 0.740784 0.480408 1441741152 0.144409 -0.446716 0.740784 0.480408 1441741152 0.144409 -0.446716 0.740784 0.480408 1441741152 0.144409 -0.446716 0.740784 0.480408 1441741152 0.438599 -0.469421 0.529907 0.553589 1441741152 0.438599 -0.469421 0.529907 0.553589 1441741152 0.438599 -0.469421 0.529907 0.553589 1441741152 0.438599 -0.469421 0.529907 0.553589 1441741152 0.438599 -0.469421 0.529907 0.553589 1441741152 0.438599 -0.469421 0.529907 0.553589 1441741152 0.814636 -0.197083 0.187683 0.512085 1441741152 0.814636 -0.197083 0.187683 0.512085 1441741152 
0.702881 -0.076050 -0.694214 0.135193 1441741156 0.702881 -0.076050 -0.694214 0.135193 1441741156 0.702881 -0.076050 -0.694214 0.135193 1441741156 0.702881 -0.076050 -0.694214 0.135193 1441741156 0.702881 -0.076050 -0.694214 0.135193 1441741156 0.708923 -0.072449 -0.684204 0.155090 1441741156 0.708923 -0.072449 -0.684204 0.155090 1441741156 0.708923 -0.072449 -0.684204 0.155090 1441741156 0.708923 -0.072449 -0.684204 0.155090 1441741156 0.708923 -0.072449 -0.684204 0.155090 1441741156 0.708923 -0.072449 -0.684204 0.155090 1441741156 0.714722 -0.091980 -0.672668 0.168030 1441741156 0.714722 -0.091980 -0.672668 0.168030 1441741156 0.714722 -0.091980 -0.672668 0.168030 1441741156 0.714722 -0.091980 -0.672668 0.168030 1441741156 0.714722 -0.091980 -0.672668 0.168030 1441741156 0.714722 -0.091980 -0.672668 0.168030 1441741156 0.714722 -0.091980 -0.672668 0.168030 1441741156 0.721008 -0.115845 -0.660278 0.175415 1441741156 0.721008 -0.115845 -0.660278 0.175415 1441741156 0.721008 -0.115845 -0.660278 0.175415 1441741157 0.721008 -0.115845 -0.660278 0.175415 1441741157 0.721008 -0.115845 -0.660278 0.175415 1441741157 0.721008 -0.115845 -0.660278 0.175415 1441741157 0.725464 -0.147522 -0.649841 0.171997 1441741157 0.725464 -0.147522 -0.649841 0.171997 1441741157 0.725464 -0.147522 -0.649841 0.171997 1441741157 0.725464 -0.147522 -0.649841 0.171997 1441741157 0.725464 -0.147522 -0.649841 0.171997 1441741157 0.725464 -0.147522 -0.649841 0.171997 1441741157 0.724976 -0.180359 -0.645386 0.159302 1441741157 0.724976 -0.180359 -0.645386 0.159302 1441741157 0.724976 -0.180359 -0.645386 0.159302 1441741157 0.724976 -0.180359 -0.645386 0.159302 1441741157 0.724976 -0.180359 -0.645386 0.159302 1441741157 0.722351 -0.194763 -0.647461 0.145142 1441741157 0.722351 -0.194763 -0.647461 0.145142 1441741157 0.722351 -0.194763 -0.647461 0.145142 1441741157 0.722351 -0.194763 -0.647461 0.145142 1441741157 0.722351 -0.194763 -0.647461 0.145142 1441741157 0.722351 -0.194763 -0.647461 0.145142 1441741157 0.721863 -0.179749 -0.654724 0.133850 1441741157 0.721863 -0.179749 -0.654724 0.133850 1441741157 0.721863 -0.179749 -0.654724 0.133850 1441741157 0.721863 -0.179749 -0.654724 0.133850 1441741157 0.721863 -0.179749 -0.654724 0.133850 1441741157 0.721863 -0.179749 -0.654724 0.133850 1441741157 0.722229 -0.147583 -0.664124 0.124512 1441741157 0.722229 -0.147583 -0.664124 0.124512 1441741157 0.722229 -0.147583 -0.664124 0.124512 1441741157 0.722229 -0.147583 -0.664124 0.124512 1441741157 0.722229 -0.147583 -0.664124 0.124512 1441741157 0.722229 -0.147583 -0.664124 0.124512 1441741157 0.721680 -0.105652 -0.672119 0.127319 1441741157 0.721680 -0.105652 -0.672119 0.127319 1441741157 0.721680 -0.105652 -0.672119 0.127319 1441741157 0.721680 -0.105652 -0.672119 0.127319 1441741157 0.721680 -0.105652 -0.672119 0.127319 1441741157 0.721680 -0.105652 -0.672119 0.127319 1441741157 0.723511 -0.079712 -0.673279 0.129761 1441741157 0.723511 -0.079712 -0.673279 0.129761 1441741157 0.723511 -0.079712 -0.673279 0.129761 1441741157 0.723511 -0.079712 -0.673279 0.129761 1441741157 0.723511 -0.079712 -0.673279 0.129761 1441741157 0.723511 -0.079712 -0.673279 0.129761 1441741157 0.723511 -0.079712 -0.673279 0.129761 1441741157 0.729980 -0.094299 -0.667175 0.114685 1441741157 0.729980 -0.094299 -0.667175 0.114685 1441741157 0.729980 -0.094299 -0.667175 0.114685 1441741157 0.729980 -0.094299 -0.667175 0.114685 1441741157 0.729980 -0.094299 -0.667175 0.114685 1441741157 0.729980 -0.094299 -0.667175 0.114685 1441741157 0.736145 -0.129517 -0.658508 0.087280 1441741157 0.736145 -0.129517 -0.658508 0.087280 1441741157 0.736145 -0.129517 -0.658508 0.087280 1441741157 0.736145 -0.129517 -0.658508 0.087280 1441741157 0.736145 -0.129517 -0.658508 0.087280 1441741157 0.736145 -0.129517 -0.658508 0.087280 1441741157 0.740112 -0.178284 -0.646118 0.054626 1441741157 0.740112 -0.178284 -0.646118 0.054626 1441741157 0.740112 -0.178284 -0.646118 0.054626 1441741157 0.740112 -0.178284 -0.646118 0.054626 1441741157 0.740112 -0.178284 -0.646118 0.054626 1441741157 0.740112 -0.178284 -0.646118 0.054626 1441741157 0.738037 -0.233948 -0.632629 0.018555 1441741157 0.738037 -0.233948 -0.632629 0.018555 1441741157 0.738037 -0.233948 -0.632629 0.018555 1441741157 0.738037 -0.233948 -0.632629 0.018555 1441741157 0.738037 -0.233948 -0.632629 0.018555 1441741157 0.738037 -0.233948 -0.632629 0.018555 1441741157 0.731018 -0.274353 -0.624756 -0.006897 1441741157 0.731018 -0.274353 -0.624756 -0.006897 1441741157 0.731018 -0.274353 -0.624756 -0.006897 1441741157 0.731018 -0.274353 -0.624756 -0.006897 1441741157 0.731018 -0.274353 -0.624756 -0.006897 1441741157 0.731018 -0.274353 -0.624756 -0.006897 1441741157 0.731018 -0.274353 -0.624756 -0.006897 1441741157 0.726929 -0.282959 -0.625671 -0.011414 1441741157 0.726929 -0.282959 -0.625671 -0.011414 1441741157 0.726929 -0.282959 -0.625671 -0.011414 1441741157 0.726929 -0.282959 -0.625671 -0.011414 1441741157 0.726929 -0.282959 -0.625671 -0.011414 1441741157 0.726929 -0.282959 -0.625671 -0.011414 1441741157 0.723267 -0.285095 -0.628662 -0.020691 1441741157 0.723267 -0.285095 -0.628662 -0.020691 1441741157 0.723267 -0.285095 -0.628662 -0.020691 1441741157 0.723267 -0.285095 -0.628662 -0.020691 1441741157 0.723267 -0.285095 -0.628662 -0.020691 1441741157 0.723267 -0.285095 -0.628662 -0.020691 1441741157 0.708984 -0.320129 -0.625610 -0.058350 1441741157 0.708984 -0.320129 -0.625610 -0.058350 1441741157 0.708984 -0.320129 -0.625610 -0.058350 1441741157 0.708984 -0.320129 -0.625610 -0.058350 1441741157 0.708984 -0.320129 -0.625610 -0.058350 1441741157 0.708984 -0.320129 -0.625610 -0.058350 1441741157 0.708984 -0.320129 -0.625610 -0.058350 1441741157 0.699036 -0.309021 -0.640930 -0.071838 1441741157 0.699036 -0.309021 -0.640930 -0.071838 1441741157 0.699036 -0.309021 -0.640930 -0.071838 1441741157 0.699036 -0.309021 -0.640930 -0.071838 1441741157 0.699036 -0.309021 -0.640930 -0.071838 1441741157 0.699036 -0.309021 -0.640930 -0.071838 1441741157 0.693604 -0.244385 -0.674805 -0.061462 1441741157 0.693604 -0.244385 -0.674805 -0.061462 1441741157 0.693604 -0.244385 -0.674805 -0.061462 1441741157 0.693604 -0.244385 -0.674805 -0.061462 1441741157 0.693604 -0.244385 -0.674805 -0.061462 1441741157 0.693604 -0.244385 -0.674805 -0.061462 1441741157 0.693604 -0.244385 -0.674805 -0.061462 1441741157 0.695251 -0.171448 -0.697327 -0.032166 1441741157 0.695251 -0.171448 -0.697327 -0.032166 1441741157 0.695251 -0.171448 -0.697327 -0.032166 1441741157 0.695251 -0.171448 -0.697327 -0.032166 1441741158 0.695251 -0.171448 -0.697327 -0.032166 1441741158 0.695251 -0.171448 -0.697327 -0.032166 1441741158 0.699036 -0.132019 -0.702637 -0.016113 1441741158 0.699036 -0.132019 -0.702637 -0.016113 1441741158 0.699036 -0.132019 -0.702637 -0.016113 1441741158 0.699036 -0.132019 -0.702637 -0.016113 1441741158 0.699036 -0.132019 -0.702637 -0.016113 1441741158 0.699036 -0.132019 -0.702637 -0.016113 1441741158 0.704224 -0.117615 -0.700195 0.001587 1441741158 0.704224 -0.117615 -0.700195 0.001587 1441741158 0.704224 -0.117615 -0.700195 0.001587 1441741158 0.704224 -0.117615 -0.700195 0.001587 1441741158 0.704224 -0.117615 -0.700195 0.001587 1441741158 0.704224 -0.117615 -0.700195 0.001587 1441741158 0.712219 -0.108154 -0.692871 0.031921 1441741158 0.712219 -0.108154 -0.692871 0.031921 1441741158 0.712219 -0.108154 -0.692871 0.031921 1441741158 0.712219 -0.108154 -0.692871 0.031921 1441741158 0.712219 -0.108154 -0.692871 0.031921 1441741158 0.712219 -0.108154 -0.692871 0.031921 1441741158 0.721863 -0.111206 -0.679993 0.063965 1441741158 0.721863 -0.111206 -0.679993 0.063965 1441741158 0.721863 -0.111206 -0.679993 0.063965 1441741158 0.721863 -0.111206 -0.679993 0.063965 1441741158 0.721863 -0.111206 -0.679993 0.063965 1441741158 0.721863 -0.111206 -0.679993 0.063965 1441741158 0.730835 -0.122559 -0.664917 0.093628 1441741158 0.730835 -0.122559 -0.664917 0.093628 1441741158 0.730835 -0.122559 -0.664917 0.093628 1441741158 0.730835 -0.122559 -0.664917 0.093628 1441741158 0.730835 -0.122559 -0.664917 0.093628 1441741158 0.730835 -0.122559 -0.664917 0.093628 1441741158 0.730835 -0.122559 -0.664917 0.093628 1441741158 0.737122 -0.142456 -0.649780 0.119141 1441741158 0.737122 -0.142456 -0.649780 0.119141 1441741158 0.737122 -0.142456 -0.649780 0.119141 1441741158 0.737122 -0.142456 -0.649780 0.119141 1441741158 0.737122 -0.142456 -0.649780 0.119141 1441741158 0.737122 -0.142456 -0.649780 0.119141 1441741158 0.738892 -0.165100 -0.638062 0.140259 1441741158 0.738892 -0.165100 -0.638062 0.140259 1441741158 0.738892 -0.165100 -0.638062 0.140259 1441741158 0.738892 -0.165100 -0.638062 0.140259 1441741158 0.738892 -0.165100 -0.638062 0.140259 1441741158 0.736816 -0.179871 -0.631348 0.161743 1441741158 0.736816 -0.179871 -0.631348 0.161743 1441741158 0.736816 -0.179871 -0.631348 0.161743 1441741158 0.736816 -0.179871 -0.631348 0.161743 1441741158 0.736816 -0.179871 -0.631348 0.161743 1441741158 0.736816 -0.179871 -0.631348 0.161743 1441741158 0.736816 -0.179871 -0.631348 0.161743 1441741158 0.733704 -0.181396 -0.628357 0.184082 1441741158 0.733704 -0.181396 -0.628357 0.184082 1441741158 0.733704 -0.181396 -0.628357 0.184082 1441741158 0.733704 -0.181396 -0.628357 0.184082 1441741158 0.733704 -0.181396 -0.628357 0.184082 1441741158 0.733704 -0.181396 -0.628357 0.184082 1441741158 0.731079 -0.173889 -0.627075 0.205078 1441741158 0.731079 -0.173889 -0.627075 0.205078 1441741158 0.731079 -0.173889 -0.627075 0.205078 1441741158 0.731079 -0.173889 -0.627075 0.205078 1441741158 0.731079 -0.173889 -0.627075 0.205078 1441741158 0.731079 -0.173889 -0.627075 0.205078 1441741158 0.729980 -0.164429 -0.624207 0.224548 1441741158 0.729980 -0.164429 -0.624207 0.224548 1441741158 0.729980 -0.164429 -0.624207 0.224548 1441741158 0.729980 -0.164429 -0.624207 0.224548 1441741158 0.729980 -0.164429 -0.624207 0.224548 1441741158 0.729980 -0.164429 -0.624207 0.224548 1441741158 0.729980 -0.164429 -0.624207 0.224548 1441741158 0.730713 -0.169983 -0.619812 0.230286 1441741158 0.730713 -0.169983 -0.619812 0.230286 1441741158 0.730713 -0.169983 -0.619812 0.230286 1441741158 0.730713 -0.169983 -0.619812 0.230286 1441741158 0.730713 -0.169983 -0.619812 0.230286 1441741158 0.730713 -0.169983 -0.619812 0.230286 1441741158 0.731567 -0.191528 -0.618042 0.214844 1441741158 0.731567 -0.191528 -0.618042 0.214844 1441741158 0.731567 -0.191528 -0.618042 0.214844 1441741158 0.731567 -0.191528 -0.618042 0.214844 1441741158 0.731567 -0.191528 -0.618042 0.214844 1441741158 0.731567 -0.191528 -0.618042 0.214844 1441741158 0.732544 -0.214661 -0.618225 0.187134 1441741158 0.732544 -0.214661 -0.618225 0.187134 1441741158 0.732544 -0.214661 -0.618225 0.187134 1441741158 0.732544 -0.214661 -0.618225 0.187134 1441741158 0.732544 -0.214661 -0.618225 0.187134 1441741158 0.732544 -0.214661 -0.618225 0.187134 1441741158 0.731567 -0.255249 -0.615356 0.145020 1441741158 0.731567 -0.255249 -0.615356 0.145020 1441741158 0.731567 -0.255249 -0.615356 0.145020 1441741158 0.731567 -0.255249 -0.615356 0.145020 1441741158 0.731567 -0.255249 -0.615356 0.145020 1441741158 0.731567 -0.255249 -0.615356 0.145020 1441741158 0.725830 -0.307556 -0.609497 0.084473 1441741158 0.725830 -0.307556 -0.609497 0.084473 1441741158 0.725830 -0.307556 -0.609497 0.084473 1441741158 0.725830 -0.307556 -0.609497 0.084473 1441741158 0.725830 -0.307556 -0.609497 0.084473 1441741158 0.725830 -0.307556 -0.609497 0.084473 1441741158 0.711548 -0.352600 -0.607788 0.000061 1441741158 0.711548 -0.352600 -0.607788 0.000061 1441741158 0.711548 -0.352600 -0.607788 0.000061 1441741158 0.711548 -0.352600 -0.607788 0.000061 1441741158 0.711548 -0.352600 -0.607788 0.000061 1441741158 0.711548 -0.352600 -0.607788 0.000061 1441741158 0.699158 -0.353333 -0.617249 -0.073547 1441741158 0.699158 -0.353333 -0.617249 -0.073547 1441741158 0.699158 -0.353333 -0.617249 -0.073547 1441741158 0.699158 -0.353333 -0.617249 -0.073547 1441741158 0.699158 -0.353333 -0.617249 -0.073547 1441741158 0.699158 -0.353333 -0.617249 -0.073547 1441741159 0.691162 -0.296936 -0.648010 -0.119324 1441741159 0.691162 -0.296936 -0.648010 -0.119324 1441741159 0.691162 -0.296936 -0.648010 -0.119324 1441741159 0.691162 -0.296936 -0.648010 -0.119324 1441741159 0.685181 -0.214783 -0.684814 -0.124207 1441741159 0.685181 -0.214783 -0.684814 -0.124207 1441741159 0.685181 -0.214783 -0.684814 -0.124207 1441741159 0.685181 -0.214783 -0.684814 -0.124207 1441741159 0.685181 -0.214783 -0.684814 -0.124207 1441741159 0.685181 -0.214783 -0.684814 -0.124207 1441741159 0.684204 -0.142334 -0.707947 -0.101990 1441741159 0.684204 -0.142334 -0.707947 -0.101990 1441741159 0.684204 -0.142334 -0.707947 -0.101990 1441741159 0.684204 -0.142334 -0.707947 -0.101990 1441741159 0.684204 -0.142334 -0.707947 -0.101990 1441741159 0.684204 -0.142334 -0.707947 -0.101990 1441741159 0.692627 -0.103516 -0.710205 -0.072266 1441741159 0.692627 -0.103516 -0.710205 -0.072266 1441741159 0.692627 -0.103516 -0.710205 -0.072266 1441741159 0.692627 -0.103516 -0.710205 -0.072266 1441741159 0.692627 -0.103516 -0.710205 -0.072266 1441741159 0.692627 -0.103516 -0.710205 -0.072266 1441741159 0.705627 -0.107727 -0.698730 -0.047485 1441741159 0.705627 -0.107727 -0.698730 -0.047485 1441741159 0.705627 -0.107727 -0.698730 -0.047485 1441741159 0.705627 -0.107727 -0.698730 -0.047485 1441741159 0.705627 -0.107727 -0.698730 -0.047485 1441741159 0.705627 -0.107727 -0.698730 -0.047485 1441741159 0.719788 -0.135681 -0.680481 -0.022278 1441741159 0.719788 -0.135681 -0.680481 -0.022278 1441741159 0.719788 -0.135681 -0.680481 -0.022278 1441741159 0.719788 -0.135681 -0.680481 -0.022278 1441741159 0.719788 -0.135681 -0.680481 -0.022278 1441741159 0.719788 -0.135681 -0.680481 -0.022278 1441741159 0.719788 -0.135681 -0.680481 -0.022278 1441741159 0.731079 -0.169312 -0.660950 0.008850 1441741159 0.731079 -0.169312 -0.660950 0.008850 1441741159 0.731079 -0.169312 -0.660950 0.008850 1441741159 0.731079 -0.169312 -0.660950 0.008850 1441741159 0.731079 -0.169312 -0.660950 0.008850 1441741159 0.731079 -0.169312 -0.660950 0.008850 1441741159 0.737854 -0.198669 -0.643433 0.045898 1441741159 0.737854 -0.198669 -0.643433 0.045898 1441741159 0.737854 -0.198669 -0.643433 0.045898 1441741159 0.737854 -0.198669 -0.643433 0.045898 1441741159 0.737854 -0.198669 -0.643433 0.045898 1441741159 0.737854 -0.198669 -0.643433 0.045898 1441741159 0.740173 -0.212891 -0.631897 0.086975 1441741159 0.740173 -0.212891 -0.631897 0.086975 1441741159 0.740173 -0.212891 -0.631897 0.086975 1441741159 0.740173 -0.212891 -0.631897 0.086975 1441741159 0.740173 -0.212891 -0.631897 0.086975 1441741159 0.740173 -0.212891 -0.631897 0.086975 1441741159 0.740112 -0.211853 -0.625366 0.127319 1441741159 0.740112 -0.211853 -0.625366 0.127319 1441741159 0.740112 -0.211853 -0.625366 0.127319 1441741159 0.740112 -0.211853 -0.625366 0.127319 1441741159 0.740112 -0.211853 -0.625366 0.127319 1441741159 0.740112 -0.211853 -0.625366 0.127319 1441741159 0.738953 -0.200012 -0.621887 0.164917 1441741159 0.738953 -0.200012 -0.621887 0.164917 1441741159 0.738953 -0.200012 -0.621887 0.164917 1441741159 0.738953 -0.200012 -0.621887 0.164917 1441741159 0.738953 -0.200012 -0.621887 0.164917 1441741159 0.738953 -0.200012 -0.621887 0.164917 1441741159 0.738953 -0.200012 -0.621887 0.164917 1441741159 0.737732 -0.189392 -0.618103 0.194519 1441741159 0.737732 -0.189392 -0.618103 0.194519 1441741159 0.737732 -0.189392 -0.618103 0.194519 1441741159 0.737732 -0.189392 -0.618103 0.194519 1441741159 0.737732 -0.189392 -0.618103 0.194519 1441741159 0.737732 -0.189392 -0.618103 0.194519 1441741159 0.737000 -0.187561 -0.614014 0.211365 1441741159 0.737000 -0.187561 -0.614014 0.211365 1441741159 0.737000 -0.187561 -0.614014 0.211365 1441741159 0.737000 -0.187561 -0.614014 0.211365 1441741159 0.737000 -0.187561 -0.614014 0.211365 1441741159 0.737000 -0.187561 -0.614014 0.211365 1441741159 0.737366 -0.200012 -0.606445 0.220337 1441741159 0.737366 -0.200012 -0.606445 0.220337 1441741159 0.737366 -0.200012 -0.606445 0.220337 1441741159 0.737366 -0.200012 -0.606445 0.220337 1441741159 0.737366 -0.200012 -0.606445 0.220337 1441741159 0.737366 -0.200012 -0.606445 0.220337 1441741159 0.738708 -0.209961 -0.593933 0.239868 1441741159 0.738708 -0.209961 -0.593933 0.239868 1441741159 0.738708 -0.209961 -0.593933 0.239868 1441741159 0.738708 -0.209961 -0.593933 0.239868 1441741159 0.738708 -0.209961 -0.593933 0.239868 1441741159 0.738708 -0.209961 -0.593933 0.239868 1441741159 0.738708 -0.209961 -0.593933 0.239868 1441741159 0.738342 -0.230835 -0.583008 0.248230 1441741159 0.738342 -0.230835 -0.583008 0.248230 1441741159 0.738342 -0.230835 -0.583008 0.248230 1441741159 0.738342 -0.230835 -0.583008 0.248230 1441741159 0.738342 -0.230835 -0.583008 0.248230 1441741159 0.738342 -0.230835 -0.583008 0.248230 1441741159 0.738403 -0.257019 -0.576721 0.236877 1441741159 0.738403 -0.257019 -0.576721 0.236877 1441741159 0.738403 -0.257019 -0.576721 0.236877 1441741159 0.738403 -0.257019 -0.576721 0.236877 1441741159 0.738403 -0.257019 -0.576721 0.236877 1441741159 0.738403 -0.257019 -0.576721 0.236877 1441741159 0.738403 -0.257019 -0.576721 0.236877 1441741159 0.738892 -0.294250 -0.568604 0.210022 1441741159 0.738892 -0.294250 -0.568604 0.210022 1441741159 0.738892 -0.294250 -0.568604 0.210022 1441741159 0.738892 -0.294250 -0.568604 0.210022 1441741159 0.738892 -0.294250 -0.568604 0.210022 1441741159 0.738892 -0.294250 -0.568604 0.210022 1441741159 0.732117 -0.341553 -0.565063 0.167603 1441741160 0.732117 -0.341553 -0.565063 0.167603 1441741160 0.732117 -0.341553 -0.565063 0.167603 1441741160 0.732117 -0.341553 -0.565063 0.167603 1441741160 0.723206 -0.369812 -0.570007 0.123535 1441741160 0.723206 -0.369812 -0.570007 0.123535 1441741160 0.723206 -0.369812 -0.570007 0.123535 1441741160 0.723206 -0.369812 -0.570007 0.123535 1441741160 0.723206 -0.369812 -0.570007 0.123535 1441741160 0.709473 -0.361755 -0.597900 0.091248 1441741160 0.709473 -0.361755 -0.597900 0.091248 1441741160 0.709473 -0.361755 -0.597900 0.091248 1441741160 0.709473 -0.361755 -0.597900 0.091248 1441741160 0.709473 -0.361755 -0.597900 0.091248 1441741160 0.709473 -0.361755 -0.597900 0.091248 1441741160 0.705200 -0.291077 -0.638184 0.103333 1441741160 0.705200 -0.291077 -0.638184 0.103333 1441741160 0.705200 -0.291077 -0.638184 0.103333 1441741160 0.705200 -0.291077 -0.638184 0.103333 1441741160 0.705200 -0.291077 -0.638184 0.103333 1441741160 0.705200 -0.291077 -0.638184 0.103333 1441741160 0.705200 -0.291077 -0.638184 0.103333 1441741160 0.702393 -0.188110 -0.671509 0.142578 1441741160 0.702393 -0.188110 -0.671509 0.142578 1441741160 0.702393 -0.188110 -0.671509 0.142578 1441741160 0.702393 -0.188110 -0.671509 0.142578 1441741160 0.702393 -0.188110 -0.671509 0.142578 1441741160 0.705261 -0.115173 -0.681519 0.157593 1441741160 0.705261 -0.115173 -0.681519 0.157593 1441741160 0.705261 -0.115173 -0.681519 0.157593 1441741160 0.705261 -0.115173 -0.681519 0.157593 1441741160 0.705261 -0.115173 -0.681519 0.157593 1441741160 0.705261 -0.115173 -0.681519 0.157593 1441741160 0.705261 -0.115173 -0.681519 0.157593 1441741160 0.705750 -0.108215 -0.687073 0.134583 1441741160 0.705750 -0.108215 -0.687073 0.134583 1441741160 0.705750 -0.108215 -0.687073 0.134583 1441741160 0.705750 -0.108215 -0.687073 0.134583 1441741160 0.705750 -0.108215 -0.687073 0.134583 1441741160 0.709229 -0.101624 -0.686035 0.126282 1441741160 0.709229 -0.101624 -0.686035 0.126282 1441741160 0.709229 -0.101624 -0.686035 0.126282 1441741160 0.709229 -0.101624 -0.686035 0.126282 1441741160 0.709229 -0.101624 -0.686035 0.126282 1441741160 0.709229 -0.101624 -0.686035 0.126282 1441741160 0.709229 -0.101624 -0.686035 0.126282 1441741160 0.717651 -0.097717 -0.677795 0.126587 1441741160 0.717651 -0.097717 -0.677795 0.126587 1441741160 0.717651 -0.097717 -0.677795 0.126587 1441741160 0.717651 -0.097717 -0.677795 0.126587 1441741160 0.717651 -0.097717 -0.677795 0.126587 1441741160 0.717651 -0.097717 -0.677795 0.126587 1441741160 0.717651 -0.097717 -0.677795 0.126587 1441741160 0.724548 -0.106934 -0.668640 0.128357 1441741160 0.724548 -0.106934 -0.668640 0.128357 1441741160 0.724548 -0.106934 -0.668640 0.128357 1441741160 0.724548 -0.106934 -0.668640 0.128357 1441741160 0.724548 -0.106934 -0.668640 0.128357 1441741160 0.724548 -0.106934 -0.668640 0.128357 1441741160 0.726685 -0.123230 -0.662598 0.132996 1441741160 0.726685 -0.123230 -0.662598 0.132996 1441741160 0.726685 -0.123230 -0.662598 0.132996 1441741160 0.726685 -0.123230 -0.662598 0.132996 1441741160 0.726685 -0.123230 -0.662598 0.132996 1441741160 0.726685 -0.123230 -0.662598 0.132996 1441741160 0.726685 -0.123230 -0.662598 0.132996 1441741160 0.726990 -0.137573 -0.657776 0.141235 1441741160 0.726990 -0.137573 -0.657776 0.141235 1441741160 0.726990 -0.137573 -0.657776 0.141235 1441741160 0.726990 -0.137573 -0.657776 0.141235 1441741160 0.726990 -0.137573 -0.657776 0.141235 1441741160 0.726990 -0.137573 -0.657776 0.141235 1441741160 0.726135 -0.142517 -0.655029 0.152649 1441741160 0.726135 -0.142517 -0.655029 0.152649 1441741160 0.726135 -0.142517 -0.655029 0.152649 1441741160 0.726135 -0.142517 -0.655029 0.152649 1441741160 0.726135 -0.142517 -0.655029 0.152649 1441741160 0.726135 -0.142517 -0.655029 0.152649 1441741160 0.724304 -0.132446 -0.655579 0.167542 1441741160 0.724304 -0.132446 -0.655579 0.167542 1441741160 0.724304 -0.132446 -0.655579 0.167542 1441741160 0.724304 -0.132446 -0.655579 0.167542 1441741160 0.724304 -0.132446 -0.655579 0.167542 1441741160 0.724304 -0.132446 -0.655579 0.167542 1441741160 0.722595 -0.112000 -0.656616 0.184753 1441741160 0.722595 -0.112000 -0.656616 0.184753 1441741160 0.722595 -0.112000 -0.656616 0.184753 1441741160 0.722595 -0.112000 -0.656616 0.184753 1441741160 0.722595 -0.112000 -0.656616 0.184753 1441741160 0.722595 -0.112000 -0.656616 0.184753 1441741160 0.722595 -0.112000 -0.656616 0.184753 1441741160 0.722107 -0.085632 -0.654663 0.206482 1441741160 0.722107 -0.085632 -0.654663 0.206482 1441741160 0.722107 -0.085632 -0.654663 0.206482 1441741160 0.722107 -0.085632 -0.654663 0.206482 1441741160 0.722107 -0.085632 -0.654663 0.206482 1441741160 0.722107 -0.085632 -0.654663 0.206482 1441741160 0.723328 -0.067261 -0.648376 0.227661 1441741160 0.723328 -0.067261 -0.648376 0.227661 1441741160 0.723328 -0.067261 -0.648376 0.227661 1441741160 0.723328 -0.067261 -0.648376 0.227661 1441741160 0.723328 -0.067261 -0.648376 0.227661 1441741160 0.723328 -0.067261 -0.648376 0.227661 1441741160 0.728577 -0.084167 -0.641113 0.225891 1441741160 0.728577 -0.084167 -0.641113 0.225891 1441741160 0.728577 -0.084167 -0.641113 0.225891 1441741160 0.728577 -0.084167 -0.641113 0.225891 1441741160 0.728577 -0.084167 -0.641113 0.225891 1441741160 0.728577 -0.084167 -0.641113 0.225891 1441741160 0.728577 -0.084167 -0.641113 0.225891 1441741160 0.733154 -0.116089 -0.636169 0.210449 1441741161 0.733154 -0.116089 -0.636169 0.210449 1441741161 0.733154 -0.116089 -0.636169 0.210449 1441741161 0.733154 -0.116089 -0.636169 0.210449 1441741161 0.733154 -0.116089 -0.636169 0.210449 1441741161 0.737305 -0.140808 -0.631836 0.193176 1441741161 0.737305 -0.140808 -0.631836 0.193176 1441741161 0.737305 -0.140808 -0.631836 0.193176 1441741161 0.737305 -0.140808 -0.631836 0.193176 1441741161 0.737305 -0.140808 -0.631836 0.193176 1441741161 0.737305 -0.140808 -0.631836 0.193176 1441741161 0.743958 -0.165833 -0.622620 0.177246 1441741161 0.743958 -0.165833 -0.622620 0.177246 1441741161 0.743958 -0.165833 -0.622620 0.177246 1441741161 0.743958 -0.165833 -0.622620 0.177246 1441741161 0.748535 -0.219238 -0.608459 0.146118 1441741161 0.748535 -0.219238 -0.608459 0.146118 1441741161 0.748535 -0.219238 -0.608459 0.146118 1441741161 0.748535 -0.219238 -0.608459 0.146118 1441741161 0.748535 -0.219238 -0.608459 0.146118 1441741161 0.748535 -0.219238 -0.608459 0.146118 1441741161 0.740723 -0.276978 -0.602173 0.109497 1441741161 0.740723 -0.276978 -0.602173 0.109497 1441741161 0.740723 -0.276978 -0.602173 0.109497 1441741161 0.740723 -0.276978 -0.602173 0.109497 1441741161 0.740723 -0.276978 -0.602173 0.109497 1441741161 0.729370 -0.283813 -0.616089 0.088806 1441741161 0.729370 -0.283813 -0.616089 0.088806 1441741161 0.729370 -0.283813 -0.616089 0.088806 1441741161 0.729370 -0.283813 -0.616089 0.088806 1441741161 0.729370 -0.283813 -0.616089 0.088806 1441741161 0.729370 -0.283813 -0.616089 0.088806 1441741161 0.729370 -0.283813 -0.616089 0.088806 1441741161 0.726990 -0.210571 -0.645630 0.101440 1441741161 0.726990 -0.210571 -0.645630 0.101440 1441741161 0.726990 -0.210571 -0.645630 0.101440 1441741161 0.726990 -0.210571 -0.645630 0.101440 1441741161 0.726990 -0.210571 -0.645630 0.101440 1441741161 0.726990 -0.210571 -0.645630 0.101440 1441741161 0.719238 -0.143494 -0.670654 0.110901 1441741161 0.719238 -0.143494 -0.670654 0.110901 1441741161 0.719238 -0.143494 -0.670654 0.110901 1441741161 0.719238 -0.143494 -0.670654 0.110901 1441741161 0.719238 -0.143494 -0.670654 0.110901 1441741161 0.719238 -0.143494 -0.670654 0.110901 1441741161 0.712280 -0.130920 -0.683655 0.090149 1441741161 0.712280 -0.130920 -0.683655 0.090149 1441741161 0.712280 -0.130920 -0.683655 0.090149 1441741161 0.712280 -0.130920 -0.683655 0.090149 1441741161 0.712280 -0.130920 -0.683655 0.090149 1441741161 0.712280 -0.130920 -0.683655 0.090149 1441741161 0.706787 -0.152893 -0.688416 0.056519 1441741161 0.706787 -0.152893 -0.688416 0.056519 1441741161 0.706787 -0.152893 -0.688416 0.056519 1441741161 0.706787 -0.152893 -0.688416 0.056519 1441741161 0.706787 -0.152893 -0.688416 0.056519 1441741161 0.706787 -0.152893 -0.688416 0.056519 1441741161 0.703003 -0.152405 -0.692505 0.054321 1441741161 0.703003 -0.152405 -0.692505 0.054321 1441741161 0.703003 -0.152405 -0.692505 0.054321 1441741161 0.703003 -0.152405 -0.692505 0.054321 1441741161 0.703003 -0.152405 -0.692505 0.054321 1441741161 0.703003 -0.152405 -0.692505 0.054321 1441741161 0.700928 -0.114441 -0.697998 0.091492 1441741161 0.700928 -0.114441 -0.697998 0.091492 1441741161 0.700928 -0.114441 -0.697998 0.091492 1441741161 0.700928 -0.114441 -0.697998 0.091492 1441741161 0.700928 -0.114441 -0.697998 0.091492 1441741161 0.700928 -0.114441 -0.697998 0.091492 1441741161 0.696533 -0.062195 -0.699829 0.145569 1441741161 0.696533 -0.062195 -0.699829 0.145569 1441741161 0.696533 -0.062195 -0.699829 0.145569 1441741161 0.696533 -0.062195 -0.699829 0.145569 1441741161 0.692383 -0.031189 -0.695557 0.189331 1441741161 0.692383 -0.031189 -0.695557 0.189331 1441741161 0.692383 -0.031189 -0.695557 0.189331 1441741161 0.692383 -0.031189 -0.695557 0.189331 1441741161 0.692383 -0.031189 -0.695557 0.189331 1441741161 0.692383 -0.031189 -0.695557 0.189331 1441741161 0.687195 -0.019165 -0.692139 0.219849 1441741161 0.687195 -0.019165 -0.692139 0.219849 1441741161 0.687195 -0.019165 -0.692139 0.219849 1441741161 0.687195 -0.019165 -0.692139 0.219849 1441741161 0.687195 -0.019165 -0.692139 0.219849 1441741161 0.687195 -0.019165 -0.692139 0.219849 1441741161 0.682190 -0.006775 -0.688660 0.245605 1441741161 0.682190 -0.006775 -0.688660 0.245605 1441741161 0.682190 -0.006775 -0.688660 0.245605 1441741161 0.682190 -0.006775 -0.688660 0.245605 1441741161 0.682190 -0.006775 -0.688660 0.245605 1441741161 0.682190 -0.006775 -0.688660 0.245605 1441741161 0.677307 0.015381 -0.682861 0.273254 1441741161 0.677307 0.015381 -0.682861 0.273254 1441741161 0.677307 0.015381 -0.682861 0.273254 1441741161 0.677307 0.015381 -0.682861 0.273254 1441741161 0.677307 0.015381 -0.682861 0.273254 1441741161 0.677307 0.015381 -0.682861 0.273254 1441741161 0.674683 0.033936 -0.674500 0.297729 1441741161 0.674683 0.033936 -0.674500 0.297729 1441741161 0.674683 0.033936 -0.674500 0.297729 1441741161 0.674683 0.033936 -0.674500 0.297729 1441741161 0.674683 0.033936 -0.674500 0.297729 1441741161 0.674683 0.033936 -0.674500 0.297729 1441741161 0.675171 0.031128 -0.667175 0.313110 1441741161 0.675171 0.031128 -0.667175 0.313110 1441741161 0.675171 0.031128 -0.667175 0.313110 1441741162 0.675171 0.031128 -0.667175 0.313110 1441741162 0.675171 0.031128 -0.667175 0.313110 1441741162 0.675171 0.031128 -0.667175 0.313110 1441741162 0.677551 0.001465 -0.664001 0.316223 1441741162 0.677551 0.001465 -0.664001 0.316223 1441741162 0.677551 0.001465 -0.664001 0.316223 1441741162 0.677551 0.001465 -0.664001 0.316223 1441741162 0.677551 0.001465 -0.664001 0.316223 1441741162 0.677551 0.001465 -0.664001 0.316223 1441741162 0.682983 -0.047302 -0.659851 0.309570 1441741162 0.682983 -0.047302 -0.659851 0.309570 1441741162 0.682983 -0.047302 -0.659851 0.309570 1441741162 0.682983 -0.047302 -0.659851 0.309570 1441741162 0.682983 -0.047302 -0.659851 0.309570 1441741162 0.682983 -0.047302 -0.659851 0.309570 1441741162 0.691772 -0.100830 -0.650452 0.296936 1441741162 0.691772 -0.100830 -0.650452 0.296936 1441741162 0.691772 -0.100830 -0.650452 0.296936 1441741162 0.691772 -0.100830 -0.650452 0.296936 1441741162 0.691772 -0.100830 -0.650452 0.296936 1441741162 0.691772 -0.100830 -0.650452 0.296936 1441741162 0.691772 -0.100830 -0.650452 0.296936 1441741162 0.704590 -0.151123 -0.637451 0.272705 1441741162 0.704590 -0.151123 -0.637451 0.272705 1441741162 0.704590 -0.151123 -0.637451 0.272705 1441741162 0.704590 -0.151123 -0.637451 0.272705 1441741162 0.704590 -0.151123 -0.637451 0.272705 1441741162 
0.810242 -0.259888 -0.042297 0.523499 1441741165 0.810242 -0.259888 -0.042297 0.523499 1441741165 0.810242 -0.259888 -0.042297 0.523499 1441741165 0.810242 -0.259888 -0.042297 0.523499 1441741165 0.810242 -0.259888 -0.042297 0.523499 1441741165 0.810242 -0.259888 -0.042297 0.523499 1441741165 0.763489 -0.288452 0.123779 0.564331 1441741165 0.763489 -0.288452 0.123779 0.564331 1441741165 0.763489 -0.288452 0.123779 0.564331 1441741165 0.763489 -0.288452 0.123779 0.564331 1441741165 0.691650 -0.304993 0.288757 0.587463 1441741165 0.691650 -0.304993 0.288757 0.587463 1441741165 0.691650 -0.304993 0.288757 0.587463 1441741165 0.691650 -0.304993 0.288757 0.587463 1441741165 0.691650 -0.304993 0.288757 0.587463 1441741165 0.691650 -0.304993 0.288757 0.587463 1441741165 0.608154 -0.281067 0.443054 0.595642 1441741165 0.608154 -0.281067 0.443054 0.595642 1441741165 0.608154 -0.281067 0.443054 0.595642 1441741165 0.608154 -0.281067 0.443054 0.595642 1441741165 0.608154 -0.281067 0.443054 0.595642 1441741165 0.528137 -0.239380 0.594971 0.556458 1441741165 0.528137 -0.239380 0.594971 0.556458 1441741165 0.528137 -0.239380 0.594971 0.556458 1441741165 0.528137 -0.239380 0.594971 0.556458 1441741165 0.528137 -0.239380 0.594971 0.556458 1441741165 0.442749 -0.185913 0.716370 0.506104 1441741165 0.442749 -0.185913 0.716370 0.506104 1441741165 0.442749 -0.185913 0.716370 0.506104 1441741165 0.442749 -0.185913 0.716370 0.506104 1441741165 0.442749 -0.185913 0.716370 0.506104 1441741165 0.442749 -0.185913 0.716370 0.506104 1441741165 0.364380 -0.136902 0.800293 0.455994 1441741165 0.364380 -0.136902 0.800293 0.455994 1441741165 0.364380 -0.136902 0.800293 0.455994 1441741165 0.364380 -0.136902 0.800293 0.455994 1441741165 0.364380 -0.136902 0.800293 0.455994 1441741165 0.364380 -0.136902 0.800293 0.455994 1441741165 0.306335 -0.096130 0.852661 0.412048 1441741165 0.306335 -0.096130 0.852661 0.412048 1441741165 0.306335 -0.096130 0.852661 0.412048 1441741165 0.306335 -0.096130 0.852661 0.412048 1441741165 0.306335 -0.096130 0.852661 0.412048 1441741165 0.306335 -0.096130 0.852661 0.412048 1441741165 0.265015 -0.072388 0.885254 0.375122 1441741165 0.265015 -0.072388 0.885254 0.375122 1441741165 0.265015 -0.072388 0.885254 0.375122 1441741165 0.265015 -0.072388 0.885254 0.375122 1441741165 0.265015 -0.072388 0.885254 0.375122 1441741165 0.265015 -0.072388 0.885254 0.375122 1441741165 0.229980 -0.080627 0.902649 0.354553 1441741165 0.229980 -0.080627 0.902649 0.354553 1441741165 0.229980 -0.080627 0.902649 0.354553 1441741165 0.229980 -0.080627 0.902649 0.354553 1441741165 0.229980 -0.080627 0.902649 0.354553 1441741165 0.229980 -0.080627 0.902649 0.354553 1441741165 0.193970 -0.122559 0.903259 0.362427 1441741165 0.193970 -0.122559 0.903259 0.362427 1441741165 0.193970 -0.122559 0.903259 0.362427 1441741165 0.193970 -0.122559 0.903259 0.362427 1441741165 0.193970 -0.122559 0.903259 0.362427 1441741165 0.193970 -0.122559 0.903259 0.362427 1441741165 0.166138 -0.200928 0.885315 0.384888 1441741165 0.166138 -0.200928 0.885315 0.384888 1441741165 0.166138 -0.200928 0.885315 0.384888 1441741165 0.166138 -0.200928 0.885315 0.384888 1441741165 0.166138 -0.200928 0.885315 0.384888 1441741165 0.166138 -0.200928 0.885315 0.384888 1441741165 0.166138 -0.200928 0.885315 0.384888 1441741165 0.155029 -0.326477 0.833862 0.417053 1441741165 0.155029 -0.326477 0.833862 0.417053 1441741165 0.155029 -0.326477 0.833862 0.417053 1441741165 0.155029 -0.326477 0.833862 0.417053 1441741165 0.155029 -0.326477 0.833862 0.417053 1441741165 0.155029 -0.326477 0.833862 0.417053 1441741165 0.292053 -0.465271 0.679077 0.486816 1441741165 0.292053 -0.465271 0.679077 0.486816 1441741165 0.292053 -0.465271 0.679077 0.486816 1441741165 0.292053 -0.465271 0.679077 0.486816 1441741165 0.292053 -0.465271 0.679077 0.486816 1441741165 0.637939 -0.393372 0.393555 0.532288 1441741165 0.637939 -0.393372 0.393555 0.532288 1441741165 0.637939 -0.393372 0.393555 0.532288 1441741165 0.637939 -0.393372 0.393555 0.532288 1441741165 0.637939 -0.393372 0.393555 0.532288 1441741165 0.637939 -0.393372 0.393555 0.532288 1441741165 0.833923 -0.226013 0.042297 0.501587 1441741165 0.833923 -0.226013 0.042297 0.501587 1441741165 0.833923 -0.226013 0.042297 0.501587 1441741165 0.833923 -0.226013 0.042297 0.501587 1441741165 0.833923 -0.226013 0.042297 0.501587 1441741165 0.833923 -0.226013 0.042297 0.501587 1441741165 0.833923 -0.226013 0.042297 0.501587 1441741165 0.792175 -0.351135 0.103577 0.488220 1441741165 0.792175 -0.351135 0.103577 0.488220 1441741165 0.792175 -0.351135 0.103577 0.488220 1441741165 0.792175 -0.351135 0.103577 0.488220 1441741165 0.792175 -0.351135 0.103577 0.488220 1441741165 0.792175 -0.351135 0.103577 0.488220 1441741165 0.792175 -0.351135 0.103577 0.488220 1441741165 0.811829 -0.250305 0.091309 0.519470 1441741165 0.811829 -0.250305 0.091309 0.519470 1441741165 0.811829 -0.250305 0.091309 0.519470 1441741165 0.811829 -0.250305 0.091309 0.519470 1441741165 0.811829 -0.250305 0.091309 0.519470 1441741165 0.811829 -0.250305 0.091309 0.519470 1441741165 0.780396 -0.309631 0.101135 0.533691 1441741166 0.780396 -0.309631 0.101135 0.533691 1441741166 0.780396 -0.309631 0.101135 0.533691 1441741166 0.780396 -0.309631 0.101135 0.533691 1441741166 0.780396 -0.309631 0.101135 0.533691 1441741166 0.780396 -0.309631 0.101135 0.533691 1441741166 0.780396 -0.309631 0.101135 0.533691 1441741166 0.745972 -0.308350 0.133179 0.575012 1441741166 0.745972 -0.308350 0.133179 0.575012 1441741166 0.745972 -0.308350 0.133179 0.575012 1441741166 0.745972 -0.308350 0.133179 0.575012 1441741166 0.745972 -0.308350 0.133179 0.575012 1441741166 0.745972 -0.308350 0.133179 0.575012 1441741166 0.680786 -0.330933 0.201782 0.621460 1441741166 0.680786 -0.330933 0.201782 0.621460 1441741166 0.680786 -0.330933 0.201782 0.621460 1441741166 0.680786 -0.330933 0.201782 0.621460 1441741166 0.680786 -0.330933 0.201782 0.621460 1441741166 0.615417 -0.330444 0.299561 0.649841 1441741166 0.615417 -0.330444 0.299561 0.649841 1441741166 0.615417 -0.330444 0.299561 0.649841 1441741166 0.615417 -0.330444 0.299561 0.649841 1441741166 0.615417 -0.330444 0.299561 0.649841 1441741166 0.615417 -0.330444 0.299561 0.649841 1441741166 0.546570 -0.320801 0.400024 0.661987 1441741166 0.546570 -0.320801 0.400024 0.661987 1441741166 0.546570 -0.320801 0.400024 0.661987 1441741166 0.546570 -0.320801 0.400024 0.661987 1441741166 0.546570 -0.320801 0.400024 0.661987 1441741166 0.546570 -0.320801 0.400024 0.661987 1441741166 0.546570 -0.320801 0.400024 0.661987 1441741166 0.473816 -0.308838 0.497192 0.657898 1441741166 0.473816 -0.308838 0.497192 0.657898 1441741166 0.473816 -0.308838 0.497192 0.657898 1441741166 0.473816 -0.308838 0.497192 0.657898 1441741166 0.473816 -0.308838 0.497192 0.657898 1441741166 0.473816 -0.308838 0.497192 0.657898 1441741166 0.394165 -0.302002 0.590576 0.636047 1441741166 0.394165 -0.302002 0.590576 0.636047 1441741166 0.394165 -0.302002 0.590576 0.636047 1441741166 0.394165 -0.302002 0.590576 0.636047 1441741166 0.394165 -0.302002 0.590576 0.636047 1441741166 0.394165 -0.302002 0.590576 0.636047 1441741166 0.315308 -0.278198 0.675537 0.605652 1441741166 0.315308 -0.278198 0.675537 0.605652 1441741166 0.315308 -0.278198 0.675537 0.605652 1441741166 0.315308 -0.278198 0.675537 0.605652 1441741166 0.315308 -0.278198 0.675537 0.605652 1441741166 0.234253 -0.244263 0.755554 0.560852 1441741166 0.234253 -0.244263 0.755554 0.560852 1441741166 0.234253 -0.244263 0.755554 0.560852 1441741166 0.234253 -0.244263 0.755554 0.560852 1441741166 0.234253 -0.244263 0.755554 0.560852 1441741166 0.234253 -0.244263 0.755554 0.560852 1441741166 0.234253 -0.244263 0.755554 0.560852 1441741166 0.173157 -0.194702 0.815186 0.517212 1441741166 0.173157 -0.194702 0.815186 0.517212 1441741166 0.173157 -0.194702 0.815186 0.517212 1441741166 0.173157 -0.194702 0.815186 0.517212 1441741166 0.173157 -0.194702 0.815186 0.517212 1441741166 0.173157 -0.194702 0.815186 0.517212 1441741166 0.130371 -0.151855 0.846252 0.493713 1441741166 0.130371 -0.151855 0.846252 0.493713 1441741166 0.130371 -0.151855 0.846252 0.493713 1441741166 0.130371 -0.151855 0.846252 0.493713 1441741166 0.130371 -0.151855 0.846252 0.493713 1441741166 0.130371 -0.151855 0.846252 0.493713 1441741166 0.109009 -0.131592 0.861633 0.477905 1441741166 0.109009 -0.131592 0.861633 0.477905 1441741166 0.109009 -0.131592 0.861633 0.477905 1441741166 0.109009 -0.131592 0.861633 0.477905 1441741166 0.109009 -0.131592 0.861633 0.477905 1441741166 0.109009 -0.131592 0.861633 0.477905 1441741166 0.109009 -0.131592 0.861633 0.477905 1441741166 0.097595 -0.153442 0.862427 0.472290 1441741166 0.097595 -0.153442 0.862427 0.472290 1441741166 0.097595 -0.153442 0.862427 0.472290 1441741166 0.097595 -0.153442 0.862427 0.472290 1441741166 0.097595 -0.153442 0.862427 0.472290 1441741166 0.097595 -0.153442 0.862427 0.472290 1441741166 0.090088 -0.218445 0.851196 0.468628 1441741166 0.090088 -0.218445 0.851196 0.468628 1441741166 0.090088 -0.218445 0.851196 0.468628 1441741166 0.090088 -0.218445 0.851196 0.468628 1441741166 0.090088 -0.218445 0.851196 0.468628 1441741166 0.090088 -0.218445 0.851196 0.468628 1441741166 0.107483 -0.338989 0.803406 0.477478 1441741166 0.107483 -0.338989 0.803406 0.477478 1441741166 0.107483 -0.338989 0.803406 0.477478 1441741166 0.107483 -0.338989 0.803406 0.477478 1441741166 0.107483 -0.338989 0.803406 0.477478 1441741166 0.107483 -0.338989 0.803406 0.477478 1441741166 0.107483 -0.338989 0.803406 0.477478 1441741166 0.222900 -0.494385 0.667969 0.509583 1441741166 0.222900 -0.494385 0.667969 0.509583 1441741166 0.222900 -0.494385 0.667969 0.509583 1441741166 0.222900 -0.494385 0.667969 0.509583 1441741166 0.222900 -0.494385 0.667969 0.509583 1441741166 0.222900 -0.494385 0.667969 0.509583 1441741166 0.560852 -0.461731 0.404419 0.555542 1441741166 0.560852 -0.461731 0.404419 0.555542 1441741166 0.560852 -0.461731 0.404419 0.555542 1441741166 0.560852 -0.461731 0.404419 0.555542 1441741166 0.560852 -0.461731 0.404419 0.555542 1441741166 0.831787 -0.242554 0.093201 0.490479 1441741166 0.831787 -0.242554 0.093201 0.490479 1441741166 0.831787 -0.242554 0.093201 0.490479 1441741166 0.831787 -0.242554 0.093201 0.490479 1441741166 0.831787 -0.242554 0.093201 0.490479 1441741166 0.831787 -0.242554 0.093201 0.490479 1441741166 0.766357 -0.372986 0.137329 0.504639 1441741166 0.766357 -0.372986 0.137329 0.504639 1441741167 0.766357 -0.372986 0.137329 0.504639 1441741167 0.766357 -0.372986 0.137329 0.504639 1441741167 0.766357 -0.372986 0.137329 0.504639 1441741167 0.766357 -0.372986 0.137329 0.504639 1441741167 0.766357 -0.372986 0.137329 0.504639 1441741167 0.798462 -0.264160 0.126221 0.526001 1441741167 0.798462 -0.264160 0.126221 0.526001 1441741167 0.798462 -0.264160 0.126221 0.526001 1441741167 0.798462 -0.264160 0.126221 0.526001 1441741167 0.798462 -0.264160 0.126221 0.526001 1441741167 0.798462 -0.264160 0.126221 0.526001 1441741167 0.773560 -0.309753 0.122742 0.539063 1441741167 0.773560 -0.309753 0.122742 0.539063 1441741167 0.773560 -0.309753 0.122742 0.539063 1441741167 0.773560 -0.309753 0.122742 0.539063 1441741167 0.773560 -0.309753 0.122742 0.539063 1441741167 0.773560 -0.309753 0.122742 0.539063 1441741167 0.746704 -0.319458 0.140503 0.566162 1441741167 0.746704 -0.319458 0.140503 0.566162 1441741167 0.746704 -0.319458 0.140503 0.566162 1441741167 0.746704 -0.319458 0.140503 0.566162 1441741167 0.746704 -0.319458 0.140503 0.566162 1441741167 0.746704 -0.319458 0.140503 0.566162 1441741167 0.678955 -0.364929 0.205078 0.603088 1441741167 0.678955 -0.364929 0.205078 0.603088 1441741167 0.678955 -0.364929 0.205078 0.603088 1441741167 0.678955 -0.364929 0.205078 0.603088 1441741167 0.678955 -0.364929 0.205078 0.603088 1441741167 0.595215 -0.403992 0.279785 0.635681 1441741167 0.595215 -0.403992 0.279785 0.635681 1441741167 0.595215 -0.403992 0.279785 0.635681 1441741167 0.595215 -0.403992 0.279785 0.635681 1441741167 0.595215 -0.403992 0.279785 0.635681 1441741167 0.595215 -0.403992 0.279785 0.635681 1441741167 0.523865 -0.390015 0.392212 0.647766 1441741167 0.523865 -0.390015 0.392212 0.647766 1441741167 0.523865 -0.390015 0.392212 0.647766 1441741167 0.523865 -0.390015 0.392212 0.647766 1441741167 0.523865 -0.390015 0.392212 0.647766 1441741167 0.523865 -0.390015 0.392212 0.647766 1441741167 0.523865 -0.390015 0.392212 0.647766 1441741167 0.436462 -0.377991 0.501831 0.643982 1441741167 0.436462 -0.377991 0.501831 0.643982 1441741167 0.436462 -0.377991 0.501831 0.643982 1441741167 0.436462 -0.377991 0.501831 0.643982 1441741167 0.436462 -0.377991 0.501831 0.643982 1441741167 0.436462 -0.377991 0.501831 0.643982 1441741167 0.342346 -0.361694 0.606262 0.619995 1441741167 0.342346 -0.361694 0.606262 0.619995 1441741167 0.342346 -0.361694 0.606262 0.619995 1441741167 0.342346 -0.361694 0.606262 0.619995 1441741167 0.342346 -0.361694 0.606262 0.619995 1441741167 0.342346 -0.361694 0.606262 0.619995 1441741167 0.241882 -0.328003 0.698303 0.588440 1441741167 0.241882 -0.328003 0.698303 0.588440 1441741167 0.241882 -0.328003 0.698303 0.588440 1441741167 0.241882 -0.328003 0.698303 0.588440 1441741167 0.241882 -0.328003 0.698303 0.588440 1441741167 0.241882 -0.328003 0.698303 0.588440 1441741167 0.151550 -0.276184 0.783447 0.535583 1441741167 0.151550 -0.276184 0.783447 0.535583 1441741167 0.151550 -0.276184 0.783447 0.535583 1441741167 0.151550 -0.276184 0.783447 0.535583 1441741167 0.151550 -0.276184 0.783447 0.535583 1441741167 0.078491 -0.220520 0.832520 0.502075 1441741167 0.078491 -0.220520 0.832520 0.502075 1441741167 0.078491 -0.220520 0.832520 0.502075 1441741167 0.078491 -0.220520 0.832520 0.502075 1441741167 0.078491 -0.220520 0.832520 0.502075 1441741167 0.078491 -0.220520 0.832520 0.502075 1441741167 0.078491 -0.220520 0.832520 0.502075 1441741167 0.049438 -0.167480 0.860718 0.478149 1441741167 0.049438 -0.167480 0.860718 0.478149 1441741167 0.049438 -0.167480 0.860718 0.478149 1441741167 0.049438 -0.167480 0.860718 0.478149 1441741167 0.049438 -0.167480 0.860718 0.478149 1441741167 0.049438 -0.167480 0.860718 0.478149 1441741167 0.054565 -0.133423 0.875183 0.461731 1441741167 0.054565 -0.133423 0.875183 0.461731 1441741167 0.054565 -0.133423 0.875183 0.461731 1441741167 0.054565 -0.133423 0.875183 0.461731 1441741167 0.054565 -0.133423 0.875183 0.461731 1441741167 0.054565 -0.133423 0.875183 0.461731 1441741167 0.066345 -0.136230 0.874268 0.461121 1441741167 0.066345 -0.136230 0.874268 0.461121 1441741167 0.066345 -0.136230 0.874268 0.461121 1441741167 0.066345 -0.136230 0.874268 0.461121 1441741167 0.066345 -0.136230 0.874268 0.461121 1441741167 0.066345 -0.136230 0.874268 0.461121 1441741167 0.066345 -0.136230 0.874268 0.461121 1441741167 0.076294 -0.181580 0.863586 0.463989 1441741167 0.076294 -0.181580 0.863586 0.463989 1441741167 0.076294 -0.181580 0.863586 0.463989 1441741167 0.076294 -0.181580 0.863586 0.463989 1441741167 0.076294 -0.181580 0.863586 0.463989 1441741167 0.089111 -0.265930 0.835266 0.472900 1441741167 0.089111 -0.265930 0.835266 0.472900 1441741167 0.089111 -0.265930 0.835266 0.472900 1441741167 0.089111 -0.265930 0.835266 0.472900 1441741167 0.089111 -0.265930 0.835266 0.472900 1441741167 0.089111 -0.265930 0.835266 0.472900 1441741167 0.089111 -0.265930 0.835266 0.472900 1441741167 0.150208 -0.383057 0.779541 0.472229 1441741167 0.150208 -0.383057 0.779541 0.472229 1441741167 0.150208 -0.383057 0.779541 0.472229 1441741167 0.150208 -0.383057 0.779541 0.472229 1441741167 0.150208 -0.383057 0.779541 0.472229 1441741167 0.150208 -0.383057 0.779541 0.472229 1441741167 0.363281 -0.458496 0.618591 0.524536 1441741167 0.363281 -0.458496 0.618591 0.524536 1441741167 0.363281 -0.458496 0.618591 0.524536 1441741168 0.363281 -0.458496 0.618591 0.524536 1441741168 0.363281 -0.458496 0.618591 0.524536 1441741168 0.363281 -0.458496 0.618591 0.524536 1441741168 0.748657 -0.263306 0.287598 0.536072 1441741168 0.748657 -0.263306 0.287598 0.536072 1441741168 0.748657 -0.263306 0.287598 0.536072 1441741168 0.748657 -0.263306 0.287598 0.536072 1441741168 0.748657 -0.263306 0.287598 0.536072 1441741168 0.748657 -0.263306 0.287598 0.536072 1441741168 0.844543 -0.254700 0.027588 0.470215 1441741168 0.844543 -0.254700 0.027588 0.470215 1441741168 0.844543 -0.254700 0.027588 0.470215 1441741168 0.844543 -0.254700 0.027588 0.470215 1441741168 0.844543 -0.254700 0.027588 0.470215 1441741168 0.844543 -0.254700 0.027588 0.470215 1441741168 0.844543 -0.254700 0.027588 0.470215 1441741168 0.759521 -0.368835 0.138489 0.517517 1441741168 0.759521 -0.368835 0.138489 0.517517 1441741168 0.759521 -0.368835 0.138489 0.517517 1441741168 0.759521 -0.368835 0.138489 0.517517 1441741168 0.759521 -0.368835 0.138489 0.517517 1441741168 0.759521 -0.368835 0.138489 0.517517 1441741168 0.793701 -0.244934 0.173706 0.528992 1441741168 0.793701 -0.244934 0.173706 0.528992 1441741168 0.793701 -0.244934 0.173706 0.528992 1441741168 0.793701 -0.244934 0.173706 0.528992 1441741168 0.793701 -0.244934 0.173706 0.528992 1441741168 0.793701 -0.244934 0.173706 0.528992 1441741168 0.763000 -0.279358 0.190125 0.551025 1441741168 0.763000 -0.279358 0.190125 0.551025 1441741168 0.763000 -0.279358 0.190125 0.551025 1441741168 0.763000 -0.279358 0.190125 0.551025 1441741168 0.763000 -0.279358 0.190125 0.551025 1441741168 0.763000 -0.279358 0.190125 0.551025 1441741168 0.763000 -0.279358 0.190125 0.551025 1441741168 0.740967 -0.262695 0.239197 0.569824 1441741168 0.740967 -0.262695 0.239197 0.569824 1441741168 0.740967 -0.262695 0.239197 0.569824 1441741168 0.740967 -0.262695 0.239197 0.569824 1441741168 0.740967 -0.262695 0.239197 0.569824 1441741168 0.740967 -0.262695 0.239197 0.569824 1441741168 0.675049 -0.305115 0.293152 0.604309 1441741168 0.675049 -0.305115 0.293152 0.604309 1441741168 0.675049 -0.305115 0.293152 0.604309 1441741168 0.675049 -0.305115 0.293152 0.604309 1441741168 0.675049 -0.305115 0.293152 0.604309 1441741168 0.675049 -0.305115 0.293152 0.604309 1441741168 0.606201 -0.330505 0.367859 0.622803 1441741168 0.606201 -0.330505 0.367859 0.622803 1441741168 0.606201 -0.330505 0.367859 0.622803 1441741168 0.606201 -0.330505 0.367859 0.622803 1441741168 0.606201 -0.330505 0.367859 0.622803 1441741168 0.606201 -0.330505 0.367859 0.622803 1441741168 0.543091 -0.317383 0.465576 0.622498 1441741168 0.543091 -0.317383 0.465576 0.622498 1441741168 0.543091 -0.317383 0.465576 0.622498 1441741168 0.543091 -0.317383 0.465576 0.622498 1441741168 0.543091 -0.317383 0.465576 0.622498 1441741168 0.543091 -0.317383 0.465576 0.622498 1441741168 0.543091 -0.317383 0.465576 0.622498 1441741168 0.471008 -0.308594 0.562317 0.605469 1441741168 0.471008 -0.308594 0.562317 0.605469 1441741168 0.471008 -0.308594 0.562317 0.605469 1441741168 0.471008 -0.308594 0.562317 0.605469 1441741168 0.471008 -0.308594 0.562317 0.605469 1441741168 0.388855 -0.296021 0.653320 0.578186 1441741168 0.388855 -0.296021 0.653320 0.578186 1441741168 0.388855 -0.296021 0.653320 0.578186 1441741168 0.388855 -0.296021 0.653320 0.578186 1441741168 0.388855 -0.296021 0.653320 0.578186 1441741168 0.388855 -0.296021 0.653320 0.578186 1441741168 0.388855 -0.296021 0.653320 0.578186 1441741168 0.310059 -0.263306 0.744812 0.528870 1441741168 0.310059 -0.263306 0.744812 0.528870 1441741168 0.310059 -0.263306 0.744812 0.528870 1441741168 0.227356 -0.218689 0.824524 0.469666 1441741168 0.227356 -0.218689 0.824524 0.469666 1441741168 0.227356 -0.218689 0.824524 0.469666 1441741168 0.227356 -0.218689 0.824524 0.469666 1441741168 0.227356 -0.218689 0.824524 0.469666 1441741168 0.148987 -0.172791 0.881287 0.413818 1441741168 0.148987 -0.172791 0.881287 0.413818 1441741168 0.148987 -0.172791 0.881287 0.413818 1441741168 0.148987 -0.172791 0.881287 0.413818 1441741168 0.148987 -0.172791 0.881287 0.413818 1441741168 0.148987 -0.172791 0.881287 0.413818 1441741168 0.089172 -0.133179 0.910217 0.381836 1441741168 0.089172 -0.133179 0.910217 0.381836 1441741168 0.089172 -0.133179 0.910217 0.381836 1441741168 0.089172 -0.133179 0.910217 0.381836 1441741168 0.089172 -0.133179 0.910217 0.381836 1441741168 0.089172 -0.133179 0.910217 0.381836 1441741168 0.089172 -0.133179 0.910217 0.381836 1441741168 0.057800 -0.120667 0.925415 0.354492 1441741168 0.057800 -0.120667 0.925415 0.354492 1441741168 0.057800 -0.120667 0.925415 0.354492 1441741168 0.057800 -0.120667 0.925415 0.354492 1441741168 0.057800 -0.120667 0.925415 0.354492 1441741168 0.057800 -0.120667 0.925415 0.354492 1441741168 0.042053 -0.148376 0.922241 0.354309 1441741168 0.042053 -0.148376 0.922241 0.354309 1441741168 0.042053 -0.148376 0.922241 0.354309 1441741168 0.042053 -0.148376 0.922241 0.354309 1441741168 0.042053 -0.148376 0.922241 0.354309 1441741168 0.042053 -0.148376 0.922241 0.354309 1441741168 0.041321 -0.222046 0.898438 0.376526 1441741168 0.041321 -0.222046 0.898438 0.376526 1441741168 0.041321 -0.222046 0.898438 0.376526 1441741168 0.041321 -0.222046 0.898438 0.376526 1441741169 0.041321 -0.222046 0.898438 0.376526 1441741169 0.041321 -0.222046 0.898438 0.376526 1441741169 0.041321 -0.222046 0.898438 0.376526 1441741169 0.081360 -0.353699 0.819580 0.443298 1441741169 0.081360 -0.353699 0.819580 0.443298 1441741169 0.081360 -0.353699 0.819580 0.443298 1441741169 0.081360 -0.353699 0.819580 0.443298 1441741169 0.081360 -0.353699 0.819580 0.443298 1441741169 0.267761 -0.476807 0.642456 0.536743 1441741169 0.267761 -0.476807 0.642456 0.536743 1441741169 0.267761 -0.476807 0.642456 0.536743 1441741169 0.267761 -0.476807 0.642456 0.536743 1441741169 0.267761 -0.476807 0.642456 0.536743 1441741169 0.267761 -0.476807 0.642456 0.536743 1441741169 0.663391 -0.337219 0.348389 0.569824 1441741169 0.663391 -0.337219 0.348389 0.569824 1441741169 0.663391 -0.337219 0.348389 0.569824 1441741169 0.663391 -0.337219 0.348389 0.569824 1441741169 0.663391 -0.337219 0.348389 0.569824 1441741169 0.663391 -0.337219 0.348389 0.569824 1441741169 0.843079 -0.208069 0.090576 0.487549 1441741169 0.843079 -0.208069 0.090576 0.487549 1441741169 0.843079 -0.208069 0.090576 0.487549 1441741169 0.843079 -0.208069 0.090576 0.487549 1441741169 0.843079 -0.208069 0.090576 0.487549 1441741169 0.843079 -0.208069 0.090576 0.487549 1441741169 0.843079 -0.208069 0.090576 0.487549 1441741169 0.781677 -0.354858 0.159546 0.487366 1441741169 0.781677 -0.354858 0.159546 0.487366 1441741169 0.781677 -0.354858 0.159546 0.487366 1441741169 0.781677 -0.354858 0.159546 0.487366 1441741169 0.781677 -0.354858 0.159546 0.487366 1441741169 0.781677 -0.354858 0.159546 0.487366 1441741169 0.815918 -0.242249 0.147888 0.503662 1441741169 0.815918 -0.242249 0.147888 0.503662 1441741169 0.815918 -0.242249 0.147888 0.503662 1441741169 0.815918 -0.242249 0.147888 0.503662 1441741169 0.815918 -0.242249 0.147888 0.503662 1441741169 0.815918 -0.242249 0.147888 0.503662 1441741169 0.792114 -0.296448 0.143188 0.513916 1441741169 0.792114 -0.296448 0.143188 0.513916 1441741169 0.792114 -0.296448 0.143188 0.513916 1441741169 0.792114 -0.296448 0.143188 0.513916 1441741169 0.792114 -0.296448 0.143188 0.513916 1441741169 0.792114 -0.296448 0.143188 0.513916 1441741169 0.792114 -0.296448 0.143188 0.513916 1441741169 0.752625 -0.318787 0.169067 0.550720 1441741169 0.752625 -0.318787 0.169067 0.550720 1441741169 0.752625 -0.318787 0.169067 0.550720 1441741169 0.752625 -0.318787 0.169067 0.550720 1441741169 0.752625 -0.318787 0.169067 0.550720 1441741169 0.752625 -0.318787 0.169067 0.550720 1441741169 0.685425 -0.349487 0.223145 0.598511 1441741169 0.685425 -0.349487 0.223145 0.598511 1441741169 0.685425 -0.349487 0.223145 0.598511 1441741169 0.685425 -0.349487 0.223145 0.598511 1441741169 0.685425 -0.349487 0.223145 0.598511 1441741169 0.685425 -0.349487 0.223145 0.598511 1441741169 0.611023 -0.367371 0.300903 0.633301 1441741169 0.611023 -0.367371 0.300903 0.633301 1441741169 0.611023 -0.367371 0.300903 0.633301 1441741169 0.611023 -0.367371 0.300903 0.633301 1441741169 0.611023 -0.367371 0.300903 0.633301 1441741169 0.542114 -0.358459 0.395386 0.649048 1441741169 0.542114 -0.358459 0.395386 0.649048 1441741169 0.542114 -0.358459 0.395386 0.649048 1441741169 0.542114 -0.358459 0.395386 0.649048 1441741169 0.542114 -0.358459 0.395386 0.649048 1441741169 0.542114 -0.358459 0.395386 0.649048 1441741169 0.542114 -0.358459 0.395386 0.649048 1441741169 0.473450 -0.335510 0.497437 0.644775 1441741169 0.473450 -0.335510 0.497437 0.644775 1441741169 0.473450 -0.335510 0.497437 0.644775 1441741169 0.473450 -0.335510 0.497437 0.644775 1441741169 0.473450 -0.335510 0.497437 0.644775 1441741169 0.386780 -0.331421 0.585571 0.630554 1441741169 0.386780 -0.331421 0.585571 0.630554 1441741169 0.386780 -0.331421 0.585571 0.630554 1441741169 0.386780 -0.331421 0.585571 0.630554 1441741169 0.386780 -0.331421 0.585571 0.630554 1441741169 0.386780 -0.331421 0.585571 0.630554 1441741169 0.299133 -0.304260 0.670105 0.607300 1441741169 0.299133 -0.304260 0.670105 0.607300 1441741169 0.299133 -0.304260 0.670105 0.607300 1441741169 0.299133 -0.304260 0.670105 0.607300 1441741169 0.299133 -0.304260 0.670105 0.607300 1441741169 0.299133 -0.304260 0.670105 0.607300 1441741169 0.217529 -0.256042 0.758240 0.558716 1441741169 0.217529 -0.256042 0.758240 0.558716 1441741169 0.217529 -0.256042 0.758240 0.558716 1441741169 0.217529 -0.256042 0.758240 0.558716 1441741169 0.217529 -0.256042 0.758240 0.558716 1441741169 0.217529 -0.256042 0.758240 0.558716 1441741169 0.217529 -0.256042 0.758240 0.558716 1441741169 0.137085 -0.207458 0.826111 0.505554 1441741169 0.137085 -0.207458 0.826111 0.505554 1441741169 0.137085 -0.207458 0.826111 0.505554 1441741169 0.137085 -0.207458 0.826111 0.505554 1441741169 0.137085 -0.207458 0.826111 0.505554 1441741169 0.137085 -0.207458 0.826111 0.505554 1441741169 0.083801 -0.161743 0.874451 0.449524 1441741169 0.083801 -0.161743 0.874451 0.449524 1441741169 0.083801 -0.161743 0.874451 0.449524 1441741169 0.083801 -0.161743 0.874451 0.449524 1441741169 0.083801 -0.161743 0.874451 0.449524 1441741169 0.083801 -0.161743 0.874451 0.449524 1441741169 0.061218 -0.135925 0.896057 0.418091 1441741169 0.061218 -0.135925 0.896057 0.418091 1441741169 0.061218 -0.135925 0.896057 0.418091 1441741169 0.061218 -0.135925 0.896057 0.418091 1441741170 0.061218 -0.135925 0.896057 0.418091 1441741170 0.061218 -0.135925 0.896057 0.418091 1441741170 0.055237 -0.142639 0.901062 0.405640 1441741170 0.055237 -0.142639 0.901062 0.405640 1441741170 0.055237 -0.142639 0.901062 0.405640 1441741170 0.055237 -0.142639 0.901062 0.405640 1441741170 0.055237 -0.142639 0.901062 0.405640 1441741170 0.055237 -0.142639 0.901062 0.405640 1441741170 0.053955 -0.188660 0.889099 0.413452 1441741170 0.053955 -0.188660 0.889099 0.413452 1441741170 0.053955 -0.188660 0.889099 0.413452 1441741170 0.053955 -0.188660 0.889099 0.413452 1441741170 0.053955 -0.188660 0.889099 0.413452 1441741170 0.053955 -0.188660 0.889099 0.413452 1441741170 0.051331 -0.273254 0.855408 0.436951 1441741170 0.051331 -0.273254 0.855408 0.436951 1441741170 0.051331 -0.273254 0.855408 0.436951 1441741170 0.051331 -0.273254 0.855408 0.436951 1441741170 0.051331 -0.273254 0.855408 0.436951 1441741170 0.051331 -0.273254 0.855408 0.436951 1441741170 0.111877 -0.386047 0.783081 0.474548 1441741170 0.111877 -0.386047 0.783081 0.474548 1441741170 0.111877 -0.386047 0.783081 0.474548 1441741170 0.111877 -0.386047 0.783081 0.474548 1441741170 0.111877 -0.386047 0.783081 0.474548 1441741170 0.379822 -0.434692 0.603882 0.549622 1441741170 0.379822 -0.434692 0.603882 0.549622 1441741170 0.379822 -0.434692 0.603882 0.549622 1441741170 0.379822 -0.434692 0.603882 0.549622 1441741170 0.379822 -0.434692 0.603882 0.549622 1441741170 0.379822 -0.434692 0.603882 0.549622 1441741170 0.765564 -0.202087 0.188110 0.580994 1441741170 0.765564 -0.202087 0.188110 0.580994 1441741170 0.765564 -0.202087 0.188110 0.580994 1441741170 0.765564 -0.202087 0.188110 0.580994 1441741170 0.765564 -0.202087 0.188110 0.580994 1441741170 0.765564 -0.202087 0.188110 0.580994 1441741170 0.765564 -0.202087 0.188110 0.580994 1441741170 0.831238 -0.204529 0.132568 0.499512 1441741170 0.831238 -0.204529 0.132568 0.499512 1441741170 0.831238 -0.204529 0.132568 0.499512 1441741170 0.831238 -0.204529 0.132568 0.499512 1441741170 0.831238 -0.204529 0.132568 0.499512 1441741170 0.831238 -0.204529 0.132568 0.499512 1441741170 0.742615 -0.315552 0.187561 0.560059 1441741170 0.742615 -0.315552 0.187561 0.560059 1441741170 0.742615 -0.315552 0.187561 0.560059 1441741170 0.742615 -0.315552 0.187561 0.560059 1441741170 0.742615 -0.315552 0.187561 0.560059 1441741170 0.742615 -0.315552 0.187561 0.560059 1441741170 0.742615 -0.315552 0.187561 0.560059 1441741170 0.794556 -0.159241 0.198853 0.551086 1441741170 0.794556 -0.159241 0.198853 0.551086 1441741170 0.794556 -0.159241 0.198853 0.551086 1441741170 0.794556 -0.159241 0.198853 0.551086 1441741170 0.794556 -0.159241 0.198853 0.551086 1441741170 0.794556 -0.159241 0.198853 0.551086 1441741170 0.804993 -0.127991 0.186707 0.548279 1441741170 0.804993 -0.127991 0.186707 0.548279 1441741170 0.804993 -0.127991 0.186707 0.548279 1441741170 
0.710144 -0.053711 -0.690063 0.128967 1441741173 0.710144 -0.053711 -0.690063 0.128967 1441741173 0.710144 -0.053711 -0.690063 0.128967 1441741173 0.710144 -0.053711 -0.690063 0.128967 1441741173 0.710144 -0.053711 -0.690063 0.128967 1441741173 0.710510 -0.014099 -0.682678 0.170105 1441741173 0.710510 -0.014099 -0.682678 0.170105 1441741173 0.710510 -0.014099 -0.682678 0.170105 1441741173 0.710510 -0.014099 -0.682678 0.170105 1441741173 0.710510 -0.014099 -0.682678 0.170105 1441741173 0.710999 0.010437 -0.670166 0.212524 1441741173 0.710999 0.010437 -0.670166 0.212524 1441741173 0.710999 0.010437 -0.670166 0.212524 1441741174 0.710999 0.010437 -0.670166 0.212524 1441741174 0.710999 0.010437 -0.670166 0.212524 1441741174 0.710999 0.010437 -0.670166 0.212524 1441741174 0.710999 0.010437 -0.670166 0.212524 1441741174 0.709961 0.024292 -0.656555 0.253662 1441741174 0.709961 0.024292 -0.656555 0.253662 1441741174 0.709961 0.024292 -0.656555 0.253662 1441741174 0.709961 0.024292 -0.656555 0.253662 1441741174 0.709961 0.024292 -0.656555 0.253662 1441741174 0.709961 0.024292 -0.656555 0.253662 1441741174 0.703674 0.039795 -0.648071 0.288574 1441741174 0.703674 0.039795 -0.648071 0.288574 1441741174 0.703674 0.039795 -0.648071 0.288574 1441741174 0.703674 0.039795 -0.648071 0.288574 1441741174 0.703674 0.039795 -0.648071 0.288574 1441741174 0.703674 0.039795 -0.648071 0.288574 1441741174 0.703674 0.039795 -0.648071 0.288574 1441741174 0.692993 0.062744 -0.642395 0.321045 1441741174 0.692993 0.062744 -0.642395 0.321045 1441741174 0.692993 0.062744 -0.642395 0.321045 1441741174 0.692993 0.062744 -0.642395 0.321045 1441741174 0.692993 0.062744 -0.642395 0.321045 1441741174 0.692993 0.062744 -0.642395 0.321045 1441741174 0.681030 0.093079 -0.640198 0.343018 1441741174 0.681030 0.093079 -0.640198 0.343018 1441741174 0.681030 0.093079 -0.640198 0.343018 1441741174 0.681030 0.093079 -0.640198 0.343018 1441741174 0.681030 0.093079 -0.640198 0.343018 1441741174 0.681030 0.093079 -0.640198 0.343018 1441741174 0.667236 0.130798 -0.641296 0.355591 1441741174 0.667236 0.130798 -0.641296 0.355591 1441741174 0.667236 0.130798 -0.641296 0.355591 1441741174 0.667236 0.130798 -0.641296 0.355591 1441741174 0.647034 0.177612 -0.641479 0.371826 1441741174 0.647034 0.177612 -0.641479 0.371826 1441741174 0.647034 0.177612 -0.641479 0.371826 1441741174 0.647034 0.177612 -0.641479 0.371826 1441741174 0.647034 0.177612 -0.641479 0.371826 1441741174 0.647034 0.177612 -0.641479 0.371826 1441741174 0.625427 0.224792 -0.633850 0.395569 1441741174 0.625427 0.224792 -0.633850 0.395569 1441741174 0.625427 0.224792 -0.633850 0.395569 1441741174 0.625427 0.224792 -0.633850 0.395569 1441741174 0.625427 0.224792 -0.633850 0.395569 1441741174 0.625427 0.224792 -0.633850 0.395569 1441741174 0.625427 0.224792 -0.633850 0.395569 1441741174 0.614746 0.247620 -0.625488 0.411682 1441741174 0.614746 0.247620 -0.625488 0.411682 1441741174 0.614746 0.247620 -0.625488 0.411682 1441741174 0.614746 0.247620 -0.625488 0.411682 1441741174 0.617126 0.233093 -0.632446 0.405884 1441741174 0.617126 0.233093 -0.632446 0.405884 1441741174 0.617126 0.233093 -0.632446 0.405884 1441741174 0.617126 0.233093 -0.632446 0.405884 1441741174 0.617126 0.233093 -0.632446 0.405884 1441741174 0.617126 0.233093 -0.632446 0.405884 1441741174 0.617126 0.233093 -0.632446 0.405884 1441741174 0.631104 0.180237 -0.652344 0.378967 1441741174 0.631104 0.180237 -0.652344 0.378967 1441741174 0.631104 0.180237 -0.652344 0.378967 1441741174 0.631104 0.180237 -0.652344 0.378967 1441741174 0.631104 0.180237 -0.652344 0.378967 1441741174 0.631104 0.180237 -0.652344 0.378967 1441741174 0.651489 0.123840 -0.656433 0.359558 1441741174 0.651489 0.123840 -0.656433 0.359558 1441741174 0.651489 0.123840 -0.656433 0.359558 1441741174 0.651489 0.123840 -0.656433 0.359558 1441741174 0.651489 0.123840 -0.656433 0.359558 1441741174 0.675781 0.085876 -0.653503 0.329895 1441741174 0.675781 0.085876 -0.653503 0.329895 1441741174 0.675781 0.085876 -0.653503 0.329895 1441741174 0.675781 0.085876 -0.653503 0.329895 1441741174 0.675781 0.085876 -0.653503 0.329895 1441741174 0.675781 0.085876 -0.653503 0.329895 1441741174 0.702637 0.012573 -0.659363 0.267212 1441741174 0.702637 0.012573 -0.659363 0.267212 1441741174 0.702637 0.012573 -0.659363 0.267212 1441741174 0.702637 0.012573 -0.659363 0.267212 1441741174 0.702637 0.012573 -0.659363 0.267212 1441741174 0.702637 0.012573 -0.659363 0.267212 1441741174 0.702637 0.012573 -0.659363 0.267212 1441741174 0.720886 -0.072021 -0.660217 0.198120 1441741174 0.720886 -0.072021 -0.660217 0.198120 1441741174 0.720886 -0.072021 -0.660217 0.198120 1441741174 0.720886 -0.072021 -0.660217 0.198120 1441741174 0.720886 -0.072021 -0.660217 0.198120 1441741174 0.720886 -0.072021 -0.660217 0.198120 1441741174 0.730103 -0.128784 -0.653809 0.151428 1441741174 0.730103 -0.128784 -0.653809 0.151428 1441741174 0.730103 -0.128784 -0.653809 0.151428 1441741174 0.730103 -0.128784 -0.653809 0.151428 1441741174 0.730103 -0.128784 -0.653809 0.151428 1441741174 0.730103 -0.128784 -0.653809 0.151428 1441741174 0.732300 -0.165894 -0.650818 0.112732 1441741174 0.732300 -0.165894 -0.650818 0.112732 1441741174 0.732300 -0.165894 -0.650818 0.112732 1441741174 0.732300 -0.165894 -0.650818 0.112732 1441741174 0.732300 -0.165894 -0.650818 0.112732 1441741174 0.732300 -0.165894 -0.650818 0.112732 1441741174 0.732300 -0.165894 -0.650818 0.112732 1441741174 0.729187 -0.177734 -0.655273 0.085510 1441741174 0.729187 -0.177734 -0.655273 0.085510 1441741174 0.729187 -0.177734 -0.655273 0.085510 1441741174 0.729187 -0.177734 -0.655273 0.085510 1441741174 0.729187 -0.177734 -0.655273 0.085510 1441741174 0.729187 -0.177734 -0.655273 0.085510 1441741174 0.724976 -0.157593 -0.666687 0.071716 1441741174 0.724976 -0.157593 -0.666687 0.071716 1441741174 0.724976 -0.157593 -0.666687 0.071716 1441741174 0.724976 -0.157593 -0.666687 0.071716 1441741175 0.724976 -0.157593 -0.666687 0.071716 1441741175 0.724976 -0.157593 -0.666687 0.071716 1441741175 0.722656 -0.130005 -0.675354 0.068787 1441741175 0.722656 -0.130005 -0.675354 0.068787 1441741175 0.722656 -0.130005 -0.675354 0.068787 1441741175 0.722656 -0.130005 -0.675354 0.068787 1441741175 0.722656 -0.130005 -0.675354 0.068787 1441741175 0.722656 -0.130005 -0.675354 0.068787 1441741175 0.721313 -0.102417 -0.679504 0.086670 1441741175 0.721313 -0.102417 -0.679504 0.086670 1441741175 0.721313 -0.102417 -0.679504 0.086670 1441741175 0.721313 -0.102417 -0.679504 0.086670 1441741175 0.721313 -0.102417 -0.679504 0.086670 1441741175 0.721313 -0.102417 -0.679504 0.086670 1441741175 0.721313 -0.102417 -0.679504 0.086670 1441741175 0.718811 -0.069946 -0.681763 0.116821 1441741175 0.718811 -0.069946 -0.681763 0.116821 1441741175 0.718811 -0.069946 -0.681763 0.116821 1441741175 0.718811 -0.069946 -0.681763 0.116821 1441741175 0.718811 -0.069946 -0.681763 0.116821 1441741175 0.718811 -0.069946 -0.681763 0.116821 1441741175 0.716370 -0.040833 -0.678528 0.157349 1441741175 0.716370 -0.040833 -0.678528 0.157349 1441741175 0.716370 -0.040833 -0.678528 0.157349 1441741175 0.716370 -0.040833 -0.678528 0.157349 1441741175 0.716370 -0.040833 -0.678528 0.157349 1441741175 0.716370 -0.040833 -0.678528 0.157349 1441741175 0.710266 -0.008240 -0.674988 0.199585 1441741175 0.710266 -0.008240 -0.674988 0.199585 1441741175 0.710266 -0.008240 -0.674988 0.199585 1441741175 0.710266 -0.008240 -0.674988 0.199585 1441741175 0.710266 -0.008240 -0.674988 0.199585 1441741175 0.710266 -0.008240 -0.674988 0.199585 1441741175 0.710266 -0.008240 -0.674988 0.199585 1441741175 0.704834 0.007080 -0.671997 0.227112 1441741175 0.704834 0.007080 -0.671997 0.227112 1441741175 0.704834 0.007080 -0.671997 0.227112 1441741175 0.704834 0.007080 -0.671997 0.227112 1441741175 0.704834 0.007080 -0.671997 0.227112 1441741175 0.704834 0.007080 -0.671997 0.227112 1441741175 0.700928 0.024841 -0.667542 0.249939 1441741175 0.700928 0.024841 -0.667542 0.249939 1441741175 0.700928 0.024841 -0.667542 0.249939 1441741175 0.700928 0.024841 -0.667542 0.249939 1441741175 0.700928 0.024841 -0.667542 0.249939 1441741175 0.700928 0.024841 -0.667542 0.249939 1441741175 0.698059 0.040405 -0.662781 0.267761 1441741175 0.698059 0.040405 -0.662781 0.267761 1441741175 0.698059 0.040405 -0.662781 0.267761 1441741175 0.698059 0.040405 -0.662781 0.267761 1441741175 0.698059 0.040405 -0.662781 0.267761 1441741175 0.698059 0.040405 -0.662781 0.267761 1441741175 0.697754 0.038025 -0.659424 0.277161 1441741175 0.697754 0.038025 -0.659424 0.277161 1441741175 0.697754 0.038025 -0.659424 0.277161 1441741175 0.697754 0.038025 -0.659424 0.277161 1441741175 0.697754 0.038025 -0.659424 0.277161 1441741175 0.697754 0.038025 -0.659424 0.277161 1441741175 0.700989 0.016663 -0.656555 0.277893 1441741175 0.700989 0.016663 -0.656555 0.277893 1441741175 0.700989 0.016663 -0.656555 0.277893 1441741175 0.700989 0.016663 -0.656555 0.277893 1441741175 0.700989 0.016663 -0.656555 0.277893 1441741175 0.700989 0.016663 -0.656555 0.277893 1441741175 0.700989 0.016663 -0.656555 0.277893 1441741175 0.706055 -0.027100 -0.655029 0.267700 1441741175 0.706055 -0.027100 -0.655029 0.267700 1441741175 0.706055 -0.027100 -0.655029 0.267700 1441741175 0.711853 -0.078613 -0.652832 0.246765 1441741175 0.711853 -0.078613 -0.652832 0.246765 1441741175 0.711853 -0.078613 -0.652832 0.246765 1441741175 0.711853 -0.078613 -0.652832 0.246765 1441741175 0.711853 -0.078613 -0.652832 0.246765 1441741175 0.711853 -0.078613 -0.652832 0.246765 1441741175 0.720947 -0.126099 -0.648193 0.210144 1441741175 0.720947 -0.126099 -0.648193 0.210144 1441741175 0.720947 -0.126099 -0.648193 0.210144 1441741175 0.720947 -0.126099 -0.648193 0.210144 1441741175 0.727051 -0.185669 -0.641418 0.159607 1441741175 0.727051 -0.185669 -0.641418 0.159607 1441741175 0.727051 -0.185669 -0.641418 0.159607 1441741175 0.727051 -0.185669 -0.641418 0.159607 1441741175 0.727051 -0.185669 -0.641418 0.159607 1441741175 0.727051 -0.185669 -0.641418 0.159607 1441741175 0.727051 -0.185669 -0.641418 0.159607 1441741175 0.722778 -0.260254 -0.632385 0.099670 1441741175 0.722778 -0.260254 -0.632385 0.099670 1441741175 0.722778 -0.260254 -0.632385 0.099670 1441741175 0.722778 -0.260254 -0.632385 0.099670 1441741175 0.722778 -0.260254 -0.632385 0.099670 1441741175 0.722778 -0.260254 -0.632385 0.099670 1441741175 0.715088 -0.325134 -0.618103 0.028992 1441741175 0.715088 -0.325134 -0.618103 0.028992 1441741175 0.715088 -0.325134 -0.618103 0.028992 1441741175 0.715088 -0.325134 -0.618103 0.028992 1441741175 0.715088 -0.325134 -0.618103 0.028992 1441741175 0.715088 -0.325134 -0.618103 0.028992 1441741175 0.715088 -0.325134 -0.618103 0.028992 1441741175 0.693970 -0.392578 -0.600037 -0.065369 1441741175 0.693970 -0.392578 -0.600037 -0.065369 1441741175 0.693970 -0.392578 -0.600037 -0.065369 1441741175 0.693970 -0.392578 -0.600037 -0.065369 1441741175 0.693970 -0.392578 -0.600037 -0.065369 1441741175 0.693970 -0.392578 -0.600037 -0.065369 1441741175 0.679138 -0.413574 -0.593872 -0.122803 1441741175 0.679138 -0.413574 -0.593872 -0.122803 1441741175 0.679138 -0.413574 -0.593872 -0.122803 1441741175 0.679138 -0.413574 -0.593872 -0.122803 1441741175 0.679138 -0.413574 -0.593872 -0.122803 1441741176 0.679138 -0.413574 -0.593872 -0.122803 1441741176 0.696533 -0.349426 -0.618652 -0.099976 1441741176 0.696533 -0.349426 -0.618652 -0.099976 1441741176 0.696533 -0.349426 -0.618652 -0.099976 1441741176 0.696533 -0.349426 -0.618652 -0.099976 1441741176 0.696533 -0.349426 -0.618652 -0.099976 1441741176 0.696533 -0.349426 -0.618652 -0.099976 1441741176 0.711670 -0.277466 -0.643188 -0.053528 1441741176 0.711670 -0.277466 -0.643188 -0.053528 1441741176 0.711670 -0.277466 -0.643188 -0.053528 1441741176 0.711670 -0.277466 -0.643188 -0.053528 1441741176 0.711670 -0.277466 -0.643188 -0.053528 1441741176 0.711670 -0.277466 -0.643188 -0.053528 1441741176 0.711670 -0.277466 -0.643188 -0.053528 1441741176 0.721619 -0.228394 -0.653259 -0.016907 1441741176 0.721619 -0.228394 -0.653259 -0.016907 1441741176 0.721619 -0.228394 -0.653259 -0.016907 1441741176 0.721619 -0.228394 -0.653259 -0.016907 1441741176 0.721619 -0.228394 -0.653259 -0.016907 1441741176 0.721619 -0.228394 -0.653259 -0.016907 1441741176 0.729187 -0.198242 -0.654602 0.022583 1441741176 0.729187 -0.198242 -0.654602 0.022583 1441741176 0.729187 -0.198242 -0.654602 0.022583 1441741176 0.729187 -0.198242 -0.654602 0.022583 1441741176 0.729187 -0.198242 -0.654602 0.022583 1441741176 0.729187 -0.198242 -0.654602 0.022583 1441741176 0.734192 -0.174683 -0.652893 0.064941 1441741176 0.734192 -0.174683 -0.652893 0.064941 1441741176 0.734192 -0.174683 -0.652893 0.064941 1441741176 0.734192 -0.174683 -0.652893 0.064941 1441741176 0.734192 -0.174683 -0.652893 0.064941 1441741176 0.734192 -0.174683 -0.652893 0.064941 1441741176 0.735535 -0.153687 -0.651001 0.107300 1441741176 0.735535 -0.153687 -0.651001 0.107300 1441741176 0.735535 -0.153687 -0.651001 0.107300 1441741176 0.735535 -0.153687 -0.651001 0.107300 1441741176 0.735535 -0.153687 -0.651001 0.107300 1441741176 0.735535 -0.153687 -0.651001 0.107300 1441741176 0.733521 -0.132446 -0.650330 0.146606 1441741176 0.733521 -0.132446 -0.650330 0.146606 1441741176 0.733521 -0.132446 -0.650330 0.146606 1441741176 0.733521 -0.132446 -0.650330 0.146606 1441741176 0.733521 -0.132446 -0.650330 0.146606 1441741176 0.733521 -0.132446 -0.650330 0.146606 1441741176 0.733521 -0.132446 -0.650330 0.146606 1441741176 0.729065 -0.110107 -0.650146 0.183350 1441741176 0.729065 -0.110107 -0.650146 0.183350 1441741176 0.729065 -0.110107 -0.650146 0.183350 1441741176 0.729065 -0.110107 -0.650146 0.183350 1441741176 0.729065 -0.110107 -0.650146 0.183350 1441741176 0.729065 -0.110107 -0.650146 0.183350 1441741176 0.722961 -0.086670 -0.650208 0.216675 1441741176 0.722961 -0.086670 -0.650208 0.216675 1441741176 0.722961 -0.086670 -0.650208 0.216675 1441741176 0.722961 -0.086670 -0.650208 0.216675 1441741176 0.722961 -0.086670 -0.650208 0.216675 1441741176 0.722961 -0.086670 -0.650208 0.216675 1441741176 0.718079 -0.069031 -0.648315 0.243408 1441741176 0.718079 -0.069031 -0.648315 0.243408 1441741176 0.718079 -0.069031 -0.648315 0.243408 1441741176 0.718079 -0.069031 -0.648315 0.243408 1441741176 0.718079 -0.069031 -0.648315 0.243408 1441741176 0.714844 -0.074829 -0.645630 0.257874 1441741176 0.714844 -0.074829 -0.645630 0.257874 1441741176 0.714844 -0.074829 -0.645630 0.257874 1441741176 0.714844 -0.074829 -0.645630 0.257874 1441741176 0.714844 -0.074829 -0.645630 0.257874 1441741176 0.714844 -0.074829 -0.645630 0.257874 1441741176 0.714844 -0.074829 -0.645630 0.257874 1441741176 0.711487 -0.114868 -0.644043 0.256348 1441741176 0.711487 -0.114868 -0.644043 0.256348 1441741176 0.711487 -0.114868 -0.644043 0.256348 1441741176 0.711487 -0.114868 -0.644043 0.256348 1441741176 0.711487 -0.114868 -0.644043 0.256348 1441741176 0.707153 -0.175659 -0.641663 0.239502 1441741176 0.707153 -0.175659 -0.641663 0.239502 1441741176 0.707153 -0.175659 -0.641663 0.239502 1441741176 0.707153 -0.175659 -0.641663 0.239502 1441741176 0.707153 -0.175659 -0.641663 0.239502 1441741176 0.707153 -0.175659 -0.641663 0.239502 1441741176 0.707153 -0.175659 -0.641663 0.239502 1441741176 0.706238 -0.220520 -0.636414 0.218079 1441741176 0.706238 -0.220520 -0.636414 0.218079 1441741176 0.706238 -0.220520 -0.636414 0.218079 1441741176 0.706238 -0.220520 -0.636414 0.218079 1441741176 0.706238 -0.220520 -0.636414 0.218079 1441741176 0.706238 -0.220520 -0.636414 0.218079 1441741176 0.708557 -0.266235 -0.629150 0.176758 1441741176 0.708557 -0.266235 -0.629150 0.176758 1441741176 0.708557 -0.266235 -0.629150 0.176758 1441741176 0.708557 -0.266235 -0.629150 0.176758 1441741176 0.708557 -0.266235 -0.629150 0.176758 1441741176 0.708557 -0.266235 -0.629150 0.176758 1441741176 0.708557 -0.266235 -0.629150 0.176758 1441741176 0.708557 -0.314331 -0.620422 0.119324 1441741176 0.708557 -0.314331 -0.620422 0.119324 1441741176 0.708557 -0.314331 -0.620422 0.119324 1441741176 0.708557 -0.314331 -0.620422 0.119324 1441741176 0.708557 -0.314331 -0.620422 0.119324 1441741176 0.708557 -0.314331 -0.620422 0.119324 1441741176 0.702148 -0.364319 -0.609497 0.052734 1441741176 0.702148 -0.364319 -0.609497 0.052734 1441741176 0.702148 -0.364319 -0.609497 0.052734 1441741176 0.702148 -0.364319 -0.609497 0.052734 1441741176 0.702148 -0.364319 -0.609497 0.052734 1441741176 0.702148 -0.364319 -0.609497 0.052734 1441741176 0.686401 -0.425598 -0.588806 -0.032837 1441741176 0.686401 -0.425598 -0.588806 -0.032837 1441741176 0.686401 -0.425598 -0.588806 -0.032837 1441741176 0.686401 -0.425598 -0.588806 -0.032837 1441741176 0.686401 -0.425598 -0.588806 -0.032837 1441741176 0.686401 -0.425598 -0.588806 -0.032837 1441741177 0.657227 -0.483704 -0.566650 -0.114258 1441741177 0.657227 -0.483704 -0.566650 -0.114258 1441741177 0.657227 -0.483704 -0.566650 -0.114258 1441741177 0.657227 -0.483704 -0.566650 -0.114258 1441741177 0.657227 -0.483704 -0.566650 -0.114258 1441741177 0.657227 -0.483704 -0.566650 -0.114258 1441741177 0.657227 -0.483704 -0.566650 -0.114258 1441741177 0.646973 -0.495911 -0.557312 -0.157837 1441741177 0.646973 -0.495911 -0.557312 -0.157837 1441741177 0.646973 -0.495911 -0.557312 -0.157837 1441741177 0.646973 -0.495911 -0.557312 -0.157837 1441741177 0.646973 -0.495911 -0.557312 -0.157837 1441741177 0.646973 -0.495911 -0.557312 -0.157837 1441741177 0.668274 -0.450989 -0.572205 -0.150391 1441741177 0.668274 -0.450989 -0.572205 -0.150391 1441741177 0.668274 -0.450989 -0.572205 -0.150391 1441741177 0.668274 -0.450989 -0.572205 -0.150391 1441741177 0.668274 -0.450989 -0.572205 -0.150391 1441741177 0.668274 -0.450989 -0.572205 -0.150391 1441741177 0.668274 -0.450989 -0.572205 -0.150391 1441741177 0.684570 -0.398438 -0.596558 -0.129395 1441741177 0.684570 -0.398438 -0.596558 -0.129395 1441741177 0.684570 -0.398438 -0.596558 -0.129395 1441741177 0.684570 -0.398438 -0.596558 -0.129395 1441741177 0.684570 -0.398438 -0.596558 -0.129395 1441741177 0.684570 -0.398438 -0.596558 -0.129395 1441741177 0.693604 -0.354492 -0.618591 -0.102905 1441741177 0.693604 -0.354492 -0.618591 -0.102905 1441741177 0.693604 -0.354492 -0.618591 -0.102905 1441741177 0.693604 -0.354492 -0.618591 -0.102905 1441741177 0.693604 -0.354492 -0.618591 -0.102905 1441741177 0.693604 -0.354492 -0.618591 -0.102905 1441741177 0.705444 -0.304810 -0.637207 -0.058533 1441741177 0.705444 -0.304810 -0.637207 -0.058533 1441741177 0.705444 -0.304810 -0.637207 -0.058533 1441741177 0.705444 -0.304810 -0.637207 -0.058533 1441741177 0.705444 -0.304810 -0.637207 -0.058533 1441741177 0.705444 -0.304810 -0.637207 -0.058533 1441741177 0.705444 -0.304810 -0.637207 -0.058533 1441741177 0.717285 -0.255676 -0.648132 -0.007263 1441741177 0.717285 -0.255676 -0.648132 -0.007263 1441741177 0.717285 -0.255676 -0.648132 -0.007263 1441741177 0.717285 -0.255676 -0.648132 -0.007263 1441741177 0.717285 -0.255676 -0.648132 -0.007263 1441741177 0.717285 -0.255676 -0.648132 -0.007263 1441741177 0.717285 -0.255676 -0.648132 -0.007263 1441741177 0.724060 -0.224121 -0.651367 0.035217 1441741177 0.724060 -0.224121 -0.651367 0.035217 1441741177 0.724060 -0.224121 -0.651367 0.035217 1441741177 0.724060 -0.224121 -0.651367 0.035217 1441741177 0.724060 -0.224121 -0.651367 0.035217 1441741177 0.724060 -0.224121 -0.651367 0.035217 1441741177 0.725891 -0.205200 -0.652649 0.070435 1441741177 0.725891 -0.205200 -0.652649 0.070435 1441741177 0.725891 -0.205200 -0.652649 0.070435 1441741177 0.725891 -0.205200 -0.652649 0.070435 1441741177 0.725891 -0.205200 -0.652649 0.070435 1441741177 0.725891 -0.205200 -0.652649 0.070435 1441741177 0.727356 -0.184082 -0.652649 0.105408 1441741177 0.727356 -0.184082 -0.652649 0.105408 1441741177 0.727356 -0.184082 -0.652649 0.105408 1441741177 0.727356 -0.184082 -0.652649 0.105408 1441741177 0.727356 -0.184082 -0.652649 0.105408 1441741177 0.727356 -0.184082 -0.652649 0.105408 1441741177 0.729553 -0.161682 -0.649841 0.138794 1441741177 0.729553 -0.161682 -0.649841 0.138794 1441741177 0.729553 -0.161682 -0.649841 0.138794 1441741177 0.729553 -0.161682 -0.649841 0.138794 1441741177 0.729553 -0.161682 -0.649841 0.138794 1441741177 0.729553 -0.161682 -0.649841 0.138794 1441741177 0.731567 -0.147644 -0.644043 0.167847 1441741177 0.731567 -0.147644 -0.644043 0.167847 1441741177 0.731567 -0.147644 -0.644043 0.167847 1441741177 0.731567 -0.147644 -0.644043 0.167847 1441741177 0.731567 -0.147644 -0.644043 0.167847 1441741177 0.731567 -0.147644 -0.644043 0.167847 1441741177 0.731567 -0.147644 -0.644043 0.167847 1441741177 0.731812 -0.155396 -0.636597 0.187256 1441741177 0.731812 -0.155396 -0.636597 0.187256 1441741177 0.731812 -0.155396 -0.636597 0.187256 1441741177 0.731812 -0.155396 -0.636597 0.187256 1441741177 0.731812 -0.155396 -0.636597 0.187256 1441741177 0.731812 -0.155396 -0.636597 0.187256 1441741177 0.731812 -0.155396 -0.636597 0.187256 1441741177 0.728394 -0.190430 -0.629333 0.192688 1441741177 0.728394 -0.190430 -0.629333 0.192688 1441741177 0.728394 -0.190430 -0.629333 0.192688 1441741177 0.728394 -0.190430 -0.629333 0.192688 1441741177 0.728394 -0.190430 -0.629333 0.192688 1441741177 0.728394 -0.190430 -0.629333 0.192688 1441741177 0.722778 -0.236633 -0.622681 0.183838 1441741177 0.722778 -0.236633 -0.622681 0.183838 1441741177 0.722778 -0.236633 -0.622681 0.183838 1441741177 0.722778 -0.236633 -0.622681 0.183838 1441741177 0.722778 -0.236633 -0.622681 0.183838 1441741177 0.722778 -0.236633 -0.622681 0.183838 1441741177 0.722778 -0.236633 -0.622681 0.183838 1441741177 0.721436 -0.277100 -0.614563 0.158264 1441741177 0.721436 -0.277100 -0.614563 0.158264 1441741177 0.721436 -0.277100 -0.614563 0.158264 1441741177 0.721436 -0.277100 -0.614563 0.158264 1441741177 0.721436 -0.277100 -0.614563 0.158264 1441741177 0.721436 -0.277100 -0.614563 0.158264 1441741177 0.723999 -0.312683 -0.604553 0.111938 1441741177 0.723999 -0.312683 -0.604553 0.111938 1441741177 0.723999 -0.312683 -0.604553 0.111938 1441741177 0.723999 -0.312683 -0.604553 0.111938 1441741177 0.723999 -0.312683 -0.604553 0.111938 1441741177 0.723999 -0.312683 -0.604553 0.111938 1441741177 0.723999 -0.312683 -0.604553 0.111938 1441741177 0.721924 -0.353577 -0.592896 0.047974 1441741177 0.721924 -0.353577 -0.592896 0.047974 1441741177 0.721924 -0.353577 -0.592896 0.047974 1441741177 0.721924 -0.353577 -0.592896 0.047974 1441741177 0.721924 -0.353577 -0.592896 0.047974 1441741177 0.721924 -0.353577 -0.592896 0.047974 1441741177 0.703003 -0.408386 -0.580261 -0.048218 1441741178 0.703003 -0.408386 -0.580261 -0.048218 1441741178 0.703003 -0.408386 -0.580261 -0.048218 1441741178 0.703003 -0.408386 -0.580261 -0.048218 1441741178 0.703003 -0.408386 -0.580261 -0.048218 1441741178 0.703003 -0.408386 -0.580261 -0.048218 1441741178 0.672058 -0.448303 -0.568848 -0.154175 1441741178 0.672058 -0.448303 -0.568848 -0.154175 1441741178 0.672058 -0.448303 -0.568848 -0.154175 1441741178 0.672058 -0.448303 -0.568848 -0.154175 1441741178 0.672058 -0.448303 -0.568848 -0.154175 1441741178 0.672058 -0.448303 -0.568848 -0.154175 1441741178 0.660461 -0.413818 -0.589661 -0.211853 1441741178 0.660461 -0.413818 -0.589661 -0.211853 1441741178 0.660461 -0.413818 -0.589661 -0.211853 1441741178 0.660461 -0.413818 -0.589661 -0.211853 1441741178 0.660461 -0.413818 -0.589661 -0.211853 1441741178 0.660461 -0.413818 -0.589661 -0.211853 1441741178 0.669434 -0.341736 -0.629089 -0.198181 1441741178 0.669434 -0.341736 -0.629089 -0.198181 1441741178 0.669434 -0.341736 -0.629089 -0.198181 1441741178 0.669434 -0.341736 -0.629089 -0.198181 1441741178 0.669434 -0.341736 -0.629089 -0.198181 1441741178 0.669434 -0.341736 -0.629089 -0.198181 1441741178 0.669434 -0.341736 -0.629089 -0.198181 1441741178 0.682495 -0.272827 -0.659851 -0.156067 1441741178 0.682495 -0.272827 -0.659851 -0.156067 1441741178 0.682495 -0.272827 -0.659851 -0.156067 1441741178 0.682495 -0.272827 -0.659851 -0.156067 1441741178 0.682495 -0.272827 -0.659851 -0.156067 1441741178 0.682495 -0.272827 -0.659851 -0.156067 1441741178 0.691162 -0.234558 -0.675049 -0.107849 1441741178 0.691162 -0.234558 -0.675049 -0.107849 1441741178 0.691162 -0.234558 -0.675049 -0.107849 1441741178 0.691162 -0.234558 -0.675049 -0.107849 1441741178 0.691162 -0.234558 -0.675049 -0.107849 1441741178 0.691162 -0.234558 -0.675049 -0.107849 1441741178 0.698853 -0.203796 -0.684570 -0.038147 1441741178 0.698853 -0.203796 -0.684570 -0.038147 1441741178 0.698853 -0.203796 -0.684570 -0.038147 1441741178 0.698853 -0.203796 -0.684570 -0.038147 1441741178 0.698853 -0.203796 -0.684570 -0.038147 1441741178 0.698853 -0.203796 -0.684570 -0.038147 1441741178 0.700500 -0.164917 -0.693542 0.033081 1441741178 0.700500 -0.164917 -0.693542 0.033081 1441741178 0.700500 -0.164917 -0.693542 0.033081 1441741178 0.700500 -0.164917 -0.693542 0.033081 1441741178 0.700500 -0.164917 -0.693542 0.033081 1441741178 0.700500 -0.164917 -0.693542 0.033081 1441741178 0.700500 -0.164917 -0.693542 0.033081 1441741178 0.697327 -0.135071 -0.699097 0.082153 1441741178 0.697327 -0.135071 -0.699097 0.082153 1441741178 0.697327 -0.135071 -0.699097 0.082153 1441741178 0.697327 -0.135071 -0.699097 0.082153 1441741178 0.697327 -0.135071 -0.699097 0.082153 1441741178 0.697327 -0.135071 -0.699097 0.082153 1441741178 0.691345 -0.116333 -0.704407 0.111023 1441741178 0.691345 -0.116333 -0.704407 0.111023 1441741178 0.691345 -0.116333 -0.704407 0.111023 1441741178 0.691345 -0.116333 -0.704407 0.111023 1441741178 0.691345 -0.116333 -0.704407 0.111023 1441741178 0.691345 -0.116333 -0.704407 0.111023 1441741178 0.683533 -0.104858 -0.711243 0.125916 1441741178 0.683533 -0.104858 -0.711243 0.125916 1441741178 0.683533 -0.104858 -0.711243 0.125916 1441741178 0.683533 -0.104858 -0.711243 0.125916 1441741178 0.683533 -0.104858 -0.711243 0.125916 1441741178 0.683533 -0.104858 -0.711243 0.125916 1441741178 0.677795 -0.091064 -0.716553 0.137390 1441741178 0.677795 -0.091064 -0.716553 0.137390 1441741178 0.677795 -0.091064 -0.716553 0.137390 1441741178 0.677795 -0.091064 -0.716553 0.137390 1441741178 0.677795 -0.091064 -0.716553 0.137390 1441741178 0.677795 -0.091064 -0.716553 0.137390 1441741178 0.677795 -0.091064 -0.716553 0.137390 1441741178 0.684998 -0.065063 -0.710632 0.146851 1441741178 0.684998 -0.065063 -0.710632 0.146851 1441741178 0.684998 -0.065063 -0.710632 0.146851 1441741178 0.684998 -0.065063 -0.710632 0.146851 1441741178 0.684998 -0.065063 -0.710632 0.146851 1441741178 0.690308 -0.081787 -0.707275 0.128662 1441741178 0.690308 -0.081787 -0.707275 0.128662 1441741178 0.690308 -0.081787 -0.707275 0.128662 1441741178 0.690308 -0.081787 -0.707275 0.128662 1441741178 0.690308 -0.081787 -0.707275 0.128662 1441741178 0.690308 -0.081787 -0.707275 0.128662 1441741178 0.692749 -0.114075 -0.704407 0.104614 1441741178 0.692749 -0.114075 -0.704407 0.104614 1441741178 0.692749 -0.114075 -0.704407 0.104614 1441741178 0.695679 -0.150818 -0.698059 0.077942 1441741178 0.695679 -0.150818 -0.698059 0.077942 1441741178 0.695679 -0.150818 -0.698059 0.077942 1441741178 0.695679 -0.150818 -0.698059 0.077942 1441741178 0.695679 -0.150818 -0.698059 0.077942 1441741178 0.695679 -0.150818 -0.698059 0.077942 1441741178 0.694885 -0.199646 -0.690002 0.035034 1441741178 0.694885 -0.199646 -0.690002 0.035034 1441741178 0.694885 -0.199646 -0.690002 0.035034 1441741178 0.694885 -0.199646 -0.690002 0.035034 1441741178 0.694885 -0.199646 -0.690002 0.035034 1441741178 0.686462 -0.255371 -0.679932 -0.035706 1441741178 0.686462 -0.255371 -0.679932 -0.035706 1441741178 0.686462 -0.255371 -0.679932 -0.035706 1441741178 0.686462 -0.255371 -0.679932 -0.035706 1441741178 0.686462 -0.255371 -0.679932 -0.035706 1441741178 0.686462 -0.255371 -0.679932 -0.035706 1441741178 0.664429 -0.340515 -0.650879 -0.137817 1441741179 
0.827820 -0.186890 -0.248596 0.466858 1441741181 0.827820 -0.186890 -0.248596 0.466858 1441741181 0.815796 -0.217346 -0.103638 0.525757 1441741181 0.815796 -0.217346 -0.103638 0.525757 1441741181 0.815796 -0.217346 -0.103638 0.525757 1441741181 0.815796 -0.217346 -0.103638 0.525757 1441741181 0.815796 -0.217346 -0.103638 0.525757 1441741181 0.815796 -0.217346 -0.103638 0.525757 1441741181 0.784363 -0.240906 0.057556 0.568665 1441741181 0.784363 -0.240906 0.057556 0.568665 1441741181 0.784363 -0.240906 0.057556 0.568665 1441741181 0.784363 -0.240906 0.057556 0.568665 1441741181 0.784363 -0.240906 0.057556 0.568665 1441741181 0.784363 -0.240906 0.057556 0.568665 1441741181 0.725952 -0.267029 0.219604 0.594482 1441741181 0.725952 -0.267029 0.219604 0.594482 1441741181 0.725952 -0.267029 0.219604 0.594482 1441741181 0.725952 -0.267029 0.219604 0.594482 1441741181 0.725952 -0.267029 0.219604 0.594482 1441741181 0.725952 -0.267029 0.219604 0.594482 1441741181 0.725952 -0.267029 0.219604 0.594482 1441741181 0.647278 -0.283752 0.361511 0.608032 1441741181 0.647278 -0.283752 0.361511 0.608032 1441741181 0.647278 -0.283752 0.361511 0.608032 1441741181 0.647278 -0.283752 0.361511 0.608032 1441741181 0.647278 -0.283752 0.361511 0.608032 1441741181 0.647278 -0.283752 0.361511 0.608032 1441741181 0.571106 -0.265869 0.513733 0.582336 1441741181 0.571106 -0.265869 0.513733 0.582336 1441741181 0.571106 -0.265869 0.513733 0.582336 1441741181 0.571106 -0.265869 0.513733 0.582336 1441741181 0.571106 -0.265869 0.513733 0.582336 1441741181 0.488770 -0.242676 0.642395 0.538025 1441741181 0.488770 -0.242676 0.642395 0.538025 1441741181 0.488770 -0.242676 0.642395 0.538025 1441741181 0.488770 -0.242676 0.642395 0.538025 1441741181 0.488770 -0.242676 0.642395 0.538025 1441741181 0.488770 -0.242676 0.642395 0.538025 1441741181 0.488770 -0.242676 0.642395 0.538025 1441741181 0.408386 -0.212097 0.739258 0.491516 1441741181 0.408386 -0.212097 0.739258 0.491516 1441741181 0.408386 -0.212097 0.739258 0.491516 1441741181 0.408386 -0.212097 0.739258 0.491516 1441741181 0.408386 -0.212097 0.739258 0.491516 1441741181 0.408386 -0.212097 0.739258 0.491516 1441741181 0.346985 -0.180298 0.805237 0.445618 1441741181 0.346985 -0.180298 0.805237 0.445618 1441741181 0.346985 -0.180298 0.805237 0.445618 1441741181 0.346985 -0.180298 0.805237 0.445618 1441741181 0.346985 -0.180298 0.805237 0.445618 1441741181 0.346985 -0.180298 0.805237 0.445618 1441741181 0.299011 -0.164185 0.840454 0.420959 1441741181 0.299011 -0.164185 0.840454 0.420959 1441741181 0.299011 -0.164185 0.840454 0.420959 1441741181 0.299011 -0.164185 0.840454 0.420959 1441741181 0.299011 -0.164185 0.840454 0.420959 1441741182 0.299011 -0.164185 0.840454 0.420959 1441741182 0.270630 -0.162231 0.855591 0.410278 1441741182 0.270630 -0.162231 0.855591 0.410278 1441741182 0.270630 -0.162231 0.855591 0.410278 1441741182 0.270630 -0.162231 0.855591 0.410278 1441741182 0.270630 -0.162231 0.855591 0.410278 1441741182 0.270630 -0.162231 0.855591 0.410278 1441741182 0.236389 -0.190002 0.855042 0.420471 1441741182 0.236389 -0.190002 0.855042 0.420471 1441741182 0.236389 -0.190002 0.855042 0.420471 1441741182 0.236389 -0.190002 0.855042 0.420471 1441741182 0.236389 -0.190002 0.855042 0.420471 1441741182 0.236389 -0.190002 0.855042 0.420471 1441741182 0.196106 -0.255737 0.838989 0.438416 1441741182 0.196106 -0.255737 0.838989 0.438416 1441741182 0.196106 -0.255737 0.838989 0.438416 1441741182 0.196106 -0.255737 0.838989 0.438416 1441741182 0.196106 -0.255737 0.838989 0.438416 1441741182 0.196106 -0.255737 0.838989 0.438416 1441741182 0.171326 -0.361938 0.794006 0.457336 1441741182 0.171326 -0.361938 0.794006 0.457336 1441741182 0.171326 -0.361938 0.794006 0.457336 1441741182 0.171326 -0.361938 0.794006 0.457336 1441741182 0.171326 -0.361938 0.794006 0.457336 1441741182 0.171326 -0.361938 0.794006 0.457336 1441741182 0.239136 -0.495117 0.670532 0.497986 1441741182 0.239136 -0.495117 0.670532 0.497986 1441741182 0.239136 -0.495117 0.670532 0.497986 1441741182 0.239136 -0.495117 0.670532 0.497986 1441741182 0.239136 -0.495117 0.670532 0.497986 1441741182 0.239136 -0.495117 0.670532 0.497986 1441741182 0.460938 -0.546753 0.407471 0.567932 1441741182 0.460938 -0.546753 0.407471 0.567932 1441741182 0.460938 -0.546753 0.407471 0.567932 1441741182 0.460938 -0.546753 0.407471 0.567932 1441741182 0.460938 -0.546753 0.407471 0.567932 1441741182 0.460938 -0.546753 0.407471 0.567932 1441741182 0.779480 -0.240601 0.032715 0.577393 1441741182 0.779480 -0.240601 0.032715 0.577393 1441741182 0.779480 -0.240601 0.032715 0.577393 1441741182 0.779480 -0.240601 0.032715 0.577393 1441741182 0.779480 -0.240601 0.032715 0.577393 1441741182 0.779480 -0.240601 0.032715 0.577393 1441741182 0.773804 -0.354004 0.089844 0.517456 1441741182 0.773804 -0.354004 0.089844 0.517456 1441741182 0.773804 -0.354004 0.089844 0.517456 1441741182 0.773804 -0.354004 0.089844 0.517456 1441741182 0.773804 -0.354004 0.089844 0.517456 1441741182 0.773804 -0.354004 0.089844 0.517456 1441741182 0.773804 -0.354004 0.089844 0.517456 1441741182 0.769775 -0.300842 0.112854 0.551514 1441741182 0.769775 -0.300842 0.112854 0.551514 1441741182 0.769775 -0.300842 0.112854 0.551514 1441741182 0.769775 -0.300842 0.112854 0.551514 1441741182 0.769775 -0.300842 0.112854 0.551514 1441741182 0.769775 -0.300842 0.112854 0.551514 1441741182 0.734192 -0.333801 0.129639 0.576782 1441741182 0.734192 -0.333801 0.129639 0.576782 1441741182 0.734192 -0.333801 0.129639 0.576782 1441741182 0.734192 -0.333801 0.129639 0.576782 1441741182 0.734192 -0.333801 0.129639 0.576782 1441741182 0.698059 -0.342346 0.159668 0.608276 1441741182 0.698059 -0.342346 0.159668 0.608276 1441741182 0.698059 -0.342346 0.159668 0.608276 1441741182 0.698059 -0.342346 0.159668 0.608276 1441741182 0.698059 -0.342346 0.159668 0.608276 1441741182 0.698059 -0.342346 0.159668 0.608276 1441741182 0.698059 -0.342346 0.159668 0.608276 1441741182 0.647217 -0.351624 0.228149 0.636658 1441741182 0.647217 -0.351624 0.228149 0.636658 1441741182 0.647217 -0.351624 0.228149 0.636658 1441741182 0.647217 -0.351624 0.228149 0.636658 1441741182 0.647217 -0.351624 0.228149 0.636658 1441741182 0.647217 -0.351624 0.228149 0.636658 1441741182 0.588135 -0.356567 0.312805 0.655029 1441741182 0.588135 -0.356567 0.312805 0.655029 1441741182 0.588135 -0.356567 0.312805 0.655029 1441741182 0.588135 -0.356567 0.312805 0.655029 1441741182 0.588135 -0.356567 0.312805 0.655029 1441741182 0.588135 -0.356567 0.312805 0.655029 1441741182 0.588135 -0.356567 0.312805 0.655029 1441741182 0.525818 -0.356445 0.399658 0.660828 1441741182 0.525818 -0.356445 0.399658 0.660828 1441741182 0.525818 -0.356445 0.399658 0.660828 1441741182 0.525818 -0.356445 0.399658 0.660828 1441741182 0.525818 -0.356445 0.399658 0.660828 1441741182 0.525818 -0.356445 0.399658 0.660828 1441741182 0.465820 -0.344421 0.487854 0.652893 1441741182 0.465820 -0.344421 0.487854 0.652893 1441741182 0.465820 -0.344421 0.487854 0.652893 1441741182 0.465820 -0.344421 0.487854 0.652893 1441741182 0.465820 -0.344421 0.487854 0.652893 1441741182 0.465820 -0.344421 0.487854 0.652893 1441741182 0.400574 -0.330688 0.583923 0.623840 1441741182 0.400574 -0.330688 0.583923 0.623840 1441741182 0.400574 -0.330688 0.583923 0.623840 1441741182 0.400574 -0.330688 0.583923 0.623840 1441741182 0.400574 -0.330688 0.583923 0.623840 1441741182 0.400574 -0.330688 0.583923 0.623840 1441741182 0.336426 -0.307983 0.674438 0.580505 1441741182 0.336426 -0.307983 0.674438 0.580505 1441741182 0.336426 -0.307983 0.674438 0.580505 1441741182 0.336426 -0.307983 0.674438 0.580505 1441741182 0.336426 -0.307983 0.674438 0.580505 1441741182 0.336426 -0.307983 0.674438 0.580505 1441741182 0.336426 -0.307983 0.674438 0.580505 1441741182 0.262695 -0.282959 0.755554 0.529114 1441741182 0.262695 -0.282959 0.755554 0.529114 1441741182 0.262695 -0.282959 0.755554 0.529114 1441741182 0.262695 -0.282959 0.755554 0.529114 1441741182 0.262695 -0.282959 0.755554 0.529114 1441741182 0.262695 -0.282959 0.755554 0.529114 1441741183 0.180725 -0.262024 0.816467 0.481628 1441741183 0.180725 -0.262024 0.816467 0.481628 1441741183 0.180725 -0.262024 0.816467 0.481628 1441741183 0.180725 -0.262024 0.816467 0.481628 1441741183 0.180725 -0.262024 0.816467 0.481628 1441741183 0.180725 -0.262024 0.816467 0.481628 1441741183 0.180725 -0.262024 0.816467 0.481628 1441741183 0.111206 -0.252197 0.839600 0.468018 1441741183 0.111206 -0.252197 0.839600 0.468018 1441741183 0.111206 -0.252197 0.839600 0.468018 1441741183 0.111206 -0.252197 0.839600 0.468018 1441741183 0.111206 -0.252197 0.839600 0.468018 1441741183 0.111206 -0.252197 0.839600 0.468018 1441741183 0.079041 -0.277039 0.832703 0.472778 1441741183 0.079041 -0.277039 0.832703 0.472778 1441741183 0.079041 -0.277039 0.832703 0.472778 1441741183 0.079041 -0.277039 0.832703 0.472778 1441741183 0.079041 -0.277039 0.832703 0.472778 1441741183 0.079041 -0.277039 0.832703 0.472778 1441741183 0.079163 -0.346130 0.795776 0.490540 1441741183 0.079163 -0.346130 0.795776 0.490540 1441741183 0.079163 -0.346130 0.795776 0.490540 1441741183 0.079163 -0.346130 0.795776 0.490540 1441741183 0.079163 -0.346130 0.795776 0.490540 1441741183 0.079163 -0.346130 0.795776 0.490540 1441741183 0.130798 -0.452820 0.713928 0.517822 1441741183 0.130798 -0.452820 0.713928 0.517822 1441741183 0.130798 -0.452820 0.713928 0.517822 1441741183 0.130798 -0.452820 0.713928 0.517822 1441741183 0.130798 -0.452820 0.713928 0.517822 1441741183 0.130798 -0.452820 0.713928 0.517822 1441741183 0.292542 -0.570374 0.512329 0.571472 1441741183 0.292542 -0.570374 0.512329 0.571472 1441741183 0.292542 -0.570374 0.512329 0.571472 1441741183 0.292542 -0.570374 0.512329 0.571472 1441741183 0.292542 -0.570374 0.512329 0.571472 1441741183 0.292542 -0.570374 0.512329 0.571472 1441741183 0.653198 -0.416809 0.183105 0.604919 1441741183 0.653198 -0.416809 0.183105 0.604919 1441741183 0.653198 -0.416809 0.183105 0.604919 1441741183 0.653198 -0.416809 0.183105 0.604919 1441741183 0.653198 -0.416809 0.183105 0.604919 1441741183 0.653198 -0.416809 0.183105 0.604919 1441741183 0.804626 -0.333984 0.051086 0.488220 1441741183 0.804626 -0.333984 0.051086 0.488220 1441741183 0.804626 -0.333984 0.051086 0.488220 1441741183 0.804626 -0.333984 0.051086 0.488220 1441741183 0.804626 -0.333984 0.051086 0.488220 1441741183 0.804626 -0.333984 0.051086 0.488220 1441741183 0.709534 -0.464417 0.086365 0.522827 1441741183 0.709534 -0.464417 0.086365 0.522827 1441741183 0.709534 -0.464417 0.086365 0.522827 1441741183 0.709534 -0.464417 0.086365 0.522827 1441741183 0.709534 -0.464417 0.086365 0.522827 1441741183 0.709534 -0.464417 0.086365 0.522827 1441741183 0.709534 -0.464417 0.086365 0.522827 1441741183 0.737427 -0.392456 0.092468 0.541809 1441741183 0.737427 -0.392456 0.092468 0.541809 1441741183 0.737427 -0.392456 0.092468 0.541809 1441741183 0.737427 -0.392456 0.092468 0.541809 1441741183 0.737427 -0.392456 0.092468 0.541809 1441741183 0.713379 -0.419922 0.110962 0.549866 1441741183 0.713379 -0.419922 0.110962 0.549866 1441741183 0.713379 -0.419922 0.110962 0.549866 1441741183 0.713379 -0.419922 0.110962 0.549866 1441741183 0.713379 -0.419922 0.110962 0.549866 1441741183 0.713379 -0.419922 0.110962 0.549866 1441741183 0.713379 -0.419922 0.110962 0.549866 1441741183 0.698792 -0.403137 0.156372 0.569763 1441741183 0.698792 -0.403137 0.156372 0.569763 1441741183 0.698792 -0.403137 0.156372 0.569763 1441741183 0.698792 -0.403137 0.156372 0.569763 1441741183 0.698792 -0.403137 0.156372 0.569763 1441741183 0.698792 -0.403137 0.156372 0.569763 1441741183 0.652100 -0.412964 0.226685 0.593933 1441741183 0.652100 -0.412964 0.226685 0.593933 1441741183 0.652100 -0.412964 0.226685 0.593933 1441741183 0.652100 -0.412964 0.226685 0.593933 1441741183 0.652100 -0.412964 0.226685 0.593933 1441741183 0.652100 -0.412964 0.226685 0.593933 1441741183 0.652100 -0.412964 0.226685 0.593933 1441741183 0.599609 -0.415771 0.308838 0.610046 1441741183 0.599609 -0.415771 0.308838 0.610046 1441741183 0.599609 -0.415771 0.308838 0.610046 1441741183 0.599609 -0.415771 0.308838 0.610046 1441741183 0.599609 -0.415771 0.308838 0.610046 1441741183 0.552490 -0.393005 0.401978 0.615295 1441741183 0.552490 -0.393005 0.401978 0.615295 1441741183 0.552490 -0.393005 0.401978 0.615295 1441741183 0.552490 -0.393005 0.401978 0.615295 1441741183 0.552490 -0.393005 0.401978 0.615295 1441741183 0.552490 -0.393005 0.401978 0.615295 1441741183 0.504517 -0.363953 0.495789 0.605896 1441741183 0.504517 -0.363953 0.495789 0.605896 1441741183 0.504517 -0.363953 0.495789 0.605896 1441741183 0.504517 -0.363953 0.495789 0.605896 1441741183 0.504517 -0.363953 0.495789 0.605896 1441741183 0.504517 -0.363953 0.495789 0.605896 1441741183 0.504517 -0.363953 0.495789 0.605896 1441741183 0.449158 -0.345337 0.575073 0.590088 1441741183 0.449158 -0.345337 0.575073 0.590088 1441741183 0.449158 -0.345337 0.575073 0.590088 1441741183 0.449158 -0.345337 0.575073 0.590088 1441741183 0.449158 -0.345337 0.575073 0.590088 1441741183 0.449158 -0.345337 0.575073 0.590088 1441741183 0.381042 -0.332520 0.654480 0.562012 1441741183 0.381042 -0.332520 0.654480 0.562012 1441741183 0.381042 -0.332520 0.654480 0.562012 1441741183 0.381042 -0.332520 0.654480 0.562012 1441741183 0.381042 -0.332520 0.654480 0.562012 1441741183 0.381042 -0.332520 0.654480 0.562012 1441741183 0.315063 -0.296875 0.737549 0.518188 1441741184 0.315063 -0.296875 0.737549 0.518188 1441741184 0.315063 -0.296875 0.737549 0.518188 1441741184 0.315063 -0.296875 0.737549 0.518188 1441741184 0.315063 -0.296875 0.737549 0.518188 1441741184 0.315063 -0.296875 0.737549 0.518188 1441741184 0.315063 -0.296875 0.737549 0.518188 1441741184 0.233704 -0.256653 0.813232 0.466919 1441741184 0.233704 -0.256653 0.813232 0.466919 1441741184 0.233704 -0.256653 0.813232 0.466919 1441741184 0.233704 -0.256653 0.813232 0.466919 1441741184 0.233704 -0.256653 0.813232 0.466919 1441741184 0.233704 -0.256653 0.813232 0.466919 1441741184 0.149231 -0.211975 0.868042 0.423279 1441741184 0.149231 -0.211975 0.868042 0.423279 1441741184 0.149231 -0.211975 0.868042 0.423279 1441741184 0.149231 -0.211975 0.868042 0.423279 1441741184 0.149231 -0.211975 0.868042 0.423279 1441741184 0.149231 -0.211975 0.868042 0.423279 1441741184 0.092529 -0.182190 0.894348 0.397827 1441741184 0.092529 -0.182190 0.894348 0.397827 1441741184 0.092529 -0.182190 0.894348 0.397827 1441741184 0.092529 -0.182190 0.894348 0.397827 1441741184 0.092529 -0.182190 0.894348 0.397827 1441741184 0.092529 -0.182190 0.894348 0.397827 1441741184 0.092529 -0.182190 0.894348 0.397827 1441741184 0.062256 -0.178589 0.900513 0.391418 1441741184 0.062256 -0.178589 0.900513 0.391418 1441741184 0.062256 -0.178589 0.900513 0.391418 1441741184 0.062256 -0.178589 0.900513 0.391418 1441741184 0.062256 -0.178589 0.900513 0.391418 1441741184 0.062256 -0.178589 0.900513 0.391418 1441741184 0.059448 -0.219543 0.885620 0.404785 1441741184 0.059448 -0.219543 0.885620 0.404785 1441741184 0.059448 -0.219543 0.885620 0.404785 1441741184 0.059448 -0.219543 0.885620 0.404785 1441741184 0.059448 -0.219543 0.885620 0.404785 1441741184 0.059448 -0.219543 0.885620 0.404785 1441741184 0.075195 -0.304565 0.846863 0.429260 1441741184 0.075195 -0.304565 0.846863 0.429260 1441741184 0.075195 -0.304565 0.846863 0.429260 1441741184 0.075195 -0.304565 0.846863 0.429260 1441741184 0.075195 -0.304565 0.846863 0.429260 1441741184 0.075195 -0.304565 0.846863 0.429260 1441741184 0.106628 -0.411255 0.790283 0.441406 1441741184 0.106628 -0.411255 0.790283 0.441406 1441741184 0.106628 -0.411255 0.790283 0.441406 1441741184 0.106628 -0.411255 0.790283 0.441406 1441741184 0.106628 -0.411255 0.790283 0.441406 1441741184 0.106628 -0.411255 0.790283 0.441406 1441741184 0.256592 -0.520020 0.646667 0.495483 1441741184 0.256592 -0.520020 0.646667 0.495483 1441741184 0.256592 -0.520020 0.646667 0.495483 1441741184 0.256592 -0.520020 0.646667 0.495483 1441741184 0.256592 -0.520020 0.646667 0.495483 1441741184 0.256592 -0.520020 0.646667 0.495483 1441741184 0.621826 -0.404846 0.383545 0.549744 1441741184 0.621826 -0.404846 0.383545 0.549744 1441741184 0.621826 -0.404846 0.383545 0.549744 1441741184 0.621826 -0.404846 0.383545 0.549744 1441741184 0.621826 -0.404846 0.383545 0.549744 1441741184 0.621826 -0.404846 0.383545 0.549744 1441741184 0.870850 -0.129944 0.140686 0.452576 1441741184 0.870850 -0.129944 0.140686 0.452576 1441741184 0.870850 -0.129944 0.140686 0.452576 1441741184 0.870850 -0.129944 0.140686 0.452576 1441741184 0.870850 -0.129944 0.140686 0.452576 1441741184 0.870850 -0.129944 0.140686 0.452576 1441741184 0.748596 -0.352112 0.210510 0.520813 1441741184 0.748596 -0.352112 0.210510 0.520813 1441741184 0.748596 -0.352112 0.210510 0.520813 1441741184 0.748596 -0.352112 0.210510 0.520813 1441741184 0.748596 -0.352112 0.210510 0.520813 1441741184 0.748596 -0.352112 0.210510 0.520813 1441741184 0.748596 -0.352112 0.210510 0.520813 1441741184 0.787170 -0.270508 0.206482 0.514282 1441741184 0.787170 -0.270508 0.206482 0.514282 1441741184 0.787170 -0.270508 0.206482 0.514282 1441741184 0.787170 -0.270508 0.206482 0.514282 1441741184 0.787170 -0.270508 0.206482 0.514282 1441741184 0.787170 -0.270508 0.206482 0.514282 1441741184 0.757202 -0.315002 0.209717 0.532288 1441741184 0.757202 -0.315002 0.209717 0.532288 1441741184 0.757202 -0.315002 0.209717 0.532288 1441741184 0.757202 -0.315002 0.209717 0.532288 1441741184 0.757202 -0.315002 0.209717 0.532288 1441741184 0.734802 -0.321045 0.241638 0.546387 1441741184 0.734802 -0.321045 0.241638 0.546387 1441741184 0.734802 -0.321045 0.241638 0.546387 1441741184 0.734802 -0.321045 0.241638 0.546387 1441741184 0.692810 -0.314758 0.309021 0.570374 1441741184 0.692810 -0.314758 0.309021 0.570374 1441741184 0.692810 -0.314758 0.309021 0.570374 1441741184 0.692810 -0.314758 0.309021 0.570374 1441741184 0.628113 -0.333557 0.386536 0.587158 1441741184 0.628113 -0.333557 0.386536 0.587158 1441741184 0.628113 -0.333557 0.386536 0.587158 1441741184 0.628113 -0.333557 0.386536 0.587158 1441741184 0.628113 -0.333557 0.386536 0.587158 1441741184 0.628113 -0.333557 0.386536 0.587158 1441741184 0.566650 -0.331543 0.472046 0.588318 1441741184 0.566650 -0.331543 0.472046 0.588318 1441741184 0.566650 -0.331543 0.472046 0.588318 1441741184 0.566650 -0.331543 0.472046 0.588318 1441741184 0.566650 -0.331543 0.472046 0.588318 1441741184 0.566650 -0.331543 0.472046 0.588318 1441741184 0.566650 -0.331543 0.472046 0.588318 1441741184 0.506897 -0.312866 0.562744 0.573059 1441741184 0.506897 -0.312866 0.562744 0.573059 1441741185 0.506897 -0.312866 0.562744 0.573059 1441741185 0.506897 -0.312866 0.562744 0.573059 1441741185 0.506897 -0.312866 0.562744 0.573059 1441741185 0.425720 -0.316284 0.636353 0.560120 1441741185 0.425720 -0.316284 0.636353 0.560120 1441741185 0.425720 -0.316284 0.636353 0.560120 1441741185 0.425720 -0.316284 0.636353 0.560120 1441741185 0.425720 -0.316284 0.636353 0.560120 1441741185 0.337402 -0.313965 0.687805 0.560730 1441741185 0.337402 -0.313965 0.687805 0.560730 1441741185 0.337402 -0.313965 0.687805 0.560730 1441741185 0.337402 -0.313965 0.687805 0.560730 1441741185 0.337402 -0.313965 0.687805 0.560730 1441741185 0.337402 -0.313965 0.687805 0.560730 1441741185 0.337402 -0.313965 0.687805 0.560730 1441741185 0.272644 -0.282837 0.758057 0.520508 1441741185 0.272644 -0.282837 0.758057 0.520508 1441741185 0.272644 -0.282837 0.758057 0.520508 1441741185 0.272644 -0.282837 0.758057 0.520508 1441741185 0.272644 -0.282837 0.758057 0.520508 1441741185 0.272644 -0.282837 0.758057 0.520508 1441741185 0.212524 -0.247437 0.821594 0.467407 1441741185 0.212524 -0.247437 0.821594 0.467407 1441741185 0.212524 -0.247437 0.821594 0.467407 1441741185 0.212524 -0.247437 0.821594 0.467407 1441741185 0.212524 -0.247437 0.821594 0.467407 1441741185 0.212524 -0.247437 0.821594 0.467407 1441741185 0.154724 -0.223083 0.856506 0.438843 1441741185 0.154724 -0.223083 0.856506 0.438843 1441741185 0.154724 -0.223083 0.856506 0.438843 1441741185 0.154724 -0.223083 0.856506 0.438843 1441741185 0.154724 -0.223083 0.856506 0.438843 1441741185 0.154724 -0.223083 0.856506 0.438843 1441741185 0.132141 -0.198120 0.872009 0.427612 1441741185 0.132141 -0.198120 0.872009 0.427612 1441741185 0.132141 -0.198120 0.872009 0.427612 1441741185 0.132141 -0.198120 0.872009 0.427612 1441741185 0.132141 -0.198120 0.872009 0.427612 1441741185 0.132996 -0.184326 0.876587 0.424072 1441741185 0.132996 -0.184326 0.876587 0.424072 1441741185 0.132996 -0.184326 0.876587 0.424072 1441741185 0.132996 -0.184326 0.876587 0.424072 1441741185 0.132996 -0.184326 0.876587 0.424072 1441741185 0.132996 -0.184326 0.876587 0.424072 1441741185 0.119690 -0.208862 0.871704 0.426697 1441741185 0.119690 -0.208862 0.871704 0.426697 1441741185 0.119690 -0.208862 0.871704 0.426697 1441741185 0.119690 -0.208862 0.871704 0.426697 1441741185 0.119690 -0.208862 0.871704 0.426697 1441741185 0.119690 -0.208862 0.871704 0.426697 1441741185 0.086548 -0.288513 0.837219 0.456360 1441741185 0.086548 -0.288513 0.837219 0.456360 1441741185 0.086548 -0.288513 0.837219 0.456360 1441741185 0.086548 -0.288513 0.837219 0.456360 1441741185 0.086548 -0.288513 0.837219 0.456360 1441741185 0.086548 -0.288513 0.837219 0.456360 1441741185 0.086548 -0.288513 0.837219 0.456360 1441741185 0.118042 -0.429321 0.726868 0.522827 1441741185 0.118042 -0.429321 0.726868 0.522827 1441741185 0.118042 -0.429321 0.726868 0.522827 1441741185 0.118042 -0.429321 0.726868 0.522827 1441741185 0.118042 -0.429321 0.726868 0.522827 1441741185 0.118042 -0.429321 0.726868 0.522827 1441741185 0.329529 -0.517639 0.533203 0.582336 1441741185 0.329529 -0.517639 0.533203 0.582336 1441741185 0.329529 -0.517639 0.533203 0.582336 1441741185 0.329529 -0.517639 0.533203 0.582336 1441741185 0.329529 -0.517639 0.533203 0.582336 1441741185 0.329529 -0.517639 0.533203 0.582336 1441741185 0.329529 -0.517639 0.533203 0.582336 1441741185 0.746399 -0.291077 0.162415 0.575867 1441741185 0.746399 -0.291077 0.162415 0.575867 1441741185 0.746399 -0.291077 0.162415 0.575867 1441741185 0.746399 -0.291077 0.162415 0.575867 1441741185 0.746399 -0.291077 0.162415 0.575867 1441741185 0.746399 -0.291077 0.162415 0.575867 1441741185 0.854187 -0.287170 0.089539 0.424011 1441741185 0.854187 -0.287170 0.089539 0.424011 1441741185 0.854187 -0.287170 0.089539 0.424011 1441741185 0.854187 -0.287170 0.089539 0.424011 1441741185 0.784912 -0.367188 0.149780 0.475952 1441741185 0.784912 -0.367188 0.149780 0.475952 1441741185 0.784912 -0.367188 0.149780 0.475952 1441741185 0.784912 -0.367188 0.149780 0.475952 1441741185 0.784912 -0.367188 0.149780 0.475952 1441741185 0.784912 -0.367188 0.149780 0.475952 1441741185 0.813660 -0.285583 0.130920 0.489014 1441741185 0.813660 -0.285583 0.130920 0.489014 1441741185 0.813660 -0.285583 0.130920 0.489014 1441741185 0.813660 -0.285583 0.130920 0.489014 1441741185 0.813660 -0.285583 0.130920 0.489014 1441741185 0.813660 -0.285583 0.130920 0.489014 1441741185 0.796936 -0.300720 0.148438 0.502319 1441741185 0.796936 -0.300720 0.148438 0.502319 1441741185 0.796936 -0.300720 0.148438 0.502319 1441741185 0.796936 -0.300720 0.148438 0.502319 1441741185 0.796936 -0.300720 0.148438 0.502319 1441741185 0.796936 -0.300720 0.148438 0.502319 1441741185 0.765686 -0.313477 0.185059 0.530212 1441741185 0.765686 -0.313477 0.185059 0.530212 1441741185 0.765686 -0.313477 0.185059 0.530212 1441741185 0.765686 -0.313477 0.185059 0.530212 1441741185 0.765686 -0.313477 0.185059 0.530212 1441741185 0.712952 -0.339844 0.243591 0.562927 1441741185 0.712952 -0.339844 0.243591 0.562927 1441741185 0.712952 -0.339844 0.243591 0.562927 1441741185 0.712952 -0.339844 0.243591 0.562927 1441741186 0.712952 -0.339844 0.243591 0.562927 1441741186 0.712952 -0.339844 0.243591 0.562927 1441741186 0.712952 -0.339844 0.243591 0.562927 1441741186 0.659424 -0.341736 0.331116 0.581970 1441741186 0.659424 -0.341736 0.331116 0.581970 1441741186 0.659424 -0.341736 0.331116 0.581970 1441741186 0.659424 -0.341736 0.331116 0.581970 1441741186 0.659424 -0.341736 0.331116 0.581970 1441741186 0.659424 -0.341736 0.331116 0.581970 1441741186 0.610779 -0.314148 0.434082 0.582886 1441741186 0.610779 -0.314148 0.434082 0.582886 1441741186 0.610779 -0.314148 0.434082 0.582886 1441741186 0.610779 -0.314148 0.434082 0.582886 1441741186 0.610779 -0.314148 0.434082 0.582886 1441741186 0.610779 -0.314148 0.434082 0.582886 1441741186 0.550903 -0.292786 0.536743 0.567932 1441741186 0.550903 -0.292786 0.536743 0.567932 1441741186 0.550903 -0.292786 0.536743 0.567932 1441741186 0.550903 -0.292786 0.536743 0.567932 1441741186 0.550903 -0.292786 0.536743 0.567932 1441741186 0.550903 -0.292786 0.536743 0.567932 1441741186 0.467712 -0.296936 0.627319 0.547241 1441741186 0.467712 -0.296936 0.627319 0.547241 1441741186 0.467712 -0.296936 0.627319 0.547241 1441741186 0.467712 -0.296936 0.627319 0.547241 1441741186 0.467712 -0.296936 0.627319 0.547241 1441741186 0.390564 -0.270874 0.713745 0.514343 1441741186 0.390564 -0.270874 0.713745 0.514343 1441741186 0.390564 -0.270874 0.713745 0.514343 1441741186 0.390564 -0.270874 0.713745 0.514343 1441741186 0.306213 -0.234741 0.796570 0.465332 1441741186 0.306213 -0.234741 0.796570 0.465332 1441741186 0.306213 -0.234741 0.796570 0.465332 1441741186 0.227112 -0.200256 0.856995 0.416931 1441741186 0.227112 -0.200256 0.856995 0.416931 1441741186 0.227112 -0.200256 0.856995 0.416931 1441741186 0.227112 -0.200256 0.856995 0.416931 1441741186 0.227112 -0.200256 0.856995 0.416931 1441741186 0.227112 -0.200256 0.856995 0.416931 1441741186 0.154968 -0.166870 0.895447 0.382446 1441741186 0.154968 -0.166870 0.895447 0.382446 1441741186 0.154968 -0.166870 0.895447 0.382446 1441741186 0.154968 -0.166870 0.895447 0.382446 1441741186 0.154968 -0.166870 0.895447 0.382446 1441741186 0.154968 -0.166870 0.895447 0.382446 1441741186 0.154968 -0.166870 0.895447 0.382446 1441741186 0.099792 -0.145081 0.915405 0.361877 1441741186 0.099792 -0.145081 0.915405 0.361877 1441741186 0.099792 -0.145081 0.915405 0.361877 1441741186 0.099792 -0.145081 0.915405 0.361877 1441741186 0.099792 -0.145081 0.915405 0.361877 1441741186 0.099792 -0.145081 0.915405 0.361877 1441741186 0.070740 -0.173157 0.917480 0.350952 1441741186 0.070740 -0.173157 0.917480 0.350952 1441741186 0.070740 -0.173157 0.917480 0.350952 1441741186 0.070740 -0.173157 0.917480 0.350952 1441741186 0.070740 -0.173157 0.917480 0.350952 1441741186 0.070740 -0.173157 0.917480 0.350952 1441741186 0.068787 -0.263672 0.896545 0.349182 1441741186 0.068787 -0.263672 0.896545 0.349182 1441741186 0.068787 -0.263672 0.896545 0.349182 1441741186 0.068787 -0.263672 0.896545 0.349182 1441741186 0.068787 -0.263672 0.896545 0.349182 1441741186 0.068787 -0.263672 0.896545 0.349182 1441741186 0.115784 -0.409546 0.818909 0.384949 1441741186 
0.711487 -0.250183 -0.656494 0.013794 1441741188 0.711487 -0.250183 -0.656494 0.013794 1441741188 0.711487 -0.250183 -0.656494 0.013794 1441741188 0.711487 -0.250183 -0.656494 0.013794 1441741188 0.713623 -0.215088 -0.666199 0.024475 1441741188 0.713623 -0.215088 -0.666199 0.024475 1441741188 0.713623 -0.215088 -0.666199 0.024475 1441741188 0.713623 -0.215088 -0.666199 0.024475 1441741188 0.713623 -0.215088 -0.666199 0.024475 1441741188 0.713623 -0.215088 -0.666199 0.024475 1441741188 0.716309 -0.183716 -0.671753 0.043457 1441741188 0.716309 -0.183716 -0.671753 0.043457 1441741188 0.716309 -0.183716 -0.671753 0.043457 1441741188 0.716309 -0.183716 -0.671753 0.043457 1441741188 0.716309 -0.183716 -0.671753 0.043457 1441741188 0.719360 -0.159668 -0.672363 0.070435 1441741188 0.719360 -0.159668 -0.672363 0.070435 1441741188 0.719360 -0.159668 -0.672363 0.070435 1441741188 0.719360 -0.159668 -0.672363 0.070435 1441741188 0.719360 -0.159668 -0.672363 0.070435 1441741188 0.719360 -0.159668 -0.672363 0.070435 1441741188 0.719360 -0.159668 -0.672363 0.070435 1441741189 0.722412 -0.133972 -0.670288 0.104309 1441741189 0.722412 -0.133972 -0.670288 0.104309 1441741189 0.722412 -0.133972 -0.670288 0.104309 1441741189 0.722412 -0.133972 -0.670288 0.104309 1441741189 0.722412 -0.133972 -0.670288 0.104309 1441741189 0.722412 -0.133972 -0.670288 0.104309 1441741189 0.725342 -0.115295 -0.665039 0.135315 1441741189 0.725342 -0.115295 -0.665039 0.135315 1441741189 0.725342 -0.115295 -0.665039 0.135315 1441741189 0.725342 -0.115295 -0.665039 0.135315 1441741189 0.725342 -0.115295 -0.665039 0.135315 1441741189 0.725342 -0.115295 -0.665039 0.135315 1441741189 0.728027 -0.110413 -0.657593 0.159119 1441741189 0.728027 -0.110413 -0.657593 0.159119 1441741189 0.728027 -0.110413 -0.657593 0.159119 1441741189 0.728027 -0.110413 -0.657593 0.159119 1441741189 0.728027 -0.110413 -0.657593 0.159119 1441741189 0.728027 -0.110413 -0.657593 0.159119 1441741189 0.728088 -0.109619 -0.651917 0.181152 1441741189 0.728088 -0.109619 -0.651917 0.181152 1441741189 0.728088 -0.109619 -0.651917 0.181152 1441741189 0.728088 -0.109619 -0.651917 0.181152 1441741189 0.728088 -0.109619 -0.651917 0.181152 1441741189 0.728088 -0.109619 -0.651917 0.181152 1441741189 0.725220 -0.101746 -0.649414 0.204834 1441741189 0.725220 -0.101746 -0.649414 0.204834 1441741189 0.725220 -0.101746 -0.649414 0.204834 1441741189 0.725220 -0.101746 -0.649414 0.204834 1441741189 0.725220 -0.101746 -0.649414 0.204834 1441741189 0.725220 -0.101746 -0.649414 0.204834 1441741189 0.720703 -0.084778 -0.648865 0.228882 1441741189 0.720703 -0.084778 -0.648865 0.228882 1441741189 0.720703 -0.084778 -0.648865 0.228882 1441741189 0.720703 -0.084778 -0.648865 0.228882 1441741189 0.720703 -0.084778 -0.648865 0.228882 1441741189 0.720703 -0.084778 -0.648865 0.228882 1441741189 0.720703 -0.084778 -0.648865 0.228882 1441741189 0.715454 -0.059875 -0.648987 0.251526 1441741189 0.715454 -0.059875 -0.648987 0.251526 1441741189 0.715454 -0.059875 -0.648987 0.251526 1441741189 0.715454 -0.059875 -0.648987 0.251526 1441741189 0.715454 -0.059875 -0.648987 0.251526 1441741189 0.715454 -0.059875 -0.648987 0.251526 1441741189 0.710999 -0.038940 -0.647827 0.270752 1441741189 0.710999 -0.038940 -0.647827 0.270752 1441741189 0.710999 -0.038940 -0.647827 0.270752 1441741189 0.710999 -0.038940 -0.647827 0.270752 1441741189 0.710999 -0.038940 -0.647827 0.270752 1441741189 0.708923 -0.032593 -0.645386 0.282532 1441741189 0.708923 -0.032593 -0.645386 0.282532 1441741189 0.708923 -0.032593 -0.645386 0.282532 1441741189 0.708923 -0.032593 -0.645386 0.282532 1441741189 0.708923 -0.032593 -0.645386 0.282532 1441741189 0.710388 -0.049988 -0.642822 0.282043 1441741189 0.710388 -0.049988 -0.642822 0.282043 1441741189 0.710388 -0.049988 -0.642822 0.282043 1441741189 0.710388 -0.049988 -0.642822 0.282043 1441741189 0.710388 -0.049988 -0.642822 0.282043 1441741189 0.712952 -0.094971 -0.645081 0.257874 1441741189 0.712952 -0.094971 -0.645081 0.257874 1441741189 0.712952 -0.094971 -0.645081 0.257874 1441741189 0.712952 -0.094971 -0.645081 0.257874 1441741189 0.712952 -0.094971 -0.645081 0.257874 1441741189 0.712952 -0.094971 -0.645081 0.257874 1441741189 0.718323 -0.156860 -0.648499 0.197021 1441741189 0.718323 -0.156860 -0.648499 0.197021 1441741189 0.718323 -0.156860 -0.648499 0.197021 1441741189 0.718323 -0.156860 -0.648499 0.197021 1441741189 0.718323 -0.156860 -0.648499 0.197021 1441741189 0.718323 -0.156860 -0.648499 0.197021 1441741189 0.721436 -0.190918 -0.647949 0.152344 1441741189 0.721436 -0.190918 -0.647949 0.152344 1441741189 0.721436 -0.190918 -0.647949 0.152344 1441741189 0.721436 -0.190918 -0.647949 0.152344 1441741189 0.721436 -0.190918 -0.647949 0.152344 1441741189 0.721436 -0.190918 -0.647949 0.152344 1441741189 0.721436 -0.190918 -0.647949 0.152344 1441741189 0.717590 -0.202148 -0.647095 0.159607 1441741189 0.717590 -0.202148 -0.647095 0.159607 1441741189 0.717590 -0.202148 -0.647095 0.159607 1441741189 0.717590 -0.202148 -0.647095 0.159607 1441741189 0.717590 -0.202148 -0.647095 0.159607 1441741189 0.719238 -0.228577 -0.638062 0.152832 1441741189 0.719238 -0.228577 -0.638062 0.152832 1441741189 0.719238 -0.228577 -0.638062 0.152832 1441741189 0.719238 -0.228577 -0.638062 0.152832 1441741189 0.719238 -0.228577 -0.638062 0.152832 1441741189 0.719238 -0.228577 -0.638062 0.152832 1441741189 0.719238 -0.228577 -0.638062 0.152832 1441741189 0.723816 -0.301514 -0.615784 0.077332 1441741189 0.723816 -0.301514 -0.615784 0.077332 1441741189 0.723816 -0.301514 -0.615784 0.077332 1441741189 0.723816 -0.301514 -0.615784 0.077332 1441741189 0.657471 -0.453064 -0.598877 -0.062012 1441741189 0.657471 -0.453064 -0.598877 -0.062012 1441741189 0.657471 -0.453064 -0.598877 -0.062012 1441741189 0.657471 -0.453064 -0.598877 -0.062012 1441741189 0.657471 -0.453064 -0.598877 -0.062012 1441741189 0.657471 -0.453064 -0.598877 -0.062012 1441741189 0.651672 -0.469360 -0.588623 -0.092407 1441741189 0.651672 -0.469360 -0.588623 -0.092407 1441741189 0.651672 -0.469360 -0.588623 -0.092407 1441741189 0.651672 -0.469360 -0.588623 -0.092407 1441741189 0.651672 -0.469360 -0.588623 -0.092407 1441741189 0.651672 -0.469360 -0.588623 -0.092407 1441741189 0.673828 -0.422241 -0.603027 -0.063660 1441741189 0.673828 -0.422241 -0.603027 -0.063660 1441741190 0.673828 -0.422241 -0.603027 -0.063660 1441741190 0.673828 -0.422241 -0.603027 -0.063660 1441741190 0.673828 -0.422241 -0.603027 -0.063660 1441741190 0.673828 -0.422241 -0.603027 -0.063660 1441741190 0.673828 -0.422241 -0.603027 -0.063660 1441741190 0.685425 -0.367981 -0.628113 -0.017090 1441741190 0.685425 -0.367981 -0.628113 -0.017090 1441741190 0.685425 -0.367981 -0.628113 -0.017090 1441741190 0.685425 -0.367981 -0.628113 -0.017090 1441741190 0.685425 -0.367981 -0.628113 -0.017090 1441741190 0.685425 -0.367981 -0.628113 -0.017090 1441741190 0.695374 -0.303650 -0.649780 0.045593 1441741190 0.695374 -0.303650 -0.649780 0.045593 1441741190 0.695374 -0.303650 -0.649780 0.045593 1441741190 0.695374 -0.303650 -0.649780 0.045593 1441741190 0.695374 -0.303650 -0.649780 0.045593 1441741190 0.695374 -0.303650 -0.649780 0.045593 1441741190 0.704102 -0.217773 -0.665222 0.119446 1441741190 0.704102 -0.217773 -0.665222 0.119446 1441741190 0.704102 -0.217773 -0.665222 0.119446 1441741190 0.704102 -0.217773 -0.665222 0.119446 1441741190 0.704102 -0.217773 -0.665222 0.119446 1441741190 0.704102 -0.217773 -0.665222 0.119446 1441741190 0.704102 -0.217773 -0.665222 0.119446 1441741190 0.703735 -0.147949 -0.671631 0.178284 1441741190 0.703735 -0.147949 -0.671631 0.178284 1441741190 0.703735 -0.147949 -0.671631 0.178284 1441741190 0.703735 -0.147949 -0.671631 0.178284 1441741190 0.703735 -0.147949 -0.671631 0.178284 1441741190 0.703735 -0.147949 -0.671631 0.178284 1441741190 0.698730 -0.104736 -0.676636 0.207275 1441741190 0.698730 -0.104736 -0.676636 0.207275 1441741190 0.698730 -0.104736 -0.676636 0.207275 1441741190 0.698730 -0.104736 -0.676636 0.207275 1441741190 0.698730 -0.104736 -0.676636 0.207275 1441741190 0.698730 -0.104736 -0.676636 0.207275 1441741190 0.698730 -0.104736 -0.676636 0.207275 1441741190 0.694519 -0.075500 -0.680115 0.222290 1441741190 0.694519 -0.075500 -0.680115 0.222290 1441741190 0.694519 -0.075500 -0.680115 0.222290 1441741190 0.694519 -0.075500 -0.680115 0.222290 1441741190 0.694519 -0.075500 -0.680115 0.222290 1441741190 0.694519 -0.075500 -0.680115 0.222290 1441741190 0.691772 -0.046814 -0.682373 0.231567 1441741190 0.691772 -0.046814 -0.682373 0.231567 1441741190 0.691772 -0.046814 -0.682373 0.231567 1441741190 0.691772 -0.046814 -0.682373 0.231567 1441741190 0.691772 -0.046814 -0.682373 0.231567 1441741190 0.691772 -0.046814 -0.682373 0.231567 1441741190 0.691772 -0.046814 -0.682373 0.231567 1441741190 0.688477 -0.020996 -0.685730 0.235107 1441741190 0.688477 -0.020996 -0.685730 0.235107 1441741190 0.688477 -0.020996 -0.685730 0.235107 1441741190 0.688477 -0.020996 -0.685730 0.235107 1441741190 0.688477 -0.020996 -0.685730 0.235107 1441741190 0.688477 -0.020996 -0.685730 0.235107 1441741190 0.685059 -0.005859 -0.688538 0.237854 1441741190 0.685059 -0.005859 -0.688538 0.237854 1441741190 0.685059 -0.005859 -0.688538 0.237854 1441741190 0.685059 -0.005859 -0.688538 0.237854 1441741190 0.685059 -0.005859 -0.688538 0.237854 1441741190 0.685059 -0.005859 -0.688538 0.237854 1441741190 0.686523 -0.000854 -0.684509 0.245117 1441741190 0.686523 -0.000854 -0.684509 0.245117 1441741190 0.686523 -0.000854 -0.684509 0.245117 1441741190 0.686523 -0.000854 -0.684509 0.245117 1441741190 0.688599 -0.015137 -0.683655 0.241150 1441741190 0.688599 -0.015137 -0.683655 0.241150 1441741190 0.688599 -0.015137 -0.683655 0.241150 1441741190 0.688599 -0.015137 -0.683655 0.241150 1441741190 0.688599 -0.015137 -0.683655 0.241150 1441741190 0.688599 -0.015137 -0.683655 0.241150 1441741190 0.695251 -0.044617 -0.682861 0.219971 1441741190 0.695251 -0.044617 -0.682861 0.219971 1441741190 0.695251 -0.044617 -0.682861 0.219971 1441741190 0.695251 -0.044617 -0.682861 0.219971 1441741190 0.695251 -0.044617 -0.682861 0.219971 1441741190 0.695251 -0.044617 -0.682861 0.219971 1441741190 0.704407 -0.083618 -0.678345 0.191406 1441741190 0.704407 -0.083618 -0.678345 0.191406 1441741190 0.704407 -0.083618 -0.678345 0.191406 1441741190 0.704407 -0.083618 -0.678345 0.191406 1441741190 0.704407 -0.083618 -0.678345 0.191406 1441741190 0.704407 -0.083618 -0.678345 0.191406 1441741190 0.704407 -0.083618 -0.678345 0.191406 1441741190 0.723450 -0.119812 -0.656250 0.177795 1441741190 0.723450 -0.119812 -0.656250 0.177795 1441741190 0.723450 -0.119812 -0.656250 0.177795 1441741190 0.723450 -0.119812 -0.656250 0.177795 1441741190 0.723450 -0.119812 -0.656250 0.177795 1441741190 0.723450 -0.119812 -0.656250 0.177795 1441741190 0.741943 -0.159485 -0.628784 0.169495 1441741190 0.741943 -0.159485 -0.628784 0.169495 1441741190 0.741943 -0.159485 -0.628784 0.169495 1441741190 0.741943 -0.159485 -0.628784 0.169495 1441741190 0.741943 -0.159485 -0.628784 0.169495 1441741190 0.741943 -0.159485 -0.628784 0.169495 1441741190 0.746399 -0.239075 -0.608582 0.124023 1441741190 0.746399 -0.239075 -0.608582 0.124023 1441741190 0.746399 -0.239075 -0.608582 0.124023 1441741190 0.746399 -0.239075 -0.608582 0.124023 1441741190 0.746399 -0.239075 -0.608582 0.124023 1441741190 0.746399 -0.239075 -0.608582 0.124023 1441741190 0.742981 -0.303345 -0.590393 0.086060 1441741190 0.742981 -0.303345 -0.590393 0.086060 1441741190 0.742981 -0.303345 -0.590393 0.086060 1441741190 0.742981 -0.303345 -0.590393 0.086060 1441741190 0.742981 -0.303345 -0.590393 0.086060 1441741190 0.742981 -0.303345 -0.590393 0.086060 1441741190 0.742981 -0.303345 -0.590393 0.086060 1441741190 0.731384 -0.330139 -0.594727 0.048706 1441741190 0.731384 -0.330139 -0.594727 0.048706 1441741191 0.731384 -0.330139 -0.594727 0.048706 1441741191 0.731384 -0.330139 -0.594727 0.048706 1441741191 0.731384 -0.330139 -0.594727 0.048706 1441741191 0.731384 -0.330139 -0.594727 0.048706 1441741191 0.722473 -0.343384 -0.599976 0.013123 1441741191 0.722473 -0.343384 -0.599976 0.013123 1441741191 0.722473 -0.343384 -0.599976 0.013123 1441741191 0.722473 -0.343384 -0.599976 0.013123 1441741191 0.722473 -0.343384 -0.599976 0.013123 1441741191 0.722473 -0.343384 -0.599976 0.013123 1441741191 0.716675 -0.345032 -0.606140 0.003479 1441741191 0.716675 -0.345032 -0.606140 0.003479 1441741191 0.716675 -0.345032 -0.606140 0.003479 1441741191 0.716675 -0.345032 -0.606140 0.003479 1441741191 0.716675 -0.345032 -0.606140 0.003479 1441741191 0.716675 -0.345032 -0.606140 0.003479 1441741191 0.712463 -0.327026 -0.620728 0.009705 1441741191 0.712463 -0.327026 -0.620728 0.009705 1441741191 0.712463 -0.327026 -0.620728 0.009705 1441741191 0.712463 -0.327026 -0.620728 0.009705 1441741191 0.712463 -0.327026 -0.620728 0.009705 1441741191 0.712463 -0.327026 -0.620728 0.009705 1441741191 0.708496 -0.296875 -0.639648 0.027710 1441741191 0.708496 -0.296875 -0.639648 0.027710 1441741191 0.708496 -0.296875 -0.639648 0.027710 1441741191 0.708496 -0.296875 -0.639648 0.027710 1441741191 0.708496 -0.296875 -0.639648 0.027710 1441741191 0.708496 -0.296875 -0.639648 0.027710 1441741191 0.708496 -0.296875 -0.639648 0.027710 1441741191 0.707214 -0.242310 -0.660767 0.067200 1441741191 0.707214 -0.242310 -0.660767 0.067200 1441741191 0.707214 -0.242310 -0.660767 0.067200 1441741191 0.707214 -0.242310 -0.660767 0.067200 1441741191 0.707214 -0.242310 -0.660767 0.067200 1441741191 0.707214 -0.242310 -0.660767 0.067200 1441741191 0.705688 -0.175781 -0.676819 0.114380 1441741191 0.705688 -0.175781 -0.676819 0.114380 1441741191 0.705688 -0.175781 -0.676819 0.114380 1441741191 0.705688 -0.175781 -0.676819 0.114380 1441741191 0.705688 -0.175781 -0.676819 0.114380 1441741191 0.705688 -0.175781 -0.676819 0.114380 1441741191 0.705688 -0.175781 -0.676819 0.114380 1441741191 0.703064 -0.116943 -0.684021 0.155151 1441741191 0.703064 -0.116943 -0.684021 0.155151 1441741191 0.703064 -0.116943 -0.684021 0.155151 1441741191 0.703064 -0.116943 -0.684021 0.155151 1441741191 0.703064 -0.116943 -0.684021 0.155151 1441741191 0.703064 -0.116943 -0.684021 0.155151 1441741191 0.700928 -0.076660 -0.684143 0.186401 1441741191 0.700928 -0.076660 -0.684143 0.186401 1441741191 0.700928 -0.076660 -0.684143 0.186401 1441741191 0.700928 -0.076660 -0.684143 0.186401 1441741191 0.700928 -0.076660 -0.684143 0.186401 1441741191 0.700928 -0.076660 -0.684143 0.186401 1441741191 0.700928 -0.076660 -0.684143 0.186401 1441741191 0.699219 -0.044556 -0.679932 0.216248 1441741191 0.699219 -0.044556 -0.679932 0.216248 1441741191 0.699219 -0.044556 -0.679932 0.216248 1441741191 0.699219 -0.044556 -0.679932 0.216248 1441741191 0.699219 -0.044556 -0.679932 0.216248 1441741191 0.699219 -0.044556 -0.679932 0.216248 1441741191 0.699463 -0.022461 -0.670410 0.246521 1441741191 0.699463 -0.022461 -0.670410 0.246521 1441741191 0.699463 -0.022461 -0.670410 0.246521 1441741191 0.699463 -0.022461 -0.670410 0.246521 1441741191 0.699463 -0.022461 -0.670410 0.246521 1441741191 0.699463 -0.022461 -0.670410 0.246521 1441741191 0.699463 -0.022461 -0.670410 0.246521 1441741191 0.702576 -0.015686 -0.655945 0.275391 1441741191 0.702576 -0.015686 -0.655945 0.275391 1441741191 0.702576 -0.015686 -0.655945 0.275391 1441741191 0.702576 -0.015686 -0.655945 0.275391 1441741191 0.702576 -0.015686 -0.655945 0.275391 1441741191 0.702576 -0.015686 -0.655945 0.275391 1441741191 0.707092 -0.013062 -0.638306 0.303833 1441741191 0.707092 -0.013062 -0.638306 0.303833 1441741191 0.707092 -0.013062 -0.638306 0.303833 1441741191 0.707092 -0.013062 -0.638306 0.303833 1441741191 0.707092 -0.013062 -0.638306 0.303833 1441741191 0.707092 -0.013062 -0.638306 0.303833 1441741191 0.707092 -0.013062 -0.638306 0.303833 1441741191 0.715637 0.000977 -0.617188 0.327026 1441741191 0.715637 0.000977 -0.617188 0.327026 1441741191 0.715637 0.000977 -0.617188 0.327026 1441741191 0.715637 0.000977 -0.617188 0.327026 1441741191 0.715637 0.000977 -0.617188 0.327026 1441741191 0.715637 0.000977 -0.617188 0.327026 1441741191 0.727173 0.017029 -0.600708 0.331665 1441741191 0.727173 0.017029 -0.600708 0.331665 1441741191 0.727173 0.017029 -0.600708 0.331665 1441741191 0.727173 0.017029 -0.600708 0.331665 1441741191 0.727173 0.017029 -0.600708 0.331665 1441741191 0.727173 0.017029 -0.600708 0.331665 1441741191 0.740723 0.015991 -0.593811 0.313782 1441741191 0.740723 0.015991 -0.593811 0.313782 1441741191 0.740723 0.015991 -0.593811 0.313782 1441741191 0.740723 0.015991 -0.593811 0.313782 1441741191 0.740723 0.015991 -0.593811 0.313782 1441741191 0.740723 0.015991 -0.593811 0.313782 1441741191 0.740723 0.015991 -0.593811 0.313782 1441741191 0.755005 -0.026184 -0.592468 0.279785 1441741191 0.755005 -0.026184 -0.592468 0.279785 1441741191 0.755005 -0.026184 -0.592468 0.279785 1441741191 0.755005 -0.026184 -0.592468 0.279785 1441741191 0.755005 -0.026184 -0.592468 0.279785 1441741191 0.763367 -0.077026 -0.591187 0.248596 1441741191 0.763367 -0.077026 -0.591187 0.248596 1441741191 0.763367 -0.077026 -0.591187 0.248596 1441741191 0.763367 -0.077026 -0.591187 0.248596 1441741191 0.763367 -0.077026 -0.591187 0.248596 1441741191 0.763367 -0.077026 -0.591187 0.248596 1441741191 0.763367 -0.077026 -0.591187 0.248596 1441741191 0.778320 -0.117737 -0.580811 0.207397 1441741191 0.778320 -0.117737 -0.580811 0.207397 1441741191 0.778320 -0.117737 -0.580811 0.207397 1441741192 0.778320 -0.117737 -0.580811 0.207397 1441741192 0.778320 -0.117737 -0.580811 0.207397 1441741192 0.778320 -0.117737 -0.580811 0.207397 1441741192 0.781311 -0.168579 -0.575867 0.171814 1441741192 0.781311 -0.168579 -0.575867 0.171814 1441741192 0.781311 -0.168579 -0.575867 0.171814 1441741192 0.781311 -0.168579 -0.575867 0.171814 1441741192 0.781311 -0.168579 -0.575867 0.171814 1441741192 0.781311 -0.168579 -0.575867 0.171814 1441741192 0.781311 -0.168579 -0.575867 0.171814 1441741192 0.767761 -0.181335 -0.599976 0.132996 1441741192 0.767761 -0.181335 -0.599976 0.132996 1441741192 0.767761 -0.181335 -0.599976 0.132996 1441741192 0.767761 -0.181335 -0.599976 0.132996 1441741192 0.767761 -0.181335 -0.599976 0.132996 1441741192 0.767761 -0.181335 -0.599976 0.132996 1441741192 0.744324 -0.139709 -0.644165 0.106995 1441741192 0.744324 -0.139709 -0.644165 0.106995 1441741192 0.744324 -0.139709 -0.644165 0.106995 1441741192 0.744324 -0.139709 -0.644165 0.106995 1441741192 0.744324 -0.139709 -0.644165 0.106995 1441741192 0.744324 -0.139709 -0.644165 0.106995 1441741192 0.744324 -0.139709 -0.644165 0.106995 1441741192 0.732361 -0.078857 -0.665894 0.118225 1441741192 0.732361 -0.078857 -0.665894 0.118225 1441741192 0.732361 -0.078857 -0.665894 0.118225 1441741192 0.732361 -0.078857 -0.665894 0.118225 1441741192 0.732361 -0.078857 -0.665894 0.118225 1441741192 0.732361 -0.078857 -0.665894 0.118225 1441741192 0.719727 -0.052307 -0.680115 0.129150 1441741192 0.719727 -0.052307 -0.680115 0.129150 1441741192 0.719727 -0.052307 -0.680115 0.129150 1441741192 0.719727 -0.052307 -0.680115 0.129150 1441741192 0.719727 -0.052307 -0.680115 0.129150 1441741192 0.719727 -0.052307 -0.680115 0.129150 1441741192 0.717712 -0.070618 -0.681824 0.122681 1441741192 0.717712 -0.070618 -0.681824 0.122681 1441741192 0.717712 -0.070618 -0.681824 0.122681 1441741192 0.717712 -0.070618 -0.681824 0.122681 1441741192 0.717712 -0.070618 -0.681824 0.122681 1441741192 0.717712 -0.070618 -0.681824 0.122681 1441741192 0.717712 -0.070618 -0.681824 0.122681 1441741192 0.717041 -0.070984 -0.679688 0.137268 1441741192 0.717041 -0.070984 -0.679688 0.137268 1441741192 0.717041 -0.070984 -0.679688 0.137268 1441741192 0.717041 -0.070984 -0.679688 0.137268 1441741192 0.717041 -0.070984 -0.679688 0.137268 1441741192 0.710510 -0.036072 -0.680786 0.174194 1441741192 0.710510 -0.036072 -0.680786 0.174194 1441741192 0.710510 -0.036072 -0.680786 0.174194 1441741192 0.710510 -0.036072 -0.680786 0.174194 1441741192 0.710510 -0.036072 -0.680786 0.174194 1441741192 0.710510 -0.036072 -0.680786 0.174194 1441741192 0.710510 -0.036072 -0.680786 0.174194 1441741192 0.702942 -0.002625 -0.679993 0.208557 1441741192 0.702942 -0.002625 -0.679993 0.208557 1441741192 0.702942 -0.002625 -0.679993 0.208557 1441741192 0.702942 -0.002625 -0.679993 0.208557 1441741192 0.702942 -0.002625 -0.679993 0.208557 1441741192 0.702942 -0.002625 -0.679993 0.208557 1441741192 0.697388 0.029602 -0.673706 0.242676 1441741192 0.697388 0.029602 -0.673706 0.242676 1441741192 0.697388 0.029602 -0.673706 0.242676 1441741192 0.697388 0.029602 -0.673706 0.242676 1441741192 0.697388 0.029602 -0.673706 0.242676 1441741192 0.697388 0.029602 -0.673706 0.242676 1441741192 0.695129 0.051331 -0.665344 0.267273 1441741192 0.695129 0.051331 -0.665344 0.267273 1441741192 0.695129 0.051331 -0.665344 0.267273 1441741192 0.695129 0.051331 -0.665344 0.267273 1441741192 0.695129 0.051331 -0.665344 0.267273 1441741192 0.695129 0.051331 -0.665344 0.267273 1441741192 0.695129 0.051331 -0.665344 0.267273 1441741192 0.695740 0.049622 -0.661377 0.275757 1441741192 0.695740 0.049622 -0.661377 0.275757 1441741192 0.695740 0.049622 -0.661377 0.275757 1441741192 0.695740 0.049622 -0.661377 0.275757 1441741192 0.695740 0.049622 -0.661377 0.275757 1441741192 0.695740 0.049622 -0.661377 0.275757 1441741192 0.697693 0.031372 -0.658936 0.279358 1441741192 0.697693 0.031372 -0.658936 0.279358 1441741192 0.697693 0.031372 -0.658936 0.279358 1441741192 0.697693 0.031372 -0.658936 0.279358 1441741192 0.697693 0.031372 -0.658936 0.279358 1441741192 0.697693 0.031372 -0.658936 0.279358 1441741192 0.704346 -0.006775 -0.655151 0.273132 1441741192 0.704346 -0.006775 -0.655151 0.273132 1441741192 0.704346 -0.006775 -0.655151 0.273132 1441741192 0.704346 -0.006775 -0.655151 0.273132 1441741192 0.704346 -0.006775 -0.655151 0.273132 1441741192 0.704346 -0.006775 -0.655151 0.273132 1441741192 0.704346 -0.006775 -0.655151 0.273132 1441741192 0.713684 -0.066772 -0.648682 0.255859 1441741192 0.713684 -0.066772 -0.648682 0.255859 1441741192 0.713684 -0.066772 -0.648682 0.255859 1441741192 0.713684 -0.066772 -0.648682 0.255859 1441741192 0.713684 -0.066772 -0.648682 0.255859 1441741192 0.713684 -0.066772 -0.648682 0.255859 1441741192 0.723633 -0.122742 -0.637390 0.234680 1441741192 0.723633 -0.122742 -0.637390 0.234680 1441741192 0.723633 -0.122742 -0.637390 0.234680 1441741192 0.723633 -0.122742 -0.637390 0.234680 1441741192 0.723633 -0.122742 -0.637390 0.234680 1441741192 0.723633 -0.122742 -0.637390 0.234680 1441741192 0.735046 -0.169067 -0.623108 0.207031 1441741192 0.735046 -0.169067 -0.623108 0.207031 1441741192 0.735046 -0.169067 -0.623108 0.207031 1441741192 0.735046 -0.169067 -0.623108 0.207031 1441741192 0.735046 -0.169067 -0.623108 0.207031 1441741192 0.735046 -0.169067 -0.623108 0.207031 1441741192 0.744934 -0.218567 -0.607910 0.166687 1441741192 0.744934 -0.218567 -0.607910 0.166687 1441741192 0.744934 -0.218567 -0.607910 0.166687 1441741192 0.744934 -0.218567 -0.607910 0.166687 1441741192 0.744934 -0.218567 -0.607910 0.166687 1441741193 0.744934 -0.218567 -0.607910 0.166687 1441741193 0.744934 -0.218567 -0.607910 0.166687 1441741193 0.745056 -0.281067 -0.594543 0.111450 1441741193 0.745056 -0.281067 -0.594543 0.111450 1441741193 0.745056 -0.281067 -0.594543 0.111450 1441741193 0.745056 -0.281067 -0.594543 0.111450 1441741193 0.745056 -0.281067 -0.594543 0.111450 1441741193 0.745056 -0.281067 -0.594543 0.111450 1441741193 0.741150 -0.329285 -0.582092 0.058716 1441741193 0.741150 -0.329285 -0.582092 0.058716 1441741193 0.741150 -0.329285 -0.582092 0.058716 1441741193 0.741150 -0.329285 -0.582092 0.058716 1441741193 0.741150 -0.329285 -0.582092 0.058716 1441741193 0.741150 -0.329285 -0.582092 0.058716 1441741193 0.738892 -0.360168 -0.569275 0.016052 1441741193 0.738892 -0.360168 -0.569275 0.016052 1441741193 0.738892 -0.360168 -0.569275 0.016052 1441741193 0.738892 -0.360168 -0.569275 0.016052 1441741193 0.738892 -0.360168 -0.569275 0.016052 1441741193 0.738892 -0.360168 -0.569275 0.016052 1441741193 0.729980 -0.377319 -0.569214 -0.026733 1441741193 0.729980 -0.377319 -0.569214 -0.026733 1441741193 0.729980 -0.377319 -0.569214 -0.026733 1441741193 0.729980 -0.377319 -0.569214 -0.026733 1441741193 0.729980 -0.377319 -0.569214 -0.026733 1441741193 0.713318 -0.372437 -0.589661 -0.069641 1441741193 0.713318 -0.372437 -0.589661 -0.069641 1441741193 0.713318 -0.372437 -0.589661 -0.069641 1441741193 0.713318 -0.372437 -0.589661 -0.069641 1441741193 0.713318 -0.372437 -0.589661 -0.069641 1441741193 0.713318 -0.372437 -0.589661 -0.069641 1441741193 0.706909 -0.336365 -0.617126 -0.078918 1441741193 0.706909 -0.336365 -0.617126 -0.078918 1441741193 0.706909 -0.336365 -0.617126 -0.078918 1441741193 0.706909 -0.336365 -0.617126 -0.078918 1441741193 0.706909 -0.336365 -0.617126 -0.078918 1441741193 0.706909 -0.336365 -0.617126 -0.078918 1441741193 0.706360 -0.284912 -0.644958 -0.062317 1441741193 0.706360 -0.284912 -0.644958 -0.062317 1441741193 0.706360 -0.284912 -0.644958 -0.062317 1441741193 0.706360 -0.284912 -0.644958 -0.062317 1441741193 0.706360 -0.284912 -0.644958 -0.062317 1441741193 0.706360 -0.284912 -0.644958 -0.062317 1441741193 0.704651 -0.243042 -0.665222 -0.043457 1441741193 0.704651 -0.243042 -0.665222 -0.043457 1441741193 0.704651 -0.243042 -0.665222 -0.043457 1441741193 0.704651 -0.243042 -0.665222 -0.043457 1441741193 0.704651 -0.243042 -0.665222 -0.043457 1441741193 0.706787 -0.201660 -0.678040 -0.009888 1441741193 0.706787 -0.201660 -0.678040 -0.009888 1441741193 0.706787 -0.201660 -0.678040 -0.009888 1441741193 0.706787 -0.201660 -0.678040 -0.009888 1441741193 0.706787 -0.201660 -0.678040 -0.009888 1441741193 0.706787 -0.201660 -0.678040 -0.009888 1441741193 0.713623 -0.150757 -0.682800 0.042175 1441741193 0.713623 -0.150757 -0.682800 0.042175 1441741193 0.713623 -0.150757 -0.682800 0.042175 1441741193 0.713623 -0.150757 -0.682800 0.042175 1441741193 0.713623 -0.150757 -0.682800 0.042175 1441741193 0.713623 -0.150757 -0.682800 0.042175 1441741193 0.713623 -0.150757 -0.682800 0.042175 1441741193 0.720642 -0.112732 -0.678345 0.088562 1441741193 0.720642 -0.112732 -0.678345 0.088562 1441741193 0.720642 -0.112732 -0.678345 0.088562 1441741193 0.720642 -0.112732 -0.678345 0.088562 1441741193 0.720642 -0.112732 -0.678345 0.088562 1441741193 0.720642 -0.112732 -0.678345 0.088562 1441741193 0.726746 -0.092285 -0.668396 0.128601 1441741193 0.726746 -0.092285 -0.668396 0.128601 1441741193 0.726746 -0.092285 -0.668396 0.128601 1441741193 0.726746 -0.092285 -0.668396 0.128601 1441741193 0.726746 -0.092285 -0.668396 0.128601 1441741193 0.726746 -0.092285 -0.668396 0.128601 1441741193 0.726746 -0.092285 -0.668396 0.128601 1441741193 0.730896 -0.077759 -0.657898 0.164001 1441741193 0.730896 -0.077759 -0.657898 0.164001 1441741193 0.730896 -0.077759 -0.657898 0.164001 1441741193 0.730896 -0.077759 -0.657898 0.164001 1441741193 0.730896 -0.077759 -0.657898 0.164001 1441741193 0.730896 -0.077759 -0.657898 0.164001 1441741193 0.734009 -0.068909 -0.646545 0.196045 1441741193 0.734009 -0.068909 -0.646545 0.196045 1441741193 0.734009 -0.068909 -0.646545 0.196045 1441741193 0.734009 -0.068909 -0.646545 0.196045 1441741193 0.734009 -0.068909 -0.646545 0.196045 1441741193 0.734009 -0.068909 -0.646545 0.196045 1441741193 0.734009 -0.068909 -0.646545 0.196045 1441741193 0.735901 -0.073059 -0.635803 0.221130 1441741193 0.735901 -0.073059 -0.635803 0.221130 1441741193 0.735901 -0.073059 -0.635803 0.221130 1441741193 0.735901 -0.073059 -0.635803 0.221130 1441741193 0.735901 -0.073059 -0.635803 0.221130 1441741193 0.735901 -0.073059 -0.635803 0.221130 1441741193 0.734741 -0.095947 -0.628845 0.235596 1441741193 0.734741 -0.095947 -0.628845 0.235596 1441741193 0.734741 -0.095947 -0.628845 0.235596 1441741193 0.734741 -0.095947 -0.628845 0.235596 1441741193 0.734741 -0.095947 -0.628845 0.235596 1441741193 0.732361 -0.135193 -0.622864 0.239563 1441741193 0.732361 -0.135193 -0.622864 0.239563 1441741193 0.732361 -0.135193 -0.622864 0.239563 1441741193 0.732361 -0.135193 -0.622864 0.239563 1441741193 0.732361 -0.135193 -0.622864 0.239563 1441741193 0.729492 -0.189209 -0.615784 0.229797 1441741193 0.729492 -0.189209 -0.615784 0.229797 1441741193 0.729492 -0.189209 -0.615784 0.229797 1441741193 0.729492 -0.189209 -0.615784 0.229797 1441741193 
0.802246 -0.289490 0.182556 0.489075 1441741197 0.802246 -0.289490 0.182556 0.489075 1441741197 0.802246 -0.289490 0.182556 0.489075 1441741197 0.802246 -0.289490 0.182556 0.489075 1441741197 0.738342 -0.290344 0.329773 0.511597 1441741197 0.738342 -0.290344 0.329773 0.511597 1441741197 0.738342 -0.290344 0.329773 0.511597 1441741197 0.738342 -0.290344 0.329773 0.511597 1441741197 0.738342 -0.290344 0.329773 0.511597 1441741197 0.738342 -0.290344 0.329773 0.511597 1441741197 0.676941 -0.260803 0.451965 0.519043 1441741197 0.676941 -0.260803 0.451965 0.519043 1441741197 0.676941 -0.260803 0.451965 0.519043 1441741197 0.676941 -0.260803 0.451965 0.519043 1441741197 0.676941 -0.260803 0.451965 0.519043 1441741197 0.676941 -0.260803 0.451965 0.519043 1441741197 0.619141 -0.217468 0.569763 0.494690 1441741197 0.619141 -0.217468 0.569763 0.494690 1441741197 0.619141 -0.217468 0.569763 0.494690 1441741197 0.619141 -0.217468 0.569763 0.494690 1441741197 0.619141 -0.217468 0.569763 0.494690 1441741197 0.619141 -0.217468 0.569763 0.494690 1441741197 0.546326 -0.180054 0.670349 0.468689 1441741197 0.546326 -0.180054 0.670349 0.468689 1441741197 0.546326 -0.180054 0.670349 0.468689 1441741197 0.546326 -0.180054 0.670349 0.468689 1441741197 0.546326 -0.180054 0.670349 0.468689 1441741197 0.546326 -0.180054 0.670349 0.468689 1441741197 0.546326 -0.180054 0.670349 0.468689 1441741197 0.460693 -0.154480 0.752991 0.443665 1441741197 0.460693 -0.154480 0.752991 0.443665 1441741197 0.460693 -0.154480 0.752991 0.443665 1441741197 0.460693 -0.154480 0.752991 0.443665 1441741197 0.460693 -0.154480 0.752991 0.443665 1441741197 0.460693 -0.154480 0.752991 0.443665 1441741197 0.369873 -0.124512 0.829468 0.399475 1441741197 0.369873 -0.124512 0.829468 0.399475 1441741197 0.369873 -0.124512 0.829468 0.399475 1441741197 0.369873 -0.124512 0.829468 0.399475 1441741197 0.369873 -0.124512 0.829468 0.399475 1441741197 0.369873 -0.124512 0.829468 0.399475 1441741197 0.369873 -0.124512 0.829468 0.399475 1441741197 0.277710 -0.111511 0.880676 0.367065 1441741197 0.277710 -0.111511 0.880676 0.367065 1441741197 0.277710 -0.111511 0.880676 0.367065 1441741197 0.277710 -0.111511 0.880676 0.367065 1441741197 0.277710 -0.111511 0.880676 0.367065 1441741197 0.277710 -0.111511 0.880676 0.367065 1441741197 0.203613 -0.121887 0.908813 0.343018 1441741197 0.203613 -0.121887 0.908813 0.343018 1441741197 0.203613 -0.121887 0.908813 0.343018 1441741197 0.203613 -0.121887 0.908813 0.343018 1441741197 0.203613 -0.121887 0.908813 0.343018 1441741197 0.203613 -0.121887 0.908813 0.343018 1441741197 0.138916 -0.165466 0.916016 0.337891 1441741197 0.138916 -0.165466 0.916016 0.337891 1441741197 0.138916 -0.165466 0.916016 0.337891 1441741197 0.138916 -0.165466 0.916016 0.337891 1441741197 0.138916 -0.165466 0.916016 0.337891 1441741197 0.138916 -0.165466 0.916016 0.337891 1441741197 0.138916 -0.165466 0.916016 0.337891 1441741197 0.100220 -0.243225 0.896973 0.355286 1441741197 0.100220 -0.243225 0.896973 0.355286 1441741197 0.100220 -0.243225 0.896973 0.355286 1441741197 0.100220 -0.243225 0.896973 0.355286 1441741197 0.100220 -0.243225 0.896973 0.355286 1441741197 0.100220 -0.243225 0.896973 0.355286 1441741197 0.116638 -0.358582 0.839905 0.390320 1441741197 0.116638 -0.358582 0.839905 0.390320 1441741197 0.116638 -0.358582 0.839905 0.390320 1441741197 0.116638 -0.358582 0.839905 0.390320 1441741197 0.116638 -0.358582 0.839905 0.390320 1441741197 0.116638 -0.358582 0.839905 0.390320 1441741197 0.116638 -0.358582 0.839905 0.390320 1441741197 0.224609 -0.496338 0.719360 0.430847 1441741197 0.224609 -0.496338 0.719360 0.430847 1441741197 0.224609 -0.496338 0.719360 0.430847 1441741197 0.224609 -0.496338 0.719360 0.430847 1441741197 0.224609 -0.496338 0.719360 0.430847 1441741197 0.454041 -0.548706 0.498657 0.494019 1441741197 0.454041 -0.548706 0.498657 0.494019 1441741197 0.454041 -0.548706 0.498657 0.494019 1441741197 0.454041 -0.548706 0.498657 0.494019 1441741197 0.454041 -0.548706 0.498657 0.494019 1441741197 0.454041 -0.548706 0.498657 0.494019 1441741197 0.784119 -0.270020 0.144165 0.539795 1441741197 0.784119 -0.270020 0.144165 0.539795 1441741197 0.784119 -0.270020 0.144165 0.539795 1441741197 0.784119 -0.270020 0.144165 0.539795 1441741197 0.784119 -0.270020 0.144165 0.539795 1441741197 0.784119 -0.270020 0.144165 0.539795 1441741197 0.784119 -0.270020 0.144165 0.539795 1441741197 0.842896 -0.242249 0.145569 0.457886 1441741197 0.842896 -0.242249 0.145569 0.457886 1441741197 0.842896 -0.242249 0.145569 0.457886 1441741197 0.842896 -0.242249 0.145569 0.457886 1441741197 0.842896 -0.242249 0.145569 0.457886 1441741197 0.842896 -0.242249 0.145569 0.457886 1441741197 0.801636 -0.275879 0.199036 0.491516 1441741197 0.801636 -0.275879 0.199036 0.491516 1441741197 0.801636 -0.275879 0.199036 0.491516 1441741197 0.801636 -0.275879 0.199036 0.491516 1441741197 0.801636 -0.275879 0.199036 0.491516 1441741197 0.801636 -0.275879 0.199036 0.491516 1441741197 0.801636 -0.275879 0.199036 0.491516 1441741197 0.795776 -0.252747 0.208130 0.509338 1441741197 0.795776 -0.252747 0.208130 0.509338 1441741197 0.795776 -0.252747 0.208130 0.509338 1441741197 0.795776 -0.252747 0.208130 0.509338 1441741197 0.795776 -0.252747 0.208130 0.509338 1441741197 0.795776 -0.252747 0.208130 0.509338 1441741197 0.761658 -0.276245 0.232483 0.538025 1441741197 0.761658 -0.276245 0.232483 0.538025 1441741197 0.761658 -0.276245 0.232483 0.538025 1441741197 0.761658 -0.276245 0.232483 0.538025 1441741198 0.761658 -0.276245 0.232483 0.538025 1441741198 0.761658 -0.276245 0.232483 0.538025 1441741198 0.761658 -0.276245 0.232483 0.538025 1441741198 0.713257 -0.297302 0.286804 0.566162 1441741198 0.713257 -0.297302 0.286804 0.566162 1441741198 0.713257 -0.297302 0.286804 0.566162 1441741198 0.713257 -0.297302 0.286804 0.566162 1441741198 0.713257 -0.297302 0.286804 0.566162 1441741198 0.713257 -0.297302 0.286804 0.566162 1441741198 0.633606 -0.333130 0.367798 0.593506 1441741198 0.633606 -0.333130 0.367798 0.593506 1441741198 0.633606 -0.333130 0.367798 0.593506 1441741198 0.633606 -0.333130 0.367798 0.593506 1441741198 0.633606 -0.333130 0.367798 0.593506 1441741198 0.633606 -0.333130 0.367798 0.593506 1441741198 0.552856 -0.343994 0.461304 0.602600 1441741198 0.552856 -0.343994 0.461304 0.602600 1441741198 0.552856 -0.343994 0.461304 0.602600 1441741198 0.552856 -0.343994 0.461304 0.602600 1441741198 0.552856 -0.343994 0.461304 0.602600 1441741198 0.552856 -0.343994 0.461304 0.602600 1441741198 0.457153 -0.358826 0.540955 0.607910 1441741198 0.457153 -0.358826 0.540955 0.607910 1441741198 0.457153 -0.358826 0.540955 0.607910 1441741198 0.457153 -0.358826 0.540955 0.607910 1441741198 0.457153 -0.358826 0.540955 0.607910 1441741198 0.382996 -0.334473 0.634705 0.581787 1441741198 0.382996 -0.334473 0.634705 0.581787 1441741198 0.382996 -0.334473 0.634705 0.581787 1441741198 0.382996 -0.334473 0.634705 0.581787 1441741198 0.382996 -0.334473 0.634705 0.581787 1441741198 0.382996 -0.334473 0.634705 0.581787 1441741198 0.321716 -0.297974 0.715210 0.544128 1441741198 0.321716 -0.297974 0.715210 0.544128 1441741198 0.321716 -0.297974 0.715210 0.544128 1441741198 0.321716 -0.297974 0.715210 0.544128 1441741198 0.276062 -0.247192 0.783142 0.499390 1441741198 0.276062 -0.247192 0.783142 0.499390 1441741198 0.276062 -0.247192 0.783142 0.499390 1441741198 0.276062 -0.247192 0.783142 0.499390 1441741198 0.276062 -0.247192 0.783142 0.499390 1441741198 0.276062 -0.247192 0.783142 0.499390 1441741198 0.237732 -0.197021 0.830994 0.462646 1441741198 0.237732 -0.197021 0.830994 0.462646 1441741198 0.237732 -0.197021 0.830994 0.462646 1441741198 0.237732 -0.197021 0.830994 0.462646 1441741198 0.237732 -0.197021 0.830994 0.462646 1441741198 0.237732 -0.197021 0.830994 0.462646 1441741198 0.206421 -0.162048 0.858398 0.440674 1441741198 0.206421 -0.162048 0.858398 0.440674 1441741198 0.206421 -0.162048 0.858398 0.440674 1441741198 0.206421 -0.162048 0.858398 0.440674 1441741198 0.206421 -0.162048 0.858398 0.440674 1441741198 0.206421 -0.162048 0.858398 0.440674 1441741198 0.206421 -0.162048 0.858398 0.440674 1441741198 0.177063 -0.162964 0.870422 0.429382 1441741198 0.177063 -0.162964 0.870422 0.429382 1441741198 0.177063 -0.162964 0.870422 0.429382 1441741198 0.156006 -0.205566 0.867004 0.426270 1441741198 0.156006 -0.205566 0.867004 0.426270 1441741198 0.156006 -0.205566 0.867004 0.426270 1441741198 0.156006 -0.205566 0.867004 0.426270 1441741198 0.156006 -0.205566 0.867004 0.426270 1441741198 0.156006 -0.205566 0.867004 0.426270 1441741198 0.149780 -0.282532 0.841492 0.435425 1441741198 0.149780 -0.282532 0.841492 0.435425 1441741198 0.149780 -0.282532 0.841492 0.435425 1441741198 0.149780 -0.282532 0.841492 0.435425 1441741198 0.149780 -0.282532 0.841492 0.435425 1441741198 0.149780 -0.282532 0.841492 0.435425 1441741198 0.193420 -0.376892 0.788635 0.445557 1441741198 0.193420 -0.376892 0.788635 0.445557 1441741198 0.193420 -0.376892 0.788635 0.445557 1441741198 0.193420 -0.376892 0.788635 0.445557 1441741198 0.193420 -0.376892 0.788635 0.445557 1441741198 0.193420 -0.376892 0.788635 0.445557 1441741198 0.382690 -0.462097 0.631531 0.491028 1441741198 0.382690 -0.462097 0.631531 0.491028 1441741198 0.382690 -0.462097 0.631531 0.491028 1441741198 0.382690 -0.462097 0.631531 0.491028 1441741198 0.382690 -0.462097 0.631531 0.491028 1441741198 0.382690 -0.462097 0.631531 0.491028 1441741198 0.709656 -0.359680 0.308472 0.521362 1441741198 0.709656 -0.359680 0.308472 0.521362 1441741198 0.709656 -0.359680 0.308472 0.521362 1441741198 0.709656 -0.359680 0.308472 0.521362 1441741198 0.709656 -0.359680 0.308472 0.521362 1441741198 0.709656 -0.359680 0.308472 0.521362 1441741198 0.858215 -0.185730 0.251465 0.406982 1441741198 0.858215 -0.185730 0.251465 0.406982 1441741198 0.858215 -0.185730 0.251465 0.406982 1441741198 0.858215 -0.185730 0.251465 0.406982 1441741198 0.858215 -0.185730 0.251465 0.406982 1441741198 0.858215 -0.185730 0.251465 0.406982 1441741198 0.781433 -0.263000 0.280457 0.491455 1441741198 0.781433 -0.263000 0.280457 0.491455 1441741198 0.781433 -0.263000 0.280457 0.491455 1441741198 0.781433 -0.263000 0.280457 0.491455 1441741198 0.781433 -0.263000 0.280457 0.491455 1441741198 0.781433 -0.263000 0.280457 0.491455 1441741198 0.781433 -0.263000 0.280457 0.491455 1441741198 0.814026 -0.155029 0.273071 0.488586 1441741198 0.814026 -0.155029 0.273071 0.488586 1441741198 0.814026 -0.155029 0.273071 0.488586 1441741198 0.814026 -0.155029 0.273071 0.488586 1441741199 0.814026 -0.155029 0.273071 0.488586 1441741199 0.814026 -0.155029 0.273071 0.488586 1441741199 0.811890 -0.157288 0.265808 0.495300 1441741199 0.811890 -0.157288 0.265808 0.495300 1441741199 0.811890 -0.157288 0.265808 0.495300 1441741199 0.811890 -0.157288 0.265808 0.495300 1441741199 0.811890 -0.157288 0.265808 0.495300 1441741199 0.811890 -0.157288 0.265808 0.495300 1441741199 0.794800 -0.157227 0.291260 0.508606 1441741199 0.794800 -0.157227 0.291260 0.508606 1441741199 0.794800 -0.157227 0.291260 0.508606 1441741199 0.794800 -0.157227 0.291260 0.508606 1441741199 0.794800 -0.157227 0.291260 0.508606 1441741199 0.794800 -0.157227 0.291260 0.508606 1441741199 0.794800 -0.157227 0.291260 0.508606 1441741199 0.759705 -0.157043 0.351013 0.524292 1441741199 0.759705 -0.157043 0.351013 0.524292 1441741199 0.759705 -0.157043 0.351013 0.524292 1441741199 0.759705 -0.157043 0.351013 0.524292 1441741199 0.759705 -0.157043 0.351013 0.524292 1441741199 0.759705 -0.157043 0.351013 0.524292 1441741199 0.713135 -0.164490 0.421631 0.535278 1441741199 0.713135 -0.164490 0.421631 0.535278 1441741199 0.713135 -0.164490 0.421631 0.535278 1441741199 0.713135 -0.164490 0.421631 0.535278 1441741199 0.713135 -0.164490 0.421631 0.535278 1441741199 0.659912 -0.151855 0.506714 0.533447 1441741199 0.659912 -0.151855 0.506714 0.533447 1441741199 0.659912 -0.151855 0.506714 0.533447 1441741199 0.659912 -0.151855 0.506714 0.533447 1441741199 0.659912 -0.151855 0.506714 0.533447 1441741199 0.659912 -0.151855 0.506714 0.533447 1441741199 0.659912 -0.151855 0.506714 0.533447 1441741199 0.596680 -0.149719 0.590027 0.522766 1441741199 0.596680 -0.149719 0.590027 0.522766 1441741199 0.596680 -0.149719 0.590027 0.522766 1441741199 0.596680 -0.149719 0.590027 0.522766 1441741199 0.596680 -0.149719 0.590027 0.522766 1441741199 0.596680 -0.149719 0.590027 0.522766 1441741199 0.518494 -0.168701 0.662781 0.513245 1441741199 0.518494 -0.168701 0.662781 0.513245 1441741199 0.518494 -0.168701 0.662781 0.513245 1441741199 0.518494 -0.168701 0.662781 0.513245 1441741199 0.432312 -0.169312 0.750610 0.470032 1441741199 0.432312 -0.169312 0.750610 0.470032 1441741199 0.432312 -0.169312 0.750610 0.470032 1441741199 0.432312 -0.169312 0.750610 0.470032 1441741199 0.432312 -0.169312 0.750610 0.470032 1441741199 0.432312 -0.169312 0.750610 0.470032 1441741199 0.328430 -0.170471 0.824097 0.428711 1441741199 0.328430 -0.170471 0.824097 0.428711 1441741199 0.328430 -0.170471 0.824097 0.428711 1441741199 0.328430 -0.170471 0.824097 0.428711 1441741199 0.328430 -0.170471 0.824097 0.428711 1441741199 0.328430 -0.170471 0.824097 0.428711 1441741199 0.225220 -0.164551 0.881165 0.381714 1441741199 0.225220 -0.164551 0.881165 0.381714 1441741199 0.225220 -0.164551 0.881165 0.381714 1441741199 0.225220 -0.164551 0.881165 0.381714 1441741199 0.225220 -0.164551 0.881165 0.381714 1441741199 0.225220 -0.164551 0.881165 0.381714 1441741199 0.225220 -0.164551 0.881165 0.381714 1441741199 0.147766 -0.160400 0.909119 0.354736 1441741199 0.147766 -0.160400 0.909119 0.354736 1441741199 0.147766 -0.160400 0.909119 0.354736 1441741199 0.147766 -0.160400 0.909119 0.354736 1441741199 0.147766 -0.160400 0.909119 0.354736 1441741199 0.147766 -0.160400 0.909119 0.354736 1441741199 0.118286 -0.168945 0.914551 0.347717 1441741199 0.118286 -0.168945 0.914551 0.347717 1441741199 0.118286 -0.168945 0.914551 0.347717 1441741199 0.118286 -0.168945 0.914551 0.347717 1441741199 0.118286 -0.168945 0.914551 0.347717 1441741199 0.118286 -0.168945 0.914551 0.347717 1441741199 0.123474 -0.211304 0.897644 0.366455 1441741199 0.123474 -0.211304 0.897644 0.366455 1441741199 0.123474 -0.211304 0.897644 0.366455 1441741199 0.123474 -0.211304 0.897644 0.366455 1441741199 0.123474 -0.211304 0.897644 0.366455 1441741199 0.123474 -0.211304 0.897644 0.366455 1441741199 0.145935 -0.291565 0.856323 0.400452 1441741199 0.145935 -0.291565 0.856323 0.400452 1441741199 0.145935 -0.291565 0.856323 0.400452 1441741199 0.145935 -0.291565 0.856323 0.400452 1441741199 0.145935 -0.291565 0.856323 0.400452 1441741199 0.145935 -0.291565 0.856323 0.400452 1441741199 0.145935 -0.291565 0.856323 0.400452 1441741199 0.256104 -0.382080 0.768250 0.445068 1441741199 0.256104 -0.382080 0.768250 0.445068 1441741199 0.256104 -0.382080 0.768250 0.445068 1441741199 0.256104 -0.382080 0.768250 0.445068 1441741199 0.256104 -0.382080 0.768250 0.445068 1441741199 0.256104 -0.382080 0.768250 0.445068 1441741199 0.529053 -0.398438 0.547852 0.510986 1441741199 0.529053 -0.398438 0.547852 0.510986 1441741199 0.529053 -0.398438 0.547852 0.510986 1441741199 0.529053 -0.398438 0.547852 0.510986 1441741199 0.850403 -0.143677 0.223877 0.453796 1441741199 0.850403 -0.143677 0.223877 0.453796 1441741199 0.850403 -0.143677 0.223877 0.453796 1441741199 0.850403 -0.143677 0.223877 0.453796 1441741199 0.827209 -0.222656 0.258667 0.446289 1441741199 0.827209 -0.222656 0.258667 0.446289 1441741199 0.827209 -0.222656 0.258667 0.446289 1441741199 0.827209 -0.222656 0.258667 0.446289 1441741199 0.827209 -0.222656 0.258667 0.446289 1441741200 0.827209 -0.222656 0.258667 0.446289 1441741200 0.849121 -0.151184 0.251831 0.438843 1441741200 0.849121 -0.151184 0.251831 0.438843 1441741200 0.849121 -0.151184 0.251831 0.438843 1441741200 0.849121 -0.151184 0.251831 0.438843 1441741200 0.849121 -0.151184 0.251831 0.438843 1441741200 0.849121 -0.151184 0.251831 0.438843 1441741200 0.835510 -0.195862 0.218323 0.464539 1441741200 0.835510 -0.195862 0.218323 0.464539 1441741200 0.835510 -0.195862 0.218323 0.464539 1441741200 0.835510 -0.195862 0.218323 0.464539 1441741200 0.835510 -0.195862 0.218323 0.464539 1441741200 0.835510 -0.195862 0.218323 0.464539 1441741200 0.835510 -0.195862 0.218323 0.464539 1441741200 0.821106 -0.190308 0.226013 0.488220 1441741200 0.821106 -0.190308 0.226013 0.488220 1441741200 0.821106 -0.190308 0.226013 0.488220 1441741200 0.821106 -0.190308 0.226013 0.488220 1441741200 0.821106 -0.190308 0.226013 0.488220 1441741200 0.786621 -0.201599 0.269226 0.517700 1441741200 0.786621 -0.201599 0.269226 0.517700 1441741200 0.786621 -0.201599 0.269226 0.517700 1441741200 0.786621 -0.201599 0.269226 0.517700 1441741200 0.786621 -0.201599 0.269226 0.517700 1441741200 0.786621 -0.201599 0.269226 0.517700 1441741200 0.721680 -0.232849 0.331055 0.561523 1441741200 0.721680 -0.232849 0.331055 0.561523 1441741200 0.721680 -0.232849 0.331055 0.561523 1441741200 0.721680 -0.232849 0.331055 0.561523 1441741200 0.721680 -0.232849 0.331055 0.561523 1441741200 0.721680 -0.232849 0.331055 0.561523 1441741200 0.663208 -0.223755 0.430542 0.569763 1441741200 0.663208 -0.223755 0.430542 0.569763 1441741200 0.663208 -0.223755 0.430542 0.569763 1441741200 0.663208 -0.223755 0.430542 0.569763 1441741200 0.663208 -0.223755 0.430542 0.569763 1441741200 0.663208 -0.223755 0.430542 0.569763 1441741200 0.585815 -0.214539 0.538025 0.566833 1441741200 0.585815 -0.214539 0.538025 0.566833 1441741200 0.585815 -0.214539 0.538025 0.566833 1441741200 0.585815 -0.214539 0.538025 0.566833 1441741200 0.585815 -0.214539 0.538025 0.566833 1441741200 0.585815 -0.214539 0.538025 0.566833 1441741200 0.490051 -0.225220 0.630432 0.558228 1441741200 0.490051 -0.225220 0.630432 0.558228 1441741200 0.490051 -0.225220 0.630432 0.558228 1441741200 0.490051 -0.225220 0.630432 0.558228 1441741200 0.490051 -0.225220 0.630432 0.558228 1441741200 0.490051 -0.225220 0.630432 0.558228 1441741200 0.404297 -0.207031 0.728882 0.512146 1441741200 0.404297 -0.207031 0.728882 0.512146 1441741200 0.404297 -0.207031 0.728882 0.512146 1441741200 0.404297 -0.207031 0.728882 0.512146 1441741200 0.404297 -0.207031 0.728882 0.512146 1441741200 0.304688 -0.184631 0.807495 0.470093 1441741200 0.304688 -0.184631 0.807495 0.470093 1441741200 0.304688 -0.184631 0.807495 0.470093 1441741200 0.304688 -0.184631 0.807495 0.470093 1441741200 0.192932 -0.165100 0.869263 0.424072 1441741200 0.192932 -0.165100 0.869263 0.424072 1441741200 0.192932 -0.165100 0.869263 0.424072 1441741200 0.192932 -0.165100 0.869263 0.424072 1441741200 0.124878 -0.138794 0.905212 0.381592 1441741200 0.124878 -0.138794 0.905212 0.381592 1441741200 0.124878 -0.138794 0.905212 0.381592 1441741200 0.124878 -0.138794 0.905212 0.381592 1441741200 0.124878 -0.138794 0.905212 0.381592 1441741200 0.124878 -0.138794 0.905212 0.381592 1441741200 0.098938 -0.123596 0.919312 0.360229 1441741200 0.098938 -0.123596 0.919312 0.360229 1441741200 0.098938 -0.123596 0.919312 0.360229 1441741200 0.098938 -0.123596 0.919312 0.360229 1441741200 0.098938 -0.123596 0.919312 0.360229 1441741200 0.098938 -0.123596 0.919312 0.360229 1441741200 0.105835 -0.153503 0.906982 0.377625 1441741200 0.105835 -0.153503 0.906982 0.377625 1441741200 0.105835 -0.153503 0.906982 0.377625 1441741200 0.105835 -0.153503 0.906982 0.377625 1441741200 0.105835 -0.153503 0.906982 0.377625 1441741200 0.105835 -0.153503 0.906982 0.377625 1441741200 0.105835 -0.153503 0.906982 0.377625 1441741200 0.133545 -0.226257 0.869019 0.419128 1441741200 0.133545 -0.226257 0.869019 0.419128 1441741200 0.133545 -0.226257 0.869019 0.419128 1441741200 0.133545 -0.226257 0.869019 0.419128 1441741200 0.133545 -0.226257 0.869019 0.419128 1441741200 0.133545 -0.226257 0.869019 0.419128 1441741200 0.202576 -0.325500 0.799377 0.462524 1441741200 0.202576 -0.325500 0.799377 0.462524 1441741200 0.202576 -0.325500 0.799377 0.462524 1441741200 0.202576 -0.325500 0.799377 0.462524 1441741200 0.202576 -0.325500 0.799377 0.462524 1441741200 0.407959 -0.385132 0.643066 0.521179 1441741200 0.407959 -0.385132 0.643066 0.521179 1441741200 0.407959 -0.385132 0.643066 0.521179 1441741200 0.407959 -0.385132 0.643066 0.521179 1441741200 0.407959 -0.385132 0.643066 0.521179 1441741200 0.407959 -0.385132 0.643066 0.521179 1441741200 0.407959 -0.385132 0.643066 0.521179 1441741200 0.793640 -0.177368 0.277832 0.511292 1441741200 0.793640 -0.177368 0.277832 0.511292 1441741200 0.793640 -0.177368 0.277832 0.511292 1441741200 0.793640 -0.177368 0.277832 0.511292 1441741200 0.793640 -0.177368 0.277832 0.511292 1441741200 0.793640 -0.177368 0.277832 0.511292 1441741201 0.864258 -0.169556 0.183228 0.436646 1441741201 0.864258 -0.169556 0.183228 0.436646 1441741201 0.864258 -0.169556 0.183228 0.436646 1441741201 0.864258 -0.169556 0.183228 0.436646 1441741201 0.841064 -0.148926 0.229675 0.466431 1441741201 0.841064 -0.148926 0.229675 0.466431 1441741201 0.841064 -0.148926 0.229675 0.466431 1441741201 0.841064 -0.148926 0.229675 0.466431 1441741201 0.841064 -0.148926 0.229675 0.466431 1441741201 0.841064 -0.148926 0.229675 0.466431 1441741201 0.835876 -0.166565 0.219055 0.474854 1441741201 0.835876 -0.166565 0.219055 0.474854 1441741201 0.835876 -0.166565 0.219055 0.474854 1441741201 0.835876 -0.166565 0.219055 0.474854 1441741201 0.835876 -0.166565 0.219055 0.474854 1441741201 0.835876 -0.166565 0.219055 0.474854 1441741201 0.828125 -0.177063 0.208191 0.489258 1441741201 0.828125 -0.177063 0.208191 0.489258 1441741201 0.828125 -0.177063 0.208191 0.489258 1441741201 0.828125 -0.177063 0.208191 0.489258 1441741201 0.828125 -0.177063 0.208191 0.489258 1441741201 0.828125 -0.177063 0.208191 0.489258 1441741201 0.828125 -0.177063 0.208191 0.489258 1441741201 0.802063 -0.174622 0.250916 0.512939 1441741201 0.802063 -0.174622 0.250916 0.512939 1441741201 0.802063 -0.174622 0.250916 0.512939 1441741201 0.802063 -0.174622 0.250916 0.512939 1441741201 0.802063 -0.174622 0.250916 0.512939 1441741201 0.802063 -0.174622 0.250916 0.512939 1441741201 0.746521 -0.200195 0.321289 0.547119 1441741201 0.746521 -0.200195 0.321289 0.547119 1441741201 0.746521 -0.200195 0.321289 0.547119 1441741201 0.746521 -0.200195 0.321289 0.547119 1441741201 0.746521 -0.200195 0.321289 0.547119 1441741201 0.746521 -0.200195 0.321289 0.547119 1441741201 0.683289 -0.210815 0.413269 0.563660 1441741201 0.683289 -0.210815 0.413269 0.563660 1441741201 0.683289 -0.210815 0.413269 0.563660 1441741201 0.683289 -0.210815 0.413269 0.563660 1441741201 0.683289 -0.210815 0.413269 0.563660 1441741201 0.683289 -0.210815 0.413269 0.563660 1441741201 0.607483 -0.208496 0.526001 0.557434 1441741201 0.607483 -0.208496 0.526001 0.557434 1441741201 0.607483 -0.208496 0.526001 0.557434 1441741201 0.607483 -0.208496 0.526001 0.557434 1441741201 0.607483 -0.208496 0.526001 0.557434 1441741201 0.607483 -0.208496 0.526001 0.557434 1441741201 0.526367 -0.203552 0.626709 0.537292 1441741201 0.526367 -0.203552 0.626709 0.537292 1441741201 0.526367 -0.203552 0.626709 0.537292 1441741201 0.526367 -0.203552 0.626709 0.537292 1441741201 0.526367 -0.203552 0.626709 0.537292 1441741201 0.526367 -0.203552 0.626709 0.537292 1441741201 0.420959 -0.214783 0.730774 0.492493 1441741201 0.420959 -0.214783 0.730774 0.492493 1441741201 0.420959 -0.214783 0.730774 0.492493 1441741201 0.420959 -0.214783 0.730774 0.492493 1441741201 0.306519 -0.198425 0.823547 0.434021 1441741201 0.306519 -0.198425 0.823547 0.434021 1441741201 0.306519 -0.198425 0.823547 0.434021 1441741201 0.306519 -0.198425 0.823547 0.434021 1441741201 0.306519 -0.198425 0.823547 0.434021 1441741201 0.306519 -0.198425 0.823547 0.434021 1441741201 0.198914 -0.163635 0.892334 0.370544 1441741201 0.198914 -0.163635 0.892334 0.370544 1441741201 0.198914 -0.163635 0.892334 0.370544 1441741201 0.198914 -0.163635 0.892334 0.370544 1441741201 0.198914 -0.163635 0.892334 0.370544 1441741201 0.198914 -0.163635 0.892334 0.370544 1441741201 0.198914 -0.163635 0.892334 0.370544 1441741201 0.114441 -0.126404 0.932800 0.317444 1441741201 0.114441 -0.126404 0.932800 0.317444 1441741201 0.114441 -0.126404 0.932800 0.317444 1441741201 0.114441 -0.126404 0.932800 0.317444 1441741201 0.114441 -0.126404 0.932800 0.317444 1441741201 0.114441 -0.126404 0.932800 0.317444 1441741201 0.070496 -0.106506 0.945435 0.299622 1441741201 0.070496 -0.106506 0.945435 0.299622 1441741201 0.070496 -0.106506 0.945435 0.299622 1441741201 0.070496 -0.106506 0.945435 0.299622 1441741201 0.070496 -0.106506 0.945435 0.299622 1441741201 0.070496 -0.106506 0.945435 0.299622 1441741201 0.070496 -0.106506 0.945435 0.299622 1441741201 0.070801 -0.120605 0.940002 0.311035 1441741201 0.070801 -0.120605 0.940002 0.311035 1441741201 0.070801 -0.120605 0.940002 0.311035 1441741201 0.070801 -0.120605 0.940002 0.311035 1441741201 0.070801 -0.120605 0.940002 0.311035 1441741201 0.070801 -0.120605 0.940002 0.311035 1441741201 0.095032 -0.179688 0.920898 0.332581 1441741201 0.095032 -0.179688 0.920898 0.332581 1441741201 0.095032 -0.179688 0.920898 0.332581 1441741201 0.095032 -0.179688 0.920898 0.332581 1441741201 0.095032 -0.179688 0.920898 0.332581 1441741201 0.095032 -0.179688 0.920898 0.332581 1441741201 0.095032 -0.179688 0.920898 0.332581 1441741201 0.145874 -0.283142 0.881409 0.348755 1441741201 0.145874 -0.283142 0.881409 0.348755 1441741201 0.145874 -0.283142 0.881409 0.348755 1441741201 0.145874 -0.283142 0.881409 0.348755 1441741201 0.145874 -0.283142 0.881409 0.348755 1441741201 0.145874 -0.283142 0.881409 0.348755 1441741201 0.237854 -0.419861 0.771790 0.414063 1441741201 0.237854 -0.419861 0.771790 0.414063 1441741201 0.237854 -0.419861 0.771790 0.414063 1441741201 0.237854 -0.419861 0.771790 0.414063 1441741201 0.237854 -0.419861 0.771790 0.414063 1441741201 0.237854 -0.419861 0.771790 0.414063 1441741201 0.504272 -0.455750 0.560303 0.473267 1441741202 0.504272 -0.455750 0.560303 0.473267 1441741202 0.504272 -0.455750 0.560303 0.473267 1441741202 0.504272 -0.455750 0.560303 0.473267 1441741202 0.504272 -0.455750 0.560303 0.473267 1441741202 0.882874 -0.123474 0.241760 0.382996 1441741202 0.882874 -0.123474 0.241760 0.382996 1441741202 0.882874 -0.123474 0.241760 0.382996 1441741202 0.882874 -0.123474 0.241760 0.382996 1441741202 0.882874 -0.123474 0.241760 0.382996 1441741202 0.882874 -0.123474 0.241760 0.382996 1441741202 0.882874 -0.123474 0.241760 0.382996 1441741202 0.874756 -0.201904 0.191650 0.396545 1441741202 0.874756 -0.201904 0.191650 0.396545 1441741202 0.874756 -0.201904 0.191650 0.396545 1441741202 0.874756 -0.201904 0.191650 0.396545 1441741202 0.874756 -0.201904 0.191650 0.396545 1441741202 0.874756 -0.201904 0.191650 0.396545 1441741202 0.902222 -0.139648 0.138367 0.383789 1441741202 
0.728088 -0.130310 -0.669861 0.064392 1441741204 0.728088 -0.130310 -0.669861 0.064392 1441741204 0.728088 -0.130310 -0.669861 0.064392 1441741204 0.728088 -0.130310 -0.669861 0.064392 1441741204 0.729309 -0.123169 -0.668518 0.077881 1441741204 0.729309 -0.123169 -0.668518 0.077881 1441741204 0.729309 -0.123169 -0.668518 0.077881 1441741204 0.729309 -0.123169 -0.668518 0.077881 1441741204 0.729309 -0.123169 -0.668518 0.077881 1441741204 0.729309 -0.123169 -0.668518 0.077881 1441741204 0.729614 -0.112976 -0.668152 0.092102 1441741204 0.729614 -0.112976 -0.668152 0.092102 1441741204 0.729614 -0.112976 -0.668152 0.092102 1441741204 0.729614 -0.112976 -0.668152 0.092102 1441741204 0.729614 -0.112976 -0.668152 0.092102 1441741204 0.729614 -0.112976 -0.668152 0.092102 1441741204 0.729614 -0.112976 -0.668152 0.092102 1441741204 0.729919 -0.104980 -0.667480 0.103455 1441741204 0.729919 -0.104980 -0.667480 0.103455 1441741204 0.729919 -0.104980 -0.667480 0.103455 1441741204 0.729919 -0.104980 -0.667480 0.103455 1441741204 0.729919 -0.104980 -0.667480 0.103455 1441741204 0.729919 -0.104980 -0.667480 0.103455 1441741204 0.731934 -0.109436 -0.663025 0.112976 1441741204 0.731934 -0.109436 -0.663025 0.112976 1441741204 0.731934 -0.109436 -0.663025 0.112976 1441741204 0.731934 -0.109436 -0.663025 0.112976 1441741204 0.731934 -0.109436 -0.663025 0.112976 1441741204 0.731934 -0.109436 -0.663025 0.112976 1441741204 0.735413 -0.136902 -0.653992 0.112610 1441741204 0.735413 -0.136902 -0.653992 0.112610 1441741204 0.735413 -0.136902 -0.653992 0.112610 1441741204 0.735413 -0.136902 -0.653992 0.112610 1441741204 0.735413 -0.136902 -0.653992 0.112610 1441741204 0.735413 -0.136902 -0.653992 0.112610 1441741204 0.735413 -0.136902 -0.653992 0.112610 1441741204 0.737427 -0.183655 -0.641418 0.104980 1441741204 0.737427 -0.183655 -0.641418 0.104980 1441741204 0.737427 -0.183655 -0.641418 0.104980 1441741204 0.737427 -0.183655 -0.641418 0.104980 1441741204 0.737427 -0.183655 -0.641418 0.104980 1441741204 0.737427 -0.183655 -0.641418 0.104980 1441741204 0.737244 -0.241089 -0.624634 0.090515 1441741204 0.737244 -0.241089 -0.624634 0.090515 1441741204 0.737244 -0.241089 -0.624634 0.090515 1441741204 0.737244 -0.241089 -0.624634 0.090515 1441741204 0.737244 -0.241089 -0.624634 0.090515 1441741204 0.737244 -0.241089 -0.624634 0.090515 1441741204 0.731384 -0.297791 -0.610596 0.059814 1441741204 0.731384 -0.297791 -0.610596 0.059814 1441741204 0.731384 -0.297791 -0.610596 0.059814 1441741204 0.731384 -0.297791 -0.610596 0.059814 1441741204 0.731384 -0.297791 -0.610596 0.059814 1441741204 0.731384 -0.297791 -0.610596 0.059814 1441741204 0.731384 -0.297791 -0.610596 0.059814 1441741204 0.722839 -0.345825 -0.598206 0.011780 1441741204 0.722839 -0.345825 -0.598206 0.011780 1441741204 0.722839 -0.345825 -0.598206 0.011780 1441741204 0.722839 -0.345825 -0.598206 0.011780 1441741204 0.722839 -0.345825 -0.598206 0.011780 1441741204 0.722839 -0.345825 -0.598206 0.011780 1441741204 0.709717 -0.388428 -0.586731 -0.035217 1441741204 0.709717 -0.388428 -0.586731 -0.035217 1441741204 0.709717 -0.388428 -0.586731 -0.035217 1441741204 0.709717 -0.388428 -0.586731 -0.035217 1441741204 0.709717 -0.388428 -0.586731 -0.035217 1441741204 0.709717 -0.388428 -0.586731 -0.035217 1441741204 0.709717 -0.388428 -0.586731 -0.035217 1441741204 0.691956 -0.432739 -0.572144 -0.080933 1441741204 0.691956 -0.432739 -0.572144 -0.080933 1441741204 0.691956 -0.432739 -0.572144 -0.080933 1441741204 0.691956 -0.432739 -0.572144 -0.080933 1441741204 0.691956 -0.432739 -0.572144 -0.080933 1441741205 0.691956 -0.432739 -0.572144 -0.080933 1441741205 0.651123 -0.504211 -0.543640 -0.162109 1441741205 0.651123 -0.504211 -0.543640 -0.162109 1441741205 0.651123 -0.504211 -0.543640 -0.162109 1441741205 0.651123 -0.504211 -0.543640 -0.162109 1441741205 0.651123 -0.504211 -0.543640 -0.162109 1441741205 0.651123 -0.504211 -0.543640 -0.162109 1441741205 0.651123 -0.504211 -0.543640 -0.162109 1441741205 0.578857 -0.596619 -0.496216 -0.250488 1441741205 0.578857 -0.596619 -0.496216 -0.250488 1441741205 0.578857 -0.596619 -0.496216 -0.250488 1441741205 0.578857 -0.596619 -0.496216 -0.250488 1441741205 0.578857 -0.596619 -0.496216 -0.250488 1441741205 0.578857 -0.596619 -0.496216 -0.250488 1441741205 0.574829 -0.591309 -0.492798 -0.277771 1441741205 0.574829 -0.591309 -0.492798 -0.277771 1441741205 0.574829 -0.591309 -0.492798 -0.277771 1441741205 0.574829 -0.591309 -0.492798 -0.277771 1441741205 0.574829 -0.591309 -0.492798 -0.277771 1441741205 0.574829 -0.591309 -0.492798 -0.277771 1441741205 0.627014 -0.502380 -0.545776 -0.237915 1441741205 0.627014 -0.502380 -0.545776 -0.237915 1441741205 0.627014 -0.502380 -0.545776 -0.237915 1441741205 0.627014 -0.502380 -0.545776 -0.237915 1441741205 0.627014 -0.502380 -0.545776 -0.237915 1441741205 0.627014 -0.502380 -0.545776 -0.237915 1441741205 0.669800 -0.401489 -0.600220 -0.172974 1441741205 0.669800 -0.401489 -0.600220 -0.172974 1441741205 0.669800 -0.401489 -0.600220 -0.172974 1441741205 0.669800 -0.401489 -0.600220 -0.172974 1441741205 0.669800 -0.401489 -0.600220 -0.172974 1441741205 0.669800 -0.401489 -0.600220 -0.172974 1441741205 0.669800 -0.401489 -0.600220 -0.172974 1441741205 0.690063 -0.333435 -0.631653 -0.117065 1441741205 0.690063 -0.333435 -0.631653 -0.117065 1441741205 0.690063 -0.333435 -0.631653 -0.117065 1441741205 0.690063 -0.333435 -0.631653 -0.117065 1441741205 0.690063 -0.333435 -0.631653 -0.117065 1441741205 0.690063 -0.333435 -0.631653 -0.117065 1441741205 0.704224 -0.287659 -0.646362 -0.059998 1441741205 0.704224 -0.287659 -0.646362 -0.059998 1441741205 0.704224 -0.287659 -0.646362 -0.059998 1441741205 0.704224 -0.287659 -0.646362 -0.059998 1441741205 0.704224 -0.287659 -0.646362 -0.059998 1441741205 0.704224 -0.287659 -0.646362 -0.059998 1441741205 0.704224 -0.287659 -0.646362 -0.059998 1441741205 0.715576 -0.244324 -0.654419 0.001160 1441741205 0.715576 -0.244324 -0.654419 0.001160 1441741205 0.715576 -0.244324 -0.654419 0.001160 1441741205 0.715576 -0.244324 -0.654419 0.001160 1441741205 0.715576 -0.244324 -0.654419 0.001160 1441741205 0.724426 -0.214172 -0.653259 0.050415 1441741205 0.724426 -0.214172 -0.653259 0.050415 1441741205 0.724426 -0.214172 -0.653259 0.050415 1441741205 0.724426 -0.214172 -0.653259 0.050415 1441741205 0.724426 -0.214172 -0.653259 0.050415 1441741205 0.724426 -0.214172 -0.653259 0.050415 1441741205 0.724426 -0.214172 -0.653259 0.050415 1441741205 0.729858 -0.200500 -0.648193 0.083313 1441741205 0.729858 -0.200500 -0.648193 0.083313 1441741205 0.729858 -0.200500 -0.648193 0.083313 1441741205 0.729858 -0.200500 -0.648193 0.083313 1441741205 0.729858 -0.200500 -0.648193 0.083313 1441741205 0.729858 -0.200500 -0.648193 0.083313 1441741205 0.732910 -0.199951 -0.642151 0.102600 1441741205 0.732910 -0.199951 -0.642151 0.102600 1441741205 0.732910 -0.199951 -0.642151 0.102600 1441741205 0.732910 -0.199951 -0.642151 0.102600 1441741205 0.732910 -0.199951 -0.642151 0.102600 1441741205 0.732910 -0.199951 -0.642151 0.102600 1441741205 0.732910 -0.199951 -0.642151 0.102600 1441741205 0.733154 -0.212219 -0.636047 0.113403 1441741205 0.733154 -0.212219 -0.636047 0.113403 1441741205 0.733154 -0.212219 -0.636047 0.113403 1441741205 0.733154 -0.212219 -0.636047 0.113403 1441741205 0.733154 -0.212219 -0.636047 0.113403 1441741205 0.733154 -0.212219 -0.636047 0.113403 1441741205 0.730164 -0.237122 -0.630066 0.116943 1441741205 0.730164 -0.237122 -0.630066 0.116943 1441741205 0.730164 -0.237122 -0.630066 0.116943 1441741205 0.730164 -0.237122 -0.630066 0.116943 1441741205 0.730164 -0.237122 -0.630066 0.116943 1441741205 0.730164 -0.237122 -0.630066 0.116943 1441741205 0.723389 -0.272278 -0.625061 0.108948 1441741205 0.723389 -0.272278 -0.625061 0.108948 1441741205 0.723389 -0.272278 -0.625061 0.108948 1441741205 0.723389 -0.272278 -0.625061 0.108948 1441741205 0.723389 -0.272278 -0.625061 0.108948 1441741205 0.723389 -0.272278 -0.625061 0.108948 1441741205 0.714661 -0.314209 -0.619629 0.081116 1441741205 0.714661 -0.314209 -0.619629 0.081116 1441741205 0.714661 -0.314209 -0.619629 0.081116 1441741205 0.714661 -0.314209 -0.619629 0.081116 1441741205 0.714661 -0.314209 -0.619629 0.081116 1441741205 0.714661 -0.314209 -0.619629 0.081116 1441741205 0.714661 -0.314209 -0.619629 0.081116 1441741205 0.703552 -0.357483 -0.612366 0.047424 1441741205 0.703552 -0.357483 -0.612366 0.047424 1441741205 0.703552 -0.357483 -0.612366 0.047424 1441741205 0.703552 -0.357483 -0.612366 0.047424 1441741205 0.703552 -0.357483 -0.612366 0.047424 1441741205 0.703552 -0.357483 -0.612366 0.047424 1441741205 0.705688 -0.357971 -0.609192 0.052246 1441741205 0.705688 -0.357971 -0.609192 0.052246 1441741205 0.705688 -0.357971 -0.609192 0.052246 1441741205 0.705688 -0.357971 -0.609192 0.052246 1441741205 0.705688 -0.357971 -0.609192 0.052246 1441741205 0.705688 -0.357971 -0.609192 0.052246 1441741205 0.673645 -0.388367 -0.627441 0.041443 1441741205 0.673645 -0.388367 -0.627441 0.041443 1441741205 0.673645 -0.388367 -0.627441 0.041443 1441741205 0.673645 -0.388367 -0.627441 0.041443 1441741205 0.673645 -0.388367 -0.627441 0.041443 1441741205 0.673645 -0.388367 -0.627441 0.041443 1441741206 0.673645 -0.388367 -0.627441 0.041443 1441741206 0.680908 -0.434753 -0.589417 0.002197 1441741206 0.680908 -0.434753 -0.589417 0.002197 1441741206 0.680908 -0.434753 -0.589417 0.002197 1441741206 0.680908 -0.434753 -0.589417 0.002197 1441741206 0.680908 -0.434753 -0.589417 0.002197 1441741206 0.680908 -0.434753 -0.589417 0.002197 1441741206 0.698059 -0.480530 -0.529907 -0.032593 1441741206 0.698059 -0.480530 -0.529907 -0.032593 1441741206 0.698059 -0.480530 -0.529907 -0.032593 1441741206 0.698059 -0.480530 -0.529907 -0.032593 1441741206 0.698059 -0.480530 -0.529907 -0.032593 1441741206 0.698059 -0.480530 -0.529907 -0.032593 1441741206 0.668335 -0.512451 -0.533813 -0.076050 1441741206 0.668335 -0.512451 -0.533813 -0.076050 1441741206 0.668335 -0.512451 -0.533813 -0.076050 1441741206 0.668335 -0.512451 -0.533813 -0.076050 1441741206 0.668335 -0.512451 -0.533813 -0.076050 1441741206 0.668335 -0.512451 -0.533813 -0.076050 1441741206 0.668335 -0.512451 -0.533813 -0.076050 1441741206 0.656677 -0.498474 -0.557190 -0.099487 1441741206 0.656677 -0.498474 -0.557190 -0.099487 1441741206 0.656677 -0.498474 -0.557190 -0.099487 1441741206 0.656677 -0.498474 -0.557190 -0.099487 1441741206 0.656677 -0.498474 -0.557190 -0.099487 1441741206 0.656677 -0.498474 -0.557190 -0.099487 1441741206 0.663330 -0.469849 -0.575256 -0.091248 1441741206 0.663330 -0.469849 -0.575256 -0.091248 1441741206 0.663330 -0.469849 -0.575256 -0.091248 1441741206 0.663330 -0.469849 -0.575256 -0.091248 1441741206 0.663330 -0.469849 -0.575256 -0.091248 1441741206 0.663330 -0.469849 -0.575256 -0.091248 1441741206 0.686951 -0.418640 -0.591187 -0.057739 1441741206 0.686951 -0.418640 -0.591187 -0.057739 1441741206 0.686951 -0.418640 -0.591187 -0.057739 1441741206 0.686951 -0.418640 -0.591187 -0.057739 1441741206 0.686951 -0.418640 -0.591187 -0.057739 1441741206 0.686951 -0.418640 -0.591187 -0.057739 1441741206 0.704712 -0.348511 -0.617798 -0.015930 1441741206 0.704712 -0.348511 -0.617798 -0.015930 1441741206 0.704712 -0.348511 -0.617798 -0.015930 1441741206 0.704712 -0.348511 -0.617798 -0.015930 1441741206 0.704712 -0.348511 -0.617798 -0.015930 1441741206 0.704712 -0.348511 -0.617798 -0.015930 1441741206 0.704712 -0.348511 -0.617798 -0.015930 1441741206 0.711609 -0.279663 -0.644165 0.021545 1441741206 0.711609 -0.279663 -0.644165 0.021545 1441741206 0.711609 -0.279663 -0.644165 0.021545 1441741206 0.711609 -0.279663 -0.644165 0.021545 1441741206 0.711609 -0.279663 -0.644165 0.021545 1441741206 0.713684 -0.223816 -0.661743 0.051392 1441741206 0.713684 -0.223816 -0.661743 0.051392 1441741206 0.713684 -0.223816 -0.661743 0.051392 1441741206 0.713684 -0.223816 -0.661743 0.051392 1441741206 0.713684 -0.223816 -0.661743 0.051392 1441741206 0.713684 -0.223816 -0.661743 0.051392 1441741206 0.713684 -0.223816 -0.661743 0.051392 1441741206 0.714478 -0.180481 -0.672363 0.069824 1441741206 0.714478 -0.180481 -0.672363 0.069824 1441741206 0.714478 -0.180481 -0.672363 0.069824 1441741206 0.714478 -0.180481 -0.672363 0.069824 1441741206 0.714478 -0.180481 -0.672363 0.069824 1441741206 0.714478 -0.180481 -0.672363 0.069824 1441741206 0.713257 -0.150696 -0.679443 0.083191 1441741206 0.713257 -0.150696 -0.679443 0.083191 1441741206 0.713257 -0.150696 -0.679443 0.083191 1441741206 0.713257 -0.150696 -0.679443 0.083191 1441741206 0.713257 -0.150696 -0.679443 0.083191 1441741206 0.713257 -0.150696 -0.679443 0.083191 1441741206 0.713684 -0.119507 -0.682190 0.104919 1441741206 0.713684 -0.119507 -0.682190 0.104919 1441741206 0.713684 -0.119507 -0.682190 0.104919 1441741206 0.713684 -0.119507 -0.682190 0.104919 1441741206 0.713684 -0.119507 -0.682190 0.104919 1441741206 0.713684 -0.119507 -0.682190 0.104919 1441741206 0.717163 -0.092896 -0.678223 0.130310 1441741206 0.717163 -0.092896 -0.678223 0.130310 1441741206 0.717163 -0.092896 -0.678223 0.130310 1441741206 0.717163 -0.092896 -0.678223 0.130310 1441741206 0.717163 -0.092896 -0.678223 0.130310 1441741206 0.717163 -0.092896 -0.678223 0.130310 1441741206 0.724731 -0.088318 -0.667175 0.147705 1441741206 0.724731 -0.088318 -0.667175 0.147705 1441741206 0.724731 -0.088318 -0.667175 0.147705 1441741206 0.724731 -0.088318 -0.667175 0.147705 1441741206 0.724731 -0.088318 -0.667175 0.147705 1441741206 0.732239 -0.121155 -0.654419 0.144470 1441741206 0.732239 -0.121155 -0.654419 0.144470 1441741206 0.732239 -0.121155 -0.654419 0.144470 1441741206 0.732239 -0.121155 -0.654419 0.144470 1441741206 0.732239 -0.121155 -0.654419 0.144470 1441741206 0.732239 -0.121155 -0.654419 0.144470 1441741206 0.733582 -0.184082 -0.643982 0.114990 1441741206 0.733582 -0.184082 -0.643982 0.114990 1441741206 0.733582 -0.184082 -0.643982 0.114990 1441741206 0.733582 -0.184082 -0.643982 0.114990 1441741206 0.733582 -0.184082 -0.643982 0.114990 1441741206 0.733582 -0.184082 -0.643982 0.114990 1441741206 0.725464 -0.251953 -0.636108 0.074402 1441741206 0.725464 -0.251953 -0.636108 0.074402 1441741206 0.725464 -0.251953 -0.636108 0.074402 1441741206 0.725464 -0.251953 -0.636108 0.074402 1441741206 0.725464 -0.251953 -0.636108 0.074402 1441741206 0.725464 -0.251953 -0.636108 0.074402 1441741206 0.713745 -0.296387 -0.632935 0.046082 1441741206 0.713745 -0.296387 -0.632935 0.046082 1441741206 0.713745 -0.296387 -0.632935 0.046082 1441741206 0.713745 -0.296387 -0.632935 0.046082 1441741206 0.713745 -0.296387 -0.632935 0.046082 1441741206 0.705750 -0.320007 -0.631287 0.032288 1441741207 0.705750 -0.320007 -0.631287 0.032288 1441741207 0.705750 -0.320007 -0.631287 0.032288 1441741207 0.705750 -0.320007 -0.631287 0.032288 1441741207 0.705750 -0.320007 -0.631287 0.032288 1441741207 0.705750 -0.320007 -0.631287 0.032288 1441741207 0.704346 -0.327698 -0.628967 0.029968 1441741207 0.704346 -0.327698 -0.628967 0.029968 1441741207 0.704346 -0.327698 -0.628967 0.029968 1441741207 0.704346 -0.327698 -0.628967 0.029968 1441741207 0.704346 -0.327698 -0.628967 0.029968 1441741207 0.704346 -0.327698 -0.628967 0.029968 1441741207 0.687561 -0.355896 -0.632935 0.001404 1441741207 0.687561 -0.355896 -0.632935 0.001404 1441741207 0.687561 -0.355896 -0.632935 0.001404 1441741207 0.687561 -0.355896 -0.632935 0.001404 1441741207 0.687561 -0.355896 -0.632935 0.001404 1441741207 0.687561 -0.355896 -0.632935 0.001404 1441741207 0.687561 -0.355896 -0.632935 0.001404 1441741207 0.669006 -0.423706 -0.607788 -0.059509 1441741207 0.669006 -0.423706 -0.607788 -0.059509 1441741207 0.669006 -0.423706 -0.607788 -0.059509 1441741207 0.669006 -0.423706 -0.607788 -0.059509 1441741207 0.669006 -0.423706 -0.607788 -0.059509 1441741207 0.669006 -0.423706 -0.607788 -0.059509 1441741207 0.648071 -0.482605 -0.574646 -0.129883 1441741207 0.648071 -0.482605 -0.574646 -0.129883 1441741207 0.648071 -0.482605 -0.574646 -0.129883 1441741207 0.648071 -0.482605 -0.574646 -0.129883 1441741207 0.648071 -0.482605 -0.574646 -0.129883 1441741207 0.648071 -0.482605 -0.574646 -0.129883 1441741207 0.635559 -0.500061 -0.565430 -0.162170 1441741207 0.635559 -0.500061 -0.565430 -0.162170 1441741207 0.635559 -0.500061 -0.565430 -0.162170 1441741207 0.635559 -0.500061 -0.565430 -0.162170 1441741207 0.635559 -0.500061 -0.565430 -0.162170 1441741207 0.635559 -0.500061 -0.565430 -0.162170 1441741207 0.635559 -0.500061 -0.565430 -0.162170 1441741207 0.664185 -0.445618 -0.584778 -0.135498 1441741207 0.664185 -0.445618 -0.584778 -0.135498 1441741207 0.664185 -0.445618 -0.584778 -0.135498 1441741207 0.664185 -0.445618 -0.584778 -0.135498 1441741207 0.664185 -0.445618 -0.584778 -0.135498 1441741207 0.664185 -0.445618 -0.584778 -0.135498 1441741207 0.664185 -0.445618 -0.584778 -0.135498 1441741207 0.681152 -0.400146 -0.603638 -0.107483 1441741207 0.681152 -0.400146 -0.603638 -0.107483 1441741207 0.681152 -0.400146 -0.603638 -0.107483 1441741207 0.681152 -0.400146 -0.603638 -0.107483 1441741207 0.681152 -0.400146 -0.603638 -0.107483 1441741207 0.681152 -0.400146 -0.603638 -0.107483 1441741207 0.690247 -0.357666 -0.624878 -0.072449 1441741207 0.690247 -0.357666 -0.624878 -0.072449 1441741207 0.690247 -0.357666 -0.624878 -0.072449 1441741207 0.690247 -0.357666 -0.624878 -0.072449 1441741207 0.690247 -0.357666 -0.624878 -0.072449 1441741207 0.690247 -0.357666 -0.624878 -0.072449 1441741207 0.709351 -0.281921 -0.645935 -0.008911 1441741207 0.709351 -0.281921 -0.645935 -0.008911 1441741207 0.709351 -0.281921 -0.645935 -0.008911 1441741207 0.709351 -0.281921 -0.645935 -0.008911 1441741207 0.709351 -0.281921 -0.645935 -0.008911 1441741207 0.709351 -0.281921 -0.645935 -0.008911 1441741207 0.709351 -0.281921 -0.645935 -0.008911 1441741207 0.721619 -0.194885 -0.661194 0.064209 1441741207 0.721619 -0.194885 -0.661194 0.064209 1441741207 0.721619 -0.194885 -0.661194 0.064209 1441741207 0.721619 -0.194885 -0.661194 0.064209 1441741207 0.721619 -0.194885 -0.661194 0.064209 1441741207 0.721619 -0.194885 -0.661194 0.064209 1441741207 0.723083 -0.129089 -0.667908 0.120117 1441741207 0.723083 -0.129089 -0.667908 0.120117 1441741207 0.723083 -0.129089 -0.667908 0.120117 1441741207 0.723083 -0.129089 -0.667908 0.120117 1441741207 0.723083 -0.129089 -0.667908 0.120117 1441741207 0.723083 -0.129089 -0.667908 0.120117 1441741207 0.720764 -0.087524 -0.670044 0.154602 1441741207 0.720764 -0.087524 -0.670044 0.154602 1441741207 0.720764 -0.087524 -0.670044 0.154602 1441741207 0.720764 -0.087524 -0.670044 0.154602 1441741207 0.720764 -0.087524 -0.670044 0.154602 1441741207 0.720764 -0.087524 -0.670044 0.154602 1441741207 0.720764 -0.087524 -0.670044 0.154602 1441741207 0.718628 -0.064819 -0.670044 0.174316 1441741207 0.718628 -0.064819 -0.670044 0.174316 1441741207 0.718628 -0.064819 -0.670044 0.174316 1441741207 0.718628 -0.064819 -0.670044 0.174316 1441741207 0.718628 -0.064819 -0.670044 0.174316 1441741207 0.718628 -0.064819 -0.670044 0.174316 1441741207 0.720642 -0.055786 -0.664917 0.188171 1441741207 0.720642 -0.055786 -0.664917 0.188171 1441741207 0.720642 -0.055786 -0.664917 0.188171 1441741207 0.720642 -0.055786 -0.664917 0.188171 1441741207 0.720642 -0.055786 -0.664917 0.188171 1441741207 0.720642 -0.055786 -0.664917 0.188171 1441741207 0.725403 -0.070496 -0.656128 0.195801 1441741207 0.725403 -0.070496 -0.656128 0.195801 1441741207 0.725403 -0.070496 -0.656128 0.195801 1441741207 0.725403 -0.070496 -0.656128 0.195801 1441741207 0.725403 -0.070496 -0.656128 0.195801 1441741207 0.725403 -0.070496 -0.656128 0.195801 1441741207 0.729370 -0.111938 -0.647827 0.189270 1441741207 0.729370 -0.111938 -0.647827 0.189270 1441741207 0.729370 -0.111938 -0.647827 0.189270 1441741207 0.729370 -0.111938 -0.647827 0.189270 1441741207 0.729370 -0.111938 -0.647827 0.189270 1441741207 0.729370 -0.111938 -0.647827 0.189270 1441741207 0.729370 -0.111938 -0.647827 0.189270 1441741207 0.725464 -0.186646 -0.648804 0.133728 1441741207 0.725464 -0.186646 -0.648804 0.133728 1441741207 0.725464 -0.186646 -0.648804 0.133728 1441741207 0.725464 -0.186646 -0.648804 0.133728 1441741207 0.725464 -0.186646 -0.648804 0.133728 1441741207 0.725464 -0.186646 -0.648804 0.133728 1441741207 0.713013 -0.261414 -0.646973 0.068604 1441741207 0.713013 -0.261414 -0.646973 0.068604 1441741208 0.713013 -0.261414 -0.646973 0.068604 1441741208 0.713013 -0.261414 -0.646973 0.068604 1441741208 0.713013 -0.261414 -0.646973 0.068604 1441741208 0.713013 -0.261414 -0.646973 0.068604 1441741208 0.710083 -0.296082 -0.637756 0.037903 1441741208 0.710083 -0.296082 -0.637756 0.037903 1441741208 0.710083 -0.296082 -0.637756 0.037903 1441741208 0.710083 -0.296082 -0.637756 0.037903 1441741208 0.710083 -0.296082 -0.637756 0.037903 1441741208 0.710083 -0.296082 -0.637756 0.037903 1441741208 0.704346 -0.331482 -0.627747 -0.000305 1441741208 0.704346 -0.331482 -0.627747 -0.000305 1441741208 0.704346 -0.331482 -0.627747 -0.000305 1441741208 0.704346 -0.331482 -0.627747 -0.000305 1441741208 0.704346 -0.331482 -0.627747 -0.000305 1441741208 0.704346 -0.331482 -0.627747 -0.000305 1441741208 0.665710 -0.426514 -0.605103 -0.094055 1441741208 0.665710 -0.426514 -0.605103 -0.094055 1441741208 0.665710 -0.426514 -0.605103 -0.094055 1441741208 0.665710 -0.426514 -0.605103 -0.094055 1441741208 0.665710 -0.426514 -0.605103 -0.094055 1441741208 0.665710 -0.426514 -0.605103 -0.094055 1441741208 0.665710 -0.426514 -0.605103 -0.094055 1441741208 0.618469 -0.529968 -0.551514 -0.180176 1441741208 0.618469 -0.529968 -0.551514 -0.180176 1441741208 0.618469 -0.529968 -0.551514 -0.180176 1441741208 0.618469 -0.529968 -0.551514 -0.180176 1441741208 0.618469 -0.529968 -0.551514 -0.180176 1441741208 0.618469 -0.529968 -0.551514 -0.180176 1441741208 0.560608 -0.596558 -0.511780 -0.260681 1441741208 0.560608 -0.596558 -0.511780 -0.260681 1441741208 0.560608 -0.596558 -0.511780 -0.260681 1441741208 0.560608 -0.596558 -0.511780 -0.260681 1441741208 0.560608 -0.596558 -0.511780 -0.260681 1441741208 0.560608 -0.596558 -0.511780 -0.260681 1441741208 0.560608 -0.596558 -0.511780 -0.260681 1441741208 0.529358 -0.619446 -0.493164 -0.304871 1441741208 0.529358 -0.619446 -0.493164 -0.304871 1441741208 0.529358 -0.619446 -0.493164 -0.304871 1441741208 0.529358 -0.619446 -0.493164 -0.304871 1441741208 0.529358 -0.619446 -0.493164 -0.304871 1441741208 0.529358 -0.619446 -0.493164 -0.304871 1441741208 0.554810 -0.598633 -0.498962 -0.291443 1441741208 0.554810 -0.598633 -0.498962 -0.291443 1441741208 0.554810 -0.598633 -0.498962 -0.291443 1441741208 0.554810 -0.598633 -0.498962 -0.291443 1441741208 0.554810 -0.598633 -0.498962 -0.291443 1441741208 0.554810 -0.598633 -0.498962 -0.291443 1441741208 0.605957 -0.536316 -0.536560 -0.239319 1441741208 0.605957 -0.536316 -0.536560 -0.239319 1441741208 0.605957 -0.536316 -0.536560 -0.239319 1441741208 0.605957 -0.536316 -0.536560 -0.239319 1441741208 0.605957 -0.536316 -0.536560 -0.239319 1441741208 0.605957 -0.536316 -0.536560 -0.239319 1441741208 0.652771 -0.452087 -0.585144 -0.164856 1441741208 0.652771 -0.452087 -0.585144 -0.164856 1441741208 0.652771 -0.452087 -0.585144 -0.164856 1441741208 0.652771 -0.452087 -0.585144 -0.164856 1441741208 0.652771 -0.452087 -0.585144 -0.164856 1441741208 0.652771 -0.452087 -0.585144 -0.164856 1441741208 0.652771 -0.452087 -0.585144 -0.164856 1441741208 0.683960 -0.366394 -0.624451 -0.089478 1441741208 0.683960 -0.366394 -0.624451 -0.089478 1441741208 0.683960 -0.366394 -0.624451 -0.089478 1441741208 0.683960 -0.366394 -0.624451 -0.089478 1441741208 0.683960 -0.366394 -0.624451 -0.089478 1441741208 0.683960 -0.366394 -0.624451 -0.089478 1441741208 0.699219 -0.302124 -0.647156 -0.031433 1441741208 0.699219 -0.302124 -0.647156 -0.031433 1441741208 0.699219 -0.302124 -0.647156 -0.031433 1441741208 0.699219 -0.302124 -0.647156 -0.031433 1441741208 0.699219 -0.302124 -0.647156 -0.031433 1441741208 0.699219 -0.302124 -0.647156 -0.031433 1441741208 0.704590 -0.267883 -0.657166 -0.001221 1441741208 0.704590 -0.267883 -0.657166 -0.001221 1441741208 0.704590 -0.267883 -0.657166 -0.001221 1441741208 0.704590 -0.267883 -0.657166 -0.001221 1441741208 0.704590 -0.267883 -0.657166 -0.001221 1441741208 0.704590 -0.267883 -0.657166 -0.001221 1441741208 0.707214 -0.250610 -0.660889 0.018005 1441741208 0.707214 -0.250610 -0.660889 0.018005 1441741208 0.707214 -0.250610 -0.660889 0.018005 1441741208 0.707214 -0.250610 -0.660889 0.018005 1441741208 0.707214 -0.250610 -0.660889 0.018005 1441741208 0.707214 -0.250610 -0.660889 0.018005 1441741208 0.709534 -0.239014 -0.661865 0.036987 1441741208 0.709534 -0.239014 -0.661865 0.036987 1441741208 0.709534 -0.239014 -0.661865 0.036987 1441741208 0.709534 -0.239014 -0.661865 0.036987 1441741208 0.709534 -0.239014 -0.661865 0.036987 1441741208 0.709534 -0.239014 -0.661865 0.036987 1441741208 0.709534 -0.239014 -0.661865 0.036987 1441741208 0.710083 -0.245422 -0.658386 0.045715 1441741208 0.710083 -0.245422 -0.658386 0.045715 1441741208 0.710083 -0.245422 -0.658386 0.045715 1441741208 0.710083 -0.245422 -0.658386 0.045715 1441741208 0.710083 -0.245422 -0.658386 0.045715 1441741208 0.710083 -0.245422 -0.658386 0.045715 1441741208 0.707336 -0.274780 -0.649963 0.042053 1441741208 0.707336 -0.274780 -0.649963 0.042053 1441741208 0.707336 -0.274780 -0.649963 0.042053 1441741208 0.707336 -0.274780 -0.649963 0.042053 1441741208 0.707336 -0.274780 -0.649963 0.042053 1441741208 0.703064 -0.311462 -0.638428 0.033752 1441741208 0.703064 -0.311462 -0.638428 0.033752 1441741208 0.703064 -0.311462 -0.638428 0.033752 1441741208 0.703064 -0.311462 -0.638428 0.033752 1441741208 0.703064 -0.311462 -0.638428 0.033752 1441741208 0.703064 -0.311462 -0.638428 0.033752 1441741208 0.698608 -0.343323 -0.627441 0.020203 1441741208 0.698608 -0.343323 -0.627441 0.020203 1441741208 0.698608 -0.343323 -0.627441 0.020203 1441741209 0.698608 -0.343323 -0.627441 0.020203 1441741209 0.698608 -0.343323 -0.627441 0.020203 1441741209 0.698608 -0.343323 -0.627441 0.020203 1441741209 0.697388 -0.359924 -0.619690 0.007874 1441741209 0.697388 -0.359924 -0.619690 0.007874 1441741209 0.697388 -0.359924 -0.619690 0.007874 1441741209 0.697388 -0.359924 -0.619690 0.007874 1441741209 0.697388 -0.359924 -0.619690 0.007874 1441741209 0.697388 -0.359924 -0.619690 0.007874 1441741209 0.697388 -0.359924 -0.619690 0.007874 1441741209 0.704712 -0.353149 -0.615356 -0.000549 1441741209 0.704712 -0.353149 -0.615356 -0.000549 1441741209 0.704712 -0.353149 -0.615356 -0.000549 1441741209 0.704712 -0.353149 -0.615356 -0.000549 1441741209 0.704712 -0.353149 -0.615356 -0.000549 1441741209 0.704712 -0.353149 -0.615356 -0.000549 1441741209 0.714478 -0.349060 -0.606201 -0.015747 1441741209 0.714478 -0.349060 -0.606201 -0.015747 1441741209 0.714478 -0.349060 -0.606201 -0.015747 1441741209 0.714478 -0.349060 -0.606201 -0.015747 1441741209 0.714478 -0.349060 -0.606201 -0.015747 1441741209 0.714478 -0.349060 -0.606201 -0.015747 1441741209 0.707703 -0.389771 -0.585693 -0.065063 1441741209 0.707703 -0.389771 -0.585693 -0.065063 1441741209 0.707703 -0.389771 -0.585693 -0.065063 1441741209 0.707703 -0.389771 -0.585693 -0.065063 1441741209 0.707703 -0.389771 -0.585693 -0.065063 1441741209 0.707703 -0.389771 -0.585693 -0.065063 1441741209 0.675781 -0.448242 -0.566345 -0.147095 1441741209 0.675781 -0.448242 -0.566345 -0.147095 1441741209 0.675781 -0.448242 -0.566345 -0.147095 1441741209 0.675781 -0.448242 -0.566345 -0.147095 1441741209 0.675781 -0.448242 -0.566345 -0.147095 1441741209 0.675781 -0.448242 -0.566345 -0.147095 1441741209 0.675781 -0.448242 -0.566345 -0.147095 1441741209 0.613647 -0.515015 -0.537720 -0.262878 1441741209 0.613647 -0.515015 -0.537720 -0.262878 1441741209 0.613647 -0.515015 -0.537720 -0.262878 1441741209 0.613647 -0.515015 -0.537720 -0.262878 1441741209 0.613647 -0.515015 -0.537720 -0.262878 1441741209 0.613647 -0.515015 -0.537720 -0.262878 1441741209 0.615479 -0.520447 -0.519043 -0.284485 1441741209 0.615479 -0.520447 -0.519043 -0.284485 1441741209 0.615479 -0.520447 -0.519043 -0.284485 1441741209 0.615479 -0.520447 -0.519043 -0.284485 1441741209 0.615479 -0.520447 -0.519043 -0.284485 1441741209 0.615479 -0.520447 -0.519043 -0.284485 1441741209 0.665894 -0.446899 -0.541626 -0.252014 1441741209 0.665894 -0.446899 -0.541626 -0.252014 1441741209 0.665894 -0.446899 -0.541626 -0.252014 1441741209 0.665894 -0.446899 -0.541626 -0.252014 1441741209 0.665894 -0.446899 -0.541626 -0.252014 1441741209 0.665894 -0.446899 -0.541626 -0.252014 1441741209 0.688538 -0.374695 -0.578735 -0.224854 1441741209 0.688538 -0.374695 -0.578735 -0.224854 1441741209 0.688538 -0.374695 -0.578735 -0.224854 1441741209 0.688538 -0.374695 -0.578735 -0.224854 1441741209 0.688538 -0.374695 -0.578735 -0.224854 1441741209 0.688538 -0.374695 -0.578735 -0.224854 1441741209 0.688538 -0.374695 -0.578735 -0.224854 1441741209 0.686401 -0.349670 -0.603333 -0.206299 1441741209 0.686401 -0.349670 -0.603333 -0.206299 1441741209 0.686401 -0.349670 -0.603333 -0.206299 1441741209 0.686401 -0.349670 -0.603333 -0.206299 1441741209 0.686401 -0.349670 -0.603333 -0.206299 1441741209 0.686401 -0.349670 -0.603333 -0.206299 1441741209 0.694275 -0.320313 -0.623657 -0.162720 1441741209 0.694275 -0.320313 -0.623657 -0.162720 1441741209 0.694275 -0.320313 -0.623657 -0.162720 1441741209 0.694275 -0.320313 -0.623657 -0.162720 1441741209 0.694275 -0.320313 -0.623657 -0.162720 1441741209 0.694275 -0.320313 -0.623657 -0.162720 1441741209 0.708130 -0.282837 -0.637817 -0.108582 1441741209 0.708130 -0.282837 -0.637817 -0.108582 1441741209 0.708130 -0.282837 -0.637817 -0.108582 1441741209 0.708130 -0.282837 -0.637817 -0.108582 1441741209 0.708130 -0.282837 -0.637817 -0.108582 1441741209 0.708130 -0.282837 -0.637817 -0.108582 1441741209 0.708130 -0.282837 -0.637817 -0.108582 1441741209 0.716675 -0.263000 -0.642395 -0.066956 1441741209 0.716675 -0.263000 -0.642395 -0.066956 1441741209 0.716675 -0.263000 -0.642395 -0.066956 1441741209 0.716675 -0.263000 -0.642395 -0.066956 1441741209 
0.888672 -0.253967 -0.061646 0.376648 1441741211 0.888672 -0.253967 -0.061646 0.376648 1441741211 0.856018 -0.262695 0.112061 0.430847 1441741211 0.856018 -0.262695 0.112061 0.430847 1441741211 0.856018 -0.262695 0.112061 0.430847 1441741211 0.856018 -0.262695 0.112061 0.430847 1441741211 0.856018 -0.262695 0.112061 0.430847 1441741211 0.790894 -0.275085 0.284607 0.466614 1441741211 0.790894 -0.275085 0.284607 0.466614 1441741211 0.790894 -0.275085 0.284607 0.466614 1441741211 0.790894 -0.275085 0.284607 0.466614 1441741211 0.790894 -0.275085 0.284607 0.466614 1441741211 0.790894 -0.275085 0.284607 0.466614 1441741211 0.790894 -0.275085 0.284607 0.466614 1441741211 0.698792 -0.266968 0.450256 0.487488 1441741211 0.698792 -0.266968 0.450256 0.487488 1441741211 0.698792 -0.266968 0.450256 0.487488 1441741211 0.698792 -0.266968 0.450256 0.487488 1441741211 0.698792 -0.266968 0.450256 0.487488 1441741211 0.597534 -0.238892 0.594421 0.482178 1441741211 0.597534 -0.238892 0.594421 0.482178 1441741211 0.597534 -0.238892 0.594421 0.482178 1441741211 0.597534 -0.238892 0.594421 0.482178 1441741211 0.490662 -0.211365 0.710266 0.458313 1441741211 0.490662 -0.211365 0.710266 0.458313 1441741211 0.490662 -0.211365 0.710266 0.458313 1441741211 0.490662 -0.211365 0.710266 0.458313 1441741211 0.490662 -0.211365 0.710266 0.458313 1441741211 0.490662 -0.211365 0.710266 0.458313 1441741211 0.490662 -0.211365 0.710266 0.458313 1441741211 0.384460 -0.177002 0.797241 0.430298 1441741211 0.384460 -0.177002 0.797241 0.430298 1441741211 0.384460 -0.177002 0.797241 0.430298 1441741211 0.384460 -0.177002 0.797241 0.430298 1441741211 0.286255 -0.152466 0.856018 0.402405 1441741211 0.286255 -0.152466 0.856018 0.402405 1441741211 0.286255 -0.152466 0.856018 0.402405 1441741211 0.286255 -0.152466 0.856018 0.402405 1441741211 0.286255 -0.152466 0.856018 0.402405 1441741211 0.286255 -0.152466 0.856018 0.402405 1441741211 0.203674 -0.156311 0.886230 0.385498 1441741211 0.203674 -0.156311 0.886230 0.385498 1441741211 0.203674 -0.156311 0.886230 0.385498 1441741211 0.203674 -0.156311 0.886230 0.385498 1441741211 0.203674 -0.156311 0.886230 0.385498 1441741211 0.203674 -0.156311 0.886230 0.385498 1441741211 0.203674 -0.156311 0.886230 0.385498 1441741211 0.151917 -0.193054 0.894165 0.374268 1441741211 0.151917 -0.193054 0.894165 0.374268 1441741211 0.151917 -0.193054 0.894165 0.374268 1441741211 0.151917 -0.193054 0.894165 0.374268 1441741211 0.151917 -0.193054 0.894165 0.374268 1441741211 0.151917 -0.193054 0.894165 0.374268 1441741211 0.149170 -0.282898 0.870361 0.374268 1441741211 0.149170 -0.282898 0.870361 0.374268 1441741211 0.149170 -0.282898 0.870361 0.374268 1441741211 0.149170 -0.282898 0.870361 0.374268 1441741211 0.149170 -0.282898 0.870361 0.374268 1441741211 0.149170 -0.282898 0.870361 0.374268 1441741212 0.244629 -0.414246 0.769226 0.420471 1441741212 0.244629 -0.414246 0.769226 0.420471 1441741212 0.244629 -0.414246 0.769226 0.420471 1441741212 0.244629 -0.414246 0.769226 0.420471 1441741212 0.244629 -0.414246 0.769226 0.420471 1441741212 0.244629 -0.414246 0.769226 0.420471 1441741212 0.244629 -0.414246 0.769226 0.420471 1441741212 0.463440 -0.500488 0.530762 0.502991 1441741212 0.463440 -0.500488 0.530762 0.502991 1441741212 0.463440 -0.500488 0.530762 0.502991 1441741212 0.463440 -0.500488 0.530762 0.502991 1441741212 0.463440 -0.500488 0.530762 0.502991 1441741212 0.463440 -0.500488 0.530762 0.502991 1441741212 0.796692 -0.296326 0.146362 0.505920 1441741212 0.796692 -0.296326 0.146362 0.505920 1441741212 0.796692 -0.296326 0.146362 0.505920 1441741212 0.796692 -0.296326 0.146362 0.505920 1441741212 0.796692 -0.296326 0.146362 0.505920 1441741212 0.796692 -0.296326 0.146362 0.505920 1441741212 0.864075 -0.271912 0.065247 0.418457 1441741212 0.864075 -0.271912 0.065247 0.418457 1441741212 0.864075 -0.271912 0.065247 0.418457 1441741212 0.864075 -0.271912 0.065247 0.418457 1441741212 0.864075 -0.271912 0.065247 0.418457 1441741212 0.864075 -0.271912 0.065247 0.418457 1441741212 0.864075 -0.271912 0.065247 0.418457 1441741212 0.824890 -0.278137 0.159363 0.465576 1441741212 0.824890 -0.278137 0.159363 0.465576 1441741212 0.824890 -0.278137 0.159363 0.465576 1441741212 0.824890 -0.278137 0.159363 0.465576 1441741212 0.824890 -0.278137 0.159363 0.465576 1441741212 0.824890 -0.278137 0.159363 0.465576 1441741212 0.824341 -0.244995 0.154968 0.486206 1441741212 0.824341 -0.244995 0.154968 0.486206 1441741212 0.824341 -0.244995 0.154968 0.486206 1441741212 0.824341 -0.244995 0.154968 0.486206 1441741212 0.824341 -0.244995 0.154968 0.486206 1441741212 0.824341 -0.244995 0.154968 0.486206 1441741212 0.813538 -0.236328 0.154541 0.508362 1441741212 0.813538 -0.236328 0.154541 0.508362 1441741212 0.813538 -0.236328 0.154541 0.508362 1441741212 0.813538 -0.236328 0.154541 0.508362 1441741212 0.813538 -0.236328 0.154541 0.508362 1441741212 0.813538 -0.236328 0.154541 0.508362 1441741212 0.779724 -0.255249 0.204346 0.533936 1441741212 0.779724 -0.255249 0.204346 0.533936 1441741212 0.779724 -0.255249 0.204346 0.533936 1441741212 0.779724 -0.255249 0.204346 0.533936 1441741212 0.779724 -0.255249 0.204346 0.533936 1441741212 0.779724 -0.255249 0.204346 0.533936 1441741212 0.718933 -0.292908 0.280518 0.564392 1441741212 0.718933 -0.292908 0.280518 0.564392 1441741212 0.718933 -0.292908 0.280518 0.564392 1441741212 0.718933 -0.292908 0.280518 0.564392 1441741212 0.718933 -0.292908 0.280518 0.564392 1441741212 0.718933 -0.292908 0.280518 0.564392 1441741212 0.718933 -0.292908 0.280518 0.564392 1441741212 0.655945 -0.304260 0.373047 0.581299 1441741212 0.655945 -0.304260 0.373047 0.581299 1441741212 0.655945 -0.304260 0.373047 0.581299 1441741212 0.655945 -0.304260 0.373047 0.581299 1441741212 0.655945 -0.304260 0.373047 0.581299 1441741212 0.655945 -0.304260 0.373047 0.581299 1441741212 0.592346 -0.289368 0.480652 0.578186 1441741212 0.592346 -0.289368 0.480652 0.578186 1441741212 0.592346 -0.289368 0.480652 0.578186 1441741212 0.592346 -0.289368 0.480652 0.578186 1441741212 0.592346 -0.289368 0.480652 0.578186 1441741212 0.592346 -0.289368 0.480652 0.578186 1441741212 0.592346 -0.289368 0.480652 0.578186 1441741212 0.510010 -0.284363 0.587708 0.559937 1441741212 0.510010 -0.284363 0.587708 0.559937 1441741212 0.510010 -0.284363 0.587708 0.559937 1441741212 0.510010 -0.284363 0.587708 0.559937 1441741212 0.510010 -0.284363 0.587708 0.559937 1441741212 0.510010 -0.284363 0.587708 0.559937 1441741212 0.428101 -0.261963 0.686523 0.526062 1441741212 0.428101 -0.261963 0.686523 0.526062 1441741212 0.428101 -0.261963 0.686523 0.526062 1441741212 0.428101 -0.261963 0.686523 0.526062 1441741212 0.428101 -0.261963 0.686523 0.526062 1441741212 0.428101 -0.261963 0.686523 0.526062 1441741212 0.428101 -0.261963 0.686523 0.526062 1441741212 0.340332 -0.230286 0.778259 0.474731 1441741212 0.340332 -0.230286 0.778259 0.474731 1441741212 0.340332 -0.230286 0.778259 0.474731 1441741212 0.340332 -0.230286 0.778259 0.474731 1441741212 0.340332 -0.230286 0.778259 0.474731 1441741212 0.340332 -0.230286 0.778259 0.474731 1441741212 0.235718 -0.204651 0.847168 0.429932 1441741212 0.235718 -0.204651 0.847168 0.429932 1441741212 0.235718 -0.204651 0.847168 0.429932 1441741212 0.235718 -0.204651 0.847168 0.429932 1441741212 0.235718 -0.204651 0.847168 0.429932 1441741212 0.235718 -0.204651 0.847168 0.429932 1441741212 0.133118 -0.195496 0.885315 0.400269 1441741212 0.133118 -0.195496 0.885315 0.400269 1441741212 0.133118 -0.195496 0.885315 0.400269 1441741212 0.133118 -0.195496 0.885315 0.400269 1441741212 0.133118 -0.195496 0.885315 0.400269 1441741212 0.133118 -0.195496 0.885315 0.400269 1441741212 0.081482 -0.209229 0.894897 0.385681 1441741212 0.081482 -0.209229 0.894897 0.385681 1441741212 0.081482 -0.209229 0.894897 0.385681 1441741212 0.081482 -0.209229 0.894897 0.385681 1441741212 0.081482 -0.209229 0.894897 0.385681 1441741212 0.081482 -0.209229 0.894897 0.385681 1441741212 0.081482 -0.209229 0.894897 0.385681 1441741212 0.083130 -0.275208 0.863037 0.415283 1441741212 0.083130 -0.275208 0.863037 0.415283 1441741212 0.083130 -0.275208 0.863037 0.415283 1441741212 0.083130 -0.275208 0.863037 0.415283 1441741212 0.083130 -0.275208 0.863037 0.415283 1441741212 0.083130 -0.275208 0.863037 0.415283 1441741212 0.153259 -0.387024 0.780151 0.466919 1441741213 0.153259 -0.387024 0.780151 0.466919 1441741213 0.153259 -0.387024 0.780151 0.466919 1441741213 0.153259 -0.387024 0.780151 0.466919 1441741213 0.153259 -0.387024 0.780151 0.466919 1441741213 0.153259 -0.387024 0.780151 0.466919 1441741213 0.345032 -0.498901 0.611267 0.508240 1441741213 0.345032 -0.498901 0.611267 0.508240 1441741213 0.345032 -0.498901 0.611267 0.508240 1441741213 0.345032 -0.498901 0.611267 0.508240 1441741213 0.345032 -0.498901 0.611267 0.508240 1441741213 0.345032 -0.498901 0.611267 0.508240 1441741213 0.707397 -0.390686 0.227234 0.543335 1441741213 0.707397 -0.390686 0.227234 0.543335 1441741213 0.707397 -0.390686 0.227234 0.543335 1441741213 0.707397 -0.390686 0.227234 0.543335 1441741213 0.707397 -0.390686 0.227234 0.543335 1441741213 0.707397 -0.390686 0.227234 0.543335 1441741213 0.847351 -0.224487 0.092285 0.472290 1441741213 0.847351 -0.224487 0.092285 0.472290 1441741213 0.847351 -0.224487 0.092285 0.472290 1441741213 0.847351 -0.224487 0.092285 0.472290 1441741213 0.847351 -0.224487 0.092285 0.472290 1441741213 0.847351 -0.224487 0.092285 0.472290 1441741213 0.767761 -0.346191 0.194214 0.502930 1441741213 0.767761 -0.346191 0.194214 0.502930 1441741213 0.767761 -0.346191 0.194214 0.502930 1441741213 0.767761 -0.346191 0.194214 0.502930 1441741213 0.767761 -0.346191 0.194214 0.502930 1441741213 0.767761 -0.346191 0.194214 0.502930 1441741213 0.773010 -0.301697 0.187439 0.525513 1441741213 0.773010 -0.301697 0.187439 0.525513 1441741213 0.773010 -0.301697 0.187439 0.525513 1441741213 0.773010 -0.301697 0.187439 0.525513 1441741213 0.773010 -0.301697 0.187439 0.525513 1441741213 0.773010 -0.301697 0.187439 0.525513 1441741213 0.767029 -0.296082 0.198669 0.533325 1441741213 0.767029 -0.296082 0.198669 0.533325 1441741213 0.767029 -0.296082 0.198669 0.533325 1441741213 0.767029 -0.296082 0.198669 0.533325 1441741213 0.767029 -0.296082 0.198669 0.533325 1441741213 0.767029 -0.296082 0.198669 0.533325 1441741213 0.735474 -0.310364 0.225525 0.558411 1441741213 0.735474 -0.310364 0.225525 0.558411 1441741213 0.735474 -0.310364 0.225525 0.558411 1441741213 0.735474 -0.310364 0.225525 0.558411 1441741213 0.735474 -0.310364 0.225525 0.558411 1441741213 0.735474 -0.310364 0.225525 0.558411 1441741213 0.689392 -0.320007 0.306458 0.573059 1441741213 0.689392 -0.320007 0.306458 0.573059 1441741213 0.689392 -0.320007 0.306458 0.573059 1441741213 0.689392 -0.320007 0.306458 0.573059 1441741213 0.689392 -0.320007 0.306458 0.573059 1441741213 0.689392 -0.320007 0.306458 0.573059 1441741213 0.689392 -0.320007 0.306458 0.573059 1441741213 0.636475 -0.313293 0.401428 0.579224 1441741213 0.636475 -0.313293 0.401428 0.579224 1441741213 0.636475 -0.313293 0.401428 0.579224 1441741213 0.636475 -0.313293 0.401428 0.579224 1441741213 0.636475 -0.313293 0.401428 0.579224 1441741213 0.576660 -0.296753 0.501892 0.572266 1441741213 0.576660 -0.296753 0.501892 0.572266 1441741213 0.576660 -0.296753 0.501892 0.572266 1441741213 0.576660 -0.296753 0.501892 0.572266 1441741213 0.576660 -0.296753 0.501892 0.572266 1441741213 0.576660 -0.296753 0.501892 0.572266 1441741213 0.503967 -0.286987 0.596436 0.554810 1441741213 0.503967 -0.286987 0.596436 0.554810 1441741213 0.503967 -0.286987 0.596436 0.554810 1441741213 0.503967 -0.286987 0.596436 0.554810 1441741213 0.503967 -0.286987 0.596436 0.554810 1441741213 0.503967 -0.286987 0.596436 0.554810 1441741213 0.428589 -0.265442 0.690063 0.519226 1441741213 0.428589 -0.265442 0.690063 0.519226 1441741213 0.428589 -0.265442 0.690063 0.519226 1441741213 0.428589 -0.265442 0.690063 0.519226 1441741213 0.428589 -0.265442 0.690063 0.519226 1441741213 0.355042 -0.231567 0.766113 0.483032 1441741213 0.355042 -0.231567 0.766113 0.483032 1441741213 0.355042 -0.231567 0.766113 0.483032 1441741213 0.355042 -0.231567 0.766113 0.483032 1441741213 0.355042 -0.231567 0.766113 0.483032 1441741213 0.355042 -0.231567 0.766113 0.483032 1441741213 0.275879 -0.194397 0.828308 0.447144 1441741213 0.275879 -0.194397 0.828308 0.447144 1441741213 0.275879 -0.194397 0.828308 0.447144 1441741213 0.275879 -0.194397 0.828308 0.447144 1441741213 0.275879 -0.194397 0.828308 0.447144 1441741213 0.275879 -0.194397 0.828308 0.447144 1441741213 0.198303 -0.156006 0.871582 0.420288 1441741213 0.198303 -0.156006 0.871582 0.420288 1441741213 0.198303 -0.156006 0.871582 0.420288 1441741213 0.198303 -0.156006 0.871582 0.420288 1441741213 0.198303 -0.156006 0.871582 0.420288 1441741213 0.198303 -0.156006 0.871582 0.420288 1441741213 0.139648 -0.125305 0.893127 0.408752 1441741213 0.139648 -0.125305 0.893127 0.408752 1441741213 0.139648 -0.125305 0.893127 0.408752 1441741213 0.139648 -0.125305 0.893127 0.408752 1441741213 0.139648 -0.125305 0.893127 0.408752 1441741213 0.139648 -0.125305 0.893127 0.408752 1441741213 0.139648 -0.125305 0.893127 0.408752 1441741213 0.123413 -0.127380 0.898560 0.401245 1441741213 0.123413 -0.127380 0.898560 0.401245 1441741213 0.123413 -0.127380 0.898560 0.401245 1441741213 0.123413 -0.127380 0.898560 0.401245 1441741213 0.123413 -0.127380 0.898560 0.401245 1441741213 0.123413 -0.127380 0.898560 0.401245 1441741213 0.130310 -0.170349 0.888123 0.406433 1441741213 0.130310 -0.170349 0.888123 0.406433 1441741214 0.130310 -0.170349 0.888123 0.406433 1441741214 0.130310 -0.170349 0.888123 0.406433 1441741214 0.130310 -0.170349 0.888123 0.406433 1441741214 0.130310 -0.170349 0.888123 0.406433 1441741214 0.130310 -0.170349 0.888123 0.406433 1441741214 0.144775 -0.250488 0.862854 0.414368 1441741214 0.144775 -0.250488 0.862854 0.414368 1441741214 0.144775 -0.250488 0.862854 0.414368 1441741214 0.144775 -0.250488 0.862854 0.414368 1441741214 0.144775 -0.250488 0.862854 0.414368 1441741214 0.144775 -0.250488 0.862854 0.414368 1441741214 0.175110 -0.367798 0.785522 0.465759 1441741214 0.175110 -0.367798 0.785522 0.465759 1441741214 0.175110 -0.367798 0.785522 0.465759 1441741214 0.175110 -0.367798 0.785522 0.465759 1441741214 0.175110 -0.367798 0.785522 0.465759 1441741214 0.175110 -0.367798 0.785522 0.465759 1441741214 0.420410 -0.448181 0.593628 0.519531 1441741214 0.420410 -0.448181 0.593628 0.519531 1441741214 0.420410 -0.448181 0.593628 0.519531 1441741214 0.420410 -0.448181 0.593628 0.519531 1441741214 0.420410 -0.448181 0.593628 0.519531 1441741214 0.420410 -0.448181 0.593628 0.519531 1441741214 0.772888 -0.266541 0.258362 0.514526 1441741214 0.772888 -0.266541 0.258362 0.514526 1441741214 0.772888 -0.266541 0.258362 0.514526 1441741214 0.772888 -0.266541 0.258362 0.514526 1441741214 0.772888 -0.266541 0.258362 0.514526 1441741214 0.772888 -0.266541 0.258362 0.514526 1441741214 0.866516 -0.211182 0.153687 0.425293 1441741214 0.866516 -0.211182 0.153687 0.425293 1441741214 0.866516 -0.211182 0.153687 0.425293 1441741214 0.866516 -0.211182 0.153687 0.425293 1441741214 0.866516 -0.211182 0.153687 0.425293 1441741214 0.866516 -0.211182 0.153687 0.425293 1441741214 0.866516 -0.211182 0.153687 0.425293 1441741214 0.795776 -0.330139 0.195251 0.468567 1441741214 0.795776 -0.330139 0.195251 0.468567 1441741214 0.795776 -0.330139 0.195251 0.468567 1441741214 0.795776 -0.330139 0.195251 0.468567 1441741214 0.795776 -0.330139 0.195251 0.468567 1441741214 0.795776 -0.330139 0.195251 0.468567 1441741214 0.816956 -0.253296 0.178772 0.486206 1441741214 0.816956 -0.253296 0.178772 0.486206 1441741214 0.816956 -0.253296 0.178772 0.486206 1441741214 0.816956 -0.253296 0.178772 0.486206 1441741214 0.816956 -0.253296 0.178772 0.486206 1441741214 0.816956 -0.253296 0.178772 0.486206 1441741214 0.816956 -0.253296 0.178772 0.486206 1441741214 0.826355 -0.227234 0.180359 0.482544 1441741214 0.826355 -0.227234 0.180359 0.482544 1441741214 0.826355 -0.227234 0.180359 0.482544 1441741214 0.826355 -0.227234 0.180359 0.482544 1441741214 0.826355 -0.227234 0.180359 0.482544 1441741214 0.826355 -0.227234 0.180359 0.482544 1441741214 0.814453 -0.233887 0.204468 0.489929 1441741214 0.814453 -0.233887 0.204468 0.489929 1441741214 0.814453 -0.233887 0.204468 0.489929 1441741214 0.814453 -0.233887 0.204468 0.489929 1441741214 0.814453 -0.233887 0.204468 0.489929 1441741214 0.814453 -0.233887 0.204468 0.489929 1441741214 0.777527 -0.265625 0.252930 0.510681 1441741214 0.777527 -0.265625 0.252930 0.510681 1441741214 0.777527 -0.265625 0.252930 0.510681 1441741214 0.777527 -0.265625 0.252930 0.510681 1441741214 0.777527 -0.265625 0.252930 0.510681 1441741214 0.777527 -0.265625 0.252930 0.510681 1441741214 0.742432 -0.270691 0.324890 0.519531 1441741214 0.742432 -0.270691 0.324890 0.519531 1441741214 0.742432 -0.270691 0.324890 0.519531 1441741214 0.742432 -0.270691 0.324890 0.519531 1441741214 0.742432 -0.270691 0.324890 0.519531 1441741214 0.742432 -0.270691 0.324890 0.519531 1441741214 0.742432 -0.270691 0.324890 0.519531 1441741214 0.701477 -0.256226 0.421265 0.514465 1441741214 0.701477 -0.256226 0.421265 0.514465 1441741214 0.701477 -0.256226 0.421265 0.514465 1441741214 0.701477 -0.256226 0.421265 0.514465 1441741214 0.701477 -0.256226 0.421265 0.514465 1441741214 0.644592 -0.240723 0.531189 0.494324 1441741214 0.644592 -0.240723 0.531189 0.494324 1441741214 0.644592 -0.240723 0.531189 0.494324 1441741214 0.644592 -0.240723 0.531189 0.494324 1441741214 0.644592 -0.240723 0.531189 0.494324 1441741214 0.644592 -0.240723 0.531189 0.494324 1441741214 0.552063 -0.255188 0.640076 0.469421 1441741214 0.552063 -0.255188 0.640076 0.469421 1441741214 0.552063 -0.255188 0.640076 0.469421 1441741214 0.552063 -0.255188 0.640076 0.469421 1441741214 0.552063 -0.255188 0.640076 0.469421 1441741214 0.552063 -0.255188 0.640076 0.469421 1441741214 0.552063 -0.255188 0.640076 0.469421 1441741214 0.458435 -0.245300 0.740234 0.426270 1441741214 0.458435 -0.245300 0.740234 0.426270 1441741214 0.458435 -0.245300 0.740234 0.426270 1441741214 0.458435 -0.245300 0.740234 0.426270 1441741214 0.458435 -0.245300 0.740234 0.426270 1441741214 0.458435 -0.245300 0.740234 0.426270 1441741214 0.350037 -0.213379 0.832275 0.372986 1441741214 0.350037 -0.213379 0.832275 0.372986 1441741214 0.350037 -0.213379 0.832275 0.372986 1441741214 0.350037 -0.213379 0.832275 0.372986 1441741214 0.350037 -0.213379 0.832275 0.372986 1441741214 0.350037 -0.213379 0.832275 0.372986 1441741214 0.257629 -0.178894 0.881287 0.353455 1441741214 0.257629 -0.178894 0.881287 0.353455 1441741214 0.257629 -0.178894 0.881287 0.353455 1441741214 0.257629 -0.178894 0.881287 0.353455 1441741214 0.257629 -0.178894 0.881287 0.353455 1441741214 0.257629 -0.178894 0.881287 0.353455 1441741214 0.257629 -0.178894 0.881287 0.353455 1441741214 0.194031 -0.145691 0.905396 0.348328 1441741214 0.194031 -0.145691 0.905396 0.348328 1441741215 0.194031 -0.145691 0.905396 0.348328 1441741215 0.194031 -0.145691 0.905396 0.348328 1441741215 0.194031 -0.145691 0.905396 0.348328 1441741215 0.194031 -0.145691 0.905396 0.348328 1441741215 0.165161 -0.131470 0.907532 0.362976 1441741215 0.165161 -0.131470 0.907532 0.362976 1441741215 0.165161 -0.131470 0.907532 0.362976 1441741215 0.165161 -0.131470 0.907532 0.362976 1441741215 0.165161 -0.131470 0.907532 0.362976 1441741215 0.165161 -0.131470 0.907532 0.362976 1441741215 0.165161 -0.131470 0.907532 0.362976 1441741215 0.155762 -0.161621 0.894714 0.386047 1441741215 0.155762 -0.161621 0.894714 0.386047 1441741215 0.155762 -0.161621 0.894714 0.386047 1441741215 0.155762 -0.161621 0.894714 0.386047 1441741215 0.155762 -0.161621 0.894714 0.386047 1441741215 0.155762 -0.161621 0.894714 0.386047 1441741215 0.168701 -0.242249 0.862732 0.410522 1441741215 0.168701 -0.242249 0.862732 0.410522 1441741215 0.168701 -0.242249 0.862732 0.410522 1441741215 0.168701 -0.242249 0.862732 0.410522 1441741215 0.168701 -0.242249 0.862732 0.410522 1441741215 0.168701 -0.242249 0.862732 0.410522 1441741215 0.281311 -0.361206 0.735352 0.499573 1441741215 0.281311 -0.361206 0.735352 0.499573 1441741215 0.281311 -0.361206 0.735352 0.499573 1441741215 0.281311 -0.361206 0.735352 0.499573 1441741215 0.281311 -0.361206 0.735352 0.499573 1441741215 0.281311 -0.361206 0.735352 0.499573 1441741215 0.605652 -0.321960 0.505127 0.523682 1441741215 0.605652 -0.321960 0.505127 0.523682 1441741215 0.605652 -0.321960 0.505127 0.523682 1441741215 0.605652 -0.321960 0.505127 0.523682 1441741215 0.605652 -0.321960 0.505127 0.523682 1441741215 0.605652 -0.321960 0.505127 0.523682 1441741215 0.605652 -0.321960 0.505127 0.523682 1441741215 0.880493 -0.108093 0.268127 0.375671 1441741215 0.880493 -0.108093 0.268127 0.375671 1441741215 0.880493 -0.108093 0.268127 0.375671 1441741215 0.880493 -0.108093 0.268127 0.375671 1441741215 0.880493 -0.108093 0.268127 0.375671 1441741215 0.805054 -0.282410 0.272034 0.445007 1441741215 0.805054 -0.282410 0.272034 0.445007 1441741215 0.805054 -0.282410 0.272034 0.445007 1441741215 0.805054 -0.282410 0.272034 0.445007 1441741215 0.805054 -0.282410 0.272034 0.445007 1441741215 0.805054 -0.282410 0.272034 0.445007 1441741215 0.837463 -0.200562 0.257141 0.438416 1441741215 0.837463 -0.200562 0.257141 0.438416 1441741215 0.837463 -0.200562 0.257141 0.438416 1441741215 0.837463 -0.200562 0.257141 0.438416 1441741215 0.837463 -0.200562 0.257141 0.438416 1441741215 0.837463 -0.200562 0.257141 0.438416 1441741215 0.840149 -0.208801 0.230835 0.444031 1441741215 0.840149 -0.208801 0.230835 0.444031 1441741215 0.840149 -0.208801 0.230835 0.444031 1441741215 0.840149 -0.208801 0.230835 0.444031 1441741215 0.840149 -0.208801 0.230835 0.444031 1441741215 0.840149 -0.208801 0.230835 0.444031 1441741215 0.840149 -0.208801 0.230835 0.444031 1441741215 0.827271 -0.207336 0.222168 0.472473 1441741215 0.827271 -0.207336 0.222168 0.472473 1441741215 0.827271 -0.207336 0.222168 0.472473 1441741215 0.827271 -0.207336 0.222168 0.472473 1441741215 0.827271 -0.207336 0.222168 0.472473 1441741215 0.788086 -0.225281 0.279358 0.500000 1441741215 0.788086 -0.225281 0.279358 0.500000 1441741215 0.788086 -0.225281 0.279358 0.500000 1441741215 0.788086 -0.225281 0.279358 0.500000 1441741215 0.788086 -0.225281 0.279358 0.500000 1441741215 0.788086 -0.225281 0.279358 0.500000 1441741215 0.729309 -0.256348 0.345154 0.532166 1441741215 0.729309 -0.256348 0.345154 0.532166 1441741215 0.729309 -0.256348 0.345154 0.532166 1441741215 0.729309 -0.256348 0.345154 0.532166 1441741215 0.729309 -0.256348 0.345154 0.532166 1441741215 0.729309 -0.256348 0.345154 0.532166 1441741215 0.671448 -0.247803 0.439697 0.542480 1441741215 0.671448 -0.247803 0.439697 0.542480 1441741215 0.671448 -0.247803 0.439697 0.542480 1441741215 0.671448 -0.247803 0.439697 0.542480 1441741215 0.671448 -0.247803 0.439697 0.542480 1441741215 0.671448 -0.247803 0.439697 0.542480 1441741215 0.606323 -0.225220 0.549988 0.528320 1441741215 0.606323 -0.225220 0.549988 0.528320 1441741215 0.606323 -0.225220 0.549988 0.528320 1441741215 0.606323 -0.225220 0.549988 0.528320 1441741215 0.606323 -0.225220 0.549988 0.528320 1441741215 0.514038 -0.231018 0.645935 0.514893 1441741215 0.514038 -0.231018 0.645935 0.514893 1441741215 0.514038 -0.231018 0.645935 0.514893 1441741215 0.514038 -0.231018 0.645935 0.514893 1441741215 0.514038 -0.231018 0.645935 0.514893 1441741215 0.514038 -0.231018 0.645935 0.514893 1441741215 0.416626 -0.218140 0.745239 0.472656 1441741215 0.416626 -0.218140 0.745239 0.472656 1441741215 0.416626 -0.218140 0.745239 0.472656 1441741215 0.416626 -0.218140 0.745239 0.472656 1441741215 0.416626 -0.218140 0.745239 0.472656 1441741215 0.416626 -0.218140 0.745239 0.472656 1441741215 0.416626 -0.218140 0.745239 0.472656 1441741215 0.313538 -0.189758 0.832581 0.415283 1441741215 0.313538 -0.189758 0.832581 0.415283 1441741215 0.313538 -0.189758 0.832581 0.415283 1441741215 0.313538 -0.189758 0.832581 0.415283 1441741215 0.313538 -0.189758 0.832581 0.415283 1441741215 0.199280 -0.166504 0.893494 0.366333 1441741215 0.199280 -0.166504 0.893494 0.366333 1441741215 0.199280 -0.166504 0.893494 0.366333 1441741215 0.199280 -0.166504 0.893494 0.366333 1441741216 0.199280 -0.166504 0.893494 0.366333 1441741216 0.199280 -0.166504 0.893494 0.366333 1441741216 0.108704 -0.165955 0.930481 0.307922 1441741216 0.108704 -0.165955 0.930481 0.307922 1441741216 0.108704 -0.165955 0.930481 0.307922 1441741216 0.108704 -0.165955 0.930481 0.307922 1441741216 0.108704 -0.165955 0.930481 0.307922 1441741216 0.108704 -0.165955 0.930481 0.307922 1441741216 0.108704 -0.165955 0.930481 0.307922 1441741216 0.064209 -0.189270 0.934448 0.294617 1441741216 0.064209 -0.189270 0.934448 0.294617 1441741216 0.064209 -0.189270 0.934448 0.294617 1441741216 0.064209 -0.189270 0.934448 0.294617 1441741216 0.064209 -0.189270 0.934448 0.294617 1441741216 0.064209 -0.189270 0.934448 0.294617 1441741216 0.064209 -0.189270 0.934448 0.294617 1441741216 0.066589 -0.243347 0.918335 0.304871 1441741216 0.066589 -0.243347 0.918335 0.304871 1441741216 0.066589 -0.243347 0.918335 0.304871 1441741216 0.066589 -0.243347 0.918335 0.304871 1441741216 0.066589 -0.243347 0.918335 0.304871 1441741216 0.066589 -0.243347 0.918335 0.304871 1441741216 0.112244 -0.337097 0.866333 0.350952 1441741216 0.112244 -0.337097 0.866333 0.350952 1441741216 0.112244 -0.337097 0.866333 0.350952 1441741216 0.112244 -0.337097 0.866333 0.350952 1441741216 0.112244 -0.337097 0.866333 0.350952 1441741216 0.112244 -0.337097 0.866333 0.350952 1441741216 0.298584 -0.430481 0.718811 0.456848 1441741216 0.298584 -0.430481 0.718811 0.456848 1441741216 0.298584 -0.430481 0.718811 0.456848 1441741216 0.298584 -0.430481 0.718811 0.456848 1441741216 0.298584 -0.430481 0.718811 0.456848 1441741216 0.298584 -0.430481 0.718811 0.456848 1441741216 0.298584 -0.430481 0.718811 0.456848 1441741216 0.699707 -0.320679 0.411804 0.487793 1441741216 0.699707 -0.320679 0.411804 0.487793 1441741216 0.699707 -0.320679 0.411804 0.487793 1441741216 0.699707 -0.320679 0.411804 0.487793 1441741216 0.699707 -0.320679 0.411804 0.487793 1441741216 0.699707 -0.320679 0.411804 0.487793 1441741216 0.884766 -0.187561 0.193604 0.380005 1441741216 0.884766 -0.187561 0.193604 0.380005 1441741216 0.884766 -0.187561 0.193604 0.380005 1441741216 0.884766 -0.187561 0.193604 0.380005 1441741216 0.884766 -0.187561 0.193604 0.380005 1441741216 0.884766 -0.187561 0.193604 0.380005 1441741216 0.794678 -0.334229 0.254700 0.437988 1441741216 0.794678 -0.334229 0.254700 0.437988 1441741216 0.794678 -0.334229 0.254700 0.437988 1441741216 0.794678 -0.334229 0.254700 0.437988 1441741216 0.794678 -0.334229 0.254700 0.437988 1441741216 0.794678 -0.334229 0.254700 0.437988 1441741216 0.836365 -0.245056 0.225037 0.435486 1441741216 0.836365 -0.245056 0.225037 0.435486 1441741216 0.836365 -0.245056 0.225037 0.435486 1441741216 0.836365 -0.245056 0.225037 0.435486 1441741216 0.836365 -0.245056 0.225037 0.435486 1441741216 0.836365 -0.245056 0.225037 0.435486 1441741216 0.830994 -0.250977 0.196594 0.455750 1441741216 0.830994 -0.250977 0.196594 0.455750 1441741216 0.830994 -0.250977 0.196594 0.455750 1441741216 0.830994 -0.250977 0.196594 0.455750 1441741216 0.830994 -0.250977 0.196594 0.455750 1441741216 0.830994 -0.250977 0.196594 0.455750 1441741216 0.830994 -0.250977 0.196594 0.455750 1441741216 0.839539 -0.235962 0.174805 0.456970 1441741216 
0.732056 -0.120911 -0.665771 0.078552 1441741221 0.732056 -0.120911 -0.665771 0.078552 1441741221 0.732056 -0.120911 -0.665771 0.078552 1441741221 0.732056 -0.120911 -0.665771 0.078552 1441741221 0.732056 -0.120911 -0.665771 0.078552 1441741221 0.733948 -0.089172 -0.667175 0.090637 1441741221 0.733948 -0.089172 -0.667175 0.090637 1441741221 0.733948 -0.089172 -0.667175 0.090637 1441741221 0.733948 -0.089172 -0.667175 0.090637 1441741221 0.733948 -0.089172 -0.667175 0.090637 1441741221 0.733948 -0.089172 -0.667175 0.090637 1441741221 0.734436 -0.082031 -0.666199 0.100220 1441741221 0.734436 -0.082031 -0.666199 0.100220 1441741221 0.734436 -0.082031 -0.666199 0.100220 1441741221 0.734436 -0.082031 -0.666199 0.100220 1441741221 0.734436 -0.082031 -0.666199 0.100220 1441741221 0.734436 -0.082031 -0.666199 0.100220 1441741221 0.738220 -0.086914 -0.659851 0.109863 1441741221 0.738220 -0.086914 -0.659851 0.109863 1441741221 0.738220 -0.086914 -0.659851 0.109863 1441741221 0.738220 -0.086914 -0.659851 0.109863 1441741221 0.738220 -0.086914 -0.659851 0.109863 1441741221 0.738220 -0.086914 -0.659851 0.109863 1441741221 0.742615 -0.095276 -0.652588 0.116516 1441741221 0.742615 -0.095276 -0.652588 0.116516 1441741221 0.742615 -0.095276 -0.652588 0.116516 1441741221 0.742615 -0.095276 -0.652588 0.116516 1441741221 0.742615 -0.095276 -0.652588 0.116516 1441741221 0.742615 -0.095276 -0.652588 0.116516 1441741221 0.742615 -0.095276 -0.652588 0.116516 1441741221 0.745728 -0.103638 -0.646973 0.120605 1441741221 0.745728 -0.103638 -0.646973 0.120605 1441741221 0.745728 -0.103638 -0.646973 0.120605 1441741221 0.745728 -0.103638 -0.646973 0.120605 1441741221 0.745728 -0.103638 -0.646973 0.120605 1441741221 0.748840 -0.111572 -0.641357 0.124390 1441741221 0.748840 -0.111572 -0.641357 0.124390 1441741221 0.748840 -0.111572 -0.641357 0.124390 1441741221 0.748840 -0.111572 -0.641357 0.124390 1441741221 0.748840 -0.111572 -0.641357 0.124390 1441741221 0.748840 -0.111572 -0.641357 0.124390 1441741221 0.751099 -0.119141 -0.636536 0.128235 1441741221 0.751099 -0.119141 -0.636536 0.128235 1441741221 0.751099 -0.119141 -0.636536 0.128235 1441741221 0.751099 -0.119141 -0.636536 0.128235 1441741221 0.751099 -0.119141 -0.636536 0.128235 1441741221 0.751099 -0.119141 -0.636536 0.128235 1441741221 0.751099 -0.119141 -0.636536 0.128235 1441741221 0.752197 -0.130432 -0.632080 0.132568 1441741221 0.752197 -0.130432 -0.632080 0.132568 1441741221 0.752197 -0.130432 -0.632080 0.132568 1441741221 0.752197 -0.130432 -0.632080 0.132568 1441741221 0.752197 -0.130432 -0.632080 0.132568 1441741221 0.752197 -0.130432 -0.632080 0.132568 1441741221 0.754517 -0.153076 -0.624023 0.133606 1441741221 0.754517 -0.153076 -0.624023 0.133606 1441741221 0.754517 -0.153076 -0.624023 0.133606 1441741221 0.754517 -0.153076 -0.624023 0.133606 1441741221 0.754517 -0.153076 -0.624023 0.133606 1441741221 0.754517 -0.153076 -0.624023 0.133606 1441741221 0.757446 -0.193298 -0.611938 0.120117 1441741221 0.757446 -0.193298 -0.611938 0.120117 1441741221 0.757446 -0.193298 -0.611938 0.120117 1441741221 0.757446 -0.193298 -0.611938 0.120117 1441741222 0.757446 -0.193298 -0.611938 0.120117 1441741222 0.757446 -0.193298 -0.611938 0.120117 1441741222 0.757813 -0.241699 -0.600586 0.081055 1441741222 0.757813 -0.241699 -0.600586 0.081055 1441741222 0.757813 -0.241699 -0.600586 0.081055 1441741222 0.757813 -0.241699 -0.600586 0.081055 1441741222 0.757813 -0.241699 -0.600586 0.081055 1441741222 0.757813 -0.241699 -0.600586 0.081055 1441741222 0.757813 -0.241699 -0.600586 0.081055 1441741222 0.753784 -0.280273 -0.593445 0.032715 1441741222 0.753784 -0.280273 -0.593445 0.032715 1441741222 0.753784 -0.280273 -0.593445 0.032715 1441741222 0.753784 -0.280273 -0.593445 0.032715 1441741222 0.753784 -0.280273 -0.593445 0.032715 1441741222 0.753784 -0.280273 -0.593445 0.032715 1441741222 0.742004 -0.322327 -0.587646 -0.013184 1441741222 0.742004 -0.322327 -0.587646 -0.013184 1441741222 0.742004 -0.322327 -0.587646 -0.013184 1441741222 0.742004 -0.322327 -0.587646 -0.013184 1441741222 0.742004 -0.322327 -0.587646 -0.013184 1441741222 0.742004 -0.322327 -0.587646 -0.013184 1441741222 0.742004 -0.322327 -0.587646 -0.013184 1441741222 0.719971 -0.373474 -0.581909 -0.059509 1441741222 0.719971 -0.373474 -0.581909 -0.059509 1441741222 0.719971 -0.373474 -0.581909 -0.059509 1441741222 0.719971 -0.373474 -0.581909 -0.059509 1441741222 0.719971 -0.373474 -0.581909 -0.059509 1441741222 0.719971 -0.373474 -0.581909 -0.059509 1441741222 0.690613 -0.427612 -0.570923 -0.119690 1441741222 0.690613 -0.427612 -0.570923 -0.119690 1441741222 0.690613 -0.427612 -0.570923 -0.119690 1441741222 0.690613 -0.427612 -0.570923 -0.119690 1441741222 0.690613 -0.427612 -0.570923 -0.119690 1441741222 0.690613 -0.427612 -0.570923 -0.119690 1441741222 0.636108 -0.523621 -0.527344 -0.207703 1441741222 0.636108 -0.523621 -0.527344 -0.207703 1441741222 0.636108 -0.523621 -0.527344 -0.207703 1441741222 0.636108 -0.523621 -0.527344 -0.207703 1441741222 0.636108 -0.523621 -0.527344 -0.207703 1441741222 0.633972 -0.535339 -0.512451 -0.221069 1441741222 0.633972 -0.535339 -0.512451 -0.221069 1441741222 0.633972 -0.535339 -0.512451 -0.221069 1441741222 0.633972 -0.535339 -0.512451 -0.221069 1441741222 0.633972 -0.535339 -0.512451 -0.221069 1441741222 0.633972 -0.535339 -0.512451 -0.221069 1441741222 0.692993 -0.428833 -0.556763 -0.161072 1441741222 0.692993 -0.428833 -0.556763 -0.161072 1441741222 0.692993 -0.428833 -0.556763 -0.161072 1441741222 0.692993 -0.428833 -0.556763 -0.161072 1441741222 0.692993 -0.428833 -0.556763 -0.161072 1441741222 0.692993 -0.428833 -0.556763 -0.161072 1441741222 0.692993 -0.428833 -0.556763 -0.161072 1441741222 0.717407 -0.335754 -0.600159 -0.111572 1441741222 0.717407 -0.335754 -0.600159 -0.111572 1441741222 0.717407 -0.335754 -0.600159 -0.111572 1441741222 0.717407 -0.335754 -0.600159 -0.111572 1441741222 0.717407 -0.335754 -0.600159 -0.111572 1441741222 0.719543 -0.284912 -0.628662 -0.077087 1441741222 0.719543 -0.284912 -0.628662 -0.077087 1441741222 0.719543 -0.284912 -0.628662 -0.077087 1441741222 0.719543 -0.284912 -0.628662 -0.077087 1441741222 0.719543 -0.284912 -0.628662 -0.077087 1441741222 0.721558 -0.241577 -0.647888 -0.035156 1441741222 0.721558 -0.241577 -0.647888 -0.035156 1441741222 0.721558 -0.241577 -0.647888 -0.035156 1441741222 0.721558 -0.241577 -0.647888 -0.035156 1441741222 0.721558 -0.241577 -0.647888 -0.035156 1441741222 0.721558 -0.241577 -0.647888 -0.035156 1441741222 0.721558 -0.241577 -0.647888 -0.035156 1441741222 0.725952 -0.201294 -0.657532 0.010254 1441741222 0.725952 -0.201294 -0.657532 0.010254 1441741222 0.725952 -0.201294 -0.657532 0.010254 1441741222 0.725952 -0.201294 -0.657532 0.010254 1441741222 0.725952 -0.201294 -0.657532 0.010254 1441741222 0.725952 -0.201294 -0.657532 0.010254 1441741222 0.726807 -0.169678 -0.663574 0.051331 1441741222 0.726807 -0.169678 -0.663574 0.051331 1441741222 0.726807 -0.169678 -0.663574 0.051331 1441741222 0.726807 -0.169678 -0.663574 0.051331 1441741222 0.726807 -0.169678 -0.663574 0.051331 1441741222 0.726807 -0.169678 -0.663574 0.051331 1441741222 0.725281 -0.147095 -0.666748 0.088379 1441741222 0.725281 -0.147095 -0.666748 0.088379 1441741222 0.725281 -0.147095 -0.666748 0.088379 1441741222 0.725281 -0.147095 -0.666748 0.088379 1441741222 0.725281 -0.147095 -0.666748 0.088379 1441741222 0.725281 -0.147095 -0.666748 0.088379 1441741222 0.722351 -0.130188 -0.668396 0.120300 1441741222 0.722351 -0.130188 -0.668396 0.120300 1441741222 0.722351 -0.130188 -0.668396 0.120300 1441741222 0.722351 -0.130188 -0.668396 0.120300 1441741222 0.722351 -0.130188 -0.668396 0.120300 1441741222 0.719849 -0.115601 -0.668945 0.144714 1441741222 0.719849 -0.115601 -0.668945 0.144714 1441741222 0.719849 -0.115601 -0.668945 0.144714 1441741222 0.719849 -0.115601 -0.668945 0.144714 1441741222 0.719849 -0.115601 -0.668945 0.144714 1441741222 0.719849 -0.115601 -0.668945 0.144714 1441741222 0.717957 -0.122192 -0.669128 0.147827 1441741222 0.717957 -0.122192 -0.669128 0.147827 1441741222 0.717957 -0.122192 -0.669128 0.147827 1441741222 0.717957 -0.122192 -0.669128 0.147827 1441741222 0.717957 -0.122192 -0.669128 0.147827 1441741222 0.718018 -0.150269 -0.666077 0.134888 1441741222 0.718018 -0.150269 -0.666077 0.134888 1441741222 0.718018 -0.150269 -0.666077 0.134888 1441741222 0.718018 -0.150269 -0.666077 0.134888 1441741222 0.718018 -0.150269 -0.666077 0.134888 1441741222 0.718018 -0.150269 -0.666077 0.134888 1441741223 0.718018 -0.150269 -0.666077 0.134888 1441741223 0.720215 -0.190918 -0.658142 0.108154 1441741223 0.720215 -0.190918 -0.658142 0.108154 1441741223 0.720215 -0.190918 -0.658142 0.108154 1441741223 0.720215 -0.190918 -0.658142 0.108154 1441741223 0.720215 -0.190918 -0.658142 0.108154 1441741223 0.720459 -0.233704 -0.649292 0.069519 1441741223 0.720459 -0.233704 -0.649292 0.069519 1441741223 0.720459 -0.233704 -0.649292 0.069519 1441741223 0.720459 -0.233704 -0.649292 0.069519 1441741223 0.720459 -0.233704 -0.649292 0.069519 1441741223 0.720459 -0.233704 -0.649292 0.069519 1441741223 0.720459 -0.233704 -0.649292 0.069519 1441741223 0.721985 -0.267090 -0.637573 0.030701 1441741223 0.721985 -0.267090 -0.637573 0.030701 1441741223 0.721985 -0.267090 -0.637573 0.030701 1441741223 0.721985 -0.267090 -0.637573 0.030701 1441741223 0.721985 -0.267090 -0.637573 0.030701 1441741223 0.721985 -0.267090 -0.637573 0.030701 1441741223 0.726685 -0.303467 -0.616333 0.001648 1441741223 0.726685 -0.303467 -0.616333 0.001648 1441741223 0.726685 -0.303467 -0.616333 0.001648 1441741223 0.726685 -0.303467 -0.616333 0.001648 1441741223 0.726685 -0.303467 -0.616333 0.001648 1441741223 0.726685 -0.303467 -0.616333 0.001648 1441741223 0.726685 -0.303467 -0.616333 0.001648 1441741223 0.719055 -0.376770 -0.582703 -0.037903 1441741223 0.719055 -0.376770 -0.582703 -0.037903 1441741223 0.719055 -0.376770 -0.582703 -0.037903 1441741223 0.719055 -0.376770 -0.582703 -0.037903 1441741223 0.719055 -0.376770 -0.582703 -0.037903 1441741223 0.719055 -0.376770 -0.582703 -0.037903 1441741223 0.697693 -0.455872 -0.545898 -0.086182 1441741223 0.697693 -0.455872 -0.545898 -0.086182 1441741223 0.697693 -0.455872 -0.545898 -0.086182 1441741223 0.697693 -0.455872 -0.545898 -0.086182 1441741223 0.697693 -0.455872 -0.545898 -0.086182 1441741223 0.697693 -0.455872 -0.545898 -0.086182 1441741223 0.697693 -0.455872 -0.545898 -0.086182 1441741223 0.674133 -0.496521 -0.528503 -0.140381 1441741223 0.674133 -0.496521 -0.528503 -0.140381 1441741223 0.674133 -0.496521 -0.528503 -0.140381 1441741223 0.674133 -0.496521 -0.528503 -0.140381 1441741223 0.674133 -0.496521 -0.528503 -0.140381 1441741223 0.674133 -0.496521 -0.528503 -0.140381 1441741223 0.645996 -0.533752 -0.512939 -0.186340 1441741223 0.645996 -0.533752 -0.512939 -0.186340 1441741223 0.645996 -0.533752 -0.512939 -0.186340 1441741223 0.645996 -0.533752 -0.512939 -0.186340 1441741223 0.645996 -0.533752 -0.512939 -0.186340 1441741223 0.645996 -0.533752 -0.512939 -0.186340 1441741223 0.658569 -0.511475 -0.521423 -0.181213 1441741223 0.658569 -0.511475 -0.521423 -0.181213 1441741223 0.658569 -0.511475 -0.521423 -0.181213 1441741223 0.658569 -0.511475 -0.521423 -0.181213 1441741223 0.658569 -0.511475 -0.521423 -0.181213 1441741223 0.658569 -0.511475 -0.521423 -0.181213 1441741223 0.678955 -0.457092 -0.553589 -0.153687 1441741223 0.678955 -0.457092 -0.553589 -0.153687 1441741223 0.678955 -0.457092 -0.553589 -0.153687 1441741223 0.678955 -0.457092 -0.553589 -0.153687 1441741223 0.678955 -0.457092 -0.553589 -0.153687 1441741223 0.678955 -0.457092 -0.553589 -0.153687 1441741223 0.693787 -0.406616 -0.579468 -0.132568 1441741223 0.693787 -0.406616 -0.579468 -0.132568 1441741223 0.693787 -0.406616 -0.579468 -0.132568 1441741223 0.693787 -0.406616 -0.579468 -0.132568 1441741223 0.693787 -0.406616 -0.579468 -0.132568 1441741223 0.693787 -0.406616 -0.579468 -0.132568 1441741223 0.693787 -0.406616 -0.579468 -0.132568 1441741223 0.707275 -0.352356 -0.604614 -0.100647 1441741223 0.707275 -0.352356 -0.604614 -0.100647 1441741223 0.707275 -0.352356 -0.604614 -0.100647 1441741223 0.707275 -0.352356 -0.604614 -0.100647 1441741223 0.707275 -0.352356 -0.604614 -0.100647 1441741223 0.707275 -0.352356 -0.604614 -0.100647 1441741223 0.719238 -0.294373 -0.626160 -0.063110 1441741223 0.719238 -0.294373 -0.626160 -0.063110 1441741223 0.719238 -0.294373 -0.626160 -0.063110 1441741223 0.719238 -0.294373 -0.626160 -0.063110 1441741223 0.719238 -0.294373 -0.626160 -0.063110 1441741223 0.719238 -0.294373 -0.626160 -0.063110 1441741223 0.719238 -0.294373 -0.626160 -0.063110 1441741223 0.725525 -0.257507 -0.636963 -0.039368 1441741223 0.725525 -0.257507 -0.636963 -0.039368 1441741223 0.725525 -0.257507 -0.636963 -0.039368 1441741223 0.725525 -0.257507 -0.636963 -0.039368 1441741223 0.725525 -0.257507 -0.636963 -0.039368 1441741223 0.725525 -0.257507 -0.636963 -0.039368 1441741223 0.728882 -0.233826 -0.643188 -0.019531 1441741223 0.728882 -0.233826 -0.643188 -0.019531 1441741223 0.728882 -0.233826 -0.643188 -0.019531 1441741223 0.728882 -0.233826 -0.643188 -0.019531 1441741223 0.728882 -0.233826 -0.643188 -0.019531 1441741223 0.728882 -0.233826 -0.643188 -0.019531 1441741223 0.731018 -0.210144 -0.649170 0.006042 1441741223 0.731018 -0.210144 -0.649170 0.006042 1441741223 0.731018 -0.210144 -0.649170 0.006042 1441741223 0.731018 -0.210144 -0.649170 0.006042 1441741223 0.731018 -0.210144 -0.649170 0.006042 1441741223 0.731018 -0.210144 -0.649170 0.006042 1441741223 0.733765 -0.188110 -0.651917 0.034851 1441741223 0.733765 -0.188110 -0.651917 0.034851 1441741223 0.733765 -0.188110 -0.651917 0.034851 1441741223 0.733765 -0.188110 -0.651917 0.034851 1441741223 0.733765 -0.188110 -0.651917 0.034851 1441741223 0.733765 -0.188110 -0.651917 0.034851 1441741223 0.736389 -0.170654 -0.651306 0.066467 1441741223 0.736389 -0.170654 -0.651306 0.066467 1441741223 0.736389 -0.170654 -0.651306 0.066467 1441741223 0.736389 -0.170654 -0.651306 0.066467 1441741223 0.739563 -0.163940 -0.645691 0.096191 1441741224 0.739563 -0.163940 -0.645691 0.096191 1441741224 0.739563 -0.163940 -0.645691 0.096191 1441741224 0.739563 -0.163940 -0.645691 0.096191 1441741224 0.739563 -0.163940 -0.645691 0.096191 1441741224 0.739563 -0.163940 -0.645691 0.096191 1441741224 0.744385 -0.175232 -0.633484 0.117676 1441741224 0.744385 -0.175232 -0.633484 0.117676 1441741224 0.744385 -0.175232 -0.633484 0.117676 1441741224 0.744385 -0.175232 -0.633484 0.117676 1441741224 0.744385 -0.175232 -0.633484 0.117676 1441741224 0.744385 -0.175232 -0.633484 0.117676 1441741224 0.749268 -0.217712 -0.614075 0.118713 1441741224 0.749268 -0.217712 -0.614075 0.118713 1441741224 0.749268 -0.217712 -0.614075 0.118713 1441741224 0.749268 -0.217712 -0.614075 0.118713 1441741224 0.749268 -0.217712 -0.614075 0.118713 1441741224 0.752136 -0.269104 -0.592834 0.101868 1441741224 0.752136 -0.269104 -0.592834 0.101868 1441741224 0.752136 -0.269104 -0.592834 0.101868 1441741224 0.752136 -0.269104 -0.592834 0.101868 1441741224 0.752136 -0.269104 -0.592834 0.101868 1441741224 0.752136 -0.269104 -0.592834 0.101868 1441741224 0.755432 -0.299988 -0.577454 0.077026 1441741224 0.755432 -0.299988 -0.577454 0.077026 1441741224 0.755432 -0.299988 -0.577454 0.077026 1441741224 0.755432 -0.299988 -0.577454 0.077026 1441741224 0.755432 -0.299988 -0.577454 0.077026 1441741224 0.755432 -0.299988 -0.577454 0.077026 1441741224 0.767578 -0.287415 -0.567383 0.079285 1441741224 0.767578 -0.287415 -0.567383 0.079285 1441741224 0.767578 -0.287415 -0.567383 0.079285 1441741224 0.767578 -0.287415 -0.567383 0.079285 1441741224 0.767578 -0.287415 -0.567383 0.079285 1441741224 0.767578 -0.287415 -0.567383 0.079285 1441741224 0.772644 -0.301025 -0.554199 0.072876 1441741224 0.772644 -0.301025 -0.554199 0.072876 1441741224 0.772644 -0.301025 -0.554199 0.072876 1441741224 0.772644 -0.301025 -0.554199 0.072876 1441741224 0.772644 -0.301025 -0.554199 0.072876 1441741224 0.772644 -0.301025 -0.554199 0.072876 1441741224 0.761658 -0.387085 -0.517395 0.048462 1441741224 0.761658 -0.387085 -0.517395 0.048462 1441741224 0.761658 -0.387085 -0.517395 0.048462 1441741224 0.761658 -0.387085 -0.517395 0.048462 1441741224 0.761658 -0.387085 -0.517395 0.048462 1441741224 0.761658 -0.387085 -0.517395 0.048462 1441741224 0.762573 -0.383423 -0.520569 0.022400 1441741224 0.762573 -0.383423 -0.520569 0.022400 1441741224 0.762573 -0.383423 -0.520569 0.022400 1441741224 0.762573 -0.383423 -0.520569 0.022400 1441741224 0.762573 -0.383423 -0.520569 0.022400 1441741224 0.754578 -0.343750 -0.558960 0.007751 1441741224 0.754578 -0.343750 -0.558960 0.007751 1441741224 0.754578 -0.343750 -0.558960 0.007751 1441741224 0.754578 -0.343750 -0.558960 0.007751 1441741224 0.754578 -0.343750 -0.558960 0.007751 1441741224 0.754578 -0.343750 -0.558960 0.007751 1441741224 0.744751 -0.298096 -0.597046 0.003113 1441741224 0.744751 -0.298096 -0.597046 0.003113 1441741224 0.744751 -0.298096 -0.597046 0.003113 1441741224 0.744751 -0.298096 -0.597046 0.003113 1441741224 0.744751 -0.298096 -0.597046 0.003113 1441741224 0.744751 -0.298096 -0.597046 0.003113 1441741224 0.734314 -0.259766 -0.627136 0.004578 1441741224 0.734314 -0.259766 -0.627136 0.004578 1441741224 0.734314 -0.259766 -0.627136 0.004578 1441741224 0.734314 -0.259766 -0.627136 0.004578 1441741224 0.734314 -0.259766 -0.627136 0.004578 1441741224 0.734314 -0.259766 -0.627136 0.004578 1441741224 0.734314 -0.259766 -0.627136 0.004578 1441741224 0.725098 -0.230957 -0.648560 0.014343 1441741224 0.725098 -0.230957 -0.648560 0.014343 1441741224 0.725098 -0.230957 -0.648560 0.014343 1441741224 0.725098 -0.230957 -0.648560 0.014343 1441741224 0.725098 -0.230957 -0.648560 0.014343 1441741224 0.726807 -0.238159 -0.644226 0.004272 1441741224 0.726807 -0.238159 -0.644226 0.004272 1441741224 0.726807 -0.238159 -0.644226 0.004272 1441741224 0.726807 -0.238159 -0.644226 0.004272 1441741224 0.724426 -0.218689 -0.653137 0.029297 1441741224 0.724426 -0.218689 -0.653137 0.029297 1441741224 0.724426 -0.218689 -0.653137 0.029297 1441741224 0.724426 -0.218689 -0.653137 0.029297 1441741224 0.724426 -0.218689 -0.653137 0.029297 1441741224 0.724426 -0.218689 -0.653137 0.029297 1441741224 0.720154 -0.172241 -0.668640 0.067993 1441741224 0.720154 -0.172241 -0.668640 0.067993 1441741224 0.720154 -0.172241 -0.668640 0.067993 1441741224 0.720154 -0.172241 -0.668640 0.067993 1441741224 0.720154 -0.172241 -0.668640 0.067993 1441741224 0.720154 -0.172241 -0.668640 0.067993 1441741224 0.709351 -0.128784 -0.684875 0.105591 1441741224 0.709351 -0.128784 -0.684875 0.105591 1441741224 0.709351 -0.128784 -0.684875 0.105591 1441741224 0.709351 -0.128784 -0.684875 0.105591 1441741224 0.709351 -0.128784 -0.684875 0.105591 1441741224 0.709351 -0.128784 -0.684875 0.105591 1441741224 0.700500 -0.090881 -0.695251 0.132874 1441741224 0.700500 -0.090881 -0.695251 0.132874 1441741224 0.700500 -0.090881 -0.695251 0.132874 1441741224 0.700500 -0.090881 -0.695251 0.132874 1441741224 0.700500 -0.090881 -0.695251 0.132874 1441741224 0.700500 -0.090881 -0.695251 0.132874 1441741224 0.700500 -0.090881 -0.695251 0.132874 1441741224 0.700256 -0.063782 -0.695679 0.146729 1441741225 0.700256 -0.063782 -0.695679 0.146729 1441741225 0.700256 -0.063782 -0.695679 0.146729 1441741225 0.700256 -0.063782 -0.695679 0.146729 1441741225 0.700256 -0.063782 -0.695679 0.146729 1441741225 0.700256 -0.063782 -0.695679 0.146729 1441741225 0.701416 -0.050232 -0.695801 0.146057 1441741225 0.701416 -0.050232 -0.695801 0.146057 1441741225 0.701416 -0.050232 -0.695801 0.146057 1441741225 0.701416 -0.050232 -0.695801 0.146057 1441741225 0.701416 -0.050232 -0.695801 0.146057 1441741225 0.701416 -0.050232 -0.695801 0.146057 1441741225 0.701416 -0.050232 -0.695801 0.146057 1441741225 0.704468 -0.057800 -0.692749 0.142944 1441741225 0.704468 -0.057800 -0.692749 0.142944 1441741225 0.704468 -0.057800 -0.692749 0.142944 1441741225 0.704468 -0.057800 -0.692749 0.142944 1441741225 0.704468 -0.057800 -0.692749 0.142944 1441741225 0.704468 -0.057800 -0.692749 0.142944 1441741225 0.710144 -0.098022 -0.684265 0.133545 1441741225 0.710144 -0.098022 -0.684265 0.133545 1441741225 0.710144 -0.098022 -0.684265 0.133545 1441741225 0.710144 -0.098022 -0.684265 0.133545 1441741225 0.710144 -0.098022 -0.684265 0.133545 1441741225 0.710144 -0.098022 -0.684265 0.133545 1441741225 0.710144 -0.098022 -0.684265 0.133545 1441741225 0.719421 -0.150879 -0.666626 0.123718 1441741225 0.719421 -0.150879 -0.666626 0.123718 1441741225 0.719421 -0.150879 -0.666626 0.123718 1441741225 0.719421 -0.150879 -0.666626 0.123718 1441741225 0.719421 -0.150879 -0.666626 0.123718 1441741225 0.719421 -0.150879 -0.666626 0.123718 1441741225 0.734619 -0.210999 -0.637695 0.095459 1441741225 0.734619 -0.210999 -0.637695 0.095459 1441741225 0.734619 -0.210999 -0.637695 0.095459 1441741225 0.734619 -0.210999 -0.637695 0.095459 1441741225 0.734619 -0.210999 -0.637695 0.095459 1441741225 0.734619 -0.210999 -0.637695 0.095459 1441741225 0.744080 -0.274658 -0.606262 0.058167 1441741225 0.744080 -0.274658 -0.606262 0.058167 1441741225 0.744080 -0.274658 -0.606262 0.058167 1441741225 0.744080 -0.274658 -0.606262 0.058167 1441741225 0.744080 -0.274658 -0.606262 0.058167 1441741225 0.744080 -0.274658 -0.606262 0.058167 1441741225 0.747498 -0.325745 -0.578430 0.022522 1441741225 0.747498 -0.325745 -0.578430 0.022522 1441741225 0.747498 -0.325745 -0.578430 0.022522 1441741225 0.747498 -0.325745 -0.578430 0.022522 1441741225 0.747498 -0.325745 -0.578430 0.022522 1441741225 0.747498 -0.325745 -0.578430 0.022522 1441741225 0.731323 -0.397583 -0.552795 -0.039307 1441741225 0.731323 -0.397583 -0.552795 -0.039307 1441741225 0.731323 -0.397583 -0.552795 -0.039307 1441741225 0.731323 -0.397583 -0.552795 -0.039307 1441741225 0.731323 -0.397583 -0.552795 -0.039307 1441741225 0.731323 -0.397583 -0.552795 -0.039307 1441741225 0.704895 -0.453430 -0.538574 -0.086365 1441741225 0.704895 -0.453430 -0.538574 -0.086365 1441741225 0.704895 -0.453430 -0.538574 -0.086365 1441741225 0.704895 -0.453430 -0.538574 -0.086365 1441741225 0.704895 -0.453430 -0.538574 -0.086365 1441741225 0.704895 -0.453430 -0.538574 -0.086365 1441741225 0.700439 -0.449707 -0.546448 -0.092590 1441741225 0.700439 -0.449707 -0.546448 -0.092590 1441741225 0.700439 -0.449707 -0.546448 -0.092590 1441741225 0.700439 -0.449707 -0.546448 -0.092590 1441741225 0.700439 -0.449707 -0.546448 -0.092590 1441741225 0.700439 -0.449707 -0.546448 -0.092590 1441741225 0.711670 -0.402161 -0.572021 -0.068298 1441741225 0.711670 -0.402161 -0.572021 -0.068298 1441741225 0.711670 -0.402161 -0.572021 -0.068298 1441741225 0.711670 -0.402161 -0.572021 -0.068298 1441741225 0.711670 -0.402161 -0.572021 -0.068298 1441741225 0.711670 -0.402161 -0.572021 -0.068298 1441741225 0.711670 -0.402161 -0.572021 -0.068298 1441741225 0.716919 -0.355530 -0.598328 -0.040344 1441741225 0.716919 -0.355530 -0.598328 -0.040344 1441741225 0.716919 -0.355530 -0.598328 -0.040344 1441741225 0.716919 -0.355530 -0.598328 -0.040344 1441741225 0.716919 -0.355530 -0.598328 -0.040344 1441741225 0.716919 -0.355530 -0.598328 -0.040344 1441741225 0.721191 -0.296753 -0.625977 -0.000427 1441741225 0.721191 -0.296753 -0.625977 -0.000427 1441741225 0.721191 -0.296753 -0.625977 -0.000427 1441741225 0.721191 -0.296753 -0.625977 -0.000427 1441741225 0.721191 -0.296753 -0.625977 -0.000427 1441741225 0.721191 -0.296753 -0.625977 -0.000427 1441741225 0.721191 -0.296753 -0.625977 -0.000427 1441741225 0.724609 -0.230835 -0.647644 0.047607 1441741225 0.724609 -0.230835 -0.647644 0.047607 1441741225 0.724609 -0.230835 -0.647644 0.047607 1441741225 0.724609 -0.230835 -0.647644 0.047607 1441741225 0.724609 -0.230835 -0.647644 0.047607 1441741225 0.724609 -0.230835 -0.647644 0.047607 1441741225 0.725220 -0.166748 -0.661072 0.096191 1441741225 0.725220 -0.166748 -0.661072 0.096191 1441741225 0.725220 -0.166748 -0.661072 0.096191 1441741225 0.725220 -0.166748 -0.661072 0.096191 1441741225 0.725220 -0.166748 -0.661072 0.096191 1441741225 0.725220 -0.166748 -0.661072 0.096191 1441741225 0.725220 -0.166748 -0.661072 0.096191 1441741225 0.723083 -0.111572 -0.667847 0.136902 1441741225 0.723083 -0.111572 -0.667847 0.136902 1441741225 0.723083 -0.111572 -0.667847 0.136902 1441741225 0.723083 -0.111572 -0.667847 0.136902 1441741225 0.723083 -0.111572 -0.667847 0.136902 1441741225 0.720581 -0.072205 -0.668762 0.168213 1441741225 0.720581 -0.072205 -0.668762 0.168213 1441741225 0.720581 -0.072205 -0.668762 0.168213 1441741225 0.720581 -0.072205 -0.668762 0.168213 1441741225 0.720581 -0.072205 -0.668762 0.168213 1441741225 0.720581 -0.072205 -0.668762 0.168213 1441741225 0.717163 -0.040161 -0.666504 0.199646 1441741225 0.717163 -0.040161 -0.666504 0.199646 1441741225 0.717163 -0.040161 -0.666504 0.199646 1441741226 0.717163 -0.040161 -0.666504 0.199646 1441741226 0.717163 -0.040161 -0.666504 0.199646 1441741226 0.717163 -0.040161 -0.666504 0.199646 1441741226 0.717163 -0.040161 -0.666504 0.199646 1441741226 0.715210 -0.017029 -0.659790 0.229858 1441741226 0.715210 -0.017029 -0.659790 0.229858 1441741226 0.715210 -0.017029 -0.659790 0.229858 1441741226 0.715210 -0.017029 -0.659790 0.229858 1441741226 0.715210 -0.017029 -0.659790 0.229858 1441741226 0.716309 -0.015076 -0.650635 0.251648 1441741226 0.716309 -0.015076 -0.650635 0.251648 1441741226 0.716309 -0.015076 -0.650635 0.251648 1441741226 0.716309 -0.015076 -0.650635 0.251648 1441741226 0.719543 -0.043030 -0.641846 0.261658 1441741226 0.719543 -0.043030 -0.641846 0.261658 1441741226 0.719543 -0.043030 -0.641846 0.261658 1441741226 0.719543 -0.043030 -0.641846 0.261658 1441741226 0.719543 -0.043030 -0.641846 0.261658 1441741226 0.719543 -0.043030 -0.641846 0.261658 1441741226 0.725220 -0.086304 -0.631287 0.260925 1441741226 0.725220 -0.086304 -0.631287 0.260925 1441741226 0.725220 -0.086304 -0.631287 0.260925 1441741226 0.725220 -0.086304 -0.631287 0.260925 1441741226 0.725220 -0.086304 -0.631287 0.260925 1441741226 0.725220 -0.086304 -0.631287 0.260925 1441741226 0.737671 -0.132141 -0.615112 0.245056 1441741226 0.737671 -0.132141 -0.615112 0.245056 1441741226 0.737671 -0.132141 -0.615112 0.245056 1441741226 0.737671 -0.132141 -0.615112 0.245056 1441741226 0.737671 -0.132141 -0.615112 0.245056 1441741226 0.737671 -0.132141 -0.615112 0.245056 1441741226 0.753174 -0.179871 -0.594666 0.216125 1441741226 0.753174 -0.179871 -0.594666 0.216125 1441741226 0.753174 -0.179871 -0.594666 0.216125 1441741226 0.753174 -0.179871 -0.594666 0.216125 1441741226 0.753174 -0.179871 -0.594666 0.216125 1441741226 0.753174 -0.179871 -0.594666 0.216125 1441741226 0.769775 -0.213867 -0.568909 0.195068 1441741226 0.769775 -0.213867 -0.568909 0.195068 1441741226 0.769775 -0.213867 -0.568909 0.195068 1441741226 0.769775 -0.213867 -0.568909 0.195068 1441741226 0.769775 -0.213867 -0.568909 0.195068 1441741226 0.783997 -0.266724 -0.535095 0.166870 1441741226 0.783997 -0.266724 -0.535095 0.166870 1441741226 0.783997 -0.266724 -0.535095 0.166870 1441741226 0.783997 -0.266724 -0.535095 0.166870 1441741226 0.783997 -0.266724 -0.535095 0.166870 1441741226 0.783997 -0.266724 -0.535095 0.166870 1441741226 0.781921 -0.353394 -0.500427 0.115356 1441741226 0.781921 -0.353394 -0.500427 0.115356 1441741226 0.781921 -0.353394 -0.500427 0.115356 1441741226 0.781921 -0.353394 -0.500427 0.115356 1441741226 0.781921 -0.353394 -0.500427 0.115356 1441741226 0.781921 -0.353394 -0.500427 0.115356 1441741226 
0.819641 -0.471863 -0.274170 0.174194 1441741231 0.819641 -0.471863 -0.274170 0.174194 1441741231 0.819641 -0.471863 -0.274170 0.174194 1441741231 0.819641 -0.471863 -0.274170 0.174194 1441741231 0.826355 -0.478821 -0.146790 0.257507 1441741231 0.826355 -0.478821 -0.146790 0.257507 1441741231 0.826355 -0.478821 -0.146790 0.257507 1441741231 0.826355 -0.478821 -0.146790 0.257507 1441741231 0.826355 -0.478821 -0.146790 0.257507 1441741231 0.826355 -0.478821 -0.146790 0.257507 1441741231 0.817200 -0.465698 -0.014526 0.339172 1441741231 0.817200 -0.465698 -0.014526 0.339172 1441741231 0.817200 -0.465698 -0.014526 0.339172 1441741231 0.817200 -0.465698 -0.014526 0.339172 1441741231 0.817200 -0.465698 -0.014526 0.339172 1441741231 0.817200 -0.465698 -0.014526 0.339172 1441741231 0.817200 -0.465698 -0.014526 0.339172 1441741231 0.796814 -0.428162 0.121521 0.408508 1441741231 0.796814 -0.428162 0.121521 0.408508 1441741232 0.796814 -0.428162 0.121521 0.408508 1441741232 0.796814 -0.428162 0.121521 0.408508 1441741232 0.796814 -0.428162 0.121521 0.408508 1441741232 0.796814 -0.428162 0.121521 0.408508 1441741232 0.763550 -0.375671 0.251526 0.461060 1441741232 0.763550 -0.375671 0.251526 0.461060 1441741232 0.763550 -0.375671 0.251526 0.461060 1441741232 0.763550 -0.375671 0.251526 0.461060 1441741232 0.763550 -0.375671 0.251526 0.461060 1441741232 0.763550 -0.375671 0.251526 0.461060 1441741232 0.731506 -0.294128 0.381653 0.482361 1441741232 0.731506 -0.294128 0.381653 0.482361 1441741232 0.731506 -0.294128 0.381653 0.482361 1441741232 0.731506 -0.294128 0.381653 0.482361 1441741232 0.731506 -0.294128 0.381653 0.482361 1441741232 0.731506 -0.294128 0.381653 0.482361 1441741232 0.693726 -0.197998 0.506653 0.471985 1441741232 0.693726 -0.197998 0.506653 0.471985 1441741232 0.693726 -0.197998 0.506653 0.471985 1441741232 0.693726 -0.197998 0.506653 0.471985 1441741232 0.693726 -0.197998 0.506653 0.471985 1441741232 0.693726 -0.197998 0.506653 0.471985 1441741232 0.693726 -0.197998 0.506653 0.471985 1441741232 0.641174 -0.128113 0.619202 0.434692 1441741232 0.641174 -0.128113 0.619202 0.434692 1441741232 0.641174 -0.128113 0.619202 0.434692 1441741232 0.566650 -0.082520 0.706970 0.414917 1441741232 0.566650 -0.082520 0.706970 0.414917 1441741232 0.566650 -0.082520 0.706970 0.414917 1441741232 0.566650 -0.082520 0.706970 0.414917 1441741232 0.566650 -0.082520 0.706970 0.414917 1441741232 0.566650 -0.082520 0.706970 0.414917 1441741232 0.478638 -0.057617 0.784119 0.390625 1441741232 0.478638 -0.057617 0.784119 0.390625 1441741232 0.478638 -0.057617 0.784119 0.390625 1441741232 0.478638 -0.057617 0.784119 0.390625 1441741232 0.478638 -0.057617 0.784119 0.390625 1441741232 0.478638 -0.057617 0.784119 0.390625 1441741232 0.478638 -0.057617 0.784119 0.390625 1441741232 0.385010 -0.032349 0.853699 0.348999 1441741232 0.385010 -0.032349 0.853699 0.348999 1441741232 0.385010 -0.032349 0.853699 0.348999 1441741232 0.385010 -0.032349 0.853699 0.348999 1441741232 0.385010 -0.032349 0.853699 0.348999 1441741232 0.385010 -0.032349 0.853699 0.348999 1441741232 0.300781 -0.026855 0.904785 0.300110 1441741232 0.300781 -0.026855 0.904785 0.300110 1441741232 0.300781 -0.026855 0.904785 0.300110 1441741232 0.300781 -0.026855 0.904785 0.300110 1441741232 0.300781 -0.026855 0.904785 0.300110 1441741232 0.300781 -0.026855 0.904785 0.300110 1441741232 0.257446 -0.050293 0.933960 0.242432 1441741232 0.257446 -0.050293 0.933960 0.242432 1441741232 0.257446 -0.050293 0.933960 0.242432 1441741232 0.257446 -0.050293 0.933960 0.242432 1441741232 0.257446 -0.050293 0.933960 0.242432 1441741232 0.257446 -0.050293 0.933960 0.242432 1441741232 0.256836 -0.159058 0.904907 0.299683 1441741232 0.256836 -0.159058 0.904907 0.299683 1441741232 0.256836 -0.159058 0.904907 0.299683 1441741232 0.256836 -0.159058 0.904907 0.299683 1441741232 0.256836 -0.159058 0.904907 0.299683 1441741232 0.256836 -0.159058 0.904907 0.299683 1441741232 0.377197 -0.298645 0.776917 0.406006 1441741232 0.377197 -0.298645 0.776917 0.406006 1441741232 0.377197 -0.298645 0.776917 0.406006 1441741232 0.377197 -0.298645 0.776917 0.406006 1441741232 0.377197 -0.298645 0.776917 0.406006 1441741232 0.377197 -0.298645 0.776917 0.406006 1441741232 0.377197 -0.298645 0.776917 0.406006 1441741232 0.656494 -0.312256 0.516785 0.451965 1441741232 0.656494 -0.312256 0.516785 0.451965 1441741232 0.656494 -0.312256 0.516785 0.451965 1441741232 0.656494 -0.312256 0.516785 0.451965 1441741232 0.656494 -0.312256 0.516785 0.451965 1441741232 0.656494 -0.312256 0.516785 0.451965 1441741232 0.879578 -0.179626 0.194641 0.395142 1441741232 0.879578 -0.179626 0.194641 0.395142 1441741232 0.879578 -0.179626 0.194641 0.395142 1441741232 0.879578 -0.179626 0.194641 0.395142 1441741232 0.879578 -0.179626 0.194641 0.395142 1441741232 0.879578 -0.179626 0.194641 0.395142 1441741232 0.879578 -0.179626 0.194641 0.395142 1441741232 0.854065 -0.290955 0.210876 0.375977 1441741232 0.854065 -0.290955 0.210876 0.375977 1441741232 0.854065 -0.290955 0.210876 0.375977 1441741232 0.854065 -0.290955 0.210876 0.375977 1441741232 0.854065 -0.290955 0.210876 0.375977 1441741232 0.854065 -0.290955 0.210876 0.375977 1441741232 0.863647 -0.248413 0.175110 0.402039 1441741232 0.863647 -0.248413 0.175110 0.402039 1441741232 0.863647 -0.248413 0.175110 0.402039 1441741232 0.863647 -0.248413 0.175110 0.402039 1441741232 0.863647 -0.248413 0.175110 0.402039 1441741232 0.863647 -0.248413 0.175110 0.402039 1441741232 0.847229 -0.252625 0.202942 0.420898 1441741232 0.847229 -0.252625 0.202942 0.420898 1441741232 0.847229 -0.252625 0.202942 0.420898 1441741232 0.847229 -0.252625 0.202942 0.420898 1441741232 0.847229 -0.252625 0.202942 0.420898 1441741232 0.847229 -0.252625 0.202942 0.420898 1441741232 0.847229 -0.252625 0.202942 0.420898 1441741232 0.832520 -0.245850 0.203979 0.452454 1441741232 0.832520 -0.245850 0.203979 0.452454 1441741232 0.832520 -0.245850 0.203979 0.452454 1441741232 0.832520 -0.245850 0.203979 0.452454 1441741232 0.832520 -0.245850 0.203979 0.452454 1441741232 0.832520 -0.245850 0.203979 0.452454 1441741232 0.792480 -0.260498 0.269897 0.480896 1441741232 0.792480 -0.260498 0.269897 0.480896 1441741232 0.792480 -0.260498 0.269897 0.480896 1441741233 0.792480 -0.260498 0.269897 0.480896 1441741233 0.792480 -0.260498 0.269897 0.480896 1441741233 0.792480 -0.260498 0.269897 0.480896 1441741233 0.737061 -0.278320 0.342529 0.511719 1441741233 0.737061 -0.278320 0.342529 0.511719 1441741233 0.737061 -0.278320 0.342529 0.511719 1441741233 0.737061 -0.278320 0.342529 0.511719 1441741233 0.737061 -0.278320 0.342529 0.511719 1441741233 0.737061 -0.278320 0.342529 0.511719 1441741233 0.679016 -0.274536 0.435669 0.523193 1441741233 0.679016 -0.274536 0.435669 0.523193 1441741233 0.679016 -0.274536 0.435669 0.523193 1441741233 0.679016 -0.274536 0.435669 0.523193 1441741233 0.679016 -0.274536 0.435669 0.523193 1441741233 0.679016 -0.274536 0.435669 0.523193 1441741233 0.679016 -0.274536 0.435669 0.523193 1441741233 0.621643 -0.246826 0.534607 0.516541 1441741233 0.621643 -0.246826 0.534607 0.516541 1441741233 0.621643 -0.246826 0.534607 0.516541 1441741233 0.621643 -0.246826 0.534607 0.516541 1441741233 0.621643 -0.246826 0.534607 0.516541 1441741233 0.552124 -0.238220 0.617310 0.507263 1441741233 0.552124 -0.238220 0.617310 0.507263 1441741233 0.552124 -0.238220 0.617310 0.507263 1441741233 0.552124 -0.238220 0.617310 0.507263 1441741233 0.552124 -0.238220 0.617310 0.507263 1441741233 0.552124 -0.238220 0.617310 0.507263 1441741233 0.552124 -0.238220 0.617310 0.507263 1441741233 0.491272 -0.202454 0.708923 0.463684 1441741233 0.491272 -0.202454 0.708923 0.463684 1441741233 0.491272 -0.202454 0.708923 0.463684 1441741233 0.491272 -0.202454 0.708923 0.463684 1441741233 0.491272 -0.202454 0.708923 0.463684 1441741233 0.491272 -0.202454 0.708923 0.463684 1441741233 0.432312 -0.166321 0.782166 0.416626 1441741233 0.432312 -0.166321 0.782166 0.416626 1441741233 0.432312 -0.166321 0.782166 0.416626 1441741233 0.432312 -0.166321 0.782166 0.416626 1441741233 0.432312 -0.166321 0.782166 0.416626 1441741233 0.371765 -0.132935 0.840088 0.371826 1441741233 0.371765 -0.132935 0.840088 0.371826 1441741233 0.371765 -0.132935 0.840088 0.371826 1441741233 0.371765 -0.132935 0.840088 0.371826 1441741233 0.371765 -0.132935 0.840088 0.371826 1441741233 0.371765 -0.132935 0.840088 0.371826 1441741233 0.315186 -0.115662 0.878906 0.338623 1441741233 0.315186 -0.115662 0.878906 0.338623 1441741233 0.315186 -0.115662 0.878906 0.338623 1441741233 0.315186 -0.115662 0.878906 0.338623 1441741233 0.315186 -0.115662 0.878906 0.338623 1441741233 0.315186 -0.115662 0.878906 0.338623 1441741233 0.315186 -0.115662 0.878906 0.338623 1441741233 0.269409 -0.129700 0.893677 0.334473 1441741233 0.269409 -0.129700 0.893677 0.334473 1441741233 0.269409 -0.129700 0.893677 0.334473 1441741233 0.269409 -0.129700 0.893677 0.334473 1441741233 0.269409 -0.129700 0.893677 0.334473 1441741233 0.269409 -0.129700 0.893677 0.334473 1441741233 0.242981 -0.178833 0.886902 0.349609 1441741233 0.242981 -0.178833 0.886902 0.349609 1441741233 0.242981 -0.178833 0.886902 0.349609 1441741233 0.242981 -0.178833 0.886902 0.349609 1441741233 0.242981 -0.178833 0.886902 0.349609 1441741233 0.242981 -0.178833 0.886902 0.349609 1441741233 0.238464 -0.259888 0.853699 0.383057 1441741233 0.238464 -0.259888 0.853699 0.383057 1441741233 0.238464 -0.259888 0.853699 0.383057 1441741233 0.238464 -0.259888 0.853699 0.383057 1441741233 0.238464 -0.259888 0.853699 0.383057 1441741233 0.238464 -0.259888 0.853699 0.383057 1441741233 0.276489 -0.359436 0.794983 0.402832 1441741233 0.276489 -0.359436 0.794983 0.402832 1441741233 0.276489 -0.359436 0.794983 0.402832 1441741233 0.276489 -0.359436 0.794983 0.402832 1441741233 0.276489 -0.359436 0.794983 0.402832 1441741233 0.276489 -0.359436 0.794983 0.402832 1441741233 0.476196 -0.427185 0.621948 0.451477 1441741233 0.476196 -0.427185 0.621948 0.451477 1441741233 0.476196 -0.427185 0.621948 0.451477 1441741233 0.476196 -0.427185 0.621948 0.451477 1441741233 0.476196 -0.427185 0.621948 0.451477 1441741233 0.476196 -0.427185 0.621948 0.451477 1441741233 0.476196 -0.427185 0.621948 0.451477 1441741233 0.874695 -0.173401 0.221558 0.394531 1441741233 0.874695 -0.173401 0.221558 0.394531 1441741233 0.874695 -0.173401 0.221558 0.394531 1441741233 0.874695 -0.173401 0.221558 0.394531 1441741233 0.874695 -0.173401 0.221558 0.394531 1441741233 0.874695 -0.173401 0.221558 0.394531 1441741233 0.871460 -0.250488 0.198425 0.371948 1441741233 0.871460 -0.250488 0.198425 0.371948 1441741233 0.871460 -0.250488 0.198425 0.371948 1441741233 0.871460 -0.250488 0.198425 0.371948 1441741233 0.871460 -0.250488 0.198425 0.371948 1441741233 0.871460 -0.250488 0.198425 0.371948 1441741233 0.871460 -0.250488 0.198425 0.371948 1441741233 0.855164 -0.211182 0.267944 0.390137 1441741233 0.855164 -0.211182 0.267944 0.390137 1441741233 0.855164 -0.211182 0.267944 0.390137 1441741233 0.855164 -0.211182 0.267944 0.390137 1441741233 0.855164 -0.211182 0.267944 0.390137 1441741233 0.855164 -0.211182 0.267944 0.390137 1441741233 0.833435 -0.234253 0.271912 0.420044 1441741233 0.833435 -0.234253 0.271912 0.420044 1441741233 0.833435 -0.234253 0.271912 0.420044 1441741233 0.833435 -0.234253 0.271912 0.420044 1441741233 0.833435 -0.234253 0.271912 0.420044 1441741233 0.833435 -0.234253 0.271912 0.420044 1441741233 0.833435 -0.234253 0.271912 0.420044 1441741233 0.825500 -0.236450 0.278564 0.430115 1441741233 0.825500 -0.236450 0.278564 0.430115 1441741233 0.825500 -0.236450 0.278564 0.430115 1441741233 0.825500 -0.236450 0.278564 0.430115 1441741234 0.825500 -0.236450 0.278564 0.430115 1441741234 0.825500 -0.236450 0.278564 0.430115 1441741234 0.795837 -0.239441 0.322693 0.452881 1441741234 0.795837 -0.239441 0.322693 0.452881 1441741234 0.795837 -0.239441 0.322693 0.452881 1441741234 0.795837 -0.239441 0.322693 0.452881 1441741234 0.795837 -0.239441 0.322693 0.452881 1441741234 0.795837 -0.239441 0.322693 0.452881 1441741234 0.745850 -0.257019 0.385681 0.478333 1441741234 0.745850 -0.257019 0.385681 0.478333 1441741234 0.745850 -0.257019 0.385681 0.478333 1441741234 0.745850 -0.257019 0.385681 0.478333 1441741234 0.745850 -0.257019 0.385681 0.478333 1441741234 0.687561 -0.265869 0.458069 0.496704 1441741234 0.687561 -0.265869 0.458069 0.496704 1441741234 0.687561 -0.265869 0.458069 0.496704 1441741234 0.687561 -0.265869 0.458069 0.496704 1441741234 0.687561 -0.265869 0.458069 0.496704 1441741234 0.687561 -0.265869 0.458069 0.496704 1441741234 0.634766 -0.236572 0.546631 0.492126 1441741234 0.634766 -0.236572 0.546631 0.492126 1441741234 0.634766 -0.236572 0.546631 0.492126 1441741234 0.634766 -0.236572 0.546631 0.492126 1441741234 0.634766 -0.236572 0.546631 0.492126 1441741234 0.634766 -0.236572 0.546631 0.492126 1441741234 0.634766 -0.236572 0.546631 0.492126 1441741234 0.568787 -0.217712 0.627319 0.485229 1441741234 0.568787 -0.217712 0.627319 0.485229 1441741234 0.568787 -0.217712 0.627319 0.485229 1441741234 0.568787 -0.217712 0.627319 0.485229 1441741234 0.568787 -0.217712 0.627319 0.485229 1441741234 0.568787 -0.217712 0.627319 0.485229 1441741234 0.504150 -0.186340 0.717041 0.443726 1441741234 0.504150 -0.186340 0.717041 0.443726 1441741234 0.504150 -0.186340 0.717041 0.443726 1441741234 0.504150 -0.186340 0.717041 0.443726 1441741234 0.504150 -0.186340 0.717041 0.443726 1441741234 0.504150 -0.186340 0.717041 0.443726 1441741234 0.438904 -0.145996 0.794434 0.393494 1441741234 0.438904 -0.145996 0.794434 0.393494 1441741234 0.438904 -0.145996 0.794434 0.393494 1441741234 0.438904 -0.145996 0.794434 0.393494 1441741234 0.438904 -0.145996 0.794434 0.393494 1441741234 0.438904 -0.145996 0.794434 0.393494 1441741234 0.438904 -0.145996 0.794434 0.393494 1441741234 0.363403 -0.114746 0.857361 0.345825 1441741234 0.363403 -0.114746 0.857361 0.345825 1441741234 0.363403 -0.114746 0.857361 0.345825 1441741234 0.363403 -0.114746 0.857361 0.345825 1441741234 0.363403 -0.114746 0.857361 0.345825 1441741234 0.363403 -0.114746 0.857361 0.345825 1441741234 0.289917 -0.096924 0.899536 0.311829 1441741234 0.289917 -0.096924 0.899536 0.311829 1441741234 0.289917 -0.096924 0.899536 0.311829 1441741234 0.289917 -0.096924 0.899536 0.311829 1441741234 0.289917 -0.096924 0.899536 0.311829 1441741234 0.289917 -0.096924 0.899536 0.311829 1441741234 0.229980 -0.099121 0.920349 0.300232 1441741234 0.229980 -0.099121 0.920349 0.300232 1441741234 0.229980 -0.099121 0.920349 0.300232 1441741234 0.229980 -0.099121 0.920349 0.300232 1441741234 0.229980 -0.099121 0.920349 0.300232 1441741234 0.229980 -0.099121 0.920349 0.300232 1441741234 0.229980 -0.099121 0.920349 0.300232 1441741234 0.206177 -0.129272 0.922913 0.298157 1441741234 0.206177 -0.129272 0.922913 0.298157 1441741234 0.206177 -0.129272 0.922913 0.298157 1441741234 0.206177 -0.129272 0.922913 0.298157 1441741234 0.206177 -0.129272 0.922913 0.298157 1441741234 0.206177 -0.129272 0.922913 0.298157 1441741234 0.212402 -0.217957 0.897217 0.319885 1441741234 0.212402 -0.217957 0.897217 0.319885 1441741234 0.212402 -0.217957 0.897217 0.319885 1441741234 0.212402 -0.217957 0.897217 0.319885 1441741234 0.212402 -0.217957 0.897217 0.319885 1441741234 0.212402 -0.217957 0.897217 0.319885 1441741234 0.295227 -0.352722 0.796814 0.391663 1441741234 0.295227 -0.352722 0.796814 0.391663 1441741234 0.295227 -0.352722 0.796814 0.391663 1441741234 0.295227 -0.352722 0.796814 0.391663 1441741234 0.295227 -0.352722 0.796814 0.391663 1441741234 0.295227 -0.352722 0.796814 0.391663 1441741234 0.596313 -0.379883 0.540771 0.455688 1441741234 0.596313 -0.379883 0.540771 0.455688 1441741234 0.596313 -0.379883 0.540771 0.455688 1441741234 0.596313 -0.379883 0.540771 0.455688 1441741234 0.596313 -0.379883 0.540771 0.455688 1441741234 0.596313 -0.379883 0.540771 0.455688 1441741234 0.888977 -0.181702 0.180847 0.379395 1441741234 0.888977 -0.181702 0.180847 0.379395 1441741234 0.888977 -0.181702 0.180847 0.379395 1441741234 0.888977 -0.181702 0.180847 0.379395 1441741234 0.888977 -0.181702 0.180847 0.379395 1441741234 0.888977 -0.181702 0.180847 0.379395 1441741234 0.888977 -0.181702 0.180847 0.379395 1441741234 0.832764 -0.285767 0.217896 0.421082 1441741234 0.832764 -0.285767 0.217896 0.421082 1441741234 0.832764 -0.285767 0.217896 0.421082 1441741234 0.832764 -0.285767 0.217896 0.421082 1441741234 0.832764 -0.285767 0.217896 0.421082 1441741234 0.832764 -0.285767 0.217896 0.421082 1441741234 0.862671 -0.193481 0.243713 0.398560 1441741234 0.862671 -0.193481 0.243713 0.398560 1441741234 0.862671 -0.193481 0.243713 0.398560 1441741234 0.862671 -0.193481 0.243713 0.398560 1441741234 0.862671 -0.193481 0.243713 0.398560 1441741234 0.862671 -0.193481 0.243713 0.398560 1441741234 0.846985 -0.220886 0.220581 0.430298 1441741234 0.846985 -0.220886 0.220581 0.430298 1441741234 0.846985 -0.220886 0.220581 0.430298 1441741234 0.846985 -0.220886 0.220581 0.430298 1441741234 0.846985 -0.220886 0.220581 0.430298 1441741234 0.846985 -0.220886 0.220581 0.430298 1441741235 0.846985 -0.220886 0.220581 0.430298 1441741235 0.847046 -0.218140 0.217896 0.432861 1441741235 0.847046 -0.218140 0.217896 0.432861 1441741235 0.847046 -0.218140 0.217896 0.432861 1441741235 0.847046 -0.218140 0.217896 0.432861 1441741235 0.847046 -0.218140 0.217896 0.432861 1441741235 0.847046 -0.218140 0.217896 0.432861 1441741235 0.812988 -0.252197 0.249207 0.461731 1441741235 0.812988 -0.252197 0.249207 0.461731 1441741235 0.812988 -0.252197 0.249207 0.461731 1441741235 0.812988 -0.252197 0.249207 0.461731 1441741235 0.769836 -0.264465 0.316040 0.487305 1441741235 0.769836 -0.264465 0.316040 0.487305 1441741235 0.769836 -0.264465 0.316040 0.487305 1441741235 0.769836 -0.264465 0.316040 0.487305 1441741235 0.769836 -0.264465 0.316040 0.487305 1441741235 0.769836 -0.264465 0.316040 0.487305 1441741235 0.724670 -0.251953 0.404846 0.497375 1441741235 0.724670 -0.251953 0.404846 0.497375 1441741235 0.724670 -0.251953 0.404846 0.497375 1441741235 0.724670 -0.251953 0.404846 0.497375 1441741235 0.682495 -0.212585 0.499268 0.489502 1441741235 0.682495 -0.212585 0.499268 0.489502 1441741235 0.682495 -0.212585 0.499268 0.489502 1441741235 0.682495 -0.212585 0.499268 0.489502 1441741235 0.682495 -0.212585 0.499268 0.489502 1441741235 0.682495 -0.212585 0.499268 0.489502 1441741235 0.623962 -0.189880 0.585815 0.481018 1441741235 0.623962 -0.189880 0.585815 0.481018 1441741235 0.623962 -0.189880 0.585815 0.481018 1441741235 0.623962 -0.189880 0.585815 0.481018 1441741235 0.623962 -0.189880 0.585815 0.481018 1441741235 0.623962 -0.189880 0.585815 0.481018 1441741235 0.554993 -0.159058 0.686218 0.442322 1441741235 0.554993 -0.159058 0.686218 0.442322 1441741235 0.554993 -0.159058 0.686218 0.442322 1441741235 0.554993 -0.159058 0.686218 0.442322 1441741235 0.554993 -0.159058 0.686218 0.442322 1441741235 0.554993 -0.159058 0.686218 0.442322 1441741235 0.478088 -0.125977 0.764954 0.412720 1441741235 0.478088 -0.125977 0.764954 0.412720 1441741235 0.478088 -0.125977 0.764954 0.412720 1441741235 0.478088 -0.125977 0.764954 0.412720 1441741235 0.478088 -0.125977 0.764954 0.412720 1441741235 0.395081 -0.095215 0.832642 0.376160 1441741235 0.395081 -0.095215 0.832642 0.376160 1441741235 0.395081 -0.095215 0.832642 0.376160 1441741235 0.395081 -0.095215 0.832642 0.376160 1441741235 0.395081 -0.095215 0.832642 0.376160 1441741235 0.395081 -0.095215 0.832642 0.376160 1441741235 0.395081 -0.095215 0.832642 0.376160 1441741235 0.298584 -0.067810 0.891174 0.334595 1441741235 0.298584 -0.067810 0.891174 0.334595 1441741235 0.298584 -0.067810 0.891174 0.334595 1441741235 0.298584 -0.067810 0.891174 0.334595 1441741235 0.298584 -0.067810 0.891174 0.334595 1441741235 0.202698 -0.064392 0.929138 0.302246 1441741235 0.202698 -0.064392 0.929138 0.302246 1441741235 0.202698 -0.064392 0.929138 0.302246 1441741235 0.202698 -0.064392 0.929138 0.302246 1441741235 0.202698 -0.064392 0.929138 0.302246 1441741235 0.202698 -0.064392 0.929138 0.302246 1441741235 0.202698 -0.064392 0.929138 0.302246 1441741235 0.137817 -0.106018 0.938904 0.296875 1441741235 0.137817 -0.106018 0.938904 0.296875 1441741235 0.137817 -0.106018 0.938904 0.296875 1441741235 0.137817 -0.106018 0.938904 0.296875 1441741235 0.137817 -0.106018 0.938904 0.296875 1441741235 0.137817 -0.106018 0.938904 0.296875 1441741235 0.110657 -0.198853 0.916626 0.328430 1441741235 0.110657 -0.198853 0.916626 0.328430 1441741235 0.110657 -0.198853 0.916626 0.328430 1441741235 0.110657 -0.198853 0.916626 0.328430 1441741235 0.110657 -0.198853 0.916626 0.328430 1441741235 0.110657 -0.198853 0.916626 0.328430 1441741235 0.118042 -0.342285 0.848572 0.385742 1441741235 0.118042 -0.342285 0.848572 0.385742 1441741235 0.118042 -0.342285 0.848572 0.385742 1441741235 0.118042 -0.342285 0.848572 0.385742 1441741235 0.118042 -0.342285 0.848572 0.385742 1441741235 0.118042 -0.342285 0.848572 0.385742 1441741235 0.118042 -0.342285 0.848572 0.385742 1441741235 0.340393 -0.462769 0.688232 0.442932 1441741235 0.340393 -0.462769 0.688232 0.442932 1441741235 0.340393 -0.462769 0.688232 0.442932 1441741235 0.340393 -0.462769 0.688232 0.442932 1441741235 0.340393 -0.462769 0.688232 0.442932 1441741235 0.340393 -0.462769 0.688232 0.442932 1441741235 0.738525 -0.333862 0.315674 0.493347 1441741235 0.738525 -0.333862 0.315674 0.493347 1441741235 0.738525 -0.333862 0.315674 0.493347 1441741235 0.738525 -0.333862 0.315674 0.493347 1441741235 0.738525 -0.333862 0.315674 0.493347 1441741235 0.738525 -0.333862 0.315674 0.493347 1441741235 0.831238 -0.307983 0.200195 0.417114 1441741235 0.831238 -0.307983 0.200195 0.417114 1441741235 0.831238 -0.307983 0.200195 0.417114 1441741235 0.831238 -0.307983 0.200195 0.417114 1441741235 0.831238 -0.307983 0.200195 0.417114 1441741235 0.831238 -0.307983 0.200195 0.417114 1441741235 0.831238 -0.307983 0.200195 0.417114 1441741235 0.793152 -0.354126 0.242676 0.431885 1441741235 0.793152 -0.354126 0.242676 0.431885 1441741235 0.793152 -0.354126 0.242676 0.431885 1441741235 0.793152 -0.354126 0.242676 0.431885 1441741235 0.793152 -0.354126 0.242676 0.431885 1441741235 0.793152 -0.354126 0.242676 0.431885 1441741236 0.757996 -0.389832 0.229858 0.469727 1441741236 0.757996 -0.389832 0.229858 0.469727 1441741236 0.757996 -0.389832 0.229858 0.469727 1441741236 0.757996 -0.389832 0.229858 0.469727 1441741236 0.742249 -0.399292 0.245239 0.479004 1441741236 0.742249 -0.399292 0.245239 0.479004 1441741236 0.742249 -0.399292 0.245239 0.479004 1441741236 0.742249 -0.399292 0.245239 0.479004 1441741236 0.742249 -0.399292 0.245239 0.479004 1441741236 0.742249 -0.399292 0.245239 0.479004 1441741236 0.706970 -0.390137 0.294373 0.511169 1441741236 0.706970 -0.390137 0.294373 0.511169 1441741236 0.706970 -0.390137 0.294373 0.511169 1441741236 0.706970 -0.390137 0.294373 0.511169 1441741236 0.706970 -0.390137 0.294373 0.511169 1441741236 0.706970 -0.390137 0.294373 0.511169 1441741236 0.653564 -0.368652 0.373535 0.545288 1441741236 0.653564 -0.368652 0.373535 0.545288 1441741236 0.653564 -0.368652 0.373535 0.545288 1441741236 0.653564 -0.368652 0.373535 0.545288 1441741236 0.653564 -0.368652 0.373535 0.545288 1441741236 0.653564 -0.368652 0.373535 0.545288 1441741236 0.653564 -0.368652 0.373535 0.545288 1441741236 0.588013 -0.349182 0.458862 0.567200 1441741236 0.588013 -0.349182 0.458862 0.567200 1441741236 0.588013 -0.349182 0.458862 0.567200 1441741236 0.588013 -0.349182 0.458862 0.567200 1441741236 0.588013 -0.349182 0.458862 0.567200 1441741236 0.588013 -0.349182 0.458862 0.567200 1441741236 0.588013 -0.349182 0.458862 0.567200 1441741236 0.527832 -0.310913 0.552856 0.564819 1441741236 0.527832 -0.310913 0.552856 0.564819 1441741236 0.527832 -0.310913 0.552856 0.564819 1441741236 0.527832 -0.310913 0.552856 0.564819 1441741236 0.527832 -0.310913 0.552856 0.564819 1441741236 0.527832 -0.310913 0.552856 0.564819 1441741236 0.450928 -0.291443 0.621826 0.570007 1441741236 0.450928 -0.291443 0.621826 0.570007 1441741236 0.450928 -0.291443 0.621826 0.570007 1441741236 0.450928 -0.291443 0.621826 0.570007 1441741236 0.450928 -0.291443 0.621826 0.570007 1441741236 0.450928 -0.291443 0.621826 0.570007 1441741236 0.450928 -0.291443 0.621826 0.570007 1441741236 0.386292 -0.260376 0.688354 0.555908 1441741236 0.386292 -0.260376 0.688354 0.555908 1441741236 0.386292 -0.260376 0.688354 0.555908 1441741236 0.386292 -0.260376 0.688354 0.555908 1441741236 0.386292 -0.260376 0.688354 0.555908 1441741236 0.386292 -0.260376 0.688354 0.555908 1441741236 0.340881 -0.178589 0.790894 0.475708 1441741236 0.340881 -0.178589 0.790894 0.475708 1441741236 0.340881 -0.178589 0.790894 0.475708 1441741236 0.340881 -0.178589 0.790894 0.475708 1441741236 0.340881 -0.178589 0.790894 0.475708 1441741236 0.340881 -0.178589 0.790894 0.475708 1441741236 0.340881 -0.178589 0.790894 0.475708 1441741236 0.290161 -0.110596 0.856812 0.411621 1441741236 0.290161 -0.110596 0.856812 0.411621 1441741236 0.290161 -0.110596 0.856812 0.411621 1441741236 0.290161 -0.110596 0.856812 0.411621 1441741236 0.290161 -0.110596 0.856812 0.411621 1441741236 0.290161 -0.110596 0.856812 0.411621 1441741236 0.290161 -0.110596 0.856812 0.411621 1441741236 0.239258 -0.067139 0.894653 0.371155 1441741236 0.239258 -0.067139 0.894653 0.371155 1441741236 0.239258 -0.067139 0.894653 0.371155 1441741236 0.239258 -0.067139 0.894653 0.371155 1441741236 0.239258 -0.067139 0.894653 0.371155 1441741236 0.239258 -0.067139 0.894653 0.371155 1441741236 0.181396 -0.065674 0.909119 0.369080 1441741236 0.181396 -0.065674 0.909119 0.369080 1441741236 0.181396 -0.065674 0.909119 0.369080 1441741236 0.181396 -0.065674 0.909119 0.369080 1441741236 0.181396 -0.065674 0.909119 0.369080 1441741236 0.124451 -0.105103 0.913818 0.371887 1441741236 0.124451 -0.105103 0.913818 0.371887 1441741236 0.124451 -0.105103 0.913818 0.371887 1441741236 0.124451 -0.105103 0.913818 0.371887 1441741236 0.078369 -0.188965 0.902344 0.379333 1441741236 0.078369 -0.188965 0.902344 0.379333 1441741236 0.078369 -0.188965 0.902344 0.379333 1441741236 0.078369 -0.188965 0.902344 0.379333 1441741236 0.078369 -0.188965 0.902344 0.379333 1441741236 0.078369 -0.188965 0.902344 0.379333 1441741236 0.078369 -0.188965 0.902344 0.379333 1441741236 0.099976 -0.335815 0.847839 0.397949 1441741236 0.099976 -0.335815 0.847839 0.397949 1441741236 0.099976 -0.335815 0.847839 0.397949 1441741236 0.099976 -0.335815 0.847839 0.397949 1441741236 0.099976 -0.335815 0.847839 0.397949 1441741236 0.099976 -0.335815 0.847839 0.397949 1441741236 0.388672 -0.442261 0.671692 0.449585 1441741236 0.388672 -0.442261 0.671692 0.449585 1441741236 0.388672 -0.442261 0.671692 0.449585 1441741236 0.388672 -0.442261 0.671692 0.449585 1441741236 0.388672 -0.442261 0.671692 0.449585 1441741236 0.388672 -0.442261 0.671692 0.449585 1441741236 0.823425 -0.199890 0.246521 0.470276 1441741236 0.823425 -0.199890 0.246521 0.470276 1441741236 0.823425 -0.199890 0.246521 0.470276 1441741236 0.823425 -0.199890 0.246521 0.470276 1441741236 0.823425 -0.199890 0.246521 0.470276 1441741236 0.823425 -0.199890 0.246521 0.470276 1441741236 0.851563 -0.234985 0.191528 0.427673 1441741236 0.851563 -0.234985 0.191528 0.427673 1441741236 0.851563 -0.234985 0.191528 0.427673 1441741236 0.851563 -0.234985 0.191528 0.427673 1441741236 0.851563 -0.234985 0.191528 0.427673 1441741236 
0.734009 -0.167603 -0.655029 0.063477 1441741239 0.734009 -0.167603 -0.655029 0.063477 1441741239 0.734009 -0.167603 -0.655029 0.063477 1441741239 0.734009 -0.167603 -0.655029 0.063477 1441741239 0.734009 -0.167603 -0.655029 0.063477 1441741239 0.733826 -0.162598 -0.656372 0.065613 1441741239 0.733826 -0.162598 -0.656372 0.065613 1441741239 0.733826 -0.162598 -0.656372 0.065613 1441741239 0.733826 -0.162598 -0.656372 0.065613 1441741239 0.733826 -0.162598 -0.656372 0.065613 1441741239 0.733826 -0.162598 -0.656372 0.065613 1441741239 0.733826 -0.162598 -0.656372 0.065613 1441741239 0.736145 -0.133179 -0.657227 0.091492 1441741239 0.736145 -0.133179 -0.657227 0.091492 1441741239 0.736145 -0.133179 -0.657227 0.091492 1441741239 0.736145 -0.133179 -0.657227 0.091492 1441741239 0.736145 -0.133179 -0.657227 0.091492 1441741239 0.736145 -0.133179 -0.657227 0.091492 1441741239 0.741394 -0.100586 -0.651672 0.124817 1441741239 0.741394 -0.100586 -0.651672 0.124817 1441741239 0.741394 -0.100586 -0.651672 0.124817 1441741239 0.741394 -0.100586 -0.651672 0.124817 1441741239 0.741394 -0.100586 -0.651672 0.124817 1441741239 0.741394 -0.100586 -0.651672 0.124817 1441741239 0.746643 -0.094910 -0.643066 0.141296 1441741239 0.746643 -0.094910 -0.643066 0.141296 1441741239 0.746643 -0.094910 -0.643066 0.141296 1441741239 0.746643 -0.094910 -0.643066 0.141296 1441741239 0.746643 -0.094910 -0.643066 0.141296 1441741239 0.746643 -0.094910 -0.643066 0.141296 1441741239 0.749390 -0.100098 -0.638000 0.146179 1441741239 0.749390 -0.100098 -0.638000 0.146179 1441741239 0.749390 -0.100098 -0.638000 0.146179 1441741239 0.749390 -0.100098 -0.638000 0.146179 1441741239 0.749390 -0.100098 -0.638000 0.146179 1441741239 0.749390 -0.100098 -0.638000 0.146179 1441741239 0.749390 -0.100098 -0.638000 0.146179 1441741239 0.750671 -0.100830 -0.635437 0.150085 1441741239 0.750671 -0.100830 -0.635437 0.150085 1441741239 0.750671 -0.100830 -0.635437 0.150085 1441741239 0.750671 -0.100830 -0.635437 0.150085 1441741239 0.750671 -0.100830 -0.635437 0.150085 1441741239 0.750671 -0.100830 -0.635437 0.150085 1441741239 0.750916 -0.101196 -0.633911 0.155029 1441741239 0.750916 -0.101196 -0.633911 0.155029 1441741239 0.750916 -0.101196 -0.633911 0.155029 1441741239 0.750916 -0.101196 -0.633911 0.155029 1441741239 0.750916 -0.101196 -0.633911 0.155029 1441741239 0.750916 -0.101196 -0.633911 0.155029 1441741239 0.752075 -0.103271 -0.630493 0.161682 1441741239 0.752075 -0.103271 -0.630493 0.161682 1441741239 0.752075 -0.103271 -0.630493 0.161682 1441741239 0.752075 -0.103271 -0.630493 0.161682 1441741239 0.755676 -0.113159 -0.624084 0.163086 1441741239 0.755676 -0.113159 -0.624084 0.163086 1441741239 0.755676 -0.113159 -0.624084 0.163086 1441741239 0.755676 -0.113159 -0.624084 0.163086 1441741239 0.755676 -0.113159 -0.624084 0.163086 1441741239 0.755676 -0.113159 -0.624084 0.163086 1441741239 0.760254 -0.136597 -0.617004 0.150391 1441741239 0.760254 -0.136597 -0.617004 0.150391 1441741239 0.760254 -0.136597 -0.617004 0.150391 1441741239 0.760254 -0.136597 -0.617004 0.150391 1441741240 0.760254 -0.136597 -0.617004 0.150391 1441741240 0.760254 -0.136597 -0.617004 0.150391 1441741240 0.753052 -0.171021 -0.624817 0.115051 1441741240 0.753052 -0.171021 -0.624817 0.115051 1441741240 0.753052 -0.171021 -0.624817 0.115051 1441741240 0.753052 -0.171021 -0.624817 0.115051 1441741240 0.753052 -0.171021 -0.624817 0.115051 1441741240 0.753052 -0.171021 -0.624817 0.115051 1441741240 0.739929 -0.193298 -0.638550 0.085999 1441741240 0.739929 -0.193298 -0.638550 0.085999 1441741240 0.739929 -0.193298 -0.638550 0.085999 1441741240 0.739929 -0.193298 -0.638550 0.085999 1441741240 0.739929 -0.193298 -0.638550 0.085999 1441741240 0.739929 -0.193298 -0.638550 0.085999 1441741240 0.730896 -0.195251 -0.650452 0.067322 1441741240 0.730896 -0.195251 -0.650452 0.067322 1441741240 0.730896 -0.195251 -0.650452 0.067322 1441741240 0.730896 -0.195251 -0.650452 0.067322 1441741240 0.730896 -0.195251 -0.650452 0.067322 1441741240 0.730896 -0.195251 -0.650452 0.067322 1441741240 0.728271 -0.203186 -0.653625 0.034241 1441741240 0.728271 -0.203186 -0.653625 0.034241 1441741240 0.728271 -0.203186 -0.653625 0.034241 1441741240 0.728271 -0.203186 -0.653625 0.034241 1441741240 0.728271 -0.203186 -0.653625 0.034241 1441741240 0.728271 -0.203186 -0.653625 0.034241 1441741240 0.722961 -0.235901 -0.649231 -0.013550 1441741240 0.722961 -0.235901 -0.649231 -0.013550 1441741240 0.722961 -0.235901 -0.649231 -0.013550 1441741240 0.722961 -0.235901 -0.649231 -0.013550 1441741240 0.722961 -0.235901 -0.649231 -0.013550 1441741240 0.722961 -0.235901 -0.649231 -0.013550 1441741240 0.722961 -0.235901 -0.649231 -0.013550 1441741240 0.713135 -0.328979 -0.609924 -0.105957 1441741240 0.713135 -0.328979 -0.609924 -0.105957 1441741240 0.713135 -0.328979 -0.609924 -0.105957 1441741240 0.713135 -0.328979 -0.609924 -0.105957 1441741240 0.713135 -0.328979 -0.609924 -0.105957 1441741240 0.713135 -0.328979 -0.609924 -0.105957 1441741240 0.713135 -0.328979 -0.609924 -0.105957 1441741240 0.677307 -0.439697 -0.563721 -0.173828 1441741240 0.677307 -0.439697 -0.563721 -0.173828 1441741240 0.677307 -0.439697 -0.563721 -0.173828 1441741240 0.677307 -0.439697 -0.563721 -0.173828 1441741240 0.677307 -0.439697 -0.563721 -0.173828 1441741240 0.677307 -0.439697 -0.563721 -0.173828 1441741240 0.675659 -0.449097 -0.557922 -0.174622 1441741240 0.675659 -0.449097 -0.557922 -0.174622 1441741240 0.675659 -0.449097 -0.557922 -0.174622 1441741240 0.675659 -0.449097 -0.557922 -0.174622 1441741240 0.693237 -0.398499 -0.582520 -0.145996 1441741240 0.693237 -0.398499 -0.582520 -0.145996 1441741240 0.693237 -0.398499 -0.582520 -0.145996 1441741240 0.693237 -0.398499 -0.582520 -0.145996 1441741240 0.693237 -0.398499 -0.582520 -0.145996 1441741240 0.693237 -0.398499 -0.582520 -0.145996 1441741240 0.708313 -0.358704 -0.598328 -0.107849 1441741240 0.708313 -0.358704 -0.598328 -0.107849 1441741240 0.708313 -0.358704 -0.598328 -0.107849 1441741240 0.708313 -0.358704 -0.598328 -0.107849 1441741240 0.708313 -0.358704 -0.598328 -0.107849 1441741240 0.708313 -0.358704 -0.598328 -0.107849 1441741240 0.723938 -0.300049 -0.618469 -0.058472 1441741240 0.723938 -0.300049 -0.618469 -0.058472 1441741240 0.723938 -0.300049 -0.618469 -0.058472 1441741240 0.723938 -0.300049 -0.618469 -0.058472 1441741240 0.723938 -0.300049 -0.618469 -0.058472 1441741240 0.723938 -0.300049 -0.618469 -0.058472 1441741240 0.733765 -0.244507 -0.633850 -0.003967 1441741240 0.733765 -0.244507 -0.633850 -0.003967 1441741240 0.733765 -0.244507 -0.633850 -0.003967 1441741240 0.733765 -0.244507 -0.633850 -0.003967 1441741240 0.733765 -0.244507 -0.633850 -0.003967 1441741240 0.733765 -0.244507 -0.633850 -0.003967 1441741240 0.736938 -0.193359 -0.644958 0.059875 1441741240 0.736938 -0.193359 -0.644958 0.059875 1441741240 0.736938 -0.193359 -0.644958 0.059875 1441741240 0.736938 -0.193359 -0.644958 0.059875 1441741240 0.736938 -0.193359 -0.644958 0.059875 1441741240 0.736938 -0.193359 -0.644958 0.059875 1441741240 0.736938 -0.193359 -0.644958 0.059875 1441741240 0.734924 -0.148682 -0.650757 0.119568 1441741240 0.734924 -0.148682 -0.650757 0.119568 1441741240 0.734924 -0.148682 -0.650757 0.119568 1441741240 0.734924 -0.148682 -0.650757 0.119568 1441741240 0.734924 -0.148682 -0.650757 0.119568 1441741240 0.734924 -0.148682 -0.650757 0.119568 1441741240 0.730896 -0.113464 -0.653442 0.161011 1441741240 0.730896 -0.113464 -0.653442 0.161011 1441741240 0.730896 -0.113464 -0.653442 0.161011 1441741240 0.730896 -0.113464 -0.653442 0.161011 1441741240 0.730896 -0.113464 -0.653442 0.161011 1441741240 0.730896 -0.113464 -0.653442 0.161011 1441741240 0.730896 -0.113464 -0.653442 0.161011 1441741240 0.727539 -0.084412 -0.654236 0.188477 1441741240 0.727539 -0.084412 -0.654236 0.188477 1441741240 0.727539 -0.084412 -0.654236 0.188477 1441741240 0.727539 -0.084412 -0.654236 0.188477 1441741240 0.727539 -0.084412 -0.654236 0.188477 1441741240 0.727539 -0.084412 -0.654236 0.188477 1441741240 0.726624 -0.061646 -0.650391 0.212524 1441741240 0.726624 -0.061646 -0.650391 0.212524 1441741240 0.726624 -0.061646 -0.650391 0.212524 1441741240 0.726624 -0.061646 -0.650391 0.212524 1441741240 0.726624 -0.061646 -0.650391 0.212524 1441741240 0.726624 -0.061646 -0.650391 0.212524 1441741240 0.726624 -0.061646 -0.650391 0.212524 1441741240 0.730225 -0.063354 -0.641235 0.227173 1441741240 0.730225 -0.063354 -0.641235 0.227173 1441741240 0.730225 -0.063354 -0.641235 0.227173 1441741240 0.730225 -0.063354 -0.641235 0.227173 1441741240 0.730225 -0.063354 -0.641235 0.227173 1441741241 0.730225 -0.063354 -0.641235 0.227173 1441741241 0.733276 -0.101013 -0.633667 0.224792 1441741241 0.733276 -0.101013 -0.633667 0.224792 1441741241 0.733276 -0.101013 -0.633667 0.224792 1441741241 0.733276 -0.101013 -0.633667 0.224792 1441741241 0.733276 -0.101013 -0.633667 0.224792 1441741241 0.733276 -0.101013 -0.633667 0.224792 1441741241 0.733765 -0.154846 -0.626892 0.211182 1441741241 0.733765 -0.154846 -0.626892 0.211182 1441741241 0.733765 -0.154846 -0.626892 0.211182 1441741241 0.733765 -0.154846 -0.626892 0.211182 1441741241 0.733765 -0.154846 -0.626892 0.211182 1441741241 0.733765 -0.154846 -0.626892 0.211182 1441741241 0.736084 -0.205688 -0.616760 0.188416 1441741241 0.736084 -0.205688 -0.616760 0.188416 1441741241 0.736084 -0.205688 -0.616760 0.188416 1441741241 0.736084 -0.205688 -0.616760 0.188416 1441741241 0.736084 -0.205688 -0.616760 0.188416 1441741241 0.741821 -0.245239 -0.604675 0.154846 1441741241 0.741821 -0.245239 -0.604675 0.154846 1441741241 0.741821 -0.245239 -0.604675 0.154846 1441741241 0.741821 -0.245239 -0.604675 0.154846 1441741241 0.741821 -0.245239 -0.604675 0.154846 1441741241 0.741821 -0.245239 -0.604675 0.154846 1441741241 0.746887 -0.294739 -0.586792 0.104614 1441741241 0.746887 -0.294739 -0.586792 0.104614 1441741241 0.746887 -0.294739 -0.586792 0.104614 1441741241 0.746887 -0.294739 -0.586792 0.104614 1441741241 0.746887 -0.294739 -0.586792 0.104614 1441741241 0.746887 -0.294739 -0.586792 0.104614 1441741241 0.730957 -0.379395 -0.566162 0.034973 1441741241 0.730957 -0.379395 -0.566162 0.034973 1441741241 0.730957 -0.379395 -0.566162 0.034973 1441741241 0.730957 -0.379395 -0.566162 0.034973 1441741241 0.730957 -0.379395 -0.566162 0.034973 1441741241 0.730957 -0.379395 -0.566162 0.034973 1441741241 0.691223 -0.485657 -0.532654 -0.051575 1441741241 0.691223 -0.485657 -0.532654 -0.051575 1441741241 0.691223 -0.485657 -0.532654 -0.051575 1441741241 0.691223 -0.485657 -0.532654 -0.051575 1441741241 0.654114 -0.555115 -0.499023 -0.122559 1441741241 0.654114 -0.555115 -0.499023 -0.122559 1441741241 0.654114 -0.555115 -0.499023 -0.122559 1441741241 0.654114 -0.555115 -0.499023 -0.122559 1441741241 0.654114 -0.555115 -0.499023 -0.122559 1441741241 0.654114 -0.555115 -0.499023 -0.122559 1441741241 0.654114 -0.555115 -0.499023 -0.122559 1441741241 0.654053 -0.550171 -0.501282 -0.135193 1441741241 0.654053 -0.550171 -0.501282 -0.135193 1441741241 0.654053 -0.550171 -0.501282 -0.135193 1441741241 0.654053 -0.550171 -0.501282 -0.135193 1441741241 0.654053 -0.550171 -0.501282 -0.135193 1441741241 0.654053 -0.550171 -0.501282 -0.135193 1441741241 0.669983 -0.512878 -0.520630 -0.130371 1441741241 0.669983 -0.512878 -0.520630 -0.130371 1441741241 0.669983 -0.512878 -0.520630 -0.130371 1441741241 0.669983 -0.512878 -0.520630 -0.130371 1441741241 0.669983 -0.512878 -0.520630 -0.130371 1441741241 0.669983 -0.512878 -0.520630 -0.130371 1441741241 0.672729 -0.491821 -0.538513 -0.124756 1441741241 0.672729 -0.491821 -0.538513 -0.124756 1441741241 0.672729 -0.491821 -0.538513 -0.124756 1441741241 0.672729 -0.491821 -0.538513 -0.124756 1441741241 0.672729 -0.491821 -0.538513 -0.124756 1441741241 0.672729 -0.491821 -0.538513 -0.124756 1441741241 0.684265 -0.455505 -0.561340 -0.096191 1441741241 0.684265 -0.455505 -0.561340 -0.096191 1441741241 0.684265 -0.455505 -0.561340 -0.096191 1441741241 0.684265 -0.455505 -0.561340 -0.096191 1441741241 0.684265 -0.455505 -0.561340 -0.096191 1441741241 0.684265 -0.455505 -0.561340 -0.096191 1441741241 0.684265 -0.455505 -0.561340 -0.096191 1441741241 0.706848 -0.379822 -0.595459 -0.039246 1441741241 0.706848 -0.379822 -0.595459 -0.039246 1441741241 0.706848 -0.379822 -0.595459 -0.039246 1441741241 0.706848 -0.379822 -0.595459 -0.039246 1441741241 0.706848 -0.379822 -0.595459 -0.039246 1441741241 0.706848 -0.379822 -0.595459 -0.039246 1441741241 0.725891 -0.283203 -0.626343 0.023987 1441741241 0.725891 -0.283203 -0.626343 0.023987 1441741241 0.725891 -0.283203 -0.626343 0.023987 1441741241 0.725891 -0.283203 -0.626343 0.023987 1441741241 0.725891 -0.283203 -0.626343 0.023987 1441741241 0.725891 -0.283203 -0.626343 0.023987 1441741241 0.734436 -0.199646 -0.644226 0.075867 1441741241 0.734436 -0.199646 -0.644226 0.075867 1441741241 0.734436 -0.199646 -0.644226 0.075867 1441741241 0.734436 -0.199646 -0.644226 0.075867 1441741241 0.734436 -0.199646 -0.644226 0.075867 1441741241 0.734436 -0.199646 -0.644226 0.075867 1441741241 0.734436 -0.199646 -0.644226 0.075867 1441741241 0.731567 -0.134155 -0.658386 0.115662 1441741241 0.731567 -0.134155 -0.658386 0.115662 1441741241 0.731567 -0.134155 -0.658386 0.115662 1441741241 0.731567 -0.134155 -0.658386 0.115662 1441741241 0.731567 -0.134155 -0.658386 0.115662 1441741241 0.731567 -0.134155 -0.658386 0.115662 1441741241 0.731567 -0.134155 -0.658386 0.115662 1441741241 0.727417 -0.093384 -0.664307 0.144226 1441741241 0.727417 -0.093384 -0.664307 0.144226 1441741241 0.727417 -0.093384 -0.664307 0.144226 1441741241 0.727417 -0.093384 -0.664307 0.144226 1441741241 0.727417 -0.093384 -0.664307 0.144226 1441741241 0.727417 -0.093384 -0.664307 0.144226 1441741241 0.725769 -0.058472 -0.662964 0.174072 1441741241 0.725769 -0.058472 -0.662964 0.174072 1441741241 0.725769 -0.058472 -0.662964 0.174072 1441741241 0.725769 -0.058472 -0.662964 0.174072 1441741241 0.725769 -0.058472 -0.662964 0.174072 1441741241 0.725769 -0.058472 -0.662964 0.174072 1441741241 0.727966 -0.039978 -0.655579 0.196655 1441741242 0.727966 -0.039978 -0.655579 0.196655 1441741242 0.727966 -0.039978 -0.655579 0.196655 1441741242 0.727966 -0.039978 -0.655579 0.196655 1441741242 0.727966 -0.039978 -0.655579 0.196655 1441741242 0.727966 -0.039978 -0.655579 0.196655 1441741242 0.733337 -0.049500 -0.645203 0.208496 1441741242 0.733337 -0.049500 -0.645203 0.208496 1441741242 0.733337 -0.049500 -0.645203 0.208496 1441741242 0.733337 -0.049500 -0.645203 0.208496 1441741242 0.733337 -0.049500 -0.645203 0.208496 1441741242 0.733337 -0.049500 -0.645203 0.208496 1441741242 0.733337 -0.049500 -0.645203 0.208496 1441741242 0.740906 -0.087524 -0.633240 0.205933 1441741242 0.740906 -0.087524 -0.633240 0.205933 1441741242 0.740906 -0.087524 -0.633240 0.205933 1441741242 0.740906 -0.087524 -0.633240 0.205933 1441741242 0.740906 -0.087524 -0.633240 0.205933 1441741242 0.740906 -0.087524 -0.633240 0.205933 1441741242 0.746826 -0.147095 -0.621399 0.185669 1441741242 0.746826 -0.147095 -0.621399 0.185669 1441741242 0.746826 -0.147095 -0.621399 0.185669 1441741242 0.746826 -0.147095 -0.621399 0.185669 1441741242 0.746826 -0.147095 -0.621399 0.185669 1441741242 0.746826 -0.147095 -0.621399 0.185669 1441741242 0.750000 -0.204468 -0.608948 0.157776 1441741242 0.750000 -0.204468 -0.608948 0.157776 1441741242 0.750000 -0.204468 -0.608948 0.157776 1441741242 0.750000 -0.204468 -0.608948 0.157776 1441741242 0.750000 -0.204468 -0.608948 0.157776 1441741242 0.750000 -0.204468 -0.608948 0.157776 1441741242 0.757019 -0.238586 -0.593445 0.133301 1441741242 0.757019 -0.238586 -0.593445 0.133301 1441741242 0.757019 -0.238586 -0.593445 0.133301 1441741242 0.757019 -0.238586 -0.593445 0.133301 1441741242 0.757019 -0.238586 -0.593445 0.133301 1441741242 0.757019 -0.238586 -0.593445 0.133301 1441741242 0.757019 -0.238586 -0.593445 0.133301 1441741242 0.766541 -0.267761 -0.573975 0.106201 1441741242 0.766541 -0.267761 -0.573975 0.106201 1441741242 0.766541 -0.267761 -0.573975 0.106201 1441741242 0.766541 -0.267761 -0.573975 0.106201 1441741242 0.766541 -0.267761 -0.573975 0.106201 1441741242 0.766541 -0.267761 -0.573975 0.106201 1441741242 0.760376 -0.335999 -0.553345 0.051880 1441741242 0.760376 -0.335999 -0.553345 0.051880 1441741242 0.760376 -0.335999 -0.553345 0.051880 1441741242 0.760376 -0.335999 -0.553345 0.051880 1441741242 0.760376 -0.335999 -0.553345 0.051880 1441741242 0.760376 -0.335999 -0.553345 0.051880 1441741242 0.723389 -0.427124 -0.541809 -0.027222 1441741242 0.723389 -0.427124 -0.541809 -0.027222 1441741242 0.723389 -0.427124 -0.541809 -0.027222 1441741242 0.723389 -0.427124 -0.541809 -0.027222 1441741242 0.723389 -0.427124 -0.541809 -0.027222 1441741242 0.723389 -0.427124 -0.541809 -0.027222 1441741242 0.656006 -0.524292 -0.528320 -0.125305 1441741242 0.656006 -0.524292 -0.528320 -0.125305 1441741242 0.656006 -0.524292 -0.528320 -0.125305 1441741242 0.656006 -0.524292 -0.528320 -0.125305 1441741242 0.656006 -0.524292 -0.528320 -0.125305 1441741242 0.656006 -0.524292 -0.528320 -0.125305 1441741242 0.664490 -0.529175 -0.506042 -0.149536 1441741242 0.664490 -0.529175 -0.506042 -0.149536 1441741242 0.664490 -0.529175 -0.506042 -0.149536 1441741242 0.664490 -0.529175 -0.506042 -0.149536 1441741242 0.664490 -0.529175 -0.506042 -0.149536 1441741242 0.664490 -0.529175 -0.506042 -0.149536 1441741242 0.708313 -0.458191 -0.524414 -0.115723 1441741242 0.708313 -0.458191 -0.524414 -0.115723 1441741242 0.708313 -0.458191 -0.524414 -0.115723 1441741242 0.708313 -0.458191 -0.524414 -0.115723 1441741242 0.708313 -0.458191 -0.524414 -0.115723 1441741242 0.708313 -0.458191 -0.524414 -0.115723 1441741242 0.708313 -0.458191 -0.524414 -0.115723 1441741242 0.731750 -0.374146 -0.565552 -0.068420 1441741242 0.731750 -0.374146 -0.565552 -0.068420 1441741242 0.731750 -0.374146 -0.565552 -0.068420 1441741242 0.731750 -0.374146 -0.565552 -0.068420 1441741242 0.731750 -0.374146 -0.565552 -0.068420 1441741242 0.731750 -0.374146 -0.565552 -0.068420 1441741242 0.733032 -0.325073 -0.596497 -0.034241 1441741242 0.733032 -0.325073 -0.596497 -0.034241 1441741242 0.733032 -0.325073 -0.596497 -0.034241 1441741242 0.733032 -0.325073 -0.596497 -0.034241 1441741242 0.733032 -0.325073 -0.596497 -0.034241 1441741242 0.733032 -0.325073 -0.596497 -0.034241 1441741242 0.731079 -0.284790 -0.620056 -0.003357 1441741242 0.731079 -0.284790 -0.620056 -0.003357 1441741242 0.731079 -0.284790 -0.620056 -0.003357 1441741242 0.731079 -0.284790 -0.620056 -0.003357 1441741242 0.731079 -0.284790 -0.620056 -0.003357 1441741242 0.731079 -0.284790 -0.620056 -0.003357 1441741242 0.733337 -0.240662 -0.635010 0.031982 1441741242 0.733337 -0.240662 -0.635010 0.031982 1441741242 0.733337 -0.240662 -0.635010 0.031982 1441741242 0.733337 -0.240662 -0.635010 0.031982 1441741242 0.733337 -0.240662 -0.635010 0.031982 1441741242 0.733337 -0.240662 -0.635010 0.031982 1441741242 0.733337 -0.240662 -0.635010 0.031982 1441741242 0.733398 -0.185364 -0.649414 0.077271 1441741242 0.733398 -0.185364 -0.649414 0.077271 1441741242 0.733398 -0.185364 -0.649414 0.077271 1441741242 0.733398 -0.185364 -0.649414 0.077271 1441741242 0.733398 -0.185364 -0.649414 0.077271 1441741242 0.733398 -0.185364 -0.649414 0.077271 1441741242 0.730164 -0.119080 -0.659485 0.133240 1441741242 0.730164 -0.119080 -0.659485 0.133240 1441741242 0.730164 -0.119080 -0.659485 0.133240 1441741242 0.730164 -0.119080 -0.659485 0.133240 1441741242 0.730164 -0.119080 -0.659485 0.133240 1441741242 0.730164 -0.119080 -0.659485 0.133240 1441741242 0.720337 -0.050354 -0.665100 0.190247 1441741243 0.720337 -0.050354 -0.665100 0.190247 1441741243 0.720337 -0.050354 -0.665100 0.190247 1441741243 0.720337 -0.050354 -0.665100 0.190247 1441741243 0.720337 -0.050354 -0.665100 0.190247 1441741243 0.720337 -0.050354 -0.665100 0.190247 1441741243 0.706055 0.002686 -0.666748 0.238525 1441741243 0.706055 0.002686 -0.666748 0.238525 1441741243 0.706055 0.002686 -0.666748 0.238525 1441741243 0.706055 0.002686 -0.666748 0.238525 1441741243 0.679199 0.085510 -0.664307 0.300171 1441741243 0.679199 0.085510 -0.664307 0.300171 1441741243 0.679199 0.085510 -0.664307 0.300171 1441741243 0.679199 0.085510 -0.664307 0.300171 1441741243 0.679199 0.085510 -0.664307 0.300171 1441741243 0.679199 0.085510 -0.664307 0.300171 1441741243 0.654236 0.166260 -0.651855 0.345520 1441741243 0.654236 0.166260 -0.651855 0.345520 1441741243 0.654236 0.166260 -0.651855 0.345520 1441741243 0.654236 0.166260 -0.651855 0.345520 1441741243 0.654236 0.166260 -0.651855 0.345520 1441741243 0.654236 0.166260 -0.651855 0.345520 1441741243 0.656311 0.159973 -0.652527 0.343384 1441741243 0.656311 0.159973 -0.652527 0.343384 1441741243 0.656311 0.159973 -0.652527 0.343384 1441741243 0.656311 0.159973 -0.652527 0.343384 1441741243 0.656311 0.159973 -0.652527 0.343384 1441741243 0.656311 0.159973 -0.652527 0.343384 1441741243 0.656311 0.159973 -0.652527 0.343384 1441741243 0.667908 0.128357 -0.657104 0.324890 1441741243 0.667908 0.128357 -0.657104 0.324890 1441741243 0.667908 0.128357 -0.657104 0.324890 1441741243 0.667908 0.128357 -0.657104 0.324890 1441741243 0.667908 0.128357 -0.657104 0.324890 1441741243 0.667908 0.128357 -0.657104 0.324890 1441741243 0.687073 0.077026 -0.661133 0.291321 1441741243 0.687073 0.077026 -0.661133 0.291321 1441741243 0.687073 0.077026 -0.661133 0.291321 1441741243 0.687073 0.077026 -0.661133 0.291321 1441741243 0.687073 0.077026 -0.661133 0.291321 1441741243 0.687073 0.077026 -0.661133 0.291321 1441741243 0.712097 0.031189 -0.654175 0.253052 1441741243 0.712097 0.031189 -0.654175 0.253052 1441741243 0.712097 0.031189 -0.654175 0.253052 1441741243 0.712097 0.031189 -0.654175 0.253052 1441741243 0.712097 0.031189 -0.654175 0.253052 1441741243 0.738403 -0.014221 -0.644775 0.197083 1441741243 0.738403 -0.014221 -0.644775 0.197083 1441741243 0.738403 -0.014221 -0.644775 0.197083 1441741243 0.738403 -0.014221 -0.644775 0.197083 1441741243 0.738403 -0.014221 -0.644775 0.197083 1441741243 0.738403 -0.014221 -0.644775 0.197083 1441741243 0.738403 -0.014221 -0.644775 0.197083 1441741243 0.759216 -0.056763 -0.627258 0.164124 1441741243 0.759216 -0.056763 -0.627258 0.164124 1441741243 0.759216 -0.056763 -0.627258 0.164124 1441741243 0.759216 -0.056763 -0.627258 0.164124 1441741243 0.770203 -0.091553 -0.616394 0.135864 1441741243 0.770203 -0.091553 -0.616394 0.135864 1441741243 0.770203 -0.091553 -0.616394 0.135864 1441741243 0.770203 -0.091553 -0.616394 0.135864 1441741243 0.770203 -0.091553 -0.616394 0.135864 1441741243 0.770203 -0.091553 -0.616394 0.135864 1441741243 0.765259 -0.170654 -0.617920 0.058899 1441741243 0.765259 -0.170654 -0.617920 0.058899 1441741243 0.765259 -0.170654 -0.617920 0.058899 1441741243 0.765259 -0.170654 -0.617920 0.058899 1441741243 0.765259 -0.170654 -0.617920 0.058899 1441741243 0.752686 -0.220154 -0.620300 0.014526 1441741243 0.752686 -0.220154 -0.620300 0.014526 1441741243 0.752686 -0.220154 -0.620300 0.014526 1441741243 0.752686 -0.220154 -0.620300 0.014526 1441741243 0.752686 -0.220154 -0.620300 0.014526 1441741243 0.752686 -0.220154 -0.620300 0.014526 1441741243 0.753540 -0.200073 -0.626099 0.015259 1441741243 0.753540 -0.200073 -0.626099 0.015259 1441741243 0.753540 -0.200073 -0.626099 0.015259 1441741243 0.753540 -0.200073 -0.626099 0.015259 1441741243 0.753540 -0.200073 -0.626099 0.015259 1441741243 0.753540 -0.200073 -0.626099 0.015259 1441741243 0.753540 -0.200073 -0.626099 0.015259 1441741243 0.744751 -0.203125 -0.635498 0.014954 1441741243 0.744751 -0.203125 -0.635498 0.014954 1441741243 0.744751 -0.203125 -0.635498 0.014954 1441741243 0.744751 -0.203125 -0.635498 0.014954 1441741243 0.744751 -0.203125 -0.635498 0.014954 1441741243 0.744751 -0.203125 -0.635498 0.014954 1441741243 0.742004 -0.177002 -0.645081 0.044128 1441741243 0.742004 -0.177002 -0.645081 0.044128 1441741243 0.742004 -0.177002 -0.645081 0.044128 1441741243 0.742004 -0.177002 -0.645081 0.044128 1441741243 0.742004 -0.177002 -0.645081 0.044128 1441741243 0.742004 -0.177002 -0.645081 0.044128 1441741243 0.740234 -0.137939 -0.652405 0.085815 1441741243 0.740234 -0.137939 -0.652405 0.085815 1441741243 0.740234 -0.137939 -0.652405 0.085815 1441741243 0.740234 -0.137939 -0.652405 0.085815 1441741243 0.736023 -0.101196 -0.657166 0.127136 1441741243 0.736023 -0.101196 -0.657166 0.127136 1441741243 0.736023 -0.101196 -0.657166 0.127136 1441741243 0.736023 -0.101196 -0.657166 0.127136 1441741243 0.736023 -0.101196 -0.657166 0.127136 1441741243 0.736023 -0.101196 -0.657166 0.127136 1441741243 0.729492 -0.067566 -0.660217 0.165405 1441741243 0.729492 -0.067566 -0.660217 0.165405 1441741243 0.729492 -0.067566 -0.660217 0.165405 1441741244 0.729492 -0.067566 -0.660217 0.165405 1441741244 0.729492 -0.067566 -0.660217 0.165405 1441741244 0.729492 -0.067566 -0.660217 0.165405 1441741244 0.729492 -0.067566 -0.660217 0.165405 1441741244 0.720764 -0.047974 -0.664124 0.192749 1441741244 0.720764 -0.047974 -0.664124 0.192749 1441741244 0.720764 -0.047974 -0.664124 0.192749 1441741244 0.720764 -0.047974 -0.664124 0.192749 1441741244 0.720764 -0.047974 -0.664124 0.192749 1441741244 0.720764 -0.047974 -0.664124 0.192749 1441741244 0.712219 -0.030273 -0.666321 0.218689 1441741244 0.712219 -0.030273 -0.666321 0.218689 1441741244 0.712219 -0.030273 -0.666321 0.218689 1441741244 0.712219 -0.030273 -0.666321 0.218689 1441741244 0.712219 -0.030273 -0.666321 0.218689 1441741244 0.707092 -0.010010 -0.664551 0.241394 1441741244 0.707092 -0.010010 -0.664551 0.241394 1441741244 0.707092 -0.010010 -0.664551 0.241394 1441741244 0.707092 -0.010010 -0.664551 0.241394 1441741244 0.707092 -0.010010 -0.664551 0.241394 1441741244 0.707092 -0.010010 -0.664551 0.241394 1441741244 0.705627 -0.003784 -0.663330 0.249207 1441741244 0.705627 -0.003784 -0.663330 0.249207 1441741244 0.705627 -0.003784 -0.663330 0.249207 1441741244 0.705627 -0.003784 -0.663330 0.249207 1441741244 0.705627 -0.003784 -0.663330 0.249207 1441741244 0.705627 -0.003784 -0.663330 0.249207 1441741244 0.705627 -0.003784 -0.663330 0.249207 1441741244 0.711426 -0.019592 -0.659607 0.241699 1441741244 0.711426 -0.019592 -0.659607 0.241699 1441741244 0.711426 -0.019592 -0.659607 0.241699 1441741244 0.711426 -0.019592 -0.659607 0.241699 1441741244 0.711426 -0.019592 -0.659607 0.241699 1441741244 0.711426 -0.019592 -0.659607 0.241699 1441741244 0.721069 -0.063354 -0.654297 0.218872 1441741244 0.721069 -0.063354 -0.654297 0.218872 1441741244 0.721069 -0.063354 -0.654297 0.218872 1441741244 0.721069 -0.063354 -0.654297 0.218872 1441741244 0.721069 -0.063354 -0.654297 0.218872 1441741244 0.721069 -0.063354 -0.654297 0.218872 1441741244 0.730408 -0.118774 -0.647339 0.182617 1441741244 0.730408 -0.118774 -0.647339 0.182617 1441741244 0.730408 -0.118774 -0.647339 0.182617 1441741244 0.730408 -0.118774 -0.647339 0.182617 1441741244 0.730408 -0.118774 -0.647339 0.182617 1441741244 0.730408 -0.118774 -0.647339 0.182617 1441741244 0.730408 -0.118774 -0.647339 0.182617 1441741244 0.736877 -0.162842 -0.638794 0.149597 1441741244 0.736877 -0.162842 -0.638794 0.149597 1441741244 0.736877 -0.162842 -0.638794 0.149597 1441741244 0.736877 -0.162842 -0.638794 0.149597 1441741244 0.736877 -0.162842 -0.638794 0.149597 1441741244 0.736877 -0.162842 -0.638794 0.149597 1441741244 0.741333 -0.215881 -0.626465 0.106323 1441741244 0.741333 -0.215881 -0.626465 0.106323 1441741244 0.741333 -0.215881 -0.626465 0.106323 1441741244 0.741333 -0.215881 -0.626465 0.106323 1441741244 0.741333 -0.215881 -0.626465 0.106323 1441741244 0.741333 -0.215881 -0.626465 0.106323 1441741244 0.737732 -0.295410 -0.604553 0.054932 1441741244 0.737732 -0.295410 -0.604553 0.054932 1441741244 0.737732 -0.295410 -0.604553 0.054932 1441741244 0.737732 -0.295410 -0.604553 0.054932 1441741244 0.737732 -0.295410 -0.604553 0.054932 1441741244 0.731812 -0.362183 -0.577209 0.009460 1441741244 0.731812 -0.362183 -0.577209 0.009460 1441741244 0.731812 -0.362183 -0.577209 0.009460 1441741244 0.731812 -0.362183 -0.577209 0.009460 1441741244 0.731812 -0.362183 -0.577209 0.009460 1441741244 0.709717 -0.408997 -0.572571 -0.034485 1441741244 0.709717 -0.408997 -0.572571 -0.034485 1441741244 0.709717 -0.408997 -0.572571 -0.034485 1441741244 0.709717 -0.408997 -0.572571 -0.034485 1441741244 0.709717 -0.408997 -0.572571 -0.034485 1441741244 0.709717 -0.408997 -0.572571 -0.034485 1441741244 0.690857 -0.449707 -0.562683 -0.062317 1441741244 0.690857 -0.449707 -0.562683 -0.062317 1441741244 0.690857 -0.449707 -0.562683 -0.062317 1441741244 0.690857 -0.449707 -0.562683 -0.062317 1441741244 0.690857 -0.449707 -0.562683 -0.062317 1441741244 0.690857 -0.449707 -0.562683 -0.062317 1441741244 0.690857 -0.449707 -0.562683 -0.062317 1441741244 0.700623 -0.433655 -0.564392 -0.050659 1441741244 0.700623 -0.433655 -0.564392 -0.050659 1441741244 
0.900757 -0.343323 -0.080383 0.253479 1441741246 0.892700 -0.312195 0.098389 0.309692 1441741246 0.892700 -0.312195 0.098389 0.309692 1441741246 0.892700 -0.312195 0.098389 0.309692 1441741246 0.892700 -0.312195 0.098389 0.309692 1441741246 0.892700 -0.312195 0.098389 0.309692 1441741246 0.892700 -0.312195 0.098389 0.309692 1441741246 0.866028 -0.241333 0.258667 0.353210 1441741246 0.866028 -0.241333 0.258667 0.353210 1441741246 0.866028 -0.241333 0.258667 0.353210 1441741246 0.866028 -0.241333 0.258667 0.353210 1441741246 0.866028 -0.241333 0.258667 0.353210 1441741246 0.817871 -0.174927 0.399658 0.375122 1441741246 0.817871 -0.174927 0.399658 0.375122 1441741246 0.817871 -0.174927 0.399658 0.375122 1441741246 0.817871 -0.174927 0.399658 0.375122 1441741246 0.817871 -0.174927 0.399658 0.375122 1441741247 0.817871 -0.174927 0.399658 0.375122 1441741247 0.753235 -0.123718 0.513733 0.391602 1441741247 0.753235 -0.123718 0.513733 0.391602 1441741247 0.753235 -0.123718 0.513733 0.391602 1441741247 0.753235 -0.123718 0.513733 0.391602 1441741247 0.753235 -0.123718 0.513733 0.391602 1441741247 0.753235 -0.123718 0.513733 0.391602 1441741247 0.674133 -0.068665 0.621277 0.393433 1441741247 0.674133 -0.068665 0.621277 0.393433 1441741247 0.674133 -0.068665 0.621277 0.393433 1441741247 0.674133 -0.068665 0.621277 0.393433 1441741247 0.674133 -0.068665 0.621277 0.393433 1441741247 0.674133 -0.068665 0.621277 0.393433 1441741247 0.590698 0.003113 0.719055 0.365967 1441741247 0.590698 0.003113 0.719055 0.365967 1441741247 0.590698 0.003113 0.719055 0.365967 1441741247 0.590698 0.003113 0.719055 0.365967 1441741247 0.590698 0.003113 0.719055 0.365967 1441741247 0.590698 0.003113 0.719055 0.365967 1441741247 0.505676 0.052551 0.791626 0.338745 1441741247 0.505676 0.052551 0.791626 0.338745 1441741247 0.505676 0.052551 0.791626 0.338745 1441741247 0.505676 0.052551 0.791626 0.338745 1441741247 0.505676 0.052551 0.791626 0.338745 1441741247 0.505676 0.052551 0.791626 0.338745 1441741247 0.427307 0.056824 0.844055 0.318848 1441741247 0.427307 0.056824 0.844055 0.318848 1441741247 0.427307 0.056824 0.844055 0.318848 1441741247 0.427307 0.056824 0.844055 0.318848 1441741247 0.427307 0.056824 0.844055 0.318848 1441741247 0.427307 0.056824 0.844055 0.318848 1441741247 0.349426 0.022949 0.885559 0.305054 1441741247 0.349426 0.022949 0.885559 0.305054 1441741247 0.349426 0.022949 0.885559 0.305054 1441741247 0.349426 0.022949 0.885559 0.305054 1441741247 0.349426 0.022949 0.885559 0.305054 1441741247 0.349426 0.022949 0.885559 0.305054 1441741247 0.349426 0.022949 0.885559 0.305054 1441741247 0.285645 -0.049133 0.910095 0.295959 1441741247 0.285645 -0.049133 0.910095 0.295959 1441741247 0.285645 -0.049133 0.910095 0.295959 1441741247 0.285645 -0.049133 0.910095 0.295959 1441741247 0.285645 -0.049133 0.910095 0.295959 1441741247 0.285645 -0.049133 0.910095 0.295959 1441741247 0.234802 -0.180420 0.900696 0.317688 1441741247 0.234802 -0.180420 0.900696 0.317688 1441741247 0.234802 -0.180420 0.900696 0.317688 1441741247 0.234802 -0.180420 0.900696 0.317688 1441741247 0.234802 -0.180420 0.900696 0.317688 1441741247 0.234802 -0.180420 0.900696 0.317688 1441741247 0.238281 -0.339417 0.839539 0.350830 1441741247 0.238281 -0.339417 0.839539 0.350830 1441741247 0.238281 -0.339417 0.839539 0.350830 1441741247 0.238281 -0.339417 0.839539 0.350830 1441741247 0.238281 -0.339417 0.839539 0.350830 1441741247 0.238281 -0.339417 0.839539 0.350830 1441741247 0.455688 -0.444763 0.621277 0.456604 1441741247 0.455688 -0.444763 0.621277 0.456604 1441741247 0.455688 -0.444763 0.621277 0.456604 1441741247 0.455688 -0.444763 0.621277 0.456604 1441741247 0.455688 -0.444763 0.621277 0.456604 1441741247 0.455688 -0.444763 0.621277 0.456604 1441741247 0.854736 -0.195740 0.234375 0.419617 1441741247 0.854736 -0.195740 0.234375 0.419617 1441741247 0.854736 -0.195740 0.234375 0.419617 1441741247 0.854736 -0.195740 0.234375 0.419617 1441741247 0.854736 -0.195740 0.234375 0.419617 1441741247 0.854736 -0.195740 0.234375 0.419617 1441741247 0.854736 -0.195740 0.234375 0.419617 1441741247 0.883972 -0.187988 0.212219 0.371582 1441741247 0.883972 -0.187988 0.212219 0.371582 1441741247 0.883972 -0.187988 0.212219 0.371582 1441741247 0.883972 -0.187988 0.212219 0.371582 1441741247 0.883972 -0.187988 0.212219 0.371582 1441741247 0.883972 -0.187988 0.212219 0.371582 1441741247 0.837708 -0.173828 0.303162 0.419617 1441741247 0.837708 -0.173828 0.303162 0.419617 1441741247 0.837708 -0.173828 0.303162 0.419617 1441741247 0.837708 -0.173828 0.303162 0.419617 1441741247 0.837708 -0.173828 0.303162 0.419617 1441741247 0.837708 -0.173828 0.303162 0.419617 1441741247 0.837708 -0.173828 0.303162 0.419617 1441741247 0.807312 -0.205139 0.280212 0.476990 1441741247 0.807312 -0.205139 0.280212 0.476990 1441741247 0.807312 -0.205139 0.280212 0.476990 1441741247 0.807312 -0.205139 0.280212 0.476990 1441741247 0.807312 -0.205139 0.280212 0.476990 1441741247 0.807312 -0.205139 0.280212 0.476990 1441741247 0.807312 -0.205139 0.280212 0.476990 1441741247 0.791504 -0.223755 0.277954 0.496094 1441741247 0.791504 -0.223755 0.277954 0.496094 1441741247 0.791504 -0.223755 0.277954 0.496094 1441741247 0.791504 -0.223755 0.277954 0.496094 1441741247 0.791504 -0.223755 0.277954 0.496094 1441741247 0.791504 -0.223755 0.277954 0.496094 1441741247 0.759399 -0.241028 0.306763 0.520630 1441741247 0.759399 -0.241028 0.306763 0.520630 1441741247 0.759399 -0.241028 0.306763 0.520630 1441741247 0.759399 -0.241028 0.306763 0.520630 1441741247 0.759399 -0.241028 0.306763 0.520630 1441741247 0.759399 -0.241028 0.306763 0.520630 1441741247 0.709839 -0.265015 0.353699 0.548340 1441741247 0.709839 -0.265015 0.353699 0.548340 1441741247 0.709839 -0.265015 0.353699 0.548340 1441741247 0.709839 -0.265015 0.353699 0.548340 1441741247 0.650940 -0.273193 0.421936 0.568787 1441741247 0.650940 -0.273193 0.421936 0.568787 1441741247 0.650940 -0.273193 0.421936 0.568787 1441741247 0.650940 -0.273193 0.421936 0.568787 1441741247 0.650940 -0.273193 0.421936 0.568787 1441741247 0.650940 -0.273193 0.421936 0.568787 1441741247 0.603210 -0.229614 0.519348 0.559998 1441741248 0.603210 -0.229614 0.519348 0.559998 1441741248 0.603210 -0.229614 0.519348 0.559998 1441741248 0.603210 -0.229614 0.519348 0.559998 1441741248 0.603210 -0.229614 0.519348 0.559998 1441741248 0.603210 -0.229614 0.519348 0.559998 1441741248 0.540771 -0.201355 0.615662 0.536560 1441741248 0.540771 -0.201355 0.615662 0.536560 1441741248 0.540771 -0.201355 0.615662 0.536560 1441741248 0.540771 -0.201355 0.615662 0.536560 1441741248 0.540771 -0.201355 0.615662 0.536560 1441741248 0.540771 -0.201355 0.615662 0.536560 1441741248 0.473389 -0.170898 0.705444 0.499023 1441741248 0.473389 -0.170898 0.705444 0.499023 1441741248 0.473389 -0.170898 0.705444 0.499023 1441741248 0.473389 -0.170898 0.705444 0.499023 1441741248 0.473389 -0.170898 0.705444 0.499023 1441741248 0.473389 -0.170898 0.705444 0.499023 1441741248 0.399292 -0.139893 0.784607 0.453125 1441741248 0.399292 -0.139893 0.784607 0.453125 1441741248 0.399292 -0.139893 0.784607 0.453125 1441741248 0.399292 -0.139893 0.784607 0.453125 1441741248 0.399292 -0.139893 0.784607 0.453125 1441741248 0.399292 -0.139893 0.784607 0.453125 1441741248 0.323547 -0.113953 0.849548 0.400635 1441741248 0.323547 -0.113953 0.849548 0.400635 1441741248 0.323547 -0.113953 0.849548 0.400635 1441741248 0.323547 -0.113953 0.849548 0.400635 1441741248 0.323547 -0.113953 0.849548 0.400635 1441741248 0.323547 -0.113953 0.849548 0.400635 1441741248 0.246826 -0.106689 0.894043 0.358215 1441741248 0.246826 -0.106689 0.894043 0.358215 1441741248 0.246826 -0.106689 0.894043 0.358215 1441741248 0.246826 -0.106689 0.894043 0.358215 1441741248 0.246826 -0.106689 0.894043 0.358215 1441741248 0.246826 -0.106689 0.894043 0.358215 1441741248 0.193909 -0.121704 0.918457 0.322449 1441741248 0.193909 -0.121704 0.918457 0.322449 1441741248 0.193909 -0.121704 0.918457 0.322449 1441741248 0.193909 -0.121704 0.918457 0.322449 1441741248 0.193909 -0.121704 0.918457 0.322449 1441741248 0.193909 -0.121704 0.918457 0.322449 1441741248 0.178589 -0.166870 0.911438 0.330872 1441741248 0.178589 -0.166870 0.911438 0.330872 1441741248 0.178589 -0.166870 0.911438 0.330872 1441741248 0.178589 -0.166870 0.911438 0.330872 1441741248 0.178589 -0.166870 0.911438 0.330872 1441741248 0.178589 -0.166870 0.911438 0.330872 1441741248 0.213440 -0.251099 0.862793 0.383240 1441741248 0.213440 -0.251099 0.862793 0.383240 1441741248 0.213440 -0.251099 0.862793 0.383240 1441741248 0.213440 -0.251099 0.862793 0.383240 1441741248 0.213440 -0.251099 0.862793 0.383240 1441741248 0.213440 -0.251099 0.862793 0.383240 1441741248 0.362732 -0.360779 0.732422 0.449158 1441741248 0.362732 -0.360779 0.732422 0.449158 1441741248 0.362732 -0.360779 0.732422 0.449158 1441741248 0.362732 -0.360779 0.732422 0.449158 1441741248 0.362732 -0.360779 0.732422 0.449158 1441741248 0.362732 -0.360779 0.732422 0.449158 1441741248 0.663879 -0.326721 0.493835 0.456726 1441741248 0.663879 -0.326721 0.493835 0.456726 1441741248 0.663879 -0.326721 0.493835 0.456726 1441741248 0.663879 -0.326721 0.493835 0.456726 1441741248 0.663879 -0.326721 0.493835 0.456726 1441741248 0.663879 -0.326721 0.493835 0.456726 1441741248 0.914063 -0.111145 0.148621 0.360535 1441741248 0.914063 -0.111145 0.148621 0.360535 1441741248 0.914063 -0.111145 0.148621 0.360535 1441741248 0.914063 -0.111145 0.148621 0.360535 1441741248 0.914063 -0.111145 0.148621 0.360535 1441741248 0.914063 -0.111145 0.148621 0.360535 1441741248 0.914063 -0.111145 0.148621 0.360535 1441741248 0.829468 -0.308228 0.157471 0.438293 1441741248 0.829468 -0.308228 0.157471 0.438293 1441741248 0.829468 -0.308228 0.157471 0.438293 1441741248 0.829468 -0.308228 0.157471 0.438293 1441741248 0.829468 -0.308228 0.157471 0.438293 1441741248 0.829468 -0.308228 0.157471 0.438293 1441741248 0.852661 -0.244507 0.216187 0.407837 1441741248 0.852661 -0.244507 0.216187 0.407837 1441741248 0.852661 -0.244507 0.216187 0.407837 1441741248 0.852661 -0.244507 0.216187 0.407837 1441741248 0.852661 -0.244507 0.216187 0.407837 1441741248 0.852661 -0.244507 0.216187 0.407837 1441741248 0.825867 -0.273560 0.228638 0.436707 1441741248 0.825867 -0.273560 0.228638 0.436707 1441741248 0.825867 -0.273560 0.228638 0.436707 1441741248 0.825867 -0.273560 0.228638 0.436707 1441741248 0.825867 -0.273560 0.228638 0.436707 1441741248 0.825867 -0.273560 0.228638 0.436707 1441741248 0.813477 -0.265320 0.260498 0.447144 1441741248 0.813477 -0.265320 0.260498 0.447144 1441741248 0.813477 -0.265320 0.260498 0.447144 1441741248 0.813477 -0.265320 0.260498 0.447144 1441741248 0.813477 -0.265320 0.260498 0.447144 1441741248 0.813477 -0.265320 0.260498 0.447144 1441741248 0.813477 -0.265320 0.260498 0.447144 1441741248 0.774231 -0.281372 0.316223 0.470459 1441741248 0.774231 -0.281372 0.316223 0.470459 1441741248 0.774231 -0.281372 0.316223 0.470459 1441741248 0.774231 -0.281372 0.316223 0.470459 1441741248 0.774231 -0.281372 0.316223 0.470459 1441741248 0.723145 -0.289429 0.394958 0.487061 1441741248 0.723145 -0.289429 0.394958 0.487061 1441741248 0.723145 -0.289429 0.394958 0.487061 1441741248 0.723145 -0.289429 0.394958 0.487061 1441741248 0.662048 -0.286255 0.476440 0.502625 1441741248 0.662048 -0.286255 0.476440 0.502625 1441741249 0.662048 -0.286255 0.476440 0.502625 1441741249 0.662048 -0.286255 0.476440 0.502625 1441741249 0.662048 -0.286255 0.476440 0.502625 1441741249 0.662048 -0.286255 0.476440 0.502625 1441741249 0.605225 -0.250977 0.575256 0.489563 1441741249 0.605225 -0.250977 0.575256 0.489563 1441741249 0.605225 -0.250977 0.575256 0.489563 1441741249 0.605225 -0.250977 0.575256 0.489563 1441741249 0.605225 -0.250977 0.575256 0.489563 1441741249 0.605225 -0.250977 0.575256 0.489563 1441741249 0.605225 -0.250977 0.575256 0.489563 1441741249 0.529907 -0.236389 0.668274 0.465393 1441741249 0.529907 -0.236389 0.668274 0.465393 1441741249 0.529907 -0.236389 0.668274 0.465393 1441741249 0.529907 -0.236389 0.668274 0.465393 1441741249 0.529907 -0.236389 0.668274 0.465393 1441741249 0.529907 -0.236389 0.668274 0.465393 1441741249 0.529907 -0.236389 0.668274 0.465393 1441741249 0.457458 -0.204712 0.752441 0.427307 1441741249 0.457458 -0.204712 0.752441 0.427307 1441741249 0.457458 -0.204712 0.752441 0.427307 1441741249 0.457458 -0.204712 0.752441 0.427307 1441741249 0.457458 -0.204712 0.752441 0.427307 1441741249 0.457458 -0.204712 0.752441 0.427307 1441741249 0.375183 -0.169617 0.825684 0.385498 1441741249 0.375183 -0.169617 0.825684 0.385498 1441741249 0.375183 -0.169617 0.825684 0.385498 1441741249 0.375183 -0.169617 0.825684 0.385498 1441741249 0.375183 -0.169617 0.825684 0.385498 1441741249 0.375183 -0.169617 0.825684 0.385498 1441741249 0.375183 -0.169617 0.825684 0.385498 1441741249 0.299133 -0.137207 0.877625 0.348389 1441741249 0.299133 -0.137207 0.877625 0.348389 1441741249 0.299133 -0.137207 0.877625 0.348389 1441741249 0.299133 -0.137207 0.877625 0.348389 1441741249 0.299133 -0.137207 0.877625 0.348389 1441741249 0.299133 -0.137207 0.877625 0.348389 1441741249 0.242859 -0.114136 0.906494 0.325806 1441741249 0.242859 -0.114136 0.906494 0.325806 1441741249 0.242859 -0.114136 0.906494 0.325806 1441741249 0.242859 -0.114136 0.906494 0.325806 1441741249 0.242859 -0.114136 0.906494 0.325806 1441741249 0.242859 -0.114136 0.906494 0.325806 1441741249 0.242859 -0.114136 0.906494 0.325806 1441741249 0.208008 -0.119873 0.915771 0.322021 1441741249 0.208008 -0.119873 0.915771 0.322021 1441741249 0.208008 -0.119873 0.915771 0.322021 1441741249 0.208008 -0.119873 0.915771 0.322021 1441741249 0.208008 -0.119873 0.915771 0.322021 1441741249 0.208008 -0.119873 0.915771 0.322021 1441741249 0.201416 -0.164795 0.904114 0.338806 1441741249 0.201416 -0.164795 0.904114 0.338806 1441741249 0.201416 -0.164795 0.904114 0.338806 1441741249 0.201416 -0.164795 0.904114 0.338806 1441741249 0.201416 -0.164795 0.904114 0.338806 1441741249 0.201416 -0.164795 0.904114 0.338806 1441741249 0.201416 -0.164795 0.904114 0.338806 1441741249 0.223633 -0.254578 0.859863 0.381714 1441741249 0.223633 -0.254578 0.859863 0.381714 1441741249 0.223633 -0.254578 0.859863 0.381714 1441741249 0.223633 -0.254578 0.859863 0.381714 1441741249 0.223633 -0.254578 0.859863 0.381714 1441741249 0.223633 -0.254578 0.859863 0.381714 1441741249 0.320251 -0.375244 0.745605 0.447937 1441741249 0.320251 -0.375244 0.745605 0.447937 1441741249 0.320251 -0.375244 0.745605 0.447937 1441741249 0.320251 -0.375244 0.745605 0.447937 1441741249 0.320251 -0.375244 0.745605 0.447937 1441741249 0.320251 -0.375244 0.745605 0.447937 1441741249 0.599548 -0.391052 0.502625 0.484680 1441741249 0.599548 -0.391052 0.502625 0.484680 1441741249 0.599548 -0.391052 0.502625 0.484680 1441741249 0.599548 -0.391052 0.502625 0.484680 1441741249 0.599548 -0.391052 0.502625 0.484680 1441741249 0.599548 -0.391052 0.502625 0.484680 1441741249 0.870361 -0.208740 0.187744 0.404480 1441741249 0.870361 -0.208740 0.187744 0.404480 1441741249 0.870361 -0.208740 0.187744 0.404480 1441741249 0.870361 -0.208740 0.187744 0.404480 1441741249 0.870361 -0.208740 0.187744 0.404480 1441741249 0.870361 -0.208740 0.187744 0.404480 1441741249 0.870361 -0.208740 0.187744 0.404480 1441741249 0.775330 -0.406677 0.180664 0.448059 1441741249 0.775330 -0.406677 0.180664 0.448059 1441741249 0.775330 -0.406677 0.180664 0.448059 1441741249 0.775330 -0.406677 0.180664 0.448059 1441741249 0.775330 -0.406677 0.180664 0.448059 1441741249 0.775330 -0.406677 0.180664 0.448059 1441741249 0.770020 -0.419006 0.232666 0.421143 1441741249 0.770020 -0.419006 0.232666 0.421143 1441741249 0.770020 -0.419006 0.232666 0.421143 1441741249 0.770020 -0.419006 0.232666 0.421143 1441741249 0.770020 -0.419006 0.232666 0.421143 1441741249 0.770020 -0.419006 0.232666 0.421143 1441741249 0.770691 -0.391602 0.244873 0.438904 1441741249 0.770691 -0.391602 0.244873 0.438904 1441741249 0.770691 -0.391602 0.244873 0.438904 1441741249 0.770691 -0.391602 0.244873 0.438904 1441741249 0.770691 -0.391602 0.244873 0.438904 1441741249 0.770691 -0.391602 0.244873 0.438904 1441741249 0.753601 -0.402405 0.260925 0.449463 1441741249 0.753601 -0.402405 0.260925 0.449463 1441741249 0.753601 -0.402405 0.260925 0.449463 1441741249 0.753601 -0.402405 0.260925 0.449463 1441741249 0.753601 -0.402405 0.260925 0.449463 1441741249 0.753601 -0.402405 0.260925 0.449463 1441741249 0.753601 -0.402405 0.260925 0.449463 1441741249 0.736816 -0.367126 0.319702 0.469116 1441741249 0.736816 -0.367126 0.319702 0.469116 1441741249 0.736816 -0.367126 0.319702 0.469116 1441741249 0.736816 -0.367126 0.319702 0.469116 1441741249 0.736816 -0.367126 0.319702 0.469116 1441741249 0.736816 -0.367126 0.319702 0.469116 1441741249 0.736816 -0.367126 0.319702 0.469116 1441741249 0.684143 -0.359680 0.412476 0.482056 1441741249 0.684143 -0.359680 0.412476 0.482056 1441741250 0.684143 -0.359680 0.412476 0.482056 1441741250 0.684143 -0.359680 0.412476 0.482056 1441741250 0.684143 -0.359680 0.412476 0.482056 1441741250 0.684143 -0.359680 0.412476 0.482056 1441741250 0.624817 -0.341003 0.510010 0.482849 1441741250 0.624817 -0.341003 0.510010 0.482849 1441741250 0.624817 -0.341003 0.510010 0.482849 1441741250 0.624817 -0.341003 0.510010 0.482849 1441741250 0.624817 -0.341003 0.510010 0.482849 1441741250 0.624817 -0.341003 0.510010 0.482849 1441741250 0.556885 -0.310059 0.609436 0.471436 1441741250 0.556885 -0.310059 0.609436 0.471436 1441741250 0.556885 -0.310059 0.609436 0.471436 1441741250 0.556885 -0.310059 0.609436 0.471436 1441741250 0.556885 -0.310059 0.609436 0.471436 1441741250 0.556885 -0.310059 0.609436 0.471436 1441741250 0.470093 -0.287415 0.697327 0.458374 1441741250 0.470093 -0.287415 0.697327 0.458374 1441741250 0.470093 -0.287415 0.697327 0.458374 1441741250 0.388794 -0.229370 0.789490 0.415710 1441741250 0.388794 -0.229370 0.789490 0.415710 1441741250 0.388794 -0.229370 0.789490 0.415710 1441741250 0.388794 -0.229370 0.789490 0.415710 1441741250 0.388794 -0.229370 0.789490 0.415710 1441741250 0.282959 -0.178894 0.863708 0.376587 1441741250 0.282959 -0.178894 0.863708 0.376587 1441741250 0.282959 -0.178894 0.863708 0.376587 1441741250 0.282959 -0.178894 0.863708 0.376587 1441741250 0.282959 -0.178894 0.863708 0.376587 1441741250 0.282959 -0.178894 0.863708 0.376587 1441741250 0.282959 -0.178894 0.863708 0.376587 1441741250 0.182739 -0.145264 0.908752 0.345764 1441741250 0.182739 -0.145264 0.908752 0.345764 1441741250 0.182739 -0.145264 0.908752 0.345764 1441741250 0.182739 -0.145264 0.908752 0.345764 1441741250 0.182739 -0.145264 0.908752 0.345764 1441741250 0.182739 -0.145264 0.908752 0.345764 1441741250 0.140320 -0.153687 0.919250 0.334106 1441741250 0.140320 -0.153687 0.919250 0.334106 1441741250 0.140320 -0.153687 0.919250 0.334106 1441741250 0.140320 -0.153687 0.919250 0.334106 1441741250 0.140320 -0.153687 0.919250 0.334106 1441741250 0.140320 -0.153687 0.919250 0.334106 1441741250 0.140747 -0.226868 0.898193 0.349121 1441741250 0.140747 -0.226868 0.898193 0.349121 1441741250 0.140747 -0.226868 0.898193 0.349121 1441741250 0.140747 -0.226868 0.898193 0.349121 1441741250 0.140747 -0.226868 0.898193 0.349121 1441741250 0.140747 -0.226868 0.898193 0.349121 1441741250 0.179810 -0.343994 0.851501 0.352417 1441741250 0.179810 -0.343994 0.851501 0.352417 1441741250 0.179810 -0.343994 0.851501 0.352417 1441741250 0.179810 -0.343994 0.851501 0.352417 1441741250 0.179810 -0.343994 0.851501 0.352417 1441741250 0.179810 -0.343994 0.851501 0.352417 1441741250 0.179810 -0.343994 0.851501 0.352417 1441741250 0.366882 -0.433472 0.708313 0.419189 1441741250 0.366882 -0.433472 0.708313 0.419189 1441741250 0.366882 -0.433472 0.708313 0.419189 1441741250 0.366882 -0.433472 0.708313 0.419189 1441741250 0.366882 -0.433472 0.708313 0.419189 1441741250 0.366882 -0.433472 0.708313 0.419189 1441741250 0.762451 -0.283020 0.370361 0.448730 1441741250 0.762451 -0.283020 0.370361 0.448730 1441741250 0.762451 -0.283020 0.370361 0.448730 1441741250 0.762451 -0.283020 0.370361 0.448730 1441741250 0.762451 -0.283020 0.370361 0.448730 1441741250 0.762451 -0.283020 0.370361 0.448730 1441741250 0.906982 -0.163879 0.158508 0.353943 1441741250 0.906982 -0.163879 0.158508 0.353943 1441741250 0.906982 -0.163879 0.158508 0.353943 1441741250 0.906982 -0.163879 0.158508 0.353943 1441741250 0.906982 -0.163879 0.158508 0.353943 1441741250 0.819275 -0.259949 0.246338 0.447754 1441741250 0.819275 -0.259949 0.246338 0.447754 1441741250 0.819275 -0.259949 0.246338 0.447754 1441741250 0.819275 -0.259949 0.246338 0.447754 1441741250 0.840576 -0.214111 0.234192 0.438965 1441741250 0.840576 -0.214111 0.234192 0.438965 1441741250 0.840576 -0.214111 0.234192 0.438965 1441741250 0.840576 -0.214111 0.234192 0.438965 1441741250 0.840576 -0.214111 0.234192 0.438965 1441741250 0.840576 -0.214111 0.234192 0.438965 1441741250 0.823730 -0.240662 0.221191 0.463135 1441741250 0.823730 -0.240662 0.221191 0.463135 1441741250 0.823730 -0.240662 0.221191 0.463135 1441741250 0.823730 -0.240662 0.221191 0.463135 1441741250 0.823730 -0.240662 0.221191 0.463135 1441741250 0.823730 -0.240662 0.221191 0.463135 1441741250 0.798401 -0.264221 0.254211 0.477539 1441741250 0.798401 -0.264221 0.254211 0.477539 1441741250 0.798401 -0.264221 0.254211 0.477539 1441741250 0.798401 -0.264221 0.254211 0.477539 1441741250 0.750793 -0.287048 0.312622 0.506042 1441741250 0.750793 -0.287048 0.312622 0.506042 1441741250 0.750793 -0.287048 0.312622 0.506042 1441741250 0.750793 -0.287048 0.312622 0.506042 1441741250 0.750793 -0.287048 0.312622 0.506042 1441741250 0.750793 -0.287048 0.312622 0.506042 1441741250 0.750793 -0.287048 0.312622 0.506042 1441741250 0.688293 -0.303528 0.389404 0.531372 1441741250 0.688293 -0.303528 0.389404 0.531372 1441741250 0.688293 -0.303528 0.389404 0.531372 1441741251 0.688293 -0.303528 0.389404 0.531372 1441741251 0.688293 -0.303528 0.389404 0.531372 1441741251 0.688293 -0.303528 0.389404 0.531372 1441741251 0.623230 -0.292908 0.484680 0.539185 1441741251 0.623230 -0.292908 0.484680 0.539185 1441741251 0.623230 -0.292908 0.484680 0.539185 1441741251 0.623230 -0.292908 0.484680 0.539185 1441741251 0.623230 -0.292908 0.484680 0.539185 1441741251 0.623230 -0.292908 0.484680 0.539185 1441741251 0.552185 -0.260742 0.593018 0.524780 1441741251 0.552185 -0.260742 0.593018 0.524780 1441741251 0.552185 -0.260742 0.593018 0.524780 1441741251 0.552185 -0.260742 0.593018 0.524780 1441741251 0.552185 -0.260742 0.593018 0.524780 1441741251 0.552185 -0.260742 0.593018 0.524780 1441741251 0.552185 -0.260742 0.593018 0.524780 1441741251 0.457520 -0.242615 0.684021 0.513672 1441741251 0.457520 -0.242615 0.684021 0.513672 1441741251 0.457520 -0.242615 0.684021 0.513672 1441741251 0.457520 -0.242615 0.684021 0.513672 1441741251 0.457520 -0.242615 0.684021 0.513672 1441741251 0.457520 -0.242615 0.684021 0.513672 1441741251 0.365417 -0.201172 0.764404 0.491577 1441741251 0.365417 -0.201172 0.764404 0.491577 1441741251 0.365417 -0.201172 0.764404 0.491577 1441741251 0.365417 -0.201172 0.764404 0.491577 1441741251 0.365417 -0.201172 0.764404 0.491577 1441741251 0.365417 -0.201172 0.764404 0.491577 1441741251 0.282166 -0.136597 0.836853 0.448669 1441741251 0.282166 -0.136597 0.836853 0.448669 1441741251 0.282166 -0.136597 0.836853 0.448669 1441741251 0.282166 -0.136597 0.836853 0.448669 1441741251 0.282166 -0.136597 0.836853 0.448669 1441741251 0.282166 -0.136597 0.836853 0.448669 1441741251 0.282166 -0.136597 0.836853 0.448669 1441741251 0.208130 -0.100891 0.874573 0.426086 1441741251 0.208130 -0.100891 0.874573 0.426086 1441741251 0.208130 -0.100891 0.874573 0.426086 1441741251 0.208130 -0.100891 0.874573 0.426086 1441741251 0.208130 -0.100891 0.874573 0.426086 1441741251 0.208130 -0.100891 0.874573 0.426086 1441741251 0.208130 -0.100891 0.874573 0.426086 1441741251 0.160828 -0.099365 0.895752 0.402222 1441741251 0.160828 -0.099365 0.895752 0.402222 1441741251 0.160828 -0.099365 0.895752 0.402222 1441741251 0.160828 -0.099365 0.895752 0.402222 1441741251 0.160828 -0.099365 0.895752 0.402222 1441741251 0.160828 -0.099365 0.895752 0.402222 1441741251 0.135620 -0.128418 0.907593 0.375977 1441741251 0.135620 -0.128418 0.907593 0.375977 1441741251 0.135620 -0.128418 0.907593 0.375977 1441741251 0.135620 -0.128418 0.907593 0.375977 1441741251 0.135620 -0.128418 0.907593 0.375977 1441741251 0.135620 -0.128418 0.907593 0.375977 1441741251 0.137329 -0.201233 0.895935 0.371277 1441741251 0.137329 -0.201233 0.895935 0.371277 1441741251 0.137329 -0.201233 0.895935 0.371277 1441741251 0.137329 -0.201233 0.895935 0.371277 1441741251 0.137329 -0.201233 0.895935 0.371277 1441741251 0.137329 -0.201233 0.895935 0.371277 1441741251 0.137329 -0.201233 0.895935 0.371277 1441741251 0.224243 -0.305725 0.831299 0.406311 1441741251 0.224243 -0.305725 0.831299 0.406311 1441741251 0.224243 -0.305725 0.831299 0.406311 1441741251 0.224243 -0.305725 0.831299 0.406311 1441741251 0.224243 -0.305725 0.831299 0.406311 1441741251 0.224243 -0.305725 0.831299 0.406311 1441741251 0.490540 -0.337341 0.643616 0.480896 1441741251 0.490540 -0.337341 0.643616 0.480896 1441741251 0.490540 -0.337341 0.643616 0.480896 1441741251 0.490540 -0.337341 0.643616 0.480896 1441741251 0.490540 -0.337341 0.643616 0.480896 1441741251 0.490540 -0.337341 0.643616 0.480896 1441741251 0.490540 -0.337341 0.643616 0.480896 1441741251 0.853760 -0.109497 0.293152 0.416016 1441741251 0.853760 -0.109497 0.293152 0.416016 1441741251 0.853760 -0.109497 0.293152 0.416016 1441741251 0.853760 -0.109497 0.293152 0.416016 1441741251 0.853760 -0.109497 0.293152 0.416016 1441741251 0.853760 -0.109497 0.293152 0.416016 1441741251 0.855164 -0.215942 0.182068 0.434509 1441741251 0.855164 -0.215942 0.182068 0.434509 1441741251 0.855164 -0.215942 0.182068 0.434509 1441741251 0.855164 -0.215942 0.182068 0.434509 1441741251 0.855164 -0.215942 0.182068 0.434509 1441741251 0.855164 -0.215942 0.182068 0.434509 1441741251 0.855164 -0.215942 0.182068 0.434509 1441741251 0.839355 -0.245972 0.246948 0.417114 1441741251 0.839355 -0.245972 0.246948 0.417114 1441741251 0.839355 -0.245972 0.246948 0.417114 1441741251 0.839355 -0.245972 0.246948 0.417114 1441741251 0.839355 -0.245972 0.246948 0.417114 1441741251 0.839355 -0.245972 0.246948 0.417114 1441741251 0.841370 -0.257935 0.208313 0.426697 1441741251 0.841370 -0.257935 0.208313 0.426697 1441741251 0.841370 -0.257935 0.208313 0.426697 1441741251 
0.731018 -0.201416 -0.651733 0.015503 1441741254 0.731018 -0.201416 -0.651733 0.015503 1441741254 0.731018 -0.201416 -0.651733 0.015503 1441741254 0.731018 -0.201416 -0.651733 0.015503 1441741254 0.731018 -0.201416 -0.651733 0.015503 1441741254 0.731018 -0.201416 -0.651733 0.015503 1441741254 0.731018 -0.201416 -0.651733 0.015503 1441741254 0.733704 -0.157959 -0.658875 0.050781 1441741254 0.733704 -0.157959 -0.658875 0.050781 1441741254 0.733704 -0.157959 -0.658875 0.050781 1441741254 0.733704 -0.157959 -0.658875 0.050781 1441741254 0.733704 -0.157959 -0.658875 0.050781 1441741254 0.733704 -0.157959 -0.658875 0.050781 1441741254 0.737427 -0.100891 -0.660095 0.101807 1441741254 0.737427 -0.100891 -0.660095 0.101807 1441741254 0.737427 -0.100891 -0.660095 0.101807 1441741254 0.737427 -0.100891 -0.660095 0.101807 1441741254 0.737427 -0.100891 -0.660095 0.101807 1441741254 0.737427 -0.100891 -0.660095 0.101807 1441741254 0.738586 -0.064209 -0.658569 0.129211 1441741254 0.738586 -0.064209 -0.658569 0.129211 1441741254 0.738586 -0.064209 -0.658569 0.129211 1441741254 0.738586 -0.064209 -0.658569 0.129211 1441741254 0.738586 -0.064209 -0.658569 0.129211 1441741254 0.738586 -0.064209 -0.658569 0.129211 1441741254 0.738586 -0.048035 -0.657715 0.139893 1441741254 0.738586 -0.048035 -0.657715 0.139893 1441741254 0.738586 -0.048035 -0.657715 0.139893 1441741254 0.738586 -0.048035 -0.657715 0.139893 1441741254 0.738586 -0.048035 -0.657715 0.139893 1441741254 0.739746 -0.041992 -0.655762 0.144958 1441741254 0.739746 -0.041992 -0.655762 0.144958 1441741254 0.739746 -0.041992 -0.655762 0.144958 1441741254 0.739746 -0.041992 -0.655762 0.144958 1441741254 0.739746 -0.041992 -0.655762 0.144958 1441741254 0.739746 -0.041992 -0.655762 0.144958 1441741254 0.739685 -0.054626 -0.655457 0.142273 1441741254 0.739685 -0.054626 -0.655457 0.142273 1441741254 0.739685 -0.054626 -0.655457 0.142273 1441741254 0.739685 -0.054626 -0.655457 0.142273 1441741254 0.739685 -0.054626 -0.655457 0.142273 1441741254 0.739685 -0.054626 -0.655457 0.142273 1441741254 0.739502 -0.087769 -0.653076 0.137329 1441741254 0.739502 -0.087769 -0.653076 0.137329 1441741254 0.739502 -0.087769 -0.653076 0.137329 1441741254 0.739502 -0.087769 -0.653076 0.137329 1441741254 0.739502 -0.087769 -0.653076 0.137329 1441741254 0.739502 -0.087769 -0.653076 0.137329 1441741254 0.739014 -0.136169 -0.646790 0.130188 1441741254 0.739014 -0.136169 -0.646790 0.130188 1441741254 0.739014 -0.136169 -0.646790 0.130188 1441741254 0.739014 -0.136169 -0.646790 0.130188 1441741254 0.739014 -0.136169 -0.646790 0.130188 1441741254 0.739136 -0.195618 -0.634094 0.115601 1441741254 0.739136 -0.195618 -0.634094 0.115601 1441741254 0.739136 -0.195618 -0.634094 0.115601 1441741254 0.739136 -0.195618 -0.634094 0.115601 1441741254 0.739136 -0.195618 -0.634094 0.115601 1441741254 0.739136 -0.195618 -0.634094 0.115601 1441741254 0.740051 -0.256958 -0.614929 0.090210 1441741254 0.740051 -0.256958 -0.614929 0.090210 1441741254 0.740051 -0.256958 -0.614929 0.090210 1441741254 0.740051 -0.256958 -0.614929 0.090210 1441741254 0.740051 -0.256958 -0.614929 0.090210 1441741254 0.740051 -0.256958 -0.614929 0.090210 1441741254 0.740051 -0.256958 -0.614929 0.090210 1441741254 0.743469 -0.301086 -0.593689 0.064209 1441741254 0.743469 -0.301086 -0.593689 0.064209 1441741254 0.743469 -0.301086 -0.593689 0.064209 1441741254 0.743469 -0.301086 -0.593689 0.064209 1441741254 0.743469 -0.301086 -0.593689 0.064209 1441741254 0.743469 -0.301086 -0.593689 0.064209 1441741254 0.745911 -0.350586 -0.564758 0.041870 1441741254 0.745911 -0.350586 -0.564758 0.041870 1441741254 0.745911 -0.350586 -0.564758 0.041870 1441741254 0.745911 -0.350586 -0.564758 0.041870 1441741254 0.745911 -0.350586 -0.564758 0.041870 1441741254 0.736145 -0.424988 -0.526733 0.005493 1441741254 0.736145 -0.424988 -0.526733 0.005493 1441741254 0.736145 -0.424988 -0.526733 0.005493 1441741254 0.736145 -0.424988 -0.526733 0.005493 1441741254 0.736145 -0.424988 -0.526733 0.005493 1441741254 0.736145 -0.424988 -0.526733 0.005493 1441741254 0.724121 -0.469910 -0.504028 -0.029297 1441741254 0.724121 -0.469910 -0.504028 -0.029297 1441741255 0.724121 -0.469910 -0.504028 -0.029297 1441741255 0.724121 -0.469910 -0.504028 -0.029297 1441741255 0.724121 -0.469910 -0.504028 -0.029297 1441741255 0.724121 -0.469910 -0.504028 -0.029297 1441741255 0.724121 -0.469910 -0.504028 -0.029297 1441741255 0.686768 -0.527466 -0.493042 -0.083984 1441741255 0.686768 -0.527466 -0.493042 -0.083984 1441741255 0.686768 -0.527466 -0.493042 -0.083984 1441741255 0.686768 -0.527466 -0.493042 -0.083984 1441741255 0.686768 -0.527466 -0.493042 -0.083984 1441741255 0.686768 -0.527466 -0.493042 -0.083984 1441741255 0.696167 -0.513428 -0.493774 -0.089355 1441741255 0.696167 -0.513428 -0.493774 -0.089355 1441741255 0.696167 -0.513428 -0.493774 -0.089355 1441741255 0.696167 -0.513428 -0.493774 -0.089355 1441741255 0.696167 -0.513428 -0.493774 -0.089355 1441741255 0.696167 -0.513428 -0.493774 -0.089355 1441741255 0.728882 -0.440918 -0.521179 -0.052124 1441741255 0.728882 -0.440918 -0.521179 -0.052124 1441741255 0.728882 -0.440918 -0.521179 -0.052124 1441741255 0.728882 -0.440918 -0.521179 -0.052124 1441741255 0.728882 -0.440918 -0.521179 -0.052124 1441741255 0.728882 -0.440918 -0.521179 -0.052124 1441741255 0.728882 -0.440918 -0.521179 -0.052124 1441741255 0.745422 -0.363159 -0.558655 -0.017883 1441741255 0.745422 -0.363159 -0.558655 -0.017883 1441741255 0.745422 -0.363159 -0.558655 -0.017883 1441741255 0.745422 -0.363159 -0.558655 -0.017883 1441741255 0.745422 -0.363159 -0.558655 -0.017883 1441741255 0.746948 -0.299744 -0.593445 0.008240 1441741255 0.746948 -0.299744 -0.593445 0.008240 1441741255 0.746948 -0.299744 -0.593445 0.008240 1441741255 0.746948 -0.299744 -0.593445 0.008240 1441741255 0.746948 -0.299744 -0.593445 0.008240 1441741255 0.746948 -0.299744 -0.593445 0.008240 1441741255 0.743347 -0.243713 -0.622192 0.031006 1441741255 0.743347 -0.243713 -0.622192 0.031006 1441741255 0.743347 -0.243713 -0.622192 0.031006 1441741255 0.743347 -0.243713 -0.622192 0.031006 1441741255 0.743347 -0.243713 -0.622192 0.031006 1441741255 0.743347 -0.243713 -0.622192 0.031006 1441741255 0.739319 -0.202820 -0.640564 0.044067 1441741255 0.739319 -0.202820 -0.640564 0.044067 1441741255 0.739319 -0.202820 -0.640564 0.044067 1441741255 0.739319 -0.202820 -0.640564 0.044067 1441741255 0.739319 -0.202820 -0.640564 0.044067 1441741255 0.739319 -0.202820 -0.640564 0.044067 1441741255 0.737671 -0.180176 -0.648376 0.055054 1441741255 0.737671 -0.180176 -0.648376 0.055054 1441741255 0.737671 -0.180176 -0.648376 0.055054 1441741255 0.737671 -0.180176 -0.648376 0.055054 1441741255 0.737671 -0.180176 -0.648376 0.055054 1441741255 0.737671 -0.180176 -0.648376 0.055054 1441741255 0.737671 -0.180176 -0.648376 0.055054 1441741255 0.738647 -0.169678 -0.648804 0.068726 1441741255 0.738647 -0.169678 -0.648804 0.068726 1441741255 0.738647 -0.169678 -0.648804 0.068726 1441741255 0.738647 -0.169678 -0.648804 0.068726 1441741255 0.738647 -0.169678 -0.648804 0.068726 1441741255 0.738647 -0.169678 -0.648804 0.068726 1441741255 0.740723 -0.181091 -0.642090 0.078857 1441741255 0.740723 -0.181091 -0.642090 0.078857 1441741255 0.740723 -0.181091 -0.642090 0.078857 1441741255 0.740723 -0.181091 -0.642090 0.078857 1441741255 0.740723 -0.181091 -0.642090 0.078857 1441741255 0.740723 -0.181091 -0.642090 0.078857 1441741255 0.744080 -0.214294 -0.627686 0.079773 1441741255 0.744080 -0.214294 -0.627686 0.079773 1441741255 0.744080 -0.214294 -0.627686 0.079773 1441741255 0.744080 -0.214294 -0.627686 0.079773 1441741255 0.744080 -0.214294 -0.627686 0.079773 1441741255 0.744080 -0.214294 -0.627686 0.079773 1441741255 0.746094 -0.260620 -0.609009 0.067017 1441741255 0.746094 -0.260620 -0.609009 0.067017 1441741255 0.746094 -0.260620 -0.609009 0.067017 1441741255 0.746094 -0.260620 -0.609009 0.067017 1441741255 0.746094 -0.260620 -0.609009 0.067017 1441741255 0.746094 -0.260620 -0.609009 0.067017 1441741255 0.746094 -0.260620 -0.609009 0.067017 1441741255 0.745056 -0.305664 -0.591187 0.043701 1441741255 0.745056 -0.305664 -0.591187 0.043701 1441741255 0.745056 -0.305664 -0.591187 0.043701 1441741255 0.745056 -0.305664 -0.591187 0.043701 1441741255 0.745056 -0.305664 -0.591187 0.043701 1441741255 0.745056 -0.305664 -0.591187 0.043701 1441741255 0.744690 -0.333984 -0.577637 0.017456 1441741255 0.744690 -0.333984 -0.577637 0.017456 1441741255 0.744690 -0.333984 -0.577637 0.017456 1441741255 0.744690 -0.333984 -0.577637 0.017456 1441741255 0.744690 -0.333984 -0.577637 0.017456 1441741255 0.744690 -0.333984 -0.577637 0.017456 1441741255 0.748779 -0.341736 -0.567871 -0.008179 1441741255 0.748779 -0.341736 -0.567871 -0.008179 1441741255 0.748779 -0.341736 -0.567871 -0.008179 1441741255 0.748779 -0.341736 -0.567871 -0.008179 1441741255 0.748779 -0.341736 -0.567871 -0.008179 1441741255 0.748779 -0.341736 -0.567871 -0.008179 1441741255 0.748779 -0.341736 -0.567871 -0.008179 1441741255 0.747864 -0.381775 -0.541321 -0.043640 1441741255 0.747864 -0.381775 -0.541321 -0.043640 1441741255 0.747864 -0.381775 -0.541321 -0.043640 1441741255 0.747864 -0.381775 -0.541321 -0.043640 1441741255 0.747864 -0.381775 -0.541321 -0.043640 1441741255 0.747864 -0.381775 -0.541321 -0.043640 1441741255 0.740723 -0.440796 -0.500305 -0.081970 1441741255 0.740723 -0.440796 -0.500305 -0.081970 1441741255 0.740723 -0.440796 -0.500305 -0.081970 1441741255 0.740723 -0.440796 -0.500305 -0.081970 1441741255 0.740723 -0.440796 -0.500305 -0.081970 1441741255 0.740723 -0.440796 -0.500305 -0.081970 1441741255 0.740723 -0.440796 -0.500305 -0.081970 1441741255 0.716248 -0.486023 -0.482971 -0.132385 1441741255 0.716248 -0.486023 -0.482971 -0.132385 1441741256 0.716248 -0.486023 -0.482971 -0.132385 1441741256 0.716248 -0.486023 -0.482971 -0.132385 1441741256 0.716248 -0.486023 -0.482971 -0.132385 1441741256 0.716248 -0.486023 -0.482971 -0.132385 1441741256 0.695068 -0.495850 -0.492004 -0.170288 1441741256 0.695068 -0.495850 -0.492004 -0.170288 1441741256 0.695068 -0.495850 -0.492004 -0.170288 1441741256 0.695068 -0.495850 -0.492004 -0.170288 1441741256 0.695068 -0.495850 -0.492004 -0.170288 1441741256 0.695068 -0.495850 -0.492004 -0.170288 1441741256 0.697571 -0.470703 -0.513489 -0.167908 1441741256 0.697571 -0.470703 -0.513489 -0.167908 1441741256 0.697571 -0.470703 -0.513489 -0.167908 1441741256 0.697571 -0.470703 -0.513489 -0.167908 1441741256 0.697571 -0.470703 -0.513489 -0.167908 1441741256 0.697571 -0.470703 -0.513489 -0.167908 1441741256 0.697571 -0.470703 -0.513489 -0.167908 1441741256 0.713257 -0.418945 -0.543640 -0.142273 1441741256 0.713257 -0.418945 -0.543640 -0.142273 1441741256 0.713257 -0.418945 -0.543640 -0.142273 1441741256 0.713257 -0.418945 -0.543640 -0.142273 1441741256 0.713257 -0.418945 -0.543640 -0.142273 1441741256 0.725342 -0.361328 -0.577148 -0.101440 1441741256 0.725342 -0.361328 -0.577148 -0.101440 1441741256 0.725342 -0.361328 -0.577148 -0.101440 1441741256 0.725342 -0.361328 -0.577148 -0.101440 1441741256 0.725342 -0.361328 -0.577148 -0.101440 1441741256 0.725342 -0.361328 -0.577148 -0.101440 1441741256 0.725342 -0.361328 -0.577148 -0.101440 1441741256 0.733765 -0.304871 -0.604736 -0.054260 1441741256 0.733765 -0.304871 -0.604736 -0.054260 1441741256 0.733765 -0.304871 -0.604736 -0.054260 1441741256 0.733765 -0.304871 -0.604736 -0.054260 1441741256 0.733765 -0.304871 -0.604736 -0.054260 1441741256 0.733765 -0.304871 -0.604736 -0.054260 1441741256 0.742554 -0.240906 -0.625000 -0.002380 1441741256 0.742554 -0.240906 -0.625000 -0.002380 1441741256 0.742554 -0.240906 -0.625000 -0.002380 1441741256 0.742554 -0.240906 -0.625000 -0.002380 1441741256 0.742554 -0.240906 -0.625000 -0.002380 1441741256 0.742554 -0.240906 -0.625000 -0.002380 1441741256 0.747864 -0.188477 -0.635376 0.038513 1441741256 0.747864 -0.188477 -0.635376 0.038513 1441741256 0.747864 -0.188477 -0.635376 0.038513 1441741256 0.747864 -0.188477 -0.635376 0.038513 1441741256 0.747864 -0.188477 -0.635376 0.038513 1441741256 0.750000 -0.154907 -0.639282 0.069641 1441741256 0.750000 -0.154907 -0.639282 0.069641 1441741256 0.750000 -0.154907 -0.639282 0.069641 1441741256 0.750000 -0.154907 -0.639282 0.069641 1441741256 0.750000 -0.154907 -0.639282 0.069641 1441741256 0.750000 -0.154907 -0.639282 0.069641 1441741256 0.750000 -0.154907 -0.639282 0.069641 1441741256 0.754639 -0.128845 -0.635071 0.102966 1441741256 0.754639 -0.128845 -0.635071 0.102966 1441741256 0.754639 -0.128845 -0.635071 0.102966 1441741256 0.754639 -0.128845 -0.635071 0.102966 1441741256 0.754639 -0.128845 -0.635071 0.102966 1441741256 0.754639 -0.128845 -0.635071 0.102966 1441741256 0.754639 -0.128845 -0.635071 0.102966 1441741256 0.762817 -0.127747 -0.620605 0.128784 1441741256 0.762817 -0.127747 -0.620605 0.128784 1441741256 0.762817 -0.127747 -0.620605 0.128784 1441741256 0.762817 -0.127747 -0.620605 0.128784 1441741256 0.762817 -0.127747 -0.620605 0.128784 1441741256 0.762817 -0.127747 -0.620605 0.128784 1441741256 0.768188 -0.175110 -0.601318 0.132690 1441741256 0.768188 -0.175110 -0.601318 0.132690 1441741256 0.768188 -0.175110 -0.601318 0.132690 1441741256 0.768188 -0.175110 -0.601318 0.132690 1441741256 0.768188 -0.175110 -0.601318 0.132690 1441741256 0.768188 -0.175110 -0.601318 0.132690 1441741256 0.768188 -0.175110 -0.601318 0.132690 1441741256 0.765442 -0.235352 -0.584106 0.132263 1441741256 0.765442 -0.235352 -0.584106 0.132263 1441741256 0.765442 -0.235352 -0.584106 0.132263 1441741256 0.765442 -0.235352 -0.584106 0.132263 1441741256 0.765442 -0.235352 -0.584106 0.132263 1441741256 0.765442 -0.235352 -0.584106 0.132263 1441741256 0.765381 -0.277161 -0.563843 0.139343 1441741256 0.765381 -0.277161 -0.563843 0.139343 1441741256 0.765381 -0.277161 -0.563843 0.139343 1441741256 0.765381 -0.277161 -0.563843 0.139343 1441741256 0.765381 -0.277161 -0.563843 0.139343 1441741256 0.765381 -0.277161 -0.563843 0.139343 1441741256 0.765381 -0.277161 -0.563843 0.139343 1441741256 0.771606 -0.301880 -0.542786 0.137451 1441741256 0.771606 -0.301880 -0.542786 0.137451 1441741256 0.771606 -0.301880 -0.542786 0.137451 1441741256 0.771606 -0.301880 -0.542786 0.137451 1441741256 0.771606 -0.301880 -0.542786 0.137451 1441741256 0.781677 -0.305420 -0.529419 0.124207 1441741256 0.781677 -0.305420 -0.529419 0.124207 1441741256 0.781677 -0.305420 -0.529419 0.124207 1441741256 0.781677 -0.305420 -0.529419 0.124207 1441741256 0.781677 -0.305420 -0.529419 0.124207 1441741256 0.781677 -0.305420 -0.529419 0.124207 1441741256 0.781677 -0.305420 -0.529419 0.124207 1441741256 0.788269 -0.326111 -0.513428 0.093079 1441741256 0.788269 -0.326111 -0.513428 0.093079 1441741256 0.788269 -0.326111 -0.513428 0.093079 1441741256 0.788269 -0.326111 -0.513428 0.093079 1441741256 0.788269 -0.326111 -0.513428 0.093079 1441741256 0.769043 -0.412964 -0.487793 0.009216 1441741256 0.769043 -0.412964 -0.487793 0.009216 1441741256 0.769043 -0.412964 -0.487793 0.009216 1441741256 0.769043 -0.412964 -0.487793 0.009216 1441741256 0.769043 -0.412964 -0.487793 0.009216 1441741256 0.769043 -0.412964 -0.487793 0.009216 1441741256 0.761780 -0.441101 -0.472778 -0.040588 1441741256 0.761780 -0.441101 -0.472778 -0.040588 1441741256 0.761780 -0.441101 -0.472778 -0.040588 1441741257 0.761780 -0.441101 -0.472778 -0.040588 1441741257 0.761780 -0.441101 -0.472778 -0.040588 1441741257 0.761780 -0.441101 -0.472778 -0.040588 1441741257 0.743225 -0.432617 -0.503906 -0.081238 1441741257 0.743225 -0.432617 -0.503906 -0.081238 1441741257 0.743225 -0.432617 -0.503906 -0.081238 1441741257 0.743225 -0.432617 -0.503906 -0.081238 1441741257 0.743225 -0.432617 -0.503906 -0.081238 1441741257 0.743225 -0.432617 -0.503906 -0.081238 1441741257 0.734924 -0.390015 -0.546570 -0.095398 1441741257 0.734924 -0.390015 -0.546570 -0.095398 1441741257 0.734924 -0.390015 -0.546570 -0.095398 1441741257 0.734924 -0.390015 -0.546570 -0.095398 1441741257 0.734924 -0.390015 -0.546570 -0.095398 1441741257 0.734924 -0.390015 -0.546570 -0.095398 1441741257 0.716675 -0.388367 -0.566406 -0.121338 1441741257 0.716675 -0.388367 -0.566406 -0.121338 1441741257 0.716675 -0.388367 -0.566406 -0.121338 1441741257 0.716675 -0.388367 -0.566406 -0.121338 1441741257 0.716675 -0.388367 -0.566406 -0.121338 1441741257 0.716675 -0.388367 -0.566406 -0.121338 1441741257 0.710388 -0.403137 -0.562195 -0.129517 1441741257 0.710388 -0.403137 -0.562195 -0.129517 1441741257 0.710388 -0.403137 -0.562195 -0.129517 1441741257 0.710388 -0.403137 -0.562195 -0.129517 1441741257 0.710388 -0.403137 -0.562195 -0.129517 1441741257 0.710388 -0.403137 -0.562195 -0.129517 1441741257 0.710388 -0.403137 -0.562195 -0.129517 1441741257 0.723511 -0.349060 -0.589478 -0.085144 1441741257 0.723511 -0.349060 -0.589478 -0.085144 1441741257 0.723511 -0.349060 -0.589478 -0.085144 1441741257 0.723511 -0.349060 -0.589478 -0.085144 1441741257 0.723511 -0.349060 -0.589478 -0.085144 1441741257 0.723511 -0.349060 -0.589478 -0.085144 1441741257 0.738281 -0.272339 -0.616638 -0.023926 1441741257 0.738281 -0.272339 -0.616638 -0.023926 1441741257 0.738281 -0.272339 -0.616638 -0.023926 1441741257 0.738281 -0.272339 -0.616638 -0.023926 1441741257 0.738281 -0.272339 -0.616638 -0.023926 1441741257 0.738281 -0.272339 -0.616638 -0.023926 1441741257 0.744751 -0.207520 -0.633789 0.023865 1441741257 0.744751 -0.207520 -0.633789 0.023865 1441741257 0.744751 -0.207520 -0.633789 0.023865 1441741257 0.744751 -0.207520 -0.633789 0.023865 1441741257 0.744751 -0.207520 -0.633789 0.023865 1441741257 0.744751 -0.207520 -0.633789 0.023865 1441741257 0.745117 -0.171021 -0.642700 0.050293 1441741257 0.745117 -0.171021 -0.642700 0.050293 1441741257 0.745117 -0.171021 -0.642700 0.050293 1441741257 0.745117 -0.171021 -0.642700 0.050293 1441741257 0.745117 -0.171021 -0.642700 0.050293 1441741257 0.745117 -0.171021 -0.642700 0.050293 1441741257 0.744995 -0.147095 -0.646729 0.071167 1441741257 0.744995 -0.147095 -0.646729 0.071167 1441741257 0.744995 -0.147095 -0.646729 0.071167 1441741257 0.744995 -0.147095 -0.646729 0.071167 1441741257 0.744995 -0.147095 -0.646729 0.071167 1441741257 0.744995 -0.147095 -0.646729 0.071167 1441741257 0.744995 -0.147095 -0.646729 0.071167 1441741257 0.745239 -0.131775 -0.647217 0.091431 1441741257 0.745239 -0.131775 -0.647217 0.091431 1441741257 0.745239 -0.131775 -0.647217 0.091431 1441741257 0.745239 -0.131775 -0.647217 0.091431 1441741257 0.745239 -0.131775 -0.647217 0.091431 1441741257 0.745239 -0.131775 -0.647217 0.091431 1441741257 0.746521 -0.134766 -0.642578 0.107727 1441741257 0.746521 -0.134766 -0.642578 0.107727 1441741257 0.746521 -0.134766 -0.642578 0.107727 1441741257 0.746521 -0.134766 -0.642578 0.107727 1441741257 0.746521 -0.134766 -0.642578 0.107727 1441741257 0.746521 -0.134766 -0.642578 0.107727 1441741257 0.746521 -0.134766 -0.642578 0.107727 1441741257 0.748230 -0.148010 -0.635315 0.120850 1441741257 0.748230 -0.148010 -0.635315 0.120850 1441741257 0.748230 -0.148010 -0.635315 0.120850 1441741257 0.748230 -0.148010 -0.635315 0.120850 1441741257 0.748230 -0.148010 -0.635315 0.120850 1441741257 0.748230 -0.148010 -0.635315 0.120850 1441741257 0.750488 -0.179382 -0.624023 0.123108 1441741257 0.750488 -0.179382 -0.624023 0.123108 1441741257 0.750488 -0.179382 -0.624023 0.123108 1441741257 0.750488 -0.179382 -0.624023 0.123108 1441741257 0.750488 -0.179382 -0.624023 0.123108 1441741257 0.750488 -0.179382 -0.624023 0.123108 1441741257 0.750488 -0.179382 -0.624023 0.123108 1441741257 0.751404 -0.222595 -0.610474 0.114624 1441741257 0.751404 -0.222595 -0.610474 0.114624 1441741257 0.751404 -0.222595 -0.610474 0.114624 1441741257 0.751404 -0.222595 -0.610474 0.114624 1441741257 0.751404 -0.222595 -0.610474 0.114624 1441741257 0.751404 -0.222595 -0.610474 0.114624 1441741257 0.752075 -0.260376 -0.597656 0.096741 1441741257 0.752075 -0.260376 -0.597656 0.096741 1441741257 0.752075 -0.260376 -0.597656 0.096741 1441741257 0.752075 -0.260376 -0.597656 0.096741 1441741257 0.752075 -0.260376 -0.597656 0.096741 1441741257 0.752075 -0.260376 -0.597656 0.096741 1441741257 0.751282 -0.282288 -0.592468 0.069580 1441741257 0.751282 -0.282288 -0.592468 0.069580 1441741257 0.751282 -0.282288 -0.592468 0.069580 1441741257 0.751282 -0.282288 -0.592468 0.069580 1441741257 0.751282 -0.282288 -0.592468 0.069580 1441741257 0.751282 -0.282288 -0.592468 0.069580 1441741257 0.743225 -0.313232 -0.590149 0.034973 1441741257 0.743225 -0.313232 -0.590149 0.034973 1441741257 0.743225 -0.313232 -0.590149 0.034973 1441741257 0.743225 -0.313232 -0.590149 0.034973 1441741257 0.743225 -0.313232 -0.590149 0.034973 1441741257 0.743225 -0.313232 -0.590149 0.034973 1441741257 0.733765 -0.354370 -0.579712 0.003662 1441741257 0.733765 -0.354370 -0.579712 0.003662 1441741257 0.733765 -0.354370 -0.579712 0.003662 1441741257 0.733765 -0.354370 -0.579712 0.003662 1441741257 0.733765 -0.354370 -0.579712 0.003662 1441741258 0.733765 -0.354370 -0.579712 0.003662 1441741258 0.717102 -0.440552 -0.536072 -0.065796 1441741258 0.717102 -0.440552 -0.536072 -0.065796 1441741258 0.717102 -0.440552 -0.536072 -0.065796 1441741258 0.717102 -0.440552 -0.536072 -0.065796 1441741258 0.717102 -0.440552 -0.536072 -0.065796 1441741258 0.717102 -0.440552 -0.536072 -0.065796 1441741258 0.676208 -0.526978 -0.495850 -0.138611 1441741258 0.676208 -0.526978 -0.495850 -0.138611 1441741258 0.676208 -0.526978 -0.495850 -0.138611 1441741258 0.676208 -0.526978 -0.495850 -0.138611 1441741258 0.676208 -0.526978 -0.495850 -0.138611 1441741258 0.676208 -0.526978 -0.495850 -0.138611 1441741258 0.694275 -0.480774 -0.523193 -0.114685 1441741258 0.694275 -0.480774 -0.523193 -0.114685 1441741258 0.694275 -0.480774 -0.523193 -0.114685 1441741258 0.694275 -0.480774 -0.523193 -0.114685 1441741258 0.694275 -0.480774 -0.523193 -0.114685 1441741258 0.694275 -0.480774 -0.523193 -0.114685 1441741258 0.714966 -0.402466 -0.566406 -0.078064 1441741258 0.714966 -0.402466 -0.566406 -0.078064 1441741258 0.714966 -0.402466 -0.566406 -0.078064 1441741258 0.714966 -0.402466 -0.566406 -0.078064 1441741258 0.714966 -0.402466 -0.566406 -0.078064 1441741258 0.714966 -0.402466 -0.566406 -0.078064 1441741258 0.715210 -0.376404 -0.585144 -0.066284 1441741258 0.715210 -0.376404 -0.585144 -0.066284 1441741258 0.715210 -0.376404 -0.585144 -0.066284 1441741258 0.715210 -0.376404 -0.585144 -0.066284 1441741258 0.715210 -0.376404 -0.585144 -0.066284 1441741258 0.715210 -0.376404 -0.585144 -0.066284 1441741258 0.723328 -0.331238 -0.604980 -0.032410 1441741258 0.723328 -0.331238 -0.604980 -0.032410 1441741258 0.723328 -0.331238 -0.604980 -0.032410 1441741258 0.723328 -0.331238 -0.604980 -0.032410 1441741258 0.723328 -0.331238 -0.604980 -0.032410 1441741258 0.723328 -0.331238 -0.604980 -0.032410 1441741258 0.730591 -0.266479 -0.628357 0.020386 1441741258 0.730591 -0.266479 -0.628357 0.020386 1441741258 0.730591 -0.266479 -0.628357 0.020386 1441741258 0.730591 -0.266479 -0.628357 0.020386 1441741258 0.730591 -0.266479 -0.628357 0.020386 1441741258 0.730591 -0.266479 -0.628357 0.020386 1441741258 0.734741 -0.211304 -0.641174 0.066162 1441741258 0.734741 -0.211304 -0.641174 0.066162 1441741258 0.734741 -0.211304 -0.641174 0.066162 1441741258 0.734741 -0.211304 -0.641174 0.066162 1441741258 0.734741 -0.211304 -0.641174 0.066162 1441741258 0.734741 -0.211304 -0.641174 0.066162 1441741258 0.736450 -0.173035 -0.646179 0.100647 1441741258 0.736450 -0.173035 -0.646179 0.100647 1441741258 0.736450 -0.173035 -0.646179 0.100647 1441741258 0.736450 -0.173035 -0.646179 0.100647 1441741258 0.736450 -0.173035 -0.646179 0.100647 1441741258 0.736450 -0.173035 -0.646179 0.100647 1441741258 0.736450 -0.173035 -0.646179 0.100647 1441741258 0.736450 -0.155884 -0.646606 0.123596 1441741258 0.736450 -0.155884 -0.646606 0.123596 1441741258 0.736450 -0.155884 -0.646606 0.123596 1441741258 0.736450 -0.155884 -0.646606 0.123596 1441741258 0.736450 -0.155884 -0.646606 0.123596 1441741258 0.736450 -0.155884 -0.646606 0.123596 1441741258 0.736450 -0.155884 -0.646606 0.123596 1441741258 0.737793 -0.152466 -0.642334 0.140747 1441741258 0.737793 -0.152466 -0.642334 0.140747 1441741258 0.737793 -0.152466 -0.642334 0.140747 1441741258 0.737793 -0.152466 -0.642334 0.140747 1441741258 0.737793 -0.152466 -0.642334 0.140747 1441741258 0.737793 -0.152466 -0.642334 0.140747 1441741258 0.740540 -0.162292 -0.634338 0.151184 1441741258 0.740540 -0.162292 -0.634338 0.151184 1441741258 0.740540 -0.162292 -0.634338 0.151184 1441741258 0.740540 -0.162292 -0.634338 0.151184 1441741258 0.740540 -0.162292 -0.634338 0.151184 1441741258 0.740540 -0.162292 -0.634338 0.151184 1441741258 0.743347 -0.184021 -0.625183 0.150635 1441741258 0.743347 -0.184021 -0.625183 0.150635 1441741258 0.743347 -0.184021 -0.625183 0.150635 1441741258 0.743347 -0.184021 -0.625183 0.150635 1441741258 0.743347 -0.184021 -0.625183 0.150635 1441741258 0.743347 -0.184021 -0.625183 0.150635 1441741258 0.742554 -0.213745 -0.622009 0.126648 1441741258 0.742554 -0.213745 -0.622009 0.126648 1441741258 0.742554 -0.213745 -0.622009 0.126648 1441741258 0.742554 -0.213745 -0.622009 0.126648 1441741258 0.742554 -0.213745 -0.622009 0.126648 1441741258 0.742554 -0.213745 -0.622009 0.126648 1441741258 0.752625 -0.177795 -0.621521 0.125244 1441741258 0.752625 -0.177795 -0.621521 0.125244 1441741258 0.752625 -0.177795 -0.621521 0.125244 1441741258 0.752625 -0.177795 -0.621521 0.125244 1441741258 0.752625 -0.177795 -0.621521 0.125244 1441741258 0.752625 -0.177795 -0.621521 0.125244 1441741258 0.753662 -0.092651 -0.625977 0.177612 1441741258 0.753662 -0.092651 -0.625977 0.177612 1441741258 0.753662 -0.092651 -0.625977 0.177612 1441741258 0.753662 -0.092651 -0.625977 0.177612 1441741258 0.757019 -0.129028 -0.614624 0.180359 1441741258 0.757019 -0.129028 -0.614624 0.180359 1441741258 0.757019 -0.129028 -0.614624 0.180359 1441741258 0.757019 -0.129028 -0.614624 0.180359 1441741258 0.757019 -0.129028 -0.614624 0.180359 1441741258 0.757019 -0.129028 -0.614624 0.180359 1441741258 0.757019 -0.129028 -0.614624 0.180359 1441741258 0.768677 -0.272400 -0.563660 0.131470 1441741258 0.768677 -0.272400 -0.563660 0.131470 1441741258 0.768677 -0.272400 -0.563660 0.131470 1441741258 0.768677 -0.272400 -0.563660 0.131470 1441741258 0.768677 -0.272400 -0.563660 0.131470 1441741259 0.768677 -0.272400 -0.563660 0.131470 1441741259 0.758179 -0.329163 -0.560242 0.054138 1441741259 0.758179 -0.329163 -0.560242 0.054138 1441741259 0.758179 -0.329163 -0.560242 0.054138 1441741259 0.758179 -0.329163 -0.560242 0.054138 1441741259 0.758179 -0.329163 -0.560242 0.054138 1441741259 0.712036 -0.402283 -0.573547 -0.047546 1441741259 0.712036 -0.402283 -0.573547 -0.047546 1441741259 0.712036 -0.402283 -0.573547 -0.047546 1441741259 0.712036 -0.402283 -0.573547 -0.047546 1441741259 0.712036 -0.402283 -0.573547 -0.047546 1441741259 0.712036 -0.402283 -0.573547 -0.047546 1441741259 0.712036 -0.402283 -0.573547 -0.047546 1441741259 0.687744 -0.447144 -0.563293 -0.098999 1441741259 0.687744 -0.447144 -0.563293 -0.098999 1441741259 0.687744 -0.447144 -0.563293 -0.098999 1441741259 0.687744 -0.447144 -0.563293 -0.098999 1441741259 0.687744 -0.447144 -0.563293 -0.098999 1441741259 0.696289 -0.441284 -0.558838 -0.090393 1441741259 0.696289 -0.441284 -0.558838 -0.090393 1441741259 0.696289 -0.441284 -0.558838 -0.090393 1441741259 0.696289 -0.441284 -0.558838 -0.090393 1441741259 0.696289 -0.441284 -0.558838 -0.090393 1441741259 0.696289 -0.441284 -0.558838 -0.090393 1441741259 0.696289 -0.441284 -0.558838 -0.090393 1441741259 0.700073 -0.419617 -0.573792 -0.067993 1441741259 0.700073 -0.419617 -0.573792 -0.067993 1441741259 0.700073 -0.419617 -0.573792 -0.067993 1441741259 0.700073 -0.419617 -0.573792 -0.067993 1441741259 0.700073 -0.419617 -0.573792 -0.067993 1441741259 0.699097 -0.397827 -0.592346 -0.046753 1441741259 0.699097 -0.397827 -0.592346 -0.046753 1441741259 0.699097 -0.397827 -0.592346 -0.046753 1441741259 0.699097 -0.397827 -0.592346 -0.046753 1441741259 0.699097 -0.397827 -0.592346 -0.046753 1441741259 0.699097 -0.397827 -0.592346 -0.046753 1441741259 0.699097 -0.397827 -0.592346 -0.046753 1441741259 0.700073 -0.379211 -0.604309 -0.030457 1441741259 0.700073 -0.379211 -0.604309 -0.030457 1441741259 0.700073 -0.379211 -0.604309 -0.030457 1441741259 0.700073 -0.379211 -0.604309 -0.030457 1441741259 0.700073 -0.379211 -0.604309 -0.030457 1441741259 0.700073 -0.379211 -0.604309 -0.030457 1441741259 0.703369 -0.363037 -0.610840 -0.018494 1441741259
[truncated: 172,624 more chars]
