# Supplementary material for: Quaternion-Based Gesture Recognition Using Wireless Wearable Motion Capture Sensors
Source: Sensors (Basel). 2016 Apr 28;16(5):605. doi: 10.3390/s16050605 (PMC4883296; doi:10.3390/s16050605)
Supplement: Supplementary file 1 [file sensors-16-00605-s001.zip › MultiSensorGestureData/P2/3. Throw/Training16.txt]

0.337402 -0.738342 -0.581360 -0.055664 1441741147 0.337402 -0.738342 -0.581360 -0.055664 1441741147 0.337402 -0.738342 -0.581360 -0.055664 1441741147 0.337402 -0.738342 -0.581360 -0.055664 1441741147 0.337402 -0.738342 -0.581360 -0.055664 1441741147 0.261169 -0.775269 -0.574951 0.015259 1441741147 0.261169 -0.775269 -0.574951 0.015259 1441741147 0.261169 -0.775269 -0.574951 0.015259 1441741147 0.261169 -0.775269 -0.574951 0.015259 1441741147 0.261169 -0.775269 -0.574951 0.015259 1441741147 0.261169 -0.775269 -0.574951 0.015259 1441741147 0.261169 -0.775269 -0.574951 0.015259 1441741147 0.160034 -0.809448 -0.560364 0.072205 1441741147 0.160034 -0.809448 -0.560364 0.072205 1441741147 0.160034 -0.809448 -0.560364 0.072205 1441741147 0.160034 -0.809448 -0.560364 0.072205 1441741147 0.160034 -0.809448 -0.560364 0.072205 1441741147 0.160034 -0.809448 -0.560364 0.072205 1441741147 0.036499 -0.827881 -0.549622 0.106140 1441741147 0.036499 -0.827881 -0.549622 0.106140 1441741147 0.036499 -0.827881 -0.549622 0.106140 1441741147 0.036499 -0.827881 -0.549622 0.106140 1441741147 0.036499 -0.827881 -0.549622 0.106140 1441741147 0.036499 -0.827881 -0.549622 0.106140 1441741147 -0.054138 -0.826782 -0.542725 0.138184 1441741147 -0.054138 -0.826782 -0.542725 0.138184 1441741147 -0.054138 -0.826782 -0.542725 0.138184 1441741147 -0.054138 -0.826782 -0.542725 0.138184 1441741147 -0.054138 -0.826782 -0.542725 0.138184 1441741147 -0.054138 -0.826782 -0.542725 0.138184 1441741147 -0.111694 -0.822388 -0.537537 0.149231 1441741147 -0.111694 -0.822388 -0.537537 0.149231 1441741147 -0.111694 -0.822388 -0.537537 0.149231 1441741147 -0.111694 -0.822388 -0.537537 0.149231 1441741147 -0.111694 -0.822388 -0.537537 0.149231 1441741147 -0.111694 -0.822388 -0.537537 0.149231 1441741147 -0.111694 -0.822388 -0.537537 0.149231 1441741147 -0.163635 -0.827209 -0.518616 0.141785 1441741147 -0.163635 -0.827209 -0.518616 0.141785 1441741147 -0.163635 -0.827209 -0.518616 0.141785 1441741147 -0.163635 -0.827209 -0.518616 0.141785 1441741147 -0.163635 -0.827209 -0.518616 0.141785 1441741148 -0.163635 -0.827209 -0.518616 0.141785 1441741148 -0.206421 -0.831482 -0.500916 0.123535 1441741148 -0.206421 -0.831482 -0.500916 0.123535 1441741148 -0.206421 -0.831482 -0.500916 0.123535 1441741148 -0.206421 -0.831482 -0.500916 0.123535 1441741148 -0.206421 -0.831482 -0.500916 0.123535 1441741148 -0.206421 -0.831482 -0.500916 0.123535 1441741148 -0.206421 -0.831482 -0.500916 0.123535 1441741148 -0.219666 -0.832397 -0.497742 0.105835 1441741148 -0.219666 -0.832397 -0.497742 0.105835 1441741148 -0.219666 -0.832397 -0.497742 0.105835 1441741148 -0.219666 -0.832397 -0.497742 0.105835 1441741148 -0.219666 -0.832397 -0.497742 0.105835 1441741148 -0.219666 -0.832397 -0.497742 0.105835 1441741148 -0.209839 -0.829407 -0.508240 0.099060 1441741148 -0.209839 -0.829407 -0.508240 0.099060 1441741148 -0.209839 -0.829407 -0.508240 0.099060 1441741148 -0.209839 -0.829407 -0.508240 0.099060 1441741148 -0.209839 -0.829407 -0.508240 0.099060 1441741148 -0.209839 -0.829407 -0.508240 0.099060 1441741148 -0.188538 -0.819580 -0.532776 0.094604 1441741148 -0.188538 -0.819580 -0.532776 0.094604 1441741148 -0.188538 -0.819580 -0.532776 0.094604 1441741148 -0.188538 -0.819580 -0.532776 0.094604 1441741148 -0.188538 -0.819580 -0.532776 0.094604 1441741148 -0.188538 -0.819580 -0.532776 0.094604 1441741148 -0.176575 -0.795532 -0.572876 0.088196 1441741148 -0.176575 -0.795532 -0.572876 0.088196 1441741148 -0.176575 -0.795532 -0.572876 0.088196 1441741148 -0.176575 -0.795532 -0.572876 0.088196 1441741148 -0.176575 -0.795532 -0.572876 0.088196 1441741148 -0.176575 -0.795532 -0.572876 0.088196 1441741148 -0.176575 -0.795532 -0.572876 0.088196 1441741148 -0.124390 -0.760193 -0.634644 0.063049 1441741148 -0.124390 -0.760193 -0.634644 0.063049 1441741148 -0.124390 -0.760193 -0.634644 0.063049 1441741148 -0.124390 -0.760193 -0.634644 0.063049 1441741148 -0.124390 -0.760193 -0.634644 0.063049 1441741148 -0.046204 -0.734009 -0.670471 0.098389 1441741148 -0.046204 -0.734009 -0.670471 0.098389 1441741148 -0.046204 -0.734009 -0.670471 0.098389 1441741148 -0.046204 -0.734009 -0.670471 0.098389 1441741148 -0.046204 -0.734009 -0.670471 0.098389 1441741148 -0.046204 -0.734009 -0.670471 0.098389 1441741148 -0.078430 -0.727539 -0.627014 0.267212 1441741148 -0.078430 -0.727539 -0.627014 0.267212 1441741148 -0.078430 -0.727539 -0.627014 0.267212 1441741148 -0.078430 -0.727539 -0.627014 0.267212 1441741148 -0.078430 -0.727539 -0.627014 0.267212 1441741148 -0.078430 -0.727539 -0.627014 0.267212 1441741148 -0.078430 -0.727539 -0.627014 0.267212 1441741148 0.114868 -0.682068 -0.625305 0.361328 1441741148 0.114868 -0.682068 -0.625305 0.361328 1441741148 0.114868 -0.682068 -0.625305 0.361328 1441741148 0.114868 -0.682068 -0.625305 0.361328 1441741148 0.114868 -0.682068 -0.625305 0.361328 1441741148 0.116516 -0.670410 -0.697876 0.223633 1441741148 0.116516 -0.670410 -0.697876 0.223633 1441741148 0.116516 -0.670410 -0.697876 0.223633 1441741148 0.116516 -0.670410 -0.697876 0.223633 1441741148 0.116516 -0.670410 -0.697876 0.223633 1441741148 0.116516 -0.670410 -0.697876 0.223633 1441741148 0.160156 -0.655029 -0.703918 0.223267 1441741148 0.160156 -0.655029 -0.703918 0.223267 1441741148 0.160156 -0.655029 -0.703918 0.223267 1441741148 0.160156 -0.655029 -0.703918 0.223267 1441741148 0.160156 -0.655029 -0.703918 0.223267 1441741148 0.160156 -0.655029 -0.703918 0.223267 1441741148 0.156677 -0.680603 -0.683838 0.211426 1441741148 0.156677 -0.680603 -0.683838 0.211426 1441741148 0.156677 -0.680603 -0.683838 0.211426 1441741148 0.156677 -0.680603 -0.683838 0.211426 1441741148 0.156677 -0.680603 -0.683838 0.211426 1441741148 0.156677 -0.680603 -0.683838 0.211426 1441741148 0.156677 -0.680603 -0.683838 0.211426 1441741148 0.109070 -0.713135 -0.661987 0.203430 1441741148 0.109070 -0.713135 -0.661987 0.203430 1441741148 0.109070 -0.713135 -0.661987 0.203430 1441741148 0.109070 -0.713135 -0.661987 0.203430 1441741148 0.109070 -0.713135 -0.661987 0.203430 1441741148 0.102539 -0.742004 -0.627686 0.212097 1441741148 0.102539 -0.742004 -0.627686 0.212097 1441741148 0.102539 -0.742004 -0.627686 0.212097 1441741148 0.102539 -0.742004 -0.627686 0.212097 1441741148 0.102539 -0.742004 -0.627686 0.212097 1441741148 0.102539 -0.742004 -0.627686 0.212097 1441741148 0.088989 -0.762390 -0.597961 0.231018 1441741148 0.088989 -0.762390 -0.597961 0.231018 1441741148 0.088989 -0.762390 -0.597961 0.231018 1441741148 0.088989 -0.762390 -0.597961 0.231018 1441741148 0.088989 -0.762390 -0.597961 0.231018 1441741148 0.088989 -0.762390 -0.597961 0.231018 1441741148 0.036499 -0.796448 -0.557861 0.230774 1441741148 0.036499 -0.796448 -0.557861 0.230774 1441741148 0.036499 -0.796448 -0.557861 0.230774 1441741148 0.036499 -0.796448 -0.557861 0.230774 1441741148 0.036499 -0.796448 -0.557861 0.230774 1441741148 0.036499 -0.796448 -0.557861 0.230774 1441741148 -0.025940 -0.818909 -0.541260 0.189209 1441741148 -0.025940 -0.818909 -0.541260 0.189209 1441741148 -0.025940 -0.818909 -0.541260 0.189209 1441741148 -0.025940 -0.818909 -0.541260 0.189209 1441741148 -0.025940 -0.818909 -0.541260 0.189209 1441741148 -0.025940 -0.818909 -0.541260 0.189209 1441741148 -0.079834 -0.831726 -0.523682 0.166565 1441741148 -0.079834 -0.831726 -0.523682 0.166565 1441741148 -0.079834 -0.831726 -0.523682 0.166565 1441741148 -0.079834 -0.831726 -0.523682 0.166565 1441741148 -0.079834 -0.831726 -0.523682 0.166565 1441741148 -0.079834 -0.831726 -0.523682 0.166565 1441741149 -0.168030 -0.832947 -0.504700 0.152771 1441741149 -0.168030 -0.832947 -0.504700 0.152771 1441741149 -0.168030 -0.832947 -0.504700 0.152771 1441741149 -0.168030 -0.832947 -0.504700 0.152771 1441741149 -0.168030 -0.832947 -0.504700 0.152771 1441741149 -0.168030 -0.832947 -0.504700 0.152771 1441741149 -0.168030 -0.832947 -0.504700 0.152771 1441741149 -0.206482 -0.829712 -0.501465 0.132446 1441741149 -0.206482 -0.829712 -0.501465 0.132446 1441741149 -0.206482 -0.829712 -0.501465 0.132446 1441741149 -0.206482 -0.829712 -0.501465 0.132446 1441741149 -0.206482 -0.829712 -0.501465 0.132446 1441741149 -0.185181 -0.835693 -0.497253 0.141785 1441741149 -0.185181 -0.835693 -0.497253 0.141785 1441741149 -0.185181 -0.835693 -0.497253 0.141785 1441741149 -0.185181 -0.835693 -0.497253 0.141785 1441741149 -0.185181 -0.835693 -0.497253 0.141785 1441741149 -0.185181 -0.835693 -0.497253 0.141785 1441741149 -0.155579 -0.840210 -0.499817 0.141724 1441741149 -0.155579 -0.840210 -0.499817 0.141724 1441741149 -0.155579 -0.840210 -0.499817 0.141724 1441741149 -0.155579 -0.840210 -0.499817 0.141724 1441741149 -0.155579 -0.840210 -0.499817 0.141724 1441741149 -0.155579 -0.840210 -0.499817 0.141724 1441741149 -0.155579 -0.840210 -0.499817 0.141724 1441741149 -0.149231 -0.827820 -0.524597 0.131653 1441741149 -0.149231 -0.827820 -0.524597 0.131653 1441741149 -0.149231 -0.827820 -0.524597 0.131653 1441741149 -0.149231 -0.827820 -0.524597 0.131653 1441741149 -0.149231 -0.827820 -0.524597 0.131653 1441741149 -0.149231 -0.827820 -0.524597 0.131653 1441741149 -0.143982 -0.800903 -0.571045 0.108765 1441741149 -0.143982 -0.800903 -0.571045 0.108765 1441741149 -0.143982 -0.800903 -0.571045 0.108765 1441741149 -0.143982 -0.800903 -0.571045 0.108765 1441741149 -0.143982 -0.800903 -0.571045 0.108765 1441741149 -0.143982 -0.800903 -0.571045 0.108765 1441741149 -0.116150 -0.768982 -0.620789 0.099487 1441741149 -0.116150 -0.768982 -0.620789 0.099487 1441741149 -0.116150 -0.768982 -0.620789 0.099487 1441741149 -0.116150 -0.768982 -0.620789 0.099487 1441741149 -0.116150 -0.768982 -0.620789 0.099487 1441741149 -0.116150 -0.768982 -0.620789 0.099487 1441741149 -0.116150 -0.768982 -0.620789 0.099487 1441741149 -0.062561 -0.747559 -0.646912 0.137390 1441741149 -0.062561 -0.747559 -0.646912 0.137390 1441741149 -0.062561 -0.747559 -0.646912 0.137390 1441741149 -0.062561 -0.747559 -0.646912 0.137390 1441741149 -0.062561 -0.747559 -0.646912 0.137390 1441741149 -0.062561 -0.747559 -0.646912 0.137390 1441741149 -0.067566 -0.733826 -0.625183 0.257202 1441741149 -0.067566 -0.733826 -0.625183 0.257202 1441741149 -0.067566 -0.733826 -0.625183 0.257202 1441741149 -0.067566 -0.733826 -0.625183 0.257202 1441741149 -0.067566 -0.733826 -0.625183 0.257202 1441741149 -0.067566 -0.733826 -0.625183 0.257202 1441741149 0.051758 -0.677368 -0.612732 0.403809 1441741149 0.051758 -0.677368 -0.612732 0.403809 1441741149 0.051758 -0.677368 -0.612732 0.403809 1441741149 0.051758 -0.677368 -0.612732 0.403809 1441741149 0.051758 -0.677368 -0.612732 0.403809 1441741149 0.051758 -0.677368 -0.612732 0.403809 1441741149 0.093201 -0.688660 -0.657898 0.290344 1441741149 0.093201 -0.688660 -0.657898 0.290344 1441741149 0.093201 -0.688660 -0.657898 0.290344 1441741149 0.093201 -0.688660 -0.657898 0.290344 1441741149 0.093201 -0.688660 -0.657898 0.290344 1441741149 0.093201 -0.688660 -0.657898 0.290344 1441741149 0.101196 -0.620361 -0.738464 0.244202 1441741149 0.101196 -0.620361 -0.738464 0.244202 1441741149 0.101196 -0.620361 -0.738464 0.244202 1441741149 0.101196 -0.620361 -0.738464 0.244202 1441741149 0.101196 -0.620361 -0.738464 0.244202 1441741149 0.125244 -0.640015 -0.713684 0.255676 1441741149 0.125244 -0.640015 -0.713684 0.255676 1441741149 0.125244 -0.640015 -0.713684 0.255676 1441741149 0.125244 -0.640015 -0.713684 0.255676 1441741149 0.125244 -0.640015 -0.713684 0.255676 1441741149 0.125244 -0.640015 -0.713684 0.255676 1441741149 0.125244 -0.640015 -0.713684 0.255676 1441741149 0.073364 -0.657654 -0.707947 0.246887 1441741149 0.073364 -0.657654 -0.707947 0.246887 1441741149 0.073364 -0.657654 -0.707947 0.246887 1441741149 0.073364 -0.657654 -0.707947 0.246887 1441741149 0.073364 -0.657654 -0.707947 0.246887 1441741149 0.043762 -0.690674 -0.678589 0.246338 1441741149 0.043762 -0.690674 -0.678589 0.246338 1441741149 0.043762 -0.690674 -0.678589 0.246338 1441741149 0.043762 -0.690674 -0.678589 0.246338 1441741149 0.043762 -0.690674 -0.678589 0.246338 1441741149 0.043762 -0.690674 -0.678589 0.246338 1441741149 0.049011 -0.709045 -0.652405 0.263245 1441741149 0.049011 -0.709045 -0.652405 0.263245 1441741149 0.049011 -0.709045 -0.652405 0.263245 1441741149 0.049011 -0.709045 -0.652405 0.263245 1441741149 0.049011 -0.709045 -0.652405 0.263245 1441741149 0.049011 -0.709045 -0.652405 0.263245 1441741149 0.037598 -0.741638 -0.607849 0.281311 1441741149 0.037598 -0.741638 -0.607849 0.281311 1441741149 0.037598 -0.741638 -0.607849 0.281311 1441741149 0.037598 -0.741638 -0.607849 0.281311 1441741149 0.037598 -0.741638 -0.607849 0.281311 1441741149 0.037598 -0.741638 -0.607849 0.281311 1441741149 -0.042480 -0.774231 -0.579407 0.251221 1441741149 -0.042480 -0.774231 -0.579407 0.251221 1441741149 -0.042480 -0.774231 -0.579407 0.251221 1441741149 -0.042480 -0.774231 -0.579407 0.251221 1441741149 -0.042480 -0.774231 -0.579407 0.251221 1441741149 -0.042480 -0.774231 -0.579407 0.251221 1441741149 -0.089661 -0.785217 -0.570374 0.223877 1441741150 -0.089661 -0.785217 -0.570374 0.223877 1441741150 -0.089661 -0.785217 -0.570374 0.223877 1441741150 -0.089661 -0.785217 -0.570374 0.223877 1441741150 -0.089661 -0.785217 -0.570374 0.223877 1441741150 -0.089661 -0.785217 -0.570374 0.223877 1441741150 -0.089661 -0.785217 -0.570374 0.223877 1441741150 -0.129639 -0.807922 -0.536621 0.206299 1441741150 -0.129639 -0.807922 -0.536621 0.206299 1441741150 -0.129639 -0.807922 -0.536621 0.206299 1441741150 -0.129639 -0.807922 -0.536621 0.206299 1441741150 -0.129639 -0.807922 -0.536621 0.206299 1441741150 -0.129639 -0.807922 -0.536621 0.206299 1441741150 -0.209595 -0.811218 -0.520569 0.164551 1441741150 -0.209595 -0.811218 -0.520569 0.164551 1441741150 -0.209595 -0.811218 -0.520569 0.164551 1441741150 -0.209595 -0.811218 -0.520569 0.164551 1441741150 -0.209595 -0.811218 -0.520569 0.164551 1441741150 -0.209595 -0.811218 -0.520569 0.164551 1441741150 -0.234253 -0.807922 -0.518066 0.155334 1441741150 -0.234253 -0.807922 -0.518066 0.155334 1441741150 -0.234253 -0.807922 -0.518066 0.155334 1441741150 -0.234253 -0.807922 -0.518066 0.155334 1441741150 -0.234253 -0.807922 -0.518066 0.155334 1441741150 -0.234253 -0.807922 -0.518066 0.155334 1441741150 -0.234253 -0.807922 -0.518066 0.155334 1441741150 -0.197693 -0.818115 -0.514343 0.164612 1441741150 -0.197693 -0.818115 -0.514343 0.164612 1441741150 -0.197693 -0.818115 -0.514343 0.164612 1441741150 -0.197693 -0.818115 -0.514343 0.164612 1441741150 -0.197693 -0.818115 -0.514343 0.164612 1441741150 -0.197693 -0.818115 -0.514343 0.164612 1441741150 -0.184021 -0.829407 -0.506836 0.146545 1441741150 -0.184021 -0.829407 -0.506836 0.146545 1441741150 -0.184021 -0.829407 -0.506836 0.146545 1441741150 -0.184021 -0.829407 -0.506836 0.146545 1441741150 -0.184021 -0.829407 -0.506836 0.146545 1441741150 -0.195984 -0.818970 -0.525269 0.122742 1441741150 -0.195984 -0.818970 -0.525269 0.122742 1441741150 -0.195984 -0.818970 -0.525269 0.122742 1441741150 -0.195984 -0.818970 -0.525269 0.122742 1441741150 -0.195984 -0.818970 -0.525269 0.122742 1441741150 -0.195984 -0.818970 -0.525269 0.122742 1441741150 -0.195984 -0.818970 -0.525269 0.122742 1441741150 -0.196472 -0.796997 -0.558228 0.121094 1441741150 -0.196472 -0.796997 -0.558228 0.121094 1441741150 -0.196472 -0.796997 -0.558228 0.121094 1441741150 -0.196472 -0.796997 -0.558228 0.121094 1441741150 -0.196472 -0.796997 -0.558228 0.121094 1441741150 -0.179199 -0.764648 -0.609314 0.109741 1441741150 -0.179199 -0.764648 -0.609314 0.109741 1441741150 -0.179199 -0.764648 -0.609314 0.109741 1441741150 -0.179199 -0.764648 -0.609314 0.109741 1441741150 -0.179199 -0.764648 -0.609314 0.109741 1441741150 -0.179199 -0.764648 -0.609314 0.109741 1441741150 -0.121338 -0.734619 -0.657715 0.114380 1441741150 -0.121338 -0.734619 -0.657715 0.114380 1441741150 -0.121338 -0.734619 -0.657715 0.114380 1441741150 -0.121338 -0.734619 -0.657715 0.114380 1441741150 -0.121338 -0.734619 -0.657715 0.114380 1441741150 -0.121338 -0.734619 -0.657715 0.114380 1441741150 -0.121338 -0.734619 -0.657715 0.114380 1441741150 -0.085083 -0.715210 -0.676392 0.154114 1441741150 -0.085083 -0.715210 -0.676392 0.154114 1441741150 -0.085083 -0.715210 -0.676392 0.154114 1441741150 -0.085083 -0.715210 -0.676392 0.154114 1441741150 -0.085083 -0.715210 -0.676392 0.154114 1441741150 -0.085083 -0.715210 -0.676392 0.154114 1441741150 -0.094666 -0.700134 -0.658081 0.260498 1441741150 -0.094666 -0.700134 -0.658081 0.260498 1441741150 -0.094666 -0.700134 -0.658081 0.260498 1441741150 -0.094666 -0.700134 -0.658081 0.260498 1441741150 -0.094666 -0.700134 -0.658081 0.260498 1441741150 -0.094666 -0.700134 -0.658081 0.260498 1441741150 0.018982 -0.667542 -0.663879 0.336670 1441741150 0.018982 -0.667542 -0.663879 0.336670 1441741150 0.018982 -0.667542 -0.663879 0.336670 1441741150 0.018982 -0.667542 -0.663879 0.336670 1441741150 0.018982 -0.667542 -0.663879 0.336670 1441741150 0.019714 -0.644958 -0.731934 0.218994 1441741150 0.019714 -0.644958 -0.731934 0.218994 1441741150 0.019714 -0.644958 -0.731934 0.218994 1441741150 0.019714 -0.644958 -0.731934 0.218994 1441741150 0.019714 -0.644958 -0.731934 0.218994 1441741150 0.019714 -0.644958 -0.731934 0.218994 1441741150 0.077332 -0.640137 -0.719849 0.257080 1441741150 0.077332 -0.640137 -0.719849 0.257080 1441741150 0.077332 -0.640137 -0.719849 0.257080 1441741150 0.077332 -0.640137 -0.719849 0.257080 1441741150 0.077332 -0.640137 -0.719849 0.257080 1441741150 0.077332 -0.640137 -0.719849 0.257080 1441741150 0.074890 -0.657532 -0.704956 0.255188 1441741150 0.074890 -0.657532 -0.704956 0.255188 1441741150 0.074890 -0.657532 -0.704956 0.255188 1441741150 0.074890 -0.657532 -0.704956 0.255188 1441741150 0.074890 -0.657532 -0.704956 0.255188 1441741150 0.074890 -0.657532 -0.704956 0.255188 1441741150 0.074890 -0.657532 -0.704956 0.255188 1441741150 0.016113 -0.677551 -0.695068 0.240051 1441741150 0.016113 -0.677551 -0.695068 0.240051 1441741150 0.016113 -0.677551 -0.695068 0.240051 1441741150 0.016113 -0.677551 -0.695068 0.240051 1441741150 0.016113 -0.677551 -0.695068 0.240051 1441741150 0.010681 -0.706848 -0.662170 0.248657 1441741150 0.010681 -0.706848 -0.662170 0.248657 1441741150 0.010681 -0.706848 -0.662170 0.248657 1441741150 0.010681 -0.706848 -0.662170 0.248657 1441741150 0.010681 -0.706848 -0.662170 0.248657 1441741150 0.010681 -0.706848 -0.662170 0.248657 1441741150 0.010681 -0.706848 -0.662170 0.248657 1441741150 0.033508 -0.721741 -0.627319 0.290649 1441741151 0.033508 -0.721741 -0.627319 0.290649 1441741151 0.033508 -0.721741 -0.627319 0.290649 1441741151 0.033508 -0.721741 -0.627319 0.290649 1441741151 0.033508 -0.721741 -0.627319 0.290649 1441741151 0.033508 -0.721741 -0.627319 0.290649 1441741151 0.007996 -0.760986 -0.581299 0.287964 1441741151 0.007996 -0.760986 -0.581299 0.287964 1441741151 0.007996 -0.760986 -0.581299 0.287964 1441741151 0.007996 -0.760986 -0.581299 0.287964 1441741151 0.007996 -0.760986 -0.581299 0.287964 1441741151 0.007996 -0.760986 -0.581299 0.287964 1441741151 -0.065430 -0.786194 -0.559082 0.255249 1441741151 -0.065430 -0.786194 -0.559082 0.255249 1441741151 -0.065430 -0.786194 -0.559082 0.255249 1441741151 -0.065430 -0.786194 -0.559082 0.255249 1441741151 -0.065430 -0.786194 -0.559082 0.255249 1441741151 -0.065430 -0.786194 -0.559082 0.255249 1441741151 -0.081726 -0.803772 -0.531677 0.254272 1441741151 -0.081726 -0.803772 -0.531677 0.254272 1441741151 -0.081726 -0.803772 -0.531677 0.254272 1441741151 -0.081726 -0.803772 -0.531677 0.254272 1441741151 -0.081726 -0.803772 -0.531677 0.254272 1441741151 -0.081726 -0.803772 -0.531677 0.254272 1441741151 -0.081726 -0.803772 -0.531677 0.254272 1441741151 -0.126282 -0.822815 -0.496643 0.245850 1441741151 -0.126282 -0.822815 -0.496643 0.245850 1441741151 -0.126282 -0.822815 -0.496643 0.245850 1441741151 -0.126282 -0.822815 -0.496643 0.245850 1441741151 -0.126282 -0.822815 -0.496643 0.245850 1441741151 -0.126282 -0.822815 -0.496643 0.245850 1441741151 -0.190308 -0.829346 -0.477356 0.219421 1441741151 -0.190308 -0.829346 -0.477356 0.219421 1441741151 -0.190308 -0.829346 -0.477356 0.219421 1441741151 -0.190308 -0.829346 -0.477356 0.219421 1441741151 -0.190308 -0.829346 -0.477356 0.219421 1441741151 -0.190308 -0.829346 -0.477356 0.219421 1441741151 -0.209595 -0.837402 -0.456970 0.214661 1441741151 -0.209595 -0.837402 -0.456970 0.214661 1441741151 -0.209595 -0.837402 -0.456970 0.214661 1441741151 -0.209595 -0.837402 -0.456970 0.214661 1441741151 -0.209595 -0.837402 -0.456970 0.214661 1441741151 -0.209595 -0.837402 -0.456970 0.214661 1441741151 -0.209595 -0.837402 -0.456970 0.214661 1441741151 -0.200684 -0.844055 -0.446655 0.218689 1441741151 -0.200684 -0.844055 -0.446655 0.218689 1441741151 -0.200684 -0.844055 -0.446655 0.218689 1441741151 -0.200684 -0.844055 -0.446655 0.218689 1441741151 -0.200684 -0.844055 -0.446655 0.218689 1441741151 -0.200684 -0.844055 -0.446655 0.218689 1441741151 -0.198059 -0.843445 -0.449585 0.217651 1441741151 -0.198059 -0.843445 -0.449585 0.217651 1441741151 -0.198059 -0.843445 -0.449585 0.217651 1441741151 -0.198059 -0.843445 -0.449585 0.217651 1441741151 -0.198059 -0.843445 -0.449585 0.217651 1441741151 -0.198059 -0.843445 -0.449585 0.217651 1441741151 -0.194946 -0.833618 -0.467590 0.220337 1441741151 -0.194946 -0.833618 -0.467590 0.220337 1441741151 -0.194946 -0.833618 -0.467590 0.220337 1441741151 -0.194946 -0.833618 -0.467590 0.220337 1441741151 -0.194946 -0.833618 -0.467590 0.220337 1441741151 -0.194946 -0.833618 -0.467590 0.220337 1441741151 -0.204529 -0.806335 -0.510559 0.217651 1441741151 -0.204529 -0.806335 -0.510559 0.217651 1441741151 -0.204529 -0.806335 -0.510559 0.217651 1441741151 -0.204529 -0.806335 -0.510559 0.217651 1441741151 -0.204529 -0.806335 -0.510559 0.217651 1441741151 -0.204529 -0.806335 -0.510559 0.217651 1441741151 -0.192444 -0.760498 -0.580261 0.218994 1441741151 -0.192444 -0.760498 -0.580261 0.218994 1441741151 -0.192444 -0.760498 -0.580261 0.218994 1441741151 -0.192444 -0.760498 -0.580261 0.218994 1441741151 -0.192444 -0.760498 -0.580261 0.218994 1441741151 -0.192444 -0.760498 -0.580261 0.218994 1441741151 -0.128418 -0.732849 -0.630249 0.222107 1441741151 -0.128418 -0.732849 -0.630249 0.222107 1441741151 -0.128418 -0.732849 -0.630249 0.222107 1441741151 -0.128418 -0.732849 -0.630249 0.222107 1441741151 -0.128418 -0.732849 -0.630249 0.222107 1441741151 -0.128418 -0.732849 -0.630249 0.222107 1441741151 -0.128418 -0.732849 -0.630249 0.222107 1441741151 -0.062988 -0.705078 -0.658325 0.256104 1441741151 -0.062988 -0.705078 -0.658325 0.256104 1441741151 -0.062988 -0.705078 -0.658325 0.256104 1441741151 -0.062988 -0.705078 -0.658325 0.256104 1441741151 -0.062988 -0.705078 -0.658325 0.256104 1441741151 -0.062988 -0.705078 -0.658325 0.256104 1441741151 0.123413 -0.679077 -0.650574 0.316895 1441741151 0.123413 -0.679077 -0.650574 0.316895 1441741151 0.123413 -0.679077 -0.650574 0.316895 1441741151 0.123413 -0.679077 -0.650574 0.316895 1441741151 0.123413 -0.679077 -0.650574 0.316895 1441741151 0.123413 -0.679077 -0.650574 0.316895 1441741151 0.109802 -0.697144 -0.690552 0.158508 1441741151 0.109802 -0.697144 -0.690552 0.158508 1441741151 0.109802 -0.697144 -0.690552 0.158508 1441741151 0.109802 -0.697144 -0.690552 0.158508 1441741151 0.109802 -0.697144 -0.690552 0.158508 1441741151 0.109802 -0.697144 -0.690552 0.158508 1441741151 0.148438 -0.668213 -0.712097 0.156189 1441741151 0.148438 -0.668213 -0.712097 0.156189 1441741151 0.148438 -0.668213 -0.712097 0.156189 1441741151 0.148438 -0.668213 -0.712097 0.156189 1441741151 0.148438 -0.668213 -0.712097 0.156189 1441741151 0.148438 -0.668213 -0.712097 0.156189 1441741151 0.190735 -0.675415 -0.692261 0.168152 1441741151 0.190735 -0.675415 -0.692261 0.168152 1441741151 0.190735 -0.675415 -0.692261 0.168152 1441741151 0.190735 -0.675415 -0.692261 0.168152 1441741151 0.190735 -0.675415 -0.692261 0.168152 1441741151 0.190735 -0.675415 -0.692261 0.168152 1441741151 0.130249 -0.693298 -0.688843 0.167114 1441741151 0.130249 -0.693298 -0.688843 0.167114 1441741151 0.130249 -0.693298 -0.688843 0.167114 1441741152 0.130249 -0.693298 -0.688843 0.167114 1441741152 0.130249 -0.693298 -0.688843 0.167114 1441741152 0.130249 -0.693298 -0.688843 0.167114 1441741152 0.130249 -0.693298 -0.688843 0.167114 1441741152 0.099487 -0.724121 -0.659607 0.175232 1441741152 0.099487 -0.724121 -0.659607 0.175232 1441741152 0.099487 -0.724121 -0.659607 0.175232 1441741152 0.099487 -0.724121 -0.659607 0.175232 1441741152 0.099487 -0.724121 -0.659607 0.175232 1441741152 0.099487 -0.724121 -0.659607 0.175232 1441741152 0.115173 -0.734985 -0.639343 0.194519 1441741152 0.115173 -0.734985 -0.639343 0.194519 1441741152 0.115173 -0.734985 -0.639343 0.194519 1441741152 0.115173 -0.734985 -0.639343 0.194519 1441741152 0.115173 -0.734985 -0.639343 0.194519 1441741152 0.115173 -0.734985 -0.639343 0.194519 1441741152 0.119934 -0.760193 -0.596924 0.226929 1441741152 0.119934 -0.760193 -0.596924 0.226929 1441741152 0.119934 -0.760193 -0.596924 0.226929 1441741152 0.119934 -0.760193 -0.596924 0.226929 1441741152 0.119934 -0.760193 -0.596924 0.226929 1441741152 0.119934 -0.760193 -0.596924 0.226929 1441741152 0.046021 -0.794312 -0.568420 0.209595 1441741152 0.046021 -0.794312 -0.568420 0.209595 1441741152 0.046021 -0.794312 -0.568420 0.209595 1441741152 0.046021 -0.794312 -0.568420 0.209595 1441741152 0.046021 -0.794312 -0.568420 0.209595 1441741152 0.046021 -0.794312 -0.568420 0.209595 1441741152 -0.014465 -0.811218 -0.551392 0.194458 1441741152 -0.014465 -0.811218 -0.551392 0.194458 1441741152 -0.014465 -0.811218 -0.551392 0.194458 1441741152 -0.014465 -0.811218 -0.551392 0.194458 1441741152 -0.048218 -0.821899 -0.530945 0.200806 1441741152 -0.048218 -0.821899 -0.530945 0.200806 1441741152 -0.048218 -0.821899 -0.530945 0.200806 1441741152 -0.048218 -0.821899 -0.530945 0.200806 1441741152 -0.048218 -0.821899 -0.530945 0.200806 1441741152 -0.048218 -0.821899 -0.530945 0.200806 1441741152 -0.048218 -0.821899 -0.530945 0.200806 1441741152 -0.119995 -0.831360 -0.510864 0.183105 1441741152 -0.119995 -0.831360 -0.510864 0.183105 1441741152 -0.119995 -0.831360 -0.510864 0.183105 1441741152 -0.119995 -0.831360 -0.510864 0.183105 1441741152 -0.119995 -0.831360 -0.510864 0.183105 1441741152 -0.119995 -0.831360 -0.510864 0.183105 1441741152 -0.192627 -0.832764 -0.494690 0.157410 1441741152 -0.192627 -0.832764 -0.494690 0.157410 1441741152 -0.192627 -0.832764 -0.494690 0.157410 1441741152 -0.192627 -0.832764 -0.494690 0.157410 1441741152 -0.192627 -0.832764 -0.494690 0.157410 1441741152 -0.192627 -0.832764 -0.494690 0.157410 1441741152 -0.211182 -0.837463 -0.479065 0.157043 1441741152 -0.211182 -0.837463 -0.479065 0.157043 1441741152 -0.211182 -0.837463 -0.479065 0.157043 1441741152 -0.211182 -0.837463 -0.479065 0.157043 1441741152 -0.211182 -0.837463 -0.479065 0.157043 1441741152 -0.211182 -0.837463 -0.479065 0.157043 1441741152 -0.215210 -0.847778 -0.457031 0.161804 1441741152 -0.215210 -0.847778 -0.457031 0.161804 1441741152 -0.215210 -0.847778 -0.457031 0.161804 1441741152 -0.215210 -0.847778 -0.457031 0.161804 1441741152 -0.215210 -0.847778 -0.457031 0.161804 1441741152 -0.228088 -0.852600 -0.439697 0.166687 1441741152 -0.228088 -0.852600 -0.439697 0.166687 1441741152 -0.228088 -0.852600 -0.439697 0.166687 1441741152 -0.228088 -0.852600 -0.439697 0.166687 1441741152 -0.228088 -0.852600 -0.439697 0.166687 1441741152 -0.228088 -0.852600 -0.439697 0.166687 1441741152 -0.252441 -0.844055 -0.443604 0.164551 1441741152 -0.252441 -0.844055 -0.443604 0.164551 1441741152 -0.252441 -0.844055 -0.443604 0.164551 1441741152 -0.252441 -0.844055 -0.443604 0.164551 1441741152 -0.252441 -0.844055 -0.443604 0.164551 1441741152 -0.252441 -0.844055 -0.443604 0.164551 1441741152 -0.275391 -0.818481 -0.476257 0.165955 1441741152 -0.275391 -0.818481 -0.476257 0.165955 1441741152 -0.275391 -0.818481 -0.476257 0.165955 1441741152 -0.275391 -0.818481 -0.476257 0.165955 1441741152 -0.275391 -0.818481 -0.476257 0.165955 1441741152 -0.275391 -0.818481 -0.476257 0.165955 1441741152 -0.275146 -0.779968 -0.530090 0.187134 1441741152 -0.275146 -0.779968 -0.530090 0.187134 1441741152 -0.275146 -0.779968 -0.530090 0.187134 1441741152 -0.275146 -0.779968 -0.530090 0.187134 1441741152 -0.275146 -0.779968 -0.530090 0.187134 1441741152 -0.275146 -0.779968 -0.530090 0.187134 1441741152 -0.275146 -0.779968 -0.530090 0.187134 1441741152 -0.210083 -0.746338 -0.589661 0.226379 1441741152 -0.210083 -0.746338 -0.589661 0.226379 1441741152 -0.210083 -0.746338 -0.589661 0.226379 1441741152 -0.210083 -0.746338 -0.589661 0.226379 1441741152 -0.210083 -0.746338 -0.589661 0.226379 1441741152 -0.210083 -0.746338 -0.589661 0.226379 1441741152 -0.122803 -0.716003 -0.632813 0.268005 1441741152 -0.122803 -0.716003 -0.632813 0.268005 1441741152 -0.122803 -0.716003 -0.632813 0.268005 1441741152 -0.122803 -0.716003 -0.632813 0.268005 1441741152 -0.122803 -0.716003 -0.632813 0.268005 1441741152 -0.122803 -0.716003 -0.632813 0.268005 1441741152 -0.122803 -0.716003 -0.632813 0.268005 1441741152 
0.528748 -0.478088 -0.588013 -0.382202 1441741156 0.528748 -0.478088 -0.588013 -0.382202 1441741156 0.528748 -0.478088 -0.588013 -0.382202 1441741156 0.528748 -0.478088 -0.588013 -0.382202 1441741156 0.528748 -0.478088 -0.588013 -0.382202 1441741156 0.528748 -0.478088 -0.588013 -0.382202 1441741156 0.526550 -0.484375 -0.591125 -0.372498 1441741156 0.526550 -0.484375 -0.591125 -0.372498 1441741156 0.526550 -0.484375 -0.591125 -0.372498 1441741156 0.526550 -0.484375 -0.591125 -0.372498 1441741156 0.526550 -0.484375 -0.591125 -0.372498 1441741156 0.519714 -0.488953 -0.598389 -0.364441 1441741156 0.519714 -0.488953 -0.598389 -0.364441 1441741156 0.519714 -0.488953 -0.598389 -0.364441 1441741156 0.519714 -0.488953 -0.598389 -0.364441 1441741156 0.519714 -0.488953 -0.598389 -0.364441 1441741156 0.501221 -0.507141 -0.597412 -0.367126 1441741156 0.501221 -0.507141 -0.597412 -0.367126 1441741157 0.501221 -0.507141 -0.597412 -0.367126 1441741157 0.501221 -0.507141 -0.597412 -0.367126 1441741157 0.501221 -0.507141 -0.597412 -0.367126 1441741157 0.501221 -0.507141 -0.597412 -0.367126 1441741157 0.479736 -0.531372 -0.588074 -0.376465 1441741157 0.479736 -0.531372 -0.588074 -0.376465 1441741157 0.479736 -0.531372 -0.588074 -0.376465 1441741157 0.479736 -0.531372 -0.588074 -0.376465 1441741157 0.479736 -0.531372 -0.588074 -0.376465 1441741157 0.479736 -0.531372 -0.588074 -0.376465 1441741157 0.466248 -0.547302 -0.579102 -0.384460 1441741157 0.466248 -0.547302 -0.579102 -0.384460 1441741157 0.466248 -0.547302 -0.579102 -0.384460 1441741157 0.466248 -0.547302 -0.579102 -0.384460 1441741157 0.466248 -0.547302 -0.579102 -0.384460 1441741157 0.466248 -0.547302 -0.579102 -0.384460 1441741157 0.464600 -0.551697 -0.574280 -0.387268 1441741157 0.464600 -0.551697 -0.574280 -0.387268 1441741157 0.464600 -0.551697 -0.574280 -0.387268 1441741157 0.464600 -0.551697 -0.574280 -0.387268 1441741157 0.464600 -0.551697 -0.574280 -0.387268 1441741157 0.464600 -0.551697 -0.574280 -0.387268 1441741157 0.471924 -0.548706 -0.571350 -0.387146 1441741157 0.471924 -0.548706 -0.571350 -0.387146 1441741157 0.471924 -0.548706 -0.571350 -0.387146 1441741157 0.471924 -0.548706 -0.571350 -0.387146 1441741157 0.471924 -0.548706 -0.571350 -0.387146 1441741157 0.471924 -0.548706 -0.571350 -0.387146 1441741157 0.471924 -0.548706 -0.571350 -0.387146 1441741157 0.484314 -0.540588 -0.568909 -0.386841 1441741157 0.484314 -0.540588 -0.568909 -0.386841 1441741157 0.484314 -0.540588 -0.568909 -0.386841 1441741157 0.484314 -0.540588 -0.568909 -0.386841 1441741157 0.484314 -0.540588 -0.568909 -0.386841 1441741157 0.484314 -0.540588 -0.568909 -0.386841 1441741157 0.498779 -0.531006 -0.567017 -0.384399 1441741157 0.498779 -0.531006 -0.567017 -0.384399 1441741157 0.498779 -0.531006 -0.567017 -0.384399 1441741157 0.498779 -0.531006 -0.567017 -0.384399 1441741157 0.498779 -0.531006 -0.567017 -0.384399 1441741157 0.498779 -0.531006 -0.567017 -0.384399 1441741157 0.504822 -0.529419 -0.560974 -0.387634 1441741157 0.504822 -0.529419 -0.560974 -0.387634 1441741157 0.504822 -0.529419 -0.560974 -0.387634 1441741157 0.504822 -0.529419 -0.560974 -0.387634 1441741157 0.504822 -0.529419 -0.560974 -0.387634 1441741157 0.504822 -0.529419 -0.560974 -0.387634 1441741157 0.493835 -0.543274 -0.548279 -0.400513 1441741157 0.493835 -0.543274 -0.548279 -0.400513 1441741157 0.493835 -0.543274 -0.548279 -0.400513 1441741157 0.493835 -0.543274 -0.548279 -0.400513 1441741157 0.493835 -0.543274 -0.548279 -0.400513 1441741157 0.493835 -0.543274 -0.548279 -0.400513 1441741157 0.469482 -0.567749 -0.530945 -0.418884 1441741157 0.469482 -0.567749 -0.530945 -0.418884 1441741157 0.469482 -0.567749 -0.530945 -0.418884 1441741157 0.469482 -0.567749 -0.530945 -0.418884 1441741157 0.469482 -0.567749 -0.530945 -0.418884 1441741157 0.469482 -0.567749 -0.530945 -0.418884 1441741157 0.440491 -0.596069 -0.508667 -0.438171 1441741157 0.440491 -0.596069 -0.508667 -0.438171 1441741157 0.440491 -0.596069 -0.508667 -0.438171 1441741157 0.440491 -0.596069 -0.508667 -0.438171 1441741157 0.440491 -0.596069 -0.508667 -0.438171 1441741157 0.440491 -0.596069 -0.508667 -0.438171 1441741157 0.416504 -0.618347 -0.488159 -0.453796 1441741157 0.416504 -0.618347 -0.488159 -0.453796 1441741157 0.416504 -0.618347 -0.488159 -0.453796 1441741157 0.416504 -0.618347 -0.488159 -0.453796 1441741157 0.416504 -0.618347 -0.488159 -0.453796 1441741157 0.416504 -0.618347 -0.488159 -0.453796 1441741157 0.416504 -0.618347 -0.488159 -0.453796 1441741157 0.404236 -0.628418 -0.476379 -0.463440 1441741157 0.404236 -0.628418 -0.476379 -0.463440 1441741157 0.404236 -0.628418 -0.476379 -0.463440 1441741157 0.404236 -0.628418 -0.476379 -0.463440 1441741157 0.404236 -0.628418 -0.476379 -0.463440 1441741157 0.404236 -0.628418 -0.476379 -0.463440 1441741157 0.400757 -0.624023 -0.479126 -0.469543 1441741157 0.400757 -0.624023 -0.479126 -0.469543 1441741157 0.400757 -0.624023 -0.479126 -0.469543 1441741157 0.400757 -0.624023 -0.479126 -0.469543 1441741157 0.400757 -0.624023 -0.479126 -0.469543 1441741157 0.400757 -0.624023 -0.479126 -0.469543 1441741157 0.392334 -0.625610 -0.470337 -0.483276 1441741157 0.392334 -0.625610 -0.470337 -0.483276 1441741157 0.392334 -0.625610 -0.470337 -0.483276 1441741157 0.392334 -0.625610 -0.470337 -0.483276 1441741157 0.392334 -0.625610 -0.470337 -0.483276 1441741157 0.392334 -0.625610 -0.470337 -0.483276 1441741157 0.380432 -0.642029 -0.432373 -0.506165 1441741157 0.380432 -0.642029 -0.432373 -0.506165 1441741157 0.380432 -0.642029 -0.432373 -0.506165 1441741157 0.380432 -0.642029 -0.432373 -0.506165 1441741157 0.380432 -0.642029 -0.432373 -0.506165 1441741157 0.380432 -0.642029 -0.432373 -0.506165 1441741157 0.380432 -0.642029 -0.432373 -0.506165 1441741157 0.419678 -0.612549 -0.449280 -0.496887 1441741157 0.419678 -0.612549 -0.449280 -0.496887 1441741157 0.419678 -0.612549 -0.449280 -0.496887 1441741157 0.419678 -0.612549 -0.449280 -0.496887 1441741157 0.419678 -0.612549 -0.449280 -0.496887 1441741157 0.419678 -0.612549 -0.449280 -0.496887 1441741157 0.463379 -0.567932 -0.477173 -0.484863 1441741157 0.463379 -0.567932 -0.477173 -0.484863 1441741157 0.463379 -0.567932 -0.477173 -0.484863 1441741157 0.463379 -0.567932 -0.477173 -0.484863 1441741157 0.463379 -0.567932 -0.477173 -0.484863 1441741157 0.463379 -0.567932 -0.477173 -0.484863 1441741157 0.484131 -0.555054 -0.478943 -0.477722 1441741157 0.484131 -0.555054 -0.478943 -0.477722 1441741157 0.484131 -0.555054 -0.478943 -0.477722 1441741158 0.484131 -0.555054 -0.478943 -0.477722 1441741158 0.484131 -0.555054 -0.478943 -0.477722 1441741158 0.484131 -0.555054 -0.478943 -0.477722 1441741158 0.505798 -0.537415 -0.489380 -0.464722 1441741158 0.505798 -0.537415 -0.489380 -0.464722 1441741158 0.505798 -0.537415 -0.489380 -0.464722 1441741158 0.505798 -0.537415 -0.489380 -0.464722 1441741158 0.505798 -0.537415 -0.489380 -0.464722 1441741158 0.505798 -0.537415 -0.489380 -0.464722 1441741158 0.517212 -0.527893 -0.501587 -0.449768 1441741158 0.517212 -0.527893 -0.501587 -0.449768 1441741158 0.517212 -0.527893 -0.501587 -0.449768 1441741158 0.517212 -0.527893 -0.501587 -0.449768 1441741158 0.517212 -0.527893 -0.501587 -0.449768 1441741158 0.526001 -0.522827 -0.515625 -0.429138 1441741158 0.526001 -0.522827 -0.515625 -0.429138 1441741158 0.526001 -0.522827 -0.515625 -0.429138 1441741158 0.526001 -0.522827 -0.515625 -0.429138 1441741158 0.526001 -0.522827 -0.515625 -0.429138 1441741158 0.526001 -0.522827 -0.515625 -0.429138 1441741158 0.527283 -0.521118 -0.532837 -0.408081 1441741158 0.527283 -0.521118 -0.532837 -0.408081 1441741158 0.527283 -0.521118 -0.532837 -0.408081 1441741158 0.527283 -0.521118 -0.532837 -0.408081 1441741158 0.527283 -0.521118 -0.532837 -0.408081 1441741158 0.527283 -0.521118 -0.532837 -0.408081 1441741158 0.520447 -0.525024 -0.548584 -0.390564 1441741158 0.520447 -0.525024 -0.548584 -0.390564 1441741158 0.520447 -0.525024 -0.548584 -0.390564 1441741158 0.520447 -0.525024 -0.548584 -0.390564 1441741158 0.520447 -0.525024 -0.548584 -0.390564 1441741158 0.520447 -0.525024 -0.548584 -0.390564 1441741158 0.509705 -0.531555 -0.561646 -0.377197 1441741158 0.509705 -0.531555 -0.561646 -0.377197 1441741158 0.509705 -0.531555 -0.561646 -0.377197 1441741158 0.509705 -0.531555 -0.561646 -0.377197 1441741158 0.509705 -0.531555 -0.561646 -0.377197 1441741158 0.509705 -0.531555 -0.561646 -0.377197 1441741158 0.509705 -0.531555 -0.561646 -0.377197 1441741158 0.499939 -0.537354 -0.572571 -0.365417 1441741158 0.499939 -0.537354 -0.572571 -0.365417 1441741158 0.499939 -0.537354 -0.572571 -0.365417 1441741158 0.499939 -0.537354 -0.572571 -0.365417 1441741158 0.499939 -0.537354 -0.572571 -0.365417 1441741158 0.499939 -0.537354 -0.572571 -0.365417 1441741158 0.495117 -0.539001 -0.581421 -0.355408 1441741158 0.495117 -0.539001 -0.581421 -0.355408 1441741158 0.495117 -0.539001 -0.581421 -0.355408 1441741158 0.495117 -0.539001 -0.581421 -0.355408 1441741158 0.495117 -0.539001 -0.581421 -0.355408 1441741158 0.495117 -0.539001 -0.581421 -0.355408 1441741158 0.495605 -0.536194 -0.588684 -0.346924 1441741158 0.495605 -0.536194 -0.588684 -0.346924 1441741158 0.495605 -0.536194 -0.588684 -0.346924 1441741158 0.495605 -0.536194 -0.588684 -0.346924 1441741158 0.495605 -0.536194 -0.588684 -0.346924 1441741158 0.495605 -0.536194 -0.588684 -0.346924 1441741158 0.495605 -0.536194 -0.588684 -0.346924 1441741158 0.493896 -0.535522 -0.591553 -0.345459 1441741158 0.493896 -0.535522 -0.591553 -0.345459 1441741158 0.493896 -0.535522 -0.591553 -0.345459 1441741158 0.493896 -0.535522 -0.591553 -0.345459 1441741158 0.493896 -0.535522 -0.591553 -0.345459 1441741158 0.493896 -0.535522 -0.591553 -0.345459 1441741158 0.493896 -0.535522 -0.591553 -0.345459 1441741158 0.489502 -0.537659 -0.590027 -0.351074 1441741158 0.489502 -0.537659 -0.590027 -0.351074 1441741158 0.489502 -0.537659 -0.590027 -0.351074 1441741158 0.489502 -0.537659 -0.590027 -0.351074 1441741158 0.489502 -0.537659 -0.590027 -0.351074 1441741158 0.477173 -0.546143 -0.584045 -0.364563 1441741158 0.477173 -0.546143 -0.584045 -0.364563 1441741158 0.477173 -0.546143 -0.584045 -0.364563 1441741158 0.477173 -0.546143 -0.584045 -0.364563 1441741158 0.477173 -0.546143 -0.584045 -0.364563 1441741158 0.477173 -0.546143 -0.584045 -0.364563 1441741158 0.477173 -0.546143 -0.584045 -0.364563 1441741158 0.461670 -0.556763 -0.572998 -0.385498 1441741158 0.461670 -0.556763 -0.572998 -0.385498 1441741158 0.461670 -0.556763 -0.572998 -0.385498 1441741158 0.461670 -0.556763 -0.572998 -0.385498 1441741158 0.461670 -0.556763 -0.572998 -0.385498 1441741158 0.461670 -0.556763 -0.572998 -0.385498 1441741158 0.443359 -0.576599 -0.545471 -0.416565 1441741158 0.443359 -0.576599 -0.545471 -0.416565 1441741158 0.443359 -0.576599 -0.545471 -0.416565 1441741158 0.443359 -0.576599 -0.545471 -0.416565 1441741158 0.420166 -0.598938 -0.511536 -0.450684 1441741158 0.420166 -0.598938 -0.511536 -0.450684 1441741158 0.420166 -0.598938 -0.511536 -0.450684 1441741158 0.420166 -0.598938 -0.511536 -0.450684 1441741158 0.420166 -0.598938 -0.511536 -0.450684 1441741158 0.406555 -0.612732 -0.479004 -0.479492 1441741158 0.406555 -0.612732 -0.479004 -0.479492 1441741158 0.406555 -0.612732 -0.479004 -0.479492 1441741158 0.406555 -0.612732 -0.479004 -0.479492 1441741158 0.406555 -0.612732 -0.479004 -0.479492 1441741158 0.406555 -0.612732 -0.479004 -0.479492 1441741158 0.406555 -0.612732 -0.479004 -0.479492 1441741158 0.397156 -0.624084 -0.440552 -0.508728 1441741158 0.397156 -0.624084 -0.440552 -0.508728 1441741158 0.397156 -0.624084 -0.440552 -0.508728 1441741158 0.397156 -0.624084 -0.440552 -0.508728 1441741158 0.397156 -0.624084 -0.440552 -0.508728 1441741158 0.397156 -0.624084 -0.440552 -0.508728 1441741158 0.410706 -0.626465 -0.411072 -0.519592 1441741158 0.410706 -0.626465 -0.411072 -0.519592 1441741158 0.410706 -0.626465 -0.411072 -0.519592 1441741159 0.410706 -0.626465 -0.411072 -0.519592 1441741159 0.410706 -0.626465 -0.411072 -0.519592 1441741159 0.448853 -0.600525 -0.416992 -0.513916 1441741159 0.448853 -0.600525 -0.416992 -0.513916 1441741159 0.448853 -0.600525 -0.416992 -0.513916 1441741159 0.479187 -0.578430 -0.423462 -0.506531 1441741159 0.479187 -0.578430 -0.423462 -0.506531 1441741159 0.479187 -0.578430 -0.423462 -0.506531 1441741159 0.479187 -0.578430 -0.423462 -0.506531 1441741159 0.479187 -0.578430 -0.423462 -0.506531 1441741159 0.479187 -0.578430 -0.423462 -0.506531 1441741159 0.507507 -0.559204 -0.430725 -0.494263 1441741159 0.507507 -0.559204 -0.430725 -0.494263 1441741159 0.507507 -0.559204 -0.430725 -0.494263 1441741159 0.507507 -0.559204 -0.430725 -0.494263 1441741159 0.507507 -0.559204 -0.430725 -0.494263 1441741159 0.507507 -0.559204 -0.430725 -0.494263 1441741159 0.521240 -0.552490 -0.435913 -0.482727 1441741159 0.521240 -0.552490 -0.435913 -0.482727 1441741159 0.521240 -0.552490 -0.435913 -0.482727 1441741159 0.521240 -0.552490 -0.435913 -0.482727 1441741159 0.521240 -0.552490 -0.435913 -0.482727 1441741159 0.521240 -0.552490 -0.435913 -0.482727 1441741159 0.521240 -0.552490 -0.435913 -0.482727 1441741159 0.526733 -0.550354 -0.448547 -0.467468 1441741159 0.526733 -0.550354 -0.448547 -0.467468 1441741159 0.526733 -0.550354 -0.448547 -0.467468 1441741159 0.526733 -0.550354 -0.448547 -0.467468 1441741159 0.526733 -0.550354 -0.448547 -0.467468 1441741159 0.526733 -0.550354 -0.448547 -0.467468 1441741159 0.522705 -0.553650 -0.462708 -0.454102 1441741159 0.522705 -0.553650 -0.462708 -0.454102 1441741159 0.522705 -0.553650 -0.462708 -0.454102 1441741159 0.522705 -0.553650 -0.462708 -0.454102 1441741159 0.522705 -0.553650 -0.462708 -0.454102 1441741159 0.522705 -0.553650 -0.462708 -0.454102 1441741159 0.514832 -0.560974 -0.476074 -0.440063 1441741159 0.514832 -0.560974 -0.476074 -0.440063 1441741159 0.514832 -0.560974 -0.476074 -0.440063 1441741159 0.514832 -0.560974 -0.476074 -0.440063 1441741159 0.514832 -0.560974 -0.476074 -0.440063 1441741159 0.514832 -0.560974 -0.476074 -0.440063 1441741159 0.509460 -0.564331 -0.493530 -0.422485 1441741159 0.509460 -0.564331 -0.493530 -0.422485 1441741159 0.509460 -0.564331 -0.493530 -0.422485 1441741159 0.509460 -0.564331 -0.493530 -0.422485 1441741159 0.509460 -0.564331 -0.493530 -0.422485 1441741159 0.509460 -0.564331 -0.493530 -0.422485 1441741159 0.509460 -0.563354 -0.510986 -0.402588 1441741159 0.509460 -0.563354 -0.510986 -0.402588 1441741159 0.509460 -0.563354 -0.510986 -0.402588 1441741159 0.509460 -0.563354 -0.510986 -0.402588 1441741159 0.509460 -0.563354 -0.510986 -0.402588 1441741159 0.509460 -0.563354 -0.510986 -0.402588 1441741159 0.516052 -0.556152 -0.528137 -0.381470 1441741159 0.516052 -0.556152 -0.528137 -0.381470 1441741159 0.516052 -0.556152 -0.528137 -0.381470 1441741159 0.516052 -0.556152 -0.528137 -0.381470 1441741159 0.516052 -0.556152 -0.528137 -0.381470 1441741159 0.516052 -0.556152 -0.528137 -0.381470 1441741159 0.524719 -0.546753 -0.540955 -0.364929 1441741159 0.524719 -0.546753 -0.540955 -0.364929 1441741159 0.524719 -0.546753 -0.540955 -0.364929 1441741159 0.524719 -0.546753 -0.540955 -0.364929 1441741159 0.524719 -0.546753 -0.540955 -0.364929 1441741159 0.524719 -0.546753 -0.540955 -0.364929 1441741159 0.527222 -0.543518 -0.546204 -0.358276 1441741159 0.527222 -0.543518 -0.546204 -0.358276 1441741159 0.527222 -0.543518 -0.546204 -0.358276 1441741159 0.527222 -0.543518 -0.546204 -0.358276 1441741159 0.519287 -0.548035 -0.544861 -0.364929 1441741159 0.519287 -0.548035 -0.544861 -0.364929 1441741159 0.519287 -0.548035 -0.544861 -0.364929 1441741159 0.519287 -0.548035 -0.544861 -0.364929 1441741159 0.519287 -0.548035 -0.544861 -0.364929 1441741159 0.519287 -0.548035 -0.544861 -0.364929 1441741159 0.504761 -0.560608 -0.533081 -0.383179 1441741159 0.504761 -0.560608 -0.533081 -0.383179 1441741159 0.504761 -0.560608 -0.533081 -0.383179 1441741159 0.504761 -0.560608 -0.533081 -0.383179 1441741159 0.504761 -0.560608 -0.533081 -0.383179 1441741159 0.486267 -0.581665 -0.517151 -0.397339 1441741159 0.486267 -0.581665 -0.517151 -0.397339 1441741159 0.486267 -0.581665 -0.517151 -0.397339 1441741159 0.486267 -0.581665 -0.517151 -0.397339 1441741159 0.486267 -0.581665 -0.517151 -0.397339 1441741159 0.486267 -0.581665 -0.517151 -0.397339 1441741159 0.471741 -0.589905 -0.512207 -0.408813 1441741159 0.471741 -0.589905 -0.512207 -0.408813 1441741159 0.471741 -0.589905 -0.512207 -0.408813 1441741159 0.471741 -0.589905 -0.512207 -0.408813 1441741159 0.471741 -0.589905 -0.512207 -0.408813 1441741159 0.471741 -0.589905 -0.512207 -0.408813 1441741159 0.449158 -0.595642 -0.508545 -0.429993 1441741159 0.449158 -0.595642 -0.508545 -0.429993 1441741159 0.449158 -0.595642 -0.508545 -0.429993 1441741159 0.449158 -0.595642 -0.508545 -0.429993 1441741159 0.449158 -0.595642 -0.508545 -0.429993 1441741159 0.449158 -0.595642 -0.508545 -0.429993 1441741159 0.449158 -0.595642 -0.508545 -0.429993 1441741159 0.414917 -0.608521 -0.501892 -0.453552 1441741159 0.414917 -0.608521 -0.501892 -0.453552 1441741159 0.414917 -0.608521 -0.501892 -0.453552 1441741159 0.414917 -0.608521 -0.501892 -0.453552 1441741159 0.414917 -0.608521 -0.501892 -0.453552 1441741160 0.414917 -0.608521 -0.501892 -0.453552 1441741160 0.378845 -0.627136 -0.477783 -0.484802 1441741160 0.378845 -0.627136 -0.477783 -0.484802 1441741160 0.378845 -0.627136 -0.477783 -0.484802 1441741160 0.378845 -0.627136 -0.477783 -0.484802 1441741160 0.378845 -0.627136 -0.477783 -0.484802 1441741160 0.378845 -0.627136 -0.477783 -0.484802 1441741160 0.365784 -0.645996 -0.440002 -0.505310 1441741160 0.365784 -0.645996 -0.440002 -0.505310 1441741160 0.365784 -0.645996 -0.440002 -0.505310 1441741160 0.365784 -0.645996 -0.440002 -0.505310 1441741160 0.365784 -0.645996 -0.440002 -0.505310 1441741160 0.365784 -0.645996 -0.440002 -0.505310 1441741160 0.365784 -0.645996 -0.440002 -0.505310 1441741160 0.401123 -0.625549 -0.445984 -0.499023 1441741160 0.401123 -0.625549 -0.445984 -0.499023 1441741160 0.401123 -0.625549 -0.445984 -0.499023 1441741160 0.401123 -0.625549 -0.445984 -0.499023 1441741160 0.401123 -0.625549 -0.445984 -0.499023 1441741160 0.401123 -0.625549 -0.445984 -0.499023 1441741160 0.448547 -0.596558 -0.471497 -0.469727 1441741160 0.448547 -0.596558 -0.471497 -0.469727 1441741160 0.448547 -0.596558 -0.471497 -0.469727 1441741160 0.448547 -0.596558 -0.471497 -0.469727 1441741160 0.448547 -0.596558 -0.471497 -0.469727 1441741160 0.448547 -0.596558 -0.471497 -0.469727 1441741160 0.448547 -0.596558 -0.471497 -0.469727 1441741160 0.492737 -0.556885 -0.501953 -0.441895 1441741160 0.492737 -0.556885 -0.501953 -0.441895 1441741160 0.492737 -0.556885 -0.501953 -0.441895 1441741160 0.492737 -0.556885 -0.501953 -0.441895 1441741160 0.492737 -0.556885 -0.501953 -0.441895 1441741160 0.492737 -0.556885 -0.501953 -0.441895 1441741160 0.517517 -0.527100 -0.520691 -0.428162 1441741160 0.517517 -0.527100 -0.520691 -0.428162 1441741160 0.517517 -0.527100 -0.520691 -0.428162 1441741160 0.517517 -0.527100 -0.520691 -0.428162 1441741160 0.517517 -0.527100 -0.520691 -0.428162 1441741160 0.517517 -0.527100 -0.520691 -0.428162 1441741160 0.517517 -0.527100 -0.520691 -0.428162 1441741160 0.519714 -0.523804 -0.525940 -0.423035 1441741160 0.519714 -0.523804 -0.525940 -0.423035 1441741160 0.519714 -0.523804 -0.525940 -0.423035 1441741160 0.519714 -0.523804 -0.525940 -0.423035 1441741160 0.519714 -0.523804 -0.525940 -0.423035 1441741160 0.519714 -0.523804 -0.525940 -0.423035 1441741160 0.518677 -0.528076 -0.530762 -0.412903 1441741160 0.518677 -0.528076 -0.530762 -0.412903 1441741160 0.518677 -0.528076 -0.530762 -0.412903 1441741160 0.518677 -0.528076 -0.530762 -0.412903 1441741160 0.520630 -0.524353 -0.542725 -0.399353 1441741160 0.520630 -0.524353 -0.542725 -0.399353 1441741160 0.520630 -0.524353 -0.542725 -0.399353 1441741160 0.520630 -0.524353 -0.542725 -0.399353 1441741160 0.520630 -0.524353 -0.542725 -0.399353 1441741160 0.520630 -0.524353 -0.542725 -0.399353 1441741160 0.517883 -0.523987 -0.552979 -0.389221 1441741160 0.517883 -0.523987 -0.552979 -0.389221 1441741160 0.517883 -0.523987 -0.552979 -0.389221 1441741160 0.517883 -0.523987 -0.552979 -0.389221 1441741160 0.517883 -0.523987 -0.552979 -0.389221 1441741160 0.517883 -0.523987 -0.552979 -0.389221 1441741160 0.511414 -0.529602 -0.559387 -0.380920 1441741160 0.511414 -0.529602 -0.559387 -0.380920 1441741160 0.511414 -0.529602 -0.559387 -0.380920 1441741160 0.511414 -0.529602 -0.559387 -0.380920 1441741160 0.511414 -0.529602 -0.559387 -0.380920 1441741160 0.511414 -0.529602 -0.559387 -0.380920 1441741160 0.511414 -0.529602 -0.559387 -0.380920 1441741160 0.507751 -0.531250 -0.566467 -0.373047 1441741160 0.507751 -0.531250 -0.566467 -0.373047 1441741160 0.507751 -0.531250 -0.566467 -0.373047 1441741160 0.507751 -0.531250 -0.566467 -0.373047 1441741160 0.507751 -0.531250 -0.566467 -0.373047 1441741160 0.507751 -0.531250 -0.566467 -0.373047 1441741160 0.509338 -0.528748 -0.573425 -0.363708 1441741160 0.509338 -0.528748 -0.573425 -0.363708 1441741160 0.509338 -0.528748 -0.573425 -0.363708 1441741160 0.509338 -0.528748 -0.573425 -0.363708 1441741160 0.509338 -0.528748 -0.573425 -0.363708 1441741160 0.509338 -0.528748 -0.573425 -0.363708 1441741160 0.517700 -0.521912 -0.579590 -0.351807 1441741160 0.517700 -0.521912 -0.579590 -0.351807 1441741160 0.517700 -0.521912 -0.579590 -0.351807 1441741160 0.517700 -0.521912 -0.579590 -0.351807 1441741160 0.517700 -0.521912 -0.579590 -0.351807 1441741160 0.528564 -0.513000 -0.584167 -0.340820 1441741160 0.528564 -0.513000 -0.584167 -0.340820 1441741160 0.528564 -0.513000 -0.584167 -0.340820 1441741160 0.528564 -0.513000 -0.584167 -0.340820 1441741160 0.528564 -0.513000 -0.584167 -0.340820 1441741160 0.528564 -0.513000 -0.584167 -0.340820 1441741160 0.536926 -0.508057 -0.584351 -0.334900 1441741160 0.536926 -0.508057 -0.584351 -0.334900 1441741160 0.536926 -0.508057 -0.584351 -0.334900 1441741160 0.536926 -0.508057 -0.584351 -0.334900 1441741160 0.536926 -0.508057 -0.584351 -0.334900 1441741160 0.536926 -0.508057 -0.584351 -0.334900 1441741160 0.536926 -0.508057 -0.584351 -0.334900 1441741160 0.537048 -0.508057 -0.583618 -0.335938 1441741160 0.537048 -0.508057 -0.583618 -0.335938 1441741160 0.537048 -0.508057 -0.583618 -0.335938 1441741160 0.537048 -0.508057 -0.583618 -0.335938 1441741160 0.537048 -0.508057 -0.583618 -0.335938 1441741160 0.523132 -0.519348 -0.579285 -0.348083 1441741160 0.523132 -0.519348 -0.579285 -0.348083 1441741160 0.523132 -0.519348 -0.579285 -0.348083 1441741160 0.523132 -0.519348 -0.579285 -0.348083 1441741160 0.523132 -0.519348 -0.579285 -0.348083 1441741161 0.497314 -0.539673 -0.573181 -0.364746 1441741161 0.497314 -0.539673 -0.573181 -0.364746 1441741161 0.497314 -0.539673 -0.573181 -0.364746 1441741161 0.497314 -0.539673 -0.573181 -0.364746 1441741161 0.497314 -0.539673 -0.573181 -0.364746 1441741161 0.497314 -0.539673 -0.573181 -0.364746 1441741161 0.468567 -0.560181 -0.566711 -0.381531 1441741161 0.468567 -0.560181 -0.566711 -0.381531 1441741161 0.468567 -0.560181 -0.566711 -0.381531 1441741161 0.468567 -0.560181 -0.566711 -0.381531 1441741161 0.468567 -0.560181 -0.566711 -0.381531 1441741161 0.468567 -0.560181 -0.566711 -0.381531 1441741161 0.433960 -0.584961 -0.553711 -0.403687 1441741161 0.433960 -0.584961 -0.553711 -0.403687 1441741161 0.433960 -0.584961 -0.553711 -0.403687 1441741161 0.433960 -0.584961 -0.553711 -0.403687 1441741161 0.433960 -0.584961 -0.553711 -0.403687 1441741161 0.433960 -0.584961 -0.553711 -0.403687 1441741161 0.403320 -0.612854 -0.526794 -0.429260 1441741161 0.403320 -0.612854 -0.526794 -0.429260 1441741161 0.403320 -0.612854 -0.526794 -0.429260 1441741161 0.403320 -0.612854 -0.526794 -0.429260 1441741161 0.403320 -0.612854 -0.526794 -0.429260 1441741161 0.380615 -0.645874 -0.483093 -0.452332 1441741161 0.380615 -0.645874 -0.483093 -0.452332 1441741161 0.380615 -0.645874 -0.483093 -0.452332 1441741161 0.380615 -0.645874 -0.483093 -0.452332 1441741161 0.380615 -0.645874 -0.483093 -0.452332 1441741161 0.380615 -0.645874 -0.483093 -0.452332 1441741161 0.380615 -0.645874 -0.483093 -0.452332 1441741161 0.408203 -0.629456 -0.485718 -0.448730 1441741161 0.408203 -0.629456 -0.485718 -0.448730 1441741161 0.408203 -0.629456 -0.485718 -0.448730 1441741161 0.408203 -0.629456 -0.485718 -0.448730 1441741161 0.408203 -0.629456 -0.485718 -0.448730 1441741161 0.408203 -0.629456 -0.485718 -0.448730 1441741161 0.447510 -0.591431 -0.513550 -0.431580 1441741161 0.447510 -0.591431 -0.513550 -0.431580 1441741161 0.447510 -0.591431 -0.513550 -0.431580 1441741161 0.447510 -0.591431 -0.513550 -0.431580 1441741161 0.447510 -0.591431 -0.513550 -0.431580 1441741161 0.471069 -0.569275 -0.524414 -0.423157 1441741161 0.471069 -0.569275 -0.524414 -0.423157 1441741161 0.471069 -0.569275 -0.524414 -0.423157 1441741161 0.471069 -0.569275 -0.524414 -0.423157 1441741161 0.471069 -0.569275 -0.524414 -0.423157 1441741161 0.471069 -0.569275 -0.524414 -0.423157 1441741161 0.482666 -0.551575 -0.533020 -0.422791 1441741161 0.482666 -0.551575 -0.533020 -0.422791 1441741161 0.482666 -0.551575 -0.533020 -0.422791 1441741161 0.482666 -0.551575 -0.533020 -0.422791 1441741161 0.482666 -0.551575 -0.533020 -0.422791 1441741161 0.482666 -0.551575 -0.533020 -0.422791 1441741161 0.487305 -0.540100 -0.539795 -0.423706 1441741161 0.487305 -0.540100 -0.539795 -0.423706 1441741161 0.487305 -0.540100 -0.539795 -0.423706 1441741161 0.487305 -0.540100 -0.539795 -0.423706 1441741161 0.487305 -0.540100 -0.539795 -0.423706 1441741161 0.487305 -0.540100 -0.539795 -0.423706 1441741161 0.497131 -0.530640 -0.549133 -0.412048 1441741161 0.497131 -0.530640 -0.549133 -0.412048 1441741161 0.497131 -0.530640 -0.549133 -0.412048 1441741161 0.497131 -0.530640 -0.549133 -0.412048 1441741161 0.497131 -0.530640 -0.549133 -0.412048 1441741161 0.497131 -0.530640 -0.549133 -0.412048 1441741161 0.517090 -0.505920 -0.572388 -0.386108 1441741161 0.517090 -0.505920 -0.572388 -0.386108 1441741161 0.517090 -0.505920 -0.572388 -0.386108 1441741161 0.517090 -0.505920 -0.572388 -0.386108 1441741161 0.517090 -0.505920 -0.572388 -0.386108 1441741161 0.517090 -0.505920 -0.572388 -0.386108 1441741161 0.535400 -0.478455 -0.595886 -0.359802 1441741161 0.535400 -0.478455 -0.595886 -0.359802 1441741161 0.535400 -0.478455 -0.595886 -0.359802 1441741161 0.535400 -0.478455 -0.595886 -0.359802 1441741161 0.535400 -0.478455 -0.595886 -0.359802 1441741161 0.549377 -0.454468 -0.616028 -0.334900 1441741161 0.549377 -0.454468 -0.616028 -0.334900 1441741161 0.549377 -0.454468 -0.616028 -0.334900 1441741161 0.549377 -0.454468 -0.616028 -0.334900 1441741161 0.549377 -0.454468 -0.616028 -0.334900 1441741161 0.549377 -0.454468 -0.616028 -0.334900 1441741161 0.557373 -0.438660 -0.631409 -0.313477 1441741161 0.557373 -0.438660 -0.631409 -0.313477 1441741161 0.557373 -0.438660 -0.631409 -0.313477 1441741161 0.557373 -0.438660 -0.631409 -0.313477 1441741161 0.557373 -0.438660 -0.631409 -0.313477 1441741161 0.557373 -0.438660 -0.631409 -0.313477 1441741161 0.567017 -0.421448 -0.645386 -0.290405 1441741161 0.567017 -0.421448 -0.645386 -0.290405 1441741161 0.567017 -0.421448 -0.645386 -0.290405 1441741161 0.567017 -0.421448 -0.645386 -0.290405 1441741161 0.567017 -0.421448 -0.645386 -0.290405 1441741161 0.567017 -0.421448 -0.645386 -0.290405 1441741161 0.578674 -0.401855 -0.657471 -0.267334 1441741161 0.578674 -0.401855 -0.657471 -0.267334 1441741161 0.578674 -0.401855 -0.657471 -0.267334 1441741161 0.578674 -0.401855 -0.657471 -0.267334 1441741161 0.578674 -0.401855 -0.657471 -0.267334 1441741161 0.578674 -0.401855 -0.657471 -0.267334 1441741161 0.585632 -0.389160 -0.664124 -0.254089 1441741161 0.585632 -0.389160 -0.664124 -0.254089 1441741161 0.585632 -0.389160 -0.664124 -0.254089 1441741161 0.585632 -0.389160 -0.664124 -0.254089 1441741161 0.585632 -0.389160 -0.664124 -0.254089 1441741161 0.585632 -0.389160 -0.664124 -0.254089 1441741161 0.582153 -0.392517 -0.664063 -0.257080 1441741162 0.582153 -0.392517 -0.664063 -0.257080 1441741162 0.582153 -0.392517 -0.664063 -0.257080 1441741162 0.582153 -0.392517 -0.664063 -0.257080 1441741162 0.582153 -0.392517 -0.664063 -0.257080 1441741162 0.582153 -0.392517 -0.664063 -0.257080 1441741162 0.582153 -0.392517 -0.664063 -0.257080 1441741162 0.568542 -0.407593 -0.659241 -0.275818 1441741162 0.568542 -0.407593 -0.659241 -0.275818 1441741162 0.568542 -0.407593 -0.659241 -0.275818 1441741162 0.568542 -0.407593 -0.659241 -0.275818 1441741162 0.568542 -0.407593 -0.659241 -0.275818 1441741162 0.568542 -0.407593 -0.659241 -0.275818 1441741162 0.542847 -0.436829 -0.649292 -0.304871 1441741162 0.542847 -0.436829 -0.649292 -0.304871 1441741162 0.542847 -0.436829 -0.649292 -0.304871 1441741162 0.542847 -0.436829 -0.649292 -0.304871 1441741162 0.542847 -0.436829 -0.649292 -0.304871 1441741162 0.542847 -0.436829 -0.649292 -0.304871 1441741162 0.542847 -0.436829 -0.649292 -0.304871 1441741162 0.511108 -0.472412 -0.632385 -0.340149 1441741162 0.511108 -0.472412 -0.632385 -0.340149 1441741162 0.511108 -0.472412 -0.632385 -0.340149 1441741162 0.511108 -0.472412 -0.632385 -0.340149 1441741162 0.511108 -0.472412 -0.632385 -0.340149 1441741162 0.511108 -0.472412 -0.632385 -0.340149 1441741162 0.471680 -0.510376 -0.607849 -0.384155 1441741162 0.471680 -0.510376 -0.607849 -0.384155 1441741162 0.471680 -0.510376 -0.607849 -0.384155 1441741162 
0.277527 -0.775879 -0.557678 -0.100403 1441741165 0.277527 -0.775879 -0.557678 -0.100403 1441741165 0.208069 -0.812317 -0.544250 -0.026978 1441741165 0.208069 -0.812317 -0.544250 -0.026978 1441741165 0.208069 -0.812317 -0.544250 -0.026978 1441741165 0.208069 -0.812317 -0.544250 -0.026978 1441741165 0.208069 -0.812317 -0.544250 -0.026978 1441741165 0.208069 -0.812317 -0.544250 -0.026978 1441741165 0.123474 -0.843567 -0.522034 0.026306 1441741165 0.123474 -0.843567 -0.522034 0.026306 1441741165 0.123474 -0.843567 -0.522034 0.026306 1441741165 0.123474 -0.843567 -0.522034 0.026306 1441741165 0.040527 -0.861755 -0.500244 0.075012 1441741165 0.040527 -0.861755 -0.500244 0.075012 1441741165 0.040527 -0.861755 -0.500244 0.075012 1441741165 0.040527 -0.861755 -0.500244 0.075012 1441741165 0.040527 -0.861755 -0.500244 0.075012 1441741165 0.040527 -0.861755 -0.500244 0.075012 1441741165 -0.011475 -0.872192 -0.472717 0.125549 1441741165 -0.011475 -0.872192 -0.472717 0.125549 1441741165 -0.011475 -0.872192 -0.472717 0.125549 1441741165 -0.011475 -0.872192 -0.472717 0.125549 1441741165 -0.011475 -0.872192 -0.472717 0.125549 1441741165 -0.011475 -0.872192 -0.472717 0.125549 1441741165 -0.011475 -0.872192 -0.472717 0.125549 1441741165 -0.058044 -0.883789 -0.434875 0.162842 1441741165 -0.058044 -0.883789 -0.434875 0.162842 1441741165 -0.058044 -0.883789 -0.434875 0.162842 1441741165 -0.058044 -0.883789 -0.434875 0.162842 1441741165 -0.058044 -0.883789 -0.434875 0.162842 1441741165 -0.058044 -0.883789 -0.434875 0.162842 1441741165 -0.109009 -0.895813 -0.394409 0.173828 1441741165 -0.109009 -0.895813 -0.394409 0.173828 1441741165 -0.109009 -0.895813 -0.394409 0.173828 1441741165 -0.109009 -0.895813 -0.394409 0.173828 1441741165 -0.109009 -0.895813 -0.394409 0.173828 1441741165 -0.109009 -0.895813 -0.394409 0.173828 1441741165 -0.159058 -0.906616 -0.349792 0.174683 1441741165 -0.159058 -0.906616 -0.349792 0.174683 1441741165 -0.159058 -0.906616 -0.349792 0.174683 1441741165 -0.159058 -0.906616 -0.349792 0.174683 1441741165 -0.159058 -0.906616 -0.349792 0.174683 1441741165 -0.159058 -0.906616 -0.349792 0.174683 1441741165 -0.202332 -0.908325 -0.324097 0.170593 1441741165 -0.202332 -0.908325 -0.324097 0.170593 1441741165 -0.202332 -0.908325 -0.324097 0.170593 1441741165 -0.202332 -0.908325 -0.324097 0.170593 1441741165 -0.202332 -0.908325 -0.324097 0.170593 1441741165 -0.202332 -0.908325 -0.324097 0.170593 1441741165 -0.202332 -0.908325 -0.324097 0.170593 1441741165 -0.240112 -0.902588 -0.319397 0.160583 1441741165 -0.240112 -0.902588 -0.319397 0.160583 1441741165 -0.240112 -0.902588 -0.319397 0.160583 1441741165 -0.240112 -0.902588 -0.319397 0.160583 1441741165 -0.240112 -0.902588 -0.319397 0.160583 1441741165 -0.240112 -0.902588 -0.319397 0.160583 1441741165 -0.269165 -0.888672 -0.340088 0.149170 1441741165 -0.269165 -0.888672 -0.340088 0.149170 1441741165 -0.269165 -0.888672 -0.340088 0.149170 1441741165 -0.269165 -0.888672 -0.340088 0.149170 1441741165 -0.269165 -0.888672 -0.340088 0.149170 1441741165 -0.269165 -0.888672 -0.340088 0.149170 1441741165 -0.285889 -0.862671 -0.391541 0.144226 1441741165 -0.285889 -0.862671 -0.391541 0.144226 1441741165 -0.285889 -0.862671 -0.391541 0.144226 1441741165 -0.285889 -0.862671 -0.391541 0.144226 1441741165 -0.285889 -0.862671 -0.391541 0.144226 1441741165 -0.285889 -0.862671 -0.391541 0.144226 1441741165 -0.285706 -0.823975 -0.470703 0.134155 1441741165 -0.285706 -0.823975 -0.470703 0.134155 1441741165 -0.285706 -0.823975 -0.470703 0.134155 1441741165 -0.285706 -0.823975 -0.470703 0.134155 1441741165 -0.285706 -0.823975 -0.470703 0.134155 1441741165 -0.285706 -0.823975 -0.470703 0.134155 1441741165 -0.273193 -0.765137 -0.570679 0.119812 1441741165 -0.273193 -0.765137 -0.570679 0.119812 1441741165 -0.273193 -0.765137 -0.570679 0.119812 1441741165 -0.273193 -0.765137 -0.570679 0.119812 1441741165 -0.273193 -0.765137 -0.570679 0.119812 1441741165 -0.273193 -0.765137 -0.570679 0.119812 1441741165 -0.188965 -0.708862 -0.669495 0.116577 1441741165 -0.188965 -0.708862 -0.669495 0.116577 1441741165 -0.188965 -0.708862 -0.669495 0.116577 1441741165 -0.188965 -0.708862 -0.669495 0.116577 1441741165 -0.188965 -0.708862 -0.669495 0.116577 1441741165 -0.188965 -0.708862 -0.669495 0.116577 1441741165 -0.167053 -0.659546 -0.705261 0.199402 1441741165 -0.167053 -0.659546 -0.705261 0.199402 1441741165 -0.167053 -0.659546 -0.705261 0.199402 1441741165 -0.167053 -0.659546 -0.705261 0.199402 1441741165 -0.167053 -0.659546 -0.705261 0.199402 1441741165 -0.167053 -0.659546 -0.705261 0.199402 1441741165 -0.070984 -0.601868 -0.737183 0.298767 1441741165 -0.070984 -0.601868 -0.737183 0.298767 1441741165 -0.070984 -0.601868 -0.737183 0.298767 1441741165 -0.070984 -0.601868 -0.737183 0.298767 1441741165 -0.070984 -0.601868 -0.737183 0.298767 1441741165 -0.095520 -0.622009 -0.760681 0.159607 1441741165 -0.095520 -0.622009 -0.760681 0.159607 1441741165 -0.095520 -0.622009 -0.760681 0.159607 1441741165 -0.095520 -0.622009 -0.760681 0.159607 1441741165 -0.095520 -0.622009 -0.760681 0.159607 1441741165 -0.095520 -0.622009 -0.760681 0.159607 1441741165 -0.005310 -0.615845 -0.764709 0.189575 1441741165 -0.005310 -0.615845 -0.764709 0.189575 1441741165 -0.005310 -0.615845 -0.764709 0.189575 1441741165 -0.005310 -0.615845 -0.764709 0.189575 1441741165 -0.005310 -0.615845 -0.764709 0.189575 1441741166 -0.005310 -0.615845 -0.764709 0.189575 1441741166 0.006348 -0.633301 -0.743042 0.216492 1441741166 0.006348 -0.633301 -0.743042 0.216492 1441741166 0.006348 -0.633301 -0.743042 0.216492 1441741166 0.006348 -0.633301 -0.743042 0.216492 1441741166 0.006348 -0.633301 -0.743042 0.216492 1441741166 0.006348 -0.633301 -0.743042 0.216492 1441741166 0.006348 -0.633301 -0.743042 0.216492 1441741166 -0.056030 -0.648987 -0.735291 0.187439 1441741166 -0.056030 -0.648987 -0.735291 0.187439 1441741166 -0.056030 -0.648987 -0.735291 0.187439 1441741166 -0.056030 -0.648987 -0.735291 0.187439 1441741166 -0.056030 -0.648987 -0.735291 0.187439 1441741166 -0.050903 -0.685364 -0.697449 0.203247 1441741166 -0.050903 -0.685364 -0.697449 0.203247 1441741166 -0.050903 -0.685364 -0.697449 0.203247 1441741166 -0.050903 -0.685364 -0.697449 0.203247 1441741166 -0.050903 -0.685364 -0.697449 0.203247 1441741166 -0.050903 -0.685364 -0.697449 0.203247 1441741166 -0.028931 -0.710449 -0.660950 0.240112 1441741166 -0.028931 -0.710449 -0.660950 0.240112 1441741166 -0.028931 -0.710449 -0.660950 0.240112 1441741166 -0.028931 -0.710449 -0.660950 0.240112 1441741166 -0.028931 -0.710449 -0.660950 0.240112 1441741166 -0.028931 -0.710449 -0.660950 0.240112 1441741166 -0.028564 -0.758423 -0.602661 0.246643 1441741166 -0.028564 -0.758423 -0.602661 0.246643 1441741166 -0.028564 -0.758423 -0.602661 0.246643 1441741166 -0.028564 -0.758423 -0.602661 0.246643 1441741166 -0.028564 -0.758423 -0.602661 0.246643 1441741166 -0.028564 -0.758423 -0.602661 0.246643 1441741166 -0.075134 -0.800720 -0.547913 0.230408 1441741166 -0.075134 -0.800720 -0.547913 0.230408 1441741166 -0.075134 -0.800720 -0.547913 0.230408 1441741166 -0.075134 -0.800720 -0.547913 0.230408 1441741166 -0.075134 -0.800720 -0.547913 0.230408 1441741166 -0.075134 -0.800720 -0.547913 0.230408 1441741166 -0.101746 -0.831970 -0.503113 0.210876 1441741166 -0.101746 -0.831970 -0.503113 0.210876 1441741166 -0.101746 -0.831970 -0.503113 0.210876 1441741166 -0.101746 -0.831970 -0.503113 0.210876 1441741166 -0.101746 -0.831970 -0.503113 0.210876 1441741166 -0.101746 -0.831970 -0.503113 0.210876 1441741166 -0.126343 -0.863647 -0.450562 0.187744 1441741166 -0.126343 -0.863647 -0.450562 0.187744 1441741166 -0.126343 -0.863647 -0.450562 0.187744 1441741166 -0.126343 -0.863647 -0.450562 0.187744 1441741166 -0.126343 -0.863647 -0.450562 0.187744 1441741166 -0.126343 -0.863647 -0.450562 0.187744 1441741166 -0.178467 -0.880371 -0.409851 0.158691 1441741166 -0.178467 -0.880371 -0.409851 0.158691 1441741166 -0.178467 -0.880371 -0.409851 0.158691 1441741166 -0.178467 -0.880371 -0.409851 0.158691 1441741166 -0.178467 -0.880371 -0.409851 0.158691 1441741166 -0.178467 -0.880371 -0.409851 0.158691 1441741166 -0.214722 -0.882935 -0.388123 0.154053 1441741166 -0.214722 -0.882935 -0.388123 0.154053 1441741166 -0.214722 -0.882935 -0.388123 0.154053 1441741166 -0.214722 -0.882935 -0.388123 0.154053 1441741166 -0.214722 -0.882935 -0.388123 0.154053 1441741166 -0.214722 -0.882935 -0.388123 0.154053 1441741166 -0.226807 -0.882324 -0.382568 0.154114 1441741166 -0.226807 -0.882324 -0.382568 0.154114 1441741166 -0.226807 -0.882324 -0.382568 0.154114 1441741166 -0.226807 -0.882324 -0.382568 0.154114 1441741166 -0.226807 -0.882324 -0.382568 0.154114 1441741166 -0.226807 -0.882324 -0.382568 0.154114 1441741166 -0.238159 -0.875427 -0.391479 0.154053 1441741166 -0.238159 -0.875427 -0.391479 0.154053 1441741166 -0.238159 -0.875427 -0.391479 0.154053 1441741166 -0.238159 -0.875427 -0.391479 0.154053 1441741166 -0.238159 -0.875427 -0.391479 0.154053 1441741166 -0.238159 -0.875427 -0.391479 0.154053 1441741166 -0.246826 -0.858154 -0.424622 0.149719 1441741166 -0.246826 -0.858154 -0.424622 0.149719 1441741166 -0.246826 -0.858154 -0.424622 0.149719 1441741166 -0.246826 -0.858154 -0.424622 0.149719 1441741166 -0.246826 -0.858154 -0.424622 0.149719 1441741166 -0.246826 -0.858154 -0.424622 0.149719 1441741166 -0.257385 -0.826782 -0.481812 0.134338 1441741166 -0.257385 -0.826782 -0.481812 0.134338 1441741166 -0.257385 -0.826782 -0.481812 0.134338 1441741166 -0.257385 -0.826782 -0.481812 0.134338 1441741166 -0.257385 -0.826782 -0.481812 0.134338 1441741166 -0.257385 -0.826782 -0.481812 0.134338 1441741166 -0.271790 -0.765015 -0.575500 0.098877 1441741166 -0.271790 -0.765015 -0.575500 0.098877 1441741166 -0.271790 -0.765015 -0.575500 0.098877 1441741166 -0.271790 -0.765015 -0.575500 0.098877 1441741166 -0.271790 -0.765015 -0.575500 0.098877 1441741166 -0.271790 -0.765015 -0.575500 0.098877 1441741166 -0.232544 -0.686096 -0.683960 0.086487 1441741166 -0.232544 -0.686096 -0.683960 0.086487 1441741166 -0.241699 -0.622314 -0.732178 0.135193 1441741166 -0.241699 -0.622314 -0.732178 0.135193 1441741166 -0.241699 -0.622314 -0.732178 0.135193 1441741166 -0.241699 -0.622314 -0.732178 0.135193 1441741166 -0.241699 -0.622314 -0.732178 0.135193 1441741166 -0.241699 -0.622314 -0.732178 0.135193 1441741166 -0.134644 -0.588135 -0.749268 0.273254 1441741166 -0.134644 -0.588135 -0.749268 0.273254 1441741166 -0.134644 -0.588135 -0.749268 0.273254 1441741166 -0.134644 -0.588135 -0.749268 0.273254 1441741166 -0.134644 -0.588135 -0.749268 0.273254 1441741166 -0.134644 -0.588135 -0.749268 0.273254 1441741167 -0.156433 -0.581482 -0.790344 0.113403 1441741167 -0.156433 -0.581482 -0.790344 0.113403 1441741167 -0.156433 -0.581482 -0.790344 0.113403 1441741167 -0.156433 -0.581482 -0.790344 0.113403 1441741167 -0.156433 -0.581482 -0.790344 0.113403 1441741167 -0.156433 -0.581482 -0.790344 0.113403 1441741167 -0.054932 -0.592224 -0.786377 0.167236 1441741167 -0.054932 -0.592224 -0.786377 0.167236 1441741167 -0.054932 -0.592224 -0.786377 0.167236 1441741167 -0.054932 -0.592224 -0.786377 0.167236 1441741167 -0.054932 -0.592224 -0.786377 0.167236 1441741167 -0.054932 -0.592224 -0.786377 0.167236 1441741167 -0.044861 -0.623169 -0.758057 0.187256 1441741167 -0.044861 -0.623169 -0.758057 0.187256 1441741167 -0.044861 -0.623169 -0.758057 0.187256 1441741167 -0.044861 -0.623169 -0.758057 0.187256 1441741167 -0.044861 -0.623169 -0.758057 0.187256 1441741167 -0.044861 -0.623169 -0.758057 0.187256 1441741167 -0.103638 -0.625061 -0.760498 0.142639 1441741167 -0.103638 -0.625061 -0.760498 0.142639 1441741167 -0.103638 -0.625061 -0.760498 0.142639 1441741167 -0.103638 -0.625061 -0.760498 0.142639 1441741167 -0.103638 -0.625061 -0.760498 0.142639 1441741167 -0.103638 -0.625061 -0.760498 0.142639 1441741167 -0.103638 -0.625061 -0.760498 0.142639 1441741167 -0.120422 -0.661194 -0.725281 0.149597 1441741167 -0.120422 -0.661194 -0.725281 0.149597 1441741167 -0.120422 -0.661194 -0.725281 0.149597 1441741167 -0.120422 -0.661194 -0.725281 0.149597 1441741167 -0.120422 -0.661194 -0.725281 0.149597 1441741167 -0.120422 -0.661194 -0.725281 0.149597 1441741167 -0.103760 -0.684631 -0.695984 0.190369 1441741167 -0.103760 -0.684631 -0.695984 0.190369 1441741167 -0.103760 -0.684631 -0.695984 0.190369 1441741167 -0.103760 -0.684631 -0.695984 0.190369 1441741167 -0.103760 -0.684631 -0.695984 0.190369 1441741167 -0.103760 -0.684631 -0.695984 0.190369 1441741167 -0.103760 -0.684631 -0.695984 0.190369 1441741167 -0.102722 -0.728943 -0.643372 0.210205 1441741167 -0.102722 -0.728943 -0.643372 0.210205 1441741167 -0.102722 -0.728943 -0.643372 0.210205 1441741167 -0.102722 -0.728943 -0.643372 0.210205 1441741167 -0.102722 -0.728943 -0.643372 0.210205 1441741167 -0.102722 -0.728943 -0.643372 0.210205 1441741167 -0.153748 -0.760742 -0.596741 0.204041 1441741167 -0.153748 -0.760742 -0.596741 0.204041 1441741167 -0.153748 -0.760742 -0.596741 0.204041 1441741167 -0.153748 -0.760742 -0.596741 0.204041 1441741167 -0.153748 -0.760742 -0.596741 0.204041 1441741167 -0.153748 -0.760742 -0.596741 0.204041 1441741167 -0.153748 -0.760742 -0.596741 0.204041 1441741167 -0.191040 -0.779297 -0.565186 0.191833 1441741167 -0.191040 -0.779297 -0.565186 0.191833 1441741167 -0.191040 -0.779297 -0.565186 0.191833 1441741167 -0.191040 -0.779297 -0.565186 0.191833 1441741167 -0.191040 -0.779297 -0.565186 0.191833 1441741167 -0.191040 -0.779297 -0.565186 0.191833 1441741167 -0.204773 -0.808533 -0.518127 0.189636 1441741167 -0.204773 -0.808533 -0.518127 0.189636 1441741167 -0.204773 -0.808533 -0.518127 0.189636 1441741167 -0.204773 -0.808533 -0.518127 0.189636 1441741167 -0.204773 -0.808533 -0.518127 0.189636 1441741167 -0.204773 -0.808533 -0.518127 0.189636 1441741167 -0.248047 -0.821716 -0.482117 0.175598 1441741167 -0.248047 -0.821716 -0.482117 0.175598 1441741167 -0.248047 -0.821716 -0.482117 0.175598 1441741167 -0.248047 -0.821716 -0.482117 0.175598 1441741167 -0.248047 -0.821716 -0.482117 0.175598 1441741167 -0.248047 -0.821716 -0.482117 0.175598 1441741167 -0.248047 -0.821716 -0.482117 0.175598 1441741167 -0.281982 -0.825562 -0.458801 0.168823 1441741167 -0.281982 -0.825562 -0.458801 0.168823 1441741167 -0.281982 -0.825562 -0.458801 0.168823 1441741167 -0.281982 -0.825562 -0.458801 0.168823 1441741167 -0.281982 -0.825562 -0.458801 0.168823 1441741167 -0.281982 -0.825562 -0.458801 0.168823 1441741167 -0.282532 -0.834839 -0.441101 0.169434 1441741167 -0.282532 -0.834839 -0.441101 0.169434 1441741167 -0.282532 -0.834839 -0.441101 0.169434 1441741167 -0.282532 -0.834839 -0.441101 0.169434 1441741167 -0.282532 -0.834839 -0.441101 0.169434 1441741167 -0.282532 -0.834839 -0.441101 0.169434 1441741167 -0.270752 -0.845032 -0.428101 0.171631 1441741167 -0.270752 -0.845032 -0.428101 0.171631 1441741167 -0.270752 -0.845032 -0.428101 0.171631 1441741167 -0.270752 -0.845032 -0.428101 0.171631 1441741167 -0.270752 -0.845032 -0.428101 0.171631 1441741167 -0.270752 -0.845032 -0.428101 0.171631 1441741167 -0.268433 -0.846558 -0.432007 0.157288 1441741167 -0.268433 -0.846558 -0.432007 0.157288 1441741167 -0.268433 -0.846558 -0.432007 0.157288 1441741167 -0.268433 -0.846558 -0.432007 0.157288 1441741167 -0.268433 -0.846558 -0.432007 0.157288 1441741167 -0.268433 -0.846558 -0.432007 0.157288 1441741167 -0.270264 -0.830750 -0.466553 0.138611 1441741167 -0.270264 -0.830750 -0.466553 0.138611 1441741167 -0.270264 -0.830750 -0.466553 0.138611 1441741167 -0.270264 -0.830750 -0.466553 0.138611 1441741167 -0.269165 -0.797791 -0.528748 0.107666 1441741167 -0.269165 -0.797791 -0.528748 0.107666 1441741167 -0.269165 -0.797791 -0.528748 0.107666 1441741167 -0.269165 -0.797791 -0.528748 0.107666 1441741167 -0.269165 -0.797791 -0.528748 0.107666 1441741167 -0.269165 -0.797791 -0.528748 0.107666 1441741167 -0.231140 -0.751038 -0.614563 0.070068 1441741167 -0.231140 -0.751038 -0.614563 0.070068 1441741167 -0.231140 -0.751038 -0.614563 0.070068 1441741167 -0.231140 -0.751038 -0.614563 0.070068 1441741167 -0.231140 -0.751038 -0.614563 0.070068 1441741167 -0.231140 -0.751038 -0.614563 0.070068 1441741167 -0.111145 -0.709473 -0.689392 0.095642 1441741168 -0.111145 -0.709473 -0.689392 0.095642 1441741168 -0.111145 -0.709473 -0.689392 0.095642 1441741168 -0.111145 -0.709473 -0.689392 0.095642 1441741168 -0.111145 -0.709473 -0.689392 0.095642 1441741168 -0.111145 -0.709473 -0.689392 0.095642 1441741168 -0.111145 -0.709473 -0.689392 0.095642 1441741168 -0.179749 -0.691345 -0.662720 0.224915 1441741168 -0.179749 -0.691345 -0.662720 0.224915 1441741168 -0.179749 -0.691345 -0.662720 0.224915 1441741168 -0.179749 -0.691345 -0.662720 0.224915 1441741168 -0.179749 -0.691345 -0.662720 0.224915 1441741168 -0.111206 -0.636353 -0.723511 0.243469 1441741168 -0.111206 -0.636353 -0.723511 0.243469 1441741168 -0.111206 -0.636353 -0.723511 0.243469 1441741168 -0.111206 -0.636353 -0.723511 0.243469 1441741168 -0.111206 -0.636353 -0.723511 0.243469 1441741168 -0.111206 -0.636353 -0.723511 0.243469 1441741168 -0.181030 -0.601257 -0.777100 0.044006 1441741168 -0.181030 -0.601257 -0.777100 0.044006 1441741168 -0.181030 -0.601257 -0.777100 0.044006 1441741168 -0.181030 -0.601257 -0.777100 0.044006 1441741168 -0.181030 -0.601257 -0.777100 0.044006 1441741168 -0.181030 -0.601257 -0.777100 0.044006 1441741168 -0.044617 -0.637634 -0.751526 0.163513 1441741168 -0.044617 -0.637634 -0.751526 0.163513 1441741168 -0.044617 -0.637634 -0.751526 0.163513 1441741168 -0.044617 -0.637634 -0.751526 0.163513 1441741168 -0.044617 -0.637634 -0.751526 0.163513 1441741168 -0.044617 -0.637634 -0.751526 0.163513 1441741168 -0.076416 -0.677856 -0.701355 0.207092 1441741168 -0.076416 -0.677856 -0.701355 0.207092 1441741168 -0.076416 -0.677856 -0.701355 0.207092 1441741168 -0.076416 -0.677856 -0.701355 0.207092 1441741168 -0.076416 -0.677856 -0.701355 0.207092 1441741168 -0.076416 -0.677856 -0.701355 0.207092 1441741168 -0.076416 -0.677856 -0.701355 0.207092 1441741168 -0.121765 -0.679199 -0.711914 0.130737 1441741168 -0.121765 -0.679199 -0.711914 0.130737 1441741168 -0.121765 -0.679199 -0.711914 0.130737 1441741168 -0.121765 -0.679199 -0.711914 0.130737 1441741168 -0.121765 -0.679199 -0.711914 0.130737 1441741168 -0.152771 -0.705627 -0.676880 0.143982 1441741168 -0.152771 -0.705627 -0.676880 0.143982 1441741168 -0.152771 -0.705627 -0.676880 0.143982 1441741168 -0.152771 -0.705627 -0.676880 0.143982 1441741168 -0.152771 -0.705627 -0.676880 0.143982 1441741168 -0.152771 -0.705627 -0.676880 0.143982 1441741168 -0.115479 -0.737183 -0.635010 0.200195 1441741168 -0.115479 -0.737183 -0.635010 0.200195 1441741168 -0.115479 -0.737183 -0.635010 0.200195 1441741168 -0.115479 -0.737183 -0.635010 0.200195 1441741168 -0.115479 -0.737183 -0.635010 0.200195 1441741168 -0.115479 -0.737183 -0.635010 0.200195 1441741168 -0.115479 -0.737183 -0.635010 0.200195 1441741168 -0.103821 -0.789978 -0.569153 0.203186 1441741168 -0.103821 -0.789978 -0.569153 0.203186 1441741168 -0.103821 -0.789978 -0.569153 0.203186 1441741168 -0.103821 -0.789978 -0.569153 0.203186 1441741168 -0.103821 -0.789978 -0.569153 0.203186 1441741168 -0.103821 -0.789978 -0.569153 0.203186 1441741168 -0.171997 -0.814392 -0.523499 0.182251 1441741168 -0.171997 -0.814392 -0.523499 0.182251 1441741168 -0.171997 -0.814392 -0.523499 0.182251 1441741168 -0.171997 -0.814392 -0.523499 0.182251 1441741168 -0.171997 -0.814392 -0.523499 0.182251 1441741168 -0.171997 -0.814392 -0.523499 0.182251 1441741168 -0.207153 -0.831970 -0.484680 0.173401 1441741168 -0.207153 -0.831970 -0.484680 0.173401 1441741168 -0.207153 -0.831970 -0.484680 0.173401 1441741168 -0.207153 -0.831970 -0.484680 0.173401 1441741168 -0.207153 -0.831970 -0.484680 0.173401 1441741168 -0.207153 -0.831970 -0.484680 0.173401 1441741168 -0.207153 -0.831970 -0.484680 0.173401 1441741168 -0.224548 -0.855103 -0.436218 0.167664 1441741168 -0.224548 -0.855103 -0.436218 0.167664 1441741168 -0.224548 -0.855103 -0.436218 0.167664 1441741168 -0.224548 -0.855103 -0.436218 0.167664 1441741168 -0.224548 -0.855103 -0.436218 0.167664 1441741168 -0.275391 -0.859985 -0.402283 0.151001 1441741168 -0.275391 -0.859985 -0.402283 0.151001 1441741168 -0.275391 -0.859985 -0.402283 0.151001 1441741168 -0.275391 -0.859985 -0.402283 0.151001 1441741168 -0.275391 -0.859985 -0.402283 0.151001 1441741168 -0.275391 -0.859985 -0.402283 0.151001 1441741168 -0.275391 -0.859985 -0.402283 0.151001 1441741168 -0.329407 -0.848389 -0.385742 0.151855 1441741168 -0.329407 -0.848389 -0.385742 0.151855 1441741168 -0.329407 -0.848389 -0.385742 0.151855 1441741168 -0.329407 -0.848389 -0.385742 0.151855 1441741168 -0.329407 -0.848389 -0.385742 0.151855 1441741168 -0.329407 -0.848389 -0.385742 0.151855 1441741168 -0.359009 -0.839478 -0.378113 0.153137 1441741168 -0.359009 -0.839478 -0.378113 0.153137 1441741168 -0.359009 -0.839478 -0.378113 0.153137 1441741168 -0.359009 -0.839478 -0.378113 0.153137 1441741168 -0.359009 -0.839478 -0.378113 0.153137 1441741168 -0.359009 -0.839478 -0.378113 0.153137 1441741168 -0.381592 -0.827881 -0.382507 0.150940 1441741168 -0.381592 -0.827881 -0.382507 0.150940 1441741168 -0.381592 -0.827881 -0.382507 0.150940 1441741168 -0.381592 -0.827881 -0.382507 0.150940 1441741168 -0.381592 -0.827881 -0.382507 0.150940 1441741168 -0.381592 -0.827881 -0.382507 0.150940 1441741168 -0.395569 -0.809509 -0.410522 0.140686 1441741168 -0.395569 -0.809509 -0.410522 0.140686 1441741168 -0.395569 -0.809509 -0.410522 0.140686 1441741168 -0.395569 -0.809509 -0.410522 0.140686 1441741168 -0.395569 -0.809509 -0.410522 0.140686 1441741168 -0.395569 -0.809509 -0.410522 0.140686 1441741168 -0.395569 -0.809509 -0.410522 0.140686 1441741168 -0.389893 -0.786072 -0.467102 0.109497 1441741168 -0.389893 -0.786072 -0.467102 0.109497 1441741169 -0.389893 -0.786072 -0.467102 0.109497 1441741169 -0.389893 -0.786072 -0.467102 0.109497 1441741169 -0.389893 -0.786072 -0.467102 0.109497 1441741169 -0.389893 -0.786072 -0.467102 0.109497 1441741169 -0.363220 -0.735779 -0.568481 0.060120 1441741169 -0.363220 -0.735779 -0.568481 0.060120 1441741169 -0.363220 -0.735779 -0.568481 0.060120 1441741169 -0.363220 -0.735779 -0.568481 0.060120 1441741169 -0.363220 -0.735779 -0.568481 0.060120 1441741169 -0.363220 -0.735779 -0.568481 0.060120 1441741169 -0.214600 -0.709900 -0.669617 0.040894 1441741169 -0.214600 -0.709900 -0.669617 0.040894 1441741169 -0.214600 -0.709900 -0.669617 0.040894 1441741169 -0.214600 -0.709900 -0.669617 0.040894 1441741169 -0.214600 -0.709900 -0.669617 0.040894 1441741169 -0.214600 -0.709900 -0.669617 0.040894 1441741169 -0.214600 -0.709900 -0.669617 0.040894 1441741169 -0.232300 -0.703796 -0.654053 0.151733 1441741169 -0.232300 -0.703796 -0.654053 0.151733 1441741169 -0.232300 -0.703796 -0.654053 0.151733 1441741169 -0.232300 -0.703796 -0.654053 0.151733 1441741169 -0.232300 -0.703796 -0.654053 0.151733 1441741169 -0.055054 -0.649048 -0.678101 0.340576 1441741169 -0.055054 -0.649048 -0.678101 0.340576 1441741169 -0.055054 -0.649048 -0.678101 0.340576 1441741169 -0.055054 -0.649048 -0.678101 0.340576 1441741169 -0.055054 -0.649048 -0.678101 0.340576 1441741169 -0.055054 -0.649048 -0.678101 0.340576 1441741169 -0.114746 -0.643860 -0.734741 0.180359 1441741169 -0.114746 -0.643860 -0.734741 0.180359 1441741169 -0.114746 -0.643860 -0.734741 0.180359 1441741169 -0.114746 -0.643860 -0.734741 0.180359 1441741169 -0.114746 -0.643860 -0.734741 0.180359 1441741169 -0.114746 -0.643860 -0.734741 0.180359 1441741169 -0.010315 -0.630249 -0.754639 0.182434 1441741169 -0.010315 -0.630249 -0.754639 0.182434 1441741169 -0.010315 -0.630249 -0.754639 0.182434 1441741169 -0.010315 -0.630249 -0.754639 0.182434 1441741169 -0.010315 -0.630249 -0.754639 0.182434 1441741169 -0.010315 -0.630249 -0.754639 0.182434 1441741169 -0.010315 -0.630249 -0.754639 0.182434 1441741169 -0.002625 -0.673218 -0.704041 0.226135 1441741169 -0.002625 -0.673218 -0.704041 0.226135 1441741169 -0.002625 -0.673218 -0.704041 0.226135 1441741169 -0.002625 -0.673218 -0.704041 0.226135 1441741169 -0.002625 -0.673218 -0.704041 0.226135 1441741169 -0.002625 -0.673218 -0.704041 0.226135 1441741169 -0.074402 -0.678772 -0.704590 0.193359 1441741169 -0.074402 -0.678772 -0.704590 0.193359 1441741169 -0.074402 -0.678772 -0.704590 0.193359 1441741169 -0.074402 -0.678772 -0.704590 0.193359 1441741169 -0.074402 -0.678772 -0.704590 0.193359 1441741169 -0.074402 -0.678772 -0.704590 0.193359 1441741169 -0.074402 -0.678772 -0.704590 0.193359 1441741169 -0.089722 -0.703552 -0.680420 0.184631 1441741169 -0.089722 -0.703552 -0.680420 0.184631 1441741169 -0.089722 -0.703552 -0.680420 0.184631 1441741169 -0.089722 -0.703552 -0.680420 0.184631 1441741169 -0.089722 -0.703552 -0.680420 0.184631 1441741169 -0.076172 -0.721069 -0.651855 0.222351 1441741169 -0.076172 -0.721069 -0.651855 0.222351 1441741169 -0.076172 -0.721069 -0.651855 0.222351 1441741169 -0.076172 -0.721069 -0.651855 0.222351 1441741169 -0.076172 -0.721069 -0.651855 0.222351 1441741169 -0.076172 -0.721069 -0.651855 0.222351 1441741169 -0.073792 -0.765442 -0.592896 0.239136 1441741169 -0.073792 -0.765442 -0.592896 0.239136 1441741169 -0.073792 -0.765442 -0.592896 0.239136 1441741169 -0.073792 -0.765442 -0.592896 0.239136 1441741169 -0.073792 -0.765442 -0.592896 0.239136 1441741169 -0.073792 -0.765442 -0.592896 0.239136 1441741169 -0.073792 -0.765442 -0.592896 0.239136 1441741169 -0.122803 -0.800964 -0.542419 0.221924 1441741169 -0.122803 -0.800964 -0.542419 0.221924 1441741169 -0.122803 -0.800964 -0.542419 0.221924 1441741169 -0.149719 -0.823242 -0.503967 0.214294 1441741169 -0.149719 -0.823242 -0.503967 0.214294 1441741169 -0.149719 -0.823242 -0.503967 0.214294 1441741169 -0.149719 -0.823242 -0.503967 0.214294 1441741169 -0.149719 -0.823242 -0.503967 0.214294 1441741169 -0.149719 -0.823242 -0.503967 0.214294 1441741169 -0.149719 -0.823242 -0.503967 0.214294 1441741169 -0.171631 -0.850403 -0.449219 0.213623 1441741169 -0.171631 -0.850403 -0.449219 0.213623 1441741169 -0.171631 -0.850403 -0.449219 0.213623 1441741169 -0.171631 -0.850403 -0.449219 0.213623 1441741169 -0.171631 -0.850403 -0.449219 0.213623 1441741169 -0.171631 -0.850403 -0.449219 0.213623 1441741169 -0.226746 -0.857483 -0.417664 0.197388 1441741169 -0.226746 -0.857483 -0.417664 0.197388 1441741169 -0.226746 -0.857483 -0.417664 0.197388 1441741169 -0.226746 -0.857483 -0.417664 0.197388 1441741169 -0.226746 -0.857483 -0.417664 0.197388 1441741169 -0.226746 -0.857483 -0.417664 0.197388 1441741169 -0.279358 -0.847656 -0.403687 0.201416 1441741169 -0.279358 -0.847656 -0.403687 0.201416 1441741169 -0.279358 -0.847656 -0.403687 0.201416 1441741169 -0.279358 -0.847656 -0.403687 0.201416 1441741169 -0.279358 -0.847656 -0.403687 0.201416 1441741169 -0.279358 -0.847656 -0.403687 0.201416 1441741169 -0.307434 -0.838806 -0.402649 0.199707 1441741169 -0.307434 -0.838806 -0.402649 0.199707 1441741169 -0.307434 -0.838806 -0.402649 0.199707 1441741169 -0.307434 -0.838806 -0.402649 0.199707 1441741169 -0.307434 -0.838806 -0.402649 0.199707 1441741169 -0.307434 -0.838806 -0.402649 0.199707 1441741169 -0.307434 -0.838806 -0.402649 0.199707 1441741169 -0.317688 -0.835266 -0.404114 0.195435 1441741169 -0.317688 -0.835266 -0.404114 0.195435 1441741169 -0.317688 -0.835266 -0.404114 0.195435 1441741170 -0.317688 -0.835266 -0.404114 0.195435 1441741170 -0.317688 -0.835266 -0.404114 0.195435 1441741170 -0.317688 -0.835266 -0.404114 0.195435 1441741170 -0.317261 -0.829773 -0.418396 0.189453 1441741170 -0.317261 -0.829773 -0.418396 0.189453 1441741170 -0.317261 -0.829773 -0.418396 0.189453 1441741170 -0.317261 -0.829773 -0.418396 0.189453 1441741170 -0.317261 -0.829773 -0.418396 0.189453 1441741170 -0.317261 -0.829773 -0.418396 0.189453 1441741170 -0.317261 -0.829773 -0.418396 0.189453 1441741170 -0.324280 -0.811279 -0.457092 0.166931 1441741170 -0.324280 -0.811279 -0.457092 0.166931 1441741170 -0.324280 -0.811279 -0.457092 0.166931 1441741170 -0.324280 -0.811279 -0.457092 0.166931 1441741170 -0.324280 -0.811279 -0.457092 0.166931 1441741170 -0.307495 -0.779907 -0.529907 0.128174 1441741170 -0.307495 -0.779907 -0.529907 0.128174 1441741170 -0.307495 -0.779907 -0.529907 0.128174 1441741170 -0.307495 -0.779907 -0.529907 0.128174 1441741170 -0.307495 -0.779907 -0.529907 0.128174 1441741170 -0.307495 -0.779907 -0.529907 0.128174 1441741170 -0.307495 -0.779907 -0.529907 0.128174 1441741170 -0.245605 -0.739868 -0.621887 0.074707 1441741170 -0.245605 -0.739868 -0.621887 0.074707 1441741170 -0.245605 -0.739868 -0.621887 0.074707 1441741170 -0.245605 -0.739868 -0.621887 0.074707 1441741170 -0.245605 -0.739868 -0.621887 0.074707 1441741170 -0.245605 -0.739868 -0.621887 0.074707 1441741170 -0.125610 -0.719971 -0.674988 0.101440 1441741170 -0.125610 -0.719971 -0.674988 0.101440 1441741170 -0.125610 -0.719971 -0.674988 0.101440 1441741170 -0.125610 -0.719971 -0.674988 0.101440 1441741170 -0.125610 -0.719971 -0.674988 0.101440 1441741170 -0.117859 -0.714111 -0.643677 0.248718 1441741170 -0.117859 -0.714111 -0.643677 0.248718 1441741170 -0.117859 -0.714111 -0.643677 0.248718 1441741170 -0.117859 -0.714111 -0.643677 0.248718 1441741170 -0.117859 -0.714111 -0.643677 0.248718 1441741170 -0.117859 -0.714111 -0.643677 0.248718 1441741170 0.020447 -0.620178 -0.721680 0.306885 1441741170 0.020447 -0.620178 -0.721680 0.306885 1441741170 0.020447 -0.620178 -0.721680 0.306885 1441741170 0.020447 -0.620178 -0.721680 0.306885 1441741170 0.020447 -0.620178 -0.721680 0.306885 1441741170 0.020447 -0.620178 -0.721680 0.306885 1441741170 -0.006897 -0.632813 -0.762634 0.134216 1441741170 -0.006897 -0.632813 -0.762634 0.134216 1441741170 -0.006897 -0.632813 -0.762634 0.134216 1441741170 -0.006897 -0.632813 -0.762634 0.134216 1441741170 -0.006897 -0.632813 -0.762634 0.134216 1441741170 -0.006897 -0.632813 -0.762634 0.134216 1441741170 0.082886 -0.642334 -0.735168 0.200317 1441741170 0.082886 -0.642334 -0.735168 0.200317 1441741170 0.082886 -0.642334 -0.735168 0.200317 1441741170 0.082886 -0.642334 -0.735168 0.200317 1441741170 0.082886 -0.642334 -0.735168 0.200317 1441741170 0.082886 -0.642334 -0.735168 0.200317 1441741170 0.083923 -0.656555 -0.711060 0.237305 1441741170 0.083923 -0.656555 -0.711060 0.237305 1441741170 
0.491943 -0.543457 -0.527466 -0.429504 1441741173 0.509094 -0.516174 -0.564697 -0.394409 1441741173 0.509094 -0.516174 -0.564697 -0.394409 1441741173 0.509094 -0.516174 -0.564697 -0.394409 1441741173 0.509094 -0.516174 -0.564697 -0.394409 1441741173 0.509094 -0.516174 -0.564697 -0.394409 1441741173 0.522095 -0.492371 -0.595459 -0.361267 1441741173 0.522095 -0.492371 -0.595459 -0.361267 1441741173 0.522095 -0.492371 -0.595459 -0.361267 1441741173 0.522095 -0.492371 -0.595459 -0.361267 1441741173 0.522095 -0.492371 -0.595459 -0.361267 1441741173 0.522095 -0.492371 -0.595459 -0.361267 1441741173 0.528381 -0.477112 -0.619202 -0.331299 1441741174 0.528381 -0.477112 -0.619202 -0.331299 1441741174 0.528381 -0.477112 -0.619202 -0.331299 1441741174 0.528381 -0.477112 -0.619202 -0.331299 1441741174 0.528381 -0.477112 -0.619202 -0.331299 1441741174 0.528381 -0.477112 -0.619202 -0.331299 1441741174 0.528381 -0.477112 -0.619202 -0.331299 1441741174 0.535095 -0.462830 -0.637390 -0.305359 1441741174 0.535095 -0.462830 -0.637390 -0.305359 1441741174 0.535095 -0.462830 -0.637390 -0.305359 1441741174 0.535095 -0.462830 -0.637390 -0.305359 1441741174 0.535095 -0.462830 -0.637390 -0.305359 1441741174 0.535095 -0.462830 -0.637390 -0.305359 1441741174 0.543762 -0.442078 -0.657410 -0.277161 1441741174 0.543762 -0.442078 -0.657410 -0.277161 1441741174 0.543762 -0.442078 -0.657410 -0.277161 1441741174 0.543762 -0.442078 -0.657410 -0.277161 1441741174 0.543762 -0.442078 -0.657410 -0.277161 1441741174 0.543762 -0.442078 -0.657410 -0.277161 1441741174 0.554077 -0.416016 -0.676331 -0.250122 1441741174 0.554077 -0.416016 -0.676331 -0.250122 1441741174 0.554077 -0.416016 -0.676331 -0.250122 1441741174 0.554077 -0.416016 -0.676331 -0.250122 1441741174 0.567871 -0.387817 -0.691772 -0.220459 1441741174 0.567871 -0.387817 -0.691772 -0.220459 1441741174 0.567871 -0.387817 -0.691772 -0.220459 1441741174 0.567871 -0.387817 -0.691772 -0.220459 1441741174 0.567871 -0.387817 -0.691772 -0.220459 1441741174 0.567871 -0.387817 -0.691772 -0.220459 1441741174 0.584717 -0.358704 -0.701233 -0.194214 1441741174 0.584717 -0.358704 -0.701233 -0.194214 1441741174 0.584717 -0.358704 -0.701233 -0.194214 1441741174 0.584717 -0.358704 -0.701233 -0.194214 1441741174 0.584717 -0.358704 -0.701233 -0.194214 1441741174 0.584717 -0.358704 -0.701233 -0.194214 1441741174 0.602966 -0.327026 -0.708130 -0.167603 1441741174 0.602966 -0.327026 -0.708130 -0.167603 1441741174 0.602966 -0.327026 -0.708130 -0.167603 1441741174 0.602966 -0.327026 -0.708130 -0.167603 1441741174 0.602966 -0.327026 -0.708130 -0.167603 1441741174 0.602966 -0.327026 -0.708130 -0.167603 1441741174 0.617493 -0.298218 -0.710754 -0.156860 1441741174 0.617493 -0.298218 -0.710754 -0.156860 1441741174 0.617493 -0.298218 -0.710754 -0.156860 1441741174 0.617493 -0.298218 -0.710754 -0.156860 1441741174 0.617493 -0.298218 -0.710754 -0.156860 1441741174 0.617493 -0.298218 -0.710754 -0.156860 1441741174 0.619751 -0.295593 -0.706116 -0.172974 1441741174 0.619751 -0.295593 -0.706116 -0.172974 1441741174 0.619751 -0.295593 -0.706116 -0.172974 1441741174 0.619751 -0.295593 -0.706116 -0.172974 1441741174 0.619751 -0.295593 -0.706116 -0.172974 1441741174 0.619751 -0.295593 -0.706116 -0.172974 1441741174 0.619751 -0.295593 -0.706116 -0.172974 1441741174 0.604919 -0.320862 -0.696594 -0.214417 1441741174 0.604919 -0.320862 -0.696594 -0.214417 1441741174 0.604919 -0.320862 -0.696594 -0.214417 1441741174 0.604919 -0.320862 -0.696594 -0.214417 1441741174 0.604919 -0.320862 -0.696594 -0.214417 1441741174 0.579224 -0.355103 -0.687073 -0.257690 1441741174 0.579224 -0.355103 -0.687073 -0.257690 1441741174 0.579224 -0.355103 -0.687073 -0.257690 1441741174 0.579224 -0.355103 -0.687073 -0.257690 1441741174 0.579224 -0.355103 -0.687073 -0.257690 1441741174 0.547180 -0.388428 -0.682800 -0.289063 1441741174 0.547180 -0.388428 -0.682800 -0.289063 1441741174 0.547180 -0.388428 -0.682800 -0.289063 1441741174 0.547180 -0.388428 -0.682800 -0.289063 1441741174 0.547180 -0.388428 -0.682800 -0.289063 1441741174 0.547180 -0.388428 -0.682800 -0.289063 1441741174 0.502136 -0.439026 -0.667725 -0.330688 1441741174 0.502136 -0.439026 -0.667725 -0.330688 1441741174 0.502136 -0.439026 -0.667725 -0.330688 1441741174 0.502136 -0.439026 -0.667725 -0.330688 1441741174 0.502136 -0.439026 -0.667725 -0.330688 1441741174 0.502136 -0.439026 -0.667725 -0.330688 1441741174 0.448853 -0.497803 -0.642456 -0.371521 1441741174 0.448853 -0.497803 -0.642456 -0.371521 1441741174 0.448853 -0.497803 -0.642456 -0.371521 1441741174 0.448853 -0.497803 -0.642456 -0.371521 1441741174 0.448853 -0.497803 -0.642456 -0.371521 1441741174 0.448853 -0.497803 -0.642456 -0.371521 1441741174 0.397766 -0.552002 -0.610413 -0.405579 1441741174 0.397766 -0.552002 -0.610413 -0.405579 1441741174 0.397766 -0.552002 -0.610413 -0.405579 1441741174 0.397766 -0.552002 -0.610413 -0.405579 1441741174 0.397766 -0.552002 -0.610413 -0.405579 1441741174 0.356567 -0.594666 -0.588074 -0.416443 1441741174 0.356567 -0.594666 -0.588074 -0.416443 1441741174 0.356567 -0.594666 -0.588074 -0.416443 1441741174 0.356567 -0.594666 -0.588074 -0.416443 1441741174 0.356567 -0.594666 -0.588074 -0.416443 1441741174 0.356567 -0.594666 -0.588074 -0.416443 1441741174 0.330811 -0.630066 -0.551514 -0.435303 1441741174 0.330811 -0.630066 -0.551514 -0.435303 1441741174 0.330811 -0.630066 -0.551514 -0.435303 1441741174 0.330811 -0.630066 -0.551514 -0.435303 1441741174 0.330811 -0.630066 -0.551514 -0.435303 1441741174 0.330811 -0.630066 -0.551514 -0.435303 1441741174 0.330811 -0.630066 -0.551514 -0.435303 1441741174 0.341248 -0.635803 -0.531555 -0.443604 1441741174 0.341248 -0.635803 -0.531555 -0.443604 1441741174 0.341248 -0.635803 -0.531555 -0.443604 1441741174 0.341248 -0.635803 -0.531555 -0.443604 1441741174 0.341248 -0.635803 -0.531555 -0.443604 1441741174 0.341248 -0.635803 -0.531555 -0.443604 1441741174 0.378418 -0.602356 -0.554749 -0.431641 1441741174 0.378418 -0.602356 -0.554749 -0.431641 1441741175 0.378418 -0.602356 -0.554749 -0.431641 1441741175 0.378418 -0.602356 -0.554749 -0.431641 1441741175 0.378418 -0.602356 -0.554749 -0.431641 1441741175 0.378418 -0.602356 -0.554749 -0.431641 1441741175 0.402710 -0.582458 -0.567200 -0.420593 1441741175 0.402710 -0.582458 -0.567200 -0.420593 1441741175 0.402710 -0.582458 -0.567200 -0.420593 1441741175 0.402710 -0.582458 -0.567200 -0.420593 1441741175 0.402710 -0.582458 -0.567200 -0.420593 1441741175 0.402710 -0.582458 -0.567200 -0.420593 1441741175 0.402710 -0.582458 -0.567200 -0.420593 1441741175 0.423706 -0.574768 -0.566040 -0.412048 1441741175 0.423706 -0.574768 -0.566040 -0.412048 1441741175 0.423706 -0.574768 -0.566040 -0.412048 1441741175 0.423706 -0.574768 -0.566040 -0.412048 1441741175 0.423706 -0.574768 -0.566040 -0.412048 1441741175 0.423706 -0.574768 -0.566040 -0.412048 1441741175 0.455383 -0.546875 -0.583984 -0.390625 1441741175 0.455383 -0.546875 -0.583984 -0.390625 1441741175 0.455383 -0.546875 -0.583984 -0.390625 1441741175 0.455383 -0.546875 -0.583984 -0.390625 1441741175 0.455383 -0.546875 -0.583984 -0.390625 1441741175 0.455383 -0.546875 -0.583984 -0.390625 1441741175 0.455383 -0.546875 -0.583984 -0.390625 1441741175 0.483032 -0.517334 -0.601807 -0.370117 1441741175 0.483032 -0.517334 -0.601807 -0.370117 1441741175 0.483032 -0.517334 -0.601807 -0.370117 1441741175 0.483032 -0.517334 -0.601807 -0.370117 1441741175 0.483032 -0.517334 -0.601807 -0.370117 1441741175 0.483032 -0.517334 -0.601807 -0.370117 1441741175 0.502991 -0.492615 -0.616699 -0.352173 1441741175 0.502991 -0.492615 -0.616699 -0.352173 1441741175 0.502991 -0.492615 -0.616699 -0.352173 1441741175 0.502991 -0.492615 -0.616699 -0.352173 1441741175 0.502991 -0.492615 -0.616699 -0.352173 1441741175 0.502991 -0.492615 -0.616699 -0.352173 1441741175 0.515625 -0.474121 -0.629333 -0.336670 1441741175 0.515625 -0.474121 -0.629333 -0.336670 1441741175 0.515625 -0.474121 -0.629333 -0.336670 1441741175 0.515625 -0.474121 -0.629333 -0.336670 1441741175 0.515625 -0.474121 -0.629333 -0.336670 1441741175 0.515625 -0.474121 -0.629333 -0.336670 1441741175 0.515625 -0.474121 -0.629333 -0.336670 1441741175 0.527222 -0.458252 -0.637756 -0.324585 1441741175 0.527222 -0.458252 -0.637756 -0.324585 1441741175 0.527222 -0.458252 -0.637756 -0.324585 1441741175 0.527222 -0.458252 -0.637756 -0.324585 1441741175 0.527222 -0.458252 -0.637756 -0.324585 1441741175 0.527222 -0.458252 -0.637756 -0.324585 1441741175 0.534851 -0.446289 -0.642578 -0.319275 1441741175 0.534851 -0.446289 -0.642578 -0.319275 1441741175 0.534851 -0.446289 -0.642578 -0.319275 1441741175 0.534851 -0.446289 -0.642578 -0.319275 1441741175 0.534851 -0.446289 -0.642578 -0.319275 1441741175 0.534851 -0.446289 -0.642578 -0.319275 1441741175 0.531189 -0.448303 -0.640381 -0.326843 1441741175 0.531189 -0.448303 -0.640381 -0.326843 1441741175 0.531189 -0.448303 -0.640381 -0.326843 1441741175 0.531189 -0.448303 -0.640381 -0.326843 1441741175 0.531189 -0.448303 -0.640381 -0.326843 1441741175 0.531189 -0.448303 -0.640381 -0.326843 1441741175 0.514404 -0.464233 -0.631348 -0.348267 1441741175 0.514404 -0.464233 -0.631348 -0.348267 1441741175 0.514404 -0.464233 -0.631348 -0.348267 1441741175 0.514404 -0.464233 -0.631348 -0.348267 1441741175 0.514404 -0.464233 -0.631348 -0.348267 1441741175 0.514404 -0.464233 -0.631348 -0.348267 1441741175 0.486816 -0.490784 -0.616882 -0.376404 1441741175 0.486816 -0.490784 -0.616882 -0.376404 1441741175 0.486816 -0.490784 -0.616882 -0.376404 1441741175 0.486816 -0.490784 -0.616882 -0.376404 1441741175 0.486816 -0.490784 -0.616882 -0.376404 1441741175 0.452820 -0.518188 -0.602417 -0.404480 1441741175 0.452820 -0.518188 -0.602417 -0.404480 1441741175 0.452820 -0.518188 -0.602417 -0.404480 1441741175 0.415894 -0.550049 -0.576843 -0.437988 1441741175 0.415894 -0.550049 -0.576843 -0.437988 1441741175 0.415894 -0.550049 -0.576843 -0.437988 1441741175 0.415894 -0.550049 -0.576843 -0.437988 1441741175 0.415894 -0.550049 -0.576843 -0.437988 1441741175 0.415894 -0.550049 -0.576843 -0.437988 1441741175 0.375549 -0.587463 -0.536072 -0.476013 1441741175 0.375549 -0.587463 -0.536072 -0.476013 1441741175 0.375549 -0.587463 -0.536072 -0.476013 1441741175 0.375549 -0.587463 -0.536072 -0.476013 1441741175 0.375549 -0.587463 -0.536072 -0.476013 1441741175 0.337158 -0.623169 -0.492432 -0.505554 1441741175 0.337158 -0.623169 -0.492432 -0.505554 1441741175 0.337158 -0.623169 -0.492432 -0.505554 1441741175 0.337158 -0.623169 -0.492432 -0.505554 1441741175 0.337158 -0.623169 -0.492432 -0.505554 1441741175 0.337158 -0.623169 -0.492432 -0.505554 1441741175 0.337158 -0.623169 -0.492432 -0.505554 1441741175 0.305237 -0.652893 -0.439697 -0.536011 1441741175 0.305237 -0.652893 -0.439697 -0.536011 1441741175 0.305237 -0.652893 -0.439697 -0.536011 1441741175 0.305237 -0.652893 -0.439697 -0.536011 1441741175 0.305237 -0.652893 -0.439697 -0.536011 1441741175 0.315186 -0.655823 -0.420532 -0.542053 1441741175 0.315186 -0.655823 -0.420532 -0.542053 1441741175 0.315186 -0.655823 -0.420532 -0.542053 1441741175 0.315186 -0.655823 -0.420532 -0.542053 1441741175 0.315186 -0.655823 -0.420532 -0.542053 1441741175 0.315186 -0.655823 -0.420532 -0.542053 1441741175 0.343933 -0.631409 -0.448364 -0.531128 1441741175 0.343933 -0.631409 -0.448364 -0.531128 1441741175 0.343933 -0.631409 -0.448364 -0.531128 1441741176 0.343933 -0.631409 -0.448364 -0.531128 1441741176 0.343933 -0.631409 -0.448364 -0.531128 1441741176 0.343933 -0.631409 -0.448364 -0.531128 1441741176 0.343933 -0.631409 -0.448364 -0.531128 1441741176 0.366882 -0.627930 -0.456665 -0.512451 1441741176 0.366882 -0.627930 -0.456665 -0.512451 1441741176 0.366882 -0.627930 -0.456665 -0.512451 1441741176 0.366882 -0.627930 -0.456665 -0.512451 1441741176 0.366882 -0.627930 -0.456665 -0.512451 1441741176 0.366882 -0.627930 -0.456665 -0.512451 1441741176 0.397339 -0.611450 -0.482300 -0.485474 1441741176 0.397339 -0.611450 -0.482300 -0.485474 1441741176 0.397339 -0.611450 -0.482300 -0.485474 1441741176 0.397339 -0.611450 -0.482300 -0.485474 1441741176 0.426208 -0.585876 -0.513733 -0.459534 1441741176 0.426208 -0.585876 -0.513733 -0.459534 1441741176 0.426208 -0.585876 -0.513733 -0.459534 1441741176 0.426208 -0.585876 -0.513733 -0.459534 1441741176 0.426208 -0.585876 -0.513733 -0.459534 1441741176 0.426208 -0.585876 -0.513733 -0.459534 1441741176 0.426208 -0.585876 -0.513733 -0.459534 1441741176 0.447754 -0.569031 -0.537781 -0.431946 1441741176 0.447754 -0.569031 -0.537781 -0.431946 1441741176 0.447754 -0.569031 -0.537781 -0.431946 1441741176 0.447754 -0.569031 -0.537781 -0.431946 1441741176 0.447754 -0.569031 -0.537781 -0.431946 1441741176 0.447754 -0.569031 -0.537781 -0.431946 1441741176 0.465576 -0.551453 -0.561035 -0.405518 1441741176 0.465576 -0.551453 -0.561035 -0.405518 1441741176 0.465576 -0.551453 -0.561035 -0.405518 1441741176 0.465576 -0.551453 -0.561035 -0.405518 1441741176 0.465576 -0.551453 -0.561035 -0.405518 1441741176 0.482300 -0.531372 -0.583801 -0.379761 1441741176 0.482300 -0.531372 -0.583801 -0.379761 1441741176 0.482300 -0.531372 -0.583801 -0.379761 1441741176 0.498169 -0.511597 -0.602905 -0.355896 1441741176 0.498169 -0.511597 -0.602905 -0.355896 1441741176 0.498169 -0.511597 -0.602905 -0.355896 1441741176 0.498169 -0.511597 -0.602905 -0.355896 1441741176 0.498169 -0.511597 -0.602905 -0.355896 1441741176 0.498169 -0.511597 -0.602905 -0.355896 1441741176 0.515137 -0.491516 -0.616638 -0.335876 1441741176 0.515137 -0.491516 -0.616638 -0.335876 1441741176 0.515137 -0.491516 -0.616638 -0.335876 1441741176 0.515137 -0.491516 -0.616638 -0.335876 1441741176 0.515137 -0.491516 -0.616638 -0.335876 1441741176 0.530823 -0.470520 -0.627991 -0.320129 1441741176 0.530823 -0.470520 -0.627991 -0.320129 1441741176 0.530823 -0.470520 -0.627991 -0.320129 1441741176 0.530823 -0.470520 -0.627991 -0.320129 1441741176 0.530823 -0.470520 -0.627991 -0.320129 1441741176 0.535522 -0.461182 -0.629395 -0.323120 1441741176 0.535522 -0.461182 -0.629395 -0.323120 1441741176 0.535522 -0.461182 -0.629395 -0.323120 1441741176 0.535522 -0.461182 -0.629395 -0.323120 1441741176 0.535522 -0.461182 -0.629395 -0.323120 1441741176 0.522095 -0.471008 -0.620544 -0.347168 1441741176 0.522095 -0.471008 -0.620544 -0.347168 1441741176 0.522095 -0.471008 -0.620544 -0.347168 1441741176 0.522095 -0.471008 -0.620544 -0.347168 1441741176 0.522095 -0.471008 -0.620544 -0.347168 1441741176 0.522095 -0.471008 -0.620544 -0.347168 1441741176 0.492188 -0.496765 -0.606262 -0.378784 1441741176 0.492188 -0.496765 -0.606262 -0.378784 1441741176 0.492188 -0.496765 -0.606262 -0.378784 1441741176 0.492188 -0.496765 -0.606262 -0.378784 1441741176 0.492188 -0.496765 -0.606262 -0.378784 1441741176 0.492188 -0.496765 -0.606262 -0.378784 1441741176 0.462585 -0.519043 -0.593994 -0.404846 1441741176 0.462585 -0.519043 -0.593994 -0.404846 1441741176 0.462585 -0.519043 -0.593994 -0.404846 1441741176 0.462585 -0.519043 -0.593994 -0.404846 1441741176 0.462585 -0.519043 -0.593994 -0.404846 1441741176 0.428223 -0.536499 -0.583069 -0.434631 1441741176 0.428223 -0.536499 -0.583069 -0.434631 1441741176 0.428223 -0.536499 -0.583069 -0.434631 1441741176 0.428223 -0.536499 -0.583069 -0.434631 1441741176 0.428223 -0.536499 -0.583069 -0.434631 1441741176 0.428223 -0.536499 -0.583069 -0.434631 1441741176 0.381958 -0.560669 -0.562256 -0.472961 1441741176 0.381958 -0.560669 -0.562256 -0.472961 1441741176 0.381958 -0.560669 -0.562256 -0.472961 1441741176 0.381958 -0.560669 -0.562256 -0.472961 1441741176 0.381958 -0.560669 -0.562256 -0.472961 1441741176 0.381958 -0.560669 -0.562256 -0.472961 1441741176 0.335571 -0.591797 -0.523254 -0.513245 1441741176 0.335571 -0.591797 -0.523254 -0.513245 1441741176 0.335571 -0.591797 -0.523254 -0.513245 1441741176 0.335571 -0.591797 -0.523254 -0.513245 1441741176 0.335571 -0.591797 -0.523254 -0.513245 1441741176 0.335571 -0.591797 -0.523254 -0.513245 1441741176 0.295715 -0.617554 -0.483643 -0.545349 1441741176 0.295715 -0.617554 -0.483643 -0.545349 1441741176 0.295715 -0.617554 -0.483643 -0.545349 1441741176 0.295715 -0.617554 -0.483643 -0.545349 1441741176 0.295715 -0.617554 -0.483643 -0.545349 1441741176 0.295715 -0.617554 -0.483643 -0.545349 1441741176 0.264648 -0.654907 -0.414307 -0.574036 1441741176 0.264648 -0.654907 -0.414307 -0.574036 1441741176 0.264648 -0.654907 -0.414307 -0.574036 1441741176 0.264648 -0.654907 -0.414307 -0.574036 1441741177 0.264648 -0.654907 -0.414307 -0.574036 1441741177 0.264648 -0.654907 -0.414307 -0.574036 1441741177 0.264648 -0.654907 -0.414307 -0.574036 1441741177 0.280334 -0.658203 -0.400024 -0.572998 1441741177 0.280334 -0.658203 -0.400024 -0.572998 1441741177 0.280334 -0.658203 -0.400024 -0.572998 1441741177 0.280334 -0.658203 -0.400024 -0.572998 1441741177 0.280334 -0.658203 -0.400024 -0.572998 1441741177 0.280334 -0.658203 -0.400024 -0.572998 1441741177 0.298889 -0.647217 -0.418152 -0.563049 1441741177 0.298889 -0.647217 -0.418152 -0.563049 1441741177 0.298889 -0.647217 -0.418152 -0.563049 1441741177 0.298889 -0.647217 -0.418152 -0.563049 1441741177 0.298889 -0.647217 -0.418152 -0.563049 1441741177 0.314148 -0.652588 -0.420654 -0.546387 1441741177 0.314148 -0.652588 -0.420654 -0.546387 1441741177 0.314148 -0.652588 -0.420654 -0.546387 1441741177 0.314148 -0.652588 -0.420654 -0.546387 1441741177 0.314148 -0.652588 -0.420654 -0.546387 1441741177 0.314148 -0.652588 -0.420654 -0.546387 1441741177 0.314148 -0.652588 -0.420654 -0.546387 1441741177 0.348389 -0.637939 -0.443665 -0.524292 1441741177 0.348389 -0.637939 -0.443665 -0.524292 1441741177 0.348389 -0.637939 -0.443665 -0.524292 1441741177 0.348389 -0.637939 -0.443665 -0.524292 1441741177 0.348389 -0.637939 -0.443665 -0.524292 1441741177 0.348389 -0.637939 -0.443665 -0.524292 1441741177 0.383789 -0.611755 -0.478516 -0.499573 1441741177 0.383789 -0.611755 -0.478516 -0.499573 1441741177 0.383789 -0.611755 -0.478516 -0.499573 1441741177 0.383789 -0.611755 -0.478516 -0.499573 1441741177 0.383789 -0.611755 -0.478516 -0.499573 1441741177 0.412476 -0.588806 -0.508606 -0.473877 1441741177 0.412476 -0.588806 -0.508606 -0.473877 1441741177 0.412476 -0.588806 -0.508606 -0.473877 1441741177 0.412476 -0.588806 -0.508606 -0.473877 1441741177 0.412476 -0.588806 -0.508606 -0.473877 1441741177 0.412476 -0.588806 -0.508606 -0.473877 1441741177 0.434265 -0.570129 -0.532043 -0.450928 1441741177 0.434265 -0.570129 -0.532043 -0.450928 1441741177 0.434265 -0.570129 -0.532043 -0.450928 1441741177 0.434265 -0.570129 -0.532043 -0.450928 1441741177 0.434265 -0.570129 -0.532043 -0.450928 1441741177 0.434265 -0.570129 -0.532043 -0.450928 1441741177 0.451782 -0.554871 -0.551331 -0.429138 1441741177 0.451782 -0.554871 -0.551331 -0.429138 1441741177 0.451782 -0.554871 -0.551331 -0.429138 1441741177 0.451782 -0.554871 -0.551331 -0.429138 1441741177 0.451782 -0.554871 -0.551331 -0.429138 1441741177 0.451782 -0.554871 -0.551331 -0.429138 1441741177 0.469238 -0.538391 -0.569031 -0.407715 1441741177 0.469238 -0.538391 -0.569031 -0.407715 1441741177 0.469238 -0.538391 -0.569031 -0.407715 1441741177 0.469238 -0.538391 -0.569031 -0.407715 1441741177 0.469238 -0.538391 -0.569031 -0.407715 1441741177 0.469238 -0.538391 -0.569031 -0.407715 1441741177 0.484253 -0.524170 -0.583618 -0.387573 1441741177 0.484253 -0.524170 -0.583618 -0.387573 1441741177 0.484253 -0.524170 -0.583618 -0.387573 1441741177 0.484253 -0.524170 -0.583618 -0.387573 1441741177 0.484253 -0.524170 -0.583618 -0.387573 1441741177 0.495422 -0.515076 -0.592957 -0.371155 1441741177 0.495422 -0.515076 -0.592957 -0.371155 1441741177 0.495422 -0.515076 -0.592957 -0.371155 1441741177 0.495422 -0.515076 -0.592957 -0.371155 1441741177 0.495422 -0.515076 -0.592957 -0.371155 1441741177 0.485168 -0.526184 -0.584900 -0.381653 1441741177 0.485168 -0.526184 -0.584900 -0.381653 1441741177 0.485168 -0.526184 -0.584900 -0.381653 1441741177 0.485168 -0.526184 -0.584900 -0.381653 1441741177 0.485168 -0.526184 -0.584900 -0.381653 1441741177 0.485168 -0.526184 -0.584900 -0.381653 1441741177 0.466064 -0.542603 -0.573730 -0.399170 1441741177 0.466064 -0.542603 -0.573730 -0.399170 1441741177 0.466064 -0.542603 -0.573730 -0.399170 1441741177 0.466064 -0.542603 -0.573730 -0.399170 1441741177 0.466064 -0.542603 -0.573730 -0.399170 1441741177 0.466064 -0.542603 -0.573730 -0.399170 1441741177 0.466064 -0.542603 -0.573730 -0.399170 1441741177 0.439331 -0.562683 -0.556519 -0.425110 1441741177 0.439331 -0.562683 -0.556519 -0.425110 1441741177 0.439331 -0.562683 -0.556519 -0.425110 1441741177 0.439331 -0.562683 -0.556519 -0.425110 1441741177 0.439331 -0.562683 -0.556519 -0.425110 1441741177 0.439331 -0.562683 -0.556519 -0.425110 1441741177 0.409668 -0.586060 -0.530151 -0.455750 1441741177 0.409668 -0.586060 -0.530151 -0.455750 1441741177 0.409668 -0.586060 -0.530151 -0.455750 1441741177 0.409668 -0.586060 -0.530151 -0.455750 1441741177 0.409668 -0.586060 -0.530151 -0.455750 1441741177 0.409668 -0.586060 -0.530151 -0.455750 1441741177 0.386230 -0.609009 -0.489685 -0.490112 1441741177 0.386230 -0.609009 -0.489685 -0.490112 1441741177 0.386230 -0.609009 -0.489685 -0.490112 1441741177 0.386230 -0.609009 -0.489685 -0.490112 1441741177 0.386230 -0.609009 -0.489685 -0.490112 1441741177 0.386230 -0.609009 -0.489685 -0.490112 1441741177 0.353271 -0.631104 -0.447632 -0.525940 1441741177 0.353271 -0.631104 -0.447632 -0.525940 1441741177 0.353271 -0.631104 -0.447632 -0.525940 1441741177 0.353271 -0.631104 -0.447632 -0.525940 1441741177 0.353271 -0.631104 -0.447632 -0.525940 1441741178 0.353271 -0.631104 -0.447632 -0.525940 1441741178 0.320801 -0.668274 -0.381958 -0.551941 1441741178 0.320801 -0.668274 -0.381958 -0.551941 1441741178 0.320801 -0.668274 -0.381958 -0.551941 1441741178 0.320801 -0.668274 -0.381958 -0.551941 1441741178 0.320801 -0.668274 -0.381958 -0.551941 1441741178 0.320801 -0.668274 -0.381958 -0.551941 1441741178 0.343628 -0.666809 -0.337646 -0.568604 1441741178 0.343628 -0.666809 -0.337646 -0.568604 1441741178 0.343628 -0.666809 -0.337646 -0.568604 1441741178 0.343628 -0.666809 -0.337646 -0.568604 1441741178 0.343628 -0.666809 -0.337646 -0.568604 1441741178 0.343628 -0.666809 -0.337646 -0.568604 1441741178 0.378296 -0.637756 -0.368713 -0.560608 1441741178 0.378296 -0.637756 -0.368713 -0.560608 1441741178 0.378296 -0.637756 -0.368713 -0.560608 1441741178 0.378296 -0.637756 -0.368713 -0.560608 1441741178 0.378296 -0.637756 -0.368713 -0.560608 1441741178 0.378296 -0.637756 -0.368713 -0.560608 1441741178 0.378296 -0.637756 -0.368713 -0.560608 1441741178 0.395874 -0.629272 -0.372070 -0.555847 1441741178 0.395874 -0.629272 -0.372070 -0.555847 1441741178 0.395874 -0.629272 -0.372070 -0.555847 1441741178 0.395874 -0.629272 -0.372070 -0.555847 1441741178 0.395874 -0.629272 -0.372070 -0.555847 1441741178 0.395874 -0.629272 -0.372070 -0.555847 1441741178 0.413757 -0.620911 -0.390991 -0.538940 1441741178 0.413757 -0.620911 -0.390991 -0.538940 1441741178 0.413757 -0.620911 -0.390991 -0.538940 1441741178 0.413757 -0.620911 -0.390991 -0.538940 1441741178 0.413757 -0.620911 -0.390991 -0.538940 1441741178 0.413757 -0.620911 -0.390991 -0.538940 1441741178 0.443115 -0.597534 -0.429016 -0.512512 1441741178 0.443115 -0.597534 -0.429016 -0.512512 1441741178 0.443115 -0.597534 -0.429016 -0.512512 1441741178 0.443115 -0.597534 -0.429016 -0.512512 1441741178 0.443115 -0.597534 -0.429016 -0.512512 1441741178 0.443115 -0.597534 -0.429016 -0.512512 1441741178 0.474487 -0.566345 -0.474060 -0.479004 1441741178 0.474487 -0.566345 -0.474060 -0.479004 1441741178 0.474487 -0.566345 -0.474060 -0.479004 1441741178 0.474487 -0.566345 -0.474060 -0.479004 1441741178 0.474487 -0.566345 -0.474060 -0.479004 1441741178 0.474487 -0.566345 -0.474060 -0.479004 1441741178 0.474487 -0.566345 -0.474060 -0.479004 1441741178 0.500366 -0.530762 -0.522339 -0.441772 1441741178 0.500366 -0.530762 -0.522339 -0.441772 1441741178 0.500366 -0.530762 -0.522339 -0.441772 1441741178 0.500366 -0.530762 -0.522339 -0.441772 1441741178 0.500366 -0.530762 -0.522339 -0.441772 1441741178 0.513306 -0.510437 -0.547302 -0.420105 1441741178 0.513306 -0.510437 -0.547302 -0.420105 1441741178 0.513306 -0.510437 -0.547302 -0.420105 1441741178 0.513306 -0.510437 -0.547302 -0.420105 1441741178 0.513306 -0.510437 -0.547302 -0.420105 1441741178 0.513306 -0.510437 -0.547302 -0.420105 1441741178 0.513306 -0.510437 -0.547302 -0.420105 1441741178 0.520508 -0.500183 -0.557007 -0.410767 1441741178 0.520508 -0.500183 -0.557007 -0.410767 1441741178 0.520508 -0.500183 -0.557007 -0.410767 1441741178 0.520508 -0.500183 -0.557007 -0.410767 1441741178 0.520508 -0.500183 -0.557007 -0.410767 1441741178 0.520508 -0.500183 -0.557007 -0.410767 1441741178 0.531799 -0.484375 -0.564453 -0.405029 1441741178 0.531799 -0.484375 -0.564453 -0.405029 1441741178 0.531799 -0.484375 -0.564453 -0.405029 1441741178 0.531799 -0.484375 -0.564453 -0.405029 1441741178 0.531799 -0.484375 -0.564453 -0.405029 1441741178 0.531799 -0.484375 -0.564453 -0.405029 1441741178 0.539856 -0.473572 -0.565979 -0.405029 1441741178 0.539856 -0.473572 -0.565979 -0.405029 1441741178 0.539856 -0.473572 -0.565979 -0.405029 1441741178 0.539856 -0.473572 -0.565979 -0.405029 1441741178 0.539856 -0.473572 -0.565979 -0.405029 1441741178 0.539856 -0.473572 -0.565979 -0.405029 1441741178 0.541931 -0.472717 -0.560059 -0.411438 1441741178 0.541931 -0.472717 -0.560059 -0.411438 1441741178 0.541931 -0.472717 -0.560059 -0.411438 1441741178 0.541931 -0.472717 -0.560059 -0.411438 1441741178 0.541931 -0.472717 -0.560059 -0.411438 1441741178 0.541931 -0.472717 -0.560059 -0.411438 1441741178 0.541931 -0.472717 -0.560059 -0.411438 1441741178 0.530945 -0.487183 -0.547302 -0.425781 1441741178 0.530945 -0.487183 -0.547302 -0.425781 1441741178 0.530945 -0.487183 -0.547302 -0.425781 1441741178 0.530945 -0.487183 -0.547302 -0.425781 1441741178 0.530945 -0.487183 -0.547302 -0.425781 1441741178 0.530945 -0.487183 -0.547302 -0.425781 1441741178 0.509644 -0.508728 -0.531311 -0.446350 1441741178 0.509644 -0.508728 -0.531311 -0.446350 1441741178 0.509644 -0.508728 -0.531311 -0.446350 1441741178 0.509644 -0.508728 -0.531311 -0.446350 1441741178 0.509644 -0.508728 -0.531311 -0.446350 1441741178 0.509644 -0.508728 -0.531311 -0.446350 1441741178 0.481140 -0.530212 -0.518799 -0.467224 1441741178 0.481140 -0.530212 -0.518799 -0.467224 1441741178 0.481140 -0.530212 -0.518799 -0.467224 1441741178 0.481140 -0.530212 -0.518799 -0.467224 1441741178 0.481140 -0.530212 -0.518799 -0.467224 1441741178 0.481140 -0.530212 -0.518799 -0.467224 1441741178 0.481140 -0.530212 -0.518799 -0.467224 1441741178 0.443054 -0.553284 -0.496460 -0.501160 1441741178 0.443054 -0.553284 -0.496460 -0.501160 1441741178 0.443054 -0.553284 -0.496460 -0.501160 1441741178 0.443054 -0.553284 -0.496460 -0.501160 1441741178 0.443054 -0.553284 -0.496460 -0.501160 1441741178 0.404724 -0.560364 -0.480896 -0.539490 1441741178 0.404724 -0.560364 -0.480896 -0.539490 1441741178 0.404724 -0.560364 -0.480896 -0.539490 1441741178 0.404724 -0.560364 -0.480896 -0.539490 1441741178 0.404724 -0.560364 -0.480896 -0.539490 1441741178 0.404724 -0.560364 -0.480896 -0.539490 1441741179 0.351929 -0.574768 -0.454346 -0.582581 1441741179 
0.220764 -0.761169 -0.591187 -0.149719 1441741181 0.220764 -0.761169 -0.591187 -0.149719 1441741181 0.220764 -0.761169 -0.591187 -0.149719 1441741181 0.145325 -0.794495 -0.583069 -0.087891 1441741181 0.145325 -0.794495 -0.583069 -0.087891 1441741181 0.145325 -0.794495 -0.583069 -0.087891 1441741181 0.145325 -0.794495 -0.583069 -0.087891 1441741181 0.145325 -0.794495 -0.583069 -0.087891 1441741181 0.145325 -0.794495 -0.583069 -0.087891 1441741181 0.145325 -0.794495 -0.583069 -0.087891 1441741181 0.068787 -0.813843 -0.576233 -0.030884 1441741181 0.068787 -0.813843 -0.576233 -0.030884 1441741181 0.068787 -0.813843 -0.576233 -0.030884 1441741181 0.068787 -0.813843 -0.576233 -0.030884 1441741181 0.068787 -0.813843 -0.576233 -0.030884 1441741181 0.068787 -0.813843 -0.576233 -0.030884 1441741181 -0.007507 -0.825256 -0.564331 0.023254 1441741181 -0.007507 -0.825256 -0.564331 0.023254 1441741181 -0.007507 -0.825256 -0.564331 0.023254 1441741181 -0.007507 -0.825256 -0.564331 0.023254 1441741181 -0.007507 -0.825256 -0.564331 0.023254 1441741181 -0.007507 -0.825256 -0.564331 0.023254 1441741181 -0.007507 -0.825256 -0.564331 0.023254 1441741181 -0.078796 -0.833862 -0.541626 0.072205 1441741181 -0.078796 -0.833862 -0.541626 0.072205 1441741181 -0.078796 -0.833862 -0.541626 0.072205 1441741181 -0.078796 -0.833862 -0.541626 0.072205 1441741181 -0.078796 -0.833862 -0.541626 0.072205 1441741181 -0.078796 -0.833862 -0.541626 0.072205 1441741181 -0.132690 -0.841858 -0.511841 0.108643 1441741181 -0.132690 -0.841858 -0.511841 0.108643 1441741181 -0.132690 -0.841858 -0.511841 0.108643 1441741181 -0.132690 -0.841858 -0.511841 0.108643 1441741181 -0.132690 -0.841858 -0.511841 0.108643 1441741181 -0.132690 -0.841858 -0.511841 0.108643 1441741181 -0.169861 -0.851257 -0.477783 0.135437 1441741181 -0.169861 -0.851257 -0.477783 0.135437 1441741181 -0.169861 -0.851257 -0.477783 0.135437 1441741181 -0.169861 -0.851257 -0.477783 0.135437 1441741181 -0.169861 -0.851257 -0.477783 0.135437 1441741181 -0.169861 -0.851257 -0.477783 0.135437 1441741181 -0.218994 -0.863037 -0.436340 0.130127 1441741181 -0.218994 -0.863037 -0.436340 0.130127 1441741181 -0.218994 -0.863037 -0.436340 0.130127 1441741181 -0.218994 -0.863037 -0.436340 0.130127 1441741181 -0.218994 -0.863037 -0.436340 0.130127 1441741181 -0.218994 -0.863037 -0.436340 0.130127 1441741181 -0.262756 -0.868042 -0.404358 0.118408 1441741181 -0.262756 -0.868042 -0.404358 0.118408 1441741181 -0.262756 -0.868042 -0.404358 0.118408 1441741181 -0.262756 -0.868042 -0.404358 0.118408 1441741181 -0.262756 -0.868042 -0.404358 0.118408 1441741181 -0.262756 -0.868042 -0.404358 0.118408 1441741181 -0.262756 -0.868042 -0.404358 0.118408 1441741181 -0.279907 -0.869080 -0.392334 0.111572 1441741181 -0.279907 -0.869080 -0.392334 0.111572 1441741181 -0.279907 -0.869080 -0.392334 0.111572 1441741182 -0.279907 -0.869080 -0.392334 0.111572 1441741182 -0.279907 -0.869080 -0.392334 0.111572 1441741182 -0.279907 -0.869080 -0.392334 0.111572 1441741182 -0.294373 -0.861511 -0.401611 0.099854 1441741182 -0.294373 -0.861511 -0.401611 0.099854 1441741182 -0.294373 -0.861511 -0.401611 0.099854 1441741182 -0.294373 -0.861511 -0.401611 0.099854 1441741182 -0.294373 -0.861511 -0.401611 0.099854 1441741182 -0.294373 -0.861511 -0.401611 0.099854 1441741182 -0.312866 -0.832092 -0.448303 0.094360 1441741182 -0.312866 -0.832092 -0.448303 0.094360 1441741182 -0.312866 -0.832092 -0.448303 0.094360 1441741182 -0.312866 -0.832092 -0.448303 0.094360 1441741182 -0.312866 -0.832092 -0.448303 0.094360 1441741182 -0.312866 -0.832092 -0.448303 0.094360 1441741182 -0.323059 -0.788391 -0.517334 0.080933 1441741182 -0.323059 -0.788391 -0.517334 0.080933 1441741182 -0.323059 -0.788391 -0.517334 0.080933 1441741182 -0.323059 -0.788391 -0.517334 0.080933 1441741182 -0.323059 -0.788391 -0.517334 0.080933 1441741182 -0.326294 -0.733398 -0.593506 0.058960 1441741182 -0.326294 -0.733398 -0.593506 0.058960 1441741182 -0.326294 -0.733398 -0.593506 0.058960 1441741182 -0.326294 -0.733398 -0.593506 0.058960 1441741182 -0.264404 -0.695190 -0.666321 0.053833 1441741182 -0.264404 -0.695190 -0.666321 0.053833 1441741182 -0.264404 -0.695190 -0.666321 0.053833 1441741182 -0.264404 -0.695190 -0.666321 0.053833 1441741182 -0.264404 -0.695190 -0.666321 0.053833 1441741182 -0.177368 -0.633606 -0.750122 0.066711 1441741182 -0.177368 -0.633606 -0.750122 0.066711 1441741182 -0.177368 -0.633606 -0.750122 0.066711 1441741182 -0.177368 -0.633606 -0.750122 0.066711 1441741182 -0.177368 -0.633606 -0.750122 0.066711 1441741182 -0.177368 -0.633606 -0.750122 0.066711 1441741182 -0.177368 -0.633606 -0.750122 0.066711 1441741182 -0.193054 -0.598511 -0.770264 0.106262 1441741182 -0.193054 -0.598511 -0.770264 0.106262 1441741182 -0.193054 -0.598511 -0.770264 0.106262 1441741182 -0.193054 -0.598511 -0.770264 0.106262 1441741182 -0.210205 -0.585815 -0.782043 0.033264 1441741182 -0.210205 -0.585815 -0.782043 0.033264 1441741182 -0.210205 -0.585815 -0.782043 0.033264 1441741182 -0.210205 -0.585815 -0.782043 0.033264 1441741182 -0.210205 -0.585815 -0.782043 0.033264 1441741182 -0.210205 -0.585815 -0.782043 0.033264 1441741182 -0.149963 -0.599060 -0.786438 0.017639 1441741182 -0.149963 -0.599060 -0.786438 0.017639 1441741182 -0.149963 -0.599060 -0.786438 0.017639 1441741182 -0.149963 -0.599060 -0.786438 0.017639 1441741182 -0.149963 -0.599060 -0.786438 0.017639 1441741182 -0.149963 -0.599060 -0.786438 0.017639 1441741182 -0.110657 -0.625732 -0.768616 0.074219 1441741182 -0.110657 -0.625732 -0.768616 0.074219 1441741182 -0.110657 -0.625732 -0.768616 0.074219 1441741182 -0.110657 -0.625732 -0.768616 0.074219 1441741182 -0.110657 -0.625732 -0.768616 0.074219 1441741182 -0.110657 -0.625732 -0.768616 0.074219 1441741182 -0.144165 -0.632202 -0.758118 0.070313 1441741182 -0.144165 -0.632202 -0.758118 0.070313 1441741182 -0.144165 -0.632202 -0.758118 0.070313 1441741182 -0.144165 -0.632202 -0.758118 0.070313 1441741182 -0.144165 -0.632202 -0.758118 0.070313 1441741182 -0.144165 -0.632202 -0.758118 0.070313 1441741182 -0.144165 -0.632202 -0.758118 0.070313 1441741182 -0.181335 -0.659180 -0.725830 0.076721 1441741182 -0.181335 -0.659180 -0.725830 0.076721 1441741182 -0.181335 -0.659180 -0.725830 0.076721 1441741182 -0.181335 -0.659180 -0.725830 0.076721 1441741182 -0.181335 -0.659180 -0.725830 0.076721 1441741182 -0.190857 -0.675598 -0.706726 0.088196 1441741182 -0.190857 -0.675598 -0.706726 0.088196 1441741182 -0.190857 -0.675598 -0.706726 0.088196 1441741182 -0.190857 -0.675598 -0.706726 0.088196 1441741182 -0.190857 -0.675598 -0.706726 0.088196 1441741182 -0.190857 -0.675598 -0.706726 0.088196 1441741182 -0.172791 -0.711609 -0.669067 0.127380 1441741182 -0.172791 -0.711609 -0.669067 0.127380 1441741182 -0.172791 -0.711609 -0.669067 0.127380 1441741182 -0.172791 -0.711609 -0.669067 0.127380 1441741182 -0.172791 -0.711609 -0.669067 0.127380 1441741182 -0.172791 -0.711609 -0.669067 0.127380 1441741182 -0.172791 -0.711609 -0.669067 0.127380 1441741182 -0.189087 -0.749817 -0.619385 0.135864 1441741182 -0.189087 -0.749817 -0.619385 0.135864 1441741182 -0.189087 -0.749817 -0.619385 0.135864 1441741182 -0.189087 -0.749817 -0.619385 0.135864 1441741182 -0.189087 -0.749817 -0.619385 0.135864 1441741182 -0.189087 -0.749817 -0.619385 0.135864 1441741182 -0.219910 -0.774780 -0.580017 0.122620 1441741182 -0.219910 -0.774780 -0.580017 0.122620 1441741182 -0.219910 -0.774780 -0.580017 0.122620 1441741182 -0.219910 -0.774780 -0.580017 0.122620 1441741182 -0.219910 -0.774780 -0.580017 0.122620 1441741182 -0.219910 -0.774780 -0.580017 0.122620 1441741182 -0.253906 -0.797852 -0.535950 0.108826 1441741182 -0.253906 -0.797852 -0.535950 0.108826 1441741182 -0.253906 -0.797852 -0.535950 0.108826 1441741182 -0.253906 -0.797852 -0.535950 0.108826 1441741182 -0.253906 -0.797852 -0.535950 0.108826 1441741182 -0.253906 -0.797852 -0.535950 0.108826 1441741182 -0.308411 -0.799683 -0.507324 0.090210 1441741182 -0.308411 -0.799683 -0.507324 0.090210 1441741182 -0.308411 -0.799683 -0.507324 0.090210 1441741182 -0.308411 -0.799683 -0.507324 0.090210 1441741183 -0.308411 -0.799683 -0.507324 0.090210 1441741183 -0.308411 -0.799683 -0.507324 0.090210 1441741183 -0.348877 -0.787781 -0.501160 0.081055 1441741183 -0.348877 -0.787781 -0.501160 0.081055 1441741183 -0.348877 -0.787781 -0.501160 0.081055 1441741183 -0.348877 -0.787781 -0.501160 0.081055 1441741183 -0.348877 -0.787781 -0.501160 0.081055 1441741183 -0.348877 -0.787781 -0.501160 0.081055 1441741183 -0.372559 -0.767029 -0.517883 0.069092 1441741183 -0.372559 -0.767029 -0.517883 0.069092 1441741183 -0.372559 -0.767029 -0.517883 0.069092 1441741183 -0.372559 -0.767029 -0.517883 0.069092 1441741183 -0.372559 -0.767029 -0.517883 0.069092 1441741183 -0.372559 -0.767029 -0.517883 0.069092 1441741183 -0.372559 -0.767029 -0.517883 0.069092 1441741183 -0.373413 -0.739441 -0.558105 0.048706 1441741183 -0.373413 -0.739441 -0.558105 0.048706 1441741183 -0.373413 -0.739441 -0.558105 0.048706 1441741183 -0.373413 -0.739441 -0.558105 0.048706 1441741183 -0.373413 -0.739441 -0.558105 0.048706 1441741183 -0.373413 -0.739441 -0.558105 0.048706 1441741183 -0.362366 -0.705627 -0.608887 0.013062 1441741183 -0.362366 -0.705627 -0.608887 0.013062 1441741183 -0.362366 -0.705627 -0.608887 0.013062 1441741183 -0.362366 -0.705627 -0.608887 0.013062 1441741183 -0.362366 -0.705627 -0.608887 0.013062 1441741183 -0.362366 -0.705627 -0.608887 0.013062 1441741183 -0.334229 -0.665833 -0.666504 -0.028931 1441741183 -0.334229 -0.665833 -0.666504 -0.028931 1441741183 -0.334229 -0.665833 -0.666504 -0.028931 1441741183 -0.334229 -0.665833 -0.666504 -0.028931 1441741183 -0.334229 -0.665833 -0.666504 -0.028931 1441741183 -0.334229 -0.665833 -0.666504 -0.028931 1441741183 -0.226563 -0.631897 -0.741272 -0.001526 1441741183 -0.226563 -0.631897 -0.741272 -0.001526 1441741183 -0.226563 -0.631897 -0.741272 -0.001526 1441741183 -0.226563 -0.631897 -0.741272 -0.001526 1441741183 -0.226563 -0.631897 -0.741272 -0.001526 1441741183 -0.226563 -0.631897 -0.741272 -0.001526 1441741183 -0.226563 -0.631897 -0.741272 -0.001526 1441741183 -0.286621 -0.643311 -0.705322 0.081238 1441741183 -0.286621 -0.643311 -0.705322 0.081238 1441741183 -0.286621 -0.643311 -0.705322 0.081238 1441741183 -0.286621 -0.643311 -0.705322 0.081238 1441741183 -0.286621 -0.643311 -0.705322 0.081238 1441741183 -0.286621 -0.643311 -0.705322 0.081238 1441741183 -0.215759 -0.568909 -0.784241 0.121826 1441741183 -0.215759 -0.568909 -0.784241 0.121826 1441741183 -0.215759 -0.568909 -0.784241 0.121826 1441741183 -0.215759 -0.568909 -0.784241 0.121826 1441741183 -0.215759 -0.568909 -0.784241 0.121826 1441741183 -0.215759 -0.568909 -0.784241 0.121826 1441741183 -0.225525 -0.546997 -0.805664 -0.030457 1441741183 -0.225525 -0.546997 -0.805664 -0.030457 1441741183 -0.225525 -0.546997 -0.805664 -0.030457 1441741183 -0.225525 -0.546997 -0.805664 -0.030457 1441741183 -0.225525 -0.546997 -0.805664 -0.030457 1441741183 -0.225525 -0.546997 -0.805664 -0.030457 1441741183 -0.182922 -0.592041 -0.783936 0.039551 1441741183 -0.182922 -0.592041 -0.783936 0.039551 1441741183 -0.182922 -0.592041 -0.783936 0.039551 1441741183 -0.182922 -0.592041 -0.783936 0.039551 1441741183 -0.188965 -0.610168 -0.766724 0.064941 1441741183 -0.188965 -0.610168 -0.766724 0.064941 1441741183 -0.188965 -0.610168 -0.766724 0.064941 1441741183 -0.188965 -0.610168 -0.766724 0.064941 1441741183 -0.188965 -0.610168 -0.766724 0.064941 1441741183 -0.188965 -0.610168 -0.766724 0.064941 1441741183 -0.212463 -0.614380 -0.758484 0.046631 1441741183 -0.212463 -0.614380 -0.758484 0.046631 1441741183 -0.212463 -0.614380 -0.758484 0.046631 1441741183 -0.212463 -0.614380 -0.758484 0.046631 1441741183 -0.212463 -0.614380 -0.758484 0.046631 1441741183 -0.212463 -0.614380 -0.758484 0.046631 1441741183 -0.212463 -0.614380 -0.758484 0.046631 1441741183 -0.246216 -0.649841 -0.716064 0.066833 1441741183 -0.246216 -0.649841 -0.716064 0.066833 1441741183 -0.246216 -0.649841 -0.716064 0.066833 1441741183 -0.246216 -0.649841 -0.716064 0.066833 1441741183 -0.246216 -0.649841 -0.716064 0.066833 1441741183 -0.246216 -0.649841 -0.716064 0.066833 1441741183 -0.234314 -0.672791 -0.695923 0.090820 1441741183 -0.234314 -0.672791 -0.695923 0.090820 1441741183 -0.234314 -0.672791 -0.695923 0.090820 1441741183 -0.234314 -0.672791 -0.695923 0.090820 1441741183 -0.234314 -0.672791 -0.695923 0.090820 1441741183 -0.225098 -0.716248 -0.650940 0.112427 1441741183 -0.225098 -0.716248 -0.650940 0.112427 1441741183 -0.225098 -0.716248 -0.650940 0.112427 1441741183 -0.225098 -0.716248 -0.650940 0.112427 1441741183 -0.225098 -0.716248 -0.650940 0.112427 1441741183 -0.225098 -0.716248 -0.650940 0.112427 1441741183 -0.254700 -0.745117 -0.605530 0.115540 1441741183 -0.254700 -0.745117 -0.605530 0.115540 1441741183 -0.254700 -0.745117 -0.605530 0.115540 1441741183 -0.254700 -0.745117 -0.605530 0.115540 1441741183 -0.254700 -0.745117 -0.605530 0.115540 1441741183 -0.254700 -0.745117 -0.605530 0.115540 1441741183 -0.271484 -0.765686 -0.571472 0.116211 1441741183 -0.271484 -0.765686 -0.571472 0.116211 1441741183 -0.271484 -0.765686 -0.571472 0.116211 1441741183 -0.271484 -0.765686 -0.571472 0.116211 1441741183 -0.271484 -0.765686 -0.571472 0.116211 1441741183 -0.271484 -0.765686 -0.571472 0.116211 1441741183 -0.271484 -0.765686 -0.571472 0.116211 1441741183 -0.287354 -0.791138 -0.526855 0.118652 1441741183 -0.287354 -0.791138 -0.526855 0.118652 1441741183 -0.287354 -0.791138 -0.526855 0.118652 1441741183 -0.287354 -0.791138 -0.526855 0.118652 1441741183 -0.287354 -0.791138 -0.526855 0.118652 1441741184 -0.287354 -0.791138 -0.526855 0.118652 1441741184 -0.327332 -0.799194 -0.492310 0.108643 1441741184 -0.327332 -0.799194 -0.492310 0.108643 1441741184 -0.327332 -0.799194 -0.492310 0.108643 1441741184 -0.327332 -0.799194 -0.492310 0.108643 1441741184 -0.327332 -0.799194 -0.492310 0.108643 1441741184 -0.327332 -0.799194 -0.492310 0.108643 1441741184 -0.366821 -0.794434 -0.472473 0.105469 1441741184 -0.366821 -0.794434 -0.472473 0.105469 1441741184 -0.366821 -0.794434 -0.472473 0.105469 1441741184 -0.366821 -0.794434 -0.472473 0.105469 1441741184 -0.366821 -0.794434 -0.472473 0.105469 1441741184 -0.366821 -0.794434 -0.472473 0.105469 1441741184 -0.398376 -0.785461 -0.461487 0.106995 1441741184 -0.398376 -0.785461 -0.461487 0.106995 1441741184 -0.398376 -0.785461 -0.461487 0.106995 1441741184 -0.398376 -0.785461 -0.461487 0.106995 1441741184 -0.398376 -0.785461 -0.461487 0.106995 1441741184 -0.398376 -0.785461 -0.461487 0.106995 1441741184 -0.423523 -0.771729 -0.463684 0.100830 1441741184 -0.423523 -0.771729 -0.463684 0.100830 1441741184 -0.423523 -0.771729 -0.463684 0.100830 1441741184 -0.423523 -0.771729 -0.463684 0.100830 1441741184 -0.423523 -0.771729 -0.463684 0.100830 1441741184 -0.423523 -0.771729 -0.463684 0.100830 1441741184 -0.433289 -0.754700 -0.484436 0.089844 1441741184 -0.433289 -0.754700 -0.484436 0.089844 1441741184 -0.433289 -0.754700 -0.484436 0.089844 1441741184 -0.433289 -0.754700 -0.484436 0.089844 1441741184 -0.433289 -0.754700 -0.484436 0.089844 1441741184 -0.433289 -0.754700 -0.484436 0.089844 1441741184 -0.428284 -0.730896 -0.527283 0.067139 1441741184 -0.428284 -0.730896 -0.527283 0.067139 1441741184 -0.428284 -0.730896 -0.527283 0.067139 1441741184 -0.428284 -0.730896 -0.527283 0.067139 1441741184 -0.428284 -0.730896 -0.527283 0.067139 1441741184 -0.417480 -0.696228 -0.583374 0.027771 1441741184 -0.417480 -0.696228 -0.583374 0.027771 1441741184 -0.417480 -0.696228 -0.583374 0.027771 1441741184 -0.417480 -0.696228 -0.583374 0.027771 1441741184 -0.417480 -0.696228 -0.583374 0.027771 1441741184 -0.417480 -0.696228 -0.583374 0.027771 1441741184 -0.417480 -0.696228 -0.583374 0.027771 1441741184 -0.396545 -0.652405 -0.644775 -0.038086 1441741184 -0.396545 -0.652405 -0.644775 -0.038086 1441741184 -0.396545 -0.652405 -0.644775 -0.038086 1441741184 -0.396545 -0.652405 -0.644775 -0.038086 1441741184 -0.396545 -0.652405 -0.644775 -0.038086 1441741184 -0.396545 -0.652405 -0.644775 -0.038086 1441741184 -0.259277 -0.642700 -0.720459 -0.026794 1441741184 -0.259277 -0.642700 -0.720459 -0.026794 1441741184 -0.259277 -0.642700 -0.720459 -0.026794 1441741184 -0.259277 -0.642700 -0.720459 -0.026794 1441741184 -0.259277 -0.642700 -0.720459 -0.026794 1441741184 -0.259277 -0.642700 -0.720459 -0.026794 1441741184 -0.304260 -0.649536 -0.694397 0.058655 1441741184 -0.304260 -0.649536 -0.694397 0.058655 1441741184 -0.304260 -0.649536 -0.694397 0.058655 1441741184 -0.304260 -0.649536 -0.694397 0.058655 1441741184 -0.304260 -0.649536 -0.694397 0.058655 1441741184 -0.304260 -0.649536 -0.694397 0.058655 1441741184 -0.135437 -0.619202 -0.740540 0.223511 1441741184 -0.135437 -0.619202 -0.740540 0.223511 1441741184 -0.135437 -0.619202 -0.740540 0.223511 1441741184 -0.135437 -0.619202 -0.740540 0.223511 1441741184 -0.135437 -0.619202 -0.740540 0.223511 1441741184 -0.135437 -0.619202 -0.740540 0.223511 1441741184 -0.183411 -0.581299 -0.790710 0.057190 1441741184 -0.183411 -0.581299 -0.790710 0.057190 1441741184 -0.183411 -0.581299 -0.790710 0.057190 1441741184 -0.183411 -0.581299 -0.790710 0.057190 1441741184 -0.183411 -0.581299 -0.790710 0.057190 1441741184 -0.183411 -0.581299 -0.790710 0.057190 1441741184 -0.183411 -0.581299 -0.790710 0.057190 1441741184 -0.147156 -0.602600 -0.777466 0.104187 1441741184 -0.147156 -0.602600 -0.777466 0.104187 1441741184 -0.147156 -0.602600 -0.777466 0.104187 1441741184 -0.147156 -0.602600 -0.777466 0.104187 1441741184 -0.147156 -0.602600 -0.777466 0.104187 1441741184 -0.147156 -0.602600 -0.777466 0.104187 1441741184 -0.104431 -0.617920 -0.762817 0.159546 1441741184 -0.104431 -0.617920 -0.762817 0.159546 1441741184 -0.104431 -0.617920 -0.762817 0.159546 1441741184 -0.104431 -0.617920 -0.762817 0.159546 1441741184 -0.104431 -0.617920 -0.762817 0.159546 1441741184 -0.104431 -0.617920 -0.762817 0.159546 1441741184 -0.104431 -0.617920 -0.762817 0.159546 1441741184 -0.156128 -0.635132 -0.742615 0.144348 1441741184 -0.156128 -0.635132 -0.742615 0.144348 1441741184 -0.156128 -0.635132 -0.742615 0.144348 1441741184 -0.156128 -0.635132 -0.742615 0.144348 1441741184 -0.195862 -0.662781 -0.709961 0.135681 1441741184 -0.195862 -0.662781 -0.709961 0.135681 1441741184 -0.195862 -0.662781 -0.709961 0.135681 1441741184 -0.195862 -0.662781 -0.709961 0.135681 1441741184 -0.195862 -0.662781 -0.709961 0.135681 1441741184 -0.195862 -0.662781 -0.709961 0.135681 1441741184 -0.190796 -0.685181 -0.683655 0.163757 1441741184 -0.190796 -0.685181 -0.683655 0.163757 1441741184 -0.190796 -0.685181 -0.683655 0.163757 1441741184 -0.190796 -0.685181 -0.683655 0.163757 1441741184 -0.190796 -0.685181 -0.683655 0.163757 1441741184 -0.190796 -0.685181 -0.683655 0.163757 1441741184 -0.173035 -0.735168 -0.627563 0.189392 1441741184 -0.173035 -0.735168 -0.627563 0.189392 1441741184 -0.173035 -0.735168 -0.627563 0.189392 1441741184 -0.173035 -0.735168 -0.627563 0.189392 1441741184 -0.173035 -0.735168 -0.627563 0.189392 1441741184 -0.173035 -0.735168 -0.627563 0.189392 1441741184 -0.173035 -0.735168 -0.627563 0.189392 1441741185 -0.215088 -0.768311 -0.576538 0.176575 1441741185 -0.215088 -0.768311 -0.576538 0.176575 1441741185 -0.215088 -0.768311 -0.576538 0.176575 1441741185 -0.215088 -0.768311 -0.576538 0.176575 1441741185 -0.215088 -0.768311 -0.576538 0.176575 1441741185 -0.215088 -0.768311 -0.576538 0.176575 1441741185 -0.268616 -0.781067 -0.540100 0.161865 1441741185 -0.268616 -0.781067 -0.540100 0.161865 1441741185 -0.268616 -0.781067 -0.540100 0.161865 1441741185 -0.268616 -0.781067 -0.540100 0.161865 1441741185 -0.268616 -0.781067 -0.540100 0.161865 1441741185 -0.268616 -0.781067 -0.540100 0.161865 1441741185 -0.286743 -0.806091 -0.490417 0.165894 1441741185 -0.286743 -0.806091 -0.490417 0.165894 1441741185 -0.286743 -0.806091 -0.490417 0.165894 1441741185 -0.286743 -0.806091 -0.490417 0.165894 1441741185 -0.286743 -0.806091 -0.490417 0.165894 1441741185 -0.286743 -0.806091 -0.490417 0.165894 1441741185 -0.286743 -0.806091 -0.490417 0.165894 1441741185 -0.314209 -0.827637 -0.439087 0.153503 1441741185 -0.314209 -0.827637 -0.439087 0.153503 1441741185 -0.314209 -0.827637 -0.439087 0.153503 1441741185 -0.314209 -0.827637 -0.439087 0.153503 1441741185 -0.314209 -0.827637 -0.439087 0.153503 1441741185 -0.314209 -0.827637 -0.439087 0.153503 1441741185 -0.373962 -0.823303 -0.404053 0.138428 1441741185 -0.373962 -0.823303 -0.404053 0.138428 1441741185 -0.373962 -0.823303 -0.404053 0.138428 1441741185 -0.373962 -0.823303 -0.404053 0.138428 1441741185 -0.373962 -0.823303 -0.404053 0.138428 1441741185 -0.373962 -0.823303 -0.404053 0.138428 1441741185 -0.400269 -0.818542 -0.387512 0.140442 1441741185 -0.400269 -0.818542 -0.387512 0.140442 1441741185 -0.400269 -0.818542 -0.387512 0.140442 1441741185 -0.400269 -0.818542 -0.387512 0.140442 1441741185 -0.400269 -0.818542 -0.387512 0.140442 1441741185 -0.400269 -0.818542 -0.387512 0.140442 1441741185 -0.381653 -0.826172 -0.386780 0.149353 1441741185 -0.381653 -0.826172 -0.386780 0.149353 1441741185 -0.381653 -0.826172 -0.386780 0.149353 1441741185 -0.381653 -0.826172 -0.386780 0.149353 1441741185 -0.387512 -0.815796 -0.405334 0.141663 1441741185 -0.387512 -0.815796 -0.405334 0.141663 1441741185 -0.387512 -0.815796 -0.405334 0.141663 1441741185 -0.387512 -0.815796 -0.405334 0.141663 1441741185 -0.387512 -0.815796 -0.405334 0.141663 1441741185 -0.398254 -0.787292 -0.455688 0.118164 1441741185 -0.398254 -0.787292 -0.455688 0.118164 1441741185 -0.398254 -0.787292 -0.455688 0.118164 1441741185 -0.398254 -0.787292 -0.455688 0.118164 1441741185 -0.398254 -0.787292 -0.455688 0.118164 1441741185 -0.398254 -0.787292 -0.455688 0.118164 1441741185 -0.398254 -0.787292 -0.455688 0.118164 1441741185 -0.396240 -0.745361 -0.531677 0.069336 1441741185 -0.396240 -0.745361 -0.531677 0.069336 1441741185 -0.396240 -0.745361 -0.531677 0.069336 1441741185 -0.396240 -0.745361 -0.531677 0.069336 1441741185 -0.396240 -0.745361 -0.531677 0.069336 1441741185 -0.396240 -0.745361 -0.531677 0.069336 1441741185 -0.308777 -0.720825 -0.620483 0.014771 1441741185 -0.308777 -0.720825 -0.620483 0.014771 1441741185 -0.308777 -0.720825 -0.620483 0.014771 1441741185 -0.308777 -0.720825 -0.620483 0.014771 1441741185 -0.308777 -0.720825 -0.620483 0.014771 1441741185 -0.308777 -0.720825 -0.620483 0.014771 1441741185 -0.167236 -0.705322 -0.687927 0.036621 1441741185 -0.167236 -0.705322 -0.687927 0.036621 1441741185 -0.167236 -0.705322 -0.687927 0.036621 1441741185 -0.167236 -0.705322 -0.687927 0.036621 1441741185 -0.167236 -0.705322 -0.687927 0.036621 1441741185 -0.167236 -0.705322 -0.687927 0.036621 1441741185 -0.167236 -0.705322 -0.687927 0.036621 1441741185 -0.096313 -0.722717 -0.611633 0.307190 1441741185 -0.096313 -0.722717 -0.611633 0.307190 1441741185 -0.096313 -0.722717 -0.611633 0.307190 1441741185 -0.096313 -0.722717 -0.611633 0.307190 1441741185 -0.096313 -0.722717 -0.611633 0.307190 1441741185 -0.096313 -0.722717 -0.611633 0.307190 1441741185 0.039612 -0.605896 -0.718506 0.339355 1441741185 0.039612 -0.605896 -0.718506 0.339355 1441741185 0.039612 -0.605896 -0.718506 0.339355 1441741185 0.039612 -0.605896 -0.718506 0.339355 1441741185 0.039612 -0.605896 -0.718506 0.339355 1441741185 0.039612 -0.605896 -0.718506 0.339355 1441741185 -0.045288 -0.610596 -0.778198 0.139893 1441741185 -0.045288 -0.610596 -0.778198 0.139893 1441741185 -0.045288 -0.610596 -0.778198 0.139893 1441741185 -0.045288 -0.610596 -0.778198 0.139893 1441741185 -0.045288 -0.610596 -0.778198 0.139893 1441741185 -0.045288 -0.610596 -0.778198 0.139893 1441741185 -0.045288 -0.610596 -0.778198 0.139893 1441741185 0.049927 -0.619690 -0.748352 0.231323 1441741185 0.049927 -0.619690 -0.748352 0.231323 1441741185 0.049927 -0.619690 -0.748352 0.231323 1441741185 0.049927 -0.619690 -0.748352 0.231323 1441741185 0.049927 -0.619690 -0.748352 0.231323 1441741185 0.049927 -0.619690 -0.748352 0.231323 1441741185 0.008423 -0.659302 -0.712219 0.240906 1441741185 0.008423 -0.659302 -0.712219 0.240906 1441741185 0.008423 -0.659302 -0.712219 0.240906 1441741185 0.008423 -0.659302 -0.712219 0.240906 1441741185 0.008423 -0.659302 -0.712219 0.240906 1441741185 0.008423 -0.659302 -0.712219 0.240906 1441741185 0.008423 -0.659302 -0.712219 0.240906 1441741185 -0.058899 -0.675232 -0.709839 0.191833 1441741185 -0.058899 -0.675232 -0.709839 0.191833 1441741185 -0.058899 -0.675232 -0.709839 0.191833 1441741185 -0.058899 -0.675232 -0.709839 0.191833 1441741185 -0.058899 -0.675232 -0.709839 0.191833 1441741185 -0.058899 -0.675232 -0.709839 0.191833 1441741185 -0.070557 -0.698730 -0.679626 0.211975 1441741186 -0.070557 -0.698730 -0.679626 0.211975 1441741186 -0.070557 -0.698730 -0.679626 0.211975 1441741186 -0.070557 -0.698730 -0.679626 0.211975 1441741186 -0.070557 -0.698730 -0.679626 0.211975 1441741186 -0.070557 -0.698730 -0.679626 0.211975 1441741186 -0.029297 -0.734070 -0.629028 0.254272 1441741186 -0.029297 -0.734070 -0.629028 0.254272 1441741186 -0.029297 -0.734070 -0.629028 0.254272 1441741186 -0.029297 -0.734070 -0.629028 0.254272 1441741186 -0.029297 -0.734070 -0.629028 0.254272 1441741186 -0.029297 -0.734070 -0.629028 0.254272 1441741186 -0.051453 -0.788086 -0.565796 0.237000 1441741186 -0.051453 -0.788086 -0.565796 0.237000 1441741186 -0.051453 -0.788086 -0.565796 0.237000 1441741186 -0.051453 -0.788086 -0.565796 0.237000 1441741186 -0.051453 -0.788086 -0.565796 0.237000 1441741186 -0.051453 -0.788086 -0.565796 0.237000 1441741186 -0.127686 -0.812561 -0.527832 0.211792 1441741186 -0.127686 -0.812561 -0.527832 0.211792 1441741186 -0.127686 -0.812561 -0.527832 0.211792 1441741186 -0.127686 -0.812561 -0.527832 0.211792 1441741186 -0.127686 -0.812561 -0.527832 0.211792 1441741186 -0.127686 -0.812561 -0.527832 0.211792 1441741186 -0.127686 -0.812561 -0.527832 0.211792 1441741186 -0.161926 -0.831604 -0.487366 0.211426 1441741186 -0.161926 -0.831604 -0.487366 0.211426 1441741186 -0.161926 -0.831604 -0.487366 0.211426 1441741186 -0.161926 -0.831604 -0.487366 0.211426 1441741186 -0.161926 -0.831604 -0.487366 0.211426 1441741186 -0.161926 -0.831604 -0.487366 0.211426 1441741186 -0.179810 -0.857239 -0.434631 0.209717 1441741186 -0.179810 -0.857239 -0.434631 0.209717 1441741186 -0.179810 -0.857239 -0.434631 0.209717 1441741186 -0.179810 -0.857239 -0.434631 0.209717 1441741186 -0.179810 -0.857239 -0.434631 0.209717 1441741186 -0.179810 -0.857239 -0.434631 0.209717 1441741186 -0.233765 -0.868896 -0.396790 0.181702 1441741186 -0.233765 -0.868896 -0.396790 0.181702 1441741186 -0.233765 -0.868896 -0.396790 0.181702 1441741186 -0.233765 -0.868896 -0.396790 0.181702 1441741186 -0.233765 -0.868896 -0.396790 0.181702 1441741186 -0.233765 -0.868896 -0.396790 0.181702 1441741186 -0.297791 -0.864014 -0.368652 0.170288 1441741186 -0.297791 -0.864014 -0.368652 0.170288 1441741186 -0.297791 -0.864014 -0.368652 0.170288 1441741186 -0.297791 -0.864014 -0.368652 0.170288 1441741186 -0.297791 -0.864014 -0.368652 0.170288 1441741186 -0.297791 -0.864014 -0.368652 0.170288 1441741186 -0.341064 -0.857056 -0.348816 0.166077 1441741186 -0.341064 -0.857056 -0.348816 0.166077 1441741186 -0.341064 -0.857056 -0.348816 0.166077 1441741186 -0.341064 -0.857056 -0.348816 0.166077 1441741186 -0.341064 -0.857056 -0.348816 0.166077 1441741186 -0.364197 -0.841980 -0.360229 0.169617 1441741186 -0.364197 -0.841980 -0.360229 0.169617 1441741186 -0.364197 -0.841980 -0.360229 0.169617 1441741186 -0.364197 -0.841980 -0.360229 0.169617 1441741186 -0.364197 -0.841980 -0.360229 0.169617 1441741186 -0.364197 -0.841980 -0.360229 0.169617 1441741186 -0.379883 -0.814392 -0.412415 0.149841 1441741186 -0.379883 -0.814392 -0.412415 0.149841 1441741186 -0.379883 -0.814392 -0.412415 0.149841 1441741186 -0.379883 -0.814392 -0.412415 0.149841 1441741186 -0.379883 -0.814392 -0.412415 0.149841 1441741186 -0.379883 -0.814392 -0.412415 0.149841 1441741186 -0.379883 -0.814392 -0.412415 0.149841 1441741186 -0.377991 -0.769348 -0.499939 0.123779 1441741186 -0.377991 -0.769348 -0.499939 0.123779 1441741186 -0.377991 -0.769348 -0.499939 0.123779 1441741186 
0.486328 -0.522156 -0.527405 -0.461243 1441741188 0.486328 -0.522156 -0.527405 -0.461243 1441741188 0.486328 -0.522156 -0.527405 -0.461243 1441741188 0.486328 -0.522156 -0.527405 -0.461243 1441741188 0.486328 -0.522156 -0.527405 -0.461243 1441741188 0.498474 -0.507385 -0.544067 -0.445190 1441741188 0.498474 -0.507385 -0.544067 -0.445190 1441741188 0.498474 -0.507385 -0.544067 -0.445190 1441741188 0.498474 -0.507385 -0.544067 -0.445190 1441741188 0.498474 -0.507385 -0.544067 -0.445190 1441741188 0.498474 -0.507385 -0.544067 -0.445190 1441741188 0.498474 -0.507385 -0.544067 -0.445190 1441741188 0.510193 -0.497314 -0.556885 -0.427002 1441741188 0.510193 -0.497314 -0.556885 -0.427002 1441741188 0.510193 -0.497314 -0.556885 -0.427002 1441741188 0.510193 -0.497314 -0.556885 -0.427002 1441741188 0.510193 -0.497314 -0.556885 -0.427002 1441741188 0.510193 -0.497314 -0.556885 -0.427002 1441741188 0.524597 -0.481262 -0.575745 -0.402222 1441741188 0.524597 -0.481262 -0.575745 -0.402222 1441741188 0.524597 -0.481262 -0.575745 -0.402222 1441741188 0.524597 -0.481262 -0.575745 -0.402222 1441741189 0.524597 -0.481262 -0.575745 -0.402222 1441741189 0.524597 -0.481262 -0.575745 -0.402222 1441741189 0.536926 -0.462341 -0.596741 -0.376709 1441741189 0.536926 -0.462341 -0.596741 -0.376709 1441741189 0.536926 -0.462341 -0.596741 -0.376709 1441741189 0.536926 -0.462341 -0.596741 -0.376709 1441741189 0.536926 -0.462341 -0.596741 -0.376709 1441741189 0.540833 -0.452576 -0.612122 -0.357788 1441741189 0.540833 -0.452576 -0.612122 -0.357788 1441741189 0.540833 -0.452576 -0.612122 -0.357788 1441741189 0.540833 -0.452576 -0.612122 -0.357788 1441741189 0.540833 -0.452576 -0.612122 -0.357788 1441741189 0.540833 -0.452576 -0.612122 -0.357788 1441741189 0.540833 -0.452576 -0.612122 -0.357788 1441741189 0.539368 -0.449036 -0.624207 -0.343262 1441741189 0.539368 -0.449036 -0.624207 -0.343262 1441741189 0.539368 -0.449036 -0.624207 -0.343262 1441741189 0.539368 -0.449036 -0.624207 -0.343262 1441741189 0.539368 -0.449036 -0.624207 -0.343262 1441741189 0.539368 -0.449036 -0.624207 -0.343262 1441741189 0.538574 -0.445862 -0.635010 -0.328552 1441741189 0.538574 -0.445862 -0.635010 -0.328552 1441741189 0.538574 -0.445862 -0.635010 -0.328552 1441741189 0.538574 -0.445862 -0.635010 -0.328552 1441741189 0.538574 -0.445862 -0.635010 -0.328552 1441741189 0.538574 -0.445862 -0.635010 -0.328552 1441741189 0.544678 -0.434937 -0.646484 -0.310242 1441741189 0.544678 -0.434937 -0.646484 -0.310242 1441741189 0.544678 -0.434937 -0.646484 -0.310242 1441741189 0.544678 -0.434937 -0.646484 -0.310242 1441741189 0.544678 -0.434937 -0.646484 -0.310242 1441741189 0.544678 -0.434937 -0.646484 -0.310242 1441741189 0.556274 -0.416077 -0.658386 -0.289917 1441741189 0.556274 -0.416077 -0.658386 -0.289917 1441741189 0.556274 -0.416077 -0.658386 -0.289917 1441741189 0.556274 -0.416077 -0.658386 -0.289917 1441741189 0.556274 -0.416077 -0.658386 -0.289917 1441741189 0.556274 -0.416077 -0.658386 -0.289917 1441741189 0.566650 -0.399414 -0.666260 -0.274719 1441741189 0.566650 -0.399414 -0.666260 -0.274719 1441741189 0.566650 -0.399414 -0.666260 -0.274719 1441741189 0.566650 -0.399414 -0.666260 -0.274719 1441741189 0.566650 -0.399414 -0.666260 -0.274719 1441741189 0.566650 -0.399414 -0.666260 -0.274719 1441741189 0.566650 -0.399414 -0.666260 -0.274719 1441741189 0.573181 -0.388855 -0.670044 -0.267151 1441741189 0.573181 -0.388855 -0.670044 -0.267151 1441741189 0.573181 -0.388855 -0.670044 -0.267151 1441741189 0.573181 -0.388855 -0.670044 -0.267151 1441741189 0.573181 -0.388855 -0.670044 -0.267151 1441741189 0.573181 -0.388855 -0.670044 -0.267151 1441741189 0.573730 -0.387024 -0.668640 -0.272156 1441741189 0.573730 -0.387024 -0.668640 -0.272156 1441741189 0.573730 -0.387024 -0.668640 -0.272156 1441741189 0.573730 -0.387024 -0.668640 -0.272156 1441741189 0.573730 -0.387024 -0.668640 -0.272156 1441741189 0.573730 -0.387024 -0.668640 -0.272156 1441741189 0.573730 -0.387024 -0.668640 -0.272156 1441741189 0.560425 -0.398499 -0.665344 -0.290710 1441741189 0.560425 -0.398499 -0.665344 -0.290710 1441741189 0.560425 -0.398499 -0.665344 -0.290710 1441741189 0.560425 -0.398499 -0.665344 -0.290710 1441741189 0.560425 -0.398499 -0.665344 -0.290710 1441741189 0.560425 -0.398499 -0.665344 -0.290710 1441741189 0.530762 -0.409546 -0.677002 -0.303833 1441741189 0.530762 -0.409546 -0.677002 -0.303833 1441741189 0.530762 -0.409546 -0.677002 -0.303833 1441741189 0.530762 -0.409546 -0.677002 -0.303833 1441741189 0.530762 -0.409546 -0.677002 -0.303833 1441741189 0.530762 -0.409546 -0.677002 -0.303833 1441741189 0.530762 -0.409546 -0.677002 -0.303833 1441741189 0.495789 -0.409973 -0.689514 -0.332703 1441741189 0.495789 -0.409973 -0.689514 -0.332703 1441741189 0.495789 -0.409973 -0.689514 -0.332703 1441741189 0.495789 -0.409973 -0.689514 -0.332703 1441741189 0.495789 -0.409973 -0.689514 -0.332703 1441741189 0.495789 -0.409973 -0.689514 -0.332703 1441741189 0.450745 -0.433350 -0.692139 -0.360596 1441741189 0.450745 -0.433350 -0.692139 -0.360596 1441741189 0.450745 -0.433350 -0.692139 -0.360596 1441741189 0.450745 -0.433350 -0.692139 -0.360596 1441741189 0.450745 -0.433350 -0.692139 -0.360596 1441741189 0.415344 -0.473206 -0.673035 -0.388123 1441741189 0.415344 -0.473206 -0.673035 -0.388123 1441741189 0.415344 -0.473206 -0.673035 -0.388123 1441741189 0.415344 -0.473206 -0.673035 -0.388123 1441741189 0.415344 -0.473206 -0.673035 -0.388123 1441741189 0.415344 -0.473206 -0.673035 -0.388123 1441741189 0.415344 -0.473206 -0.673035 -0.388123 1441741189 0.363770 -0.544800 -0.623108 -0.427368 1441741189 0.363770 -0.544800 -0.623108 -0.427368 1441741189 0.363770 -0.544800 -0.623108 -0.427368 1441741189 0.363770 -0.544800 -0.623108 -0.427368 1441741189 0.363770 -0.544800 -0.623108 -0.427368 1441741189 0.345398 -0.585083 -0.580933 -0.448242 1441741189 0.345398 -0.585083 -0.580933 -0.448242 1441741189 0.345398 -0.585083 -0.580933 -0.448242 1441741189 0.345398 -0.585083 -0.580933 -0.448242 1441741189 0.345398 -0.585083 -0.580933 -0.448242 1441741189 0.345398 -0.585083 -0.580933 -0.448242 1441741189 0.365295 -0.569763 -0.588257 -0.442627 1441741189 0.365295 -0.569763 -0.588257 -0.442627 1441741189 0.365295 -0.569763 -0.588257 -0.442627 1441741189 0.365295 -0.569763 -0.588257 -0.442627 1441741189 0.365295 -0.569763 -0.588257 -0.442627 1441741189 0.365295 -0.569763 -0.588257 -0.442627 1441741189 0.388855 -0.553284 -0.596924 -0.431763 1441741189 0.388855 -0.553284 -0.596924 -0.431763 1441741189 0.388855 -0.553284 -0.596924 -0.431763 1441741190 0.388855 -0.553284 -0.596924 -0.431763 1441741190 0.410339 -0.542969 -0.603027 -0.416260 1441741190 0.410339 -0.542969 -0.603027 -0.416260 1441741190 0.410339 -0.542969 -0.603027 -0.416260 1441741190 0.410339 -0.542969 -0.603027 -0.416260 1441741190 0.410339 -0.542969 -0.603027 -0.416260 1441741190 0.410339 -0.542969 -0.603027 -0.416260 1441741190 0.410339 -0.542969 -0.603027 -0.416260 1441741190 0.445557 -0.506287 -0.626343 -0.391113 1441741190 0.445557 -0.506287 -0.626343 -0.391113 1441741190 0.445557 -0.506287 -0.626343 -0.391113 1441741190 0.445557 -0.506287 -0.626343 -0.391113 1441741190 0.445557 -0.506287 -0.626343 -0.391113 1441741190 0.475586 -0.469604 -0.647827 -0.365662 1441741190 0.475586 -0.469604 -0.647827 -0.365662 1441741190 0.475586 -0.469604 -0.647827 -0.365662 1441741190 0.475586 -0.469604 -0.647827 -0.365662 1441741190 0.475586 -0.469604 -0.647827 -0.365662 1441741190 0.475586 -0.469604 -0.647827 -0.365662 1441741190 0.475586 -0.469604 -0.647827 -0.365662 1441741190 0.498474 -0.441284 -0.661682 -0.344971 1441741190 0.498474 -0.441284 -0.661682 -0.344971 1441741190 0.498474 -0.441284 -0.661682 -0.344971 1441741190 0.498474 -0.441284 -0.661682 -0.344971 1441741190 0.498474 -0.441284 -0.661682 -0.344971 1441741190 0.498474 -0.441284 -0.661682 -0.344971 1441741190 0.498474 -0.441284 -0.661682 -0.344971 1441741190 0.520142 -0.410950 -0.673584 -0.326965 1441741190 0.520142 -0.410950 -0.673584 -0.326965 1441741190 0.538635 -0.383362 -0.682800 -0.311035 1441741190 0.538635 -0.383362 -0.682800 -0.311035 1441741190 0.538635 -0.383362 -0.682800 -0.311035 1441741190 0.538635 -0.383362 -0.682800 -0.311035 1441741190 0.538635 -0.383362 -0.682800 -0.311035 1441741190 0.538635 -0.383362 -0.682800 -0.311035 1441741190 0.551819 -0.367676 -0.684998 -0.301880 1441741190 0.551819 -0.367676 -0.684998 -0.301880 1441741190 0.551819 -0.367676 -0.684998 -0.301880 1441741190 0.551819 -0.367676 -0.684998 -0.301880 1441741190 0.551819 -0.367676 -0.684998 -0.301880 1441741190 0.551819 -0.367676 -0.684998 -0.301880 1441741190 0.562500 -0.360474 -0.683167 -0.294922 1441741190 0.562500 -0.360474 -0.683167 -0.294922 1441741190 0.562500 -0.360474 -0.683167 -0.294922 1441741190 0.562500 -0.360474 -0.683167 -0.294922 1441741190 0.562500 -0.360474 -0.683167 -0.294922 1441741190 0.562500 -0.360474 -0.683167 -0.294922 1441741190 0.570435 -0.358032 -0.677917 -0.294800 1441741190 0.570435 -0.358032 -0.677917 -0.294800 1441741190 0.570435 -0.358032 -0.677917 -0.294800 1441741190 0.570435 -0.358032 -0.677917 -0.294800 1441741190 0.570435 -0.358032 -0.677917 -0.294800 1441741190 0.570435 -0.358032 -0.677917 -0.294800 1441741190 0.570801 -0.368958 -0.667542 -0.304077 1441741190 0.570801 -0.368958 -0.667542 -0.304077 1441741190 0.570801 -0.368958 -0.667542 -0.304077 1441741190 0.570801 -0.368958 -0.667542 -0.304077 1441741190 0.570801 -0.368958 -0.667542 -0.304077 1441741190 0.570801 -0.368958 -0.667542 -0.304077 1441741190 0.564148 -0.388855 -0.655701 -0.317261 1441741190 0.564148 -0.388855 -0.655701 -0.317261 1441741190 0.564148 -0.388855 -0.655701 -0.317261 1441741190 0.564148 -0.388855 -0.655701 -0.317261 1441741190 0.549622 -0.401611 -0.651306 -0.335449 1441741190 0.549622 -0.401611 -0.651306 -0.335449 1441741190 0.549622 -0.401611 -0.651306 -0.335449 1441741190 0.549622 -0.401611 -0.651306 -0.335449 1441741190 0.549622 -0.401611 -0.651306 -0.335449 1441741190 0.549622 -0.401611 -0.651306 -0.335449 1441741190 0.522644 -0.418335 -0.647095 -0.364929 1441741190 0.522644 -0.418335 -0.647095 -0.364929 1441741190 0.522644 -0.418335 -0.647095 -0.364929 1441741190 0.522644 -0.418335 -0.647095 -0.364929 1441741190 0.522644 -0.418335 -0.647095 -0.364929 1441741190 0.522644 -0.418335 -0.647095 -0.364929 1441741190 0.477051 -0.460571 -0.633423 -0.398926 1441741190 0.477051 -0.460571 -0.633423 -0.398926 1441741190 0.477051 -0.460571 -0.633423 -0.398926 1441741190 0.477051 -0.460571 -0.633423 -0.398926 1441741190 0.477051 -0.460571 -0.633423 -0.398926 1441741190 0.421997 -0.516113 -0.606812 -0.432861 1441741190 0.421997 -0.516113 -0.606812 -0.432861 1441741190 0.421997 -0.516113 -0.606812 -0.432861 1441741190 0.421997 -0.516113 -0.606812 -0.432861 1441741190 0.421997 -0.516113 -0.606812 -0.432861 1441741190 0.421997 -0.516113 -0.606812 -0.432861 1441741190 0.352051 -0.566895 -0.583496 -0.462952 1441741190 0.352051 -0.566895 -0.583496 -0.462952 1441741190 0.352051 -0.566895 -0.583496 -0.462952 1441741190 0.352051 -0.566895 -0.583496 -0.462952 1441741190 0.352051 -0.566895 -0.583496 -0.462952 1441741190 0.352051 -0.566895 -0.583496 -0.462952 1441741190 0.289551 -0.630737 -0.519897 -0.498169 1441741190 0.289551 -0.630737 -0.519897 -0.498169 1441741190 0.289551 -0.630737 -0.519897 -0.498169 1441741190 0.289551 -0.630737 -0.519897 -0.498169 1441741190 0.289551 -0.630737 -0.519897 -0.498169 1441741190 0.289551 -0.630737 -0.519897 -0.498169 1441741190 0.289551 -0.630737 -0.519897 -0.498169 1441741190 0.276245 -0.664001 -0.454651 -0.525513 1441741190 0.276245 -0.664001 -0.454651 -0.525513 1441741190 0.276245 -0.664001 -0.454651 -0.525513 1441741190 0.276245 -0.664001 -0.454651 -0.525513 1441741191 0.307251 -0.644470 -0.471313 -0.517883 1441741191 0.307251 -0.644470 -0.471313 -0.517883 1441741191 0.307251 -0.644470 -0.471313 -0.517883 1441741191 0.307251 -0.644470 -0.471313 -0.517883 1441741191 0.335754 -0.609985 -0.502869 -0.512207 1441741191 0.335754 -0.609985 -0.502869 -0.512207 1441741191 0.335754 -0.609985 -0.502869 -0.512207 1441741191 0.335754 -0.609985 -0.502869 -0.512207 1441741191 0.335754 -0.609985 -0.502869 -0.512207 1441741191 0.335754 -0.609985 -0.502869 -0.512207 1441741191 0.336731 -0.617493 -0.497131 -0.508179 1441741191 0.336731 -0.617493 -0.497131 -0.508179 1441741191 0.336731 -0.617493 -0.497131 -0.508179 1441741191 0.336731 -0.617493 -0.497131 -0.508179 1441741191 0.336731 -0.617493 -0.497131 -0.508179 1441741191 0.336731 -0.617493 -0.497131 -0.508179 1441741191 0.365356 -0.610168 -0.505554 -0.488525 1441741191 0.365356 -0.610168 -0.505554 -0.488525 1441741191 0.365356 -0.610168 -0.505554 -0.488525 1441741191 0.365356 -0.610168 -0.505554 -0.488525 1441741191 0.365356 -0.610168 -0.505554 -0.488525 1441741191 0.365356 -0.610168 -0.505554 -0.488525 1441741191 0.365356 -0.610168 -0.505554 -0.488525 1441741191 0.409424 -0.568726 -0.549500 -0.455017 1441741191 0.409424 -0.568726 -0.549500 -0.455017 1441741191 0.409424 -0.568726 -0.549500 -0.455017 1441741191 0.409424 -0.568726 -0.549500 -0.455017 1441741191 0.409424 -0.568726 -0.549500 -0.455017 1441741191 0.450867 -0.525696 -0.587708 -0.418396 1441741191 0.450867 -0.525696 -0.587708 -0.418396 1441741191 0.450867 -0.525696 -0.587708 -0.418396 1441741191 0.450867 -0.525696 -0.587708 -0.418396 1441741191 0.450867 -0.525696 -0.587708 -0.418396 1441741191 0.450867 -0.525696 -0.587708 -0.418396 1441741191 0.450867 -0.525696 -0.587708 -0.418396 1441741191 0.481018 -0.490723 -0.615967 -0.385254 1441741191 0.481018 -0.490723 -0.615967 -0.385254 1441741191 0.481018 -0.490723 -0.615967 -0.385254 1441741191 0.481018 -0.490723 -0.615967 -0.385254 1441741191 0.481018 -0.490723 -0.615967 -0.385254 1441741191 0.481018 -0.490723 -0.615967 -0.385254 1441741191 0.505188 -0.458923 -0.638611 -0.355591 1441741191 0.505188 -0.458923 -0.638611 -0.355591 1441741191 0.505188 -0.458923 -0.638611 -0.355591 1441741191 0.505188 -0.458923 -0.638611 -0.355591 1441741191 0.505188 -0.458923 -0.638611 -0.355591 1441741191 0.505188 -0.458923 -0.638611 -0.355591 1441741191 0.524170 -0.433350 -0.655090 -0.329224 1441741191 0.524170 -0.433350 -0.655090 -0.329224 1441741191 0.524170 -0.433350 -0.655090 -0.329224 1441741191 0.524170 -0.433350 -0.655090 -0.329224 1441741191 0.524170 -0.433350 -0.655090 -0.329224 1441741191 0.539856 -0.413818 -0.665894 -0.306580 1441741191 0.539856 -0.413818 -0.665894 -0.306580 1441741191 0.539856 -0.413818 -0.665894 -0.306580 1441741191 0.539856 -0.413818 -0.665894 -0.306580 1441741191 0.539856 -0.413818 -0.665894 -0.306580 1441741191 0.539856 -0.413818 -0.665894 -0.306580 1441741191 0.539856 -0.413818 -0.665894 -0.306580 1441741191 0.549255 -0.404114 -0.669922 -0.293640 1441741191 0.549255 -0.404114 -0.669922 -0.293640 1441741191 0.549255 -0.404114 -0.669922 -0.293640 1441741191 0.549255 -0.404114 -0.669922 -0.293640 1441741191 0.549255 -0.404114 -0.669922 -0.293640 1441741191 0.549255 -0.404114 -0.669922 -0.293640 1441741191 0.547546 -0.407349 -0.670471 -0.291199 1441741191 0.547546 -0.407349 -0.670471 -0.291199 1441741191 0.547546 -0.407349 -0.670471 -0.291199 1441741191 0.547546 -0.407349 -0.670471 -0.291199 1441741191 0.547546 -0.407349 -0.670471 -0.291199 1441741191 0.547546 -0.407349 -0.670471 -0.291199 1441741191 0.529968 -0.421265 -0.672852 -0.298340 1441741191 0.529968 -0.421265 -0.672852 -0.298340 1441741191 0.529968 -0.421265 -0.672852 -0.298340 1441741191 0.529968 -0.421265 -0.672852 -0.298340 1441741191 0.529968 -0.421265 -0.672852 -0.298340 1441741191 0.529968 -0.421265 -0.672852 -0.298340 1441741191 0.529968 -0.421265 -0.672852 -0.298340 1441741191 0.504211 -0.437866 -0.680908 -0.300781 1441741191 0.504211 -0.437866 -0.680908 -0.300781 1441741191 0.504211 -0.437866 -0.680908 -0.300781 1441741191 0.504211 -0.437866 -0.680908 -0.300781 1441741191 0.504211 -0.437866 -0.680908 -0.300781 1441741191 0.504211 -0.437866 -0.680908 -0.300781 1441741191 0.475525 -0.459229 -0.684204 -0.308044 1441741191 0.475525 -0.459229 -0.684204 -0.308044 1441741191 0.475525 -0.459229 -0.684204 -0.308044 1441741191 0.475525 -0.459229 -0.684204 -0.308044 1441741191 0.475525 -0.459229 -0.684204 -0.308044 1441741191 0.475525 -0.459229 -0.684204 -0.308044 1441741191 0.441162 -0.492981 -0.676270 -0.324097 1441741191 0.441162 -0.492981 -0.676270 -0.324097 1441741191 0.441162 -0.492981 -0.676270 -0.324097 1441741191 0.441162 -0.492981 -0.676270 -0.324097 1441741191 0.441162 -0.492981 -0.676270 -0.324097 1441741191 0.441162 -0.492981 -0.676270 -0.324097 1441741191 0.441162 -0.492981 -0.676270 -0.324097 1441741191 0.410706 -0.533875 -0.653564 -0.345276 1441741191 0.410706 -0.533875 -0.653564 -0.345276 1441741191 0.410706 -0.533875 -0.653564 -0.345276 1441741191 0.410706 -0.533875 -0.653564 -0.345276 1441741191 0.410706 -0.533875 -0.653564 -0.345276 1441741191 0.377869 -0.566833 -0.633423 -0.367126 1441741191 0.377869 -0.566833 -0.633423 -0.367126 1441741191 0.377869 -0.566833 -0.633423 -0.367126 1441741191 0.377869 -0.566833 -0.633423 -0.367126 1441741191 0.377869 -0.566833 -0.633423 -0.367126 1441741191 0.346497 -0.609375 -0.595886 -0.391846 1441741192 0.346497 -0.609375 -0.595886 -0.391846 1441741192 0.346497 -0.609375 -0.595886 -0.391846 1441741192 0.346497 -0.609375 -0.595886 -0.391846 1441741192 0.346497 -0.609375 -0.595886 -0.391846 1441741192 0.346497 -0.609375 -0.595886 -0.391846 1441741192 0.325684 -0.647766 -0.547974 -0.417236 1441741192 0.325684 -0.647766 -0.547974 -0.417236 1441741192 0.325684 -0.647766 -0.547974 -0.417236 1441741192 0.325684 -0.647766 -0.547974 -0.417236 1441741192 0.325684 -0.647766 -0.547974 -0.417236 1441741192 0.325684 -0.647766 -0.547974 -0.417236 1441741192 0.363770 -0.623779 -0.558350 -0.408508 1441741192 0.363770 -0.623779 -0.558350 -0.408508 1441741192 0.363770 -0.623779 -0.558350 -0.408508 1441741192 0.363770 -0.623779 -0.558350 -0.408508 1441741192 0.363770 -0.623779 -0.558350 -0.408508 1441741192 0.363770 -0.623779 -0.558350 -0.408508 1441741192 0.363770 -0.623779 -0.558350 -0.408508 1441741192 0.394592 -0.591248 -0.573914 -0.406677 1441741192 0.394592 -0.591248 -0.573914 -0.406677 1441741192 0.394592 -0.591248 -0.573914 -0.406677 1441741192 0.394592 -0.591248 -0.573914 -0.406677 1441741192 0.394592 -0.591248 -0.573914 -0.406677 1441741192 0.424011 -0.572021 -0.574829 -0.403320 1441741192 0.424011 -0.572021 -0.574829 -0.403320 1441741192 0.424011 -0.572021 -0.574829 -0.403320 1441741192 0.424011 -0.572021 -0.574829 -0.403320 1441741192 0.424011 -0.572021 -0.574829 -0.403320 1441741192 0.424011 -0.572021 -0.574829 -0.403320 1441741192 0.424011 -0.572021 -0.574829 -0.403320 1441741192 0.451111 -0.542969 -0.584961 -0.399536 1441741192 0.451111 -0.542969 -0.584961 -0.399536 1441741192 0.451111 -0.542969 -0.584961 -0.399536 1441741192 0.451111 -0.542969 -0.584961 -0.399536 1441741192 0.451111 -0.542969 -0.584961 -0.399536 1441741192 0.451111 -0.542969 -0.584961 -0.399536 1441741192 0.471252 -0.514648 -0.599854 -0.391602 1441741192 0.471252 -0.514648 -0.599854 -0.391602 1441741192 0.471252 -0.514648 -0.599854 -0.391602 1441741192 0.471252 -0.514648 -0.599854 -0.391602 1441741192 0.471252 -0.514648 -0.599854 -0.391602 1441741192 0.471252 -0.514648 -0.599854 -0.391602 1441741192 0.489441 -0.494202 -0.611938 -0.376526 1441741192 0.489441 -0.494202 -0.611938 -0.376526 1441741192 0.489441 -0.494202 -0.611938 -0.376526 1441741192 0.489441 -0.494202 -0.611938 -0.376526 1441741192 0.489441 -0.494202 -0.611938 -0.376526 1441741192 0.489441 -0.494202 -0.611938 -0.376526 1441741192 0.516174 -0.465332 -0.629028 -0.348450 1441741192 0.516174 -0.465332 -0.629028 -0.348450 1441741192 0.516174 -0.465332 -0.629028 -0.348450 1441741192 0.516174 -0.465332 -0.629028 -0.348450 1441741192 0.516174 -0.465332 -0.629028 -0.348450 1441741192 0.516174 -0.465332 -0.629028 -0.348450 1441741192 0.516174 -0.465332 -0.629028 -0.348450 1441741192 0.544800 -0.428528 -0.647644 -0.316467 1441741192 0.544800 -0.428528 -0.647644 -0.316467 1441741192 0.544800 -0.428528 -0.647644 -0.316467 1441741192 0.544800 -0.428528 -0.647644 -0.316467 1441741192 0.544800 -0.428528 -0.647644 -0.316467 1441741192 0.544800 -0.428528 -0.647644 -0.316467 1441741192 0.544800 -0.428528 -0.647644 -0.316467 1441741192 0.564758 -0.402222 -0.659302 -0.290894 1441741192 0.564758 -0.402222 -0.659302 -0.290894 1441741192 0.564758 -0.402222 -0.659302 -0.290894 1441741192 0.564758 -0.402222 -0.659302 -0.290894 1441741192 0.564758 -0.402222 -0.659302 -0.290894 1441741192 0.572876 -0.390869 -0.664307 -0.278809 1441741192 0.572876 -0.390869 -0.664307 -0.278809 1441741192 0.572876 -0.390869 -0.664307 -0.278809 1441741192 0.572876 -0.390869 -0.664307 -0.278809 1441741192 0.572876 -0.390869 -0.664307 -0.278809 1441741192 0.572876 -0.390869 -0.664307 -0.278809 1441741192 0.571472 -0.391357 -0.663696 -0.282471 1441741192 0.571472 -0.391357 -0.663696 -0.282471 1441741192 0.571472 -0.391357 -0.663696 -0.282471 1441741192 0.571472 -0.391357 -0.663696 -0.282471 1441741192 0.571472 -0.391357 -0.663696 -0.282471 1441741192 0.571472 -0.391357 -0.663696 -0.282471 1441741192 0.557922 -0.402344 -0.660339 -0.301453 1441741192 0.557922 -0.402344 -0.660339 -0.301453 1441741192 0.557922 -0.402344 -0.660339 -0.301453 1441741192 0.557922 -0.402344 -0.660339 -0.301453 1441741192 0.557922 -0.402344 -0.660339 -0.301453 1441741192 0.557922 -0.402344 -0.660339 -0.301453 1441741192 0.528931 -0.433411 -0.649963 -0.331604 1441741192 0.528931 -0.433411 -0.649963 -0.331604 1441741192 0.528931 -0.433411 -0.649963 -0.331604 1441741192 0.528931 -0.433411 -0.649963 -0.331604 1441741192 0.528931 -0.433411 -0.649963 -0.331604 1441741192 0.528931 -0.433411 -0.649963 -0.331604 1441741192 0.528931 -0.433411 -0.649963 -0.331604 1441741192 0.492188 -0.472473 -0.636169 -0.360474 1441741192 0.492188 -0.472473 -0.636169 -0.360474 1441741192 0.492188 -0.472473 -0.636169 -0.360474 1441741192 0.492188 -0.472473 -0.636169 -0.360474 1441741192 0.492188 -0.472473 -0.636169 -0.360474 1441741192 0.492188 -0.472473 -0.636169 -0.360474 1441741192 0.457581 -0.504150 -0.622620 -0.385803 1441741192 0.457581 -0.504150 -0.622620 -0.385803 1441741192 0.457581 -0.504150 -0.622620 -0.385803 1441741192 0.457581 -0.504150 -0.622620 -0.385803 1441741192 0.457581 -0.504150 -0.622620 -0.385803 1441741192 0.420410 -0.540222 -0.598633 -0.416077 1441741192 0.420410 -0.540222 -0.598633 -0.416077 1441741192 0.420410 -0.540222 -0.598633 -0.416077 1441741192 0.420410 -0.540222 -0.598633 -0.416077 1441741192 0.420410 -0.540222 -0.598633 -0.416077 1441741192 0.420410 -0.540222 -0.598633 -0.416077 1441741192 0.380798 -0.584412 -0.555847 -0.452332 1441741192 0.380798 -0.584412 -0.555847 -0.452332 1441741193 0.380798 -0.584412 -0.555847 -0.452332 1441741193 0.380798 -0.584412 -0.555847 -0.452332 1441741193 0.380798 -0.584412 -0.555847 -0.452332 1441741193 0.380798 -0.584412 -0.555847 -0.452332 1441741193 0.344788 -0.620056 -0.510315 -0.486145 1441741193 0.344788 -0.620056 -0.510315 -0.486145 1441741193 0.344788 -0.620056 -0.510315 -0.486145 1441741193 0.344788 -0.620056 -0.510315 -0.486145 1441741193 0.344788 -0.620056 -0.510315 -0.486145 1441741193 0.344788 -0.620056 -0.510315 -0.486145 1441741193 0.344788 -0.620056 -0.510315 -0.486145 1441741193 0.326416 -0.641052 -0.474854 -0.507080 1441741193 0.326416 -0.641052 -0.474854 -0.507080 1441741193 0.326416 -0.641052 -0.474854 -0.507080 1441741193 0.326416 -0.641052 -0.474854 -0.507080 1441741193 0.326416 -0.641052 -0.474854 -0.507080 1441741193 0.326416 -0.641052 -0.474854 -0.507080 1441741193 0.311218 -0.661804 -0.432983 -0.527039 1441741193 0.311218 -0.661804 -0.432983 -0.527039 1441741193 0.311218 -0.661804 -0.432983 -0.527039 1441741193 0.311218 -0.661804 -0.432983 -0.527039 1441741193 0.311218 -0.661804 -0.432983 -0.527039 1441741193 0.311218 -0.661804 -0.432983 -0.527039 1441741193 0.313110 -0.673584 -0.401245 -0.536072 1441741193 0.313110 -0.673584 -0.401245 -0.536072 1441741193 0.313110 -0.673584 -0.401245 -0.536072 1441741193 0.313110 -0.673584 -0.401245 -0.536072 1441741193 0.313110 -0.673584 -0.401245 -0.536072 1441741193 0.313110 -0.673584 -0.401245 -0.536072 1441741193 0.313110 -0.673584 -0.401245 -0.536072 1441741193 0.340759 -0.652649 -0.412842 -0.536255 1441741193 0.340759 -0.652649 -0.412842 -0.536255 1441741193 0.340759 -0.652649 -0.412842 -0.536255 1441741193 0.340759 -0.652649 -0.412842 -0.536255 1441741193 0.340759 -0.652649 -0.412842 -0.536255 1441741193 0.340759 -0.652649 -0.412842 -0.536255 1441741193 0.370972 -0.634155 -0.428040 -0.526367 1441741193 0.370972 -0.634155 -0.428040 -0.526367 1441741193 0.370972 -0.634155 -0.428040 -0.526367 1441741193 0.370972 -0.634155 -0.428040 -0.526367 1441741193 0.370972 -0.634155 -0.428040 -0.526367 1441741193 0.370972 -0.634155 -0.428040 -0.526367 1441741193 0.404968 -0.611023 -0.450989 -0.509216 1441741193 0.404968 -0.611023 -0.450989 -0.509216 1441741193 0.404968 -0.611023 -0.450989 -0.509216 1441741193 0.404968 -0.611023 -0.450989 -0.509216 1441741193 0.404968 -0.611023 -0.450989 -0.509216 1441741193 0.404968 -0.611023 -0.450989 -0.509216 1441741193 0.404968 -0.611023 -0.450989 -0.509216 1441741193 0.440613 -0.578735 -0.485474 -0.485046 1441741193 0.440613 -0.578735 -0.485474 -0.485046 1441741193 0.440613 -0.578735 -0.485474 -0.485046 1441741193 0.440613 -0.578735 -0.485474 -0.485046 1441741193 0.440613 -0.578735 -0.485474 -0.485046 1441741193 0.440613 -0.578735 -0.485474 -0.485046 1441741193 0.470520 -0.549438 -0.520508 -0.453735 1441741193 0.470520 -0.549438 -0.520508 -0.453735 1441741193 0.470520 -0.549438 -0.520508 -0.453735 1441741193 0.470520 -0.549438 -0.520508 -0.453735 1441741193 0.470520 -0.549438 -0.520508 -0.453735 1441741193 0.496277 -0.523621 -0.551819 -0.418457 1441741193 0.496277 -0.523621 -0.551819 -0.418457 1441741193 0.496277 -0.523621 -0.551819 -0.418457 1441741193 0.496277 -0.523621 -0.551819 -0.418457 1441741193 0.496277 -0.523621 -0.551819 -0.418457 1441741193 0.496277 -0.523621 -0.551819 -0.418457 1441741193 0.516968 -0.501404 -0.577820 -0.384033 1441741193 0.516968 -0.501404 -0.577820 -0.384033 1441741193 0.516968 -0.501404 -0.577820 -0.384033 1441741193 0.516968 -0.501404 -0.577820 -0.384033 1441741193 0.516968 -0.501404 -0.577820 -0.384033 1441741193 0.533386 -0.482727 -0.598816 -0.352051 1441741193 0.533386 -0.482727 -0.598816 -0.352051 1441741193 0.533386 -0.482727 -0.598816 -0.352051 1441741193 0.533386 -0.482727 -0.598816 -0.352051 1441741193 0.533386 -0.482727 -0.598816 -0.352051 1441741193 0.533386 -0.482727 -0.598816 -0.352051 1441741193 0.547485 -0.467224 -0.614624 -0.322937 1441741193 0.547485 -0.467224 -0.614624 -0.322937 1441741193 0.547485 -0.467224 -0.614624 -0.322937 1441741193 0.547485 -0.467224 -0.614624 -0.322937 1441741193 0.547485 -0.467224 -0.614624 -0.322937 1441741193 0.557068 -0.460144 -0.620361 -0.305237 1441741193 0.557068 -0.460144 -0.620361 -0.305237 1441741193 0.557068 -0.460144 -0.620361 -0.305237 1441741193 0.557068 -0.460144 -0.620361 -0.305237 1441741193 0.557068 -0.460144 -0.620361 -0.305237 1441741193 0.557068 -0.460144 -0.620361 -0.305237 1441741193 0.554932 -0.463135 -0.621582 -0.302124 1441741193 0.554932 -0.463135 -0.621582 -0.302124 1441741193 0.554932 -0.463135 -0.621582 -0.302124 1441741193 0.554932 -0.463135 -0.621582 -0.302124 1441741193 0.554932 -0.463135 -0.621582 -0.302124 1441741193 0.554932 -0.463135 -0.621582 -0.302124 1441741193 0.539795 -0.474365 -0.618408 -0.318176 1441741193 0.539795 -0.474365 -0.618408 -0.318176 1441741193 0.539795 -0.474365 -0.618408 -0.318176 1441741193 0.539795 -0.474365 -0.618408 -0.318176 1441741193 0.539795 -0.474365 -0.618408 -0.318176 1441741193 0.539795 -0.474365 -0.618408 -0.318176 1441741193 0.513428 -0.490967 -0.612915 -0.346069 1441741193 0.513428 -0.490967 -0.612915 -0.346069 1441741193 0.513428 -0.490967 -0.612915 -0.346069 1441741193 0.513428 -0.490967 -0.612915 -0.346069 1441741193 0.513428 -0.490967 -0.612915 -0.346069 1441741193 0.513428 -0.490967 -0.612915 -0.346069 1441741193 0.479370 -0.510864 -0.606018 -0.376831 1441741194 
0.118469 -0.832153 -0.539978 -0.044983 1441741196 0.118469 -0.832153 -0.539978 -0.044983 1441741196 0.118469 -0.832153 -0.539978 -0.044983 1441741197 0.036987 -0.852112 -0.521423 0.026550 1441741197 0.036987 -0.852112 -0.521423 0.026550 1441741197 0.036987 -0.852112 -0.521423 0.026550 1441741197 0.036987 -0.852112 -0.521423 0.026550 1441741197 0.036987 -0.852112 -0.521423 0.026550 1441741197 0.036987 -0.852112 -0.521423 0.026550 1441741197 -0.027161 -0.860291 -0.501404 0.088867 1441741197 -0.027161 -0.860291 -0.501404 0.088867 1441741197 -0.027161 -0.860291 -0.501404 0.088867 1441741197 -0.027161 -0.860291 -0.501404 0.088867 1441741197 -0.027161 -0.860291 -0.501404 0.088867 1441741197 -0.027161 -0.860291 -0.501404 0.088867 1441741197 -0.027161 -0.860291 -0.501404 0.088867 1441741197 -0.066956 -0.866638 -0.471252 0.149902 1441741197 -0.066956 -0.866638 -0.471252 0.149902 1441741197 -0.066956 -0.866638 -0.471252 0.149902 1441741197 -0.066956 -0.866638 -0.471252 0.149902 1441741197 -0.066956 -0.866638 -0.471252 0.149902 1441741197 -0.066956 -0.866638 -0.471252 0.149902 1441741197 -0.101135 -0.876160 -0.432129 0.188171 1441741197 -0.101135 -0.876160 -0.432129 0.188171 1441741197 -0.101135 -0.876160 -0.432129 0.188171 1441741197 -0.101135 -0.876160 -0.432129 0.188171 1441741197 -0.101135 -0.876160 -0.432129 0.188171 1441741197 -0.101135 -0.876160 -0.432129 0.188171 1441741197 -0.101135 -0.876160 -0.432129 0.188171 1441741197 -0.145447 -0.886353 -0.391235 0.200562 1441741197 -0.145447 -0.886353 -0.391235 0.200562 1441741197 -0.145447 -0.886353 -0.391235 0.200562 1441741197 -0.145447 -0.886353 -0.391235 0.200562 1441741197 -0.145447 -0.886353 -0.391235 0.200562 1441741197 -0.145447 -0.886353 -0.391235 0.200562 1441741197 -0.199707 -0.893982 -0.354553 0.187866 1441741197 -0.199707 -0.893982 -0.354553 0.187866 1441741197 -0.199707 -0.893982 -0.354553 0.187866 1441741197 -0.199707 -0.893982 -0.354553 0.187866 1441741197 -0.199707 -0.893982 -0.354553 0.187866 1441741197 -0.199707 -0.893982 -0.354553 0.187866 1441741197 -0.256042 -0.891541 -0.334167 0.167236 1441741197 -0.256042 -0.891541 -0.334167 0.167236 1441741197 -0.256042 -0.891541 -0.334167 0.167236 1441741197 -0.256042 -0.891541 -0.334167 0.167236 1441741197 -0.256042 -0.891541 -0.334167 0.167236 1441741197 -0.256042 -0.891541 -0.334167 0.167236 1441741197 -0.256042 -0.891541 -0.334167 0.167236 1441741197 -0.297607 -0.879639 -0.339050 0.151123 1441741197 -0.297607 -0.879639 -0.339050 0.151123 1441741197 -0.297607 -0.879639 -0.339050 0.151123 1441741197 -0.297607 -0.879639 -0.339050 0.151123 1441741197 -0.297607 -0.879639 -0.339050 0.151123 1441741197 -0.346802 -0.849243 -0.373901 0.137268 1441741197 -0.346802 -0.849243 -0.373901 0.137268 1441741197 -0.346802 -0.849243 -0.373901 0.137268 1441741197 -0.346802 -0.849243 -0.373901 0.137268 1441741197 -0.346802 -0.849243 -0.373901 0.137268 1441741197 -0.346802 -0.849243 -0.373901 0.137268 1441741197 -0.373291 -0.810791 -0.433838 0.122925 1441741197 -0.373291 -0.810791 -0.433838 0.122925 1441741197 -0.373291 -0.810791 -0.433838 0.122925 1441741197 -0.373291 -0.810791 -0.433838 0.122925 1441741197 -0.373291 -0.810791 -0.433838 0.122925 1441741197 -0.373291 -0.810791 -0.433838 0.122925 1441741197 -0.372620 -0.763550 -0.516785 0.106079 1441741197 -0.372620 -0.763550 -0.516785 0.106079 1441741197 -0.372620 -0.763550 -0.516785 0.106079 1441741197 -0.372620 -0.763550 -0.516785 0.106079 1441741197 -0.372620 -0.763550 -0.516785 0.106079 1441741197 -0.372620 -0.763550 -0.516785 0.106079 1441741197 -0.356384 -0.700745 -0.613892 0.071899 1441741197 -0.356384 -0.700745 -0.613892 0.071899 1441741197 -0.356384 -0.700745 -0.613892 0.071899 1441741197 -0.356384 -0.700745 -0.613892 0.071899 1441741197 -0.356384 -0.700745 -0.613892 0.071899 1441741197 -0.356384 -0.700745 -0.613892 0.071899 1441741197 -0.356384 -0.700745 -0.613892 0.071899 1441741197 -0.268860 -0.656372 -0.703491 0.045349 1441741197 -0.268860 -0.656372 -0.703491 0.045349 1441741197 -0.268860 -0.656372 -0.703491 0.045349 1441741197 -0.268860 -0.656372 -0.703491 0.045349 1441741197 -0.268860 -0.656372 -0.703491 0.045349 1441741197 -0.268860 -0.656372 -0.703491 0.045349 1441741197 -0.201233 -0.625305 -0.747803 0.096924 1441741197 -0.201233 -0.625305 -0.747803 0.096924 1441741197 -0.201233 -0.625305 -0.747803 0.096924 1441741197 -0.201233 -0.625305 -0.747803 0.096924 1441741197 -0.201233 -0.625305 -0.747803 0.096924 1441741197 -0.201233 -0.625305 -0.747803 0.096924 1441741197 -0.155640 -0.636536 -0.733826 0.179321 1441741197 -0.155640 -0.636536 -0.733826 0.179321 1441741197 -0.155640 -0.636536 -0.733826 0.179321 1441741197 -0.155640 -0.636536 -0.733826 0.179321 1441741197 -0.155640 -0.636536 -0.733826 0.179321 1441741197 -0.155640 -0.636536 -0.733826 0.179321 1441741197 -0.048279 -0.595703 -0.778320 0.192566 1441741197 -0.048279 -0.595703 -0.778320 0.192566 1441741197 -0.048279 -0.595703 -0.778320 0.192566 1441741197 -0.048279 -0.595703 -0.778320 0.192566 1441741197 -0.048279 -0.595703 -0.778320 0.192566 1441741197 -0.048279 -0.595703 -0.778320 0.192566 1441741197 -0.048279 -0.595703 -0.778320 0.192566 1441741197 -0.105652 -0.609985 -0.770264 0.153259 1441741197 -0.105652 -0.609985 -0.770264 0.153259 1441741197 -0.105652 -0.609985 -0.770264 0.153259 1441741197 -0.105652 -0.609985 -0.770264 0.153259 1441741197 -0.105652 -0.609985 -0.770264 0.153259 1441741197 -0.105652 -0.609985 -0.770264 0.153259 1441741197 -0.077148 -0.616394 -0.763245 0.177673 1441741197 -0.077148 -0.616394 -0.763245 0.177673 1441741197 -0.077148 -0.616394 -0.763245 0.177673 1441741197 -0.077148 -0.616394 -0.763245 0.177673 1441741197 -0.077148 -0.616394 -0.763245 0.177673 1441741197 -0.076904 -0.620911 -0.757996 0.184753 1441741198 -0.076904 -0.620911 -0.757996 0.184753 1441741198 -0.076904 -0.620911 -0.757996 0.184753 1441741198 -0.076904 -0.620911 -0.757996 0.184753 1441741198 -0.076904 -0.620911 -0.757996 0.184753 1441741198 -0.076904 -0.620911 -0.757996 0.184753 1441741198 -0.107239 -0.647217 -0.729919 0.192139 1441741198 -0.107239 -0.647217 -0.729919 0.192139 1441741198 -0.107239 -0.647217 -0.729919 0.192139 1441741198 -0.107239 -0.647217 -0.729919 0.192139 1441741198 -0.107239 -0.647217 -0.729919 0.192139 1441741198 -0.107239 -0.647217 -0.729919 0.192139 1441741198 -0.124329 -0.681396 -0.697083 0.185547 1441741198 -0.124329 -0.681396 -0.697083 0.185547 1441741198 -0.124329 -0.681396 -0.697083 0.185547 1441741198 -0.124329 -0.681396 -0.697083 0.185547 1441741198 -0.124329 -0.681396 -0.697083 0.185547 1441741198 -0.124329 -0.681396 -0.697083 0.185547 1441741198 -0.124329 -0.681396 -0.697083 0.185547 1441741198 -0.127563 -0.706360 -0.665833 0.203918 1441741198 -0.127563 -0.706360 -0.665833 0.203918 1441741198 -0.127563 -0.706360 -0.665833 0.203918 1441741198 -0.127563 -0.706360 -0.665833 0.203918 1441741198 -0.127563 -0.706360 -0.665833 0.203918 1441741198 -0.127563 -0.706360 -0.665833 0.203918 1441741198 -0.140442 -0.749756 -0.612427 0.207825 1441741198 -0.140442 -0.749756 -0.612427 0.207825 1441741198 -0.140442 -0.749756 -0.612427 0.207825 1441741198 -0.140442 -0.749756 -0.612427 0.207825 1441741198 -0.140442 -0.749756 -0.612427 0.207825 1441741198 -0.174622 -0.778687 -0.574158 0.183167 1441741198 -0.174622 -0.778687 -0.574158 0.183167 1441741198 -0.174622 -0.778687 -0.574158 0.183167 1441741198 -0.174622 -0.778687 -0.574158 0.183167 1441741198 -0.174622 -0.778687 -0.574158 0.183167 1441741198 -0.174622 -0.778687 -0.574158 0.183167 1441741198 -0.203613 -0.804871 -0.526855 0.182129 1441741198 -0.203613 -0.804871 -0.526855 0.182129 1441741198 -0.203613 -0.804871 -0.526855 0.182129 1441741198 -0.203613 -0.804871 -0.526855 0.182129 1441741198 -0.203613 -0.804871 -0.526855 0.182129 1441741198 -0.203613 -0.804871 -0.526855 0.182129 1441741198 -0.228394 -0.832397 -0.476440 0.167480 1441741198 -0.228394 -0.832397 -0.476440 0.167480 1441741198 -0.228394 -0.832397 -0.476440 0.167480 1441741198 -0.228394 -0.832397 -0.476440 0.167480 1441741198 -0.228394 -0.832397 -0.476440 0.167480 1441741198 -0.228394 -0.832397 -0.476440 0.167480 1441741198 -0.258789 -0.848816 -0.435608 0.151062 1441741198 -0.258789 -0.848816 -0.435608 0.151062 1441741198 -0.258789 -0.848816 -0.435608 0.151062 1441741198 -0.258789 -0.848816 -0.435608 0.151062 1441741198 -0.258789 -0.848816 -0.435608 0.151062 1441741198 -0.258789 -0.848816 -0.435608 0.151062 1441741198 -0.258789 -0.848816 -0.435608 0.151062 1441741198 -0.285706 -0.846313 -0.424316 0.148682 1441741198 -0.285706 -0.846313 -0.424316 0.148682 1441741198 -0.285706 -0.846313 -0.424316 0.148682 1441741198 -0.285706 -0.846313 -0.424316 0.148682 1441741198 -0.285706 -0.846313 -0.424316 0.148682 1441741198 -0.285706 -0.846313 -0.424316 0.148682 1441741198 -0.308411 -0.830750 -0.440857 0.143066 1441741198 -0.308411 -0.830750 -0.440857 0.143066 1441741198 -0.308411 -0.830750 -0.440857 0.143066 1441741198 -0.308411 -0.830750 -0.440857 0.143066 1441741198 -0.318054 -0.804871 -0.483521 0.131409 1441741198 -0.318054 -0.804871 -0.483521 0.131409 1441741198 -0.318054 -0.804871 -0.483521 0.131409 1441741198 -0.318054 -0.804871 -0.483521 0.131409 1441741198 -0.318054 -0.804871 -0.483521 0.131409 1441741198 -0.318054 -0.804871 -0.483521 0.131409 1441741198 -0.327454 -0.764832 -0.543884 0.109802 1441741198 -0.327454 -0.764832 -0.543884 0.109802 1441741198 -0.327454 -0.764832 -0.543884 0.109802 1441741198 -0.327454 -0.764832 -0.543884 0.109802 1441741198 -0.327454 -0.764832 -0.543884 0.109802 1441741198 -0.327454 -0.764832 -0.543884 0.109802 1441741198 -0.327454 -0.764832 -0.543884 0.109802 1441741198 -0.299500 -0.719604 -0.618347 0.101013 1441741198 -0.299500 -0.719604 -0.618347 0.101013 1441741198 -0.299500 -0.719604 -0.618347 0.101013 1441741198 -0.299500 -0.719604 -0.618347 0.101013 1441741198 -0.299500 -0.719604 -0.618347 0.101013 1441741198 -0.299500 -0.719604 -0.618347 0.101013 1441741198 -0.195129 -0.699890 -0.679565 0.102051 1441741198 -0.195129 -0.699890 -0.679565 0.102051 1441741198 -0.195129 -0.699890 -0.679565 0.102051 1441741198 -0.195129 -0.699890 -0.679565 0.102051 1441741198 -0.195129 -0.699890 -0.679565 0.102051 1441741198 -0.195129 -0.699890 -0.679565 0.102051 1441741198 -0.207825 -0.694519 -0.666077 0.175842 1441741198 -0.207825 -0.694519 -0.666077 0.175842 1441741198 -0.207825 -0.694519 -0.666077 0.175842 1441741198 -0.207825 -0.694519 -0.666077 0.175842 1441741198 -0.207825 -0.694519 -0.666077 0.175842 1441741198 -0.207825 -0.694519 -0.666077 0.175842 1441741198 -0.050781 -0.642944 -0.724243 0.244080 1441741198 -0.050781 -0.642944 -0.724243 0.244080 1441741198 -0.050781 -0.642944 -0.724243 0.244080 1441741198 -0.050781 -0.642944 -0.724243 0.244080 1441741198 -0.050781 -0.642944 -0.724243 0.244080 1441741198 -0.050781 -0.642944 -0.724243 0.244080 1441741198 -0.050781 -0.642944 -0.724243 0.244080 1441741198 -0.071960 -0.640320 -0.753845 0.128967 1441741198 -0.071960 -0.640320 -0.753845 0.128967 1441741198 -0.071960 -0.640320 -0.753845 0.128967 1441741198 -0.071960 -0.640320 -0.753845 0.128967 1441741198 -0.071960 -0.640320 -0.753845 0.128967 1441741198 -0.071960 -0.640320 -0.753845 0.128967 1441741198 -0.005615 -0.637268 -0.751953 0.168884 1441741198 -0.005615 -0.637268 -0.751953 0.168884 1441741199 -0.005615 -0.637268 -0.751953 0.168884 1441741199 -0.005615 -0.637268 -0.751953 0.168884 1441741199 -0.005615 -0.637268 -0.751953 0.168884 1441741199 -0.005615 -0.637268 -0.751953 0.168884 1441741199 -0.034180 -0.637695 -0.745605 0.190491 1441741199 -0.034180 -0.637695 -0.745605 0.190491 1441741199 -0.034180 -0.637695 -0.745605 0.190491 1441741199 -0.034180 -0.637695 -0.745605 0.190491 1441741199 -0.034180 -0.637695 -0.745605 0.190491 1441741199 -0.034180 -0.637695 -0.745605 0.190491 1441741199 -0.034180 -0.637695 -0.745605 0.190491 1441741199 -0.068237 -0.661560 -0.727356 0.169250 1441741199 -0.068237 -0.661560 -0.727356 0.169250 1441741199 -0.068237 -0.661560 -0.727356 0.169250 1441741199 -0.068237 -0.661560 -0.727356 0.169250 1441741199 -0.068237 -0.661560 -0.727356 0.169250 1441741199 -0.068237 -0.661560 -0.727356 0.169250 1441741199 -0.062439 -0.673218 -0.717957 0.165771 1441741199 -0.062439 -0.673218 -0.717957 0.165771 1441741199 -0.062439 -0.673218 -0.717957 0.165771 1441741199 -0.062439 -0.673218 -0.717957 0.165771 1441741199 -0.062439 -0.673218 -0.717957 0.165771 1441741199 -0.062439 -0.673218 -0.717957 0.165771 1441741199 -0.046631 -0.698486 -0.684998 0.201904 1441741199 -0.046631 -0.698486 -0.684998 0.201904 1441741199 -0.046631 -0.698486 -0.684998 0.201904 1441741199 -0.046631 -0.698486 -0.684998 0.201904 1441741199 -0.046631 -0.698486 -0.684998 0.201904 1441741199 -0.046631 -0.698486 -0.684998 0.201904 1441741199 -0.046631 -0.698486 -0.684998 0.201904 1441741199 -0.062195 -0.737488 -0.643982 0.193970 1441741199 -0.062195 -0.737488 -0.643982 0.193970 1441741199 -0.062195 -0.737488 -0.643982 0.193970 1441741199 -0.062195 -0.737488 -0.643982 0.193970 1441741199 -0.062195 -0.737488 -0.643982 0.193970 1441741199 -0.062195 -0.737488 -0.643982 0.193970 1441741199 -0.099365 -0.762817 -0.611206 0.186340 1441741199 -0.099365 -0.762817 -0.611206 0.186340 1441741199 -0.099365 -0.762817 -0.611206 0.186340 1441741199 -0.099365 -0.762817 -0.611206 0.186340 1441741199 -0.099365 -0.762817 -0.611206 0.186340 1441741199 -0.112061 -0.789917 -0.572327 0.189697 1441741199 -0.112061 -0.789917 -0.572327 0.189697 1441741199 -0.112061 -0.789917 -0.572327 0.189697 1441741199 -0.112061 -0.789917 -0.572327 0.189697 1441741199 -0.112061 -0.789917 -0.572327 0.189697 1441741199 -0.112061 -0.789917 -0.572327 0.189697 1441741199 -0.112061 -0.789917 -0.572327 0.189697 1441741199 -0.145264 -0.820190 -0.528259 0.165100 1441741199 -0.145264 -0.820190 -0.528259 0.165100 1441741199 -0.145264 -0.820190 -0.528259 0.165100 1441741199 -0.209473 -0.827148 -0.501648 0.142822 1441741199 -0.209473 -0.827148 -0.501648 0.142822 1441741199 -0.209473 -0.827148 -0.501648 0.142822 1441741199 -0.209473 -0.827148 -0.501648 0.142822 1441741199 -0.209473 -0.827148 -0.501648 0.142822 1441741199 -0.209473 -0.827148 -0.501648 0.142822 1441741199 -0.209473 -0.827148 -0.501648 0.142822 1441741199 -0.273560 -0.817688 -0.489746 0.129639 1441741199 -0.273560 -0.817688 -0.489746 0.129639 1441741199 -0.273560 -0.817688 -0.489746 0.129639 1441741199 -0.273560 -0.817688 -0.489746 0.129639 1441741199 -0.273560 -0.817688 -0.489746 0.129639 1441741199 -0.273560 -0.817688 -0.489746 0.129639 1441741199 -0.307373 -0.808228 -0.486145 0.126770 1441741199 -0.307373 -0.808228 -0.486145 0.126770 1441741199 -0.307373 -0.808228 -0.486145 0.126770 1441741199 -0.307373 -0.808228 -0.486145 0.126770 1441741199 -0.307373 -0.808228 -0.486145 0.126770 1441741199 -0.307373 -0.808228 -0.486145 0.126770 1441741199 -0.320313 -0.794739 -0.498962 0.130066 1441741199 -0.320313 -0.794739 -0.498962 0.130066 1441741199 -0.320313 -0.794739 -0.498962 0.130066 1441741199 -0.320313 -0.794739 -0.498962 0.130066 1441741199 -0.320313 -0.794739 -0.498962 0.130066 1441741199 -0.320313 -0.794739 -0.498962 0.130066 1441741199 -0.322266 -0.770264 -0.536377 0.123535 1441741199 -0.322266 -0.770264 -0.536377 0.123535 1441741199 -0.322266 -0.770264 -0.536377 0.123535 1441741199 -0.322266 -0.770264 -0.536377 0.123535 1441741199 -0.322266 -0.770264 -0.536377 0.123535 1441741199 -0.322266 -0.770264 -0.536377 0.123535 1441741199 -0.322266 -0.770264 -0.536377 0.123535 1441741199 -0.312744 -0.728333 -0.600525 0.105835 1441741199 -0.312744 -0.728333 -0.600525 0.105835 1441741199 -0.312744 -0.728333 -0.600525 0.105835 1441741199 -0.312744 -0.728333 -0.600525 0.105835 1441741199 -0.222351 -0.696411 -0.674377 0.104248 1441741199 -0.222351 -0.696411 -0.674377 0.104248 1441741199 -0.222351 -0.696411 -0.674377 0.104248 1441741199 -0.222351 -0.696411 -0.674377 0.104248 1441741199 -0.222351 -0.696411 -0.674377 0.104248 1441741199 -0.222351 -0.696411 -0.674377 0.104248 1441741199 -0.201599 -0.673767 -0.692200 0.162231 1441741199 -0.201599 -0.673767 -0.692200 0.162231 1441741199 -0.201599 -0.673767 -0.692200 0.162231 1441741199 -0.201599 -0.673767 -0.692200 0.162231 1441741199 -0.125549 -0.638489 -0.721191 0.237793 1441741199 -0.125549 -0.638489 -0.721191 0.237793 1441741199 -0.125549 -0.638489 -0.721191 0.237793 1441741199 -0.125549 -0.638489 -0.721191 0.237793 1441741199 -0.125549 -0.638489 -0.721191 0.237793 1441741199 -0.125549 -0.638489 -0.721191 0.237793 1441741199 -0.125549 -0.638489 -0.721191 0.237793 1441741199 -0.054321 -0.623535 -0.760620 0.172546 1441741199 -0.054321 -0.623535 -0.760620 0.172546 1441741199 -0.054321 -0.623535 -0.760620 0.172546 1441741200 -0.054321 -0.623535 -0.760620 0.172546 1441741200 -0.054321 -0.623535 -0.760620 0.172546 1441741200 -0.054321 -0.623535 -0.760620 0.172546 1441741200 -0.045654 -0.636475 -0.746094 0.190491 1441741200 -0.045654 -0.636475 -0.746094 0.190491 1441741200 -0.045654 -0.636475 -0.746094 0.190491 1441741200 -0.045654 -0.636475 -0.746094 0.190491 1441741200 -0.045654 -0.636475 -0.746094 0.190491 1441741200 -0.045654 -0.636475 -0.746094 0.190491 1441741200 -0.045654 -0.636475 -0.746094 0.190491 1441741200 0.002563 -0.638489 -0.744385 0.195801 1441741200 0.002563 -0.638489 -0.744385 0.195801 1441741200 0.002563 -0.638489 -0.744385 0.195801 1441741200 0.002563 -0.638489 -0.744385 0.195801 1441741200 0.002563 -0.638489 -0.744385 0.195801 1441741200 0.002563 -0.638489 -0.744385 0.195801 1441741200 -0.036133 -0.640259 -0.742188 0.194885 1441741200 -0.036133 -0.640259 -0.742188 0.194885 1441741200 -0.036133 -0.640259 -0.742188 0.194885 1441741200 -0.036133 -0.640259 -0.742188 0.194885 1441741200 -0.036133 -0.640259 -0.742188 0.194885 1441741200 -0.056213 -0.669983 -0.714966 0.191895 1441741200 -0.056213 -0.669983 -0.714966 0.191895 1441741200 -0.056213 -0.669983 -0.714966 0.191895 1441741200 -0.056213 -0.669983 -0.714966 0.191895 1441741200 -0.056213 -0.669983 -0.714966 0.191895 1441741200 -0.056213 -0.669983 -0.714966 0.191895 1441741200 -0.059631 -0.688660 -0.695496 0.196350 1441741200 -0.059631 -0.688660 -0.695496 0.196350 1441741200 -0.059631 -0.688660 -0.695496 0.196350 1441741200 -0.059631 -0.688660 -0.695496 0.196350 1441741200 -0.059631 -0.688660 -0.695496 0.196350 1441741200 -0.059631 -0.688660 -0.695496 0.196350 1441741200 -0.059631 -0.688660 -0.695496 0.196350 1441741200 -0.061890 -0.723877 -0.655640 0.205994 1441741200 -0.061890 -0.723877 -0.655640 0.205994 1441741200 -0.061890 -0.723877 -0.655640 0.205994 1441741200 -0.061890 -0.723877 -0.655640 0.205994 1441741200 -0.061890 -0.723877 -0.655640 0.205994 1441741200 -0.061890 -0.723877 -0.655640 0.205994 1441741200 -0.095276 -0.759399 -0.614258 0.192505 1441741200 -0.095276 -0.759399 -0.614258 0.192505 1441741200 -0.095276 -0.759399 -0.614258 0.192505 1441741200 -0.095276 -0.759399 -0.614258 0.192505 1441741200 -0.095276 -0.759399 -0.614258 0.192505 1441741200 -0.120056 -0.784851 -0.580627 0.180481 1441741200 -0.120056 -0.784851 -0.580627 0.180481 1441741200 -0.120056 -0.784851 -0.580627 0.180481 1441741200 -0.120056 -0.784851 -0.580627 0.180481 1441741200 -0.120056 -0.784851 -0.580627 0.180481 1441741200 -0.120056 -0.784851 -0.580627 0.180481 1441741200 -0.120056 -0.784851 -0.580627 0.180481 1441741200 -0.143311 -0.812683 -0.538818 0.169678 1441741200 -0.143311 -0.812683 -0.538818 0.169678 1441741200 -0.143311 -0.812683 -0.538818 0.169678 1441741200 -0.143311 -0.812683 -0.538818 0.169678 1441741200 -0.143311 -0.812683 -0.538818 0.169678 1441741200 -0.143311 -0.812683 -0.538818 0.169678 1441741200 -0.197998 -0.825256 -0.505371 0.156311 1441741200 -0.197998 -0.825256 -0.505371 0.156311 1441741200 -0.197998 -0.825256 -0.505371 0.156311 1441741200 -0.197998 -0.825256 -0.505371 0.156311 1441741200 -0.197998 -0.825256 -0.505371 0.156311 1441741200 -0.197998 -0.825256 -0.505371 0.156311 1441741200 -0.257446 -0.820984 -0.488464 0.145447 1441741200 -0.257446 -0.820984 -0.488464 0.145447 1441741200 -0.257446 -0.820984 -0.488464 0.145447 1441741200 -0.257446 -0.820984 -0.488464 0.145447 1441741200 -0.257446 -0.820984 -0.488464 0.145447 1441741200 -0.257446 -0.820984 -0.488464 0.145447 1441741200 -0.290527 -0.814758 -0.482178 0.139221 1441741200 -0.290527 -0.814758 -0.482178 0.139221 1441741200 -0.290527 -0.814758 -0.482178 0.139221 1441741200 -0.290527 -0.814758 -0.482178 0.139221 1441741200 -0.290527 -0.814758 -0.482178 0.139221 1441741200 -0.290527 -0.814758 -0.482178 0.139221 1441741200 -0.295654 -0.806702 -0.493347 0.135986 1441741200 -0.295654 -0.806702 -0.493347 0.135986 1441741200 -0.295654 -0.806702 -0.493347 0.135986 1441741200 -0.295654 -0.806702 -0.493347 0.135986 1441741200 -0.295654 -0.806702 -0.493347 0.135986 1441741200 -0.295654 -0.806702 -0.493347 0.135986 1441741200 -0.281860 -0.793518 -0.523193 0.131287 1441741200 -0.281860 -0.793518 -0.523193 0.131287 1441741200 -0.281860 -0.793518 -0.523193 0.131287 1441741200 -0.281860 -0.793518 -0.523193 0.131287 1441741200 -0.281860 -0.793518 -0.523193 0.131287 1441741200 -0.281860 -0.793518 -0.523193 0.131287 1441741200 -0.281860 -0.793518 -0.523193 0.131287 1441741200 -0.271423 -0.762451 -0.575684 0.117065 1441741200 -0.271423 -0.762451 -0.575684 0.117065 1441741200 -0.271423 -0.762451 -0.575684 0.117065 1441741200 -0.271423 -0.762451 -0.575684 0.117065 1441741200 -0.271423 -0.762451 -0.575684 0.117065 1441741200 -0.271423 -0.762451 -0.575684 0.117065 1441741200 -0.236084 -0.709900 -0.655579 0.103149 1441741200 -0.236084 -0.709900 -0.655579 0.103149 1441741200 -0.236084 -0.709900 -0.655579 0.103149 1441741200 -0.236084 -0.709900 -0.655579 0.103149 1441741200 -0.236084 -0.709900 -0.655579 0.103149 1441741200 -0.154236 -0.678528 -0.708557 0.117859 1441741200 -0.154236 -0.678528 -0.708557 0.117859 1441741200 -0.154236 -0.678528 -0.708557 0.117859 1441741200 -0.154236 -0.678528 -0.708557 0.117859 1441741200 -0.154236 -0.678528 -0.708557 0.117859 1441741200 -0.154236 -0.678528 -0.708557 0.117859 1441741200 -0.152405 -0.663513 -0.692017 0.240234 1441741200 -0.152405 -0.663513 -0.692017 0.240234 1441741200 -0.152405 -0.663513 -0.692017 0.240234 1441741200 -0.152405 -0.663513 -0.692017 0.240234 1441741201 -0.152405 -0.663513 -0.692017 0.240234 1441741201 -0.152405 -0.663513 -0.692017 0.240234 1441741201 -0.059204 -0.587402 -0.760437 0.270691 1441741201 -0.059204 -0.587402 -0.760437 0.270691 1441741201 -0.059204 -0.587402 -0.760437 0.270691 1441741201 -0.059204 -0.587402 -0.760437 0.270691 1441741201 -0.059204 -0.587402 -0.760437 0.270691 1441741201 -0.059204 -0.587402 -0.760437 0.270691 1441741201 -0.071716 -0.590271 -0.785217 0.173157 1441741201 -0.071716 -0.590271 -0.785217 0.173157 1441741201 -0.071716 -0.590271 -0.785217 0.173157 1441741201 -0.071716 -0.590271 -0.785217 0.173157 1441741201 -0.071716 -0.590271 -0.785217 0.173157 1441741201 -0.071716 -0.590271 -0.785217 0.173157 1441741201 0.018127 -0.614319 -0.757385 0.220642 1441741201 0.018127 -0.614319 -0.757385 0.220642 1441741201 0.018127 -0.614319 -0.757385 0.220642 1441741201 0.018127 -0.614319 -0.757385 0.220642 1441741201 0.018127 -0.614319 -0.757385 0.220642 1441741201 0.018127 -0.614319 -0.757385 0.220642 1441741201 -0.015503 -0.621277 -0.755188 0.208679 1441741201 -0.015503 -0.621277 -0.755188 0.208679 1441741201 -0.015503 -0.621277 -0.755188 0.208679 1441741201 -0.015503 -0.621277 -0.755188 0.208679 1441741201 -0.015503 -0.621277 -0.755188 0.208679 1441741201 -0.015503 -0.621277 -0.755188 0.208679 1441741201 -0.070435 -0.643860 -0.738464 0.187805 1441741201 -0.070435 -0.643860 -0.738464 0.187805 1441741201 -0.070435 -0.643860 -0.738464 0.187805 1441741201 -0.070435 -0.643860 -0.738464 0.187805 1441741201 -0.070435 -0.643860 -0.738464 0.187805 1441741201 -0.070435 -0.643860 -0.738464 0.187805 1441741201 -0.070435 -0.643860 -0.738464 0.187805 1441741201 -0.072144 -0.663940 -0.717590 0.197754 1441741201 -0.072144 -0.663940 -0.717590 0.197754 1441741201 -0.072144 -0.663940 -0.717590 0.197754 1441741201 -0.072144 -0.663940 -0.717590 0.197754 1441741201 -0.072144 -0.663940 -0.717590 0.197754 1441741201 -0.072144 -0.663940 -0.717590 0.197754 1441741201 -0.051086 -0.697449 -0.682007 0.214233 1441741201 -0.051086 -0.697449 -0.682007 0.214233 1441741201 -0.051086 -0.697449 -0.682007 0.214233 1441741201 -0.051086 -0.697449 -0.682007 0.214233 1441741201 -0.051086 -0.697449 -0.682007 0.214233 1441741201 -0.051086 -0.697449 -0.682007 0.214233 1441741201 -0.096069 -0.733276 -0.642883 0.199646 1441741201 -0.096069 -0.733276 -0.642883 0.199646 1441741201 -0.096069 -0.733276 -0.642883 0.199646 1441741201 -0.096069 -0.733276 -0.642883 0.199646 1441741201 -0.096069 -0.733276 -0.642883 0.199646 1441741201 -0.096069 -0.733276 -0.642883 0.199646 1441741201 -0.148621 -0.755066 -0.608032 0.195190 1441741201 -0.148621 -0.755066 -0.608032 0.195190 1441741201 -0.148621 -0.755066 -0.608032 0.195190 1441741201 -0.148621 -0.755066 -0.608032 0.195190 1441741201 -0.148621 -0.755066 -0.608032 0.195190 1441741201 -0.148621 -0.755066 -0.608032 0.195190 1441741201 -0.148621 -0.755066 -0.608032 0.195190 1441741201 -0.167542 -0.783752 -0.563477 0.200562 1441741201 -0.167542 -0.783752 -0.563477 0.200562 1441741201 -0.167542 -0.783752 -0.563477 0.200562 1441741201 -0.167542 -0.783752 -0.563477 0.200562 1441741201 -0.167542 -0.783752 -0.563477 0.200562 1441741201 -0.167542 -0.783752 -0.563477 0.200562 1441741201 -0.200256 -0.814148 -0.512695 0.185120 1441741201 -0.200256 -0.814148 -0.512695 0.185120 1441741201 -0.200256 -0.814148 -0.512695 0.185120 1441741201 -0.200256 -0.814148 -0.512695 0.185120 1441741201 -0.200256 -0.814148 -0.512695 0.185120 1441741201 -0.200256 -0.814148 -0.512695 0.185120 1441741201 -0.274475 -0.817078 -0.477356 0.171021 1441741201 -0.274475 -0.817078 -0.477356 0.171021 1441741201 -0.274475 -0.817078 -0.477356 0.171021 1441741201 -0.274475 -0.817078 -0.477356 0.171021 1441741201 -0.274475 -0.817078 -0.477356 0.171021 1441741201 -0.274475 -0.817078 -0.477356 0.171021 1441741201 -0.320923 -0.810364 -0.461487 0.165588 1441741201 -0.320923 -0.810364 -0.461487 0.165588 1441741201 -0.320923 -0.810364 -0.461487 0.165588 1441741201 -0.320923 -0.810364 -0.461487 0.165588 1441741201 -0.320923 -0.810364 -0.461487 0.165588 1441741201 -0.320923 -0.810364 -0.461487 0.165588 1441741201 -0.332336 -0.804749 -0.462219 0.168213 1441741201 -0.332336 -0.804749 -0.462219 0.168213 1441741201 -0.332336 -0.804749 -0.462219 0.168213 1441741201 -0.332336 -0.804749 -0.462219 0.168213 1441741201 -0.332336 -0.804749 -0.462219 0.168213 1441741201 -0.332336 -0.804749 -0.462219 0.168213 1441741201 -0.325989 -0.794373 -0.484619 0.167114 1441741201 -0.325989 -0.794373 -0.484619 0.167114 1441741201 -0.325989 -0.794373 -0.484619 0.167114 1441741201 -0.325989 -0.794373 -0.484619 0.167114 1441741201 -0.325989 -0.794373 -0.484619 0.167114 1441741201 -0.325989 -0.794373 -0.484619 0.167114 1441741201 -0.313538 -0.774170 -0.530396 0.145508 1441741201 -0.313538 -0.774170 -0.530396 0.145508 1441741201 -0.313538 -0.774170 -0.530396 0.145508 1441741201 -0.313538 -0.774170 -0.530396 0.145508 1441741201 -0.313538 -0.774170 -0.530396 0.145508 1441741201 -0.313538 -0.774170 -0.530396 0.145508 1441741201 -0.313538 -0.774170 -0.530396 0.145508 1441741201 -0.321106 -0.722534 -0.601929 0.112488 1441741201 -0.321106 -0.722534 -0.601929 0.112488 1441741201 -0.321106 -0.722534 -0.601929 0.112488 1441741201 -0.321106 -0.722534 -0.601929 0.112488 1441741201 -0.270813 -0.675659 -0.678894 0.096497 1441741201 -0.270813 -0.675659 -0.678894 0.096497 1441741201 -0.270813 -0.675659 -0.678894 0.096497 1441741201 -0.270813 -0.675659 -0.678894 0.096497 1441741201 -0.270813 -0.675659 -0.678894 0.096497 1441741202 -0.270813 -0.675659 -0.678894 0.096497 1441741202 -0.223450 -0.645569 -0.714722 0.150269 1441741202 -0.223450 -0.645569 -0.714722 0.150269 1441741202 -0.223450 -0.645569 -0.714722 0.150269 1441741202 -0.223450 -0.645569 -0.714722 0.150269 1441741202 -0.223450 -0.645569 -0.714722 0.150269 1441741202 -0.223450 -0.645569 -0.714722 0.150269 1441741202 -0.004761 -0.599182 -0.706726 0.376282 1441741202 -0.004761 -0.599182 -0.706726 0.376282 1441741202 -0.004761 -0.599182 -0.706726 0.376282 1441741202 -0.004761 -0.599182 -0.706726 0.376282 1441741202 -0.004761 -0.599182 -0.706726 0.376282 1441741202 -0.004761 -0.599182 -0.706726 0.376282 1441741202 0.088501 -0.621033 -0.724609 0.285522 1441741202 0.088501 -0.621033 -0.724609 0.285522 1441741202 0.088501 -0.621033 -0.724609 0.285522 1441741202 0.088501 -0.621033 -0.724609 0.285522 1441741202 0.088501 -0.621033 -0.724609 0.285522 1441741202 
0.534363 -0.468567 -0.569214 -0.413452 1441741204 0.540649 -0.459839 -0.578125 -0.402527 1441741204 0.540649 -0.459839 -0.578125 -0.402527 1441741204 0.540649 -0.459839 -0.578125 -0.402527 1441741204 0.540649 -0.459839 -0.578125 -0.402527 1441741204 0.540649 -0.459839 -0.578125 -0.402527 1441741204 0.540649 -0.459839 -0.578125 -0.402527 1441741204 0.546021 -0.452820 -0.585876 -0.391968 1441741204 0.546021 -0.452820 -0.585876 -0.391968 1441741204 0.546021 -0.452820 -0.585876 -0.391968 1441741204 0.546021 -0.452820 -0.585876 -0.391968 1441741204 0.546021 -0.452820 -0.585876 -0.391968 1441741204 0.550293 -0.442810 -0.595520 -0.382751 1441741204 0.550293 -0.442810 -0.595520 -0.382751 1441741204 0.550293 -0.442810 -0.595520 -0.382751 1441741204 0.550293 -0.442810 -0.595520 -0.382751 1441741204 0.550293 -0.442810 -0.595520 -0.382751 1441741204 0.550293 -0.442810 -0.595520 -0.382751 1441741204 0.550293 -0.442810 -0.595520 -0.382751 1441741204 0.549561 -0.438477 -0.601501 -0.379517 1441741204 0.549561 -0.438477 -0.601501 -0.379517 1441741204 0.549561 -0.438477 -0.601501 -0.379517 1441741204 0.549561 -0.438477 -0.601501 -0.379517 1441741204 0.549561 -0.438477 -0.601501 -0.379517 1441741204 0.549561 -0.438477 -0.601501 -0.379517 1441741204 0.541260 -0.442444 -0.603455 -0.383606 1441741204 0.541260 -0.442444 -0.603455 -0.383606 1441741204 0.541260 -0.442444 -0.603455 -0.383606 1441741204 0.541260 -0.442444 -0.603455 -0.383606 1441741204 0.541260 -0.442444 -0.603455 -0.383606 1441741204 0.541260 -0.442444 -0.603455 -0.383606 1441741204 0.520386 -0.460571 -0.596069 -0.402222 1441741204 0.520386 -0.460571 -0.596069 -0.402222 1441741204 0.520386 -0.460571 -0.596069 -0.402222 1441741204 0.520386 -0.460571 -0.596069 -0.402222 1441741204 0.520386 -0.460571 -0.596069 -0.402222 1441741204 0.520386 -0.460571 -0.596069 -0.402222 1441741204 0.492310 -0.485840 -0.584473 -0.424255 1441741204 0.492310 -0.485840 -0.584473 -0.424255 1441741204 0.492310 -0.485840 -0.584473 -0.424255 1441741204 0.492310 -0.485840 -0.584473 -0.424255 1441741204 0.456543 -0.511414 -0.574829 -0.446838 1441741204 0.456543 -0.511414 -0.574829 -0.446838 1441741204 0.456543 -0.511414 -0.574829 -0.446838 1441741204 0.456543 -0.511414 -0.574829 -0.446838 1441741204 0.456543 -0.511414 -0.574829 -0.446838 1441741204 0.413818 -0.534546 -0.566650 -0.471191 1441741204 0.413818 -0.534546 -0.566650 -0.471191 1441741204 0.413818 -0.534546 -0.566650 -0.471191 1441741204 0.413818 -0.534546 -0.566650 -0.471191 1441741204 0.413818 -0.534546 -0.566650 -0.471191 1441741204 0.370483 -0.557251 -0.550476 -0.499268 1441741204 0.370483 -0.557251 -0.550476 -0.499268 1441741204 0.370483 -0.557251 -0.550476 -0.499268 1441741204 0.370483 -0.557251 -0.550476 -0.499268 1441741204 0.370483 -0.557251 -0.550476 -0.499268 1441741204 0.370483 -0.557251 -0.550476 -0.499268 1441741204 0.328735 -0.580261 -0.522217 -0.531616 1441741204 0.328735 -0.580261 -0.522217 -0.531616 1441741204 0.328735 -0.580261 -0.522217 -0.531616 1441741204 0.328735 -0.580261 -0.522217 -0.531616 1441741204 0.328735 -0.580261 -0.522217 -0.531616 1441741204 0.328735 -0.580261 -0.522217 -0.531616 1441741204 0.328735 -0.580261 -0.522217 -0.531616 1441741204 0.294373 -0.601379 -0.489441 -0.558777 1441741204 0.294373 -0.601379 -0.489441 -0.558777 1441741205 0.294373 -0.601379 -0.489441 -0.558777 1441741205 0.294373 -0.601379 -0.489441 -0.558777 1441741205 0.294373 -0.601379 -0.489441 -0.558777 1441741205 0.294373 -0.601379 -0.489441 -0.558777 1441741205 0.294373 -0.601379 -0.489441 -0.558777 1441741205 0.281921 -0.622742 -0.449097 -0.575439 1441741205 0.281921 -0.622742 -0.449097 -0.575439 1441741205 0.281921 -0.622742 -0.449097 -0.575439 1441741205 0.281921 -0.622742 -0.449097 -0.575439 1441741205 0.281921 -0.622742 -0.449097 -0.575439 1441741205 0.281921 -0.622742 -0.449097 -0.575439 1441741205 0.296265 -0.612793 -0.457764 -0.572083 1441741205 0.296265 -0.612793 -0.457764 -0.572083 1441741205 0.296265 -0.612793 -0.457764 -0.572083 1441741205 0.296265 -0.612793 -0.457764 -0.572083 1441741205 0.296265 -0.612793 -0.457764 -0.572083 1441741205 0.296265 -0.612793 -0.457764 -0.572083 1441741205 0.318420 -0.604187 -0.477722 -0.552673 1441741205 0.318420 -0.604187 -0.477722 -0.552673 1441741205 0.318420 -0.604187 -0.477722 -0.552673 1441741205 0.318420 -0.604187 -0.477722 -0.552673 1441741205 0.318420 -0.604187 -0.477722 -0.552673 1441741205 0.318420 -0.604187 -0.477722 -0.552673 1441741205 0.318420 -0.604187 -0.477722 -0.552673 1441741205 0.351746 -0.588562 -0.502563 -0.526672 1441741205 0.351746 -0.588562 -0.502563 -0.526672 1441741205 0.351746 -0.588562 -0.502563 -0.526672 1441741205 0.351746 -0.588562 -0.502563 -0.526672 1441741205 0.351746 -0.588562 -0.502563 -0.526672 1441741205 0.351746 -0.588562 -0.502563 -0.526672 1441741205 0.391602 -0.557312 -0.535400 -0.499512 1441741205 0.391602 -0.557312 -0.535400 -0.499512 1441741205 0.391602 -0.557312 -0.535400 -0.499512 1441741205 0.391602 -0.557312 -0.535400 -0.499512 1441741205 0.391602 -0.557312 -0.535400 -0.499512 1441741205 0.391602 -0.557312 -0.535400 -0.499512 1441741205 0.391602 -0.557312 -0.535400 -0.499512 1441741205 0.425842 -0.523743 -0.568237 -0.470642 1441741205 0.425842 -0.523743 -0.568237 -0.470642 1441741205 0.425842 -0.523743 -0.568237 -0.470642 1441741205 0.425842 -0.523743 -0.568237 -0.470642 1441741205 0.425842 -0.523743 -0.568237 -0.470642 1441741205 0.425842 -0.523743 -0.568237 -0.470642 1441741205 0.449036 -0.499084 -0.592590 -0.445190 1441741205 0.449036 -0.499084 -0.592590 -0.445190 1441741205 0.449036 -0.499084 -0.592590 -0.445190 1441741205 0.449036 -0.499084 -0.592590 -0.445190 1441741205 0.449036 -0.499084 -0.592590 -0.445190 1441741205 0.449036 -0.499084 -0.592590 -0.445190 1441741205 0.467957 -0.478394 -0.613037 -0.420044 1441741205 0.467957 -0.478394 -0.613037 -0.420044 1441741205 0.467957 -0.478394 -0.613037 -0.420044 1441741205 0.467957 -0.478394 -0.613037 -0.420044 1441741205 0.467957 -0.478394 -0.613037 -0.420044 1441741205 0.467957 -0.478394 -0.613037 -0.420044 1441741205 0.485962 -0.454956 -0.633972 -0.393799 1441741205 0.485962 -0.454956 -0.633972 -0.393799 1441741205 0.485962 -0.454956 -0.633972 -0.393799 1441741205 0.485962 -0.454956 -0.633972 -0.393799 1441741205 0.485962 -0.454956 -0.633972 -0.393799 1441741205 0.485962 -0.454956 -0.633972 -0.393799 1441741205 0.494263 -0.443420 -0.645203 -0.377991 1441741205 0.494263 -0.443420 -0.645203 -0.377991 1441741205 0.494263 -0.443420 -0.645203 -0.377991 1441741205 0.494263 -0.443420 -0.645203 -0.377991 1441741205 0.494263 -0.443420 -0.645203 -0.377991 1441741205 0.494263 -0.443420 -0.645203 -0.377991 1441741205 0.494141 -0.447510 -0.644409 -0.374695 1441741205 0.494141 -0.447510 -0.644409 -0.374695 1441741205 0.494141 -0.447510 -0.644409 -0.374695 1441741205 0.494141 -0.447510 -0.644409 -0.374695 1441741205 0.489014 -0.452026 -0.641968 -0.380066 1441741205 0.489014 -0.452026 -0.641968 -0.380066 1441741205 0.489014 -0.452026 -0.641968 -0.380066 1441741205 0.489014 -0.452026 -0.641968 -0.380066 1441741205 0.489014 -0.452026 -0.641968 -0.380066 1441741205 0.489014 -0.452026 -0.641968 -0.380066 1441741205 0.475891 -0.460754 -0.637390 -0.393677 1441741205 0.475891 -0.460754 -0.637390 -0.393677 1441741205 0.475891 -0.460754 -0.637390 -0.393677 1441741205 0.475891 -0.460754 -0.637390 -0.393677 1441741205 0.475891 -0.460754 -0.637390 -0.393677 1441741205 0.475891 -0.460754 -0.637390 -0.393677 1441741205 0.475891 -0.460754 -0.637390 -0.393677 1441741205 0.453857 -0.467590 -0.635193 -0.414673 1441741205 0.453857 -0.467590 -0.635193 -0.414673 1441741205 0.453857 -0.467590 -0.635193 -0.414673 1441741205 0.453857 -0.467590 -0.635193 -0.414673 1441741205 0.453857 -0.467590 -0.635193 -0.414673 1441741205 0.453857 -0.467590 -0.635193 -0.414673 1441741205 0.421265 -0.468933 -0.636169 -0.444946 1441741205 0.421265 -0.468933 -0.636169 -0.444946 1441741205 0.421265 -0.468933 -0.636169 -0.444946 1441741205 0.421265 -0.468933 -0.636169 -0.444946 1441741205 0.421265 -0.468933 -0.636169 -0.444946 1441741205 0.421265 -0.468933 -0.636169 -0.444946 1441741205 0.377869 -0.486938 -0.625916 -0.477966 1441741205 0.377869 -0.486938 -0.625916 -0.477966 1441741205 0.377869 -0.486938 -0.625916 -0.477966 1441741205 0.377869 -0.486938 -0.625916 -0.477966 1441741205 0.377869 -0.486938 -0.625916 -0.477966 1441741205 0.377869 -0.486938 -0.625916 -0.477966 1441741205 0.333557 -0.535400 -0.602844 -0.488586 1441741205 0.333557 -0.535400 -0.602844 -0.488586 1441741205 0.333557 -0.535400 -0.602844 -0.488586 1441741205 0.333557 -0.535400 -0.602844 -0.488586 1441741205 0.286194 -0.567871 -0.571838 -0.518372 1441741205 0.286194 -0.567871 -0.571838 -0.518372 1441741205 0.286194 -0.567871 -0.571838 -0.518372 1441741206 0.286194 -0.567871 -0.571838 -0.518372 1441741206 0.286194 -0.567871 -0.571838 -0.518372 1441741206 0.286194 -0.567871 -0.571838 -0.518372 1441741206 0.286194 -0.567871 -0.571838 -0.518372 1441741206 0.249207 -0.589233 -0.554626 -0.532104 1441741206 0.249207 -0.589233 -0.554626 -0.532104 1441741206 0.249207 -0.589233 -0.554626 -0.532104 1441741206 0.249207 -0.589233 -0.554626 -0.532104 1441741206 0.249207 -0.589233 -0.554626 -0.532104 1441741206 0.249207 -0.589233 -0.554626 -0.532104 1441741206 0.231567 -0.639038 -0.491760 -0.544312 1441741206 0.231567 -0.639038 -0.491760 -0.544312 1441741206 0.231567 -0.639038 -0.491760 -0.544312 1441741206 0.231567 -0.639038 -0.491760 -0.544312 1441741206 0.231567 -0.639038 -0.491760 -0.544312 1441741206 0.231567 -0.639038 -0.491760 -0.544312 1441741206 0.261414 -0.622131 -0.512817 -0.530762 1441741206 0.261414 -0.622131 -0.512817 -0.530762 1441741206 0.261414 -0.622131 -0.512817 -0.530762 1441741206 0.261414 -0.622131 -0.512817 -0.530762 1441741206 0.293762 -0.591492 -0.550293 -0.510986 1441741206 0.293762 -0.591492 -0.550293 -0.510986 1441741206 0.293762 -0.591492 -0.550293 -0.510986 1441741206 0.293762 -0.591492 -0.550293 -0.510986 1441741206 0.313232 -0.591309 -0.552246 -0.497375 1441741206 0.313232 -0.591309 -0.552246 -0.497375 1441741206 0.313232 -0.591309 -0.552246 -0.497375 1441741206 0.313232 -0.591309 -0.552246 -0.497375 1441741206 0.313232 -0.591309 -0.552246 -0.497375 1441741206 0.313232 -0.591309 -0.552246 -0.497375 1441741206 0.351685 -0.569763 -0.572449 -0.473328 1441741206 0.351685 -0.569763 -0.572449 -0.473328 1441741206 0.351685 -0.569763 -0.572449 -0.473328 1441741206 0.351685 -0.569763 -0.572449 -0.473328 1441741206 0.351685 -0.569763 -0.572449 -0.473328 1441741206 0.393494 -0.532471 -0.601685 -0.446838 1441741206 0.393494 -0.532471 -0.601685 -0.446838 1441741206 0.393494 -0.532471 -0.601685 -0.446838 1441741206 0.393494 -0.532471 -0.601685 -0.446838 1441741206 0.393494 -0.532471 -0.601685 -0.446838 1441741206 0.393494 -0.532471 -0.601685 -0.446838 1441741206 0.393494 -0.532471 -0.601685 -0.446838 1441741206 0.429810 -0.496216 -0.624451 -0.423218 1441741206 0.429810 -0.496216 -0.624451 -0.423218 1441741206 0.429810 -0.496216 -0.624451 -0.423218 1441741206 0.429810 -0.496216 -0.624451 -0.423218 1441741206 0.429810 -0.496216 -0.624451 -0.423218 1441741206 0.429810 -0.496216 -0.624451 -0.423218 1441741206 0.456726 -0.465576 -0.640198 -0.405945 1441741206 0.456726 -0.465576 -0.640198 -0.405945 1441741206 0.456726 -0.465576 -0.640198 -0.405945 1441741206 0.456726 -0.465576 -0.640198 -0.405945 1441741206 0.456726 -0.465576 -0.640198 -0.405945 1441741206 0.456726 -0.465576 -0.640198 -0.405945 1441741206 0.456726 -0.465576 -0.640198 -0.405945 1441741206 0.476379 -0.443970 -0.648499 -0.394226 1441741206 0.476379 -0.443970 -0.648499 -0.394226 1441741206 0.476379 -0.443970 -0.648499 -0.394226 1441741206 0.476379 -0.443970 -0.648499 -0.394226 1441741206 0.476379 -0.443970 -0.648499 -0.394226 1441741206 0.476379 -0.443970 -0.648499 -0.394226 1441741206 0.493530 -0.427429 -0.654602 -0.381165 1441741206 0.493530 -0.427429 -0.654602 -0.381165 1441741206 0.493530 -0.427429 -0.654602 -0.381165 1441741206 0.493530 -0.427429 -0.654602 -0.381165 1441741206 0.493530 -0.427429 -0.654602 -0.381165 1441741206 0.493530 -0.427429 -0.654602 -0.381165 1441741206 0.493530 -0.427429 -0.654602 -0.381165 1441741206 0.506836 -0.414001 -0.660767 -0.367676 1441741206 0.506836 -0.414001 -0.660767 -0.367676 1441741206 0.506836 -0.414001 -0.660767 -0.367676 1441741206 0.506836 -0.414001 -0.660767 -0.367676 1441741206 0.506836 -0.414001 -0.660767 -0.367676 1441741206 0.512939 -0.405579 -0.666077 -0.358826 1441741206 0.512939 -0.405579 -0.666077 -0.358826 1441741206 0.512939 -0.405579 -0.666077 -0.358826 1441741206 0.512939 -0.405579 -0.666077 -0.358826 1441741206 0.512939 -0.405579 -0.666077 -0.358826 1441741206 0.512939 -0.405579 -0.666077 -0.358826 1441741206 0.505188 -0.412292 -0.666138 -0.362061 1441741206 0.505188 -0.412292 -0.666138 -0.362061 1441741206 0.505188 -0.412292 -0.666138 -0.362061 1441741206 0.505188 -0.412292 -0.666138 -0.362061 1441741206 0.505188 -0.412292 -0.666138 -0.362061 1441741206 0.505188 -0.412292 -0.666138 -0.362061 1441741206 0.505188 -0.412292 -0.666138 -0.362061 1441741206 0.484680 -0.431641 -0.660950 -0.376831 1441741206 0.484680 -0.431641 -0.660950 -0.376831 1441741206 0.484680 -0.431641 -0.660950 -0.376831 1441741206 0.484680 -0.431641 -0.660950 -0.376831 1441741206 0.484680 -0.431641 -0.660950 -0.376831 1441741206 0.484680 -0.431641 -0.660950 -0.376831 1441741206 0.458740 -0.448486 -0.655334 -0.398865 1441741206 0.458740 -0.448486 -0.655334 -0.398865 1441741206 0.458740 -0.448486 -0.655334 -0.398865 1441741206 0.458740 -0.448486 -0.655334 -0.398865 1441741206 0.458740 -0.448486 -0.655334 -0.398865 1441741206 0.458740 -0.448486 -0.655334 -0.398865 1441741206 0.429688 -0.464478 -0.647705 -0.424438 1441741206 0.429688 -0.464478 -0.647705 -0.424438 1441741206 0.429688 -0.464478 -0.647705 -0.424438 1441741206 0.429688 -0.464478 -0.647705 -0.424438 1441741206 0.429688 -0.464478 -0.647705 -0.424438 1441741206 0.402100 -0.481873 -0.634460 -0.451233 1441741206 0.402100 -0.481873 -0.634460 -0.451233 1441741206 0.402100 -0.481873 -0.634460 -0.451233 1441741206 0.402100 -0.481873 -0.634460 -0.451233 1441741206 0.402100 -0.481873 -0.634460 -0.451233 1441741207 0.402100 -0.481873 -0.634460 -0.451233 1441741207 0.374084 -0.497681 -0.622314 -0.474487 1441741207 0.374084 -0.497681 -0.622314 -0.474487 1441741207 0.374084 -0.497681 -0.622314 -0.474487 1441741207 0.374084 -0.497681 -0.622314 -0.474487 1441741207 0.374084 -0.497681 -0.622314 -0.474487 1441741207 0.374084 -0.497681 -0.622314 -0.474487 1441741207 0.337463 -0.521729 -0.604675 -0.498413 1441741207 0.337463 -0.521729 -0.604675 -0.498413 1441741207 0.337463 -0.521729 -0.604675 -0.498413 1441741207 0.337463 -0.521729 -0.604675 -0.498413 1441741207 0.337463 -0.521729 -0.604675 -0.498413 1441741207 0.337463 -0.521729 -0.604675 -0.498413 1441741207 0.298096 -0.557007 -0.573303 -0.521851 1441741207 0.298096 -0.557007 -0.573303 -0.521851 1441741207 0.298096 -0.557007 -0.573303 -0.521851 1441741207 0.298096 -0.557007 -0.573303 -0.521851 1441741207 0.298096 -0.557007 -0.573303 -0.521851 1441741207 0.286316 -0.586914 -0.538391 -0.532715 1441741207 0.286316 -0.586914 -0.538391 -0.532715 1441741207 0.286316 -0.586914 -0.538391 -0.532715 1441741207 0.286316 -0.586914 -0.538391 -0.532715 1441741207 0.286316 -0.586914 -0.538391 -0.532715 1441741207 0.286316 -0.586914 -0.538391 -0.532715 1441741207 0.307556 -0.569702 -0.560181 -0.516846 1441741207 0.307556 -0.569702 -0.560181 -0.516846 1441741207 0.307556 -0.569702 -0.560181 -0.516846 1441741207 0.307556 -0.569702 -0.560181 -0.516846 1441741207 0.307556 -0.569702 -0.560181 -0.516846 1441741207 0.325745 -0.554443 -0.579224 -0.501099 1441741207 0.325745 -0.554443 -0.579224 -0.501099 1441741207 0.325745 -0.554443 -0.579224 -0.501099 1441741207 0.325745 -0.554443 -0.579224 -0.501099 1441741207 0.325745 -0.554443 -0.579224 -0.501099 1441741207 0.325745 -0.554443 -0.579224 -0.501099 1441741207 0.325745 -0.554443 -0.579224 -0.501099 1441741207 0.345276 -0.553772 -0.583984 -0.482849 1441741207 0.345276 -0.553772 -0.583984 -0.482849 1441741207 0.345276 -0.553772 -0.583984 -0.482849 1441741207 0.345276 -0.553772 -0.583984 -0.482849 1441741207 0.345276 -0.553772 -0.583984 -0.482849 1441741207 0.345276 -0.553772 -0.583984 -0.482849 1441741207 0.375244 -0.531677 -0.602173 -0.462524 1441741207 0.375244 -0.531677 -0.602173 -0.462524 1441741207 0.375244 -0.531677 -0.602173 -0.462524 1441741207 0.375244 -0.531677 -0.602173 -0.462524 1441741207 0.375244 -0.531677 -0.602173 -0.462524 1441741207 0.411560 -0.498657 -0.625427 -0.436829 1441741207 0.411560 -0.498657 -0.625427 -0.436829 1441741207 0.411560 -0.498657 -0.625427 -0.436829 1441741207 0.411560 -0.498657 -0.625427 -0.436829 1441741207 0.445068 -0.465942 -0.645874 -0.409546 1441741207 0.445068 -0.465942 -0.645874 -0.409546 1441741207 0.445068 -0.465942 -0.645874 -0.409546 1441741207 0.445068 -0.465942 -0.645874 -0.409546 1441741207 0.445068 -0.465942 -0.645874 -0.409546 1441741207 0.474365 -0.435608 -0.662170 -0.383179 1441741207 0.474365 -0.435608 -0.662170 -0.383179 1441741207 0.474365 -0.435608 -0.662170 -0.383179 1441741207 0.474365 -0.435608 -0.662170 -0.383179 1441741207 0.474365 -0.435608 -0.662170 -0.383179 1441741207 0.474365 -0.435608 -0.662170 -0.383179 1441741207 0.501221 -0.407104 -0.673767 -0.359375 1441741207 0.501221 -0.407104 -0.673767 -0.359375 1441741207 0.501221 -0.407104 -0.673767 -0.359375 1441741207 0.501221 -0.407104 -0.673767 -0.359375 1441741207 0.501221 -0.407104 -0.673767 -0.359375 1441741207 0.501221 -0.407104 -0.673767 -0.359375 1441741207 0.520691 -0.387146 -0.680176 -0.341187 1441741207 0.520691 -0.387146 -0.680176 -0.341187 1441741207 0.520691 -0.387146 -0.680176 -0.341187 1441741207 0.520691 -0.387146 -0.680176 -0.341187 1441741207 0.520691 -0.387146 -0.680176 -0.341187 1441741207 0.520691 -0.387146 -0.680176 -0.341187 1441741207 0.520691 -0.387146 -0.680176 -0.341187 1441741207 0.533020 -0.376587 -0.684265 -0.325378 1441741207 0.533020 -0.376587 -0.684265 -0.325378 1441741207 0.533020 -0.376587 -0.684265 -0.325378 1441741207 0.533020 -0.376587 -0.684265 -0.325378 1441741207 0.533020 -0.376587 -0.684265 -0.325378 1441741207 0.532776 -0.377136 -0.684692 -0.324219 1441741207 0.532776 -0.377136 -0.684692 -0.324219 1441741207 0.532776 -0.377136 -0.684692 -0.324219 1441741207 0.532776 -0.377136 -0.684692 -0.324219 1441741207 0.532776 -0.377136 -0.684692 -0.324219 1441741207 0.532776 -0.377136 -0.684692 -0.324219 1441741207 0.521118 -0.390503 -0.680847 -0.335327 1441741207 0.521118 -0.390503 -0.680847 -0.335327 1441741207 0.521118 -0.390503 -0.680847 -0.335327 1441741207 0.521118 -0.390503 -0.680847 -0.335327 1441741207 0.521118 -0.390503 -0.680847 -0.335327 1441741207 0.521118 -0.390503 -0.680847 -0.335327 1441741207 0.495361 -0.409241 -0.683044 -0.347351 1441741207 0.495361 -0.409241 -0.683044 -0.347351 1441741207 0.495361 -0.409241 -0.683044 -0.347351 1441741207 0.495361 -0.409241 -0.683044 -0.347351 1441741207 0.495361 -0.409241 -0.683044 -0.347351 1441741207 0.495361 -0.409241 -0.683044 -0.347351 1441741207 0.495361 -0.409241 -0.683044 -0.347351 1441741207 0.465393 -0.419434 -0.690186 -0.362183 1441741207 0.465393 -0.419434 -0.690186 -0.362183 1441741207 0.465393 -0.419434 -0.690186 -0.362183 1441741207 0.465393 -0.419434 -0.690186 -0.362183 1441741207 0.465393 -0.419434 -0.690186 -0.362183 1441741208 0.465393 -0.419434 -0.690186 -0.362183 1441741208 0.430054 -0.439575 -0.687988 -0.385376 1441741208 0.430054 -0.439575 -0.687988 -0.385376 1441741208 0.430054 -0.439575 -0.687988 -0.385376 1441741208 0.430054 -0.439575 -0.687988 -0.385376 1441741208 0.430054 -0.439575 -0.687988 -0.385376 1441741208 0.430054 -0.439575 -0.687988 -0.385376 1441741208 0.406128 -0.477234 -0.664246 -0.407654 1441741208 0.406128 -0.477234 -0.664246 -0.407654 1441741208 0.406128 -0.477234 -0.664246 -0.407654 1441741208 0.406128 -0.477234 -0.664246 -0.407654 1441741208 0.406128 -0.477234 -0.664246 -0.407654 1441741208 0.406128 -0.477234 -0.664246 -0.407654 1441741208 0.406128 -0.477234 -0.664246 -0.407654 1441741208 0.364197 -0.502136 -0.647888 -0.442139 1441741208 0.364197 -0.502136 -0.647888 -0.442139 1441741208 0.364197 -0.502136 -0.647888 -0.442139 1441741208 0.364197 -0.502136 -0.647888 -0.442139 1441741208 0.364197 -0.502136 -0.647888 -0.442139 1441741208 0.364197 -0.502136 -0.647888 -0.442139 1441741208 0.313354 -0.559937 -0.594971 -0.484131 1441741208 0.313354 -0.559937 -0.594971 -0.484131 1441741208 0.313354 -0.559937 -0.594971 -0.484131 1441741208 0.313354 -0.559937 -0.594971 -0.484131 1441741208 0.313354 -0.559937 -0.594971 -0.484131 1441741208 0.313354 -0.559937 -0.594971 -0.484131 1441741208 0.296082 -0.609375 -0.531616 -0.508423 1441741208 0.296082 -0.609375 -0.531616 -0.508423 1441741208 0.296082 -0.609375 -0.531616 -0.508423 1441741208 0.296082 -0.609375 -0.531616 -0.508423 1441741208 0.296082 -0.609375 -0.531616 -0.508423 1441741208 0.296082 -0.609375 -0.531616 -0.508423 1441741208 0.317078 -0.590393 -0.544739 -0.504211 1441741208 0.317078 -0.590393 -0.544739 -0.504211 1441741208 0.317078 -0.590393 -0.544739 -0.504211 1441741208 0.317078 -0.590393 -0.544739 -0.504211 1441741208 0.317078 -0.590393 -0.544739 -0.504211 1441741208 0.317078 -0.590393 -0.544739 -0.504211 1441741208 0.330933 -0.575745 -0.560303 -0.495178 1441741208 0.330933 -0.575745 -0.560303 -0.495178 1441741208 0.330933 -0.575745 -0.560303 -0.495178 1441741208 0.330933 -0.575745 -0.560303 -0.495178 1441741208 0.330933 -0.575745 -0.560303 -0.495178 1441741208 0.330933 -0.575745 -0.560303 -0.495178 1441741208 0.349121 -0.576233 -0.558289 -0.484192 1441741208 0.349121 -0.576233 -0.558289 -0.484192 1441741208 0.349121 -0.576233 -0.558289 -0.484192 1441741208 0.349121 -0.576233 -0.558289 -0.484192 1441741208 0.349121 -0.576233 -0.558289 -0.484192 1441741208 0.349121 -0.576233 -0.558289 -0.484192 1441741208 0.385315 -0.552246 -0.577515 -0.461609 1441741208 0.385315 -0.552246 -0.577515 -0.461609 1441741208 0.385315 -0.552246 -0.577515 -0.461609 1441741208 0.385315 -0.552246 -0.577515 -0.461609 1441741208 0.427368 -0.513000 -0.608276 -0.429260 1441741208 0.427368 -0.513000 -0.608276 -0.429260 1441741208 0.427368 -0.513000 -0.608276 -0.429260 1441741208 0.427368 -0.513000 -0.608276 -0.429260 1441741208 0.427368 -0.513000 -0.608276 -0.429260 1441741208 0.427368 -0.513000 -0.608276 -0.429260 1441741208 0.455078 -0.481384 -0.630432 -0.404663 1441741208 0.455078 -0.481384 -0.630432 -0.404663 1441741208 0.455078 -0.481384 -0.630432 -0.404663 1441741208 0.455078 -0.481384 -0.630432 -0.404663 1441741208 0.455078 -0.481384 -0.630432 -0.404663 1441741208 0.455078 -0.481384 -0.630432 -0.404663 1441741208 0.471497 -0.460999 -0.643738 -0.388428 1441741208 0.471497 -0.460999 -0.643738 -0.388428 1441741208 0.471497 -0.460999 -0.643738 -0.388428 1441741208 0.471497 -0.460999 -0.643738 -0.388428 1441741208 0.471497 -0.460999 -0.643738 -0.388428 1441741208 0.471497 -0.460999 -0.643738 -0.388428 1441741208 0.471497 -0.460999 -0.643738 -0.388428 1441741208 0.481812 -0.446472 -0.652710 -0.377563 1441741208 0.481812 -0.446472 -0.652710 -0.377563 1441741208 0.481812 -0.446472 -0.652710 -0.377563 1441741208 0.481812 -0.446472 -0.652710 -0.377563 1441741208 0.491455 -0.432678 -0.662109 -0.364624 1441741208 0.491455 -0.432678 -0.662109 -0.364624 1441741208 0.491455 -0.432678 -0.662109 -0.364624 1441741208 0.491455 -0.432678 -0.662109 -0.364624 1441741208 0.491455 -0.432678 -0.662109 -0.364624 1441741208 0.491455 -0.432678 -0.662109 -0.364624 1441741208 0.491455 -0.432678 -0.662109 -0.364624 1441741208 0.497131 -0.421814 -0.670715 -0.353699 1441741208 0.497131 -0.421814 -0.670715 -0.353699 1441741208 0.497131 -0.421814 -0.670715 -0.353699 1441741208 0.497131 -0.421814 -0.670715 -0.353699 1441741208 0.497131 -0.421814 -0.670715 -0.353699 1441741208 0.497131 -0.421814 -0.670715 -0.353699 1441741208 0.492615 -0.422791 -0.674072 -0.352539 1441741208 0.492615 -0.422791 -0.674072 -0.352539 1441741208 0.492615 -0.422791 -0.674072 -0.352539 1441741208 0.492615 -0.422791 -0.674072 -0.352539 1441741208 0.492615 -0.422791 -0.674072 -0.352539 1441741208 0.492615 -0.422791 -0.674072 -0.352539 1441741208 0.475891 -0.437866 -0.671387 -0.362122 1441741208 0.475891 -0.437866 -0.671387 -0.362122 1441741208 0.475891 -0.437866 -0.671387 -0.362122 1441741208 0.475891 -0.437866 -0.671387 -0.362122 1441741208 0.475891 -0.437866 -0.671387 -0.362122 1441741208 0.475891 -0.437866 -0.671387 -0.362122 1441741208 0.475891 -0.437866 -0.671387 -0.362122 1441741208 0.452515 -0.459167 -0.666199 -0.374939 1441741208 0.452515 -0.459167 -0.666199 -0.374939 1441741208 0.452515 -0.459167 -0.666199 -0.374939 1441741208 0.452515 -0.459167 -0.666199 -0.374939 1441741208 0.452515 -0.459167 -0.666199 -0.374939 1441741209 0.433167 -0.478027 -0.658875 -0.386963 1441741209 0.433167 -0.478027 -0.658875 -0.386963 1441741209 0.433167 -0.478027 -0.658875 -0.386963 1441741209 0.433167 -0.478027 -0.658875 -0.386963 1441741209 0.433167 -0.478027 -0.658875 -0.386963 1441741209 0.433167 -0.478027 -0.658875 -0.386963 1441741209 0.423157 -0.494507 -0.648621 -0.394714 1441741209 0.423157 -0.494507 -0.648621 -0.394714 1441741209 0.423157 -0.494507 -0.648621 -0.394714 1441741209 0.423157 -0.494507 -0.648621 -0.394714 1441741209 0.420654 -0.503784 -0.640381 -0.398987 1441741209 0.420654 -0.503784 -0.640381 -0.398987 1441741209 0.420654 -0.503784 -0.640381 -0.398987 1441741209 0.420654 -0.503784 -0.640381 -0.398987 1441741209 0.420654 -0.503784 -0.640381 -0.398987 1441741209 0.396667 -0.517517 -0.630005 -0.421936 1441741209 0.396667 -0.517517 -0.630005 -0.421936 1441741209 0.396667 -0.517517 -0.630005 -0.421936 1441741209 0.396667 -0.517517 -0.630005 -0.421936 1441741209 0.396667 -0.517517 -0.630005 -0.421936 1441741209 0.396667 -0.517517 -0.630005 -0.421936 1441741209 0.396667 -0.517517 -0.630005 -0.421936 1441741209 0.356323 -0.565918 -0.581970 -0.462769 1441741209 0.356323 -0.565918 -0.581970 -0.462769 1441741209 0.356323 -0.565918 -0.581970 -0.462769 1441741209 0.356323 -0.565918 -0.581970 -0.462769 1441741209 0.356323 -0.565918 -0.581970 -0.462769 1441741209 0.356323 -0.565918 -0.581970 -0.462769 1441741209 0.364014 -0.594482 -0.522461 -0.491089 1441741209 0.364014 -0.594482 -0.522461 -0.491089 1441741209 0.364014 -0.594482 -0.522461 -0.491089 1441741209 0.364014 -0.594482 -0.522461 -0.491089 1441741209 0.364014 -0.594482 -0.522461 -0.491089 1441741209 0.364014 -0.594482 -0.522461 -0.491089 1441741209 0.388184 -0.570496 -0.535278 -0.487244 1441741209 0.388184 -0.570496 -0.535278 -0.487244 1441741209 0.388184 -0.570496 -0.535278 -0.487244 1441741209 0.388184 -0.570496 -0.535278 -0.487244 1441741209 0.388184 -0.570496 -0.535278 -0.487244 1441741209 0.388184 -0.570496 -0.535278 -0.487244 1441741209 0.381165 -0.580444 -0.520996 -0.496460 1441741209 0.381165 -0.580444 -0.520996 -0.496460 1441741209 0.381165 -0.580444 -0.520996 -0.496460 1441741209 0.381165 -0.580444 -0.520996 -0.496460 1441741209 0.381165 -0.580444 -0.520996 -0.496460 1441741209 0.381165 -0.580444 -0.520996 -0.496460 1441741209 0.381165 -0.580444 -0.520996 -0.496460 1441741209 0.393005 -0.594910 -0.504211 -0.487366 1441741209 0.393005 -0.594910 -0.504211 -0.487366 1441741209 0.393005 -0.594910 -0.504211 -0.487366 1441741209 0.393005 -0.594910 -0.504211 -0.487366 1441741209 0.393005 -0.594910 -0.504211 -0.487366 1441741209 0.424744 -0.572937 -0.515381 -0.475220 1441741209 0.424744 -0.572937 -0.515381 -0.475220 1441741209 0.424744 -0.572937 -0.515381 -0.475220 1441741209 0.424744 -0.572937 -0.515381 -0.475220 1441741209 0.424744 -0.572937 -0.515381 -0.475220 1441741209 0.424744 -0.572937 -0.515381 -0.475220 1441741209 0.424744 -0.572937 -0.515381 -0.475220 1441741209 0.451965 -0.544434 -0.533630 -0.463257 1441741209 0.451965 -0.544434 -0.533630 -0.463257 1441741209 0.451965 -0.544434 -0.533630 -0.463257 1441741209 0.451965 -0.544434 -0.533630 -0.463257 1441741209 0.451965 -0.544434 -0.533630 -0.463257 1441741209 0.451965 -0.544434 -0.533630 -0.463257 1441741209 0.451965 -0.544434 -0.533630 -0.463257 1441741209 0.462769 -0.530945 -0.545349 -0.454529 1441741209 0.462769 -0.530945 -0.545349 -0.454529 1441741209 0.462769 -0.530945 -0.545349 -0.454529 1441741209 0.462769 -0.530945 -0.545349 -0.454529 1441741209 0.462769 -0.530945 -0.545349 -0.454529 1441741209 0.462769 -0.530945 -0.545349 -0.454529 1441741209 0.466309 -0.522339 -0.557556 -0.446045 1441741209 0.466309 -0.522339 -0.557556 -0.446045 1441741209 0.466309 -0.522339 -0.557556 -0.446045 1441741209 0.466309 -0.522339 -0.557556 -0.446045 1441741209 0.466309 -0.522339 -0.557556 -0.446045 1441741209 0.466309 -0.522339 -0.557556 -0.446045 1441741209 0.468140 -0.512695 -0.571472 -0.437561 1441741209 
0.143555 -0.811768 -0.555603 -0.108643 1441741211 0.143555 -0.811768 -0.555603 -0.108643 1441741211 0.143555 -0.811768 -0.555603 -0.108643 1441741211 0.143555 -0.811768 -0.555603 -0.108643 1441741211 0.064148 -0.834412 -0.546509 -0.033325 1441741211 0.064148 -0.834412 -0.546509 -0.033325 1441741211 0.064148 -0.834412 -0.546509 -0.033325 1441741211 0.064148 -0.834412 -0.546509 -0.033325 1441741211 0.064148 -0.834412 -0.546509 -0.033325 1441741211 0.064148 -0.834412 -0.546509 -0.033325 1441741211 -0.023254 -0.842651 -0.537231 0.029297 1441741211 -0.023254 -0.842651 -0.537231 0.029297 1441741211 -0.023254 -0.842651 -0.537231 0.029297 1441741211 -0.023254 -0.842651 -0.537231 0.029297 1441741211 -0.023254 -0.842651 -0.537231 0.029297 1441741211 -0.023254 -0.842651 -0.537231 0.029297 1441741211 -0.086182 -0.843750 -0.521057 0.096069 1441741211 -0.086182 -0.843750 -0.521057 0.096069 1441741211 -0.086182 -0.843750 -0.521057 0.096069 1441741211 -0.086182 -0.843750 -0.521057 0.096069 1441741211 -0.086182 -0.843750 -0.521057 0.096069 1441741211 -0.134583 -0.845947 -0.498474 0.133545 1441741211 -0.134583 -0.845947 -0.498474 0.133545 1441741211 -0.134583 -0.845947 -0.498474 0.133545 1441741211 -0.134583 -0.845947 -0.498474 0.133545 1441741211 -0.134583 -0.845947 -0.498474 0.133545 1441741211 -0.184509 -0.848572 -0.474548 0.144043 1441741211 -0.184509 -0.848572 -0.474548 0.144043 1441741211 -0.184509 -0.848572 -0.474548 0.144043 1441741211 -0.184509 -0.848572 -0.474548 0.144043 1441741211 -0.184509 -0.848572 -0.474548 0.144043 1441741211 -0.184509 -0.848572 -0.474548 0.144043 1441741211 -0.243896 -0.847717 -0.451660 0.134033 1441741211 -0.243896 -0.847717 -0.451660 0.134033 1441741211 -0.243896 -0.847717 -0.451660 0.134033 1441741211 -0.243896 -0.847717 -0.451660 0.134033 1441741211 -0.243896 -0.847717 -0.451660 0.134033 1441741211 -0.243896 -0.847717 -0.451660 0.134033 1441741211 -0.243896 -0.847717 -0.451660 0.134033 1441741211 -0.304443 -0.828186 -0.455261 0.119507 1441741211 -0.304443 -0.828186 -0.455261 0.119507 1441741211 -0.304443 -0.828186 -0.455261 0.119507 1441741211 -0.304443 -0.828186 -0.455261 0.119507 1441741211 -0.304443 -0.828186 -0.455261 0.119507 1441741211 -0.304443 -0.828186 -0.455261 0.119507 1441741211 -0.335144 -0.799377 -0.486084 0.112000 1441741211 -0.335144 -0.799377 -0.486084 0.112000 1441741211 -0.335144 -0.799377 -0.486084 0.112000 1441741211 -0.335144 -0.799377 -0.486084 0.112000 1441741211 -0.335144 -0.799377 -0.486084 0.112000 1441741211 -0.335144 -0.799377 -0.486084 0.112000 1441741211 -0.344360 -0.761841 -0.540894 0.092712 1441741211 -0.344360 -0.761841 -0.540894 0.092712 1441741211 -0.344360 -0.761841 -0.540894 0.092712 1441741211 -0.344360 -0.761841 -0.540894 0.092712 1441741211 -0.344360 -0.761841 -0.540894 0.092712 1441741211 -0.344360 -0.761841 -0.540894 0.092712 1441741211 -0.338989 -0.713196 -0.611938 0.045776 1441741211 -0.338989 -0.713196 -0.611938 0.045776 1441741211 -0.338989 -0.713196 -0.611938 0.045776 1441741212 -0.338989 -0.713196 -0.611938 0.045776 1441741212 -0.338989 -0.713196 -0.611938 0.045776 1441741212 -0.338989 -0.713196 -0.611938 0.045776 1441741212 -0.258728 -0.670288 -0.694824 0.033203 1441741212 -0.258728 -0.670288 -0.694824 0.033203 1441741212 -0.258728 -0.670288 -0.694824 0.033203 1441741212 -0.258728 -0.670288 -0.694824 0.033203 1441741212 -0.258728 -0.670288 -0.694824 0.033203 1441741212 -0.258728 -0.670288 -0.694824 0.033203 1441741212 -0.258728 -0.670288 -0.694824 0.033203 1441741212 -0.166565 -0.631042 -0.752197 0.091614 1441741212 -0.166565 -0.631042 -0.752197 0.091614 1441741212 -0.166565 -0.631042 -0.752197 0.091614 1441741212 -0.166565 -0.631042 -0.752197 0.091614 1441741212 -0.166565 -0.631042 -0.752197 0.091614 1441741212 -0.172913 -0.624023 -0.749817 0.136108 1441741212 -0.172913 -0.624023 -0.749817 0.136108 1441741212 -0.172913 -0.624023 -0.749817 0.136108 1441741212 -0.172913 -0.624023 -0.749817 0.136108 1441741212 -0.172913 -0.624023 -0.749817 0.136108 1441741212 -0.172913 -0.624023 -0.749817 0.136108 1441741212 -0.172913 -0.624023 -0.749817 0.136108 1441741212 -0.148315 -0.586121 -0.784729 0.137085 1441741212 -0.148315 -0.586121 -0.784729 0.137085 1441741212 -0.148315 -0.586121 -0.784729 0.137085 1441741212 -0.148315 -0.586121 -0.784729 0.137085 1441741212 -0.148315 -0.586121 -0.784729 0.137085 1441741212 -0.080688 -0.603088 -0.789001 0.085632 1441741212 -0.080688 -0.603088 -0.789001 0.085632 1441741212 -0.080688 -0.603088 -0.789001 0.085632 1441741212 -0.080688 -0.603088 -0.789001 0.085632 1441741212 -0.080688 -0.603088 -0.789001 0.085632 1441741212 -0.080688 -0.603088 -0.789001 0.085632 1441741212 -0.017334 -0.632446 -0.761475 0.141357 1441741212 -0.017334 -0.632446 -0.761475 0.141357 1441741212 -0.017334 -0.632446 -0.761475 0.141357 1441741212 -0.017334 -0.632446 -0.761475 0.141357 1441741212 -0.017334 -0.632446 -0.761475 0.141357 1441741212 -0.017334 -0.632446 -0.761475 0.141357 1441741212 -0.017334 -0.632446 -0.761475 0.141357 1441741212 -0.062012 -0.632568 -0.763000 0.118347 1441741212 -0.062012 -0.632568 -0.763000 0.118347 1441741212 -0.062012 -0.632568 -0.763000 0.118347 1441741212 -0.062012 -0.632568 -0.763000 0.118347 1441741212 -0.062012 -0.632568 -0.763000 0.118347 1441741212 -0.062012 -0.632568 -0.763000 0.118347 1441741212 -0.117493 -0.660034 -0.734741 0.103882 1441741212 -0.117493 -0.660034 -0.734741 0.103882 1441741212 -0.117493 -0.660034 -0.734741 0.103882 1441741212 -0.117493 -0.660034 -0.734741 0.103882 1441741212 -0.117493 -0.660034 -0.734741 0.103882 1441741212 -0.117493 -0.660034 -0.734741 0.103882 1441741212 -0.127808 -0.681274 -0.711182 0.117615 1441741212 -0.127808 -0.681274 -0.711182 0.117615 1441741212 -0.127808 -0.681274 -0.711182 0.117615 1441741212 -0.127808 -0.681274 -0.711182 0.117615 1441741212 -0.127808 -0.681274 -0.711182 0.117615 1441741212 -0.127808 -0.681274 -0.711182 0.117615 1441741212 -0.112305 -0.705627 -0.682983 0.151917 1441741212 -0.112305 -0.705627 -0.682983 0.151917 1441741212 -0.112305 -0.705627 -0.682983 0.151917 1441741212 -0.112305 -0.705627 -0.682983 0.151917 1441741212 -0.112305 -0.705627 -0.682983 0.151917 1441741212 -0.130371 -0.745483 -0.631958 0.167358 1441741212 -0.130371 -0.745483 -0.631958 0.167358 1441741212 -0.130371 -0.745483 -0.631958 0.167358 1441741212 -0.130371 -0.745483 -0.631958 0.167358 1441741212 -0.130371 -0.745483 -0.631958 0.167358 1441741212 -0.130371 -0.745483 -0.631958 0.167358 1441741212 -0.130371 -0.745483 -0.631958 0.167358 1441741212 -0.182800 -0.768372 -0.594971 0.149292 1441741212 -0.182800 -0.768372 -0.594971 0.149292 1441741212 -0.182800 -0.768372 -0.594971 0.149292 1441741212 -0.182800 -0.768372 -0.594971 0.149292 1441741212 -0.182800 -0.768372 -0.594971 0.149292 1441741212 -0.182800 -0.768372 -0.594971 0.149292 1441741212 -0.222046 -0.786926 -0.560974 0.129700 1441741212 -0.222046 -0.786926 -0.560974 0.129700 1441741212 -0.222046 -0.786926 -0.560974 0.129700 1441741212 -0.222046 -0.786926 -0.560974 0.129700 1441741212 -0.222046 -0.786926 -0.560974 0.129700 1441741212 -0.222046 -0.786926 -0.560974 0.129700 1441741212 -0.222046 -0.786926 -0.560974 0.129700 1441741212 -0.269165 -0.801147 -0.523438 0.109070 1441741212 -0.269165 -0.801147 -0.523438 0.109070 1441741212 -0.269165 -0.801147 -0.523438 0.109070 1441741212 -0.269165 -0.801147 -0.523438 0.109070 1441741212 -0.269165 -0.801147 -0.523438 0.109070 1441741212 -0.269165 -0.801147 -0.523438 0.109070 1441741212 -0.321472 -0.791016 -0.511719 0.095520 1441741212 -0.321472 -0.791016 -0.511719 0.095520 1441741212 -0.321472 -0.791016 -0.511719 0.095520 1441741212 -0.321472 -0.791016 -0.511719 0.095520 1441741212 -0.321472 -0.791016 -0.511719 0.095520 1441741212 -0.321472 -0.791016 -0.511719 0.095520 1441741212 -0.352417 -0.772400 -0.521606 0.085083 1441741212 -0.352417 -0.772400 -0.521606 0.085083 1441741212 -0.352417 -0.772400 -0.521606 0.085083 1441741212 -0.352417 -0.772400 -0.521606 0.085083 1441741212 -0.352417 -0.772400 -0.521606 0.085083 1441741212 -0.352417 -0.772400 -0.521606 0.085083 1441741212 -0.352417 -0.772400 -0.521606 0.085083 1441741212 -0.371521 -0.740417 -0.556152 0.067932 1441741212 -0.371521 -0.740417 -0.556152 0.067932 1441741212 -0.371521 -0.740417 -0.556152 0.067932 1441741212 -0.371521 -0.740417 -0.556152 0.067932 1441741212 -0.371521 -0.740417 -0.556152 0.067932 1441741212 -0.371521 -0.740417 -0.556152 0.067932 1441741212 -0.356934 -0.700867 -0.615784 0.047607 1441741212 -0.356934 -0.700867 -0.615784 0.047607 1441741212 -0.356934 -0.700867 -0.615784 0.047607 1441741212 -0.356934 -0.700867 -0.615784 0.047607 1441741212 -0.356934 -0.700867 -0.615784 0.047607 1441741213 -0.356934 -0.700867 -0.615784 0.047607 1441741213 -0.356934 -0.700867 -0.615784 0.047607 1441741213 -0.302917 -0.655579 -0.691162 0.028992 1441741213 -0.302917 -0.655579 -0.691162 0.028992 1441741213 -0.302917 -0.655579 -0.691162 0.028992 1441741213 -0.302917 -0.655579 -0.691162 0.028992 1441741213 -0.302917 -0.655579 -0.691162 0.028992 1441741213 -0.302917 -0.655579 -0.691162 0.028992 1441741213 -0.302917 -0.655579 -0.691162 0.028992 1441741213 -0.224365 -0.613953 -0.756592 0.017883 1441741213 -0.224365 -0.613953 -0.756592 0.017883 1441741213 -0.224365 -0.613953 -0.756592 0.017883 1441741213 -0.224365 -0.613953 -0.756592 0.017883 1441741213 -0.224365 -0.613953 -0.756592 0.017883 1441741213 -0.297302 -0.573975 -0.762512 0.029114 1441741213 -0.297302 -0.573975 -0.762512 0.029114 1441741213 -0.297302 -0.573975 -0.762512 0.029114 1441741213 -0.297302 -0.573975 -0.762512 0.029114 1441741213 -0.297302 -0.573975 -0.762512 0.029114 1441741213 -0.297302 -0.573975 -0.762512 0.029114 1441741213 -0.297302 -0.573975 -0.762512 0.029114 1441741213 -0.209412 -0.545715 -0.808655 0.067444 1441741213 -0.209412 -0.545715 -0.808655 0.067444 1441741213 -0.209412 -0.545715 -0.808655 0.067444 1441741213 -0.209412 -0.545715 -0.808655 0.067444 1441741213 -0.209412 -0.545715 -0.808655 0.067444 1441741213 -0.209412 -0.545715 -0.808655 0.067444 1441741213 -0.209412 -0.545715 -0.808655 0.067444 1441741213 -0.152283 -0.564758 -0.810974 -0.015320 1441741213 -0.152283 -0.564758 -0.810974 -0.015320 1441741213 -0.152283 -0.564758 -0.810974 -0.015320 1441741213 -0.152283 -0.564758 -0.810974 -0.015320 1441741213 -0.152283 -0.564758 -0.810974 -0.015320 1441741213 -0.152283 -0.564758 -0.810974 -0.015320 1441741213 -0.179932 -0.587769 -0.788696 0.015686 1441741213 -0.179932 -0.587769 -0.788696 0.015686 1441741213 -0.179932 -0.587769 -0.788696 0.015686 1441741213 -0.179932 -0.587769 -0.788696 0.015686 1441741213 -0.179932 -0.587769 -0.788696 0.015686 1441741213 -0.179932 -0.587769 -0.788696 0.015686 1441741213 -0.174988 -0.581848 -0.794128 0.018311 1441741213 -0.174988 -0.581848 -0.794128 0.018311 1441741213 -0.174988 -0.581848 -0.794128 0.018311 1441741213 -0.174988 -0.581848 -0.794128 0.018311 1441741213 -0.174988 -0.581848 -0.794128 0.018311 1441741213 -0.174988 -0.581848 -0.794128 0.018311 1441741213 -0.182678 -0.599915 -0.778137 0.036377 1441741213 -0.182678 -0.599915 -0.778137 0.036377 1441741213 -0.182678 -0.599915 -0.778137 0.036377 1441741213 -0.182678 -0.599915 -0.778137 0.036377 1441741213 -0.182678 -0.599915 -0.778137 0.036377 1441741213 -0.182678 -0.599915 -0.778137 0.036377 1441741213 -0.182678 -0.599915 -0.778137 0.036377 1441741213 -0.210266 -0.636536 -0.739807 0.058228 1441741213 -0.210266 -0.636536 -0.739807 0.058228 1441741213 -0.210266 -0.636536 -0.739807 0.058228 1441741213 -0.210266 -0.636536 -0.739807 0.058228 1441741213 -0.210266 -0.636536 -0.739807 0.058228 1441741213 -0.210266 -0.636536 -0.739807 0.058228 1441741213 -0.217712 -0.657959 -0.717346 0.071899 1441741213 -0.217712 -0.657959 -0.717346 0.071899 1441741213 -0.217712 -0.657959 -0.717346 0.071899 1441741213 -0.217712 -0.657959 -0.717346 0.071899 1441741213 -0.217712 -0.657959 -0.717346 0.071899 1441741213 -0.217712 -0.657959 -0.717346 0.071899 1441741213 -0.211243 -0.701233 -0.671326 0.114319 1441741213 -0.211243 -0.701233 -0.671326 0.114319 1441741213 -0.211243 -0.701233 -0.671326 0.114319 1441741213 -0.211243 -0.701233 -0.671326 0.114319 1441741213 -0.211243 -0.701233 -0.671326 0.114319 1441741213 -0.211243 -0.701233 -0.671326 0.114319 1441741213 -0.211243 -0.701233 -0.671326 0.114319 1441741213 -0.237671 -0.734131 -0.624207 0.122314 1441741213 -0.237671 -0.734131 -0.624207 0.122314 1441741213 -0.237671 -0.734131 -0.624207 0.122314 1441741213 -0.237671 -0.734131 -0.624207 0.122314 1441741213 -0.237671 -0.734131 -0.624207 0.122314 1441741213 -0.237671 -0.734131 -0.624207 0.122314 1441741213 -0.266174 -0.758911 -0.583435 0.113770 1441741213 -0.266174 -0.758911 -0.583435 0.113770 1441741213 -0.266174 -0.758911 -0.583435 0.113770 1441741213 -0.266174 -0.758911 -0.583435 0.113770 1441741213 -0.266174 -0.758911 -0.583435 0.113770 1441741213 -0.266174 -0.758911 -0.583435 0.113770 1441741213 -0.266174 -0.758911 -0.583435 0.113770 1441741213 -0.300659 -0.778992 -0.539917 0.106384 1441741213 -0.300659 -0.778992 -0.539917 0.106384 1441741213 -0.300659 -0.778992 -0.539917 0.106384 1441741213 -0.300659 -0.778992 -0.539917 0.106384 1441741213 -0.300659 -0.778992 -0.539917 0.106384 1441741213 -0.300659 -0.778992 -0.539917 0.106384 1441741213 -0.346985 -0.783508 -0.508972 0.081909 1441741213 -0.346985 -0.783508 -0.508972 0.081909 1441741213 -0.346985 -0.783508 -0.508972 0.081909 1441741213 -0.346985 -0.783508 -0.508972 0.081909 1441741213 -0.346985 -0.783508 -0.508972 0.081909 1441741213 -0.346985 -0.783508 -0.508972 0.081909 1441741213 -0.346985 -0.783508 -0.508972 0.081909 1441741213 -0.386169 -0.773743 -0.496399 0.076660 1441741213 -0.386169 -0.773743 -0.496399 0.076660 1441741213 -0.386169 -0.773743 -0.496399 0.076660 1441741213 -0.386169 -0.773743 -0.496399 0.076660 1441741213 -0.386169 -0.773743 -0.496399 0.076660 1441741213 -0.386169 -0.773743 -0.496399 0.076660 1441741213 -0.399536 -0.763367 -0.501343 0.080200 1441741213 -0.399536 -0.763367 -0.501343 0.080200 1441741213 -0.399536 -0.763367 -0.501343 0.080200 1441741213 -0.399536 -0.763367 -0.501343 0.080200 1441741213 -0.399536 -0.763367 -0.501343 0.080200 1441741213 -0.399536 -0.763367 -0.501343 0.080200 1441741213 -0.404053 -0.748047 -0.520874 0.076904 1441741213 -0.404053 -0.748047 -0.520874 0.076904 1441741213 -0.404053 -0.748047 -0.520874 0.076904 1441741213 -0.404053 -0.748047 -0.520874 0.076904 1441741213 -0.404053 -0.748047 -0.520874 0.076904 1441741214 -0.404053 -0.748047 -0.520874 0.076904 1441741214 -0.407166 -0.719788 -0.559204 0.059265 1441741214 -0.407166 -0.719788 -0.559204 0.059265 1441741214 -0.407166 -0.719788 -0.559204 0.059265 1441741214 -0.407166 -0.719788 -0.559204 0.059265 1441741214 -0.407166 -0.719788 -0.559204 0.059265 1441741214 -0.407166 -0.719788 -0.559204 0.059265 1441741214 -0.407166 -0.719788 -0.559204 0.059265 1441741214 -0.409790 -0.675415 -0.613159 0.008057 1441741214 -0.409790 -0.675415 -0.613159 0.008057 1441741214 -0.409790 -0.675415 -0.613159 0.008057 1441741214 -0.409790 -0.675415 -0.613159 0.008057 1441741214 -0.409790 -0.675415 -0.613159 0.008057 1441741214 -0.409790 -0.675415 -0.613159 0.008057 1441741214 -0.345947 -0.655701 -0.670227 -0.035400 1441741214 -0.345947 -0.655701 -0.670227 -0.035400 1441741214 -0.345947 -0.655701 -0.670227 -0.035400 1441741214 -0.345947 -0.655701 -0.670227 -0.035400 1441741214 -0.345947 -0.655701 -0.670227 -0.035400 1441741214 -0.345947 -0.655701 -0.670227 -0.035400 1441741214 -0.218872 -0.641907 -0.734131 -0.034790 1441741214 -0.218872 -0.641907 -0.734131 -0.034790 1441741214 -0.218872 -0.641907 -0.734131 -0.034790 1441741214 -0.218872 -0.641907 -0.734131 -0.034790 1441741214 -0.221069 -0.668457 -0.707642 0.060608 1441741214 -0.221069 -0.668457 -0.707642 0.060608 1441741214 -0.221069 -0.668457 -0.707642 0.060608 1441741214 -0.221069 -0.668457 -0.707642 0.060608 1441741214 -0.221069 -0.668457 -0.707642 0.060608 1441741214 -0.221069 -0.668457 -0.707642 0.060608 1441741214 -0.166626 -0.609070 -0.771790 0.075500 1441741214 -0.166626 -0.609070 -0.771790 0.075500 1441741214 -0.166626 -0.609070 -0.771790 0.075500 1441741214 -0.166626 -0.609070 -0.771790 0.075500 1441741214 -0.166626 -0.609070 -0.771790 0.075500 1441741214 -0.166626 -0.609070 -0.771790 0.075500 1441741214 -0.176514 -0.615540 -0.768066 -0.010437 1441741214 -0.176514 -0.615540 -0.768066 -0.010437 1441741214 -0.176514 -0.615540 -0.768066 -0.010437 1441741214 -0.176514 -0.615540 -0.768066 -0.010437 1441741214 -0.176514 -0.615540 -0.768066 -0.010437 1441741214 -0.176514 -0.615540 -0.768066 -0.010437 1441741214 -0.111938 -0.642761 -0.756104 0.052124 1441741214 -0.111938 -0.642761 -0.756104 0.052124 1441741214 -0.111938 -0.642761 -0.756104 0.052124 1441741214 -0.111938 -0.642761 -0.756104 0.052124 1441741214 -0.111938 -0.642761 -0.756104 0.052124 1441741214 -0.111938 -0.642761 -0.756104 0.052124 1441741214 -0.111938 -0.642761 -0.756104 0.052124 1441741214 -0.101624 -0.650208 -0.750427 0.061707 1441741214 -0.101624 -0.650208 -0.750427 0.061707 1441741214 -0.101624 -0.650208 -0.750427 0.061707 1441741214 -0.101624 -0.650208 -0.750427 0.061707 1441741214 -0.101624 -0.650208 -0.750427 0.061707 1441741214 -0.101624 -0.650208 -0.750427 0.061707 1441741214 -0.140503 -0.668701 -0.728699 0.047302 1441741214 -0.140503 -0.668701 -0.728699 0.047302 1441741214 -0.140503 -0.668701 -0.728699 0.047302 1441741214 -0.140503 -0.668701 -0.728699 0.047302 1441741214 -0.140503 -0.668701 -0.728699 0.047302 1441741214 -0.182129 -0.693176 -0.696045 0.044617 1441741214 -0.182129 -0.693176 -0.696045 0.044617 1441741214 -0.182129 -0.693176 -0.696045 0.044617 1441741214 -0.182129 -0.693176 -0.696045 0.044617 1441741214 -0.182129 -0.693176 -0.696045 0.044617 1441741214 -0.182129 -0.693176 -0.696045 0.044617 1441741214 -0.184753 -0.707214 -0.679688 0.062073 1441741214 -0.184753 -0.707214 -0.679688 0.062073 1441741214 -0.184753 -0.707214 -0.679688 0.062073 1441741214 -0.184753 -0.707214 -0.679688 0.062073 1441741214 -0.184753 -0.707214 -0.679688 0.062073 1441741214 -0.184753 -0.707214 -0.679688 0.062073 1441741214 -0.184753 -0.707214 -0.679688 0.062073 1441741214 -0.179932 -0.742493 -0.640320 0.080017 1441741214 -0.179932 -0.742493 -0.640320 0.080017 1441741214 -0.179932 -0.742493 -0.640320 0.080017 1441741214 -0.179932 -0.742493 -0.640320 0.080017 1441741214 -0.179932 -0.742493 -0.640320 0.080017 1441741214 -0.179932 -0.742493 -0.640320 0.080017 1441741214 -0.227295 -0.767944 -0.595337 0.064880 1441741214 -0.227295 -0.767944 -0.595337 0.064880 1441741214 -0.227295 -0.767944 -0.595337 0.064880 1441741214 -0.227295 -0.767944 -0.595337 0.064880 1441741214 -0.227295 -0.767944 -0.595337 0.064880 1441741214 -0.227295 -0.767944 -0.595337 0.064880 1441741214 -0.252747 -0.788635 -0.557922 0.054688 1441741214 -0.252747 -0.788635 -0.557922 0.054688 1441741214 -0.252747 -0.788635 -0.557922 0.054688 1441741214 -0.252747 -0.788635 -0.557922 0.054688 1441741214 -0.252747 -0.788635 -0.557922 0.054688 1441741214 -0.252747 -0.788635 -0.557922 0.054688 1441741214 -0.257080 -0.816345 -0.515259 0.045227 1441741214 -0.257080 -0.816345 -0.515259 0.045227 1441741214 -0.257080 -0.816345 -0.515259 0.045227 1441741214 -0.257080 -0.816345 -0.515259 0.045227 1441741214 -0.257080 -0.816345 -0.515259 0.045227 1441741214 -0.257080 -0.816345 -0.515259 0.045227 1441741214 -0.293945 -0.820862 -0.488586 0.033447 1441741214 -0.293945 -0.820862 -0.488586 0.033447 1441741214 -0.293945 -0.820862 -0.488586 0.033447 1441741214 -0.293945 -0.820862 -0.488586 0.033447 1441741214 -0.293945 -0.820862 -0.488586 0.033447 1441741214 -0.293945 -0.820862 -0.488586 0.033447 1441741214 -0.347534 -0.806213 -0.478333 0.024719 1441741214 -0.347534 -0.806213 -0.478333 0.024719 1441741214 -0.347534 -0.806213 -0.478333 0.024719 1441741214 -0.347534 -0.806213 -0.478333 0.024719 1441741214 -0.347534 -0.806213 -0.478333 0.024719 1441741214 -0.347534 -0.806213 -0.478333 0.024719 1441741214 -0.347534 -0.806213 -0.478333 0.024719 1441741215 -0.367126 -0.790588 -0.489319 0.029968 1441741215 -0.367126 -0.790588 -0.489319 0.029968 1441741215 -0.367126 -0.790588 -0.489319 0.029968 1441741215 -0.367126 -0.790588 -0.489319 0.029968 1441741215 -0.367126 -0.790588 -0.489319 0.029968 1441741215 -0.369263 -0.769775 -0.519165 0.040283 1441741215 -0.369263 -0.769775 -0.519165 0.040283 1441741215 -0.369263 -0.769775 -0.519165 0.040283 1441741215 -0.369263 -0.769775 -0.519165 0.040283 1441741215 -0.369263 -0.769775 -0.519165 0.040283 1441741215 -0.369263 -0.769775 -0.519165 0.040283 1441741215 -0.369263 -0.769775 -0.519165 0.040283 1441741215 -0.373047 -0.734436 -0.566650 0.022400 1441741215 -0.373047 -0.734436 -0.566650 0.022400 1441741215 -0.373047 -0.734436 -0.566650 0.022400 1441741215 -0.373047 -0.734436 -0.566650 0.022400 1441741215 -0.381775 -0.680847 -0.624756 -0.021973 1441741215 -0.381775 -0.680847 -0.624756 -0.021973 1441741215 -0.381775 -0.680847 -0.624756 -0.021973 1441741215 -0.381775 -0.680847 -0.624756 -0.021973 1441741215 -0.381775 -0.680847 -0.624756 -0.021973 1441741215 -0.381775 -0.680847 -0.624756 -0.021973 1441741215 -0.260864 -0.657227 -0.706787 0.024170 1441741215 -0.260864 -0.657227 -0.706787 0.024170 1441741215 -0.260864 -0.657227 -0.706787 0.024170 1441741215 -0.260864 -0.657227 -0.706787 0.024170 1441741215 -0.260864 -0.657227 -0.706787 0.024170 1441741215 -0.260864 -0.657227 -0.706787 0.024170 1441741215 -0.285522 -0.657776 -0.683838 0.135376 1441741215 -0.285522 -0.657776 -0.683838 0.135376 1441741215 -0.285522 -0.657776 -0.683838 0.135376 1441741215 -0.285522 -0.657776 -0.683838 0.135376 1441741215 -0.285522 -0.657776 -0.683838 0.135376 1441741215 -0.285522 -0.657776 -0.683838 0.135376 1441741215 -0.285522 -0.657776 -0.683838 0.135376 1441741215 -0.149963 -0.605774 -0.728760 0.282043 1441741215 -0.149963 -0.605774 -0.728760 0.282043 1441741215 -0.149963 -0.605774 -0.728760 0.282043 1441741215 -0.149963 -0.605774 -0.728760 0.282043 1441741215 -0.149963 -0.605774 -0.728760 0.282043 1441741215 -0.149963 -0.605774 -0.728760 0.282043 1441741215 -0.198486 -0.573364 -0.791016 0.078857 1441741215 -0.198486 -0.573364 -0.791016 0.078857 1441741215 -0.198486 -0.573364 -0.791016 0.078857 1441741215 -0.198486 -0.573364 -0.791016 0.078857 1441741215 -0.198486 -0.573364 -0.791016 0.078857 1441741215 -0.198486 -0.573364 -0.791016 0.078857 1441741215 -0.198486 -0.573364 -0.791016 0.078857 1441741215 -0.086609 -0.586487 -0.793518 0.137695 1441741215 -0.086609 -0.586487 -0.793518 0.137695 1441741215 -0.086609 -0.586487 -0.793518 0.137695 1441741215 -0.086609 -0.586487 -0.793518 0.137695 1441741215 -0.086609 -0.586487 -0.793518 0.137695 1441741215 -0.086609 -0.586487 -0.793518 0.137695 1441741215 -0.090759 -0.609558 -0.768311 0.173218 1441741215 -0.090759 -0.609558 -0.768311 0.173218 1441741215 -0.090759 -0.609558 -0.768311 0.173218 1441741215 -0.090759 -0.609558 -0.768311 0.173218 1441741215 -0.090759 -0.609558 -0.768311 0.173218 1441741215 -0.090759 -0.609558 -0.768311 0.173218 1441741215 -0.153076 -0.607605 -0.768921 0.127380 1441741215 -0.153076 -0.607605 -0.768921 0.127380 1441741215 -0.153076 -0.607605 -0.768921 0.127380 1441741215 -0.153076 -0.607605 -0.768921 0.127380 1441741215 -0.153076 -0.607605 -0.768921 0.127380 1441741215 -0.153076 -0.607605 -0.768921 0.127380 1441741215 -0.168518 -0.632324 -0.748718 0.106567 1441741215 -0.168518 -0.632324 -0.748718 0.106567 1441741215 -0.168518 -0.632324 -0.748718 0.106567 1441741215 -0.168518 -0.632324 -0.748718 0.106567 1441741215 -0.168518 -0.632324 -0.748718 0.106567 1441741215 -0.168518 -0.632324 -0.748718 0.106567 1441741215 -0.149353 -0.654907 -0.725464 0.150452 1441741215 -0.149353 -0.654907 -0.725464 0.150452 1441741215 -0.149353 -0.654907 -0.725464 0.150452 1441741215 -0.149353 -0.654907 -0.725464 0.150452 1441741215 -0.149353 -0.654907 -0.725464 0.150452 1441741215 -0.149353 -0.654907 -0.725464 0.150452 1441741215 -0.149353 -0.654907 -0.725464 0.150452 1441741215 -0.140137 -0.700012 -0.679321 0.170166 1441741215 -0.140137 -0.700012 -0.679321 0.170166 1441741215 -0.140137 -0.700012 -0.679321 0.170166 1441741215 -0.140137 -0.700012 -0.679321 0.170166 1441741215 -0.140137 -0.700012 -0.679321 0.170166 1441741215 -0.140137 -0.700012 -0.679321 0.170166 1441741215 -0.192566 -0.730408 -0.636841 0.154602 1441741215 -0.192566 -0.730408 -0.636841 0.154602 1441741215 -0.192566 -0.730408 -0.636841 0.154602 1441741215 -0.192566 -0.730408 -0.636841 0.154602 1441741215 -0.192566 -0.730408 -0.636841 0.154602 1441741215 -0.192566 -0.730408 -0.636841 0.154602 1441741215 -0.221680 -0.752930 -0.600037 0.154907 1441741215 -0.221680 -0.752930 -0.600037 0.154907 1441741215 -0.221680 -0.752930 -0.600037 0.154907 1441741215 -0.221680 -0.752930 -0.600037 0.154907 1441741215 -0.221680 -0.752930 -0.600037 0.154907 1441741215 -0.221680 -0.752930 -0.600037 0.154907 1441741215 -0.221680 -0.752930 -0.600037 0.154907 1441741215 -0.240051 -0.781250 -0.556152 0.151123 1441741215 -0.240051 -0.781250 -0.556152 0.151123 1441741215 -0.240051 -0.781250 -0.556152 0.151123 1441741215 -0.240051 -0.781250 -0.556152 0.151123 1441741215 -0.240051 -0.781250 -0.556152 0.151123 1441741215 -0.240051 -0.781250 -0.556152 0.151123 1441741215 -0.295776 -0.793213 -0.519043 0.118408 1441741215 -0.295776 -0.793213 -0.519043 0.118408 1441741215 -0.295776 -0.793213 -0.519043 0.118408 1441741215 -0.295776 -0.793213 -0.519043 0.118408 1441741215 -0.295776 -0.793213 -0.519043 0.118408 1441741215 -0.295776 -0.793213 -0.519043 0.118408 1441741215 -0.295776 -0.793213 -0.519043 0.118408 1441741215 -0.364746 -0.775391 -0.505554 0.101257 1441741216 -0.364746 -0.775391 -0.505554 0.101257 1441741216 -0.364746 -0.775391 -0.505554 0.101257 1441741216 -0.364746 -0.775391 -0.505554 0.101257 1441741216 -0.364746 -0.775391 -0.505554 0.101257 1441741216 -0.364746 -0.775391 -0.505554 0.101257 1441741216 -0.395020 -0.754211 -0.516174 0.093750 1441741216 -0.395020 -0.754211 -0.516174 0.093750 1441741216 -0.395020 -0.754211 -0.516174 0.093750 1441741216 -0.395020 -0.754211 -0.516174 0.093750 1441741216 -0.395020 -0.754211 -0.516174 0.093750 1441741216 -0.395020 -0.754211 -0.516174 0.093750 1441741216 -0.406433 -0.728760 -0.545288 0.080933 1441741216 -0.406433 -0.728760 -0.545288 0.080933 1441741216 -0.406433 -0.728760 -0.545288 0.080933 1441741216 -0.406433 -0.728760 -0.545288 0.080933 1441741216 -0.406433 -0.728760 -0.545288 0.080933 1441741216 -0.406433 -0.728760 -0.545288 0.080933 1441741216 -0.406433 -0.728760 -0.545288 0.080933 1441741216 -0.397156 -0.695374 -0.595337 0.065979 1441741216 -0.397156 -0.695374 -0.595337 0.065979 1441741216 -0.397156 -0.695374 -0.595337 0.065979 1441741216 -0.397156 -0.695374 -0.595337 0.065979 1441741216 -0.397156 -0.695374 -0.595337 0.065979 1441741216 -0.377869 -0.645508 -0.663025 0.033081 1441741216 -0.377869 -0.645508 -0.663025 0.033081 1441741216 -0.377869 -0.645508 -0.663025 0.033081 1441741216 -0.377869 -0.645508 -0.663025 0.033081 1441741216 -0.377869 -0.645508 -0.663025 0.033081 1441741216 -0.377869 -0.645508 -0.663025 0.033081 1441741216 -0.238647 -0.631897 -0.732849 0.082153 1441741216 -0.238647 -0.631897 -0.732849 0.082153 1441741216 -0.238647 -0.631897 -0.732849 0.082153 1441741216 -0.238647 -0.631897 -0.732849 0.082153 1441741216 -0.238647 -0.631897 -0.732849 0.082153 1441741216 -0.238647 -0.631897 -0.732849 0.082153 1441741216 -0.217712 -0.665161 -0.674561 0.234985 1441741216 -0.217712 -0.665161 -0.674561 0.234985 1441741216 -0.217712 -0.665161 -0.674561 0.234985 1441741216 -0.217712 -0.665161 -0.674561 0.234985 1441741216 -0.217712 -0.665161 -0.674561 0.234985 1441741216 -0.217712 -0.665161 -0.674561 0.234985 1441741216 -0.017883 -0.581238 -0.691956 0.427917 1441741216 -0.017883 -0.581238 -0.691956 0.427917 1441741216 -0.017883 -0.581238 -0.691956 0.427917 1441741216 -0.017883 -0.581238 -0.691956 0.427917 1441741216 -0.017883 -0.581238 -0.691956 0.427917 1441741216 -0.017883 -0.581238 -0.691956 0.427917 1441741216 -0.017883 -0.581238 -0.691956 0.427917 1441741216 -0.078369 -0.586914 -0.779297 0.205322 1441741216 -0.078369 -0.586914 -0.779297 0.205322 1441741216 -0.078369 -0.586914 -0.779297 0.205322 1441741216 -0.078369 -0.586914 -0.779297 0.205322 1441741216 -0.078369 -0.586914 -0.779297 0.205322 1441741216 -0.078369 -0.586914 -0.779297 0.205322 1441741216 0.016357 -0.553894 -0.808228 0.199402 1441741216 0.016357 -0.553894 -0.808228 0.199402 1441741216 0.016357 -0.553894 -0.808228 0.199402 1441741216 0.016357 -0.553894 -0.808228 0.199402 1441741216 0.016357 -0.553894 -0.808228 0.199402 1441741216 0.016357 -0.553894 -0.808228 0.199402 1441741216 0.016357 -0.553894 -0.808228 0.199402 1441741216 0.052979 -0.583313 -0.771790 0.247559 1441741216 0.052979 -0.583313 -0.771790 0.247559 1441741216 0.052979 -0.583313 -0.771790 0.247559 1441741216 0.008301 -0.597168 -0.776245 0.202148 1441741216 0.008301 -0.597168 -0.776245 0.202148 1441741216 
0.568359 -0.399902 -0.627014 -0.352173 1441741221 0.568359 -0.399902 -0.627014 -0.352173 1441741221 0.568359 -0.399902 -0.627014 -0.352173 1441741221 0.570251 -0.390747 -0.638000 -0.339294 1441741221 0.570251 -0.390747 -0.638000 -0.339294 1441741221 0.570251 -0.390747 -0.638000 -0.339294 1441741221 0.570251 -0.390747 -0.638000 -0.339294 1441741221 0.570251 -0.390747 -0.638000 -0.339294 1441741221 0.570068 -0.387146 -0.646179 -0.328064 1441741221 0.570068 -0.387146 -0.646179 -0.328064 1441741221 0.570068 -0.387146 -0.646179 -0.328064 1441741221 0.570068 -0.387146 -0.646179 -0.328064 1441741221 0.570068 -0.387146 -0.646179 -0.328064 1441741221 0.570068 -0.387146 -0.646179 -0.328064 1441741221 0.570068 -0.387146 -0.646179 -0.328064 1441741221 0.568665 -0.389404 -0.650452 -0.319397 1441741221 0.568665 -0.389404 -0.650452 -0.319397 1441741221 0.568665 -0.389404 -0.650452 -0.319397 1441741221 0.568665 -0.389404 -0.650452 -0.319397 1441741221 0.568665 -0.389404 -0.650452 -0.319397 1441741221 0.568665 -0.389404 -0.650452 -0.319397 1441741221 0.564392 -0.394104 -0.653748 -0.314392 1441741221 0.564392 -0.394104 -0.653748 -0.314392 1441741221 0.564392 -0.394104 -0.653748 -0.314392 1441741221 0.564392 -0.394104 -0.653748 -0.314392 1441741221 0.564392 -0.394104 -0.653748 -0.314392 1441741221 0.564392 -0.394104 -0.653748 -0.314392 1441741221 0.564392 -0.394104 -0.653748 -0.314392 1441741221 0.556885 -0.401306 -0.656616 -0.312683 1441741221 0.556885 -0.401306 -0.656616 -0.312683 1441741221 0.556885 -0.401306 -0.656616 -0.312683 1441741221 0.556885 -0.401306 -0.656616 -0.312683 1441741221 0.556885 -0.401306 -0.656616 -0.312683 1441741221 0.556885 -0.401306 -0.656616 -0.312683 1441741221 0.549011 -0.408142 -0.659912 -0.310730 1441741221 0.549011 -0.408142 -0.659912 -0.310730 1441741221 0.549011 -0.408142 -0.659912 -0.310730 1441741221 0.549011 -0.408142 -0.659912 -0.310730 1441741221 0.549011 -0.408142 -0.659912 -0.310730 1441741221 0.549011 -0.408142 -0.659912 -0.310730 1441741221 0.549011 -0.408142 -0.659912 -0.310730 1441741221 0.542847 -0.414734 -0.661316 -0.309875 1441741221 0.542847 -0.414734 -0.661316 -0.309875 1441741221 0.542847 -0.414734 -0.661316 -0.309875 1441741221 0.542847 -0.414734 -0.661316 -0.309875 1441741221 0.542847 -0.414734 -0.661316 -0.309875 1441741221 0.542847 -0.414734 -0.661316 -0.309875 1441741221 0.538025 -0.420044 -0.661194 -0.311401 1441741221 0.538025 -0.420044 -0.661194 -0.311401 1441741221 0.538025 -0.420044 -0.661194 -0.311401 1441741221 0.538025 -0.420044 -0.661194 -0.311401 1441741221 0.538025 -0.420044 -0.661194 -0.311401 1441741221 0.538025 -0.420044 -0.661194 -0.311401 1441741221 0.532532 -0.424316 -0.660583 -0.316345 1441741221 0.532532 -0.424316 -0.660583 -0.316345 1441741221 0.532532 -0.424316 -0.660583 -0.316345 1441741221 0.532532 -0.424316 -0.660583 -0.316345 1441741221 0.532532 -0.424316 -0.660583 -0.316345 1441741221 0.532532 -0.424316 -0.660583 -0.316345 1441741221 0.516846 -0.440735 -0.654053 -0.333069 1441741221 0.516846 -0.440735 -0.654053 -0.333069 1441741221 0.516846 -0.440735 -0.654053 -0.333069 1441741221 0.516846 -0.440735 -0.654053 -0.333069 1441741221 0.516846 -0.440735 -0.654053 -0.333069 1441741221 0.516846 -0.440735 -0.654053 -0.333069 1441741221 0.490601 -0.464905 -0.648010 -0.351257 1441741222 0.490601 -0.464905 -0.648010 -0.351257 1441741222 0.490601 -0.464905 -0.648010 -0.351257 1441741222 0.490601 -0.464905 -0.648010 -0.351257 1441741222 0.490601 -0.464905 -0.648010 -0.351257 1441741222 0.490601 -0.464905 -0.648010 -0.351257 1441741222 0.465576 -0.477783 -0.643311 -0.375732 1441741222 0.465576 -0.477783 -0.643311 -0.375732 1441741222 0.465576 -0.477783 -0.643311 -0.375732 1441741222 0.465576 -0.477783 -0.643311 -0.375732 1441741222 0.465576 -0.477783 -0.643311 -0.375732 1441741222 0.465576 -0.477783 -0.643311 -0.375732 1441741222 0.430298 -0.502747 -0.628113 -0.409363 1441741222 0.430298 -0.502747 -0.628113 -0.409363 1441741222 0.430298 -0.502747 -0.628113 -0.409363 1441741222 0.430298 -0.502747 -0.628113 -0.409363 1441741222 0.430298 -0.502747 -0.628113 -0.409363 1441741222 0.430298 -0.502747 -0.628113 -0.409363 1441741222 0.430298 -0.502747 -0.628113 -0.409363 1441741222 0.391418 -0.530945 -0.600586 -0.452026 1441741222 0.391418 -0.530945 -0.600586 -0.452026 1441741222 0.391418 -0.530945 -0.600586 -0.452026 1441741222 0.391418 -0.530945 -0.600586 -0.452026 1441741222 0.391418 -0.530945 -0.600586 -0.452026 1441741222 0.391418 -0.530945 -0.600586 -0.452026 1441741222 0.355225 -0.564453 -0.556702 -0.495361 1441741222 0.355225 -0.564453 -0.556702 -0.495361 1441741222 0.355225 -0.564453 -0.556702 -0.495361 1441741222 0.355225 -0.564453 -0.556702 -0.495361 1441741222 0.355225 -0.564453 -0.556702 -0.495361 1441741222 0.355225 -0.564453 -0.556702 -0.495361 1441741222 0.355042 -0.579407 -0.521484 -0.516052 1441741222 0.355042 -0.579407 -0.521484 -0.516052 1441741222 0.355042 -0.579407 -0.521484 -0.516052 1441741222 0.355042 -0.579407 -0.521484 -0.516052 1441741222 0.355042 -0.579407 -0.521484 -0.516052 1441741222 0.355042 -0.579407 -0.521484 -0.516052 1441741222 0.380005 -0.557983 -0.546143 -0.496094 1441741222 0.380005 -0.557983 -0.546143 -0.496094 1441741222 0.380005 -0.557983 -0.546143 -0.496094 1441741222 0.380005 -0.557983 -0.546143 -0.496094 1441741222 0.380005 -0.557983 -0.546143 -0.496094 1441741222 0.380005 -0.557983 -0.546143 -0.496094 1441741222 0.387817 -0.556580 -0.554077 -0.482544 1441741222 0.387817 -0.556580 -0.554077 -0.482544 1441741222 0.387817 -0.556580 -0.554077 -0.482544 1441741222 0.387817 -0.556580 -0.554077 -0.482544 1441741222 0.387817 -0.556580 -0.554077 -0.482544 1441741222 0.387817 -0.556580 -0.554077 -0.482544 1441741222 0.387817 -0.556580 -0.554077 -0.482544 1441741222 0.420593 -0.552917 -0.562256 -0.448669 1441741222 0.420593 -0.552917 -0.562256 -0.448669 1441741222 0.420593 -0.552917 -0.562256 -0.448669 1441741222 0.420593 -0.552917 -0.562256 -0.448669 1441741222 0.463379 -0.513062 -0.590149 -0.416931 1441741222 0.463379 -0.513062 -0.590149 -0.416931 1441741222 0.463379 -0.513062 -0.590149 -0.416931 1441741222 0.463379 -0.513062 -0.590149 -0.416931 1441741222 0.463379 -0.513062 -0.590149 -0.416931 1441741222 0.463379 -0.513062 -0.590149 -0.416931 1441741222 0.494690 -0.472656 -0.614319 -0.393127 1441741222 0.494690 -0.472656 -0.614319 -0.393127 1441741222 0.494690 -0.472656 -0.614319 -0.393127 1441741222 0.494690 -0.472656 -0.614319 -0.393127 1441741222 0.494690 -0.472656 -0.614319 -0.393127 1441741222 0.514160 -0.452332 -0.625244 -0.374390 1441741222 0.514160 -0.452332 -0.625244 -0.374390 1441741222 0.514160 -0.452332 -0.625244 -0.374390 1441741222 0.514160 -0.452332 -0.625244 -0.374390 1441741222 0.514160 -0.452332 -0.625244 -0.374390 1441741222 0.514160 -0.452332 -0.625244 -0.374390 1441741222 0.531128 -0.431213 -0.636658 -0.355957 1441741222 0.531128 -0.431213 -0.636658 -0.355957 1441741222 0.531128 -0.431213 -0.636658 -0.355957 1441741222 0.531128 -0.431213 -0.636658 -0.355957 1441741222 0.531128 -0.431213 -0.636658 -0.355957 1441741222 0.547302 -0.408813 -0.646729 -0.339233 1441741222 0.547302 -0.408813 -0.646729 -0.339233 1441741222 0.547302 -0.408813 -0.646729 -0.339233 1441741222 0.547302 -0.408813 -0.646729 -0.339233 1441741222 0.547302 -0.408813 -0.646729 -0.339233 1441741222 0.547302 -0.408813 -0.646729 -0.339233 1441741222 0.563049 -0.385681 -0.657043 -0.320129 1441741222 0.563049 -0.385681 -0.657043 -0.320129 1441741222 0.563049 -0.385681 -0.657043 -0.320129 1441741222 0.563049 -0.385681 -0.657043 -0.320129 1441741222 0.563049 -0.385681 -0.657043 -0.320129 1441741222 0.563049 -0.385681 -0.657043 -0.320129 1441741222 0.571350 -0.375122 -0.661011 -0.309753 1441741222 0.571350 -0.375122 -0.661011 -0.309753 1441741222 0.571350 -0.375122 -0.661011 -0.309753 1441741222 0.571350 -0.375122 -0.661011 -0.309753 1441741222 0.571350 -0.375122 -0.661011 -0.309753 1441741222 0.571350 -0.375122 -0.661011 -0.309753 1441741222 0.571167 -0.378784 -0.656250 -0.315674 1441741222 0.571167 -0.378784 -0.656250 -0.315674 1441741222 0.571167 -0.378784 -0.656250 -0.315674 1441741222 0.571167 -0.378784 -0.656250 -0.315674 1441741222 0.571167 -0.378784 -0.656250 -0.315674 1441741222 0.571167 -0.378784 -0.656250 -0.315674 1441741222 0.571167 -0.378784 -0.656250 -0.315674 1441741222 0.560608 -0.390076 -0.649414 -0.334534 1441741222 0.560608 -0.390076 -0.649414 -0.334534 1441741222 0.560608 -0.390076 -0.649414 -0.334534 1441741222 0.560608 -0.390076 -0.649414 -0.334534 1441741222 0.560608 -0.390076 -0.649414 -0.334534 1441741222 0.560608 -0.390076 -0.649414 -0.334534 1441741222 0.539124 -0.410156 -0.641724 -0.359619 1441741222 0.539124 -0.410156 -0.641724 -0.359619 1441741223 0.539124 -0.410156 -0.641724 -0.359619 1441741223 0.539124 -0.410156 -0.641724 -0.359619 1441741223 0.539124 -0.410156 -0.641724 -0.359619 1441741223 0.539124 -0.410156 -0.641724 -0.359619 1441741223 0.539124 -0.410156 -0.641724 -0.359619 1441741223 0.508850 -0.437256 -0.634644 -0.383545 1441741223 0.508850 -0.437256 -0.634644 -0.383545 1441741223 0.508850 -0.437256 -0.634644 -0.383545 1441741223 0.508850 -0.437256 -0.634644 -0.383545 1441741223 0.508850 -0.437256 -0.634644 -0.383545 1441741223 0.508850 -0.437256 -0.634644 -0.383545 1441741223 0.473816 -0.471863 -0.620056 -0.410400 1441741223 0.473816 -0.471863 -0.620056 -0.410400 1441741223 0.473816 -0.471863 -0.620056 -0.410400 1441741223 0.473816 -0.471863 -0.620056 -0.410400 1441741223 0.473816 -0.471863 -0.620056 -0.410400 1441741223 0.473816 -0.471863 -0.620056 -0.410400 1441741223 0.438354 -0.494141 -0.609558 -0.438354 1441741223 0.438354 -0.494141 -0.609558 -0.438354 1441741223 0.438354 -0.494141 -0.609558 -0.438354 1441741223 0.438354 -0.494141 -0.609558 -0.438354 1441741223 0.438354 -0.494141 -0.609558 -0.438354 1441741223 0.390076 -0.520569 -0.595886 -0.471008 1441741223 0.390076 -0.520569 -0.595886 -0.471008 1441741223 0.390076 -0.520569 -0.595886 -0.471008 1441741223 0.390076 -0.520569 -0.595886 -0.471008 1441741223 0.390076 -0.520569 -0.595886 -0.471008 1441741223 0.390076 -0.520569 -0.595886 -0.471008 1441741223 0.390076 -0.520569 -0.595886 -0.471008 1441741223 0.335876 -0.574402 -0.549316 -0.505615 1441741223 0.335876 -0.574402 -0.549316 -0.505615 1441741223 0.335876 -0.574402 -0.549316 -0.505615 1441741223 0.335876 -0.574402 -0.549316 -0.505615 1441741223 0.335876 -0.574402 -0.549316 -0.505615 1441741223 0.335876 -0.574402 -0.549316 -0.505615 1441741223 0.312378 -0.613220 -0.493896 -0.531494 1441741223 0.312378 -0.613220 -0.493896 -0.531494 1441741223 0.312378 -0.613220 -0.493896 -0.531494 1441741223 0.312378 -0.613220 -0.493896 -0.531494 1441741223 0.312378 -0.613220 -0.493896 -0.531494 1441741223 0.336243 -0.598389 -0.502563 -0.525696 1441741223 0.336243 -0.598389 -0.502563 -0.525696 1441741223 0.336243 -0.598389 -0.502563 -0.525696 1441741223 0.336243 -0.598389 -0.502563 -0.525696 1441741223 0.336243 -0.598389 -0.502563 -0.525696 1441741223 0.336243 -0.598389 -0.502563 -0.525696 1441741223 0.336243 -0.598389 -0.502563 -0.525696 1441741223 0.346924 -0.580811 -0.520020 -0.521423 1441741223 0.346924 -0.580811 -0.520020 -0.521423 1441741223 0.346924 -0.580811 -0.520020 -0.521423 1441741223 0.346924 -0.580811 -0.520020 -0.521423 1441741223 0.346924 -0.580811 -0.520020 -0.521423 1441741223 0.346924 -0.580811 -0.520020 -0.521423 1441741223 0.360962 -0.597595 -0.504517 -0.508057 1441741223 0.360962 -0.597595 -0.504517 -0.508057 1441741223 0.360962 -0.597595 -0.504517 -0.508057 1441741223 0.360962 -0.597595 -0.504517 -0.508057 1441741223 0.360962 -0.597595 -0.504517 -0.508057 1441741223 0.360962 -0.597595 -0.504517 -0.508057 1441741223 0.395996 -0.580261 -0.521545 -0.484314 1441741223 0.395996 -0.580261 -0.521545 -0.484314 1441741223 0.395996 -0.580261 -0.521545 -0.484314 1441741223 0.395996 -0.580261 -0.521545 -0.484314 1441741223 0.395996 -0.580261 -0.521545 -0.484314 1441741223 0.395996 -0.580261 -0.521545 -0.484314 1441741223 0.435852 -0.546204 -0.549683 -0.457764 1441741223 0.435852 -0.546204 -0.549683 -0.457764 1441741223 0.435852 -0.546204 -0.549683 -0.457764 1441741223 0.435852 -0.546204 -0.549683 -0.457764 1441741223 0.435852 -0.546204 -0.549683 -0.457764 1441741223 0.462952 -0.524048 -0.566895 -0.435669 1441741223 0.462952 -0.524048 -0.566895 -0.435669 1441741223 0.462952 -0.524048 -0.566895 -0.435669 1441741223 0.462952 -0.524048 -0.566895 -0.435669 1441741223 0.462952 -0.524048 -0.566895 -0.435669 1441741223 0.462952 -0.524048 -0.566895 -0.435669 1441741223 0.462952 -0.524048 -0.566895 -0.435669 1441741223 0.483093 -0.508301 -0.578979 -0.415955 1441741223 0.483093 -0.508301 -0.578979 -0.415955 1441741223 0.483093 -0.508301 -0.578979 -0.415955 1441741223 0.483093 -0.508301 -0.578979 -0.415955 1441741223 0.483093 -0.508301 -0.578979 -0.415955 1441741223 0.483093 -0.508301 -0.578979 -0.415955 1441741223 0.501587 -0.488403 -0.593445 -0.397156 1441741223 0.501587 -0.488403 -0.593445 -0.397156 1441741223 0.501587 -0.488403 -0.593445 -0.397156 1441741223 0.501587 -0.488403 -0.593445 -0.397156 1441741223 0.501587 -0.488403 -0.593445 -0.397156 1441741223 0.501587 -0.488403 -0.593445 -0.397156 1441741223 0.501587 -0.488403 -0.593445 -0.397156 1441741223 0.516174 -0.470093 -0.607422 -0.379028 1441741223 0.516174 -0.470093 -0.607422 -0.379028 1441741223 0.516174 -0.470093 -0.607422 -0.379028 1441741223 0.516174 -0.470093 -0.607422 -0.379028 1441741223 0.516174 -0.470093 -0.607422 -0.379028 1441741223 0.528625 -0.453796 -0.619629 -0.361572 1441741223 0.528625 -0.453796 -0.619629 -0.361572 1441741223 0.528625 -0.453796 -0.619629 -0.361572 1441741223 0.528625 -0.453796 -0.619629 -0.361572 1441741223 0.528625 -0.453796 -0.619629 -0.361572 1441741223 0.528625 -0.453796 -0.619629 -0.361572 1441741223 0.528625 -0.453796 -0.619629 -0.361572 1441741223 0.539001 -0.439087 -0.629578 -0.346924 1441741223 0.539001 -0.439087 -0.629578 -0.346924 1441741223 0.539001 -0.439087 -0.629578 -0.346924 1441741223 0.539001 -0.439087 -0.629578 -0.346924 1441741223 0.539001 -0.439087 -0.629578 -0.346924 1441741223 0.539001 -0.439087 -0.629578 -0.346924 1441741223 0.539001 -0.439087 -0.629578 -0.346924 1441741223 0.546143 -0.427979 -0.638184 -0.333679 1441741223 0.546143 -0.427979 -0.638184 -0.333679 1441741224 0.546143 -0.427979 -0.638184 -0.333679 1441741224 0.541382 -0.425232 -0.644897 -0.331970 1441741224 0.541382 -0.425232 -0.644897 -0.331970 1441741224 0.541382 -0.425232 -0.644897 -0.331970 1441741224 0.541382 -0.425232 -0.644897 -0.331970 1441741224 0.541382 -0.425232 -0.644897 -0.331970 1441741224 0.541382 -0.425232 -0.644897 -0.331970 1441741224 0.514038 -0.443115 -0.646118 -0.349304 1441741224 0.514038 -0.443115 -0.646118 -0.349304 1441741224 0.514038 -0.443115 -0.646118 -0.349304 1441741224 0.514038 -0.443115 -0.646118 -0.349304 1441741224 0.514038 -0.443115 -0.646118 -0.349304 1441741224 0.514038 -0.443115 -0.646118 -0.349304 1441741224 0.478821 -0.467468 -0.649292 -0.361450 1441741224 0.478821 -0.467468 -0.649292 -0.361450 1441741224 0.478821 -0.467468 -0.649292 -0.361450 1441741224 0.478821 -0.467468 -0.649292 -0.361450 1441741224 0.478821 -0.467468 -0.649292 -0.361450 1441741224 0.478821 -0.467468 -0.649292 -0.361450 1441741224 0.478821 -0.467468 -0.649292 -0.361450 1441741224 0.435730 -0.498962 -0.646362 -0.378784 1441741224 0.435730 -0.498962 -0.646362 -0.378784 1441741224 0.435730 -0.498962 -0.646362 -0.378784 1441741224 0.435730 -0.498962 -0.646362 -0.378784 1441741224 0.435730 -0.498962 -0.646362 -0.378784 1441741224 0.435730 -0.498962 -0.646362 -0.378784 1441741224 0.389709 -0.532715 -0.648499 -0.379333 1441741224 0.389709 -0.532715 -0.648499 -0.379333 1441741224 0.389709 -0.532715 -0.648499 -0.379333 1441741224 0.389709 -0.532715 -0.648499 -0.379333 1441741224 0.389709 -0.532715 -0.648499 -0.379333 1441741224 0.389709 -0.532715 -0.648499 -0.379333 1441741224 0.340698 -0.570190 -0.637390 -0.390747 1441741224 0.340698 -0.570190 -0.637390 -0.390747 1441741224 0.340698 -0.570190 -0.637390 -0.390747 1441741224 0.340698 -0.570190 -0.637390 -0.390747 1441741224 0.340698 -0.570190 -0.637390 -0.390747 1441741224 0.340698 -0.570190 -0.637390 -0.390747 1441741224 0.340698 -0.570190 -0.637390 -0.390747 1441741224 0.301208 -0.632202 -0.583130 -0.411865 1441741224 0.301208 -0.632202 -0.583130 -0.411865 1441741224 0.301208 -0.632202 -0.583130 -0.411865 1441741224 0.301208 -0.632202 -0.583130 -0.411865 1441741224 0.301208 -0.632202 -0.583130 -0.411865 1441741224 0.301208 -0.632202 -0.583130 -0.411865 1441741224 0.318115 -0.629517 -0.572510 -0.418152 1441741224 0.318115 -0.629517 -0.572510 -0.418152 1441741224 0.318115 -0.629517 -0.572510 -0.418152 1441741224 0.318115 -0.629517 -0.572510 -0.418152 1441741224 0.339172 -0.604492 -0.590271 -0.413757 1441741224 0.339172 -0.604492 -0.590271 -0.413757 1441741224 0.339172 -0.604492 -0.590271 -0.413757 1441741224 0.339172 -0.604492 -0.590271 -0.413757 1441741224 0.339172 -0.604492 -0.590271 -0.413757 1441741224 0.339172 -0.604492 -0.590271 -0.413757 1441741224 0.359924 -0.594116 -0.588867 -0.413269 1441741224 0.359924 -0.594116 -0.588867 -0.413269 1441741224 0.359924 -0.594116 -0.588867 -0.413269 1441741224 0.359924 -0.594116 -0.588867 -0.413269 1441741224 0.359924 -0.594116 -0.588867 -0.413269 1441741224 0.359924 -0.594116 -0.588867 -0.413269 1441741224 0.387146 -0.574402 -0.592346 -0.411560 1441741224 0.387146 -0.574402 -0.592346 -0.411560 1441741224 0.387146 -0.574402 -0.592346 -0.411560 1441741224 0.387146 -0.574402 -0.592346 -0.411560 1441741224 0.387146 -0.574402 -0.592346 -0.411560 1441741224 0.387146 -0.574402 -0.592346 -0.411560 1441741224 0.419434 -0.540161 -0.605713 -0.406738 1441741224 0.419434 -0.540161 -0.605713 -0.406738 1441741224 0.419434 -0.540161 -0.605713 -0.406738 1441741224 0.419434 -0.540161 -0.605713 -0.406738 1441741224 0.419434 -0.540161 -0.605713 -0.406738 1441741224 0.419434 -0.540161 -0.605713 -0.406738 1441741224 0.459229 -0.490601 -0.628357 -0.392029 1441741224 0.459229 -0.490601 -0.628357 -0.392029 1441741224 0.459229 -0.490601 -0.628357 -0.392029 1441741224 0.477356 -0.463257 -0.640381 -0.384094 1441741224 0.477356 -0.463257 -0.640381 -0.384094 1441741224 0.477356 -0.463257 -0.640381 -0.384094 1441741224 0.477356 -0.463257 -0.640381 -0.384094 1441741224 0.485535 -0.468750 -0.634888 -0.376160 1441741224 0.485535 -0.468750 -0.634888 -0.376160 1441741224 0.485535 -0.468750 -0.634888 -0.376160 1441741224 0.485535 -0.468750 -0.634888 -0.376160 1441741224 0.485535 -0.468750 -0.634888 -0.376160 1441741224 0.485535 -0.468750 -0.634888 -0.376160 1441741224 0.523621 -0.432678 -0.649170 -0.342346 1441741224 0.523621 -0.432678 -0.649170 -0.342346 1441741224 0.523621 -0.432678 -0.649170 -0.342346 1441741224 0.523621 -0.432678 -0.649170 -0.342346 1441741224 0.523621 -0.432678 -0.649170 -0.342346 1441741224 0.523621 -0.432678 -0.649170 -0.342346 1441741224 0.559448 -0.385925 -0.663696 -0.312439 1441741224 0.559448 -0.385925 -0.663696 -0.312439 1441741224 0.559448 -0.385925 -0.663696 -0.312439 1441741224 0.559448 -0.385925 -0.663696 -0.312439 1441741224 0.559448 -0.385925 -0.663696 -0.312439 1441741224 0.559448 -0.385925 -0.663696 -0.312439 1441741224 0.559448 -0.385925 -0.663696 -0.312439 1441741224 0.574219 -0.359924 -0.668274 -0.306885 1441741224 0.574219 -0.359924 -0.668274 -0.306885 1441741224 0.574219 -0.359924 -0.668274 -0.306885 1441741224 0.574219 -0.359924 -0.668274 -0.306885 1441741225 0.574219 -0.359924 -0.668274 -0.306885 1441741225 0.574219 -0.359924 -0.668274 -0.306885 1441741225 0.581360 -0.358948 -0.662048 -0.308044 1441741225 0.581360 -0.358948 -0.662048 -0.308044 1441741225 0.581360 -0.358948 -0.662048 -0.308044 1441741225 0.581360 -0.358948 -0.662048 -0.308044 1441741225 0.581360 -0.358948 -0.662048 -0.308044 1441741225 0.581360 -0.358948 -0.662048 -0.308044 1441741225 0.576782 -0.362549 -0.657104 -0.322693 1441741225 0.576782 -0.362549 -0.657104 -0.322693 1441741225 0.576782 -0.362549 -0.657104 -0.322693 1441741225 0.576782 -0.362549 -0.657104 -0.322693 1441741225 0.576782 -0.362549 -0.657104 -0.322693 1441741225 0.576782 -0.362549 -0.657104 -0.322693 1441741225 0.560364 -0.378113 -0.652344 -0.342773 1441741225 0.560364 -0.378113 -0.652344 -0.342773 1441741225 0.560364 -0.378113 -0.652344 -0.342773 1441741225 0.560364 -0.378113 -0.652344 -0.342773 1441741225 0.560364 -0.378113 -0.652344 -0.342773 1441741225 0.527588 -0.409546 -0.640015 -0.379944 1441741225 0.527588 -0.409546 -0.640015 -0.379944 1441741225 0.527588 -0.409546 -0.640015 -0.379944 1441741225 0.527588 -0.409546 -0.640015 -0.379944 1441741225 0.527588 -0.409546 -0.640015 -0.379944 1441741225 0.527588 -0.409546 -0.640015 -0.379944 1441741225 0.527588 -0.409546 -0.640015 -0.379944 1441741225 0.477966 -0.458374 -0.627441 -0.409668 1441741225 0.477966 -0.458374 -0.627441 -0.409668 1441741225 0.477966 -0.458374 -0.627441 -0.409668 1441741225 0.477966 -0.458374 -0.627441 -0.409668 1441741225 0.477966 -0.458374 -0.627441 -0.409668 1441741225 0.477966 -0.458374 -0.627441 -0.409668 1441741225 0.424744 -0.512390 -0.599915 -0.444092 1441741225 0.424744 -0.512390 -0.599915 -0.444092 1441741225 0.424744 -0.512390 -0.599915 -0.444092 1441741225 0.424744 -0.512390 -0.599915 -0.444092 1441741225 0.424744 -0.512390 -0.599915 -0.444092 1441741225 0.424744 -0.512390 -0.599915 -0.444092 1441741225 0.371460 -0.571350 -0.551514 -0.481201 1441741225 0.371460 -0.571350 -0.551514 -0.481201 1441741225 0.371460 -0.571350 -0.551514 -0.481201 1441741225 0.371460 -0.571350 -0.551514 -0.481201 1441741225 0.371460 -0.571350 -0.551514 -0.481201 1441741225 0.371460 -0.571350 -0.551514 -0.481201 1441741225 0.336914 -0.607361 -0.511414 -0.506104 1441741225 0.336914 -0.607361 -0.511414 -0.506104 1441741225 0.336914 -0.607361 -0.511414 -0.506104 1441741225 0.336914 -0.607361 -0.511414 -0.506104 1441741225 0.336914 -0.607361 -0.511414 -0.506104 1441741225 0.336914 -0.607361 -0.511414 -0.506104 1441741225 0.316711 -0.629395 -0.482483 -0.520447 1441741225 0.316711 -0.629395 -0.482483 -0.520447 1441741225 0.316711 -0.629395 -0.482483 -0.520447 1441741225 0.316711 -0.629395 -0.482483 -0.520447 1441741225 0.316711 -0.629395 -0.482483 -0.520447 1441741225 0.316711 -0.629395 -0.482483 -0.520447 1441741225 0.325073 -0.636597 -0.474548 -0.513733 1441741225 0.325073 -0.636597 -0.474548 -0.513733 1441741225 0.325073 -0.636597 -0.474548 -0.513733 1441741225 0.325073 -0.636597 -0.474548 -0.513733 1441741225 0.325073 -0.636597 -0.474548 -0.513733 1441741225 0.325073 -0.636597 -0.474548 -0.513733 1441741225 0.325073 -0.636597 -0.474548 -0.513733 1441741225 0.356628 -0.621155 -0.493591 -0.493347 1441741225 0.356628 -0.621155 -0.493591 -0.493347 1441741225 0.356628 -0.621155 -0.493591 -0.493347 1441741225 0.356628 -0.621155 -0.493591 -0.493347 1441741225 0.356628 -0.621155 -0.493591 -0.493347 1441741225 0.356628 -0.621155 -0.493591 -0.493347 1441741225 0.390930 -0.595886 -0.523132 -0.467468 1441741225 0.390930 -0.595886 -0.523132 -0.467468 1441741225 0.390930 -0.595886 -0.523132 -0.467468 1441741225 0.390930 -0.595886 -0.523132 -0.467468 1441741225 0.390930 -0.595886 -0.523132 -0.467468 1441741225 0.390930 -0.595886 -0.523132 -0.467468 1441741225 0.428528 -0.562988 -0.553772 -0.439209 1441741225 0.428528 -0.562988 -0.553772 -0.439209 1441741225 0.428528 -0.562988 -0.553772 -0.439209 1441741225 0.428528 -0.562988 -0.553772 -0.439209 1441741225 0.428528 -0.562988 -0.553772 -0.439209 1441741225 0.428528 -0.562988 -0.553772 -0.439209 1441741225 0.465027 -0.528015 -0.582703 -0.406860 1441741225 0.465027 -0.528015 -0.582703 -0.406860 1441741225 0.465027 -0.528015 -0.582703 -0.406860 1441741225 0.465027 -0.528015 -0.582703 -0.406860 1441741225 0.465027 -0.528015 -0.582703 -0.406860 1441741225 0.465027 -0.528015 -0.582703 -0.406860 1441741225 0.499512 -0.488770 -0.611389 -0.371216 1441741225 0.499512 -0.488770 -0.611389 -0.371216 1441741225 0.499512 -0.488770 -0.611389 -0.371216 1441741225 0.499512 -0.488770 -0.611389 -0.371216 1441741225 0.499512 -0.488770 -0.611389 -0.371216 1441741225 0.499512 -0.488770 -0.611389 -0.371216 1441741225 0.526184 -0.452576 -0.636292 -0.336853 1441741225 0.526184 -0.452576 -0.636292 -0.336853 1441741225 0.526184 -0.452576 -0.636292 -0.336853 1441741225 0.526184 -0.452576 -0.636292 -0.336853 1441741225 0.526184 -0.452576 -0.636292 -0.336853 1441741225 0.526184 -0.452576 -0.636292 -0.336853 1441741225 0.546204 -0.419861 -0.656860 -0.306519 1441741225 0.546204 -0.419861 -0.656860 -0.306519 1441741225 0.546204 -0.419861 -0.656860 -0.306519 1441741225 0.546204 -0.419861 -0.656860 -0.306519 1441741225 0.546204 -0.419861 -0.656860 -0.306519 1441741225 0.546204 -0.419861 -0.656860 -0.306519 1441741225 0.546204 -0.419861 -0.656860 -0.306519 1441741225 0.561584 -0.392944 -0.672852 -0.278564 1441741225 0.561584 -0.392944 -0.672852 -0.278564 1441741225 0.561584 -0.392944 -0.672852 -0.278564 1441741225 0.561584 -0.392944 -0.672852 -0.278564 1441741226 0.561584 -0.392944 -0.672852 -0.278564 1441741226 0.574768 -0.367554 -0.686340 -0.252075 1441741226 0.574768 -0.367554 -0.686340 -0.252075 1441741226 0.581665 -0.351013 -0.694214 -0.237915 1441741226 0.581665 -0.351013 -0.694214 -0.237915 1441741226 0.578857 -0.351501 -0.693604 -0.245483 1441741226 0.578857 -0.351501 -0.693604 -0.245483 1441741226 0.578857 -0.351501 -0.693604 -0.245483 1441741226 0.578857 -0.351501 -0.693604 -0.245483 1441741226 0.559387 -0.374146 -0.690674 -0.264771 1441741226 0.559387 -0.374146 -0.690674 -0.264771 1441741226 0.559387 -0.374146 -0.690674 -0.264771 1441741226 0.559387 -0.374146 -0.690674 -0.264771 1441741226 0.559387 -0.374146 -0.690674 -0.264771 1441741226 0.529236 -0.403137 -0.690857 -0.283081 1441741226 0.529236 -0.403137 -0.690857 -0.283081 1441741226 0.529236 -0.403137 -0.690857 -0.283081 1441741226 0.529236 -0.403137 -0.690857 -0.283081 1441741226 0.529236 -0.403137 -0.690857 -0.283081 1441741226 0.529236 -0.403137 -0.690857 -0.283081 1441741226 0.529236 -0.403137 -0.690857 -0.283081 1441741226 0.489868 -0.438171 -0.686768 -0.310486 1441741226 0.489868 -0.438171 -0.686768 -0.310486 1441741226 0.489868 -0.438171 -0.686768 -0.310486 1441741226 0.489868 -0.438171 -0.686768 -0.310486 1441741226 0.489868 -0.438171 -0.686768 -0.310486 1441741226 0.489868 -0.438171 -0.686768 -0.310486 1441741226 0.445984 -0.480042 -0.673645 -0.341980 1441741226 0.445984 -0.480042 -0.673645 -0.341980 1441741226 0.445984 -0.480042 -0.673645 -0.341980 1441741226 0.445984 -0.480042 -0.673645 -0.341980 1441741226 0.445984 -0.480042 -0.673645 -0.341980 1441741226 0.445984 -0.480042 -0.673645 -0.341980 1441741226 0.401672 -0.535095 -0.642395 -0.373840 1441741226 0.401672 -0.535095 -0.642395 -0.373840 1441741226 0.401672 -0.535095 -0.642395 -0.373840 1441741226 0.401672 -0.535095 -0.642395 -0.373840 1441741226 0.401672 -0.535095 -0.642395 -0.373840 1441741226 0.401672 -0.535095 -0.642395 -0.373840 1441741226 0.362122 -0.585632 -0.600403 -0.406799 1441741226 0.362122 -0.585632 -0.600403 -0.406799 1441741226 0.362122 -0.585632 -0.600403 -0.406799 1441741226 0.362122 -0.585632 -0.600403 -0.406799 1441741226 0.362122 -0.585632 -0.600403 -0.406799 1441741226 0.362122 -0.585632 -0.600403 -0.406799 1441741226 0.337463 -0.623108 -0.557495 -0.432617 1441741226 
0.386108 -0.691589 -0.495300 -0.356750 1441741231 0.317322 -0.747070 -0.504639 -0.294312 1441741231 0.317322 -0.747070 -0.504639 -0.294312 1441741231 0.317322 -0.747070 -0.504639 -0.294312 1441741231 0.317322 -0.747070 -0.504639 -0.294312 1441741231 0.317322 -0.747070 -0.504639 -0.294312 1441741231 0.317322 -0.747070 -0.504639 -0.294312 1441741231 0.237732 -0.790161 -0.515259 -0.231628 1441741231 0.237732 -0.790161 -0.515259 -0.231628 1441741231 0.237732 -0.790161 -0.515259 -0.231628 1441741231 0.237732 -0.790161 -0.515259 -0.231628 1441741231 0.237732 -0.790161 -0.515259 -0.231628 1441741231 0.237732 -0.790161 -0.515259 -0.231628 1441741231 0.156250 -0.820496 -0.525879 -0.160767 1441741231 0.156250 -0.820496 -0.525879 -0.160767 1441741231 0.156250 -0.820496 -0.525879 -0.160767 1441741231 0.156250 -0.820496 -0.525879 -0.160767 1441741231 0.156250 -0.820496 -0.525879 -0.160767 1441741232 0.156250 -0.820496 -0.525879 -0.160767 1441741232 0.087708 -0.839844 -0.528809 -0.085815 1441741232 0.087708 -0.839844 -0.528809 -0.085815 1441741232 0.087708 -0.839844 -0.528809 -0.085815 1441741232 0.087708 -0.839844 -0.528809 -0.085815 1441741232 0.087708 -0.839844 -0.528809 -0.085815 1441741232 0.087708 -0.839844 -0.528809 -0.085815 1441741232 0.039551 -0.849670 -0.525818 -0.007141 1441741232 0.039551 -0.849670 -0.525818 -0.007141 1441741232 0.039551 -0.849670 -0.525818 -0.007141 1441741232 0.039551 -0.849670 -0.525818 -0.007141 1441741232 0.039551 -0.849670 -0.525818 -0.007141 1441741232 0.039551 -0.849670 -0.525818 -0.007141 1441741232 -0.008362 -0.856323 -0.512634 0.063110 1441741232 -0.008362 -0.856323 -0.512634 0.063110 1441741232 -0.008362 -0.856323 -0.512634 0.063110 1441741232 -0.008362 -0.856323 -0.512634 0.063110 1441741232 -0.008362 -0.856323 -0.512634 0.063110 1441741232 -0.008362 -0.856323 -0.512634 0.063110 1441741232 -0.008362 -0.856323 -0.512634 0.063110 1441741232 -0.060486 -0.863525 -0.488281 0.110779 1441741232 -0.060486 -0.863525 -0.488281 0.110779 1441741232 -0.060486 -0.863525 -0.488281 0.110779 1441741232 -0.060486 -0.863525 -0.488281 0.110779 1441741232 -0.060486 -0.863525 -0.488281 0.110779 1441741232 -0.060486 -0.863525 -0.488281 0.110779 1441741232 -0.112000 -0.865234 -0.466675 0.145081 1441741232 -0.112000 -0.865234 -0.466675 0.145081 1441741232 -0.112000 -0.865234 -0.466675 0.145081 1441741232 -0.112000 -0.865234 -0.466675 0.145081 1441741232 -0.112000 -0.865234 -0.466675 0.145081 1441741232 -0.112000 -0.865234 -0.466675 0.145081 1441741232 -0.152710 -0.864563 -0.450928 0.161011 1441741232 -0.152710 -0.864563 -0.450928 0.161011 1441741232 -0.152710 -0.864563 -0.450928 0.161011 1441741232 -0.152710 -0.864563 -0.450928 0.161011 1441741232 -0.152710 -0.864563 -0.450928 0.161011 1441741232 -0.152710 -0.864563 -0.450928 0.161011 1441741232 -0.196655 -0.871399 -0.424011 0.149353 1441741232 -0.196655 -0.871399 -0.424011 0.149353 1441741232 -0.196655 -0.871399 -0.424011 0.149353 1441741232 -0.196655 -0.871399 -0.424011 0.149353 1441741232 -0.196655 -0.871399 -0.424011 0.149353 1441741232 -0.247864 -0.868652 -0.408203 0.132263 1441741232 -0.247864 -0.868652 -0.408203 0.132263 1441741232 -0.247864 -0.868652 -0.408203 0.132263 1441741232 -0.247864 -0.868652 -0.408203 0.132263 1441741232 -0.247864 -0.868652 -0.408203 0.132263 1441741232 -0.247864 -0.868652 -0.408203 0.132263 1441741232 -0.247864 -0.868652 -0.408203 0.132263 1441741232 -0.301331 -0.844299 -0.429138 0.110779 1441741232 -0.301331 -0.844299 -0.429138 0.110779 1441741232 -0.301331 -0.844299 -0.429138 0.110779 1441741232 -0.301331 -0.844299 -0.429138 0.110779 1441741232 -0.301331 -0.844299 -0.429138 0.110779 1441741232 -0.301331 -0.844299 -0.429138 0.110779 1441741232 -0.336060 -0.789917 -0.504456 0.093567 1441741232 -0.336060 -0.789917 -0.504456 0.093567 1441741232 -0.336060 -0.789917 -0.504456 0.093567 1441741232 -0.336060 -0.789917 -0.504456 0.093567 1441741232 -0.336060 -0.789917 -0.504456 0.093567 1441741232 -0.336060 -0.789917 -0.504456 0.093567 1441741232 -0.342102 -0.714233 -0.606201 0.073608 1441741232 -0.342102 -0.714233 -0.606201 0.073608 1441741232 -0.342102 -0.714233 -0.606201 0.073608 1441741232 -0.342102 -0.714233 -0.606201 0.073608 1441741232 -0.342102 -0.714233 -0.606201 0.073608 1441741232 -0.237793 -0.664429 -0.704712 0.073975 1441741232 -0.237793 -0.664429 -0.704712 0.073975 1441741232 -0.237793 -0.664429 -0.704712 0.073975 1441741232 -0.237793 -0.664429 -0.704712 0.073975 1441741232 -0.237793 -0.664429 -0.704712 0.073975 1441741232 -0.237793 -0.664429 -0.704712 0.073975 1441741232 -0.211121 -0.623596 -0.733765 0.167908 1441741232 -0.211121 -0.623596 -0.733765 0.167908 1441741232 -0.211121 -0.623596 -0.733765 0.167908 1441741232 -0.211121 -0.623596 -0.733765 0.167908 1441741232 -0.211121 -0.623596 -0.733765 0.167908 1441741232 -0.211121 -0.623596 -0.733765 0.167908 1441741232 -0.102417 -0.579712 -0.756531 0.284851 1441741232 -0.102417 -0.579712 -0.756531 0.284851 1441741232 -0.102417 -0.579712 -0.756531 0.284851 1441741232 -0.102417 -0.579712 -0.756531 0.284851 1441741232 -0.164246 -0.581238 -0.779297 0.167236 1441741232 -0.164246 -0.581238 -0.779297 0.167236 1441741232 -0.164246 -0.581238 -0.779297 0.167236 1441741232 -0.164246 -0.581238 -0.779297 0.167236 1441741232 -0.164246 -0.581238 -0.779297 0.167236 1441741232 -0.164246 -0.581238 -0.779297 0.167236 1441741232 -0.065308 -0.574402 -0.793152 0.191772 1441741232 -0.065308 -0.574402 -0.793152 0.191772 1441741232 -0.065308 -0.574402 -0.793152 0.191772 1441741232 -0.065308 -0.574402 -0.793152 0.191772 1441741232 -0.065308 -0.574402 -0.793152 0.191772 1441741232 -0.065308 -0.574402 -0.793152 0.191772 1441741232 -0.044373 -0.604187 -0.766052 0.214966 1441741232 -0.044373 -0.604187 -0.766052 0.214966 1441741232 -0.044373 -0.604187 -0.766052 0.214966 1441741232 -0.044373 -0.604187 -0.766052 0.214966 1441741232 -0.044373 -0.604187 -0.766052 0.214966 1441741232 -0.044373 -0.604187 -0.766052 0.214966 1441741232 -0.094604 -0.599854 -0.769714 0.197083 1441741232 -0.094604 -0.599854 -0.769714 0.197083 1441741232 -0.094604 -0.599854 -0.769714 0.197083 1441741232 -0.094604 -0.599854 -0.769714 0.197083 1441741232 -0.094604 -0.599854 -0.769714 0.197083 1441741232 -0.094604 -0.599854 -0.769714 0.197083 1441741233 -0.115662 -0.629700 -0.746460 0.181580 1441741233 -0.115662 -0.629700 -0.746460 0.181580 1441741233 -0.115662 -0.629700 -0.746460 0.181580 1441741233 -0.115662 -0.629700 -0.746460 0.181580 1441741233 -0.110718 -0.647217 -0.727844 0.197815 1441741233 -0.110718 -0.647217 -0.727844 0.197815 1441741233 -0.110718 -0.647217 -0.727844 0.197815 1441741233 -0.110718 -0.647217 -0.727844 0.197815 1441741233 -0.110718 -0.647217 -0.727844 0.197815 1441741233 -0.110718 -0.647217 -0.727844 0.197815 1441741233 -0.102783 -0.691040 -0.682495 0.214966 1441741233 -0.102783 -0.691040 -0.682495 0.214966 1441741233 -0.102783 -0.691040 -0.682495 0.214966 1441741233 -0.102783 -0.691040 -0.682495 0.214966 1441741233 -0.102783 -0.691040 -0.682495 0.214966 1441741233 -0.102783 -0.691040 -0.682495 0.214966 1441741233 -0.130554 -0.734253 -0.632751 0.208618 1441741233 -0.130554 -0.734253 -0.632751 0.208618 1441741233 -0.130554 -0.734253 -0.632751 0.208618 1441741233 -0.130554 -0.734253 -0.632751 0.208618 1441741233 -0.130554 -0.734253 -0.632751 0.208618 1441741233 -0.130554 -0.734253 -0.632751 0.208618 1441741233 -0.130554 -0.734253 -0.632751 0.208618 1441741233 -0.148621 -0.769531 -0.586060 0.205872 1441741233 -0.148621 -0.769531 -0.586060 0.205872 1441741233 -0.148621 -0.769531 -0.586060 0.205872 1441741233 -0.148621 -0.769531 -0.586060 0.205872 1441741233 -0.148621 -0.769531 -0.586060 0.205872 1441741233 -0.148621 -0.769531 -0.586060 0.205872 1441741233 -0.166443 -0.807129 -0.530518 0.198669 1441741233 -0.166443 -0.807129 -0.530518 0.198669 1441741233 -0.166443 -0.807129 -0.530518 0.198669 1441741233 -0.166443 -0.807129 -0.530518 0.198669 1441741233 -0.166443 -0.807129 -0.530518 0.198669 1441741233 -0.166443 -0.807129 -0.530518 0.198669 1441741233 -0.211182 -0.831421 -0.482910 0.176086 1441741233 -0.211182 -0.831421 -0.482910 0.176086 1441741233 -0.211182 -0.831421 -0.482910 0.176086 1441741233 -0.211182 -0.831421 -0.482910 0.176086 1441741233 -0.211182 -0.831421 -0.482910 0.176086 1441741233 -0.211182 -0.831421 -0.482910 0.176086 1441741233 -0.211182 -0.831421 -0.482910 0.176086 1441741233 -0.257751 -0.841125 -0.447937 0.159851 1441741233 -0.257751 -0.841125 -0.447937 0.159851 1441741233 -0.257751 -0.841125 -0.447937 0.159851 1441741233 -0.257751 -0.841125 -0.447937 0.159851 1441741233 -0.257751 -0.841125 -0.447937 0.159851 1441741233 -0.289673 -0.840149 -0.434448 0.147034 1441741233 -0.289673 -0.840149 -0.434448 0.147034 1441741233 -0.289673 -0.840149 -0.434448 0.147034 1441741233 -0.289673 -0.840149 -0.434448 0.147034 1441741233 -0.289673 -0.840149 -0.434448 0.147034 1441741233 -0.289673 -0.840149 -0.434448 0.147034 1441741233 -0.321472 -0.816528 -0.460876 0.132813 1441741233 -0.321472 -0.816528 -0.460876 0.132813 1441741233 -0.321472 -0.816528 -0.460876 0.132813 1441741233 -0.321472 -0.816528 -0.460876 0.132813 1441741233 -0.321472 -0.816528 -0.460876 0.132813 1441741233 -0.321472 -0.816528 -0.460876 0.132813 1441741233 -0.331360 -0.776489 -0.521790 0.123047 1441741233 -0.331360 -0.776489 -0.521790 0.123047 1441741233 -0.331360 -0.776489 -0.521790 0.123047 1441741233 -0.331360 -0.776489 -0.521790 0.123047 1441741233 -0.331360 -0.776489 -0.521790 0.123047 1441741233 -0.331360 -0.776489 -0.521790 0.123047 1441741233 -0.334961 -0.719055 -0.599304 0.108154 1441741233 -0.334961 -0.719055 -0.599304 0.108154 1441741233 -0.334961 -0.719055 -0.599304 0.108154 1441741233 -0.334961 -0.719055 -0.599304 0.108154 1441741233 -0.334961 -0.719055 -0.599304 0.108154 1441741233 -0.334961 -0.719055 -0.599304 0.108154 1441741233 -0.275696 -0.674805 -0.675964 0.108398 1441741233 -0.275696 -0.674805 -0.675964 0.108398 1441741233 -0.275696 -0.674805 -0.675964 0.108398 1441741233 -0.275696 -0.674805 -0.675964 0.108398 1441741233 -0.275696 -0.674805 -0.675964 0.108398 1441741233 -0.275696 -0.674805 -0.675964 0.108398 1441741233 -0.185059 -0.643005 -0.722229 0.175476 1441741233 -0.185059 -0.643005 -0.722229 0.175476 1441741233 -0.185059 -0.643005 -0.722229 0.175476 1441741233 -0.185059 -0.643005 -0.722229 0.175476 1441741233 -0.185059 -0.643005 -0.722229 0.175476 1441741233 -0.185059 -0.643005 -0.722229 0.175476 1441741233 -0.120911 -0.639221 -0.652893 0.387939 1441741233 -0.120911 -0.639221 -0.652893 0.387939 1441741233 -0.120911 -0.639221 -0.652893 0.387939 1441741233 -0.120911 -0.639221 -0.652893 0.387939 1441741233 -0.120911 -0.639221 -0.652893 0.387939 1441741233 -0.120911 -0.639221 -0.652893 0.387939 1441741233 -0.120911 -0.639221 -0.652893 0.387939 1441741233 -0.083801 -0.609253 -0.737793 0.278381 1441741233 -0.083801 -0.609253 -0.737793 0.278381 1441741233 -0.083801 -0.609253 -0.737793 0.278381 1441741233 -0.083801 -0.609253 -0.737793 0.278381 1441741233 -0.083801 -0.609253 -0.737793 0.278381 1441741233 -0.083801 -0.609253 -0.737793 0.278381 1441741233 -0.017578 -0.574646 -0.773560 0.266785 1441741233 -0.017578 -0.574646 -0.773560 0.266785 1441741233 -0.017578 -0.574646 -0.773560 0.266785 1441741233 -0.017578 -0.574646 -0.773560 0.266785 1441741233 -0.017578 -0.574646 -0.773560 0.266785 1441741233 -0.017578 -0.574646 -0.773560 0.266785 1441741233 0.043152 -0.595032 -0.736084 0.319946 1441741233 0.043152 -0.595032 -0.736084 0.319946 1441741233 0.043152 -0.595032 -0.736084 0.319946 1441741233 0.043152 -0.595032 -0.736084 0.319946 1441741233 0.043152 -0.595032 -0.736084 0.319946 1441741233 0.019714 -0.614563 -0.730225 0.297974 1441741234 0.019714 -0.614563 -0.730225 0.297974 1441741234 0.019714 -0.614563 -0.730225 0.297974 1441741234 0.019714 -0.614563 -0.730225 0.297974 1441741234 0.019714 -0.614563 -0.730225 0.297974 1441741234 0.019714 -0.614563 -0.730225 0.297974 1441741234 0.019714 -0.614563 -0.730225 0.297974 1441741234 -0.017090 -0.651123 -0.708069 0.272766 1441741234 -0.017090 -0.651123 -0.708069 0.272766 1441741234 -0.017090 -0.651123 -0.708069 0.272766 1441741234 -0.017090 -0.651123 -0.708069 0.272766 1441741234 -0.017090 -0.651123 -0.708069 0.272766 1441741234 -0.023254 -0.669983 -0.685669 0.283691 1441741234 -0.023254 -0.669983 -0.685669 0.283691 1441741234 -0.023254 -0.669983 -0.685669 0.283691 1441741234 -0.023254 -0.669983 -0.685669 0.283691 1441741234 -0.023254 -0.669983 -0.685669 0.283691 1441741234 -0.023254 -0.669983 -0.685669 0.283691 1441741234 -0.023254 -0.669983 -0.685669 0.283691 1441741234 0.006653 -0.707031 -0.638000 0.305054 1441741234 0.006653 -0.707031 -0.638000 0.305054 1441741234 0.006653 -0.707031 -0.638000 0.305054 1441741234 0.006653 -0.707031 -0.638000 0.305054 1441741234 0.006653 -0.707031 -0.638000 0.305054 1441741234 0.006653 -0.707031 -0.638000 0.305054 1441741234 -0.017639 -0.754639 -0.587646 0.291382 1441741234 -0.017639 -0.754639 -0.587646 0.291382 1441741234 -0.017639 -0.754639 -0.587646 0.291382 1441741234 -0.017639 -0.754639 -0.587646 0.291382 1441741234 -0.017639 -0.754639 -0.587646 0.291382 1441741234 -0.017639 -0.754639 -0.587646 0.291382 1441741234 -0.056458 -0.788391 -0.553345 0.263000 1441741234 -0.056458 -0.788391 -0.553345 0.263000 1441741234 -0.056458 -0.788391 -0.553345 0.263000 1441741234 -0.056458 -0.788391 -0.553345 0.263000 1441741234 -0.056458 -0.788391 -0.553345 0.263000 1441741234 -0.056458 -0.788391 -0.553345 0.263000 1441741234 -0.065613 -0.824158 -0.506775 0.244385 1441741234 -0.065613 -0.824158 -0.506775 0.244385 1441741234 -0.065613 -0.824158 -0.506775 0.244385 1441741234 -0.065613 -0.824158 -0.506775 0.244385 1441741234 -0.065613 -0.824158 -0.506775 0.244385 1441741234 -0.065613 -0.824158 -0.506775 0.244385 1441741234 -0.065613 -0.824158 -0.506775 0.244385 1441741234 -0.104492 -0.856873 -0.460327 0.207397 1441741234 -0.104492 -0.856873 -0.460327 0.207397 1441741234 -0.104492 -0.856873 -0.460327 0.207397 1441741234 -0.104492 -0.856873 -0.460327 0.207397 1441741234 -0.104492 -0.856873 -0.460327 0.207397 1441741234 -0.104492 -0.856873 -0.460327 0.207397 1441741234 -0.164307 -0.866089 -0.436523 0.179871 1441741234 -0.164307 -0.866089 -0.436523 0.179871 1441741234 -0.164307 -0.866089 -0.436523 0.179871 1441741234 -0.164307 -0.866089 -0.436523 0.179871 1441741234 -0.164307 -0.866089 -0.436523 0.179871 1441741234 -0.164307 -0.866089 -0.436523 0.179871 1441741234 -0.206116 -0.862061 -0.432434 0.165710 1441741234 -0.206116 -0.862061 -0.432434 0.165710 1441741234 -0.206116 -0.862061 -0.432434 0.165710 1441741234 -0.206116 -0.862061 -0.432434 0.165710 1441741234 -0.206116 -0.862061 -0.432434 0.165710 1441741234 -0.206116 -0.862061 -0.432434 0.165710 1441741234 -0.206116 -0.862061 -0.432434 0.165710 1441741234 -0.222656 -0.850769 -0.447327 0.163208 1441741234 -0.222656 -0.850769 -0.447327 0.163208 1441741234 -0.222656 -0.850769 -0.447327 0.163208 1441741234 -0.222656 -0.850769 -0.447327 0.163208 1441741234 -0.222656 -0.850769 -0.447327 0.163208 1441741234 -0.222656 -0.850769 -0.447327 0.163208 1441741234 -0.234070 -0.820557 -0.495789 0.161804 1441741234 -0.234070 -0.820557 -0.495789 0.161804 1441741234 -0.234070 -0.820557 -0.495789 0.161804 1441741234 -0.234070 -0.820557 -0.495789 0.161804 1441741234 -0.234070 -0.820557 -0.495789 0.161804 1441741234 -0.234070 -0.820557 -0.495789 0.161804 1441741234 -0.247192 -0.755981 -0.592102 0.130188 1441741234 -0.247192 -0.755981 -0.592102 0.130188 1441741234 -0.247192 -0.755981 -0.592102 0.130188 1441741234 -0.247192 -0.755981 -0.592102 0.130188 1441741234 -0.247192 -0.755981 -0.592102 0.130188 1441741234 -0.247192 -0.755981 -0.592102 0.130188 1441741234 -0.247192 -0.755981 -0.592102 0.130188 1441741234 -0.196411 -0.676270 -0.697266 0.134216 1441741234 -0.196411 -0.676270 -0.697266 0.134216 1441741234 -0.196411 -0.676270 -0.697266 0.134216 1441741234 -0.196411 -0.676270 -0.697266 0.134216 1441741234 -0.196411 -0.676270 -0.697266 0.134216 1441741234 -0.196411 -0.676270 -0.697266 0.134216 1441741234 -0.155029 -0.652893 -0.699219 0.246704 1441741234 -0.155029 -0.652893 -0.699219 0.246704 1441741234 -0.155029 -0.652893 -0.699219 0.246704 1441741234 -0.155029 -0.652893 -0.699219 0.246704 1441741234 -0.155029 -0.652893 -0.699219 0.246704 1441741234 -0.155029 -0.652893 -0.699219 0.246704 1441741234 0.013977 -0.600220 -0.645386 0.472290 1441741234 0.013977 -0.600220 -0.645386 0.472290 1441741234 0.013977 -0.600220 -0.645386 0.472290 1441741234 0.013977 -0.600220 -0.645386 0.472290 1441741234 0.013977 -0.600220 -0.645386 0.472290 1441741234 0.013977 -0.600220 -0.645386 0.472290 1441741234 0.013977 -0.600220 -0.645386 0.472290 1441741234 0.048645 -0.597717 -0.716919 0.355591 1441741234 0.048645 -0.597717 -0.716919 0.355591 1441741234 0.048645 -0.597717 -0.716919 0.355591 1441741234 0.048645 -0.597717 -0.716919 0.355591 1441741234 0.048645 -0.597717 -0.716919 0.355591 1441741234 0.048645 -0.597717 -0.716919 0.355591 1441741234 0.072449 -0.567627 -0.776611 0.263611 1441741234 0.072449 -0.567627 -0.776611 0.263611 1441741234 0.072449 -0.567627 -0.776611 0.263611 1441741234 0.072449 -0.567627 -0.776611 0.263611 1441741234 0.072449 -0.567627 -0.776611 0.263611 1441741234 0.072449 -0.567627 -0.776611 0.263611 1441741234 0.072449 -0.567627 -0.776611 0.263611 1441741234 0.097778 -0.585815 -0.737549 0.321472 1441741234 0.097778 -0.585815 -0.737549 0.321472 1441741235 0.097778 -0.585815 -0.737549 0.321472 1441741235 0.097778 -0.585815 -0.737549 0.321472 1441741235 0.097778 -0.585815 -0.737549 0.321472 1441741235 0.097778 -0.585815 -0.737549 0.321472 1441741235 0.037231 -0.598816 -0.740356 0.303284 1441741235 0.037231 -0.598816 -0.740356 0.303284 1441741235 0.037231 -0.598816 -0.740356 0.303284 1441741235 0.037231 -0.598816 -0.740356 0.303284 1441741235 0.037231 -0.598816 -0.740356 0.303284 1441741235 0.037231 -0.598816 -0.740356 0.303284 1441741235 0.001282 -0.635803 -0.726501 0.260803 1441741235 0.001282 -0.635803 -0.726501 0.260803 1441741235 0.001282 -0.635803 -0.726501 0.260803 1441741235 0.001282 -0.635803 -0.726501 0.260803 1441741235 0.001282 -0.635803 -0.726501 0.260803 1441741235 0.001282 -0.635803 -0.726501 0.260803 1441741235 0.031128 -0.664612 -0.689087 0.287354 1441741235 0.031128 -0.664612 -0.689087 0.287354 1441741235 0.031128 -0.664612 -0.689087 0.287354 1441741235 0.031128 -0.664612 -0.689087 0.287354 1441741235 0.031128 -0.664612 -0.689087 0.287354 1441741235 0.031128 -0.664612 -0.689087 0.287354 1441741235 0.055176 -0.713501 -0.632019 0.297363 1441741235 0.055176 -0.713501 -0.632019 0.297363 1441741235 0.055176 -0.713501 -0.632019 0.297363 1441741235 0.055176 -0.713501 -0.632019 0.297363 1441741235 0.001587 -0.761047 -0.591370 0.266846 1441741235 0.001587 -0.761047 -0.591370 0.266846 1441741235 0.001587 -0.761047 -0.591370 0.266846 1441741235 0.001587 -0.761047 -0.591370 0.266846 1441741235 0.001587 -0.761047 -0.591370 0.266846 1441741235 0.001587 -0.761047 -0.591370 0.266846 1441741235 -0.026245 -0.798706 -0.539612 0.264954 1441741235 -0.026245 -0.798706 -0.539612 0.264954 1441741235 -0.026245 -0.798706 -0.539612 0.264954 1441741235 -0.026245 -0.798706 -0.539612 0.264954 1441741235 -0.026245 -0.798706 -0.539612 0.264954 1441741235 -0.026245 -0.798706 -0.539612 0.264954 1441741235 -0.026672 -0.839111 -0.473450 0.266602 1441741235 -0.026672 -0.839111 -0.473450 0.266602 1441741235 -0.026672 -0.839111 -0.473450 0.266602 1441741235 -0.026672 -0.839111 -0.473450 0.266602 1441741235 -0.026672 -0.839111 -0.473450 0.266602 1441741235 -0.026672 -0.839111 -0.473450 0.266602 1441741235 -0.063660 -0.872559 -0.418274 0.244324 1441741235 -0.063660 -0.872559 -0.418274 0.244324 1441741235 -0.063660 -0.872559 -0.418274 0.244324 1441741235 -0.063660 -0.872559 -0.418274 0.244324 1441741235 -0.063660 -0.872559 -0.418274 0.244324 1441741235 -0.063660 -0.872559 -0.418274 0.244324 1441741235 -0.140320 -0.888794 -0.381348 0.212219 1441741235 -0.140320 -0.888794 -0.381348 0.212219 1441741235 -0.140320 -0.888794 -0.381348 0.212219 1441741235 -0.140320 -0.888794 -0.381348 0.212219 1441741235 -0.140320 -0.888794 -0.381348 0.212219 1441741235 -0.140320 -0.888794 -0.381348 0.212219 1441741235 -0.214783 -0.883118 -0.370117 0.192322 1441741235 -0.214783 -0.883118 -0.370117 0.192322 1441741235 -0.214783 -0.883118 -0.370117 0.192322 1441741235 -0.214783 -0.883118 -0.370117 0.192322 1441741235 -0.214783 -0.883118 -0.370117 0.192322 1441741235 -0.214783 -0.883118 -0.370117 0.192322 1441741235 -0.272949 -0.858704 -0.392700 0.184448 1441741235 -0.272949 -0.858704 -0.392700 0.184448 1441741235 -0.272949 -0.858704 -0.392700 0.184448 1441741235 -0.272949 -0.858704 -0.392700 0.184448 1441741235 -0.272949 -0.858704 -0.392700 0.184448 1441741235 -0.272949 -0.858704 -0.392700 0.184448 1441741235 -0.302429 -0.822327 -0.451172 0.169861 1441741235 -0.302429 -0.822327 -0.451172 0.169861 1441741235 -0.302429 -0.822327 -0.451172 0.169861 1441741235 -0.302429 -0.822327 -0.451172 0.169861 1441741235 -0.302429 -0.822327 -0.451172 0.169861 1441741235 -0.302429 -0.822327 -0.451172 0.169861 1441741235 -0.302429 -0.822327 -0.451172 0.169861 1441741235 -0.306274 -0.766113 -0.546997 0.142029 1441741235 -0.306274 -0.766113 -0.546997 0.142029 1441741235 -0.306274 -0.766113 -0.546997 0.142029 1441741235 -0.306274 -0.766113 -0.546997 0.142029 1441741235 -0.306274 -0.766113 -0.546997 0.142029 1441741235 -0.306274 -0.766113 -0.546997 0.142029 1441741235 -0.255798 -0.690491 -0.664246 0.129211 1441741235 -0.255798 -0.690491 -0.664246 0.129211 1441741235 -0.255798 -0.690491 -0.664246 0.129211 1441741235 -0.255798 -0.690491 -0.664246 0.129211 1441741235 -0.255798 -0.690491 -0.664246 0.129211 1441741235 -0.255798 -0.690491 -0.664246 0.129211 1441741235 -0.133301 -0.656616 -0.718933 0.185120 1441741235 -0.133301 -0.656616 -0.718933 0.185120 1441741235 -0.133301 -0.656616 -0.718933 0.185120 1441741235 -0.133301 -0.656616 -0.718933 0.185120 1441741235 -0.133301 -0.656616 -0.718933 0.185120 1441741235 -0.133301 -0.656616 -0.718933 0.185120 1441741235 -0.133301 -0.656616 -0.718933 0.185120 1441741235 -0.094543 -0.656799 -0.662476 0.347595 1441741235 -0.094543 -0.656799 -0.662476 0.347595 1441741235 -0.094543 -0.656799 -0.662476 0.347595 1441741235 -0.094543 -0.656799 -0.662476 0.347595 1441741235 -0.094543 -0.656799 -0.662476 0.347595 1441741235 0.004883 -0.611084 -0.640625 0.464966 1441741235 0.004883 -0.611084 -0.640625 0.464966 1441741235 0.004883 -0.611084 -0.640625 0.464966 1441741235 0.004883 -0.611084 -0.640625 0.464966 1441741235 0.004883 -0.611084 -0.640625 0.464966 1441741235 0.004883 -0.611084 -0.640625 0.464966 1441741235 -0.004211 -0.600586 -0.754822 0.263794 1441741235 -0.004211 -0.600586 -0.754822 0.263794 1441741235 -0.004211 -0.600586 -0.754822 0.263794 1441741235 -0.004211 -0.600586 -0.754822 0.263794 1441741236 -0.004211 -0.600586 -0.754822 0.263794 1441741236 -0.004211 -0.600586 -0.754822 0.263794 1441741236 -0.004211 -0.600586 -0.754822 0.263794 1441741236 0.026489 -0.574219 -0.760254 0.302734 1441741236 0.026489 -0.574219 -0.760254 0.302734 1441741236 0.026489 -0.574219 -0.760254 0.302734 1441741236 0.026489 -0.574219 -0.760254 0.302734 1441741236 0.026489 -0.574219 -0.760254 0.302734 1441741236 0.026489 -0.574219 -0.760254 0.302734 1441741236 -0.004089 -0.597107 -0.722046 0.349487 1441741236 -0.004089 -0.597107 -0.722046 0.349487 1441741236 -0.004089 -0.597107 -0.722046 0.349487 1441741236 -0.004089 -0.597107 -0.722046 0.349487 1441741236 -0.004089 -0.597107 -0.722046 0.349487 1441741236 -0.004089 -0.597107 -0.722046 0.349487 1441741236 -0.004089 -0.597107 -0.722046 0.349487 1441741236 -0.052551 -0.622803 -0.712402 0.319275 1441741236 -0.052551 -0.622803 -0.712402 0.319275 1441741236 -0.052551 -0.622803 -0.712402 0.319275 1441741236 -0.052551 -0.622803 -0.712402 0.319275 1441741236 -0.052551 -0.622803 -0.712402 0.319275 1441741236 -0.052551 -0.622803 -0.712402 0.319275 1441741236 -0.042297 -0.650940 -0.694702 0.303162 1441741236 -0.042297 -0.650940 -0.694702 0.303162 1441741236 -0.042297 -0.650940 -0.694702 0.303162 1441741236 -0.042297 -0.650940 -0.694702 0.303162 1441741236 -0.028259 -0.690369 -0.643311 0.329834 1441741236 -0.028259 -0.690369 -0.643311 0.329834 1441741236 -0.028259 -0.690369 -0.643311 0.329834 1441741236 -0.028259 -0.690369 -0.643311 0.329834 1441741236 -0.028259 -0.690369 -0.643311 0.329834 1441741236 -0.028259 -0.690369 -0.643311 0.329834 1441741236 -0.048096 -0.742310 -0.588074 0.317566 1441741236 -0.048096 -0.742310 -0.588074 0.317566 1441741236 -0.048096 -0.742310 -0.588074 0.317566 1441741236 -0.048096 -0.742310 -0.588074 0.317566 1441741236 -0.048096 -0.742310 -0.588074 0.317566 1441741236 -0.048096 -0.742310 -0.588074 0.317566 1441741236 -0.072449 -0.786682 -0.546021 0.279114 1441741236 -0.072449 -0.786682 -0.546021 0.279114 1441741236 -0.072449 -0.786682 -0.546021 0.279114 1441741236 -0.072449 -0.786682 -0.546021 0.279114 1441741236 -0.072449 -0.786682 -0.546021 0.279114 1441741236 -0.072449 -0.786682 -0.546021 0.279114 1441741236 -0.079834 -0.832520 -0.490784 0.244507 1441741236 -0.079834 -0.832520 -0.490784 0.244507 1441741236 -0.079834 -0.832520 -0.490784 0.244507 1441741236 -0.079834 -0.832520 -0.490784 0.244507 1441741236 -0.079834 -0.832520 -0.490784 0.244507 1441741236 -0.079834 -0.832520 -0.490784 0.244507 1441741236 -0.079834 -0.832520 -0.490784 0.244507 1441741236 -0.110840 -0.872437 -0.421448 0.221313 1441741236 -0.110840 -0.872437 -0.421448 0.221313 1441741236 -0.110840 -0.872437 -0.421448 0.221313 1441741236 -0.110840 -0.872437 -0.421448 0.221313 1441741236 -0.110840 -0.872437 -0.421448 0.221313 1441741236 -0.154053 -0.887817 -0.377075 0.214294 1441741236 -0.154053 -0.887817 -0.377075 0.214294 1441741236 -0.154053 -0.887817 -0.377075 0.214294 1441741236 -0.154053 -0.887817 -0.377075 0.214294 1441741236 -0.154053 -0.887817 -0.377075 0.214294 1441741236 -0.154053 -0.887817 -0.377075 0.214294 1441741236 -0.198303 -0.889709 -0.354431 0.208557 1441741236 -0.198303 -0.889709 -0.354431 0.208557 1441741236 -0.198303 -0.889709 -0.354431 0.208557 1441741236 -0.198303 -0.889709 -0.354431 0.208557 1441741236 -0.198303 -0.889709 -0.354431 0.208557 1441741236 -0.198303 -0.889709 -0.354431 0.208557 1441741236 -0.198303 -0.889709 -0.354431 0.208557 1441741236 -0.240051 -0.874146 -0.373535 0.196899 1441741236 -0.240051 -0.874146 -0.373535 0.196899 1441741236 -0.240051 -0.874146 -0.373535 0.196899 1441741236 -0.240051 -0.874146 -0.373535 0.196899 1441741236 -0.240051 -0.874146 -0.373535 0.196899 1441741236 -0.240051 -0.874146 -0.373535 0.196899 1441741236 -0.272827 -0.838928 -0.434082 0.182861 1441741236 -0.272827 -0.838928 -0.434082 0.182861 1441741236 -0.272827 -0.838928 -0.434082 0.182861 1441741236 -0.272827 -0.838928 -0.434082 0.182861 1441741236 -0.272827 -0.838928 -0.434082 0.182861 1441741236 -0.292480 -0.775940 -0.539307 0.146851 1441741236 -0.292480 -0.775940 -0.539307 0.146851 1441741236 -0.292480 -0.775940 -0.539307 0.146851 1441741236 -0.292480 -0.775940 -0.539307 0.146851 1441741236 -0.292480 -0.775940 -0.539307 0.146851 1441741236 -0.292480 -0.775940 -0.539307 0.146851 1441741236 -0.245483 -0.686401 -0.669495 0.143005 1441741236 -0.245483 -0.686401 -0.669495 0.143005 1441741236 -0.245483 -0.686401 -0.669495 0.143005 1441741236 -0.245483 -0.686401 -0.669495 0.143005 1441741236 -0.245483 -0.686401 -0.669495 0.143005 1441741236 -0.245483 -0.686401 -0.669495 0.143005 1441741236 -0.245483 -0.686401 -0.669495 0.143005 1441741236 -0.151001 -0.632385 -0.736633 0.186462 1441741236 -0.151001 -0.632385 -0.736633 0.186462 1441741236 -0.151001 -0.632385 -0.736633 0.186462 1441741236 -0.151001 -0.632385 -0.736633 0.186462 1441741236 -0.151001 -0.632385 -0.736633 0.186462 1441741236 -0.151001 -0.632385 -0.736633 0.186462 1441741236 -0.084412 -0.629883 -0.649963 0.416870 1441741236 -0.084412 -0.629883 -0.649963 0.416870 1441741236 -0.084412 -0.629883 -0.649963 0.416870 1441741236 -0.084412 -0.629883 -0.649963 0.416870 1441741236 -0.084412 -0.629883 -0.649963 0.416870 1441741236 -0.084412 -0.629883 -0.649963 0.416870 1441741236 0.081909 -0.574768 -0.638977 0.504639 1441741236 0.081909 -0.574768 -0.638977 0.504639 1441741236 
0.575562 -0.373718 -0.656738 -0.312744 1441741239 0.575562 -0.373718 -0.656738 -0.312744 1441741239 0.584595 -0.353271 -0.669006 -0.293152 1441741239 0.584595 -0.353271 -0.669006 -0.293152 1441741239 0.584595 -0.353271 -0.669006 -0.293152 1441741239 0.584595 -0.353271 -0.669006 -0.293152 1441741239 0.584595 -0.353271 -0.669006 -0.293152 1441741239 0.584595 -0.353271 -0.669006 -0.293152 1441741239 0.584595 -0.353271 -0.669006 -0.293152 1441741239 0.590454 -0.340271 -0.678101 -0.275330 1441741239 0.590454 -0.340271 -0.678101 -0.275330 1441741239 0.590454 -0.340271 -0.678101 -0.275330 1441741239 0.590454 -0.340271 -0.678101 -0.275330 1441741239 0.590454 -0.340271 -0.678101 -0.275330 1441741239 0.590454 -0.340271 -0.678101 -0.275330 1441741239 0.596802 -0.331116 -0.684753 -0.255615 1441741239 0.596802 -0.331116 -0.684753 -0.255615 1441741239 0.596802 -0.331116 -0.684753 -0.255615 1441741239 0.596802 -0.331116 -0.684753 -0.255615 1441741239 0.596802 -0.331116 -0.684753 -0.255615 1441741239 0.596802 -0.331116 -0.684753 -0.255615 1441741239 0.596802 -0.331116 -0.684753 -0.255615 1441741239 0.603210 -0.317444 -0.693054 -0.234619 1441741239 0.603210 -0.317444 -0.693054 -0.234619 1441741239 0.603210 -0.317444 -0.693054 -0.234619 1441741239 0.603210 -0.317444 -0.693054 -0.234619 1441741239 0.603210 -0.317444 -0.693054 -0.234619 1441741239 0.603210 -0.317444 -0.693054 -0.234619 1441741239 0.604187 -0.310974 -0.699341 -0.221863 1441741239 0.604187 -0.310974 -0.699341 -0.221863 1441741239 0.604187 -0.310974 -0.699341 -0.221863 1441741239 0.604187 -0.310974 -0.699341 -0.221863 1441741239 0.604187 -0.310974 -0.699341 -0.221863 1441741239 0.604187 -0.310974 -0.699341 -0.221863 1441741239 0.603760 -0.312378 -0.701172 -0.215210 1441741239 0.603760 -0.312378 -0.701172 -0.215210 1441741239 0.603760 -0.312378 -0.701172 -0.215210 1441741239 0.603760 -0.312378 -0.701172 -0.215210 1441741239 0.603760 -0.312378 -0.701172 -0.215210 1441741239 0.603760 -0.312378 -0.701172 -0.215210 1441741239 0.604675 -0.317566 -0.698853 -0.212524 1441741239 0.604675 -0.317566 -0.698853 -0.212524 1441741239 0.604675 -0.317566 -0.698853 -0.212524 1441741239 0.606506 -0.337769 -0.685730 -0.218994 1441741239 0.606506 -0.337769 -0.685730 -0.218994 1441741239 0.606506 -0.337769 -0.685730 -0.218994 1441741239 0.606506 -0.337769 -0.685730 -0.218994 1441741239 0.606506 -0.337769 -0.685730 -0.218994 1441741239 0.591309 -0.356628 -0.686157 -0.228882 1441741240 0.591309 -0.356628 -0.686157 -0.228882 1441741240 0.591309 -0.356628 -0.686157 -0.228882 1441741240 0.591309 -0.356628 -0.686157 -0.228882 1441741240 0.591309 -0.356628 -0.686157 -0.228882 1441741240 0.577332 -0.369263 -0.685669 -0.245544 1441741240 0.577332 -0.369263 -0.685669 -0.245544 1441741240 0.577332 -0.369263 -0.685669 -0.245544 1441741240 0.577332 -0.369263 -0.685669 -0.245544 1441741240 0.577332 -0.369263 -0.685669 -0.245544 1441741240 0.577332 -0.369263 -0.685669 -0.245544 1441741240 0.561890 -0.381714 -0.683838 -0.266418 1441741240 0.561890 -0.381714 -0.683838 -0.266418 1441741240 0.561890 -0.381714 -0.683838 -0.266418 1441741240 0.561890 -0.381714 -0.683838 -0.266418 1441741240 0.543396 -0.394653 -0.680786 -0.292542 1441741240 0.543396 -0.394653 -0.680786 -0.292542 1441741240 0.543396 -0.394653 -0.680786 -0.292542 1441741240 0.543396 -0.394653 -0.680786 -0.292542 1441741240 0.543396 -0.394653 -0.680786 -0.292542 1441741240 0.543396 -0.394653 -0.680786 -0.292542 1441741240 0.518066 -0.412292 -0.675293 -0.324951 1441741240 0.518066 -0.412292 -0.675293 -0.324951 1441741240 0.518066 -0.412292 -0.675293 -0.324951 1441741240 0.518066 -0.412292 -0.675293 -0.324951 1441741240 0.518066 -0.412292 -0.675293 -0.324951 1441741240 0.480225 -0.438782 -0.667053 -0.363220 1441741240 0.480225 -0.438782 -0.667053 -0.363220 1441741240 0.480225 -0.438782 -0.667053 -0.363220 1441741240 0.480225 -0.438782 -0.667053 -0.363220 1441741240 0.480225 -0.438782 -0.667053 -0.363220 1441741240 0.480225 -0.438782 -0.667053 -0.363220 1441741240 0.434326 -0.498962 -0.635864 -0.397644 1441741240 0.434326 -0.498962 -0.635864 -0.397644 1441741240 0.434326 -0.498962 -0.635864 -0.397644 1441741240 0.434326 -0.498962 -0.635864 -0.397644 1441741240 0.434326 -0.498962 -0.635864 -0.397644 1441741240 0.434326 -0.498962 -0.635864 -0.397644 1441741240 0.396545 -0.571106 -0.579346 -0.425476 1441741240 0.396545 -0.571106 -0.579346 -0.425476 1441741240 0.396545 -0.571106 -0.579346 -0.425476 1441741240 0.396545 -0.571106 -0.579346 -0.425476 1441741240 0.396545 -0.571106 -0.579346 -0.425476 1441741240 0.447449 -0.525757 -0.612183 -0.385498 1441741240 0.447449 -0.525757 -0.612183 -0.385498 1441741240 0.447449 -0.525757 -0.612183 -0.385498 1441741240 0.447449 -0.525757 -0.612183 -0.385498 1441741240 0.447449 -0.525757 -0.612183 -0.385498 1441741240 0.447449 -0.525757 -0.612183 -0.385498 1441741240 0.489685 -0.457275 -0.653992 -0.351379 1441741240 0.489685 -0.457275 -0.653992 -0.351379 1441741240 0.489685 -0.457275 -0.653992 -0.351379 1441741240 0.489685 -0.457275 -0.653992 -0.351379 1441741240 0.489685 -0.457275 -0.653992 -0.351379 1441741240 0.489685 -0.457275 -0.653992 -0.351379 1441741240 0.502991 -0.445190 -0.661133 -0.334351 1441741240 0.502991 -0.445190 -0.661133 -0.334351 1441741240 0.502991 -0.445190 -0.661133 -0.334351 1441741240 0.502991 -0.445190 -0.661133 -0.334351 1441741240 0.502991 -0.445190 -0.661133 -0.334351 1441741240 0.502991 -0.445190 -0.661133 -0.334351 1441741240 0.502991 -0.445190 -0.661133 -0.334351 1441741240 0.523254 -0.431030 -0.666870 -0.309448 1441741240 0.523254 -0.431030 -0.666870 -0.309448 1441741240 0.523254 -0.431030 -0.666870 -0.309448 1441741240 0.523254 -0.431030 -0.666870 -0.309448 1441741240 0.523254 -0.431030 -0.666870 -0.309448 1441741240 0.523254 -0.431030 -0.666870 -0.309448 1441741240 0.551086 -0.389282 -0.684692 -0.275696 1441741240 0.551086 -0.389282 -0.684692 -0.275696 1441741240 0.551086 -0.389282 -0.684692 -0.275696 1441741240 0.551086 -0.389282 -0.684692 -0.275696 1441741240 0.551086 -0.389282 -0.684692 -0.275696 1441741240 0.551086 -0.389282 -0.684692 -0.275696 1441741240 0.551086 -0.389282 -0.684692 -0.275696 1441741240 0.574646 -0.349365 -0.699097 -0.242981 1441741240 0.574646 -0.349365 -0.699097 -0.242981 1441741240 0.574646 -0.349365 -0.699097 -0.242981 1441741240 0.574646 -0.349365 -0.699097 -0.242981 1441741240 0.591064 -0.317505 -0.710083 -0.213684 1441741240 0.591064 -0.317505 -0.710083 -0.213684 1441741240 0.591064 -0.317505 -0.710083 -0.213684 1441741240 0.591064 -0.317505 -0.710083 -0.213684 1441741240 0.591064 -0.317505 -0.710083 -0.213684 1441741240 0.591064 -0.317505 -0.710083 -0.213684 1441741240 0.603821 -0.288147 -0.718567 -0.189941 1441741240 0.603821 -0.288147 -0.718567 -0.189941 1441741240 0.603821 -0.288147 -0.718567 -0.189941 1441741240 0.603821 -0.288147 -0.718567 -0.189941 1441741240 0.603821 -0.288147 -0.718567 -0.189941 1441741240 0.603821 -0.288147 -0.718567 -0.189941 1441741240 0.614563 -0.266418 -0.722412 -0.171631 1441741240 0.614563 -0.266418 -0.722412 -0.171631 1441741240 0.614563 -0.266418 -0.722412 -0.171631 1441741240 0.614563 -0.266418 -0.722412 -0.171631 1441741240 0.614563 -0.266418 -0.722412 -0.171631 1441741240 0.614563 -0.266418 -0.722412 -0.171631 1441741240 0.617798 -0.257019 -0.723145 -0.171326 1441741240 0.617798 -0.257019 -0.723145 -0.171326 1441741240 0.617798 -0.257019 -0.723145 -0.171326 1441741240 0.617798 -0.257019 -0.723145 -0.171326 1441741240 0.617798 -0.257019 -0.723145 -0.171326 1441741240 0.617798 -0.257019 -0.723145 -0.171326 1441741240 0.611267 -0.261658 -0.722961 -0.187561 1441741240 0.611267 -0.261658 -0.722961 -0.187561 1441741241 0.611267 -0.261658 -0.722961 -0.187561 1441741241 0.611267 -0.261658 -0.722961 -0.187561 1441741241 0.611267 -0.261658 -0.722961 -0.187561 1441741241 0.611267 -0.261658 -0.722961 -0.187561 1441741241 0.591370 -0.293030 -0.720642 -0.212341 1441741241 0.591370 -0.293030 -0.720642 -0.212341 1441741241 0.591370 -0.293030 -0.720642 -0.212341 1441741241 0.591370 -0.293030 -0.720642 -0.212341 1441741241 0.591370 -0.293030 -0.720642 -0.212341 1441741241 0.591370 -0.293030 -0.720642 -0.212341 1441741241 0.569641 -0.317383 -0.720459 -0.235962 1441741241 0.569641 -0.317383 -0.720459 -0.235962 1441741241 0.569641 -0.317383 -0.720459 -0.235962 1441741241 0.569641 -0.317383 -0.720459 -0.235962 1441741241 0.569641 -0.317383 -0.720459 -0.235962 1441741241 0.569641 -0.317383 -0.720459 -0.235962 1441741241 0.537781 -0.351074 -0.716248 -0.273071 1441741241 0.537781 -0.351074 -0.716248 -0.273071 1441741241 0.537781 -0.351074 -0.716248 -0.273071 1441741241 0.537781 -0.351074 -0.716248 -0.273071 1441741241 0.537781 -0.351074 -0.716248 -0.273071 1441741241 0.537781 -0.351074 -0.716248 -0.273071 1441741241 0.537781 -0.351074 -0.716248 -0.273071 1441741241 0.502441 -0.384583 -0.708740 -0.312073 1441741241 0.502441 -0.384583 -0.708740 -0.312073 1441741241 0.502441 -0.384583 -0.708740 -0.312073 1441741241 0.502441 -0.384583 -0.708740 -0.312073 1441741241 0.502441 -0.384583 -0.708740 -0.312073 1441741241 0.502441 -0.384583 -0.708740 -0.312073 1441741241 0.445251 -0.443298 -0.682495 -0.373474 1441741241 0.445251 -0.443298 -0.682495 -0.373474 1441741241 0.445251 -0.443298 -0.682495 -0.373474 1441741241 0.445251 -0.443298 -0.682495 -0.373474 1441741241 0.445251 -0.443298 -0.682495 -0.373474 1441741241 0.445251 -0.443298 -0.682495 -0.373474 1441741241 0.389282 -0.533813 -0.621216 -0.421448 1441741241 0.389282 -0.533813 -0.621216 -0.421448 1441741241 0.389282 -0.533813 -0.621216 -0.421448 1441741241 0.389282 -0.533813 -0.621216 -0.421448 1441741241 0.389282 -0.533813 -0.621216 -0.421448 1441741241 0.389282 -0.533813 -0.621216 -0.421448 1441741241 0.389282 -0.533813 -0.621216 -0.421448 1441741241 0.379089 -0.574402 -0.577576 -0.439148 1441741241 0.379089 -0.574402 -0.577576 -0.439148 1441741241 0.379089 -0.574402 -0.577576 -0.439148 1441741241 0.379089 -0.574402 -0.577576 -0.439148 1441741241 0.379089 -0.574402 -0.577576 -0.439148 1441741241 0.379089 -0.574402 -0.577576 -0.439148 1441741241 0.403870 -0.551575 -0.595459 -0.422119 1441741241 0.403870 -0.551575 -0.595459 -0.422119 1441741241 0.403870 -0.551575 -0.595459 -0.422119 1441741241 0.403870 -0.551575 -0.595459 -0.422119 1441741241 0.403870 -0.551575 -0.595459 -0.422119 1441741241 0.403870 -0.551575 -0.595459 -0.422119 1441741241 0.424377 -0.534424 -0.605042 -0.410278 1441741241 0.424377 -0.534424 -0.605042 -0.410278 1441741241 0.424377 -0.534424 -0.605042 -0.410278 1441741241 0.424377 -0.534424 -0.605042 -0.410278 1441741241 0.424377 -0.534424 -0.605042 -0.410278 1441741241 0.424377 -0.534424 -0.605042 -0.410278 1441741241 0.433289 -0.533752 -0.603210 -0.404480 1441741241 0.433289 -0.533752 -0.603210 -0.404480 1441741241 0.433289 -0.533752 -0.603210 -0.404480 1441741241 0.433289 -0.533752 -0.603210 -0.404480 1441741241 0.433289 -0.533752 -0.603210 -0.404480 1441741241 0.433289 -0.533752 -0.603210 -0.404480 1441741241 0.433289 -0.533752 -0.603210 -0.404480 1441741241 0.459290 -0.509705 -0.617188 -0.385315 1441741241 0.459290 -0.509705 -0.617188 -0.385315 1441741241 0.459290 -0.509705 -0.617188 -0.385315 1441741241 0.459290 -0.509705 -0.617188 -0.385315 1441741241 0.459290 -0.509705 -0.617188 -0.385315 1441741241 0.459290 -0.509705 -0.617188 -0.385315 1441741241 0.494873 -0.468140 -0.642090 -0.351685 1441741241 0.494873 -0.468140 -0.642090 -0.351685 1441741241 0.494873 -0.468140 -0.642090 -0.351685 1441741241 0.494873 -0.468140 -0.642090 -0.351685 1441741241 0.494873 -0.468140 -0.642090 -0.351685 1441741241 0.494873 -0.468140 -0.642090 -0.351685 1441741241 0.525574 -0.429138 -0.662476 -0.317566 1441741241 0.525574 -0.429138 -0.662476 -0.317566 1441741241 0.525574 -0.429138 -0.662476 -0.317566 1441741241 0.525574 -0.429138 -0.662476 -0.317566 1441741241 0.525574 -0.429138 -0.662476 -0.317566 1441741241 0.554260 -0.387634 -0.679993 -0.283203 1441741241 0.554260 -0.387634 -0.679993 -0.283203 1441741241 0.554260 -0.387634 -0.679993 -0.283203 1441741241 0.554260 -0.387634 -0.679993 -0.283203 1441741241 0.554260 -0.387634 -0.679993 -0.283203 1441741241 0.554260 -0.387634 -0.679993 -0.283203 1441741241 0.554260 -0.387634 -0.679993 -0.283203 1441741241 0.581787 -0.342224 -0.694336 -0.249756 1441741241 0.581787 -0.342224 -0.694336 -0.249756 1441741241 0.581787 -0.342224 -0.694336 -0.249756 1441741241 0.581787 -0.342224 -0.694336 -0.249756 1441741241 0.581787 -0.342224 -0.694336 -0.249756 1441741241 0.581787 -0.342224 -0.694336 -0.249756 1441741241 0.604858 -0.302429 -0.702942 -0.220337 1441741241 0.604858 -0.302429 -0.702942 -0.220337 1441741241 0.604858 -0.302429 -0.702942 -0.220337 1441741241 0.604858 -0.302429 -0.702942 -0.220337 1441741241 0.604858 -0.302429 -0.702942 -0.220337 1441741241 0.604858 -0.302429 -0.702942 -0.220337 1441741241 0.620911 -0.275574 -0.706848 -0.197449 1441741241 0.620911 -0.275574 -0.706848 -0.197449 1441741241 0.620911 -0.275574 -0.706848 -0.197449 1441741241 0.620911 -0.275574 -0.706848 -0.197449 1441741241 0.620911 -0.275574 -0.706848 -0.197449 1441741241 0.631470 -0.259583 -0.708130 -0.180054 1441741241 0.631470 -0.259583 -0.708130 -0.180054 1441741242 0.631470 -0.259583 -0.708130 -0.180054 1441741242 0.631470 -0.259583 -0.708130 -0.180054 1441741242 0.631470 -0.259583 -0.708130 -0.180054 1441741242 0.637024 -0.255005 -0.706665 -0.172668 1441741242 0.637024 -0.255005 -0.706665 -0.172668 1441741242 0.637024 -0.255005 -0.706665 -0.172668 1441741242 0.637024 -0.255005 -0.706665 -0.172668 1441741242 0.637024 -0.255005 -0.706665 -0.172668 1441741242 0.637024 -0.255005 -0.706665 -0.172668 1441741242 0.637024 -0.255005 -0.706665 -0.172668 1441741242 0.632263 -0.263977 -0.705078 -0.182922 1441741242 0.632263 -0.263977 -0.705078 -0.182922 1441741242 0.632263 -0.263977 -0.705078 -0.182922 1441741242 0.632263 -0.263977 -0.705078 -0.182922 1441741242 0.632263 -0.263977 -0.705078 -0.182922 1441741242 0.632263 -0.263977 -0.705078 -0.182922 1441741242 0.611450 -0.284119 -0.707642 -0.211365 1441741242 0.611450 -0.284119 -0.707642 -0.211365 1441741242 0.611450 -0.284119 -0.707642 -0.211365 1441741242 0.611450 -0.284119 -0.707642 -0.211365 1441741242 0.611450 -0.284119 -0.707642 -0.211365 1441741242 0.611450 -0.284119 -0.707642 -0.211365 1441741242 0.611450 -0.284119 -0.707642 -0.211365 1441741242 0.576782 -0.329468 -0.709351 -0.235962 1441741242 0.576782 -0.329468 -0.709351 -0.235962 1441741242 0.576782 -0.329468 -0.709351 -0.235962 1441741242 0.576782 -0.329468 -0.709351 -0.235962 1441741242 0.576782 -0.329468 -0.709351 -0.235962 1441741242 0.576782 -0.329468 -0.709351 -0.235962 1441741242 0.537292 -0.368591 -0.711853 -0.262146 1441741242 0.537292 -0.368591 -0.711853 -0.262146 1441741242 0.537292 -0.368591 -0.711853 -0.262146 1441741242 0.537292 -0.368591 -0.711853 -0.262146 1441741242 0.537292 -0.368591 -0.711853 -0.262146 1441741242 0.537292 -0.368591 -0.711853 -0.262146 1441741242 0.501526 -0.397400 -0.715515 -0.280457 1441741242 0.501526 -0.397400 -0.715515 -0.280457 1441741242 0.501526 -0.397400 -0.715515 -0.280457 1441741242 0.501526 -0.397400 -0.715515 -0.280457 1441741242 0.501526 -0.397400 -0.715515 -0.280457 1441741242 0.501526 -0.397400 -0.715515 -0.280457 1441741242 0.501526 -0.397400 -0.715515 -0.280457 1441741242 0.449646 -0.439087 -0.703125 -0.332703 1441741242 0.449646 -0.439087 -0.703125 -0.332703 1441741242 0.449646 -0.439087 -0.703125 -0.332703 1441741242 0.449646 -0.439087 -0.703125 -0.332703 1441741242 0.449646 -0.439087 -0.703125 -0.332703 1441741242 0.449646 -0.439087 -0.703125 -0.332703 1441741242 0.396362 -0.531555 -0.647583 -0.375610 1441741242 0.396362 -0.531555 -0.647583 -0.375610 1441741242 0.396362 -0.531555 -0.647583 -0.375610 1441741242 0.396362 -0.531555 -0.647583 -0.375610 1441741242 0.396362 -0.531555 -0.647583 -0.375610 1441741242 0.396362 -0.531555 -0.647583 -0.375610 1441741242 0.396362 -0.531555 -0.647583 -0.375610 1441741242 0.383057 -0.570496 -0.612244 -0.391235 1441741242 0.383057 -0.570496 -0.612244 -0.391235 1441741242 0.383057 -0.570496 -0.612244 -0.391235 1441741242 0.383057 -0.570496 -0.612244 -0.391235 1441741242 0.383057 -0.570496 -0.612244 -0.391235 1441741242 0.383057 -0.570496 -0.612244 -0.391235 1441741242 0.405762 -0.550964 -0.628357 -0.370178 1441741242 0.405762 -0.550964 -0.628357 -0.370178 1441741242 0.405762 -0.550964 -0.628357 -0.370178 1441741242 0.405762 -0.550964 -0.628357 -0.370178 1441741242 0.405762 -0.550964 -0.628357 -0.370178 1441741242 0.405762 -0.550964 -0.628357 -0.370178 1441741242 0.405762 -0.550964 -0.628357 -0.370178 1441741242 0.428772 -0.528015 -0.643066 -0.351990 1441741242 0.428772 -0.528015 -0.643066 -0.351990 1441741242 0.428772 -0.528015 -0.643066 -0.351990 1441741242 0.428772 -0.528015 -0.643066 -0.351990 1441741242 0.428772 -0.528015 -0.643066 -0.351990 1441741242 0.428772 -0.528015 -0.643066 -0.351990 1441741242 0.437622 -0.526733 -0.642395 -0.344116 1441741242 0.437622 -0.526733 -0.642395 -0.344116 1441741242 0.437622 -0.526733 -0.642395 -0.344116 1441741242 0.437622 -0.526733 -0.642395 -0.344116 1441741242 0.437622 -0.526733 -0.642395 -0.344116 1441741242 0.468811 -0.491638 -0.658203 -0.324463 1441741242 0.468811 -0.491638 -0.658203 -0.324463 1441741242 0.468811 -0.491638 -0.658203 -0.324463 1441741242 0.468811 -0.491638 -0.658203 -0.324463 1441741242 0.468811 -0.491638 -0.658203 -0.324463 1441741242 0.506348 -0.432495 -0.685181 -0.295166 1441741242 0.506348 -0.432495 -0.685181 -0.295166 1441741242 0.506348 -0.432495 -0.685181 -0.295166 1441741242 0.506348 -0.432495 -0.685181 -0.295166 1441741242 0.506348 -0.432495 -0.685181 -0.295166 1441741242 0.506348 -0.432495 -0.685181 -0.295166 1441741242 0.530579 -0.391296 -0.700989 -0.272095 1441741242 0.530579 -0.391296 -0.700989 -0.272095 1441741242 0.530579 -0.391296 -0.700989 -0.272095 1441741242 0.530579 -0.391296 -0.700989 -0.272095 1441741242 0.530579 -0.391296 -0.700989 -0.272095 1441741242 0.530579 -0.391296 -0.700989 -0.272095 1441741242 0.548157 -0.363220 -0.710144 -0.251648 1441741242 0.548157 -0.363220 -0.710144 -0.251648 1441741242 0.548157 -0.363220 -0.710144 -0.251648 1441741242 0.548157 -0.363220 -0.710144 -0.251648 1441741242 0.548157 -0.363220 -0.710144 -0.251648 1441741242 0.548157 -0.363220 -0.710144 -0.251648 1441741242 0.572021 -0.321594 -0.722717 -0.217102 1441741242 0.572021 -0.321594 -0.722717 -0.217102 1441741242 0.572021 -0.321594 -0.722717 -0.217102 1441741242 0.572021 -0.321594 -0.722717 -0.217102 1441741242 0.572021 -0.321594 -0.722717 -0.217102 1441741242 0.572021 -0.321594 -0.722717 -0.217102 1441741242 0.598022 -0.270691 -0.733093 -0.178101 1441741242 0.598022 -0.270691 -0.733093 -0.178101 1441741242 0.598022 -0.270691 -0.733093 -0.178101 1441741242 0.598022 -0.270691 -0.733093 -0.178101 1441741242 0.598022 -0.270691 -0.733093 -0.178101 1441741243 0.598022 -0.270691 -0.733093 -0.178101 1441741243 0.618164 -0.232178 -0.736633 -0.146179 1441741243 0.618164 -0.232178 -0.736633 -0.146179 1441741243 0.618164 -0.232178 -0.736633 -0.146179 1441741243 0.618164 -0.232178 -0.736633 -0.146179 1441741243 0.618164 -0.232178 -0.736633 -0.146179 1441741243 0.635681 -0.192566 -0.740234 -0.104248 1441741243 0.635681 -0.192566 -0.740234 -0.104248 1441741243 0.635681 -0.192566 -0.740234 -0.104248 1441741243 0.635681 -0.192566 -0.740234 -0.104248 1441741243 0.635681 -0.192566 -0.740234 -0.104248 1441741243 0.635681 -0.192566 -0.740234 -0.104248 1441741243 0.635681 -0.192566 -0.740234 -0.104248 1441741243 0.658569 -0.149719 -0.734497 -0.066345 1441741243 0.658569 -0.149719 -0.734497 -0.066345 1441741243 0.658569 -0.149719 -0.734497 -0.066345 1441741243 0.658569 -0.149719 -0.734497 -0.066345 1441741243 0.658569 -0.149719 -0.734497 -0.066345 1441741243 0.658569 -0.149719 -0.734497 -0.066345 1441741243 0.674683 -0.122131 -0.725098 -0.064209 1441741243 0.674683 -0.122131 -0.725098 -0.064209 1441741243 0.674683 -0.122131 -0.725098 -0.064209 1441741243 0.674683 -0.122131 -0.725098 -0.064209 1441741243 0.674683 -0.122131 -0.725098 -0.064209 1441741243 0.674683 -0.122131 -0.725098 -0.064209 1441741243 0.669739 -0.146729 -0.722229 -0.091187 1441741243 0.669739 -0.146729 -0.722229 -0.091187 1441741243 0.669739 -0.146729 -0.722229 -0.091187 1441741243 0.669739 -0.146729 -0.722229 -0.091187 1441741243 0.669739 -0.146729 -0.722229 -0.091187 1441741243 0.669739 -0.146729 -0.722229 -0.091187 1441741243 0.651123 -0.199463 -0.721252 -0.126770 1441741243 0.651123 -0.199463 -0.721252 -0.126770 1441741243 0.651123 -0.199463 -0.721252 -0.126770 1441741243 0.651123 -0.199463 -0.721252 -0.126770 1441741243 0.651123 -0.199463 -0.721252 -0.126770 1441741243 0.651123 -0.199463 -0.721252 -0.126770 1441741243 0.629700 -0.232178 -0.724915 -0.155151 1441741243 0.629700 -0.232178 -0.724915 -0.155151 1441741243 0.629700 -0.232178 -0.724915 -0.155151 1441741243 0.629700 -0.232178 -0.724915 -0.155151 1441741243 0.629700 -0.232178 -0.724915 -0.155151 1441741243 0.629700 -0.232178 -0.724915 -0.155151 1441741243 0.629700 -0.232178 -0.724915 -0.155151 1441741243 0.597229 -0.271851 -0.729675 -0.192261 1441741243 0.597229 -0.271851 -0.729675 -0.192261 1441741243 0.597229 -0.271851 -0.729675 -0.192261 1441741243 0.597229 -0.271851 -0.729675 -0.192261 1441741243 0.597229 -0.271851 -0.729675 -0.192261 1441741243 0.597229 -0.271851 -0.729675 -0.192261 1441741243 0.557434 -0.344299 -0.715393 -0.242859 1441741243 0.557434 -0.344299 -0.715393 -0.242859 1441741243 0.557434 -0.344299 -0.715393 -0.242859 1441741243 0.557434 -0.344299 -0.715393 -0.242859 1441741243 0.557434 -0.344299 -0.715393 -0.242859 1441741243 0.557434 -0.344299 -0.715393 -0.242859 1441741243 0.511597 -0.422852 -0.691528 -0.285156 1441741243 0.511597 -0.422852 -0.691528 -0.285156 1441741243 0.511597 -0.422852 -0.691528 -0.285156 1441741243 0.511597 -0.422852 -0.691528 -0.285156 1441741243 0.511597 -0.422852 -0.691528 -0.285156 1441741243 0.511597 -0.422852 -0.691528 -0.285156 1441741243 0.511597 -0.422852 -0.691528 -0.285156 1441741243 0.487000 -0.476074 -0.660461 -0.316284 1441741243 0.487000 -0.476074 -0.660461 -0.316284 1441741243 0.487000 -0.476074 -0.660461 -0.316284 1441741243 0.487000 -0.476074 -0.660461 -0.316284 1441741243 0.487000 -0.476074 -0.660461 -0.316284 1441741243 0.487000 -0.476074 -0.660461 -0.316284 1441741243 0.503479 -0.481873 -0.644287 -0.315063 1441741243 0.503479 -0.481873 -0.644287 -0.315063 1441741243 0.503479 -0.481873 -0.644287 -0.315063 1441741243 0.519287 -0.466797 -0.646973 -0.306396 1441741243 0.519287 -0.466797 -0.646973 -0.306396 1441741243 0.519287 -0.466797 -0.646973 -0.306396 1441741243 0.519287 -0.466797 -0.646973 -0.306396 1441741243 0.519287 -0.466797 -0.646973 -0.306396 1441741243 0.519287 -0.466797 -0.646973 -0.306396 1441741243 0.535156 -0.452698 -0.649292 -0.295166 1441741243 0.535156 -0.452698 -0.649292 -0.295166 1441741243 0.535156 -0.452698 -0.649292 -0.295166 1441741243 0.535156 -0.452698 -0.649292 -0.295166 1441741243 0.535156 -0.452698 -0.649292 -0.295166 1441741243 0.535156 -0.452698 -0.649292 -0.295166 1441741243 0.549866 -0.425110 -0.662598 -0.279175 1441741243 0.549866 -0.425110 -0.662598 -0.279175 1441741243 0.549866 -0.425110 -0.662598 -0.279175 1441741243 0.549866 -0.425110 -0.662598 -0.279175 1441741243 0.566406 -0.394165 -0.676270 -0.257935 1441741243 0.566406 -0.394165 -0.676270 -0.257935 1441741243 0.566406 -0.394165 -0.676270 -0.257935 1441741243 0.566406 -0.394165 -0.676270 -0.257935 1441741243 0.566406 -0.394165 -0.676270 -0.257935 1441741243 0.566406 -0.394165 -0.676270 -0.257935 1441741243 0.580017 -0.362244 -0.690308 -0.236328 1441741243 0.580017 -0.362244 -0.690308 -0.236328 1441741243 0.580017 -0.362244 -0.690308 -0.236328 1441741243 0.580017 -0.362244 -0.690308 -0.236328 1441741243 0.580017 -0.362244 -0.690308 -0.236328 1441741243 0.580017 -0.362244 -0.690308 -0.236328 1441741243 0.580017 -0.362244 -0.690308 -0.236328 1441741243 0.590942 -0.334534 -0.701233 -0.217163 1441741243 0.590942 -0.334534 -0.701233 -0.217163 1441741243 0.590942 -0.334534 -0.701233 -0.217163 1441741243 0.590942 -0.334534 -0.701233 -0.217163 1441741243 0.590942 -0.334534 -0.701233 -0.217163 1441741244 0.590942 -0.334534 -0.701233 -0.217163 1441741244 0.600342 -0.308777 -0.709656 -0.201660 1441741244 0.600342 -0.308777 -0.709656 -0.201660 1441741244 0.600342 -0.308777 -0.709656 -0.201660 1441741244 0.600342 -0.308777 -0.709656 -0.201660 1441741244 0.600342 -0.308777 -0.709656 -0.201660 1441741244 0.610962 -0.281067 -0.715881 -0.187561 1441741244 0.610962 -0.281067 -0.715881 -0.187561 1441741244 0.610962 -0.281067 -0.715881 -0.187561 1441741244 0.610962 -0.281067 -0.715881 -0.187561 1441741244 0.610962 -0.281067 -0.715881 -0.187561 1441741244 0.610962 -0.281067 -0.715881 -0.187561 1441741244 0.610962 -0.281067 -0.715881 -0.187561 1441741244 0.621765 -0.257874 -0.718628 -0.174500 1441741244 0.621765 -0.257874 -0.718628 -0.174500 1441741244 0.621765 -0.257874 -0.718628 -0.174500 1441741244 0.621765 -0.257874 -0.718628 -0.174500 1441741244 0.621765 -0.257874 -0.718628 -0.174500 1441741244 0.621765 -0.257874 -0.718628 -0.174500 1441741244 0.628601 -0.244080 -0.718750 -0.169312 1441741244 0.628601 -0.244080 -0.718750 -0.169312 1441741244 0.628601 -0.244080 -0.718750 -0.169312 1441741244 0.628601 -0.244080 -0.718750 -0.169312 1441741244 0.628601 -0.244080 -0.718750 -0.169312 1441741244 0.627625 -0.247192 -0.715759 -0.181030 1441741244 0.627625 -0.247192 -0.715759 -0.181030 1441741244 0.627625 -0.247192 -0.715759 -0.181030 1441741244 0.627625 -0.247192 -0.715759 -0.181030 1441741244 0.627625 -0.247192 -0.715759 -0.181030 1441741244 0.627625 -0.247192 -0.715759 -0.181030 1441741244 0.613770 -0.267639 -0.712158 -0.210999 1441741244 0.613770 -0.267639 -0.712158 -0.210999 1441741244 0.613770 -0.267639 -0.712158 -0.210999 1441741244 0.613770 -0.267639 -0.712158 -0.210999 1441741244 0.613770 -0.267639 -0.712158 -0.210999 1441741244 0.613770 -0.267639 -0.712158 -0.210999 1441741244 0.589600 -0.306702 -0.709106 -0.235596 1441741244 0.589600 -0.306702 -0.709106 -0.235596 1441741244 0.589600 -0.306702 -0.709106 -0.235596 1441741244 0.589600 -0.306702 -0.709106 -0.235596 1441741244 0.589600 -0.306702 -0.709106 -0.235596 1441741244 0.589600 -0.306702 -0.709106 -0.235596 1441741244 0.565735 -0.352722 -0.692444 -0.275757 1441741244 0.565735 -0.352722 -0.692444 -0.275757 1441741244 0.565735 -0.352722 -0.692444 -0.275757 1441741244 0.565735 -0.352722 -0.692444 -0.275757 1441741244 0.565735 -0.352722 -0.692444 -0.275757 1441741244 0.565735 -0.352722 -0.692444 -0.275757 1441741244 0.547485 -0.389893 -0.673218 -0.308350 1441741244 0.547485 -0.389893 -0.673218 -0.308350 1441741244 0.547485 -0.389893 -0.673218 -0.308350 1441741244 0.547485 -0.389893 -0.673218 -0.308350 1441741244 0.547485 -0.389893 -0.673218 -0.308350 1441741244 0.521362 -0.418457 -0.659424 -0.343933 1441741244 0.521362 -0.418457 -0.659424 -0.343933 1441741244 0.521362 -0.418457 -0.659424 -0.343933 1441741244 0.521362 -0.418457 -0.659424 -0.343933 1441741244 0.521362 -0.418457 -0.659424 -0.343933 1441741244 0.521362 -0.418457 -0.659424 -0.343933 1441741244 0.521362 -0.418457 -0.659424 -0.343933 1441741244 0.463196 -0.477356 -0.630188 -0.400635 1441741244 0.463196 -0.477356 -0.630188 -0.400635 1441741244 0.463196 -0.477356 -0.630188 -0.400635 1441741244 0.463196 -0.477356 -0.630188 -0.400635 1441741244 0.463196 -0.477356 -0.630188 -0.400635 1441741244 0.463196 -0.477356 -0.630188 -0.400635 1441741244 0.422302 -0.555359 -0.570801 -0.432983 1441741244 0.422302 -0.555359 -0.570801 -0.432983 1441741244 0.422302 -0.555359 -0.570801 -0.432983 1441741244 0.422302 -0.555359 -0.570801 -0.432983 1441741244 0.422302 -0.555359 -0.570801 -0.432983 1441741244 0.443298 -0.546692 -0.570129 -0.423889 1441741244 0.443298 -0.546692 -0.570129 -0.423889 1441741244 0.443298 -0.546692 -0.570129 -0.423889 1441741244 0.443298 -0.546692 -0.570129 -0.423889 1441741244 0.443298 -0.546692 -0.570129 -0.423889 1441741244 0.443298 -0.546692 -0.570129 -0.423889 1441741244 0.443298 -0.546692 -0.570129 -0.423889 1441741244 0.480652 -0.495789 -0.606262 -0.394531 1441741244 0.480652 -0.495789 -0.606262 -0.394531 1441741244 0.480652 -0.495789 -0.606262 -0.394531 1441741244 0.480652 -0.495789 -0.606262 -0.394531 1441741244 0.480652 -0.495789 -0.606262 -0.394531 1441741244 
0.279602 -0.826111 -0.471863 -0.129578 1441741246 0.279602 -0.826111 -0.471863 -0.129578 1441741246 0.279602 -0.826111 -0.471863 -0.129578 1441741246 0.279602 -0.826111 -0.471863 -0.129578 1441741246 0.196411 -0.875854 -0.439392 -0.036987 1441741246 0.196411 -0.875854 -0.439392 -0.036987 1441741246 0.196411 -0.875854 -0.439392 -0.036987 1441741246 0.196411 -0.875854 -0.439392 -0.036987 1441741246 0.196411 -0.875854 -0.439392 -0.036987 1441741246 0.196411 -0.875854 -0.439392 -0.036987 1441741246 0.121460 -0.902161 -0.410889 0.051147 1441741246 0.121460 -0.902161 -0.410889 0.051147 1441741246 0.121460 -0.902161 -0.410889 0.051147 1441741246 0.121460 -0.902161 -0.410889 0.051147 1441741246 0.121460 -0.902161 -0.410889 0.051147 1441741246 0.121460 -0.902161 -0.410889 0.051147 1441741246 0.062561 -0.912415 -0.385498 0.122498 1441741246 0.062561 -0.912415 -0.385498 0.122498 1441741247 0.062561 -0.912415 -0.385498 0.122498 1441741247 0.062561 -0.912415 -0.385498 0.122498 1441741247 0.062561 -0.912415 -0.385498 0.122498 1441741247 0.062561 -0.912415 -0.385498 0.122498 1441741247 0.013977 -0.919983 -0.353271 0.169434 1441741247 0.013977 -0.919983 -0.353271 0.169434 1441741247 0.013977 -0.919983 -0.353271 0.169434 1441741247 0.013977 -0.919983 -0.353271 0.169434 1441741247 0.013977 -0.919983 -0.353271 0.169434 1441741247 0.013977 -0.919983 -0.353271 0.169434 1441741247 0.013977 -0.919983 -0.353271 0.169434 1441741247 -0.017273 -0.927124 -0.317139 0.199036 1441741247 -0.017273 -0.927124 -0.317139 0.199036 1441741247 -0.017273 -0.927124 -0.317139 0.199036 1441741247 -0.017273 -0.927124 -0.317139 0.199036 1441741247 -0.017273 -0.927124 -0.317139 0.199036 1441741247 -0.017273 -0.927124 -0.317139 0.199036 1441741247 -0.069092 -0.938416 -0.278564 0.192688 1441741247 -0.069092 -0.938416 -0.278564 0.192688 1441741247 -0.069092 -0.938416 -0.278564 0.192688 1441741247 -0.069092 -0.938416 -0.278564 0.192688 1441741247 -0.069092 -0.938416 -0.278564 0.192688 1441741247 -0.069092 -0.938416 -0.278564 0.192688 1441741247 -0.135681 -0.939758 -0.263184 0.171143 1441741247 -0.135681 -0.939758 -0.263184 0.171143 1441741247 -0.135681 -0.939758 -0.263184 0.171143 1441741247 -0.135681 -0.939758 -0.263184 0.171143 1441741247 -0.135681 -0.939758 -0.263184 0.171143 1441741247 -0.135681 -0.939758 -0.263184 0.171143 1441741247 -0.198914 -0.928955 -0.275513 0.147034 1441741247 -0.198914 -0.928955 -0.275513 0.147034 1441741247 -0.198914 -0.928955 -0.275513 0.147034 1441741247 -0.198914 -0.928955 -0.275513 0.147034 1441741247 -0.198914 -0.928955 -0.275513 0.147034 1441741247 -0.198914 -0.928955 -0.275513 0.147034 1441741247 -0.253601 -0.899719 -0.329163 0.133850 1441741247 -0.253601 -0.899719 -0.329163 0.133850 1441741247 -0.253601 -0.899719 -0.329163 0.133850 1441741247 -0.253601 -0.899719 -0.329163 0.133850 1441741247 -0.253601 -0.899719 -0.329163 0.133850 1441741247 -0.253601 -0.899719 -0.329163 0.133850 1441741247 -0.304749 -0.846313 -0.424133 0.105164 1441741247 -0.304749 -0.846313 -0.424133 0.105164 1441741247 -0.304749 -0.846313 -0.424133 0.105164 1441741247 -0.304749 -0.846313 -0.424133 0.105164 1441741247 -0.304749 -0.846313 -0.424133 0.105164 1441741247 -0.304749 -0.846313 -0.424133 0.105164 1441741247 -0.335999 -0.762329 -0.549072 0.067566 1441741247 -0.335999 -0.762329 -0.549072 0.067566 1441741247 -0.335999 -0.762329 -0.549072 0.067566 1441741247 -0.335999 -0.762329 -0.549072 0.067566 1441741247 -0.335999 -0.762329 -0.549072 0.067566 1441741247 -0.335999 -0.762329 -0.549072 0.067566 1441741247 -0.335999 -0.762329 -0.549072 0.067566 1441741247 -0.319153 -0.686035 -0.652344 0.044739 1441741247 -0.319153 -0.686035 -0.652344 0.044739 1441741247 -0.319153 -0.686035 -0.652344 0.044739 1441741247 -0.319153 -0.686035 -0.652344 0.044739 1441741247 -0.319153 -0.686035 -0.652344 0.044739 1441741247 -0.319153 -0.686035 -0.652344 0.044739 1441741247 -0.140015 -0.619507 -0.766418 0.096008 1441741247 -0.140015 -0.619507 -0.766418 0.096008 1441741247 -0.140015 -0.619507 -0.766418 0.096008 1441741247 -0.140015 -0.619507 -0.766418 0.096008 1441741247 -0.140015 -0.619507 -0.766418 0.096008 1441741247 -0.140015 -0.619507 -0.766418 0.096008 1441741247 -0.045898 -0.582214 -0.722534 0.370056 1441741247 -0.045898 -0.582214 -0.722534 0.370056 1441741247 -0.045898 -0.582214 -0.722534 0.370056 1441741247 -0.045898 -0.582214 -0.722534 0.370056 1441741247 -0.045898 -0.582214 -0.722534 0.370056 1441741247 -0.045898 -0.582214 -0.722534 0.370056 1441741247 0.022705 -0.543762 -0.749756 0.376526 1441741247 0.022705 -0.543762 -0.749756 0.376526 1441741247 0.022705 -0.543762 -0.749756 0.376526 1441741247 0.022705 -0.543762 -0.749756 0.376526 1441741247 0.022705 -0.543762 -0.749756 0.376526 1441741247 0.022705 -0.543762 -0.749756 0.376526 1441741247 0.005737 -0.549927 -0.812988 0.191589 1441741247 0.005737 -0.549927 -0.812988 0.191589 1441741247 0.005737 -0.549927 -0.812988 0.191589 1441741247 0.005737 -0.549927 -0.812988 0.191589 1441741247 0.005737 -0.549927 -0.812988 0.191589 1441741247 0.005737 -0.549927 -0.812988 0.191589 1441741247 0.037476 -0.540894 -0.791870 0.281189 1441741247 0.037476 -0.540894 -0.791870 0.281189 1441741247 0.037476 -0.540894 -0.791870 0.281189 1441741247 0.037476 -0.540894 -0.791870 0.281189 1441741247 0.037476 -0.540894 -0.791870 0.281189 1441741247 0.037476 -0.540894 -0.791870 0.281189 1441741247 -0.008484 -0.562805 -0.768494 0.304382 1441741247 -0.008484 -0.562805 -0.768494 0.304382 1441741247 -0.008484 -0.562805 -0.768494 0.304382 1441741247 -0.008484 -0.562805 -0.768494 0.304382 1441741247 -0.008484 -0.562805 -0.768494 0.304382 1441741247 -0.008484 -0.562805 -0.768494 0.304382 1441741247 -0.008484 -0.562805 -0.768494 0.304382 1441741247 -0.054077 -0.596680 -0.764465 0.238098 1441741247 -0.054077 -0.596680 -0.764465 0.238098 1441741247 -0.054077 -0.596680 -0.764465 0.238098 1441741247 -0.054077 -0.596680 -0.764465 0.238098 1441741247 -0.034607 -0.610962 -0.750488 0.249817 1441741247 -0.034607 -0.610962 -0.750488 0.249817 1441741247 -0.034607 -0.610962 -0.750488 0.249817 1441741247 -0.034607 -0.610962 -0.750488 0.249817 1441741247 -0.034607 -0.610962 -0.750488 0.249817 1441741247 -0.006897 -0.665833 -0.683350 0.299438 1441741247 -0.006897 -0.665833 -0.683350 0.299438 1441741247 -0.006897 -0.665833 -0.683350 0.299438 1441741248 -0.006897 -0.665833 -0.683350 0.299438 1441741248 -0.006897 -0.665833 -0.683350 0.299438 1441741248 -0.006897 -0.665833 -0.683350 0.299438 1441741248 -0.034241 -0.729675 -0.624634 0.276306 1441741248 -0.034241 -0.729675 -0.624634 0.276306 1441741248 -0.034241 -0.729675 -0.624634 0.276306 1441741248 -0.034241 -0.729675 -0.624634 0.276306 1441741248 -0.034241 -0.729675 -0.624634 0.276306 1441741248 -0.034241 -0.729675 -0.624634 0.276306 1441741248 -0.058533 -0.775452 -0.582520 0.236572 1441741248 -0.058533 -0.775452 -0.582520 0.236572 1441741248 -0.058533 -0.775452 -0.582520 0.236572 1441741248 -0.058533 -0.775452 -0.582520 0.236572 1441741248 -0.058533 -0.775452 -0.582520 0.236572 1441741248 -0.058533 -0.775452 -0.582520 0.236572 1441741248 -0.058533 -0.775452 -0.582520 0.236572 1441741248 -0.080688 -0.827087 -0.518860 0.200806 1441741248 -0.080688 -0.827087 -0.518860 0.200806 1441741248 -0.080688 -0.827087 -0.518860 0.200806 1441741248 -0.080688 -0.827087 -0.518860 0.200806 1441741248 -0.080688 -0.827087 -0.518860 0.200806 1441741248 -0.080688 -0.827087 -0.518860 0.200806 1441741248 -0.144226 -0.856262 -0.471252 0.155090 1441741248 -0.144226 -0.856262 -0.471252 0.155090 1441741248 -0.144226 -0.856262 -0.471252 0.155090 1441741248 -0.144226 -0.856262 -0.471252 0.155090 1441741248 -0.144226 -0.856262 -0.471252 0.155090 1441741248 -0.144226 -0.856262 -0.471252 0.155090 1441741248 -0.216858 -0.858215 -0.447693 0.126587 1441741248 -0.216858 -0.858215 -0.447693 0.126587 1441741248 -0.216858 -0.858215 -0.447693 0.126587 1441741248 -0.216858 -0.858215 -0.447693 0.126587 1441741248 -0.216858 -0.858215 -0.447693 0.126587 1441741248 -0.216858 -0.858215 -0.447693 0.126587 1441741248 -0.216858 -0.858215 -0.447693 0.126587 1441741248 -0.266968 -0.844543 -0.449158 0.117249 1441741248 -0.266968 -0.844543 -0.449158 0.117249 1441741248 -0.266968 -0.844543 -0.449158 0.117249 1441741248 -0.266968 -0.844543 -0.449158 0.117249 1441741248 -0.266968 -0.844543 -0.449158 0.117249 1441741248 -0.266968 -0.844543 -0.449158 0.117249 1441741248 -0.284668 -0.821289 -0.483093 0.105591 1441741248 -0.284668 -0.821289 -0.483093 0.105591 1441741248 -0.284668 -0.821289 -0.483093 0.105591 1441741248 -0.284668 -0.821289 -0.483093 0.105591 1441741248 -0.284668 -0.821289 -0.483093 0.105591 1441741248 -0.284668 -0.821289 -0.483093 0.105591 1441741248 -0.280457 -0.781616 -0.548401 0.098755 1441741248 -0.280457 -0.781616 -0.548401 0.098755 1441741248 -0.280457 -0.781616 -0.548401 0.098755 1441741248 -0.280457 -0.781616 -0.548401 0.098755 1441741248 -0.280457 -0.781616 -0.548401 0.098755 1441741248 -0.280457 -0.781616 -0.548401 0.098755 1441741248 -0.240173 -0.712708 -0.651611 0.099304 1441741248 -0.240173 -0.712708 -0.651611 0.099304 1441741248 -0.240173 -0.712708 -0.651611 0.099304 1441741248 -0.240173 -0.712708 -0.651611 0.099304 1441741248 -0.240173 -0.712708 -0.651611 0.099304 1441741248 -0.240173 -0.712708 -0.651611 0.099304 1441741248 -0.101563 -0.662964 -0.734863 0.101013 1441741248 -0.101563 -0.662964 -0.734863 0.101013 1441741248 -0.101563 -0.662964 -0.734863 0.101013 1441741248 -0.101563 -0.662964 -0.734863 0.101013 1441741248 -0.101563 -0.662964 -0.734863 0.101013 1441741248 -0.101563 -0.662964 -0.734863 0.101013 1441741248 -0.135437 -0.645081 -0.708984 0.250916 1441741248 -0.135437 -0.645081 -0.708984 0.250916 1441741248 -0.135437 -0.645081 -0.708984 0.250916 1441741248 -0.135437 -0.645081 -0.708984 0.250916 1441741248 -0.135437 -0.645081 -0.708984 0.250916 1441741248 0.072205 -0.577454 -0.649658 0.489258 1441741248 0.072205 -0.577454 -0.649658 0.489258 1441741248 0.072205 -0.577454 -0.649658 0.489258 1441741248 0.072205 -0.577454 -0.649658 0.489258 1441741248 0.072205 -0.577454 -0.649658 0.489258 1441741248 0.072205 -0.577454 -0.649658 0.489258 1441741248 0.031372 -0.601929 -0.735657 0.309143 1441741248 0.031372 -0.601929 -0.735657 0.309143 1441741248 0.031372 -0.601929 -0.735657 0.309143 1441741248 0.031372 -0.601929 -0.735657 0.309143 1441741248 0.031372 -0.601929 -0.735657 0.309143 1441741248 0.031372 -0.601929 -0.735657 0.309143 1441741248 0.031372 -0.601929 -0.735657 0.309143 1441741248 0.057251 -0.546448 -0.806335 0.219055 1441741248 0.057251 -0.546448 -0.806335 0.219055 1441741248 0.057251 -0.546448 -0.806335 0.219055 1441741248 0.057251 -0.546448 -0.806335 0.219055 1441741248 0.057251 -0.546448 -0.806335 0.219055 1441741248 0.057251 -0.546448 -0.806335 0.219055 1441741248 0.057251 -0.546448 -0.806335 0.219055 1441741248 0.069702 -0.581421 -0.761841 0.276978 1441741248 0.069702 -0.581421 -0.761841 0.276978 1441741248 0.069702 -0.581421 -0.761841 0.276978 1441741248 0.069702 -0.581421 -0.761841 0.276978 1441741248 0.069702 -0.581421 -0.761841 0.276978 1441741248 0.026184 -0.609131 -0.745850 0.268555 1441741248 0.026184 -0.609131 -0.745850 0.268555 1441741248 0.026184 -0.609131 -0.745850 0.268555 1441741248 0.026184 -0.609131 -0.745850 0.268555 1441741248 0.026184 -0.609131 -0.745850 0.268555 1441741248 0.026184 -0.609131 -0.745850 0.268555 1441741248 0.004456 -0.654968 -0.722229 0.222473 1441741248 0.004456 -0.654968 -0.722229 0.222473 1441741248 0.004456 -0.654968 -0.722229 0.222473 1441741248 0.004456 -0.654968 -0.722229 0.222473 1441741248 0.004456 -0.654968 -0.722229 0.222473 1441741248 0.012146 -0.679382 -0.696167 0.231628 1441741248 0.012146 -0.679382 -0.696167 0.231628 1441741249 0.012146 -0.679382 -0.696167 0.231628 1441741249 0.012146 -0.679382 -0.696167 0.231628 1441741249 0.030334 -0.730347 -0.632324 0.256653 1441741249 0.030334 -0.730347 -0.632324 0.256653 1441741249 0.030334 -0.730347 -0.632324 0.256653 1441741249 0.030334 -0.730347 -0.632324 0.256653 1441741249 0.030334 -0.730347 -0.632324 0.256653 1441741249 0.030334 -0.730347 -0.632324 0.256653 1441741249 -0.008179 -0.783752 -0.577271 0.229126 1441741249 -0.008179 -0.783752 -0.577271 0.229126 1441741249 -0.008179 -0.783752 -0.577271 0.229126 1441741249 -0.008179 -0.783752 -0.577271 0.229126 1441741249 -0.008179 -0.783752 -0.577271 0.229126 1441741249 -0.039490 -0.821777 -0.539856 0.178223 1441741249 -0.039490 -0.821777 -0.539856 0.178223 1441741249 -0.039490 -0.821777 -0.539856 0.178223 1441741249 -0.039490 -0.821777 -0.539856 0.178223 1441741249 -0.039490 -0.821777 -0.539856 0.178223 1441741249 -0.039490 -0.821777 -0.539856 0.178223 1441741249 -0.077576 -0.851563 -0.499817 0.137939 1441741249 -0.077576 -0.851563 -0.499817 0.137939 1441741249 -0.077576 -0.851563 -0.499817 0.137939 1441741249 -0.077576 -0.851563 -0.499817 0.137939 1441741249 -0.077576 -0.851563 -0.499817 0.137939 1441741249 -0.077576 -0.851563 -0.499817 0.137939 1441741249 -0.134277 -0.864624 -0.466431 0.129822 1441741249 -0.134277 -0.864624 -0.466431 0.129822 1441741249 -0.134277 -0.864624 -0.466431 0.129822 1441741249 -0.134277 -0.864624 -0.466431 0.129822 1441741249 -0.134277 -0.864624 -0.466431 0.129822 1441741249 -0.134277 -0.864624 -0.466431 0.129822 1441741249 -0.167847 -0.868896 -0.441406 0.148621 1441741249 -0.167847 -0.868896 -0.441406 0.148621 1441741249 -0.167847 -0.868896 -0.441406 0.148621 1441741249 -0.167847 -0.868896 -0.441406 0.148621 1441741249 -0.167847 -0.868896 -0.441406 0.148621 1441741249 -0.167847 -0.868896 -0.441406 0.148621 1441741249 -0.192444 -0.862488 -0.448120 0.135498 1441741249 -0.192444 -0.862488 -0.448120 0.135498 1441741249 -0.192444 -0.862488 -0.448120 0.135498 1441741249 -0.192444 -0.862488 -0.448120 0.135498 1441741249 -0.192444 -0.862488 -0.448120 0.135498 1441741249 -0.192444 -0.862488 -0.448120 0.135498 1441741249 -0.199341 -0.841003 -0.483765 0.137817 1441741249 -0.199341 -0.841003 -0.483765 0.137817 1441741249 -0.199341 -0.841003 -0.483765 0.137817 1441741249 -0.199341 -0.841003 -0.483765 0.137817 1441741249 -0.199341 -0.841003 -0.483765 0.137817 1441741249 -0.199341 -0.841003 -0.483765 0.137817 1441741249 -0.194092 -0.803345 -0.547791 0.130310 1441741249 -0.194092 -0.803345 -0.547791 0.130310 1441741249 -0.194092 -0.803345 -0.547791 0.130310 1441741249 -0.194092 -0.803345 -0.547791 0.130310 1441741249 -0.194092 -0.803345 -0.547791 0.130310 1441741249 -0.194092 -0.803345 -0.547791 0.130310 1441741249 -0.181580 -0.735291 -0.644104 0.107788 1441741249 -0.181580 -0.735291 -0.644104 0.107788 1441741249 -0.181580 -0.735291 -0.644104 0.107788 1441741249 -0.181580 -0.735291 -0.644104 0.107788 1441741249 -0.181580 -0.735291 -0.644104 0.107788 1441741249 -0.181580 -0.735291 -0.644104 0.107788 1441741249 -0.128357 -0.671265 -0.719055 0.126526 1441741249 -0.128357 -0.671265 -0.719055 0.126526 1441741249 -0.128357 -0.671265 -0.719055 0.126526 1441741249 -0.128357 -0.671265 -0.719055 0.126526 1441741249 -0.128357 -0.671265 -0.719055 0.126526 1441741249 -0.128357 -0.671265 -0.719055 0.126526 1441741249 -0.140808 -0.645996 -0.718689 0.215515 1441741249 -0.140808 -0.645996 -0.718689 0.215515 1441741249 -0.140808 -0.645996 -0.718689 0.215515 1441741249 -0.140808 -0.645996 -0.718689 0.215515 1441741249 -0.140808 -0.645996 -0.718689 0.215515 1441741249 -0.140808 -0.645996 -0.718689 0.215515 1441741249 -0.029968 -0.611633 -0.668335 0.422302 1441741249 -0.029968 -0.611633 -0.668335 0.422302 1441741249 -0.029968 -0.611633 -0.668335 0.422302 1441741249 -0.029968 -0.611633 -0.668335 0.422302 1441741249 -0.029968 -0.611633 -0.668335 0.422302 1441741249 -0.029968 -0.611633 -0.668335 0.422302 1441741249 -0.007751 -0.629517 -0.722107 0.286865 1441741249 -0.007751 -0.629517 -0.722107 0.286865 1441741249 -0.007751 -0.629517 -0.722107 0.286865 1441741249 -0.007751 -0.629517 -0.722107 0.286865 1441741249 -0.007751 -0.629517 -0.722107 0.286865 1441741249 -0.007751 -0.629517 -0.722107 0.286865 1441741249 0.010193 -0.598572 -0.765747 0.235352 1441741249 0.010193 -0.598572 -0.765747 0.235352 1441741249 0.010193 -0.598572 -0.765747 0.235352 1441741249 0.010193 -0.598572 -0.765747 0.235352 1441741249 0.010193 -0.598572 -0.765747 0.235352 1441741249 0.010193 -0.598572 -0.765747 0.235352 1441741249 0.047241 -0.611084 -0.729919 0.302673 1441741249 0.047241 -0.611084 -0.729919 0.302673 1441741249 0.047241 -0.611084 -0.729919 0.302673 1441741249 0.047241 -0.611084 -0.729919 0.302673 1441741249 0.047241 -0.611084 -0.729919 0.302673 1441741249 0.040771 -0.624390 -0.712280 0.318237 1441741249 0.040771 -0.624390 -0.712280 0.318237 1441741249 0.040771 -0.624390 -0.712280 0.318237 1441741249 0.040771 -0.624390 -0.712280 0.318237 1441741249 0.040771 -0.624390 -0.712280 0.318237 1441741249 0.040771 -0.624390 -0.712280 0.318237 1441741249 0.032288 -0.679321 -0.677246 0.281006 1441741249 0.032288 -0.679321 -0.677246 0.281006 1441741249 0.032288 -0.679321 -0.677246 0.281006 1441741249 0.032288 -0.679321 -0.677246 0.281006 1441741249 0.032288 -0.679321 -0.677246 0.281006 1441741249 0.032288 -0.679321 -0.677246 0.281006 1441741250 0.032288 -0.679321 -0.677246 0.281006 1441741250 -0.000122 -0.711975 -0.655334 0.252441 1441741250 -0.000122 -0.711975 -0.655334 0.252441 1441741250 -0.000122 -0.711975 -0.655334 0.252441 1441741250 -0.000122 -0.711975 -0.655334 0.252441 1441741250 -0.000122 -0.711975 -0.655334 0.252441 1441741250 0.012512 -0.743286 -0.612793 0.268250 1441741250 0.012512 -0.743286 -0.612793 0.268250 1441741250 0.012512 -0.743286 -0.612793 0.268250 1441741250 0.012512 -0.743286 -0.612793 0.268250 1441741250 0.012512 -0.743286 -0.612793 0.268250 1441741250 0.012512 -0.743286 -0.612793 0.268250 1441741250 0.012512 -0.743286 -0.612793 0.268250 1441741250 0.017700 -0.793396 -0.553528 0.252625 1441741250 0.017700 -0.793396 -0.553528 0.252625 1441741250 0.017700 -0.793396 -0.553528 0.252625 1441741250 0.017700 -0.793396 -0.553528 0.252625 1441741250 -0.041565 -0.836182 -0.511719 0.192993 1441741250 -0.041565 -0.836182 -0.511719 0.192993 1441741250 -0.041565 -0.836182 -0.511719 0.192993 1441741250 -0.041565 -0.836182 -0.511719 0.192993 1441741250 -0.041565 -0.836182 -0.511719 0.192993 1441741250 -0.085693 -0.857422 -0.484558 0.150940 1441741250 -0.085693 -0.857422 -0.484558 0.150940 1441741250 -0.085693 -0.857422 -0.484558 0.150940 1441741250 -0.085693 -0.857422 -0.484558 0.150940 1441741250 -0.085693 -0.857422 -0.484558 0.150940 1441741250 -0.085693 -0.857422 -0.484558 0.150940 1441741250 -0.131470 -0.865234 -0.462646 0.141907 1441741250 -0.131470 -0.865234 -0.462646 0.141907 1441741250 -0.131470 -0.865234 -0.462646 0.141907 1441741250 -0.131470 -0.865234 -0.462646 0.141907 1441741250 -0.131470 -0.865234 -0.462646 0.141907 1441741250 -0.131470 -0.865234 -0.462646 0.141907 1441741250 -0.165955 -0.852051 -0.474060 0.147583 1441741250 -0.165955 -0.852051 -0.474060 0.147583 1441741250 -0.165955 -0.852051 -0.474060 0.147583 1441741250 -0.165955 -0.852051 -0.474060 0.147583 1441741250 -0.165955 -0.852051 -0.474060 0.147583 1441741250 -0.165955 -0.852051 -0.474060 0.147583 1441741250 -0.165955 -0.852051 -0.474060 0.147583 1441741250 -0.174255 -0.823364 -0.519165 0.149231 1441741250 -0.174255 -0.823364 -0.519165 0.149231 1441741250 -0.174255 -0.823364 -0.519165 0.149231 1441741250 -0.174255 -0.823364 -0.519165 0.149231 1441741250 -0.174255 -0.823364 -0.519165 0.149231 1441741250 -0.174255 -0.823364 -0.519165 0.149231 1441741250 -0.179199 -0.770203 -0.597168 0.134644 1441741250 -0.179199 -0.770203 -0.597168 0.134644 1441741250 -0.179199 -0.770203 -0.597168 0.134644 1441741250 -0.179199 -0.770203 -0.597168 0.134644 1441741250 -0.179199 -0.770203 -0.597168 0.134644 1441741250 -0.179199 -0.770203 -0.597168 0.134644 1441741250 -0.178162 -0.687866 -0.693115 0.121643 1441741250 -0.178162 -0.687866 -0.693115 0.121643 1441741250 -0.178162 -0.687866 -0.693115 0.121643 1441741250 -0.178162 -0.687866 -0.693115 0.121643 1441741250 -0.178162 -0.687866 -0.693115 0.121643 1441741250 -0.178162 -0.687866 -0.693115 0.121643 1441741250 -0.178162 -0.687866 -0.693115 0.121643 1441741250 -0.097839 -0.639160 -0.743286 0.171631 1441741250 -0.097839 -0.639160 -0.743286 0.171631 1441741250 -0.097839 -0.639160 -0.743286 0.171631 1441741250 -0.097839 -0.639160 -0.743286 0.171631 1441741250 -0.097839 -0.639160 -0.743286 0.171631 1441741250 -0.097839 -0.639160 -0.743286 0.171631 1441741250 -0.020691 -0.625549 -0.673645 0.393066 1441741250 -0.020691 -0.625549 -0.673645 0.393066 1441741250 -0.020691 -0.625549 -0.673645 0.393066 1441741250 -0.020691 -0.625549 -0.673645 0.393066 1441741250 -0.020691 -0.625549 -0.673645 0.393066 1441741250 -0.020691 -0.625549 -0.673645 0.393066 1441741250 0.229065 -0.510559 -0.581604 0.590454 1441741250 0.229065 -0.510559 -0.581604 0.590454 1441741250 0.229065 -0.510559 -0.581604 0.590454 1441741250 0.229065 -0.510559 -0.581604 0.590454 1441741250 0.166626 -0.563965 -0.680969 0.436462 1441741250 0.166626 -0.563965 -0.680969 0.436462 1441741250 0.166626 -0.563965 -0.680969 0.436462 1441741250 0.166626 -0.563965 -0.680969 0.436462 1441741250 0.166626 -0.563965 -0.680969 0.436462 1441741250 0.166626 -0.563965 -0.680969 0.436462 1441741250 0.092041 -0.540100 -0.791077 0.272156 1441741250 0.092041 -0.540100 -0.791077 0.272156 1441741250 0.092041 -0.540100 -0.791077 0.272156 1441741250 0.092041 -0.540100 -0.791077 0.272156 1441741250 0.092041 -0.540100 -0.791077 0.272156 1441741250 0.056702 -0.533691 -0.793213 0.287781 1441741250 0.056702 -0.533691 -0.793213 0.287781 1441741250 0.056702 -0.533691 -0.793213 0.287781 1441741250 0.056702 -0.533691 -0.793213 0.287781 1441741250 0.056702 -0.533691 -0.793213 0.287781 1441741250 0.041077 -0.584167 -0.758118 0.287109 1441741250 0.041077 -0.584167 -0.758118 0.287109 1441741250 0.041077 -0.584167 -0.758118 0.287109 1441741250 0.041077 -0.584167 -0.758118 0.287109 1441741250 0.035583 -0.632202 -0.728516 0.261597 1441741250 0.035583 -0.632202 -0.728516 0.261597 1441741250 0.035583 -0.632202 -0.728516 0.261597 1441741250 0.035583 -0.632202 -0.728516 0.261597 1441741250 0.035583 -0.632202 -0.728516 0.261597 1441741250 0.035583 -0.632202 -0.728516 0.261597 1441741250 0.035583 -0.632202 -0.728516 0.261597 1441741251 0.023987 -0.659241 -0.702637 0.266785 1441741251 0.023987 -0.659241 -0.702637 0.266785 1441741251 0.023987 -0.659241 -0.702637 0.266785 1441741251 0.023987 -0.659241 -0.702637 0.266785 1441741251 0.023987 -0.659241 -0.702637 0.266785 1441741251 0.023987 -0.659241 -0.702637 0.266785 1441741251 0.027588 -0.714661 -0.645264 0.268677 1441741251 0.027588 -0.714661 -0.645264 0.268677 1441741251 0.027588 -0.714661 -0.645264 0.268677 1441741251 0.027588 -0.714661 -0.645264 0.268677 1441741251 0.027588 -0.714661 -0.645264 0.268677 1441741251 0.027588 -0.714661 -0.645264 0.268677 1441741251 -0.020752 -0.765747 -0.598877 0.233704 1441741251 -0.020752 -0.765747 -0.598877 0.233704 1441741251 -0.020752 -0.765747 -0.598877 0.233704 1441741251 -0.020752 -0.765747 -0.598877 0.233704 1441741251 -0.020752 -0.765747 -0.598877 0.233704 1441741251 -0.020752 -0.765747 -0.598877 0.233704 1441741251 -0.020752 -0.765747 -0.598877 0.233704 1441741251 -0.039368 -0.801392 -0.565002 0.192444 1441741251 -0.039368 -0.801392 -0.565002 0.192444 1441741251 -0.039368 -0.801392 -0.565002 0.192444 1441741251 -0.039368 -0.801392 -0.565002 0.192444 1441741251 -0.039368 -0.801392 -0.565002 0.192444 1441741251 -0.077942 -0.842407 -0.506714 0.166077 1441741251 -0.077942 -0.842407 -0.506714 0.166077 1441741251 -0.077942 -0.842407 -0.506714 0.166077 1441741251 -0.077942 -0.842407 -0.506714 0.166077 1441741251 -0.077942 -0.842407 -0.506714 0.166077 1441741251 -0.077942 -0.842407 -0.506714 0.166077 1441741251 -0.147888 -0.851013 -0.477600 0.160828 1441741251 -0.147888 -0.851013 -0.477600 0.160828 1441741251 -0.147888 -0.851013 -0.477600 0.160828 1441741251 -0.147888 -0.851013 -0.477600 0.160828 1441741251 -0.147888 -0.851013 -0.477600 0.160828 1441741251 -0.147888 -0.851013 -0.477600 0.160828 1441741251 -0.184692 -0.843506 -0.478882 0.158752 1441741251 -0.184692 -0.843506 -0.478882 0.158752 1441741251 -0.184692 -0.843506 -0.478882 0.158752 1441741251 -0.184692 -0.843506 -0.478882 0.158752 1441741251 -0.184692 -0.843506 -0.478882 0.158752 1441741251 -0.184692 -0.843506 -0.478882 0.158752 1441741251 -0.184692 -0.843506 -0.478882 0.158752 1441741251 -0.198303 -0.829834 -0.497314 0.157593 1441741251 -0.198303 -0.829834 -0.497314 0.157593 1441741251 -0.198303 -0.829834 -0.497314 0.157593 1441741251 -0.198303 -0.829834 -0.497314 0.157593 1441741251 -0.198303 -0.829834 -0.497314 0.157593 1441741251 -0.198303 -0.829834 -0.497314 0.157593 1441741251 -0.198608 -0.800720 -0.546570 0.143921 1441741251 -0.198608 -0.800720 -0.546570 0.143921 1441741251 -0.198608 -0.800720 -0.546570 0.143921 1441741251 -0.198608 -0.800720 -0.546570 0.143921 1441741251 -0.198608 -0.800720 -0.546570 0.143921 1441741251 -0.198608 -0.800720 -0.546570 0.143921 1441741251 -0.188660 -0.750610 -0.622559 0.116394 1441741251 -0.188660 -0.750610 -0.622559 0.116394 1441741251 -0.188660 -0.750610 -0.622559 0.116394 1441741251 -0.188660 -0.750610 -0.622559 0.116394 1441741251 -0.114136 -0.690735 -0.705627 0.109619 1441741251 -0.114136 -0.690735 -0.705627 0.109619 1441741251 -0.114136 -0.690735 -0.705627 0.109619 1441741251 -0.114136 -0.690735 -0.705627 0.109619 1441741251 -0.114136 -0.690735 -0.705627 0.109619 1441741251 -0.114136 -0.690735 -0.705627 0.109619 1441741251 -0.114136 -0.690735 -0.705627 0.109619 1441741251 -0.013123 -0.670898 -0.697632 0.251099 1441741251 -0.013123 -0.670898 -0.697632 0.251099 1441741251 -0.013123 -0.670898 -0.697632 0.251099 1441741251 -0.013123 -0.670898 -0.697632 0.251099 1441741251 -0.013123 -0.670898 -0.697632 0.251099 1441741251 -0.013123 -0.670898 -0.697632 0.251099 1441741251 0.124084 -0.611206 -0.627197 0.466553 1441741251 0.124084 -0.611206 -0.627197 0.466553 1441741251 0.124084 -0.611206 -0.627197 0.466553 1441741251 0.124084 -0.611206 -0.627197 0.466553 1441741251 0.124084 -0.611206 -0.627197 0.466553 1441741251 0.124084 -0.611206 -0.627197 0.466553 1441741251 0.124084 -0.611206 -0.627197 0.466553 1441741251 0.127747 -0.577148 -0.631165 0.502258 1441741251 0.127747 -0.577148 -0.631165 0.502258 1441741251 0.127747 -0.577148 -0.631165 0.502258 1441741251 0.127747 -0.577148 -0.631165 0.502258 1441741251 0.127747 -0.577148 -0.631165 0.502258 1441741251 0.127747 -0.577148 -0.631165 0.502258 1441741251 0.069946 -0.592712 -0.766235 0.238098 1441741251 0.069946 -0.592712 -0.766235 0.238098 1441741251 0.069946 -0.592712 -0.766235 0.238098 1441741251 0.069946 -0.592712 -0.766235 0.238098 1441741251 0.069946 -0.592712 -0.766235 0.238098 1441741251 0.069946 -0.592712 -0.766235 0.238098 1441741251 
0.581055 -0.384583 -0.643921 -0.316040 1441741254 0.581055 -0.384583 -0.643921 -0.316040 1441741254 0.581055 -0.384583 -0.643921 -0.316040 1441741254 0.581055 -0.384583 -0.643921 -0.316040 1441741254 0.591736 -0.367432 -0.654663 -0.293762 1441741254 0.591736 -0.367432 -0.654663 -0.293762 1441741254 0.591736 -0.367432 -0.654663 -0.293762 1441741254 0.591736 -0.367432 -0.654663 -0.293762 1441741254 0.591736 -0.367432 -0.654663 -0.293762 1441741254 0.591736 -0.367432 -0.654663 -0.293762 1441741254 0.605530 -0.350952 -0.662537 -0.266968 1441741254 0.605530 -0.350952 -0.662537 -0.266968 1441741254 0.605530 -0.350952 -0.662537 -0.266968 1441741254 0.605530 -0.350952 -0.662537 -0.266968 1441741254 0.605530 -0.350952 -0.662537 -0.266968 1441741254 0.605530 -0.350952 -0.662537 -0.266968 1441741254 0.623962 -0.310303 -0.678345 -0.232971 1441741254 0.623962 -0.310303 -0.678345 -0.232971 1441741254 0.623962 -0.310303 -0.678345 -0.232971 1441741254 0.623962 -0.310303 -0.678345 -0.232971 1441741254 0.623962 -0.310303 -0.678345 -0.232971 1441741254 0.623962 -0.310303 -0.678345 -0.232971 1441741254 0.642029 -0.260010 -0.693787 -0.197266 1441741254 0.642029 -0.260010 -0.693787 -0.197266 1441741254 0.642029 -0.260010 -0.693787 -0.197266 1441741254 0.642029 -0.260010 -0.693787 -0.197266 1441741254 0.642029 -0.260010 -0.693787 -0.197266 1441741254 0.642029 -0.260010 -0.693787 -0.197266 1441741254 0.642822 -0.252747 -0.695923 -0.196655 1441741254 0.642822 -0.252747 -0.695923 -0.196655 1441741254 0.642822 -0.252747 -0.695923 -0.196655 1441741254 0.642822 -0.252747 -0.695923 -0.196655 1441741254 0.642822 -0.252747 -0.695923 -0.196655 1441741254 0.642822 -0.252747 -0.695923 -0.196655 1441741254 0.634460 -0.285583 -0.685730 -0.213684 1441741254 0.634460 -0.285583 -0.685730 -0.213684 1441741254 0.634460 -0.285583 -0.685730 -0.213684 1441741254 0.634460 -0.285583 -0.685730 -0.213684 1441741254 0.634460 -0.285583 -0.685730 -0.213684 1441741254 0.634460 -0.285583 -0.685730 -0.213684 1441741254 0.632202 -0.286621 -0.683960 -0.224426 1441741254 0.632202 -0.286621 -0.683960 -0.224426 1441741254 0.632202 -0.286621 -0.683960 -0.224426 1441741254 0.632202 -0.286621 -0.683960 -0.224426 1441741254 0.618103 -0.302795 -0.678833 -0.255981 1441741254 0.618103 -0.302795 -0.678833 -0.255981 1441741254 0.618103 -0.302795 -0.678833 -0.255981 1441741254 0.618103 -0.302795 -0.678833 -0.255981 1441741254 0.618103 -0.302795 -0.678833 -0.255981 1441741254 0.618103 -0.302795 -0.678833 -0.255981 1441741254 0.589844 -0.340515 -0.674255 -0.285461 1441741254 0.589844 -0.340515 -0.674255 -0.285461 1441741254 0.589844 -0.340515 -0.674255 -0.285461 1441741254 0.589844 -0.340515 -0.674255 -0.285461 1441741254 0.589844 -0.340515 -0.674255 -0.285461 1441741254 0.589844 -0.340515 -0.674255 -0.285461 1441741254 0.555969 -0.375793 -0.674866 -0.307007 1441741254 0.555969 -0.375793 -0.674866 -0.307007 1441741254 0.555969 -0.375793 -0.674866 -0.307007 1441741254 0.555969 -0.375793 -0.674866 -0.307007 1441741254 0.555969 -0.375793 -0.674866 -0.307007 1441741254 0.555969 -0.375793 -0.674866 -0.307007 1441741254 0.520142 -0.411255 -0.670898 -0.332031 1441741254 0.520142 -0.411255 -0.670898 -0.332031 1441741254 0.520142 -0.411255 -0.670898 -0.332031 1441741254 0.520142 -0.411255 -0.670898 -0.332031 1441741254 0.520142 -0.411255 -0.670898 -0.332031 1441741254 0.478394 -0.450439 -0.658325 -0.367310 1441741254 0.478394 -0.450439 -0.658325 -0.367310 1441741254 0.478394 -0.450439 -0.658325 -0.367310 1441741254 0.478394 -0.450439 -0.658325 -0.367310 1441741254 0.478394 -0.450439 -0.658325 -0.367310 1441741254 0.478394 -0.450439 -0.658325 -0.367310 1441741254 0.437622 -0.492859 -0.634338 -0.404053 1441741254 0.437622 -0.492859 -0.634338 -0.404053 1441741254 0.437622 -0.492859 -0.634338 -0.404053 1441741254 0.437622 -0.492859 -0.634338 -0.404053 1441741254 0.437622 -0.492859 -0.634338 -0.404053 1441741254 0.437622 -0.492859 -0.634338 -0.404053 1441741254 0.437622 -0.492859 -0.634338 -0.404053 1441741254 0.405823 -0.554688 -0.574890 -0.444031 1441741254 0.405823 -0.554688 -0.574890 -0.444031 1441741254 0.405823 -0.554688 -0.574890 -0.444031 1441741255 0.405823 -0.554688 -0.574890 -0.444031 1441741255 0.404785 -0.578369 -0.544922 -0.452515 1441741255 0.404785 -0.578369 -0.544922 -0.452515 1441741255 0.404785 -0.578369 -0.544922 -0.452515 1441741255 0.404785 -0.578369 -0.544922 -0.452515 1441741255 0.404785 -0.578369 -0.544922 -0.452515 1441741255 0.404785 -0.578369 -0.544922 -0.452515 1441741255 0.404785 -0.578369 -0.544922 -0.452515 1441741255 0.426208 -0.563721 -0.561523 -0.430542 1441741255 0.426208 -0.563721 -0.561523 -0.430542 1441741255 0.426208 -0.563721 -0.561523 -0.430542 1441741255 0.426208 -0.563721 -0.561523 -0.430542 1441741255 0.426208 -0.563721 -0.561523 -0.430542 1441741255 0.426208 -0.563721 -0.561523 -0.430542 1441741255 0.449829 -0.546570 -0.575500 -0.409668 1441741255 0.449829 -0.546570 -0.575500 -0.409668 1441741255 0.449829 -0.546570 -0.575500 -0.409668 1441741255 0.449829 -0.546570 -0.575500 -0.409668 1441741255 0.449829 -0.546570 -0.575500 -0.409668 1441741255 0.449829 -0.546570 -0.575500 -0.409668 1441741255 0.464172 -0.539429 -0.582520 -0.392761 1441741255 0.464172 -0.539429 -0.582520 -0.392761 1441741255 0.464172 -0.539429 -0.582520 -0.392761 1441741255 0.464172 -0.539429 -0.582520 -0.392761 1441741255 0.464172 -0.539429 -0.582520 -0.392761 1441741255 0.464172 -0.539429 -0.582520 -0.392761 1441741255 0.500305 -0.500549 -0.605896 -0.363464 1441741255 0.500305 -0.500549 -0.605896 -0.363464 1441741255 0.500305 -0.500549 -0.605896 -0.363464 1441741255 0.500305 -0.500549 -0.605896 -0.363464 1441741255 0.500305 -0.500549 -0.605896 -0.363464 1441741255 0.500305 -0.500549 -0.605896 -0.363464 1441741255 0.536194 -0.450012 -0.630310 -0.335815 1441741255 0.536194 -0.450012 -0.630310 -0.335815 1441741255 0.536194 -0.450012 -0.630310 -0.335815 1441741255 0.536194 -0.450012 -0.630310 -0.335815 1441741255 0.536194 -0.450012 -0.630310 -0.335815 1441741255 0.536194 -0.450012 -0.630310 -0.335815 1441741255 0.559875 -0.413635 -0.644104 -0.317261 1441741255 0.559875 -0.413635 -0.644104 -0.317261 1441741255 0.559875 -0.413635 -0.644104 -0.317261 1441741255 0.559875 -0.413635 -0.644104 -0.317261 1441741255 0.559875 -0.413635 -0.644104 -0.317261 1441741255 0.559875 -0.413635 -0.644104 -0.317261 1441741255 0.559875 -0.413635 -0.644104 -0.317261 1441741255 0.575500 -0.387756 -0.651672 -0.306335 1441741255 0.575500 -0.387756 -0.651672 -0.306335 1441741255 0.575500 -0.387756 -0.651672 -0.306335 1441741255 0.575500 -0.387756 -0.651672 -0.306335 1441741255 0.575500 -0.387756 -0.651672 -0.306335 1441741255 0.575500 -0.387756 -0.651672 -0.306335 1441741255 0.583984 -0.373779 -0.655334 -0.299683 1441741255 0.583984 -0.373779 -0.655334 -0.299683 1441741255 0.583984 -0.373779 -0.655334 -0.299683 1441741255 0.583984 -0.373779 -0.655334 -0.299683 1441741255 0.583984 -0.373779 -0.655334 -0.299683 1441741255 0.588867 -0.366577 -0.655579 -0.298645 1441741255 0.588867 -0.366577 -0.655579 -0.298645 1441741255 0.588867 -0.366577 -0.655579 -0.298645 1441741255 0.588867 -0.366577 -0.655579 -0.298645 1441741255 0.588867 -0.366577 -0.655579 -0.298645 1441741255 0.588867 -0.366577 -0.655579 -0.298645 1441741255 0.588867 -0.366577 -0.655579 -0.298645 1441741255 0.574829 -0.380066 -0.652405 -0.315552 1441741255 0.574829 -0.380066 -0.652405 -0.315552 1441741255 0.574829 -0.380066 -0.652405 -0.315552 1441741255 0.574829 -0.380066 -0.652405 -0.315552 1441741255 0.574829 -0.380066 -0.652405 -0.315552 1441741255 0.574829 -0.380066 -0.652405 -0.315552 1441741255 0.551086 -0.400757 -0.651306 -0.333984 1441741255 0.551086 -0.400757 -0.651306 -0.333984 1441741255 0.551086 -0.400757 -0.651306 -0.333984 1441741255 0.551086 -0.400757 -0.651306 -0.333984 1441741255 0.551086 -0.400757 -0.651306 -0.333984 1441741255 0.551086 -0.400757 -0.651306 -0.333984 1441741255 0.519531 -0.429138 -0.648804 -0.353638 1441741255 0.519531 -0.429138 -0.648804 -0.353638 1441741255 0.519531 -0.429138 -0.648804 -0.353638 1441741255 0.519531 -0.429138 -0.648804 -0.353638 1441741255 0.519531 -0.429138 -0.648804 -0.353638 1441741255 0.519531 -0.429138 -0.648804 -0.353638 1441741255 0.488281 -0.457275 -0.644592 -0.370300 1441741255 0.488281 -0.457275 -0.644592 -0.370300 1441741255 0.488281 -0.457275 -0.644592 -0.370300 1441741255 0.488281 -0.457275 -0.644592 -0.370300 1441741255 0.488281 -0.457275 -0.644592 -0.370300 1441741255 0.488281 -0.457275 -0.644592 -0.370300 1441741255 0.455994 -0.478821 -0.643677 -0.385376 1441741255 0.455994 -0.478821 -0.643677 -0.385376 1441741255 0.455994 -0.478821 -0.643677 -0.385376 1441741255 0.455994 -0.478821 -0.643677 -0.385376 1441741255 0.455994 -0.478821 -0.643677 -0.385376 1441741255 0.455994 -0.478821 -0.643677 -0.385376 1441741255 0.423462 -0.509705 -0.628357 -0.407593 1441741255 0.423462 -0.509705 -0.628357 -0.407593 1441741255 0.423462 -0.509705 -0.628357 -0.407593 1441741255 0.423462 -0.509705 -0.628357 -0.407593 1441741255 0.423462 -0.509705 -0.628357 -0.407593 1441741255 0.423462 -0.509705 -0.628357 -0.407593 1441741255 0.423462 -0.509705 -0.628357 -0.407593 1441741255 0.380005 -0.571655 -0.578857 -0.440186 1441741255 0.380005 -0.571655 -0.578857 -0.440186 1441741255 0.380005 -0.571655 -0.578857 -0.440186 1441741255 0.380005 -0.571655 -0.578857 -0.440186 1441741255 0.380005 -0.571655 -0.578857 -0.440186 1441741255 0.380005 -0.571655 -0.578857 -0.440186 1441741255 0.368652 -0.601135 -0.545349 -0.453186 1441741255 0.368652 -0.601135 -0.545349 -0.453186 1441741255 0.368652 -0.601135 -0.545349 -0.453186 1441741255 0.368652 -0.601135 -0.545349 -0.453186 1441741255 0.368652 -0.601135 -0.545349 -0.453186 1441741256 0.368652 -0.601135 -0.545349 -0.453186 1441741256 0.382385 -0.586121 -0.555054 -0.449768 1441741256 0.382385 -0.586121 -0.555054 -0.449768 1441741256 0.382385 -0.586121 -0.555054 -0.449768 1441741256 0.382385 -0.586121 -0.555054 -0.449768 1441741256 0.382385 -0.586121 -0.555054 -0.449768 1441741256 0.392944 -0.585144 -0.553223 -0.444092 1441741256 0.392944 -0.585144 -0.553223 -0.444092 1441741256 0.392944 -0.585144 -0.553223 -0.444092 1441741256 0.392944 -0.585144 -0.553223 -0.444092 1441741256 0.392944 -0.585144 -0.553223 -0.444092 1441741256 0.392944 -0.585144 -0.553223 -0.444092 1441741256 0.392944 -0.585144 -0.553223 -0.444092 1441741256 0.417603 -0.570068 -0.562927 -0.428711 1441741256 0.417603 -0.570068 -0.562927 -0.428711 1441741256 0.417603 -0.570068 -0.562927 -0.428711 1441741256 0.417603 -0.570068 -0.562927 -0.428711 1441741256 0.417603 -0.570068 -0.562927 -0.428711 1441741256 0.417603 -0.570068 -0.562927 -0.428711 1441741256 0.458374 -0.530640 -0.589844 -0.400574 1441741256 0.458374 -0.530640 -0.589844 -0.400574 1441741256 0.458374 -0.530640 -0.589844 -0.400574 1441741256 0.458374 -0.530640 -0.589844 -0.400574 1441741256 0.458374 -0.530640 -0.589844 -0.400574 1441741256 0.458374 -0.530640 -0.589844 -0.400574 1441741256 0.496460 -0.488586 -0.614990 -0.369629 1441741256 0.496460 -0.488586 -0.614990 -0.369629 1441741256 0.496460 -0.488586 -0.614990 -0.369629 1441741256 0.496460 -0.488586 -0.614990 -0.369629 1441741256 0.496460 -0.488586 -0.614990 -0.369629 1441741256 0.526733 -0.450867 -0.635864 -0.338989 1441741256 0.526733 -0.450867 -0.635864 -0.338989 1441741256 0.526733 -0.450867 -0.635864 -0.338989 1441741256 0.526733 -0.450867 -0.635864 -0.338989 1441741256 0.550598 -0.418213 -0.652527 -0.310181 1441741256 0.550598 -0.418213 -0.652527 -0.310181 1441741256 0.550598 -0.418213 -0.652527 -0.310181 1441741256 0.550598 -0.418213 -0.652527 -0.310181 1441741256 0.550598 -0.418213 -0.652527 -0.310181 1441741256 0.550598 -0.418213 -0.652527 -0.310181 1441741256 0.550598 -0.418213 -0.652527 -0.310181 1441741256 0.571228 -0.387329 -0.666931 -0.281006 1441741256 0.571228 -0.387329 -0.666931 -0.281006 1441741256 0.571228 -0.387329 -0.666931 -0.281006 1441741256 0.571228 -0.387329 -0.666931 -0.281006 1441741256 0.571228 -0.387329 -0.666931 -0.281006 1441741256 0.571228 -0.387329 -0.666931 -0.281006 1441741256 0.588806 -0.357971 -0.679626 -0.251709 1441741256 0.588806 -0.357971 -0.679626 -0.251709 1441741256 0.588806 -0.357971 -0.679626 -0.251709 1441741256 0.588806 -0.357971 -0.679626 -0.251709 1441741256 0.588806 -0.357971 -0.679626 -0.251709 1441741256 0.588806 -0.357971 -0.679626 -0.251709 1441741256 0.594604 -0.340393 -0.687256 -0.241455 1441741256 0.594604 -0.340393 -0.687256 -0.241455 1441741256 0.594604 -0.340393 -0.687256 -0.241455 1441741256 0.594604 -0.340393 -0.687256 -0.241455 1441741256 0.594604 -0.340393 -0.687256 -0.241455 1441741256 0.594604 -0.340393 -0.687256 -0.241455 1441741256 0.578796 -0.346802 -0.695007 -0.248413 1441741256 0.578796 -0.346802 -0.695007 -0.248413 1441741256 0.578796 -0.346802 -0.695007 -0.248413 1441741256 0.578796 -0.346802 -0.695007 -0.248413 1441741256 0.578796 -0.346802 -0.695007 -0.248413 1441741256 0.578796 -0.346802 -0.695007 -0.248413 1441741256 0.545532 -0.388184 -0.690186 -0.274597 1441741256 0.545532 -0.388184 -0.690186 -0.274597 1441741256 0.545532 -0.388184 -0.690186 -0.274597 1441741256 0.545532 -0.388184 -0.690186 -0.274597 1441741256 0.545532 -0.388184 -0.690186 -0.274597 1441741256 0.545532 -0.388184 -0.690186 -0.274597 1441741256 0.515869 -0.408081 -0.694519 -0.291626 1441741256 0.515869 -0.408081 -0.694519 -0.291626 1441741256 0.515869 -0.408081 -0.694519 -0.291626 1441741256 0.515869 -0.408081 -0.694519 -0.291626 1441741256 0.515869 -0.408081 -0.694519 -0.291626 1441741256 0.515869 -0.408081 -0.694519 -0.291626 1441741256 0.487976 -0.426880 -0.698608 -0.302734 1441741256 0.487976 -0.426880 -0.698608 -0.302734 1441741256 0.487976 -0.426880 -0.698608 -0.302734 1441741256 0.487976 -0.426880 -0.698608 -0.302734 1441741256 0.487976 -0.426880 -0.698608 -0.302734 1441741256 0.487976 -0.426880 -0.698608 -0.302734 1441741256 0.452515 -0.451538 -0.696655 -0.325745 1441741256 0.452515 -0.451538 -0.696655 -0.325745 1441741256 0.452515 -0.451538 -0.696655 -0.325745 1441741256 0.452515 -0.451538 -0.696655 -0.325745 1441741256 0.452515 -0.451538 -0.696655 -0.325745 1441741256 0.414673 -0.479736 -0.687439 -0.354126 1441741256 0.414673 -0.479736 -0.687439 -0.354126 1441741256 0.414673 -0.479736 -0.687439 -0.354126 1441741256 0.414673 -0.479736 -0.687439 -0.354126 1441741256 0.414673 -0.479736 -0.687439 -0.354126 1441741256 0.414673 -0.479736 -0.687439 -0.354126 1441741256 0.414673 -0.479736 -0.687439 -0.354126 1441741256 0.351013 -0.530640 -0.659607 -0.400208 1441741256 0.351013 -0.530640 -0.659607 -0.400208 1441741256 0.351013 -0.530640 -0.659607 -0.400208 1441741256 0.351013 -0.530640 -0.659607 -0.400208 1441741256 0.351013 -0.530640 -0.659607 -0.400208 1441741256 0.351013 -0.530640 -0.659607 -0.400208 1441741256 0.313843 -0.609131 -0.577393 -0.444031 1441741256 0.313843 -0.609131 -0.577393 -0.444031 1441741256 0.313843 -0.609131 -0.577393 -0.444031 1441741256 0.313843 -0.609131 -0.577393 -0.444031 1441741256 0.313843 -0.609131 -0.577393 -0.444031 1441741256 0.313843 -0.609131 -0.577393 -0.444031 1441741257 0.333801 -0.614929 -0.551453 -0.454346 1441741257 0.333801 -0.614929 -0.551453 -0.454346 1441741257 0.333801 -0.614929 -0.551453 -0.454346 1441741257 0.333801 -0.614929 -0.551453 -0.454346 1441741257 0.333801 -0.614929 -0.551453 -0.454346 1441741257 0.333801 -0.614929 -0.551453 -0.454346 1441741257 0.390564 -0.566101 -0.584473 -0.430664 1441741257 0.390564 -0.566101 -0.584473 -0.430664 1441741257 0.390564 -0.566101 -0.584473 -0.430664 1441741257 0.390564 -0.566101 -0.584473 -0.430664 1441741257 0.390564 -0.566101 -0.584473 -0.430664 1441741257 0.390564 -0.566101 -0.584473 -0.430664 1441741257 0.412231 -0.543091 -0.593018 -0.428345 1441741257 0.412231 -0.543091 -0.593018 -0.428345 1441741257 0.412231 -0.543091 -0.593018 -0.428345 1441741257 0.412231 -0.543091 -0.593018 -0.428345 1441741257 0.412231 -0.543091 -0.593018 -0.428345 1441741257 0.412231 -0.543091 -0.593018 -0.428345 1441741257 0.412231 -0.543091 -0.593018 -0.428345 1441741257 0.425720 -0.552124 -0.578064 -0.424072 1441741257 0.425720 -0.552124 -0.578064 -0.424072 1441741257 0.425720 -0.552124 -0.578064 -0.424072 1441741257 0.425720 -0.552124 -0.578064 -0.424072 1441741257 0.425720 -0.552124 -0.578064 -0.424072 1441741257 0.456848 -0.526550 -0.594055 -0.401489 1441741257 0.456848 -0.526550 -0.594055 -0.401489 1441741257 0.456848 -0.526550 -0.594055 -0.401489 1441741257 0.456848 -0.526550 -0.594055 -0.401489 1441741257 0.456848 -0.526550 -0.594055 -0.401489 1441741257 0.500122 -0.484985 -0.617798 -0.364807 1441741257 0.500122 -0.484985 -0.617798 -0.364807 1441741257 0.500122 -0.484985 -0.617798 -0.364807 1441741257 0.500122 -0.484985 -0.617798 -0.364807 1441741257 0.500122 -0.484985 -0.617798 -0.364807 1441741257 0.500122 -0.484985 -0.617798 -0.364807 1441741257 0.535278 -0.445313 -0.636169 -0.332520 1441741257 0.535278 -0.445313 -0.636169 -0.332520 1441741257 0.535278 -0.445313 -0.636169 -0.332520 1441741257 0.535278 -0.445313 -0.636169 -0.332520 1441741257 0.535278 -0.445313 -0.636169 -0.332520 1441741257 0.535278 -0.445313 -0.636169 -0.332520 1441741257 0.535278 -0.445313 -0.636169 -0.332520 1441741257 0.561890 -0.411011 -0.649902 -0.304993 1441741257 0.561890 -0.411011 -0.649902 -0.304993 1441741257 0.561890 -0.411011 -0.649902 -0.304993 1441741257 0.561890 -0.411011 -0.649902 -0.304993 1441741257 0.580994 -0.384460 -0.658936 -0.283630 1441741257 0.580994 -0.384460 -0.658936 -0.283630 1441741257 0.580994 -0.384460 -0.658936 -0.283630 1441741257 0.580994 -0.384460 -0.658936 -0.283630 1441741257 0.580994 -0.384460 -0.658936 -0.283630 1441741257 0.580994 -0.384460 -0.658936 -0.283630 1441741257 0.593445 -0.369568 -0.661926 -0.270386 1441741257 0.593445 -0.369568 -0.661926 -0.270386 1441741257 0.593445 -0.369568 -0.661926 -0.270386 1441741257 0.593445 -0.369568 -0.661926 -0.270386 1441741257 0.593445 -0.369568 -0.661926 -0.270386 1441741257 0.593445 -0.369568 -0.661926 -0.270386 1441741257 0.602295 -0.360779 -0.662170 -0.262024 1441741257 0.602295 -0.360779 -0.662170 -0.262024 1441741257 0.602295 -0.360779 -0.662170 -0.262024 1441741257 0.602295 -0.360779 -0.662170 -0.262024 1441741257 0.602295 -0.360779 -0.662170 -0.262024 1441741257 0.602295 -0.360779 -0.662170 -0.262024 1441741257 0.602295 -0.360779 -0.662170 -0.262024 1441741257 0.602600 -0.359436 -0.662842 -0.261414 1441741257 0.602600 -0.359436 -0.662842 -0.261414 1441741257 0.602600 -0.359436 -0.662842 -0.261414 1441741257 0.602600 -0.359436 -0.662842 -0.261414 1441741257 0.602600 -0.359436 -0.662842 -0.261414 1441741257 0.602600 -0.359436 -0.662842 -0.261414 1441741257 0.602600 -0.359436 -0.662842 -0.261414 1441741257 0.594238 -0.366882 -0.662231 -0.271484 1441741257 0.594238 -0.366882 -0.662231 -0.271484 1441741257 0.594238 -0.366882 -0.662231 -0.271484 1441741257 0.594238 -0.366882 -0.662231 -0.271484 1441741257 0.594238 -0.366882 -0.662231 -0.271484 1441741257 0.594238 -0.366882 -0.662231 -0.271484 1441741257 0.569458 -0.388550 -0.661438 -0.295471 1441741257 0.569458 -0.388550 -0.661438 -0.295471 1441741257 0.569458 -0.388550 -0.661438 -0.295471 1441741257 0.569458 -0.388550 -0.661438 -0.295471 1441741257 0.569458 -0.388550 -0.661438 -0.295471 1441741257 0.537903 -0.411499 -0.665283 -0.314270 1441741257 0.537903 -0.411499 -0.665283 -0.314270 1441741257 0.537903 -0.411499 -0.665283 -0.314270 1441741257 0.537903 -0.411499 -0.665283 -0.314270 1441741257 0.537903 -0.411499 -0.665283 -0.314270 1441741257 0.537903 -0.411499 -0.665283 -0.314270 1441741257 0.537903 -0.411499 -0.665283 -0.314270 1441741257 0.505859 -0.433289 -0.667786 -0.332458 1441741257 0.505859 -0.433289 -0.667786 -0.332458 1441741257 0.505859 -0.433289 -0.667786 -0.332458 1441741257 0.505859 -0.433289 -0.667786 -0.332458 1441741257 0.481079 -0.444336 -0.667664 -0.354248 1441741257 0.481079 -0.444336 -0.667664 -0.354248 1441741257 0.481079 -0.444336 -0.667664 -0.354248 1441741257 0.481079 -0.444336 -0.667664 -0.354248 1441741257 0.481079 -0.444336 -0.667664 -0.354248 1441741257 0.481079 -0.444336 -0.667664 -0.354248 1441741257 0.481079 -0.444336 -0.667664 -0.354248 1441741257 0.446350 -0.454346 -0.661560 -0.395996 1441741257 0.446350 -0.454346 -0.661560 -0.395996 1441741257 0.446350 -0.454346 -0.661560 -0.395996 1441741257 0.446350 -0.454346 -0.661560 -0.395996 1441741257 0.446350 -0.454346 -0.661560 -0.395996 1441741257 0.446350 -0.454346 -0.661560 -0.395996 1441741257 0.392456 -0.525208 -0.615784 -0.437073 1441741258 0.392456 -0.525208 -0.615784 -0.437073 1441741258 0.392456 -0.525208 -0.615784 -0.437073 1441741258 0.392456 -0.525208 -0.615784 -0.437073 1441741258 0.392456 -0.525208 -0.615784 -0.437073 1441741258 0.392456 -0.525208 -0.615784 -0.437073 1441741258 0.378479 -0.579468 -0.557617 -0.458313 1441741258 0.378479 -0.579468 -0.557617 -0.458313 1441741258 0.378479 -0.579468 -0.557617 -0.458313 1441741258 0.378479 -0.579468 -0.557617 -0.458313 1441741258 0.378479 -0.579468 -0.557617 -0.458313 1441741258 0.378479 -0.579468 -0.557617 -0.458313 1441741258 0.378479 -0.579468 -0.557617 -0.458313 1441741258 0.409363 -0.544617 -0.591248 -0.431641 1441741258 0.409363 -0.544617 -0.591248 -0.431641 1441741258 0.409363 -0.544617 -0.591248 -0.431641 1441741258 0.409363 -0.544617 -0.591248 -0.431641 1441741258 0.440186 -0.517029 -0.611023 -0.406921 1441741258 0.440186 -0.517029 -0.611023 -0.406921 1441741258 0.440186 -0.517029 -0.611023 -0.406921 1441741258 0.440186 -0.517029 -0.611023 -0.406921 1441741258 0.440186 -0.517029 -0.611023 -0.406921 1441741258 0.440186 -0.517029 -0.611023 -0.406921 1441741258 0.465576 -0.494873 -0.624146 -0.385803 1441741258 0.465576 -0.494873 -0.624146 -0.385803 1441741258 0.465576 -0.494873 -0.624146 -0.385803 1441741258 0.465576 -0.494873 -0.624146 -0.385803 1441741258 0.465576 -0.494873 -0.624146 -0.385803 1441741258 0.465576 -0.494873 -0.624146 -0.385803 1441741258 0.492554 -0.461853 -0.642700 -0.362122 1441741258 0.492554 -0.461853 -0.642700 -0.362122 1441741258 0.492554 -0.461853 -0.642700 -0.362122 1441741258 0.492554 -0.461853 -0.642700 -0.362122 1441741258 0.492554 -0.461853 -0.642700 -0.362122 1441741258 0.523743 -0.422485 -0.662537 -0.329102 1441741258 0.523743 -0.422485 -0.662537 -0.329102 1441741258 0.523743 -0.422485 -0.662537 -0.329102 1441741258 0.523743 -0.422485 -0.662537 -0.329102 1441741258 0.523743 -0.422485 -0.662537 -0.329102 1441741258 0.523743 -0.422485 -0.662537 -0.329102 1441741258 0.548462 -0.382690 -0.680908 -0.298584 1441741258 0.548462 -0.382690 -0.680908 -0.298584 1441741258 0.548462 -0.382690 -0.680908 -0.298584 1441741258 0.548462 -0.382690 -0.680908 -0.298584 1441741258 0.548462 -0.382690 -0.680908 -0.298584 1441741258 0.548462 -0.382690 -0.680908 -0.298584 1441741258 0.563293 -0.353760 -0.693298 -0.277405 1441741258 0.563293 -0.353760 -0.693298 -0.277405 1441741258 0.563293 -0.353760 -0.693298 -0.277405 1441741258 0.563293 -0.353760 -0.693298 -0.277405 1441741258 0.563293 -0.353760 -0.693298 -0.277405 1441741258 0.563293 -0.353760 -0.693298 -0.277405 1441741258 0.573059 -0.333862 -0.701111 -0.262024 1441741258 0.573059 -0.333862 -0.701111 -0.262024 1441741258 0.573059 -0.333862 -0.701111 -0.262024 1441741258 0.573059 -0.333862 -0.701111 -0.262024 1441741258 0.573059 -0.333862 -0.701111 -0.262024 1441741258 0.578552 -0.321350 -0.706238 -0.251709 1441741258 0.578552 -0.321350 -0.706238 -0.251709 1441741258 0.578552 -0.321350 -0.706238 -0.251709 1441741258 0.578552 -0.321350 -0.706238 -0.251709 1441741258 0.578552 -0.321350 -0.706238 -0.251709 1441741258 0.578552 -0.321350 -0.706238 -0.251709 1441741258 0.579041 -0.318542 -0.707886 -0.249390 1441741258 0.579041 -0.318542 -0.707886 -0.249390 1441741258 0.579041 -0.318542 -0.707886 -0.249390 1441741258 0.579041 -0.318542 -0.707886 -0.249390 1441741258 0.579041 -0.318542 -0.707886 -0.249390 1441741258 0.579041 -0.318542 -0.707886 -0.249390 1441741258 0.579041 -0.318542 -0.707886 -0.249390 1441741258 0.571045 -0.329285 -0.707153 -0.255920 1441741258 0.571045 -0.329285 -0.707153 -0.255920 1441741258 0.571045 -0.329285 -0.707153 -0.255920 1441741258 0.571045 -0.329285 -0.707153 -0.255920 1441741258 0.571045 -0.329285 -0.707153 -0.255920 1441741258 0.571045 -0.329285 -0.707153 -0.255920 1441741258 0.552246 -0.347656 -0.711975 -0.259338 1441741258 0.552246 -0.347656 -0.711975 -0.259338 1441741258 0.552246 -0.347656 -0.711975 -0.259338 1441741258 0.552246 -0.347656 -0.711975 -0.259338 1441741258 0.552246 -0.347656 -0.711975 -0.259338 1441741258 0.552246 -0.347656 -0.711975 -0.259338 1441741258 0.533325 -0.338745 -0.738586 -0.235229 1441741258 0.533325 -0.338745 -0.738586 -0.235229 1441741258 0.533325 -0.338745 -0.738586 -0.235229 1441741258 0.533325 -0.338745 -0.738586 -0.235229 1441741258 0.533325 -0.338745 -0.738586 -0.235229 1441741258 0.533325 -0.338745 -0.738586 -0.235229 1441741258 0.533325 -0.338745 -0.738586 -0.235229 1441741258 0.531494 -0.270569 -0.769897 -0.227234 1441741258 0.531494 -0.270569 -0.769897 -0.227234 1441741258 0.531494 -0.270569 -0.769897 -0.227234 1441741258 0.531494 -0.270569 -0.769897 -0.227234 1441741258 0.531494 -0.270569 -0.769897 -0.227234 1441741258 0.531494 -0.270569 -0.769897 -0.227234 1441741258 0.510681 -0.329590 -0.754395 -0.248108 1441741258 0.510681 -0.329590 -0.754395 -0.248108 1441741258 0.510681 -0.329590 -0.754395 -0.248108 1441741258 0.510681 -0.329590 -0.754395 -0.248108 1441741258 0.510681 -0.329590 -0.754395 -0.248108 1441741258 0.510681 -0.329590 -0.754395 -0.248108 1441741258 0.510681 -0.329590 -0.754395 -0.248108 1441741258 0.437012 -0.399048 -0.735901 -0.328979 1441741258 0.437012 -0.399048 -0.735901 -0.328979 1441741258 0.437012 -0.399048 -0.735901 -0.328979 1441741258 0.437012 -0.399048 -0.735901 -0.328979 1441741258 0.437012 -0.399048 -0.735901 -0.328979 1441741258 0.437012 -0.399048 -0.735901 -0.328979 1441741258 0.410156 -0.483154 -0.678772 -0.371155 1441741258 0.410156 -0.483154 -0.678772 -0.371155 1441741258 0.410156 -0.483154 -0.678772 -0.371155 1441741259 0.410156 -0.483154 -0.678772 -0.371155 1441741259 0.410156 -0.483154 -0.678772 -0.371155 1441741259 0.410156 -0.483154 -0.678772 -0.371155 1441741259 0.395020 -0.501953 -0.663940 -0.388916 1441741259 0.395020 -0.501953 -0.663940 -0.388916 1441741259 0.395020 -0.501953 -0.663940 -0.388916 1441741259 0.395020 -0.501953 -0.663940 -0.388916 1441741259 0.395020 -0.501953 -0.663940 -0.388916 1441741259 0.395020 -0.501953 -0.663940 -0.388916 1441741259 0.395020 -0.501953 -0.663940 -0.388916 1441741259 0.413635 -0.477173 -0.675781 -0.380188 1441741259 0.413635 -0.477173 -0.675781 -0.380188 1441741259 0.413635 -0.477173 -0.675781 -0.380188 1441741259 0.413635 -0.477173 -0.675781 -0.380188 1441741259 0.413635 -0.477173 -0.675781 -0.380188 1441741259 0.413635 -0.477173 -0.675781 -0.380188 1441741259 0.411438 -0.489075 -0.665161 -0.386230 1441741259 0.411438 -0.489075 -0.665161 -0.386230 1441741259 0.411438 -0.489075 -0.665161 -0.386230 1441741259 0.411438 -0.489075 -0.665161 -0.386230 1441741259 0.411438 -0.489075 -0.665161 -0.386230 1441741259 0.411438 -0.489075 -0.665161 -0.386230 1441741259 0.411438 -0.489075 -0.665161 -0.386230 1441741259 0.429260 -0.477966 -0.665771 -0.379639 1441741259 0.429260 -0.477966 -0.665771 -0.379639 1441741259 0.429260 -0.477966 -0.665771 -0.379639 1441741259 0.429260 -0.477966 -0.665771 -0.379639 1441741259 0.429260 -0.477966 -0.665771 -0.379639 1441741259 0.429260 -0.477966 -0.665771 -0.379639 1441741259 0.456604 -0.441223 -0.681641 -0.363708 1441741259 0.456604 -0.441223 -0.681641 -0.363708 1441741259 0.456604 -0.441223 -0.681641 -0.363708 1441741259 0.456604 -0.441223 -0.681641 -0.363708 1441741259 0.456604 -0.441223 -0.681641 -0.363708 1441741259 0.456604 -0.441223 -0.681641 -0.363708 1441741259 0.456604 -0.441223 -0.681641 -0.363708 1441741259 0.473511 -0.415283 -0.691101 -0.354675 1441741259 0.473511 -0.415283 -0.691101 -0.354675 1441741259 0.473511 -0.415283 -0.691101 -0.354675 1441741259 0.473511 -0.415283 -0.691101 -0.354675 1441741259 0.473511 -0.415283 -0.691101 -0.354675 1441741259 0.473511 -0.415283 -0.691101 -0.354675 1441741259 0.482483 -0.404480 -0.691528 -0.354126 1441741259 0.482483 -0.404480 -0.691528 -0.354126 1441741259 0.482483 -0.404480 -0.691528 -0.354126 1441741259 0.482483 -0.404480 -0.691528 -0.354126 1441741259
[truncated: 171,544 more chars]
