# Supplementary material for: Quaternion-Based Gesture Recognition Using Wireless Wearable Motion Capture Sensors
Source: Sensors (Basel). 2016 Apr 28;16(5):605. doi: 10.3390/s16050605 (PMC4883296; doi:10.3390/s16050605)
Supplement: Supplementary file 1 [file sensors-16-00605-s001.zip › MultiSensorGestureData/P2/3. Throw/Training17.txt]

-0.280518 0.608704 0.508423 0.540588 1441741147 -0.280518 0.608704 0.508423 0.540588 1441741147 -0.280518 0.608704 0.508423 0.540588 1441741147 -0.265503 0.610718 0.509094 0.545227 1441741147 -0.265503 0.610718 0.509094 0.545227 1441741147 -0.265503 0.610718 0.509094 0.545227 1441741147 -0.265503 0.610718 0.509094 0.545227 1441741147 -0.265503 0.610718 0.509094 0.545227 1441741147 -0.265503 0.610718 0.509094 0.545227 1441741147 -0.263184 0.605347 0.524536 0.537659 1441741147 -0.263184 0.605347 0.524536 0.537659 1441741147 -0.263184 0.605347 0.524536 0.537659 1441741147 -0.263184 0.605347 0.524536 0.537659 1441741147 -0.263184 0.605347 0.524536 0.537659 1441741147 -0.263184 0.605347 0.524536 0.537659 1441741147 -0.262878 0.599304 0.540039 0.529175 1441741147 -0.262878 0.599304 0.540039 0.529175 1441741147 -0.262878 0.599304 0.540039 0.529175 1441741147 -0.262878 0.599304 0.540039 0.529175 1441741147 -0.262878 0.599304 0.540039 0.529175 1441741147 -0.262878 0.599304 0.540039 0.529175 1441741147 -0.267029 0.591614 0.552124 0.523254 1441741147 -0.267029 0.591614 0.552124 0.523254 1441741147 -0.267029 0.591614 0.552124 0.523254 1441741147 -0.267029 0.591614 0.552124 0.523254 1441741147 -0.267029 0.591614 0.552124 0.523254 1441741147 -0.267029 0.591614 0.552124 0.523254 1441741147 -0.270630 0.584412 0.560669 0.520325 1441741147 -0.270630 0.584412 0.560669 0.520325 1441741147 -0.270630 0.584412 0.560669 0.520325 1441741147 -0.270630 0.584412 0.560669 0.520325 1441741147 -0.270630 0.584412 0.560669 0.520325 1441741147 -0.270630 0.584412 0.560669 0.520325 1441741147 -0.277344 0.575623 0.566650 0.520203 1441741147 -0.277344 0.575623 0.566650 0.520203 1441741147 -0.277344 0.575623 0.566650 0.520203 1441741148 -0.277344 0.575623 0.566650 0.520203 1441741148 -0.277344 0.575623 0.566650 0.520203 1441741148 -0.277344 0.575623 0.566650 0.520203 1441741148 -0.286438 0.565491 0.569336 0.523376 1441741148 -0.286438 0.565491 0.569336 0.523376 1441741148 -0.286438 0.565491 0.569336 0.523376 1441741148 -0.286438 0.565491 0.569336 0.523376 1441741148 -0.286438 0.565491 0.569336 0.523376 1441741148 -0.286438 0.565491 0.569336 0.523376 1441741148 -0.293213 0.559265 0.569397 0.526245 1441741148 -0.293213 0.559265 0.569397 0.526245 1441741148 -0.293213 0.559265 0.569397 0.526245 1441741148 -0.293213 0.559265 0.569397 0.526245 1441741148 -0.293213 0.559265 0.569397 0.526245 1441741148 -0.293213 0.559265 0.569397 0.526245 1441741148 -0.301758 0.553101 0.572449 0.524658 1441741148 -0.301758 0.553101 0.572449 0.524658 1441741148 -0.301758 0.553101 0.572449 0.524658 1441741148 -0.301758 0.553101 0.572449 0.524658 1441741148 -0.301758 0.553101 0.572449 0.524658 1441741148 -0.301758 0.553101 0.572449 0.524658 1441741148 -0.312134 0.544434 0.583740 0.515137 1441741148 -0.312134 0.544434 0.583740 0.515137 1441741148 -0.312134 0.544434 0.583740 0.515137 1441741148 -0.312134 0.544434 0.583740 0.515137 1441741148 -0.312134 0.544434 0.583740 0.515137 1441741148 -0.312134 0.544434 0.583740 0.515137 1441741148 -0.321838 0.536133 0.595154 0.504700 1441741148 -0.321838 0.536133 0.595154 0.504700 1441741148 -0.321838 0.536133 0.595154 0.504700 1441741148 -0.321838 0.536133 0.595154 0.504700 1441741148 -0.321838 0.536133 0.595154 0.504700 1441741148 -0.321838 0.536133 0.595154 0.504700 1441741148 -0.333984 0.528809 0.604675 0.493103 1441741148 -0.333984 0.528809 0.604675 0.493103 1441741148 -0.333984 0.528809 0.604675 0.493103 1441741148 -0.333984 0.528809 0.604675 0.493103 1441741148 -0.333984 0.528809 0.604675 0.493103 1441741148 -0.333984 0.528809 0.604675 0.493103 1441741148 -0.343994 0.524353 0.610474 0.483765 1441741148 -0.343994 0.524353 0.610474 0.483765 1441741148 -0.343994 0.524353 0.610474 0.483765 1441741148 -0.343994 0.524353 0.610474 0.483765 1441741148 -0.343994 0.524353 0.610474 0.483765 1441741148 -0.343994 0.524353 0.610474 0.483765 1441741148 -0.355530 0.527893 0.610229 0.471619 1441741148 -0.355530 0.527893 0.610229 0.471619 1441741148 -0.355530 0.527893 0.610229 0.471619 1441741148 -0.355530 0.527893 0.610229 0.471619 1441741148 -0.355530 0.527893 0.610229 0.471619 1441741148 -0.355530 0.527893 0.610229 0.471619 1441741148 -0.355530 0.527893 0.610229 0.471619 1441741148 -0.366638 0.525391 0.619568 0.453430 1441741148 -0.366638 0.525391 0.619568 0.453430 1441741148 -0.366638 0.525391 0.619568 0.453430 1441741148 -0.366638 0.525391 0.619568 0.453430 1441741148 -0.366638 0.525391 0.619568 0.453430 1441741148 -0.366638 0.525391 0.619568 0.453430 1441741148 -0.366638 0.525391 0.619568 0.453430 1441741148 -0.381348 0.515747 0.626831 0.442261 1441741148 -0.381348 0.515747 0.626831 0.442261 1441741148 -0.381348 0.515747 0.626831 0.442261 1441741148 -0.381348 0.515747 0.626831 0.442261 1441741148 -0.381348 0.515747 0.626831 0.442261 1441741148 -0.381348 0.515747 0.626831 0.442261 1441741148 -0.384949 0.513306 0.618103 0.454102 1441741148 -0.384949 0.513306 0.618103 0.454102 1441741148 -0.384949 0.513306 0.618103 0.454102 1441741148 -0.384949 0.513306 0.618103 0.454102 1441741148 -0.384949 0.513306 0.618103 0.454102 1441741148 -0.384949 0.513306 0.618103 0.454102 1441741148 -0.380066 0.519470 0.606628 0.466492 1441741148 -0.380066 0.519470 0.606628 0.466492 1441741148 -0.380066 0.519470 0.606628 0.466492 1441741148 -0.380066 0.519470 0.606628 0.466492 1441741148 -0.380066 0.519470 0.606628 0.466492 1441741148 -0.380066 0.519470 0.606628 0.466492 1441741148 -0.379150 0.518250 0.597534 0.480103 1441741148 -0.379150 0.518250 0.597534 0.480103 1441741148 -0.379150 0.518250 0.597534 0.480103 1441741148 -0.379150 0.518250 0.597534 0.480103 1441741148 -0.379150 0.518250 0.597534 0.480103 1441741148 -0.379150 0.518250 0.597534 0.480103 1441741148 -0.379150 0.518250 0.597534 0.480103 1441741148 -0.383484 0.511597 0.591003 0.491760 1441741148 -0.383484 0.511597 0.591003 0.491760 1441741148 -0.383484 0.511597 0.591003 0.491760 1441741148 -0.383484 0.511597 0.591003 0.491760 1441741148 -0.383484 0.511597 0.591003 0.491760 1441741148 -0.383484 0.511597 0.591003 0.491760 1441741148 -0.381470 0.509644 0.582397 0.505432 1441741148 -0.381470 0.509644 0.582397 0.505432 1441741148 -0.381470 0.509644 0.582397 0.505432 1441741148 -0.381470 0.509644 0.582397 0.505432 1441741148 -0.381470 0.509644 0.582397 0.505432 1441741148 -0.381470 0.509644 0.582397 0.505432 1441741148 -0.369507 0.519592 0.568542 0.519775 1441741148 -0.369507 0.519592 0.568542 0.519775 1441741148 -0.369507 0.519592 0.568542 0.519775 1441741148 -0.369507 0.519592 0.568542 0.519775 1441741148 -0.369507 0.519592 0.568542 0.519775 1441741148 -0.369507 0.519592 0.568542 0.519775 1441741148 -0.356323 0.531311 0.558960 0.527466 1441741148 -0.356323 0.531311 0.558960 0.527466 1441741148 -0.356323 0.531311 0.558960 0.527466 1441741148 -0.356323 0.531311 0.558960 0.527466 1441741148 -0.356323 0.531311 0.558960 0.527466 1441741148 -0.356323 0.531311 0.558960 0.527466 1441741148 -0.356323 0.531311 0.558960 0.527466 1441741148 -0.346130 0.540649 0.556152 0.527771 1441741148 -0.346130 0.540649 0.556152 0.527771 1441741148 -0.346130 0.540649 0.556152 0.527771 1441741148 -0.346130 0.540649 0.556152 0.527771 1441741149 -0.346130 0.540649 0.556152 0.527771 1441741149 -0.346130 0.540649 0.556152 0.527771 1441741149 -0.336060 0.549194 0.555664 0.525940 1441741149 -0.336060 0.549194 0.555664 0.525940 1441741149 -0.336060 0.549194 0.555664 0.525940 1441741149 -0.336060 0.549194 0.555664 0.525940 1441741149 -0.336060 0.549194 0.555664 0.525940 1441741149 -0.336060 0.549194 0.555664 0.525940 1441741149 -0.326477 0.560120 0.558411 0.517456 1441741149 -0.326477 0.560120 0.558411 0.517456 1441741149 -0.326477 0.560120 0.558411 0.517456 1441741149 -0.326477 0.560120 0.558411 0.517456 1441741149 -0.326477 0.560120 0.558411 0.517456 1441741149 -0.326477 0.560120 0.558411 0.517456 1441741149 -0.326477 0.560120 0.558411 0.517456 1441741149 -0.323181 0.565552 0.568298 0.502625 1441741149 -0.323181 0.565552 0.568298 0.502625 1441741149 -0.323181 0.565552 0.568298 0.502625 1441741149 -0.323181 0.565552 0.568298 0.502625 1441741149 -0.323181 0.565552 0.568298 0.502625 1441741149 -0.323181 0.565552 0.568298 0.502625 1441741149 -0.326599 0.566772 0.582031 0.482971 1441741149 -0.326599 0.566772 0.582031 0.482971 1441741149 -0.326599 0.566772 0.582031 0.482971 1441741149 -0.326599 0.566772 0.582031 0.482971 1441741149 -0.326599 0.566772 0.582031 0.482971 1441741149 -0.326599 0.566772 0.582031 0.482971 1441741149 -0.329224 0.566589 0.594238 0.466248 1441741149 -0.329224 0.566589 0.594238 0.466248 1441741149 -0.329224 0.566589 0.594238 0.466248 1441741149 -0.329224 0.566589 0.594238 0.466248 1441741149 -0.329224 0.566589 0.594238 0.466248 1441741149 -0.329224 0.566589 0.594238 0.466248 1441741149 -0.329224 0.566589 0.594238 0.466248 1441741149 -0.330994 0.566345 0.602051 0.455139 1441741149 -0.330994 0.566345 0.602051 0.455139 1441741149 -0.330994 0.566345 0.602051 0.455139 1441741149 -0.330994 0.566345 0.602051 0.455139 1441741149 -0.330994 0.566345 0.602051 0.455139 1441741149 -0.330994 0.566345 0.602051 0.455139 1441741149 -0.335938 0.561279 0.609436 0.447876 1441741149 -0.335938 0.561279 0.609436 0.447876 1441741149 -0.335938 0.561279 0.609436 0.447876 1441741149 -0.335938 0.561279 0.609436 0.447876 1441741149 -0.335938 0.561279 0.609436 0.447876 1441741149 -0.335938 0.561279 0.609436 0.447876 1441741149 -0.335938 0.561279 0.609436 0.447876 1441741149 -0.343872 0.552856 0.616272 0.442993 1441741149 -0.343872 0.552856 0.616272 0.442993 1441741149 -0.343872 0.552856 0.616272 0.442993 1441741149 -0.343872 0.552856 0.616272 0.442993 1441741149 -0.343872 0.552856 0.616272 0.442993 1441741149 -0.343872 0.552856 0.616272 0.442993 1441741149 -0.343872 0.552856 0.616272 0.442993 1441741149 -0.355896 0.541687 0.623047 0.437805 1441741149 -0.355896 0.541687 0.623047 0.437805 1441741149 -0.355896 0.541687 0.623047 0.437805 1441741149 -0.355896 0.541687 0.623047 0.437805 1441741149 -0.355896 0.541687 0.623047 0.437805 1441741149 -0.355896 0.541687 0.623047 0.437805 1441741149 -0.371460 0.522278 0.637817 0.427063 1441741149 -0.371460 0.522278 0.637817 0.427063 1441741149 -0.371460 0.522278 0.637817 0.427063 1441741149 -0.371460 0.522278 0.637817 0.427063 1441741149 -0.371460 0.522278 0.637817 0.427063 1441741149 -0.371460 0.522278 0.637817 0.427063 1441741149 -0.394287 0.491943 0.652954 0.419617 1441741149 -0.394287 0.491943 0.652954 0.419617 1441741149 -0.394287 0.491943 0.652954 0.419617 1441741149 -0.394287 0.491943 0.652954 0.419617 1441741149 -0.394287 0.491943 0.652954 0.419617 1441741149 -0.394287 0.491943 0.652954 0.419617 1441741149 -0.406189 0.470642 0.651001 0.435425 1441741149 -0.406189 0.470642 0.651001 0.435425 1441741149 -0.406189 0.470642 0.651001 0.435425 1441741149 -0.406189 0.470642 0.651001 0.435425 1441741149 -0.406189 0.470642 0.651001 0.435425 1441741149 -0.406189 0.470642 0.651001 0.435425 1441741149 -0.406189 0.470642 0.651001 0.435425 1441741149 -0.400452 0.473816 0.632263 0.463989 1441741149 -0.400452 0.473816 0.632263 0.463989 1441741149 -0.400452 0.473816 0.632263 0.463989 1441741149 -0.400452 0.473816 0.632263 0.463989 1441741149 -0.400452 0.473816 0.632263 0.463989 1441741149 -0.400452 0.473816 0.632263 0.463989 1441741149 -0.398682 0.470398 0.623840 0.480103 1441741149 -0.398682 0.470398 0.623840 0.480103 1441741149 -0.398682 0.470398 0.623840 0.480103 1441741149 -0.398682 0.470398 0.623840 0.480103 1441741149 -0.398682 0.470398 0.623840 0.480103 1441741149 -0.398682 0.470398 0.623840 0.480103 1441741149 -0.399475 0.463867 0.618530 0.492554 1441741149 -0.399475 0.463867 0.618530 0.492554 1441741149 -0.399475 0.463867 0.618530 0.492554 1441741149 -0.399475 0.463867 0.618530 0.492554 1441741149 -0.399475 0.463867 0.618530 0.492554 1441741149 -0.399475 0.463867 0.618530 0.492554 1441741149 -0.398926 0.464417 0.612793 0.499634 1441741149 -0.398926 0.464417 0.612793 0.499634 1441741149 -0.398926 0.464417 0.612793 0.499634 1441741149 -0.398926 0.464417 0.612793 0.499634 1441741149 -0.398926 0.464417 0.612793 0.499634 1441741149 -0.398926 0.464417 0.612793 0.499634 1441741149 -0.398926 0.464417 0.612793 0.499634 1441741149 -0.390137 0.478821 0.601746 0.506348 1441741149 -0.390137 0.478821 0.601746 0.506348 1441741149 -0.390137 0.478821 0.601746 0.506348 1441741149 -0.390137 0.478821 0.601746 0.506348 1441741149 -0.390137 0.478821 0.601746 0.506348 1441741149 -0.390137 0.478821 0.601746 0.506348 1441741149 -0.378601 0.495544 0.595520 0.506348 1441741149 -0.378601 0.495544 0.595520 0.506348 1441741149 -0.378601 0.495544 0.595520 0.506348 1441741149 -0.378601 0.495544 0.595520 0.506348 1441741149 -0.378601 0.495544 0.595520 0.506348 1441741150 -0.378601 0.495544 0.595520 0.506348 1441741150 -0.368347 0.510254 0.593628 0.501465 1441741150 -0.368347 0.510254 0.593628 0.501465 1441741150 -0.368347 0.510254 0.593628 0.501465 1441741150 -0.368347 0.510254 0.593628 0.501465 1441741150 -0.368347 0.510254 0.593628 0.501465 1441741150 -0.368347 0.510254 0.593628 0.501465 1441741150 -0.353760 0.528137 0.590027 0.497742 1441741150 -0.353760 0.528137 0.590027 0.497742 1441741150 -0.353760 0.528137 0.590027 0.497742 1441741150 -0.333923 0.549072 0.582092 0.498108 1441741150 -0.333923 0.549072 0.582092 0.498108 1441741150 -0.333923 0.549072 0.582092 0.498108 1441741150 -0.333923 0.549072 0.582092 0.498108 1441741150 -0.333923 0.549072 0.582092 0.498108 1441741150 -0.318115 0.563232 0.579346 0.495789 1441741150 -0.318115 0.563232 0.579346 0.495789 1441741150 -0.318115 0.563232 0.579346 0.495789 1441741150 -0.318115 0.563232 0.579346 0.495789 1441741150 -0.318115 0.563232 0.579346 0.495789 1441741150 -0.318115 0.563232 0.579346 0.495789 1441741150 -0.309692 0.569153 0.582947 0.490234 1441741150 -0.309692 0.569153 0.582947 0.490234 1441741150 -0.309692 0.569153 0.582947 0.490234 1441741150 -0.309692 0.569153 0.582947 0.490234 1441741150 -0.309692 0.569153 0.582947 0.490234 1441741150 -0.309692 0.569153 0.582947 0.490234 1441741150 -0.309692 0.569153 0.582947 0.490234 1441741150 -0.308594 0.568054 0.595703 0.476563 1441741150 -0.308594 0.568054 0.595703 0.476563 1441741150 -0.308594 0.568054 0.595703 0.476563 1441741150 -0.308594 0.568054 0.595703 0.476563 1441741150 -0.308594 0.568054 0.595703 0.476563 1441741150 -0.308594 0.568054 0.595703 0.476563 1441741150 -0.316223 0.558350 0.614624 0.458679 1441741150 -0.316223 0.558350 0.614624 0.458679 1441741150 -0.316223 0.558350 0.614624 0.458679 1441741150 -0.316223 0.558350 0.614624 0.458679 1441741150 -0.316223 0.558350 0.614624 0.458679 1441741150 -0.316223 0.558350 0.614624 0.458679 1441741150 -0.324646 0.545288 0.633606 0.442322 1441741150 -0.324646 0.545288 0.633606 0.442322 1441741150 -0.324646 0.545288 0.633606 0.442322 1441741150 -0.324646 0.545288 0.633606 0.442322 1441741150 -0.324646 0.545288 0.633606 0.442322 1441741150 -0.324646 0.545288 0.633606 0.442322 1441741150 -0.324646 0.545288 0.633606 0.442322 1441741150 -0.334290 0.532410 0.647156 0.431152 1441741150 -0.334290 0.532410 0.647156 0.431152 1441741150 -0.334290 0.532410 0.647156 0.431152 1441741150 -0.334290 0.532410 0.647156 0.431152 1441741150 -0.334290 0.532410 0.647156 0.431152 1441741150 -0.334290 0.532410 0.647156 0.431152 1441741150 -0.350037 0.514038 0.661987 0.418213 1441741150 -0.350037 0.514038 0.661987 0.418213 1441741150 -0.350037 0.514038 0.661987 0.418213 1441741150 -0.350037 0.514038 0.661987 0.418213 1441741150 -0.350037 0.514038 0.661987 0.418213 1441741150 -0.350037 0.514038 0.661987 0.418213 1441741150 -0.350037 0.514038 0.661987 0.418213 1441741150 -0.372375 0.489197 0.673828 0.409729 1441741150 -0.372375 0.489197 0.673828 0.409729 1441741150 -0.372375 0.489197 0.673828 0.409729 1441741150 -0.372375 0.489197 0.673828 0.409729 1441741150 -0.372375 0.489197 0.673828 0.409729 1441741150 -0.372375 0.489197 0.673828 0.409729 1441741150 -0.395447 0.465149 0.681824 0.402832 1441741150 -0.395447 0.465149 0.681824 0.402832 1441741150 -0.395447 0.465149 0.681824 0.402832 1441741150 -0.395447 0.465149 0.681824 0.402832 1441741150 -0.395447 0.465149 0.681824 0.402832 1441741150 -0.411438 0.444824 0.688477 0.398438 1441741150 -0.411438 0.444824 0.688477 0.398438 1441741150 -0.411438 0.444824 0.688477 0.398438 1441741150 -0.411438 0.444824 0.688477 0.398438 1441741150 -0.411438 0.444824 0.688477 0.398438 1441741150 -0.411438 0.444824 0.688477 0.398438 1441741150 -0.435181 0.421143 0.684753 0.405334 1441741150 -0.435181 0.421143 0.684753 0.405334 1441741150 -0.435181 0.421143 0.684753 0.405334 1441741150 -0.435181 0.421143 0.684753 0.405334 1441741150 -0.435181 0.421143 0.684753 0.405334 1441741150 -0.435181 0.421143 0.684753 0.405334 1441741150 -0.448669 0.409607 0.667480 0.430481 1441741150 -0.448669 0.409607 0.667480 0.430481 1441741150 -0.448669 0.409607 0.667480 0.430481 1441741150 -0.448669 0.409607 0.667480 0.430481 1441741150 -0.448669 0.409607 0.667480 0.430481 1441741150 -0.448669 0.409607 0.667480 0.430481 1441741150 -0.448669 0.409607 0.667480 0.430481 1441741150 -0.453857 0.409119 0.651489 0.449524 1441741150 -0.453857 0.409119 0.651489 0.449524 1441741150 -0.453857 0.409119 0.651489 0.449524 1441741150 -0.453857 0.409119 0.651489 0.449524 1441741150 -0.453857 0.409119 0.651489 0.449524 1441741150 -0.453857 0.409119 0.651489 0.449524 1441741150 -0.454712 0.406433 0.642517 0.463806 1441741150 -0.454712 0.406433 0.642517 0.463806 1441741150 -0.454712 0.406433 0.642517 0.463806 1441741150 -0.454712 0.406433 0.642517 0.463806 1441741150 -0.454712 0.406433 0.642517 0.463806 1441741150 -0.454712 0.406433 0.642517 0.463806 1441741150 -0.454712 0.406433 0.642517 0.463806 1441741150 -0.452393 0.413391 0.631592 0.474854 1441741150 -0.452393 0.413391 0.631592 0.474854 1441741150 -0.452393 0.413391 0.631592 0.474854 1441741150 -0.452393 0.413391 0.631592 0.474854 1441741150 -0.452393 0.413391 0.631592 0.474854 1441741150 -0.452393 0.413391 0.631592 0.474854 1441741151 -0.442444 0.432251 0.620667 0.481750 1441741151 -0.442444 0.432251 0.620667 0.481750 1441741151 -0.442444 0.432251 0.620667 0.481750 1441741151 -0.442444 0.432251 0.620667 0.481750 1441741151 -0.442444 0.432251 0.620667 0.481750 1441741151 -0.442444 0.432251 0.620667 0.481750 1441741151 -0.421753 0.461243 0.608398 0.489075 1441741151 -0.421753 0.461243 0.608398 0.489075 1441741151 -0.421753 0.461243 0.608398 0.489075 1441741151 -0.421753 0.461243 0.608398 0.489075 1441741151 -0.421753 0.461243 0.608398 0.489075 1441741151 -0.421753 0.461243 0.608398 0.489075 1441741151 -0.421753 0.461243 0.608398 0.489075 1441741151 -0.396973 0.491516 0.597412 0.493835 1441741151 -0.396973 0.491516 0.597412 0.493835 1441741151 -0.396973 0.491516 0.597412 0.493835 1441741151 -0.396973 0.491516 0.597412 0.493835 1441741151 -0.396973 0.491516 0.597412 0.493835 1441741151 -0.396973 0.491516 0.597412 0.493835 1441741151 -0.396973 0.491516 0.597412 0.493835 1441741151 -0.374329 0.516357 0.588562 0.496765 1441741151 -0.374329 0.516357 0.588562 0.496765 1441741151 -0.374329 0.516357 0.588562 0.496765 1441741151 -0.374329 0.516357 0.588562 0.496765 1441741151 -0.374329 0.516357 0.588562 0.496765 1441741151 -0.374329 0.516357 0.588562 0.496765 1441741151 -0.350037 0.538147 0.579285 0.502197 1441741151 -0.350037 0.538147 0.579285 0.502197 1441741151 -0.350037 0.538147 0.579285 0.502197 1441741151 -0.350037 0.538147 0.579285 0.502197 1441741151 -0.350037 0.538147 0.579285 0.502197 1441741151 -0.350037 0.538147 0.579285 0.502197 1441741151 -0.328369 0.554260 0.574951 0.504333 1441741151 -0.328369 0.554260 0.574951 0.504333 1441741151 -0.328369 0.554260 0.574951 0.504333 1441741151 -0.328369 0.554260 0.574951 0.504333 1441741151 -0.328369 0.554260 0.574951 0.504333 1441741151 -0.328369 0.554260 0.574951 0.504333 1441741151 -0.313721 0.564331 0.580994 0.495422 1441741151 -0.313721 0.564331 0.580994 0.495422 1441741151 -0.313721 0.564331 0.580994 0.495422 1441741151 -0.313721 0.564331 0.580994 0.495422 1441741151 -0.313721 0.564331 0.580994 0.495422 1441741151 -0.313721 0.564331 0.580994 0.495422 1441741151 -0.313721 0.564331 0.580994 0.495422 1441741151 -0.314087 0.563354 0.595215 0.479248 1441741151 -0.314087 0.563354 0.595215 0.479248 1441741151 -0.314087 0.563354 0.595215 0.479248 1441741151 -0.314087 0.563354 0.595215 0.479248 1441741151 -0.314087 0.563354 0.595215 0.479248 1441741151 -0.320679 0.558777 0.612793 0.457581 1441741151 -0.320679 0.558777 0.612793 0.457581 1441741151 -0.320679 0.558777 0.612793 0.457581 1441741151 -0.320679 0.558777 0.612793 0.457581 1441741151 -0.320679 0.558777 0.612793 0.457581 1441741151 -0.320679 0.558777 0.612793 0.457581 1441741151 -0.320679 0.558777 0.612793 0.457581 1441741151 -0.323303 0.557068 0.630615 0.432983 1441741151 -0.323303 0.557068 0.630615 0.432983 1441741151 -0.323303 0.557068 0.630615 0.432983 1441741151 -0.323303 0.557068 0.630615 0.432983 1441741151 -0.323303 0.557068 0.630615 0.432983 1441741151 -0.323303 0.557068 0.630615 0.432983 1441741151 -0.329956 0.550537 0.643005 0.417725 1441741151 -0.329956 0.550537 0.643005 0.417725 1441741151 -0.329956 0.550537 0.643005 0.417725 1441741151 -0.329956 0.550537 0.643005 0.417725 1441741151 -0.329956 0.550537 0.643005 0.417725 1441741151 -0.329956 0.550537 0.643005 0.417725 1441741151 -0.329956 0.550537 0.643005 0.417725 1441741151 -0.341125 0.538269 0.652893 0.409363 1441741151 -0.341125 0.538269 0.652893 0.409363 1441741151 -0.341125 0.538269 0.652893 0.409363 1441741151 -0.341125 0.538269 0.652893 0.409363 1441741151 -0.341125 0.538269 0.652893 0.409363 1441741151 -0.357361 0.521667 0.660767 0.404358 1441741151 -0.357361 0.521667 0.660767 0.404358 1441741151 -0.357361 0.521667 0.660767 0.404358 1441741151 -0.357361 0.521667 0.660767 0.404358 1441741151 -0.357361 0.521667 0.660767 0.404358 1441741151 -0.357361 0.521667 0.660767 0.404358 1441741151 -0.357361 0.521667 0.660767 0.404358 1441741151 -0.383179 0.502747 0.661377 0.403625 1441741151 -0.383179 0.502747 0.661377 0.403625 1441741151 -0.383179 0.502747 0.661377 0.403625 1441741151 -0.383179 0.502747 0.661377 0.403625 1441741151 -0.383179 0.502747 0.661377 0.403625 1441741151 -0.383179 0.502747 0.661377 0.403625 1441741151 -0.406921 0.485901 0.657349 0.407593 1441741151 -0.406921 0.485901 0.657349 0.407593 1441741151 -0.406921 0.485901 0.657349 0.407593 1441741151 -0.406921 0.485901 0.657349 0.407593 1441741151 -0.406921 0.485901 0.657349 0.407593 1441741151 -0.406921 0.485901 0.657349 0.407593 1441741151 -0.406921 0.485901 0.657349 0.407593 1441741151 -0.443726 0.443909 0.663391 0.407288 1441741151 -0.443726 0.443909 0.663391 0.407288 1441741151 -0.443726 0.443909 0.663391 0.407288 1441741151 -0.443726 0.443909 0.663391 0.407288 1441741151 -0.443726 0.443909 0.663391 0.407288 1441741151 -0.443726 0.443909 0.663391 0.407288 1441741151 -0.466492 0.407898 0.659607 0.425293 1441741151 -0.466492 0.407898 0.659607 0.425293 1441741151 -0.466492 0.407898 0.659607 0.425293 1441741151 -0.466492 0.407898 0.659607 0.425293 1441741151 -0.466492 0.407898 0.659607 0.425293 1441741151 -0.466492 0.407898 0.659607 0.425293 1441741151 -0.466492 0.407898 0.659607 0.425293 1441741151 -0.469055 0.400940 0.645142 0.450562 1441741151 -0.469055 0.400940 0.645142 0.450562 1441741151 -0.469055 0.400940 0.645142 0.450562 1441741151 -0.469055 0.400940 0.645142 0.450562 1441741151 -0.469055 0.400940 0.645142 0.450562 1441741151 -0.469055 0.400940 0.645142 0.450562 1441741151 -0.470337 0.397095 0.635559 0.466003 1441741152 -0.470337 0.397095 0.635559 0.466003 1441741152 -0.470337 0.397095 0.635559 0.466003 1441741152 -0.470337 0.397095 0.635559 0.466003 1441741152 -0.470337 0.397095 0.635559 0.466003 1441741152 -0.470337 0.397095 0.635559 0.466003 1441741152 -0.470337 0.397095 0.635559 0.466003 1441741152 -0.471375 0.395935 0.630859 0.472229 1441741152 -0.471375 0.395935 0.630859 0.472229 1441741152 -0.471375 0.395935 0.630859 0.472229 1441741152 -0.471375 0.395935 0.630859 0.472229 1441741152 -0.471375 0.395935 0.630859 0.472229 1441741152 -0.471375 0.395935 0.630859 0.472229 1441741152 -0.466125 0.404175 0.626221 0.476624 1441741152 -0.466125 0.404175 0.626221 0.476624 1441741152 -0.466125 0.404175 0.626221 0.476624 1441741152 -0.466125 0.404175 0.626221 0.476624 1441741152 -0.466125 0.404175 0.626221 0.476624 1441741152 -0.466125 0.404175 0.626221 0.476624 1441741152 -0.466125 0.404175 0.626221 0.476624 1441741152 -0.450989 0.425110 0.618896 0.482483 1441741152 -0.450989 0.425110 0.618896 0.482483 1441741152 -0.450989 0.425110 0.618896 0.482483 1441741152 -0.450989 0.425110 0.618896 0.482483 1441741152 -0.450989 0.425110 0.618896 0.482483 1441741152 -0.450989 0.425110 0.618896 0.482483 1441741152 -0.432007 0.450745 0.611633 0.485840 1441741152 -0.432007 0.450745 0.611633 0.485840 1441741152 -0.432007 0.450745 0.611633 0.485840 1441741152 -0.432007 0.450745 0.611633 0.485840 1441741152 -0.432007 0.450745 0.611633 0.485840 1441741152 -0.432007 0.450745 0.611633 0.485840 1441741152 -0.408936 0.480408 0.604492 0.486328 1441741152 -0.408936 0.480408 0.604492 0.486328 1441741152 -0.408936 0.480408 0.604492 0.486328 1441741152 -0.408936 0.480408 0.604492 0.486328 1441741152 -0.408936 0.480408 0.604492 0.486328 1441741152 -0.408936 0.480408 0.604492 0.486328 1441741152 -0.380554 0.512817 0.595459 0.487366 1441741152 -0.380554 0.512817 0.595459 0.487366 1441741152 -0.380554 0.512817 0.595459 0.487366 1441741152 -0.380554 0.512817 0.595459 0.487366 1441741152 -0.380554 0.512817 0.595459 0.487366 1441741152 -0.380554 0.512817 0.595459 0.487366 1441741152 -0.380554 0.512817 0.595459 0.487366 1441741152 -0.354004 0.540405 0.588074 0.486633 1441741152 -0.354004 0.540405 0.588074 0.486633 1441741152 -0.354004 0.540405 0.588074 0.486633 1441741152 -0.354004 0.540405 0.588074 0.486633 1441741152 -0.354004 0.540405 0.588074 0.486633 1441741152 -0.354004 0.540405 0.588074 0.486633 1441741152 -0.325500 0.563416 0.580933 0.488953 1441741152 -0.325500 0.563416 0.580933 0.488953 1441741152 -0.325500 0.563416 0.580933 0.488953 1441741152 -0.325500 0.563416 0.580933 0.488953 1441741152 -0.325500 0.563416 0.580933 0.488953 1441741152 -0.325500 0.563416 0.580933 0.488953 1441741152 -0.325500 0.563416 0.580933 0.488953 1441741152 -0.300659 0.579468 0.576599 0.491150 1441741152 -0.300659 0.579468 0.576599 0.491150 1441741152 -0.300659 0.579468 0.576599 0.491150 1441741152 -0.300659 0.579468 0.576599 0.491150 1441741152 -0.300659 0.579468 0.576599 0.491150 1441741152 -0.300659 0.579468 0.576599 0.491150 1441741152 -0.285095 0.589233 0.578979 0.486023 1441741152 -0.285095 0.589233 0.578979 0.486023 1441741152 -0.285095 0.589233 0.578979 0.486023 1441741152 -0.285095 0.589233 0.578979 0.486023 1441741152 -0.285095 0.589233 0.578979 0.486023 1441741152 -0.285095 0.589233 0.578979 0.486023 1441741152 -0.284851 0.593872 0.591003 0.465637 1441741152 -0.284851 0.593872 0.591003 0.465637 1441741152 -0.284851 0.593872 0.591003 0.465637 1441741152 -0.284851 0.593872 0.591003 0.465637 1441741152 -0.284851 0.593872 0.591003 0.465637 1441741152 -0.284851 0.593872 0.591003 0.465637 1441741152 -0.293335 0.590332 0.608459 0.441833 1441741152 -0.293335 0.590332 0.608459 0.441833 1441741152 -0.293335 0.590332 0.608459 0.441833 1441741152 -0.293335 0.590332 0.608459 0.441833 1441741152 -0.293335 0.590332 0.608459 0.441833 1441741152 -0.293335 0.590332 0.608459 0.441833 1441741152 -0.293335 0.590332 0.608459 0.441833 1441741152 -0.303345 0.585999 0.619507 0.425110 1441741152 -0.303345 0.585999 0.619507 0.425110 1441741152 -0.303345 0.585999 0.619507 0.425110 1441741152 -0.303345 0.585999 0.619507 0.425110 1441741152 -0.303345 0.585999 0.619507 0.425110 1441741152 -0.303345 0.585999 0.619507 0.425110 1441741152 -0.319763 0.574158 0.637878 0.401367 1441741152 -0.319763 0.574158 0.637878 0.401367 1441741152 -0.319763 0.574158 0.637878 0.401367 1441741152 -0.319763 0.574158 0.637878 0.401367 1441741152 -0.319763 0.574158 0.637878 0.401367 1441741152 -0.319763 0.574158 0.637878 0.401367 1441741152 -0.350342 0.545227 0.652771 0.392212 1441741152 -0.350342 0.545227 0.652771 0.392212 1441741152 -0.350342 0.545227 0.652771 0.392212 1441741152 -0.350342 0.545227 0.652771 0.392212 1441741152 -0.350342 0.545227 0.652771 0.392212 1441741152 -0.350342 0.545227 0.652771 0.392212 1441741152 -0.381531 0.518433 0.656799 0.392700 1441741152 -0.381531 0.518433 0.656799 0.392700 1441741152 -0.381531 0.518433 0.656799 0.392700 1441741152 -0.381531 0.518433 0.656799 0.392700 1441741152 -0.381531 0.518433 0.656799 0.392700 1441741152 
-0.101685 0.699768 0.700439 0.096436 1441741156 -0.101685 0.699768 0.700439 0.096436 1441741156 -0.101685 0.699768 0.700439 0.096436 1441741156 -0.052429 0.717041 0.694946 -0.001465 1441741156 -0.052429 0.717041 0.694946 -0.001465 1441741156 -0.052429 0.717041 0.694946 -0.001465 1441741156 -0.052429 0.717041 0.694946 -0.001465 1441741156 -0.052429 0.717041 0.694946 -0.001465 1441741156 -0.052429 0.717041 0.694946 -0.001465 1441741156 0.001892 0.726440 0.683411 -0.071716 1441741156 0.001892 0.726440 0.683411 -0.071716 1441741156 0.001892 0.726440 0.683411 -0.071716 1441741156 0.001892 0.726440 0.683411 -0.071716 1441741156 0.001892 0.726440 0.683411 -0.071716 1441741156 0.001892 0.726440 0.683411 -0.071716 1441741156 0.041199 0.734680 0.658813 -0.156311 1441741156 0.041199 0.734680 0.658813 -0.156311 1441741156 0.041199 0.734680 0.658813 -0.156311 1441741156 0.041199 0.734680 0.658813 -0.156311 1441741156 0.041199 0.734680 0.658813 -0.156311 1441741156 0.041199 0.734680 0.658813 -0.156311 1441741157 0.041199 0.734680 0.658813 -0.156311 1441741157 0.083801 0.732544 0.640320 -0.215027 1441741157 0.083801 0.732544 0.640320 -0.215027 1441741157 0.083801 0.732544 0.640320 -0.215027 1441741157 0.083801 0.732544 0.640320 -0.215027 1441741157 0.083801 0.732544 0.640320 -0.215027 1441741157 0.083801 0.732544 0.640320 -0.215027 1441741157 0.102112 0.719849 0.637573 -0.254578 1441741157 0.102112 0.719849 0.637573 -0.254578 1441741157 0.102112 0.719849 0.637573 -0.254578 1441741157 0.102112 0.719849 0.637573 -0.254578 1441741157 0.102112 0.719849 0.637573 -0.254578 1441741157 0.102112 0.719849 0.637573 -0.254578 1441741157 0.074219 0.720459 0.625427 -0.290222 1441741157 0.074219 0.720459 0.625427 -0.290222 1441741157 0.074219 0.720459 0.625427 -0.290222 1441741157 0.074219 0.720459 0.625427 -0.290222 1441741157 0.074219 0.720459 0.625427 -0.290222 1441741157 0.074219 0.720459 0.625427 -0.290222 1441741157 0.016357 0.732056 0.593506 -0.333984 1441741157 0.016357 0.732056 0.593506 -0.333984 1441741157 0.016357 0.732056 0.593506 -0.333984 1441741157 0.016357 0.732056 0.593506 -0.333984 1441741157 0.016357 0.732056 0.593506 -0.333984 1441741157 0.016357 0.732056 0.593506 -0.333984 1441741157 0.016357 0.732056 0.593506 -0.333984 1441741157 0.010010 0.743958 0.582458 -0.327209 1441741157 0.010010 0.743958 0.582458 -0.327209 1441741157 0.010010 0.743958 0.582458 -0.327209 1441741157 0.010010 0.743958 0.582458 -0.327209 1441741157 0.010010 0.743958 0.582458 -0.327209 1441741157 0.010010 0.743958 0.582458 -0.327209 1441741157 0.015564 0.743652 0.596985 -0.300476 1441741157 0.015564 0.743652 0.596985 -0.300476 1441741157 0.015564 0.743652 0.596985 -0.300476 1441741157 0.015564 0.743652 0.596985 -0.300476 1441741157 0.015564 0.743652 0.596985 -0.300476 1441741157 0.015564 0.743652 0.596985 -0.300476 1441741157 0.029907 0.742310 0.607178 -0.281555 1441741157 0.029907 0.742310 0.607178 -0.281555 1441741157 0.029907 0.742310 0.607178 -0.281555 1441741157 0.029907 0.742310 0.607178 -0.281555 1441741157 0.029907 0.742310 0.607178 -0.281555 1441741157 0.043884 0.748657 0.598022 -0.282654 1441741157 0.043884 0.748657 0.598022 -0.282654 1441741157 0.043884 0.748657 0.598022 -0.282654 1441741157 0.043884 0.748657 0.598022 -0.282654 1441741157 0.043884 0.748657 0.598022 -0.282654 1441741157 0.043884 0.748657 0.598022 -0.282654 1441741157 0.056763 0.760681 0.573914 -0.297729 1441741157 0.056763 0.760681 0.573914 -0.297729 1441741157 0.056763 0.760681 0.573914 -0.297729 1441741157 0.056763 0.760681 0.573914 -0.297729 1441741157 0.056763 0.760681 0.573914 -0.297729 1441741157 0.056763 0.760681 0.573914 -0.297729 1441741157 0.060669 0.774780 0.553284 -0.299805 1441741157 0.060669 0.774780 0.553284 -0.299805 1441741157 0.060669 0.774780 0.553284 -0.299805 1441741157 0.060669 0.774780 0.553284 -0.299805 1441741157 0.060669 0.774780 0.553284 -0.299805 1441741157 0.060669 0.774780 0.553284 -0.299805 1441741157 0.044189 0.791382 0.534058 -0.294067 1441741157 0.044189 0.791382 0.534058 -0.294067 1441741157 0.044189 0.791382 0.534058 -0.294067 1441741157 0.044189 0.791382 0.534058 -0.294067 1441741157 0.044189 0.791382 0.534058 -0.294067 1441741157 0.044189 0.791382 0.534058 -0.294067 1441741157 0.044189 0.791382 0.534058 -0.294067 1441741157 0.059814 0.802551 0.541809 -0.242126 1441741157 0.059814 0.802551 0.541809 -0.242126 1441741157 0.059814 0.802551 0.541809 -0.242126 1441741157 0.059814 0.802551 0.541809 -0.242126 1441741157 0.059814 0.802551 0.541809 -0.242126 1441741157 0.130310 0.762451 0.615173 -0.152344 1441741157 0.130310 0.762451 0.615173 -0.152344 1441741157 0.130310 0.762451 0.615173 -0.152344 1441741157 0.130310 0.762451 0.615173 -0.152344 1441741157 0.130310 0.762451 0.615173 -0.152344 1441741157 0.130310 0.762451 0.615173 -0.152344 1441741157 0.130310 0.762451 0.615173 -0.152344 1441741157 0.227356 0.779968 0.581909 -0.035522 1441741157 0.227356 0.779968 0.581909 -0.035522 1441741157 0.227356 0.779968 0.581909 -0.035522 1441741157 0.227356 0.779968 0.581909 -0.035522 1441741157 0.227356 0.779968 0.581909 -0.035522 1441741157 0.227356 0.779968 0.581909 -0.035522 1441741157 0.133423 0.775696 0.616089 0.028564 1441741157 0.133423 0.775696 0.616089 0.028564 1441741157 0.133423 0.775696 0.616089 0.028564 1441741157 0.133423 0.775696 0.616089 0.028564 1441741157 0.133423 0.775696 0.616089 0.028564 1441741157 0.133423 0.775696 0.616089 0.028564 1441741157 0.133423 0.775696 0.616089 0.028564 1441741157 0.114014 0.773010 0.618530 0.081970 1441741157 0.114014 0.773010 0.618530 0.081970 1441741157 0.114014 0.773010 0.618530 0.081970 1441741157 0.114014 0.773010 0.618530 0.081970 1441741157 0.114014 0.773010 0.618530 0.081970 1441741157 0.114441 0.747742 0.636353 0.150757 1441741157 0.114441 0.747742 0.636353 0.150757 1441741157 0.114441 0.747742 0.636353 0.150757 1441741157 0.114441 0.747742 0.636353 0.150757 1441741157 0.114441 0.747742 0.636353 0.150757 1441741157 0.114441 0.747742 0.636353 0.150757 1441741157 0.114441 0.747742 0.636353 0.150757 1441741157 0.099304 0.743591 0.640747 0.162903 1441741157 0.099304 0.743591 0.640747 0.162903 1441741157 0.099304 0.743591 0.640747 0.162903 1441741157 0.099304 0.743591 0.640747 0.162903 1441741157 0.099304 0.743591 0.640747 0.162903 1441741157 0.099304 0.743591 0.640747 0.162903 1441741158 0.100464 0.720520 0.675537 0.119812 1441741158 0.100464 0.720520 0.675537 0.119812 1441741158 0.100464 0.720520 0.675537 0.119812 1441741158 0.100464 0.720520 0.675537 0.119812 1441741158 0.100464 0.720520 0.675537 0.119812 1441741158 0.100464 0.720520 0.675537 0.119812 1441741158 0.081665 0.700500 0.706970 0.052063 1441741158 0.081665 0.700500 0.706970 0.052063 1441741158 0.081665 0.700500 0.706970 0.052063 1441741158 0.081665 0.700500 0.706970 0.052063 1441741158 0.081665 0.700500 0.706970 0.052063 1441741158 0.081665 0.700500 0.706970 0.052063 1441741158 0.074036 0.694885 0.715210 -0.004517 1441741158 0.074036 0.694885 0.715210 -0.004517 1441741158 0.074036 0.694885 0.715210 -0.004517 1441741158 0.074036 0.694885 0.715210 -0.004517 1441741158 0.074036 0.694885 0.715210 -0.004517 1441741158 0.074036 0.694885 0.715210 -0.004517 1441741158 0.074036 0.694885 0.715210 -0.004517 1441741158 0.062195 0.663574 0.742676 -0.064697 1441741158 0.062195 0.663574 0.742676 -0.064697 1441741158 0.062195 0.663574 0.742676 -0.064697 1441741158 0.062195 0.663574 0.742676 -0.064697 1441741158 0.062195 0.663574 0.742676 -0.064697 1441741158 0.062195 0.663574 0.742676 -0.064697 1441741158 0.043396 0.624451 0.768372 -0.133179 1441741158 0.043396 0.624451 0.768372 -0.133179 1441741158 0.043396 0.624451 0.768372 -0.133179 1441741158 0.043396 0.624451 0.768372 -0.133179 1441741158 0.043396 0.624451 0.768372 -0.133179 1441741158 0.043396 0.624451 0.768372 -0.133179 1441741158 0.009827 0.643738 0.747986 -0.161255 1441741158 0.009827 0.643738 0.747986 -0.161255 1441741158 0.009827 0.643738 0.747986 -0.161255 1441741158 0.009827 0.643738 0.747986 -0.161255 1441741158 0.009827 0.643738 0.747986 -0.161255 1441741158 0.009827 0.643738 0.747986 -0.161255 1441741158 0.043884 0.626648 0.749512 -0.208496 1441741158 0.043884 0.626648 0.749512 -0.208496 1441741158 0.043884 0.626648 0.749512 -0.208496 1441741158 0.043884 0.626648 0.749512 -0.208496 1441741158 0.043884 0.626648 0.749512 -0.208496 1441741158 0.043884 0.626648 0.749512 -0.208496 1441741158 0.033691 0.621155 0.744019 -0.243652 1441741158 0.033691 0.621155 0.744019 -0.243652 1441741158 0.033691 0.621155 0.744019 -0.243652 1441741158 0.033691 0.621155 0.744019 -0.243652 1441741158 0.033691 0.621155 0.744019 -0.243652 1441741158 0.033691 0.621155 0.744019 -0.243652 1441741158 0.033691 0.621155 0.744019 -0.243652 1441741158 0.020447 0.624756 0.728699 -0.279541 1441741158 0.020447 0.624756 0.728699 -0.279541 1441741158 0.020447 0.624756 0.728699 -0.279541 1441741158 0.020447 0.624756 0.728699 -0.279541 1441741158 0.020447 0.624756 0.728699 -0.279541 1441741158 0.020447 0.624756 0.728699 -0.279541 1441741158 0.020447 0.624756 0.728699 -0.279541 1441741158 0.029846 0.635559 0.717590 -0.283020 1441741158 0.029846 0.635559 0.717590 -0.283020 1441741158 0.029846 0.635559 0.717590 -0.283020 1441741158 0.029846 0.635559 0.717590 -0.283020 1441741158 0.029846 0.635559 0.717590 -0.283020 1441741158 0.029846 0.635559 0.717590 -0.283020 1441741158 0.040588 0.644592 0.712646 -0.273743 1441741158 0.040588 0.644592 0.712646 -0.273743 1441741158 0.040588 0.644592 0.712646 -0.273743 1441741158 0.040588 0.644592 0.712646 -0.273743 1441741158 0.040588 0.644592 0.712646 -0.273743 1441741158 0.040588 0.644592 0.712646 -0.273743 1441741158 0.043213 0.662354 0.696655 -0.272034 1441741158 0.043213 0.662354 0.696655 -0.272034 1441741158 0.043213 0.662354 0.696655 -0.272034 1441741158 0.043213 0.662354 0.696655 -0.272034 1441741158 0.043213 0.662354 0.696655 -0.272034 1441741158 0.043213 0.662354 0.696655 -0.272034 1441741158 0.043213 0.662354 0.696655 -0.272034 1441741158 0.041077 0.688660 0.668884 -0.276733 1441741158 0.041077 0.688660 0.668884 -0.276733 1441741158 0.041077 0.688660 0.668884 -0.276733 1441741158 0.041077 0.688660 0.668884 -0.276733 1441741158 0.041077 0.688660 0.668884 -0.276733 1441741158 0.041077 0.688660 0.668884 -0.276733 1441741158 0.003540 0.711670 0.650391 -0.265381 1441741158 0.003540 0.711670 0.650391 -0.265381 1441741158 0.003540 0.711670 0.650391 -0.265381 1441741158 0.003540 0.711670 0.650391 -0.265381 1441741158 0.003540 0.711670 0.650391 -0.265381 1441741158 0.003540 0.711670 0.650391 -0.265381 1441741158 0.022339 0.725830 0.661377 -0.187500 1441741158 0.022339 0.725830 0.661377 -0.187500 1441741158 0.022339 0.725830 0.661377 -0.187500 1441741158 0.022339 0.725830 0.661377 -0.187500 1441741158 0.022339 0.725830 0.661377 -0.187500 1441741158 0.022339 0.725830 0.661377 -0.187500 1441741158 0.194641 0.702576 0.667969 -0.148987 1441741158 0.194641 0.702576 0.667969 -0.148987 1441741158 0.194641 0.702576 0.667969 -0.148987 1441741158 0.194641 0.702576 0.667969 -0.148987 1441741158 0.194641 0.702576 0.667969 -0.148987 1441741158 0.194641 0.702576 0.667969 -0.148987 1441741158 0.194641 0.702576 0.667969 -0.148987 1441741158 0.193420 0.718140 0.663574 -0.080322 1441741158 0.193420 0.718140 0.663574 -0.080322 1441741158 0.193420 0.718140 0.663574 -0.080322 1441741158 0.193420 0.718140 0.663574 -0.080322 1441741158 0.193420 0.718140 0.663574 -0.080322 1441741158 0.193420 0.718140 0.663574 -0.080322 1441741158 0.193420 0.718140 0.663574 -0.080322 1441741158 0.121277 0.744141 0.652344 -0.077026 1441741158 0.121277 0.744141 0.652344 -0.077026 1441741158 0.121277 0.744141 0.652344 -0.077026 1441741158 0.121277 0.744141 0.652344 -0.077026 1441741158 0.121277 0.744141 0.652344 -0.077026 1441741158 0.121277 0.744141 0.652344 -0.077026 1441741158 0.132629 0.718201 0.682983 0.007141 1441741159 0.132629 0.718201 0.682983 0.007141 1441741159 0.132629 0.718201 0.682983 0.007141 1441741159 0.132629 0.718201 0.682983 0.007141 1441741159 0.132629 0.718201 0.682983 0.007141 1441741159 0.134888 0.692810 0.706482 0.050354 1441741159 0.134888 0.692810 0.706482 0.050354 1441741159 0.134888 0.692810 0.706482 0.050354 1441741159 0.134888 0.692810 0.706482 0.050354 1441741159 0.134888 0.692810 0.706482 0.050354 1441741159 0.134888 0.692810 0.706482 0.050354 1441741159 0.134888 0.692810 0.706482 0.050354 1441741159 0.105530 0.679443 0.726074 0.003418 1441741159 0.105530 0.679443 0.726074 0.003418 1441741159 0.105530 0.679443 0.726074 0.003418 1441741159 0.105530 0.679443 0.726074 0.003418 1441741159 0.105530 0.679443 0.726074 0.003418 1441741159 0.105530 0.679443 0.726074 0.003418 1441741159 0.089294 0.661438 0.743530 -0.040222 1441741159 0.089294 0.661438 0.743530 -0.040222 1441741159 0.089294 0.661438 0.743530 -0.040222 1441741159 0.089294 0.661438 0.743530 -0.040222 1441741159 0.089294 0.661438 0.743530 -0.040222 1441741159 0.089294 0.661438 0.743530 -0.040222 1441741159 0.089294 0.661438 0.743530 -0.040222 1441741159 0.075562 0.655334 0.748230 -0.070129 1441741159 0.075562 0.655334 0.748230 -0.070129 1441741159 0.075562 0.655334 0.748230 -0.070129 1441741159 0.075562 0.655334 0.748230 -0.070129 1441741159 0.075562 0.655334 0.748230 -0.070129 1441741159 0.075562 0.655334 0.748230 -0.070129 1441741159 0.088989 0.648315 0.750366 -0.092957 1441741159 0.088989 0.648315 0.750366 -0.092957 1441741159 0.088989 0.648315 0.750366 -0.092957 1441741159 0.088989 0.648315 0.750366 -0.092957 1441741159 0.088989 0.648315 0.750366 -0.092957 1441741159 0.088989 0.648315 0.750366 -0.092957 1441741159 0.088989 0.648315 0.750366 -0.092957 1441741159 0.081543 0.620911 0.766785 -0.140503 1441741159 0.081543 0.620911 0.766785 -0.140503 1441741159 0.081543 0.620911 0.766785 -0.140503 1441741159 0.081543 0.620911 0.766785 -0.140503 1441741159 0.081543 0.620911 0.766785 -0.140503 1441741159 0.081543 0.620911 0.766785 -0.140503 1441741159 0.071594 0.613770 0.766296 -0.175598 1441741159 0.071594 0.613770 0.766296 -0.175598 1441741159 0.071594 0.613770 0.766296 -0.175598 1441741159 0.071594 0.613770 0.766296 -0.175598 1441741159 0.071594 0.613770 0.766296 -0.175598 1441741159 0.071594 0.613770 0.766296 -0.175598 1441741159 0.065125 0.592224 0.772644 -0.218933 1441741159 0.065125 0.592224 0.772644 -0.218933 1441741159 0.065125 0.592224 0.772644 -0.218933 1441741159 0.065125 0.592224 0.772644 -0.218933 1441741159 0.065125 0.592224 0.772644 -0.218933 1441741159 0.065125 0.592224 0.772644 -0.218933 1441741159 0.065125 0.592224 0.772644 -0.218933 1441741159 0.041504 0.580627 0.772644 -0.253113 1441741159 0.041504 0.580627 0.772644 -0.253113 1441741159 0.041504 0.580627 0.772644 -0.253113 1441741159 0.041504 0.580627 0.772644 -0.253113 1441741159 0.041504 0.580627 0.772644 -0.253113 1441741159 0.041504 0.580627 0.772644 -0.253113 1441741159 0.019348 0.573242 0.766418 -0.289001 1441741159 0.019348 0.573242 0.766418 -0.289001 1441741159 0.019348 0.573242 0.766418 -0.289001 1441741159 0.019348 0.573242 0.766418 -0.289001 1441741159 0.019348 0.573242 0.766418 -0.289001 1441741159 0.019348 0.573242 0.766418 -0.289001 1441741159 0.023010 0.577637 0.757629 -0.302795 1441741159 0.023010 0.577637 0.757629 -0.302795 1441741159 0.023010 0.577637 0.757629 -0.302795 1441741159 0.023010 0.577637 0.757629 -0.302795 1441741159 0.023010 0.577637 0.757629 -0.302795 1441741159 0.023010 0.577637 0.757629 -0.302795 1441741159 0.042236 0.592041 0.742004 -0.311523 1441741159 0.042236 0.592041 0.742004 -0.311523 1441741159 0.042236 0.592041 0.742004 -0.311523 1441741159 0.042236 0.592041 0.742004 -0.311523 1441741159 0.042236 0.592041 0.742004 -0.311523 1441741159 0.042236 0.592041 0.742004 -0.311523 1441741159 0.042236 0.592041 0.742004 -0.311523 1441741159 0.063538 0.614319 0.714844 -0.327881 1441741159 0.063538 0.614319 0.714844 -0.327881 1441741159 0.063538 0.614319 0.714844 -0.327881 1441741159 0.063538 0.614319 0.714844 -0.327881 1441741159 0.063538 0.614319 0.714844 -0.327881 1441741159 0.063538 0.614319 0.714844 -0.327881 1441741159 0.076538 0.646790 0.663879 -0.367432 1441741159 0.076538 0.646790 0.663879 -0.367432 1441741159 0.076538 0.646790 0.663879 -0.367432 1441741159 0.076538 0.646790 0.663879 -0.367432 1441741159 0.076538 0.646790 0.663879 -0.367432 1441741159 0.076538 0.646790 0.663879 -0.367432 1441741159 0.076538 0.646790 0.663879 -0.367432 1441741159 0.047119 0.679565 0.625061 -0.381042 1441741159 0.047119 0.679565 0.625061 -0.381042 1441741159 0.047119 0.679565 0.625061 -0.381042 1441741159 0.047119 0.679565 0.625061 -0.381042 1441741159 0.047119 0.679565 0.625061 -0.381042 1441741159 0.058533 0.730225 0.622925 -0.274231 1441741159 0.058533 0.730225 0.622925 -0.274231 1441741159 0.058533 0.730225 0.622925 -0.274231 1441741159 0.058533 0.730225 0.622925 -0.274231 1441741159 0.058533 0.730225 0.622925 -0.274231 1441741159 0.058533 0.730225 0.622925 -0.274231 1441741159 0.058533 0.730225 0.622925 -0.274231 1441741159 0.262024 0.666687 0.661316 -0.222412 1441741159 0.262024 0.666687 0.661316 -0.222412 1441741159 0.262024 0.666687 0.661316 -0.222412 1441741159 0.262024 0.666687 0.661316 -0.222412 1441741159 0.262024 0.666687 0.661316 -0.222412 1441741159 0.262024 0.666687 0.661316 -0.222412 1441741159 0.508667 0.640991 0.570557 0.068604 1441741159 0.508667 0.640991 0.570557 0.068604 1441741159 0.508667 0.640991 0.570557 0.068604 1441741160 0.508667 0.640991 0.570557 0.068604 1441741160 0.508667 0.640991 0.570557 0.068604 1441741160 0.508667 0.640991 0.570557 0.068604 1441741160 0.267029 0.723999 0.634521 0.042297 1441741160 0.267029 0.723999 0.634521 0.042297 1441741160 0.267029 0.723999 0.634521 0.042297 1441741160 0.267029 0.723999 0.634521 0.042297 1441741160 0.267029 0.723999 0.634521 0.042297 1441741160 0.267029 0.723999 0.634521 0.042297 1441741160 0.126343 0.739197 0.661438 0.004333 1441741160 0.126343 0.739197 0.661438 0.004333 1441741160 0.126343 0.739197 0.661438 0.004333 1441741160 0.126343 0.739197 0.661438 0.004333 1441741160 0.126343 0.739197 0.661438 0.004333 1441741160 0.126343 0.739197 0.661438 0.004333 1441741160 0.126343 0.739197 0.661438 0.004333 1441741160 0.163086 0.753967 0.633484 0.059387 1441741160 0.163086 0.753967 0.633484 0.059387 1441741160 0.163086 0.753967 0.633484 0.059387 1441741160 0.163086 0.753967 0.633484 0.059387 1441741160 0.163086 0.753967 0.633484 0.059387 1441741160 0.163086 0.753967 0.633484 0.059387 1441741160 0.150085 0.741821 0.650635 0.061096 1441741160 0.150085 0.741821 0.650635 0.061096 1441741160 0.150085 0.741821 0.650635 0.061096 1441741160 0.150085 0.741821 0.650635 0.061096 1441741160 0.150085 0.741821 0.650635 0.061096 1441741160 0.150085 0.741821 0.650635 0.061096 1441741160 0.107971 0.671326 0.733093 0.014465 1441741160 0.107971 0.671326 0.733093 0.014465 1441741160 0.107971 0.671326 0.733093 0.014465 1441741160 0.107971 0.671326 0.733093 0.014465 1441741160 0.107971 0.671326 0.733093 0.014465 1441741160 0.107971 0.671326 0.733093 0.014465 1441741160 0.073242 0.676270 0.732788 -0.014038 1441741160 0.073242 0.676270 0.732788 -0.014038 1441741160 0.073242 0.676270 0.732788 -0.014038 1441741160 0.073242 0.676270 0.732788 -0.014038 1441741160 0.098083 0.674622 0.731323 -0.018188 1441741160 0.098083 0.674622 0.731323 -0.018188 1441741160 0.098083 0.674622 0.731323 -0.018188 1441741160 0.098083 0.674622 0.731323 -0.018188 1441741160 0.098083 0.674622 0.731323 -0.018188 1441741160 0.109985 0.620483 0.771179 -0.090088 1441741160 0.109985 0.620483 0.771179 -0.090088 1441741160 0.109985 0.620483 0.771179 -0.090088 1441741160 0.109985 0.620483 0.771179 -0.090088 1441741160 0.109985 0.620483 0.771179 -0.090088 1441741160 0.109985 0.620483 0.771179 -0.090088 1441741160 0.109985 0.620483 0.771179 -0.090088 1441741160 0.073975 0.622009 0.763489 -0.156921 1441741160 0.073975 0.622009 0.763489 -0.156921 1441741160 0.073975 0.622009 0.763489 -0.156921 1441741160 0.073975 0.622009 0.763489 -0.156921 1441741160 0.073975 0.622009 0.763489 -0.156921 1441741160 0.073975 0.622009 0.763489 -0.156921 1441741160 0.058105 0.628967 0.751404 -0.190613 1441741160 0.058105 0.628967 0.751404 -0.190613 1441741160 0.058105 0.628967 0.751404 -0.190613 1441741160 0.058105 0.628967 0.751404 -0.190613 1441741160 0.058105 0.628967 0.751404 -0.190613 1441741160 0.058105 0.628967 0.751404 -0.190613 1441741160 0.069153 0.602966 0.754761 -0.248840 1441741160 0.069153 0.602966 0.754761 -0.248840 1441741160 0.069153 0.602966 0.754761 -0.248840 1441741160 0.069153 0.602966 0.754761 -0.248840 1441741160 0.069153 0.602966 0.754761 -0.248840 1441741160 0.069153 0.602966 0.754761 -0.248840 1441741160 0.069153 0.602966 0.754761 -0.248840 1441741160 0.049011 0.594238 0.740479 -0.310120 1441741160 0.049011 0.594238 0.740479 -0.310120 1441741160 0.049011 0.594238 0.740479 -0.310120 1441741160 0.049011 0.594238 0.740479 -0.310120 1441741160 0.049011 0.594238 0.740479 -0.310120 1441741160 0.049011 0.594238 0.740479 -0.310120 1441741160 0.034424 0.593140 0.726746 -0.344604 1441741160 0.034424 0.593140 0.726746 -0.344604 1441741160 0.034424 0.593140 0.726746 -0.344604 1441741160 0.034424 0.593140 0.726746 -0.344604 1441741160 0.034424 0.593140 0.726746 -0.344604 1441741160 0.034424 0.593140 0.726746 -0.344604 1441741160 0.034424 0.593140 0.726746 -0.344604 1441741160 0.038330 0.595886 0.714294 -0.364990 1441741160 0.038330 0.595886 0.714294 -0.364990 1441741160 0.038330 0.595886 0.714294 -0.364990 1441741160 0.038330 0.595886 0.714294 -0.364990 1441741160 0.038330 0.595886 0.714294 -0.364990 1441741160 0.038330 0.595886 0.714294 -0.364990 1441741160 0.055054 0.598389 0.716614 -0.353943 1441741160 0.055054 0.598389 0.716614 -0.353943 1441741160 0.055054 0.598389 0.716614 -0.353943 1441741160 0.055054 0.598389 0.716614 -0.353943 1441741160 0.055054 0.598389 0.716614 -0.353943 1441741160 0.055054 0.598389 0.716614 -0.353943 1441741160 0.054626 0.605591 0.710449 -0.354187 1441741160 0.054626 0.605591 0.710449 -0.354187 1441741160 0.054626 0.605591 0.710449 -0.354187 1441741160 0.054626 0.605591 0.710449 -0.354187 1441741160 0.054626 0.605591 0.710449 -0.354187 1441741160 0.054626 0.605591 0.710449 -0.354187 1441741160 0.042175 0.633606 0.677307 -0.371399 1441741160 0.042175 0.633606 0.677307 -0.371399 1441741160 0.042175 0.633606 0.677307 -0.371399 1441741160 0.042175 0.633606 0.677307 -0.371399 1441741160 0.042175 0.633606 0.677307 -0.371399 1441741160 0.042175 0.633606 0.677307 -0.371399 1441741160 0.042175 0.633606 0.677307 -0.371399 1441741160 -0.003479 0.673340 0.631836 -0.383789 1441741160 -0.003479 0.673340 0.631836 -0.383789 1441741160 -0.003479 0.673340 0.631836 -0.383789 1441741161 -0.003479 0.673340 0.631836 -0.383789 1441741161 -0.003479 0.673340 0.631836 -0.383789 1441741161 -0.003479 0.673340 0.631836 -0.383789 1441741161 -0.030701 0.729919 0.607056 -0.312622 1441741161 -0.030701 0.729919 0.607056 -0.312622 1441741161 -0.030701 0.729919 0.607056 -0.312622 1441741161 -0.030701 0.729919 0.607056 -0.312622 1441741161 -0.030701 0.729919 0.607056 -0.312622 1441741161 -0.030701 0.729919 0.607056 -0.312622 1441741161 0.058655 0.728760 0.608276 -0.308899 1441741161 0.058655 0.728760 0.608276 -0.308899 1441741161 0.058655 0.728760 0.608276 -0.308899 1441741161 0.058655 0.728760 0.608276 -0.308899 1441741161 0.058655 0.728760 0.608276 -0.308899 1441741161 0.058655 0.728760 0.608276 -0.308899 1441741161 0.058655 0.728760 0.608276 -0.308899 1441741161 0.309692 0.721558 0.607544 -0.119385 1441741161 0.309692 0.721558 0.607544 -0.119385 1441741161 0.309692 0.721558 0.607544 -0.119385 1441741161 0.309692 0.721558 0.607544 -0.119385 1441741161 0.309692 0.721558 0.607544 -0.119385 1441741161 0.309692 0.721558 0.607544 -0.119385 1441741161 0.176636 0.763611 0.615417 -0.083130 1441741161 0.176636 0.763611 0.615417 -0.083130 1441741161 0.176636 0.763611 0.615417 -0.083130 1441741161 0.176636 0.763611 0.615417 -0.083130 1441741161 0.176636 0.763611 0.615417 -0.083130 1441741161 0.176636 0.763611 0.615417 -0.083130 1441741161 0.050293 0.776367 0.608215 -0.157166 1441741161 0.050293 0.776367 0.608215 -0.157166 1441741161 0.050293 0.776367 0.608215 -0.157166 1441741161 0.050293 0.776367 0.608215 -0.157166 1441741161 0.050293 0.776367 0.608215 -0.157166 1441741161 0.050293 0.776367 0.608215 -0.157166 1441741161 0.112427 0.790039 0.598389 -0.070923 1441741161 0.112427 0.790039 0.598389 -0.070923 1441741161 0.112427 0.790039 0.598389 -0.070923 1441741161 0.112427 0.790039 0.598389 -0.070923 1441741161 0.112427 0.790039 0.598389 -0.070923 1441741161 0.112427 0.790039 0.598389 -0.070923 1441741161 0.165955 0.766541 0.616272 -0.070374 1441741161 0.165955 0.766541 0.616272 -0.070374 1441741161 0.165955 0.766541 0.616272 -0.070374 1441741161 0.165955 0.766541 0.616272 -0.070374 1441741161 0.165955 0.766541 0.616272 -0.070374 1441741161 0.165955 0.766541 0.616272 -0.070374 1441741161 0.130920 0.725220 0.670593 -0.084534 1441741161 0.130920 0.725220 0.670593 -0.084534 1441741161 0.130920 0.725220 0.670593 -0.084534 1441741161 0.130920 0.725220 0.670593 -0.084534 1441741161 0.130920 0.725220 0.670593 -0.084534 1441741161 0.130920 0.725220 0.670593 -0.084534 1441741161 0.130920 0.725220 0.670593 -0.084534 1441741161 0.071472 0.717590 0.686462 -0.092773 1441741161 0.071472 0.717590 0.686462 -0.092773 1441741161 0.071472 0.717590 0.686462 -0.092773 1441741161 0.071472 0.717590 0.686462 -0.092773 1441741161 0.071472 0.717590 0.686462 -0.092773 1441741161 0.071472 0.717590 0.686462 -0.092773 1441741161 0.081238 0.696472 0.708740 -0.077087 1441741161 0.081238 0.696472 0.708740 -0.077087 1441741161 0.081238 0.696472 0.708740 -0.077087 1441741161 0.081238 0.696472 0.708740 -0.077087 1441741161 0.081238 0.696472 0.708740 -0.077087 1441741161 0.081238 0.696472 0.708740 -0.077087 1441741161 0.067444 0.655762 0.746094 -0.093201 1441741161 0.067444 0.655762 0.746094 -0.093201 1441741161 0.067444 0.655762 0.746094 -0.093201 1441741161 0.067444 0.655762 0.746094 -0.093201 1441741161 0.067444 0.655762 0.746094 -0.093201 1441741161 0.067444 0.655762 0.746094 -0.093201 1441741161 0.000549 0.626648 0.764893 -0.148987 1441741161 0.000549 0.626648 0.764893 -0.148987 1441741161 0.000549 0.626648 0.764893 -0.148987 1441741161 0.000549 0.626648 0.764893 -0.148987 1441741161 0.000549 0.626648 0.764893 -0.148987 1441741161 0.000549 0.626648 0.764893 -0.148987 1441741161 -0.025513 0.611938 0.768188 -0.186340 1441741161 -0.025513 0.611938 0.768188 -0.186340 1441741161 -0.025513 0.611938 0.768188 -0.186340 1441741161 -0.025513 0.611938 0.768188 -0.186340 1441741161 -0.025513 0.611938 0.768188 -0.186340 1441741161 -0.025513 0.611938 0.768188 -0.186340 1441741161 -0.018860 0.580811 0.784973 -0.214661 1441741161 -0.018860 0.580811 0.784973 -0.214661 1441741161 -0.018860 0.580811 0.784973 -0.214661 1441741161 -0.018860 0.580811 0.784973 -0.214661 1441741161 -0.018860 0.580811 0.784973 -0.214661 1441741161 -0.018860 0.580811 0.784973 -0.214661 1441741161 -0.018860 0.580811 0.784973 -0.214661 1441741161 -0.039063 0.552124 0.792297 -0.256592 1441741161 -0.039063 0.552124 0.792297 -0.256592 1441741161 -0.039063 0.552124 0.792297 -0.256592 1441741161 -0.039063 0.552124 0.792297 -0.256592 1441741161 -0.039063 0.552124 0.792297 -0.256592 1441741161 -0.039063 0.552124 0.792297 -0.256592 1441741161 -0.048401 0.529114 0.792847 -0.298462 1441741161 -0.048401 0.529114 0.792847 -0.298462 1441741161 -0.048401 0.529114 0.792847 -0.298462 1441741161 -0.048401 0.529114 0.792847 -0.298462 1441741161 -0.048401 0.529114 0.792847 -0.298462 1441741161 -0.048401 0.529114 0.792847 -0.298462 1441741161 -0.048401 0.529114 0.792847 -0.298462 1441741161 -0.032715 0.520508 0.792725 -0.315491 1441741161 -0.032715 0.520508 0.792725 -0.315491 1441741161 -0.032715 0.520508 0.792725 -0.315491 1441741161 -0.032715 0.520508 0.792725 -0.315491 1441741161 -0.032715 0.520508 0.792725 -0.315491 1441741161 -0.032715 0.520508 0.792725 -0.315491 1441741161 -0.008301 0.523254 0.790100 -0.319214 1441741161 -0.008301 0.523254 0.790100 -0.319214 1441741161 -0.008301 0.523254 0.790100 -0.319214 1441741161 -0.008301 0.523254 0.790100 -0.319214 1441741162 -0.008301 0.523254 0.790100 -0.319214 1441741162 -0.008301 0.523254 0.790100 -0.319214 1441741162 0.004333 0.543884 0.769897 -0.333618 1441741162 0.004333 0.543884 0.769897 -0.333618 1441741162 0.004333 0.543884 0.769897 -0.333618 1441741162 0.004333 0.543884 0.769897 -0.333618 1441741162 0.004333 0.543884 0.769897 -0.333618 1441741162 0.004333 0.543884 0.769897 -0.333618 1441741162 0.004456 0.592041 0.718262 -0.365417 1441741162 0.004456 0.592041 0.718262 -0.365417 1441741162 0.004456 0.592041 0.718262 -0.365417 1441741162 0.004456 0.592041 0.718262 -0.365417 1441741162 0.004456 0.592041 0.718262 -0.365417 1441741162 0.004456 0.592041 0.718262 -0.365417 1441741162 -0.017029 0.661865 0.645996 -0.379883 1441741162 -0.017029 0.661865 0.645996 -0.379883 1441741162 -0.017029 0.661865 0.645996 -0.379883 1441741162 -0.017029 0.661865 0.645996 -0.379883 1441741162 -0.017029 0.661865 0.645996 -0.379883 1441741162 -0.017029 0.661865 0.645996 -0.379883 1441741162 -0.017029 0.661865 0.645996 -0.379883 1441741162 -0.072571 0.711853 0.600830 -0.356262 1441741162 -0.072571 0.711853 0.600830 -0.356262 1441741162 -0.072571 0.711853 0.600830 -0.356262 1441741162 -0.072571 0.711853 0.600830 -0.356262 1441741162 -0.072571 0.711853 0.600830 -0.356262 1441741162 -0.072571 0.711853 0.600830 -0.356262 1441741162 -0.022827 0.755981 0.602783 -0.254089 1441741162 
-0.306274 0.606140 0.488159 0.548035 1441741165 -0.306274 0.606140 0.488159 0.548035 1441741165 -0.306274 0.606140 0.488159 0.548035 1441741165 -0.306274 0.606140 0.488159 0.548035 1441741165 -0.306274 0.606140 0.488159 0.548035 1441741165 -0.287170 0.617798 0.475159 0.556763 1441741165 -0.287170 0.617798 0.475159 0.556763 1441741165 -0.287170 0.617798 0.475159 0.556763 1441741165 -0.287170 0.617798 0.475159 0.556763 1441741165 -0.287170 0.617798 0.475159 0.556763 1441741165 -0.287170 0.617798 0.475159 0.556763 1441741165 -0.270508 0.629761 0.460388 0.564148 1441741165 -0.270508 0.629761 0.460388 0.564148 1441741165 -0.270508 0.629761 0.460388 0.564148 1441741165 -0.270508 0.629761 0.460388 0.564148 1441741165 -0.270508 0.629761 0.460388 0.564148 1441741165 -0.270508 0.629761 0.460388 0.564148 1441741165 -0.244751 0.647522 0.431213 0.578552 1441741165 -0.244751 0.647522 0.431213 0.578552 1441741165 -0.244751 0.647522 0.431213 0.578552 1441741165 -0.244751 0.647522 0.431213 0.578552 1441741165 -0.244751 0.647522 0.431213 0.578552 1441741165 -0.244751 0.647522 0.431213 0.578552 1441741165 -0.244751 0.647522 0.431213 0.578552 1441741165 -0.228699 0.659546 0.405701 0.589905 1441741165 -0.228699 0.659546 0.405701 0.589905 1441741165 -0.228699 0.659546 0.405701 0.589905 1441741165 -0.228699 0.659546 0.405701 0.589905 1441741165 -0.228699 0.659546 0.405701 0.589905 1441741165 -0.228699 0.659546 0.405701 0.589905 1441741165 -0.231384 0.661316 0.393555 0.595093 1441741165 -0.231384 0.661316 0.393555 0.595093 1441741165 -0.231384 0.661316 0.393555 0.595093 1441741165 -0.231384 0.661316 0.393555 0.595093 1441741165 -0.231384 0.661316 0.393555 0.595093 1441741165 -0.231384 0.661316 0.393555 0.595093 1441741165 -0.239380 0.652222 0.393005 0.602295 1441741165 -0.239380 0.652222 0.393005 0.602295 1441741165 -0.239380 0.652222 0.393005 0.602295 1441741165 -0.239380 0.652222 0.393005 0.602295 1441741165 -0.239380 0.652222 0.393005 0.602295 1441741165 -0.239380 0.652222 0.393005 0.602295 1441741165 -0.239380 0.652222 0.393005 0.602295 1441741165 -0.237549 0.646729 0.391174 0.610107 1441741165 -0.237549 0.646729 0.391174 0.610107 1441741165 -0.237549 0.646729 0.391174 0.610107 1441741165 -0.237549 0.646729 0.391174 0.610107 1441741165 -0.237549 0.646729 0.391174 0.610107 1441741165 -0.237549 0.646729 0.391174 0.610107 1441741165 -0.242249 0.639893 0.396851 0.611816 1441741165 -0.242249 0.639893 0.396851 0.611816 1441741165 -0.242249 0.639893 0.396851 0.611816 1441741165 -0.242249 0.639893 0.396851 0.611816 1441741165 -0.242249 0.639893 0.396851 0.611816 1441741165 -0.242249 0.639893 0.396851 0.611816 1441741165 -0.251953 0.632690 0.411499 0.605652 1441741165 -0.251953 0.632690 0.411499 0.605652 1441741165 -0.251953 0.632690 0.411499 0.605652 1441741165 -0.251953 0.632690 0.411499 0.605652 1441741165 -0.251953 0.632690 0.411499 0.605652 1441741165 -0.251953 0.632690 0.411499 0.605652 1441741165 -0.264648 0.629883 0.427551 0.591919 1441741165 -0.264648 0.629883 0.427551 0.591919 1441741165 -0.264648 0.629883 0.427551 0.591919 1441741165 -0.264648 0.629883 0.427551 0.591919 1441741165 -0.264648 0.629883 0.427551 0.591919 1441741165 -0.264648 0.629883 0.427551 0.591919 1441741165 -0.287048 0.627258 0.458008 0.560669 1441741165 -0.287048 0.627258 0.458008 0.560669 1441741165 -0.287048 0.627258 0.458008 0.560669 1441741165 -0.287048 0.627258 0.458008 0.560669 1441741165 -0.287048 0.627258 0.458008 0.560669 1441741165 -0.287048 0.627258 0.458008 0.560669 1441741165 -0.287048 0.627258 0.458008 0.560669 1441741165 -0.319092 0.615112 0.507385 0.512146 1441741165 -0.319092 0.615112 0.507385 0.512146 1441741165 -0.319092 0.615112 0.507385 0.512146 1441741165 -0.319092 0.615112 0.507385 0.512146 1441741165 -0.319092 0.615112 0.507385 0.512146 1441741165 -0.319092 0.615112 0.507385 0.512146 1441741165 -0.356689 0.586060 0.561584 0.462341 1441741165 -0.356689 0.586060 0.561584 0.462341 1441741165 -0.356689 0.586060 0.561584 0.462341 1441741165 -0.356689 0.586060 0.561584 0.462341 1441741165 -0.356689 0.586060 0.561584 0.462341 1441741165 -0.356689 0.586060 0.561584 0.462341 1441741165 -0.394592 0.549194 0.607117 0.417236 1441741165 -0.394592 0.549194 0.607117 0.417236 1441741165 -0.394592 0.549194 0.607117 0.417236 1441741165 -0.394592 0.549194 0.607117 0.417236 1441741165 -0.394592 0.549194 0.607117 0.417236 1441741165 -0.394592 0.549194 0.607117 0.417236 1441741165 -0.430420 0.514221 0.636108 0.381653 1441741165 -0.430420 0.514221 0.636108 0.381653 1441741165 -0.430420 0.514221 0.636108 0.381653 1441741165 -0.430420 0.514221 0.636108 0.381653 1441741165 -0.430420 0.514221 0.636108 0.381653 1441741165 -0.430420 0.514221 0.636108 0.381653 1441741165 -0.454773 0.482117 0.667175 0.339966 1441741165 -0.454773 0.482117 0.667175 0.339966 1441741165 -0.454773 0.482117 0.667175 0.339966 1441741165 -0.454773 0.482117 0.667175 0.339966 1441741165 -0.454773 0.482117 0.667175 0.339966 1441741165 -0.454773 0.482117 0.667175 0.339966 1441741165 -0.482910 0.431396 0.694031 0.314575 1441741165 -0.482910 0.431396 0.694031 0.314575 1441741165 -0.482910 0.431396 0.694031 0.314575 1441741165 -0.482910 0.431396 0.694031 0.314575 1441741165 -0.482910 0.431396 0.694031 0.314575 1441741165 -0.482910 0.431396 0.694031 0.314575 1441741165 -0.482910 0.431396 0.694031 0.314575 1441741165 -0.486877 0.409912 0.700195 0.323486 1441741165 -0.486877 0.409912 0.700195 0.323486 1441741166 -0.486877 0.409912 0.700195 0.323486 1441741166 -0.486877 0.409912 0.700195 0.323486 1441741166 -0.486877 0.409912 0.700195 0.323486 1441741166 -0.480042 0.424866 0.682861 0.350220 1441741166 -0.480042 0.424866 0.682861 0.350220 1441741166 -0.480042 0.424866 0.682861 0.350220 1441741166 -0.480042 0.424866 0.682861 0.350220 1441741166 -0.480042 0.424866 0.682861 0.350220 1441741166 -0.480042 0.424866 0.682861 0.350220 1441741166 -0.480042 0.424866 0.682861 0.350220 1441741166 -0.474304 0.428711 0.672913 0.372070 1441741166 -0.474304 0.428711 0.672913 0.372070 1441741166 -0.474304 0.428711 0.672913 0.372070 1441741166 -0.474304 0.428711 0.672913 0.372070 1441741166 -0.474304 0.428711 0.672913 0.372070 1441741166 -0.474304 0.428711 0.672913 0.372070 1441741166 -0.456299 0.450562 0.651306 0.405579 1441741166 -0.456299 0.450562 0.651306 0.405579 1441741166 -0.456299 0.450562 0.651306 0.405579 1441741166 -0.456299 0.450562 0.651306 0.405579 1441741166 -0.456299 0.450562 0.651306 0.405579 1441741166 -0.456299 0.450562 0.651306 0.405579 1441741166 -0.456299 0.450562 0.651306 0.405579 1441741166 -0.435974 0.485718 0.620239 0.434937 1441741166 -0.435974 0.485718 0.620239 0.434937 1441741166 -0.435974 0.485718 0.620239 0.434937 1441741166 -0.435974 0.485718 0.620239 0.434937 1441741166 -0.435974 0.485718 0.620239 0.434937 1441741166 -0.435974 0.485718 0.620239 0.434937 1441741166 -0.435974 0.485718 0.620239 0.434937 1441741166 -0.416992 0.518066 0.590942 0.456482 1441741166 -0.416992 0.518066 0.590942 0.456482 1441741166 -0.416992 0.518066 0.590942 0.456482 1441741166 -0.416992 0.518066 0.590942 0.456482 1441741166 -0.416992 0.518066 0.590942 0.456482 1441741166 -0.383240 0.551331 0.560181 0.485046 1441741166 -0.383240 0.551331 0.560181 0.485046 1441741166 -0.383240 0.551331 0.560181 0.485046 1441741166 -0.383240 0.551331 0.560181 0.485046 1441741166 -0.383240 0.551331 0.560181 0.485046 1441741166 -0.383240 0.551331 0.560181 0.485046 1441741166 -0.342102 0.590027 0.521606 0.512512 1441741166 -0.342102 0.590027 0.521606 0.512512 1441741166 -0.342102 0.590027 0.521606 0.512512 1441741166 -0.342102 0.590027 0.521606 0.512512 1441741166 -0.342102 0.590027 0.521606 0.512512 1441741166 -0.342102 0.590027 0.521606 0.512512 1441741166 -0.342102 0.590027 0.521606 0.512512 1441741166 -0.312500 0.614014 0.495422 0.528931 1441741166 -0.312500 0.614014 0.495422 0.528931 1441741166 -0.312500 0.614014 0.495422 0.528931 1441741166 -0.312500 0.614014 0.495422 0.528931 1441741166 -0.312500 0.614014 0.495422 0.528931 1441741166 -0.312500 0.614014 0.495422 0.528931 1441741166 -0.291931 0.626221 0.482178 0.538574 1441741166 -0.291931 0.626221 0.482178 0.538574 1441741166 -0.291931 0.626221 0.482178 0.538574 1441741166 -0.291931 0.626221 0.482178 0.538574 1441741166 -0.291931 0.626221 0.482178 0.538574 1441741166 -0.291931 0.626221 0.482178 0.538574 1441741166 -0.284790 0.625305 0.482178 0.543457 1441741166 -0.284790 0.625305 0.482178 0.543457 1441741166 -0.284790 0.625305 0.482178 0.543457 1441741166 -0.284790 0.625305 0.482178 0.543457 1441741166 -0.284790 0.625305 0.482178 0.543457 1441741166 -0.284790 0.625305 0.482178 0.543457 1441741166 -0.294617 0.617920 0.492554 0.537354 1441741166 -0.294617 0.617920 0.492554 0.537354 1441741166 -0.294617 0.617920 0.492554 0.537354 1441741166 -0.294617 0.617920 0.492554 0.537354 1441741166 -0.294617 0.617920 0.492554 0.537354 1441741166 -0.294617 0.617920 0.492554 0.537354 1441741166 -0.318848 0.605286 0.511414 0.519897 1441741166 -0.318848 0.605286 0.511414 0.519897 1441741166 -0.318848 0.605286 0.511414 0.519897 1441741166 -0.318848 0.605286 0.511414 0.519897 1441741166 -0.318848 0.605286 0.511414 0.519897 1441741166 -0.318848 0.605286 0.511414 0.519897 1441741166 -0.347778 0.590027 0.538879 0.490356 1441741166 -0.347778 0.590027 0.538879 0.490356 1441741166 -0.347778 0.590027 0.538879 0.490356 1441741166 -0.347778 0.590027 0.538879 0.490356 1441741166 -0.347778 0.590027 0.538879 0.490356 1441741166 -0.347778 0.590027 0.538879 0.490356 1441741166 -0.347778 0.590027 0.538879 0.490356 1441741166 -0.370544 0.573181 0.564392 0.464233 1441741166 -0.370544 0.573181 0.564392 0.464233 1441741166 -0.370544 0.573181 0.564392 0.464233 1441741166 -0.370544 0.573181 0.564392 0.464233 1441741166 -0.370544 0.573181 0.564392 0.464233 1441741166 -0.370544 0.573181 0.564392 0.464233 1441741166 -0.387329 0.555176 0.581299 0.451416 1441741166 -0.387329 0.555176 0.581299 0.451416 1441741166 -0.387329 0.555176 0.581299 0.451416 1441741166 -0.387329 0.555176 0.581299 0.451416 1441741166 -0.387329 0.555176 0.581299 0.451416 1441741166 -0.387329 0.555176 0.581299 0.451416 1441741166 -0.387329 0.555176 0.581299 0.451416 1441741166 -0.409485 0.540039 0.589417 0.439636 1441741166 -0.409485 0.540039 0.589417 0.439636 1441741166 -0.409485 0.540039 0.589417 0.439636 1441741166 -0.409485 0.540039 0.589417 0.439636 1441741166 -0.409485 0.540039 0.589417 0.439636 1441741166 -0.437805 0.507446 0.616455 0.413208 1441741166 -0.437805 0.507446 0.616455 0.413208 1441741166 -0.437805 0.507446 0.616455 0.413208 1441741166 -0.437805 0.507446 0.616455 0.413208 1441741166 -0.437805 0.507446 0.616455 0.413208 1441741166 -0.477661 0.463745 0.639343 0.384644 1441741166 -0.477661 0.463745 0.639343 0.384644 1441741166 -0.477661 0.463745 0.639343 0.384644 1441741167 -0.477661 0.463745 0.639343 0.384644 1441741167 -0.477661 0.463745 0.639343 0.384644 1441741167 -0.477661 0.463745 0.639343 0.384644 1441741167 -0.500183 0.431458 0.646179 0.382202 1441741167 -0.500183 0.431458 0.646179 0.382202 1441741167 -0.500183 0.431458 0.646179 0.382202 1441741167 -0.500183 0.431458 0.646179 0.382202 1441741167 -0.500183 0.431458 0.646179 0.382202 1441741167 -0.500183 0.431458 0.646179 0.382202 1441741167 -0.485352 0.448730 0.624695 0.415649 1441741167 -0.485352 0.448730 0.624695 0.415649 1441741167 -0.485352 0.448730 0.624695 0.415649 1441741167 -0.485352 0.448730 0.624695 0.415649 1441741167 -0.485352 0.448730 0.624695 0.415649 1441741167 -0.485352 0.448730 0.624695 0.415649 1441741167 -0.485352 0.448730 0.624695 0.415649 1441741167 -0.476318 0.464783 0.606079 0.435547 1441741167 -0.476318 0.464783 0.606079 0.435547 1441741167 -0.476318 0.464783 0.606079 0.435547 1441741167 -0.476318 0.464783 0.606079 0.435547 1441741167 -0.476318 0.464783 0.606079 0.435547 1441741167 -0.476318 0.464783 0.606079 0.435547 1441741167 -0.479614 0.457092 0.606934 0.438904 1441741167 -0.479614 0.457092 0.606934 0.438904 1441741167 -0.479614 0.457092 0.606934 0.438904 1441741167 -0.479614 0.457092 0.606934 0.438904 1441741167 -0.479614 0.457092 0.606934 0.438904 1441741167 -0.474426 0.465271 0.596497 0.450134 1441741167 -0.474426 0.465271 0.596497 0.450134 1441741167 -0.474426 0.465271 0.596497 0.450134 1441741167 -0.474426 0.465271 0.596497 0.450134 1441741167 -0.474426 0.465271 0.596497 0.450134 1441741167 -0.474426 0.465271 0.596497 0.450134 1441741167 -0.474426 0.465271 0.596497 0.450134 1441741167 -0.458923 0.485352 0.580200 0.465942 1441741167 -0.458923 0.485352 0.580200 0.465942 1441741167 -0.458923 0.485352 0.580200 0.465942 1441741167 -0.458923 0.485352 0.580200 0.465942 1441741167 -0.458923 0.485352 0.580200 0.465942 1441741167 -0.458923 0.485352 0.580200 0.465942 1441741167 -0.434937 0.505432 0.565247 0.485596 1441741167 -0.434937 0.505432 0.565247 0.485596 1441741167 -0.434937 0.505432 0.565247 0.485596 1441741167 -0.434937 0.505432 0.565247 0.485596 1441741167 -0.434937 0.505432 0.565247 0.485596 1441741167 -0.434937 0.505432 0.565247 0.485596 1441741167 -0.434937 0.505432 0.565247 0.485596 1441741167 -0.413452 0.520935 0.553467 0.501282 1441741167 -0.413452 0.520935 0.553467 0.501282 1441741167 -0.413452 0.520935 0.553467 0.501282 1441741167 -0.413452 0.520935 0.553467 0.501282 1441741167 -0.413452 0.520935 0.553467 0.501282 1441741167 -0.396301 0.533936 0.542053 0.513733 1441741167 -0.396301 0.533936 0.542053 0.513733 1441741167 -0.396301 0.533936 0.542053 0.513733 1441741167 -0.396301 0.533936 0.542053 0.513733 1441741167 -0.396301 0.533936 0.542053 0.513733 1441741167 -0.396301 0.533936 0.542053 0.513733 1441741167 -0.375916 0.549927 0.528809 0.525879 1441741167 -0.375916 0.549927 0.528809 0.525879 1441741167 -0.375916 0.549927 0.528809 0.525879 1441741167 -0.375916 0.549927 0.528809 0.525879 1441741167 -0.375916 0.549927 0.528809 0.525879 1441741167 -0.375916 0.549927 0.528809 0.525879 1441741167 -0.360779 0.560852 0.519104 0.534546 1441741167 -0.360779 0.560852 0.519104 0.534546 1441741167 -0.360779 0.560852 0.519104 0.534546 1441741167 -0.360779 0.560852 0.519104 0.534546 1441741167 -0.360779 0.560852 0.519104 0.534546 1441741167 -0.360779 0.560852 0.519104 0.534546 1441741167 -0.360779 0.560852 0.519104 0.534546 1441741167 -0.350525 0.567566 0.510315 0.542664 1441741167 -0.350525 0.567566 0.510315 0.542664 1441741167 -0.350525 0.567566 0.510315 0.542664 1441741167 -0.350525 0.567566 0.510315 0.542664 1441741167 -0.350525 0.567566 0.510315 0.542664 1441741167 -0.350525 0.567566 0.510315 0.542664 1441741167 -0.349976 0.563538 0.509460 0.548035 1441741167 -0.349976 0.563538 0.509460 0.548035 1441741167 -0.349976 0.563538 0.509460 0.548035 1441741167 -0.349976 0.563538 0.509460 0.548035 1441741167 -0.349976 0.563538 0.509460 0.548035 1441741167 -0.349976 0.563538 0.509460 0.548035 1441741167 -0.349976 0.563538 0.509460 0.548035 1441741167 -0.360779 0.554504 0.518433 0.541748 1441741167 -0.360779 0.554504 0.518433 0.541748 1441741167 -0.360779 0.554504 0.518433 0.541748 1441741167 -0.360779 0.554504 0.518433 0.541748 1441741167 -0.360779 0.554504 0.518433 0.541748 1441741167 -0.360779 0.554504 0.518433 0.541748 1441741167 -0.384460 0.541016 0.535217 0.522461 1441741167 -0.384460 0.541016 0.535217 0.522461 1441741167 -0.384460 0.541016 0.535217 0.522461 1441741167 -0.384460 0.541016 0.535217 0.522461 1441741167 -0.384460 0.541016 0.535217 0.522461 1441741167 -0.384460 0.541016 0.535217 0.522461 1441741167 -0.384460 0.541016 0.535217 0.522461 1441741167 -0.409546 0.529602 0.554077 0.494690 1441741167 -0.409546 0.529602 0.554077 0.494690 1441741167 -0.409546 0.529602 0.554077 0.494690 1441741167 -0.409546 0.529602 0.554077 0.494690 1441741167 -0.409546 0.529602 0.554077 0.494690 1441741167 -0.409546 0.529602 0.554077 0.494690 1441741167 -0.433594 0.518188 0.573792 0.462769 1441741167 -0.433594 0.518188 0.573792 0.462769 1441741167 -0.433594 0.518188 0.573792 0.462769 1441741167 -0.433594 0.518188 0.573792 0.462769 1441741167 -0.433594 0.518188 0.573792 0.462769 1441741167 -0.433594 0.518188 0.573792 0.462769 1441741167 -0.433594 0.518188 0.573792 0.462769 1441741167 -0.455994 0.499329 0.596802 0.431824 1441741167 -0.455994 0.499329 0.596802 0.431824 1441741167 -0.455994 0.499329 0.596802 0.431824 1441741167 -0.455994 0.499329 0.596802 0.431824 1441741168 -0.455994 0.499329 0.596802 0.431824 1441741168 -0.455994 0.499329 0.596802 0.431824 1441741168 -0.475769 0.478394 0.611511 0.413208 1441741168 -0.475769 0.478394 0.611511 0.413208 1441741168 -0.475769 0.478394 0.611511 0.413208 1441741168 -0.475769 0.478394 0.611511 0.413208 1441741168 -0.475769 0.478394 0.611511 0.413208 1441741168 -0.475769 0.478394 0.611511 0.413208 1441741168 -0.492004 0.464355 0.618225 0.400146 1441741168 -0.492004 0.464355 0.618225 0.400146 1441741168 -0.492004 0.464355 0.618225 0.400146 1441741168 -0.492004 0.464355 0.618225 0.400146 1441741168 -0.492004 0.464355 0.618225 0.400146 1441741168 -0.492004 0.464355 0.618225 0.400146 1441741168 -0.492004 0.464355 0.618225 0.400146 1441741168 -0.500366 0.446167 0.637634 0.379395 1441741168 -0.500366 0.446167 0.637634 0.379395 1441741168 -0.500366 0.446167 0.637634 0.379395 1441741168 -0.500366 0.446167 0.637634 0.379395 1441741168 -0.500366 0.446167 0.637634 0.379395 1441741168 -0.500366 0.446167 0.637634 0.379395 1441741168 -0.515259 0.422729 0.642212 0.378662 1441741168 -0.515259 0.422729 0.642212 0.378662 1441741168 -0.515259 0.422729 0.642212 0.378662 1441741168 -0.515259 0.422729 0.642212 0.378662 1441741168 -0.515259 0.422729 0.642212 0.378662 1441741168 -0.515259 0.422729 0.642212 0.378662 1441741168 -0.515259 0.422729 0.642212 0.378662 1441741168 -0.506531 0.429504 0.630859 0.401123 1441741168 -0.506531 0.429504 0.630859 0.401123 1441741168 -0.506531 0.429504 0.630859 0.401123 1441741168 -0.492432 0.446350 0.618958 0.418457 1441741168 -0.492432 0.446350 0.618958 0.418457 1441741168 -0.492432 0.446350 0.618958 0.418457 1441741168 -0.492432 0.446350 0.618958 0.418457 1441741168 -0.492432 0.446350 0.618958 0.418457 1441741168 -0.492432 0.446350 0.618958 0.418457 1441741168 -0.482971 0.444885 0.620239 0.429016 1441741168 -0.482971 0.444885 0.620239 0.429016 1441741168 -0.482971 0.444885 0.620239 0.429016 1441741168 -0.482971 0.444885 0.620239 0.429016 1441741168 -0.482971 0.444885 0.620239 0.429016 1441741168 -0.482971 0.444885 0.620239 0.429016 1441741168 -0.466736 0.457214 0.609863 0.448425 1441741168 -0.466736 0.457214 0.609863 0.448425 1441741168 -0.466736 0.457214 0.609863 0.448425 1441741168 -0.466736 0.457214 0.609863 0.448425 1441741168 -0.466736 0.457214 0.609863 0.448425 1441741168 -0.466736 0.457214 0.609863 0.448425 1441741168 -0.436584 0.496826 0.579895 0.475586 1441741168 -0.436584 0.496826 0.579895 0.475586 1441741168 -0.436584 0.496826 0.579895 0.475586 1441741168 -0.436584 0.496826 0.579895 0.475586 1441741168 -0.436584 0.496826 0.579895 0.475586 1441741168 -0.436584 0.496826 0.579895 0.475586 1441741168 -0.436584 0.496826 0.579895 0.475586 1441741168 -0.399475 0.540405 0.550415 0.495361 1441741168 -0.399475 0.540405 0.550415 0.495361 1441741168 -0.399475 0.540405 0.550415 0.495361 1441741168 -0.399475 0.540405 0.550415 0.495361 1441741168 -0.399475 0.540405 0.550415 0.495361 1441741168 -0.399475 0.540405 0.550415 0.495361 1441741168 -0.365906 0.573181 0.531067 0.505371 1441741168 -0.365906 0.573181 0.531067 0.505371 1441741168 -0.365906 0.573181 0.531067 0.505371 1441741168 -0.365906 0.573181 0.531067 0.505371 1441741168 -0.365906 0.573181 0.531067 0.505371 1441741168 -0.365906 0.573181 0.531067 0.505371 1441741168 -0.339050 0.596924 0.518982 0.509277 1441741168 -0.339050 0.596924 0.518982 0.509277 1441741168 -0.339050 0.596924 0.518982 0.509277 1441741168 -0.339050 0.596924 0.518982 0.509277 1441741168 -0.339050 0.596924 0.518982 0.509277 1441741168 -0.339050 0.596924 0.518982 0.509277 1441741168 -0.314819 0.615356 0.509338 0.512573 1441741168 -0.314819 0.615356 0.509338 0.512573 1441741168 -0.314819 0.615356 0.509338 0.512573 1441741168 -0.314819 0.615356 0.509338 0.512573 1441741168 -0.314819 0.615356 0.509338 0.512573 1441741168 -0.314819 0.615356 0.509338 0.512573 1441741168 -0.300537 0.624390 0.506409 0.513062 1441741168 -0.300537 0.624390 0.506409 0.513062 1441741168 -0.300537 0.624390 0.506409 0.513062 1441741168 -0.300537 0.624390 0.506409 0.513062 1441741168 -0.300537 0.624390 0.506409 0.513062 1441741168 -0.300537 0.624390 0.506409 0.513062 1441741168 -0.298462 0.626221 0.508606 0.509949 1441741168 -0.298462 0.626221 0.508606 0.509949 1441741168 -0.298462 0.626221 0.508606 0.509949 1441741168 -0.298462 0.626221 0.508606 0.509949 1441741168 -0.298462 0.626221 0.508606 0.509949 1441741168 -0.298462 0.626221 0.508606 0.509949 1441741168 -0.310242 0.619324 0.515686 0.504150 1441741168 -0.310242 0.619324 0.515686 0.504150 1441741168 -0.310242 0.619324 0.515686 0.504150 1441741168 -0.310242 0.619324 0.515686 0.504150 1441741168 -0.310242 0.619324 0.515686 0.504150 1441741168 -0.310242 0.619324 0.515686 0.504150 1441741168 -0.333801 0.604919 0.530457 0.491150 1441741168 -0.333801 0.604919 0.530457 0.491150 1441741168 -0.333801 0.604919 0.530457 0.491150 1441741168 -0.333801 0.604919 0.530457 0.491150 1441741168 -0.333801 0.604919 0.530457 0.491150 1441741168 -0.333801 0.604919 0.530457 0.491150 1441741168 -0.365906 0.584534 0.548523 0.472656 1441741168 -0.365906 0.584534 0.548523 0.472656 1441741169 -0.403992 0.556091 0.567993 0.452576 1441741169 -0.403992 0.556091 0.567993 0.452576 1441741169 -0.403992 0.556091 0.567993 0.452576 1441741169 -0.403992 0.556091 0.567993 0.452576 1441741169 -0.438354 0.521606 0.592529 0.429626 1441741169 -0.438354 0.521606 0.592529 0.429626 1441741169 -0.438354 0.521606 0.592529 0.429626 1441741169 -0.438354 0.521606 0.592529 0.429626 1441741169 -0.438354 0.521606 0.592529 0.429626 1441741169 -0.438354 0.521606 0.592529 0.429626 1441741169 -0.438354 0.521606 0.592529 0.429626 1441741169 -0.467102 0.494202 0.609192 0.407959 1441741169 -0.467102 0.494202 0.609192 0.407959 1441741169 -0.467102 0.494202 0.609192 0.407959 1441741169 -0.467102 0.494202 0.609192 0.407959 1441741169 -0.467102 0.494202 0.609192 0.407959 1441741169 -0.467102 0.494202 0.609192 0.407959 1441741169 -0.499878 0.465332 0.627014 0.374695 1441741169 -0.499878 0.465332 0.627014 0.374695 1441741169 -0.499878 0.465332 0.627014 0.374695 1441741169 -0.499878 0.465332 0.627014 0.374695 1441741169 -0.499878 0.465332 0.627014 0.374695 1441741169 -0.499878 0.465332 0.627014 0.374695 1441741169 -0.499878 0.465332 0.627014 0.374695 1441741169 -0.540955 0.409485 0.663574 0.315186 1441741169 -0.540955 0.409485 0.663574 0.315186 1441741169 -0.540955 0.409485 0.663574 0.315186 1441741169 -0.540955 0.409485 0.663574 0.315186 1441741169 -0.540955 0.409485 0.663574 0.315186 1441741169 -0.540955 0.409485 0.663574 0.315186 1441741169 -0.584961 0.330139 0.688477 0.273376 1441741169 -0.584961 0.330139 0.688477 0.273376 1441741169 -0.584961 0.330139 0.688477 0.273376 1441741169 -0.584961 0.330139 0.688477 0.273376 1441741169 -0.584961 0.330139 0.688477 0.273376 1441741169 -0.584961 0.330139 0.688477 0.273376 1441741169 -0.590881 0.318176 0.680420 0.294312 1441741169 -0.590881 0.318176 0.680420 0.294312 1441741169 -0.590881 0.318176 0.680420 0.294312 1441741169 -0.590881 0.318176 0.680420 0.294312 1441741169 -0.590881 0.318176 0.680420 0.294312 1441741169 -0.590881 0.318176 0.680420 0.294312 1441741169 -0.581665 0.344360 0.662109 0.323425 1441741169 -0.581665 0.344360 0.662109 0.323425 1441741169 -0.581665 0.344360 0.662109 0.323425 1441741169 -0.581665 0.344360 0.662109 0.323425 1441741169 -0.581665 0.344360 0.662109 0.323425 1441741169 -0.581665 0.344360 0.662109 0.323425 1441741169 -0.572327 0.358887 0.654358 0.339783 1441741169 -0.572327 0.358887 0.654358 0.339783 1441741169 -0.572327 0.358887 0.654358 0.339783 1441741169 -0.572327 0.358887 0.654358 0.339783 1441741169 -0.572327 0.358887 0.654358 0.339783 1441741169 -0.572327 0.358887 0.654358 0.339783 1441741169 -0.556885 0.376343 0.648193 0.357849 1441741169 -0.556885 0.376343 0.648193 0.357849 1441741169 -0.556885 0.376343 0.648193 0.357849 1441741169 -0.556885 0.376343 0.648193 0.357849 1441741169 -0.556885 0.376343 0.648193 0.357849 1441741169 -0.556885 0.376343 0.648193 0.357849 1441741169 -0.556885 0.376343 0.648193 0.357849 1441741169 -0.525818 0.414307 0.634949 0.385559 1441741169 -0.525818 0.414307 0.634949 0.385559 1441741169 -0.525818 0.414307 0.634949 0.385559 1441741169 -0.525818 0.414307 0.634949 0.385559 1441741169 -0.525818 0.414307 0.634949 0.385559 1441741169 -0.525818 0.414307 0.634949 0.385559 1441741169 -0.480835 0.467407 0.613342 0.417297 1441741169 -0.480835 0.467407 0.613342 0.417297 1441741169 -0.480835 0.467407 0.613342 0.417297 1441741169 -0.480835 0.467407 0.613342 0.417297 1441741169 -0.440247 0.508423 0.597595 0.436462 1441741169 -0.440247 0.508423 0.597595 0.436462 1441741169 -0.440247 0.508423 0.597595 0.436462 1441741169 -0.440247 0.508423 0.597595 0.436462 1441741169 -0.440247 0.508423 0.597595 0.436462 1441741169 -0.440247 0.508423 0.597595 0.436462 1441741169 -0.440247 0.508423 0.597595 0.436462 1441741169 -0.406494 0.536560 0.588501 0.447754 1441741169 -0.406494 0.536560 0.588501 0.447754 1441741169 -0.406494 0.536560 0.588501 0.447754 1441741169 -0.406494 0.536560 0.588501 0.447754 1441741169 -0.406494 0.536560 0.588501 0.447754 1441741169 -0.406494 0.536560 0.588501 0.447754 1441741169 -0.406494 0.536560 0.588501 0.447754 1441741169 -0.378784 0.557922 0.578186 0.459229 1441741169 -0.378784 0.557922 0.578186 0.459229 1441741169 -0.378784 0.557922 0.578186 0.459229 1441741169 -0.378784 0.557922 0.578186 0.459229 1441741169 -0.378784 0.557922 0.578186 0.459229 1441741169 -0.378784 0.557922 0.578186 0.459229 1441741169 -0.359070 0.574036 0.565491 0.470825 1441741169 -0.359070 0.574036 0.565491 0.470825 1441741169 -0.359070 0.574036 0.565491 0.470825 1441741169 -0.359070 0.574036 0.565491 0.470825 1441741169 -0.359070 0.574036 0.565491 0.470825 1441741169 -0.359070 0.574036 0.565491 0.470825 1441741169 -0.352295 0.580505 0.557129 0.477966 1441741169 -0.352295 0.580505 0.557129 0.477966 1441741169 -0.352295 0.580505 0.557129 0.477966 1441741169 -0.352295 0.580505 0.557129 0.477966 1441741169 -0.352295 0.580505 0.557129 0.477966 1441741169 -0.352295 0.580505 0.557129 0.477966 1441741169 -0.352295 0.580505 0.557129 0.477966 1441741169 -0.360657 0.578247 0.551331 0.481140 1441741169 -0.360657 0.578247 0.551331 0.481140 1441741169 -0.360657 0.578247 0.551331 0.481140 1441741169 -0.360657 0.578247 0.551331 0.481140 1441741169 -0.360657 0.578247 0.551331 0.481140 1441741169 -0.360657 0.578247 0.551331 0.481140 1441741170 -0.377563 0.571167 0.548462 0.479919 1441741170 -0.377563 0.571167 0.548462 0.479919 1441741170 -0.377563 0.571167 0.548462 0.479919 1441741170 -0.377563 0.571167 0.548462 0.479919 1441741170 -0.377563 0.571167 0.548462 0.479919 1441741170 -0.377563 0.571167 0.548462 0.479919 1441741170 -0.404724 0.556152 0.555603 0.467102 1441741170 -0.404724 0.556152 0.555603 0.467102 1441741170 -0.404724 0.556152 0.555603 0.467102 1441741170 -0.404724 0.556152 0.555603 0.467102 1441741170 -0.404724 0.556152 0.555603 0.467102 1441741170 -0.429260 0.539429 0.566711 0.451111 1441741170 -0.429260 0.539429 0.566711 0.451111 1441741170 -0.429260 0.539429 0.566711 0.451111 1441741170 -0.429260 0.539429 0.566711 0.451111 1441741170 -0.429260 0.539429 0.566711 0.451111 1441741170 -0.429260 0.539429 0.566711 0.451111 1441741170 -0.429260 0.539429 0.566711 0.451111 1441741170 -0.451477 0.523376 0.577026 0.434998 1441741170 -0.451477 0.523376 0.577026 0.434998 1441741170 -0.451477 0.523376 0.577026 0.434998 1441741170 -0.451477 0.523376 0.577026 0.434998 1441741170 -0.451477 0.523376 0.577026 0.434998 1441741170 -0.451477 0.523376 0.577026 0.434998 1441741170 -0.478638 0.499695 0.593140 0.411560 1441741170 -0.478638 0.499695 0.593140 0.411560 1441741170 -0.478638 0.499695 0.593140 0.411560 1441741170 -0.478638 0.499695 0.593140 0.411560 1441741170 -0.478638 0.499695 0.593140 0.411560 1441741170 -0.478638 0.499695 0.593140 0.411560 1441741170 -0.506165 0.467712 0.615173 0.382751 1441741170 -0.506165 0.467712 0.615173 0.382751 1441741170 -0.506165 0.467712 0.615173 0.382751 1441741170 -0.506165 0.467712 0.615173 0.382751 1441741170 -0.506165 0.467712 0.615173 0.382751 1441741170 -0.506165 0.467712 0.615173 0.382751 1441741170 -0.506165 0.467712 0.615173 0.382751 1441741170 -0.535217 0.420044 0.643127 0.351318 1441741170 -0.535217 0.420044 0.643127 0.351318 1441741170 -0.535217 0.420044 0.643127 0.351318 1441741170 -0.535217 0.420044 0.643127 0.351318 1441741170 -0.535217 0.420044 0.643127 0.351318 1441741170 -0.560608 0.374939 0.656372 0.338074 1441741170 -0.560608 0.374939 0.656372 0.338074 1441741170 -0.560608 0.374939 0.656372 0.338074 1441741170 -0.560608 0.374939 0.656372 0.338074 1441741170 -0.560608 0.374939 0.656372 0.338074 1441741170 -0.560608 0.374939 0.656372 0.338074 1441741170 -0.560608 0.374939 0.656372 0.338074 1441741170 -0.561829 0.363464 0.653748 0.353333 1441741170 -0.561829 0.363464 0.653748 0.353333 1441741170 -0.561829 0.363464 0.653748 0.353333 1441741170 -0.561829 0.363464 0.653748 0.353333 1441741170 -0.561829 0.363464 0.653748 0.353333 1441741170 -0.561829 0.363464 0.653748 0.353333 1441741170 -0.552246 0.381470 0.638306 0.376831 1441741170 -0.552246 0.381470 0.638306 0.376831 1441741170 -0.552246 0.381470 0.638306 0.376831 1441741170 -0.552246 0.381470 0.638306 0.376831 1441741170 -0.552246 0.381470 0.638306 0.376831 1441741170 
-0.246155 0.597778 0.731812 0.215698 1441741173 -0.246155 0.597778 0.731812 0.215698 1441741173 -0.246155 0.597778 0.731812 0.215698 1441741173 -0.246155 0.597778 0.731812 0.215698 1441741173 -0.207153 0.606445 0.757751 0.122437 1441741173 -0.207153 0.606445 0.757751 0.122437 1441741173 -0.207153 0.606445 0.757751 0.122437 1441741173 -0.207153 0.606445 0.757751 0.122437 1441741173 -0.207153 0.606445 0.757751 0.122437 1441741173 -0.207153 0.606445 0.757751 0.122437 1441741173 -0.158203 0.608521 0.776489 0.041138 1441741173 -0.158203 0.608521 0.776489 0.041138 1441741173 -0.158203 0.608521 0.776489 0.041138 1441741173 -0.158203 0.608521 0.776489 0.041138 1441741174 -0.158203 0.608521 0.776489 0.041138 1441741174 -0.158203 0.608521 0.776489 0.041138 1441741174 -0.102844 0.606934 0.787415 -0.030945 1441741174 -0.102844 0.606934 0.787415 -0.030945 1441741174 -0.102844 0.606934 0.787415 -0.030945 1441741174 -0.102844 0.606934 0.787415 -0.030945 1441741174 -0.102844 0.606934 0.787415 -0.030945 1441741174 -0.102844 0.606934 0.787415 -0.030945 1441741174 -0.054626 0.591064 0.798889 -0.096375 1441741174 -0.054626 0.591064 0.798889 -0.096375 1441741174 -0.054626 0.591064 0.798889 -0.096375 1441741174 -0.054626 0.591064 0.798889 -0.096375 1441741174 -0.054626 0.591064 0.798889 -0.096375 1441741174 -0.054626 0.591064 0.798889 -0.096375 1441741174 -0.015625 0.558472 0.816711 -0.144104 1441741174 -0.015625 0.558472 0.816711 -0.144104 1441741174 -0.015625 0.558472 0.816711 -0.144104 1441741174 -0.015625 0.558472 0.816711 -0.144104 1441741174 -0.015625 0.558472 0.816711 -0.144104 1441741174 -0.015625 0.558472 0.816711 -0.144104 1441741174 -0.004883 0.518311 0.838440 -0.168091 1441741174 -0.004883 0.518311 0.838440 -0.168091 1441741174 -0.004883 0.518311 0.838440 -0.168091 1441741174 -0.004883 0.518311 0.838440 -0.168091 1441741174 -0.004883 0.518311 0.838440 -0.168091 1441741174 -0.004883 0.518311 0.838440 -0.168091 1441741174 -0.004883 0.518311 0.838440 -0.168091 1441741174 -0.000854 0.473633 0.855957 -0.207153 1441741174 -0.000854 0.473633 0.855957 -0.207153 1441741174 -0.000854 0.473633 0.855957 -0.207153 1441741174 -0.000854 0.473633 0.855957 -0.207153 1441741174 -0.000854 0.473633 0.855957 -0.207153 1441741174 -0.000854 0.473633 0.855957 -0.207153 1441741174 -0.012878 0.443054 0.858032 -0.259338 1441741174 -0.012878 0.443054 0.858032 -0.259338 1441741174 -0.012878 0.443054 0.858032 -0.259338 1441741174 -0.012878 0.443054 0.858032 -0.259338 1441741174 -0.012878 0.443054 0.858032 -0.259338 1441741174 -0.012878 0.443054 0.858032 -0.259338 1441741174 -0.012878 0.443054 0.858032 -0.259338 1441741174 -0.012939 0.431519 0.855835 -0.284851 1441741174 -0.012939 0.431519 0.855835 -0.284851 1441741174 -0.012939 0.431519 0.855835 -0.284851 1441741174 -0.012939 0.431519 0.855835 -0.284851 1441741174 -0.012939 0.431519 0.855835 -0.284851 1441741174 -0.012939 0.431519 0.855835 -0.284851 1441741174 -0.012939 0.431519 0.855835 -0.284851 1441741174 -0.005432 0.441833 0.848938 -0.289856 1441741174 -0.005432 0.441833 0.848938 -0.289856 1441741174 -0.005432 0.441833 0.848938 -0.289856 1441741174 -0.005432 0.441833 0.848938 -0.289856 1441741174 -0.005432 0.441833 0.848938 -0.289856 1441741174 -0.005432 0.441833 0.848938 -0.289856 1441741174 0.007813 0.471863 0.832825 -0.289124 1441741174 0.007813 0.471863 0.832825 -0.289124 1441741174 0.007813 0.471863 0.832825 -0.289124 1441741174 0.007813 0.471863 0.832825 -0.289124 1441741174 0.007813 0.471863 0.832825 -0.289124 1441741174 0.027588 0.504395 0.812439 -0.291016 1441741174 0.027588 0.504395 0.812439 -0.291016 1441741174 0.027588 0.504395 0.812439 -0.291016 1441741174 0.027588 0.504395 0.812439 -0.291016 1441741174 0.027588 0.504395 0.812439 -0.291016 1441741174 0.027588 0.504395 0.812439 -0.291016 1441741174 0.054749 0.569153 0.760071 -0.308716 1441741174 0.054749 0.569153 0.760071 -0.308716 1441741174 0.054749 0.569153 0.760071 -0.308716 1441741174 0.054749 0.569153 0.760071 -0.308716 1441741174 0.054749 0.569153 0.760071 -0.308716 1441741174 0.054749 0.569153 0.760071 -0.308716 1441741174 0.065674 0.633850 0.695618 -0.331665 1441741174 0.065674 0.633850 0.695618 -0.331665 1441741174 0.065674 0.633850 0.695618 -0.331665 1441741174 0.065674 0.633850 0.695618 -0.331665 1441741174 0.065674 0.633850 0.695618 -0.331665 1441741174 0.065674 0.633850 0.695618 -0.331665 1441741174 0.064758 0.688660 0.640503 -0.333496 1441741174 0.064758 0.688660 0.640503 -0.333496 1441741174 0.064758 0.688660 0.640503 -0.333496 1441741174 0.064758 0.688660 0.640503 -0.333496 1441741174 0.064758 0.688660 0.640503 -0.333496 1441741174 0.064758 0.688660 0.640503 -0.333496 1441741174 0.064758 0.688660 0.640503 -0.333496 1441741174 0.119873 0.745239 0.598755 -0.267639 1441741174 0.119873 0.745239 0.598755 -0.267639 1441741174 0.119873 0.745239 0.598755 -0.267639 1441741174 0.119873 0.745239 0.598755 -0.267639 1441741174 0.119873 0.745239 0.598755 -0.267639 1441741174 0.119873 0.745239 0.598755 -0.267639 1441741174 0.255188 0.745789 0.590149 -0.174133 1441741174 0.255188 0.745789 0.590149 -0.174133 1441741174 0.255188 0.745789 0.590149 -0.174133 1441741174 0.255188 0.745789 0.590149 -0.174133 1441741174 0.255188 0.745789 0.590149 -0.174133 1441741174 0.255188 0.745789 0.590149 -0.174133 1441741174 0.255188 0.745789 0.590149 -0.174133 1441741174 0.217773 0.772522 0.582703 -0.127136 1441741174 0.217773 0.772522 0.582703 -0.127136 1441741174 0.217773 0.772522 0.582703 -0.127136 1441741174 0.217773 0.772522 0.582703 -0.127136 1441741174 0.217773 0.772522 0.582703 -0.127136 1441741174 0.217773 0.772522 0.582703 -0.127136 1441741174 0.137878 0.800781 0.565369 -0.141541 1441741174 0.137878 0.800781 0.565369 -0.141541 1441741174 0.137878 0.800781 0.565369 -0.141541 1441741174 0.137878 0.800781 0.565369 -0.141541 1441741174 0.137878 0.800781 0.565369 -0.141541 1441741174 0.137878 0.800781 0.565369 -0.141541 1441741174 0.168823 0.791870 0.583496 -0.061829 1441741174 0.168823 0.791870 0.583496 -0.061829 1441741174 0.168823 0.791870 0.583496 -0.061829 1441741174 0.168823 0.791870 0.583496 -0.061829 1441741174 0.168823 0.791870 0.583496 -0.061829 1441741174 0.168823 0.791870 0.583496 -0.061829 1441741175 0.168823 0.791870 0.583496 -0.061829 1441741175 0.191223 0.753113 0.628479 -0.034302 1441741175 0.191223 0.753113 0.628479 -0.034302 1441741175 0.191223 0.753113 0.628479 -0.034302 1441741175 0.191223 0.753113 0.628479 -0.034302 1441741175 0.191223 0.753113 0.628479 -0.034302 1441741175 0.191223 0.753113 0.628479 -0.034302 1441741175 0.150269 0.705933 0.687622 -0.078552 1441741175 0.150269 0.705933 0.687622 -0.078552 1441741175 0.150269 0.705933 0.687622 -0.078552 1441741175 0.150269 0.705933 0.687622 -0.078552 1441741175 0.150269 0.705933 0.687622 -0.078552 1441741175 0.150269 0.705933 0.687622 -0.078552 1441741175 0.150269 0.705933 0.687622 -0.078552 1441741175 0.073608 0.680664 0.719421 -0.116577 1441741175 0.073608 0.680664 0.719421 -0.116577 1441741175 0.073608 0.680664 0.719421 -0.116577 1441741175 0.073608 0.680664 0.719421 -0.116577 1441741175 0.059082 0.652771 0.743042 -0.134827 1441741175 0.059082 0.652771 0.743042 -0.134827 1441741175 0.059082 0.652771 0.743042 -0.134827 1441741175 0.059082 0.652771 0.743042 -0.134827 1441741175 0.059082 0.652771 0.743042 -0.134827 1441741175 0.059082 0.652771 0.743042 -0.134827 1441741175 0.049133 0.594116 0.785339 -0.166687 1441741175 0.049133 0.594116 0.785339 -0.166687 1441741175 0.049133 0.594116 0.785339 -0.166687 1441741175 0.049133 0.594116 0.785339 -0.166687 1441741175 0.049133 0.594116 0.785339 -0.166687 1441741175 0.049133 0.594116 0.785339 -0.166687 1441741175 0.005249 0.564941 0.790283 -0.237122 1441741175 0.005249 0.564941 0.790283 -0.237122 1441741175 0.005249 0.564941 0.790283 -0.237122 1441741175 0.005249 0.564941 0.790283 -0.237122 1441741175 0.005249 0.564941 0.790283 -0.237122 1441741175 0.005249 0.564941 0.790283 -0.237122 1441741175 -0.021851 0.542603 0.788452 -0.288757 1441741175 -0.021851 0.542603 0.788452 -0.288757 1441741175 -0.021851 0.542603 0.788452 -0.288757 1441741175 -0.021851 0.542603 0.788452 -0.288757 1441741175 -0.021851 0.542603 0.788452 -0.288757 1441741175 -0.021851 0.542603 0.788452 -0.288757 1441741175 -0.027710 0.532532 0.782410 -0.321533 1441741175 -0.027710 0.532532 0.782410 -0.321533 1441741175 -0.027710 0.532532 0.782410 -0.321533 1441741175 -0.027710 0.532532 0.782410 -0.321533 1441741175 -0.027710 0.532532 0.782410 -0.321533 1441741175 -0.027710 0.532532 0.782410 -0.321533 1441741175 -0.027710 0.532532 0.782410 -0.321533 1441741175 -0.024780 0.541626 0.771667 -0.332397 1441741175 -0.024780 0.541626 0.771667 -0.332397 1441741175 -0.024780 0.541626 0.771667 -0.332397 1441741175 -0.024780 0.541626 0.771667 -0.332397 1441741175 -0.024780 0.541626 0.771667 -0.332397 1441741175 -0.024780 0.541626 0.771667 -0.332397 1441741175 -0.015930 0.568176 0.755859 -0.324829 1441741175 -0.015930 0.568176 0.755859 -0.324829 1441741175 -0.015930 0.568176 0.755859 -0.324829 1441741175 -0.015930 0.568176 0.755859 -0.324829 1441741175 -0.015930 0.568176 0.755859 -0.324829 1441741175 -0.015930 0.568176 0.755859 -0.324829 1441741175 -0.012878 0.609802 0.727234 -0.314758 1441741175 -0.012878 0.609802 0.727234 -0.314758 1441741175 -0.012878 0.609802 0.727234 -0.314758 1441741175 -0.012878 0.609802 0.727234 -0.314758 1441741175 -0.012878 0.609802 0.727234 -0.314758 1441741175 -0.012878 0.609802 0.727234 -0.314758 1441741175 -0.017883 0.659546 0.684448 -0.310181 1441741175 -0.017883 0.659546 0.684448 -0.310181 1441741175 -0.017883 0.659546 0.684448 -0.310181 1441741175 -0.017883 0.659546 0.684448 -0.310181 1441741175 -0.017883 0.659546 0.684448 -0.310181 1441741175 -0.017883 0.659546 0.684448 -0.310181 1441741175 -0.058533 0.704407 0.644592 -0.291321 1441741175 -0.058533 0.704407 0.644592 -0.291321 1441741175 -0.058533 0.704407 0.644592 -0.291321 1441741175 -0.058533 0.704407 0.644592 -0.291321 1441741175 -0.058533 0.704407 0.644592 -0.291321 1441741175 -0.058533 0.704407 0.644592 -0.291321 1441741175 -0.029602 0.746399 0.621948 -0.234680 1441741175 -0.029602 0.746399 0.621948 -0.234680 1441741175 -0.029602 0.746399 0.621948 -0.234680 1441741175 -0.029602 0.746399 0.621948 -0.234680 1441741175 -0.029602 0.746399 0.621948 -0.234680 1441741175 -0.029602 0.746399 0.621948 -0.234680 1441741175 -0.029602 0.746399 0.621948 -0.234680 1441741175 0.105103 0.754639 0.626099 -0.165527 1441741175 0.105103 0.754639 0.626099 -0.165527 1441741175 0.105103 0.754639 0.626099 -0.165527 1441741175 0.105103 0.754639 0.626099 -0.165527 1441741175 0.105103 0.754639 0.626099 -0.165527 1441741175 0.105103 0.754639 0.626099 -0.165527 1441741175 0.144592 0.764160 0.619385 -0.106995 1441741175 0.144592 0.764160 0.619385 -0.106995 1441741175 0.144592 0.764160 0.619385 -0.106995 1441741175 0.144592 0.764160 0.619385 -0.106995 1441741175 0.144592 0.764160 0.619385 -0.106995 1441741175 0.144592 0.764160 0.619385 -0.106995 1441741175 0.144592 0.764160 0.619385 -0.106995 1441741175 0.054199 0.764832 0.629333 -0.126282 1441741175 0.054199 0.764832 0.629333 -0.126282 1441741175 0.054199 0.764832 0.629333 -0.126282 1441741175 0.054199 0.764832 0.629333 -0.126282 1441741175 0.054199 0.764832 0.629333 -0.126282 1441741175 0.054199 0.764832 0.629333 -0.126282 1441741175 0.074280 0.750916 0.652710 -0.067139 1441741175 0.074280 0.750916 0.652710 -0.067139 1441741175 0.074280 0.750916 0.652710 -0.067139 1441741175 0.074280 0.750916 0.652710 -0.067139 1441741175 0.074280 0.750916 0.652710 -0.067139 1441741175 0.074280 0.750916 0.652710 -0.067139 1441741176 0.099548 0.744507 0.656799 -0.065979 1441741176 0.099548 0.744507 0.656799 -0.065979 1441741176 0.099548 0.744507 0.656799 -0.065979 1441741176 0.099548 0.744507 0.656799 -0.065979 1441741176 0.099548 0.744507 0.656799 -0.065979 1441741176 0.099548 0.744507 0.656799 -0.065979 1441741176 0.099548 0.744507 0.656799 -0.065979 1441741176 0.103210 0.710876 0.684753 -0.122559 1441741176 0.103210 0.710876 0.684753 -0.122559 1441741176 0.103210 0.710876 0.684753 -0.122559 1441741176 0.103210 0.710876 0.684753 -0.122559 1441741176 0.103210 0.710876 0.684753 -0.122559 1441741176 0.103210 0.710876 0.684753 -0.122559 1441741176 0.103210 0.710876 0.684753 -0.122559 1441741176 0.098755 0.685730 0.708252 -0.135315 1441741176 0.098755 0.685730 0.708252 -0.135315 1441741176 0.098755 0.685730 0.708252 -0.135315 1441741176 0.098755 0.685730 0.708252 -0.135315 1441741176 0.098755 0.685730 0.708252 -0.135315 1441741176 0.098755 0.685730 0.708252 -0.135315 1441741176 0.069702 0.666382 0.729614 -0.136536 1441741176 0.069702 0.666382 0.729614 -0.136536 1441741176 0.069702 0.666382 0.729614 -0.136536 1441741176 0.069702 0.666382 0.729614 -0.136536 1441741176 0.069702 0.666382 0.729614 -0.136536 1441741176 0.069702 0.666382 0.729614 -0.136536 1441741176 0.068237 0.634644 0.757813 -0.135071 1441741176 0.068237 0.634644 0.757813 -0.135071 1441741176 0.068237 0.634644 0.757813 -0.135071 1441741176 0.068237 0.634644 0.757813 -0.135071 1441741176 0.068237 0.634644 0.757813 -0.135071 1441741176 0.068237 0.634644 0.757813 -0.135071 1441741176 0.068237 0.634644 0.757813 -0.135071 1441741176 0.049988 0.587097 0.787231 -0.181580 1441741176 0.049988 0.587097 0.787231 -0.181580 1441741176 0.049988 0.587097 0.787231 -0.181580 1441741176 0.049988 0.587097 0.787231 -0.181580 1441741176 0.049988 0.587097 0.787231 -0.181580 1441741176 0.049988 0.587097 0.787231 -0.181580 1441741176 0.031372 0.560059 0.797241 -0.222961 1441741176 0.031372 0.560059 0.797241 -0.222961 1441741176 0.031372 0.560059 0.797241 -0.222961 1441741176 0.031372 0.560059 0.797241 -0.222961 1441741176 0.031372 0.560059 0.797241 -0.222961 1441741176 0.031372 0.560059 0.797241 -0.222961 1441741176 0.008667 0.526550 0.811890 -0.251892 1441741176 0.008667 0.526550 0.811890 -0.251892 1441741176 0.008667 0.526550 0.811890 -0.251892 1441741176 0.008667 0.526550 0.811890 -0.251892 1441741176 0.008667 0.526550 0.811890 -0.251892 1441741176 0.008667 0.526550 0.811890 -0.251892 1441741176 -0.008972 0.503113 0.815063 -0.287109 1441741176 -0.008972 0.503113 0.815063 -0.287109 1441741176 -0.008972 0.503113 0.815063 -0.287109 1441741176 -0.008972 0.503113 0.815063 -0.287109 1441741176 -0.008972 0.503113 0.815063 -0.287109 1441741176 -0.008972 0.503113 0.815063 -0.287109 1441741176 -0.011536 0.499146 0.811523 -0.303528 1441741176 -0.011536 0.499146 0.811523 -0.303528 1441741176 -0.011536 0.499146 0.811523 -0.303528 1441741176 -0.011536 0.499146 0.811523 -0.303528 1441741176 -0.011536 0.499146 0.811523 -0.303528 1441741176 -0.011536 0.499146 0.811523 -0.303528 1441741176 -0.011536 0.499146 0.811523 -0.303528 1441741176 -0.001709 0.516357 0.804016 -0.294678 1441741176 -0.001709 0.516357 0.804016 -0.294678 1441741176 -0.001709 0.516357 0.804016 -0.294678 1441741176 -0.001709 0.516357 0.804016 -0.294678 1441741176 -0.001709 0.516357 0.804016 -0.294678 1441741176 -0.001709 0.516357 0.804016 -0.294678 1441741176 0.008728 0.550598 0.784119 -0.286072 1441741176 0.008728 0.550598 0.784119 -0.286072 1441741176 0.008728 0.550598 0.784119 -0.286072 1441741176 0.008728 0.550598 0.784119 -0.286072 1441741176 0.008728 0.550598 0.784119 -0.286072 1441741176 0.008728 0.550598 0.784119 -0.286072 1441741176 0.014465 0.602112 0.747131 -0.281128 1441741176 0.014465 0.602112 0.747131 -0.281128 1441741176 0.014465 0.602112 0.747131 -0.281128 1441741176 0.014465 0.602112 0.747131 -0.281128 1441741176 0.014465 0.602112 0.747131 -0.281128 1441741176 0.014465 0.602112 0.747131 -0.281128 1441741176 0.014465 0.602112 0.747131 -0.281128 1441741176 -0.026672 0.658997 0.695801 -0.284363 1441741176 -0.026672 0.658997 0.695801 -0.284363 1441741176 -0.026672 0.658997 0.695801 -0.284363 1441741176 -0.026672 0.658997 0.695801 -0.284363 1441741176 -0.026672 0.658997 0.695801 -0.284363 1441741176 -0.026672 0.658997 0.695801 -0.284363 1441741176 -0.050354 0.705017 0.665771 -0.239014 1441741176 -0.050354 0.705017 0.665771 -0.239014 1441741176 -0.050354 0.705017 0.665771 -0.239014 1441741176 -0.050354 0.705017 0.665771 -0.239014 1441741176 -0.050354 0.705017 0.665771 -0.239014 1441741176 -0.050354 0.705017 0.665771 -0.239014 1441741176 -0.050354 0.705017 0.665771 -0.239014 1441741176 -0.037842 0.715759 0.620667 -0.317749 1441741176 -0.037842 0.715759 0.620667 -0.317749 1441741176 -0.037842 0.715759 0.620667 -0.317749 1441741176 -0.037842 0.715759 0.620667 -0.317749 1441741176 -0.037842 0.715759 0.620667 -0.317749 1441741176 -0.037842 0.715759 0.620667 -0.317749 1441741176 0.092102 0.749268 0.634277 -0.166443 1441741176 0.092102 0.749268 0.634277 -0.166443 1441741176 0.092102 0.749268 0.634277 -0.166443 1441741176 0.092102 0.749268 0.634277 -0.166443 1441741176 0.092102 0.749268 0.634277 -0.166443 1441741176 0.092102 0.749268 0.634277 -0.166443 1441741176 0.076355 0.796631 0.575378 -0.168396 1441741176 0.076355 0.796631 0.575378 -0.168396 1441741176 0.076355 0.796631 0.575378 -0.168396 1441741176 0.076355 0.796631 0.575378 -0.168396 1441741176 0.076355 0.796631 0.575378 -0.168396 1441741176 0.076355 0.796631 0.575378 -0.168396 1441741176 0.047546 0.782715 0.602661 -0.147827 1441741177 0.047546 0.782715 0.602661 -0.147827 1441741177 0.047546 0.782715 0.602661 -0.147827 1441741177 0.047546 0.782715 0.602661 -0.147827 1441741177 0.047546 0.782715 0.602661 -0.147827 1441741177 0.047546 0.782715 0.602661 -0.147827 1441741177 0.098389 0.792908 0.593323 -0.097473 1441741177 0.098389 0.792908 0.593323 -0.097473 1441741177 0.098389 0.792908 0.593323 -0.097473 1441741177 0.098389 0.792908 0.593323 -0.097473 1441741177 0.098389 0.792908 0.593323 -0.097473 1441741177 0.098389 0.792908 0.593323 -0.097473 1441741177 0.139465 0.768494 0.614746 -0.109375 1441741177 0.139465 0.768494 0.614746 -0.109375 1441741177 0.139465 0.768494 0.614746 -0.109375 1441741177 0.139465 0.768494 0.614746 -0.109375 1441741177 0.139465 0.768494 0.614746 -0.109375 1441741177 0.139465 0.768494 0.614746 -0.109375 1441741177 0.139465 0.768494 0.614746 -0.109375 1441741177 0.119812 0.742615 0.641663 -0.149597 1441741177 0.119812 0.742615 0.641663 -0.149597 1441741177 0.119812 0.742615 0.641663 -0.149597 1441741177 0.119812 0.742615 0.641663 -0.149597 1441741177 0.119812 0.742615 0.641663 -0.149597 1441741177 0.119812 0.742615 0.641663 -0.149597 1441741177 0.087219 0.723511 0.663025 -0.171204 1441741177 0.087219 0.723511 0.663025 -0.171204 1441741177 0.087219 0.723511 0.663025 -0.171204 1441741177 0.087219 0.723511 0.663025 -0.171204 1441741177 0.087219 0.723511 0.663025 -0.171204 1441741177 0.087219 0.723511 0.663025 -0.171204 1441741177 0.088379 0.704285 0.684631 -0.165466 1441741177 0.088379 0.704285 0.684631 -0.165466 1441741177 0.088379 0.704285 0.684631 -0.165466 1441741177 0.088379 0.704285 0.684631 -0.165466 1441741177 0.088379 0.704285 0.684631 -0.165466 1441741177 0.079163 0.641174 0.744812 -0.166687 1441741177 0.079163 0.641174 0.744812 -0.166687 1441741177 0.079163 0.641174 0.744812 -0.166687 1441741177 0.079163 0.641174 0.744812 -0.166687 1441741177 0.079163 0.641174 0.744812 -0.166687 1441741177 0.079163 0.641174 0.744812 -0.166687 1441741177 0.079163 0.641174 0.744812 -0.166687 1441741177 0.059937 0.594604 0.778564 -0.191223 1441741177 0.059937 0.594604 0.778564 -0.191223 1441741177 0.059937 0.594604 0.778564 -0.191223 1441741177 0.059937 0.594604 0.778564 -0.191223 1441741177 0.059937 0.594604 0.778564 -0.191223 1441741177 0.059937 0.594604 0.778564 -0.191223 1441741177 0.034912 0.561462 0.790771 -0.241272 1441741177 0.034912 0.561462 0.790771 -0.241272 1441741177 0.034912 0.561462 0.790771 -0.241272 1441741177 0.034912 0.561462 0.790771 -0.241272 1441741177 0.034912 0.561462 0.790771 -0.241272 1441741177 0.034912 0.561462 0.790771 -0.241272 1441741177 0.034912 0.561462 0.790771 -0.241272 1441741177 0.008545 0.533752 0.795410 -0.286865 1441741177 0.008545 0.533752 0.795410 -0.286865 1441741177 0.008545 0.533752 0.795410 -0.286865 1441741177 0.008545 0.533752 0.795410 -0.286865 1441741177 0.008545 0.533752 0.795410 -0.286865 1441741177 -0.010132 0.521423 0.786377 -0.331055 1441741177 -0.010132 0.521423 0.786377 -0.331055 1441741177 -0.010132 0.521423 0.786377 -0.331055 1441741177 -0.010132 0.521423 0.786377 -0.331055 1441741177 -0.010132 0.521423 0.786377 -0.331055 1441741177 -0.010132 0.521423 0.786377 -0.331055 1441741177 -0.010132 0.521423 0.786377 -0.331055 1441741177 -0.008667 0.523071 0.776184 -0.351868 1441741177 -0.008667 0.523071 0.776184 -0.351868 1441741177 -0.008667 0.523071 0.776184 -0.351868 1441741177 -0.008667 0.523071 0.776184 -0.351868 1441741177 -0.008667 0.523071 0.776184 -0.351868 1441741177 -0.008667 0.523071 0.776184 -0.351868 1441741177 -0.008667 0.523071 0.776184 -0.351868 1441741177 -0.000977 0.541382 0.762329 -0.354553 1441741177 -0.000977 0.541382 0.762329 -0.354553 1441741177 -0.000977 0.541382 0.762329 -0.354553 1441741177 -0.000977 0.541382 0.762329 -0.354553 1441741177 -0.000977 0.541382 0.762329 -0.354553 1441741177 -0.000977 0.541382 0.762329 -0.354553 1441741177 0.003906 0.582764 0.731567 -0.353760 1441741177 0.003906 0.582764 0.731567 -0.353760 1441741177 0.003906 0.582764 0.731567 -0.353760 1441741177 0.003906 0.582764 0.731567 -0.353760 1441741177 0.003906 0.582764 0.731567 -0.353760 1441741177 0.003906 0.582764 0.731567 -0.353760 1441741177 -0.004944 0.635498 0.688782 -0.348755 1441741177 -0.004944 0.635498 0.688782 -0.348755 1441741177 -0.004944 0.635498 0.688782 -0.348755 1441741177 -0.004944 0.635498 0.688782 -0.348755 1441741177 -0.004944 0.635498 0.688782 -0.348755 1441741177 -0.004944 0.635498 0.688782 -0.348755 1441741177 -0.051758 0.688232 0.646240 -0.325500 1441741177 -0.051758 0.688232 0.646240 -0.325500 1441741177 -0.051758 0.688232 0.646240 -0.325500 1441741177 -0.051758 0.688232 0.646240 -0.325500 1441741177 -0.051758 0.688232 0.646240 -0.325500 1441741177 -0.051758 0.688232 0.646240 -0.325500 1441741177 0.002258 0.737793 0.629761 -0.242798 1441741177 0.002258 0.737793 0.629761 -0.242798 1441741177 0.002258 0.737793 0.629761 -0.242798 1441741177 0.002258 0.737793 0.629761 -0.242798 1441741177 0.002258 0.737793 0.629761 -0.242798 1441741177 0.002258 0.737793 0.629761 -0.242798 1441741177 0.002258 0.737793 0.629761 -0.242798 1441741177 0.159912 0.738525 0.629089 -0.182251 1441741177 0.159912 0.738525 0.629089 -0.182251 1441741177 0.159912 0.738525 0.629089 -0.182251 1441741177 0.159912 0.738525 0.629089 -0.182251 1441741177 0.159912 0.738525 0.629089 -0.182251 1441741177 0.159912 0.738525 0.629089 -0.182251 1441741177 0.077942 0.771179 0.613586 -0.150452 1441741178 0.077942 0.771179 0.613586 -0.150452 1441741178 0.077942 0.771179 0.613586 -0.150452 1441741178 0.077942 0.771179 0.613586 -0.150452 1441741178 0.077942 0.771179 0.613586 -0.150452 1441741178 0.077942 0.771179 0.613586 -0.150452 1441741178 0.029541 0.787109 0.584045 -0.195984 1441741178 0.029541 0.787109 0.584045 -0.195984 1441741178 0.029541 0.787109 0.584045 -0.195984 1441741178 0.029541 0.787109 0.584045 -0.195984 1441741178 0.029541 0.787109 0.584045 -0.195984 1441741178 0.029541 0.787109 0.584045 -0.195984 1441741178 0.099670 0.762390 0.628601 -0.116638 1441741178 0.099670 0.762390 0.628601 -0.116638 1441741178 0.099670 0.762390 0.628601 -0.116638 1441741178 0.099670 0.762390 0.628601 -0.116638 1441741178 0.099670 0.762390 0.628601 -0.116638 1441741178 0.099670 0.762390 0.628601 -0.116638 1441741178 0.099670 0.762390 0.628601 -0.116638 1441741178 0.092163 0.736450 0.658813 -0.122803 1441741178 0.092163 0.736450 0.658813 -0.122803 1441741178 0.092163 0.736450 0.658813 -0.122803 1441741178 0.092163 0.736450 0.658813 -0.122803 1441741178 0.092163 0.736450 0.658813 -0.122803 1441741178 0.092163 0.736450 0.658813 -0.122803 1441741178 0.089905 0.718628 0.666382 -0.176819 1441741178 0.089905 0.718628 0.666382 -0.176819 1441741178 0.089905 0.718628 0.666382 -0.176819 1441741178 0.089905 0.718628 0.666382 -0.176819 1441741178 0.089905 0.718628 0.666382 -0.176819 1441741178 0.089905 0.718628 0.666382 -0.176819 1441741178 0.085754 0.681702 0.700745 -0.191956 1441741178 0.085754 0.681702 0.700745 -0.191956 1441741178 0.085754 0.681702 0.700745 -0.191956 1441741178 0.085754 0.681702 0.700745 -0.191956 1441741178 0.085754 0.681702 0.700745 -0.191956 1441741178 0.085754 0.681702 0.700745 -0.191956 1441741178 0.085754 0.681702 0.700745 -0.191956 1441741178 0.091431 0.673828 0.709778 -0.183594 1441741178 0.091431 0.673828 0.709778 -0.183594 1441741178 0.091431 0.673828 0.709778 -0.183594 1441741178 0.091431 0.673828 0.709778 -0.183594 1441741178 0.091431 0.673828 0.709778 -0.183594 1441741178 0.091431 0.673828 0.709778 -0.183594 1441741178 0.083679 0.630676 0.747742 -0.189819 1441741178 0.083679 0.630676 0.747742 -0.189819 1441741178 0.083679 0.630676 0.747742 -0.189819 1441741178 0.083679 0.630676 0.747742 -0.189819 1441741178 0.083679 0.630676 0.747742 -0.189819 1441741178 0.083679 0.630676 0.747742 -0.189819 1441741178 0.037842 0.604797 0.765259 -0.216980 1441741178 0.037842 0.604797 0.765259 -0.216980 1441741178 0.037842 0.604797 0.765259 -0.216980 1441741178 0.037842 0.604797 0.765259 -0.216980 1441741178 0.037842 0.604797 0.765259 -0.216980 1441741178 0.037842 0.604797 0.765259 -0.216980 1441741178 0.014709 0.585083 0.773010 -0.244568 1441741178 0.014709 0.585083 0.773010 -0.244568 1441741178 0.014709 0.585083 0.773010 -0.244568 1441741178 0.014709 0.585083 0.773010 -0.244568 1441741178 0.014709 0.585083 0.773010 -0.244568 1441741178 0.014709 0.585083 0.773010 -0.244568 1441741178 -0.009338 0.561340 0.781067 -0.273254 1441741178 -0.009338 0.561340 0.781067 -0.273254 1441741178 -0.009338 0.561340 0.781067 -0.273254 1441741178 -0.009338 0.561340 0.781067 -0.273254 1441741178 -0.009338 0.561340 0.781067 -0.273254 1441741178 -0.009338 0.561340 0.781067 -0.273254 1441741178 -0.032715 0.543213 0.777405 -0.315308 1441741178 -0.032715 0.543213 0.777405 -0.315308 1441741178 -0.032715 0.543213 0.777405 -0.315308 1441741178 -0.032715 0.543213 0.777405 -0.315308 1441741178 -0.032715 0.543213 0.777405 -0.315308 1441741178 -0.032715 0.543213 0.777405 -0.315308 1441741178 -0.032715 0.543213 0.777405 -0.315308 1441741178 -0.027161 0.546570 0.770020 -0.327942 1441741178 -0.027161 0.546570 0.770020 -0.327942 1441741178 -0.027161 0.546570 0.770020 -0.327942 1441741178 -0.027161 0.546570 0.770020 -0.327942 1441741178 -0.027161 0.546570 0.770020 -0.327942 1441741178 -0.027161 0.546570 0.770020 -0.327942 1441741178 -0.013489 0.562561 0.763367 -0.317200 1441741178 -0.013489 0.562561 0.763367 -0.317200 1441741178 -0.013489 0.562561 0.763367 -0.317200 1441741178 -0.013489 0.562561 0.763367 -0.317200 1441741178 -0.013489 0.562561 0.763367 -0.317200 1441741178 -0.013489 0.562561 0.763367 -0.317200 1441741178 -0.013489 0.562561 0.763367 -0.317200 1441741178 -0.000244 0.592102 0.742554 -0.312988 1441741178 -0.000244 0.592102 0.742554 -0.312988 1441741178 -0.000244 0.592102 0.742554 -0.312988 1441741178 -0.000244 0.592102 0.742554 -0.312988 1441741178 -0.007813 0.633606 0.705017 -0.318420 1441741178 -0.007813 0.633606 0.705017 -0.318420 1441741178 -0.007813 0.633606 0.705017 -0.318420 1441741178 -0.007813 0.633606 0.705017 -0.318420 1441741178 -0.007813 0.633606 0.705017 -0.318420 1441741178 -0.007813 0.633606 0.705017 -0.318420 1441741178 -0.044006 0.670288 0.662964 -0.330444 1441741178 -0.044006 0.670288 0.662964 -0.330444 1441741178 -0.044006 0.670288 0.662964 -0.330444 1441741178 -0.044006 0.670288 0.662964 -0.330444 1441741178 -0.044006 0.670288 0.662964 -0.330444 1441741178 -0.044006 0.670288 0.662964 -0.330444 1441741178 -0.013855 0.721191 0.630066 -0.287537 1441741178 -0.013855 0.721191 0.630066 -0.287537 1441741178 -0.013855 0.721191 0.630066 -0.287537 1441741178 -0.013855 0.721191 0.630066 -0.287537 1441741178 -0.013855 0.721191 0.630066 -0.287537 1441741178 -0.013855 0.721191 0.630066 -0.287537 1441741178 -0.013855 0.721191 0.630066 -0.287537 1441741178 0.075378 0.713928 0.624451 -0.307678 1441741178 0.075378 0.713928 0.624451 -0.307678 1441741179 0.075378 0.713928 0.624451 -0.307678 1441741179 0.075378 0.713928 0.624451 -0.307678 1441741179 
-0.393005 0.519104 0.586670 0.481445 1441741181 -0.393005 0.519104 0.586670 0.481445 1441741181 -0.361145 0.545105 0.560913 0.507690 1441741181 -0.361145 0.545105 0.560913 0.507690 1441741181 -0.361145 0.545105 0.560913 0.507690 1441741181 -0.361145 0.545105 0.560913 0.507690 1441741181 -0.361145 0.545105 0.560913 0.507690 1441741181 -0.361145 0.545105 0.560913 0.507690 1441741181 -0.337402 0.564331 0.536682 0.528748 1441741181 -0.337402 0.564331 0.536682 0.528748 1441741181 -0.337402 0.564331 0.536682 0.528748 1441741181 -0.337402 0.564331 0.536682 0.528748 1441741181 -0.337402 0.564331 0.536682 0.528748 1441741181 -0.337402 0.564331 0.536682 0.528748 1441741181 -0.319946 0.579773 0.516296 0.543030 1441741181 -0.319946 0.579773 0.516296 0.543030 1441741181 -0.319946 0.579773 0.516296 0.543030 1441741181 -0.319946 0.579773 0.516296 0.543030 1441741181 -0.319946 0.579773 0.516296 0.543030 1441741181 -0.319946 0.579773 0.516296 0.543030 1441741181 -0.319946 0.579773 0.516296 0.543030 1441741181 -0.319153 0.577209 0.514465 0.547974 1441741181 -0.319153 0.577209 0.514465 0.547974 1441741181 -0.319153 0.577209 0.514465 0.547974 1441741181 -0.319153 0.577209 0.514465 0.547974 1441741181 -0.319153 0.577209 0.514465 0.547974 1441741181 -0.319153 0.577209 0.514465 0.547974 1441741181 -0.319153 0.577209 0.514465 0.547974 1441741181 -0.322632 0.567871 0.518311 0.552002 1441741181 -0.322632 0.567871 0.518311 0.552002 1441741181 -0.322632 0.567871 0.518311 0.552002 1441741181 -0.322632 0.567871 0.518311 0.552002 1441741181 -0.322632 0.567871 0.518311 0.552002 1441741181 -0.322632 0.567871 0.518311 0.552002 1441741181 -0.325439 0.556824 0.521057 0.558960 1441741181 -0.325439 0.556824 0.521057 0.558960 1441741181 -0.325439 0.556824 0.521057 0.558960 1441741181 -0.325439 0.556824 0.521057 0.558960 1441741181 -0.325439 0.556824 0.521057 0.558960 1441741181 -0.325439 0.556824 0.521057 0.558960 1441741181 -0.325439 0.556824 0.521057 0.558960 1441741181 -0.328613 0.543640 0.522705 0.568481 1441741181 -0.328613 0.543640 0.522705 0.568481 1441741181 -0.328613 0.543640 0.522705 0.568481 1441741181 -0.328613 0.543640 0.522705 0.568481 1441741181 -0.328613 0.543640 0.522705 0.568481 1441741181 -0.328613 0.543640 0.522705 0.568481 1441741181 -0.330383 0.535217 0.519287 0.578491 1441741181 -0.330383 0.535217 0.519287 0.578491 1441741181 -0.330383 0.535217 0.519287 0.578491 1441741181 -0.330383 0.535217 0.519287 0.578491 1441741181 -0.330383 0.535217 0.519287 0.578491 1441741181 -0.330383 0.535217 0.519287 0.578491 1441741181 -0.337585 0.526123 0.523071 0.579285 1441741181 -0.337585 0.526123 0.523071 0.579285 1441741181 -0.337585 0.526123 0.523071 0.579285 1441741181 -0.337585 0.526123 0.523071 0.579285 1441741181 -0.337585 0.526123 0.523071 0.579285 1441741181 -0.337585 0.526123 0.523071 0.579285 1441741182 -0.343994 0.524231 0.528320 0.572388 1441741182 -0.343994 0.524231 0.528320 0.572388 1441741182 -0.343994 0.524231 0.528320 0.572388 1441741182 -0.343994 0.524231 0.528320 0.572388 1441741182 -0.343994 0.524231 0.528320 0.572388 1441741182 -0.343994 0.524231 0.528320 0.572388 1441741182 -0.352295 0.531677 0.536316 0.552734 1441741182 -0.352295 0.531677 0.536316 0.552734 1441741182 -0.352295 0.531677 0.536316 0.552734 1441741182 -0.352295 0.531677 0.536316 0.552734 1441741182 -0.352295 0.531677 0.536316 0.552734 1441741182 -0.352295 0.531677 0.536316 0.552734 1441741182 -0.352295 0.531677 0.536316 0.552734 1441741182 -0.375671 0.530518 0.563171 0.510132 1441741182 -0.375671 0.530518 0.563171 0.510132 1441741182 -0.375671 0.530518 0.563171 0.510132 1441741182 -0.375671 0.530518 0.563171 0.510132 1441741182 -0.375671 0.530518 0.563171 0.510132 1441741182 -0.375671 0.530518 0.563171 0.510132 1441741182 -0.409912 0.516113 0.599792 0.453613 1441741182 -0.409912 0.516113 0.599792 0.453613 1441741182 -0.409912 0.516113 0.599792 0.453613 1441741182 -0.409912 0.516113 0.599792 0.453613 1441741182 -0.409912 0.516113 0.599792 0.453613 1441741182 -0.409912 0.516113 0.599792 0.453613 1441741182 -0.444397 0.492004 0.633789 0.398315 1441741182 -0.444397 0.492004 0.633789 0.398315 1441741182 -0.444397 0.492004 0.633789 0.398315 1441741182 -0.444397 0.492004 0.633789 0.398315 1441741182 -0.444397 0.492004 0.633789 0.398315 1441741182 -0.444397 0.492004 0.633789 0.398315 1441741182 -0.444397 0.492004 0.633789 0.398315 1441741182 -0.458740 0.481445 0.653931 0.360657 1441741182 -0.458740 0.481445 0.653931 0.360657 1441741182 -0.458740 0.481445 0.653931 0.360657 1441741182 -0.458740 0.481445 0.653931 0.360657 1441741182 -0.458740 0.481445 0.653931 0.360657 1441741182 -0.458740 0.481445 0.653931 0.360657 1441741182 -0.481323 0.463074 0.668457 0.327087 1441741182 -0.481323 0.463074 0.668457 0.327087 1441741182 -0.481323 0.463074 0.668457 0.327087 1441741182 -0.481323 0.463074 0.668457 0.327087 1441741182 -0.481323 0.463074 0.668457 0.327087 1441741182 -0.481323 0.463074 0.668457 0.327087 1441741182 -0.507568 0.426147 0.691895 0.286316 1441741182 -0.507568 0.426147 0.691895 0.286316 1441741182 -0.507568 0.426147 0.691895 0.286316 1441741182 -0.507568 0.426147 0.691895 0.286316 1441741182 -0.507568 0.426147 0.691895 0.286316 1441741182 -0.507568 0.426147 0.691895 0.286316 1441741182 -0.527283 0.386719 0.706238 0.271301 1441741182 -0.527283 0.386719 0.706238 0.271301 1441741182 -0.527283 0.386719 0.706238 0.271301 1441741182 -0.527283 0.386719 0.706238 0.271301 1441741182 -0.527283 0.386719 0.706238 0.271301 1441741182 -0.527283 0.386719 0.706238 0.271301 1441741182 -0.523438 0.384705 0.704224 0.286438 1441741182 -0.523438 0.384705 0.704224 0.286438 1441741182 -0.523438 0.384705 0.704224 0.286438 1441741182 -0.523438 0.384705 0.704224 0.286438 1441741182 -0.523438 0.384705 0.704224 0.286438 1441741182 -0.523438 0.384705 0.704224 0.286438 1441741182 -0.523438 0.384705 0.704224 0.286438 1441741182 -0.518921 0.395325 0.693848 0.304932 1441741182 -0.518921 0.395325 0.693848 0.304932 1441741182 -0.518921 0.395325 0.693848 0.304932 1441741182 -0.518921 0.395325 0.693848 0.304932 1441741182 -0.518921 0.395325 0.693848 0.304932 1441741182 -0.518921 0.395325 0.693848 0.304932 1441741182 -0.518921 0.395325 0.693848 0.304932 1441741182 -0.521362 0.384644 0.693726 0.314514 1441741182 -0.521362 0.384644 0.693726 0.314514 1441741182 -0.521362 0.384644 0.693726 0.314514 1441741182 -0.521362 0.384644 0.693726 0.314514 1441741182 -0.521362 0.384644 0.693726 0.314514 1441741182 -0.521362 0.384644 0.693726 0.314514 1441741182 -0.521179 0.369019 0.690857 0.338928 1441741182 -0.521179 0.369019 0.690857 0.338928 1441741182 -0.521179 0.369019 0.690857 0.338928 1441741182 -0.521179 0.369019 0.690857 0.338928 1441741182 -0.521179 0.369019 0.690857 0.338928 1441741182 -0.521179 0.369019 0.690857 0.338928 1441741182 -0.509216 0.385864 0.672058 0.374329 1441741182 -0.509216 0.385864 0.672058 0.374329 1441741182 -0.509216 0.385864 0.672058 0.374329 1441741182 -0.509216 0.385864 0.672058 0.374329 1441741182 -0.509216 0.385864 0.672058 0.374329 1441741182 -0.509216 0.385864 0.672058 0.374329 1441741182 -0.488342 0.415771 0.647278 0.411865 1441741182 -0.488342 0.415771 0.647278 0.411865 1441741182 -0.488342 0.415771 0.647278 0.411865 1441741182 -0.488342 0.415771 0.647278 0.411865 1441741182 -0.488342 0.415771 0.647278 0.411865 1441741182 -0.488342 0.415771 0.647278 0.411865 1441741182 -0.488342 0.415771 0.647278 0.411865 1441741182 -0.465332 0.448669 0.624268 0.438599 1441741182 -0.465332 0.448669 0.624268 0.438599 1441741182 -0.465332 0.448669 0.624268 0.438599 1441741182 -0.465332 0.448669 0.624268 0.438599 1441741182 -0.465332 0.448669 0.624268 0.438599 1441741182 -0.465332 0.448669 0.624268 0.438599 1441741182 -0.449951 0.473206 0.608215 0.451233 1441741182 -0.449951 0.473206 0.608215 0.451233 1441741182 -0.449951 0.473206 0.608215 0.451233 1441741182 -0.449951 0.473206 0.608215 0.451233 1441741182 -0.449951 0.473206 0.608215 0.451233 1441741182 -0.449951 0.473206 0.608215 0.451233 1441741182 -0.449951 0.473206 0.608215 0.451233 1441741182 -0.438843 0.488953 0.601135 0.454895 1441741182 -0.438843 0.488953 0.601135 0.454895 1441741182 -0.438843 0.488953 0.601135 0.454895 1441741182 -0.438843 0.488953 0.601135 0.454895 1441741182 -0.438843 0.488953 0.601135 0.454895 1441741182 -0.438843 0.488953 0.601135 0.454895 1441741183 -0.430847 0.499207 0.599731 0.453125 1441741183 -0.430847 0.499207 0.599731 0.453125 1441741183 -0.430847 0.499207 0.599731 0.453125 1441741183 -0.430847 0.499207 0.599731 0.453125 1441741183 -0.430847 0.499207 0.599731 0.453125 1441741183 -0.430847 0.499207 0.599731 0.453125 1441741183 -0.428040 0.506348 0.606567 0.438660 1441741183 -0.428040 0.506348 0.606567 0.438660 1441741183 -0.428040 0.506348 0.606567 0.438660 1441741183 -0.428040 0.506348 0.606567 0.438660 1441741183 -0.428040 0.506348 0.606567 0.438660 1441741183 -0.428040 0.506348 0.606567 0.438660 1441741183 -0.428040 0.506348 0.606567 0.438660 1441741183 -0.428772 0.513550 0.616089 0.415710 1441741183 -0.428772 0.513550 0.616089 0.415710 1441741183 -0.428772 0.513550 0.616089 0.415710 1441741183 -0.428772 0.513550 0.616089 0.415710 1441741183 -0.428772 0.513550 0.616089 0.415710 1441741183 -0.428772 0.513550 0.616089 0.415710 1441741183 -0.429810 0.520691 0.626648 0.389038 1441741183 -0.429810 0.520691 0.626648 0.389038 1441741183 -0.429810 0.520691 0.626648 0.389038 1441741183 -0.429810 0.520691 0.626648 0.389038 1441741183 -0.429810 0.520691 0.626648 0.389038 1441741183 -0.429810 0.520691 0.626648 0.389038 1441741183 -0.429810 0.520691 0.626648 0.389038 1441741183 -0.442200 0.517822 0.638367 0.358765 1441741183 -0.442200 0.517822 0.638367 0.358765 1441741183 -0.442200 0.517822 0.638367 0.358765 1441741183 -0.442200 0.517822 0.638367 0.358765 1441741183 -0.442200 0.517822 0.638367 0.358765 1441741183 -0.442200 0.517822 0.638367 0.358765 1441741183 -0.465942 0.490112 0.664001 0.318909 1441741183 -0.465942 0.490112 0.664001 0.318909 1441741183 -0.465942 0.490112 0.664001 0.318909 1441741183 -0.465942 0.490112 0.664001 0.318909 1441741183 -0.465942 0.490112 0.664001 0.318909 1441741183 -0.465942 0.490112 0.664001 0.318909 1441741183 -0.465942 0.490112 0.664001 0.318909 1441741183 -0.481934 0.455017 0.688904 0.293274 1441741183 -0.481934 0.455017 0.688904 0.293274 1441741183 -0.481934 0.455017 0.688904 0.293274 1441741183 -0.481934 0.455017 0.688904 0.293274 1441741183 -0.481934 0.455017 0.688904 0.293274 1441741183 -0.481934 0.455017 0.688904 0.293274 1441741183 -0.481934 0.455017 0.688904 0.293274 1441741183 -0.494202 0.430908 0.703552 0.273926 1441741183 -0.494202 0.430908 0.703552 0.273926 1441741183 -0.494202 0.430908 0.703552 0.273926 1441741183 -0.494202 0.430908 0.703552 0.273926 1441741183 -0.494202 0.430908 0.703552 0.273926 1441741183 -0.494202 0.430908 0.703552 0.273926 1441741183 -0.502869 0.398071 0.720276 0.264038 1441741183 -0.502869 0.398071 0.720276 0.264038 1441741183 -0.502869 0.398071 0.720276 0.264038 1441741183 -0.502869 0.398071 0.720276 0.264038 1441741183 -0.502869 0.398071 0.720276 0.264038 1441741183 -0.511414 0.376038 0.721252 0.277161 1441741183 -0.511414 0.376038 0.721252 0.277161 1441741183 -0.510803 0.383423 0.706848 0.304016 1441741183 -0.510803 0.383423 0.706848 0.304016 1441741183 -0.514038 0.375977 0.701660 0.319397 1441741183 -0.514038 0.375977 0.701660 0.319397 1441741183 -0.512756 0.354065 0.705872 0.336792 1441741183 -0.512756 0.354065 0.705872 0.336792 1441741183 -0.512756 0.354065 0.705872 0.336792 1441741183 -0.512756 0.354065 0.705872 0.336792 1441741183 -0.512756 0.354065 0.705872 0.336792 1441741183 -0.512756 0.354065 0.705872 0.336792 1441741183 -0.502869 0.371765 0.690491 0.363464 1441741183 -0.502869 0.371765 0.690491 0.363464 1441741183 -0.502869 0.371765 0.690491 0.363464 1441741183 -0.502869 0.371765 0.690491 0.363464 1441741183 -0.502869 0.371765 0.690491 0.363464 1441741183 -0.502869 0.371765 0.690491 0.363464 1441741183 -0.484070 0.416382 0.660950 0.394226 1441741183 -0.484070 0.416382 0.660950 0.394226 1441741183 -0.484070 0.416382 0.660950 0.394226 1441741183 -0.484070 0.416382 0.660950 0.394226 1441741183 -0.484070 0.416382 0.660950 0.394226 1441741183 -0.484070 0.416382 0.660950 0.394226 1441741183 -0.484070 0.416382 0.660950 0.394226 1441741183 -0.458984 0.457764 0.635437 0.419434 1441741183 -0.458984 0.457764 0.635437 0.419434 1441741183 -0.458984 0.457764 0.635437 0.419434 1441741183 -0.458984 0.457764 0.635437 0.419434 1441741183 -0.458984 0.457764 0.635437 0.419434 1441741183 -0.458984 0.457764 0.635437 0.419434 1441741183 -0.434265 0.489807 0.618652 0.434387 1441741183 -0.434265 0.489807 0.618652 0.434387 1441741183 -0.434265 0.489807 0.618652 0.434387 1441741183 -0.434265 0.489807 0.618652 0.434387 1441741183 -0.434265 0.489807 0.618652 0.434387 1441741183 -0.408936 0.521301 0.602417 0.445007 1441741183 -0.408936 0.521301 0.602417 0.445007 1441741183 -0.408936 0.521301 0.602417 0.445007 1441741183 -0.408936 0.521301 0.602417 0.445007 1441741183 -0.408936 0.521301 0.602417 0.445007 1441741183 -0.408936 0.521301 0.602417 0.445007 1441741183 -0.382019 0.550537 0.587402 0.453735 1441741184 -0.382019 0.550537 0.587402 0.453735 1441741184 -0.382019 0.550537 0.587402 0.453735 1441741184 -0.382019 0.550537 0.587402 0.453735 1441741184 -0.382019 0.550537 0.587402 0.453735 1441741184 -0.382019 0.550537 0.587402 0.453735 1441741184 -0.364319 0.568970 0.579834 0.455200 1441741184 -0.364319 0.568970 0.579834 0.455200 1441741184 -0.364319 0.568970 0.579834 0.455200 1441741184 -0.364319 0.568970 0.579834 0.455200 1441741184 -0.364319 0.568970 0.579834 0.455200 1441741184 -0.364319 0.568970 0.579834 0.455200 1441741184 -0.356018 0.577454 0.580811 0.449829 1441741184 -0.356018 0.577454 0.580811 0.449829 1441741184 -0.356018 0.577454 0.580811 0.449829 1441741184 -0.356018 0.577454 0.580811 0.449829 1441741184 -0.356018 0.577454 0.580811 0.449829 1441741184 -0.356018 0.577454 0.580811 0.449829 1441741184 -0.358765 0.579102 0.587341 0.436890 1441741184 -0.358765 0.579102 0.587341 0.436890 1441741184 -0.358765 0.579102 0.587341 0.436890 1441741184 -0.358765 0.579102 0.587341 0.436890 1441741184 -0.358765 0.579102 0.587341 0.436890 1441741184 -0.358765 0.579102 0.587341 0.436890 1441741184 -0.358765 0.579102 0.587341 0.436890 1441741184 -0.374512 0.571045 0.600098 0.416443 1441741184 -0.374512 0.571045 0.600098 0.416443 1441741184 -0.374512 0.571045 0.600098 0.416443 1441741184 -0.374512 0.571045 0.600098 0.416443 1441741184 -0.374512 0.571045 0.600098 0.416443 1441741184 -0.374512 0.571045 0.600098 0.416443 1441741184 -0.374512 0.571045 0.600098 0.416443 1441741184 -0.395630 0.557129 0.615173 0.393066 1441741184 -0.395630 0.557129 0.615173 0.393066 1441741184 -0.395630 0.557129 0.615173 0.393066 1441741184 -0.395630 0.557129 0.615173 0.393066 1441741184 -0.395630 0.557129 0.615173 0.393066 1441741184 -0.395630 0.557129 0.615173 0.393066 1441741184 -0.418091 0.540100 0.628601 0.371887 1441741184 -0.418091 0.540100 0.628601 0.371887 1441741184 -0.418091 0.540100 0.628601 0.371887 1441741184 -0.418091 0.540100 0.628601 0.371887 1441741184 -0.418091 0.540100 0.628601 0.371887 1441741184 -0.418091 0.540100 0.628601 0.371887 1441741184 -0.418091 0.540100 0.628601 0.371887 1441741184 -0.445740 0.518005 0.641541 0.348267 1441741184 -0.445740 0.518005 0.641541 0.348267 1441741184 -0.445740 0.518005 0.641541 0.348267 1441741184 -0.445740 0.518005 0.641541 0.348267 1441741184 -0.445740 0.518005 0.641541 0.348267 1441741184 -0.445740 0.518005 0.641541 0.348267 1441741184 -0.479492 0.484802 0.656433 0.322632 1441741184 -0.479492 0.484802 0.656433 0.322632 1441741184 -0.479492 0.484802 0.656433 0.322632 1441741184 -0.479492 0.484802 0.656433 0.322632 1441741184 -0.479492 0.484802 0.656433 0.322632 1441741184 -0.479492 0.484802 0.656433 0.322632 1441741184 -0.518433 0.438293 0.671143 0.297791 1441741184 -0.518433 0.438293 0.671143 0.297791 1441741184 -0.518433 0.438293 0.671143 0.297791 1441741184 -0.518433 0.438293 0.671143 0.297791 1441741184 -0.518433 0.438293 0.671143 0.297791 1441741184 -0.518433 0.438293 0.671143 0.297791 1441741184 -0.518433 0.438293 0.671143 0.297791 1441741184 -0.563904 0.381775 0.677246 0.278381 1441741184 -0.563904 0.381775 0.677246 0.278381 1441741184 -0.563904 0.381775 0.677246 0.278381 1441741184 -0.563904 0.381775 0.677246 0.278381 1441741184 -0.563904 0.381775 0.677246 0.278381 1441741184 -0.563904 0.381775 0.677246 0.278381 1441741184 -0.589600 0.335938 0.685547 0.263672 1441741184 -0.589600 0.335938 0.685547 0.263672 1441741184 -0.589600 0.335938 0.685547 0.263672 1441741184 -0.589600 0.335938 0.685547 0.263672 1441741184 -0.589600 0.335938 0.685547 0.263672 1441741184 -0.589600 0.335938 0.685547 0.263672 1441741184 -0.589600 0.335938 0.685547 0.263672 1441741184 -0.613220 0.281982 0.694458 0.249268 1441741184 -0.613220 0.281982 0.694458 0.249268 1441741184 -0.613220 0.281982 0.694458 0.249268 1441741184 -0.613220 0.281982 0.694458 0.249268 1441741184 -0.613220 0.281982 0.694458 0.249268 1441741184 -0.613220 0.281982 0.694458 0.249268 1441741184 -0.611389 0.293457 0.684387 0.267761 1441741184 -0.611389 0.293457 0.684387 0.267761 1441741184 -0.611389 0.293457 0.684387 0.267761 1441741184 -0.611389 0.293457 0.684387 0.267761 1441741184 -0.611389 0.293457 0.684387 0.267761 1441741184 -0.611389 0.293457 0.684387 0.267761 1441741184 -0.611389 0.293457 0.684387 0.267761 1441741184 -0.605347 0.316589 0.680176 0.265869 1441741184 -0.605347 0.316589 0.680176 0.265869 1441741184 -0.605347 0.316589 0.680176 0.265869 1441741184 -0.605347 0.316589 0.680176 0.265869 1441741184 -0.605347 0.316589 0.680176 0.265869 1441741184 -0.605347 0.316589 0.680176 0.265869 1441741184 -0.600525 0.311035 0.686768 0.266418 1441741184 -0.600525 0.311035 0.686768 0.266418 1441741184 -0.600525 0.311035 0.686768 0.266418 1441741184 -0.600525 0.311035 0.686768 0.266418 1441741184 -0.600525 0.311035 0.686768 0.266418 1441741184 -0.600525 0.311035 0.686768 0.266418 1441741184 -0.600525 0.311035 0.686768 0.266418 1441741184 -0.585022 0.329834 0.681946 0.289612 1441741184 -0.585022 0.329834 0.681946 0.289612 1441741184 -0.585022 0.329834 0.681946 0.289612 1441741184 -0.585022 0.329834 0.681946 0.289612 1441741184 -0.585022 0.329834 0.681946 0.289612 1441741184 -0.585022 0.329834 0.681946 0.289612 1441741184 -0.550110 0.378052 0.667664 0.329651 1441741184 -0.550110 0.378052 0.667664 0.329651 1441741184 -0.550110 0.378052 0.667664 0.329651 1441741184 -0.550110 0.378052 0.667664 0.329651 1441741184 -0.550110 0.378052 0.667664 0.329651 1441741184 -0.550110 0.378052 0.667664 0.329651 1441741184 -0.500916 0.441406 0.645813 0.370361 1441741184 -0.500916 0.441406 0.645813 0.370361 1441741185 -0.500916 0.441406 0.645813 0.370361 1441741185 -0.500916 0.441406 0.645813 0.370361 1441741185 -0.461060 0.487000 0.626404 0.397217 1441741185 -0.461060 0.487000 0.626404 0.397217 1441741185 -0.461060 0.487000 0.626404 0.397217 1441741185 -0.461060 0.487000 0.626404 0.397217 1441741185 -0.461060 0.487000 0.626404 0.397217 1441741185 -0.461060 0.487000 0.626404 0.397217 1441741185 -0.434692 0.515320 0.614258 0.410034 1441741185 -0.434692 0.515320 0.614258 0.410034 1441741185 -0.434692 0.515320 0.614258 0.410034 1441741185 -0.434692 0.515320 0.614258 0.410034 1441741185 -0.434692 0.515320 0.614258 0.410034 1441741185 -0.434692 0.515320 0.614258 0.410034 1441741185 -0.411987 0.541565 0.599792 0.420898 1441741185 -0.411987 0.541565 0.599792 0.420898 1441741185 -0.411987 0.541565 0.599792 0.420898 1441741185 -0.411987 0.541565 0.599792 0.420898 1441741185 -0.411987 0.541565 0.599792 0.420898 1441741185 -0.411987 0.541565 0.599792 0.420898 1441741185 -0.396545 0.558533 0.590088 0.427185 1441741185 -0.396545 0.558533 0.590088 0.427185 1441741185 -0.396545 0.558533 0.590088 0.427185 1441741185 -0.396545 0.558533 0.590088 0.427185 1441741185 -0.396545 0.558533 0.590088 0.427185 1441741185 -0.396545 0.558533 0.590088 0.427185 1441741185 -0.396545 0.558533 0.590088 0.427185 1441741185 -0.391785 0.563293 0.588684 0.427307 1441741185 -0.391785 0.563293 0.588684 0.427307 1441741185 -0.391785 0.563293 0.588684 0.427307 1441741185 -0.391785 0.563293 0.588684 0.427307 1441741185 -0.391785 0.563293 0.588684 0.427307 1441741185 -0.391785 0.563293 0.588684 0.427307 1441741185 -0.398010 0.559143 0.591736 0.422729 1441741185 -0.398010 0.559143 0.591736 0.422729 1441741185 -0.398010 0.559143 0.591736 0.422729 1441741185 -0.398010 0.559143 0.591736 0.422729 1441741185 -0.398010 0.559143 0.591736 0.422729 1441741185 -0.411438 0.547729 0.599792 0.413391 1441741185 -0.411438 0.547729 0.599792 0.413391 1441741185 -0.411438 0.547729 0.599792 0.413391 1441741185 -0.411438 0.547729 0.599792 0.413391 1441741185 -0.411438 0.547729 0.599792 0.413391 1441741185 -0.427063 0.538086 0.607666 0.398438 1441741185 -0.427063 0.538086 0.607666 0.398438 1441741185 -0.427063 0.538086 0.607666 0.398438 1441741185 -0.427063 0.538086 0.607666 0.398438 1441741185 -0.427063 0.538086 0.607666 0.398438 1441741185 -0.427063 0.538086 0.607666 0.398438 1441741185 -0.442444 0.535461 0.611938 0.378174 1441741185 -0.442444 0.535461 0.611938 0.378174 1441741185 -0.442444 0.535461 0.611938 0.378174 1441741185 -0.442444 0.535461 0.611938 0.378174 1441741185 -0.442444 0.535461 0.611938 0.378174 1441741185 -0.442444 0.535461 0.611938 0.378174 1441741185 -0.458801 0.532898 0.616455 0.354187 1441741185 -0.458801 0.532898 0.616455 0.354187 1441741185 -0.458801 0.532898 0.616455 0.354187 1441741185 -0.458801 0.532898 0.616455 0.354187 1441741185 -0.458801 0.532898 0.616455 0.354187 1441741185 -0.458801 0.532898 0.616455 0.354187 1441741185 -0.486267 0.509827 0.631409 0.323853 1441741185 -0.486267 0.509827 0.631409 0.323853 1441741185 -0.486267 0.509827 0.631409 0.323853 1441741185 -0.486267 0.509827 0.631409 0.323853 1441741185 -0.486267 0.509827 0.631409 0.323853 1441741185 -0.486267 0.509827 0.631409 0.323853 1441741185 -0.486267 0.509827 0.631409 0.323853 1441741185 -0.528198 0.453430 0.658875 0.284973 1441741185 -0.528198 0.453430 0.658875 0.284973 1441741185 -0.528198 0.453430 0.658875 0.284973 1441741185 -0.528198 0.453430 0.658875 0.284973 1441741185 -0.528198 0.453430 0.658875 0.284973 1441741185 -0.528198 0.453430 0.658875 0.284973 1441741185 -0.552185 0.410095 0.682617 0.246765 1441741185 -0.552185 0.410095 0.682617 0.246765 1441741185 -0.552185 0.410095 0.682617 0.246765 1441741185 -0.552185 0.410095 0.682617 0.246765 1441741185 -0.552185 0.410095 0.682617 0.246765 1441741185 -0.552185 0.410095 0.682617 0.246765 1441741185 -0.583801 0.354736 0.694641 0.225281 1441741185 -0.583801 0.354736 0.694641 0.225281 1441741185 -0.583801 0.354736 0.694641 0.225281 1441741185 -0.583801 0.354736 0.694641 0.225281 1441741185 -0.583801 0.354736 0.694641 0.225281 1441741185 -0.583801 0.354736 0.694641 0.225281 1441741185 -0.596802 0.323669 0.695190 0.236084 1441741185 -0.596802 0.323669 0.695190 0.236084 1441741185 -0.596802 0.323669 0.695190 0.236084 1441741185 -0.596802 0.323669 0.695190 0.236084 1441741185 -0.596802 0.323669 0.695190 0.236084 1441741185 -0.596802 0.323669 0.695190 0.236084 1441741185 -0.596802 0.323669 0.695190 0.236084 1441741185 -0.591125 0.351807 0.674622 0.267639 1441741185 -0.591125 0.351807 0.674622 0.267639 1441741185 -0.591125 0.351807 0.674622 0.267639 1441741185 -0.591125 0.351807 0.674622 0.267639 1441741185 -0.591125 0.351807 0.674622 0.267639 1441741185 -0.591125 0.351807 0.674622 0.267639 1441741185 -0.588013 0.350098 0.677185 0.270264 1441741185 -0.588013 0.350098 0.677185 0.270264 1441741185 -0.588013 0.350098 0.677185 0.270264 1441741185 -0.588013 0.350098 0.677185 0.270264 1441741185 -0.588013 0.350098 0.677185 0.270264 1441741185 -0.588013 0.350098 0.677185 0.270264 1441741185 -0.588013 0.350098 0.677185 0.270264 1441741185 -0.586304 0.340637 0.684021 0.268921 1441741185 -0.586304 0.340637 0.684021 0.268921 1441741185 -0.586304 0.340637 0.684021 0.268921 1441741186 -0.586304 0.340637 0.684021 0.268921 1441741186 -0.586304 0.340637 0.684021 0.268921 1441741186 -0.586304 0.340637 0.684021 0.268921 1441741186 -0.562134 0.378174 0.671265 0.300598 1441741186 -0.562134 0.378174 0.671265 0.300598 1441741186 -0.562134 0.378174 0.671265 0.300598 1441741186 -0.562134 0.378174 0.671265 0.300598 1441741186 -0.562134 0.378174 0.671265 0.300598 1441741186 -0.562134 0.378174 0.671265 0.300598 1441741186 -0.522400 0.435425 0.647827 0.343201 1441741186 -0.522400 0.435425 0.647827 0.343201 1441741186 -0.522400 0.435425 0.647827 0.343201 1441741186 -0.522400 0.435425 0.647827 0.343201 1441741186 -0.522400 0.435425 0.647827 0.343201 1441741186 -0.481018 0.484985 0.625916 0.376221 1441741186 -0.481018 0.484985 0.625916 0.376221 1441741186 -0.481018 0.484985 0.625916 0.376221 1441741186 -0.481018 0.484985 0.625916 0.376221 1441741186 -0.481018 0.484985 0.625916 0.376221 1441741186 -0.481018 0.484985 0.625916 0.376221 1441741186 -0.448914 0.518311 0.610962 0.395630 1441741186 -0.448914 0.518311 0.610962 0.395630 1441741186 -0.448914 0.518311 0.610962 0.395630 1441741186 -0.448914 0.518311 0.610962 0.395630 1441741186 -0.448914 0.518311 0.610962 0.395630 1441741186 -0.448914 0.518311 0.610962 0.395630 1441741186 -0.420959 0.546387 0.597046 0.409546 1441741186 -0.420959 0.546387 0.597046 0.409546 1441741186 -0.420959 0.546387 0.597046 0.409546 1441741186 -0.420959 0.546387 0.597046 0.409546 1441741186 -0.420959 0.546387 0.597046 0.409546 1441741186 -0.420959 0.546387 0.597046 0.409546 1441741186 -0.420959 0.546387 0.597046 0.409546 1441741186 -0.394043 0.570618 0.582336 0.424133 1441741186 -0.394043 0.570618 0.582336 0.424133 1441741186 -0.394043 0.570618 0.582336 0.424133 1441741186 -0.394043 0.570618 0.582336 0.424133 1441741186 -0.394043 0.570618 0.582336 0.424133 1441741186 -0.394043 0.570618 0.582336 0.424133 1441741186 -0.376160 0.586670 0.573669 0.430298 1441741186 -0.376160 0.586670 0.573669 0.430298 1441741186 -0.376160 0.586670 0.573669 0.430298 1441741186 -0.376160 0.586670 0.573669 0.430298 1441741186 -0.376160 0.586670 0.573669 0.430298 1441741186 -0.376160 0.586670 0.573669 0.430298 1441741186 -0.376160 0.586670 0.573669 0.430298 1441741186 -0.370483 0.593933 0.570251 0.429749 1441741186 -0.370483 0.593933 0.570251 0.429749 1441741186 -0.370483 0.593933 0.570251 0.429749 1441741186 -0.370483 0.593933 0.570251 0.429749 1441741186 -0.370483 0.593933 0.570251 0.429749 1441741186 -0.370483 0.593933 0.570251 0.429749 1441741186 -0.366394 0.599182 0.567017 0.430298 1441741186 -0.366394 0.599182 0.567017 0.430298 1441741186 -0.366394 0.599182 0.567017 0.430298 1441741186 -0.366394 0.599182 0.567017 0.430298 1441741186 -0.366394 0.599182 0.567017 0.430298 1441741186 -0.366394 0.599182 0.567017 0.430298 1441741186 -0.370361 0.598511 0.570007 0.423828 1441741186 -0.370361 0.598511 0.570007 0.423828 1441741186 -0.370361 0.598511 0.570007 0.423828 1441741186 -0.370361 0.598511 0.570007 0.423828 1441741186 -0.370361 0.598511 0.570007 0.423828 1441741186 -0.370361 0.598511 0.570007 0.423828 1441741186 -0.380798 0.596741 0.579346 0.403870 1441741186 -0.380798 0.596741 0.579346 0.403870 1441741186 -0.380798 0.596741 0.579346 0.403870 1441741186 -0.380798 0.596741 0.579346 0.403870 1441741186 -0.380798 0.596741 0.579346 0.403870 1441741186 -0.380798 0.596741 0.579346 0.403870 1441741186 
-0.399231 0.447571 0.741089 0.301758 1441741188 -0.399231 0.447571 0.741089 0.301758 1441741188 -0.399231 0.447571 0.741089 0.301758 1441741188 -0.399231 0.447571 0.741089 0.301758 1441741188 -0.360046 0.471313 0.775513 0.216248 1441741188 -0.360046 0.471313 0.775513 0.216248 1441741188 -0.360046 0.471313 0.775513 0.216248 1441741188 -0.360046 0.471313 0.775513 0.216248 1441741188 -0.360046 0.471313 0.775513 0.216248 1441741188 -0.360046 0.471313 0.775513 0.216248 1441741188 -0.360046 0.471313 0.775513 0.216248 1441741188 -0.336365 0.492676 0.793213 0.121826 1441741188 -0.336365 0.492676 0.793213 0.121826 1441741188 -0.336365 0.492676 0.793213 0.121826 1441741188 -0.336365 0.492676 0.793213 0.121826 1441741188 -0.336365 0.492676 0.793213 0.121826 1441741188 -0.336365 0.492676 0.793213 0.121826 1441741188 -0.336365 0.492676 0.793213 0.121826 1441741188 -0.301331 0.519043 0.799683 0.014832 1441741188 -0.301331 0.519043 0.799683 0.014832 1441741188 -0.301331 0.519043 0.799683 0.014832 1441741188 -0.301331 0.519043 0.799683 0.014832 1441741188 -0.301331 0.519043 0.799683 0.014832 1441741188 -0.301331 0.519043 0.799683 0.014832 1441741189 -0.232056 0.545349 0.802002 -0.073853 1441741189 -0.232056 0.545349 0.802002 -0.073853 1441741189 -0.232056 0.545349 0.802002 -0.073853 1441741189 -0.232056 0.545349 0.802002 -0.073853 1441741189 -0.232056 0.545349 0.802002 -0.073853 1441741189 -0.232056 0.545349 0.802002 -0.073853 1441741189 -0.232056 0.545349 0.802002 -0.073853 1441741189 -0.174927 0.554138 0.801819 -0.139099 1441741189 -0.174927 0.554138 0.801819 -0.139099 1441741189 -0.174927 0.554138 0.801819 -0.139099 1441741189 -0.174927 0.554138 0.801819 -0.139099 1441741189 -0.174927 0.554138 0.801819 -0.139099 1441741189 -0.174927 0.554138 0.801819 -0.139099 1441741189 -0.137695 0.548645 0.802673 -0.188965 1441741189 -0.137695 0.548645 0.802673 -0.188965 1441741189 -0.137695 0.548645 0.802673 -0.188965 1441741189 -0.137695 0.548645 0.802673 -0.188965 1441741189 -0.137695 0.548645 0.802673 -0.188965 1441741189 -0.137695 0.548645 0.802673 -0.188965 1441741189 -0.095154 0.539612 0.808899 -0.213074 1441741189 -0.095154 0.539612 0.808899 -0.213074 1441741189 -0.095154 0.539612 0.808899 -0.213074 1441741189 -0.095154 0.539612 0.808899 -0.213074 1441741189 -0.095154 0.539612 0.808899 -0.213074 1441741189 -0.095154 0.539612 0.808899 -0.213074 1441741189 -0.067627 0.520813 0.819031 -0.231018 1441741189 -0.067627 0.520813 0.819031 -0.231018 1441741189 -0.067627 0.520813 0.819031 -0.231018 1441741189 -0.067627 0.520813 0.819031 -0.231018 1441741189 -0.067627 0.520813 0.819031 -0.231018 1441741189 -0.067627 0.520813 0.819031 -0.231018 1441741189 -0.069824 0.492798 0.824158 -0.270142 1441741189 -0.069824 0.492798 0.824158 -0.270142 1441741189 -0.069824 0.492798 0.824158 -0.270142 1441741189 -0.069824 0.492798 0.824158 -0.270142 1441741189 -0.069824 0.492798 0.824158 -0.270142 1441741189 -0.069824 0.492798 0.824158 -0.270142 1441741189 -0.069824 0.492798 0.824158 -0.270142 1441741189 -0.078491 0.472900 0.823486 -0.303284 1441741189 -0.078491 0.472900 0.823486 -0.303284 1441741189 -0.078491 0.472900 0.823486 -0.303284 1441741189 -0.078491 0.472900 0.823486 -0.303284 1441741189 -0.078491 0.472900 0.823486 -0.303284 1441741189 -0.078491 0.472900 0.823486 -0.303284 1441741189 -0.085693 0.468628 0.821594 -0.312988 1441741189 -0.085693 0.468628 0.821594 -0.312988 1441741189 -0.085693 0.468628 0.821594 -0.312988 1441741189 -0.085693 0.468628 0.821594 -0.312988 1441741189 -0.085693 0.468628 0.821594 -0.312988 1441741189 -0.085693 0.468628 0.821594 -0.312988 1441741189 -0.085693 0.468628 0.821594 -0.312988 1441741189 -0.089172 0.481934 0.813965 -0.311829 1441741189 -0.089172 0.481934 0.813965 -0.311829 1441741189 -0.089172 0.481934 0.813965 -0.311829 1441741189 -0.089172 0.481934 0.813965 -0.311829 1441741189 -0.089172 0.481934 0.813965 -0.311829 1441741189 -0.089172 0.481934 0.813965 -0.311829 1441741189 -0.091248 0.523254 0.788635 -0.309631 1441741189 -0.091248 0.523254 0.788635 -0.309631 1441741189 -0.091248 0.523254 0.788635 -0.309631 1441741189 -0.091248 0.523254 0.788635 -0.309631 1441741189 -0.091248 0.523254 0.788635 -0.309631 1441741189 -0.091248 0.523254 0.788635 -0.309631 1441741189 -0.096069 0.595093 0.738708 -0.301453 1441741189 -0.096069 0.595093 0.738708 -0.301453 1441741189 -0.096069 0.595093 0.738708 -0.301453 1441741189 -0.096069 0.595093 0.738708 -0.301453 1441741189 -0.096069 0.595093 0.738708 -0.301453 1441741189 -0.096069 0.595093 0.738708 -0.301453 1441741189 -0.096069 0.595093 0.738708 -0.301453 1441741189 -0.085388 0.665039 0.678162 -0.300781 1441741189 -0.085388 0.665039 0.678162 -0.300781 1441741189 -0.085388 0.665039 0.678162 -0.300781 1441741189 -0.085388 0.665039 0.678162 -0.300781 1441741189 -0.085388 0.665039 0.678162 -0.300781 1441741189 -0.085388 0.665039 0.678162 -0.300781 1441741189 -0.002930 0.719360 0.653687 -0.234924 1441741189 -0.002930 0.719360 0.653687 -0.234924 1441741189 -0.002930 0.719360 0.653687 -0.234924 1441741189 -0.002930 0.719360 0.653687 -0.234924 1441741189 -0.002930 0.719360 0.653687 -0.234924 1441741189 -0.002930 0.719360 0.653687 -0.234924 1441741189 -0.002930 0.719360 0.653687 -0.234924 1441741189 0.057617 0.751465 0.637085 -0.161316 1441741189 0.057617 0.751465 0.637085 -0.161316 1441741189 0.057617 0.751465 0.637085 -0.161316 1441741189 0.057617 0.751465 0.637085 -0.161316 1441741189 0.057617 0.751465 0.637085 -0.161316 1441741189 0.057617 0.751465 0.637085 -0.161316 1441741189 0.054688 0.755920 0.640259 -0.124695 1441741189 0.054688 0.755920 0.640259 -0.124695 1441741189 0.054688 0.755920 0.640259 -0.124695 1441741189 0.054688 0.755920 0.640259 -0.124695 1441741189 0.054688 0.755920 0.640259 -0.124695 1441741189 0.054688 0.755920 0.640259 -0.124695 1441741189 0.054688 0.755920 0.640259 -0.124695 1441741189 -0.032349 0.772583 0.618835 -0.138000 1441741189 -0.032349 0.772583 0.618835 -0.138000 1441741189 -0.032349 0.772583 0.618835 -0.138000 1441741189 -0.032349 0.772583 0.618835 -0.138000 1441741189 -0.032349 0.772583 0.618835 -0.138000 1441741189 -0.032349 0.772583 0.618835 -0.138000 1441741189 -0.005554 0.762573 0.643921 -0.061157 1441741189 -0.005554 0.762573 0.643921 -0.061157 1441741189 -0.005554 0.762573 0.643921 -0.061157 1441741189 -0.005554 0.762573 0.643921 -0.061157 1441741189 -0.005554 0.762573 0.643921 -0.061157 1441741189 -0.005554 0.762573 0.643921 -0.061157 1441741189 0.008057 0.759583 0.647766 -0.057251 1441741189 0.008057 0.759583 0.647766 -0.057251 1441741189 0.008057 0.759583 0.647766 -0.057251 1441741189 0.008057 0.759583 0.647766 -0.057251 1441741189 0.008057 0.759583 0.647766 -0.057251 1441741189 0.008057 0.759583 0.647766 -0.057251 1441741189 -0.001099 0.730408 0.675354 -0.101624 1441741190 -0.001099 0.730408 0.675354 -0.101624 1441741190 -0.001099 0.730408 0.675354 -0.101624 1441741190 -0.001099 0.730408 0.675354 -0.101624 1441741190 -0.001099 0.730408 0.675354 -0.101624 1441741190 -0.001099 0.730408 0.675354 -0.101624 1441741190 -0.001099 0.730408 0.675354 -0.101624 1441741190 -0.012695 0.698853 0.706787 -0.108521 1441741190 -0.012695 0.698853 0.706787 -0.108521 1441741190 -0.012695 0.698853 0.706787 -0.108521 1441741190 -0.012695 0.698853 0.706787 -0.108521 1441741190 -0.012695 0.698853 0.706787 -0.108521 1441741190 -0.012695 0.698853 0.706787 -0.108521 1441741190 -0.025208 0.681335 0.720825 -0.124451 1441741190 -0.025208 0.681335 0.720825 -0.124451 1441741190 -0.025208 0.681335 0.720825 -0.124451 1441741190 -0.025208 0.681335 0.720825 -0.124451 1441741190 -0.025208 0.681335 0.720825 -0.124451 1441741190 -0.025208 0.681335 0.720825 -0.124451 1441741190 -0.012024 0.645386 0.751648 -0.135254 1441741190 -0.012024 0.645386 0.751648 -0.135254 1441741190 -0.012024 0.645386 0.751648 -0.135254 1441741190 -0.012024 0.645386 0.751648 -0.135254 1441741190 -0.012024 0.645386 0.751648 -0.135254 1441741190 -0.012024 0.645386 0.751648 -0.135254 1441741190 -0.030823 0.606750 0.775940 -0.169556 1441741190 -0.030823 0.606750 0.775940 -0.169556 1441741190 -0.030823 0.606750 0.775940 -0.169556 1441741190 -0.030823 0.606750 0.775940 -0.169556 1441741190 -0.030823 0.606750 0.775940 -0.169556 1441741190 -0.030823 0.606750 0.775940 -0.169556 1441741190 -0.030823 0.606750 0.775940 -0.169556 1441741190 -0.049133 0.567322 0.795776 -0.205933 1441741190 -0.049133 0.567322 0.795776 -0.205933 1441741190 -0.049133 0.567322 0.795776 -0.205933 1441741190 -0.049133 0.567322 0.795776 -0.205933 1441741190 -0.049133 0.567322 0.795776 -0.205933 1441741190 -0.049133 0.567322 0.795776 -0.205933 1441741190 -0.049133 0.567322 0.795776 -0.205933 1441741190 -0.046814 0.535828 0.812561 -0.224365 1441741190 -0.046814 0.535828 0.812561 -0.224365 1441741190 -0.046814 0.535828 0.812561 -0.224365 1441741190 -0.046814 0.535828 0.812561 -0.224365 1441741190 -0.046814 0.535828 0.812561 -0.224365 1441741190 -0.046814 0.535828 0.812561 -0.224365 1441741190 -0.058350 0.505249 0.821655 -0.257202 1441741190 -0.058350 0.505249 0.821655 -0.257202 1441741190 -0.058350 0.505249 0.821655 -0.257202 1441741190 -0.058350 0.505249 0.821655 -0.257202 1441741190 -0.058350 0.505249 0.821655 -0.257202 1441741190 -0.058350 0.505249 0.821655 -0.257202 1441741190 -0.068054 0.484131 0.819519 -0.298889 1441741190 -0.068054 0.484131 0.819519 -0.298889 1441741190 -0.068054 0.484131 0.819519 -0.298889 1441741190 -0.068054 0.484131 0.819519 -0.298889 1441741190 -0.068054 0.484131 0.819519 -0.298889 1441741190 -0.068054 0.484131 0.819519 -0.298889 1441741190 -0.068115 0.492126 0.805176 -0.323669 1441741190 -0.068115 0.492126 0.805176 -0.323669 1441741190 -0.068115 0.492126 0.805176 -0.323669 1441741190 -0.068115 0.492126 0.805176 -0.323669 1441741190 -0.068115 0.492126 0.805176 -0.323669 1441741190 -0.068115 0.492126 0.805176 -0.323669 1441741190 -0.068115 0.492126 0.805176 -0.323669 1441741190 -0.062744 0.525452 0.781067 -0.331421 1441741190 -0.062744 0.525452 0.781067 -0.331421 1441741190 -0.062744 0.525452 0.781067 -0.331421 1441741190 -0.062744 0.525452 0.781067 -0.331421 1441741190 -0.062744 0.525452 0.781067 -0.331421 1441741190 -0.062744 0.525452 0.781067 -0.331421 1441741190 -0.042419 0.592651 0.734802 -0.327087 1441741190 -0.042419 0.592651 0.734802 -0.327087 1441741190 -0.042419 0.592651 0.734802 -0.327087 1441741190 -0.042419 0.592651 0.734802 -0.327087 1441741190 -0.042419 0.592651 0.734802 -0.327087 1441741190 -0.042419 0.592651 0.734802 -0.327087 1441741190 -0.030945 0.668274 0.663391 -0.335144 1441741190 -0.030945 0.668274 0.663391 -0.335144 1441741190 -0.030945 0.668274 0.663391 -0.335144 1441741190 -0.030945 0.668274 0.663391 -0.335144 1441741190 -0.030945 0.668274 0.663391 -0.335144 1441741190 -0.030945 0.668274 0.663391 -0.335144 1441741190 -0.016174 0.726501 0.597778 -0.338440 1441741190 -0.016174 0.726501 0.597778 -0.338440 1441741190 -0.016174 0.726501 0.597778 -0.338440 1441741190 -0.016174 0.726501 0.597778 -0.338440 1441741190 -0.016174 0.726501 0.597778 -0.338440 1441741190 -0.016174 0.726501 0.597778 -0.338440 1441741190 -0.016174 0.726501 0.597778 -0.338440 1441741190 0.030090 0.786194 0.537720 -0.302979 1441741190 0.030090 0.786194 0.537720 -0.302979 1441741190 0.030090 0.786194 0.537720 -0.302979 1441741190 0.030090 0.786194 0.537720 -0.302979 1441741190 0.030090 0.786194 0.537720 -0.302979 1441741190 0.030090 0.786194 0.537720 -0.302979 1441741190 0.091797 0.824585 0.512085 -0.222107 1441741190 0.091797 0.824585 0.512085 -0.222107 1441741190 0.091797 0.824585 0.512085 -0.222107 1441741190 0.091797 0.824585 0.512085 -0.222107 1441741190 0.091797 0.824585 0.512085 -0.222107 1441741190 0.091797 0.824585 0.512085 -0.222107 1441741190 0.039612 0.821533 0.547180 -0.155212 1441741190 0.039612 0.821533 0.547180 -0.155212 1441741190 0.039612 0.821533 0.547180 -0.155212 1441741190 0.039612 0.821533 0.547180 -0.155212 1441741190 0.039612 0.821533 0.547180 -0.155212 1441741190 0.039612 0.821533 0.547180 -0.155212 1441741190 0.039612 0.821533 0.547180 -0.155212 1441741190 0.004456 0.841614 0.520935 -0.142273 1441741190 0.004456 0.841614 0.520935 -0.142273 1441741190 0.004456 0.841614 0.520935 -0.142273 1441741190 0.004456 0.841614 0.520935 -0.142273 1441741190 0.004456 0.841614 0.520935 -0.142273 1441741190 0.004456 0.841614 0.520935 -0.142273 1441741190 0.010986 0.836731 0.532776 -0.125793 1441741190 0.010986 0.836731 0.532776 -0.125793 1441741191 0.010986 0.836731 0.532776 -0.125793 1441741191 0.010986 0.836731 0.532776 -0.125793 1441741191 0.010986 0.836731 0.532776 -0.125793 1441741191 0.010986 0.836731 0.532776 -0.125793 1441741191 0.010986 0.836731 0.532776 -0.125793 1441741191 0.022034 0.825745 0.548706 -0.128662 1441741191 0.022034 0.825745 0.548706 -0.128662 1441741191 0.022034 0.825745 0.548706 -0.128662 1441741191 0.022034 0.825745 0.548706 -0.128662 1441741191 0.022034 0.825745 0.548706 -0.128662 1441741191 0.022034 0.825745 0.548706 -0.128662 1441741191 0.025940 0.803894 0.570435 -0.166138 1441741191 0.025940 0.803894 0.570435 -0.166138 1441741191 0.025940 0.803894 0.570435 -0.166138 1441741191 0.025940 0.803894 0.570435 -0.166138 1441741191 0.025940 0.803894 0.570435 -0.166138 1441741191 0.025940 0.803894 0.570435 -0.166138 1441741191 0.006409 0.793091 0.582581 -0.177612 1441741191 0.006409 0.793091 0.582581 -0.177612 1441741191 0.006409 0.793091 0.582581 -0.177612 1441741191 0.006409 0.793091 0.582581 -0.177612 1441741191 0.006409 0.793091 0.582581 -0.177612 1441741191 0.006409 0.793091 0.582581 -0.177612 1441741191 0.017395 0.767761 0.612549 -0.187134 1441741191 0.017395 0.767761 0.612549 -0.187134 1441741191 0.017395 0.767761 0.612549 -0.187134 1441741191 0.017395 0.767761 0.612549 -0.187134 1441741191 0.017395 0.767761 0.612549 -0.187134 1441741191 0.017395 0.767761 0.612549 -0.187134 1441741191 0.017395 0.767761 0.612549 -0.187134 1441741191 0.011902 0.733582 0.647034 -0.207336 1441741191 0.011902 0.733582 0.647034 -0.207336 1441741191 0.011902 0.733582 0.647034 -0.207336 1441741191 0.011902 0.733582 0.647034 -0.207336 1441741191 0.011902 0.733582 0.647034 -0.207336 1441741191 0.011902 0.733582 0.647034 -0.207336 1441741191 0.004456 0.693115 0.685608 -0.222290 1441741191 0.004456 0.693115 0.685608 -0.222290 1441741191 0.004456 0.693115 0.685608 -0.222290 1441741191 0.004456 0.693115 0.685608 -0.222290 1441741191 0.004456 0.693115 0.685608 -0.222290 1441741191 0.004456 0.693115 0.685608 -0.222290 1441741191 0.004456 0.693115 0.685608 -0.222290 1441741191 -0.014648 0.652100 0.718933 -0.240173 1441741191 -0.014648 0.652100 0.718933 -0.240173 1441741191 -0.014648 0.652100 0.718933 -0.240173 1441741191 -0.014648 0.652100 0.718933 -0.240173 1441741191 -0.014648 0.652100 0.718933 -0.240173 1441741191 -0.014648 0.652100 0.718933 -0.240173 1441741191 -0.055298 0.603394 0.740540 -0.290466 1441741191 -0.055298 0.603394 0.740540 -0.290466 1441741191 -0.055298 0.603394 0.740540 -0.290466 1441741191 -0.055298 0.603394 0.740540 -0.290466 1441741191 -0.055298 0.603394 0.740540 -0.290466 1441741191 -0.055298 0.603394 0.740540 -0.290466 1441741191 -0.055298 0.603394 0.740540 -0.290466 1441741191 -0.092529 0.560181 0.744385 -0.351318 1441741191 -0.092529 0.560181 0.744385 -0.351318 1441741191 -0.092529 0.560181 0.744385 -0.351318 1441741191 -0.092529 0.560181 0.744385 -0.351318 1441741191 -0.092529 0.560181 0.744385 -0.351318 1441741191 -0.092529 0.560181 0.744385 -0.351318 1441741191 -0.101135 0.532593 0.746033 -0.386597 1441741191 -0.101135 0.532593 0.746033 -0.386597 1441741191 -0.101135 0.532593 0.746033 -0.386597 1441741191 -0.101135 0.532593 0.746033 -0.386597 1441741191 -0.101135 0.532593 0.746033 -0.386597 1441741191 -0.101135 0.532593 0.746033 -0.386597 1441741191 -0.101196 0.528809 0.736511 -0.409485 1441741191 -0.101196 0.528809 0.736511 -0.409485 1441741191 -0.101196 0.528809 0.736511 -0.409485 1441741191 -0.101196 0.528809 0.736511 -0.409485 1441741191 -0.101196 0.528809 0.736511 -0.409485 1441741191 -0.101196 0.528809 0.736511 -0.409485 1441741191 -0.101196 0.528809 0.736511 -0.409485 1441741191 -0.103027 0.554199 0.707703 -0.425842 1441741191 -0.103027 0.554199 0.707703 -0.425842 1441741191 -0.103027 0.554199 0.707703 -0.425842 1441741191 -0.103027 0.554199 0.707703 -0.425842 1441741191 -0.103027 0.554199 0.707703 -0.425842 1441741191 -0.118347 0.604492 0.658203 -0.432800 1441741191 -0.118347 0.604492 0.658203 -0.432800 1441741191 -0.118347 0.604492 0.658203 -0.432800 1441741191 -0.118347 0.604492 0.658203 -0.432800 1441741191 -0.118347 0.604492 0.658203 -0.432800 1441741191 -0.118347 0.604492 0.658203 -0.432800 1441741191 -0.142578 0.666260 0.593079 -0.428955 1441741191 -0.142578 0.666260 0.593079 -0.428955 1441741191 -0.142578 0.666260 0.593079 -0.428955 1441741191 -0.142578 0.666260 0.593079 -0.428955 1441741191 -0.142578 0.666260 0.593079 -0.428955 1441741191 -0.142578 0.666260 0.593079 -0.428955 1441741191 -0.142578 0.666260 0.593079 -0.428955 1441741191 -0.145325 0.717468 0.560547 -0.387085 1441741191 -0.145325 0.717468 0.560547 -0.387085 1441741191 -0.145325 0.717468 0.560547 -0.387085 1441741191 -0.145325 0.717468 0.560547 -0.387085 1441741191 -0.145325 0.717468 0.560547 -0.387085 1441741191 -0.145325 0.717468 0.560547 -0.387085 1441741191 -0.145325 0.717468 0.560547 -0.387085 1441741191 -0.080994 0.757813 0.568359 -0.309875 1441741191 -0.080994 0.757813 0.568359 -0.309875 1441741191 -0.080994 0.757813 0.568359 -0.309875 1441741191 -0.080994 0.757813 0.568359 -0.309875 1441741191 -0.080994 0.757813 0.568359 -0.309875 1441741191 -0.080994 0.757813 0.568359 -0.309875 1441741191 0.067505 0.772766 0.577026 -0.255310 1441741191 0.067505 0.772766 0.577026 -0.255310 1441741191 0.067505 0.772766 0.577026 -0.255310 1441741191 0.067505 0.772766 0.577026 -0.255310 1441741191 0.067505 0.772766 0.577026 -0.255310 1441741191 0.067505 0.772766 0.577026 -0.255310 1441741191 0.058533 0.802185 0.568420 -0.172913 1441741191 0.058533 0.802185 0.568420 -0.172913 1441741191 0.058533 0.802185 0.568420 -0.172913 1441741192 0.058533 0.802185 0.568420 -0.172913 1441741192 0.058533 0.802185 0.568420 -0.172913 1441741192 0.058533 0.802185 0.568420 -0.172913 1441741192 0.058533 0.802185 0.568420 -0.172913 1441741192 -0.121765 0.810852 0.521545 -0.235901 1441741192 -0.121765 0.810852 0.521545 -0.235901 1441741192 -0.121765 0.810852 0.521545 -0.235901 1441741192 -0.121765 0.810852 0.521545 -0.235901 1441741192 -0.121765 0.810852 0.521545 -0.235901 1441741192 -0.121765 0.810852 0.521545 -0.235901 1441741192 -0.020691 0.804077 0.582397 -0.117249 1441741192 -0.020691 0.804077 0.582397 -0.117249 1441741192 -0.020691 0.804077 0.582397 -0.117249 1441741192 -0.020691 0.804077 0.582397 -0.117249 1441741192 -0.020691 0.804077 0.582397 -0.117249 1441741192 -0.020691 0.804077 0.582397 -0.117249 1441741192 0.039124 0.782959 0.614563 -0.087524 1441741192 0.039124 0.782959 0.614563 -0.087524 1441741192 0.039124 0.782959 0.614563 -0.087524 1441741192 0.039124 0.782959 0.614563 -0.087524 1441741192 0.039124 0.782959 0.614563 -0.087524 1441741192 0.039124 0.782959 0.614563 -0.087524 1441741192 -0.010681 0.746460 0.648010 -0.150818 1441741192 -0.010681 0.746460 0.648010 -0.150818 1441741192 -0.010681 0.746460 0.648010 -0.150818 1441741192 -0.010681 0.746460 0.648010 -0.150818 1441741192 -0.010681 0.746460 0.648010 -0.150818 1441741192 -0.010681 0.746460 0.648010 -0.150818 1441741192 -0.010681 0.746460 0.648010 -0.150818 1441741192 -0.065125 0.712585 0.666626 -0.208740 1441741192 -0.065125 0.712585 0.666626 -0.208740 1441741192 -0.065125 0.712585 0.666626 -0.208740 1441741192 -0.065125 0.712585 0.666626 -0.208740 1441741192 -0.065125 0.712585 0.666626 -0.208740 1441741192 -0.032654 0.713440 0.671387 -0.197693 1441741192 -0.032654 0.713440 0.671387 -0.197693 1441741192 -0.032654 0.713440 0.671387 -0.197693 1441741192 -0.032654 0.713440 0.671387 -0.197693 1441741192 -0.032654 0.713440 0.671387 -0.197693 1441741192 -0.032654 0.713440 0.671387 -0.197693 1441741192 -0.032654 0.713440 0.671387 -0.197693 1441741192 0.007813 0.654358 0.736511 -0.170898 1441741192 0.007813 0.654358 0.736511 -0.170898 1441741192 0.007813 0.654358 0.736511 -0.170898 1441741192 0.007813 0.654358 0.736511 -0.170898 1441741192 0.007813 0.654358 0.736511 -0.170898 1441741192 0.007813 0.654358 0.736511 -0.170898 1441741192 -0.038330 0.603455 0.769409 -0.205750 1441741192 -0.038330 0.603455 0.769409 -0.205750 1441741192 -0.038330 0.603455 0.769409 -0.205750 1441741192 -0.038330 0.603455 0.769409 -0.205750 1441741192 -0.038330 0.603455 0.769409 -0.205750 1441741192 -0.038330 0.603455 0.769409 -0.205750 1441741192 -0.082275 0.561035 0.781250 -0.260925 1441741192 -0.082275 0.561035 0.781250 -0.260925 1441741192 -0.082275 0.561035 0.781250 -0.260925 1441741192 -0.082275 0.561035 0.781250 -0.260925 1441741192 -0.082275 0.561035 0.781250 -0.260925 1441741192 -0.082275 0.561035 0.781250 -0.260925 1441741192 -0.082275 0.561035 0.781250 -0.260925 1441741192 -0.083923 0.525391 0.799316 -0.279236 1441741192 -0.083923 0.525391 0.799316 -0.279236 1441741192 -0.083923 0.525391 0.799316 -0.279236 1441741192 -0.083923 0.525391 0.799316 -0.279236 1441741192 -0.083923 0.525391 0.799316 -0.279236 1441741192 -0.083923 0.525391 0.799316 -0.279236 1441741192 -0.093994 0.503784 0.802307 -0.306030 1441741192 -0.093994 0.503784 0.802307 -0.306030 1441741192 -0.093994 0.503784 0.802307 -0.306030 1441741192 -0.093994 0.503784 0.802307 -0.306030 1441741192 -0.093994 0.503784 0.802307 -0.306030 1441741192 -0.093994 0.503784 0.802307 -0.306030 1441741192 -0.097717 0.499878 0.793152 -0.333862 1441741192 -0.097717 0.499878 0.793152 -0.333862 1441741192 -0.097717 0.499878 0.793152 -0.333862 1441741192 -0.097717 0.499878 0.793152 -0.333862 1441741192 -0.097717 0.499878 0.793152 -0.333862 1441741192 -0.097717 0.499878 0.793152 -0.333862 1441741192 -0.097839 0.517456 0.774841 -0.349670 1441741192 -0.097839 0.517456 0.774841 -0.349670 1441741192 -0.097839 0.517456 0.774841 -0.349670 1441741192 -0.097839 0.517456 0.774841 -0.349670 1441741192 -0.097839 0.517456 0.774841 -0.349670 1441741192 -0.097839 0.517456 0.774841 -0.349670 1441741192 -0.097839 0.517456 0.774841 -0.349670 1441741192 -0.096008 0.556274 0.748291 -0.348328 1441741192 -0.096008 0.556274 0.748291 -0.348328 1441741192 -0.096008 0.556274 0.748291 -0.348328 1441741192 -0.096008 0.556274 0.748291 -0.348328 1441741192 -0.096008 0.556274 0.748291 -0.348328 1441741192 -0.096008 0.556274 0.748291 -0.348328 1441741192 -0.096008 0.556274 0.748291 -0.348328 1441741192 -0.095886 0.611206 0.705872 -0.344788 1441741192 -0.095886 0.611206 0.705872 -0.344788 1441741192 -0.095886 0.611206 0.705872 -0.344788 1441741192 -0.095886 0.611206 0.705872 -0.344788 1441741192 -0.095886 0.611206 0.705872 -0.344788 1441741192 -0.095886 0.611206 0.705872 -0.344788 1441741192 -0.103760 0.673401 0.652161 -0.332336 1441741192 -0.103760 0.673401 0.652161 -0.332336 1441741192 -0.103760 0.673401 0.652161 -0.332336 1441741192 -0.103760 0.673401 0.652161 -0.332336 1441741192 -0.103760 0.673401 0.652161 -0.332336 1441741192 -0.103760 0.673401 0.652161 -0.332336 1441741192 -0.118774 0.727173 0.592407 -0.325745 1441741192 -0.118774 0.727173 0.592407 -0.325745 1441741192 -0.118774 0.727173 0.592407 -0.325745 1441741192 -0.118774 0.727173 0.592407 -0.325745 1441741192 -0.118774 0.727173 0.592407 -0.325745 1441741192 -0.118774 0.727173 0.592407 -0.325745 1441741192 -0.118774 0.727173 0.592407 -0.325745 1441741192 -0.115173 0.763245 0.549988 -0.318787 1441741192 -0.115173 0.763245 0.549988 -0.318787 1441741192 -0.115173 0.763245 0.549988 -0.318787 1441741192 -0.115173 0.763245 0.549988 -0.318787 1441741193 -0.115173 0.763245 0.549988 -0.318787 1441741193 -0.115173 0.763245 0.549988 -0.318787 1441741193 -0.103333 0.797119 0.496704 -0.327332 1441741193 -0.103333 0.797119 0.496704 -0.327332 1441741193 -0.103333 0.797119 0.496704 -0.327332 1441741193 -0.103333 0.797119 0.496704 -0.327332 1441741193 -0.103333 0.797119 0.496704 -0.327332 1441741193 -0.103333 0.797119 0.496704 -0.327332 1441741193 -0.060181 0.826782 0.489685 -0.270081 1441741193 -0.060181 0.826782 0.489685 -0.270081 1441741193 -0.060181 0.826782 0.489685 -0.270081 1441741193 -0.060181 0.826782 0.489685 -0.270081 1441741193 -0.060181 0.826782 0.489685 -0.270081 1441741193 -0.060181 0.826782 0.489685 -0.270081 1441741193 -0.060181 0.826782 0.489685 -0.270081 1441741193 -0.091187 0.851379 0.436340 -0.276428 1441741193 -0.091187 0.851379 0.436340 -0.276428 1441741193 -0.091187 0.851379 0.436340 -0.276428 1441741193 -0.091187 0.851379 0.436340 -0.276428 1441741193 -0.091187 0.851379 0.436340 -0.276428 1441741193 -0.091187 0.851379 0.436340 -0.276428 1441741193 -0.129089 0.847717 0.450256 -0.248901 1441741193 -0.129089 0.847717 0.450256 -0.248901 1441741193 -0.129089 0.847717 0.450256 -0.248901 1441741193 -0.129089 0.847717 0.450256 -0.248901 1441741193 -0.129089 0.847717 0.450256 -0.248901 1441741193 -0.048096 0.818665 0.544861 -0.174683 1441741193 -0.048096 0.818665 0.544861 -0.174683 1441741193 -0.048096 0.818665 0.544861 -0.174683 1441741193 -0.048096 0.818665 0.544861 -0.174683 1441741193 -0.048096 0.818665 0.544861 -0.174683 1441741193 -0.048096 0.818665 0.544861 -0.174683 1441741193 -0.048096 0.818665 0.544861 -0.174683 1441741193 -0.071045 0.801331 0.554626 -0.212463 1441741193 -0.071045 0.801331 0.554626 -0.212463 1441741193 -0.071045 0.801331 0.554626 -0.212463 1441741193 -0.071045 0.801331 0.554626 -0.212463 1441741193 -0.071045 0.801331 0.554626 -0.212463 1441741193 -0.071045 0.801331 0.554626 -0.212463 1441741193 -0.122253 0.764404 0.579346 -0.255066 1441741193 -0.122253 0.764404 0.579346 -0.255066 1441741193 -0.122253 0.764404 0.579346 -0.255066 1441741193 -0.122253 0.764404 0.579346 -0.255066 1441741193 -0.122253 0.764404 0.579346 -0.255066 1441741193 -0.122253 0.764404 0.579346 -0.255066 1441741193 -0.120483 0.741943 0.604187 -0.264282 1441741193 -0.120483 0.741943 0.604187 -0.264282 1441741193 -0.120483 0.741943 0.604187 -0.264282 1441741193 -0.120483 0.741943 0.604187 -0.264282 1441741193 -0.120483 0.741943 0.604187 -0.264282 1441741193 -0.120483 0.741943 0.604187 -0.264282 1441741193 -0.120483 0.741943 0.604187 -0.264282 1441741193 -0.082642 0.723694 0.636902 -0.252502 1441741193 -0.082642 0.723694 0.636902 -0.252502 1441741193 -0.082642 0.723694 0.636902 -0.252502 1441741193 -0.082642 0.723694 0.636902 -0.252502 1441741193 -0.082642 0.723694 0.636902 -0.252502 1441741193 -0.082642 0.723694 0.636902 -0.252502 1441741193 -0.084595 0.678711 0.677673 -0.269958 1441741193 -0.084595 0.678711 0.677673 -0.269958 1441741193 -0.084595 0.678711 0.677673 -0.269958 1441741193 -0.084595 0.678711 0.677673 -0.269958 1441741193 -0.084595 0.678711 0.677673 -0.269958 1441741193 -0.084595 0.678711 0.677673 -0.269958 1441741193 -0.116455 0.631836 0.698242 -0.315613 1441741193 -0.116455 0.631836 0.698242 -0.315613 1441741193 -0.116455 0.631836 0.698242 -0.315613 1441741193 -0.116455 0.631836 0.698242 -0.315613 1441741193 -0.116455 0.631836 0.698242 -0.315613 1441741193 -0.116455 0.631836 0.698242 -0.315613 1441741193 -0.124634 0.594299 0.715881 -0.344543 1441741193 -0.124634 0.594299 0.715881 -0.344543 1441741193 -0.124634 0.594299 0.715881 -0.344543 1441741193 -0.124634 0.594299 0.715881 -0.344543 1441741193 -0.124634 0.594299 0.715881 -0.344543 1441741193 -0.124634 0.594299 0.715881 -0.344543 1441741193 -0.124634 0.594299 0.715881 -0.344543 1441741193 -0.123535 0.566223 0.728088 -0.366089 1441741193 -0.123535 0.566223 0.728088 -0.366089 1441741193 -0.123535 0.566223 0.728088 -0.366089 1441741193 -0.123535 0.566223 0.728088 -0.366089 1441741193 -0.123535 0.566223 0.728088 -0.366089 1441741193 -0.123535 0.566223 0.728088 -0.366089 1441741193 -0.126587 0.537537 0.727722 -0.406738 1441741193 -0.126587 0.537537 0.727722 -0.406738 1441741193 -0.126587 0.537537 0.727722 -0.406738 1441741193 -0.126587 0.537537 0.727722 -0.406738 1441741193 -0.126587 0.537537 0.727722 -0.406738 1441741193 -0.126587 0.537537 0.727722 -0.406738 1441741193 -0.124512 0.530884 0.709900 -0.445740 1441741193 -0.124512 0.530884 0.709900 -0.445740 1441741193 -0.124512 0.530884 0.709900 -0.445740 1441741193 -0.124512 0.530884 0.709900 -0.445740 1441741193 -0.124512 0.530884 0.709900 -0.445740 1441741193 -0.124512 0.530884 0.709900 -0.445740 1441741193 -0.124512 0.530884 0.709900 -0.445740 1441741193 -0.108582 0.549377 0.685242 -0.465637 1441741193 -0.108582 0.549377 0.685242 -0.465637 1441741193 -0.108582 0.549377 0.685242 -0.465637 1441741193 -0.108582 0.549377 0.685242 -0.465637 1441741193 -0.108582 0.549377 0.685242 -0.465637 1441741193 -0.099670 0.589783 0.658325 -0.456909 1441741193 -0.099670 0.589783 0.658325 -0.456909 1441741193 -0.099670 0.589783 0.658325 -0.456909 1441741193 -0.099670 0.589783 0.658325 -0.456909 1441741193 -0.099670 0.589783 0.658325 -0.456909 1441741193 -0.099670 0.589783 0.658325 -0.456909 1441741193 -0.099670 0.589783 0.658325 -0.456909 1441741193 -0.102539 0.644958 0.611755 -0.446289 1441741193 -0.102539 0.644958 0.611755 -0.446289 1441741193 -0.102539 0.644958 0.611755 -0.446289 1441741193 -0.102539 0.644958 0.611755 -0.446289 1441741193 
-0.435730 0.545410 0.567749 0.436157 1441741196 -0.421814 0.557495 0.561890 0.442139 1441741196 -0.421814 0.557495 0.561890 0.442139 1441741197 -0.421814 0.557495 0.561890 0.442139 1441741197 -0.421814 0.557495 0.561890 0.442139 1441741197 -0.421814 0.557495 0.561890 0.442139 1441741197 -0.421814 0.557495 0.561890 0.442139 1441741197 -0.421814 0.557495 0.561890 0.442139 1441741197 -0.412598 0.567200 0.553223 0.449402 1441741197 -0.412598 0.567200 0.553223 0.449402 1441741197 -0.412598 0.567200 0.553223 0.449402 1441741197 -0.402954 0.574707 0.543213 0.460693 1441741197 -0.402954 0.574707 0.543213 0.460693 1441741197 -0.402954 0.574707 0.543213 0.460693 1441741197 -0.402954 0.574707 0.543213 0.460693 1441741197 -0.402954 0.574707 0.543213 0.460693 1441741197 -0.380859 0.585327 0.525330 0.486145 1441741197 -0.380859 0.585327 0.525330 0.486145 1441741197 -0.380859 0.585327 0.525330 0.486145 1441741197 -0.380859 0.585327 0.525330 0.486145 1441741197 -0.380859 0.585327 0.525330 0.486145 1441741197 -0.380859 0.585327 0.525330 0.486145 1441741197 -0.362000 0.596130 0.509338 0.504028 1441741197 -0.362000 0.596130 0.509338 0.504028 1441741197 -0.362000 0.596130 0.509338 0.504028 1441741197 -0.362000 0.596130 0.509338 0.504028 1441741197 -0.362000 0.596130 0.509338 0.504028 1441741197 -0.362000 0.596130 0.509338 0.504028 1441741197 -0.353210 0.599121 0.500427 0.515503 1441741197 -0.353210 0.599121 0.500427 0.515503 1441741197 -0.353210 0.599121 0.500427 0.515503 1441741197 -0.353210 0.599121 0.500427 0.515503 1441741197 -0.353210 0.599121 0.500427 0.515503 1441741197 -0.353210 0.599121 0.500427 0.515503 1441741197 -0.351318 0.596985 0.502136 0.517639 1441741197 -0.351318 0.596985 0.502136 0.517639 1441741197 -0.351318 0.596985 0.502136 0.517639 1441741197 -0.351318 0.596985 0.502136 0.517639 1441741197 -0.351318 0.596985 0.502136 0.517639 1441741197 -0.351318 0.596985 0.502136 0.517639 1441741197 -0.357788 0.594604 0.511047 0.507141 1441741197 -0.357788 0.594604 0.511047 0.507141 1441741197 -0.357788 0.594604 0.511047 0.507141 1441741197 -0.357788 0.594604 0.511047 0.507141 1441741197 -0.357788 0.594604 0.511047 0.507141 1441741197 -0.357788 0.594604 0.511047 0.507141 1441741197 -0.376038 0.592224 0.527222 0.479431 1441741197 -0.376038 0.592224 0.527222 0.479431 1441741197 -0.376038 0.592224 0.527222 0.479431 1441741197 -0.376038 0.592224 0.527222 0.479431 1441741197 -0.376038 0.592224 0.527222 0.479431 1441741197 -0.376038 0.592224 0.527222 0.479431 1441741197 -0.376038 0.592224 0.527222 0.479431 1441741197 -0.414246 0.575134 0.558044 0.431519 1441741197 -0.414246 0.575134 0.558044 0.431519 1441741197 -0.414246 0.575134 0.558044 0.431519 1441741197 -0.414246 0.575134 0.558044 0.431519 1441741197 -0.414246 0.575134 0.558044 0.431519 1441741197 -0.414246 0.575134 0.558044 0.431519 1441741197 -0.451721 0.547302 0.597351 0.373474 1441741197 -0.451721 0.547302 0.597351 0.373474 1441741197 -0.451721 0.547302 0.597351 0.373474 1441741197 -0.451721 0.547302 0.597351 0.373474 1441741197 -0.451721 0.547302 0.597351 0.373474 1441741197 -0.451721 0.547302 0.597351 0.373474 1441741197 -0.479492 0.519958 0.627991 0.324524 1441741197 -0.479492 0.519958 0.627991 0.324524 1441741197 -0.479492 0.519958 0.627991 0.324524 1441741197 -0.479492 0.519958 0.627991 0.324524 1441741197 -0.479492 0.519958 0.627991 0.324524 1441741197 -0.479492 0.519958 0.627991 0.324524 1441741197 -0.509521 0.484680 0.652710 0.281677 1441741197 -0.509521 0.484680 0.652710 0.281677 1441741197 -0.509521 0.484680 0.652710 0.281677 1441741197 -0.509521 0.484680 0.652710 0.281677 1441741197 -0.509521 0.484680 0.652710 0.281677 1441741197 -0.509521 0.484680 0.652710 0.281677 1441741197 -0.509521 0.484680 0.652710 0.281677 1441741197 -0.552185 0.420105 0.683472 0.226746 1441741197 -0.552185 0.420105 0.683472 0.226746 1441741197 -0.552185 0.420105 0.683472 0.226746 1441741197 -0.552185 0.420105 0.683472 0.226746 1441741197 -0.552185 0.420105 0.683472 0.226746 1441741197 -0.552185 0.420105 0.683472 0.226746 1441741197 -0.594971 0.325500 0.712646 0.179504 1441741197 -0.594971 0.325500 0.712646 0.179504 1441741197 -0.594971 0.325500 0.712646 0.179504 1441741197 -0.594971 0.325500 0.712646 0.179504 1441741197 -0.594971 0.325500 0.712646 0.179504 1441741197 -0.594971 0.325500 0.712646 0.179504 1441741197 -0.614502 0.264282 0.724976 0.163940 1441741197 -0.614502 0.264282 0.724976 0.163940 1441741197 -0.614502 0.264282 0.724976 0.163940 1441741197 -0.614502 0.264282 0.724976 0.163940 1441741197 -0.614502 0.264282 0.724976 0.163940 1441741197 -0.614502 0.264282 0.724976 0.163940 1441741197 -0.614502 0.264282 0.724976 0.163940 1441741197 -0.630249 0.229797 0.719849 0.178345 1441741197 -0.630249 0.229797 0.719849 0.178345 1441741197 -0.630249 0.229797 0.719849 0.178345 1441741197 -0.630249 0.229797 0.719849 0.178345 1441741197 -0.630249 0.229797 0.719849 0.178345 1441741197 -0.630249 0.229797 0.719849 0.178345 1441741197 -0.634033 0.216248 0.713989 0.203552 1441741197 -0.634033 0.216248 0.713989 0.203552 1441741197 -0.634033 0.216248 0.713989 0.203552 1441741197 -0.634033 0.216248 0.713989 0.203552 1441741197 -0.634033 0.216248 0.713989 0.203552 1441741197 -0.634033 0.216248 0.713989 0.203552 1441741197 -0.633789 0.213928 0.705688 0.233582 1441741197 -0.633789 0.213928 0.705688 0.233582 1441741197 -0.633789 0.213928 0.705688 0.233582 1441741198 -0.633789 0.213928 0.705688 0.233582 1441741198 -0.633789 0.213928 0.705688 0.233582 1441741198 -0.633789 0.213928 0.705688 0.233582 1441741198 -0.624634 0.210205 0.708008 0.253662 1441741198 -0.624634 0.210205 0.708008 0.253662 1441741198 -0.624634 0.210205 0.708008 0.253662 1441741198 -0.624634 0.210205 0.708008 0.253662 1441741198 -0.624634 0.210205 0.708008 0.253662 1441741198 -0.624634 0.210205 0.708008 0.253662 1441741198 -0.624634 0.210205 0.708008 0.253662 1441741198 -0.609802 0.239136 0.700989 0.281921 1441741198 -0.609802 0.239136 0.700989 0.281921 1441741198 -0.609802 0.239136 0.700989 0.281921 1441741198 -0.609802 0.239136 0.700989 0.281921 1441741198 -0.609802 0.239136 0.700989 0.281921 1441741198 -0.609802 0.239136 0.700989 0.281921 1441741198 -0.589111 0.288635 0.687805 0.310791 1441741198 -0.589111 0.288635 0.687805 0.310791 1441741198 -0.589111 0.288635 0.687805 0.310791 1441741198 -0.589111 0.288635 0.687805 0.310791 1441741198 -0.589111 0.288635 0.687805 0.310791 1441741198 -0.589111 0.288635 0.687805 0.310791 1441741198 -0.589111 0.288635 0.687805 0.310791 1441741198 -0.560669 0.337708 0.675903 0.338684 1441741198 -0.560669 0.337708 0.675903 0.338684 1441741198 -0.560669 0.337708 0.675903 0.338684 1441741198 -0.560669 0.337708 0.675903 0.338684 1441741198 -0.560669 0.337708 0.675903 0.338684 1441741198 -0.560669 0.337708 0.675903 0.338684 1441741198 -0.516113 0.406067 0.651489 0.379822 1441741198 -0.516113 0.406067 0.651489 0.379822 1441741198 -0.516113 0.406067 0.651489 0.379822 1441741198 -0.516113 0.406067 0.651489 0.379822 1441741198 -0.516113 0.406067 0.651489 0.379822 1441741198 -0.516113 0.406067 0.651489 0.379822 1441741198 -0.469299 0.472351 0.617798 0.418213 1441741198 -0.469299 0.472351 0.617798 0.418213 1441741198 -0.469299 0.472351 0.617798 0.418213 1441741198 -0.469299 0.472351 0.617798 0.418213 1441741198 -0.469299 0.472351 0.617798 0.418213 1441741198 -0.469299 0.472351 0.617798 0.418213 1441741198 -0.469299 0.472351 0.617798 0.418213 1441741198 -0.437683 0.512085 0.588379 0.447205 1441741198 -0.437683 0.512085 0.588379 0.447205 1441741198 -0.437683 0.512085 0.588379 0.447205 1441741198 -0.437683 0.512085 0.588379 0.447205 1441741198 -0.437683 0.512085 0.588379 0.447205 1441741198 -0.437683 0.512085 0.588379 0.447205 1441741198 -0.414856 0.533325 0.571289 0.465820 1441741198 -0.414856 0.533325 0.571289 0.465820 1441741198 -0.414856 0.533325 0.571289 0.465820 1441741198 -0.414856 0.533325 0.571289 0.465820 1441741198 -0.414856 0.533325 0.571289 0.465820 1441741198 -0.414856 0.533325 0.571289 0.465820 1441741198 -0.409607 0.543762 0.570801 0.458923 1441741198 -0.409607 0.543762 0.570801 0.458923 1441741198 -0.409607 0.543762 0.570801 0.458923 1441741198 -0.409607 0.543762 0.570801 0.458923 1441741198 -0.409607 0.543762 0.570801 0.458923 1441741198 -0.409607 0.543762 0.570801 0.458923 1441741198 -0.421753 0.541016 0.584473 0.433289 1441741198 -0.421753 0.541016 0.584473 0.433289 1441741198 -0.421753 0.541016 0.584473 0.433289 1441741198 -0.421753 0.541016 0.584473 0.433289 1441741198 -0.421753 0.541016 0.584473 0.433289 1441741198 -0.421753 0.541016 0.584473 0.433289 1441741198 -0.421753 0.541016 0.584473 0.433289 1441741198 -0.432556 0.545166 0.594666 0.402527 1441741198 -0.432556 0.545166 0.594666 0.402527 1441741198 -0.432556 0.545166 0.594666 0.402527 1441741198 -0.432556 0.545166 0.594666 0.402527 1441741198 -0.432556 0.545166 0.594666 0.402527 1441741198 -0.445740 0.548218 0.605164 0.366699 1441741198 -0.445740 0.548218 0.605164 0.366699 1441741198 -0.445740 0.548218 0.605164 0.366699 1441741198 -0.445740 0.548218 0.605164 0.366699 1441741198 -0.445740 0.548218 0.605164 0.366699 1441741198 -0.445740 0.548218 0.605164 0.366699 1441741198 -0.445740 0.548218 0.605164 0.366699 1441741198 -0.464294 0.543762 0.613098 0.335815 1441741198 -0.464294 0.543762 0.613098 0.335815 1441741198 -0.464294 0.543762 0.613098 0.335815 1441741198 -0.464294 0.543762 0.613098 0.335815 1441741198 -0.464294 0.543762 0.613098 0.335815 1441741198 -0.464294 0.543762 0.613098 0.335815 1441741198 -0.492798 0.523254 0.627014 0.300171 1441741198 -0.492798 0.523254 0.627014 0.300171 1441741198 -0.492798 0.523254 0.627014 0.300171 1441741198 -0.492798 0.523254 0.627014 0.300171 1441741198 -0.492798 0.523254 0.627014 0.300171 1441741198 -0.492798 0.523254 0.627014 0.300171 1441741198 -0.492798 0.523254 0.627014 0.300171 1441741198 -0.523987 0.485901 0.648438 0.262329 1441741198 -0.523987 0.485901 0.648438 0.262329 1441741198 -0.523987 0.485901 0.648438 0.262329 1441741198 -0.523987 0.485901 0.648438 0.262329 1441741198 -0.523987 0.485901 0.648438 0.262329 1441741198 -0.523987 0.485901 0.648438 0.262329 1441741198 -0.546753 0.448242 0.669556 0.227661 1441741198 -0.546753 0.448242 0.669556 0.227661 1441741198 -0.546753 0.448242 0.669556 0.227661 1441741198 -0.546753 0.448242 0.669556 0.227661 1441741198 -0.546753 0.448242 0.669556 0.227661 1441741198 -0.546753 0.448242 0.669556 0.227661 1441741198 -0.546753 0.448242 0.669556 0.227661 1441741198 -0.561340 0.399414 0.694336 0.207764 1441741198 -0.561340 0.399414 0.694336 0.207764 1441741198 -0.561340 0.399414 0.694336 0.207764 1441741198 -0.561340 0.399414 0.694336 0.207764 1441741198 -0.575500 0.377136 0.690796 0.221924 1441741198 -0.575500 0.377136 0.690796 0.221924 1441741198 -0.575500 0.377136 0.690796 0.221924 1441741198 -0.575500 0.377136 0.690796 0.221924 1441741199 -0.575500 0.377136 0.690796 0.221924 1441741199 -0.575500 0.377136 0.690796 0.221924 1441741199 -0.577454 0.387329 0.676025 0.243896 1441741199 -0.577454 0.387329 0.676025 0.243896 1441741199 -0.577454 0.387329 0.676025 0.243896 1441741199 -0.577454 0.387329 0.676025 0.243896 1441741199 -0.577454 0.387329 0.676025 0.243896 1441741199 -0.577454 0.387329 0.676025 0.243896 1441741199 -0.577454 0.387329 0.676025 0.243896 1441741199 -0.579956 0.362244 0.687561 0.244141 1441741199 -0.579956 0.362244 0.687561 0.244141 1441741199 -0.579956 0.362244 0.687561 0.244141 1441741199 -0.579956 0.362244 0.687561 0.244141 1441741199 -0.579956 0.362244 0.687561 0.244141 1441741199 -0.579956 0.362244 0.687561 0.244141 1441741199 -0.578186 0.333801 0.698547 0.257446 1441741199 -0.578186 0.333801 0.698547 0.257446 1441741199 -0.578186 0.333801 0.698547 0.257446 1441741199 -0.578186 0.333801 0.698547 0.257446 1441741199 -0.578186 0.333801 0.698547 0.257446 1441741199 -0.578186 0.333801 0.698547 0.257446 1441741199 -0.578186 0.333801 0.698547 0.257446 1441741199 -0.570923 0.353149 0.682861 0.288025 1441741199 -0.570923 0.353149 0.682861 0.288025 1441741199 -0.570923 0.353149 0.682861 0.288025 1441741199 -0.570923 0.353149 0.682861 0.288025 1441741199 -0.570923 0.353149 0.682861 0.288025 1441741199 -0.570923 0.353149 0.682861 0.288025 1441741199 -0.570923 0.353149 0.682861 0.288025 1441741199 -0.551208 0.397400 0.658813 0.322693 1441741199 -0.551208 0.397400 0.658813 0.322693 1441741199 -0.551208 0.397400 0.658813 0.322693 1441741199 -0.551208 0.397400 0.658813 0.322693 1441741199 -0.551208 0.397400 0.658813 0.322693 1441741199 -0.551208 0.397400 0.658813 0.322693 1441741199 -0.531921 0.428894 0.645630 0.340881 1441741199 -0.531921 0.428894 0.645630 0.340881 1441741199 -0.531921 0.428894 0.645630 0.340881 1441741199 -0.531921 0.428894 0.645630 0.340881 1441741199 -0.531921 0.428894 0.645630 0.340881 1441741199 -0.531921 0.428894 0.645630 0.340881 1441741199 -0.511719 0.452393 0.640137 0.351624 1441741199 -0.511719 0.452393 0.640137 0.351624 1441741199 -0.511719 0.452393 0.640137 0.351624 1441741199 -0.511719 0.452393 0.640137 0.351624 1441741199 -0.511719 0.452393 0.640137 0.351624 1441741199 -0.511719 0.452393 0.640137 0.351624 1441741199 -0.511719 0.452393 0.640137 0.351624 1441741199 -0.483276 0.486816 0.626221 0.370544 1441741199 -0.483276 0.486816 0.626221 0.370544 1441741199 -0.483276 0.486816 0.626221 0.370544 1441741199 -0.483276 0.486816 0.626221 0.370544 1441741199 -0.483276 0.486816 0.626221 0.370544 1441741199 -0.483276 0.486816 0.626221 0.370544 1441741199 -0.455078 0.520691 0.610535 0.385986 1441741199 -0.455078 0.520691 0.610535 0.385986 1441741199 -0.455078 0.520691 0.610535 0.385986 1441741199 -0.455078 0.520691 0.610535 0.385986 1441741199 -0.455078 0.520691 0.610535 0.385986 1441741199 -0.438416 0.543396 0.604004 0.384216 1441741199 -0.438416 0.543396 0.604004 0.384216 1441741199 -0.438416 0.543396 0.604004 0.384216 1441741199 -0.438416 0.543396 0.604004 0.384216 1441741199 -0.438416 0.543396 0.604004 0.384216 1441741199 -0.438416 0.543396 0.604004 0.384216 1441741199 -0.436890 0.553040 0.607361 0.366516 1441741199 -0.436890 0.553040 0.607361 0.366516 1441741199 -0.436890 0.553040 0.607361 0.366516 1441741199 -0.436890 0.553040 0.607361 0.366516 1441741199 -0.436890 0.553040 0.607361 0.366516 1441741199 -0.436890 0.553040 0.607361 0.366516 1441741199 -0.444397 0.553101 0.616211 0.341797 1441741199 -0.444397 0.553101 0.616211 0.341797 1441741199 -0.444397 0.553101 0.616211 0.341797 1441741199 -0.444397 0.553101 0.616211 0.341797 1441741199 -0.444397 0.553101 0.616211 0.341797 1441741199 -0.444397 0.553101 0.616211 0.341797 1441741199 -0.444397 0.553101 0.616211 0.341797 1441741199 -0.455566 0.549927 0.624756 0.315735 1441741199 -0.455566 0.549927 0.624756 0.315735 1441741199 -0.455566 0.549927 0.624756 0.315735 1441741199 -0.455566 0.549927 0.624756 0.315735 1441741199 -0.455566 0.549927 0.624756 0.315735 1441741199 -0.473389 0.541748 0.631897 0.288208 1441741199 -0.473389 0.541748 0.631897 0.288208 1441741199 -0.473389 0.541748 0.631897 0.288208 1441741199 -0.473389 0.541748 0.631897 0.288208 1441741199 -0.473389 0.541748 0.631897 0.288208 1441741199 -0.473389 0.541748 0.631897 0.288208 1441741199 -0.473389 0.541748 0.631897 0.288208 1441741199 -0.495605 0.523743 0.642822 0.258362 1441741199 -0.495605 0.523743 0.642822 0.258362 1441741199 -0.495605 0.523743 0.642822 0.258362 1441741199 -0.495605 0.523743 0.642822 0.258362 1441741199 -0.495605 0.523743 0.642822 0.258362 1441741199 -0.495605 0.523743 0.642822 0.258362 1441741199 -0.524719 0.491577 0.656555 0.227783 1441741199 -0.524719 0.491577 0.656555 0.227783 1441741199 -0.524719 0.491577 0.656555 0.227783 1441741199 -0.524719 0.491577 0.656555 0.227783 1441741199 -0.524719 0.491577 0.656555 0.227783 1441741199 -0.524719 0.491577 0.656555 0.227783 1441741199 -0.524719 0.491577 0.656555 0.227783 1441741199 -0.554077 0.448486 0.673035 0.197021 1441741199 -0.554077 0.448486 0.673035 0.197021 1441741199 -0.554077 0.448486 0.673035 0.197021 1441741199 -0.554077 0.448486 0.673035 0.197021 1441741199 -0.554077 0.448486 0.673035 0.197021 1441741199 -0.569336 0.404480 0.694885 0.171265 1441741199 -0.569336 0.404480 0.694885 0.171265 1441741199 -0.569336 0.404480 0.694885 0.171265 1441741200 -0.569336 0.404480 0.694885 0.171265 1441741200 -0.569336 0.404480 0.694885 0.171265 1441741200 -0.587341 0.358337 0.703674 0.177185 1441741200 -0.587341 0.358337 0.703674 0.177185 1441741200 -0.587341 0.358337 0.703674 0.177185 1441741200 -0.587341 0.358337 0.703674 0.177185 1441741200 -0.587341 0.358337 0.703674 0.177185 1441741200 -0.587341 0.358337 0.703674 0.177185 1441741200 -0.599060 0.362549 0.684326 0.203308 1441741200 -0.599060 0.362549 0.684326 0.203308 1441741200 -0.599060 0.362549 0.684326 0.203308 1441741200 -0.599060 0.362549 0.684326 0.203308 1441741200 -0.599060 0.362549 0.684326 0.203308 1441741200 -0.599060 0.362549 0.684326 0.203308 1441741200 -0.596191 0.359436 0.685364 0.213562 1441741200 -0.596191 0.359436 0.685364 0.213562 1441741200 -0.596191 0.359436 0.685364 0.213562 1441741200 -0.596191 0.359436 0.685364 0.213562 1441741200 -0.596191 0.359436 0.685364 0.213562 1441741200 -0.596191 0.359436 0.685364 0.213562 1441741200 -0.596191 0.359436 0.685364 0.213562 1441741200 -0.590515 0.341370 0.696228 0.223633 1441741200 -0.590515 0.341370 0.696228 0.223633 1441741200 -0.590515 0.341370 0.696228 0.223633 1441741200 -0.590515 0.341370 0.696228 0.223633 1441741200 -0.590515 0.341370 0.696228 0.223633 1441741200 -0.575195 0.364868 0.688965 0.247620 1441741200 -0.575195 0.364868 0.688965 0.247620 1441741200 -0.575195 0.364868 0.688965 0.247620 1441741200 -0.575195 0.364868 0.688965 0.247620 1441741200 -0.575195 0.364868 0.688965 0.247620 1441741200 -0.554626 0.412415 0.666504 0.279419 1441741200 -0.554626 0.412415 0.666504 0.279419 1441741200 -0.554626 0.412415 0.666504 0.279419 1441741200 -0.554626 0.412415 0.666504 0.279419 1441741200 -0.554626 0.412415 0.666504 0.279419 1441741200 -0.554626 0.412415 0.666504 0.279419 1441741200 -0.527527 0.461548 0.642517 0.309448 1441741200 -0.527527 0.461548 0.642517 0.309448 1441741200 -0.527527 0.461548 0.642517 0.309448 1441741200 -0.527527 0.461548 0.642517 0.309448 1441741200 -0.527527 0.461548 0.642517 0.309448 1441741200 -0.527527 0.461548 0.642517 0.309448 1441741200 -0.527527 0.461548 0.642517 0.309448 1441741200 -0.497498 0.500854 0.628723 0.325989 1441741200 -0.497498 0.500854 0.628723 0.325989 1441741200 -0.497498 0.500854 0.628723 0.325989 1441741200 -0.497498 0.500854 0.628723 0.325989 1441741200 -0.497498 0.500854 0.628723 0.325989 1441741200 -0.497498 0.500854 0.628723 0.325989 1441741200 -0.497498 0.500854 0.628723 0.325989 1441741200 -0.471130 0.530701 0.618530 0.337280 1441741200 -0.471130 0.530701 0.618530 0.337280 1441741200 -0.471130 0.530701 0.618530 0.337280 1441741200 -0.471130 0.530701 0.618530 0.337280 1441741200 -0.471130 0.530701 0.618530 0.337280 1441741200 -0.471130 0.530701 0.618530 0.337280 1441741200 -0.441956 0.558533 0.605652 0.354675 1441741200 -0.441956 0.558533 0.605652 0.354675 1441741200 -0.441956 0.558533 0.605652 0.354675 1441741200 -0.441956 0.558533 0.605652 0.354675 1441741200 -0.441956 0.558533 0.605652 0.354675 1441741200 -0.441956 0.558533 0.605652 0.354675 1441741200 -0.421753 0.577759 0.595276 0.365967 1441741200 -0.421753 0.577759 0.595276 0.365967 1441741200 -0.421753 0.577759 0.595276 0.365967 1441741200 -0.421753 0.577759 0.595276 0.365967 1441741200 -0.421753 0.577759 0.595276 0.365967 1441741200 -0.421753 0.577759 0.595276 0.365967 1441741200 -0.421753 0.577759 0.595276 0.365967 1441741200 -0.417419 0.583252 0.593994 0.364319 1441741200 -0.417419 0.583252 0.593994 0.364319 1441741200 -0.417419 0.583252 0.593994 0.364319 1441741200 -0.417419 0.583252 0.593994 0.364319 1441741200 -0.417419 0.583252 0.593994 0.364319 1441741200 -0.417419 0.583252 0.593994 0.364319 1441741200 -0.422241 0.581116 0.597046 0.357056 1441741200 -0.422241 0.581116 0.597046 0.357056 1441741200 -0.422241 0.581116 0.597046 0.357056 1441741200 -0.422241 0.581116 0.597046 0.357056 1441741200 -0.422241 0.581116 0.597046 0.357056 1441741200 -0.422241 0.581116 0.597046 0.357056 1441741200 -0.422241 0.581116 0.597046 0.357056 1441741200 -0.430176 0.576050 0.602295 0.346802 1441741200 -0.430176 0.576050 0.602295 0.346802 1441741200 -0.430176 0.576050 0.602295 0.346802 1441741200 -0.430176 0.576050 0.602295 0.346802 1441741200 -0.430176 0.576050 0.602295 0.346802 1441741200 -0.430176 0.576050 0.602295 0.346802 1441741200 -0.439209 0.572021 0.604309 0.338562 1441741200 -0.439209 0.572021 0.604309 0.338562 1441741200 -0.439209 0.572021 0.604309 0.338562 1441741200 -0.439209 0.572021 0.604309 0.338562 1441741200 -0.439209 0.572021 0.604309 0.338562 1441741200 -0.439209 0.572021 0.604309 0.338562 1441741200 -0.456726 0.554993 0.615173 0.323914 1441741200 -0.456726 0.554993 0.615173 0.323914 1441741200 -0.456726 0.554993 0.615173 0.323914 1441741200 -0.456726 0.554993 0.615173 0.323914 1441741200 -0.456726 0.554993 0.615173 0.323914 1441741200 -0.456726 0.554993 0.615173 0.323914 1441741200 -0.456726 0.554993 0.615173 0.323914 1441741200 -0.482544 0.522888 0.631287 0.308472 1441741200 -0.482544 0.522888 0.631287 0.308472 1441741200 -0.482544 0.522888 0.631287 0.308472 1441741200 -0.482544 0.522888 0.631287 0.308472 1441741200 -0.482544 0.522888 0.631287 0.308472 1441741200 -0.482544 0.522888 0.631287 0.308472 1441741200 -0.506836 0.490967 0.648682 0.285034 1441741200 -0.506836 0.490967 0.648682 0.285034 1441741200 -0.506836 0.490967 0.648682 0.285034 1441741200 -0.506836 0.490967 0.648682 0.285034 1441741200 -0.506836 0.490967 0.648682 0.285034 1441741200 -0.506836 0.490967 0.648682 0.285034 1441741201 -0.539185 0.433960 0.683105 0.232971 1441741201 -0.539185 0.433960 0.683105 0.232971 1441741201 -0.539185 0.433960 0.683105 0.232971 1441741201 -0.539185 0.433960 0.683105 0.232971 1441741201 -0.539185 0.433960 0.683105 0.232971 1441741201 -0.539185 0.433960 0.683105 0.232971 1441741201 -0.539185 0.433960 0.683105 0.232971 1441741201 -0.573608 0.354919 0.708008 0.209106 1441741201 -0.573608 0.354919 0.708008 0.209106 1441741201 -0.573608 0.354919 0.708008 0.209106 1441741201 -0.573608 0.354919 0.708008 0.209106 1441741201 -0.573608 0.354919 0.708008 0.209106 1441741201 -0.573608 0.354919 0.708008 0.209106 1441741201 -0.575684 0.354126 0.696045 0.242310 1441741201 -0.575684 0.354126 0.696045 0.242310 1441741201 -0.575684 0.354126 0.696045 0.242310 1441741201 -0.575684 0.354126 0.696045 0.242310 1441741201 -0.575684 0.354126 0.696045 0.242310 1441741201 -0.575684 0.354126 0.696045 0.242310 1441741201 -0.576050 0.365479 0.678772 0.271667 1441741201 -0.576050 0.365479 0.678772 0.271667 1441741201 -0.576050 0.365479 0.678772 0.271667 1441741201 -0.576050 0.365479 0.678772 0.271667 1441741201 -0.576050 0.365479 0.678772 0.271667 1441741201 -0.576050 0.365479 0.678772 0.271667 1441741201 -0.576965 0.346558 0.686951 0.274048 1441741201 -0.576965 0.346558 0.686951 0.274048 1441741201 -0.576965 0.346558 0.686951 0.274048 1441741201 -0.576965 0.346558 0.686951 0.274048 1441741201 -0.576965 0.346558 0.686951 0.274048 1441741201 -0.576965 0.346558 0.686951 0.274048 1441741201 -0.576965 0.346558 0.686951 0.274048 1441741201 -0.576050 0.336487 0.694031 0.270691 1441741201 -0.576050 0.336487 0.694031 0.270691 1441741201 -0.576050 0.336487 0.694031 0.270691 1441741201 -0.576050 0.336487 0.694031 0.270691 1441741201 -0.576050 0.336487 0.694031 0.270691 1441741201 -0.576050 0.336487 0.694031 0.270691 1441741201 -0.566223 0.361389 0.684753 0.282593 1441741201 -0.566223 0.361389 0.684753 0.282593 1441741201 -0.566223 0.361389 0.684753 0.282593 1441741201 -0.566223 0.361389 0.684753 0.282593 1441741201 -0.566223 0.361389 0.684753 0.282593 1441741201 -0.566223 0.361389 0.684753 0.282593 1441741201 -0.538330 0.398438 0.672119 0.315613 1441741201 -0.538330 0.398438 0.672119 0.315613 1441741201 -0.538330 0.398438 0.672119 0.315613 1441741201 -0.538330 0.398438 0.672119 0.315613 1441741201 -0.538330 0.398438 0.672119 0.315613 1441741201 -0.538330 0.398438 0.672119 0.315613 1441741201 -0.503784 0.436584 0.657837 0.350342 1441741201 -0.503784 0.436584 0.657837 0.350342 1441741201 -0.503784 0.436584 0.657837 0.350342 1441741201 -0.503784 0.436584 0.657837 0.350342 1441741201 -0.503784 0.436584 0.657837 0.350342 1441741201 -0.503784 0.436584 0.657837 0.350342 1441741201 -0.503784 0.436584 0.657837 0.350342 1441741201 -0.466431 0.472229 0.642273 0.383240 1441741201 -0.466431 0.472229 0.642273 0.383240 1441741201 -0.466431 0.472229 0.642273 0.383240 1441741201 -0.466431 0.472229 0.642273 0.383240 1441741201 -0.466431 0.472229 0.642273 0.383240 1441741201 -0.466431 0.472229 0.642273 0.383240 1441741201 -0.466431 0.472229 0.642273 0.383240 1441741201 -0.428345 0.512878 0.618835 0.412903 1441741201 -0.428345 0.512878 0.618835 0.412903 1441741201 -0.428345 0.512878 0.618835 0.412903 1441741201 -0.428345 0.512878 0.618835 0.412903 1441741201 -0.428345 0.512878 0.618835 0.412903 1441741201 -0.428345 0.512878 0.618835 0.412903 1441741201 -0.402405 0.542053 0.601685 0.426880 1441741201 -0.402405 0.542053 0.601685 0.426880 1441741201 -0.402405 0.542053 0.601685 0.426880 1441741201 -0.402405 0.542053 0.601685 0.426880 1441741201 -0.402405 0.542053 0.601685 0.426880 1441741201 -0.402405 0.542053 0.601685 0.426880 1441741201 -0.393433 0.555481 0.598389 0.422485 1441741201 -0.393433 0.555481 0.598389 0.422485 1441741201 -0.393433 0.555481 0.598389 0.422485 1441741201 -0.393433 0.555481 0.598389 0.422485 1441741201 -0.393433 0.555481 0.598389 0.422485 1441741201 -0.393433 0.555481 0.598389 0.422485 1441741201 -0.395447 0.562134 0.600098 0.409180 1441741201 -0.395447 0.562134 0.600098 0.409180 1441741201 -0.395447 0.562134 0.600098 0.409180 1441741201 -0.395447 0.562134 0.600098 0.409180 1441741201 -0.395447 0.562134 0.600098 0.409180 1441741201 -0.395447 0.562134 0.600098 0.409180 1441741201 -0.406067 0.563782 0.604492 0.389526 1441741201 -0.406067 0.563782 0.604492 0.389526 1441741201 -0.406067 0.563782 0.604492 0.389526 1441741201 -0.406067 0.563782 0.604492 0.389526 1441741201 -0.406067 0.563782 0.604492 0.389526 1441741201 -0.406067 0.563782 0.604492 0.389526 1441741201 -0.425293 0.561951 0.608948 0.363953 1441741201 -0.425293 0.561951 0.608948 0.363953 1441741201 -0.425293 0.561951 0.608948 0.363953 1441741201 -0.425293 0.561951 0.608948 0.363953 1441741201 -0.425293 0.561951 0.608948 0.363953 1441741201 -0.425293 0.561951 0.608948 0.363953 1441741201 -0.461182 0.542908 0.624634 0.319885 1441741201 -0.461182 0.542908 0.624634 0.319885 1441741201 -0.461182 0.542908 0.624634 0.319885 1441741201 -0.461182 0.542908 0.624634 0.319885 1441741201 -0.461182 0.542908 0.624634 0.319885 1441741201 -0.461182 0.542908 0.624634 0.319885 1441741201 -0.461182 0.542908 0.624634 0.319885 1441741201 -0.505005 0.498779 0.654175 0.261108 1441741201 -0.505005 0.498779 0.654175 0.261108 1441741201 -0.505005 0.498779 0.654175 0.261108 1441741201 -0.505005 0.498779 0.654175 0.261108 1441741201 -0.505005 0.498779 0.654175 0.261108 1441741201 -0.505005 0.498779 0.654175 0.261108 1441741201 -0.576599 0.393433 0.699341 0.153687 1441741202 -0.576599 0.393433 0.699341 0.153687 1441741202 -0.576599 0.393433 0.699341 0.153687 1441741202 -0.576599 0.393433 0.699341 0.153687 1441741202 -0.576599 0.393433 0.699341 0.153687 1441741202 -0.576599 0.393433 0.699341 0.153687 1441741202 -0.613281 0.339844 0.703247 0.117737 1441741202 -0.613281 0.339844 0.703247 0.117737 1441741202 -0.613281 0.339844 0.703247 0.117737 1441741202 -0.613281 0.339844 0.703247 0.117737 1441741202 -0.613281 0.339844 0.703247 0.117737 1441741202 -0.613281 0.301270 0.717529 0.134888 1441741202 
-0.413696 0.461731 0.784119 -0.028320 1441741204 -0.413696 0.461731 0.784119 -0.028320 1441741204 -0.357361 0.506531 0.775757 -0.117859 1441741204 -0.357361 0.506531 0.775757 -0.117859 1441741204 -0.357361 0.506531 0.775757 -0.117859 1441741204 -0.357361 0.506531 0.775757 -0.117859 1441741204 -0.357361 0.506531 0.775757 -0.117859 1441741204 -0.299744 0.536133 0.764771 -0.194397 1441741204 -0.299744 0.536133 0.764771 -0.194397 1441741204 -0.299744 0.536133 0.764771 -0.194397 1441741204 -0.299744 0.536133 0.764771 -0.194397 1441741204 -0.299744 0.536133 0.764771 -0.194397 1441741204 -0.299744 0.536133 0.764771 -0.194397 1441741204 -0.299744 0.536133 0.764771 -0.194397 1441741204 -0.242310 0.556519 0.752991 -0.254028 1441741204 -0.242310 0.556519 0.752991 -0.254028 1441741204 -0.242310 0.556519 0.752991 -0.254028 1441741204 -0.242310 0.556519 0.752991 -0.254028 1441741204 -0.242310 0.556519 0.752991 -0.254028 1441741204 -0.183350 0.576111 0.751465 -0.264099 1441741204 -0.183350 0.576111 0.751465 -0.264099 1441741204 -0.183350 0.576111 0.751465 -0.264099 1441741204 -0.183350 0.576111 0.751465 -0.264099 1441741204 -0.183350 0.576111 0.751465 -0.264099 1441741204 -0.183350 0.576111 0.751465 -0.264099 1441741204 -0.152405 0.584656 0.739319 -0.297180 1441741204 -0.152405 0.584656 0.739319 -0.297180 1441741204 -0.152405 0.584656 0.739319 -0.297180 1441741204 -0.152405 0.584656 0.739319 -0.297180 1441741204 -0.152405 0.584656 0.739319 -0.297180 1441741204 -0.152405 0.584656 0.739319 -0.297180 1441741204 -0.149292 0.604065 0.704407 -0.341431 1441741204 -0.149292 0.604065 0.704407 -0.341431 1441741204 -0.149292 0.604065 0.704407 -0.341431 1441741204 -0.149292 0.604065 0.704407 -0.341431 1441741204 -0.149292 0.604065 0.704407 -0.341431 1441741204 -0.149292 0.604065 0.704407 -0.341431 1441741204 -0.149292 0.604065 0.704407 -0.341431 1441741204 -0.141418 0.647644 0.658569 -0.356140 1441741204 -0.141418 0.647644 0.658569 -0.356140 1441741204 -0.141418 0.647644 0.658569 -0.356140 1441741204 -0.141418 0.647644 0.658569 -0.356140 1441741204 -0.141418 0.647644 0.658569 -0.356140 1441741204 -0.141418 0.647644 0.658569 -0.356140 1441741204 -0.144836 0.707886 0.605225 -0.333984 1441741204 -0.144836 0.707886 0.605225 -0.333984 1441741204 -0.144836 0.707886 0.605225 -0.333984 1441741204 -0.144836 0.707886 0.605225 -0.333984 1441741204 -0.144836 0.707886 0.605225 -0.333984 1441741204 -0.144836 0.707886 0.605225 -0.333984 1441741204 -0.150085 0.756409 0.561951 -0.299072 1441741204 -0.150085 0.756409 0.561951 -0.299072 1441741204 -0.150085 0.756409 0.561951 -0.299072 1441741204 -0.150085 0.756409 0.561951 -0.299072 1441741204 -0.150085 0.756409 0.561951 -0.299072 1441741204 -0.150085 0.756409 0.561951 -0.299072 1441741204 -0.066040 0.787048 0.567932 -0.231567 1441741204 -0.066040 0.787048 0.567932 -0.231567 1441741204 -0.066040 0.787048 0.567932 -0.231567 1441741204 -0.066040 0.787048 0.567932 -0.231567 1441741204 -0.066040 0.787048 0.567932 -0.231567 1441741204 -0.066040 0.787048 0.567932 -0.231567 1441741204 0.009033 0.792175 0.587952 -0.163208 1441741204 0.009033 0.792175 0.587952 -0.163208 1441741204 0.009033 0.792175 0.587952 -0.163208 1441741204 0.009033 0.792175 0.587952 -0.163208 1441741204 0.009033 0.792175 0.587952 -0.163208 1441741204 0.009033 0.792175 0.587952 -0.163208 1441741204 0.009033 0.792175 0.587952 -0.163208 1441741204 0.124390 0.821594 0.549011 -0.089172 1441741204 0.124390 0.821594 0.549011 -0.089172 1441741204 0.124390 0.821594 0.549011 -0.089172 1441741205 0.124390 0.821594 0.549011 -0.089172 1441741205 0.124390 0.821594 0.549011 -0.089172 1441741205 0.124390 0.821594 0.549011 -0.089172 1441741205 -0.031982 0.801270 0.580872 -0.139465 1441741205 -0.031982 0.801270 0.580872 -0.139465 1441741205 -0.031982 0.801270 0.580872 -0.139465 1441741205 -0.031982 0.801270 0.580872 -0.139465 1441741205 -0.031982 0.801270 0.580872 -0.139465 1441741205 -0.031982 0.801270 0.580872 -0.139465 1441741205 -0.000427 0.817627 0.567322 -0.097656 1441741205 -0.000427 0.817627 0.567322 -0.097656 1441741205 -0.000427 0.817627 0.567322 -0.097656 1441741205 -0.000427 0.817627 0.567322 -0.097656 1441741205 -0.000427 0.817627 0.567322 -0.097656 1441741205 -0.000427 0.817627 0.567322 -0.097656 1441741205 -0.000427 0.817627 0.567322 -0.097656 1441741205 0.052429 0.808289 0.577698 -0.100342 1441741205 0.052429 0.808289 0.577698 -0.100342 1441741205 0.052429 0.808289 0.577698 -0.100342 1441741205 0.052429 0.808289 0.577698 -0.100342 1441741205 0.052429 0.808289 0.577698 -0.100342 1441741205 0.052429 0.808289 0.577698 -0.100342 1441741205 0.075012 0.770508 0.615479 -0.147766 1441741205 0.075012 0.770508 0.615479 -0.147766 1441741205 0.075012 0.770508 0.615479 -0.147766 1441741205 0.075012 0.770508 0.615479 -0.147766 1441741205 0.075012 0.770508 0.615479 -0.147766 1441741205 0.075012 0.770508 0.615479 -0.147766 1441741205 0.075012 0.770508 0.615479 -0.147766 1441741205 0.055237 0.744202 0.645081 -0.163940 1441741205 0.055237 0.744202 0.645081 -0.163940 1441741205 0.055237 0.744202 0.645081 -0.163940 1441741205 0.055237 0.744202 0.645081 -0.163940 1441741205 0.055237 0.744202 0.645081 -0.163940 1441741205 0.055237 0.744202 0.645081 -0.163940 1441741205 0.023499 0.725281 0.659729 -0.195068 1441741205 0.023499 0.725281 0.659729 -0.195068 1441741205 0.023499 0.725281 0.659729 -0.195068 1441741205 0.023499 0.725281 0.659729 -0.195068 1441741205 0.023499 0.725281 0.659729 -0.195068 1441741205 0.023499 0.725281 0.659729 -0.195068 1441741205 0.035339 0.688843 0.694458 -0.204712 1441741205 0.035339 0.688843 0.694458 -0.204712 1441741205 0.035339 0.688843 0.694458 -0.204712 1441741205 0.035339 0.688843 0.694458 -0.204712 1441741205 0.035339 0.688843 0.694458 -0.204712 1441741205 0.035339 0.688843 0.694458 -0.204712 1441741205 0.035339 0.688843 0.694458 -0.204712 1441741205 0.017944 0.642944 0.735474 -0.212891 1441741205 0.017944 0.642944 0.735474 -0.212891 1441741205 0.017944 0.642944 0.735474 -0.212891 1441741205 0.017944 0.642944 0.735474 -0.212891 1441741205 0.017944 0.642944 0.735474 -0.212891 1441741205 0.017944 0.642944 0.735474 -0.212891 1441741205 -0.020691 0.601440 0.759888 -0.245667 1441741205 -0.020691 0.601440 0.759888 -0.245667 1441741205 -0.020691 0.601440 0.759888 -0.245667 1441741205 -0.020691 0.601440 0.759888 -0.245667 1441741205 -0.020691 0.601440 0.759888 -0.245667 1441741205 -0.020691 0.601440 0.759888 -0.245667 1441741205 -0.020691 0.601440 0.759888 -0.245667 1441741205 -0.043274 0.579712 0.762939 -0.282776 1441741205 -0.043274 0.579712 0.762939 -0.282776 1441741205 -0.043274 0.579712 0.762939 -0.282776 1441741205 -0.043274 0.579712 0.762939 -0.282776 1441741205 -0.043274 0.579712 0.762939 -0.282776 1441741205 -0.043274 0.579712 0.762939 -0.282776 1441741205 -0.055908 0.574585 0.756409 -0.307373 1441741205 -0.055908 0.574585 0.756409 -0.307373 1441741205 -0.055908 0.574585 0.756409 -0.307373 1441741205 -0.055908 0.574585 0.756409 -0.307373 1441741205 -0.055908 0.574585 0.756409 -0.307373 1441741205 -0.055908 0.574585 0.756409 -0.307373 1441741205 -0.047546 0.590027 0.745544 -0.306091 1441741205 -0.047546 0.590027 0.745544 -0.306091 1441741205 -0.047546 0.590027 0.745544 -0.306091 1441741205 -0.047546 0.590027 0.745544 -0.306091 1441741205 -0.047546 0.590027 0.745544 -0.306091 1441741205 -0.047546 0.590027 0.745544 -0.306091 1441741205 -0.047546 0.590027 0.745544 -0.306091 1441741205 -0.048889 0.617920 0.724182 -0.302124 1441741205 -0.048889 0.617920 0.724182 -0.302124 1441741205 -0.048889 0.617920 0.724182 -0.302124 1441741205 -0.048889 0.617920 0.724182 -0.302124 1441741205 -0.048889 0.617920 0.724182 -0.302124 1441741205 -0.048889 0.617920 0.724182 -0.302124 1441741205 -0.053406 0.668030 0.677734 -0.302551 1441741205 -0.053406 0.668030 0.677734 -0.302551 1441741205 -0.053406 0.668030 0.677734 -0.302551 1441741205 -0.053406 0.668030 0.677734 -0.302551 1441741205 -0.053406 0.668030 0.677734 -0.302551 1441741205 -0.053406 0.668030 0.677734 -0.302551 1441741205 -0.069214 0.721252 0.621338 -0.298157 1441741205 -0.069214 0.721252 0.621338 -0.298157 1441741205 -0.069214 0.721252 0.621338 -0.298157 1441741205 -0.069214 0.721252 0.621338 -0.298157 1441741205 -0.069214 0.721252 0.621338 -0.298157 1441741205 -0.069214 0.721252 0.621338 -0.298157 1441741205 -0.069214 0.721252 0.621338 -0.298157 1441741205 -0.095093 0.767090 0.568420 -0.281616 1441741205 -0.095093 0.767090 0.568420 -0.281616 1441741205 -0.095093 0.767090 0.568420 -0.281616 1441741205 -0.095093 0.767090 0.568420 -0.281616 1441741205 -0.095093 0.767090 0.568420 -0.281616 1441741205 -0.095093 0.767090 0.568420 -0.281616 1441741205 -0.093750 0.798706 0.541809 -0.244263 1441741205 -0.093750 0.798706 0.541809 -0.244263 1441741205 -0.093750 0.798706 0.541809 -0.244263 1441741205 -0.093750 0.798706 0.541809 -0.244263 1441741205 -0.093750 0.798706 0.541809 -0.244263 1441741205 -0.093750 0.798706 0.541809 -0.244263 1441741205 -0.093750 0.798706 0.541809 -0.244263 1441741205 -0.086548 0.825256 0.523560 -0.193176 1441741205 -0.086548 0.825256 0.523560 -0.193176 1441741205 -0.086548 0.825256 0.523560 -0.193176 1441741205 -0.086548 0.825256 0.523560 -0.193176 1441741206 -0.086548 0.825256 0.523560 -0.193176 1441741206 -0.086548 0.825256 0.523560 -0.193176 1441741206 -0.061707 0.825195 0.531311 -0.181396 1441741206 -0.061707 0.825195 0.531311 -0.181396 1441741206 -0.061707 0.825195 0.531311 -0.181396 1441741206 -0.061707 0.825195 0.531311 -0.181396 1441741206 -0.061707 0.825195 0.531311 -0.181396 1441741206 -0.061707 0.825195 0.531311 -0.181396 1441741206 -0.141968 0.809875 0.543152 -0.169739 1441741206 -0.141968 0.809875 0.543152 -0.169739 1441741206 -0.141968 0.809875 0.543152 -0.169739 1441741206 -0.141968 0.809875 0.543152 -0.169739 1441741206 -0.141968 0.809875 0.543152 -0.169739 1441741206 -0.141968 0.809875 0.543152 -0.169739 1441741206 -0.080322 0.804199 0.576050 -0.122070 1441741206 -0.080322 0.804199 0.576050 -0.122070 1441741206 -0.080322 0.804199 0.576050 -0.122070 1441741206 -0.080322 0.804199 0.576050 -0.122070 1441741206 -0.080322 0.804199 0.576050 -0.122070 1441741206 -0.080322 0.804199 0.576050 -0.122070 1441741206 -0.080322 0.804199 0.576050 -0.122070 1441741206 -0.067200 0.797119 0.584045 -0.137268 1441741206 -0.067200 0.797119 0.584045 -0.137268 1441741206 -0.067200 0.797119 0.584045 -0.137268 1441741206 -0.067200 0.797119 0.584045 -0.137268 1441741206 -0.067200 0.797119 0.584045 -0.137268 1441741206 -0.067200 0.797119 0.584045 -0.137268 1441741206 -0.067200 0.797119 0.584045 -0.137268 1441741206 -0.107910 0.775024 0.593750 -0.187256 1441741206 -0.107910 0.775024 0.593750 -0.187256 1441741206 -0.107910 0.775024 0.593750 -0.187256 1441741206 -0.107910 0.775024 0.593750 -0.187256 1441741206 -0.107910 0.775024 0.593750 -0.187256 1441741206 -0.107910 0.775024 0.593750 -0.187256 1441741206 -0.107910 0.775024 0.593750 -0.187256 1441741206 -0.114990 0.746826 0.617310 -0.218994 1441741206 -0.114990 0.746826 0.617310 -0.218994 1441741206 -0.114990 0.746826 0.617310 -0.218994 1441741206 -0.114990 0.746826 0.617310 -0.218994 1441741206 -0.114990 0.746826 0.617310 -0.218994 1441741206 -0.114990 0.746826 0.617310 -0.218994 1441741206 -0.112183 0.737366 0.622925 -0.235779 1441741206 -0.112183 0.737366 0.622925 -0.235779 1441741206 -0.112183 0.737366 0.622925 -0.235779 1441741206 -0.112183 0.737366 0.622925 -0.235779 1441741206 -0.112183 0.737366 0.622925 -0.235779 1441741206 -0.112183 0.737366 0.622925 -0.235779 1441741206 -0.091309 0.706970 0.655029 -0.250427 1441741206 -0.091309 0.706970 0.655029 -0.250427 1441741206 -0.091309 0.706970 0.655029 -0.250427 1441741206 -0.091309 0.706970 0.655029 -0.250427 1441741206 -0.091309 0.706970 0.655029 -0.250427 1441741206 -0.091309 0.706970 0.655029 -0.250427 1441741206 -0.091309 0.706970 0.655029 -0.250427 1441741206 -0.103943 0.667480 0.677673 -0.290405 1441741206 -0.103943 0.667480 0.677673 -0.290405 1441741206 -0.103943 0.667480 0.677673 -0.290405 1441741206 -0.103943 0.667480 0.677673 -0.290405 1441741206 -0.103943 0.667480 0.677673 -0.290405 1441741206 -0.103943 0.667480 0.677673 -0.290405 1441741206 -0.117554 0.634766 0.687317 -0.332764 1441741206 -0.117554 0.634766 0.687317 -0.332764 1441741206 -0.117554 0.634766 0.687317 -0.332764 1441741206 -0.117554 0.634766 0.687317 -0.332764 1441741206 -0.117554 0.634766 0.687317 -0.332764 1441741206 -0.117554 0.634766 0.687317 -0.332764 1441741206 -0.116821 0.608643 0.696655 -0.361267 1441741206 -0.116821 0.608643 0.696655 -0.361267 1441741206 -0.116821 0.608643 0.696655 -0.361267 1441741206 -0.116821 0.608643 0.696655 -0.361267 1441741206 -0.116821 0.608643 0.696655 -0.361267 1441741206 -0.116821 0.608643 0.696655 -0.361267 1441741206 -0.116821 0.608643 0.696655 -0.361267 1441741206 -0.117920 0.589294 0.694336 -0.395874 1441741206 -0.117920 0.589294 0.694336 -0.395874 1441741206 -0.117920 0.589294 0.694336 -0.395874 1441741206 -0.117920 0.589294 0.694336 -0.395874 1441741206 -0.117920 0.589294 0.694336 -0.395874 1441741206 -0.117920 0.589294 0.694336 -0.395874 1441741206 -0.114258 0.584229 0.686401 -0.417603 1441741206 -0.114258 0.584229 0.686401 -0.417603 1441741206 -0.114258 0.584229 0.686401 -0.417603 1441741206 -0.114258 0.584229 0.686401 -0.417603 1441741206 -0.114258 0.584229 0.686401 -0.417603 1441741206 -0.114258 0.584229 0.686401 -0.417603 1441741206 -0.110840 0.599182 0.672974 -0.419250 1441741206 -0.110840 0.599182 0.672974 -0.419250 1441741206 -0.110840 0.599182 0.672974 -0.419250 1441741206 -0.110840 0.599182 0.672974 -0.419250 1441741206 -0.110840 0.599182 0.672974 -0.419250 1441741206 -0.110840 0.599182 0.672974 -0.419250 1441741206 -0.123291 0.628418 0.640625 -0.423645 1441741206 -0.123291 0.628418 0.640625 -0.423645 1441741206 -0.123291 0.628418 0.640625 -0.423645 1441741206 -0.123291 0.628418 0.640625 -0.423645 1441741206 -0.123291 0.628418 0.640625 -0.423645 1441741206 -0.123291 0.628418 0.640625 -0.423645 1441741206 -0.123291 0.628418 0.640625 -0.423645 1441741206 -0.138245 0.669922 0.608521 -0.402161 1441741206 -0.138245 0.669922 0.608521 -0.402161 1441741206 -0.138245 0.669922 0.608521 -0.402161 1441741206 -0.138245 0.669922 0.608521 -0.402161 1441741206 -0.138245 0.669922 0.608521 -0.402161 1441741206 -0.138245 0.669922 0.608521 -0.402161 1441741206 -0.156616 0.716309 0.570679 -0.369751 1441741206 -0.156616 0.716309 0.570679 -0.369751 1441741206 -0.156616 0.716309 0.570679 -0.369751 1441741206 -0.156616 0.716309 0.570679 -0.369751 1441741206 -0.156616 0.716309 0.570679 -0.369751 1441741206 -0.156616 0.716309 0.570679 -0.369751 1441741206 -0.156616 0.716309 0.570679 -0.369751 1441741206 -0.158752 0.756104 0.545532 -0.324768 1441741206 -0.158752 0.756104 0.545532 -0.324768 1441741206 -0.158752 0.756104 0.545532 -0.324768 1441741206 -0.158752 0.756104 0.545532 -0.324768 1441741206 -0.158752 0.756104 0.545532 -0.324768 1441741206 -0.158752 0.756104 0.545532 -0.324768 1441741207 -0.118225 0.776062 0.549438 -0.285950 1441741207 -0.118225 0.776062 0.549438 -0.285950 1441741207 -0.118225 0.776062 0.549438 -0.285950 1441741207 -0.118225 0.776062 0.549438 -0.285950 1441741207 -0.118225 0.776062 0.549438 -0.285950 1441741207 -0.118225 0.776062 0.549438 -0.285950 1441741207 -0.118225 0.776062 0.549438 -0.285950 1441741207 -0.146729 0.780701 0.526184 -0.303406 1441741207 -0.146729 0.780701 0.526184 -0.303406 1441741207 -0.146729 0.780701 0.526184 -0.303406 1441741207 -0.146729 0.780701 0.526184 -0.303406 1441741207 -0.146729 0.780701 0.526184 -0.303406 1441741207 -0.146729 0.780701 0.526184 -0.303406 1441741207 -0.115112 0.795044 0.534363 -0.262756 1441741207 -0.115112 0.795044 0.534363 -0.262756 1441741207 -0.115112 0.795044 0.534363 -0.262756 1441741207 -0.115112 0.795044 0.534363 -0.262756 1441741207 -0.115112 0.795044 0.534363 -0.262756 1441741207 -0.115112 0.795044 0.534363 -0.262756 1441741207 -0.149719 0.799988 0.512024 -0.274475 1441741207 -0.149719 0.799988 0.512024 -0.274475 1441741207 -0.149719 0.799988 0.512024 -0.274475 1441741207 -0.149719 0.799988 0.512024 -0.274475 1441741207 -0.149719 0.799988 0.512024 -0.274475 1441741207 -0.149719 0.799988 0.512024 -0.274475 1441741207 -0.120361 0.771790 0.575012 -0.243225 1441741207 -0.120361 0.771790 0.575012 -0.243225 1441741207 -0.120361 0.771790 0.575012 -0.243225 1441741207 -0.120361 0.771790 0.575012 -0.243225 1441741207 -0.120361 0.771790 0.575012 -0.243225 1441741207 -0.120361 0.771790 0.575012 -0.243225 1441741207 -0.113220 0.782349 0.568176 -0.228455 1441741207 -0.113220 0.782349 0.568176 -0.228455 1441741207 -0.113220 0.782349 0.568176 -0.228455 1441741207 -0.113220 0.782349 0.568176 -0.228455 1441741207 -0.113220 0.782349 0.568176 -0.228455 1441741207 -0.113220 0.782349 0.568176 -0.228455 1441741207 -0.113220 0.782349 0.568176 -0.228455 1441741207 -0.107300 0.762817 0.574585 -0.276428 1441741207 -0.107300 0.762817 0.574585 -0.276428 1441741207 -0.107300 0.762817 0.574585 -0.276428 1441741207 -0.107300 0.762817 0.574585 -0.276428 1441741207 -0.107300 0.762817 0.574585 -0.276428 1441741207 -0.107300 0.762817 0.574585 -0.276428 1441741207 -0.113831 0.737244 0.598450 -0.292053 1441741207 -0.113831 0.737244 0.598450 -0.292053 1441741207 -0.113831 0.737244 0.598450 -0.292053 1441741207 -0.113831 0.737244 0.598450 -0.292053 1441741207 -0.113831 0.737244 0.598450 -0.292053 1441741207 -0.113831 0.737244 0.598450 -0.292053 1441741207 -0.113831 0.737244 0.598450 -0.292053 1441741207 -0.103699 0.718872 0.617737 -0.301392 1441741207 -0.103699 0.718872 0.617737 -0.301392 1441741207 -0.103699 0.718872 0.617737 -0.301392 1441741207 -0.103699 0.718872 0.617737 -0.301392 1441741207 -0.103699 0.718872 0.617737 -0.301392 1441741207 -0.103699 0.718872 0.617737 -0.301392 1441741207 -0.076233 0.679932 0.663330 -0.302979 1441741207 -0.076233 0.679932 0.663330 -0.302979 1441741207 -0.076233 0.679932 0.663330 -0.302979 1441741207 -0.076233 0.679932 0.663330 -0.302979 1441741207 -0.076233 0.679932 0.663330 -0.302979 1441741207 -0.076233 0.679932 0.663330 -0.302979 1441741207 -0.088867 0.638367 0.693970 -0.320801 1441741207 -0.088867 0.638367 0.693970 -0.320801 1441741207 -0.088867 0.638367 0.693970 -0.320801 1441741207 -0.088867 0.638367 0.693970 -0.320801 1441741207 -0.088867 0.638367 0.693970 -0.320801 1441741207 -0.088867 0.638367 0.693970 -0.320801 1441741207 -0.112244 0.606445 0.702271 -0.355530 1441741207 -0.112244 0.606445 0.702271 -0.355530 1441741207 -0.112244 0.606445 0.702271 -0.355530 1441741207 -0.112244 0.606445 0.702271 -0.355530 1441741207 -0.112244 0.606445 0.702271 -0.355530 1441741207 -0.112244 0.606445 0.702271 -0.355530 1441741207 -0.132935 0.582153 0.692139 -0.405396 1441741207 -0.132935 0.582153 0.692139 -0.405396 1441741207 -0.132935 0.582153 0.692139 -0.405396 1441741207 -0.132935 0.582153 0.692139 -0.405396 1441741207 -0.132935 0.582153 0.692139 -0.405396 1441741207 -0.132935 0.582153 0.692139 -0.405396 1441741207 -0.159363 0.568604 0.664856 -0.457336 1441741207 -0.159363 0.568604 0.664856 -0.457336 1441741207 -0.159363 0.568604 0.664856 -0.457336 1441741207 -0.159363 0.568604 0.664856 -0.457336 1441741207 -0.159363 0.568604 0.664856 -0.457336 1441741207 -0.159363 0.568604 0.664856 -0.457336 1441741207 -0.161377 0.581543 0.640503 -0.474854 1441741207 -0.161377 0.581543 0.640503 -0.474854 1441741207 -0.161377 0.581543 0.640503 -0.474854 1441741207 -0.161377 0.581543 0.640503 -0.474854 1441741207 -0.161377 0.581543 0.640503 -0.474854 1441741207 -0.161377 0.581543 0.640503 -0.474854 1441741207 -0.161377 0.581543 0.640503 -0.474854 1441741207 -0.158081 0.614502 0.621033 -0.460083 1441741207 -0.158081 0.614502 0.621033 -0.460083 1441741207 -0.158081 0.614502 0.621033 -0.460083 1441741207 -0.158081 0.614502 0.621033 -0.460083 1441741207 -0.158081 0.614502 0.621033 -0.460083 1441741207 -0.158081 0.614502 0.621033 -0.460083 1441741207 -0.162659 0.664978 0.581726 -0.439209 1441741207 -0.162659 0.664978 0.581726 -0.439209 1441741207 -0.162659 0.664978 0.581726 -0.439209 1441741207 -0.162659 0.664978 0.581726 -0.439209 1441741207 -0.162659 0.664978 0.581726 -0.439209 1441741207 -0.162659 0.664978 0.581726 -0.439209 1441741207 -0.195068 0.708923 0.521179 -0.433228 1441741207 -0.195068 0.708923 0.521179 -0.433228 1441741207 -0.195068 0.708923 0.521179 -0.433228 1441741207 -0.195068 0.708923 0.521179 -0.433228 1441741207 -0.195068 0.708923 0.521179 -0.433228 1441741207 -0.195068 0.708923 0.521179 -0.433228 1441741207 -0.195068 0.708923 0.521179 -0.433228 1441741208 -0.218079 0.743530 0.496216 -0.391541 1441741208 -0.218079 0.743530 0.496216 -0.391541 1441741208 -0.218079 0.743530 0.496216 -0.391541 1441741208 -0.218079 0.743530 0.496216 -0.391541 1441741208 -0.218079 0.743530 0.496216 -0.391541 1441741208 -0.218079 0.743530 0.496216 -0.391541 1441741208 -0.153809 0.784973 0.520142 -0.299194 1441741208 -0.153809 0.784973 0.520142 -0.299194 1441741208 -0.153809 0.784973 0.520142 -0.299194 1441741208 -0.153809 0.784973 0.520142 -0.299194 1441741208 -0.153809 0.784973 0.520142 -0.299194 1441741208 -0.153809 0.784973 0.520142 -0.299194 1441741208 -0.035950 0.802734 0.556946 -0.209961 1441741208 -0.035950 0.802734 0.556946 -0.209961 1441741208 -0.035950 0.802734 0.556946 -0.209961 1441741208 -0.035950 0.802734 0.556946 -0.209961 1441741208 -0.035950 0.802734 0.556946 -0.209961 1441741208 -0.035950 0.802734 0.556946 -0.209961 1441741208 -0.022827 0.825745 0.524109 -0.207092 1441741208 -0.022827 0.825745 0.524109 -0.207092 1441741208 -0.022827 0.825745 0.524109 -0.207092 1441741208 -0.022827 0.825745 0.524109 -0.207092 1441741208 -0.022827 0.825745 0.524109 -0.207092 1441741208 -0.022827 0.825745 0.524109 -0.207092 1441741208 -0.022827 0.825745 0.524109 -0.207092 1441741208 -0.178101 0.800293 0.503235 -0.272888 1441741208 -0.178101 0.800293 0.503235 -0.272888 1441741208 -0.178101 0.800293 0.503235 -0.272888 1441741208 -0.178101 0.800293 0.503235 -0.272888 1441741208 -0.178101 0.800293 0.503235 -0.272888 1441741208 -0.178101 0.800293 0.503235 -0.272888 1441741208 -0.102539 0.814636 0.535400 -0.197815 1441741208 -0.102539 0.814636 0.535400 -0.197815 1441741208 -0.102539 0.814636 0.535400 -0.197815 1441741208 -0.102539 0.814636 0.535400 -0.197815 1441741208 -0.102539 0.814636 0.535400 -0.197815 1441741208 -0.102539 0.814636 0.535400 -0.197815 1441741208 -0.102539 0.814636 0.535400 -0.197815 1441741208 -0.056152 0.789124 0.582703 -0.185852 1441741208 -0.056152 0.789124 0.582703 -0.185852 1441741208 -0.056152 0.789124 0.582703 -0.185852 1441741208 -0.056152 0.789124 0.582703 -0.185852 1441741208 -0.056152 0.789124 0.582703 -0.185852 1441741208 -0.056152 0.789124 0.582703 -0.185852 1441741208 -0.077942 0.768982 0.596985 -0.214783 1441741208 -0.077942 0.768982 0.596985 -0.214783 1441741208 -0.077942 0.768982 0.596985 -0.214783 1441741208 -0.077942 0.768982 0.596985 -0.214783 1441741208 -0.077942 0.768982 0.596985 -0.214783 1441741208 -0.077942 0.768982 0.596985 -0.214783 1441741208 -0.135559 0.725525 0.622742 -0.259583 1441741208 -0.135559 0.725525 0.622742 -0.259583 1441741208 -0.135559 0.725525 0.622742 -0.259583 1441741208 -0.135559 0.725525 0.622742 -0.259583 1441741208 -0.135559 0.725525 0.622742 -0.259583 1441741208 -0.135559 0.725525 0.622742 -0.259583 1441741208 -0.135559 0.725525 0.622742 -0.259583 1441741208 -0.148376 0.719971 0.619995 -0.274170 1441741208 -0.148376 0.719971 0.619995 -0.274170 1441741208 -0.148376 0.719971 0.619995 -0.274170 1441741208 -0.148376 0.719971 0.619995 -0.274170 1441741208 -0.148376 0.719971 0.619995 -0.274170 1441741208 -0.148376 0.719971 0.619995 -0.274170 1441741208 -0.118408 0.695068 0.654175 -0.273560 1441741208 -0.118408 0.695068 0.654175 -0.273560 1441741208 -0.118408 0.695068 0.654175 -0.273560 1441741208 -0.118408 0.695068 0.654175 -0.273560 1441741208 -0.118408 0.695068 0.654175 -0.273560 1441741208 -0.118408 0.695068 0.654175 -0.273560 1441741208 -0.118408 0.695068 0.654175 -0.273560 1441741208 -0.120239 0.662292 0.676880 -0.297791 1441741208 -0.120239 0.662292 0.676880 -0.297791 1441741208 -0.120239 0.662292 0.676880 -0.297791 1441741208 -0.120239 0.662292 0.676880 -0.297791 1441741208 -0.120239 0.662292 0.676880 -0.297791 1441741208 -0.120239 0.662292 0.676880 -0.297791 1441741208 -0.120239 0.662292 0.676880 -0.297791 1441741208 -0.126526 0.630859 0.689514 -0.332336 1441741208 -0.126526 0.630859 0.689514 -0.332336 1441741208 -0.126526 0.630859 0.689514 -0.332336 1441741208 -0.126526 0.630859 0.689514 -0.332336 1441741208 -0.126526 0.630859 0.689514 -0.332336 1441741208 -0.126526 0.630859 0.689514 -0.332336 1441741208 -0.128296 0.611877 0.693787 -0.357422 1441741208 -0.128296 0.611877 0.693787 -0.357422 1441741208 -0.128296 0.611877 0.693787 -0.357422 1441741208 -0.128296 0.611877 0.693787 -0.357422 1441741208 -0.128296 0.611877 0.693787 -0.357422 1441741208 -0.128296 0.611877 0.693787 -0.357422 1441741208 -0.134705 0.600281 0.678589 -0.401306 1441741208 -0.134705 0.600281 0.678589 -0.401306 1441741208 -0.134705 0.600281 0.678589 -0.401306 1441741208 -0.134705 0.600281 0.678589 -0.401306 1441741208 -0.134705 0.600281 0.678589 -0.401306 1441741208 -0.134705 0.600281 0.678589 -0.401306 1441741208 -0.134705 0.600281 0.678589 -0.401306 1441741208 -0.138062 0.594238 0.652161 -0.449951 1441741208 -0.138062 0.594238 0.652161 -0.449951 1441741208 -0.138062 0.594238 0.652161 -0.449951 1441741208 -0.138062 0.594238 0.652161 -0.449951 1441741208 -0.138062 0.594238 0.652161 -0.449951 1441741208 -0.138062 0.594238 0.652161 -0.449951 1441741208 -0.145325 0.613220 0.621765 -0.465027 1441741208 -0.145325 0.613220 0.621765 -0.465027 1441741208 -0.145325 0.613220 0.621765 -0.465027 1441741208 -0.145325 0.613220 0.621765 -0.465027 1441741208 -0.145325 0.613220 0.621765 -0.465027 1441741208 -0.145325 0.613220 0.621765 -0.465027 1441741208 -0.145325 0.613220 0.621765 -0.465027 1441741208 -0.165588 0.652344 0.586121 -0.451111 1441741208 -0.165588 0.652344 0.586121 -0.451111 1441741208 -0.165588 0.652344 0.586121 -0.451111 1441741208 -0.165588 0.652344 0.586121 -0.451111 1441741208 -0.165588 0.652344 0.586121 -0.451111 1441741208 -0.165588 0.652344 0.586121 -0.451111 1441741208 -0.165588 0.652344 0.586121 -0.451111 1441741208 -0.193970 0.703796 0.550354 -0.405151 1441741209 -0.193970 0.703796 0.550354 -0.405151 1441741209 -0.193970 0.703796 0.550354 -0.405151 1441741209 -0.193970 0.703796 0.550354 -0.405151 1441741209 -0.193970 0.703796 0.550354 -0.405151 1441741209 -0.204712 0.745483 0.539185 -0.333923 1441741209 -0.204712 0.745483 0.539185 -0.333923 1441741209 -0.204712 0.745483 0.539185 -0.333923 1441741209 -0.204712 0.745483 0.539185 -0.333923 1441741209 -0.204712 0.745483 0.539185 -0.333923 1441741209 -0.204712 0.745483 0.539185 -0.333923 1441741209 -0.207947 0.758301 0.540161 -0.299866 1441741209 -0.207947 0.758301 0.540161 -0.299866 1441741209 -0.207947 0.758301 0.540161 -0.299866 1441741209 -0.207947 0.758301 0.540161 -0.299866 1441741209 -0.207947 0.758301 0.540161 -0.299866 1441741209 -0.207947 0.758301 0.540161 -0.299866 1441741209 -0.207947 0.758301 0.540161 -0.299866 1441741209 -0.180969 0.798767 0.517761 -0.247192 1441741209 -0.180969 0.798767 0.517761 -0.247192 1441741209 -0.180969 0.798767 0.517761 -0.247192 1441741209 -0.180969 0.798767 0.517761 -0.247192 1441741209 -0.180969 0.798767 0.517761 -0.247192 1441741209 -0.180969 0.798767 0.517761 -0.247192 1441741209 -0.217590 0.818909 0.465332 -0.255798 1441741209 -0.217590 0.818909 0.465332 -0.255798 1441741209 -0.217590 0.818909 0.465332 -0.255798 1441741209 -0.217590 0.818909 0.465332 -0.255798 1441741209 -0.217590 0.818909 0.465332 -0.255798 1441741209 -0.217590 0.818909 0.465332 -0.255798 1441741209 -0.264099 0.796326 0.476807 -0.262146 1441741209 -0.264099 0.796326 0.476807 -0.262146 1441741209 -0.264099 0.796326 0.476807 -0.262146 1441741209 -0.264099 0.796326 0.476807 -0.262146 1441741209 -0.264099 0.796326 0.476807 -0.262146 1441741209 -0.264099 0.796326 0.476807 -0.262146 1441741209 -0.264099 0.796326 0.476807 -0.262146 1441741209 -0.177368 0.797913 0.536438 -0.209839 1441741209 -0.177368 0.797913 0.536438 -0.209839 1441741209 -0.177368 0.797913 0.536438 -0.209839 1441741209 -0.145508 0.799561 0.543396 -0.210083 1441741209 -0.145508 0.799561 0.543396 -0.210083 1441741209 -0.145508 0.799561 0.543396 -0.210083 1441741209 -0.145508 0.799561 0.543396 -0.210083 1441741209 -0.145508 0.799561 0.543396 -0.210083 1441741209 -0.171448 0.782959 0.550232 -0.234009 1441741209 -0.171448 0.782959 0.550232 -0.234009 1441741209 -0.171448 0.782959 0.550232 -0.234009 1441741209 -0.171448 0.782959 0.550232 -0.234009 1441741209 -0.171448 0.782959 0.550232 -0.234009 1441741209 -0.171448 0.782959 0.550232 -0.234009 1441741209 -0.223755 0.753784 0.565308 -0.249207 1441741209 -0.223755 0.753784 0.565308 -0.249207 1441741209 -0.223755 0.753784 0.565308 -0.249207 1441741209 -0.223755 0.753784 0.565308 -0.249207 1441741209 -0.223755 0.753784 0.565308 -0.249207 1441741209 -0.223755 0.753784 0.565308 -0.249207 1441741209 -0.270142 0.739197 0.571777 -0.231628 1441741209 -0.270142 0.739197 0.571777 -0.231628 1441741209 -0.270142 0.739197 0.571777 -0.231628 1441741209 -0.270142 0.739197 0.571777 -0.231628 1441741209 -0.270142 0.739197 0.571777 -0.231628 1441741209 -0.270142 0.739197 0.571777 -0.231628 1441741209 -0.270142 0.739197 0.571777 -0.231628 1441741209 -0.307068 0.712769 0.600464 -0.192505 1441741209 -0.307068 0.712769 0.600464 -0.192505 1441741209 -0.307068 0.712769 0.600464 -0.192505 1441741209 -0.307068 0.712769 0.600464 -0.192505 1441741209 -0.307068 0.712769 0.600464 -0.192505 1441741209 -0.307068 0.712769 0.600464 -0.192505 1441741209 -0.376892 0.661133 0.629272 -0.157532 1441741209 -0.376892 0.661133 0.629272 -0.157532 1441741209 -0.376892 0.661133 0.629272 -0.157532 1441741209 -0.376892 0.661133 0.629272 -0.157532 1441741209 -0.376892 0.661133 0.629272 -0.157532 1441741209 -0.376892 0.661133 0.629272 -0.157532 1441741209 -0.376892 0.661133 0.629272 -0.157532 1441741209 -0.444519 0.584656 0.666687 -0.126831 1441741209 -0.444519 0.584656 0.666687 -0.126831 1441741209 -0.444519 0.584656 0.666687 -0.126831 1441741209 
-0.442078 0.478027 0.596558 0.469177 1441741211 -0.442078 0.478027 0.596558 0.469177 1441741211 -0.442078 0.478027 0.596558 0.469177 1441741211 -0.420837 0.502441 0.579102 0.484802 1441741211 -0.420837 0.502441 0.579102 0.484802 1441741211 -0.420837 0.502441 0.579102 0.484802 1441741211 -0.420837 0.502441 0.579102 0.484802 1441741211 -0.420837 0.502441 0.579102 0.484802 1441741211 -0.420837 0.502441 0.579102 0.484802 1441741211 -0.409912 0.513062 0.569458 0.494324 1441741211 -0.409912 0.513062 0.569458 0.494324 1441741211 -0.409912 0.513062 0.569458 0.494324 1441741211 -0.409912 0.513062 0.569458 0.494324 1441741211 -0.409912 0.513062 0.569458 0.494324 1441741211 -0.409912 0.513062 0.569458 0.494324 1441741211 -0.409912 0.513062 0.569458 0.494324 1441741211 -0.411133 0.510620 0.570435 0.494751 1441741211 -0.411133 0.510620 0.570435 0.494751 1441741211 -0.411133 0.510620 0.570435 0.494751 1441741211 -0.411133 0.510620 0.570435 0.494751 1441741211 -0.411133 0.510620 0.570435 0.494751 1441741211 -0.414795 0.503845 0.573181 0.495483 1441741211 -0.414795 0.503845 0.573181 0.495483 1441741211 -0.414795 0.503845 0.573181 0.495483 1441741211 -0.414795 0.503845 0.573181 0.495483 1441741211 -0.414795 0.503845 0.573181 0.495483 1441741211 -0.414795 0.503845 0.573181 0.495483 1441741211 -0.423279 0.492493 0.579163 0.492737 1441741211 -0.423279 0.492493 0.579163 0.492737 1441741211 -0.423279 0.492493 0.579163 0.492737 1441741211 -0.423279 0.492493 0.579163 0.492737 1441741211 -0.423279 0.492493 0.579163 0.492737 1441741211 -0.423279 0.492493 0.579163 0.492737 1441741211 -0.423279 0.492493 0.579163 0.492737 1441741211 -0.440735 0.476074 0.589233 0.481506 1441741211 -0.440735 0.476074 0.589233 0.481506 1441741211 -0.440735 0.476074 0.589233 0.481506 1441741211 -0.440735 0.476074 0.589233 0.481506 1441741211 -0.440735 0.476074 0.589233 0.481506 1441741211 -0.440735 0.476074 0.589233 0.481506 1441741211 -0.462280 0.456726 0.604187 0.460999 1441741211 -0.462280 0.456726 0.604187 0.460999 1441741211 -0.462280 0.456726 0.604187 0.460999 1441741211 -0.462280 0.456726 0.604187 0.460999 1441741211 -0.462280 0.456726 0.604187 0.460999 1441741211 -0.462280 0.456726 0.604187 0.460999 1441741211 -0.462280 0.456726 0.604187 0.460999 1441741211 -0.485046 0.439453 0.621155 0.430969 1441741211 -0.485046 0.439453 0.621155 0.430969 1441741211 -0.485046 0.439453 0.621155 0.430969 1441741211 -0.485046 0.439453 0.621155 0.430969 1441741211 -0.485046 0.439453 0.621155 0.430969 1441741211 -0.508484 0.424377 0.639404 0.390503 1441741211 -0.508484 0.424377 0.639404 0.390503 1441741211 -0.508484 0.424377 0.639404 0.390503 1441741211 -0.508484 0.424377 0.639404 0.390503 1441741211 -0.508484 0.424377 0.639404 0.390503 1441741211 -0.508484 0.424377 0.639404 0.390503 1441741211 -0.532227 0.399109 0.662292 0.344604 1441741211 -0.532227 0.399109 0.662292 0.344604 1441741211 -0.532227 0.399109 0.662292 0.344604 1441741211 -0.532227 0.399109 0.662292 0.344604 1441741211 -0.532227 0.399109 0.662292 0.344604 1441741212 -0.532227 0.399109 0.662292 0.344604 1441741212 -0.532227 0.399109 0.662292 0.344604 1441741212 -0.548767 0.369263 0.685730 0.303650 1441741212 -0.548767 0.369263 0.685730 0.303650 1441741212 -0.548767 0.369263 0.685730 0.303650 1441741212 -0.548767 0.369263 0.685730 0.303650 1441741212 -0.548767 0.369263 0.685730 0.303650 1441741212 -0.548767 0.369263 0.685730 0.303650 1441741212 -0.565674 0.329224 0.707825 0.265625 1441741212 -0.565674 0.329224 0.707825 0.265625 1441741212 -0.565674 0.329224 0.707825 0.265625 1441741212 -0.565674 0.329224 0.707825 0.265625 1441741212 -0.565674 0.329224 0.707825 0.265625 1441741212 -0.565674 0.329224 0.707825 0.265625 1441741212 -0.585083 0.275391 0.726318 0.232849 1441741212 -0.585083 0.275391 0.726318 0.232849 1441741212 -0.585083 0.275391 0.726318 0.232849 1441741212 -0.585083 0.275391 0.726318 0.232849 1441741212 -0.585083 0.275391 0.726318 0.232849 1441741212 -0.592834 0.246033 0.737000 0.211731 1441741212 -0.592834 0.246033 0.737000 0.211731 1441741212 -0.592834 0.246033 0.737000 0.211731 1441741212 -0.592834 0.246033 0.737000 0.211731 1441741212 -0.592834 0.246033 0.737000 0.211731 1441741212 -0.592834 0.246033 0.737000 0.211731 1441741212 -0.602051 0.198425 0.746887 0.200745 1441741212 -0.602051 0.198425 0.746887 0.200745 1441741212 -0.602051 0.198425 0.746887 0.200745 1441741212 -0.602051 0.198425 0.746887 0.200745 1441741212 -0.602051 0.198425 0.746887 0.200745 1441741212 -0.602051 0.198425 0.746887 0.200745 1441741212 -0.602051 0.198425 0.746887 0.200745 1441741212 -0.601196 0.171326 0.750610 0.213928 1441741212 -0.601196 0.171326 0.750610 0.213928 1441741212 -0.601196 0.171326 0.750610 0.213928 1441741212 -0.601196 0.171326 0.750610 0.213928 1441741212 -0.601196 0.171326 0.750610 0.213928 1441741212 -0.601196 0.171326 0.750610 0.213928 1441741212 -0.598816 0.203186 0.732117 0.253113 1441741212 -0.598816 0.203186 0.732117 0.253113 1441741212 -0.598816 0.203186 0.732117 0.253113 1441741212 -0.598816 0.203186 0.732117 0.253113 1441741212 -0.598816 0.203186 0.732117 0.253113 1441741212 -0.598816 0.203186 0.732117 0.253113 1441741212 -0.595154 0.229553 0.721985 0.268005 1441741212 -0.595154 0.229553 0.721985 0.268005 1441741212 -0.595154 0.229553 0.721985 0.268005 1441741212 -0.595154 0.229553 0.721985 0.268005 1441741212 -0.595154 0.229553 0.721985 0.268005 1441741212 -0.595154 0.229553 0.721985 0.268005 1441741212 -0.595154 0.229553 0.721985 0.268005 1441741212 -0.600342 0.217773 0.719666 0.272461 1441741212 -0.600342 0.217773 0.719666 0.272461 1441741212 -0.600342 0.217773 0.719666 0.272461 1441741212 -0.600342 0.217773 0.719666 0.272461 1441741212 -0.600342 0.217773 0.719666 0.272461 1441741212 -0.600342 0.217773 0.719666 0.272461 1441741212 -0.599304 0.221497 0.711426 0.292542 1441741212 -0.599304 0.221497 0.711426 0.292542 1441741212 -0.599304 0.221497 0.711426 0.292542 1441741212 -0.599304 0.221497 0.711426 0.292542 1441741212 -0.599304 0.221497 0.711426 0.292542 1441741212 -0.599304 0.221497 0.711426 0.292542 1441741212 -0.579407 0.270203 0.692505 0.334106 1441741212 -0.579407 0.270203 0.692505 0.334106 1441741212 -0.579407 0.270203 0.692505 0.334106 1441741212 -0.579407 0.270203 0.692505 0.334106 1441741212 -0.579407 0.270203 0.692505 0.334106 1441741212 -0.579407 0.270203 0.692505 0.334106 1441741212 -0.579407 0.270203 0.692505 0.334106 1441741212 -0.551270 0.331177 0.671570 0.367981 1441741212 -0.551270 0.331177 0.671570 0.367981 1441741212 -0.551270 0.331177 0.671570 0.367981 1441741212 -0.551270 0.331177 0.671570 0.367981 1441741212 -0.551270 0.331177 0.671570 0.367981 1441741212 -0.551270 0.331177 0.671570 0.367981 1441741212 -0.538818 0.364868 0.661743 0.372314 1441741212 -0.538818 0.364868 0.661743 0.372314 1441741212 -0.538818 0.364868 0.661743 0.372314 1441741212 -0.538818 0.364868 0.661743 0.372314 1441741212 -0.538818 0.364868 0.661743 0.372314 1441741212 -0.538818 0.364868 0.661743 0.372314 1441741212 -0.538818 0.364868 0.661743 0.372314 1441741212 -0.529663 0.377014 0.659424 0.377258 1441741212 -0.529663 0.377014 0.659424 0.377258 1441741212 -0.529663 0.377014 0.659424 0.377258 1441741212 -0.529663 0.377014 0.659424 0.377258 1441741212 -0.529663 0.377014 0.659424 0.377258 1441741212 -0.529663 0.377014 0.659424 0.377258 1441741212 -0.519226 0.386169 0.663147 0.376099 1441741212 -0.519226 0.386169 0.663147 0.376099 1441741212 -0.519226 0.386169 0.663147 0.376099 1441741212 -0.519226 0.386169 0.663147 0.376099 1441741212 -0.519226 0.386169 0.663147 0.376099 1441741212 -0.519226 0.386169 0.663147 0.376099 1441741212 -0.523071 0.380676 0.675232 0.354187 1441741212 -0.523071 0.380676 0.675232 0.354187 1441741212 -0.523071 0.380676 0.675232 0.354187 1441741212 -0.523071 0.380676 0.675232 0.354187 1441741212 -0.523071 0.380676 0.675232 0.354187 1441741212 -0.523071 0.380676 0.675232 0.354187 1441741212 -0.523071 0.380676 0.675232 0.354187 1441741212 -0.536743 0.363281 0.693481 0.314636 1441741212 -0.536743 0.363281 0.693481 0.314636 1441741212 -0.536743 0.363281 0.693481 0.314636 1441741212 -0.536743 0.363281 0.693481 0.314636 1441741212 -0.536743 0.363281 0.693481 0.314636 1441741212 -0.536743 0.363281 0.693481 0.314636 1441741212 -0.548645 0.341125 0.711487 0.276428 1441741212 -0.548645 0.341125 0.711487 0.276428 1441741212 -0.548645 0.341125 0.711487 0.276428 1441741212 -0.548645 0.341125 0.711487 0.276428 1441741212 -0.548645 0.341125 0.711487 0.276428 1441741213 -0.548645 0.341125 0.711487 0.276428 1441741213 -0.559204 0.321655 0.729187 0.228210 1441741213 -0.559204 0.321655 0.729187 0.228210 1441741213 -0.559204 0.321655 0.729187 0.228210 1441741213 -0.559204 0.321655 0.729187 0.228210 1441741213 -0.559204 0.321655 0.729187 0.228210 1441741213 -0.559204 0.321655 0.729187 0.228210 1441741213 -0.559204 0.321655 0.729187 0.228210 1441741213 -0.573364 0.275879 0.750244 0.179382 1441741213 -0.573364 0.275879 0.750244 0.179382 1441741213 -0.573364 0.275879 0.750244 0.179382 1441741213 -0.573364 0.275879 0.750244 0.179382 1441741213 -0.573364 0.275879 0.750244 0.179382 1441741213 -0.573364 0.275879 0.750244 0.179382 1441741213 -0.573364 0.275879 0.750244 0.179382 1441741213 -0.596436 0.227295 0.759155 0.127197 1441741213 -0.596436 0.227295 0.759155 0.127197 1441741213 -0.596436 0.227295 0.759155 0.127197 1441741213 -0.596436 0.227295 0.759155 0.127197 1441741213 -0.596436 0.227295 0.759155 0.127197 1441741213 -0.596436 0.227295 0.759155 0.127197 1441741213 -0.602295 0.209106 0.763184 0.104919 1441741213 -0.602295 0.209106 0.763184 0.104919 1441741213 -0.602295 0.209106 0.763184 0.104919 1441741213 -0.602295 0.209106 0.763184 0.104919 1441741213 -0.602295 0.209106 0.763184 0.104919 1441741213 -0.602295 0.209106 0.763184 0.104919 1441741213 -0.594238 0.250977 0.756470 0.107666 1441741213 -0.594238 0.250977 0.756470 0.107666 1441741213 -0.594238 0.250977 0.756470 0.107666 1441741213 -0.594238 0.250977 0.756470 0.107666 1441741213 -0.594238 0.250977 0.756470 0.107666 1441741213 -0.594238 0.250977 0.756470 0.107666 1441741213 -0.598755 0.253662 0.750061 0.120667 1441741213 -0.598755 0.253662 0.750061 0.120667 1441741213 -0.598755 0.253662 0.750061 0.120667 1441741213 -0.598755 0.253662 0.750061 0.120667 1441741213 -0.598755 0.253662 0.750061 0.120667 1441741213 -0.598755 0.253662 0.750061 0.120667 1441741213 -0.598755 0.253662 0.750061 0.120667 1441741213 -0.606384 0.260071 0.738403 0.139160 1441741213 -0.606384 0.260071 0.738403 0.139160 1441741213 -0.606384 0.260071 0.738403 0.139160 1441741213 -0.606384 0.260071 0.738403 0.139160 1441741213 -0.606384 0.260071 0.738403 0.139160 1441741213 -0.606384 0.260071 0.738403 0.139160 1441741213 -0.606567 0.270874 0.734558 0.138062 1441741213 -0.606567 0.270874 0.734558 0.138062 1441741213 -0.606567 0.270874 0.734558 0.138062 1441741213 -0.606567 0.270874 0.734558 0.138062 1441741213 -0.606567 0.270874 0.734558 0.138062 1441741213 -0.606567 0.270874 0.734558 0.138062 1441741213 -0.610962 0.264465 0.732605 0.141541 1441741213 -0.610962 0.264465 0.732605 0.141541 1441741213 -0.610962 0.264465 0.732605 0.141541 1441741213 -0.610962 0.264465 0.732605 0.141541 1441741213 -0.610962 0.264465 0.732605 0.141541 1441741213 -0.610962 0.264465 0.732605 0.141541 1441741213 -0.607178 0.259705 0.734558 0.155884 1441741213 -0.607178 0.259705 0.734558 0.155884 1441741213 -0.607178 0.259705 0.734558 0.155884 1441741213 -0.607178 0.259705 0.734558 0.155884 1441741213 -0.607178 0.259705 0.734558 0.155884 1441741213 -0.607178 0.259705 0.734558 0.155884 1441741213 -0.607178 0.259705 0.734558 0.155884 1441741213 -0.580383 0.291016 0.737549 0.185669 1441741213 -0.580383 0.291016 0.737549 0.185669 1441741213 -0.580383 0.291016 0.737549 0.185669 1441741213 -0.580383 0.291016 0.737549 0.185669 1441741213 -0.580383 0.291016 0.737549 0.185669 1441741213 -0.580383 0.291016 0.737549 0.185669 1441741213 -0.544922 0.329102 0.737122 0.226563 1441741213 -0.544922 0.329102 0.737122 0.226563 1441741213 -0.544922 0.329102 0.737122 0.226563 1441741213 -0.544922 0.329102 0.737122 0.226563 1441741213 -0.544922 0.329102 0.737122 0.226563 1441741213 -0.544922 0.329102 0.737122 0.226563 1441741213 -0.544922 0.329102 0.737122 0.226563 1441741213 -0.527588 0.362915 0.726624 0.248840 1441741213 -0.527588 0.362915 0.726624 0.248840 1441741213 -0.527588 0.362915 0.726624 0.248840 1441741213 -0.527588 0.362915 0.726624 0.248840 1441741213 -0.527588 0.362915 0.726624 0.248840 1441741213 -0.527588 0.362915 0.726624 0.248840 1441741213 -0.520081 0.390442 0.715637 0.254700 1441741213 -0.520081 0.390442 0.715637 0.254700 1441741213 -0.520081 0.390442 0.715637 0.254700 1441741213 -0.520081 0.390442 0.715637 0.254700 1441741213 -0.520081 0.390442 0.715637 0.254700 1441741213 -0.520081 0.390442 0.715637 0.254700 1441741213 -0.520081 0.390442 0.715637 0.254700 1441741213 -0.513733 0.404724 0.712280 0.254700 1441741213 -0.513733 0.404724 0.712280 0.254700 1441741213 -0.513733 0.404724 0.712280 0.254700 1441741213 -0.513733 0.404724 0.712280 0.254700 1441741213 -0.513733 0.404724 0.712280 0.254700 1441741213 -0.513733 0.404724 0.712280 0.254700 1441741213 -0.500000 0.419250 0.707520 0.271362 1441741213 -0.500000 0.419250 0.707520 0.271362 1441741213 -0.500000 0.419250 0.707520 0.271362 1441741213 -0.500000 0.419250 0.707520 0.271362 1441741213 -0.500000 0.419250 0.707520 0.271362 1441741213 -0.500000 0.419250 0.707520 0.271362 1441741213 -0.489929 0.442993 0.689758 0.296570 1441741213 -0.489929 0.442993 0.689758 0.296570 1441741213 -0.489929 0.442993 0.689758 0.296570 1441741213 -0.489929 0.442993 0.689758 0.296570 1441741213 -0.489929 0.442993 0.689758 0.296570 1441741213 -0.489929 0.442993 0.689758 0.296570 1441741213 -0.494202 0.452576 0.671997 0.315247 1441741213 -0.494202 0.452576 0.671997 0.315247 1441741213 -0.494202 0.452576 0.671997 0.315247 1441741213 -0.494202 0.452576 0.671997 0.315247 1441741213 -0.494202 0.452576 0.671997 0.315247 1441741213 -0.494202 0.452576 0.671997 0.315247 1441741213 -0.494202 0.452576 0.671997 0.315247 1441741214 -0.514404 0.429199 0.674011 0.311218 1441741214 -0.514404 0.429199 0.674011 0.311218 1441741214 -0.514404 0.429199 0.674011 0.311218 1441741214 -0.514404 0.429199 0.674011 0.311218 1441741214 -0.514404 0.429199 0.674011 0.311218 1441741214 -0.514404 0.429199 0.674011 0.311218 1441741214 -0.541138 0.383606 0.688049 0.294312 1441741214 -0.541138 0.383606 0.688049 0.294312 1441741214 -0.541138 0.383606 0.688049 0.294312 1441741214 -0.541138 0.383606 0.688049 0.294312 1441741214 -0.541138 0.383606 0.688049 0.294312 1441741214 -0.541138 0.383606 0.688049 0.294312 1441741214 -0.558472 0.337585 0.703369 0.281799 1441741214 -0.558472 0.337585 0.703369 0.281799 1441741214 -0.558472 0.337585 0.703369 0.281799 1441741214 -0.558472 0.337585 0.703369 0.281799 1441741214 -0.558472 0.337585 0.703369 0.281799 1441741214 -0.558472 0.337585 0.703369 0.281799 1441741214 -0.574341 0.291992 0.714783 0.271912 1441741214 -0.574341 0.291992 0.714783 0.271912 1441741214 -0.574341 0.291992 0.714783 0.271912 1441741214 -0.574341 0.291992 0.714783 0.271912 1441741214 -0.574341 0.291992 0.714783 0.271912 1441741214 -0.574341 0.291992 0.714783 0.271912 1441741214 -0.574341 0.291992 0.714783 0.271912 1441741214 -0.598450 0.237366 0.716797 0.267822 1441741214 -0.598450 0.237366 0.716797 0.267822 1441741214 -0.598450 0.237366 0.716797 0.267822 1441741214 -0.598450 0.237366 0.716797 0.267822 1441741214 -0.598450 0.237366 0.716797 0.267822 1441741214 -0.598450 0.237366 0.716797 0.267822 1441741214 -0.614929 0.196472 0.723511 0.244385 1441741214 -0.614929 0.196472 0.723511 0.244385 1441741214 -0.614929 0.196472 0.723511 0.244385 1441741214 -0.614929 0.196472 0.723511 0.244385 1441741214 -0.614929 0.196472 0.723511 0.244385 1441741214 -0.614929 0.196472 0.723511 0.244385 1441741214 -0.620117 0.145264 0.738403 0.221497 1441741214 -0.620117 0.145264 0.738403 0.221497 1441741214 -0.620117 0.145264 0.738403 0.221497 1441741214 -0.620117 0.145264 0.738403 0.221497 1441741214 -0.624878 0.104370 0.740906 0.222839 1441741214 -0.619690 0.091736 0.747192 0.221985 1441741214 -0.619690 0.091736 0.747192 0.221985 1441741214 -0.619690 0.091736 0.747192 0.221985 1441741214 -0.619690 0.091736 0.747192 0.221985 1441741214 -0.619690 0.091736 0.747192 0.221985 1441741214 -0.619690 0.091736 0.747192 0.221985 1441741214 -0.619690 0.091736 0.747192 0.221985 1441741214 -0.605347 0.084534 0.764404 0.205261 1441741214 -0.605347 0.084534 0.764404 0.205261 1441741214 -0.605347 0.084534 0.764404 0.205261 1441741214 -0.605347 0.084534 0.764404 0.205261 1441741214 -0.605347 0.084534 0.764404 0.205261 1441741214 -0.605347 0.084534 0.764404 0.205261 1441741214 -0.584290 0.085876 0.782288 0.198059 1441741214 -0.584290 0.085876 0.782288 0.198059 1441741214 -0.584290 0.085876 0.782288 0.198059 1441741214 -0.584290 0.085876 0.782288 0.198059 1441741214 -0.584290 0.085876 0.782288 0.198059 1441741214 -0.584290 0.085876 0.782288 0.198059 1441741214 -0.584290 0.085876 0.782288 0.198059 1441741214 -0.563660 0.107666 0.791077 0.211792 1441741214 -0.563660 0.107666 0.791077 0.211792 1441741214 -0.563660 0.107666 0.791077 0.211792 1441741214 -0.563660 0.107666 0.791077 0.211792 1441741214 -0.563660 0.107666 0.791077 0.211792 1441741214 -0.563660 0.107666 0.791077 0.211792 1441741214 -0.545532 0.152161 0.788086 0.241028 1441741214 -0.545532 0.152161 0.788086 0.241028 1441741214 -0.545532 0.152161 0.788086 0.241028 1441741214 -0.545532 0.152161 0.788086 0.241028 1441741214 -0.545532 0.152161 0.788086 0.241028 1441741214 -0.545532 0.152161 0.788086 0.241028 1441741214 -0.536926 0.188599 0.777161 0.268555 1441741214 -0.536926 0.188599 0.777161 0.268555 1441741214 -0.536926 0.188599 0.777161 0.268555 1441741214 -0.536926 0.188599 0.777161 0.268555 1441741214 -0.536926 0.188599 0.777161 0.268555 1441741214 -0.536926 0.188599 0.777161 0.268555 1441741214 -0.530640 0.216431 0.765076 0.293701 1441741214 -0.530640 0.216431 0.765076 0.293701 1441741214 -0.530640 0.216431 0.765076 0.293701 1441741214 -0.530640 0.216431 0.765076 0.293701 1441741214 -0.530640 0.216431 0.765076 0.293701 1441741214 -0.530640 0.216431 0.765076 0.293701 1441741214 -0.522278 0.253052 0.744751 0.329407 1441741214 -0.522278 0.253052 0.744751 0.329407 1441741214 -0.522278 0.253052 0.744751 0.329407 1441741214 -0.522278 0.253052 0.744751 0.329407 1441741214 -0.522278 0.253052 0.744751 0.329407 1441741214 -0.522278 0.253052 0.744751 0.329407 1441741214 -0.516907 0.291992 0.719421 0.360413 1441741214 -0.516907 0.291992 0.719421 0.360413 1441741214 -0.516907 0.291992 0.719421 0.360413 1441741214 -0.516907 0.291992 0.719421 0.360413 1441741214 -0.516907 0.291992 0.719421 0.360413 1441741214 -0.516907 0.291992 0.719421 0.360413 1441741214 -0.523987 0.299438 0.706299 0.369934 1441741214 -0.523987 0.299438 0.706299 0.369934 1441741214 -0.523987 0.299438 0.706299 0.369934 1441741214 -0.523987 0.299438 0.706299 0.369934 1441741214 -0.523987 0.299438 0.706299 0.369934 1441741214 -0.523987 0.299438 0.706299 0.369934 1441741214 -0.523987 0.299438 0.706299 0.369934 1441741214 -0.536316 0.304871 0.693420 0.372192 1441741215 -0.536316 0.304871 0.693420 0.372192 1441741215 -0.536316 0.304871 0.693420 0.372192 1441741215 -0.536316 0.304871 0.693420 0.372192 1441741215 -0.536316 0.304871 0.693420 0.372192 1441741215 -0.536316 0.304871 0.693420 0.372192 1441741215 -0.553772 0.306641 0.684143 0.362244 1441741215 -0.553772 0.306641 0.684143 0.362244 1441741215 -0.553772 0.306641 0.684143 0.362244 1441741215 -0.553772 0.306641 0.684143 0.362244 1441741215 -0.553772 0.306641 0.684143 0.362244 1441741215 -0.553772 0.306641 0.684143 0.362244 1441741215 -0.578064 0.290649 0.685547 0.333618 1441741215 -0.578064 0.290649 0.685547 0.333618 1441741215 -0.578064 0.290649 0.685547 0.333618 1441741215 -0.578064 0.290649 0.685547 0.333618 1441741215 -0.578064 0.290649 0.685547 0.333618 1441741215 -0.578064 0.290649 0.685547 0.333618 1441741215 -0.604980 0.266357 0.686035 0.304016 1441741215 -0.604980 0.266357 0.686035 0.304016 1441741215 -0.604980 0.266357 0.686035 0.304016 1441741215 -0.604980 0.266357 0.686035 0.304016 1441741215 -0.604980 0.266357 0.686035 0.304016 1441741215 -0.604980 0.266357 0.686035 0.304016 1441741215 -0.604980 0.266357 0.686035 0.304016 1441741215 -0.630310 0.226685 0.693726 0.264709 1441741215 -0.630310 0.226685 0.693726 0.264709 1441741215 -0.630310 0.226685 0.693726 0.264709 1441741215 -0.630310 0.226685 0.693726 0.264709 1441741215 -0.630310 0.226685 0.693726 0.264709 1441741215 -0.630310 0.226685 0.693726 0.264709 1441741215 -0.650513 0.180725 0.701904 0.226990 1441741215 -0.650513 0.180725 0.701904 0.226990 1441741215 -0.650513 0.180725 0.701904 0.226990 1441741215 -0.650513 0.180725 0.701904 0.226990 1441741215 -0.650513 0.180725 0.701904 0.226990 1441741215 -0.650513 0.180725 0.701904 0.226990 1441741215 -0.650513 0.180725 0.701904 0.226990 1441741215 -0.670654 0.157166 0.698486 0.194031 1441741215 -0.670654 0.157166 0.698486 0.194031 1441741215 -0.670654 0.157166 0.698486 0.194031 1441741215 -0.670654 0.157166 0.698486 0.194031 1441741215 -0.670654 0.157166 0.698486 0.194031 1441741215 -0.670654 0.157166 0.698486 0.194031 1441741215 -0.665100 0.136597 0.720337 0.141541 1441741215 -0.665100 0.136597 0.720337 0.141541 1441741215 -0.665100 0.136597 0.720337 0.141541 1441741215 -0.665100 0.136597 0.720337 0.141541 1441741215 -0.665100 0.136597 0.720337 0.141541 1441741215 -0.665100 0.136597 0.720337 0.141541 1441741215 -0.665100 0.136597 0.720337 0.141541 1441741215 -0.663574 0.101807 0.730713 0.123901 1441741215 -0.663574 0.101807 0.730713 0.123901 1441741215 -0.663574 0.101807 0.730713 0.123901 1441741215 -0.663574 0.101807 0.730713 0.123901 1441741215 -0.663574 0.101807 0.730713 0.123901 1441741215 -0.663574 0.101807 0.730713 0.123901 1441741215 -0.655151 0.108826 0.735962 0.131409 1441741215 -0.655151 0.108826 0.735962 0.131409 1441741215 -0.655151 0.108826 0.735962 0.131409 1441741215 -0.655151 0.108826 0.735962 0.131409 1441741215 -0.655151 0.108826 0.735962 0.131409 1441741215 -0.655151 0.108826 0.735962 0.131409 1441741215 -0.643982 0.153015 0.733887 0.152466 1441741215 -0.643982 0.153015 0.733887 0.152466 1441741215 -0.643982 0.153015 0.733887 0.152466 1441741215 -0.643982 0.153015 0.733887 0.152466 1441741215 -0.643982 0.153015 0.733887 0.152466 1441741215 -0.643982 0.153015 0.733887 0.152466 1441741215 -0.643982 0.153015 0.733887 0.152466 1441741215 -0.634033 0.187195 0.732239 0.163635 1441741215 -0.634033 0.187195 0.732239 0.163635 1441741215 -0.634033 0.187195 0.732239 0.163635 1441741215 -0.634033 0.187195 0.732239 0.163635 1441741215 -0.634033 0.187195 0.732239 0.163635 1441741215 -0.621704 0.208496 0.732788 0.181763 1441741215 -0.621704 0.208496 0.732788 0.181763 1441741215 -0.621704 0.208496 0.732788 0.181763 1441741215 -0.621704 0.208496 0.732788 0.181763 1441741215 -0.621704 0.208496 0.732788 0.181763 1441741215 -0.621704 0.208496 0.732788 0.181763 1441741215 -0.621704 0.208496 0.732788 0.181763 1441741215 -0.601868 0.248962 0.723877 0.227478 1441741215 -0.601868 0.248962 0.723877 0.227478 1441741215 -0.601868 0.248962 0.723877 0.227478 1441741215 -0.601868 0.248962 0.723877 0.227478 1441741215 -0.601868 0.248962 0.723877 0.227478 1441741215 -0.601868 0.248962 0.723877 0.227478 1441741215 -0.581909 0.292542 0.708435 0.271912 1441741215 -0.581909 0.292542 0.708435 0.271912 1441741215 -0.581909 0.292542 0.708435 0.271912 1441741215 -0.581909 0.292542 0.708435 0.271912 1441741215 -0.581909 0.292542 0.708435 0.271912 1441741215 -0.581909 0.292542 0.708435 0.271912 1441741215 -0.581909 0.292542 0.708435 0.271912 1441741215 -0.567139 0.325500 0.694214 0.300659 1441741215 -0.567139 0.325500 0.694214 0.300659 1441741215 -0.567139 0.325500 0.694214 0.300659 1441741215 -0.567139 0.325500 0.694214 0.300659 1441741215 -0.567139 0.325500 0.694214 0.300659 1441741215 -0.567139 0.325500 0.694214 0.300659 1441741215 -0.553894 0.350708 0.681152 0.325928 1441741215 -0.553894 0.350708 0.681152 0.325928 1441741215 -0.553894 0.350708 0.681152 0.325928 1441741215 -0.553894 0.350708 0.681152 0.325928 1441741215 -0.553894 0.350708 0.681152 0.325928 1441741215 -0.553894 0.350708 0.681152 0.325928 1441741215 -0.553894 0.350708 0.681152 0.325928 1441741215 -0.544312 0.368591 0.667969 0.348755 1441741215 -0.544312 0.368591 0.667969 0.348755 1441741215 -0.544312 0.368591 0.667969 0.348755 1441741215 -0.544312 0.368591 0.667969 0.348755 1441741215 -0.544312 0.368591 0.667969 0.348755 1441741215 -0.544312 0.368591 0.667969 0.348755 1441741215 -0.540955 0.375977 0.659424 0.362061 1441741215 -0.540955 0.375977 0.659424 0.362061 1441741216 -0.540955 0.375977 0.659424 0.362061 1441741216 -0.540955 0.375977 0.659424 0.362061 1441741216 -0.540955 0.375977 0.659424 0.362061 1441741216 -0.540955 0.375977 0.659424 0.362061 1441741216 -0.540955 0.375977 0.659424 0.362061 1441741216 -0.545227 0.370728 0.657837 0.363953 1441741216 -0.545227 0.370728 0.657837 0.363953 1441741216 -0.545227 0.370728 0.657837 0.363953 1441741216 -0.545227 0.370728 0.657837 0.363953 1441741216 -0.545227 0.370728 0.657837 0.363953 1441741216 -0.545227 0.370728 0.657837 0.363953 1441741216 -0.557617 0.356384 0.659912 0.355652 1441741216 -0.557617 0.356384 0.659912 0.355652 1441741216 -0.557617 0.356384 0.659912 0.355652 1441741216 -0.557617 0.356384 0.659912 0.355652 1441741216 -0.557617 0.356384 0.659912 0.355652 1441741216 -0.557617 0.356384 0.659912 0.355652 1441741216 -0.575806 0.331116 0.667358 0.336670 1441741216 -0.575806 0.331116 0.667358 0.336670 1441741216 -0.575806 0.331116 0.667358 0.336670 1441741216 -0.575806 0.331116 0.667358 0.336670 1441741216 -0.575806 0.331116 0.667358 0.336670 1441741216 -0.575806 0.331116 0.667358 0.336670 1441741216 -0.596619 0.294006 0.679077 0.310608 1441741216 -0.596619 0.294006 0.679077 0.310608 1441741216 -0.596619 0.294006 0.679077 0.310608 1441741216 -0.596619 0.294006 0.679077 0.310608 1441741216 -0.596619 0.294006 0.679077 0.310608 1441741216 -0.596619 0.294006 0.679077 0.310608 1441741216 -0.596619 0.294006 0.679077 0.310608 1441741216 -0.615479 0.260193 0.685486 0.288940 1441741216 -0.615479 0.260193 0.685486 0.288940 1441741216 -0.615479 0.260193 0.685486 0.288940 1441741216 -0.615479 0.260193 0.685486 0.288940 1441741216 -0.615479 0.260193 0.685486 0.288940 1441741216 -0.615479 0.260193 0.685486 0.288940 1441741216 -0.638062 0.224426 0.689941 0.257751 1441741216 -0.638062 0.224426 0.689941 0.257751 1441741216 -0.638062 0.224426 0.689941 0.257751 1441741216 -0.638062 0.224426 0.689941 0.257751 1441741216 -0.638062 0.224426 0.689941 0.257751 1441741216 -0.638062 0.224426 0.689941 0.257751 1441741216 -0.638062 0.224426 0.689941 0.257751 1441741216 -0.654663 0.179321 0.704468 0.207153 1441741216 -0.654663 0.179321 0.704468 0.207153 1441741216 -0.654663 0.179321 0.704468 0.207153 1441741216 -0.654663 0.179321 0.704468 0.207153 1441741216 -0.654663 0.179321 0.704468 0.207153 1441741216 -0.654663 0.179321 0.704468 0.207153 1441741216 -0.660461 0.137573 0.718262 0.170105 1441741216 -0.660461 0.137573 0.718262 0.170105 1441741216 -0.660461 0.137573 0.718262 0.170105 1441741216 -0.660461 0.137573 0.718262 0.170105 1441741216 -0.660461 0.137573 0.718262 0.170105 1441741216 -0.660461 0.137573 0.718262 0.170105 1441741216 -0.661438 0.118896 0.722717 0.161316 1441741216 -0.661438 0.118896 0.722717 0.161316 1441741216 -0.661438 0.118896 0.722717 0.161316 1441741216 -0.661438 0.118896 0.722717 0.161316 1441741216 -0.661438 0.118896 0.722717 0.161316 1441741216 -0.661438 0.118896 0.722717 0.161316 1441741216 -0.661438 0.118896 0.722717 0.161316 1441741216 -0.652954 0.118286 0.730591 0.160706 1441741216 -0.652954 0.118286 0.730591 0.160706 1441741216 -0.652954 0.118286 0.730591 0.160706 1441741216 -0.652954 0.118286 0.730591 0.160706 1441741216 -0.652954 0.118286 0.730591 0.160706 1441741216 -0.652954 0.118286 0.730591 0.160706 1441741216 -0.642395 0.137756 0.733765 0.172913 1441741216 -0.642395 0.137756 0.733765 0.172913 1441741216 
-0.444519 0.462219 0.766785 0.026550 1441741221 -0.444519 0.462219 0.766785 0.026550 1441741221 -0.405029 0.517151 0.747009 -0.102051 1441741221 -0.405029 0.517151 0.747009 -0.102051 1441741221 -0.405029 0.517151 0.747009 -0.102051 1441741221 -0.405029 0.517151 0.747009 -0.102051 1441741221 -0.405029 0.517151 0.747009 -0.102051 1441741221 -0.405029 0.517151 0.747009 -0.102051 1441741221 -0.355530 0.563965 0.718445 -0.198242 1441741221 -0.355530 0.563965 0.718445 -0.198242 1441741221 -0.355530 0.563965 0.718445 -0.198242 1441741221 -0.355530 0.563965 0.718445 -0.198242 1441741221 -0.355530 0.563965 0.718445 -0.198242 1441741221 -0.355530 0.563965 0.718445 -0.198242 1441741221 -0.297974 0.599731 0.690796 -0.272583 1441741221 -0.297974 0.599731 0.690796 -0.272583 1441741221 -0.297974 0.599731 0.690796 -0.272583 1441741221 -0.297974 0.599731 0.690796 -0.272583 1441741221 -0.297974 0.599731 0.690796 -0.272583 1441741221 -0.297974 0.599731 0.690796 -0.272583 1441741221 -0.221375 0.624390 0.675781 -0.323120 1441741221 -0.221375 0.624390 0.675781 -0.323120 1441741221 -0.221375 0.624390 0.675781 -0.323120 1441741221 -0.221375 0.624390 0.675781 -0.323120 1441741221 -0.221375 0.624390 0.675781 -0.323120 1441741221 -0.221375 0.624390 0.675781 -0.323120 1441741221 -0.221375 0.624390 0.675781 -0.323120 1441741221 -0.163879 0.625305 0.669128 -0.366516 1441741221 -0.163879 0.625305 0.669128 -0.366516 1441741221 -0.163879 0.625305 0.669128 -0.366516 1441741221 -0.163879 0.625305 0.669128 -0.366516 1441741221 -0.163879 0.625305 0.669128 -0.366516 1441741221 -0.140503 0.618286 0.657654 -0.406738 1441741221 -0.140503 0.618286 0.657654 -0.406738 1441741221 -0.140503 0.618286 0.657654 -0.406738 1441741221 -0.140503 0.618286 0.657654 -0.406738 1441741221 -0.140503 0.618286 0.657654 -0.406738 1441741221 -0.140503 0.618286 0.657654 -0.406738 1441741221 -0.132202 0.614746 0.640747 -0.440491 1441741221 -0.132202 0.614746 0.640747 -0.440491 1441741221 -0.132202 0.614746 0.640747 -0.440491 1441741221 -0.132202 0.614746 0.640747 -0.440491 1441741221 -0.132202 0.614746 0.640747 -0.440491 1441741221 -0.132202 0.614746 0.640747 -0.440491 1441741221 -0.138245 0.614563 0.616699 -0.472107 1441741221 -0.138245 0.614563 0.616699 -0.472107 1441741221 -0.138245 0.614563 0.616699 -0.472107 1441741221 -0.138245 0.614563 0.616699 -0.472107 1441741221 -0.138245 0.614563 0.616699 -0.472107 1441741221 -0.138245 0.614563 0.616699 -0.472107 1441741221 -0.147644 0.634338 0.590454 -0.476563 1441741221 -0.147644 0.634338 0.590454 -0.476563 1441741221 -0.147644 0.634338 0.590454 -0.476563 1441741221 -0.147644 0.634338 0.590454 -0.476563 1441741221 -0.147644 0.634338 0.590454 -0.476563 1441741221 -0.147644 0.634338 0.590454 -0.476563 1441741221 -0.147644 0.634338 0.590454 -0.476563 1441741221 -0.161194 0.675171 0.557190 -0.455627 1441741221 -0.161194 0.675171 0.557190 -0.455627 1441741221 -0.161194 0.675171 0.557190 -0.455627 1441741221 -0.161194 0.675171 0.557190 -0.455627 1441741221 -0.161194 0.675171 0.557190 -0.455627 1441741221 -0.161194 0.675171 0.557190 -0.455627 1441741221 -0.185730 0.729919 0.515686 -0.408386 1441741221 -0.185730 0.729919 0.515686 -0.408386 1441741222 -0.185730 0.729919 0.515686 -0.408386 1441741222 -0.185730 0.729919 0.515686 -0.408386 1441741222 -0.185730 0.729919 0.515686 -0.408386 1441741222 -0.185730 0.729919 0.515686 -0.408386 1441741222 -0.181030 0.759216 0.504883 -0.368591 1441741222 -0.181030 0.759216 0.504883 -0.368591 1441741222 -0.181030 0.759216 0.504883 -0.368591 1441741222 -0.181030 0.759216 0.504883 -0.368591 1441741222 -0.181030 0.759216 0.504883 -0.368591 1441741222 -0.181030 0.759216 0.504883 -0.368591 1441741222 -0.137695 0.773254 0.541443 -0.299805 1441741222 -0.137695 0.773254 0.541443 -0.299805 1441741222 -0.137695 0.773254 0.541443 -0.299805 1441741222 -0.137695 0.773254 0.541443 -0.299805 1441741222 -0.137695 0.773254 0.541443 -0.299805 1441741222 -0.137695 0.773254 0.541443 -0.299805 1441741222 -0.064453 0.784241 0.574219 -0.226013 1441741222 -0.064453 0.784241 0.574219 -0.226013 1441741222 -0.064453 0.784241 0.574219 -0.226013 1441741222 -0.064453 0.784241 0.574219 -0.226013 1441741222 -0.064453 0.784241 0.574219 -0.226013 1441741222 -0.064453 0.784241 0.574219 -0.226013 1441741222 -0.064453 0.784241 0.574219 -0.226013 1441741222 -0.086365 0.791504 0.562805 -0.221924 1441741222 -0.086365 0.791504 0.562805 -0.221924 1441741222 -0.086365 0.791504 0.562805 -0.221924 1441741222 -0.086365 0.791504 0.562805 -0.221924 1441741222 -0.086365 0.791504 0.562805 -0.221924 1441741222 -0.086365 0.791504 0.562805 -0.221924 1441741222 -0.157654 0.775024 0.569092 -0.224854 1441741222 -0.157654 0.775024 0.569092 -0.224854 1441741222 -0.157654 0.775024 0.569092 -0.224854 1441741222 -0.157654 0.775024 0.569092 -0.224854 1441741222 -0.157654 0.775024 0.569092 -0.224854 1441741222 -0.157654 0.775024 0.569092 -0.224854 1441741222 -0.099243 0.774902 0.602722 -0.162231 1441741222 -0.099243 0.774902 0.602722 -0.162231 1441741222 -0.099243 0.774902 0.602722 -0.162231 1441741222 -0.099243 0.774902 0.602722 -0.162231 1441741222 -0.099243 0.774902 0.602722 -0.162231 1441741222 -0.099243 0.774902 0.602722 -0.162231 1441741222 -0.099243 0.774902 0.602722 -0.162231 1441741222 -0.087158 0.764526 0.610596 -0.187073 1441741222 -0.087158 0.764526 0.610596 -0.187073 1441741222 -0.087158 0.764526 0.610596 -0.187073 1441741222 -0.087158 0.764526 0.610596 -0.187073 1441741222 -0.087158 0.764526 0.610596 -0.187073 1441741222 -0.087158 0.764526 0.610596 -0.187073 1441741222 -0.134338 0.739807 0.617188 -0.231628 1441741222 -0.134338 0.739807 0.617188 -0.231628 1441741222 -0.134338 0.739807 0.617188 -0.231628 1441741222 -0.134338 0.739807 0.617188 -0.231628 1441741222 -0.134338 0.739807 0.617188 -0.231628 1441741222 -0.134338 0.739807 0.617188 -0.231628 1441741222 -0.160950 0.715454 0.624634 -0.268311 1441741222 -0.160950 0.715454 0.624634 -0.268311 1441741222 -0.160950 0.715454 0.624634 -0.268311 1441741222 -0.160950 0.715454 0.624634 -0.268311 1441741222 -0.160950 0.715454 0.624634 -0.268311 1441741222 -0.160950 0.715454 0.624634 -0.268311 1441741222 -0.160950 0.715454 0.624634 -0.268311 1441741222 -0.131958 0.703613 0.645630 -0.265686 1441741222 -0.131958 0.703613 0.645630 -0.265686 1441741222 -0.131958 0.703613 0.645630 -0.265686 1441741222 -0.131958 0.703613 0.645630 -0.265686 1441741222 -0.131958 0.703613 0.645630 -0.265686 1441741222 -0.131958 0.703613 0.645630 -0.265686 1441741222 -0.117188 0.675476 0.674194 -0.274536 1441741222 -0.117188 0.675476 0.674194 -0.274536 1441741222 -0.117188 0.675476 0.674194 -0.274536 1441741222 -0.117188 0.675476 0.674194 -0.274536 1441741222 -0.117188 0.675476 0.674194 -0.274536 1441741222 -0.117188 0.675476 0.674194 -0.274536 1441741222 -0.138245 0.632507 0.686584 -0.330627 1441741222 -0.138245 0.632507 0.686584 -0.330627 1441741222 -0.138245 0.632507 0.686584 -0.330627 1441741222 -0.138245 0.632507 0.686584 -0.330627 1441741222 -0.138245 0.632507 0.686584 -0.330627 1441741222 -0.138245 0.632507 0.686584 -0.330627 1441741222 -0.145508 0.598938 0.690613 -0.378235 1441741222 -0.145508 0.598938 0.690613 -0.378235 1441741222 -0.145508 0.598938 0.690613 -0.378235 1441741222 -0.145508 0.598938 0.690613 -0.378235 1441741222 -0.145508 0.598938 0.690613 -0.378235 1441741222 -0.145508 0.598938 0.690613 -0.378235 1441741222 -0.146240 0.577271 0.685913 -0.418091 1441741222 -0.146240 0.577271 0.685913 -0.418091 1441741222 -0.146240 0.577271 0.685913 -0.418091 1441741222 -0.146240 0.577271 0.685913 -0.418091 1441741222 -0.146240 0.577271 0.685913 -0.418091 1441741222 -0.146240 0.577271 0.685913 -0.418091 1441741222 -0.155212 0.553467 0.658875 -0.485168 1441741222 -0.155212 0.553467 0.658875 -0.485168 1441741222 -0.155212 0.553467 0.658875 -0.485168 1441741222 -0.155212 0.553467 0.658875 -0.485168 1441741222 -0.155212 0.553467 0.658875 -0.485168 1441741222 -0.155212 0.553467 0.658875 -0.485168 1441741222 -0.166626 0.548767 0.620117 -0.535278 1441741222 -0.166626 0.548767 0.620117 -0.535278 1441741222 -0.166626 0.548767 0.620117 -0.535278 1441741222 -0.166626 0.548767 0.620117 -0.535278 1441741222 -0.166626 0.548767 0.620117 -0.535278 1441741222 -0.166626 0.548767 0.620117 -0.535278 1441741222 -0.166626 0.548767 0.620117 -0.535278 1441741222 -0.165344 0.578369 0.585327 -0.543579 1441741222 -0.165344 0.578369 0.585327 -0.543579 1441741222 -0.165344 0.578369 0.585327 -0.543579 1441741222 -0.165344 0.578369 0.585327 -0.543579 1441741222 -0.165344 0.578369 0.585327 -0.543579 1441741222 -0.165344 0.578369 0.585327 -0.543579 1441741222 -0.179321 0.625183 0.536072 -0.538147 1441741222 -0.179321 0.625183 0.536072 -0.538147 1441741222 -0.179321 0.625183 0.536072 -0.538147 1441741223 -0.179321 0.625183 0.536072 -0.538147 1441741223 -0.179321 0.625183 0.536072 -0.538147 1441741223 -0.179321 0.625183 0.536072 -0.538147 1441741223 -0.179321 0.625183 0.536072 -0.538147 1441741223 -0.206787 0.690430 0.475891 -0.504028 1441741223 -0.206787 0.690430 0.475891 -0.504028 1441741223 -0.206787 0.690430 0.475891 -0.504028 1441741223 -0.206787 0.690430 0.475891 -0.504028 1441741223 -0.206787 0.690430 0.475891 -0.504028 1441741223 -0.234009 0.737915 0.447937 -0.447266 1441741223 -0.234009 0.737915 0.447937 -0.447266 1441741223 -0.234009 0.737915 0.447937 -0.447266 1441741223 -0.234009 0.737915 0.447937 -0.447266 1441741223 -0.206543 0.768677 0.501770 -0.338623 1441741223 -0.206543 0.768677 0.501770 -0.338623 1441741223 -0.206543 0.768677 0.501770 -0.338623 1441741223 -0.206543 0.768677 0.501770 -0.338623 1441741223 -0.206543 0.768677 0.501770 -0.338623 1441741223 -0.206543 0.768677 0.501770 -0.338623 1441741223 -0.089233 0.788696 0.552063 -0.255249 1441741223 -0.089233 0.788696 0.552063 -0.255249 1441741223 -0.089233 0.788696 0.552063 -0.255249 1441741223 -0.089233 0.788696 0.552063 -0.255249 1441741223 -0.089233 0.788696 0.552063 -0.255249 1441741223 -0.089233 0.788696 0.552063 -0.255249 1441741223 -0.089233 0.788696 0.552063 -0.255249 1441741223 -0.147034 0.807983 0.528687 -0.214294 1441741223 -0.147034 0.807983 0.528687 -0.214294 1441741223 -0.147034 0.807983 0.528687 -0.214294 1441741223 -0.147034 0.807983 0.528687 -0.214294 1441741223 -0.147034 0.807983 0.528687 -0.214294 1441741223 -0.147034 0.807983 0.528687 -0.214294 1441741223 -0.216370 0.788574 0.540955 -0.196594 1441741223 -0.216370 0.788574 0.540955 -0.196594 1441741223 -0.216370 0.788574 0.540955 -0.196594 1441741223 -0.216370 0.788574 0.540955 -0.196594 1441741223 -0.216370 0.788574 0.540955 -0.196594 1441741223 -0.216370 0.788574 0.540955 -0.196594 1441741223 -0.216370 0.788574 0.540955 -0.196594 1441741223 -0.147156 0.793579 0.579529 -0.112549 1441741223 -0.147156 0.793579 0.579529 -0.112549 1441741223 -0.147156 0.793579 0.579529 -0.112549 1441741223 -0.147156 0.793579 0.579529 -0.112549 1441741223 -0.147156 0.793579 0.579529 -0.112549 1441741223 -0.147156 0.793579 0.579529 -0.112549 1441741223 -0.141174 0.786804 0.590393 -0.111267 1441741223 -0.141174 0.786804 0.590393 -0.111267 1441741223 -0.141174 0.786804 0.590393 -0.111267 1441741223 -0.141174 0.786804 0.590393 -0.111267 1441741223 -0.141174 0.786804 0.590393 -0.111267 1441741223 -0.141174 0.786804 0.590393 -0.111267 1441741223 -0.141174 0.786804 0.590393 -0.111267 1441741223 -0.168091 0.768982 0.593994 -0.166016 1441741223 -0.168091 0.768982 0.593994 -0.166016 1441741223 -0.168091 0.768982 0.593994 -0.166016 1441741223 -0.168091 0.768982 0.593994 -0.166016 1441741223 -0.168091 0.768982 0.593994 -0.166016 1441741223 -0.168091 0.768982 0.593994 -0.166016 1441741223 -0.168091 0.768982 0.593994 -0.166016 1441741223 -0.173523 0.749878 0.604126 -0.206421 1441741223 -0.173523 0.749878 0.604126 -0.206421 1441741223 -0.173523 0.749878 0.604126 -0.206421 1441741223 -0.173523 0.749878 0.604126 -0.206421 1441741223 -0.173523 0.749878 0.604126 -0.206421 1441741223 -0.173523 0.749878 0.604126 -0.206421 1441741223 -0.161133 0.752441 0.599854 -0.219055 1441741223 -0.161133 0.752441 0.599854 -0.219055 1441741223 -0.161133 0.752441 0.599854 -0.219055 1441741223 -0.161133 0.752441 0.599854 -0.219055 1441741223 -0.161133 0.752441 0.599854 -0.219055 1441741223 -0.161133 0.752441 0.599854 -0.219055 1441741223 -0.116272 0.744202 0.614380 -0.234802 1441741223 -0.116272 0.744202 0.614380 -0.234802 1441741223 -0.116272 0.744202 0.614380 -0.234802 1441741223 -0.116272 0.744202 0.614380 -0.234802 1441741223 -0.116272 0.744202 0.614380 -0.234802 1441741223 -0.108032 0.716614 0.627014 -0.285645 1441741223 -0.108032 0.716614 0.627014 -0.285645 1441741223 -0.108032 0.716614 0.627014 -0.285645 1441741223 -0.108032 0.716614 0.627014 -0.285645 1441741223 -0.108032 0.716614 0.627014 -0.285645 1441741223 -0.108032 0.716614 0.627014 -0.285645 1441741223 -0.107422 0.690918 0.628723 -0.340271 1441741223 -0.107422 0.690918 0.628723 -0.340271 1441741223 -0.107422 0.690918 0.628723 -0.340271 1441741223 -0.107422 0.690918 0.628723 -0.340271 1441741223 -0.107422 0.690918 0.628723 -0.340271 1441741223 -0.107422 0.690918 0.628723 -0.340271 1441741223 -0.082947 0.671265 0.639099 -0.366089 1441741223 -0.082947 0.671265 0.639099 -0.366089 1441741223 -0.082947 0.671265 0.639099 -0.366089 1441741223 -0.082947 0.671265 0.639099 -0.366089 1441741223 -0.082947 0.671265 0.639099 -0.366089 1441741223 -0.082947 0.671265 0.639099 -0.366089 1441741223 -0.082947 0.671265 0.639099 -0.366089 1441741223 -0.077087 0.642639 0.643005 -0.409363 1441741223 -0.077087 0.642639 0.643005 -0.409363 1441741223 -0.077087 0.642639 0.643005 -0.409363 1441741223 -0.077087 0.642639 0.643005 -0.409363 1441741223 -0.077087 0.642639 0.643005 -0.409363 1441741223 -0.077087 0.642639 0.643005 -0.409363 1441741223 -0.091309 0.616455 0.622498 -0.473389 1441741223 -0.091309 0.616455 0.622498 -0.473389 1441741223 -0.091309 0.616455 0.622498 -0.473389 1441741223 -0.091309 0.616455 0.622498 -0.473389 1441741223 -0.091309 0.616455 0.622498 -0.473389 1441741223 -0.091309 0.616455 0.622498 -0.473389 1441741223 -0.105530 0.600342 0.583862 -0.536255 1441741223 -0.105530 0.600342 0.583862 -0.536255 1441741223 -0.105530 0.600342 0.583862 -0.536255 1441741223 -0.105530 0.600342 0.583862 -0.536255 1441741224 -0.105530 0.600342 0.583862 -0.536255 1441741224 -0.105530 0.600342 0.583862 -0.536255 1441741224 -0.105530 0.600342 0.583862 -0.536255 1441741224 -0.111755 0.617065 0.538147 -0.563171 1441741224 -0.111755 0.617065 0.538147 -0.563171 1441741224 -0.111755 0.617065 0.538147 -0.563171 1441741224 -0.111755 0.617065 0.538147 -0.563171 1441741224 -0.111755 0.617065 0.538147 -0.563171 1441741224 -0.111755 0.617065 0.538147 -0.563171 1441741224 -0.103149 0.673462 0.491943 -0.542053 1441741224 -0.103149 0.673462 0.491943 -0.542053 1441741224 -0.103149 0.673462 0.491943 -0.542053 1441741224 -0.103149 0.673462 0.491943 -0.542053 1441741224 -0.103149 0.673462 0.491943 -0.542053 1441741224 -0.103149 0.673462 0.491943 -0.542053 1441741224 -0.117737 0.735107 0.442749 -0.499695 1441741224 -0.117737 0.735107 0.442749 -0.499695 1441741224 -0.117737 0.735107 0.442749 -0.499695 1441741224 -0.117737 0.735107 0.442749 -0.499695 1441741224 -0.117737 0.735107 0.442749 -0.499695 1441741224 -0.117737 0.735107 0.442749 -0.499695 1441741224 -0.133057 0.776123 0.449463 -0.421692 1441741224 -0.133057 0.776123 0.449463 -0.421692 1441741224 -0.133057 0.776123 0.449463 -0.421692 1441741224 -0.133057 0.776123 0.449463 -0.421692 1441741224 -0.133057 0.776123 0.449463 -0.421692 1441741224 -0.133057 0.776123 0.449463 -0.421692 1441741224 -0.133057 0.776123 0.449463 -0.421692 1441741224 -0.133972 0.804016 0.489197 -0.310242 1441741224 -0.133972 0.804016 0.489197 -0.310242 1441741224 -0.133972 0.804016 0.489197 -0.310242 1441741224 -0.133972 0.804016 0.489197 -0.310242 1441741224 -0.133972 0.804016 0.489197 -0.310242 1441741224 -0.133972 0.804016 0.489197 -0.310242 1441741224 -0.048279 0.869690 0.439514 -0.219177 1441741224 -0.048279 0.869690 0.439514 -0.219177 1441741224 -0.048279 0.869690 0.439514 -0.219177 1441741224 -0.048279 0.869690 0.439514 -0.219177 1441741224 -0.048279 0.869690 0.439514 -0.219177 1441741224 -0.048279 0.869690 0.439514 -0.219177 1441741224 -0.193542 0.822815 0.479431 -0.235718 1441741224 -0.193542 0.822815 0.479431 -0.235718 1441741224 -0.193542 0.822815 0.479431 -0.235718 1441741224 -0.193542 0.822815 0.479431 -0.235718 1441741224 -0.193542 0.822815 0.479431 -0.235718 1441741224 -0.193542 0.822815 0.479431 -0.235718 1441741224 -0.153381 0.849182 0.487427 -0.133118 1441741224 -0.153381 0.849182 0.487427 -0.133118 1441741224 -0.153381 0.849182 0.487427 -0.133118 1441741224 -0.153381 0.849182 0.487427 -0.133118 1441741224 -0.153381 0.849182 0.487427 -0.133118 1441741224 -0.153381 0.849182 0.487427 -0.133118 1441741224 -0.153381 0.849182 0.487427 -0.133118 1441741224 -0.067688 0.833130 0.540222 -0.096863 1441741224 -0.067688 0.833130 0.540222 -0.096863 1441741224 -0.067688 0.833130 0.540222 -0.096863 1441741224 -0.067688 0.833130 0.540222 -0.096863 1441741224 -0.067688 0.833130 0.540222 -0.096863 1441741224 -0.067688 0.833130 0.540222 -0.096863 1441741224 -0.067688 0.833130 0.540222 -0.096863 1441741224 -0.110657 0.818726 0.532654 -0.183594 1441741224 -0.110657 0.818726 0.532654 -0.183594 1441741224 -0.110657 0.818726 0.532654 -0.183594 1441741224 -0.110657 0.818726 0.532654 -0.183594 1441741224 -0.110657 0.818726 0.532654 -0.183594 1441741224 -0.110657 0.818726 0.532654 -0.183594 1441741224 -0.137756 0.791016 0.552063 -0.224792 1441741224 -0.137756 0.791016 0.552063 -0.224792 1441741224 -0.137756 0.791016 0.552063 -0.224792 1441741224 -0.137756 0.791016 0.552063 -0.224792 1441741224 -0.137756 0.791016 0.552063 -0.224792 1441741224 -0.137756 0.791016 0.552063 -0.224792 1441741224 -0.131836 0.777771 0.561951 -0.248657 1441741224 -0.131836 0.777771 0.561951 -0.248657 1441741224 -0.131836 0.777771 0.561951 -0.248657 1441741224 -0.131836 0.777771 0.561951 -0.248657 1441741224 -0.131836 0.777771 0.561951 -0.248657 1441741224 -0.131836 0.777771 0.561951 -0.248657 1441741224 -0.116577 0.751160 0.594055 -0.263000 1441741224 -0.116577 0.751160 0.594055 -0.263000 1441741224 -0.116577 0.751160 0.594055 -0.263000 1441741224 -0.116577 0.751160 0.594055 -0.263000 1441741224 -0.116577 0.751160 0.594055 -0.263000 1441741224 -0.132874 0.704651 0.625549 -0.307312 1441741224 -0.132874 0.704651 0.625549 -0.307312 1441741224 -0.132874 0.704651 0.625549 -0.307312 1441741224 -0.132874 0.704651 0.625549 -0.307312 1441741224 -0.132874 0.704651 0.625549 -0.307312 1441741224 -0.132874 0.704651 0.625549 -0.307312 1441741224 -0.152893 0.653931 0.650574 -0.354553 1441741224 -0.152893 0.653931 0.650574 -0.354553 1441741224 -0.152893 0.653931 0.650574 -0.354553 1441741224 -0.152893 0.653931 0.650574 -0.354553 1441741224 -0.152893 0.653931 0.650574 -0.354553 1441741224 -0.152893 0.653931 0.650574 -0.354553 1441741224 -0.148132 0.614685 0.673523 -0.382751 1441741224 -0.148132 0.614685 0.673523 -0.382751 1441741224 -0.148132 0.614685 0.673523 -0.382751 1441741224 -0.148132 0.614685 0.673523 -0.382751 1441741224 -0.148132 0.614685 0.673523 -0.382751 1441741224 -0.148132 0.614685 0.673523 -0.382751 1441741224 -0.148132 0.614685 0.673523 -0.382751 1441741224 -0.145447 0.571411 0.691345 -0.417542 1441741224 -0.145447 0.571411 0.691345 -0.417542 1441741224 -0.145447 0.571411 0.691345 -0.417542 1441741224 -0.145447 0.571411 0.691345 -0.417542 1441741224 -0.145447 0.571411 0.691345 -0.417542 1441741224 -0.145447 0.571411 0.691345 -0.417542 1441741224 -0.146545 0.537354 0.690674 -0.461121 1441741224 -0.146545 0.537354 0.690674 -0.461121 1441741224 -0.146545 0.537354 0.690674 -0.461121 1441741224 -0.146545 0.537354 0.690674 -0.461121 1441741224 -0.146545 0.537354 0.690674 -0.461121 1441741225 -0.146545 0.537354 0.690674 -0.461121 1441741225 -0.146545 0.537354 0.690674 -0.461121 1441741225 -0.146729 0.524841 0.671875 -0.501587 1441741225 -0.146729 0.524841 0.671875 -0.501587 1441741225 -0.146729 0.524841 0.671875 -0.501587 1441741225 -0.146729 0.524841 0.671875 -0.501587 1441741225 -0.146729 0.524841 0.671875 -0.501587 1441741225 -0.146729 0.524841 0.671875 -0.501587 1441741225 -0.144592 0.548645 0.637634 -0.521057 1441741225 -0.144592 0.548645 0.637634 -0.521057 1441741225 -0.144592 0.548645 0.637634 -0.521057 1441741225 -0.144592 0.548645 0.637634 -0.521057 1441741225 -0.144592 0.548645 0.637634 -0.521057 1441741225 -0.144592 0.548645 0.637634 -0.521057 1441741225 -0.144592 0.548645 0.637634 -0.521057 1441741225 -0.150879 0.607727 0.578491 -0.522766 1441741225 -0.150879 0.607727 0.578491 -0.522766 1441741225 -0.150879 0.607727 0.578491 -0.522766 1441741225 -0.150879 0.607727 0.578491 -0.522766 1441741225 -0.150879 0.607727 0.578491 -0.522766 1441741225 -0.150879 0.607727 0.578491 -0.522766 1441741225 -0.176331 0.676453 0.498901 -0.512207 1441741225 -0.176331 0.676453 0.498901 -0.512207 1441741225 -0.176331 0.676453 0.498901 -0.512207 1441741225 -0.176331 0.676453 0.498901 -0.512207 1441741225 -0.176331 0.676453 0.498901 -0.512207 1441741225 -0.176331 0.676453 0.498901 -0.512207 1441741225 -0.218567 0.726807 0.448792 -0.471741 1441741225 -0.218567 0.726807 0.448792 -0.471741 1441741225 -0.218567 0.726807 0.448792 -0.471741 1441741225 -0.218567 0.726807 0.448792 -0.471741 1441741225 -0.218567 0.726807 0.448792 -0.471741 1441741225 -0.218567 0.726807 0.448792 -0.471741 1441741225 -0.194519 0.762573 0.493103 -0.370667 1441741225 -0.194519 0.762573 0.493103 -0.370667 1441741225 -0.194519 0.762573 0.493103 -0.370667 1441741225 -0.194519 0.762573 0.493103 -0.370667 1441741225 -0.194519 0.762573 0.493103 -0.370667 1441741225 -0.194519 0.762573 0.493103 -0.370667 1441741225 -0.060913 0.774353 0.552063 -0.302979 1441741225 -0.060913 0.774353 0.552063 -0.302979 1441741225 -0.060913 0.774353 0.552063 -0.302979 1441741225 -0.060913 0.774353 0.552063 -0.302979 1441741225 -0.060913 0.774353 0.552063 -0.302979 1441741225 -0.060913 0.774353 0.552063 -0.302979 1441741225 -0.057495 0.827515 0.486084 -0.275024 1441741225 -0.057495 0.827515 0.486084 -0.275024 1441741225 -0.057495 0.827515 0.486084 -0.275024 1441741225 -0.057495 0.827515 0.486084 -0.275024 1441741225 -0.057495 0.827515 0.486084 -0.275024 1441741225 -0.057495 0.827515 0.486084 -0.275024 1441741225 -0.057495 0.827515 0.486084 -0.275024 1441741225 -0.185730 0.806335 0.480835 -0.289978 1441741225 -0.185730 0.806335 0.480835 -0.289978 1441741225 -0.185730 0.806335 0.480835 -0.289978 1441741225 -0.185730 0.806335 0.480835 -0.289978 1441741225 -0.185730 0.806335 0.480835 -0.289978 1441741225 -0.185730 0.806335 0.480835 -0.289978 1441741225 -0.133667 0.817871 0.516357 -0.215881 1441741225 -0.133667 0.817871 0.516357 -0.215881 1441741225 -0.133667 0.817871 0.516357 -0.215881 1441741225 -0.133667 0.817871 0.516357 -0.215881 1441741225 -0.133667 0.817871 0.516357 -0.215881 1441741225 -0.133667 0.817871 0.516357 -0.215881 1441741225 -0.069946 0.806763 0.546997 -0.212219 1441741225 -0.069946 0.806763 0.546997 -0.212219 1441741225 -0.069946 0.806763 0.546997 -0.212219 1441741225 -0.069946 0.806763 0.546997 -0.212219 1441741225 -0.069946 0.806763 0.546997 -0.212219 1441741225 -0.069946 0.806763 0.546997 -0.212219 1441741225 -0.081970 0.775818 0.572632 -0.251709 1441741225 -0.081970 0.775818 0.572632 -0.251709 1441741225 -0.081970 0.775818 0.572632 -0.251709 1441741225 -0.081970 0.775818 0.572632 -0.251709 1441741225 -0.081970 0.775818 0.572632 -0.251709 1441741225 -0.081970 0.775818 0.572632 -0.251709 1441741225 -0.081970 0.775818 0.572632 -0.251709 1441741225 -0.100769 0.739319 0.605347 -0.277100 1441741225 -0.100769 0.739319 0.605347 -0.277100 1441741225 -0.100769 0.739319 0.605347 -0.277100 1441741225 -0.100769 0.739319 0.605347 -0.277100 1441741225 -0.100769 0.739319 0.605347 -0.277100 1441741225 -0.100769 0.739319 0.605347 -0.277100 1441741225 -0.090942 0.717896 0.626953 -0.288574 1441741225 -0.090942 0.717896 0.626953 -0.288574 1441741225 -0.090942 0.717896 0.626953 -0.288574 1441741225 -0.090942 0.717896 0.626953 -0.288574 1441741225 -0.090942 0.717896 0.626953 -0.288574 1441741225 -0.090942 0.717896 0.626953 -0.288574 1441741225 -0.063965 0.679382 0.666931 -0.299133 1441741225 -0.063965 0.679382 0.666931 -0.299133 1441741225 -0.063965 0.679382 0.666931 -0.299133 1441741225 -0.063965 0.679382 0.666931 -0.299133 1441741225 -0.063965 0.679382 0.666931 -0.299133 1441741225 -0.063965 0.679382 0.666931 -0.299133 1441741225 -0.063904 0.629578 0.696777 -0.337524 1441741225 -0.063904 0.629578 0.696777 -0.337524 1441741225 -0.063904 0.629578 0.696777 -0.337524 1441741225 -0.063904 0.629578 0.696777 -0.337524 1441741225 -0.063904 0.629578 0.696777 -0.337524 1441741225 -0.063904 0.629578 0.696777 -0.337524 1441741225 -0.073242 0.584106 0.709717 -0.386963 1441741225 -0.073242 0.584106 0.709717 -0.386963 1441741225 -0.073242 0.584106 0.709717 -0.386963 1441741225 -0.073242 0.584106 0.709717 -0.386963 1441741225 -0.073242 0.584106 0.709717 -0.386963 1441741225 -0.073242 0.584106 0.709717 -0.386963 1441741225 -0.073242 0.584106 0.709717 -0.386963 1441741225 -0.061035 0.542969 0.727356 -0.415161 1441741225 -0.061035 0.542969 0.727356 -0.415161 1441741225 -0.061035 0.542969 0.727356 -0.415161 1441741225 -0.061035 0.542969 0.727356 -0.415161 1441741225 -0.061035 0.542969 0.727356 -0.415161 1441741225 -0.061035 0.542969 0.727356 -0.415161 1441741226 -0.053772 0.504028 0.730774 -0.457092 1441741226 -0.053772 0.504028 0.730774 -0.457092 1441741226 -0.053772 0.504028 0.730774 -0.457092 1441741226 -0.053772 0.504028 0.730774 -0.457092 1441741226 -0.053772 0.504028 0.730774 -0.457092 1441741226 -0.053772 0.504028 0.730774 -0.457092 1441741226 -0.053772 0.504028 0.730774 -0.457092 1441741226 -0.053528 0.480652 0.715332 -0.504333 1441741226 -0.053528 0.480652 0.715332 -0.504333 1441741226 -0.053528 0.480652 0.715332 -0.504333 1441741226 -0.053528 0.480652 0.715332 -0.504333 1441741226 -0.053528 0.480652 0.715332 -0.504333 1441741226 -0.053528 0.480652 0.715332 -0.504333 1441741226 -0.060242 0.480225 0.687195 -0.541687 1441741226 -0.060242 0.480225 0.687195 -0.541687 1441741226 -0.060242 0.480225 0.687195 -0.541687 1441741226 -0.060242 0.480225 0.687195 -0.541687 1441741226 -0.060242 0.480225 0.687195 -0.541687 1441741226 -0.060242 0.480225 0.687195 -0.541687 1441741226 -0.068970 0.504089 0.642578 -0.572937 1441741226 -0.068970 0.504089 0.642578 -0.572937 1441741226 -0.068970 0.504089 0.642578 -0.572937 1441741226 -0.068970 0.504089 0.642578 -0.572937 1441741226 -0.068970 0.504089 0.642578 -0.572937 1441741226 -0.068970 0.504089 0.642578 -0.572937 1441741226 -0.068970 0.504089 0.642578 -0.572937 1441741226 -0.085999 0.564758 0.587036 -0.573608 1441741226 -0.085999 0.564758 0.587036 -0.573608 1441741226 -0.085999 0.564758 0.587036 -0.573608 1441741226 -0.085999 0.564758 0.587036 -0.573608 1441741226 -0.085999 0.564758 0.587036 -0.573608 1441741226 -0.085999 0.564758 0.587036 -0.573608 1441741226 -0.121460 0.647705 0.518616 -0.544678 1441741226 -0.121460 0.647705 0.518616 -0.544678 1441741226 -0.121460 0.647705 0.518616 -0.544678 1441741226 -0.121460 0.647705 0.518616 -0.544678 1441741226 -0.121460 0.647705 0.518616 -0.544678 1441741226 -0.121460 0.647705 0.518616 -0.544678 1441741226 -0.147217 0.726074 0.485229 -0.464417 1441741226 -0.147217 0.726074 0.485229 -0.464417 1441741226 -0.147217 0.726074 0.485229 -0.464417 1441741226 -0.147217 0.726074 0.485229 -0.464417 1441741226 -0.147217 0.726074 0.485229 -0.464417 1441741226 -0.147217 0.726074 0.485229 -0.464417 1441741226 -0.147217 0.726074 0.485229 -0.464417 1441741226 -0.131531 0.780945 0.480774 -0.376343 1441741226 -0.131531 0.780945 0.480774 -0.376343 1441741226 -0.131531 0.780945 0.480774 -0.376343 1441741226 -0.131531 0.780945 0.480774 -0.376343 1441741226 -0.131531 0.780945 0.480774 -0.376343 1441741226 -0.131531 0.780945 0.480774 -0.376343 1441741226 -0.060364 0.812683 0.483582 -0.319336 1441741226 -0.060364 0.812683 0.483582 -0.319336 1441741226 -0.060364 0.812683 0.483582 -0.319336 1441741226 -0.060364 0.812683 0.483582 -0.319336 1441741226 -0.060364 0.812683 0.483582 -0.319336 1441741226 -0.060364 0.812683 0.483582 -0.319336 1441741226 -0.056824 0.840942 0.466858 -0.267578 1441741226 -0.056824 0.840942 0.466858 -0.267578 1441741226 -0.056824 0.840942 0.466858 -0.267578 1441741226 
-0.501465 0.184509 0.695068 0.481018 1441741231 -0.501465 0.184509 0.695068 0.481018 1441741231 -0.501465 0.184509 0.695068 0.481018 1441741231 -0.501465 0.184509 0.695068 0.481018 1441741231 -0.501465 0.184509 0.695068 0.481018 1441741231 -0.501465 0.184509 0.695068 0.481018 1441741231 -0.501465 0.184509 0.695068 0.481018 1441741231 -0.497070 0.219055 0.677490 0.495850 1441741231 -0.497070 0.219055 0.677490 0.495850 1441741231 -0.497070 0.219055 0.677490 0.495850 1441741231 -0.497070 0.219055 0.677490 0.495850 1441741231 -0.497070 0.219055 0.677490 0.495850 1441741231 -0.497070 0.219055 0.677490 0.495850 1441741231 -0.477600 0.243286 0.680115 0.500061 1441741231 -0.477600 0.243286 0.680115 0.500061 1441741231 -0.477600 0.243286 0.680115 0.500061 1441741231 -0.477600 0.243286 0.680115 0.500061 1441741231 -0.477600 0.243286 0.680115 0.500061 1441741232 -0.477600 0.243286 0.680115 0.500061 1441741232 -0.469299 0.276733 0.668579 0.506042 1441741232 -0.469299 0.276733 0.668579 0.506042 1441741232 -0.469299 0.276733 0.668579 0.506042 1441741232 -0.469299 0.276733 0.668579 0.506042 1441741232 -0.469299 0.276733 0.668579 0.506042 1441741232 -0.469299 0.276733 0.668579 0.506042 1441741232 -0.469299 0.276733 0.668579 0.506042 1441741232 -0.462708 0.306641 0.651123 0.517578 1441741232 -0.462708 0.306641 0.651123 0.517578 1441741232 -0.462708 0.306641 0.651123 0.517578 1441741232 -0.462708 0.306641 0.651123 0.517578 1441741232 -0.462708 0.306641 0.651123 0.517578 1441741232 -0.462708 0.306641 0.651123 0.517578 1441741232 -0.451721 0.336304 0.651672 0.508057 1441741232 -0.451721 0.336304 0.651672 0.508057 1441741232 -0.451721 0.336304 0.651672 0.508057 1441741232 -0.451721 0.336304 0.651672 0.508057 1441741232 -0.451721 0.336304 0.651672 0.508057 1441741232 -0.451721 0.336304 0.651672 0.508057 1441741232 -0.452881 0.368469 0.656555 0.477478 1441741232 -0.452881 0.368469 0.656555 0.477478 1441741232 -0.452881 0.368469 0.656555 0.477478 1441741232 -0.463135 0.364807 0.665710 0.457397 1441741232 -0.463135 0.364807 0.665710 0.457397 1441741232 -0.463135 0.364807 0.665710 0.457397 1441741232 -0.463135 0.364807 0.665710 0.457397 1441741232 -0.463135 0.364807 0.665710 0.457397 1441741232 -0.463135 0.364807 0.665710 0.457397 1441741232 -0.457764 0.382996 0.647034 0.474365 1441741232 -0.457764 0.382996 0.647034 0.474365 1441741232 -0.457764 0.382996 0.647034 0.474365 1441741232 -0.457764 0.382996 0.647034 0.474365 1441741232 -0.457764 0.382996 0.647034 0.474365 1441741232 -0.457764 0.382996 0.647034 0.474365 1441741232 -0.457764 0.382996 0.647034 0.474365 1441741232 -0.447266 0.412231 0.632935 0.478882 1441741232 -0.447266 0.412231 0.632935 0.478882 1441741232 -0.447266 0.412231 0.632935 0.478882 1441741232 -0.447266 0.412231 0.632935 0.478882 1441741232 -0.447266 0.412231 0.632935 0.478882 1441741232 -0.447266 0.412231 0.632935 0.478882 1441741232 -0.477356 0.397156 0.643677 0.447266 1441741232 -0.477356 0.397156 0.643677 0.447266 1441741232 -0.477356 0.397156 0.643677 0.447266 1441741232 -0.477356 0.397156 0.643677 0.447266 1441741232 -0.477356 0.397156 0.643677 0.447266 1441741232 -0.492920 0.388123 0.658630 0.415344 1441741232 -0.492920 0.388123 0.658630 0.415344 1441741232 -0.492920 0.388123 0.658630 0.415344 1441741232 -0.492920 0.388123 0.658630 0.415344 1441741232 -0.502441 0.390198 0.667114 0.387573 1441741232 -0.502441 0.390198 0.667114 0.387573 1441741232 -0.502441 0.390198 0.667114 0.387573 1441741232 -0.502441 0.390198 0.667114 0.387573 1441741232 -0.502441 0.390198 0.667114 0.387573 1441741232 -0.502441 0.390198 0.667114 0.387573 1441741232 -0.502441 0.390198 0.667114 0.387573 1441741232 -0.512756 0.392578 0.669189 0.367554 1441741232 -0.512756 0.392578 0.669189 0.367554 1441741232 -0.512756 0.392578 0.669189 0.367554 1441741232 -0.512756 0.392578 0.669189 0.367554 1441741232 -0.512756 0.392578 0.669189 0.367554 1441741232 -0.512756 0.392578 0.669189 0.367554 1441741232 -0.518799 0.403320 0.669373 0.346619 1441741232 -0.518799 0.403320 0.669373 0.346619 1441741232 -0.518799 0.403320 0.669373 0.346619 1441741232 -0.518799 0.403320 0.669373 0.346619 1441741232 -0.518799 0.403320 0.669373 0.346619 1441741232 -0.518799 0.403320 0.669373 0.346619 1441741232 -0.531433 0.407776 0.665771 0.328674 1441741232 -0.531433 0.407776 0.665771 0.328674 1441741232 -0.531433 0.407776 0.665771 0.328674 1441741232 -0.531433 0.407776 0.665771 0.328674 1441741232 -0.531433 0.407776 0.665771 0.328674 1441741232 -0.531433 0.407776 0.665771 0.328674 1441741232 -0.531433 0.407776 0.665771 0.328674 1441741232 -0.557861 0.390198 0.667603 0.301270 1441741232 -0.557861 0.390198 0.667603 0.301270 1441741232 -0.557861 0.390198 0.667603 0.301270 1441741232 -0.557861 0.390198 0.667603 0.301270 1441741232 -0.585327 0.356628 0.681458 0.256470 1441741232 -0.585327 0.356628 0.681458 0.256470 1441741232 -0.585327 0.356628 0.681458 0.256470 1441741232 -0.585327 0.356628 0.681458 0.256470 1441741232 -0.585327 0.356628 0.681458 0.256470 1441741232 -0.585327 0.356628 0.681458 0.256470 1441741232 -0.585327 0.356628 0.681458 0.256470 1441741232 -0.603210 0.317749 0.689087 0.245483 1441741232 -0.603210 0.317749 0.689087 0.245483 1441741232 -0.603210 0.317749 0.689087 0.245483 1441741232 -0.603210 0.317749 0.689087 0.245483 1441741232 -0.603210 0.317749 0.689087 0.245483 1441741232 -0.606689 0.314758 0.683411 0.256531 1441741232 -0.606689 0.314758 0.683411 0.256531 1441741232 -0.606689 0.314758 0.683411 0.256531 1441741232 -0.606689 0.314758 0.683411 0.256531 1441741232 -0.606689 0.314758 0.683411 0.256531 1441741232 -0.606689 0.314758 0.683411 0.256531 1441741232 -0.606689 0.314758 0.683411 0.256531 1441741232 -0.601318 0.325867 0.679932 0.264343 1441741232 -0.601318 0.325867 0.679932 0.264343 1441741232 -0.601318 0.325867 0.679932 0.264343 1441741232 -0.601318 0.325867 0.679932 0.264343 1441741232 -0.601318 0.325867 0.679932 0.264343 1441741232 -0.588562 0.334900 0.683289 0.272949 1441741233 -0.588562 0.334900 0.683289 0.272949 1441741233 -0.588562 0.334900 0.683289 0.272949 1441741233 -0.588562 0.334900 0.683289 0.272949 1441741233 -0.588562 0.334900 0.683289 0.272949 1441741233 -0.588562 0.334900 0.683289 0.272949 1441741233 -0.565125 0.364136 0.675171 0.303589 1441741233 -0.565125 0.364136 0.675171 0.303589 1441741233 -0.565125 0.364136 0.675171 0.303589 1441741233 -0.565125 0.364136 0.675171 0.303589 1441741233 -0.565125 0.364136 0.675171 0.303589 1441741233 -0.565125 0.364136 0.675171 0.303589 1441741233 -0.530762 0.409973 0.653992 0.349915 1441741233 -0.530762 0.409973 0.653992 0.349915 1441741233 -0.530762 0.409973 0.653992 0.349915 1441741233 -0.530762 0.409973 0.653992 0.349915 1441741233 -0.530762 0.409973 0.653992 0.349915 1441741233 -0.530762 0.409973 0.653992 0.349915 1441741233 -0.491882 0.456665 0.625732 0.397461 1441741233 -0.491882 0.456665 0.625732 0.397461 1441741233 -0.491882 0.456665 0.625732 0.397461 1441741233 -0.491882 0.456665 0.625732 0.397461 1441741233 -0.491882 0.456665 0.625732 0.397461 1441741233 -0.491882 0.456665 0.625732 0.397461 1441741233 -0.456482 0.491699 0.599487 0.436340 1441741233 -0.456482 0.491699 0.599487 0.436340 1441741233 -0.456482 0.491699 0.599487 0.436340 1441741233 -0.456482 0.491699 0.599487 0.436340 1441741233 -0.456482 0.491699 0.599487 0.436340 1441741233 -0.456482 0.491699 0.599487 0.436340 1441741233 -0.428711 0.512878 0.577087 0.469055 1441741233 -0.428711 0.512878 0.577087 0.469055 1441741233 -0.428711 0.512878 0.577087 0.469055 1441741233 -0.428711 0.512878 0.577087 0.469055 1441741233 -0.428711 0.512878 0.577087 0.469055 1441741233 -0.428711 0.512878 0.577087 0.469055 1441741233 -0.403809 0.529236 0.555542 0.498108 1441741233 -0.403809 0.529236 0.555542 0.498108 1441741233 -0.403809 0.529236 0.555542 0.498108 1441741233 -0.403809 0.529236 0.555542 0.498108 1441741233 -0.403809 0.529236 0.555542 0.498108 1441741233 -0.403809 0.529236 0.555542 0.498108 1441741233 -0.393127 0.539795 0.540955 0.511230 1441741233 -0.393127 0.539795 0.540955 0.511230 1441741233 -0.393127 0.539795 0.540955 0.511230 1441741233 -0.393127 0.539795 0.540955 0.511230 1441741233 -0.393127 0.539795 0.540955 0.511230 1441741233 -0.393127 0.539795 0.540955 0.511230 1441741233 -0.393127 0.539795 0.540955 0.511230 1441741233 -0.398010 0.541016 0.539307 0.507935 1441741233 -0.398010 0.541016 0.539307 0.507935 1441741233 -0.398010 0.541016 0.539307 0.507935 1441741233 -0.398010 0.541016 0.539307 0.507935 1441741233 -0.398010 0.541016 0.539307 0.507935 1441741233 -0.398010 0.541016 0.539307 0.507935 1441741233 -0.414368 0.534668 0.546753 0.493347 1441741233 -0.414368 0.534668 0.546753 0.493347 1441741233 -0.414368 0.534668 0.546753 0.493347 1441741233 -0.414368 0.534668 0.546753 0.493347 1441741233 -0.440308 0.520874 0.561157 0.468872 1441741233 -0.440308 0.520874 0.561157 0.468872 1441741233 -0.440308 0.520874 0.561157 0.468872 1441741233 -0.471558 0.497559 0.583069 0.435913 1441741233 -0.471558 0.497559 0.583069 0.435913 1441741233 -0.471558 0.497559 0.583069 0.435913 1441741233 -0.471558 0.497559 0.583069 0.435913 1441741233 -0.471558 0.497559 0.583069 0.435913 1441741233 -0.471558 0.497559 0.583069 0.435913 1441741233 -0.499084 0.478027 0.605652 0.394409 1441741233 -0.499084 0.478027 0.605652 0.394409 1441741233 -0.499084 0.478027 0.605652 0.394409 1441741233 -0.499084 0.478027 0.605652 0.394409 1441741233 -0.499084 0.478027 0.605652 0.394409 1441741233 -0.499084 0.478027 0.605652 0.394409 1441741233 -0.499084 0.478027 0.605652 0.394409 1441741233 -0.530090 0.445313 0.623779 0.362610 1441741233 -0.530090 0.445313 0.623779 0.362610 1441741233 -0.530090 0.445313 0.623779 0.362610 1441741233 -0.530090 0.445313 0.623779 0.362610 1441741233 -0.530090 0.445313 0.623779 0.362610 1441741233 -0.530090 0.445313 0.623779 0.362610 1441741233 -0.572388 0.386841 0.647339 0.322021 1441741233 -0.598022 0.333374 0.677429 0.268921 1441741233 -0.598022 0.333374 0.677429 0.268921 1441741233 -0.598022 0.333374 0.677429 0.268921 1441741233 -0.598022 0.333374 0.677429 0.268921 1441741233 -0.598022 0.333374 0.677429 0.268921 1441741233 -0.598022 0.333374 0.677429 0.268921 1441741233 -0.598022 0.333374 0.677429 0.268921 1441741233 -0.596985 0.325134 0.685669 0.260193 1441741233 -0.596985 0.325134 0.685669 0.260193 1441741233 -0.596985 0.325134 0.685669 0.260193 1441741233 -0.596985 0.325134 0.685669 0.260193 1441741233 -0.596985 0.325134 0.685669 0.260193 1441741233 -0.596985 0.325134 0.685669 0.260193 1441741233 -0.591736 0.347046 0.675293 0.270813 1441741233 -0.591736 0.347046 0.675293 0.270813 1441741233 -0.591736 0.347046 0.675293 0.270813 1441741233 -0.591736 0.347046 0.675293 0.270813 1441741233 -0.591736 0.347046 0.675293 0.270813 1441741233 -0.591736 0.347046 0.675293 0.270813 1441741233 -0.588867 0.347656 0.683411 0.255554 1441741234 -0.588867 0.347656 0.683411 0.255554 1441741234 -0.588867 0.347656 0.683411 0.255554 1441741234 -0.566345 0.373291 0.678528 0.281799 1441741234 -0.566345 0.373291 0.678528 0.281799 1441741234 -0.566345 0.373291 0.678528 0.281799 1441741234 -0.566345 0.373291 0.678528 0.281799 1441741234 -0.566345 0.373291 0.678528 0.281799 1441741234 -0.566345 0.373291 0.678528 0.281799 1441741234 -0.566345 0.373291 0.678528 0.281799 1441741234 -0.538330 0.413452 0.661255 0.319336 1441741234 -0.538330 0.413452 0.661255 0.319336 1441741234 -0.538330 0.413452 0.661255 0.319336 1441741234 -0.538330 0.413452 0.661255 0.319336 1441741234 -0.538330 0.413452 0.661255 0.319336 1441741234 -0.538330 0.413452 0.661255 0.319336 1441741234 -0.516724 0.440369 0.643188 0.354065 1441741234 -0.516724 0.440369 0.643188 0.354065 1441741234 -0.516724 0.440369 0.643188 0.354065 1441741234 -0.516724 0.440369 0.643188 0.354065 1441741234 -0.516724 0.440369 0.643188 0.354065 1441741234 -0.516724 0.440369 0.643188 0.354065 1441741234 -0.491089 0.466736 0.622986 0.390991 1441741234 -0.491089 0.466736 0.622986 0.390991 1441741234 -0.491089 0.466736 0.622986 0.390991 1441741234 -0.491089 0.466736 0.622986 0.390991 1441741234 -0.469971 0.482605 0.605164 0.424194 1441741234 -0.469971 0.482605 0.605164 0.424194 1441741234 -0.469971 0.482605 0.605164 0.424194 1441741234 -0.469971 0.482605 0.605164 0.424194 1441741234 -0.469971 0.482605 0.605164 0.424194 1441741234 -0.469971 0.482605 0.605164 0.424194 1441741234 -0.453613 0.490173 0.585938 0.458923 1441741234 -0.453613 0.490173 0.585938 0.458923 1441741234 -0.453613 0.490173 0.585938 0.458923 1441741234 -0.453613 0.490173 0.585938 0.458923 1441741234 -0.453613 0.490173 0.585938 0.458923 1441741234 -0.453613 0.490173 0.585938 0.458923 1441741234 -0.453613 0.490173 0.585938 0.458923 1441741234 -0.434204 0.501343 0.565186 0.490540 1441741234 -0.434204 0.501343 0.565186 0.490540 1441741234 -0.434204 0.501343 0.565186 0.490540 1441741234 -0.434204 0.501343 0.565186 0.490540 1441741234 -0.434204 0.501343 0.565186 0.490540 1441741234 -0.434204 0.501343 0.565186 0.490540 1441741234 -0.424255 0.503723 0.550659 0.512817 1441741234 -0.424255 0.503723 0.550659 0.512817 1441741234 -0.424255 0.503723 0.550659 0.512817 1441741234 -0.424255 0.503723 0.550659 0.512817 1441741234 -0.424255 0.503723 0.550659 0.512817 1441741234 -0.424255 0.503723 0.550659 0.512817 1441741234 -0.432373 0.491516 0.551086 0.517395 1441741234 -0.432373 0.491516 0.551086 0.517395 1441741234 -0.432373 0.491516 0.551086 0.517395 1441741234 -0.432373 0.491516 0.551086 0.517395 1441741234 -0.432373 0.491516 0.551086 0.517395 1441741234 -0.449890 0.475586 0.562256 0.505188 1441741234 -0.449890 0.475586 0.562256 0.505188 1441741234 -0.449890 0.475586 0.562256 0.505188 1441741234 -0.449890 0.475586 0.562256 0.505188 1441741234 -0.449890 0.475586 0.562256 0.505188 1441741234 -0.449890 0.475586 0.562256 0.505188 1441741234 -0.476074 0.453430 0.583252 0.476929 1441741234 -0.476074 0.453430 0.583252 0.476929 1441741234 -0.476074 0.453430 0.583252 0.476929 1441741234 -0.476074 0.453430 0.583252 0.476929 1441741234 -0.476074 0.453430 0.583252 0.476929 1441741234 -0.476074 0.453430 0.583252 0.476929 1441741234 -0.476074 0.453430 0.583252 0.476929 1441741234 -0.506775 0.424072 0.606262 0.442383 1441741234 -0.506775 0.424072 0.606262 0.442383 1441741234 -0.506775 0.424072 0.606262 0.442383 1441741234 -0.506775 0.424072 0.606262 0.442383 1441741234 -0.506775 0.424072 0.606262 0.442383 1441741234 -0.506775 0.424072 0.606262 0.442383 1441741234 -0.542664 0.393555 0.624451 0.400818 1441741234 -0.542664 0.393555 0.624451 0.400818 1441741234 -0.542664 0.393555 0.624451 0.400818 1441741234 -0.542664 0.393555 0.624451 0.400818 1441741234 -0.542664 0.393555 0.624451 0.400818 1441741234 -0.542664 0.393555 0.624451 0.400818 1441741234 -0.581421 0.355347 0.643982 0.347778 1441741234 -0.581421 0.355347 0.643982 0.347778 1441741234 -0.581421 0.355347 0.643982 0.347778 1441741234 -0.581421 0.355347 0.643982 0.347778 1441741234 -0.581421 0.355347 0.643982 0.347778 1441741234 -0.633423 0.313843 0.653137 0.271362 1441741234 -0.633423 0.313843 0.653137 0.271362 1441741234 -0.633423 0.313843 0.653137 0.271362 1441741234 -0.633423 0.313843 0.653137 0.271362 1441741234 -0.633423 0.313843 0.653137 0.271362 1441741234 -0.633423 0.313843 0.653137 0.271362 1441741234 -0.657837 0.261353 0.678101 0.197754 1441741234 -0.657837 0.261353 0.678101 0.197754 1441741234 -0.657837 0.261353 0.678101 0.197754 1441741234 -0.657837 0.261353 0.678101 0.197754 1441741234 -0.657837 0.261353 0.678101 0.197754 1441741234 -0.657837 0.261353 0.678101 0.197754 1441741234 -0.657837 0.261353 0.678101 0.197754 1441741234 -0.641785 0.228149 0.705505 0.195801 1441741234 -0.641785 0.228149 0.705505 0.195801 1441741234 -0.641785 0.228149 0.705505 0.195801 1441741234 -0.641785 0.228149 0.705505 0.195801 1441741234 -0.641785 0.228149 0.705505 0.195801 1441741234 -0.641785 0.228149 0.705505 0.195801 1441741234 -0.653748 0.242615 0.691895 0.186951 1441741234 -0.653748 0.242615 0.691895 0.186951 1441741235 -0.653748 0.242615 0.691895 0.186951 1441741235 -0.653748 0.242615 0.691895 0.186951 1441741235 -0.653748 0.242615 0.691895 0.186951 1441741235 -0.653748 0.242615 0.691895 0.186951 1441741235 -0.653748 0.242615 0.691895 0.186951 1441741235 -0.639587 0.270874 0.690186 0.202942 1441741235 -0.639587 0.270874 0.690186 0.202942 1441741235 -0.639587 0.270874 0.690186 0.202942 1441741235 -0.639587 0.270874 0.690186 0.202942 1441741235 -0.639587 0.270874 0.690186 0.202942 1441741235 -0.639587 0.270874 0.690186 0.202942 1441741235 -0.639587 0.270874 0.690186 0.202942 1441741235 -0.622437 0.302063 0.686768 0.222778 1441741235 -0.622437 0.302063 0.686768 0.222778 1441741235 -0.622437 0.302063 0.686768 0.222778 1441741235 -0.622437 0.302063 0.686768 0.222778 1441741235 -0.622437 0.302063 0.686768 0.222778 1441741235 -0.622437 0.302063 0.686768 0.222778 1441741235 -0.601624 0.334778 0.676697 0.260681 1441741235 -0.601624 0.334778 0.676697 0.260681 1441741235 -0.601624 0.334778 0.676697 0.260681 1441741235 -0.601624 0.334778 0.676697 0.260681 1441741235 -0.601624 0.334778 0.676697 0.260681 1441741235 -0.601624 0.334778 0.676697 0.260681 1441741235 -0.567566 0.388794 0.648743 0.325256 1441741235 -0.567566 0.388794 0.648743 0.325256 1441741235 -0.567566 0.388794 0.648743 0.325256 1441741235 -0.567566 0.388794 0.648743 0.325256 1441741235 -0.567566 0.388794 0.648743 0.325256 1441741235 -0.567566 0.388794 0.648743 0.325256 1441741235 -0.567566 0.388794 0.648743 0.325256 1441741235 -0.524963 0.439880 0.615662 0.389587 1441741235 -0.524963 0.439880 0.615662 0.389587 1441741235 -0.524963 0.439880 0.615662 0.389587 1441741235 -0.524963 0.439880 0.615662 0.389587 1441741235 -0.524963 0.439880 0.615662 0.389587 1441741235 -0.524963 0.439880 0.615662 0.389587 1441741235 -0.481506 0.477112 0.587769 0.441528 1441741235 -0.481506 0.477112 0.587769 0.441528 1441741235 -0.481506 0.477112 0.587769 0.441528 1441741235 -0.481506 0.477112 0.587769 0.441528 1441741235 -0.481506 0.477112 0.587769 0.441528 1441741235 -0.481506 0.477112 0.587769 0.441528 1441741235 -0.481506 0.477112 0.587769 0.441528 1441741235 -0.446533 0.501770 0.562805 0.481689 1441741235 -0.446533 0.501770 0.562805 0.481689 1441741235 -0.446533 0.501770 0.562805 0.481689 1441741235 -0.446533 0.501770 0.562805 0.481689 1441741235 -0.446533 0.501770 0.562805 0.481689 1441741235 -0.446533 0.501770 0.562805 0.481689 1441741235 -0.424194 0.514954 0.544556 0.508240 1441741235 -0.424194 0.514954 0.544556 0.508240 1441741235 -0.424194 0.514954 0.544556 0.508240 1441741235 -0.424194 0.514954 0.544556 0.508240 1441741235 -0.424194 0.514954 0.544556 0.508240 1441741235 -0.424194 0.514954 0.544556 0.508240 1441741235 -0.417664 0.517456 0.536255 0.519714 1441741235 -0.417664 0.517456 0.536255 0.519714 1441741235 -0.417664 0.517456 0.536255 0.519714 1441741235 -0.417664 0.517456 0.536255 0.519714 1441741235 -0.417664 0.517456 0.536255 0.519714 1441741235 -0.417664 0.517456 0.536255 0.519714 1441741235 -0.430603 0.508545 0.541565 0.512512 1441741235 -0.430603 0.508545 0.541565 0.512512 1441741235 -0.430603 0.508545 0.541565 0.512512 1441741235 -0.430603 0.508545 0.541565 0.512512 1441741235 -0.430603 0.508545 0.541565 0.512512 1441741235 -0.430603 0.508545 0.541565 0.512512 1441741235 -0.457642 0.488403 0.560364 0.487854 1441741235 -0.457642 0.488403 0.560364 0.487854 1441741235 -0.457642 0.488403 0.560364 0.487854 1441741235 -0.457642 0.488403 0.560364 0.487854 1441741235 -0.457642 0.488403 0.560364 0.487854 1441741235 -0.457642 0.488403 0.560364 0.487854 1441741235 -0.491333 0.459473 0.583618 0.454773 1441741235 -0.491333 0.459473 0.583618 0.454773 1441741235 -0.491333 0.459473 0.583618 0.454773 1441741235 -0.526184 0.426208 0.607727 0.414795 1441741235 -0.526184 0.426208 0.607727 0.414795 1441741235 -0.526184 0.426208 0.607727 0.414795 1441741235 -0.526184 0.426208 0.607727 0.414795 1441741235 -0.526184 0.426208 0.607727 0.414795 1441741235 -0.526184 0.426208 0.607727 0.414795 1441741235 -0.526184 0.426208 0.607727 0.414795 1441741235 -0.567749 0.377075 0.632751 0.367493 1441741235 -0.567749 0.377075 0.632751 0.367493 1441741235 -0.567749 0.377075 0.632751 0.367493 1441741235 -0.567749 0.377075 0.632751 0.367493 1441741235 -0.567749 0.377075 0.632751 0.367493 1441741235 -0.567749 0.377075 0.632751 0.367493 1441741235 -0.607117 0.322571 0.656921 0.309509 1441741235 -0.607117 0.322571 0.656921 0.309509 1441741235 -0.607117 0.322571 0.656921 0.309509 1441741235 -0.607117 0.322571 0.656921 0.309509 1441741235 -0.646240 0.264954 0.667419 0.258118 1441741235 -0.646240 0.264954 0.667419 0.258118 1441741235 -0.646240 0.264954 0.667419 0.258118 1441741235 -0.646240 0.264954 0.667419 0.258118 1441741235 -0.646240 0.264954 0.667419 0.258118 1441741235 -0.664490 0.218689 0.687866 0.193481 1441741235 -0.664490 0.218689 0.687866 0.193481 1441741235 -0.664490 0.218689 0.687866 0.193481 1441741235 -0.664490 0.218689 0.687866 0.193481 1441741235 -0.664490 0.218689 0.687866 0.193481 1441741235 -0.664490 0.218689 0.687866 0.193481 1441741235 -0.672058 0.167297 0.705383 0.150818 1441741235 -0.672058 0.167297 0.705383 0.150818 1441741235 -0.672058 0.167297 0.705383 0.150818 1441741236 -0.672058 0.167297 0.705383 0.150818 1441741236 -0.672058 0.167297 0.705383 0.150818 1441741236 -0.672058 0.167297 0.705383 0.150818 1441741236 -0.665771 0.171814 0.708313 0.159668 1441741236 -0.665771 0.171814 0.708313 0.159668 1441741236 -0.665771 0.171814 0.708313 0.159668 1441741236 -0.665771 0.171814 0.708313 0.159668 1441741236 -0.665771 0.171814 0.708313 0.159668 1441741236 -0.665771 0.171814 0.708313 0.159668 1441741236 -0.665771 0.171814 0.708313 0.159668 1441741236 -0.649963 0.222046 0.701660 0.189514 1441741236 -0.649963 0.222046 0.701660 0.189514 1441741236 -0.649963 0.222046 0.701660 0.189514 1441741236 -0.649963 0.222046 0.701660 0.189514 1441741236 -0.649963 0.222046 0.701660 0.189514 1441741236 -0.649963 0.222046 0.701660 0.189514 1441741236 -0.637695 0.253296 0.698242 0.203918 1441741236 -0.637695 0.253296 0.698242 0.203918 1441741236 -0.637695 0.253296 0.698242 0.203918 1441741236 -0.637695 0.253296 0.698242 0.203918 1441741236 -0.637695 0.253296 0.698242 0.203918 1441741236 -0.621887 0.287354 0.690186 0.232849 1441741236 -0.621887 0.287354 0.690186 0.232849 1441741236 -0.621887 0.287354 0.690186 0.232849 1441741236 -0.621887 0.287354 0.690186 0.232849 1441741236 -0.621887 0.287354 0.690186 0.232849 1441741236 -0.621887 0.287354 0.690186 0.232849 1441741236 -0.597534 0.339722 0.669800 0.280945 1441741236 -0.597534 0.339722 0.669800 0.280945 1441741236 -0.597534 0.339722 0.669800 0.280945 1441741236 -0.597534 0.339722 0.669800 0.280945 1441741236 -0.597534 0.339722 0.669800 0.280945 1441741236 -0.597534 0.339722 0.669800 0.280945 1441741236 -0.564026 0.394958 0.642090 0.336914 1441741236 -0.564026 0.394958 0.642090 0.336914 1441741236 -0.564026 0.394958 0.642090 0.336914 1441741236 -0.564026 0.394958 0.642090 0.336914 1441741236 -0.564026 0.394958 0.642090 0.336914 1441741236 -0.564026 0.394958 0.642090 0.336914 1441741236 -0.526672 0.440186 0.615417 0.387451 1441741236 -0.526672 0.440186 0.615417 0.387451 1441741236 -0.526672 0.440186 0.615417 0.387451 1441741236 -0.526672 0.440186 0.615417 0.387451 1441741236 -0.526672 0.440186 0.615417 0.387451 1441741236 -0.526672 0.440186 0.615417 0.387451 1441741236 -0.494690 0.467896 0.595886 0.425659 1441741236 -0.494690 0.467896 0.595886 0.425659 1441741236 -0.494690 0.467896 0.595886 0.425659 1441741236 -0.494690 0.467896 0.595886 0.425659 1441741236 -0.494690 0.467896 0.595886 0.425659 1441741236 -0.494690 0.467896 0.595886 0.425659 1441741236 -0.469421 0.486877 0.579529 0.454529 1441741236 -0.469421 0.486877 0.579529 0.454529 1441741236 -0.469421 0.486877 0.579529 0.454529 1441741236 -0.469421 0.486877 0.579529 0.454529 1441741236 -0.469421 0.486877 0.579529 0.454529 1441741236 -0.469421 0.486877 0.579529 0.454529 1441741236 -0.469421 0.486877 0.579529 0.454529 1441741236 -0.454773 0.500427 0.570129 0.466492 1441741236 -0.454773 0.500427 0.570129 0.466492 1441741236 -0.454773 0.500427 0.570129 0.466492 1441741236 -0.454773 0.500427 0.570129 0.466492 1441741236 -0.454773 0.500427 0.570129 0.466492 1441741236 -0.454773 0.500427 0.570129 0.466492 1441741236 -0.457153 0.499084 0.573242 0.461792 1441741236 -0.457153 0.499084 0.573242 0.461792 1441741236 -0.457153 0.499084 0.573242 0.461792 1441741236 -0.457153 0.499084 0.573242 0.461792 1441741236 -0.457153 0.499084 0.573242 0.461792 1441741236 -0.473633 0.489990 0.581665 0.444031 1441741236 -0.473633 0.489990 0.581665 0.444031 1441741236 -0.473633 0.489990 0.581665 0.444031 1441741236 -0.473633 0.489990 0.581665 0.444031 1441741236 -0.473633 0.489990 0.581665 0.444031 1441741236 -0.473633 0.489990 0.581665 0.444031 1441741236 -0.491882 0.481262 0.591614 0.419983 1441741236 -0.491882 0.481262 0.591614 0.419983 1441741236 -0.491882 0.481262 0.591614 0.419983 1441741236 -0.491882 0.481262 0.591614 0.419983 1441741236 -0.491882 0.481262 0.591614 0.419983 1441741236 -0.513367 0.466980 0.605164 0.389954 1441741236 -0.513367 0.466980 0.605164 0.389954 1441741236 -0.513367 0.466980 0.605164 0.389954 1441741236 -0.513367 0.466980 0.605164 0.389954 1441741236 -0.513367 0.466980 0.605164 0.389954 1441741236 -0.513367 0.466980 0.605164 0.389954 1441741236 -0.542542 0.439087 0.621216 0.356201 1441741236 -0.542542 0.439087 0.621216 0.356201 1441741236 -0.542542 0.439087 0.621216 0.356201 1441741236 -0.542542 0.439087 0.621216 0.356201 1441741236 -0.542542 0.439087 0.621216 0.356201 1441741236 -0.542542 0.439087 0.621216 0.356201 1441741236 -0.542542 0.439087 0.621216 0.356201 1441741236 -0.580627 0.385315 0.647766 0.307800 1441741236 -0.580627 0.385315 0.647766 0.307800 1441741236 -0.580627 0.385315 0.647766 0.307800 1441741236 -0.580627 0.385315 0.647766 0.307800 1441741236 -0.580627 0.385315 0.647766 0.307800 1441741236 -0.580627 0.385315 0.647766 0.307800 1441741236 -0.580627 0.385315 0.647766 0.307800 1441741236 -0.626648 0.295532 0.678528 0.244141 1441741236 -0.626648 0.295532 0.678528 0.244141 1441741236 -0.626648 0.295532 0.678528 0.244141 1441741236 -0.626648 0.295532 0.678528 0.244141 1441741236 -0.626648 0.295532 0.678528 0.244141 1441741236 -0.626648 0.295532 0.678528 0.244141 1441741236 -0.649109 0.220398 0.702026 0.192871 1441741236 
-0.460327 0.369507 0.807007 0.015076 1441741239 -0.460327 0.369507 0.807007 0.015076 1441741239 -0.460327 0.369507 0.807007 0.015076 1441741239 -0.434509 0.367676 0.812012 -0.129089 1441741239 -0.434509 0.367676 0.812012 -0.129089 1441741239 -0.434509 0.367676 0.812012 -0.129089 1441741239 -0.434509 0.367676 0.812012 -0.129089 1441741239 -0.434509 0.367676 0.812012 -0.129089 1441741239 -0.434509 0.367676 0.812012 -0.129089 1441741239 -0.434509 0.367676 0.812012 -0.129089 1441741239 -0.411804 0.400574 0.779663 -0.249146 1441741239 -0.411804 0.400574 0.779663 -0.249146 1441741239 -0.411804 0.400574 0.779663 -0.249146 1441741239 -0.411804 0.400574 0.779663 -0.249146 1441741239 -0.411804 0.400574 0.779663 -0.249146 1441741239 -0.411804 0.400574 0.779663 -0.249146 1441741239 -0.359497 0.434326 0.753235 -0.338745 1441741239 -0.359497 0.434326 0.753235 -0.338745 1441741239 -0.359497 0.434326 0.753235 -0.338745 1441741239 -0.359497 0.434326 0.753235 -0.338745 1441741239 -0.359497 0.434326 0.753235 -0.338745 1441741239 -0.283508 0.472778 0.736389 -0.392212 1441741239 -0.283508 0.472778 0.736389 -0.392212 1441741239 -0.283508 0.472778 0.736389 -0.392212 1441741239 -0.283508 0.472778 0.736389 -0.392212 1441741239 -0.283508 0.472778 0.736389 -0.392212 1441741239 -0.283508 0.472778 0.736389 -0.392212 1441741239 -0.283508 0.472778 0.736389 -0.392212 1441741239 -0.193848 0.490662 0.736450 -0.423401 1441741239 -0.193848 0.490662 0.736450 -0.423401 1441741239 -0.193848 0.490662 0.736450 -0.423401 1441741239 -0.193848 0.490662 0.736450 -0.423401 1441741239 -0.193848 0.490662 0.736450 -0.423401 1441741239 -0.193848 0.490662 0.736450 -0.423401 1441741239 -0.133423 0.481140 0.739197 -0.451965 1441741239 -0.133423 0.481140 0.739197 -0.451965 1441741239 -0.133423 0.481140 0.739197 -0.451965 1441741239 -0.133423 0.481140 0.739197 -0.451965 1441741239 -0.133423 0.481140 0.739197 -0.451965 1441741239 -0.133423 0.481140 0.739197 -0.451965 1441741239 -0.133423 0.481140 0.739197 -0.451965 1441741239 -0.104614 0.469543 0.727112 -0.489746 1441741239 -0.104614 0.469543 0.727112 -0.489746 1441741239 -0.104614 0.469543 0.727112 -0.489746 1441741239 -0.104614 0.469543 0.727112 -0.489746 1441741239 -0.104614 0.469543 0.727112 -0.489746 1441741239 -0.104614 0.469543 0.727112 -0.489746 1441741239 -0.097290 0.463928 0.696960 -0.538086 1441741239 -0.097290 0.463928 0.696960 -0.538086 1441741239 -0.097290 0.463928 0.696960 -0.538086 1441741239 -0.097290 0.463928 0.696960 -0.538086 1441741239 -0.097290 0.463928 0.696960 -0.538086 1441741239 -0.097290 0.463928 0.696960 -0.538086 1441741239 -0.097290 0.463928 0.696960 -0.538086 1441741239 -0.099792 0.474915 0.655884 -0.578186 1441741239 -0.099792 0.474915 0.655884 -0.578186 1441741239 -0.099792 0.474915 0.655884 -0.578186 1441741239 -0.099792 0.474915 0.655884 -0.578186 1441741239 -0.099792 0.474915 0.655884 -0.578186 1441741239 -0.099792 0.474915 0.655884 -0.578186 1441741239 -0.102356 0.516907 0.617920 -0.583496 1441741239 -0.102356 0.516907 0.617920 -0.583496 1441741239 -0.102356 0.516907 0.617920 -0.583496 1441741239 -0.102356 0.516907 0.617920 -0.583496 1441741239 -0.102356 0.516907 0.617920 -0.583496 1441741239 -0.102356 0.516907 0.617920 -0.583496 1441741239 -0.118896 0.577576 0.566101 -0.575989 1441741240 -0.118896 0.577576 0.566101 -0.575989 1441741240 -0.118896 0.577576 0.566101 -0.575989 1441741240 -0.118896 0.577576 0.566101 -0.575989 1441741240 -0.118896 0.577576 0.566101 -0.575989 1441741240 -0.118896 0.577576 0.566101 -0.575989 1441741240 -0.166077 0.641357 0.504944 -0.553223 1441741240 -0.166077 0.641357 0.504944 -0.553223 1441741240 -0.166077 0.641357 0.504944 -0.553223 1441741240 -0.166077 0.641357 0.504944 -0.553223 1441741240 -0.166077 0.641357 0.504944 -0.553223 1441741240 -0.166077 0.641357 0.504944 -0.553223 1441741240 -0.203308 0.718018 0.471313 -0.470032 1441741240 -0.203308 0.718018 0.471313 -0.470032 1441741240 -0.203308 0.718018 0.471313 -0.470032 1441741240 -0.203308 0.718018 0.471313 -0.470032 1441741240 -0.203308 0.718018 0.471313 -0.470032 1441741240 -0.203308 0.718018 0.471313 -0.470032 1441741240 -0.166199 0.758301 0.511841 -0.367920 1441741240 -0.166199 0.758301 0.511841 -0.367920 1441741240 -0.166199 0.758301 0.511841 -0.367920 1441741240 -0.166199 0.758301 0.511841 -0.367920 1441741240 -0.166199 0.758301 0.511841 -0.367920 1441741240 -0.166199 0.758301 0.511841 -0.367920 1441741240 -0.166199 0.758301 0.511841 -0.367920 1441741240 -0.085571 0.747375 0.569885 -0.330566 1441741240 -0.085571 0.747375 0.569885 -0.330566 1441741240 -0.085571 0.747375 0.569885 -0.330566 1441741240 -0.085571 0.747375 0.569885 -0.330566 1441741240 -0.085571 0.747375 0.569885 -0.330566 1441741240 -0.085571 0.747375 0.569885 -0.330566 1441741240 -0.052246 0.797363 0.553467 -0.234802 1441741240 -0.052246 0.797363 0.553467 -0.234802 1441741240 -0.052246 0.797363 0.553467 -0.234802 1441741240 -0.052246 0.797363 0.553467 -0.234802 1441741240 -0.052246 0.797363 0.553467 -0.234802 1441741240 -0.052246 0.797363 0.553467 -0.234802 1441741240 -0.052246 0.797363 0.553467 -0.234802 1441741240 -0.198792 0.784302 0.522644 -0.268555 1441741240 -0.198792 0.784302 0.522644 -0.268555 1441741240 -0.198792 0.784302 0.522644 -0.268555 1441741240 -0.198792 0.784302 0.522644 -0.268555 1441741240 -0.198792 0.784302 0.522644 -0.268555 1441741240 -0.198792 0.784302 0.522644 -0.268555 1441741240 -0.179871 0.776672 0.562866 -0.218201 1441741240 -0.179871 0.776672 0.562866 -0.218201 1441741240 -0.179871 0.776672 0.562866 -0.218201 1441741240 -0.179871 0.776672 0.562866 -0.218201 1441741240 -0.179871 0.776672 0.562866 -0.218201 1441741240 -0.179871 0.776672 0.562866 -0.218201 1441741240 -0.119934 0.781006 0.596313 -0.141602 1441741240 -0.119934 0.781006 0.596313 -0.141602 1441741240 -0.119934 0.781006 0.596313 -0.141602 1441741240 -0.119934 0.781006 0.596313 -0.141602 1441741240 -0.119934 0.781006 0.596313 -0.141602 1441741240 -0.119934 0.781006 0.596313 -0.141602 1441741240 -0.159485 0.737610 0.626404 -0.195190 1441741240 -0.159485 0.737610 0.626404 -0.195190 1441741240 -0.159485 0.737610 0.626404 -0.195190 1441741240 -0.159485 0.737610 0.626404 -0.195190 1441741240 -0.159485 0.737610 0.626404 -0.195190 1441741240 -0.159485 0.737610 0.626404 -0.195190 1441741240 -0.159485 0.737610 0.626404 -0.195190 1441741240 -0.166382 0.707764 0.639526 -0.249756 1441741240 -0.166382 0.707764 0.639526 -0.249756 1441741240 -0.166382 0.707764 0.639526 -0.249756 1441741240 -0.166382 0.707764 0.639526 -0.249756 1441741240 -0.166382 0.707764 0.639526 -0.249756 1441741240 -0.166382 0.707764 0.639526 -0.249756 1441741240 -0.161743 0.695129 0.648560 -0.264465 1441741240 -0.161743 0.695129 0.648560 -0.264465 1441741240 -0.161743 0.695129 0.648560 -0.264465 1441741240 -0.161743 0.695129 0.648560 -0.264465 1441741240 -0.161743 0.695129 0.648560 -0.264465 1441741240 -0.161743 0.695129 0.648560 -0.264465 1441741240 -0.123413 0.677185 0.673828 -0.268494 1441741240 -0.123413 0.677185 0.673828 -0.268494 1441741240 -0.123413 0.677185 0.673828 -0.268494 1441741240 -0.123413 0.677185 0.673828 -0.268494 1441741240 -0.123413 0.677185 0.673828 -0.268494 1441741240 -0.123413 0.677185 0.673828 -0.268494 1441741240 -0.116638 0.629944 0.699097 -0.317566 1441741240 -0.116638 0.629944 0.699097 -0.317566 1441741240 -0.116638 0.629944 0.699097 -0.317566 1441741240 -0.116638 0.629944 0.699097 -0.317566 1441741240 -0.116638 0.629944 0.699097 -0.317566 1441741240 -0.116638 0.629944 0.699097 -0.317566 1441741240 -0.137146 0.577271 0.708435 -0.382141 1441741240 -0.137146 0.577271 0.708435 -0.382141 1441741240 -0.137146 0.577271 0.708435 -0.382141 1441741240 -0.137146 0.577271 0.708435 -0.382141 1441741240 -0.137146 0.577271 0.708435 -0.382141 1441741240 -0.137146 0.577271 0.708435 -0.382141 1441741240 -0.132019 0.539612 0.718384 -0.418640 1441741240 -0.132019 0.539612 0.718384 -0.418640 1441741240 -0.132019 0.539612 0.718384 -0.418640 1441741240 -0.132019 0.539612 0.718384 -0.418640 1441741240 -0.132019 0.539612 0.718384 -0.418640 1441741240 -0.132019 0.539612 0.718384 -0.418640 1441741240 -0.134399 0.507751 0.714539 -0.462036 1441741240 -0.134399 0.507751 0.714539 -0.462036 1441741240 -0.134399 0.507751 0.714539 -0.462036 1441741240 -0.134399 0.507751 0.714539 -0.462036 1441741240 -0.134399 0.507751 0.714539 -0.462036 1441741240 -0.134399 0.507751 0.714539 -0.462036 1441741240 -0.134399 0.507751 0.714539 -0.462036 1441741240 -0.146484 0.494080 0.681763 -0.519226 1441741240 -0.146484 0.494080 0.681763 -0.519226 1441741240 -0.146484 0.494080 0.681763 -0.519226 1441741240 -0.146484 0.494080 0.681763 -0.519226 1441741240 -0.146484 0.494080 0.681763 -0.519226 1441741240 -0.146484 0.494080 0.681763 -0.519226 1441741240 -0.156738 0.520813 0.645996 -0.535583 1441741240 -0.156738 0.520813 0.645996 -0.535583 1441741241 -0.156738 0.520813 0.645996 -0.535583 1441741241 -0.156738 0.520813 0.645996 -0.535583 1441741241 -0.156738 0.520813 0.645996 -0.535583 1441741241 -0.186035 0.589722 0.588623 -0.520691 1441741241 -0.186035 0.589722 0.588623 -0.520691 1441741241 -0.186035 0.589722 0.588623 -0.520691 1441741241 -0.186035 0.589722 0.588623 -0.520691 1441741241 -0.186035 0.589722 0.588623 -0.520691 1441741241 -0.186035 0.589722 0.588623 -0.520691 1441741241 -0.186035 0.589722 0.588623 -0.520691 1441741241 -0.226257 0.684631 0.500061 -0.479614 1441741241 -0.226257 0.684631 0.500061 -0.479614 1441741241 -0.226257 0.684631 0.500061 -0.479614 1441741241 -0.226257 0.684631 0.500061 -0.479614 1441741241 -0.226257 0.684631 0.500061 -0.479614 1441741241 -0.226257 0.684631 0.500061 -0.479614 1441741241 -0.197571 0.755188 0.472656 -0.408875 1441741241 -0.197571 0.755188 0.472656 -0.408875 1441741241 -0.197571 0.755188 0.472656 -0.408875 1441741241 -0.197571 0.755188 0.472656 -0.408875 1441741241 -0.197571 0.755188 0.472656 -0.408875 1441741241 -0.197571 0.755188 0.472656 -0.408875 1441741241 -0.178284 0.798950 0.450745 -0.355896 1441741241 -0.178284 0.798950 0.450745 -0.355896 1441741241 -0.178284 0.798950 0.450745 -0.355896 1441741241 -0.178284 0.798950 0.450745 -0.355896 1441741241 -0.178284 0.798950 0.450745 -0.355896 1441741241 -0.178284 0.798950 0.450745 -0.355896 1441741241 -0.168152 0.823059 0.427185 -0.334290 1441741241 -0.168152 0.823059 0.427185 -0.334290 1441741241 -0.168152 0.823059 0.427185 -0.334290 1441741241 -0.168152 0.823059 0.427185 -0.334290 1441741241 -0.168152 0.823059 0.427185 -0.334290 1441741241 -0.168152 0.823059 0.427185 -0.334290 1441741241 -0.168152 0.823059 0.427185 -0.334290 1441741241 -0.268616 0.791870 0.422058 -0.350159 1441741241 -0.268616 0.791870 0.422058 -0.350159 1441741241 -0.268616 0.791870 0.422058 -0.350159 1441741241 -0.268616 0.791870 0.422058 -0.350159 1441741241 -0.268616 0.791870 0.422058 -0.350159 1441741241 -0.268616 0.791870 0.422058 -0.350159 1441741241 -0.268616 0.791870 0.422058 -0.350159 1441741241 -0.243530 0.824829 0.430481 -0.273865 1441741241 -0.243530 0.824829 0.430481 -0.273865 1441741241 -0.243530 0.824829 0.430481 -0.273865 1441741241 -0.243530 0.824829 0.430481 -0.273865 1441741241 -0.243530 0.824829 0.430481 -0.273865 1441741241 -0.243530 0.824829 0.430481 -0.273865 1441741241 -0.197815 0.813110 0.491333 -0.241455 1441741241 -0.197815 0.813110 0.491333 -0.241455 1441741241 -0.197815 0.813110 0.491333 -0.241455 1441741241 -0.197815 0.813110 0.491333 -0.241455 1441741241 -0.197815 0.813110 0.491333 -0.241455 1441741241 -0.197815 0.813110 0.491333 -0.241455 1441741241 -0.203613 0.809021 0.478271 -0.274231 1441741241 -0.203613 0.809021 0.478271 -0.274231 1441741241 -0.203613 0.809021 0.478271 -0.274231 1441741241 -0.203613 0.809021 0.478271 -0.274231 1441741241 -0.203613 0.809021 0.478271 -0.274231 1441741241 -0.203613 0.809021 0.478271 -0.274231 1441741241 -0.203613 0.809021 0.478271 -0.274231 1441741241 -0.233459 0.776367 0.500671 -0.303345 1441741241 -0.233459 0.776367 0.500671 -0.303345 1441741241 -0.233459 0.776367 0.500671 -0.303345 1441741241 -0.233459 0.776367 0.500671 -0.303345 1441741241 -0.233459 0.776367 0.500671 -0.303345 1441741241 -0.233459 0.776367 0.500671 -0.303345 1441741241 -0.228516 0.764709 0.515503 -0.311829 1441741241 -0.228516 0.764709 0.515503 -0.311829 1441741241 -0.228516 0.764709 0.515503 -0.311829 1441741241 -0.228516 0.764709 0.515503 -0.311829 1441741241 -0.228516 0.764709 0.515503 -0.311829 1441741241 -0.228516 0.764709 0.515503 -0.311829 1441741241 -0.183044 0.752625 0.552795 -0.307312 1441741241 -0.183044 0.752625 0.552795 -0.307312 1441741241 -0.183044 0.752625 0.552795 -0.307312 1441741241 -0.183044 0.752625 0.552795 -0.307312 1441741241 -0.183044 0.752625 0.552795 -0.307312 1441741241 -0.183044 0.752625 0.552795 -0.307312 1441741241 -0.183044 0.752625 0.552795 -0.307312 1441741241 -0.166870 0.720093 0.590515 -0.323914 1441741241 -0.166870 0.720093 0.590515 -0.323914 1441741241 -0.166870 0.720093 0.590515 -0.323914 1441741241 -0.166870 0.720093 0.590515 -0.323914 1441741241 -0.166870 0.720093 0.590515 -0.323914 1441741241 -0.166870 0.720093 0.590515 -0.323914 1441741241 -0.173706 0.677368 0.611389 -0.370361 1441741241 -0.173706 0.677368 0.611389 -0.370361 1441741241 -0.173706 0.677368 0.611389 -0.370361 1441741241 -0.173706 0.677368 0.611389 -0.370361 1441741241 -0.173706 0.677368 0.611389 -0.370361 1441741241 -0.173706 0.677368 0.611389 -0.370361 1441741241 -0.153015 0.639771 0.637817 -0.400574 1441741241 -0.153015 0.639771 0.637817 -0.400574 1441741241 -0.153015 0.639771 0.637817 -0.400574 1441741241 -0.153015 0.639771 0.637817 -0.400574 1441741241 -0.153015 0.639771 0.637817 -0.400574 1441741241 -0.153015 0.639771 0.637817 -0.400574 1441741241 -0.153015 0.639771 0.637817 -0.400574 1441741241 -0.131287 0.605347 0.664612 -0.417725 1441741241 -0.131287 0.605347 0.664612 -0.417725 1441741241 -0.131287 0.605347 0.664612 -0.417725 1441741241 -0.131287 0.605347 0.664612 -0.417725 1441741241 -0.131287 0.605347 0.664612 -0.417725 1441741241 -0.131287 0.605347 0.664612 -0.417725 1441741241 -0.128540 0.563232 0.679443 -0.452332 1441741241 -0.128540 0.563232 0.679443 -0.452332 1441741241 -0.128540 0.563232 0.679443 -0.452332 1441741241 -0.128540 0.563232 0.679443 -0.452332 1441741241 -0.128540 0.563232 0.679443 -0.452332 1441741241 -0.128540 0.563232 0.679443 -0.452332 1441741241 -0.119446 0.533813 0.679138 -0.489380 1441741241 -0.119446 0.533813 0.679138 -0.489380 1441741241 -0.119446 0.533813 0.679138 -0.489380 1441741242 -0.119446 0.533813 0.679138 -0.489380 1441741242 -0.119446 0.533813 0.679138 -0.489380 1441741242 -0.119446 0.533813 0.679138 -0.489380 1441741242 -0.119446 0.533813 0.679138 -0.489380 1441741242 -0.114380 0.519287 0.661255 -0.529114 1441741242 -0.114380 0.519287 0.661255 -0.529114 1441741242 -0.114380 0.519287 0.661255 -0.529114 1441741242 -0.114380 0.519287 0.661255 -0.529114 1441741242 -0.114380 0.519287 0.661255 -0.529114 1441741242 -0.114380 0.519287 0.661255 -0.529114 1441741242 -0.129639 0.527039 0.615723 -0.571228 1441741242 -0.129639 0.527039 0.615723 -0.571228 1441741242 -0.129639 0.527039 0.615723 -0.571228 1441741242 -0.129639 0.527039 0.615723 -0.571228 1441741242 -0.129639 0.527039 0.615723 -0.571228 1441741242 -0.129639 0.527039 0.615723 -0.571228 1441741242 -0.151550 0.573303 0.563721 -0.574890 1441741242 -0.151550 0.573303 0.563721 -0.574890 1441741242 -0.151550 0.573303 0.563721 -0.574890 1441741242 -0.151550 0.573303 0.563721 -0.574890 1441741242 -0.151550 0.573303 0.563721 -0.574890 1441741242 -0.151550 0.573303 0.563721 -0.574890 1441741242 -0.151550 0.573303 0.563721 -0.574890 1441741242 -0.202026 0.647217 0.494507 -0.543762 1441741242 -0.202026 0.647217 0.494507 -0.543762 1441741242 -0.202026 0.647217 0.494507 -0.543762 1441741242 -0.202026 0.647217 0.494507 -0.543762 1441741242 -0.202026 0.647217 0.494507 -0.543762 1441741242 -0.202026 0.647217 0.494507 -0.543762 1441741242 -0.218201 0.711914 0.483643 -0.460022 1441741242 -0.218201 0.711914 0.483643 -0.460022 1441741242 -0.218201 0.711914 0.483643 -0.460022 1441741242 -0.218201 0.711914 0.483643 -0.460022 1441741242 -0.218201 0.711914 0.483643 -0.460022 1441741242 -0.218201 0.711914 0.483643 -0.460022 1441741242 -0.218201 0.711914 0.483643 -0.460022 1441741242 -0.247314 0.748962 0.479858 -0.384094 1441741242 -0.247314 0.748962 0.479858 -0.384094 1441741242 -0.247314 0.748962 0.479858 -0.384094 1441741242 -0.247314 0.748962 0.479858 -0.384094 1441741242 -0.247314 0.748962 0.479858 -0.384094 1441741242 -0.247314 0.748962 0.479858 -0.384094 1441741242 -0.107605 0.808411 0.497253 -0.295959 1441741242 -0.107605 0.808411 0.497253 -0.295959 1441741242 -0.107605 0.808411 0.497253 -0.295959 1441741242 -0.107605 0.808411 0.497253 -0.295959 1441741242 -0.107605 0.808411 0.497253 -0.295959 1441741242 -0.107605 0.808411 0.497253 -0.295959 1441741242 -0.151184 0.820129 0.443848 -0.327820 1441741242 -0.151184 0.820129 0.443848 -0.327820 1441741242 -0.151184 0.820129 0.443848 -0.327820 1441741242 -0.151184 0.820129 0.443848 -0.327820 1441741242 -0.151184 0.820129 0.443848 -0.327820 1441741242 -0.151184 0.820129 0.443848 -0.327820 1441741242 -0.212769 0.834290 0.435608 -0.262512 1441741242 -0.212769 0.834290 0.435608 -0.262512 1441741242 -0.212769 0.834290 0.435608 -0.262512 1441741242 -0.212769 0.834290 0.435608 -0.262512 1441741242 -0.212769 0.834290 0.435608 -0.262512 1441741242 -0.212769 0.834290 0.435608 -0.262512 1441741242 -0.212769 0.834290 0.435608 -0.262512 1441741242 -0.172607 0.853271 0.446777 -0.206055 1441741242 -0.172607 0.853271 0.446777 -0.206055 1441741242 -0.172607 0.853271 0.446777 -0.206055 1441741242 -0.172607 0.853271 0.446777 -0.206055 1441741242 -0.172607 0.853271 0.446777 -0.206055 1441741242 -0.172607 0.853271 0.446777 -0.206055 1441741242 -0.122803 0.843140 0.457825 -0.253723 1441741242 -0.122803 0.843140 0.457825 -0.253723 1441741242 -0.122803 0.843140 0.457825 -0.253723 1441741242 -0.122803 0.843140 0.457825 -0.253723 1441741242 -0.122803 0.843140 0.457825 -0.253723 1441741242 -0.122803 0.843140 0.457825 -0.253723 1441741242 -0.122803 0.843140 0.457825 -0.253723 1441741242 -0.147766 0.813660 0.483215 -0.287354 1441741242 -0.147766 0.813660 0.483215 -0.287354 1441741242 -0.147766 0.813660 0.483215 -0.287354 1441741242 -0.147766 0.813660 0.483215 -0.287354 1441741242 -0.147766 0.813660 0.483215 -0.287354 1441741242 -0.147766 0.813660 0.483215 -0.287354 1441741242 -0.165283 0.794128 0.498535 -0.305664 1441741242 -0.165283 0.794128 0.498535 -0.305664 1441741242 -0.165283 0.794128 0.498535 -0.305664 1441741242 -0.165283 0.794128 0.498535 -0.305664 1441741242 -0.165283 0.794128 0.498535 -0.305664 1441741242 -0.165283 0.794128 0.498535 -0.305664 1441741242 -0.165283 0.794128 0.498535 -0.305664 1441741242 -0.127136 0.771667 0.543518 -0.304871 1441741242 -0.127136 0.771667 0.543518 -0.304871 1441741242 -0.127136 0.771667 0.543518 -0.304871 1441741242 -0.127136 0.771667 0.543518 -0.304871 1441741242 -0.127136 0.771667 0.543518 -0.304871 1441741242 -0.127136 0.771667 0.543518 -0.304871 1441741242 -0.117188 0.736328 0.582886 -0.322876 1441741242 -0.117188 0.736328 0.582886 -0.322876 1441741242 -0.117188 0.736328 0.582886 -0.322876 1441741242 -0.117188 0.736328 0.582886 -0.322876 1441741242 -0.117188 0.736328 0.582886 -0.322876 1441741242 -0.117188 0.736328 0.582886 -0.322876 1441741242 -0.125000 0.688049 0.606995 -0.377441 1441741242 -0.125000 0.688049 0.606995 -0.377441 1441741242 -0.125000 0.688049 0.606995 -0.377441 1441741242 -0.125000 0.688049 0.606995 -0.377441 1441741242 -0.125000 0.688049 0.606995 -0.377441 1441741242 -0.125000 0.688049 0.606995 -0.377441 1441741242 -0.111938 0.640259 0.631897 -0.422058 1441741242 -0.111938 0.640259 0.631897 -0.422058 1441741242 -0.111938 0.640259 0.631897 -0.422058 1441741242 -0.111938 0.640259 0.631897 -0.422058 1441741242 -0.111938 0.640259 0.631897 -0.422058 1441741242 -0.111938 0.640259 0.631897 -0.422058 1441741242 -0.111938 0.640259 0.631897 -0.422058 1441741242 -0.088623 0.592896 0.662903 -0.448486 1441741242 -0.088623 0.592896 0.662903 -0.448486 1441741242 -0.088623 0.592896 0.662903 -0.448486 1441741243 -0.088623 0.592896 0.662903 -0.448486 1441741243 -0.088623 0.592896 0.662903 -0.448486 1441741243 -0.088623 0.592896 0.662903 -0.448486 1441741243 -0.081360 0.541443 0.682739 -0.483826 1441741243 -0.081360 0.541443 0.682739 -0.483826 1441741243 -0.081360 0.541443 0.682739 -0.483826 1441741243 -0.081360 0.541443 0.682739 -0.483826 1441741243 -0.081360 0.541443 0.682739 -0.483826 1441741243 -0.081360 0.541443 0.682739 -0.483826 1441741243 -0.075500 0.496460 0.685120 -0.527649 1441741243 -0.075500 0.496460 0.685120 -0.527649 1441741243 -0.075500 0.496460 0.685120 -0.527649 1441741243 -0.075500 0.496460 0.685120 -0.527649 1441741243 -0.075500 0.496460 0.685120 -0.527649 1441741243 -0.075500 0.496460 0.685120 -0.527649 1441741243 -0.069641 0.475159 0.668213 -0.568237 1441741243 -0.069641 0.475159 0.668213 -0.568237 1441741243 -0.069641 0.475159 0.668213 -0.568237 1441741243 -0.069641 0.475159 0.668213 -0.568237 1441741243 -0.069641 0.475159 0.668213 -0.568237 1441741243 -0.069641 0.475159 0.668213 -0.568237 1441741243 -0.069641 0.475159 0.668213 -0.568237 1441741243 -0.064575 0.479187 0.645935 -0.590698 1441741243 -0.064575 0.479187 0.645935 -0.590698 1441741243 -0.064575 0.479187 0.645935 -0.590698 1441741243 -0.064575 0.479187 0.645935 -0.590698 1441741243 -0.064575 0.479187 0.645935 -0.590698 1441741243 -0.064575 0.479187 0.645935 -0.590698 1441741243 -0.075317 0.516418 0.607422 -0.598877 1441741243 -0.075317 0.516418 0.607422 -0.598877 1441741243 -0.075317 0.516418 0.607422 -0.598877 1441741243 -0.075317 0.516418 0.607422 -0.598877 1441741243 -0.075317 0.516418 0.607422 -0.598877 1441741243 -0.075317 0.516418 0.607422 -0.598877 1441741243 -0.075317 0.516418 0.607422 -0.598877 1441741243 -0.119934 0.596191 0.539368 -0.582397 1441741243 -0.119934 0.596191 0.539368 -0.582397 1441741243 -0.119934 0.596191 0.539368 -0.582397 1441741243 -0.119934 0.596191 0.539368 -0.582397 1441741243 -0.119934 0.596191 0.539368 -0.582397 1441741243 -0.119934 0.596191 0.539368 -0.582397 1441741243 -0.180664 0.683655 0.464478 -0.533081 1441741243 -0.180664 0.683655 0.464478 -0.533081 1441741243 -0.180664 0.683655 0.464478 -0.533081 1441741243 -0.180664 0.683655 0.464478 -0.533081 1441741243 -0.180664 0.683655 0.464478 -0.533081 1441741243 -0.180664 0.683655 0.464478 -0.533081 1441741243 -0.171143 0.754944 0.447266 -0.448059 1441741243 -0.171143 0.754944 0.447266 -0.448059 1441741243 -0.171143 0.754944 0.447266 -0.448059 1441741243 -0.171143 0.754944 0.447266 -0.448059 1441741243 -0.171143 0.754944 0.447266 -0.448059 1441741243 -0.171143 0.754944 0.447266 -0.448059 1441741243 -0.128174 0.835938 0.435791 -0.307922 1441741243 -0.128174 0.835938 0.435791 -0.307922 1441741243 -0.128174 0.835938 0.435791 -0.307922 1441741243 -0.128174 0.835938 0.435791 -0.307922 1441741243 -0.128174 0.835938 0.435791 -0.307922 1441741243 -0.128174 0.835938 0.435791 -0.307922 1441741243 -0.128174 0.835938 0.435791 -0.307922 1441741243 -0.094299 0.861633 0.415649 -0.275513 1441741243 -0.094299 0.861633 0.415649 -0.275513 1441741243 -0.094299 0.861633 0.415649 -0.275513 1441741243 -0.094299 0.861633 0.415649 -0.275513 1441741243 -0.094299 0.861633 0.415649 -0.275513 1441741243 -0.094299 0.861633 0.415649 -0.275513 1441741243 -0.283264 0.844910 0.377441 -0.251831 1441741243 -0.283264 0.844910 0.377441 -0.251831 1441741243 -0.283264 0.844910 0.377441 -0.251831 1441741243 -0.283264 0.844910 0.377441 -0.251831 1441741243 -0.283264 0.844910 0.377441 -0.251831 1441741243 -0.283264 0.844910 0.377441 -0.251831 1441741243 -0.170532 0.853027 0.434326 -0.233704 1441741243 -0.170532 0.853027 0.434326 -0.233704 1441741243 -0.170532 0.853027 0.434326 -0.233704 1441741243 -0.170532 0.853027 0.434326 -0.233704 1441741243 -0.170532 0.853027 0.434326 -0.233704 1441741243 -0.170532 0.853027 0.434326 -0.233704 1441741243 -0.170532 0.853027 0.434326 -0.233704 1441741243 -0.156738 0.841614 0.461853 -0.231873 1441741243 -0.156738 0.841614 0.461853 -0.231873 1441741243 -0.156738 0.841614 0.461853 -0.231873 1441741243 -0.156738 0.841614 0.461853 -0.231873 1441741243 -0.156738 0.841614 0.461853 -0.231873 1441741243 -0.156738 0.841614 0.461853 -0.231873 1441741243 -0.193176 0.816711 0.473755 -0.266846 1441741243 -0.193176 0.816711 0.473755 -0.266846 1441741243 -0.193176 0.816711 0.473755 -0.266846 1441741243 -0.193176 0.816711 0.473755 -0.266846 1441741243 -0.193176 0.816711 0.473755 -0.266846 1441741243 -0.193176 0.816711 0.473755 -0.266846 1441741243 -0.218994 0.782349 0.492310 -0.312317 1441741243 -0.218994 0.782349 0.492310 -0.312317 1441741243 -0.218994 0.782349 0.492310 -0.312317 1441741243 -0.218994 0.782349 0.492310 -0.312317 1441741243 -0.218994 0.782349 0.492310 -0.312317 1441741243 -0.218994 0.782349 0.492310 -0.312317 1441741243 -0.218994 0.782349 0.492310 -0.312317 1441741243 -0.194336 0.776855 0.504333 -0.322998 1441741243 -0.194336 0.776855 0.504333 -0.322998 1441741243 -0.194336 0.776855 0.504333 -0.322998 1441741243 -0.194336 0.776855 0.504333 -0.322998 1441741243 -0.194336 0.776855 0.504333 -0.322998 1441741243 -0.194336 0.776855 0.504333 -0.322998 1441741243 -0.151306 0.750549 0.549744 -0.333923 1441741243 -0.151306 0.750549 0.549744 -0.333923 1441741243 -0.151306 0.750549 0.549744 -0.333923 1441741243 -0.151306 0.750549 0.549744 -0.333923 1441741243 -0.151306 0.750549 0.549744 -0.333923 1441741243 -0.151306 0.750549 0.549744 -0.333923 1441741243 -0.151306 0.750549 0.549744 -0.333923 1441741243 -0.149109 0.708191 0.576965 -0.378601 1441741243 -0.149109 0.708191 0.576965 -0.378601 1441741243 -0.149109 0.708191 0.576965 -0.378601 1441741243 -0.149109 0.708191 0.576965 -0.378601 1441741243 -0.149109 0.708191 0.576965 -0.378601 1441741244 -0.149109 0.708191 0.576965 -0.378601 1441741244 -0.157898 0.672424 0.577881 -0.434631 1441741244 -0.157898 0.672424 0.577881 -0.434631 1441741244 -0.157898 0.672424 0.577881 -0.434631 1441741244 -0.157898 0.672424 0.577881 -0.434631 1441741244 -0.157898 0.672424 0.577881 -0.434631 1441741244 -0.157898 0.672424 0.577881 -0.434631 1441741244 -0.157898 0.672424 0.577881 -0.434631 1441741244 -0.156555 0.639893 0.581055 -0.477905 1441741244 -0.156555 0.639893 0.581055 -0.477905 1441741244 -0.156555 0.639893 0.581055 -0.477905 1441741244 -0.156555 0.639893 0.581055 -0.477905 1441741244 -0.156555 0.639893 0.581055 -0.477905 1441741244 -0.156555 0.639893 0.581055 -0.477905 1441741244 -0.167175 0.607300 0.569458 -0.528137 1441741244 -0.167175 0.607300 0.569458 -0.528137 1441741244 -0.167175 0.607300 0.569458 -0.528137 1441741244 -0.167175 0.607300 0.569458 -0.528137 1441741244 -0.167175 0.607300 0.569458 -0.528137 1441741244 -0.167175 0.607300 0.569458 -0.528137 1441741244 -0.170105 0.588074 0.546692 -0.571289 1441741244 -0.170105 0.588074 0.546692 -0.571289 1441741244 -0.170105 0.588074 0.546692 -0.571289 1441741244 -0.170105 0.588074 0.546692 -0.571289 1441741244 -0.170105 0.588074 0.546692 -0.571289 1441741244 -0.170105 0.588074 0.546692 -0.571289 1441741244 -0.176453 0.599731 0.520569 -0.581482 1441741244 -0.176453 0.599731 0.520569 -0.581482 1441741244 -0.176453 0.599731 0.520569 -0.581482 1441741244 -0.176453 0.599731 0.520569 -0.581482 1441741244 -0.176453 0.599731 0.520569 -0.581482 1441741244 -0.176453 0.599731 0.520569 -0.581482 1441741244 -0.176453 0.599731 0.520569 -0.581482 1441741244 -0.191711 0.643738 0.483826 -0.560974 1441741244 -0.191711 0.643738 0.483826 -0.560974 1441741244 -0.191711 0.643738 0.483826 -0.560974 1441741244 -0.191711 0.643738 0.483826 -0.560974 1441741244 -0.191711 0.643738 0.483826 -0.560974 1441741244 -0.191711 0.643738 0.483826 -0.560974 1441741244 -0.223511 0.707214 0.432861 -0.512329 1441741244 -0.223511 0.707214 0.432861 -0.512329 1441741244 -0.223511 0.707214 0.432861 -0.512329 1441741244 -0.223511 0.707214 0.432861 -0.512329 1441741244 -0.223511 0.707214 0.432861 -0.512329 1441741244 -0.223511 0.707214 0.432861 -0.512329 1441741244 -0.258850 0.754211 0.406311 -0.446106 1441741244 -0.258850 0.754211 0.406311 -0.446106 1441741244 -0.258850 0.754211 0.406311 -0.446106 1441741244 -0.258850 0.754211 0.406311 -0.446106 1441741244 -0.258850 0.754211 0.406311 -0.446106 1441741244 -0.258850 0.754211 0.406311 -0.446106 1441741244 -0.231384 0.779785 0.460327 -0.355530 1441741244 -0.231384 0.779785 0.460327 -0.355530 1441741244 -0.231384 0.779785 0.460327 -0.355530 1441741244 -0.231384 0.779785 0.460327 -0.355530 1441741244 -0.231384 0.779785 0.460327 -0.355530 1441741244 -0.231384 0.779785 0.460327 -0.355530 1441741244 -0.074463 0.831177 0.471497 -0.285095 1441741244 -0.074463 0.831177 0.471497 -0.285095 1441741244 -0.074463 0.831177 0.471497 -0.285095 1441741244 -0.074463 0.831177 0.471497 -0.285095 1441741244 -0.074463 0.831177 0.471497 -0.285095 1441741244 -0.074463 0.831177 0.471497 -0.285095 1441741244 -0.171509 0.839844 0.434143 -0.276978 1441741244 -0.171509 0.839844 0.434143 -0.276978 1441741244 -0.171509 0.839844 0.434143 -0.276978 1441741244 -0.171509 0.839844 0.434143 -0.276978 1441741244 -0.171509 0.839844 0.434143 -0.276978 1441741244 -0.171509 0.839844 0.434143 -0.276978 1441741244 -0.171509 0.839844 0.434143 -0.276978 1441741244 -0.265259 0.837219 0.405640 -0.253174 1441741244 -0.265259 0.837219 0.405640 -0.253174 1441741244 -0.265259 0.837219 0.405640 -0.253174 1441741244 -0.265259 0.837219 0.405640 -0.253174 1441741244 -0.265259 0.837219 0.405640 -0.253174 1441741244 -0.265259 0.837219 0.405640 -0.253174 1441741244 -0.137390 0.849182 0.470703 -0.196106 1441741244 -0.137390 0.849182 0.470703 -0.196106 1441741244 -0.137390 0.849182 0.470703 -0.196106 1441741244 -0.137390 0.849182 0.470703 -0.196106 1441741244 -0.137390 0.849182 0.470703 -0.196106 1441741244 -0.137390 0.849182 0.470703 -0.196106 1441741244 -0.134460 0.846191 0.476074 -0.197998 1441741244 -0.134460 0.846191 0.476074 -0.197998 1441741244 -0.134460 0.846191 0.476074 -0.197998 1441741244 -0.134460 0.846191 0.476074 -0.197998 1441741244 -0.134460 0.846191 0.476074 -0.197998 1441741244 
-0.455261 0.460938 0.591736 0.479614 1441741246 -0.455261 0.460938 0.591736 0.479614 1441741246 -0.455261 0.460938 0.591736 0.479614 1441741246 -0.455261 0.460938 0.591736 0.479614 1441741246 -0.455261 0.460938 0.591736 0.479614 1441741246 -0.429016 0.481506 0.584106 0.492737 1441741246 -0.429016 0.481506 0.584106 0.492737 1441741246 -0.429016 0.481506 0.584106 0.492737 1441741246 -0.429016 0.481506 0.584106 0.492737 1441741246 -0.429016 0.481506 0.584106 0.492737 1441741246 -0.429016 0.481506 0.584106 0.492737 1441741246 -0.407837 0.498352 0.570801 0.509338 1441741246 -0.407837 0.498352 0.570801 0.509338 1441741246 -0.407837 0.498352 0.570801 0.509338 1441741246 -0.407837 0.498352 0.570801 0.509338 1441741246 -0.407837 0.498352 0.570801 0.509338 1441741246 -0.407837 0.498352 0.570801 0.509338 1441741246 -0.383972 0.519775 0.559631 0.518738 1441741247 -0.383972 0.519775 0.559631 0.518738 1441741247 -0.383972 0.519775 0.559631 0.518738 1441741247 -0.383972 0.519775 0.559631 0.518738 1441741247 -0.383972 0.519775 0.559631 0.518738 1441741247 -0.383972 0.519775 0.559631 0.518738 1441741247 -0.379761 0.522400 0.552429 0.526978 1441741247 -0.379761 0.522400 0.552429 0.526978 1441741247 -0.379761 0.522400 0.552429 0.526978 1441741247 -0.379761 0.522400 0.552429 0.526978 1441741247 -0.379761 0.522400 0.552429 0.526978 1441741247 -0.379761 0.522400 0.552429 0.526978 1441741247 -0.379761 0.522400 0.552429 0.526978 1441741247 -0.377380 0.519531 0.549866 0.534058 1441741247 -0.377380 0.519531 0.549866 0.534058 1441741247 -0.377380 0.519531 0.549866 0.534058 1441741247 -0.377380 0.519531 0.549866 0.534058 1441741247 -0.377380 0.519531 0.549866 0.534058 1441741247 -0.377380 0.519531 0.549866 0.534058 1441741247 -0.383423 0.514648 0.546204 0.538208 1441741247 -0.383423 0.514648 0.546204 0.538208 1441741247 -0.383423 0.514648 0.546204 0.538208 1441741247 -0.383423 0.514648 0.546204 0.538208 1441741247 -0.383423 0.514648 0.546204 0.538208 1441741247 -0.383423 0.514648 0.546204 0.538208 1441741247 -0.394836 0.504700 0.550964 0.534546 1441741247 -0.394836 0.504700 0.550964 0.534546 1441741247 -0.394836 0.504700 0.550964 0.534546 1441741247 -0.394836 0.504700 0.550964 0.534546 1441741247 -0.394836 0.504700 0.550964 0.534546 1441741247 -0.394836 0.504700 0.550964 0.534546 1441741247 -0.409119 0.496521 0.562744 0.518982 1441741247 -0.409119 0.496521 0.562744 0.518982 1441741247 -0.409119 0.496521 0.562744 0.518982 1441741247 -0.409119 0.496521 0.562744 0.518982 1441741247 -0.409119 0.496521 0.562744 0.518982 1441741247 -0.409119 0.496521 0.562744 0.518982 1441741247 -0.409119 0.496521 0.562744 0.518982 1441741247 -0.416382 0.504639 0.564148 0.503601 1441741247 -0.416382 0.504639 0.564148 0.503601 1441741247 -0.416382 0.504639 0.564148 0.503601 1441741247 -0.416382 0.504639 0.564148 0.503601 1441741247 -0.416382 0.504639 0.564148 0.503601 1441741247 -0.416382 0.504639 0.564148 0.503601 1441741247 -0.425720 0.519531 0.564514 0.479736 1441741247 -0.425720 0.519531 0.564514 0.479736 1441741247 -0.425720 0.519531 0.564514 0.479736 1441741247 -0.425720 0.519531 0.564514 0.479736 1441741247 -0.425720 0.519531 0.564514 0.479736 1441741247 -0.425720 0.519531 0.564514 0.479736 1441741247 -0.455994 0.501099 0.592651 0.435486 1441741247 -0.455994 0.501099 0.592651 0.435486 1441741247 -0.455994 0.501099 0.592651 0.435486 1441741247 -0.455994 0.501099 0.592651 0.435486 1441741247 -0.455994 0.501099 0.592651 0.435486 1441741247 -0.455994 0.501099 0.592651 0.435486 1441741247 -0.489075 0.469177 0.624756 0.387634 1441741247 -0.489075 0.469177 0.624756 0.387634 1441741247 -0.489075 0.469177 0.624756 0.387634 1441741247 -0.489075 0.469177 0.624756 0.387634 1441741247 -0.489075 0.469177 0.624756 0.387634 1441741247 -0.489075 0.469177 0.624756 0.387634 1441741247 -0.518616 0.442566 0.644958 0.345093 1441741247 -0.518616 0.442566 0.644958 0.345093 1441741247 -0.518616 0.442566 0.644958 0.345093 1441741247 -0.518616 0.442566 0.644958 0.345093 1441741247 -0.518616 0.442566 0.644958 0.345093 1441741247 -0.518616 0.442566 0.644958 0.345093 1441741247 -0.518616 0.442566 0.644958 0.345093 1441741247 -0.549500 0.435974 0.641052 0.311401 1441741247 -0.549500 0.435974 0.641052 0.311401 1441741247 -0.549500 0.435974 0.641052 0.311401 1441741247 -0.549500 0.435974 0.641052 0.311401 1441741247 -0.549500 0.435974 0.641052 0.311401 1441741247 -0.549500 0.435974 0.641052 0.311401 1441741247 -0.548706 0.410645 0.672302 0.279785 1441741247 -0.548706 0.410645 0.672302 0.279785 1441741247 -0.548706 0.410645 0.672302 0.279785 1441741247 -0.548706 0.410645 0.672302 0.279785 1441741247 -0.548706 0.410645 0.672302 0.279785 1441741247 -0.548706 0.410645 0.672302 0.279785 1441741247 -0.563232 0.371094 0.682068 0.282410 1441741247 -0.563232 0.371094 0.682068 0.282410 1441741247 -0.563232 0.371094 0.682068 0.282410 1441741247 -0.563232 0.371094 0.682068 0.282410 1441741247 -0.563232 0.371094 0.682068 0.282410 1441741247 -0.563232 0.371094 0.682068 0.282410 1441741247 -0.563232 0.371094 0.682068 0.282410 1441741247 -0.551331 0.384033 0.682068 0.288635 1441741247 -0.551331 0.384033 0.682068 0.288635 1441741247 -0.551331 0.384033 0.682068 0.288635 1441741247 -0.551331 0.384033 0.682068 0.288635 1441741247 -0.551331 0.384033 0.682068 0.288635 1441741247 -0.551331 0.384033 0.682068 0.288635 1441741247 -0.537476 0.401733 0.680481 0.294373 1441741247 -0.537476 0.401733 0.680481 0.294373 1441741247 -0.537476 0.401733 0.680481 0.294373 1441741247 -0.537476 0.401733 0.680481 0.294373 1441741247 -0.537476 0.401733 0.680481 0.294373 1441741247 -0.537476 0.401733 0.680481 0.294373 1441741247 -0.526978 0.410156 0.679932 0.302795 1441741247 -0.526978 0.410156 0.679932 0.302795 1441741247 -0.526978 0.410156 0.679932 0.302795 1441741247 -0.526978 0.410156 0.679932 0.302795 1441741247 -0.526978 0.410156 0.679932 0.302795 1441741247 -0.526978 0.410156 0.679932 0.302795 1441741247 -0.526978 0.410156 0.679932 0.302795 1441741247 -0.508362 0.434448 0.664612 0.333252 1441741247 -0.508362 0.434448 0.664612 0.333252 1441741247 -0.508362 0.434448 0.664612 0.333252 1441741247 -0.508362 0.434448 0.664612 0.333252 1441741247 -0.508362 0.434448 0.664612 0.333252 1441741247 -0.508362 0.434448 0.664612 0.333252 1441741247 -0.477905 0.470947 0.638550 0.376770 1441741247 -0.477905 0.470947 0.638550 0.376770 1441741248 -0.477905 0.470947 0.638550 0.376770 1441741248 -0.477905 0.470947 0.638550 0.376770 1441741248 -0.477905 0.470947 0.638550 0.376770 1441741248 -0.477905 0.470947 0.638550 0.376770 1441741248 -0.443298 0.505554 0.610718 0.418152 1441741248 -0.443298 0.505554 0.610718 0.418152 1441741248 -0.443298 0.505554 0.610718 0.418152 1441741248 -0.443298 0.505554 0.610718 0.418152 1441741248 -0.443298 0.505554 0.610718 0.418152 1441741248 -0.443298 0.505554 0.610718 0.418152 1441741248 -0.417725 0.534180 0.582703 0.447815 1441741248 -0.417725 0.534180 0.582703 0.447815 1441741248 -0.417725 0.534180 0.582703 0.447815 1441741248 -0.417725 0.534180 0.582703 0.447815 1441741248 -0.417725 0.534180 0.582703 0.447815 1441741248 -0.396851 0.552246 0.559631 0.473572 1441741248 -0.396851 0.552246 0.559631 0.473572 1441741248 -0.396851 0.552246 0.559631 0.473572 1441741248 -0.396851 0.552246 0.559631 0.473572 1441741248 -0.396851 0.552246 0.559631 0.473572 1441741248 -0.396851 0.552246 0.559631 0.473572 1441741248 -0.380798 0.566223 0.539001 0.493774 1441741248 -0.380798 0.566223 0.539001 0.493774 1441741248 -0.380798 0.566223 0.539001 0.493774 1441741248 -0.380798 0.566223 0.539001 0.493774 1441741248 -0.380798 0.566223 0.539001 0.493774 1441741248 -0.380798 0.566223 0.539001 0.493774 1441741248 -0.380798 0.566223 0.539001 0.493774 1441741248 -0.379089 0.573303 0.531494 0.495056 1441741248 -0.379089 0.573303 0.531494 0.495056 1441741248 -0.379089 0.573303 0.531494 0.495056 1441741248 -0.379089 0.573303 0.531494 0.495056 1441741248 -0.379089 0.573303 0.531494 0.495056 1441741248 -0.379089 0.573303 0.531494 0.495056 1441741248 -0.396057 0.565002 0.541382 0.480347 1441741248 -0.396057 0.565002 0.541382 0.480347 1441741248 -0.396057 0.565002 0.541382 0.480347 1441741248 -0.419128 0.547729 0.559875 0.459167 1441741248 -0.419128 0.547729 0.559875 0.459167 1441741248 -0.419128 0.547729 0.559875 0.459167 1441741248 -0.419128 0.547729 0.559875 0.459167 1441741248 -0.419128 0.547729 0.559875 0.459167 1441741248 -0.443115 0.526367 0.581360 0.434265 1441741248 -0.443115 0.526367 0.581360 0.434265 1441741248 -0.443115 0.526367 0.581360 0.434265 1441741248 -0.443115 0.526367 0.581360 0.434265 1441741248 -0.443115 0.526367 0.581360 0.434265 1441741248 -0.443115 0.526367 0.581360 0.434265 1441741248 -0.443115 0.526367 0.581360 0.434265 1441741248 -0.470093 0.498596 0.602661 0.408752 1441741248 -0.470093 0.498596 0.602661 0.408752 1441741248 -0.470093 0.498596 0.602661 0.408752 1441741248 -0.470093 0.498596 0.602661 0.408752 1441741248 -0.470093 0.498596 0.602661 0.408752 1441741248 -0.470093 0.498596 0.602661 0.408752 1441741248 -0.492676 0.471802 0.623352 0.382202 1441741248 -0.492676 0.471802 0.623352 0.382202 1441741248 -0.492676 0.471802 0.623352 0.382202 1441741248 -0.492676 0.471802 0.623352 0.382202 1441741248 -0.492676 0.471802 0.623352 0.382202 1441741248 -0.492676 0.471802 0.623352 0.382202 1441741248 -0.522766 0.434082 0.646729 0.346436 1441741248 -0.522766 0.434082 0.646729 0.346436 1441741248 -0.522766 0.434082 0.646729 0.346436 1441741248 -0.522766 0.434082 0.646729 0.346436 1441741248 -0.522766 0.434082 0.646729 0.346436 1441741248 -0.522766 0.434082 0.646729 0.346436 1441741248 -0.556030 0.389832 0.674072 0.290649 1441741248 -0.556030 0.389832 0.674072 0.290649 1441741248 -0.556030 0.389832 0.674072 0.290649 1441741248 -0.556030 0.389832 0.674072 0.290649 1441741248 -0.556030 0.389832 0.674072 0.290649 1441741248 -0.556030 0.389832 0.674072 0.290649 1441741248 -0.556030 0.389832 0.674072 0.290649 1441741248 -0.579834 0.321045 0.707825 0.244324 1441741248 -0.579834 0.321045 0.707825 0.244324 1441741248 -0.579834 0.321045 0.707825 0.244324 1441741248 -0.579834 0.321045 0.707825 0.244324 1441741248 -0.579834 0.321045 0.707825 0.244324 1441741248 -0.579834 0.321045 0.707825 0.244324 1441741248 -0.587097 0.297363 0.712280 0.243835 1441741248 -0.587097 0.297363 0.712280 0.243835 1441741248 -0.587097 0.297363 0.712280 0.243835 1441741248 -0.587097 0.297363 0.712280 0.243835 1441741248 -0.587097 0.297363 0.712280 0.243835 1441741248 -0.587097 0.297363 0.712280 0.243835 1441741248 -0.577637 0.326416 0.702454 0.257568 1441741248 -0.577637 0.326416 0.702454 0.257568 1441741248 -0.577637 0.326416 0.702454 0.257568 1441741248 -0.577637 0.326416 0.702454 0.257568 1441741248 -0.577637 0.326416 0.702454 0.257568 1441741248 -0.577637 0.326416 0.702454 0.257568 1441741248 -0.563660 0.346619 0.703491 0.259277 1441741248 -0.563660 0.346619 0.703491 0.259277 1441741248 -0.563660 0.346619 0.703491 0.259277 1441741248 -0.563660 0.346619 0.703491 0.259277 1441741248 -0.563660 0.346619 0.703491 0.259277 1441741248 -0.563660 0.346619 0.703491 0.259277 1441741248 -0.563660 0.346619 0.703491 0.259277 1441741248 -0.548401 0.365540 0.699829 0.275452 1441741248 -0.548401 0.365540 0.699829 0.275452 1441741248 -0.548401 0.365540 0.699829 0.275452 1441741248 -0.548401 0.365540 0.699829 0.275452 1441741248 -0.548401 0.365540 0.699829 0.275452 1441741248 -0.548401 0.365540 0.699829 0.275452 1441741248 -0.524292 0.402039 0.678894 0.320251 1441741248 -0.524292 0.402039 0.678894 0.320251 1441741248 -0.524292 0.402039 0.678894 0.320251 1441741248 -0.524292 0.402039 0.678894 0.320251 1441741249 -0.524292 0.402039 0.678894 0.320251 1441741249 -0.524292 0.402039 0.678894 0.320251 1441741249 -0.524292 0.402039 0.678894 0.320251 1441741249 -0.494934 0.443481 0.649780 0.368896 1441741249 -0.494934 0.443481 0.649780 0.368896 1441741249 -0.494934 0.443481 0.649780 0.368896 1441741249 -0.494934 0.443481 0.649780 0.368896 1441741249 -0.494934 0.443481 0.649780 0.368896 1441741249 -0.494934 0.443481 0.649780 0.368896 1441741249 -0.463318 0.483582 0.618896 0.410339 1441741249 -0.463318 0.483582 0.618896 0.410339 1441741249 -0.463318 0.483582 0.618896 0.410339 1441741249 -0.463318 0.483582 0.618896 0.410339 1441741249 -0.463318 0.483582 0.618896 0.410339 1441741249 -0.463318 0.483582 0.618896 0.410339 1441741249 -0.463318 0.483582 0.618896 0.410339 1441741249 -0.440674 0.510925 0.591492 0.441406 1441741249 -0.440674 0.510925 0.591492 0.441406 1441741249 -0.440674 0.510925 0.591492 0.441406 1441741249 -0.440674 0.510925 0.591492 0.441406 1441741249 -0.440674 0.510925 0.591492 0.441406 1441741249 -0.440674 0.510925 0.591492 0.441406 1441741249 -0.423462 0.528748 0.567322 0.468201 1441741249 -0.423462 0.528748 0.567322 0.468201 1441741249 -0.423462 0.528748 0.567322 0.468201 1441741249 -0.423462 0.528748 0.567322 0.468201 1441741249 -0.423462 0.528748 0.567322 0.468201 1441741249 -0.423462 0.528748 0.567322 0.468201 1441741249 -0.408508 0.545288 0.544373 0.489258 1441741249 -0.408508 0.545288 0.544373 0.489258 1441741249 -0.408508 0.545288 0.544373 0.489258 1441741249 -0.408508 0.545288 0.544373 0.489258 1441741249 -0.408508 0.545288 0.544373 0.489258 1441741249 -0.408508 0.545288 0.544373 0.489258 1441741249 -0.408508 0.545288 0.544373 0.489258 1441741249 -0.408447 0.550964 0.535522 0.492676 1441741249 -0.408447 0.550964 0.535522 0.492676 1441741249 -0.408447 0.550964 0.535522 0.492676 1441741249 -0.408447 0.550964 0.535522 0.492676 1441741249 -0.408447 0.550964 0.535522 0.492676 1441741249 -0.408447 0.550964 0.535522 0.492676 1441741249 -0.420837 0.546082 0.538879 0.483948 1441741249 -0.420837 0.546082 0.538879 0.483948 1441741249 -0.420837 0.546082 0.538879 0.483948 1441741249 -0.420837 0.546082 0.538879 0.483948 1441741249 -0.420837 0.546082 0.538879 0.483948 1441741249 -0.420837 0.546082 0.538879 0.483948 1441741249 -0.420837 0.546082 0.538879 0.483948 1441741249 -0.438904 0.538086 0.548889 0.465271 1441741249 -0.438904 0.538086 0.548889 0.465271 1441741249 -0.438904 0.538086 0.548889 0.465271 1441741249 -0.438904 0.538086 0.548889 0.465271 1441741249 -0.460388 0.530945 0.559021 0.440002 1441741249 -0.460388 0.530945 0.559021 0.440002 1441741249 -0.460388 0.530945 0.559021 0.440002 1441741249 -0.460388 0.530945 0.559021 0.440002 1441741249 -0.460388 0.530945 0.559021 0.440002 1441741249 -0.460388 0.530945 0.559021 0.440002 1441741249 -0.460388 0.530945 0.559021 0.440002 1441741249 -0.495972 0.499512 0.583740 0.404663 1441741249 -0.495972 0.499512 0.583740 0.404663 1441741249 -0.495972 0.499512 0.583740 0.404663 1441741249 -0.495972 0.499512 0.583740 0.404663 1441741249 -0.495972 0.499512 0.583740 0.404663 1441741249 -0.495972 0.499512 0.583740 0.404663 1441741249 -0.534180 0.448364 0.615234 0.367493 1441741249 -0.534180 0.448364 0.615234 0.367493 1441741249 -0.534180 0.448364 0.615234 0.367493 1441741249 -0.534180 0.448364 0.615234 0.367493 1441741249 -0.534180 0.448364 0.615234 0.367493 1441741249 -0.534180 0.448364 0.615234 0.367493 1441741249 -0.563721 0.404968 0.633728 0.341370 1441741249 -0.563721 0.404968 0.633728 0.341370 1441741249 -0.563721 0.404968 0.633728 0.341370 1441741249 -0.563721 0.404968 0.633728 0.341370 1441741249 -0.563721 0.404968 0.633728 0.341370 1441741249 -0.563721 0.404968 0.633728 0.341370 1441741249 -0.586121 0.380127 0.646484 0.306702 1441741249 -0.586121 0.380127 0.646484 0.306702 1441741249 -0.586121 0.380127 0.646484 0.306702 1441741249 -0.586121 0.380127 0.646484 0.306702 1441741249 -0.586121 0.380127 0.646484 0.306702 1441741249 -0.586121 0.380127 0.646484 0.306702 1441741249 -0.586121 0.380127 0.646484 0.306702 1441741249 -0.603149 0.352417 0.663818 0.267029 1441741249 -0.603149 0.352417 0.663818 0.267029 1441741249 -0.603149 0.352417 0.663818 0.267029 1441741249 -0.603149 0.352417 0.663818 0.267029 1441741249 -0.603149 0.352417 0.663818 0.267029 1441741249 -0.603149 0.352417 0.663818 0.267029 1441741249 -0.610901 0.331360 0.679077 0.236206 1441741249 -0.610901 0.331360 0.679077 0.236206 1441741249 -0.610901 0.331360 0.679077 0.236206 1441741249 -0.610901 0.331360 0.679077 0.236206 1441741249 -0.610901 0.331360 0.679077 0.236206 1441741249 -0.610901 0.331360 0.679077 0.236206 1441741249 -0.597168 0.345337 0.680298 0.247620 1441741249 -0.597168 0.345337 0.680298 0.247620 1441741249 -0.597168 0.345337 0.680298 0.247620 1441741249 -0.597168 0.345337 0.680298 0.247620 1441741249 -0.597168 0.345337 0.680298 0.247620 1441741249 -0.578430 0.374451 0.672729 0.269470 1441741249 -0.578430 0.374451 0.672729 0.269470 1441741249 -0.578430 0.374451 0.672729 0.269470 1441741249 -0.578430 0.374451 0.672729 0.269470 1441741249 -0.578430 0.374451 0.672729 0.269470 1441741249 -0.578430 0.374451 0.672729 0.269470 1441741249 -0.578430 0.374451 0.672729 0.269470 1441741249 -0.556030 0.405884 0.660767 0.299011 1441741249 -0.556030 0.405884 0.660767 0.299011 1441741249 -0.556030 0.405884 0.660767 0.299011 1441741249 -0.556030 0.405884 0.660767 0.299011 1441741250 -0.556030 0.405884 0.660767 0.299011 1441741250 -0.556030 0.405884 0.660767 0.299011 1441741250 -0.533386 0.432983 0.646240 0.332214 1441741250 -0.533386 0.432983 0.646240 0.332214 1441741250 -0.533386 0.432983 0.646240 0.332214 1441741250 -0.533386 0.432983 0.646240 0.332214 1441741250 -0.533386 0.432983 0.646240 0.332214 1441741250 -0.533386 0.432983 0.646240 0.332214 1441741250 -0.504822 0.463562 0.627075 0.370178 1441741250 -0.504822 0.463562 0.627075 0.370178 1441741250 -0.504822 0.463562 0.627075 0.370178 1441741250 -0.504822 0.463562 0.627075 0.370178 1441741250 -0.504822 0.463562 0.627075 0.370178 1441741250 -0.504822 0.463562 0.627075 0.370178 1441741250 -0.474365 0.491882 0.608521 0.403320 1441741250 -0.474365 0.491882 0.608521 0.403320 1441741250 -0.474365 0.491882 0.608521 0.403320 1441741250 -0.453247 0.511536 0.592102 0.426941 1441741250 -0.453247 0.511536 0.592102 0.426941 1441741250 -0.453247 0.511536 0.592102 0.426941 1441741250 -0.442749 0.519104 0.582581 0.441589 1441741250 -0.442749 0.519104 0.582581 0.441589 1441741250 -0.442749 0.519104 0.582581 0.441589 1441741250 -0.442749 0.519104 0.582581 0.441589 1441741250 -0.442749 0.519104 0.582581 0.441589 1441741250 -0.452393 0.512329 0.587097 0.433777 1441741250 -0.452393 0.512329 0.587097 0.433777 1441741250 -0.452393 0.512329 0.587097 0.433777 1441741250 -0.452393 0.512329 0.587097 0.433777 1441741250 -0.452393 0.512329 0.587097 0.433777 1441741250 -0.472473 0.493530 0.604004 0.410217 1441741250 -0.472473 0.493530 0.604004 0.410217 1441741250 -0.472473 0.493530 0.604004 0.410217 1441741250 -0.472473 0.493530 0.604004 0.410217 1441741250 -0.472473 0.493530 0.604004 0.410217 1441741250 -0.472473 0.493530 0.604004 0.410217 1441741250 -0.492310 0.470337 0.622742 0.385437 1441741250 -0.492310 0.470337 0.622742 0.385437 1441741250 -0.492310 0.470337 0.622742 0.385437 1441741250 -0.492310 0.470337 0.622742 0.385437 1441741250 -0.492310 0.470337 0.622742 0.385437 1441741250 -0.492310 0.470337 0.622742 0.385437 1441741250 -0.516113 0.444458 0.640015 0.355530 1441741250 -0.516113 0.444458 0.640015 0.355530 1441741250 -0.516113 0.444458 0.640015 0.355530 1441741250 -0.516113 0.444458 0.640015 0.355530 1441741250 -0.516113 0.444458 0.640015 0.355530 1441741250 -0.516113 0.444458 0.640015 0.355530 1441741250 -0.534302 0.417297 0.659119 0.325317 1441741250 -0.534302 0.417297 0.659119 0.325317 1441741250 -0.534302 0.417297 0.659119 0.325317 1441741250 -0.534302 0.417297 0.659119 0.325317 1441741250 -0.534302 0.417297 0.659119 0.325317 1441741250 -0.534302 0.417297 0.659119 0.325317 1441741250 -0.534302 0.417297 0.659119 0.325317 1441741250 -0.554871 0.380737 0.676086 0.300110 1441741250 -0.554871 0.380737 0.676086 0.300110 1441741250 -0.570679 0.346741 0.697144 0.260803 1441741250 -0.570679 0.346741 0.697144 0.260803 1441741250 -0.570679 0.346741 0.697144 0.260803 1441741250 -0.570679 0.346741 0.697144 0.260803 1441741250 -0.570679 0.346741 0.697144 0.260803 1441741250 -0.570679 0.346741 0.697144 0.260803 1441741250 -0.594482 0.285278 0.715698 0.230103 1441741250 -0.594482 0.285278 0.715698 0.230103 1441741250 -0.594482 0.285278 0.715698 0.230103 1441741250 -0.594482 0.285278 0.715698 0.230103 1441741250 -0.594482 0.285278 0.715698 0.230103 1441741250 -0.594482 0.285278 0.715698 0.230103 1441741250 -0.594482 0.285278 0.715698 0.230103 1441741250 -0.596802 0.268188 0.714417 0.247864 1441741250 -0.596802 0.268188 0.714417 0.247864 1441741250 -0.596802 0.268188 0.714417 0.247864 1441741250 -0.596802 0.268188 0.714417 0.247864 1441741250 -0.596802 0.268188 0.714417 0.247864 1441741250 -0.592651 0.278198 0.705505 0.271301 1441741250 -0.592651 0.278198 0.705505 0.271301 1441741250 -0.592651 0.278198 0.705505 0.271301 1441741250 -0.592651 0.278198 0.705505 0.271301 1441741250 -0.592651 0.278198 0.705505 0.271301 1441741250 -0.592651 0.278198 0.705505 0.271301 1441741250 -0.592651 0.278198 0.705505 0.271301 1441741250 -0.582153 0.286621 0.702393 0.292542 1441741250 -0.582153 0.286621 0.702393 0.292542 1441741250 -0.582153 0.286621 0.702393 0.292542 1441741250 -0.582153 0.286621 0.702393 0.292542 1441741250 -0.582153 0.286621 0.702393 0.292542 1441741250 -0.573303 0.297791 0.694885 0.315735 1441741250 -0.573303 0.297791 0.694885 0.315735 1441741250 -0.573303 0.297791 0.694885 0.315735 1441741251 -0.562927 0.319702 0.681152 0.341858 1441741251 -0.562927 0.319702 0.681152 0.341858 1441741251 -0.562927 0.319702 0.681152 0.341858 1441741251 -0.562927 0.319702 0.681152 0.341858 1441741251 -0.562927 0.319702 0.681152 0.341858 1441741251 -0.562927 0.319702 0.681152 0.341858 1441741251 -0.562927 0.319702 0.681152 0.341858 1441741251 -0.544495 0.354614 0.662903 0.371887 1441741251 -0.544495 0.354614 0.662903 0.371887 1441741251 -0.544495 0.354614 0.662903 0.371887 1441741251 -0.544495 0.354614 0.662903 0.371887 1441741251 -0.544495 0.354614 0.662903 0.371887 1441741251 -0.544495 0.354614 0.662903 0.371887 1441741251 -0.524841 0.396729 0.639526 0.397644 1441741251 -0.524841 0.396729 0.639526 0.397644 1441741251 -0.524841 0.396729 0.639526 0.397644 1441741251 -0.524841 0.396729 0.639526 0.397644 1441741251 -0.524841 0.396729 0.639526 0.397644 1441741251 -0.524841 0.396729 0.639526 0.397644 1441741251 -0.490784 0.448853 0.611328 0.428833 1441741251 -0.490784 0.448853 0.611328 0.428833 1441741251 -0.483521 0.453796 0.610229 0.433411 1441741251 -0.492554 0.446411 0.616882 0.421265 1441741251 -0.509888 0.433899 0.625732 0.400208 1441741251 -0.509888 0.433899 0.625732 0.400208 1441741251 -0.509888 0.433899 0.625732 0.400208 1441741251 -0.509888 0.433899 0.625732 0.400208 1441741251 -0.509888 0.433899 0.625732 0.400208 1441741251 -0.509888 0.433899 0.625732 0.400208 1441741251 -0.532166 0.417053 0.635559 0.372620 1441741251 -0.532166 0.417053 0.635559 0.372620 1441741251 -0.532166 0.417053 0.635559 0.372620 1441741251 -0.532166 0.417053 0.635559 0.372620 1441741251 -0.532166 0.417053 0.635559 0.372620 1441741251 -0.532166 0.417053 0.635559 0.372620 1441741251 -0.559998 0.388367 0.643250 0.348877 1441741251 -0.559998 0.388367 0.643250 0.348877 1441741251 -0.559998 0.388367 0.643250 0.348877 1441741251 -0.559998 0.388367 0.643250 0.348877 1441741251 -0.559998 0.388367 0.643250 0.348877 1441741251 -0.559998 0.388367 0.643250 0.348877 1441741251 -0.585876 0.356506 0.640808 0.344849 1441741251 -0.585876 0.356506 0.640808 0.344849 1441741251 -0.585876 0.356506 0.640808 0.344849 1441741251 -0.585876 0.356506 0.640808 0.344849 1441741251 -0.585876 0.356506 0.640808 0.344849 1441741251 -0.585876 0.356506 0.640808 0.344849 1441741251 -0.602722 0.341003 0.632202 0.347473 1441741251 -0.602722 0.341003 0.632202 0.347473 1441741251 -0.602722 0.341003 0.632202 0.347473 1441741251 -0.602722 0.341003 0.632202 0.347473 1441741251 -0.602722 0.341003 0.632202 0.347473 1441741251 -0.602722 0.341003 0.632202 0.347473 1441741251 -0.611755 0.316833 0.662292 0.294373 1441741251 -0.611755 0.316833 0.662292 0.294373 1441741251 -0.611755 0.316833 0.662292 0.294373 1441741251 -0.611755 0.316833 0.662292 0.294373 1441741251 -0.611755 0.316833 0.662292 0.294373 1441741251 -0.611755 0.316833 0.662292 0.294373 1441741251 -0.611755 0.316833 0.662292 0.294373 1441741251 -0.635376 0.257080 0.684265 0.248962 1441741251 -0.635376 0.257080 0.684265 0.248962 1441741251 -0.635376 0.257080 0.684265 0.248962 1441741251 -0.635376 0.257080 0.684265 0.248962 1441741251 -0.635376 0.257080 0.684265 0.248962 1441741251 -0.635376 0.257080 0.684265 0.248962 1441741251 -0.631836 0.246765 0.687927 0.257996 1441741251 -0.631836 0.246765 0.687927 0.257996 1441741251 -0.631836 0.246765 0.687927 0.257996 1441741251 -0.631836 0.246765 0.687927 0.257996 1441741251 
-0.500305 0.404907 0.765198 -0.012268 1441741254 -0.500305 0.404907 0.765198 -0.012268 1441741254 -0.500305 0.404907 0.765198 -0.012268 1441741254 -0.500305 0.404907 0.765198 -0.012268 1441741254 -0.500305 0.404907 0.765198 -0.012268 1441741254 -0.460205 0.427795 0.763489 -0.149292 1441741254 -0.460205 0.427795 0.763489 -0.149292 1441741254 -0.460205 0.427795 0.763489 -0.149292 1441741254 -0.460205 0.427795 0.763489 -0.149292 1441741254 -0.460205 0.427795 0.763489 -0.149292 1441741254 -0.460205 0.427795 0.763489 -0.149292 1441741254 -0.407593 0.447571 0.745911 -0.277710 1441741254 -0.407593 0.447571 0.745911 -0.277710 1441741254 -0.407593 0.447571 0.745911 -0.277710 1441741254 -0.407593 0.447571 0.745911 -0.277710 1441741254 -0.407593 0.447571 0.745911 -0.277710 1441741254 -0.407593 0.447571 0.745911 -0.277710 1441741254 -0.407593 0.447571 0.745911 -0.277710 1441741254 -0.350464 0.468994 0.727905 -0.356750 1441741254 -0.350464 0.468994 0.727905 -0.356750 1441741254 -0.350464 0.468994 0.727905 -0.356750 1441741254 -0.350464 0.468994 0.727905 -0.356750 1441741254 -0.350464 0.468994 0.727905 -0.356750 1441741254 -0.350464 0.468994 0.727905 -0.356750 1441741254 -0.293518 0.494812 0.723022 -0.382446 1441741254 -0.293518 0.494812 0.723022 -0.382446 1441741254 -0.293518 0.494812 0.723022 -0.382446 1441741254 -0.293518 0.494812 0.723022 -0.382446 1441741254 -0.293518 0.494812 0.723022 -0.382446 1441741254 -0.293518 0.494812 0.723022 -0.382446 1441741254 -0.293518 0.494812 0.723022 -0.382446 1441741254 -0.240051 0.511230 0.724976 -0.394226 1441741254 -0.240051 0.511230 0.724976 -0.394226 1441741254 -0.240051 0.511230 0.724976 -0.394226 1441741254 -0.240051 0.511230 0.724976 -0.394226 1441741254 -0.240051 0.511230 0.724976 -0.394226 1441741254 -0.240051 0.511230 0.724976 -0.394226 1441741254 -0.219299 0.519897 0.711243 -0.419128 1441741254 -0.219299 0.519897 0.711243 -0.419128 1441741254 -0.219299 0.519897 0.711243 -0.419128 1441741254 -0.219299 0.519897 0.711243 -0.419128 1441741254 -0.219299 0.519897 0.711243 -0.419128 1441741254 -0.219299 0.519897 0.711243 -0.419128 1441741254 -0.217102 0.544067 0.679504 -0.441650 1441741254 -0.217102 0.544067 0.679504 -0.441650 1441741254 -0.217102 0.544067 0.679504 -0.441650 1441741254 -0.217102 0.544067 0.679504 -0.441650 1441741254 -0.217102 0.544067 0.679504 -0.441650 1441741254 -0.217102 0.544067 0.679504 -0.441650 1441741254 -0.214905 0.596680 0.618591 -0.463867 1441741254 -0.214905 0.596680 0.618591 -0.463867 1441741254 -0.214905 0.596680 0.618591 -0.463867 1441741254 -0.214905 0.596680 0.618591 -0.463867 1441741254 -0.214905 0.596680 0.618591 -0.463867 1441741254 -0.214905 0.596680 0.618591 -0.463867 1441741254 -0.214905 0.596680 0.618591 -0.463867 1441741254 -0.235413 0.672852 0.543579 -0.443115 1441741254 -0.235413 0.672852 0.543579 -0.443115 1441741254 -0.235413 0.672852 0.543579 -0.443115 1441741254 -0.235413 0.672852 0.543579 -0.443115 1441741254 -0.235413 0.672852 0.543579 -0.443115 1441741254 -0.235413 0.672852 0.543579 -0.443115 1441741254 -0.264343 0.733154 0.484192 -0.397644 1441741254 -0.264343 0.733154 0.484192 -0.397644 1441741254 -0.264343 0.733154 0.484192 -0.397644 1441741254 -0.264343 0.733154 0.484192 -0.397644 1441741254 -0.264343 0.733154 0.484192 -0.397644 1441741254 -0.264343 0.733154 0.484192 -0.397644 1441741254 -0.210327 0.761902 0.522522 -0.319641 1441741254 -0.210327 0.761902 0.522522 -0.319641 1441741254 -0.210327 0.761902 0.522522 -0.319641 1441741254 -0.210327 0.761902 0.522522 -0.319641 1441741254 -0.210327 0.761902 0.522522 -0.319641 1441741254 -0.210327 0.761902 0.522522 -0.319641 1441741254 -0.129456 0.790649 0.549805 -0.236023 1441741254 -0.129456 0.790649 0.549805 -0.236023 1441741254 -0.129456 0.790649 0.549805 -0.236023 1441741254 -0.129456 0.790649 0.549805 -0.236023 1441741254 -0.129456 0.790649 0.549805 -0.236023 1441741254 -0.129456 0.790649 0.549805 -0.236023 1441741254 -0.187744 0.781433 0.513855 -0.300110 1441741254 -0.187744 0.781433 0.513855 -0.300110 1441741254 -0.187744 0.781433 0.513855 -0.300110 1441741254 -0.187744 0.781433 0.513855 -0.300110 1441741254 -0.187744 0.781433 0.513855 -0.300110 1441741254 -0.187744 0.781433 0.513855 -0.300110 1441741254 -0.187744 0.781433 0.513855 -0.300110 1441741254 -0.263062 0.741272 0.552002 -0.276733 1441741254 -0.263062 0.741272 0.552002 -0.276733 1441741254 -0.263062 0.741272 0.552002 -0.276733 1441741255 -0.263062 0.741272 0.552002 -0.276733 1441741255 -0.263062 0.741272 0.552002 -0.276733 1441741255 -0.263062 0.741272 0.552002 -0.276733 1441741255 -0.192444 0.778931 0.566895 -0.186646 1441741255 -0.192444 0.778931 0.566895 -0.186646 1441741255 -0.192444 0.778931 0.566895 -0.186646 1441741255 -0.192444 0.778931 0.566895 -0.186646 1441741255 -0.192444 0.778931 0.566895 -0.186646 1441741255 -0.192444 0.778931 0.566895 -0.186646 1441741255 -0.192444 0.778931 0.566895 -0.186646 1441741255 -0.167175 0.754517 0.597717 -0.213257 1441741255 -0.167175 0.754517 0.597717 -0.213257 1441741255 -0.167175 0.754517 0.597717 -0.213257 1441741255 -0.167175 0.754517 0.597717 -0.213257 1441741255 -0.167175 0.754517 0.597717 -0.213257 1441741255 -0.167175 0.754517 0.597717 -0.213257 1441741255 -0.189148 0.738464 0.599609 -0.243469 1441741255 -0.189148 0.738464 0.599609 -0.243469 1441741255 -0.189148 0.738464 0.599609 -0.243469 1441741255 -0.189148 0.738464 0.599609 -0.243469 1441741255 -0.189148 0.738464 0.599609 -0.243469 1441741255 -0.189148 0.738464 0.599609 -0.243469 1441741255 -0.200684 0.706543 0.619385 -0.277222 1441741255 -0.200684 0.706543 0.619385 -0.277222 1441741255 -0.200684 0.706543 0.619385 -0.277222 1441741255 -0.200684 0.706543 0.619385 -0.277222 1441741255 -0.200684 0.706543 0.619385 -0.277222 1441741255 -0.184265 0.695801 0.630249 -0.291077 1441741255 -0.184265 0.695801 0.630249 -0.291077 1441741255 -0.184265 0.695801 0.630249 -0.291077 1441741255 -0.184265 0.695801 0.630249 -0.291077 1441741255 -0.184265 0.695801 0.630249 -0.291077 1441741255 -0.184265 0.695801 0.630249 -0.291077 1441741255 -0.161011 0.664185 0.663391 -0.304688 1441741255 -0.161011 0.664185 0.663391 -0.304688 1441741255 -0.161011 0.664185 0.663391 -0.304688 1441741255 -0.161011 0.664185 0.663391 -0.304688 1441741255 -0.161011 0.664185 0.663391 -0.304688 1441741255 -0.161011 0.664185 0.663391 -0.304688 1441741255 -0.161011 0.664185 0.663391 -0.304688 1441741255 -0.173584 0.622253 0.681396 -0.343933 1441741255 -0.173584 0.622253 0.681396 -0.343933 1441741255 -0.173584 0.622253 0.681396 -0.343933 1441741255 -0.173584 0.622253 0.681396 -0.343933 1441741255 -0.173584 0.622253 0.681396 -0.343933 1441741255 -0.166199 0.593933 0.691223 -0.376526 1441741255 -0.166199 0.593933 0.691223 -0.376526 1441741255 -0.166199 0.593933 0.691223 -0.376526 1441741255 -0.166199 0.593933 0.691223 -0.376526 1441741255 -0.166199 0.593933 0.691223 -0.376526 1441741255 -0.166199 0.593933 0.691223 -0.376526 1441741255 -0.166199 0.593933 0.691223 -0.376526 1441741255 -0.150208 0.576660 0.697693 -0.397583 1441741255 -0.150208 0.576660 0.697693 -0.397583 1441741255 -0.150208 0.576660 0.697693 -0.397583 1441741255 -0.150208 0.576660 0.697693 -0.397583 1441741255 -0.150208 0.576660 0.697693 -0.397583 1441741255 -0.150208 0.576660 0.697693 -0.397583 1441741255 -0.140442 0.578369 0.682861 -0.423645 1441741255 -0.140442 0.578369 0.682861 -0.423645 1441741255 -0.140442 0.578369 0.682861 -0.423645 1441741255 -0.140442 0.578369 0.682861 -0.423645 1441741255 -0.140442 0.578369 0.682861 -0.423645 1441741255 -0.140442 0.578369 0.682861 -0.423645 1441741255 -0.140442 0.578369 0.682861 -0.423645 1441741255 -0.143799 0.598877 0.647278 -0.449036 1441741255 -0.143799 0.598877 0.647278 -0.449036 1441741255 -0.143799 0.598877 0.647278 -0.449036 1441741255 -0.143799 0.598877 0.647278 -0.449036 1441741255 -0.143799 0.598877 0.647278 -0.449036 1441741255 -0.143799 0.598877 0.647278 -0.449036 1441741255 -0.172058 0.635620 0.584412 -0.474121 1441741255 -0.172058 0.635620 0.584412 -0.474121 1441741255 -0.172058 0.635620 0.584412 -0.474121 1441741255 -0.172058 0.635620 0.584412 -0.474121 1441741255 -0.172058 0.635620 0.584412 -0.474121 1441741255 -0.172058 0.635620 0.584412 -0.474121 1441741255 -0.229675 0.690186 0.517029 -0.451111 1441741255 -0.229675 0.690186 0.517029 -0.451111 1441741255 -0.229675 0.690186 0.517029 -0.451111 1441741255 -0.229675 0.690186 0.517029 -0.451111 1441741255 -0.229675 0.690186 0.517029 -0.451111 1441741255 -0.229675 0.690186 0.517029 -0.451111 1441741255 -0.229675 0.690186 0.517029 -0.451111 1441741255 -0.233887 0.728088 0.513184 -0.389648 1441741255 -0.233887 0.728088 0.513184 -0.389648 1441741255 -0.233887 0.728088 0.513184 -0.389648 1441741255 -0.233887 0.728088 0.513184 -0.389648 1441741255 -0.233887 0.728088 0.513184 -0.389648 1441741255 -0.233887 0.728088 0.513184 -0.389648 1441741255 -0.226257 0.750000 0.523682 -0.334717 1441741255 -0.226257 0.750000 0.523682 -0.334717 1441741255 -0.226257 0.750000 0.523682 -0.334717 1441741255 -0.226257 0.750000 0.523682 -0.334717 1441741255 -0.226257 0.750000 0.523682 -0.334717 1441741255 -0.226257 0.750000 0.523682 -0.334717 1441741255 -0.226257 0.750000 0.523682 -0.334717 1441741255 -0.135986 0.797607 0.526062 -0.261780 1441741255 -0.135986 0.797607 0.526062 -0.261780 1441741255 -0.135986 0.797607 0.526062 -0.261780 1441741255 -0.135986 0.797607 0.526062 -0.261780 1441741255 -0.135986 0.797607 0.526062 -0.261780 1441741255 -0.135986 0.797607 0.526062 -0.261780 1441741255 -0.135986 0.797607 0.526062 -0.261780 1441741255 -0.194946 0.789368 0.508240 -0.283691 1441741255 -0.194946 0.789368 0.508240 -0.283691 1441741255 -0.194946 0.789368 0.508240 -0.283691 1441741255 -0.194946 0.789368 0.508240 -0.283691 1441741255 -0.194946 0.789368 0.508240 -0.283691 1441741255 -0.194946 0.789368 0.508240 -0.283691 1441741255 -0.167603 0.808044 0.517761 -0.225525 1441741255 -0.167603 0.808044 0.517761 -0.225525 1441741255 -0.167603 0.808044 0.517761 -0.225525 1441741255 -0.167603 0.808044 0.517761 -0.225525 1441741256 -0.167603 0.808044 0.517761 -0.225525 1441741256 -0.167603 0.808044 0.517761 -0.225525 1441741256 -0.104614 0.794617 0.563110 -0.201233 1441741256 -0.104614 0.794617 0.563110 -0.201233 1441741256 -0.104614 0.794617 0.563110 -0.201233 1441741256 -0.104614 0.794617 0.563110 -0.201233 1441741256 -0.104614 0.794617 0.563110 -0.201233 1441741256 -0.104614 0.794617 0.563110 -0.201233 1441741256 -0.104614 0.794617 0.563110 -0.201233 1441741256 -0.121887 0.781677 0.563110 -0.238708 1441741256 -0.121887 0.781677 0.563110 -0.238708 1441741256 -0.121887 0.781677 0.563110 -0.238708 1441741256 -0.121887 0.781677 0.563110 -0.238708 1441741256 -0.121887 0.781677 0.563110 -0.238708 1441741256 -0.153748 0.756592 0.569580 -0.281860 1441741256 -0.153748 0.756592 0.569580 -0.281860 1441741256 -0.153748 0.756592 0.569580 -0.281860 1441741256 -0.153748 0.756592 0.569580 -0.281860 1441741256 -0.153748 0.756592 0.569580 -0.281860 1441741256 -0.153748 0.756592 0.569580 -0.281860 1441741256 -0.161011 0.742310 0.579590 -0.295105 1441741256 -0.161011 0.742310 0.579590 -0.295105 1441741256 -0.161011 0.742310 0.579590 -0.295105 1441741256 -0.161011 0.742310 0.579590 -0.295105 1441741256 -0.161011 0.742310 0.579590 -0.295105 1441741256 -0.161011 0.742310 0.579590 -0.295105 1441741256 -0.138367 0.722168 0.607544 -0.300232 1441741256 -0.138367 0.722168 0.607544 -0.300232 1441741256 -0.138367 0.722168 0.607544 -0.300232 1441741256 -0.138367 0.722168 0.607544 -0.300232 1441741256 -0.138367 0.722168 0.607544 -0.300232 1441741256 -0.138367 0.722168 0.607544 -0.300232 1441741256 -0.127136 0.684692 0.637939 -0.328735 1441741256 -0.127136 0.684692 0.637939 -0.328735 1441741256 -0.127136 0.684692 0.637939 -0.328735 1441741256 -0.127136 0.684692 0.637939 -0.328735 1441741256 -0.127136 0.684692 0.637939 -0.328735 1441741256 -0.127136 0.684692 0.637939 -0.328735 1441741256 -0.124817 0.641541 0.662170 -0.366577 1441741256 -0.124817 0.641541 0.662170 -0.366577 1441741256 -0.124817 0.641541 0.662170 -0.366577 1441741256 -0.124817 0.641541 0.662170 -0.366577 1441741256 -0.124817 0.641541 0.662170 -0.366577 1441741256 -0.124817 0.641541 0.662170 -0.366577 1441741256 -0.124817 0.641541 0.662170 -0.366577 1441741256 -0.113098 0.604858 0.684937 -0.390076 1441741256 -0.113098 0.604858 0.684937 -0.390076 1441741256 -0.113098 0.604858 0.684937 -0.390076 1441741256 -0.113098 0.604858 0.684937 -0.390076 1441741256 -0.113098 0.604858 0.684937 -0.390076 1441741256 -0.113098 0.604858 0.684937 -0.390076 1441741256 -0.113708 0.564819 0.694397 -0.431091 1441741256 -0.113708 0.564819 0.694397 -0.431091 1441741256 -0.113708 0.564819 0.694397 -0.431091 1441741256 -0.113708 0.564819 0.694397 -0.431091 1441741256 -0.113708 0.564819 0.694397 -0.431091 1441741256 -0.113708 0.564819 0.694397 -0.431091 1441741256 -0.120911 0.541565 0.672791 -0.489319 1441741256 -0.120911 0.541565 0.672791 -0.489319 1441741256 -0.120911 0.541565 0.672791 -0.489319 1441741256 -0.120911 0.541565 0.672791 -0.489319 1441741256 -0.120911 0.541565 0.672791 -0.489319 1441741256 -0.120911 0.541565 0.672791 -0.489319 1441741256 -0.120911 0.541565 0.672791 -0.489319 1441741256 -0.136902 0.539978 0.631287 -0.539551 1441741256 -0.136902 0.539978 0.631287 -0.539551 1441741256 -0.136902 0.539978 0.631287 -0.539551 1441741256 -0.136902 0.539978 0.631287 -0.539551 1441741256 -0.136902 0.539978 0.631287 -0.539551 1441741256 -0.136902 0.539978 0.631287 -0.539551 1441741256 -0.168274 0.578369 0.574280 -0.554382 1441741256 -0.168274 0.578369 0.574280 -0.554382 1441741256 -0.168274 0.578369 0.574280 -0.554382 1441741256 -0.168274 0.578369 0.574280 -0.554382 1441741256 -0.168274 0.578369 0.574280 -0.554382 1441741256 -0.168274 0.578369 0.574280 -0.554382 1441741256 -0.168274 0.578369 0.574280 -0.554382 1441741256 -0.215759 0.657776 0.497192 -0.523071 1441741256 -0.215759 0.657776 0.497192 -0.523071 1441741256 -0.215759 0.657776 0.497192 -0.523071 1441741256 -0.215759 0.657776 0.497192 -0.523071 1441741256 -0.215759 0.657776 0.497192 -0.523071 1441741256 -0.235168 0.731445 0.452393 -0.452820 1441741256 -0.235168 0.731445 0.452393 -0.452820 1441741256 -0.235168 0.731445 0.452393 -0.452820 1441741256 -0.235168 0.731445 0.452393 -0.452820 1441741256 -0.235168 0.731445 0.452393 -0.452820 1441741256 -0.235168 0.731445 0.452393 -0.452820 1441741256 -0.200867 0.786072 0.485657 -0.325256 1441741256 -0.200867 0.786072 0.485657 -0.325256 1441741256 -0.200867 0.786072 0.485657 -0.325256 1441741256 -0.200867 0.786072 0.485657 -0.325256 1441741256 -0.200867 0.786072 0.485657 -0.325256 1441741256 -0.200867 0.786072 0.485657 -0.325256 1441741256 -0.200867 0.786072 0.485657 -0.325256 1441741256 -0.139954 0.812744 0.491516 -0.279724 1441741256 -0.139954 0.812744 0.491516 -0.279724 1441741256 -0.139954 0.812744 0.491516 -0.279724 1441741256 -0.139954 0.812744 0.491516 -0.279724 1441741256 -0.139954 0.812744 0.491516 -0.279724 1441741256 -0.139954 0.812744 0.491516 -0.279724 1441741256 -0.152283 0.806641 0.455322 -0.344604 1441741256 -0.152283 0.806641 0.455322 -0.344604 1441741256 -0.152283 0.806641 0.455322 -0.344604 1441741256 -0.152283 0.806641 0.455322 -0.344604 1441741256 -0.152283 0.806641 0.455322 -0.344604 1441741256 -0.152283 0.806641 0.455322 -0.344604 1441741256 -0.152283 0.806641 0.455322 -0.344604 1441741256 -0.246765 0.819397 0.432068 -0.284485 1441741256 -0.246765 0.819397 0.432068 -0.284485 1441741256 -0.246765 0.819397 0.432068 -0.284485 1441741256 -0.246765 0.819397 0.432068 -0.284485 1441741256 -0.246765 0.819397 0.432068 -0.284485 1441741257 -0.246765 0.819397 0.432068 -0.284485 1441741257 -0.221252 0.775391 0.534119 -0.254028 1441741257 -0.221252 0.775391 0.534119 -0.254028 1441741257 -0.221252 0.775391 0.534119 -0.254028 1441741257 -0.221252 0.775391 0.534119 -0.254028 1441741257 -0.221252 0.775391 0.534119 -0.254028 1441741257 -0.221252 0.775391 0.534119 -0.254028 1441741257 -0.221252 0.775391 0.534119 -0.254028 1441741257 -0.188477 0.804321 0.500793 -0.258301 1441741257 -0.188477 0.804321 0.500793 -0.258301 1441741257 -0.188477 0.804321 0.500793 -0.258301 1441741257 -0.188477 0.804321 0.500793 -0.258301 1441741257 -0.188477 0.804321 0.500793 -0.258301 1441741257 -0.188477 0.804321 0.500793 -0.258301 1441741257 -0.172363 0.793213 0.507385 -0.289246 1441741257 -0.172363 0.793213 0.507385 -0.289246 1441741257 -0.172363 0.793213 0.507385 -0.289246 1441741257 -0.172363 0.793213 0.507385 -0.289246 1441741257 -0.172363 0.793213 0.507385 -0.289246 1441741257 -0.172363 0.793213 0.507385 -0.289246 1441741257 -0.155518 0.764587 0.555298 -0.287781 1441741257 -0.155518 0.764587 0.555298 -0.287781 1441741257 -0.155518 0.764587 0.555298 -0.287781 1441741257 -0.155518 0.764587 0.555298 -0.287781 1441741257 -0.155518 0.764587 0.555298 -0.287781 1441741257 -0.149048 0.744751 0.570129 -0.313110 1441741257 -0.149048 0.744751 0.570129 -0.313110 1441741257 -0.149048 0.744751 0.570129 -0.313110 1441741257 -0.149048 0.744751 0.570129 -0.313110 1441741257 -0.149048 0.744751 0.570129 -0.313110 1441741257 -0.149048 0.744751 0.570129 -0.313110 1441741257 -0.149048 0.744751 0.570129 -0.313110 1441741257 -0.139465 0.710754 0.599365 -0.340698 1441741257 -0.139465 0.710754 0.599365 -0.340698 1441741257 -0.139465 0.710754 0.599365 -0.340698 1441741257 -0.139465 0.710754 0.599365 -0.340698 1441741257 -0.139465 0.710754 0.599365 -0.340698 1441741257 -0.139465 0.710754 0.599365 -0.340698 1441741257 -0.142212 0.672180 0.618042 -0.382019 1441741257 -0.142212 0.672180 0.618042 -0.382019 1441741257 -0.142212 0.672180 0.618042 -0.382019 1441741257 -0.142212 0.672180 0.618042 -0.382019 1441741257 -0.142212 0.672180 0.618042 -0.382019 1441741257 -0.142212 0.672180 0.618042 -0.382019 1441741257 -0.142456 0.635071 0.627563 -0.427246 1441741257 -0.142456 0.635071 0.627563 -0.427246 1441741257 -0.142456 0.635071 0.627563 -0.427246 1441741257 -0.142456 0.635071 0.627563 -0.427246 1441741257 -0.142456 0.635071 0.627563 -0.427246 1441741257 -0.142456 0.635071 0.627563 -0.427246 1441741257 -0.142456 0.635071 0.627563 -0.427246 1441741257 -0.143188 0.595459 0.631592 -0.475403 1441741257 -0.143188 0.595459 0.631592 -0.475403 1441741257 -0.143188 0.595459 0.631592 -0.475403 1441741257 -0.143188 0.595459 0.631592 -0.475403 1441741257 -0.143188 0.595459 0.631592 -0.475403 1441741257 -0.143188 0.595459 0.631592 -0.475403 1441741257 -0.143738 0.560364 0.619446 -0.530640 1441741257 -0.143738 0.560364 0.619446 -0.530640 1441741257 -0.143738 0.560364 0.619446 -0.530640 1441741257 -0.143738 0.560364 0.619446 -0.530640 1441741257 -0.143738 0.560364 0.619446 -0.530640 1441741257 -0.143738 0.560364 0.619446 -0.530640 1441741257 -0.143738 0.560364 0.619446 -0.530640 1441741257 -0.144653 0.542358 0.595337 -0.574829 1441741257 -0.144653 0.542358 0.595337 -0.574829 1441741257 -0.144653 0.542358 0.595337 -0.574829 1441741257 -0.144653 0.542358 0.595337 -0.574829 1441741257 -0.144653 0.542358 0.595337 -0.574829 1441741257 -0.144653 0.542358 0.595337 -0.574829 1441741257 -0.146851 0.547241 0.566406 -0.598450 1441741257 -0.146851 0.547241 0.566406 -0.598450 1441741257 -0.146851 0.547241 0.566406 -0.598450 1441741257 -0.146851 0.547241 0.566406 -0.598450 1441741257 -0.146851 0.547241 0.566406 -0.598450 1441741257 -0.146851 0.547241 0.566406 -0.598450 1441741257 -0.169617 0.571594 0.525513 -0.606873 1441741257 -0.169617 0.571594 0.525513 -0.606873 1441741257 -0.169617 0.571594 0.525513 -0.606873 1441741257 -0.169617 0.571594 0.525513 -0.606873 1441741257 -0.169617 0.571594 0.525513 -0.606873 1441741257 -0.169617 0.571594 0.525513 -0.606873 1441741257 -0.169617 0.571594 0.525513 -0.606873 1441741257 -0.216736 0.620544 0.474854 -0.585205 1441741257 -0.216736 0.620544 0.474854 -0.585205 1441741257 -0.216736 0.620544 0.474854 -0.585205 1441741257 -0.216736 0.620544 0.474854 -0.585205 1441741257 -0.216736 0.620544 0.474854 -0.585205 1441741257 -0.216736 0.620544 0.474854 -0.585205 1441741257 -0.258179 0.677612 0.447083 -0.523743 1441741257 -0.258179 0.677612 0.447083 -0.523743 1441741257 -0.258179 0.677612 0.447083 -0.523743 1441741257 -0.258179 0.677612 0.447083 -0.523743 1441741257 -0.258179 0.677612 0.447083 -0.523743 1441741257 -0.258179 0.677612 0.447083 -0.523743 1441741257 -0.218018 0.733398 0.511047 -0.391663 1441741257 -0.218018 0.733398 0.511047 -0.391663 1441741257 -0.218018 0.733398 0.511047 -0.391663 1441741257 -0.218018 0.733398 0.511047 -0.391663 1441741257 -0.218018 0.733398 0.511047 -0.391663 1441741257 -0.218018 0.733398 0.511047 -0.391663 1441741257 -0.218018 0.733398 0.511047 -0.391663 1441741257 -0.080444 0.767151 0.579163 -0.263672 1441741257 -0.080444 0.767151 0.579163 -0.263672 1441741257 -0.080444 0.767151 0.579163 -0.263672 1441741257 -0.080444 0.767151 0.579163 -0.263672 1441741257 -0.080444 0.767151 0.579163 -0.263672 1441741257 -0.080444 0.767151 0.579163 -0.263672 1441741257 0.037537 0.809143 0.559143 -0.176514 1441741257 0.037537 0.809143 0.559143 -0.176514 1441741257 0.037537 0.809143 0.559143 -0.176514 1441741257 0.037537 0.809143 0.559143 -0.176514 1441741257 0.037537 0.809143 0.559143 -0.176514 1441741257 0.037537 0.809143 0.559143 -0.176514 1441741258 -0.102844 0.811768 0.524231 -0.235718 1441741258 -0.102844 0.811768 0.524231 -0.235718 1441741258 -0.102844 0.811768 0.524231 -0.235718 1441741258 -0.102844 0.811768 0.524231 -0.235718 1441741258 -0.102844 0.811768 0.524231 -0.235718 1441741258 -0.102844 0.811768 0.524231 -0.235718 1441741258 -0.102844 0.811768 0.524231 -0.235718 1441741258 -0.097900 0.814026 0.541138 -0.186646 1441741258 -0.097900 0.814026 0.541138 -0.186646 1441741258 -0.097900 0.814026 0.541138 -0.186646 1441741258 -0.097900 0.814026 0.541138 -0.186646 1441741258 -0.097900 0.814026 0.541138 -0.186646 1441741258 -0.097900 0.814026 0.541138 -0.186646 1441741258 -0.064148 0.821838 0.549622 -0.135254 1441741258 -0.064148 0.821838 0.549622 -0.135254 1441741258 -0.064148 0.821838 0.549622 -0.135254 1441741258 -0.064148 0.821838 0.549622 -0.135254 1441741258 -0.064148 0.821838 0.549622 -0.135254 1441741258 -0.072571 0.800659 0.562561 -0.192749 1441741258 -0.072571 0.800659 0.562561 -0.192749 1441741258 -0.072571 0.800659 0.562561 -0.192749 1441741258 -0.072571 0.800659 0.562561 -0.192749 1441741258 -0.072571 0.800659 0.562561 -0.192749 1441741258 -0.072571 0.800659 0.562561 -0.192749 1441741258 -0.095093 0.775146 0.578247 -0.235840 1441741258 -0.095093 0.775146 0.578247 -0.235840 1441741258 -0.095093 0.775146 0.578247 -0.235840 1441741258 -0.095093 0.775146 0.578247 -0.235840 1441741258 -0.095093 0.775146 0.578247 -0.235840 1441741258 -0.095093 0.775146 0.578247 -0.235840 1441741258 -0.125122 0.759827 0.583496 -0.257751 1441741258 -0.125122 0.759827 0.583496 -0.257751 1441741258 -0.125122 0.759827 0.583496 -0.257751 1441741258 -0.125122 0.759827 0.583496 -0.257751 1441741258 -0.125122 0.759827 0.583496 -0.257751 1441741258 -0.125122 0.759827 0.583496 -0.257751 1441741258 -0.125122 0.759827 0.583496 -0.257751 1441741258 -0.094116 0.736389 0.615662 -0.264282 1441741258 -0.094116 0.736389 0.615662 -0.264282 1441741258 -0.094116 0.736389 0.615662 -0.264282 1441741258 -0.094116 0.736389 0.615662 -0.264282 1441741258 -0.094116 0.736389 0.615662 -0.264282 1441741258 -0.094116 0.736389 0.615662 -0.264282 1441741258 -0.093140 0.700745 0.634094 -0.313171 1441741258 -0.093140 0.700745 0.634094 -0.313171 1441741258 -0.093140 0.700745 0.634094 -0.313171 1441741258 -0.093140 0.700745 0.634094 -0.313171 1441741258 -0.093140 0.700745 0.634094 -0.313171 1441741258 -0.093140 0.700745 0.634094 -0.313171 1441741258 -0.093872 0.670166 0.638306 -0.366821 1441741258 -0.093872 0.670166 0.638306 -0.366821 1441741258 -0.093872 0.670166 0.638306 -0.366821 1441741258 -0.093872 0.670166 0.638306 -0.366821 1441741258 -0.093872 0.670166 0.638306 -0.366821 1441741258 -0.093872 0.670166 0.638306 -0.366821 1441741258 -0.093872 0.670166 0.638306 -0.366821 1441741258 -0.082092 0.639038 0.649963 -0.403015 1441741258 -0.082092 0.639038 0.649963 -0.403015 1441741258 -0.082092 0.639038 0.649963 -0.403015 1441741258 -0.082092 0.639038 0.649963 -0.403015 1441741258 -0.082092 0.639038 0.649963 -0.403015 1441741258 -0.082092 0.639038 0.649963 -0.403015 1441741258 -0.088318 0.612427 0.630249 -0.468933 1441741258 -0.088318 0.612427 0.630249 -0.468933 1441741258 -0.088318 0.612427 0.630249 -0.468933 1441741258 -0.088318 0.612427 0.630249 -0.468933 1441741258 -0.088318 0.612427 0.630249 -0.468933 1441741258 -0.088318 0.612427 0.630249 -0.468933 1441741258 -0.088318 0.612427 0.630249 -0.468933 1441741258 -0.109192 0.592834 0.583923 -0.543701 1441741258 -0.109192 0.592834 0.583923 -0.543701 1441741258 -0.109192 0.592834 0.583923 -0.543701 1441741258 -0.109192 0.592834 0.583923 -0.543701 1441741258 -0.109192 0.592834 0.583923 -0.543701 1441741258 -0.109192 0.592834 0.583923 -0.543701 1441741258 -0.143860 0.596191 0.522156 -0.592590 1441741258 -0.143860 0.596191 0.522156 -0.592590 1441741258 -0.143860 0.596191 0.522156 -0.592590 1441741258 -0.143860 0.596191 0.522156 -0.592590 1441741258 -0.143860 0.596191 0.522156 -0.592590 1441741258 -0.143860 0.596191 0.522156 -0.592590 1441741258 -0.143860 0.596191 0.522156 -0.592590 1441741258 -0.240845 0.640503 0.450928 -0.573120 1441741258 -0.240845 0.640503 0.450928 -0.573120 1441741258 -0.240845 0.640503 0.450928 -0.573120 1441741258 -0.240845 0.640503 0.450928 -0.573120 1441741258 -0.240845 0.640503 0.450928 -0.573120 1441741258 -0.240845 0.640503 0.450928 -0.573120 1441741258 -0.313660 0.713318 0.446960 -0.439331 1441741258 -0.313660 0.713318 0.446960 -0.439331 1441741258 -0.313660 0.713318 0.446960 -0.439331 1441741258 -0.313660 0.713318 0.446960 -0.439331 1441741258 -0.313660 0.713318 0.446960 -0.439331 1441741258 -0.313660 0.713318 0.446960 -0.439331 1441741258 -0.313660 0.713318 0.446960 -0.439331 1441741258 -0.236877 0.785400 0.512695 -0.253418 1441741258 -0.236877 0.785400 0.512695 -0.253418 1441741258 -0.236877 0.785400 0.512695 -0.253418 1441741258 -0.236877 0.785400 0.512695 -0.253418 1441741258 -0.236877 0.785400 0.512695 -0.253418 1441741258 -0.236877 0.785400 0.512695 -0.253418 1441741258 -0.008911 0.804016 0.566406 -0.180420 1441741258 -0.008911 0.804016 0.566406 -0.180420 1441741258 -0.008911 0.804016 0.566406 -0.180420 1441741258 -0.008911 0.804016 0.566406 -0.180420 1441741258 -0.008911 0.804016 0.566406 -0.180420 1441741258 -0.008911 0.804016 0.566406 -0.180420 1441741258 -0.055115 0.844727 0.480835 -0.228271 1441741258 -0.055115 0.844727 0.480835 -0.228271 1441741258 -0.055115 0.844727 0.480835 -0.228271 1441741258 -0.055115 0.844727 0.480835 -0.228271 1441741258 -0.055115 0.844727 0.480835 -0.228271 1441741258 -0.055115 0.844727 0.480835 -0.228271 1441741258 -0.157288 0.843262 0.485352 -0.169006 1441741259 -0.157288 0.843262 0.485352 -0.169006 1441741259 -0.157288 0.843262 0.485352 -0.169006 1441741259 -0.157288 0.843262 0.485352 -0.169006 1441741259 -0.157288 0.843262 0.485352 -0.169006 1441741259 -0.157288 0.843262 0.485352 -0.169006 1441741259 -0.157288 0.843262 0.485352 -0.169006 1441741259 -0.123535 0.865356 0.483276 -0.046936 1441741259 -0.123535 0.865356 0.483276 -0.046936 1441741259 -0.123535 0.865356 0.483276 -0.046936 1441741259 -0.123535 0.865356 0.483276 -0.046936 1441741259 -0.123535 0.865356 0.483276 -0.046936 1441741259 -0.123535 0.865356 0.483276 -0.046936 1441741259 -0.053162 0.864929 0.492554 -0.079834 1441741259 -0.053162 0.864929 0.492554 -0.079834 1441741259 -0.053162 0.864929 0.492554 -0.079834 1441741259 -0.053162 0.864929 0.492554 -0.079834 1441741259 -0.053162 0.864929 0.492554 -0.079834 1441741259 -0.053162 0.864929 0.492554 -0.079834 1441741259 -0.055176 0.856140 0.497986 -0.126038 1441741259 -0.055176 0.856140 0.497986 -0.126038 1441741259 -0.055176 0.856140 0.497986 -0.126038 1441741259 -0.055176 0.856140 0.497986 -0.126038 1441741259 -0.055176 0.856140 0.497986 -0.126038 1441741259 -0.055176 0.856140 0.497986 -0.126038 1441741259 -0.055176 0.856140 0.497986 -0.126038 1441741259 -0.124939 0.838074 0.519714 -0.108765 1441741259 -0.124939 0.838074 0.519714 -0.108765 1441741259 -0.124939 0.838074 0.519714 -0.108765 1441741259 -0.124939 0.838074 0.519714 -0.108765 1441741259 -0.124939 0.838074 0.519714 -0.108765 1441741259 -0.124939 0.838074 0.519714 -0.108765 1441741259 -0.168091 0.822571 0.540771 -0.051025 1441741259 -0.168091 0.822571 0.540771 -0.051025 1441741259 -0.168091 0.822571 0.540771 -0.051025 1441741259 -0.168091 0.822571 0.540771 -0.051025 1441741259 -0.168091 0.822571 0.540771 -0.051025 1441741259 -0.168091 0.822571 0.540771 -0.051025 1441741259 -0.182312 0.811401 0.555054 0.014099 1441741259 -0.182312 0.811401 0.555054 0.014099 1441741259 -0.182312 0.811401 0.555054 0.014099 1441741259 -0.182312 0.811401 0.555054 0.014099 1441741259 -0.182312 0.811401 0.555054 0.014099 1441741259 -0.182312 0.811401 0.555054 0.014099 1441741259 -0.182312 0.811401 0.555054 0.014099 1441741259 -0.245850 0.772644 0.577026 0.097961 1441741259 -0.245850 0.772644 0.577026 0.097961 1441741259
[truncated: 171,615 more chars]
