# Supplementary material for: Quaternion-Based Gesture Recognition Using Wireless Wearable Motion Capture Sensors
Source: Sensors (Basel). 2016 Apr 28;16(5):605. doi: 10.3390/s16050605 (PMC4883296; doi:10.3390/s16050605)
Supplement: Supplementary file 1 [file sensors-16-00605-s001.zip › MultiSensorGestureData/P2/3. Throw/Training18.txt]

0.737610 0.105530 0.628357 -0.223328 1441741147 0.737610 0.105530 0.628357 -0.223328 1441741147 0.737610 0.105530 0.628357 -0.223328 1441741147 0.737610 0.105530 0.628357 -0.223328 1441741147 0.737610 0.105530 0.628357 -0.223328 1441741147 0.737610 0.105530 0.628357 -0.223328 1441741147 0.738342 0.127258 0.616638 -0.241516 1441741147 0.738342 0.127258 0.616638 -0.241516 1441741147 0.738342 0.127258 0.616638 -0.241516 1441741147 0.738342 0.127258 0.616638 -0.241516 1441741147 0.738342 0.127258 0.616638 -0.241516 1441741147 0.738342 0.127258 0.616638 -0.241516 1441741147 0.747314 0.121765 0.604370 -0.247681 1441741147 0.747314 0.121765 0.604370 -0.247681 1441741147 0.747314 0.121765 0.604370 -0.247681 1441741147 0.747314 0.121765 0.604370 -0.247681 1441741147 0.747314 0.121765 0.604370 -0.247681 1441741147 0.747314 0.121765 0.604370 -0.247681 1441741147 0.747314 0.121765 0.604370 -0.247681 1441741147 0.759277 0.093445 0.597900 -0.239319 1441741147 0.759277 0.093445 0.597900 -0.239319 1441741147 0.759277 0.093445 0.597900 -0.239319 1441741147 0.759277 0.093445 0.597900 -0.239319 1441741147 0.759277 0.093445 0.597900 -0.239319 1441741147 0.759277 0.093445 0.597900 -0.239319 1441741147 0.766907 0.067444 0.596313 -0.227173 1441741147 0.766907 0.067444 0.596313 -0.227173 1441741147 0.766907 0.067444 0.596313 -0.227173 1441741147 0.766907 0.067444 0.596313 -0.227173 1441741147 0.766907 0.067444 0.596313 -0.227173 1441741147 0.766907 0.067444 0.596313 -0.227173 1441741147 0.769897 0.060303 0.596008 -0.219666 1441741147 0.769897 0.060303 0.596008 -0.219666 1441741147 0.769897 0.060303 0.596008 -0.219666 1441741147 0.769897 0.060303 0.596008 -0.219666 1441741147 0.769897 0.060303 0.596008 -0.219666 1441741147 0.769897 0.060303 0.596008 -0.219666 1441741147 0.771545 0.057312 0.597656 -0.210205 1441741147 0.771545 0.057312 0.597656 -0.210205 1441741147 0.771545 0.057312 0.597656 -0.210205 1441741147 0.771545 0.057312 0.597656 -0.210205 1441741148 0.771545 0.057312 0.597656 -0.210205 1441741148 0.771545 0.057312 0.597656 -0.210205 1441741148 0.770752 0.054626 0.602783 -0.198914 1441741148 0.770752 0.054626 0.602783 -0.198914 1441741148 0.770752 0.054626 0.602783 -0.198914 1441741148 0.770752 0.054626 0.602783 -0.198914 1441741148 0.770752 0.054626 0.602783 -0.198914 1441741148 0.767090 0.060791 0.609192 -0.191467 1441741148 0.767090 0.060791 0.609192 -0.191467 1441741148 0.767090 0.060791 0.609192 -0.191467 1441741148 0.767090 0.060791 0.609192 -0.191467 1441741148 0.767090 0.060791 0.609192 -0.191467 1441741148 0.767090 0.060791 0.609192 -0.191467 1441741148 0.767090 0.060791 0.609192 -0.191467 1441741148 0.763367 0.073730 0.613525 -0.188049 1441741148 0.763367 0.073730 0.613525 -0.188049 1441741148 0.763367 0.073730 0.613525 -0.188049 1441741148 0.763367 0.073730 0.613525 -0.188049 1441741148 0.763367 0.073730 0.613525 -0.188049 1441741148 0.763367 0.073730 0.613525 -0.188049 1441741148 0.763855 0.078491 0.614990 -0.179016 1441741148 0.763855 0.078491 0.614990 -0.179016 1441741148 0.763855 0.078491 0.614990 -0.179016 1441741148 0.763855 0.078491 0.614990 -0.179016 1441741148 0.763855 0.078491 0.614990 -0.179016 1441741148 0.763855 0.078491 0.614990 -0.179016 1441741148 0.763855 0.078491 0.614990 -0.179016 1441741148 0.770386 0.060974 0.614990 -0.156311 1441741148 0.770386 0.060974 0.614990 -0.156311 1441741148 0.770386 0.060974 0.614990 -0.156311 1441741148 0.770386 0.060974 0.614990 -0.156311 1441741148 0.770386 0.060974 0.614990 -0.156311 1441741148 0.775635 0.034851 0.616211 -0.131836 1441741148 0.775635 0.034851 0.616211 -0.131836 1441741148 0.775635 0.034851 0.616211 -0.131836 1441741148 0.775635 0.034851 0.616211 -0.131836 1441741148 0.775635 0.034851 0.616211 -0.131836 1441741148 0.775635 0.034851 0.616211 -0.131836 1441741148 0.774963 0.018250 0.619751 -0.122009 1441741148 0.774963 0.018250 0.619751 -0.122009 1441741148 0.774963 0.018250 0.619751 -0.122009 1441741148 0.774963 0.018250 0.619751 -0.122009 1441741148 0.774963 0.018250 0.619751 -0.122009 1441741148 0.774963 0.018250 0.619751 -0.122009 1441741148 0.773560 0.008362 0.621155 -0.125122 1441741148 0.773560 0.008362 0.621155 -0.125122 1441741148 0.773560 0.008362 0.621155 -0.125122 1441741148 0.773560 0.008362 0.621155 -0.125122 1441741148 0.773560 0.008362 0.621155 -0.125122 1441741148 0.773560 0.008362 0.621155 -0.125122 1441741148 0.774902 -0.015625 0.621033 -0.116577 1441741148 0.774902 -0.015625 0.621033 -0.116577 1441741148 0.774902 -0.015625 0.621033 -0.116577 1441741148 0.774902 -0.015625 0.621033 -0.116577 1441741148 0.774902 -0.015625 0.621033 -0.116577 1441741148 0.774902 -0.015625 0.621033 -0.116577 1441741148 0.774902 -0.015625 0.621033 -0.116577 1441741148 0.772766 -0.049011 0.624390 -0.102478 1441741148 0.772766 -0.049011 0.624390 -0.102478 1441741148 0.772766 -0.049011 0.624390 -0.102478 1441741148 0.772766 -0.049011 0.624390 -0.102478 1441741148 0.772766 -0.049011 0.624390 -0.102478 1441741148 0.772766 -0.049011 0.624390 -0.102478 1441741148 0.763184 -0.052002 0.635132 -0.106812 1441741148 0.763184 -0.052002 0.635132 -0.106812 1441741148 0.763184 -0.052002 0.635132 -0.106812 1441741148 0.763184 -0.052002 0.635132 -0.106812 1441741148 0.763184 -0.052002 0.635132 -0.106812 1441741148 0.763184 -0.052002 0.635132 -0.106812 1441741148 0.754761 -0.020508 0.644531 -0.120422 1441741148 0.754761 -0.020508 0.644531 -0.120422 1441741148 0.754761 -0.020508 0.644531 -0.120422 1441741148 0.754761 -0.020508 0.644531 -0.120422 1441741148 0.754761 -0.020508 0.644531 -0.120422 1441741148 0.754761 -0.020508 0.644531 -0.120422 1441741148 0.754761 -0.020508 0.644531 -0.120422 1441741148 0.749207 0.013184 0.649963 -0.126648 1441741148 0.749207 0.013184 0.649963 -0.126648 1441741148 0.749207 0.013184 0.649963 -0.126648 1441741148 0.749207 0.013184 0.649963 -0.126648 1441741148 0.749207 0.013184 0.649963 -0.126648 1441741148 0.749207 0.013184 0.649963 -0.126648 1441741148 0.746216 0.025757 0.655090 -0.114990 1441741148 0.746216 0.025757 0.655090 -0.114990 1441741148 0.746216 0.025757 0.655090 -0.114990 1441741148 0.746216 0.025757 0.655090 -0.114990 1441741148 0.746216 0.025757 0.655090 -0.114990 1441741148 0.746216 0.025757 0.655090 -0.114990 1441741148 0.741638 0.031189 0.661743 -0.104919 1441741148 0.741638 0.031189 0.661743 -0.104919 1441741148 0.741638 0.031189 0.661743 -0.104919 1441741148 0.741638 0.031189 0.661743 -0.104919 1441741148 0.741638 0.031189 0.661743 -0.104919 1441741148 0.741638 0.031189 0.661743 -0.104919 1441741148 0.738586 0.043030 0.663452 -0.111084 1441741148 0.738586 0.043030 0.663452 -0.111084 1441741148 0.738586 0.043030 0.663452 -0.111084 1441741148 0.738586 0.043030 0.663452 -0.111084 1441741148 0.738586 0.043030 0.663452 -0.111084 1441741148 0.738586 0.043030 0.663452 -0.111084 1441741148 0.738403 0.059570 0.659546 -0.127075 1441741148 0.738403 0.059570 0.659546 -0.127075 1441741148 0.738403 0.059570 0.659546 -0.127075 1441741148 0.738403 0.059570 0.659546 -0.127075 1441741148 0.738403 0.059570 0.659546 -0.127075 1441741148 0.738403 0.059570 0.659546 -0.127075 1441741148 0.741333 0.062744 0.653564 -0.138733 1441741148 0.741333 0.062744 0.653564 -0.138733 1441741148 0.741333 0.062744 0.653564 -0.138733 1441741148 0.741333 0.062744 0.653564 -0.138733 1441741148 0.741333 0.062744 0.653564 -0.138733 1441741148 0.741333 0.062744 0.653564 -0.138733 1441741149 0.747192 0.051819 0.646240 -0.145874 1441741149 0.747192 0.051819 0.646240 -0.145874 1441741149 0.747192 0.051819 0.646240 -0.145874 1441741149 0.747192 0.051819 0.646240 -0.145874 1441741149 0.747192 0.051819 0.646240 -0.145874 1441741149 0.752380 0.040771 0.638184 -0.157776 1441741149 0.752380 0.040771 0.638184 -0.157776 1441741149 0.752380 0.040771 0.638184 -0.157776 1441741149 0.752380 0.040771 0.638184 -0.157776 1441741149 0.752380 0.040771 0.638184 -0.157776 1441741149 0.752380 0.040771 0.638184 -0.157776 1441741149 0.759644 0.028442 0.626465 -0.172241 1441741149 0.759644 0.028442 0.626465 -0.172241 1441741149 0.759644 0.028442 0.626465 -0.172241 1441741149 0.759644 0.028442 0.626465 -0.172241 1441741149 0.759644 0.028442 0.626465 -0.172241 1441741149 0.759644 0.028442 0.626465 -0.172241 1441741149 0.759644 0.028442 0.626465 -0.172241 1441741149 0.768311 -0.000183 0.615356 -0.176025 1441741149 0.768311 -0.000183 0.615356 -0.176025 1441741149 0.768311 -0.000183 0.615356 -0.176025 1441741149 0.768311 -0.000183 0.615356 -0.176025 1441741149 0.768311 -0.000183 0.615356 -0.176025 1441741149 0.768311 -0.000183 0.615356 -0.176025 1441741149 0.774109 -0.033142 0.608948 -0.169617 1441741149 0.774109 -0.033142 0.608948 -0.169617 1441741149 0.774109 -0.033142 0.608948 -0.169617 1441741149 0.774109 -0.033142 0.608948 -0.169617 1441741149 0.774109 -0.033142 0.608948 -0.169617 1441741149 0.775146 -0.038025 0.606934 -0.171082 1441741149 0.775146 -0.038025 0.606934 -0.171082 1441741149 0.775146 -0.038025 0.606934 -0.171082 1441741149 0.775146 -0.038025 0.606934 -0.171082 1441741149 0.775146 -0.038025 0.606934 -0.171082 1441741149 0.775146 -0.038025 0.606934 -0.171082 1441741149 0.775146 -0.038025 0.606934 -0.171082 1441741149 0.776184 -0.019348 0.604736 -0.177307 1441741149 0.776184 -0.019348 0.604736 -0.177307 1441741149 0.776184 -0.019348 0.604736 -0.177307 1441741149 0.776184 -0.019348 0.604736 -0.177307 1441741149 0.776184 -0.019348 0.604736 -0.177307 1441741149 0.776184 -0.019348 0.604736 -0.177307 1441741149 0.779114 -0.013123 0.603333 -0.169556 1441741149 0.779114 -0.013123 0.603333 -0.169556 1441741149 0.779114 -0.013123 0.603333 -0.169556 1441741149 0.779114 -0.013123 0.603333 -0.169556 1441741149 0.779114 -0.013123 0.603333 -0.169556 1441741149 0.779114 -0.013123 0.603333 -0.169556 1441741149 0.780090 -0.026672 0.607239 -0.148132 1441741149 0.780090 -0.026672 0.607239 -0.148132 1441741149 0.780090 -0.026672 0.607239 -0.148132 1441741149 0.780090 -0.026672 0.607239 -0.148132 1441741149 0.780090 -0.026672 0.607239 -0.148132 1441741149 0.780090 -0.026672 0.607239 -0.148132 1441741149 0.781250 -0.040527 0.611450 -0.118652 1441741149 0.781250 -0.040527 0.611450 -0.118652 1441741149 0.781250 -0.040527 0.611450 -0.118652 1441741149 0.781250 -0.040527 0.611450 -0.118652 1441741149 0.781250 -0.040527 0.611450 -0.118652 1441741149 0.781250 -0.040527 0.611450 -0.118652 1441741149 0.783936 -0.067200 0.612976 -0.071289 1441741149 0.783936 -0.067200 0.612976 -0.071289 1441741149 0.783936 -0.067200 0.612976 -0.071289 1441741149 0.783936 -0.067200 0.612976 -0.071289 1441741149 0.783936 -0.067200 0.612976 -0.071289 1441741149 0.783936 -0.067200 0.612976 -0.071289 1441741149 0.783936 -0.067200 0.612976 -0.071289 1441741149 0.775940 -0.081604 0.623962 -0.042847 1441741149 0.775940 -0.081604 0.623962 -0.042847 1441741149 0.775940 -0.081604 0.623962 -0.042847 1441741149 0.775940 -0.081604 0.623962 -0.042847 1441741149 0.775940 -0.081604 0.623962 -0.042847 1441741149 0.775940 -0.081604 0.623962 -0.042847 1441741149 0.762024 -0.050964 0.644226 -0.039246 1441741149 0.762024 -0.050964 0.644226 -0.039246 1441741149 0.762024 -0.050964 0.644226 -0.039246 1441741149 0.762024 -0.050964 0.644226 -0.039246 1441741149 0.762024 -0.050964 0.644226 -0.039246 1441741149 0.762024 -0.050964 0.644226 -0.039246 1441741149 0.751831 0.006531 0.657715 -0.045105 1441741149 0.751831 0.006531 0.657715 -0.045105 1441741149 0.751831 0.006531 0.657715 -0.045105 1441741149 0.751831 0.006531 0.657715 -0.045105 1441741149 0.751831 0.006531 0.657715 -0.045105 1441741149 0.751831 0.006531 0.657715 -0.045105 1441741149 0.746887 0.040894 0.662170 -0.044128 1441741149 0.746887 0.040894 0.662170 -0.044128 1441741149 0.746887 0.040894 0.662170 -0.044128 1441741149 0.746887 0.040894 0.662170 -0.044128 1441741149 0.746887 0.040894 0.662170 -0.044128 1441741149 0.746887 0.040894 0.662170 -0.044128 1441741149 0.746887 0.040894 0.662170 -0.044128 1441741149 0.744812 0.041992 0.664429 -0.043945 1441741149 0.744812 0.041992 0.664429 -0.043945 1441741149 0.744812 0.041992 0.664429 -0.043945 1441741149 0.744812 0.041992 0.664429 -0.043945 1441741149 0.744812 0.041992 0.664429 -0.043945 1441741149 0.744995 0.032349 0.664307 -0.049988 1441741149 0.744995 0.032349 0.664307 -0.049988 1441741149 0.744995 0.032349 0.664307 -0.049988 1441741149 0.744995 0.032349 0.664307 -0.049988 1441741149 0.744995 0.032349 0.664307 -0.049988 1441741149 0.744995 0.032349 0.664307 -0.049988 1441741149 0.748474 0.029053 0.658875 -0.068848 1441741149 0.748474 0.029053 0.658875 -0.068848 1441741149 0.748474 0.029053 0.658875 -0.068848 1441741149 0.748474 0.029053 0.658875 -0.068848 1441741149 0.748474 0.029053 0.658875 -0.068848 1441741149 0.748474 0.029053 0.658875 -0.068848 1441741149 0.748474 0.029053 0.658875 -0.068848 1441741150 0.752502 0.023132 0.651428 -0.094055 1441741150 0.752502 0.023132 0.651428 -0.094055 1441741150 0.752502 0.023132 0.651428 -0.094055 1441741150 0.752502 0.023132 0.651428 -0.094055 1441741150 0.752502 0.023132 0.651428 -0.094055 1441741150 0.752502 0.023132 0.651428 -0.094055 1441741150 0.756897 0.005249 0.643250 -0.115051 1441741150 0.756897 0.005249 0.643250 -0.115051 1441741150 0.756897 0.005249 0.643250 -0.115051 1441741150 0.756897 0.005249 0.643250 -0.115051 1441741150 0.756897 0.005249 0.643250 -0.115051 1441741150 0.756897 0.005249 0.643250 -0.115051 1441741150 0.760986 -0.005798 0.634033 -0.136902 1441741150 0.760986 -0.005798 0.634033 -0.136902 1441741150 0.760986 -0.005798 0.634033 -0.136902 1441741150 0.760986 -0.005798 0.634033 -0.136902 1441741150 0.760986 -0.005798 0.634033 -0.136902 1441741150 0.760986 -0.005798 0.634033 -0.136902 1441741150 0.763489 0.004822 0.624939 -0.162659 1441741150 0.763489 0.004822 0.624939 -0.162659 1441741150 0.763489 0.004822 0.624939 -0.162659 1441741150 0.763489 0.004822 0.624939 -0.162659 1441741150 0.763489 0.004822 0.624939 -0.162659 1441741150 0.763489 0.004822 0.624939 -0.162659 1441741150 0.768738 0.016052 0.613708 -0.178955 1441741150 0.768738 0.016052 0.613708 -0.178955 1441741150 0.768738 0.016052 0.613708 -0.178955 1441741150 0.768738 0.016052 0.613708 -0.178955 1441741150 0.768738 0.016052 0.613708 -0.178955 1441741150 0.768738 0.016052 0.613708 -0.178955 1441741150 0.777527 0.005432 0.602905 -0.178406 1441741150 0.777527 0.005432 0.602905 -0.178406 1441741150 0.777527 0.005432 0.602905 -0.178406 1441741150 0.777527 0.005432 0.602905 -0.178406 1441741150 0.777527 0.005432 0.602905 -0.178406 1441741150 0.777527 0.005432 0.602905 -0.178406 1441741150 0.786011 -0.020630 0.594849 -0.166809 1441741150 0.786011 -0.020630 0.594849 -0.166809 1441741150 0.786011 -0.020630 0.594849 -0.166809 1441741150 0.786011 -0.020630 0.594849 -0.166809 1441741150 0.786011 -0.020630 0.594849 -0.166809 1441741150 0.786011 -0.020630 0.594849 -0.166809 1441741150 0.792419 -0.042175 0.588623 -0.154053 1441741150 0.792419 -0.042175 0.588623 -0.154053 1441741150 0.792419 -0.042175 0.588623 -0.154053 1441741150 0.792419 -0.042175 0.588623 -0.154053 1441741150 0.792419 -0.042175 0.588623 -0.154053 1441741150 0.792419 -0.042175 0.588623 -0.154053 1441741150 0.797363 -0.057129 0.584656 -0.137939 1441741150 0.797363 -0.057129 0.584656 -0.137939 1441741150 0.797363 -0.057129 0.584656 -0.137939 1441741150 0.797363 -0.057129 0.584656 -0.137939 1441741150 0.797363 -0.057129 0.584656 -0.137939 1441741150 0.797363 -0.057129 0.584656 -0.137939 1441741150 0.800537 -0.072632 0.583801 -0.113892 1441741150 0.800537 -0.072632 0.583801 -0.113892 1441741150 0.800537 -0.072632 0.583801 -0.113892 1441741150 0.800537 -0.072632 0.583801 -0.113892 1441741150 0.800537 -0.072632 0.583801 -0.113892 1441741150 0.800537 -0.072632 0.583801 -0.113892 1441741150 0.800537 -0.072632 0.583801 -0.113892 1441741150 0.799194 -0.093506 0.587769 -0.083496 1441741150 0.799194 -0.093506 0.587769 -0.083496 1441741150 0.799194 -0.093506 0.587769 -0.083496 1441741150 0.799194 -0.093506 0.587769 -0.083496 1441741150 0.799194 -0.093506 0.587769 -0.083496 1441741150 0.799194 -0.093506 0.587769 -0.083496 1441741150 0.792297 -0.106567 0.597839 -0.058960 1441741150 0.792297 -0.106567 0.597839 -0.058960 1441741150 0.792297 -0.106567 0.597839 -0.058960 1441741150 0.792297 -0.106567 0.597839 -0.058960 1441741150 0.792297 -0.106567 0.597839 -0.058960 1441741150 0.792297 -0.106567 0.597839 -0.058960 1441741150 0.792297 -0.106567 0.597839 -0.058960 1441741150 0.785400 -0.114624 0.607422 -0.030151 1441741150 0.785400 -0.114624 0.607422 -0.030151 1441741150 0.785400 -0.114624 0.607422 -0.030151 1441741150 0.785400 -0.114624 0.607422 -0.030151 1441741150 0.785400 -0.114624 0.607422 -0.030151 1441741150 0.785400 -0.114624 0.607422 -0.030151 1441741150 0.776611 -0.129517 0.616333 0.010376 1441741150 0.776611 -0.129517 0.616333 0.010376 1441741150 0.776611 -0.129517 0.616333 0.010376 1441741150 0.776611 -0.129517 0.616333 0.010376 1441741150 0.776611 -0.129517 0.616333 0.010376 1441741150 0.776611 -0.129517 0.616333 0.010376 1441741150 0.755249 -0.118469 0.643616 0.034973 1441741150 0.755249 -0.118469 0.643616 0.034973 1441741150 0.755249 -0.118469 0.643616 0.034973 1441741150 0.755249 -0.118469 0.643616 0.034973 1441741150 0.755249 -0.118469 0.643616 0.034973 1441741150 0.755249 -0.118469 0.643616 0.034973 1441741150 0.731934 -0.071106 0.676270 0.042786 1441741150 0.731934 -0.071106 0.676270 0.042786 1441741150 0.731934 -0.071106 0.676270 0.042786 1441741150 0.731934 -0.071106 0.676270 0.042786 1441741150 0.731934 -0.071106 0.676270 0.042786 1441741150 0.731934 -0.071106 0.676270 0.042786 1441741150 0.718567 -0.022278 0.694031 0.037109 1441741150 0.718567 -0.022278 0.694031 0.037109 1441741150 0.718567 -0.022278 0.694031 0.037109 1441741150 0.718567 -0.022278 0.694031 0.037109 1441741150 0.718567 -0.022278 0.694031 0.037109 1441741150 0.718567 -0.022278 0.694031 0.037109 1441741150 0.721375 -0.009460 0.692017 0.025024 1441741150 0.721375 -0.009460 0.692017 0.025024 1441741150 0.721375 -0.009460 0.692017 0.025024 1441741150 0.721375 -0.009460 0.692017 0.025024 1441741150 0.721375 -0.009460 0.692017 0.025024 1441741150 0.721375 -0.009460 0.692017 0.025024 1441741150 0.721375 -0.009460 0.692017 0.025024 1441741150 0.728394 -0.023926 0.684631 0.009277 1441741151 0.728394 -0.023926 0.684631 0.009277 1441741151 0.728394 -0.023926 0.684631 0.009277 1441741151 0.728394 -0.023926 0.684631 0.009277 1441741151 0.728394 -0.023926 0.684631 0.009277 1441741151 0.734009 -0.034241 0.677979 -0.016968 1441741151 0.734009 -0.034241 0.677979 -0.016968 1441741151 0.734009 -0.034241 0.677979 -0.016968 1441741151 0.734009 -0.034241 0.677979 -0.016968 1441741151 0.734009 -0.034241 0.677979 -0.016968 1441741151 0.734009 -0.034241 0.677979 -0.016968 1441741151 0.740234 -0.024109 0.669250 -0.058716 1441741151 0.740234 -0.024109 0.669250 -0.058716 1441741151 0.740234 -0.024109 0.669250 -0.058716 1441741151 0.740234 -0.024109 0.669250 -0.058716 1441741151 0.740234 -0.024109 0.669250 -0.058716 1441741151 0.740234 -0.024109 0.669250 -0.058716 1441741151 0.746399 -0.011597 0.658447 -0.095703 1441741151 0.746399 -0.011597 0.658447 -0.095703 1441741151 0.746399 -0.011597 0.658447 -0.095703 1441741151 0.746399 -0.011597 0.658447 -0.095703 1441741151 0.746399 -0.011597 0.658447 -0.095703 1441741151 0.746399 -0.011597 0.658447 -0.095703 1441741151 0.751709 -0.006104 0.647766 -0.123291 1441741151 0.751709 -0.006104 0.647766 -0.123291 1441741151 0.751709 -0.006104 0.647766 -0.123291 1441741151 0.751709 -0.006104 0.647766 -0.123291 1441741151 0.751709 -0.006104 0.647766 -0.123291 1441741151 0.751709 -0.006104 0.647766 -0.123291 1441741151 0.751709 -0.006104 0.647766 -0.123291 1441741151 0.756714 0.003662 0.635925 -0.151306 1441741151 0.756714 0.003662 0.635925 -0.151306 1441741151 0.756714 0.003662 0.635925 -0.151306 1441741151 0.756714 0.003662 0.635925 -0.151306 1441741151 0.756714 0.003662 0.635925 -0.151306 1441741151 0.764587 0.011475 0.619629 -0.176636 1441741151 0.764587 0.011475 0.619629 -0.176636 1441741151 0.764587 0.011475 0.619629 -0.176636 1441741151 0.764587 0.011475 0.619629 -0.176636 1441741151 0.764587 0.011475 0.619629 -0.176636 1441741151 0.764587 0.011475 0.619629 -0.176636 1441741151 0.764587 0.011475 0.619629 -0.176636 1441741151 0.775635 -0.004028 0.602966 -0.186401 1441741151 0.775635 -0.004028 0.602966 -0.186401 1441741151 0.775635 -0.004028 0.602966 -0.186401 1441741151 0.775635 -0.004028 0.602966 -0.186401 1441741151 0.775635 -0.004028 0.602966 -0.186401 1441741151 0.775635 -0.004028 0.602966 -0.186401 1441741151 0.784790 -0.037964 0.590271 -0.184937 1441741151 0.784790 -0.037964 0.590271 -0.184937 1441741151 0.784790 -0.037964 0.590271 -0.184937 1441741151 0.784790 -0.037964 0.590271 -0.184937 1441741151 0.784790 -0.037964 0.590271 -0.184937 1441741151 0.784790 -0.037964 0.590271 -0.184937 1441741151 0.789978 -0.068298 0.582031 -0.180115 1441741151 0.789978 -0.068298 0.582031 -0.180115 1441741151 0.789978 -0.068298 0.582031 -0.180115 1441741151 0.789978 -0.068298 0.582031 -0.180115 1441741151 0.789978 -0.068298 0.582031 -0.180115 1441741151 0.789978 -0.068298 0.582031 -0.180115 1441741151 0.793274 -0.077576 0.578491 -0.173035 1441741151 0.793274 -0.077576 0.578491 -0.173035 1441741151 0.793274 -0.077576 0.578491 -0.173035 1441741151 0.793274 -0.077576 0.578491 -0.173035 1441741151 0.793274 -0.077576 0.578491 -0.173035 1441741151 0.793274 -0.077576 0.578491 -0.173035 1441741151 0.796814 -0.075073 0.578674 -0.156616 1441741151 0.796814 -0.075073 0.578674 -0.156616 1441741151 0.796814 -0.075073 0.578674 -0.156616 1441741151 0.796814 -0.075073 0.578674 -0.156616 1441741151 0.796814 -0.075073 0.578674 -0.156616 1441741151 0.796814 -0.075073 0.578674 -0.156616 1441741151 0.797119 -0.080627 0.584717 -0.126953 1441741151 0.797119 -0.080627 0.584717 -0.126953 1441741151 0.797119 -0.080627 0.584717 -0.126953 1441741151 0.797119 -0.080627 0.584717 -0.126953 1441741151 0.797119 -0.080627 0.584717 -0.126953 1441741151 0.797119 -0.080627 0.584717 -0.126953 1441741151 0.792664 -0.101013 0.594727 -0.087646 1441741151 0.792664 -0.101013 0.594727 -0.087646 1441741151 0.792664 -0.101013 0.594727 -0.087646 1441741151 0.792664 -0.101013 0.594727 -0.087646 1441741151 0.792664 -0.101013 0.594727 -0.087646 1441741151 0.792664 -0.101013 0.594727 -0.087646 1441741151 0.792664 -0.101013 0.594727 -0.087646 1441741151 0.779846 -0.128784 0.611938 -0.027222 1441741151 0.779846 -0.128784 0.611938 -0.027222 1441741151 0.779846 -0.128784 0.611938 -0.027222 1441741151 0.779846 -0.128784 0.611938 -0.027222 1441741151 0.779846 -0.128784 0.611938 -0.027222 1441741151 0.759399 -0.144958 0.632385 0.047607 1441741151 0.759399 -0.144958 0.632385 0.047607 1441741151 0.759399 -0.144958 0.632385 0.047607 1441741151 0.759399 -0.144958 0.632385 0.047607 1441741151 0.759399 -0.144958 0.632385 0.047607 1441741151 0.759399 -0.144958 0.632385 0.047607 1441741151 0.741272 -0.138916 0.650696 0.088196 1441741151 0.741272 -0.138916 0.650696 0.088196 1441741151 0.741272 -0.138916 0.650696 0.088196 1441741151 0.741272 -0.138916 0.650696 0.088196 1441741151 0.741272 -0.138916 0.650696 0.088196 1441741151 0.741272 -0.138916 0.650696 0.088196 1441741151 0.741272 -0.138916 0.650696 0.088196 1441741151 0.726379 -0.116089 0.669678 0.101746 1441741151 0.726379 -0.116089 0.669678 0.101746 1441741151 0.726379 -0.116089 0.669678 0.101746 1441741151 0.726379 -0.116089 0.669678 0.101746 1441741151 0.726379 -0.116089 0.669678 0.101746 1441741151 0.720093 -0.078064 0.682373 0.098206 1441741151 0.720093 -0.078064 0.682373 0.098206 1441741151 0.720093 -0.078064 0.682373 0.098206 1441741152 0.720093 -0.078064 0.682373 0.098206 1441741152 0.720093 -0.078064 0.682373 0.098206 1441741152 0.720093 -0.078064 0.682373 0.098206 1441741152 0.718689 -0.054077 0.687683 0.086670 1441741152 0.718689 -0.054077 0.687683 0.086670 1441741152 0.718689 -0.054077 0.687683 0.086670 1441741152 0.718689 -0.054077 0.687683 0.086670 1441741152 0.718689 -0.054077 0.687683 0.086670 1441741152 0.718689 -0.054077 0.687683 0.086670 1441741152 0.720886 -0.052856 0.686707 0.076477 1441741152 0.720886 -0.052856 0.686707 0.076477 1441741152 0.720886 -0.052856 0.686707 0.076477 1441741152 0.720886 -0.052856 0.686707 0.076477 1441741152 0.720886 -0.052856 0.686707 0.076477 1441741152 0.720886 -0.052856 0.686707 0.076477 1441741152 0.727417 -0.052795 0.681580 0.058594 1441741152 0.727417 -0.052795 0.681580 0.058594 1441741152 0.727417 -0.052795 0.681580 0.058594 1441741152 0.727417 -0.052795 0.681580 0.058594 1441741152 0.727417 -0.052795 0.681580 0.058594 1441741152 0.727417 -0.052795 0.681580 0.058594 1441741152 0.736450 -0.041748 0.674561 0.027283 1441741152 0.736450 -0.041748 0.674561 0.027283 1441741152 0.736450 -0.041748 0.674561 0.027283 1441741152 0.736450 -0.041748 0.674561 0.027283 1441741152 0.736450 -0.041748 0.674561 0.027283 1441741152 0.736450 -0.041748 0.674561 0.027283 1441741152 0.745056 -0.032043 0.666077 -0.010010 1441741152 0.745056 -0.032043 0.666077 -0.010010 1441741152 0.745056 -0.032043 0.666077 -0.010010 1441741152 0.745056 -0.032043 0.666077 -0.010010 1441741152 0.745056 -0.032043 0.666077 -0.010010 1441741152 0.745056 -0.032043 0.666077 -0.010010 1441741152 0.754944 -0.029114 0.653259 -0.049377 1441741152 0.754944 -0.029114 0.653259 -0.049377 1441741152 0.754944 -0.029114 0.653259 -0.049377 1441741152 0.754944 -0.029114 0.653259 -0.049377 1441741152 0.754944 -0.029114 0.653259 -0.049377 1441741152 0.754944 -0.029114 0.653259 -0.049377 1441741152 0.764221 -0.030457 0.638428 -0.086121 1441741152 0.764221 -0.030457 0.638428 -0.086121 1441741152 0.764221 -0.030457 0.638428 -0.086121 1441741152 0.764221 -0.030457 0.638428 -0.086121 1441741152 0.764221 -0.030457 0.638428 -0.086121 1441741152 0.764221 -0.030457 0.638428 -0.086121 1441741152 0.764221 -0.030457 0.638428 -0.086121 1441741152 0.769714 -0.026367 0.626526 -0.119568 1441741152 0.769714 -0.026367 0.626526 -0.119568 1441741152 0.769714 -0.026367 0.626526 -0.119568 1441741152 0.769714 -0.026367 0.626526 -0.119568 1441741152 0.769714 -0.026367 0.626526 -0.119568 1441741152 0.769714 -0.026367 0.626526 -0.119568 1441741152 0.773804 -0.005920 0.614075 -0.155151 1441741152 0.773804 -0.005920 0.614075 -0.155151 1441741152 0.773804 -0.005920 0.614075 -0.155151 1441741152 0.773804 -0.005920 0.614075 -0.155151 1441741152 0.777954 0.017761 0.596985 -0.194946 1441741152 0.777954 0.017761 0.596985 -0.194946 1441741152 0.777954 0.017761 0.596985 -0.194946 1441741152 0.777954 0.017761 0.596985 -0.194946 1441741152 0.777954 0.017761 0.596985 -0.194946 1441741152 0.777954 0.017761 0.596985 -0.194946 1441741152 0.777954 0.017761 0.596985 -0.194946 1441741152 0.784180 0.018005 0.577576 -0.226074 1441741152 0.784180 0.018005 0.577576 -0.226074 1441741152 0.784180 0.018005 0.577576 -0.226074 1441741152 0.784180 0.018005 0.577576 -0.226074 1441741152 0.784180 0.018005 0.577576 -0.226074 1441741152 0.784180 0.018005 0.577576 -0.226074 1441741152 0.791443 -0.021362 0.565918 -0.229797 1441741152 0.791443 -0.021362 0.565918 -0.229797 1441741152 0.791443 -0.021362 0.565918 -0.229797 1441741152 0.791443 -0.021362 0.565918 -0.229797 1441741152 0.791443 -0.021362 0.565918 -0.229797 1441741152 0.791443 -0.021362 0.565918 -0.229797 1441741152 0.791992 -0.060852 0.566223 -0.220032 1441741152 0.791992 -0.060852 0.566223 -0.220032 1441741152 0.791992 -0.060852 0.566223 -0.220032 1441741152 0.791992 -0.060852 0.566223 -0.220032 1441741152 0.791992 -0.060852 0.566223 -0.220032 1441741152 0.791992 -0.060852 0.566223 -0.220032 1441741152 0.794922 -0.073364 0.568665 -0.198303 1441741152 0.794922 -0.073364 0.568665 -0.198303 1441741152 0.794922 -0.073364 0.568665 -0.198303 1441741152 0.794922 -0.073364 0.568665 -0.198303 1441741152 0.794922 -0.073364 0.568665 -0.198303 1441741152 0.794922 -0.073364 0.568665 -0.198303 1441741152 0.799866 -0.087952 0.573242 -0.154175 1441741152 0.799866 -0.087952 0.573242 -0.154175 1441741152 0.799866 -0.087952 0.573242 -0.154175 1441741152 0.799866 -0.087952 0.573242 -0.154175 1441741152 0.799866 -0.087952 0.573242 -0.154175 1441741152 0.799866 -0.087952 0.573242 -0.154175 1441741152 0.795471 -0.114868 0.587646 -0.092651 1441741152 0.795471 -0.114868 0.587646 -0.092651 1441741152 0.795471 -0.114868 0.587646 -0.092651 1441741152 0.795471 -0.114868 0.587646 -0.092651 1441741152 0.795471 -0.114868 0.587646 -0.092651 1441741152 0.795471 -0.114868 0.587646 -0.092651 1441741152 0.795471 -0.114868 0.587646 -0.092651 1441741152 
0.821777 -0.213196 0.289490 -0.442017 1441741156 0.771729 -0.323303 0.156616 -0.524780 1441741156 0.771729 -0.323303 0.156616 -0.524780 1441741156 0.771729 -0.323303 0.156616 -0.524780 1441741156 0.771729 -0.323303 0.156616 -0.524780 1441741156 0.771729 -0.323303 0.156616 -0.524780 1441741156 0.771729 -0.323303 0.156616 -0.524780 1441741156 0.707581 -0.360352 -0.008667 -0.607788 1441741156 0.707581 -0.360352 -0.008667 -0.607788 1441741156 0.707581 -0.360352 -0.008667 -0.607788 1441741156 0.707581 -0.360352 -0.008667 -0.607788 1441741156 0.707581 -0.360352 -0.008667 -0.607788 1441741156 0.707581 -0.360352 -0.008667 -0.607788 1441741156 0.620544 -0.411438 -0.210022 -0.633667 1441741156 0.620544 -0.411438 -0.210022 -0.633667 1441741156 0.620544 -0.411438 -0.210022 -0.633667 1441741156 0.620544 -0.411438 -0.210022 -0.633667 1441741156 0.620544 -0.411438 -0.210022 -0.633667 1441741156 0.620544 -0.411438 -0.210022 -0.633667 1441741156 0.490601 -0.463318 -0.401062 -0.619568 1441741157 0.490601 -0.463318 -0.401062 -0.619568 1441741157 0.490601 -0.463318 -0.401062 -0.619568 1441741157 0.490601 -0.463318 -0.401062 -0.619568 1441741157 0.490601 -0.463318 -0.401062 -0.619568 1441741157 0.490601 -0.463318 -0.401062 -0.619568 1441741157 0.356567 -0.474915 -0.548889 -0.588379 1441741157 0.356567 -0.474915 -0.548889 -0.588379 1441741157 0.356567 -0.474915 -0.548889 -0.588379 1441741157 0.356567 -0.474915 -0.548889 -0.588379 1441741157 0.356567 -0.474915 -0.548889 -0.588379 1441741157 0.356567 -0.474915 -0.548889 -0.588379 1441741157 0.228760 -0.460876 -0.669312 -0.536011 1441741157 0.228760 -0.460876 -0.669312 -0.536011 1441741157 0.228760 -0.460876 -0.669312 -0.536011 1441741157 0.228760 -0.460876 -0.669312 -0.536011 1441741157 0.228760 -0.460876 -0.669312 -0.536011 1441741157 0.228760 -0.460876 -0.669312 -0.536011 1441741157 0.080811 -0.438538 -0.743530 -0.498474 1441741157 0.080811 -0.438538 -0.743530 -0.498474 1441741157 0.080811 -0.438538 -0.743530 -0.498474 1441741157 0.080811 -0.438538 -0.743530 -0.498474 1441741157 0.080811 -0.438538 -0.743530 -0.498474 1441741157 0.080811 -0.438538 -0.743530 -0.498474 1441741157 -0.038147 -0.420532 -0.756714 -0.499207 1441741157 -0.038147 -0.420532 -0.756714 -0.499207 1441741157 -0.038147 -0.420532 -0.756714 -0.499207 1441741157 -0.038147 -0.420532 -0.756714 -0.499207 1441741157 -0.038147 -0.420532 -0.756714 -0.499207 1441741157 -0.038147 -0.420532 -0.756714 -0.499207 1441741157 -0.038147 -0.420532 -0.756714 -0.499207 1441741157 0.003967 -0.421082 -0.752686 -0.506165 1441741157 0.003967 -0.421082 -0.752686 -0.506165 1441741157 0.003967 -0.421082 -0.752686 -0.506165 1441741157 0.003967 -0.421082 -0.752686 -0.506165 1441741157 0.003967 -0.421082 -0.752686 -0.506165 1441741157 0.003967 -0.421082 -0.752686 -0.506165 1441741157 0.003967 -0.421082 -0.752686 -0.506165 1441741157 0.100403 -0.421265 -0.746155 -0.505737 1441741157 0.100403 -0.421265 -0.746155 -0.505737 1441741157 0.100403 -0.421265 -0.746155 -0.505737 1441741157 0.100403 -0.421265 -0.746155 -0.505737 1441741157 0.100403 -0.421265 -0.746155 -0.505737 1441741157 0.100403 -0.421265 -0.746155 -0.505737 1441741157 0.151306 -0.419434 -0.748230 -0.491333 1441741157 0.151306 -0.419434 -0.748230 -0.491333 1441741157 0.151306 -0.419434 -0.748230 -0.491333 1441741157 0.151306 -0.419434 -0.748230 -0.491333 1441741157 0.151306 -0.419434 -0.748230 -0.491333 1441741157 0.151306 -0.419434 -0.748230 -0.491333 1441741157 0.145264 -0.433899 -0.750854 -0.476379 1441741157 0.145264 -0.433899 -0.750854 -0.476379 1441741157 0.145264 -0.433899 -0.750854 -0.476379 1441741157 0.145264 -0.433899 -0.750854 -0.476379 1441741157 0.145264 -0.433899 -0.750854 -0.476379 1441741157 0.145264 -0.433899 -0.750854 -0.476379 1441741157 0.063660 -0.462769 -0.756165 -0.458374 1441741157 0.063660 -0.462769 -0.756165 -0.458374 1441741157 0.063660 -0.462769 -0.756165 -0.458374 1441741157 0.063660 -0.462769 -0.756165 -0.458374 1441741157 0.063660 -0.462769 -0.756165 -0.458374 1441741157 0.063660 -0.462769 -0.756165 -0.458374 1441741157 0.063660 -0.462769 -0.756165 -0.458374 1441741157 -0.034912 -0.511047 -0.734741 -0.444824 1441741157 -0.034912 -0.511047 -0.734741 -0.444824 1441741157 -0.034912 -0.511047 -0.734741 -0.444824 1441741157 -0.034912 -0.511047 -0.734741 -0.444824 1441741157 -0.034912 -0.511047 -0.734741 -0.444824 1441741157 -0.034912 -0.511047 -0.734741 -0.444824 1441741157 -0.034912 -0.511047 -0.734741 -0.444824 1441741157 0.197632 -0.535645 -0.659119 -0.489502 1441741157 0.197632 -0.535645 -0.659119 -0.489502 1441741157 0.197632 -0.535645 -0.659119 -0.489502 1441741157 0.197632 -0.535645 -0.659119 -0.489502 1441741157 0.197632 -0.535645 -0.659119 -0.489502 1441741157 0.650085 -0.320129 -0.432983 -0.536133 1441741157 0.650085 -0.320129 -0.432983 -0.536133 1441741157 0.650085 -0.320129 -0.432983 -0.536133 1441741157 0.650085 -0.320129 -0.432983 -0.536133 1441741157 0.650085 -0.320129 -0.432983 -0.536133 1441741157 0.650085 -0.320129 -0.432983 -0.536133 1441741157 0.886414 0.036804 -0.043274 -0.459412 1441741157 0.886414 0.036804 -0.043274 -0.459412 1441741157 0.886414 0.036804 -0.043274 -0.459412 1441741157 0.886414 0.036804 -0.043274 -0.459412 1441741157 0.886414 0.036804 -0.043274 -0.459412 1441741157 0.886414 0.036804 -0.043274 -0.459412 1441741157 0.888184 0.132996 -0.036072 -0.438354 1441741157 0.888184 0.132996 -0.036072 -0.438354 1441741157 0.888184 0.132996 -0.036072 -0.438354 1441741157 0.888184 0.132996 -0.036072 -0.438354 1441741157 0.888184 0.132996 -0.036072 -0.438354 1441741157 0.888184 0.132996 -0.036072 -0.438354 1441741157 0.858459 -0.005859 -0.036743 -0.511536 1441741157 0.858459 -0.005859 -0.036743 -0.511536 1441741157 0.858459 -0.005859 -0.036743 -0.511536 1441741157 0.858459 -0.005859 -0.036743 -0.511536 1441741157 0.858459 -0.005859 -0.036743 -0.511536 1441741157 0.858459 -0.005859 -0.036743 -0.511536 1441741157 0.843384 0.024902 -0.027222 -0.536011 1441741157 0.843384 0.024902 -0.027222 -0.536011 1441741157 0.843384 0.024902 -0.027222 -0.536011 1441741157 0.843384 0.024902 -0.027222 -0.536011 1441741157 0.843384 0.024902 -0.027222 -0.536011 1441741157 0.843384 0.024902 -0.027222 -0.536011 1441741157 0.833069 -0.012146 -0.023804 -0.552490 1441741157 0.833069 -0.012146 -0.023804 -0.552490 1441741157 0.833069 -0.012146 -0.023804 -0.552490 1441741157 0.833069 -0.012146 -0.023804 -0.552490 1441741157 0.833069 -0.012146 -0.023804 -0.552490 1441741157 0.833069 -0.012146 -0.023804 -0.552490 1441741157 0.815613 -0.067932 -0.082642 -0.568604 1441741157 0.815613 -0.067932 -0.082642 -0.568604 1441741157 0.815613 -0.067932 -0.082642 -0.568604 1441741158 0.815613 -0.067932 -0.082642 -0.568604 1441741158 0.815613 -0.067932 -0.082642 -0.568604 1441741158 0.815613 -0.067932 -0.082642 -0.568604 1441741158 0.815613 -0.067932 -0.082642 -0.568604 1441741158 0.779053 -0.159607 -0.157532 -0.585449 1441741158 0.779053 -0.159607 -0.157532 -0.585449 1441741158 0.779053 -0.159607 -0.157532 -0.585449 1441741158 0.779053 -0.159607 -0.157532 -0.585449 1441741158 0.779053 -0.159607 -0.157532 -0.585449 1441741158 0.779053 -0.159607 -0.157532 -0.585449 1441741158 0.720947 -0.243469 -0.260742 -0.594116 1441741158 0.720947 -0.243469 -0.260742 -0.594116 1441741158 0.720947 -0.243469 -0.260742 -0.594116 1441741158 0.720947 -0.243469 -0.260742 -0.594116 1441741158 0.720947 -0.243469 -0.260742 -0.594116 1441741158 0.720947 -0.243469 -0.260742 -0.594116 1441741158 0.634338 -0.335693 -0.354065 -0.599731 1441741158 0.634338 -0.335693 -0.354065 -0.599731 1441741158 0.634338 -0.335693 -0.354065 -0.599731 1441741158 0.634338 -0.335693 -0.354065 -0.599731 1441741158 0.634338 -0.335693 -0.354065 -0.599731 1441741158 0.634338 -0.335693 -0.354065 -0.599731 1441741158 0.634338 -0.335693 -0.354065 -0.599731 1441741158 0.535034 -0.398865 -0.463440 -0.583008 1441741158 0.535034 -0.398865 -0.463440 -0.583008 1441741158 0.535034 -0.398865 -0.463440 -0.583008 1441741158 0.535034 -0.398865 -0.463440 -0.583008 1441741158 0.535034 -0.398865 -0.463440 -0.583008 1441741158 0.535034 -0.398865 -0.463440 -0.583008 1441741158 0.420227 -0.439636 -0.567871 -0.554749 1441741158 0.420227 -0.439636 -0.567871 -0.554749 1441741158 0.420227 -0.439636 -0.567871 -0.554749 1441741158 0.420227 -0.439636 -0.567871 -0.554749 1441741158 0.420227 -0.439636 -0.567871 -0.554749 1441741158 0.420227 -0.439636 -0.567871 -0.554749 1441741158 0.288147 -0.454163 -0.664368 -0.519043 1441741158 0.288147 -0.454163 -0.664368 -0.519043 1441741158 0.288147 -0.454163 -0.664368 -0.519043 1441741158 0.288147 -0.454163 -0.664368 -0.519043 1441741158 0.288147 -0.454163 -0.664368 -0.519043 1441741158 0.288147 -0.454163 -0.664368 -0.519043 1441741158 0.154114 -0.438110 -0.744019 -0.480469 1441741158 0.154114 -0.438110 -0.744019 -0.480469 1441741158 0.154114 -0.438110 -0.744019 -0.480469 1441741158 0.154114 -0.438110 -0.744019 -0.480469 1441741158 0.154114 -0.438110 -0.744019 -0.480469 1441741158 0.154114 -0.438110 -0.744019 -0.480469 1441741158 0.036194 -0.397949 -0.797607 -0.451965 1441741158 0.036194 -0.397949 -0.797607 -0.451965 1441741158 0.036194 -0.397949 -0.797607 -0.451965 1441741158 0.036194 -0.397949 -0.797607 -0.451965 1441741158 0.036194 -0.397949 -0.797607 -0.451965 1441741158 0.036194 -0.397949 -0.797607 -0.451965 1441741158 -0.042358 -0.351501 -0.827942 -0.434998 1441741158 -0.042358 -0.351501 -0.827942 -0.434998 1441741158 -0.042358 -0.351501 -0.827942 -0.434998 1441741158 -0.042358 -0.351501 -0.827942 -0.434998 1441741158 -0.042358 -0.351501 -0.827942 -0.434998 1441741158 -0.042358 -0.351501 -0.827942 -0.434998 1441741158 -0.054810 -0.343628 -0.831177 -0.433777 1441741158 -0.054810 -0.343628 -0.831177 -0.433777 1441741158 -0.054810 -0.343628 -0.831177 -0.433777 1441741158 -0.054810 -0.343628 -0.831177 -0.433777 1441741158 -0.054810 -0.343628 -0.831177 -0.433777 1441741158 -0.054810 -0.343628 -0.831177 -0.433777 1441741158 -0.054810 -0.343628 -0.831177 -0.433777 1441741158 -0.008911 -0.379272 -0.817078 -0.434204 1441741158 -0.008911 -0.379272 -0.817078 -0.434204 1441741158 -0.008911 -0.379272 -0.817078 -0.434204 1441741158 -0.008911 -0.379272 -0.817078 -0.434204 1441741158 -0.008911 -0.379272 -0.817078 -0.434204 1441741158 -0.008911 -0.379272 -0.817078 -0.434204 1441741158 0.007080 -0.427612 -0.795837 -0.428772 1441741158 0.007080 -0.427612 -0.795837 -0.428772 1441741158 0.007080 -0.427612 -0.795837 -0.428772 1441741158 0.007080 -0.427612 -0.795837 -0.428772 1441741158 0.007080 -0.427612 -0.795837 -0.428772 1441741158 0.007080 -0.427612 -0.795837 -0.428772 1441741158 0.063110 -0.490723 -0.749390 -0.440125 1441741158 0.063110 -0.490723 -0.749390 -0.440125 1441741158 0.063110 -0.490723 -0.749390 -0.440125 1441741158 0.063110 -0.490723 -0.749390 -0.440125 1441741158 0.063110 -0.490723 -0.749390 -0.440125 1441741158 0.063110 -0.490723 -0.749390 -0.440125 1441741158 0.419312 -0.444031 -0.639771 -0.466736 1441741158 0.419312 -0.444031 -0.639771 -0.466736 1441741158 0.419312 -0.444031 -0.639771 -0.466736 1441741158 0.419312 -0.444031 -0.639771 -0.466736 1441741158 0.419312 -0.444031 -0.639771 -0.466736 1441741158 0.419312 -0.444031 -0.639771 -0.466736 1441741158 0.419312 -0.444031 -0.639771 -0.466736 1441741158 0.851196 -0.080627 -0.253174 -0.452576 1441741158 0.851196 -0.080627 -0.253174 -0.452576 1441741158 0.851196 -0.080627 -0.253174 -0.452576 1441741158 0.851196 -0.080627 -0.253174 -0.452576 1441741158 0.851196 -0.080627 -0.253174 -0.452576 1441741158 0.851196 -0.080627 -0.253174 -0.452576 1441741158 0.918274 0.125183 0.004883 -0.375488 1441741158 0.918274 0.125183 0.004883 -0.375488 1441741158 0.918274 0.125183 0.004883 -0.375488 1441741158 0.918274 0.125183 0.004883 -0.375488 1441741158 0.918274 0.125183 0.004883 -0.375488 1441741158 0.918274 0.125183 0.004883 -0.375488 1441741158 0.918274 0.125183 0.004883 -0.375488 1441741158 0.888062 0.094482 -0.058533 -0.446106 1441741158 0.888062 0.094482 -0.058533 -0.446106 1441741158 0.888062 0.094482 -0.058533 -0.446106 1441741158 0.888062 0.094482 -0.058533 -0.446106 1441741158 0.888062 0.094482 -0.058533 -0.446106 1441741158 0.870117 0.010010 -0.068970 -0.487854 1441741158 0.870117 0.010010 -0.068970 -0.487854 1441741158 0.870117 0.010010 -0.068970 -0.487854 1441741158 0.870117 0.010010 -0.068970 -0.487854 1441741159 0.870117 0.010010 -0.068970 -0.487854 1441741159 0.870117 0.010010 -0.068970 -0.487854 1441741159 0.870117 0.010010 -0.068970 -0.487854 1441741159 0.854614 0.014282 -0.055359 -0.516113 1441741159 0.854614 0.014282 -0.055359 -0.516113 1441741159 0.854614 0.014282 -0.055359 -0.516113 1441741159 0.854614 0.014282 -0.055359 -0.516113 1441741159 0.854614 0.014282 -0.055359 -0.516113 1441741159 0.854614 0.014282 -0.055359 -0.516113 1441741159 0.830444 -0.040833 -0.106079 -0.545410 1441741159 0.830444 -0.040833 -0.106079 -0.545410 1441741159 0.830444 -0.040833 -0.106079 -0.545410 1441741159 0.830444 -0.040833 -0.106079 -0.545410 1441741159 0.830444 -0.040833 -0.106079 -0.545410 1441741159 0.830444 -0.040833 -0.106079 -0.545410 1441741159 0.787842 -0.118347 -0.169373 -0.580139 1441741159 0.787842 -0.118347 -0.169373 -0.580139 1441741159 0.787842 -0.118347 -0.169373 -0.580139 1441741159 0.787842 -0.118347 -0.169373 -0.580139 1441741159 0.787842 -0.118347 -0.169373 -0.580139 1441741159 0.787842 -0.118347 -0.169373 -0.580139 1441741159 0.731140 -0.188843 -0.264587 -0.599854 1441741159 0.731140 -0.188843 -0.264587 -0.599854 1441741159 0.731140 -0.188843 -0.264587 -0.599854 1441741159 0.731140 -0.188843 -0.264587 -0.599854 1441741159 0.731140 -0.188843 -0.264587 -0.599854 1441741159 0.731140 -0.188843 -0.264587 -0.599854 1441741159 0.731140 -0.188843 -0.264587 -0.599854 1441741159 0.654602 -0.259338 -0.374146 -0.603577 1441741159 0.654602 -0.259338 -0.374146 -0.603577 1441741159 0.654602 -0.259338 -0.374146 -0.603577 1441741159 0.654602 -0.259338 -0.374146 -0.603577 1441741159 0.654602 -0.259338 -0.374146 -0.603577 1441741159 0.567017 -0.310364 -0.490173 -0.584778 1441741159 0.567017 -0.310364 -0.490173 -0.584778 1441741159 0.567017 -0.310364 -0.490173 -0.584778 1441741159 0.567017 -0.310364 -0.490173 -0.584778 1441741159 0.567017 -0.310364 -0.490173 -0.584778 1441741159 0.567017 -0.310364 -0.490173 -0.584778 1441741159 0.567017 -0.310364 -0.490173 -0.584778 1441741159 0.469360 -0.353882 -0.604858 -0.537231 1441741159 0.469360 -0.353882 -0.604858 -0.537231 1441741159 0.469360 -0.353882 -0.604858 -0.537231 1441741159 0.469360 -0.353882 -0.604858 -0.537231 1441741159 0.469360 -0.353882 -0.604858 -0.537231 1441741159 0.469360 -0.353882 -0.604858 -0.537231 1441741159 0.469360 -0.353882 -0.604858 -0.537231 1441741159 0.333801 -0.391296 -0.715271 -0.473206 1441741159 0.333801 -0.391296 -0.715271 -0.473206 1441741159 0.333801 -0.391296 -0.715271 -0.473206 1441741159 0.333801 -0.391296 -0.715271 -0.473206 1441741159 0.333801 -0.391296 -0.715271 -0.473206 1441741159 0.333801 -0.391296 -0.715271 -0.473206 1441741159 0.188599 -0.420654 -0.774048 -0.434082 1441741159 0.188599 -0.420654 -0.774048 -0.434082 1441741159 0.188599 -0.420654 -0.774048 -0.434082 1441741159 0.188599 -0.420654 -0.774048 -0.434082 1441741159 0.188599 -0.420654 -0.774048 -0.434082 1441741159 0.188599 -0.420654 -0.774048 -0.434082 1441741159 0.097412 -0.412292 -0.814575 -0.396301 1441741159 0.097412 -0.412292 -0.814575 -0.396301 1441741159 0.097412 -0.412292 -0.814575 -0.396301 1441741159 0.097412 -0.412292 -0.814575 -0.396301 1441741159 0.097412 -0.412292 -0.814575 -0.396301 1441741159 0.097412 -0.412292 -0.814575 -0.396301 1441741159 0.097412 -0.412292 -0.814575 -0.396301 1441741159 0.027222 -0.379700 -0.842529 -0.381226 1441741159 0.027222 -0.379700 -0.842529 -0.381226 1441741159 0.027222 -0.379700 -0.842529 -0.381226 1441741159 0.027222 -0.379700 -0.842529 -0.381226 1441741159 0.027222 -0.379700 -0.842529 -0.381226 1441741159 0.027222 -0.379700 -0.842529 -0.381226 1441741159 -0.016418 -0.348267 -0.857178 -0.379211 1441741159 -0.016418 -0.348267 -0.857178 -0.379211 1441741159 -0.016418 -0.348267 -0.857178 -0.379211 1441741159 -0.016418 -0.348267 -0.857178 -0.379211 1441741159 -0.016418 -0.348267 -0.857178 -0.379211 1441741159 -0.016418 -0.348267 -0.857178 -0.379211 1441741159 -0.016418 -0.348267 -0.857178 -0.379211 1441741159 -0.040039 -0.345032 -0.851990 -0.391846 1441741159 -0.040039 -0.345032 -0.851990 -0.391846 1441741159 -0.040039 -0.345032 -0.851990 -0.391846 1441741159 -0.040039 -0.345032 -0.851990 -0.391846 1441741159 -0.040039 -0.345032 -0.851990 -0.391846 1441741159 -0.040039 -0.345032 -0.851990 -0.391846 1441741159 -0.050293 -0.384888 -0.831055 -0.398499 1441741159 -0.050293 -0.384888 -0.831055 -0.398499 1441741159 -0.050293 -0.384888 -0.831055 -0.398499 1441741159 -0.050293 -0.384888 -0.831055 -0.398499 1441741159 -0.050293 -0.384888 -0.831055 -0.398499 1441741159 -0.050293 -0.384888 -0.831055 -0.398499 1441741159 -0.045166 -0.471741 -0.780762 -0.407410 1441741159 -0.045166 -0.471741 -0.780762 -0.407410 1441741159 -0.045166 -0.471741 -0.780762 -0.407410 1441741159 -0.045166 -0.471741 -0.780762 -0.407410 1441741159 -0.045166 -0.471741 -0.780762 -0.407410 1441741159 -0.045166 -0.471741 -0.780762 -0.407410 1441741159 0.250305 -0.513489 -0.714783 -0.403564 1441741159 0.250305 -0.513489 -0.714783 -0.403564 1441741159 0.250305 -0.513489 -0.714783 -0.403564 1441741159 0.250305 -0.513489 -0.714783 -0.403564 1441741159 0.250305 -0.513489 -0.714783 -0.403564 1441741159 0.250305 -0.513489 -0.714783 -0.403564 1441741159 0.250305 -0.513489 -0.714783 -0.403564 1441741159 0.741943 -0.177002 -0.484863 -0.427979 1441741159 0.741943 -0.177002 -0.484863 -0.427979 1441741159 0.741943 -0.177002 -0.484863 -0.427979 1441741159 0.741943 -0.177002 -0.484863 -0.427979 1441741159 0.741943 -0.177002 -0.484863 -0.427979 1441741159 0.741943 -0.177002 -0.484863 -0.427979 1441741159 0.904968 0.150024 -0.108704 -0.383057 1441741159 0.904968 0.150024 -0.108704 -0.383057 1441741159 0.904968 0.150024 -0.108704 -0.383057 1441741159 0.904968 0.150024 -0.108704 -0.383057 1441741159 0.904968 0.150024 -0.108704 -0.383057 1441741160 0.904968 0.150024 -0.108704 -0.383057 1441741160 0.896973 0.180481 -0.084595 -0.394531 1441741160 0.896973 0.180481 -0.084595 -0.394531 1441741160 0.896973 0.180481 -0.084595 -0.394531 1441741160 0.896973 0.180481 -0.084595 -0.394531 1441741160 0.896973 0.180481 -0.084595 -0.394531 1441741160 0.896973 0.180481 -0.084595 -0.394531 1441741160 0.865112 0.092834 -0.045288 -0.490784 1441741160 0.865112 0.092834 -0.045288 -0.490784 1441741160 0.865112 0.092834 -0.045288 -0.490784 1441741160 0.865112 0.092834 -0.045288 -0.490784 1441741160 0.865112 0.092834 -0.045288 -0.490784 1441741160 0.865112 0.092834 -0.045288 -0.490784 1441741160 0.844482 0.085693 0.012634 -0.528503 1441741160 0.844482 0.085693 0.012634 -0.528503 1441741160 0.844482 0.085693 0.012634 -0.528503 1441741160 0.844482 0.085693 0.012634 -0.528503 1441741160 0.844482 0.085693 0.012634 -0.528503 1441741160 0.844482 0.085693 0.012634 -0.528503 1441741160 0.844482 0.085693 0.012634 -0.528503 1441741160 0.822571 0.104370 -0.039734 -0.557556 1441741160 0.822571 0.104370 -0.039734 -0.557556 1441741160 0.822571 0.104370 -0.039734 -0.557556 1441741160 0.822571 0.104370 -0.039734 -0.557556 1441741160 0.822571 0.104370 -0.039734 -0.557556 1441741160 0.822571 0.104370 -0.039734 -0.557556 1441741160 0.790588 0.029602 -0.091309 -0.604797 1441741160 0.790588 0.029602 -0.091309 -0.604797 1441741160 0.790588 0.029602 -0.091309 -0.604797 1441741160 0.790588 0.029602 -0.091309 -0.604797 1441741160 0.790588 0.029602 -0.091309 -0.604797 1441741160 0.790588 0.029602 -0.091309 -0.604797 1441741160 0.751892 -0.038391 -0.177551 -0.633789 1441741160 0.751892 -0.038391 -0.177551 -0.633789 1441741160 0.751892 -0.038391 -0.177551 -0.633789 1441741160 0.751892 -0.038391 -0.177551 -0.633789 1441741160 0.751892 -0.038391 -0.177551 -0.633789 1441741160 0.751892 -0.038391 -0.177551 -0.633789 1441741160 0.751892 -0.038391 -0.177551 -0.633789 1441741160 0.697327 -0.090393 -0.288757 -0.649780 1441741160 0.697327 -0.090393 -0.288757 -0.649780 1441741160 0.697327 -0.090393 -0.288757 -0.649780 1441741160 0.697327 -0.090393 -0.288757 -0.649780 1441741160 0.697327 -0.090393 -0.288757 -0.649780 1441741160 0.697327 -0.090393 -0.288757 -0.649780 1441741160 0.626648 -0.163452 -0.409058 -0.642883 1441741160 0.626648 -0.163452 -0.409058 -0.642883 1441741160 0.626648 -0.163452 -0.409058 -0.642883 1441741160 0.626648 -0.163452 -0.409058 -0.642883 1441741160 0.626648 -0.163452 -0.409058 -0.642883 1441741160 0.626648 -0.163452 -0.409058 -0.642883 1441741160 0.533691 -0.252197 -0.516968 -0.619934 1441741160 0.533691 -0.252197 -0.516968 -0.619934 1441741160 0.533691 -0.252197 -0.516968 -0.619934 1441741160 0.533691 -0.252197 -0.516968 -0.619934 1441741160 0.533691 -0.252197 -0.516968 -0.619934 1441741160 0.533691 -0.252197 -0.516968 -0.619934 1441741160 0.415955 -0.341675 -0.601746 -0.590088 1441741160 0.415955 -0.341675 -0.601746 -0.590088 1441741160 0.415955 -0.341675 -0.601746 -0.590088 1441741160 0.415955 -0.341675 -0.601746 -0.590088 1441741160 0.415955 -0.341675 -0.601746 -0.590088 1441741160 0.415955 -0.341675 -0.601746 -0.590088 1441741160 0.415955 -0.341675 -0.601746 -0.590088 1441741160 0.289001 -0.395447 -0.689636 -0.533447 1441741160 0.289001 -0.395447 -0.689636 -0.533447 1441741160 0.289001 -0.395447 -0.689636 -0.533447 1441741160 0.289001 -0.395447 -0.689636 -0.533447 1441741160 0.289001 -0.395447 -0.689636 -0.533447 1441741160 0.289001 -0.395447 -0.689636 -0.533447 1441741160 0.141541 -0.423889 -0.751221 -0.485901 1441741160 0.141541 -0.423889 -0.751221 -0.485901 1441741160 0.141541 -0.423889 -0.751221 -0.485901 1441741160 0.141541 -0.423889 -0.751221 -0.485901 1441741160 0.141541 -0.423889 -0.751221 -0.485901 1441741160 0.141541 -0.423889 -0.751221 -0.485901 1441741160 -0.009644 -0.416260 -0.775146 -0.475281 1441741160 -0.009644 -0.416260 -0.775146 -0.475281 1441741160 -0.009644 -0.416260 -0.775146 -0.475281 1441741160 -0.009644 -0.416260 -0.775146 -0.475281 1441741160 -0.009644 -0.416260 -0.775146 -0.475281 1441741160 -0.009644 -0.416260 -0.775146 -0.475281 1441741160 -0.074463 -0.375427 -0.795288 -0.470276 1441741160 -0.074463 -0.375427 -0.795288 -0.470276 1441741160 -0.074463 -0.375427 -0.795288 -0.470276 1441741160 -0.074463 -0.375427 -0.795288 -0.470276 1441741160 -0.074463 -0.375427 -0.795288 -0.470276 1441741160 -0.074463 -0.375427 -0.795288 -0.470276 1441741160 -0.074463 -0.375427 -0.795288 -0.470276 1441741160 -0.095581 -0.323303 -0.836365 -0.432312 1441741160 -0.095581 -0.323303 -0.836365 -0.432312 1441741160 -0.095581 -0.323303 -0.836365 -0.432312 1441741160 -0.095581 -0.323303 -0.836365 -0.432312 1441741160 -0.095581 -0.323303 -0.836365 -0.432312 1441741160 -0.095581 -0.323303 -0.836365 -0.432312 1441741160 -0.075989 -0.328857 -0.831848 -0.440735 1441741160 -0.075989 -0.328857 -0.831848 -0.440735 1441741160 -0.075989 -0.328857 -0.831848 -0.440735 1441741160 -0.075989 -0.328857 -0.831848 -0.440735 1441741160 -0.075989 -0.328857 -0.831848 -0.440735 1441741160 -0.075989 -0.328857 -0.831848 -0.440735 1441741160 -0.067993 -0.383728 -0.804077 -0.449158 1441741160 -0.067993 -0.383728 -0.804077 -0.449158 1441741160 -0.067993 -0.383728 -0.804077 -0.449158 1441741160 -0.067993 -0.383728 -0.804077 -0.449158 1441741160 -0.067993 -0.383728 -0.804077 -0.449158 1441741160 -0.067993 -0.383728 -0.804077 -0.449158 1441741160 -0.069397 -0.478638 -0.755859 -0.441406 1441741160 -0.069397 -0.478638 -0.755859 -0.441406 1441741160 -0.069397 -0.478638 -0.755859 -0.441406 1441741160 -0.069397 -0.478638 -0.755859 -0.441406 1441741160 -0.069397 -0.478638 -0.755859 -0.441406 1441741161 -0.069397 -0.478638 -0.755859 -0.441406 1441741161 0.068359 -0.586121 -0.669922 -0.450684 1441741161 0.068359 -0.586121 -0.669922 -0.450684 1441741161 0.068359 -0.586121 -0.669922 -0.450684 1441741161 0.068359 -0.586121 -0.669922 -0.450684 1441741161 0.068359 -0.586121 -0.669922 -0.450684 1441741161 0.068359 -0.586121 -0.669922 -0.450684 1441741161 0.470764 -0.491699 -0.538696 -0.496521 1441741161 0.470764 -0.491699 -0.538696 -0.496521 1441741161 0.470764 -0.491699 -0.538696 -0.496521 1441741161 0.470764 -0.491699 -0.538696 -0.496521 1441741161 0.470764 -0.491699 -0.538696 -0.496521 1441741161 0.470764 -0.491699 -0.538696 -0.496521 1441741161 0.866333 0.032715 -0.143860 -0.477112 1441741161 0.866333 0.032715 -0.143860 -0.477112 1441741161 0.866333 0.032715 -0.143860 -0.477112 1441741161 0.866333 0.032715 -0.143860 -0.477112 1441741161 0.866333 0.032715 -0.143860 -0.477112 1441741161 0.866333 0.032715 -0.143860 -0.477112 1441741161 0.906250 0.186401 0.138123 -0.353333 1441741161 0.906250 0.186401 0.138123 -0.353333 1441741161 0.906250 0.186401 0.138123 -0.353333 1441741161 0.906250 0.186401 0.138123 -0.353333 1441741161 0.906250 0.186401 0.138123 -0.353333 1441741161 0.906250 0.186401 0.138123 -0.353333 1441741161 0.906250 0.186401 0.138123 -0.353333 1441741161 0.852356 0.017090 -0.006775 -0.522583 1441741161 0.852356 0.017090 -0.006775 -0.522583 1441741161 0.852356 0.017090 -0.006775 -0.522583 1441741161 0.852356 0.017090 -0.006775 -0.522583 1441741161 0.852356 0.017090 -0.006775 -0.522583 1441741161 0.852356 0.017090 -0.006775 -0.522583 1441741161 0.798096 -0.157959 0.041931 -0.579956 1441741161 0.798096 -0.157959 0.041931 -0.579956 1441741161 0.798096 -0.157959 0.041931 -0.579956 1441741161 0.798096 -0.157959 0.041931 -0.579956 1441741161 0.798096 -0.157959 0.041931 -0.579956 1441741161 0.798096 -0.157959 0.041931 -0.579956 1441741161 0.798096 -0.157959 0.041931 -0.579956 1441741161 0.801208 -0.065186 -0.065002 -0.591248 1441741161 0.801208 -0.065186 -0.065002 -0.591248 1441741161 0.801208 -0.065186 -0.065002 -0.591248 1441741161 0.801208 -0.065186 -0.065002 -0.591248 1441741161 0.801208 -0.065186 -0.065002 -0.591248 1441741161 0.801208 -0.065186 -0.065002 -0.591248 1441741161 0.757080 -0.114380 -0.158142 -0.623474 1441741161 0.757080 -0.114380 -0.158142 -0.623474 1441741161 0.757080 -0.114380 -0.158142 -0.623474 1441741161 0.757080 -0.114380 -0.158142 -0.623474 1441741161 0.757080 -0.114380 -0.158142 -0.623474 1441741161 0.757080 -0.114380 -0.158142 -0.623474 1441741161 0.686462 -0.213684 -0.207703 -0.663330 1441741161 0.686462 -0.213684 -0.207703 -0.663330 1441741161 0.686462 -0.213684 -0.207703 -0.663330 1441741161 0.686462 -0.213684 -0.207703 -0.663330 1441741161 0.686462 -0.213684 -0.207703 -0.663330 1441741161 0.686462 -0.213684 -0.207703 -0.663330 1441741161 0.686462 -0.213684 -0.207703 -0.663330 1441741161 0.626099 -0.266296 -0.307007 -0.665527 1441741161 0.626099 -0.266296 -0.307007 -0.665527 1441741161 0.626099 -0.266296 -0.307007 -0.665527 1441741161 0.626099 -0.266296 -0.307007 -0.665527 1441741161 0.626099 -0.266296 -0.307007 -0.665527 1441741161 0.626099 -0.266296 -0.307007 -0.665527 1441741161 0.554077 -0.323608 -0.398743 -0.655212 1441741161 0.554077 -0.323608 -0.398743 -0.655212 1441741161 0.554077 -0.323608 -0.398743 -0.655212 1441741161 0.554077 -0.323608 -0.398743 -0.655212 1441741161 0.554077 -0.323608 -0.398743 -0.655212 1441741161 0.554077 -0.323608 -0.398743 -0.655212 1441741161 0.554077 -0.323608 -0.398743 -0.655212 1441741161 0.496521 -0.362610 -0.497620 -0.611938 1441741161 0.496521 -0.362610 -0.497620 -0.611938 1441741161 0.496521 -0.362610 -0.497620 -0.611938 1441741161 0.496521 -0.362610 -0.497620 -0.611938 1441741161 0.496521 -0.362610 -0.497620 -0.611938 1441741161 0.496521 -0.362610 -0.497620 -0.611938 1441741161 0.429199 -0.409424 -0.582153 -0.556213 1441741161 0.429199 -0.409424 -0.582153 -0.556213 1441741161 0.429199 -0.409424 -0.582153 -0.556213 1441741161 0.429199 -0.409424 -0.582153 -0.556213 1441741161 0.429199 -0.409424 -0.582153 -0.556213 1441741161 0.429199 -0.409424 -0.582153 -0.556213 1441741161 0.429199 -0.409424 -0.582153 -0.556213 1441741161 0.343994 -0.446533 -0.667542 -0.486511 1441741161 0.343994 -0.446533 -0.667542 -0.486511 1441741161 0.343994 -0.446533 -0.667542 -0.486511 1441741161 0.343994 -0.446533 -0.667542 -0.486511 1441741161 0.343994 -0.446533 -0.667542 -0.486511 1441741161 0.343994 -0.446533 -0.667542 -0.486511 1441741161 0.243591 -0.456970 -0.743958 -0.422424 1441741161 0.243591 -0.456970 -0.743958 -0.422424 1441741161 0.243591 -0.456970 -0.743958 -0.422424 1441741161 0.243591 -0.456970 -0.743958 -0.422424 1441741161 0.243591 -0.456970 -0.743958 -0.422424 1441741161 0.243591 -0.456970 -0.743958 -0.422424 1441741161 0.138367 -0.434998 -0.797913 -0.393799 1441741161 0.138367 -0.434998 -0.797913 -0.393799 1441741161 0.138367 -0.434998 -0.797913 -0.393799 1441741161 0.138367 -0.434998 -0.797913 -0.393799 1441741161 0.138367 -0.434998 -0.797913 -0.393799 1441741161 0.138367 -0.434998 -0.797913 -0.393799 1441741161 0.087463 -0.380737 -0.837158 -0.382935 1441741161 0.087463 -0.380737 -0.837158 -0.382935 1441741161 0.087463 -0.380737 -0.837158 -0.382935 1441741161 0.087463 -0.380737 -0.837158 -0.382935 1441741161 0.087463 -0.380737 -0.837158 -0.382935 1441741161 0.087463 -0.380737 -0.837158 -0.382935 1441741161 0.087463 -0.380737 -0.837158 -0.382935 1441741161 0.058167 -0.320801 -0.867249 -0.376404 1441741161 0.058167 -0.320801 -0.867249 -0.376404 1441741161 0.058167 -0.320801 -0.867249 -0.376404 1441741161 0.058167 -0.320801 -0.867249 -0.376404 1441741161 0.058167 -0.320801 -0.867249 -0.376404 1441741161 0.058167 -0.320801 -0.867249 -0.376404 1441741162 0.046875 -0.310303 -0.873169 -0.373047 1441741162 0.046875 -0.310303 -0.873169 -0.373047 1441741162 0.046875 -0.310303 -0.873169 -0.373047 1441741162 0.046875 -0.310303 -0.873169 -0.373047 1441741162 0.046875 -0.310303 -0.873169 -0.373047 1441741162 0.046875 -0.310303 -0.873169 -0.373047 1441741162 0.020386 -0.344055 -0.866516 -0.361267 1441741162 0.020386 -0.344055 -0.866516 -0.361267 1441741162 0.020386 -0.344055 -0.866516 -0.361267 1441741162 0.020386 -0.344055 -0.866516 -0.361267 1441741162 0.020386 -0.344055 -0.866516 -0.361267 1441741162 0.020386 -0.344055 -0.866516 -0.361267 1441741162 0.020386 -0.344055 -0.866516 -0.361267 1441741162 -0.069824 -0.410217 -0.838257 -0.352539 1441741162 -0.069824 -0.410217 -0.838257 -0.352539 1441741162 -0.069824 -0.410217 -0.838257 -0.352539 1441741162 -0.069824 -0.410217 -0.838257 -0.352539 1441741162 -0.069824 -0.410217 -0.838257 -0.352539 1441741162 -0.020569 -0.537048 -0.765137 -0.354736 1441741162 -0.020569 -0.537048 -0.765137 -0.354736 1441741162 -0.020569 -0.537048 -0.765137 -0.354736 1441741162 -0.020569 -0.537048 -0.765137 -0.354736 1441741162 -0.020569 -0.537048 -0.765137 -0.354736 1441741162 -0.020569 -0.537048 -0.765137 -0.354736 1441741162 0.331177 -0.553040 -0.640015 -0.418213 1441741162 0.331177 -0.553040 -0.640015 -0.418213 1441741162 0.331177 -0.553040 -0.640015 -0.418213 1441741162 
0.729431 0.145996 0.605042 -0.283752 1441741165 0.729431 0.145996 0.605042 -0.283752 1441741165 0.714844 0.203125 0.591553 -0.312622 1441741165 0.714844 0.203125 0.591553 -0.312622 1441741165 0.714844 0.203125 0.591553 -0.312622 1441741165 0.714844 0.203125 0.591553 -0.312622 1441741165 0.714844 0.203125 0.591553 -0.312622 1441741165 0.714844 0.203125 0.591553 -0.312622 1441741165 0.711914 0.220886 0.575439 -0.336426 1441741165 0.711914 0.220886 0.575439 -0.336426 1441741165 0.711914 0.220886 0.575439 -0.336426 1441741165 0.711914 0.220886 0.575439 -0.336426 1441741165 0.711914 0.220886 0.575439 -0.336426 1441741165 0.711914 0.220886 0.575439 -0.336426 1441741165 0.711914 0.220886 0.575439 -0.336426 1441741165 0.714417 0.206726 0.566162 -0.355347 1441741165 0.714417 0.206726 0.566162 -0.355347 1441741165 0.714417 0.206726 0.566162 -0.355347 1441741165 0.714417 0.206726 0.566162 -0.355347 1441741165 0.714417 0.206726 0.566162 -0.355347 1441741165 0.714417 0.206726 0.566162 -0.355347 1441741165 0.714417 0.206726 0.566162 -0.355347 1441741165 0.708984 0.202393 0.564575 -0.370850 1441741165 0.708984 0.202393 0.564575 -0.370850 1441741165 0.708984 0.202393 0.564575 -0.370850 1441741165 0.708984 0.202393 0.564575 -0.370850 1441741165 0.708984 0.202393 0.564575 -0.370850 1441741165 0.708984 0.202393 0.564575 -0.370850 1441741165 0.694275 0.218567 0.571289 -0.379150 1441741165 0.694275 0.218567 0.571289 -0.379150 1441741165 0.694275 0.218567 0.571289 -0.379150 1441741165 0.694275 0.218567 0.571289 -0.379150 1441741165 0.694275 0.218567 0.571289 -0.379150 1441741165 0.694275 0.218567 0.571289 -0.379150 1441741165 0.682739 0.232117 0.579346 -0.379822 1441741165 0.682739 0.232117 0.579346 -0.379822 1441741165 0.682739 0.232117 0.579346 -0.379822 1441741165 0.682739 0.232117 0.579346 -0.379822 1441741165 0.682739 0.232117 0.579346 -0.379822 1441741165 0.682739 0.232117 0.579346 -0.379822 1441741165 0.678650 0.235413 0.583191 -0.379211 1441741165 0.678650 0.235413 0.583191 -0.379211 1441741165 0.678650 0.235413 0.583191 -0.379211 1441741165 0.678650 0.235413 0.583191 -0.379211 1441741165 0.678650 0.235413 0.583191 -0.379211 1441741165 0.678650 0.235413 0.583191 -0.379211 1441741165 0.678650 0.235413 0.583191 -0.379211 1441741165 0.680237 0.232971 0.582886 -0.378418 1441741165 0.680237 0.232971 0.582886 -0.378418 1441741165 0.680237 0.232971 0.582886 -0.378418 1441741165 0.680237 0.232971 0.582886 -0.378418 1441741165 0.680237 0.232971 0.582886 -0.378418 1441741165 0.680237 0.232971 0.582886 -0.378418 1441741165 0.682800 0.230896 0.581177 -0.377625 1441741165 0.682800 0.230896 0.581177 -0.377625 1441741165 0.682800 0.230896 0.581177 -0.377625 1441741165 0.682800 0.230896 0.581177 -0.377625 1441741165 0.682800 0.230896 0.581177 -0.377625 1441741165 0.682800 0.230896 0.581177 -0.377625 1441741165 0.682800 0.230896 0.581177 -0.377625 1441741165 0.689880 0.224182 0.578064 -0.373657 1441741165 0.689880 0.224182 0.578064 -0.373657 1441741165 0.689880 0.224182 0.578064 -0.373657 1441741165 0.689880 0.224182 0.578064 -0.373657 1441741165 0.689880 0.224182 0.578064 -0.373657 1441741165 0.689880 0.224182 0.578064 -0.373657 1441741165 0.706543 0.202576 0.573669 -0.361389 1441741165 0.706543 0.202576 0.573669 -0.361389 1441741165 0.706543 0.202576 0.573669 -0.361389 1441741165 0.706543 0.202576 0.573669 -0.361389 1441741165 0.706543 0.202576 0.573669 -0.361389 1441741165 0.706543 0.202576 0.573669 -0.361389 1441741165 0.735779 0.153748 0.569641 -0.332214 1441741165 0.735779 0.153748 0.569641 -0.332214 1441741165 0.735779 0.153748 0.569641 -0.332214 1441741165 0.735779 0.153748 0.569641 -0.332214 1441741165 0.735779 0.153748 0.569641 -0.332214 1441741165 0.735779 0.153748 0.569641 -0.332214 1441741165 0.735779 0.153748 0.569641 -0.332214 1441741165 0.770447 0.074097 0.569092 -0.277527 1441741165 0.770447 0.074097 0.569092 -0.277527 1441741165 0.770447 0.074097 0.569092 -0.277527 1441741165 0.770447 0.074097 0.569092 -0.277527 1441741165 0.770447 0.074097 0.569092 -0.277527 1441741165 0.770447 0.074097 0.569092 -0.277527 1441741165 0.793579 -0.017090 0.572876 -0.204102 1441741165 0.793579 -0.017090 0.572876 -0.204102 1441741165 0.793579 -0.017090 0.572876 -0.204102 1441741165 0.793579 -0.017090 0.572876 -0.204102 1441741165 0.793579 -0.017090 0.572876 -0.204102 1441741165 0.793579 -0.017090 0.572876 -0.204102 1441741165 0.797485 -0.079041 0.581970 -0.137939 1441741165 0.797485 -0.079041 0.581970 -0.137939 1441741165 0.797485 -0.079041 0.581970 -0.137939 1441741165 0.797485 -0.079041 0.581970 -0.137939 1441741165 0.797485 -0.079041 0.581970 -0.137939 1441741165 0.797485 -0.079041 0.581970 -0.137939 1441741165 0.797485 -0.079041 0.581970 -0.137939 1441741165 0.789368 -0.100098 0.598877 -0.090332 1441741165 0.789368 -0.100098 0.598877 -0.090332 1441741165 0.789368 -0.100098 0.598877 -0.090332 1441741165 0.789368 -0.100098 0.598877 -0.090332 1441741165 0.789368 -0.100098 0.598877 -0.090332 1441741165 0.789368 -0.100098 0.598877 -0.090332 1441741165 0.781738 -0.124634 0.610352 -0.027954 1441741165 0.781738 -0.124634 0.610352 -0.027954 1441741165 0.781738 -0.124634 0.610352 -0.027954 1441741165 0.781738 -0.124634 0.610352 -0.027954 1441741165 0.781738 -0.124634 0.610352 -0.027954 1441741165 0.781738 -0.124634 0.610352 -0.027954 1441741165 0.770752 -0.141418 0.620850 0.020081 1441741165 0.770752 -0.141418 0.620850 0.020081 1441741165 0.770752 -0.141418 0.620850 0.020081 1441741165 0.770752 -0.141418 0.620850 0.020081 1441741166 0.770752 -0.141418 0.620850 0.020081 1441741166 0.770752 -0.141418 0.620850 0.020081 1441741166 0.762756 -0.117493 0.634521 0.041443 1441741166 0.762756 -0.117493 0.634521 0.041443 1441741166 0.762756 -0.117493 0.634521 0.041443 1441741166 0.762756 -0.117493 0.634521 0.041443 1441741166 0.762756 -0.117493 0.634521 0.041443 1441741166 0.762756 -0.117493 0.634521 0.041443 1441741166 0.759216 -0.052734 0.648376 0.016602 1441741166 0.759216 -0.052734 0.648376 0.016602 1441741166 0.759216 -0.052734 0.648376 0.016602 1441741166 0.759216 -0.052734 0.648376 0.016602 1441741166 0.759216 -0.052734 0.648376 0.016602 1441741166 0.759216 -0.052734 0.648376 0.016602 1441741166 0.759216 -0.052734 0.648376 0.016602 1441741166 0.755737 0.000366 0.653809 -0.036377 1441741166 0.755737 0.000366 0.653809 -0.036377 1441741166 0.755737 0.000366 0.653809 -0.036377 1441741166 0.755737 0.000366 0.653809 -0.036377 1441741166 0.755737 0.000366 0.653809 -0.036377 1441741166 0.755737 0.000366 0.653809 -0.036377 1441741166 0.754944 0.018921 0.651306 -0.073608 1441741166 0.754944 0.018921 0.651306 -0.073608 1441741166 0.754944 0.018921 0.651306 -0.073608 1441741166 0.754944 0.018921 0.651306 -0.073608 1441741166 0.754944 0.018921 0.651306 -0.073608 1441741166 0.754944 0.018921 0.651306 -0.073608 1441741166 0.754944 0.018921 0.651306 -0.073608 1441741166 0.755615 0.032776 0.645325 -0.107056 1441741166 0.755615 0.032776 0.645325 -0.107056 1441741166 0.755615 0.032776 0.645325 -0.107056 1441741166 0.755615 0.032776 0.645325 -0.107056 1441741166 0.753418 0.055542 0.636047 -0.156921 1441741166 0.753418 0.055542 0.636047 -0.156921 1441741166 0.753418 0.055542 0.636047 -0.156921 1441741166 0.753418 0.055542 0.636047 -0.156921 1441741166 0.753418 0.055542 0.636047 -0.156921 1441741166 0.753418 0.055542 0.636047 -0.156921 1441741166 0.748718 0.083496 0.621094 -0.215881 1441741166 0.748718 0.083496 0.621094 -0.215881 1441741166 0.748718 0.083496 0.621094 -0.215881 1441741166 0.748718 0.083496 0.621094 -0.215881 1441741166 0.748718 0.083496 0.621094 -0.215881 1441741166 0.748718 0.083496 0.621094 -0.215881 1441741166 0.748718 0.083496 0.621094 -0.215881 1441741166 0.742493 0.104980 0.605835 -0.265564 1441741166 0.742493 0.104980 0.605835 -0.265564 1441741166 0.742493 0.104980 0.605835 -0.265564 1441741166 0.742493 0.104980 0.605835 -0.265564 1441741166 0.742493 0.104980 0.605835 -0.265564 1441741166 0.742493 0.104980 0.605835 -0.265564 1441741166 0.737122 0.118713 0.592957 -0.301453 1441741166 0.737122 0.118713 0.592957 -0.301453 1441741166 0.737122 0.118713 0.592957 -0.301453 1441741166 0.737122 0.118713 0.592957 -0.301453 1441741166 0.737122 0.118713 0.592957 -0.301453 1441741166 0.737122 0.118713 0.592957 -0.301453 1441741166 0.736267 0.119019 0.583252 -0.321716 1441741166 0.736267 0.119019 0.583252 -0.321716 1441741166 0.736267 0.119019 0.583252 -0.321716 1441741166 0.736267 0.119019 0.583252 -0.321716 1441741166 0.736267 0.119019 0.583252 -0.321716 1441741166 0.736267 0.119019 0.583252 -0.321716 1441741166 0.736267 0.119019 0.583252 -0.321716 1441741166 0.741150 0.098450 0.575745 -0.330872 1441741166 0.741150 0.098450 0.575745 -0.330872 1441741166 0.741150 0.098450 0.575745 -0.330872 1441741166 0.741150 0.098450 0.575745 -0.330872 1441741166 0.741150 0.098450 0.575745 -0.330872 1441741166 0.741150 0.098450 0.575745 -0.330872 1441741166 0.747131 0.059448 0.575012 -0.327942 1441741166 0.747131 0.059448 0.575012 -0.327942 1441741166 0.747131 0.059448 0.575012 -0.327942 1441741166 0.747131 0.059448 0.575012 -0.327942 1441741166 0.747131 0.059448 0.575012 -0.327942 1441741166 0.747131 0.059448 0.575012 -0.327942 1441741166 0.747131 0.059448 0.575012 -0.327942 1441741166 0.754272 0.013672 0.578613 -0.309998 1441741166 0.754272 0.013672 0.578613 -0.309998 1441741166 0.754272 0.013672 0.578613 -0.309998 1441741166 0.754272 0.013672 0.578613 -0.309998 1441741166 0.754272 0.013672 0.578613 -0.309998 1441741166 0.754272 0.013672 0.578613 -0.309998 1441741166 0.762329 -0.019409 0.582642 -0.280945 1441741166 0.762329 -0.019409 0.582642 -0.280945 1441741166 0.762329 -0.019409 0.582642 -0.280945 1441741166 0.762329 -0.019409 0.582642 -0.280945 1441741166 0.762329 -0.019409 0.582642 -0.280945 1441741166 0.762329 -0.019409 0.582642 -0.280945 1441741166 0.770630 -0.027771 0.589478 -0.240356 1441741166 0.770630 -0.027771 0.589478 -0.240356 1441741166 0.770630 -0.027771 0.589478 -0.240356 1441741166 0.770630 -0.027771 0.589478 -0.240356 1441741166 0.770630 -0.027771 0.589478 -0.240356 1441741166 0.770630 -0.027771 0.589478 -0.240356 1441741166 0.776306 -0.024353 0.603577 -0.179932 1441741166 0.776306 -0.024353 0.603577 -0.179932 1441741166 0.776306 -0.024353 0.603577 -0.179932 1441741166 0.776306 -0.024353 0.603577 -0.179932 1441741166 0.776306 -0.024353 0.603577 -0.179932 1441741166 0.776306 -0.024353 0.603577 -0.179932 1441741166 0.776306 -0.024353 0.603577 -0.179932 1441741166 0.776123 -0.015503 0.622803 -0.097229 1441741166 0.776123 -0.015503 0.622803 -0.097229 1441741166 0.776123 -0.015503 0.622803 -0.097229 1441741166 0.776123 -0.015503 0.622803 -0.097229 1441741166 0.776123 -0.015503 0.622803 -0.097229 1441741166 0.776123 -0.015503 0.622803 -0.097229 1441741166 0.772583 -0.029358 0.634094 -0.005920 1441741166 0.772583 -0.029358 0.634094 -0.005920 1441741166 0.772583 -0.029358 0.634094 -0.005920 1441741166 0.772583 -0.029358 0.634094 -0.005920 1441741166 0.772583 -0.029358 0.634094 -0.005920 1441741167 0.772583 -0.029358 0.634094 -0.005920 1441741167 0.764343 -0.054199 0.641113 0.041443 1441741167 0.764343 -0.054199 0.641113 0.041443 1441741167 0.764343 -0.054199 0.641113 0.041443 1441741167 0.764343 -0.054199 0.641113 0.041443 1441741167 0.764343 -0.054199 0.641113 0.041443 1441741167 0.764343 -0.054199 0.641113 0.041443 1441741167 0.747620 -0.054504 0.661377 0.024536 1441741167 0.747620 -0.054504 0.661377 0.024536 1441741167 0.747620 -0.054504 0.661377 0.024536 1441741167 0.747620 -0.054504 0.661377 0.024536 1441741167 0.747620 -0.054504 0.661377 0.024536 1441741167 0.747620 -0.054504 0.661377 0.024536 1441741167 0.734924 -0.032654 0.677307 -0.005859 1441741167 0.734924 -0.032654 0.677307 -0.005859 1441741167 0.734924 -0.032654 0.677307 -0.005859 1441741167 0.734924 -0.032654 0.677307 -0.005859 1441741167 0.734924 -0.032654 0.677307 -0.005859 1441741167 0.734924 -0.032654 0.677307 -0.005859 1441741167 0.731506 0.007751 0.680481 -0.041565 1441741167 0.731506 0.007751 0.680481 -0.041565 1441741167 0.731506 0.007751 0.680481 -0.041565 1441741167 0.731506 0.007751 0.680481 -0.041565 1441741167 0.731506 0.007751 0.680481 -0.041565 1441741167 0.731506 0.007751 0.680481 -0.041565 1441741167 0.731506 0.007751 0.680481 -0.041565 1441741167 0.736267 0.019897 0.673950 -0.056702 1441741167 0.736267 0.019897 0.673950 -0.056702 1441741167 0.736267 0.019897 0.673950 -0.056702 1441741167 0.736267 0.019897 0.673950 -0.056702 1441741167 0.736267 0.019897 0.673950 -0.056702 1441741167 0.736267 0.019897 0.673950 -0.056702 1441741167 0.739746 0.022705 0.668701 -0.070862 1441741167 0.739746 0.022705 0.668701 -0.070862 1441741167 0.739746 0.022705 0.668701 -0.070862 1441741167 0.739746 0.022705 0.668701 -0.070862 1441741167 0.739746 0.022705 0.668701 -0.070862 1441741167 0.739746 0.022705 0.668701 -0.070862 1441741167 0.739746 0.022705 0.668701 -0.070862 1441741167 0.740784 0.062683 0.660156 -0.106873 1441741167 0.740784 0.062683 0.660156 -0.106873 1441741167 0.740784 0.062683 0.660156 -0.106873 1441741167 0.740784 0.062683 0.660156 -0.106873 1441741167 0.740784 0.062683 0.660156 -0.106873 1441741167 0.740784 0.062683 0.660156 -0.106873 1441741167 0.741638 0.108887 0.645752 -0.145020 1441741167 0.741638 0.108887 0.645752 -0.145020 1441741167 0.741638 0.108887 0.645752 -0.145020 1441741167 0.741638 0.108887 0.645752 -0.145020 1441741167 0.741638 0.108887 0.645752 -0.145020 1441741167 0.741638 0.108887 0.645752 -0.145020 1441741167 0.746460 0.108215 0.639099 -0.150269 1441741167 0.746460 0.108215 0.639099 -0.150269 1441741167 0.746460 0.108215 0.639099 -0.150269 1441741167 0.746460 0.108215 0.639099 -0.150269 1441741167 0.746460 0.108215 0.639099 -0.150269 1441741167 0.746460 0.108215 0.639099 -0.150269 1441741167 0.746460 0.108215 0.639099 -0.150269 1441741167 0.753784 0.081421 0.634766 -0.148987 1441741167 0.753784 0.081421 0.634766 -0.148987 1441741167 0.753784 0.081421 0.634766 -0.148987 1441741167 0.753784 0.081421 0.634766 -0.148987 1441741167 0.753784 0.081421 0.634766 -0.148987 1441741167 0.759644 0.075623 0.624390 -0.165100 1441741167 0.759644 0.075623 0.624390 -0.165100 1441741167 0.759644 0.075623 0.624390 -0.165100 1441741167 0.759644 0.075623 0.624390 -0.165100 1441741167 0.759644 0.075623 0.624390 -0.165100 1441741167 0.759644 0.075623 0.624390 -0.165100 1441741167 0.761658 0.080811 0.617371 -0.179260 1441741167 0.761658 0.080811 0.617371 -0.179260 1441741167 0.761658 0.080811 0.617371 -0.179260 1441741167 0.761658 0.080811 0.617371 -0.179260 1441741167 0.761658 0.080811 0.617371 -0.179260 1441741167 0.761658 0.080811 0.617371 -0.179260 1441741167 0.759766 0.081055 0.616577 -0.189575 1441741167 0.759766 0.081055 0.616577 -0.189575 1441741167 0.759766 0.081055 0.616577 -0.189575 1441741167 0.759766 0.081055 0.616577 -0.189575 1441741167 0.759766 0.081055 0.616577 -0.189575 1441741167 0.759766 0.081055 0.616577 -0.189575 1441741167 0.758606 0.070251 0.615417 -0.201843 1441741167 0.758606 0.070251 0.615417 -0.201843 1441741167 0.758606 0.070251 0.615417 -0.201843 1441741167 0.758606 0.070251 0.615417 -0.201843 1441741167 0.758606 0.070251 0.615417 -0.201843 1441741167 0.758606 0.070251 0.615417 -0.201843 1441741167 0.758606 0.070251 0.615417 -0.201843 1441741167 0.759277 0.030151 0.618530 -0.199707 1441741167 0.759277 0.030151 0.618530 -0.199707 1441741167 0.759277 0.030151 0.618530 -0.199707 1441741167 0.759277 0.030151 0.618530 -0.199707 1441741167 0.759277 0.030151 0.618530 -0.199707 1441741167 0.759277 0.030151 0.618530 -0.199707 1441741167 0.757874 -0.038513 0.626404 -0.177856 1441741167 0.757874 -0.038513 0.626404 -0.177856 1441741167 0.757874 -0.038513 0.626404 -0.177856 1441741167 0.757874 -0.038513 0.626404 -0.177856 1441741167 0.757874 -0.038513 0.626404 -0.177856 1441741167 0.757874 -0.038513 0.626404 -0.177856 1441741167 0.757080 -0.094788 0.627808 -0.153809 1441741167 0.757080 -0.094788 0.627808 -0.153809 1441741167 0.757080 -0.094788 0.627808 -0.153809 1441741167 0.757080 -0.094788 0.627808 -0.153809 1441741167 0.757080 -0.094788 0.627808 -0.153809 1441741167 0.757080 -0.094788 0.627808 -0.153809 1441741167 0.759888 -0.123779 0.625366 -0.127014 1441741167 0.759888 -0.123779 0.625366 -0.127014 1441741167 0.759888 -0.123779 0.625366 -0.127014 1441741167 0.759888 -0.123779 0.625366 -0.127014 1441741167 0.759888 -0.123779 0.625366 -0.127014 1441741167 0.759888 -0.123779 0.625366 -0.127014 1441741168 0.759705 -0.141479 0.628601 -0.087463 1441741168 0.759705 -0.141479 0.628601 -0.087463 1441741168 0.759705 -0.141479 0.628601 -0.087463 1441741168 0.759705 -0.141479 0.628601 -0.087463 1441741168 0.759705 -0.141479 0.628601 -0.087463 1441741168 0.759705 -0.141479 0.628601 -0.087463 1441741168 0.755981 -0.142395 0.636841 -0.051025 1441741168 0.755981 -0.142395 0.636841 -0.051025 1441741168 0.755981 -0.142395 0.636841 -0.051025 1441741168 0.755981 -0.142395 0.636841 -0.051025 1441741168 0.755981 -0.142395 0.636841 -0.051025 1441741168 0.755981 -0.142395 0.636841 -0.051025 1441741168 0.754333 -0.122986 0.644287 -0.025757 1441741168 0.754333 -0.122986 0.644287 -0.025757 1441741168 0.754333 -0.122986 0.644287 -0.025757 1441741168 0.754333 -0.122986 0.644287 -0.025757 1441741168 0.754333 -0.122986 0.644287 -0.025757 1441741168 0.754333 -0.122986 0.644287 -0.025757 1441741168 0.750427 -0.109924 0.651672 -0.002502 1441741168 0.750427 -0.109924 0.651672 -0.002502 1441741168 0.750427 -0.109924 0.651672 -0.002502 1441741168 0.750427 -0.109924 0.651672 -0.002502 1441741168 0.750427 -0.109924 0.651672 -0.002502 1441741168 0.750427 -0.109924 0.651672 -0.002502 1441741168 0.739197 -0.085754 0.667908 0.004456 1441741168 0.739197 -0.085754 0.667908 0.004456 1441741168 0.739197 -0.085754 0.667908 0.004456 1441741168 0.739197 -0.085754 0.667908 0.004456 1441741168 0.739197 -0.085754 0.667908 0.004456 1441741168 0.739197 -0.085754 0.667908 0.004456 1441741168 0.738708 -0.050476 0.671875 0.017700 1441741168 0.738708 -0.050476 0.671875 0.017700 1441741168 0.738708 -0.050476 0.671875 0.017700 1441741168 0.738708 -0.050476 0.671875 0.017700 1441741168 0.738708 -0.050476 0.671875 0.017700 1441741168 0.738708 -0.050476 0.671875 0.017700 1441741168 0.738708 -0.050476 0.671875 0.017700 1441741168 0.741150 -0.003235 0.671082 0.017151 1441741168 0.741150 -0.003235 0.671082 0.017151 1441741168 0.741150 -0.003235 0.671082 0.017151 1441741168 0.741150 -0.003235 0.671082 0.017151 1441741168 0.741150 -0.003235 0.671082 0.017151 1441741168 0.741150 -0.003235 0.671082 0.017151 1441741168 0.746033 0.032532 0.665039 -0.008240 1441741168 0.746033 0.032532 0.665039 -0.008240 1441741168 0.746033 0.032532 0.665039 -0.008240 1441741168 0.746033 0.032532 0.665039 -0.008240 1441741168 0.746033 0.032532 0.665039 -0.008240 1441741168 0.746033 0.032532 0.665039 -0.008240 1441741168 0.750671 0.047241 0.656860 -0.051880 1441741168 0.750671 0.047241 0.656860 -0.051880 1441741168 0.750671 0.047241 0.656860 -0.051880 1441741168 0.750671 0.047241 0.656860 -0.051880 1441741168 0.750671 0.047241 0.656860 -0.051880 1441741168 0.750671 0.047241 0.656860 -0.051880 1441741168 0.755432 0.060669 0.643677 -0.105835 1441741168 0.755432 0.060669 0.643677 -0.105835 1441741168 0.755432 0.060669 0.643677 -0.105835 1441741168 0.755432 0.060669 0.643677 -0.105835 1441741168 0.755432 0.060669 0.643677 -0.105835 1441741168 0.755432 0.060669 0.643677 -0.105835 1441741168 0.760986 0.073975 0.625122 -0.156921 1441741168 0.760986 0.073975 0.625122 -0.156921 1441741168 0.760986 0.073975 0.625122 -0.156921 1441741168 0.760986 0.073975 0.625122 -0.156921 1441741168 0.760986 0.073975 0.625122 -0.156921 1441741168 0.760986 0.073975 0.625122 -0.156921 1441741168 0.766357 0.077637 0.608154 -0.191650 1441741168 0.766357 0.077637 0.608154 -0.191650 1441741168 0.766357 0.077637 0.608154 -0.191650 1441741168 0.766357 0.077637 0.608154 -0.191650 1441741168 0.766357 0.077637 0.608154 -0.191650 1441741168 0.766357 0.077637 0.608154 -0.191650 1441741168 0.766357 0.077637 0.608154 -0.191650 1441741168 0.771362 0.072937 0.595520 -0.212097 1441741168 0.771362 0.072937 0.595520 -0.212097 1441741168 0.771362 0.072937 0.595520 -0.212097 1441741168 0.771362 0.072937 0.595520 -0.212097 1441741168 0.771362 0.072937 0.595520 -0.212097 1441741168 0.776062 0.063782 0.584473 -0.228027 1441741168 0.776062 0.063782 0.584473 -0.228027 1441741168 0.776062 0.063782 0.584473 -0.228027 1441741168 0.776062 0.063782 0.584473 -0.228027 1441741168 0.776062 0.063782 0.584473 -0.228027 1441741168 0.776062 0.063782 0.584473 -0.228027 1441741168 0.776062 0.063782 0.584473 -0.228027 1441741168 0.778870 0.052795 0.575989 -0.242432 1441741168 0.778870 0.052795 0.575989 -0.242432 1441741168 0.778870 0.052795 0.575989 -0.242432 1441741168 0.778870 0.052795 0.575989 -0.242432 1441741168 0.778870 0.052795 0.575989 -0.242432 1441741168 0.778870 0.052795 0.575989 -0.242432 1441741168 0.780090 0.031616 0.574707 -0.245178 1441741168 0.780090 0.031616 0.574707 -0.245178 1441741168 0.780090 0.031616 0.574707 -0.245178 1441741168 0.780090 0.031616 0.574707 -0.245178 1441741168 0.780090 0.031616 0.574707 -0.245178 1441741168 0.778870 0.005798 0.578674 -0.241638 1441741168 0.778870 0.005798 0.578674 -0.241638 1441741168 0.778870 0.005798 0.578674 -0.241638 1441741168 0.778870 0.005798 0.578674 -0.241638 1441741168 0.778870 0.005798 0.578674 -0.241638 1441741168 0.778870 0.005798 0.578674 -0.241638 1441741168 0.778381 -0.024231 0.585876 -0.224060 1441741168 0.778381 -0.024231 0.585876 -0.224060 1441741168 0.778381 -0.024231 0.585876 -0.224060 1441741168 0.778381 -0.024231 0.585876 -0.224060 1441741168 0.778381 -0.024231 0.585876 -0.224060 1441741168 0.778381 -0.024231 0.585876 -0.224060 1441741168 0.778381 -0.024231 0.585876 -0.224060 1441741168 0.779358 -0.055298 0.594116 -0.190979 1441741169 0.779358 -0.055298 0.594116 -0.190979 1441741169 0.779358 -0.055298 0.594116 -0.190979 1441741169 0.779358 -0.055298 0.594116 -0.190979 1441741169 0.779358 -0.055298 0.594116 -0.190979 1441741169 0.779358 -0.055298 0.594116 -0.190979 1441741169 0.778992 -0.085999 0.604248 -0.143555 1441741169 0.778992 -0.085999 0.604248 -0.143555 1441741169 0.778992 -0.085999 0.604248 -0.143555 1441741169 0.778992 -0.085999 0.604248 -0.143555 1441741169 0.778992 -0.085999 0.604248 -0.143555 1441741169 0.778992 -0.085999 0.604248 -0.143555 1441741169 0.774780 -0.112732 0.616272 -0.084167 1441741169 0.774780 -0.112732 0.616272 -0.084167 1441741169 0.774780 -0.112732 0.616272 -0.084167 1441741169 0.774780 -0.112732 0.616272 -0.084167 1441741169 0.774780 -0.112732 0.616272 -0.084167 1441741169 0.774780 -0.112732 0.616272 -0.084167 1441741169 0.774780 -0.112732 0.616272 -0.084167 1441741169 0.766785 -0.127258 0.628906 -0.016602 1441741169 0.766785 -0.127258 0.628906 -0.016602 1441741169 0.766785 -0.127258 0.628906 -0.016602 1441741169 0.766785 -0.127258 0.628906 -0.016602 1441741169 0.766785 -0.127258 0.628906 -0.016602 1441741169 0.766785 -0.127258 0.628906 -0.016602 1441741169 0.751648 -0.164124 0.633301 0.083313 1441741169 0.751648 -0.164124 0.633301 0.083313 1441741169 0.751648 -0.164124 0.633301 0.083313 1441741169 0.751648 -0.164124 0.633301 0.083313 1441741169 0.751648 -0.164124 0.633301 0.083313 1441741169 0.751648 -0.164124 0.633301 0.083313 1441741169 0.717834 -0.233887 0.622437 0.205994 1441741169 0.717834 -0.233887 0.622437 0.205994 1441741169 0.717834 -0.233887 0.622437 0.205994 1441741169 0.717834 -0.233887 0.622437 0.205994 1441741169 0.717834 -0.233887 0.622437 0.205994 1441741169 0.682251 -0.264343 0.631104 0.257446 1441741169 0.682251 -0.264343 0.631104 0.257446 1441741169 0.682251 -0.264343 0.631104 0.257446 1441741169 0.682251 -0.264343 0.631104 0.257446 1441741169 0.682251 -0.264343 0.631104 0.257446 1441741169 0.682251 -0.264343 0.631104 0.257446 1441741169 0.683044 -0.219482 0.658691 0.226624 1441741169 0.683044 -0.219482 0.658691 0.226624 1441741169 0.683044 -0.219482 0.658691 0.226624 1441741169 0.683044 -0.219482 0.658691 0.226624 1441741169 0.683044 -0.219482 0.658691 0.226624 1441741169 0.683044 -0.219482 0.658691 0.226624 1441741169 0.701660 -0.165466 0.671753 0.170105 1441741169 0.701660 -0.165466 0.671753 0.170105 1441741169 0.701660 -0.165466 0.671753 0.170105 1441741169 0.701660 -0.165466 0.671753 0.170105 1441741169 0.701660 -0.165466 0.671753 0.170105 1441741169 0.701660 -0.165466 0.671753 0.170105 1441741169 0.701660 -0.165466 0.671753 0.170105 1441741169 0.717285 -0.147461 0.669189 0.125854 1441741169 0.717285 -0.147461 0.669189 0.125854 1441741169 0.717285 -0.147461 0.669189 0.125854 1441741169 0.717285 -0.147461 0.669189 0.125854 1441741169 0.717285 -0.147461 0.669189 0.125854 1441741169 0.717285 -0.147461 0.669189 0.125854 1441741169 0.733582 -0.121399 0.664490 0.074402 1441741169 0.733582 -0.121399 0.664490 0.074402 1441741169 0.733582 -0.121399 0.664490 0.074402 1441741169 0.733582 -0.121399 0.664490 0.074402 1441741169 0.733582 -0.121399 0.664490 0.074402 1441741169 0.733582 -0.121399 0.664490 0.074402 1441741169 0.749084 -0.071289 0.658569 0.005920 1441741169 0.749084 -0.071289 0.658569 0.005920 1441741169 0.749084 -0.071289 0.658569 0.005920 1441741169 0.749084 -0.071289 0.658569 0.005920 1441741169 0.749084 -0.071289 0.658569 0.005920 1441741169 0.764404 -0.026917 0.641907 -0.052917 1441741169 0.764404 -0.026917 0.641907 -0.052917 1441741169 0.764404 -0.026917 0.641907 -0.052917 1441741169 0.764404 -0.026917 0.641907 -0.052917 1441741169 0.764404 -0.026917 0.641907 -0.052917 1441741169 0.764404 -0.026917 0.641907 -0.052917 1441741169 0.764404 -0.026917 0.641907 -0.052917 1441741169 0.781433 -0.006042 0.617126 -0.091431 1441741169 0.781433 -0.006042 0.617126 -0.091431 1441741169 0.781433 -0.006042 0.617126 -0.091431 1441741169 0.781433 -0.006042 0.617126 -0.091431 1441741169 0.781433 -0.006042 0.617126 -0.091431 1441741169 0.781433 -0.006042 0.617126 -0.091431 1441741169 0.781433 -0.006042 0.617126 -0.091431 1441741169 0.797302 -0.011597 0.592163 -0.116028 1441741169 0.797302 -0.011597 0.592163 -0.116028 1441741169 0.797302 -0.011597 0.592163 -0.116028 1441741169 0.797302 -0.011597 0.592163 -0.116028 1441741169 0.797302 -0.011597 0.592163 -0.116028 1441741169 0.797302 -0.011597 0.592163 -0.116028 1441741169 0.806580 -0.031311 0.575012 -0.133301 1441741169 0.806580 -0.031311 0.575012 -0.133301 1441741169 0.806580 -0.031311 0.575012 -0.133301 1441741169 0.806580 -0.031311 0.575012 -0.133301 1441741169 0.806580 -0.031311 0.575012 -0.133301 1441741169 0.803467 -0.042358 0.575256 -0.147095 1441741169 0.803467 -0.042358 0.575256 -0.147095 1441741169 0.803467 -0.042358 0.575256 -0.147095 1441741169 0.803467 -0.042358 0.575256 -0.147095 1441741169 0.803467 -0.042358 0.575256 -0.147095 1441741169 0.803467 -0.042358 0.575256 -0.147095 1441741169 0.794434 -0.036072 0.584534 -0.160950 1441741169 0.794434 -0.036072 0.584534 -0.160950 1441741169 0.794434 -0.036072 0.584534 -0.160950 1441741169 0.794434 -0.036072 0.584534 -0.160950 1441741169 0.794434 -0.036072 0.584534 -0.160950 1441741169 0.794434 -0.036072 0.584534 -0.160950 1441741169 0.794434 -0.036072 0.584534 -0.160950 1441741169 0.783813 -0.029541 0.597229 -0.167480 1441741170 0.783813 -0.029541 0.597229 -0.167480 1441741170 0.783813 -0.029541 0.597229 -0.167480 1441741170 0.783813 -0.029541 0.597229 -0.167480 1441741170 0.783813 -0.029541 0.597229 -0.167480 1441741170 0.770752 -0.024963 0.612549 -0.173462 1441741170 0.770752 -0.024963 0.612549 -0.173462 1441741170 0.770752 -0.024963 0.612549 -0.173462 1441741170 0.770752 -0.024963 0.612549 -0.173462 1441741170 0.770752 -0.024963 0.612549 -0.173462 1441741170 0.770752 -0.024963 0.612549 -0.173462 1441741170 0.770752 -0.024963 0.612549 -0.173462 1441741170 0.758179 -0.016357 0.626770 -0.178711 1441741170 0.758179 -0.016357 0.626770 -0.178711 1441741170 0.758179 -0.016357 0.626770 -0.178711 1441741170 0.758179 -0.016357 0.626770 -0.178711 1441741170 0.758179 -0.016357 0.626770 -0.178711 1441741170 0.758179 -0.016357 0.626770 -0.178711 1441741170 0.756409 -0.021301 0.635315 -0.153870 1441741170 0.756409 -0.021301 0.635315 -0.153870 1441741170 0.756409 -0.021301 0.635315 -0.153870 1441741170 0.756409 -0.021301 0.635315 -0.153870 1441741170 0.756409 -0.021301 0.635315 -0.153870 1441741170 0.756409 -0.021301 0.635315 -0.153870 1441741170 0.756409 -0.021301 0.635315 -0.153870 1441741170 0.760986 -0.048035 0.639465 -0.098206 1441741170 0.760986 -0.048035 0.639465 -0.098206 1441741170 0.760986 -0.048035 0.639465 -0.098206 1441741170 0.760986 -0.048035 0.639465 -0.098206 1441741170 0.760986 -0.048035 0.639465 -0.098206 1441741170 0.757996 -0.074463 0.647156 -0.031982 1441741170 0.757996 -0.074463 0.647156 -0.031982 1441741170 0.757996 -0.074463 0.647156 -0.031982 1441741170 0.757996 -0.074463 0.647156 -0.031982 1441741170 0.757996 -0.074463 0.647156 -0.031982 1441741170 0.757996 -0.074463 0.647156 -0.031982 1441741170 0.757996 -0.074463 0.647156 -0.031982 1441741170 0.749939 -0.102539 0.652771 0.031006 1441741170 0.749939 -0.102539 0.652771 0.031006 1441741170 0.749939 -0.102539 0.652771 0.031006 1441741170 0.749939 -0.102539 0.652771 0.031006 1441741170 0.749939 -0.102539 0.652771 0.031006 1441741170 0.749939 -0.102539 0.652771 0.031006 1441741170 0.739746 -0.145935 0.649841 0.095398 1441741170 0.739746 -0.145935 0.649841 0.095398 1441741170 0.739746 -0.145935 0.649841 0.095398 1441741170 0.739746 -0.145935 0.649841 0.095398 1441741170 0.739746 -0.145935 0.649841 0.095398 1441741170 0.739746 -0.145935 0.649841 0.095398 1441741170 0.725464 -0.158203 0.660034 0.113953 1441741170 0.725464 -0.158203 0.660034 0.113953 1441741170 0.725464 -0.158203 0.660034 0.113953 1441741170 0.725464 -0.158203 0.660034 0.113953 1441741170 0.725464 -0.158203 0.660034 0.113953 1441741170 0.725464 -0.158203 0.660034 0.113953 1441741170 0.725464 -0.158203 0.660034 0.113953 1441741170 0.718262 -0.140015 0.671692 0.115051 1441741170 0.718262 -0.140015 0.671692 0.115051 1441741170 0.718262 -0.140015 0.671692 0.115051 1441741170 0.718262 -0.140015 0.671692 0.115051 1441741170 0.718262 -0.140015 0.671692 0.115051 1441741170 0.718262 -0.140015 0.671692 0.115051 1441741170 
0.825195 -0.241516 0.384766 -0.335632 1441741173 0.823425 -0.341125 0.235596 -0.387390 1441741173 0.823425 -0.341125 0.235596 -0.387390 1441741173 0.823425 -0.341125 0.235596 -0.387390 1441741173 0.823425 -0.341125 0.235596 -0.387390 1441741173 0.823425 -0.341125 0.235596 -0.387390 1441741173 0.823425 -0.341125 0.235596 -0.387390 1441741173 0.823425 -0.341125 0.235596 -0.387390 1441741173 0.784241 -0.429688 0.074951 -0.441284 1441741173 0.784241 -0.429688 0.074951 -0.441284 1441741173 0.784241 -0.429688 0.074951 -0.441284 1441741173 0.784241 -0.429688 0.074951 -0.441284 1441741173 0.784241 -0.429688 0.074951 -0.441284 1441741174 0.784241 -0.429688 0.074951 -0.441284 1441741174 0.719055 -0.474060 -0.099304 -0.498474 1441741174 0.719055 -0.474060 -0.099304 -0.498474 1441741174 0.719055 -0.474060 -0.099304 -0.498474 1441741174 0.719055 -0.474060 -0.099304 -0.498474 1441741174 0.719055 -0.474060 -0.099304 -0.498474 1441741174 0.719055 -0.474060 -0.099304 -0.498474 1441741174 0.631653 -0.490967 -0.271790 -0.534912 1441741174 0.631653 -0.490967 -0.271790 -0.534912 1441741174 0.631653 -0.490967 -0.271790 -0.534912 1441741174 0.631653 -0.490967 -0.271790 -0.534912 1441741174 0.631653 -0.490967 -0.271790 -0.534912 1441741174 0.631653 -0.490967 -0.271790 -0.534912 1441741174 0.631653 -0.490967 -0.271790 -0.534912 1441741174 0.553589 -0.466187 -0.437561 -0.533630 1441741174 0.553589 -0.466187 -0.437561 -0.533630 1441741174 0.553589 -0.466187 -0.437561 -0.533630 1441741174 0.553589 -0.466187 -0.437561 -0.533630 1441741174 0.553589 -0.466187 -0.437561 -0.533630 1441741174 0.553589 -0.466187 -0.437561 -0.533630 1441741174 0.489319 -0.417297 -0.573120 -0.507996 1441741174 0.489319 -0.417297 -0.573120 -0.507996 1441741174 0.489319 -0.417297 -0.573120 -0.507996 1441741174 0.489319 -0.417297 -0.573120 -0.507996 1441741174 0.489319 -0.417297 -0.573120 -0.507996 1441741174 0.489319 -0.417297 -0.573120 -0.507996 1441741174 0.489319 -0.417297 -0.573120 -0.507996 1441741174 0.429993 -0.357849 -0.695740 -0.450562 1441741174 0.429993 -0.357849 -0.695740 -0.450562 1441741174 0.429993 -0.357849 -0.695740 -0.450562 1441741174 0.429993 -0.357849 -0.695740 -0.450562 1441741174 0.429993 -0.357849 -0.695740 -0.450562 1441741174 0.429993 -0.357849 -0.695740 -0.450562 1441741174 0.429993 -0.357849 -0.695740 -0.450562 1441741174 0.367371 -0.321106 -0.770508 -0.410278 1441741174 0.367371 -0.321106 -0.770508 -0.410278 1441741174 0.367371 -0.321106 -0.770508 -0.410278 1441741174 0.367371 -0.321106 -0.770508 -0.410278 1441741174 0.367371 -0.321106 -0.770508 -0.410278 1441741174 0.367371 -0.321106 -0.770508 -0.410278 1441741174 0.329163 -0.290100 -0.817810 -0.372498 1441741174 0.329163 -0.290100 -0.817810 -0.372498 1441741174 0.329163 -0.290100 -0.817810 -0.372498 1441741174 0.329163 -0.290100 -0.817810 -0.372498 1441741174 0.329163 -0.290100 -0.817810 -0.372498 1441741174 0.329163 -0.290100 -0.817810 -0.372498 1441741174 0.300293 -0.273743 -0.842957 -0.352661 1441741174 0.300293 -0.273743 -0.842957 -0.352661 1441741174 0.300293 -0.273743 -0.842957 -0.352661 1441741174 0.300293 -0.273743 -0.842957 -0.352661 1441741174 0.300293 -0.273743 -0.842957 -0.352661 1441741174 0.300293 -0.273743 -0.842957 -0.352661 1441741174 0.275024 -0.279053 -0.852173 -0.346863 1441741174 0.275024 -0.279053 -0.852173 -0.346863 1441741174 0.275024 -0.279053 -0.852173 -0.346863 1441741174 0.275024 -0.279053 -0.852173 -0.346863 1441741174 0.275024 -0.279053 -0.852173 -0.346863 1441741174 0.275024 -0.279053 -0.852173 -0.346863 1441741174 0.232117 -0.313843 -0.837463 -0.382568 1441741174 0.232117 -0.313843 -0.837463 -0.382568 1441741174 0.232117 -0.313843 -0.837463 -0.382568 1441741174 0.232117 -0.313843 -0.837463 -0.382568 1441741174 0.232117 -0.313843 -0.837463 -0.382568 1441741174 0.232117 -0.313843 -0.837463 -0.382568 1441741174 0.176392 -0.352722 -0.822388 -0.410217 1441741174 0.176392 -0.352722 -0.822388 -0.410217 1441741174 0.176392 -0.352722 -0.822388 -0.410217 1441741174 0.176392 -0.352722 -0.822388 -0.410217 1441741174 0.176392 -0.352722 -0.822388 -0.410217 1441741174 0.176392 -0.352722 -0.822388 -0.410217 1441741174 0.106201 -0.412720 -0.791992 -0.437317 1441741174 0.106201 -0.412720 -0.791992 -0.437317 1441741174 0.106201 -0.412720 -0.791992 -0.437317 1441741174 0.106201 -0.412720 -0.791992 -0.437317 1441741174 0.106201 -0.412720 -0.791992 -0.437317 1441741174 0.106201 -0.412720 -0.791992 -0.437317 1441741174 0.106201 -0.412720 -0.791992 -0.437317 1441741174 0.171631 -0.513794 -0.701599 -0.463074 1441741174 0.171631 -0.513794 -0.701599 -0.463074 1441741174 0.171631 -0.513794 -0.701599 -0.463074 1441741174 0.171631 -0.513794 -0.701599 -0.463074 1441741174 0.171631 -0.513794 -0.701599 -0.463074 1441741174 0.171631 -0.513794 -0.701599 -0.463074 1441741174 0.493958 -0.443848 -0.533936 -0.523438 1441741174 0.493958 -0.443848 -0.533936 -0.523438 1441741174 0.493958 -0.443848 -0.533936 -0.523438 1441741174 0.493958 -0.443848 -0.533936 -0.523438 1441741174 0.493958 -0.443848 -0.533936 -0.523438 1441741174 0.493958 -0.443848 -0.533936 -0.523438 1441741174 0.817139 -0.115540 -0.251709 -0.505493 1441741174 0.817139 -0.115540 -0.251709 -0.505493 1441741174 0.817139 -0.115540 -0.251709 -0.505493 1441741174 0.817139 -0.115540 -0.251709 -0.505493 1441741174 0.817139 -0.115540 -0.251709 -0.505493 1441741174 0.817139 -0.115540 -0.251709 -0.505493 1441741174 0.817139 -0.115540 -0.251709 -0.505493 1441741174 0.867554 0.010132 -0.154846 -0.472473 1441741174 0.867554 0.010132 -0.154846 -0.472473 1441741174 0.867554 0.010132 -0.154846 -0.472473 1441741174 0.867554 0.010132 -0.154846 -0.472473 1441741174 0.867554 0.010132 -0.154846 -0.472473 1441741174 0.867554 0.010132 -0.154846 -0.472473 1441741174 0.867554 0.010132 -0.154846 -0.472473 1441741174 0.824219 0.001648 -0.156921 -0.544067 1441741174 0.824219 0.001648 -0.156921 -0.544067 1441741174 0.824219 0.001648 -0.156921 -0.544067 1441741174 0.824219 0.001648 -0.156921 -0.544067 1441741174 0.824219 0.001648 -0.156921 -0.544067 1441741174 0.824219 0.001648 -0.156921 -0.544067 1441741174 0.791077 -0.046448 -0.141968 -0.593262 1441741174 0.791077 -0.046448 -0.141968 -0.593262 1441741174 0.791077 -0.046448 -0.141968 -0.593262 1441741174 0.791077 -0.046448 -0.141968 -0.593262 1441741174 0.791077 -0.046448 -0.141968 -0.593262 1441741174 0.791077 -0.046448 -0.141968 -0.593262 1441741174 0.761597 -0.042969 -0.223938 -0.606628 1441741175 0.761597 -0.042969 -0.223938 -0.606628 1441741175 0.761597 -0.042969 -0.223938 -0.606628 1441741175 0.761597 -0.042969 -0.223938 -0.606628 1441741175 0.761597 -0.042969 -0.223938 -0.606628 1441741175 0.761597 -0.042969 -0.223938 -0.606628 1441741175 0.761597 -0.042969 -0.223938 -0.606628 1441741175 0.705322 -0.130859 -0.290344 -0.633362 1441741175 0.705322 -0.130859 -0.290344 -0.633362 1441741175 0.705322 -0.130859 -0.290344 -0.633362 1441741175 0.705322 -0.130859 -0.290344 -0.633362 1441741175 0.705322 -0.130859 -0.290344 -0.633362 1441741175 0.647705 -0.201843 -0.377808 -0.630127 1441741175 0.647705 -0.201843 -0.377808 -0.630127 1441741175 0.647705 -0.201843 -0.377808 -0.630127 1441741175 0.647705 -0.201843 -0.377808 -0.630127 1441741175 0.647705 -0.201843 -0.377808 -0.630127 1441741175 0.647705 -0.201843 -0.377808 -0.630127 1441741175 0.582275 -0.276428 -0.466064 -0.606079 1441741175 0.582275 -0.276428 -0.466064 -0.606079 1441741175 0.582275 -0.276428 -0.466064 -0.606079 1441741175 0.582275 -0.276428 -0.466064 -0.606079 1441741175 0.582275 -0.276428 -0.466064 -0.606079 1441741175 0.582275 -0.276428 -0.466064 -0.606079 1441741175 0.582275 -0.276428 -0.466064 -0.606079 1441741175 0.505737 -0.338074 -0.561096 -0.561340 1441741175 0.505737 -0.338074 -0.561096 -0.561340 1441741175 0.505737 -0.338074 -0.561096 -0.561340 1441741175 0.505737 -0.338074 -0.561096 -0.561340 1441741175 0.505737 -0.338074 -0.561096 -0.561340 1441741175 0.505737 -0.338074 -0.561096 -0.561340 1441741175 0.416626 -0.398560 -0.638489 -0.509949 1441741175 0.416626 -0.398560 -0.638489 -0.509949 1441741175 0.416626 -0.398560 -0.638489 -0.509949 1441741175 0.416626 -0.398560 -0.638489 -0.509949 1441741175 0.416626 -0.398560 -0.638489 -0.509949 1441741175 0.416626 -0.398560 -0.638489 -0.509949 1441741175 0.416626 -0.398560 -0.638489 -0.509949 1441741175 0.323975 -0.432556 -0.704163 -0.460632 1441741175 0.323975 -0.432556 -0.704163 -0.460632 1441741175 0.323975 -0.432556 -0.704163 -0.460632 1441741175 0.323975 -0.432556 -0.704163 -0.460632 1441741175 0.323975 -0.432556 -0.704163 -0.460632 1441741175 0.323975 -0.432556 -0.704163 -0.460632 1441741175 0.219971 -0.433716 -0.765015 -0.422302 1441741175 0.219971 -0.433716 -0.765015 -0.422302 1441741175 0.219971 -0.433716 -0.765015 -0.422302 1441741175 0.219971 -0.433716 -0.765015 -0.422302 1441741175 0.219971 -0.433716 -0.765015 -0.422302 1441741175 0.219971 -0.433716 -0.765015 -0.422302 1441741175 0.131104 -0.406921 -0.805359 -0.410767 1441741175 0.131104 -0.406921 -0.805359 -0.410767 1441741175 0.131104 -0.406921 -0.805359 -0.410767 1441741175 0.131104 -0.406921 -0.805359 -0.410767 1441741175 0.131104 -0.406921 -0.805359 -0.410767 1441741175 0.131104 -0.406921 -0.805359 -0.410767 1441741175 0.093384 -0.368530 -0.823364 -0.421387 1441741175 0.093384 -0.368530 -0.823364 -0.421387 1441741175 0.093384 -0.368530 -0.823364 -0.421387 1441741175 0.093384 -0.368530 -0.823364 -0.421387 1441741175 0.093384 -0.368530 -0.823364 -0.421387 1441741175 0.093384 -0.368530 -0.823364 -0.421387 1441741175 0.085510 -0.382813 -0.811218 -0.433716 1441741175 0.085510 -0.382813 -0.811218 -0.433716 1441741175 0.085510 -0.382813 -0.811218 -0.433716 1441741175 0.085510 -0.382813 -0.811218 -0.433716 1441741175 0.085510 -0.382813 -0.811218 -0.433716 1441741175 0.085510 -0.382813 -0.811218 -0.433716 1441741175 0.085510 -0.382813 -0.811218 -0.433716 1441741175 0.096863 -0.447754 -0.770081 -0.444092 1441741175 0.096863 -0.447754 -0.770081 -0.444092 1441741175 0.096863 -0.447754 -0.770081 -0.444092 1441741175 0.096863 -0.447754 -0.770081 -0.444092 1441741175 0.096863 -0.447754 -0.770081 -0.444092 1441741175 0.096863 -0.447754 -0.770081 -0.444092 1441741175 0.225830 -0.505249 -0.693970 -0.460693 1441741175 0.225830 -0.505249 -0.693970 -0.460693 1441741175 0.225830 -0.505249 -0.693970 -0.460693 1441741175 0.225830 -0.505249 -0.693970 -0.460693 1441741175 0.225830 -0.505249 -0.693970 -0.460693 1441741175 0.562134 -0.376038 -0.537720 -0.503479 1441741175 0.562134 -0.376038 -0.537720 -0.503479 1441741175 0.562134 -0.376038 -0.537720 -0.503479 1441741175 0.562134 -0.376038 -0.537720 -0.503479 1441741175 0.562134 -0.376038 -0.537720 -0.503479 1441741175 0.562134 -0.376038 -0.537720 -0.503479 1441741175 0.562134 -0.376038 -0.537720 -0.503479 1441741175 0.847656 -0.018738 -0.203857 -0.489441 1441741175 0.847656 -0.018738 -0.203857 -0.489441 1441741175 0.847656 -0.018738 -0.203857 -0.489441 1441741175 0.847656 -0.018738 -0.203857 -0.489441 1441741175 0.847656 -0.018738 -0.203857 -0.489441 1441741175 0.847656 -0.018738 -0.203857 -0.489441 1441741175 0.888916 0.128052 -0.081909 -0.432068 1441741175 0.888916 0.128052 -0.081909 -0.432068 1441741175 0.888916 0.128052 -0.081909 -0.432068 1441741175 0.888916 0.128052 -0.081909 -0.432068 1441741175 0.888916 0.128052 -0.081909 -0.432068 1441741175 0.888916 0.128052 -0.081909 -0.432068 1441741175 0.854553 0.088501 -0.105103 -0.500793 1441741175 0.854553 0.088501 -0.105103 -0.500793 1441741175 0.854553 0.088501 -0.105103 -0.500793 1441741175 0.854553 0.088501 -0.105103 -0.500793 1441741175 0.854553 0.088501 -0.105103 -0.500793 1441741175 0.824829 0.017883 -0.160522 -0.541809 1441741175 0.824829 0.017883 -0.160522 -0.541809 1441741175 0.824829 0.017883 -0.160522 -0.541809 1441741175 0.824829 0.017883 -0.160522 -0.541809 1441741175 0.824829 0.017883 -0.160522 -0.541809 1441741175 0.824829 0.017883 -0.160522 -0.541809 1441741175 0.824829 0.017883 -0.160522 -0.541809 1441741175 0.796082 -0.041626 -0.228271 -0.558899 1441741176 0.796082 -0.041626 -0.228271 -0.558899 1441741176 0.796082 -0.041626 -0.228271 -0.558899 1441741176 0.796082 -0.041626 -0.228271 -0.558899 1441741176 0.796082 -0.041626 -0.228271 -0.558899 1441741176 0.796082 -0.041626 -0.228271 -0.558899 1441741176 0.744934 -0.142944 -0.287231 -0.584961 1441741176 0.744934 -0.142944 -0.287231 -0.584961 1441741176 0.744934 -0.142944 -0.287231 -0.584961 1441741176 0.744934 -0.142944 -0.287231 -0.584961 1441741176 0.744934 -0.142944 -0.287231 -0.584961 1441741176 0.744934 -0.142944 -0.287231 -0.584961 1441741176 0.668274 -0.249023 -0.347839 -0.608643 1441741176 0.668274 -0.249023 -0.347839 -0.608643 1441741176 0.668274 -0.249023 -0.347839 -0.608643 1441741176 0.668274 -0.249023 -0.347839 -0.608643 1441741176 0.668274 -0.249023 -0.347839 -0.608643 1441741176 0.581604 -0.321533 -0.426758 -0.613403 1441741176 0.581604 -0.321533 -0.426758 -0.613403 1441741176 0.581604 -0.321533 -0.426758 -0.613403 1441741176 0.581604 -0.321533 -0.426758 -0.613403 1441741176 0.581604 -0.321533 -0.426758 -0.613403 1441741176 0.581604 -0.321533 -0.426758 -0.613403 1441741176 0.502625 -0.362671 -0.504272 -0.601318 1441741176 0.502625 -0.362671 -0.504272 -0.601318 1441741176 0.502625 -0.362671 -0.504272 -0.601318 1441741176 0.502625 -0.362671 -0.504272 -0.601318 1441741176 0.502625 -0.362671 -0.504272 -0.601318 1441741176 0.502625 -0.362671 -0.504272 -0.601318 1441741176 0.502625 -0.362671 -0.504272 -0.601318 1441741176 0.424316 -0.393066 -0.578735 -0.574951 1441741176 0.424316 -0.393066 -0.578735 -0.574951 1441741176 0.424316 -0.393066 -0.578735 -0.574951 1441741176 0.424316 -0.393066 -0.578735 -0.574951 1441741176 0.424316 -0.393066 -0.578735 -0.574951 1441741176 0.424316 -0.393066 -0.578735 -0.574951 1441741176 0.345032 -0.415405 -0.658569 -0.524170 1441741176 0.345032 -0.415405 -0.658569 -0.524170 1441741176 0.345032 -0.415405 -0.658569 -0.524170 1441741176 0.345032 -0.415405 -0.658569 -0.524170 1441741176 0.345032 -0.415405 -0.658569 -0.524170 1441741176 0.345032 -0.415405 -0.658569 -0.524170 1441741176 0.345032 -0.415405 -0.658569 -0.524170 1441741176 0.260437 -0.423401 -0.733765 -0.463196 1441741176 0.260437 -0.423401 -0.733765 -0.463196 1441741176 0.260437 -0.423401 -0.733765 -0.463196 1441741176 0.260437 -0.423401 -0.733765 -0.463196 1441741176 0.260437 -0.423401 -0.733765 -0.463196 1441741176 0.169617 -0.413696 -0.787476 -0.424377 1441741176 0.169617 -0.413696 -0.787476 -0.424377 1441741176 0.169617 -0.413696 -0.787476 -0.424377 1441741176 0.169617 -0.413696 -0.787476 -0.424377 1441741176 0.169617 -0.413696 -0.787476 -0.424377 1441741176 0.169617 -0.413696 -0.787476 -0.424377 1441741176 0.169617 -0.413696 -0.787476 -0.424377 1441741176 0.101501 -0.384094 -0.816833 -0.418335 1441741176 0.101501 -0.384094 -0.816833 -0.418335 1441741176 0.101501 -0.384094 -0.816833 -0.418335 1441741176 0.101501 -0.384094 -0.816833 -0.418335 1441741176 0.101501 -0.384094 -0.816833 -0.418335 1441741176 0.101501 -0.384094 -0.816833 -0.418335 1441741176 0.101501 -0.384094 -0.816833 -0.418335 1441741176 0.071411 -0.343384 -0.835754 -0.422546 1441741176 0.071411 -0.343384 -0.835754 -0.422546 1441741176 0.071411 -0.343384 -0.835754 -0.422546 1441741176 0.071411 -0.343384 -0.835754 -0.422546 1441741176 0.071411 -0.343384 -0.835754 -0.422546 1441741176 0.071411 -0.343384 -0.835754 -0.422546 1441741176 0.057251 -0.329224 -0.842896 -0.421814 1441741176 0.057251 -0.329224 -0.842896 -0.421814 1441741176 0.057251 -0.329224 -0.842896 -0.421814 1441741176 0.057251 -0.329224 -0.842896 -0.421814 1441741176 0.057251 -0.329224 -0.842896 -0.421814 1441741176 0.057251 -0.329224 -0.842896 -0.421814 1441741176 0.049988 -0.380798 -0.811951 -0.439636 1441741176 0.049988 -0.380798 -0.811951 -0.439636 1441741176 0.049988 -0.380798 -0.811951 -0.439636 1441741176 0.049988 -0.380798 -0.811951 -0.439636 1441741176 0.049988 -0.380798 -0.811951 -0.439636 1441741176 0.049988 -0.380798 -0.811951 -0.439636 1441741176 0.088440 -0.471252 -0.765015 -0.430054 1441741176 0.088440 -0.471252 -0.765015 -0.430054 1441741176 0.088440 -0.471252 -0.765015 -0.430054 1441741176 0.088440 -0.471252 -0.765015 -0.430054 1441741176 0.088440 -0.471252 -0.765015 -0.430054 1441741176 0.088440 -0.471252 -0.765015 -0.430054 1441741176 0.088440 -0.471252 -0.765015 -0.430054 1441741176 0.283264 -0.531860 -0.675049 -0.425781 1441741176 0.283264 -0.531860 -0.675049 -0.425781 1441741176 0.283264 -0.531860 -0.675049 -0.425781 1441741176 0.283264 -0.531860 -0.675049 -0.425781 1441741176 0.283264 -0.531860 -0.675049 -0.425781 1441741176 0.627380 -0.419617 -0.446167 -0.480896 1441741176 0.627380 -0.419617 -0.446167 -0.480896 1441741176 0.627380 -0.419617 -0.446167 -0.480896 1441741176 0.627380 -0.419617 -0.446167 -0.480896 1441741176 0.627380 -0.419617 -0.446167 -0.480896 1441741176 0.627380 -0.419617 -0.446167 -0.480896 1441741176 0.865356 -0.039246 -0.171631 -0.469238 1441741176 0.865356 -0.039246 -0.171631 -0.469238 1441741176 0.865356 -0.039246 -0.171631 -0.469238 1441741176 0.865356 -0.039246 -0.171631 -0.469238 1441741176 0.865356 -0.039246 -0.171631 -0.469238 1441741176 0.865356 -0.039246 -0.171631 -0.469238 1441741176 0.886780 0.091675 -0.160889 -0.423401 1441741176 0.886780 0.091675 -0.160889 -0.423401 1441741176 0.886780 0.091675 -0.160889 -0.423401 1441741176 0.886780 0.091675 -0.160889 -0.423401 1441741176 0.886780 0.091675 -0.160889 -0.423401 1441741176 0.836121 -0.019897 -0.241150 -0.492310 1441741176 0.836121 -0.019897 -0.241150 -0.492310 1441741176 0.836121 -0.019897 -0.241150 -0.492310 1441741176 0.836121 -0.019897 -0.241150 -0.492310 1441741177 0.836121 -0.019897 -0.241150 -0.492310 1441741177 0.836121 -0.019897 -0.241150 -0.492310 1441741177 0.836121 -0.019897 -0.241150 -0.492310 1441741177 0.792725 -0.049622 -0.290039 -0.533813 1441741177 0.792725 -0.049622 -0.290039 -0.533813 1441741177 0.792725 -0.049622 -0.290039 -0.533813 1441741177 0.792725 -0.049622 -0.290039 -0.533813 1441741177 0.792725 -0.049622 -0.290039 -0.533813 1441741177 0.792725 -0.049622 -0.290039 -0.533813 1441741177 0.792725 -0.049622 -0.290039 -0.533813 1441741177 0.758606 -0.080017 -0.319031 -0.562439 1441741177 0.758606 -0.080017 -0.319031 -0.562439 1441741177 0.758606 -0.080017 -0.319031 -0.562439 1441741177 0.758606 -0.080017 -0.319031 -0.562439 1441741177 0.758606 -0.080017 -0.319031 -0.562439 1441741177 0.758606 -0.080017 -0.319031 -0.562439 1441741177 0.758606 -0.080017 -0.319031 -0.562439 1441741177 0.699158 -0.156799 -0.351624 -0.602478 1441741177 0.699158 -0.156799 -0.351624 -0.602478 1441741177 0.699158 -0.156799 -0.351624 -0.602478 1441741177 0.699158 -0.156799 -0.351624 -0.602478 1441741177 0.699158 -0.156799 -0.351624 -0.602478 1441741177 0.625488 -0.246765 -0.395874 -0.625488 1441741177 0.625488 -0.246765 -0.395874 -0.625488 1441741177 0.625488 -0.246765 -0.395874 -0.625488 1441741177 0.625488 -0.246765 -0.395874 -0.625488 1441741177 0.625488 -0.246765 -0.395874 -0.625488 1441741177 0.625488 -0.246765 -0.395874 -0.625488 1441741177 0.625488 -0.246765 -0.395874 -0.625488 1441741177 0.549194 -0.315308 -0.445862 -0.632629 1441741177 0.549194 -0.315308 -0.445862 -0.632629 1441741177 0.549194 -0.315308 -0.445862 -0.632629 1441741177 0.549194 -0.315308 -0.445862 -0.632629 1441741177 0.549194 -0.315308 -0.445862 -0.632629 1441741177 0.549194 -0.315308 -0.445862 -0.632629 1441741177 0.480713 -0.351807 -0.518250 -0.613647 1441741177 0.480713 -0.351807 -0.518250 -0.613647 1441741177 0.480713 -0.351807 -0.518250 -0.613647 1441741177 0.480713 -0.351807 -0.518250 -0.613647 1441741177 0.480713 -0.351807 -0.518250 -0.613647 1441741177 0.480713 -0.351807 -0.518250 -0.613647 1441741177 0.414795 -0.382080 -0.591492 -0.576355 1441741177 0.414795 -0.382080 -0.591492 -0.576355 1441741177 0.414795 -0.382080 -0.591492 -0.576355 1441741177 0.414795 -0.382080 -0.591492 -0.576355 1441741177 0.414795 -0.382080 -0.591492 -0.576355 1441741177 0.414795 -0.382080 -0.591492 -0.576355 1441741177 0.338379 -0.414368 -0.656555 -0.531799 1441741177 0.338379 -0.414368 -0.656555 -0.531799 1441741177 0.338379 -0.414368 -0.656555 -0.531799 1441741177 0.338379 -0.414368 -0.656555 -0.531799 1441741177 0.338379 -0.414368 -0.656555 -0.531799 1441741177 0.338379 -0.414368 -0.656555 -0.531799 1441741177 0.251160 -0.432922 -0.717407 -0.484680 1441741177 0.251160 -0.432922 -0.717407 -0.484680 1441741177 0.251160 -0.432922 -0.717407 -0.484680 1441741177 0.251160 -0.432922 -0.717407 -0.484680 1441741177 0.152588 -0.428467 -0.768188 -0.450684 1441741177 0.152588 -0.428467 -0.768188 -0.450684 1441741177 0.152588 -0.428467 -0.768188 -0.450684 1441741177 0.152588 -0.428467 -0.768188 -0.450684 1441741177 0.152588 -0.428467 -0.768188 -0.450684 1441741177 0.152588 -0.428467 -0.768188 -0.450684 1441741177 0.064697 -0.393555 -0.807800 -0.434204 1441741177 0.064697 -0.393555 -0.807800 -0.434204 1441741177 0.064697 -0.393555 -0.807800 -0.434204 1441741177 0.064697 -0.393555 -0.807800 -0.434204 1441741177 0.064697 -0.393555 -0.807800 -0.434204 1441741177 0.064697 -0.393555 -0.807800 -0.434204 1441741177 0.020630 -0.356323 -0.830933 -0.426941 1441741177 0.020630 -0.356323 -0.830933 -0.426941 1441741177 0.020630 -0.356323 -0.830933 -0.426941 1441741177 0.020630 -0.356323 -0.830933 -0.426941 1441741177 0.020630 -0.356323 -0.830933 -0.426941 1441741177 0.025330 -0.368286 -0.819641 -0.438232 1441741177 0.025330 -0.368286 -0.819641 -0.438232 1441741177 0.025330 -0.368286 -0.819641 -0.438232 1441741177 0.025330 -0.368286 -0.819641 -0.438232 1441741177 0.025330 -0.368286 -0.819641 -0.438232 1441741177 0.025330 -0.368286 -0.819641 -0.438232 1441741177 0.029663 -0.422424 -0.783936 -0.454041 1441741177 0.029663 -0.422424 -0.783936 -0.454041 1441741177 0.029663 -0.422424 -0.783936 -0.454041 1441741177 0.029663 -0.422424 -0.783936 -0.454041 1441741177 0.029663 -0.422424 -0.783936 -0.454041 1441741177 0.025146 -0.504028 -0.708008 -0.494141 1441741177 0.025146 -0.504028 -0.708008 -0.494141 1441741177 0.025146 -0.504028 -0.708008 -0.494141 1441741177 0.025146 -0.504028 -0.708008 -0.494141 1441741177 0.025146 -0.504028 -0.708008 -0.494141 1441741177 0.025146 -0.504028 -0.708008 -0.494141 1441741177 0.025146 -0.504028 -0.708008 -0.494141 1441741177 0.341492 -0.489624 -0.608887 -0.522461 1441741177 0.341492 -0.489624 -0.608887 -0.522461 1441741177 0.341492 -0.489624 -0.608887 -0.522461 1441741177 0.341492 -0.489624 -0.608887 -0.522461 1441741177 0.341492 -0.489624 -0.608887 -0.522461 1441741177 0.341492 -0.489624 -0.608887 -0.522461 1441741177 0.730042 -0.109497 -0.383301 -0.555054 1441741177 0.730042 -0.109497 -0.383301 -0.555054 1441741177 0.730042 -0.109497 -0.383301 -0.555054 1441741177 0.730042 -0.109497 -0.383301 -0.555054 1441741177 0.730042 -0.109497 -0.383301 -0.555054 1441741177 0.730042 -0.109497 -0.383301 -0.555054 1441741177 0.846252 0.086060 -0.157837 -0.501587 1441741177 0.846252 0.086060 -0.157837 -0.501587 1441741177 0.846252 0.086060 -0.157837 -0.501587 1441741177 0.846252 0.086060 -0.157837 -0.501587 1441741178 0.846252 0.086060 -0.157837 -0.501587 1441741178 0.846252 0.086060 -0.157837 -0.501587 1441741178 0.846252 0.086060 -0.157837 -0.501587 1441741178 0.816345 0.046387 -0.156738 -0.553955 1441741178 0.816345 0.046387 -0.156738 -0.553955 1441741178 0.816345 0.046387 -0.156738 -0.553955 1441741178 0.816345 0.046387 -0.156738 -0.553955 1441741178 0.816345 0.046387 -0.156738 -0.553955 1441741178 0.816345 0.046387 -0.156738 -0.553955 1441741178 0.812927 0.059143 -0.175903 -0.552002 1441741178 0.812927 0.059143 -0.175903 -0.552002 1441741178 0.812927 0.059143 -0.175903 -0.552002 1441741178 0.812927 0.059143 -0.175903 -0.552002 1441741178 0.812927 0.059143 -0.175903 -0.552002 1441741178 0.812927 0.059143 -0.175903 -0.552002 1441741178 0.792725 0.004395 -0.206543 -0.573486 1441741178 0.792725 0.004395 -0.206543 -0.573486 1441741178 0.792725 0.004395 -0.206543 -0.573486 1441741178 0.792725 0.004395 -0.206543 -0.573486 1441741178 0.792725 0.004395 -0.206543 -0.573486 1441741178 0.792725 0.004395 -0.206543 -0.573486 1441741178 0.746338 -0.077759 -0.278748 -0.599365 1441741178 0.746338 -0.077759 -0.278748 -0.599365 1441741178 0.746338 -0.077759 -0.278748 -0.599365 1441741178 0.746338 -0.077759 -0.278748 -0.599365 1441741178 0.746338 -0.077759 -0.278748 -0.599365 1441741178 0.746338 -0.077759 -0.278748 -0.599365 1441741178 0.671692 -0.184204 -0.354187 -0.624084 1441741178 0.671692 -0.184204 -0.354187 -0.624084 1441741178 0.671692 -0.184204 -0.354187 -0.624084 1441741178 0.671692 -0.184204 -0.354187 -0.624084 1441741178 0.671692 -0.184204 -0.354187 -0.624084 1441741178 0.671692 -0.184204 -0.354187 -0.624084 1441741178 0.580688 -0.278748 -0.426270 -0.635193 1441741178 0.580688 -0.278748 -0.426270 -0.635193 1441741178 0.580688 -0.278748 -0.426270 -0.635193 1441741178 0.580688 -0.278748 -0.426270 -0.635193 1441741178 0.580688 -0.278748 -0.426270 -0.635193 1441741178 0.580688 -0.278748 -0.426270 -0.635193 1441741178 0.580688 -0.278748 -0.426270 -0.635193 1441741178 0.491699 -0.338196 -0.505981 -0.622803 1441741178 0.491699 -0.338196 -0.505981 -0.622803 1441741178 0.491699 -0.338196 -0.505981 -0.622803 1441741178 0.491699 -0.338196 -0.505981 -0.622803 1441741178 0.491699 -0.338196 -0.505981 -0.622803 1441741178 0.491699 -0.338196 -0.505981 -0.622803 1441741178 0.409851 -0.372437 -0.585754 -0.591858 1441741178 0.409851 -0.372437 -0.585754 -0.591858 1441741178 0.409851 -0.372437 -0.585754 -0.591858 1441741178 0.409851 -0.372437 -0.585754 -0.591858 1441741178 0.409851 -0.372437 -0.585754 -0.591858 1441741178 0.409851 -0.372437 -0.585754 -0.591858 1441741178 0.409851 -0.372437 -0.585754 -0.591858 1441741178 0.320007 -0.407166 -0.648193 -0.558289 1441741178 0.320007 -0.407166 -0.648193 -0.558289 1441741178 0.320007 -0.407166 -0.648193 -0.558289 1441741178 0.320007 -0.407166 -0.648193 -0.558289 1441741178 0.320007 -0.407166 -0.648193 -0.558289 1441741178 0.320007 -0.407166 -0.648193 -0.558289 1441741178 0.235657 -0.421570 -0.717590 -0.501892 1441741178 0.235657 -0.421570 -0.717590 -0.501892 1441741178 0.235657 -0.421570 -0.717590 -0.501892 1441741178 0.235657 -0.421570 -0.717590 -0.501892 1441741178 0.235657 -0.421570 -0.717590 -0.501892 1441741178 0.235657 -0.421570 -0.717590 -0.501892 1441741178 0.124634 -0.414856 -0.778320 -0.454590 1441741178 0.124634 -0.414856 -0.778320 -0.454590 1441741178 0.124634 -0.414856 -0.778320 -0.454590 1441741178 0.124634 -0.414856 -0.778320 -0.454590 1441741178 0.124634 -0.414856 -0.778320 -0.454590 1441741178 0.124634 -0.414856 -0.778320 -0.454590 1441741178 0.035950 -0.352905 -0.826965 -0.436340 1441741178 0.035950 -0.352905 -0.826965 -0.436340 1441741178 0.035950 -0.352905 -0.826965 -0.436340 1441741178 0.035950 -0.352905 -0.826965 -0.436340 1441741178 0.035950 -0.352905 -0.826965 -0.436340 1441741178 0.035950 -0.352905 -0.826965 -0.436340 1441741178 0.018066 -0.307251 -0.847961 -0.431702 1441741178 0.018066 -0.307251 -0.847961 -0.431702 1441741178 0.018066 -0.307251 -0.847961 -0.431702 1441741178 0.018066 -0.307251 -0.847961 -0.431702 1441741178 0.018066 -0.307251 -0.847961 -0.431702 1441741178 0.018066 -0.307251 -0.847961 -0.431702 1441741178 0.018066 -0.307251 -0.847961 -0.431702 1441741178 0.046326 -0.315979 -0.844788 -0.429443 1441741178 0.046326 -0.315979 -0.844788 -0.429443 1441741178 0.046326 -0.315979 -0.844788 -0.429443 1441741178 0.046326 -0.315979 -0.844788 -0.429443 1441741178 0.046326 -0.315979 -0.844788 -0.429443 1441741178 0.046326 -0.315979 -0.844788 -0.429443 1441741178 0.059509 -0.381165 -0.807861 -0.445679 1441741178 0.059509 -0.381165 -0.807861 -0.445679 1441741178 0.059509 -0.381165 -0.807861 -0.445679 1441741178 0.059509 -0.381165 -0.807861 -0.445679 1441741178 0.059509 -0.381165 -0.807861 -0.445679 1441741178 0.059509 -0.381165 -0.807861 -0.445679 1441741178 0.039917 -0.455200 -0.765808 -0.452637 1441741178 0.039917 -0.455200 -0.765808 -0.452637 1441741178 0.039917 -0.455200 -0.765808 -0.452637 1441741178 0.039917 -0.455200 -0.765808 -0.452637 1441741178 0.039917 -0.455200 -0.765808 -0.452637 1441741178 0.039917 -0.455200 -0.765808 -0.452637 1441741178 0.039917 -0.455200 -0.765808 -0.452637 1441741178 0.259521 -0.505066 -0.688965 -0.450500 1441741178 0.259521 -0.505066 -0.688965 -0.450500 1441741178 0.259521 -0.505066 -0.688965 -0.450500 1441741178 0.259521 -0.505066 -0.688965 -0.450500 1441741178 0.259521 -0.505066 -0.688965 -0.450500 1441741178 0.619934 -0.250549 -0.522888 -0.528687 1441741178 0.619934 -0.250549 -0.522888 -0.528687 1441741178 0.619934 -0.250549 -0.522888 -0.528687 1441741178 0.619934 -0.250549 -0.522888 -0.528687 1441741178 0.619934 -0.250549 -0.522888 -0.528687 1441741179 0.619934 -0.250549 -0.522888 -0.528687 1441741179 
0.752136 0.105713 0.571960 -0.309631 1441741181 0.752136 0.105713 0.571960 -0.309631 1441741181 0.752136 0.105713 0.571960 -0.309631 1441741181 0.752136 0.105713 0.571960 -0.309631 1441741181 0.752136 0.105713 0.571960 -0.309631 1441741181 0.738403 0.144592 0.556274 -0.352661 1441741181 0.738403 0.144592 0.556274 -0.352661 1441741181 0.738403 0.144592 0.556274 -0.352661 1441741181 0.738403 0.144592 0.556274 -0.352661 1441741181 0.738403 0.144592 0.556274 -0.352661 1441741181 0.738403 0.144592 0.556274 -0.352661 1441741181 0.730713 0.153748 0.550232 -0.373657 1441741181 0.730713 0.153748 0.550232 -0.373657 1441741181 0.730713 0.153748 0.550232 -0.373657 1441741181 0.730713 0.153748 0.550232 -0.373657 1441741181 0.730713 0.153748 0.550232 -0.373657 1441741181 0.730713 0.153748 0.550232 -0.373657 1441741181 0.728577 0.150146 0.553223 -0.374817 1441741181 0.728577 0.150146 0.553223 -0.374817 1441741181 0.728577 0.150146 0.553223 -0.374817 1441741181 0.728577 0.150146 0.553223 -0.374817 1441741181 0.728577 0.150146 0.553223 -0.374817 1441741181 0.728577 0.150146 0.553223 -0.374817 1441741181 0.729065 0.148865 0.558655 -0.366272 1441741181 0.729065 0.148865 0.558655 -0.366272 1441741181 0.729065 0.148865 0.558655 -0.366272 1441741181 0.729065 0.148865 0.558655 -0.366272 1441741181 0.729065 0.148865 0.558655 -0.366272 1441741181 0.729065 0.148865 0.558655 -0.366272 1441741181 0.730713 0.160461 0.559448 -0.356750 1441741181 0.730713 0.160461 0.559448 -0.356750 1441741181 0.730713 0.160461 0.559448 -0.356750 1441741181 0.730713 0.160461 0.559448 -0.356750 1441741181 0.730713 0.160461 0.559448 -0.356750 1441741181 0.730713 0.160461 0.559448 -0.356750 1441741181 0.730713 0.160461 0.559448 -0.356750 1441741181 0.728699 0.170044 0.564636 -0.348145 1441741181 0.728699 0.170044 0.564636 -0.348145 1441741181 0.728699 0.170044 0.564636 -0.348145 1441741181 0.728699 0.170044 0.564636 -0.348145 1441741181 0.728699 0.170044 0.564636 -0.348145 1441741181 0.728699 0.170044 0.564636 -0.348145 1441741181 0.724976 0.178528 0.571289 -0.340698 1441741181 0.724976 0.178528 0.571289 -0.340698 1441741181 0.724976 0.178528 0.571289 -0.340698 1441741181 0.724976 0.178528 0.571289 -0.340698 1441741181 0.724976 0.178528 0.571289 -0.340698 1441741181 0.724976 0.178528 0.571289 -0.340698 1441741181 0.723755 0.182983 0.576477 -0.332092 1441741181 0.723755 0.182983 0.576477 -0.332092 1441741181 0.723755 0.182983 0.576477 -0.332092 1441741181 0.723755 0.182983 0.576477 -0.332092 1441741181 0.723755 0.182983 0.576477 -0.332092 1441741181 0.723755 0.182983 0.576477 -0.332092 1441741181 0.726929 0.180298 0.580933 -0.318726 1441741182 0.726929 0.180298 0.580933 -0.318726 1441741182 0.726929 0.180298 0.580933 -0.318726 1441741182 0.726929 0.180298 0.580933 -0.318726 1441741182 0.726929 0.180298 0.580933 -0.318726 1441741182 0.726929 0.180298 0.580933 -0.318726 1441741182 0.732544 0.179016 0.578613 -0.310608 1441741182 0.732544 0.179016 0.578613 -0.310608 1441741182 0.732544 0.179016 0.578613 -0.310608 1441741182 0.732544 0.179016 0.578613 -0.310608 1441741182 0.732544 0.179016 0.578613 -0.310608 1441741182 0.732544 0.179016 0.578613 -0.310608 1441741182 0.748962 0.157959 0.569519 -0.299561 1441741182 0.748962 0.157959 0.569519 -0.299561 1441741182 0.748962 0.157959 0.569519 -0.299561 1441741182 0.748962 0.157959 0.569519 -0.299561 1441741182 0.748962 0.157959 0.569519 -0.299561 1441741182 0.748962 0.157959 0.569519 -0.299561 1441741182 0.748962 0.157959 0.569519 -0.299561 1441741182 0.774353 0.096924 0.563782 -0.270325 1441741182 0.774353 0.096924 0.563782 -0.270325 1441741182 0.774353 0.096924 0.563782 -0.270325 1441741182 0.774353 0.096924 0.563782 -0.270325 1441741182 0.774353 0.096924 0.563782 -0.270325 1441741182 0.774353 0.096924 0.563782 -0.270325 1441741182 0.794434 0.004395 0.563293 -0.226868 1441741182 0.794434 0.004395 0.563293 -0.226868 1441741182 0.794434 0.004395 0.563293 -0.226868 1441741182 0.794434 0.004395 0.563293 -0.226868 1441741182 0.794434 0.004395 0.563293 -0.226868 1441741182 0.794434 0.004395 0.563293 -0.226868 1441741182 0.799561 -0.074829 0.564575 -0.190552 1441741182 0.799561 -0.074829 0.564575 -0.190552 1441741182 0.799561 -0.074829 0.564575 -0.190552 1441741182 0.799561 -0.074829 0.564575 -0.190552 1441741182 0.799561 -0.074829 0.564575 -0.190552 1441741182 0.799561 -0.074829 0.564575 -0.190552 1441741182 0.803040 -0.106018 0.560608 -0.171936 1441741182 0.803040 -0.106018 0.560608 -0.171936 1441741182 0.803040 -0.106018 0.560608 -0.171936 1441741182 0.803040 -0.106018 0.560608 -0.171936 1441741182 0.803040 -0.106018 0.560608 -0.171936 1441741182 0.803040 -0.106018 0.560608 -0.171936 1441741182 0.804810 -0.127258 0.559082 -0.153137 1441741182 0.804810 -0.127258 0.559082 -0.153137 1441741182 0.804810 -0.127258 0.559082 -0.153137 1441741182 0.804810 -0.127258 0.559082 -0.153137 1441741182 0.804810 -0.127258 0.559082 -0.153137 1441741182 0.802673 -0.170776 0.561523 -0.105652 1441741182 0.802673 -0.170776 0.561523 -0.105652 1441741182 0.802673 -0.170776 0.561523 -0.105652 1441741182 0.802673 -0.170776 0.561523 -0.105652 1441741182 0.802673 -0.170776 0.561523 -0.105652 1441741182 0.802673 -0.170776 0.561523 -0.105652 1441741182 0.802673 -0.170776 0.561523 -0.105652 1441741182 0.796326 -0.176086 0.573486 -0.076477 1441741182 0.796326 -0.176086 0.573486 -0.076477 1441741182 0.796326 -0.176086 0.573486 -0.076477 1441741182 0.796326 -0.176086 0.573486 -0.076477 1441741182 0.796326 -0.176086 0.573486 -0.076477 1441741182 0.796326 -0.176086 0.573486 -0.076477 1441741182 0.795349 -0.143677 0.587036 -0.045898 1441741182 0.795349 -0.143677 0.587036 -0.045898 1441741182 0.795349 -0.143677 0.587036 -0.045898 1441741182 0.795349 -0.143677 0.587036 -0.045898 1441741182 0.795349 -0.143677 0.587036 -0.045898 1441741182 0.795349 -0.143677 0.587036 -0.045898 1441741182 0.795349 -0.143677 0.587036 -0.045898 1441741182 0.789307 -0.102905 0.604980 -0.017944 1441741182 0.789307 -0.102905 0.604980 -0.017944 1441741182 0.789307 -0.102905 0.604980 -0.017944 1441741182 0.789307 -0.102905 0.604980 -0.017944 1441741182 0.789307 -0.102905 0.604980 -0.017944 1441741182 0.789307 -0.102905 0.604980 -0.017944 1441741182 0.785217 -0.068237 0.615234 -0.012390 1441741182 0.785217 -0.068237 0.615234 -0.012390 1441741182 0.785217 -0.068237 0.615234 -0.012390 1441741182 0.785217 -0.068237 0.615234 -0.012390 1441741182 0.785217 -0.068237 0.615234 -0.012390 1441741182 0.785217 -0.068237 0.615234 -0.012390 1441741182 0.785217 -0.068237 0.615234 -0.012390 1441741182 0.781311 -0.047852 0.621460 -0.032166 1441741182 0.781311 -0.047852 0.621460 -0.032166 1441741182 0.781311 -0.047852 0.621460 -0.032166 1441741182 0.781311 -0.047852 0.621460 -0.032166 1441741182 0.781311 -0.047852 0.621460 -0.032166 1441741182 0.781311 -0.047852 0.621460 -0.032166 1441741182 0.777344 -0.028992 0.624146 -0.072205 1441741182 0.777344 -0.028992 0.624146 -0.072205 1441741182 0.777344 -0.028992 0.624146 -0.072205 1441741182 0.777344 -0.028992 0.624146 -0.072205 1441741182 0.777344 -0.028992 0.624146 -0.072205 1441741182 0.777344 -0.028992 0.624146 -0.072205 1441741182 0.775513 -0.008179 0.619080 -0.123291 1441741182 0.775513 -0.008179 0.619080 -0.123291 1441741182 0.775513 -0.008179 0.619080 -0.123291 1441741182 0.775513 -0.008179 0.619080 -0.123291 1441741182 0.775513 -0.008179 0.619080 -0.123291 1441741182 0.775513 -0.008179 0.619080 -0.123291 1441741182 0.773193 0.003845 0.612305 -0.164795 1441741182 0.773193 0.003845 0.612305 -0.164795 1441741182 0.773193 0.003845 0.612305 -0.164795 1441741182 0.773193 0.003845 0.612305 -0.164795 1441741182 0.773193 0.003845 0.612305 -0.164795 1441741182 0.773193 0.003845 0.612305 -0.164795 1441741182 0.773193 0.003845 0.612305 -0.164795 1441741182 0.772766 0.005981 0.605408 -0.190308 1441741182 0.772766 0.005981 0.605408 -0.190308 1441741182 0.772766 0.005981 0.605408 -0.190308 1441741182 0.772766 0.005981 0.605408 -0.190308 1441741182 0.772766 0.005981 0.605408 -0.190308 1441741182 0.772766 0.005981 0.605408 -0.190308 1441741182 0.772766 0.005981 0.605408 -0.190308 1441741182 0.775024 0.004150 0.594727 -0.213318 1441741182 0.775024 0.004150 0.594727 -0.213318 1441741183 0.775024 0.004150 0.594727 -0.213318 1441741183 0.775024 0.004150 0.594727 -0.213318 1441741183 0.775024 0.004150 0.594727 -0.213318 1441741183 0.775024 0.004150 0.594727 -0.213318 1441741183 0.779053 -0.005859 0.580994 -0.235413 1441741183 0.779053 -0.005859 0.580994 -0.235413 1441741183 0.779053 -0.005859 0.580994 -0.235413 1441741183 0.779053 -0.005859 0.580994 -0.235413 1441741183 0.779053 -0.005859 0.580994 -0.235413 1441741183 0.779053 -0.005859 0.580994 -0.235413 1441741183 0.784912 -0.025208 0.566528 -0.249634 1441741183 0.784912 -0.025208 0.566528 -0.249634 1441741183 0.784912 -0.025208 0.566528 -0.249634 1441741183 0.784912 -0.025208 0.566528 -0.249634 1441741183 0.784912 -0.025208 0.566528 -0.249634 1441741183 0.784912 -0.025208 0.566528 -0.249634 1441741183 0.784912 -0.025208 0.566528 -0.249634 1441741183 0.792480 -0.043396 0.552490 -0.254456 1441741183 0.792480 -0.043396 0.552490 -0.254456 1441741183 0.792480 -0.043396 0.552490 -0.254456 1441741183 0.792480 -0.043396 0.552490 -0.254456 1441741183 0.792480 -0.043396 0.552490 -0.254456 1441741183 0.792480 -0.043396 0.552490 -0.254456 1441741183 0.801270 -0.063538 0.542603 -0.243774 1441741183 0.801270 -0.063538 0.542603 -0.243774 1441741183 0.801270 -0.063538 0.542603 -0.243774 1441741183 0.801270 -0.063538 0.542603 -0.243774 1441741183 0.801270 -0.063538 0.542603 -0.243774 1441741183 0.808411 -0.089233 0.539307 -0.218262 1441741183 0.808411 -0.089233 0.539307 -0.218262 1441741183 0.808411 -0.089233 0.539307 -0.218262 1441741183 0.808411 -0.089233 0.539307 -0.218262 1441741183 0.808411 -0.089233 0.539307 -0.218262 1441741183 0.808411 -0.089233 0.539307 -0.218262 1441741183 0.812622 -0.121582 0.541321 -0.178223 1441741183 0.812622 -0.121582 0.541321 -0.178223 1441741183 0.812622 -0.121582 0.541321 -0.178223 1441741183 0.812622 -0.121582 0.541321 -0.178223 1441741183 0.812622 -0.121582 0.541321 -0.178223 1441741183 0.812622 -0.121582 0.541321 -0.178223 1441741183 0.812622 -0.134827 0.546997 -0.148926 1441741183 0.812622 -0.134827 0.546997 -0.148926 1441741183 0.812622 -0.134827 0.546997 -0.148926 1441741183 0.812622 -0.134827 0.546997 -0.148926 1441741183 0.812622 -0.134827 0.546997 -0.148926 1441741183 0.812622 -0.134827 0.546997 -0.148926 1441741183 0.812622 -0.134827 0.546997 -0.148926 1441741183 0.815308 -0.150391 0.549622 -0.102539 1441741183 0.815308 -0.150391 0.549622 -0.102539 1441741183 0.815308 -0.150391 0.549622 -0.102539 1441741183 0.815308 -0.150391 0.549622 -0.102539 1441741183 0.815308 -0.150391 0.549622 -0.102539 1441741183 0.815308 -0.150391 0.549622 -0.102539 1441741183 0.806519 -0.161621 0.566162 -0.052673 1441741183 0.806519 -0.161621 0.566162 -0.052673 1441741183 0.806519 -0.161621 0.566162 -0.052673 1441741183 0.806519 -0.161621 0.566162 -0.052673 1441741183 0.806519 -0.161621 0.566162 -0.052673 1441741183 0.806519 -0.161621 0.566162 -0.052673 1441741183 0.794006 -0.137451 0.592041 -0.010925 1441741183 0.794006 -0.137451 0.592041 -0.010925 1441741183 0.794006 -0.137451 0.592041 -0.010925 1441741183 0.794006 -0.137451 0.592041 -0.010925 1441741183 0.794006 -0.137451 0.592041 -0.010925 1441741183 0.794006 -0.137451 0.592041 -0.010925 1441741183 0.785095 -0.090088 0.612305 0.022156 1441741183 0.785095 -0.090088 0.612305 0.022156 1441741183 0.785095 -0.090088 0.612305 0.022156 1441741183 0.785095 -0.090088 0.612305 0.022156 1441741183 0.785095 -0.090088 0.612305 0.022156 1441741183 0.785095 -0.090088 0.612305 0.022156 1441741183 0.782593 -0.051575 0.619812 0.026245 1441741183 0.782593 -0.051575 0.619812 0.026245 1441741183 0.782593 -0.051575 0.619812 0.026245 1441741183 0.782593 -0.051575 0.619812 0.026245 1441741183 0.782593 -0.051575 0.619812 0.026245 1441741183 0.782593 -0.051575 0.619812 0.026245 1441741183 0.782593 -0.051575 0.619812 0.026245 1441741183 0.782471 -0.034851 0.621643 -0.001343 1441741183 0.782471 -0.034851 0.621643 -0.001343 1441741183 0.782471 -0.034851 0.621643 -0.001343 1441741183 0.782471 -0.034851 0.621643 -0.001343 1441741183 0.782471 -0.034851 0.621643 -0.001343 1441741183 0.779236 -0.026123 0.624634 -0.042542 1441741183 0.779236 -0.026123 0.624634 -0.042542 1441741183 0.779236 -0.026123 0.624634 -0.042542 1441741183 0.779236 -0.026123 0.624634 -0.042542 1441741183 0.779236 -0.026123 0.624634 -0.042542 1441741183 0.779236 -0.026123 0.624634 -0.042542 1441741183 0.778137 -0.001526 0.620178 -0.098999 1441741183 0.778137 -0.001526 0.620178 -0.098999 1441741183 0.778137 -0.001526 0.620178 -0.098999 1441741183 0.778137 -0.001526 0.620178 -0.098999 1441741183 0.778137 -0.001526 0.620178 -0.098999 1441741183 0.778137 -0.001526 0.620178 -0.098999 1441741183 0.776062 0.031921 0.607300 -0.166748 1441741183 0.776062 0.031921 0.607300 -0.166748 1441741183 0.776062 0.031921 0.607300 -0.166748 1441741183 0.776062 0.031921 0.607300 -0.166748 1441741183 0.776062 0.031921 0.607300 -0.166748 1441741183 0.776062 0.031921 0.607300 -0.166748 1441741183 0.776062 0.031921 0.607300 -0.166748 1441741183 0.774902 0.050720 0.587891 -0.226440 1441741183 0.774902 0.050720 0.587891 -0.226440 1441741183 0.774902 0.050720 0.587891 -0.226440 1441741183 0.774902 0.050720 0.587891 -0.226440 1441741183 0.774902 0.050720 0.587891 -0.226440 1441741183 0.774902 0.050720 0.587891 -0.226440 1441741183 0.777283 0.045410 0.568237 -0.266052 1441741183 0.777283 0.045410 0.568237 -0.266052 1441741183 0.777283 0.045410 0.568237 -0.266052 1441741183 0.777283 0.045410 0.568237 -0.266052 1441741184 0.777283 0.045410 0.568237 -0.266052 1441741184 0.777283 0.045410 0.568237 -0.266052 1441741184 0.778015 0.033325 0.552551 -0.296936 1441741184 0.778015 0.033325 0.552551 -0.296936 1441741184 0.778015 0.033325 0.552551 -0.296936 1441741184 0.778015 0.033325 0.552551 -0.296936 1441741184 0.778015 0.033325 0.552551 -0.296936 1441741184 0.778015 0.033325 0.552551 -0.296936 1441741184 0.777344 0.029114 0.537109 -0.326111 1441741184 0.777344 0.029114 0.537109 -0.326111 1441741184 0.777344 0.029114 0.537109 -0.326111 1441741184 0.777344 0.029114 0.537109 -0.326111 1441741184 0.777344 0.029114 0.537109 -0.326111 1441741184 0.777344 0.029114 0.537109 -0.326111 1441741184 0.781372 0.017212 0.522400 -0.340881 1441741184 0.781372 0.017212 0.522400 -0.340881 1441741184 0.781372 0.017212 0.522400 -0.340881 1441741184 0.781372 0.017212 0.522400 -0.340881 1441741184 0.781372 0.017212 0.522400 -0.340881 1441741184 0.781372 0.017212 0.522400 -0.340881 1441741184 0.781372 0.017212 0.522400 -0.340881 1441741184 0.787964 -0.010315 0.515137 -0.337036 1441741184 0.787964 -0.010315 0.515137 -0.337036 1441741184 0.787964 -0.010315 0.515137 -0.337036 1441741184 0.787964 -0.010315 0.515137 -0.337036 1441741184 0.787964 -0.010315 0.515137 -0.337036 1441741184 0.787964 -0.010315 0.515137 -0.337036 1441741184 0.793579 -0.040100 0.514099 -0.322815 1441741184 0.793579 -0.040100 0.514099 -0.322815 1441741184 0.793579 -0.040100 0.514099 -0.322815 1441741184 0.793579 -0.040100 0.514099 -0.322815 1441741184 0.793579 -0.040100 0.514099 -0.322815 1441741184 0.793579 -0.040100 0.514099 -0.322815 1441741184 0.799927 -0.065125 0.516663 -0.298157 1441741184 0.799927 -0.065125 0.516663 -0.298157 1441741184 0.799927 -0.065125 0.516663 -0.298157 1441741184 0.799927 -0.065125 0.516663 -0.298157 1441741184 0.799927 -0.065125 0.516663 -0.298157 1441741184 0.799927 -0.065125 0.516663 -0.298157 1441741184 0.799927 -0.065125 0.516663 -0.298157 1441741184 0.805176 -0.085327 0.527344 -0.257263 1441741184 0.805176 -0.085327 0.527344 -0.257263 1441741184 0.805176 -0.085327 0.527344 -0.257263 1441741184 0.805176 -0.085327 0.527344 -0.257263 1441741184 0.805176 -0.085327 0.527344 -0.257263 1441741184 0.806396 -0.103516 0.549438 -0.192505 1441741184 0.806396 -0.103516 0.549438 -0.192505 1441741184 0.806396 -0.103516 0.549438 -0.192505 1441741184 0.806396 -0.103516 0.549438 -0.192505 1441741184 0.806396 -0.103516 0.549438 -0.192505 1441741184 0.806396 -0.103516 0.549438 -0.192505 1441741184 0.799805 -0.123901 0.578186 -0.103027 1441741184 0.799805 -0.123901 0.578186 -0.103027 1441741184 0.799805 -0.123901 0.578186 -0.103027 1441741184 0.799805 -0.123901 0.578186 -0.103027 1441741184 0.799805 -0.123901 0.578186 -0.103027 1441741184 0.799805 -0.123901 0.578186 -0.103027 1441741184 0.799805 -0.123901 0.578186 -0.103027 1441741184 0.772949 -0.183105 0.606750 0.029053 1441741184 0.772949 -0.183105 0.606750 0.029053 1441741184 0.772949 -0.183105 0.606750 0.029053 1441741184 0.772949 -0.183105 0.606750 0.029053 1441741184 0.772949 -0.183105 0.606750 0.029053 1441741184 0.772949 -0.183105 0.606750 0.029053 1441741184 0.717224 -0.287231 0.610291 0.174805 1441741184 0.717224 -0.287231 0.610291 0.174805 1441741184 0.717224 -0.287231 0.610291 0.174805 1441741184 0.717224 -0.287231 0.610291 0.174805 1441741184 0.717224 -0.287231 0.610291 0.174805 1441741184 0.684814 -0.346863 0.598816 0.228149 1441741184 0.684814 -0.346863 0.598816 0.228149 1441741184 0.684814 -0.346863 0.598816 0.228149 1441741184 0.684814 -0.346863 0.598816 0.228149 1441741184 0.684814 -0.346863 0.598816 0.228149 1441741184 0.684814 -0.346863 0.598816 0.228149 1441741184 0.683533 -0.351074 0.595581 0.233948 1441741184 0.683533 -0.351074 0.595581 0.233948 1441741184 0.683533 -0.351074 0.595581 0.233948 1441741184 0.683533 -0.351074 0.595581 0.233948 1441741184 0.683533 -0.351074 0.595581 0.233948 1441741184 0.683533 -0.351074 0.595581 0.233948 1441741184 0.683533 -0.351074 0.595581 0.233948 1441741184 0.685974 -0.331970 0.595764 0.253540 1441741184 0.685974 -0.331970 0.595764 0.253540 1441741184 0.685974 -0.331970 0.595764 0.253540 1441741184 0.685974 -0.331970 0.595764 0.253540 1441741184 0.685974 -0.331970 0.595764 0.253540 1441741184 0.701111 -0.307190 0.597229 0.239319 1441741184 0.701111 -0.307190 0.597229 0.239319 1441741184 0.701111 -0.307190 0.597229 0.239319 1441741184 0.701111 -0.307190 0.597229 0.239319 1441741184 0.701111 -0.307190 0.597229 0.239319 1441741184 0.701111 -0.307190 0.597229 0.239319 1441741184 0.701111 -0.307190 0.597229 0.239319 1441741184 0.725220 -0.281311 0.600891 0.183777 1441741184 0.725220 -0.281311 0.600891 0.183777 1441741184 0.725220 -0.281311 0.600891 0.183777 1441741184 0.725220 -0.281311 0.600891 0.183777 1441741184 0.725220 -0.281311 0.600891 0.183777 1441741184 0.725220 -0.281311 0.600891 0.183777 1441741184 0.748230 -0.239563 0.611023 0.096924 1441741184 0.748230 -0.239563 0.611023 0.096924 1441741184 0.748230 -0.239563 0.611023 0.096924 1441741184 0.748230 -0.239563 0.611023 0.096924 1441741184 0.748230 -0.239563 0.611023 0.096924 1441741184 0.748230 -0.239563 0.611023 0.096924 1441741184 0.771912 -0.167664 0.613098 -0.010620 1441741184 0.771912 -0.167664 0.613098 -0.010620 1441741184 0.771912 -0.167664 0.613098 -0.010620 1441741184 0.771912 -0.167664 0.613098 -0.010620 1441741184 0.771912 -0.167664 0.613098 -0.010620 1441741185 0.771912 -0.167664 0.613098 -0.010620 1441741185 0.785889 -0.082581 0.602051 -0.114197 1441741185 0.785889 -0.082581 0.602051 -0.114197 1441741185 0.785889 -0.082581 0.602051 -0.114197 1441741185 0.785889 -0.082581 0.602051 -0.114197 1441741185 0.785889 -0.082581 0.602051 -0.114197 1441741185 0.785889 -0.082581 0.602051 -0.114197 1441741185 0.789856 -0.028015 0.585754 -0.179443 1441741185 0.789856 -0.028015 0.585754 -0.179443 1441741185 0.789856 -0.028015 0.585754 -0.179443 1441741185 0.789856 -0.028015 0.585754 -0.179443 1441741185 0.789856 -0.028015 0.585754 -0.179443 1441741185 0.789856 -0.028015 0.585754 -0.179443 1441741185 0.790894 -0.016235 0.576294 -0.204895 1441741185 0.790894 -0.016235 0.576294 -0.204895 1441741185 0.790894 -0.016235 0.576294 -0.204895 1441741185 0.790894 -0.016235 0.576294 -0.204895 1441741185 0.790894 -0.016235 0.576294 -0.204895 1441741185 0.790894 -0.016235 0.576294 -0.204895 1441741185 0.790894 -0.016235 0.576294 -0.204895 1441741185 0.790649 -0.014282 0.569885 -0.223267 1441741185 0.790649 -0.014282 0.569885 -0.223267 1441741185 0.790649 -0.014282 0.569885 -0.223267 1441741185 0.790649 -0.014282 0.569885 -0.223267 1441741185 0.790649 -0.014282 0.569885 -0.223267 1441741185 0.790649 -0.014282 0.569885 -0.223267 1441741185 0.790710 -0.011597 0.561890 -0.242737 1441741185 0.790710 -0.011597 0.561890 -0.242737 1441741185 0.790710 -0.011597 0.561890 -0.242737 1441741185 0.790710 -0.011597 0.561890 -0.242737 1441741185 0.790710 -0.011597 0.561890 -0.242737 1441741185 0.790710 -0.011597 0.561890 -0.242737 1441741185 0.789612 -0.018738 0.557007 -0.256470 1441741185 0.789612 -0.018738 0.557007 -0.256470 1441741185 0.789612 -0.018738 0.557007 -0.256470 1441741185 0.789612 -0.018738 0.557007 -0.256470 1441741185 0.789612 -0.018738 0.557007 -0.256470 1441741185 0.789612 -0.018738 0.557007 -0.256470 1441741185 0.789612 -0.018738 0.557007 -0.256470 1441741185 0.788818 -0.036621 0.555786 -0.259827 1441741185 0.788818 -0.036621 0.555786 -0.259827 1441741185 0.788818 -0.036621 0.555786 -0.259827 1441741185 0.788818 -0.036621 0.555786 -0.259827 1441741185 0.788818 -0.036621 0.555786 -0.259827 1441741185 0.788818 -0.036621 0.555786 -0.259827 1441741185 0.787048 -0.056946 0.559204 -0.253906 1441741185 0.787048 -0.056946 0.559204 -0.253906 1441741185 0.787048 -0.056946 0.559204 -0.253906 1441741185 0.787048 -0.056946 0.559204 -0.253906 1441741185 0.787048 -0.056946 0.559204 -0.253906 1441741185 0.787048 -0.056946 0.559204 -0.253906 1441741185 0.785767 -0.072266 0.567566 -0.234802 1441741185 0.785767 -0.072266 0.567566 -0.234802 1441741185 0.785767 -0.072266 0.567566 -0.234802 1441741185 0.785767 -0.072266 0.567566 -0.234802 1441741185 0.785767 -0.072266 0.567566 -0.234802 1441741185 0.785767 -0.072266 0.567566 -0.234802 1441741185 0.785767 -0.072266 0.567566 -0.234802 1441741185 0.786926 -0.087219 0.579895 -0.191772 1441741185 0.786926 -0.087219 0.579895 -0.191772 1441741185 0.786926 -0.087219 0.579895 -0.191772 1441741185 0.786926 -0.087219 0.579895 -0.191772 1441741185 0.786926 -0.087219 0.579895 -0.191772 1441741185 0.786926 -0.087219 0.579895 -0.191772 1441741185 0.788147 -0.110840 0.592773 -0.122925 1441741185 0.788147 -0.110840 0.592773 -0.122925 1441741185 0.788147 -0.110840 0.592773 -0.122925 1441741185 0.788147 -0.110840 0.592773 -0.122925 1441741185 0.788147 -0.110840 0.592773 -0.122925 1441741185 0.788147 -0.110840 0.592773 -0.122925 1441741185 0.785339 -0.155334 0.597717 -0.042603 1441741185 0.785339 -0.155334 0.597717 -0.042603 1441741185 0.785339 -0.155334 0.597717 -0.042603 1441741185 0.785339 -0.155334 0.597717 -0.042603 1441741185 0.785339 -0.155334 0.597717 -0.042603 1441741185 0.785339 -0.155334 0.597717 -0.042603 1441741185 0.771057 -0.208069 0.601013 0.030090 1441741185 0.771057 -0.208069 0.601013 0.030090 1441741185 0.771057 -0.208069 0.601013 0.030090 1441741185 0.771057 -0.208069 0.601013 0.030090 1441741185 0.771057 -0.208069 0.601013 0.030090 1441741185 0.771057 -0.208069 0.601013 0.030090 1441741185 0.754944 -0.254395 0.594604 0.108521 1441741185 0.754944 -0.254395 0.594604 0.108521 1441741185 0.754944 -0.254395 0.594604 0.108521 1441741185 0.754944 -0.254395 0.594604 0.108521 1441741185 0.754944 -0.254395 0.594604 0.108521 1441741185 0.754944 -0.254395 0.594604 0.108521 1441741185 0.734497 -0.260742 0.612122 0.133118 1441741185 0.734497 -0.260742 0.612122 0.133118 1441741185 0.734497 -0.260742 0.612122 0.133118 1441741185 0.734497 -0.260742 0.612122 0.133118 1441741185 0.734497 -0.260742 0.612122 0.133118 1441741185 0.734497 -0.260742 0.612122 0.133118 1441741185 0.731934 -0.226624 0.625488 0.147034 1441741185 0.731934 -0.226624 0.625488 0.147034 1441741185 0.731934 -0.226624 0.625488 0.147034 1441741185 0.731934 -0.226624 0.625488 0.147034 1441741185 0.731934 -0.226624 0.625488 0.147034 1441741185 0.731934 -0.226624 0.625488 0.147034 1441741185 0.731934 -0.226624 0.625488 0.147034 1441741185 0.739014 -0.208801 0.618286 0.167175 1441741185 0.739014 -0.208801 0.618286 0.167175 1441741185 0.739014 -0.208801 0.618286 0.167175 1441741185 0.739014 -0.208801 0.618286 0.167175 1441741185 0.739014 -0.208801 0.618286 0.167175 1441741185 0.739014 -0.208801 0.618286 0.167175 1441741185 0.749207 -0.205505 0.613525 0.141235 1441741185 0.749207 -0.205505 0.613525 0.141235 1441741185 0.749207 -0.205505 0.613525 0.141235 1441741185 0.749207 -0.205505 0.613525 0.141235 1441741185 0.749207 -0.205505 0.613525 0.141235 1441741185 0.749207 -0.205505 0.613525 0.141235 1441741186 0.749207 -0.205505 0.613525 0.141235 1441741186 0.762512 -0.180481 0.615295 0.085449 1441741186 0.762512 -0.180481 0.615295 0.085449 1441741186 0.762512 -0.180481 0.615295 0.085449 1441741186 0.762512 -0.180481 0.615295 0.085449 1441741186 0.762512 -0.180481 0.615295 0.085449 1441741186 0.762512 -0.180481 0.615295 0.085449 1441741186 0.775513 -0.129639 0.617737 0.007568 1441741186 0.775513 -0.129639 0.617737 0.007568 1441741186 0.775513 -0.129639 0.617737 0.007568 1441741186 0.775513 -0.129639 0.617737 0.007568 1441741186 0.775513 -0.129639 0.617737 0.007568 1441741186 0.775513 -0.129639 0.617737 0.007568 1441741186 0.783875 -0.065430 0.611816 -0.083191 1441741186 0.783875 -0.065430 0.611816 -0.083191 1441741186 0.783875 -0.065430 0.611816 -0.083191 1441741186 0.783875 -0.065430 0.611816 -0.083191 1441741186 0.783875 -0.065430 0.611816 -0.083191 1441741186 0.783875 -0.065430 0.611816 -0.083191 1441741186 0.788208 -0.015503 0.595459 -0.154480 1441741186 0.788208 -0.015503 0.595459 -0.154480 1441741186 0.788208 -0.015503 0.595459 -0.154480 1441741186 0.788208 -0.015503 0.595459 -0.154480 1441741186 0.788208 -0.015503 0.595459 -0.154480 1441741186 0.788208 -0.015503 0.595459 -0.154480 1441741186 0.788208 -0.015503 0.595459 -0.154480 1441741186 0.789795 0.003601 0.580322 -0.198547 1441741186 0.789795 0.003601 0.580322 -0.198547 1441741186 0.789795 0.003601 0.580322 -0.198547 1441741186 0.789795 0.003601 0.580322 -0.198547 1441741186 0.789795 0.003601 0.580322 -0.198547 1441741186 0.789795 0.003601 0.580322 -0.198547 1441741186 0.789734 0.005432 0.568909 -0.229431 1441741186 0.789734 0.005432 0.568909 -0.229431 1441741186 0.789734 0.005432 0.568909 -0.229431 1441741186 0.789734 0.005432 0.568909 -0.229431 1441741186 0.789734 0.005432 0.568909 -0.229431 1441741186 0.789734 0.005432 0.568909 -0.229431 1441741186 0.788025 0.009033 0.559265 -0.257141 1441741186 0.788025 0.009033 0.559265 -0.257141 1441741186 0.788025 0.009033 0.559265 -0.257141 1441741186 0.788025 0.009033 0.559265 -0.257141 1441741186 0.788025 0.009033 0.559265 -0.257141 1441741186 0.788025 0.009033 0.559265 -0.257141 1441741186 0.788025 0.009033 0.559265 -0.257141 1441741186 0.783630 0.016357 0.553955 -0.280640 1441741186 0.783630 0.016357 0.553955 -0.280640 1441741186 0.783630 0.016357 0.553955 -0.280640 1441741186 0.783630 0.016357 0.553955 -0.280640 1441741186 0.783630 0.016357 0.553955 -0.280640 1441741186 0.783630 0.016357 0.553955 -0.280640 1441741186 0.779846 0.021606 0.548950 -0.299988 1441741186 0.779846 0.021606 0.548950 -0.299988 1441741186 0.779846 0.021606 0.548950 -0.299988 1441741186 0.779846 0.021606 0.548950 -0.299988 1441741186 0.779846 0.021606 0.548950 -0.299988 1441741186 0.779846 0.021606 0.548950 -0.299988 1441741186 0.778809 0.020264 0.542542 -0.314087 1441741186 0.778809 0.020264 0.542542 -0.314087 1441741186 0.778809 0.020264 0.542542 -0.314087 1441741186 0.778809 0.020264 0.542542 -0.314087 1441741186 0.778809 0.020264 0.542542 -0.314087 1441741186 0.778809 0.020264 0.542542 -0.314087 1441741186 0.780579 0.012207 0.537781 -0.318298 1441741186 0.780579 0.012207 0.537781 -0.318298 1441741186 0.780579 0.012207 0.537781 -0.318298 1441741186 0.780579 0.012207 0.537781 -0.318298 1441741186 0.780579 0.012207 0.537781 -0.318298 1441741186 0.780579 0.012207 0.537781 -0.318298 1441741186 0.780579 0.012207 0.537781 -0.318298 1441741186 0.785400 -0.004395 0.539490 -0.303284 1441741186 0.785400 -0.004395 0.539490 -0.303284 1441741186 
0.800964 -0.102356 0.517334 -0.283325 1441741188 0.800964 -0.102356 0.517334 -0.283325 1441741188 0.848511 -0.187744 0.390503 -0.303772 1441741188 0.848511 -0.187744 0.390503 -0.303772 1441741188 0.848511 -0.187744 0.390503 -0.303772 1441741188 0.848511 -0.187744 0.390503 -0.303772 1441741188 0.848511 -0.187744 0.390503 -0.303772 1441741188 0.848511 -0.187744 0.390503 -0.303772 1441741188 0.852844 -0.298584 0.253174 -0.345520 1441741188 0.852844 -0.298584 0.253174 -0.345520 1441741188 0.852844 -0.298584 0.253174 -0.345520 1441741188 0.852844 -0.298584 0.253174 -0.345520 1441741188 0.852844 -0.298584 0.253174 -0.345520 1441741188 0.852844 -0.298584 0.253174 -0.345520 1441741188 0.814270 -0.403809 0.094910 -0.406006 1441741188 0.814270 -0.403809 0.094910 -0.406006 1441741188 0.814270 -0.403809 0.094910 -0.406006 1441741188 0.814270 -0.403809 0.094910 -0.406006 1441741188 0.814270 -0.403809 0.094910 -0.406006 1441741188 0.814270 -0.403809 0.094910 -0.406006 1441741188 0.753418 -0.455444 -0.084900 -0.466614 1441741188 0.753418 -0.455444 -0.084900 -0.466614 1441741188 0.753418 -0.455444 -0.084900 -0.466614 1441741189 0.753418 -0.455444 -0.084900 -0.466614 1441741189 0.753418 -0.455444 -0.084900 -0.466614 1441741189 0.753418 -0.455444 -0.084900 -0.466614 1441741189 0.753418 -0.455444 -0.084900 -0.466614 1441741189 0.675354 -0.465942 -0.252502 -0.512878 1441741189 0.675354 -0.465942 -0.252502 -0.512878 1441741189 0.675354 -0.465942 -0.252502 -0.512878 1441741189 0.675354 -0.465942 -0.252502 -0.512878 1441741189 0.675354 -0.465942 -0.252502 -0.512878 1441741189 0.675354 -0.465942 -0.252502 -0.512878 1441741189 0.601685 -0.446716 -0.380554 -0.541931 1441741189 0.601685 -0.446716 -0.380554 -0.541931 1441741189 0.601685 -0.446716 -0.380554 -0.541931 1441741189 0.601685 -0.446716 -0.380554 -0.541931 1441741189 0.601685 -0.446716 -0.380554 -0.541931 1441741189 0.601685 -0.446716 -0.380554 -0.541931 1441741189 0.535950 -0.415344 -0.485229 -0.552124 1441741189 0.535950 -0.415344 -0.485229 -0.552124 1441741189 0.535950 -0.415344 -0.485229 -0.552124 1441741189 0.535950 -0.415344 -0.485229 -0.552124 1441741189 0.535950 -0.415344 -0.485229 -0.552124 1441741189 0.480591 -0.382385 -0.584229 -0.530579 1441741189 0.480591 -0.382385 -0.584229 -0.530579 1441741189 0.480591 -0.382385 -0.584229 -0.530579 1441741189 0.480591 -0.382385 -0.584229 -0.530579 1441741189 0.480591 -0.382385 -0.584229 -0.530579 1441741189 0.427246 -0.348145 -0.684753 -0.476868 1441741189 0.427246 -0.348145 -0.684753 -0.476868 1441741189 0.427246 -0.348145 -0.684753 -0.476868 1441741189 0.427246 -0.348145 -0.684753 -0.476868 1441741189 0.427246 -0.348145 -0.684753 -0.476868 1441741189 0.427246 -0.348145 -0.684753 -0.476868 1441741189 0.357971 -0.335449 -0.755798 -0.433777 1441741189 0.357971 -0.335449 -0.755798 -0.433777 1441741189 0.357971 -0.335449 -0.755798 -0.433777 1441741189 0.357971 -0.335449 -0.755798 -0.433777 1441741189 0.357971 -0.335449 -0.755798 -0.433777 1441741189 0.357971 -0.335449 -0.755798 -0.433777 1441741189 0.357971 -0.335449 -0.755798 -0.433777 1441741189 0.295654 -0.341736 -0.777588 -0.437256 1441741189 0.295654 -0.341736 -0.777588 -0.437256 1441741189 0.295654 -0.341736 -0.777588 -0.437256 1441741189 0.295654 -0.341736 -0.777588 -0.437256 1441741189 0.295654 -0.341736 -0.777588 -0.437256 1441741189 0.295654 -0.341736 -0.777588 -0.437256 1441741189 0.279785 -0.340637 -0.779602 -0.444946 1441741189 0.279785 -0.340637 -0.779602 -0.444946 1441741189 0.279785 -0.340637 -0.779602 -0.444946 1441741189 0.279785 -0.340637 -0.779602 -0.444946 1441741189 0.279785 -0.340637 -0.779602 -0.444946 1441741189 0.279785 -0.340637 -0.779602 -0.444946 1441741189 0.257690 -0.348206 -0.772339 -0.464722 1441741189 0.257690 -0.348206 -0.772339 -0.464722 1441741189 0.257690 -0.348206 -0.772339 -0.464722 1441741189 0.257690 -0.348206 -0.772339 -0.464722 1441741189 0.257690 -0.348206 -0.772339 -0.464722 1441741189 0.257690 -0.348206 -0.772339 -0.464722 1441741189 0.196289 -0.407227 -0.728760 -0.514465 1441741189 0.196289 -0.407227 -0.728760 -0.514465 1441741189 0.196289 -0.407227 -0.728760 -0.514465 1441741189 0.196289 -0.407227 -0.728760 -0.514465 1441741189 0.196289 -0.407227 -0.728760 -0.514465 1441741189 0.196289 -0.407227 -0.728760 -0.514465 1441741189 0.196289 -0.407227 -0.728760 -0.514465 1441741189 0.187012 -0.510071 -0.630127 -0.554871 1441741189 0.187012 -0.510071 -0.630127 -0.554871 1441741189 0.187012 -0.510071 -0.630127 -0.554871 1441741189 0.187012 -0.510071 -0.630127 -0.554871 1441741189 0.187012 -0.510071 -0.630127 -0.554871 1441741189 0.187012 -0.510071 -0.630127 -0.554871 1441741189 0.416504 -0.551758 -0.464233 -0.553711 1441741189 0.416504 -0.551758 -0.464233 -0.553711 1441741189 0.416504 -0.551758 -0.464233 -0.553711 1441741189 0.416504 -0.551758 -0.464233 -0.553711 1441741189 0.416504 -0.551758 -0.464233 -0.553711 1441741189 0.416504 -0.551758 -0.464233 -0.553711 1441741189 0.787476 -0.242615 -0.232300 -0.516785 1441741189 0.787476 -0.242615 -0.232300 -0.516785 1441741189 0.787476 -0.242615 -0.232300 -0.516785 1441741189 0.787476 -0.242615 -0.232300 -0.516785 1441741189 0.787476 -0.242615 -0.232300 -0.516785 1441741189 0.787476 -0.242615 -0.232300 -0.516785 1441741189 0.873901 -0.058105 -0.084961 -0.475098 1441741189 0.873901 -0.058105 -0.084961 -0.475098 1441741189 0.873901 -0.058105 -0.084961 -0.475098 1441741189 0.873901 -0.058105 -0.084961 -0.475098 1441741189 0.873901 -0.058105 -0.084961 -0.475098 1441741189 0.873901 -0.058105 -0.084961 -0.475098 1441741189 0.873901 -0.058105 -0.084961 -0.475098 1441741189 0.829468 -0.139526 -0.054199 -0.538086 1441741189 0.829468 -0.139526 -0.054199 -0.538086 1441741189 0.829468 -0.139526 -0.054199 -0.538086 1441741189 0.829468 -0.139526 -0.054199 -0.538086 1441741189 0.829468 -0.139526 -0.054199 -0.538086 1441741189 0.829468 -0.139526 -0.054199 -0.538086 1441741189 0.800964 -0.159119 -0.041260 -0.575684 1441741189 0.800964 -0.159119 -0.041260 -0.575684 1441741189 0.800964 -0.159119 -0.041260 -0.575684 1441741189 0.800964 -0.159119 -0.041260 -0.575684 1441741189 0.800964 -0.159119 -0.041260 -0.575684 1441741189 0.800964 -0.159119 -0.041260 -0.575684 1441741189 0.773132 -0.197876 -0.046814 -0.600769 1441741189 0.773132 -0.197876 -0.046814 -0.600769 1441741189 0.773132 -0.197876 -0.046814 -0.600769 1441741189 0.773132 -0.197876 -0.046814 -0.600769 1441741189 0.773132 -0.197876 -0.046814 -0.600769 1441741189 0.773132 -0.197876 -0.046814 -0.600769 1441741189 0.773132 -0.197876 -0.046814 -0.600769 1441741189 0.739014 -0.231079 -0.096619 -0.625427 1441741189 0.739014 -0.231079 -0.096619 -0.625427 1441741189 0.739014 -0.231079 -0.096619 -0.625427 1441741190 0.739014 -0.231079 -0.096619 -0.625427 1441741190 0.739014 -0.231079 -0.096619 -0.625427 1441741190 0.739014 -0.231079 -0.096619 -0.625427 1441741190 0.692627 -0.282776 -0.170593 -0.641235 1441741190 0.692627 -0.282776 -0.170593 -0.641235 1441741190 0.692627 -0.282776 -0.170593 -0.641235 1441741190 0.692627 -0.282776 -0.170593 -0.641235 1441741190 0.692627 -0.282776 -0.170593 -0.641235 1441741190 0.692627 -0.282776 -0.170593 -0.641235 1441741190 0.637451 -0.343445 -0.236328 -0.647949 1441741190 0.637451 -0.343445 -0.236328 -0.647949 1441741190 0.637451 -0.343445 -0.236328 -0.647949 1441741190 0.637451 -0.343445 -0.236328 -0.647949 1441741190 0.637451 -0.343445 -0.236328 -0.647949 1441741190 0.637451 -0.343445 -0.236328 -0.647949 1441741190 0.637451 -0.343445 -0.236328 -0.647949 1441741190 0.576965 -0.394348 -0.309753 -0.644714 1441741190 0.576965 -0.394348 -0.309753 -0.644714 1441741190 0.576965 -0.394348 -0.309753 -0.644714 1441741190 0.576965 -0.394348 -0.309753 -0.644714 1441741190 0.576965 -0.394348 -0.309753 -0.644714 1441741190 0.576965 -0.394348 -0.309753 -0.644714 1441741190 0.520630 -0.429138 -0.387024 -0.628540 1441741190 0.520630 -0.429138 -0.387024 -0.628540 1441741190 0.520630 -0.429138 -0.387024 -0.628540 1441741190 0.520630 -0.429138 -0.387024 -0.628540 1441741190 0.520630 -0.429138 -0.387024 -0.628540 1441741190 0.520630 -0.429138 -0.387024 -0.628540 1441741190 0.474426 -0.436523 -0.481201 -0.593994 1441741190 0.474426 -0.436523 -0.481201 -0.593994 1441741190 0.474426 -0.436523 -0.481201 -0.593994 1441741190 0.474426 -0.436523 -0.481201 -0.593994 1441741190 0.474426 -0.436523 -0.481201 -0.593994 1441741190 0.474426 -0.436523 -0.481201 -0.593994 1441741190 0.474426 -0.436523 -0.481201 -0.593994 1441741190 0.423950 -0.440857 -0.558411 -0.560486 1441741190 0.423950 -0.440857 -0.558411 -0.560486 1441741190 0.423950 -0.440857 -0.558411 -0.560486 1441741190 0.423950 -0.440857 -0.558411 -0.560486 1441741190 0.423950 -0.440857 -0.558411 -0.560486 1441741190 0.423950 -0.440857 -0.558411 -0.560486 1441741190 0.376770 -0.429565 -0.638428 -0.515747 1441741190 0.376770 -0.429565 -0.638428 -0.515747 1441741190 0.376770 -0.429565 -0.638428 -0.515747 1441741190 0.376770 -0.429565 -0.638428 -0.515747 1441741190 0.376770 -0.429565 -0.638428 -0.515747 1441741190 0.376770 -0.429565 -0.638428 -0.515747 1441741190 0.376770 -0.429565 -0.638428 -0.515747 1441741190 0.307007 -0.417908 -0.692261 -0.502014 1441741190 0.307007 -0.417908 -0.692261 -0.502014 1441741190 0.307007 -0.417908 -0.692261 -0.502014 1441741190 0.307007 -0.417908 -0.692261 -0.502014 1441741190 0.307007 -0.417908 -0.692261 -0.502014 1441741190 0.233093 -0.404358 -0.715515 -0.519958 1441741190 0.233093 -0.404358 -0.715515 -0.519958 1441741190 0.233093 -0.404358 -0.715515 -0.519958 1441741190 0.233093 -0.404358 -0.715515 -0.519958 1441741190 0.233093 -0.404358 -0.715515 -0.519958 1441741190 0.233093 -0.404358 -0.715515 -0.519958 1441741190 0.233093 -0.404358 -0.715515 -0.519958 1441741190 0.182678 -0.385681 -0.734802 -0.527283 1441741190 0.182678 -0.385681 -0.734802 -0.527283 1441741190 0.182678 -0.385681 -0.734802 -0.527283 1441741190 0.182678 -0.385681 -0.734802 -0.527283 1441741190 0.182678 -0.385681 -0.734802 -0.527283 1441741190 0.182678 -0.385681 -0.734802 -0.527283 1441741190 0.142761 -0.392517 -0.737610 -0.530640 1441741190 0.142761 -0.392517 -0.737610 -0.530640 1441741190 0.142761 -0.392517 -0.737610 -0.530640 1441741190 0.142761 -0.392517 -0.737610 -0.530640 1441741190 0.142761 -0.392517 -0.737610 -0.530640 1441741190 0.142761 -0.392517 -0.737610 -0.530640 1441741190 0.100586 -0.441162 -0.734009 -0.506592 1441741190 0.100586 -0.441162 -0.734009 -0.506592 1441741190 0.100586 -0.441162 -0.734009 -0.506592 1441741190 0.100586 -0.441162 -0.734009 -0.506592 1441741190 0.100586 -0.441162 -0.734009 -0.506592 1441741190 0.100586 -0.441162 -0.734009 -0.506592 1441741190 0.173218 -0.518250 -0.676758 -0.493469 1441741190 0.173218 -0.518250 -0.676758 -0.493469 1441741190 0.173218 -0.518250 -0.676758 -0.493469 1441741190 0.173218 -0.518250 -0.676758 -0.493469 1441741190 0.173218 -0.518250 -0.676758 -0.493469 1441741190 0.173218 -0.518250 -0.676758 -0.493469 1441741190 0.490173 -0.452087 -0.532349 -0.521545 1441741190 0.490173 -0.452087 -0.532349 -0.521545 1441741190 0.490173 -0.452087 -0.532349 -0.521545 1441741190 0.490173 -0.452087 -0.532349 -0.521545 1441741190 0.490173 -0.452087 -0.532349 -0.521545 1441741190 0.490173 -0.452087 -0.532349 -0.521545 1441741190 0.834839 -0.049011 -0.164856 -0.522888 1441741190 0.834839 -0.049011 -0.164856 -0.522888 1441741190 0.834839 -0.049011 -0.164856 -0.522888 1441741190 0.834839 -0.049011 -0.164856 -0.522888 1441741190 0.834839 -0.049011 -0.164856 -0.522888 1441741190 0.879333 0.095886 -0.123657 -0.449707 1441741190 0.879333 0.095886 -0.123657 -0.449707 1441741190 0.879333 0.095886 -0.123657 -0.449707 1441741190 0.879333 0.095886 -0.123657 -0.449707 1441741190 0.879333 0.095886 -0.123657 -0.449707 1441741190 0.879333 0.095886 -0.123657 -0.449707 1441741190 0.879333 0.095886 -0.123657 -0.449707 1441741190 0.835449 0.044312 -0.097595 -0.539001 1441741190 0.835449 0.044312 -0.097595 -0.539001 1441741190 0.835449 0.044312 -0.097595 -0.539001 1441741190 0.835449 0.044312 -0.097595 -0.539001 1441741190 0.835449 0.044312 -0.097595 -0.539001 1441741190 0.835449 0.044312 -0.097595 -0.539001 1441741190 0.804199 0.003235 -0.133179 -0.579224 1441741190 0.804199 0.003235 -0.133179 -0.579224 1441741190 0.804199 0.003235 -0.133179 -0.579224 1441741190 0.804199 0.003235 -0.133179 -0.579224 1441741191 0.804199 0.003235 -0.133179 -0.579224 1441741191 0.804199 0.003235 -0.133179 -0.579224 1441741191 0.774414 -0.030334 -0.173157 -0.607788 1441741191 0.774414 -0.030334 -0.173157 -0.607788 1441741191 0.774414 -0.030334 -0.173157 -0.607788 1441741191 0.774414 -0.030334 -0.173157 -0.607788 1441741191 0.774414 -0.030334 -0.173157 -0.607788 1441741191 0.774414 -0.030334 -0.173157 -0.607788 1441741191 0.727295 -0.091309 -0.227356 -0.641113 1441741191 0.727295 -0.091309 -0.227356 -0.641113 1441741191 0.727295 -0.091309 -0.227356 -0.641113 1441741191 0.727295 -0.091309 -0.227356 -0.641113 1441741191 0.727295 -0.091309 -0.227356 -0.641113 1441741191 0.727295 -0.091309 -0.227356 -0.641113 1441741191 0.665222 -0.167480 -0.283997 -0.669922 1441741191 0.665222 -0.167480 -0.283997 -0.669922 1441741191 0.665222 -0.167480 -0.283997 -0.669922 1441741191 0.665222 -0.167480 -0.283997 -0.669922 1441741191 0.665222 -0.167480 -0.283997 -0.669922 1441741191 0.665222 -0.167480 -0.283997 -0.669922 1441741191 0.665222 -0.167480 -0.283997 -0.669922 1441741191 0.607239 -0.209351 -0.380737 -0.665222 1441741191 0.607239 -0.209351 -0.380737 -0.665222 1441741191 0.607239 -0.209351 -0.380737 -0.665222 1441741191 0.607239 -0.209351 -0.380737 -0.665222 1441741191 0.607239 -0.209351 -0.380737 -0.665222 1441741191 0.551636 -0.250610 -0.466187 -0.644653 1441741191 0.551636 -0.250610 -0.466187 -0.644653 1441741191 0.551636 -0.250610 -0.466187 -0.644653 1441741191 0.551636 -0.250610 -0.466187 -0.644653 1441741191 0.551636 -0.250610 -0.466187 -0.644653 1441741191 0.551636 -0.250610 -0.466187 -0.644653 1441741191 0.499146 -0.283997 -0.553406 -0.603271 1441741191 0.499146 -0.283997 -0.553406 -0.603271 1441741191 0.499146 -0.283997 -0.553406 -0.603271 1441741191 0.499146 -0.283997 -0.553406 -0.603271 1441741191 0.499146 -0.283997 -0.553406 -0.603271 1441741191 0.499146 -0.283997 -0.553406 -0.603271 1441741191 0.440674 -0.317322 -0.637024 -0.547180 1441741191 0.440674 -0.317322 -0.637024 -0.547180 1441741191 0.440674 -0.317322 -0.637024 -0.547180 1441741191 0.440674 -0.317322 -0.637024 -0.547180 1441741191 0.440674 -0.317322 -0.637024 -0.547180 1441741191 0.440674 -0.317322 -0.637024 -0.547180 1441741191 0.440674 -0.317322 -0.637024 -0.547180 1441741191 0.379150 -0.355896 -0.702454 -0.486023 1441741191 0.379150 -0.355896 -0.702454 -0.486023 1441741191 0.379150 -0.355896 -0.702454 -0.486023 1441741191 0.379150 -0.355896 -0.702454 -0.486023 1441741191 0.379150 -0.355896 -0.702454 -0.486023 1441741191 0.379150 -0.355896 -0.702454 -0.486023 1441741191 0.322937 -0.380188 -0.754028 -0.427429 1441741191 0.322937 -0.380188 -0.754028 -0.427429 1441741191 0.322937 -0.380188 -0.754028 -0.427429 1441741191 0.322937 -0.380188 -0.754028 -0.427429 1441741191 0.322937 -0.380188 -0.754028 -0.427429 1441741191 0.322937 -0.380188 -0.754028 -0.427429 1441741191 0.322937 -0.380188 -0.754028 -0.427429 1441741191 0.268616 -0.385193 -0.794617 -0.384827 1441741191 0.268616 -0.385193 -0.794617 -0.384827 1441741191 0.268616 -0.385193 -0.794617 -0.384827 1441741191 0.268616 -0.385193 -0.794617 -0.384827 1441741191 0.268616 -0.385193 -0.794617 -0.384827 1441741191 0.268616 -0.385193 -0.794617 -0.384827 1441741191 0.204834 -0.372681 -0.822937 -0.376831 1441741191 0.204834 -0.372681 -0.822937 -0.376831 1441741191 0.204834 -0.372681 -0.822937 -0.376831 1441741191 0.204834 -0.372681 -0.822937 -0.376831 1441741191 0.204834 -0.372681 -0.822937 -0.376831 1441741191 0.204834 -0.372681 -0.822937 -0.376831 1441741191 0.155212 -0.360107 -0.833618 -0.389099 1441741191 0.155212 -0.360107 -0.833618 -0.389099 1441741191 0.155212 -0.360107 -0.833618 -0.389099 1441741191 0.155212 -0.360107 -0.833618 -0.389099 1441741191 0.155212 -0.360107 -0.833618 -0.389099 1441741191 0.155212 -0.360107 -0.833618 -0.389099 1441741191 0.112122 -0.363953 -0.843506 -0.378906 1441741191 0.112122 -0.363953 -0.843506 -0.378906 1441741191 0.112122 -0.363953 -0.843506 -0.378906 1441741191 0.112122 -0.363953 -0.843506 -0.378906 1441741191 0.112122 -0.363953 -0.843506 -0.378906 1441741191 0.112122 -0.363953 -0.843506 -0.378906 1441741191 0.112122 -0.363953 -0.843506 -0.378906 1441741191 0.061401 -0.432800 -0.821045 -0.367249 1441741191 0.061401 -0.432800 -0.821045 -0.367249 1441741191 0.061401 -0.432800 -0.821045 -0.367249 1441741191 0.061401 -0.432800 -0.821045 -0.367249 1441741191 0.061401 -0.432800 -0.821045 -0.367249 1441741191 0.061401 -0.432800 -0.821045 -0.367249 1441741191 0.108765 -0.534241 -0.751160 -0.372375 1441741191 0.108765 -0.534241 -0.751160 -0.372375 1441741191 0.108765 -0.534241 -0.751160 -0.372375 1441741191 0.108765 -0.534241 -0.751160 -0.372375 1441741191 0.108765 -0.534241 -0.751160 -0.372375 1441741191 0.408142 -0.509399 -0.631775 -0.418152 1441741191 0.408142 -0.509399 -0.631775 -0.418152 1441741191 0.408142 -0.509399 -0.631775 -0.418152 1441741191 0.408142 -0.509399 -0.631775 -0.418152 1441741191 0.408142 -0.509399 -0.631775 -0.418152 1441741191 0.408142 -0.509399 -0.631775 -0.418152 1441741191 0.811951 -0.167542 -0.264893 -0.492432 1441741191 0.811951 -0.167542 -0.264893 -0.492432 1441741191 0.811951 -0.167542 -0.264893 -0.492432 1441741191 0.811951 -0.167542 -0.264893 -0.492432 1441741191 0.811951 -0.167542 -0.264893 -0.492432 1441741191 0.811951 -0.167542 -0.264893 -0.492432 1441741191 0.895081 0.070374 0.066406 -0.435303 1441741191 0.895081 0.070374 0.066406 -0.435303 1441741191 0.895081 0.070374 0.066406 -0.435303 1441741191 0.895081 0.070374 0.066406 -0.435303 1441741191 0.895081 0.070374 0.066406 -0.435303 1441741191 0.895081 0.070374 0.066406 -0.435303 1441741192 0.895081 0.070374 0.066406 -0.435303 1441741192 0.867859 0.019226 -0.172058 -0.465637 1441741192 0.867859 0.019226 -0.172058 -0.465637 1441741192 0.867859 0.019226 -0.172058 -0.465637 1441741192 0.867859 0.019226 -0.172058 -0.465637 1441741192 0.867859 0.019226 -0.172058 -0.465637 1441741192 0.867859 0.019226 -0.172058 -0.465637 1441741192 0.811401 -0.078552 -0.113770 -0.567871 1441741192 0.811401 -0.078552 -0.113770 -0.567871 1441741192 0.811401 -0.078552 -0.113770 -0.567871 1441741192 0.811401 -0.078552 -0.113770 -0.567871 1441741192 0.811401 -0.078552 -0.113770 -0.567871 1441741192 0.811401 -0.078552 -0.113770 -0.567871 1441741192 0.770264 -0.090454 -0.162659 -0.609924 1441741192 0.770264 -0.090454 -0.162659 -0.609924 1441741192 0.770264 -0.090454 -0.162659 -0.609924 1441741192 0.770264 -0.090454 -0.162659 -0.609924 1441741192 0.770264 -0.090454 -0.162659 -0.609924 1441741192 0.770264 -0.090454 -0.162659 -0.609924 1441741192 0.718018 -0.145081 -0.231873 -0.640076 1441741192 0.718018 -0.145081 -0.231873 -0.640076 1441741192 0.718018 -0.145081 -0.231873 -0.640076 1441741192 0.718018 -0.145081 -0.231873 -0.640076 1441741192 0.718018 -0.145081 -0.231873 -0.640076 1441741192 0.718018 -0.145081 -0.231873 -0.640076 1441741192 0.718018 -0.145081 -0.231873 -0.640076 1441741192 0.658813 -0.205078 -0.314392 -0.652039 1441741192 0.658813 -0.205078 -0.314392 -0.652039 1441741192 0.658813 -0.205078 -0.314392 -0.652039 1441741192 0.658813 -0.205078 -0.314392 -0.652039 1441741192 0.658813 -0.205078 -0.314392 -0.652039 1441741192 0.658813 -0.205078 -0.314392 -0.652039 1441741192 0.596619 -0.278748 -0.397461 -0.639038 1441741192 0.596619 -0.278748 -0.397461 -0.639038 1441741192 0.596619 -0.278748 -0.397461 -0.639038 1441741192 0.596619 -0.278748 -0.397461 -0.639038 1441741192 0.596619 -0.278748 -0.397461 -0.639038 1441741192 0.596619 -0.278748 -0.397461 -0.639038 1441741192 0.540100 -0.330200 -0.482117 -0.605713 1441741192 0.540100 -0.330200 -0.482117 -0.605713 1441741192 0.540100 -0.330200 -0.482117 -0.605713 1441741192 0.540100 -0.330200 -0.482117 -0.605713 1441741192 0.540100 -0.330200 -0.482117 -0.605713 1441741192 0.540100 -0.330200 -0.482117 -0.605713 1441741192 0.491516 -0.365479 -0.569885 -0.547852 1441741192 0.491516 -0.365479 -0.569885 -0.547852 1441741192 0.491516 -0.365479 -0.569885 -0.547852 1441741192 0.491516 -0.365479 -0.569885 -0.547852 1441741192 0.491516 -0.365479 -0.569885 -0.547852 1441741192 0.491516 -0.365479 -0.569885 -0.547852 1441741192 0.447388 -0.388306 -0.644043 -0.484131 1441741192 0.447388 -0.388306 -0.644043 -0.484131 1441741192 0.447388 -0.388306 -0.644043 -0.484131 1441741192 0.447388 -0.388306 -0.644043 -0.484131 1441741192 0.447388 -0.388306 -0.644043 -0.484131 1441741192 0.447388 -0.388306 -0.644043 -0.484131 1441741192 0.447388 -0.388306 -0.644043 -0.484131 1441741192 0.395508 -0.409302 -0.697510 -0.435486 1441741192 0.395508 -0.409302 -0.697510 -0.435486 1441741192 0.395508 -0.409302 -0.697510 -0.435486 1441741192 0.395508 -0.409302 -0.697510 -0.435486 1441741192 0.395508 -0.409302 -0.697510 -0.435486 1441741192 0.395508 -0.409302 -0.697510 -0.435486 1441741192 0.339111 -0.404419 -0.749756 -0.399231 1441741192 0.339111 -0.404419 -0.749756 -0.399231 1441741192 0.339111 -0.404419 -0.749756 -0.399231 1441741192 0.339111 -0.404419 -0.749756 -0.399231 1441741192 0.339111 -0.404419 -0.749756 -0.399231 1441741192 0.339111 -0.404419 -0.749756 -0.399231 1441741192 0.276123 -0.384766 -0.790100 -0.389343 1441741192 0.276123 -0.384766 -0.790100 -0.389343 1441741192 0.276123 -0.384766 -0.790100 -0.389343 1441741192 0.276123 -0.384766 -0.790100 -0.389343 1441741192 0.276123 -0.384766 -0.790100 -0.389343 1441741192 0.276123 -0.384766 -0.790100 -0.389343 1441741192 0.226501 -0.361450 -0.813843 -0.394775 1441741192 0.226501 -0.361450 -0.813843 -0.394775 1441741192 0.226501 -0.361450 -0.813843 -0.394775 1441741192 0.226501 -0.361450 -0.813843 -0.394775 1441741192 0.226501 -0.361450 -0.813843 -0.394775 1441741192 0.226501 -0.361450 -0.813843 -0.394775 1441741192 0.226501 -0.361450 -0.813843 -0.394775 1441741192 0.183350 -0.344727 -0.830017 -0.398438 1441741192 0.183350 -0.344727 -0.830017 -0.398438 1441741192 0.183350 -0.344727 -0.830017 -0.398438 1441741192 0.183350 -0.344727 -0.830017 -0.398438 1441741192 0.183350 -0.344727 -0.830017 -0.398438 1441741192 0.183350 -0.344727 -0.830017 -0.398438 1441741192 0.152954 -0.367798 -0.821350 -0.408386 1441741192 0.152954 -0.367798 -0.821350 -0.408386 1441741192 0.152954 -0.367798 -0.821350 -0.408386 1441741192 0.152954 -0.367798 -0.821350 -0.408386 1441741192 0.152954 -0.367798 -0.821350 -0.408386 1441741192 0.152954 -0.367798 -0.821350 -0.408386 1441741192 0.145203 -0.420532 -0.795898 -0.410767 1441741192 0.145203 -0.420532 -0.795898 -0.410767 1441741192 0.145203 -0.420532 -0.795898 -0.410767 1441741192 0.145203 -0.420532 -0.795898 -0.410767 1441741192 0.145203 -0.420532 -0.795898 -0.410767 1441741192 0.145203 -0.420532 -0.795898 -0.410767 1441741192 0.144836 -0.493896 -0.745911 -0.422791 1441741192 0.144836 -0.493896 -0.745911 -0.422791 1441741192 0.144836 -0.493896 -0.745911 -0.422791 1441741192 0.144836 -0.493896 -0.745911 -0.422791 1441741192 0.144836 -0.493896 -0.745911 -0.422791 1441741192 0.144836 -0.493896 -0.745911 -0.422791 1441741192 0.209717 -0.547180 -0.678162 -0.443665 1441741192 0.209717 -0.547180 -0.678162 -0.443665 1441741192 0.209717 -0.547180 -0.678162 -0.443665 1441741192 0.209717 -0.547180 -0.678162 -0.443665 1441741192 0.209717 -0.547180 -0.678162 -0.443665 1441741192 0.209717 -0.547180 -0.678162 -0.443665 1441741193 0.498352 -0.488708 -0.519409 -0.492981 1441741193 0.498352 -0.488708 -0.519409 -0.492981 1441741193 0.498352 -0.488708 -0.519409 -0.492981 1441741193 0.498352 -0.488708 -0.519409 -0.492981 1441741193 0.498352 -0.488708 -0.519409 -0.492981 1441741193 0.498352 -0.488708 -0.519409 -0.492981 1441741193 0.793152 -0.077209 -0.216797 -0.563843 1441741193 0.793152 -0.077209 -0.216797 -0.563843 1441741193 0.793152 -0.077209 -0.216797 -0.563843 1441741193 0.793152 -0.077209 -0.216797 -0.563843 1441741193 0.793152 -0.077209 -0.216797 -0.563843 1441741193 0.793152 -0.077209 -0.216797 -0.563843 1441741193 0.793152 -0.077209 -0.216797 -0.563843 1441741193 0.828125 0.039063 -0.139893 -0.541382 1441741193 0.828125 0.039063 -0.139893 -0.541382 1441741193 0.828125 0.039063 -0.139893 -0.541382 1441741193 0.828125 0.039063 -0.139893 -0.541382 1441741193 0.828125 0.039063 -0.139893 -0.541382 1441741193 0.776855 -0.055664 -0.178040 -0.601440 1441741193 0.776855 -0.055664 -0.178040 -0.601440 1441741193 0.776855 -0.055664 -0.178040 -0.601440 1441741193 0.776855 -0.055664 -0.178040 -0.601440 1441741193 0.776855 -0.055664 -0.178040 -0.601440 1441741193 0.776855 -0.055664 -0.178040 -0.601440 1441741193 0.752197 -0.059814 -0.191711 -0.627563 1441741193 0.752197 -0.059814 -0.191711 -0.627563 1441741193 0.752197 -0.059814 -0.191711 -0.627563 1441741193 0.752197 -0.059814 -0.191711 -0.627563 1441741193 0.752197 -0.059814 -0.191711 -0.627563 1441741193 0.752197 -0.059814 -0.191711 -0.627563 1441741193 0.720947 -0.092590 -0.197083 -0.657898 1441741193 0.720947 -0.092590 -0.197083 -0.657898 1441741193 0.720947 -0.092590 -0.197083 -0.657898 1441741193 0.720947 -0.092590 -0.197083 -0.657898 1441741193 0.720947 -0.092590 -0.197083 -0.657898 1441741193 0.720947 -0.092590 -0.197083 -0.657898 1441741193 0.678162 -0.163513 -0.260315 -0.667542 1441741193 0.678162 -0.163513 -0.260315 -0.667542 1441741193 0.678162 -0.163513 -0.260315 -0.667542 1441741193 0.678162 -0.163513 -0.260315 -0.667542 1441741193 0.678162 -0.163513 -0.260315 -0.667542 1441741193 0.678162 -0.163513 -0.260315 -0.667542 1441741193 0.678162 -0.163513 -0.260315 -0.667542 1441741193 0.614746 -0.262146 -0.311157 -0.675720 1441741193 0.614746 -0.262146 -0.311157 -0.675720 1441741193 0.614746 -0.262146 -0.311157 -0.675720 1441741193 0.614746 -0.262146 -0.311157 -0.675720 1441741193 0.614746 -0.262146 -0.311157 -0.675720 1441741193 0.614746 -0.262146 -0.311157 -0.675720 1441741193 0.553589 -0.340820 -0.372742 -0.662231 1441741193 0.553589 -0.340820 -0.372742 -0.662231 1441741193 0.553589 -0.340820 -0.372742 -0.662231 1441741193 0.553589 -0.340820 -0.372742 -0.662231 1441741193 0.553589 -0.340820 -0.372742 -0.662231 1441741193 0.553589 -0.340820 -0.372742 -0.662231 1441741193 0.505676 -0.378052 -0.456970 -0.626587 1441741193 0.505676 -0.378052 -0.456970 -0.626587 1441741193 0.505676 -0.378052 -0.456970 -0.626587 1441741193 0.505676 -0.378052 -0.456970 -0.626587 1441741193 0.505676 -0.378052 -0.456970 -0.626587 1441741193 0.505676 -0.378052 -0.456970 -0.626587 1441741193 0.505676 -0.378052 -0.456970 -0.626587 1441741193 0.454895 -0.412842 -0.541931 -0.573608 1441741193 0.454895 -0.412842 -0.541931 -0.573608 1441741193 0.454895 -0.412842 -0.541931 -0.573608 1441741193 0.454895 -0.412842 -0.541931 -0.573608 1441741193 0.454895 -0.412842 -0.541931 -0.573608 1441741193 0.454895 -0.412842 -0.541931 -0.573608 1441741193 0.394653 -0.443665 -0.624817 -0.507080 1441741193 0.394653 -0.443665 -0.624817 -0.507080 1441741193 0.394653 -0.443665 -0.624817 -0.507080 1441741193 0.394653 -0.443665 -0.624817 -0.507080 1441741193 0.394653 -0.443665 -0.624817 -0.507080 1441741193 0.324768 -0.459412 -0.689453 -0.456238 1441741193 0.324768 -0.459412 -0.689453 -0.456238 1441741193 0.324768 -0.459412 -0.689453 -0.456238 1441741193 0.324768 -0.459412 -0.689453 -0.456238 1441741193 0.324768 -0.459412 -0.689453 -0.456238 1441741193 0.324768 -0.459412 -0.689453 -0.456238 1441741193 0.324768 -0.459412 -0.689453 -0.456238 1441741193 0.261414 -0.434937 -0.757202 -0.411316 1441741193 0.261414 -0.434937 -0.757202 -0.411316 1441741193 0.261414 -0.434937 -0.757202 -0.411316 1441741193 0.261414 -0.434937 -0.757202 -0.411316 1441741193 0.261414 -0.434937 -0.757202 -0.411316 1441741193 0.261414 -0.434937 -0.757202 -0.411316 1441741193 0.181763 -0.393127 -0.807922 -0.399719 1441741193 0.181763 -0.393127 -0.807922 -0.399719 1441741193 0.181763 -0.393127 -0.807922 -0.399719 1441741193 0.181763 -0.393127 -0.807922 -0.399719 1441741193 0.181763 -0.393127 -0.807922 -0.399719 1441741193 0.181763 -0.393127 -0.807922 -0.399719 1441741193 0.095398 -0.338745 -0.827271 -0.437988 1441741193 0.095398 -0.338745 -0.827271 -0.437988 1441741193 0.095398 -0.338745 -0.827271 -0.437988 1441741193 0.095398 -0.338745 -0.827271 -0.437988 1441741193 0.095398 -0.338745 -0.827271 -0.437988 1441741193 0.095398 -0.338745 -0.827271 -0.437988 1441741193 0.057556 -0.305786 -0.841003 -0.442688 1441741193 0.057556 -0.305786 -0.841003 -0.442688 1441741193 0.057556 -0.305786 -0.841003 -0.442688 1441741193 0.057556 -0.305786 -0.841003 -0.442688 1441741193 0.057556 -0.305786 -0.841003 -0.442688 1441741193 0.057556 -0.305786 -0.841003 -0.442688 1441741193 0.057556 -0.305786 -0.841003 -0.442688 1441741193 0.040955 -0.345459 -0.821594 -0.451721 1441741193 0.040955 -0.345459 -0.821594 -0.451721 1441741193 0.040955 -0.345459 -0.821594 -0.451721 1441741193 0.040955 -0.345459 -0.821594 -0.451721 1441741193 0.040955 -0.345459 -0.821594 -0.451721 1441741193 0.041565 -0.425415 -0.778748 -0.459290 1441741194 
0.744690 0.101990 0.600464 -0.272705 1441741196 0.744690 0.101990 0.600464 -0.272705 1441741196 0.744690 0.101990 0.600464 -0.272705 1441741196 0.744690 0.101990 0.600464 -0.272705 1441741197 0.744690 0.101990 0.600464 -0.272705 1441741197 0.744690 0.101990 0.600464 -0.272705 1441741197 0.748779 0.094238 0.593628 -0.279297 1441741197 0.748779 0.094238 0.593628 -0.279297 1441741197 0.748779 0.094238 0.593628 -0.279297 1441741197 0.748779 0.094238 0.593628 -0.279297 1441741197 0.748779 0.094238 0.593628 -0.279297 1441741197 0.748779 0.094238 0.593628 -0.279297 1441741197 0.741760 0.100708 0.594299 -0.294006 1441741197 0.741760 0.100708 0.594299 -0.294006 1441741197 0.741760 0.100708 0.594299 -0.294006 1441741197 0.741760 0.100708 0.594299 -0.294006 1441741197 0.741760 0.100708 0.594299 -0.294006 1441741197 0.741760 0.100708 0.594299 -0.294006 1441741197 0.723267 0.125549 0.595398 -0.326416 1441741197 0.723267 0.125549 0.595398 -0.326416 1441741197 0.723267 0.125549 0.595398 -0.326416 1441741197 0.723267 0.125549 0.595398 -0.326416 1441741197 0.723267 0.125549 0.595398 -0.326416 1441741197 0.723267 0.125549 0.595398 -0.326416 1441741197 0.700195 0.157349 0.590027 -0.369873 1441741197 0.700195 0.157349 0.590027 -0.369873 1441741197 0.700195 0.157349 0.590027 -0.369873 1441741197 0.700195 0.157349 0.590027 -0.369873 1441741197 0.700195 0.157349 0.590027 -0.369873 1441741197 0.700195 0.157349 0.590027 -0.369873 1441741197 0.685120 0.177246 0.582214 -0.400208 1441741197 0.685120 0.177246 0.582214 -0.400208 1441741197 0.685120 0.177246 0.582214 -0.400208 1441741197 0.685120 0.177246 0.582214 -0.400208 1441741197 0.685120 0.177246 0.582214 -0.400208 1441741197 0.685120 0.177246 0.582214 -0.400208 1441741197 0.685120 0.177246 0.582214 -0.400208 1441741197 0.682983 0.180908 0.577698 -0.408630 1441741197 0.682983 0.180908 0.577698 -0.408630 1441741197 0.682983 0.180908 0.577698 -0.408630 1441741197 0.682983 0.180908 0.577698 -0.408630 1441741197 0.682983 0.180908 0.577698 -0.408630 1441741197 0.682983 0.180908 0.577698 -0.408630 1441741197 0.687866 0.177490 0.572693 -0.408997 1441741197 0.687866 0.177490 0.572693 -0.408997 1441741197 0.687866 0.177490 0.572693 -0.408997 1441741197 0.687866 0.177490 0.572693 -0.408997 1441741197 0.687866 0.177490 0.572693 -0.408997 1441741197 0.687866 0.177490 0.572693 -0.408997 1441741197 0.687866 0.177490 0.572693 -0.408997 1441741197 0.701965 0.159973 0.565918 -0.401611 1441741197 0.701965 0.159973 0.565918 -0.401611 1441741197 0.701965 0.159973 0.565918 -0.401611 1441741197 0.701965 0.159973 0.565918 -0.401611 1441741197 0.701965 0.159973 0.565918 -0.401611 1441741197 0.701965 0.159973 0.565918 -0.401611 1441741197 0.727417 0.114319 0.561890 -0.376831 1441741197 0.727417 0.114319 0.561890 -0.376831 1441741197 0.727417 0.114319 0.561890 -0.376831 1441741197 0.727417 0.114319 0.561890 -0.376831 1441741197 0.727417 0.114319 0.561890 -0.376831 1441741197 0.727417 0.114319 0.561890 -0.376831 1441741197 0.754211 0.042847 0.560974 -0.338501 1441741197 0.754211 0.042847 0.560974 -0.338501 1441741197 0.754211 0.042847 0.560974 -0.338501 1441741197 0.754211 0.042847 0.560974 -0.338501 1441741197 0.754211 0.042847 0.560974 -0.338501 1441741197 0.754211 0.042847 0.560974 -0.338501 1441741197 0.754211 0.042847 0.560974 -0.338501 1441741197 0.777283 -0.037415 0.556152 -0.291565 1441741197 0.777283 -0.037415 0.556152 -0.291565 1441741197 0.777283 -0.037415 0.556152 -0.291565 1441741197 0.777283 -0.037415 0.556152 -0.291565 1441741197 0.777283 -0.037415 0.556152 -0.291565 1441741197 0.777283 -0.037415 0.556152 -0.291565 1441741197 0.795105 -0.114685 0.550415 -0.227295 1441741197 0.795105 -0.114685 0.550415 -0.227295 1441741197 0.795105 -0.114685 0.550415 -0.227295 1441741197 0.795105 -0.114685 0.550415 -0.227295 1441741197 0.795105 -0.114685 0.550415 -0.227295 1441741197 0.795105 -0.114685 0.550415 -0.227295 1441741197 0.797852 -0.197815 0.553284 -0.134644 1441741197 0.797852 -0.197815 0.553284 -0.134644 1441741197 0.797852 -0.197815 0.553284 -0.134644 1441741197 0.797852 -0.197815 0.553284 -0.134644 1441741197 0.797852 -0.197815 0.553284 -0.134644 1441741197 0.797852 -0.197815 0.553284 -0.134644 1441741197 0.774597 -0.299194 0.557007 -0.013062 1441741197 0.774597 -0.299194 0.557007 -0.013062 1441741197 0.774597 -0.299194 0.557007 -0.013062 1441741197 0.774597 -0.299194 0.557007 -0.013062 1441741197 0.774597 -0.299194 0.557007 -0.013062 1441741197 0.774597 -0.299194 0.557007 -0.013062 1441741197 0.732361 -0.388611 0.549072 0.105225 1441741197 0.732361 -0.388611 0.549072 0.105225 1441741197 0.732361 -0.388611 0.549072 0.105225 1441741197 0.732361 -0.388611 0.549072 0.105225 1441741197 0.732361 -0.388611 0.549072 0.105225 1441741197 0.732361 -0.388611 0.549072 0.105225 1441741197 0.689880 -0.428284 0.544922 0.208984 1441741197 0.689880 -0.428284 0.544922 0.208984 1441741197 0.689880 -0.428284 0.544922 0.208984 1441741197 0.689880 -0.428284 0.544922 0.208984 1441741197 0.689880 -0.428284 0.544922 0.208984 1441741197 0.689880 -0.428284 0.544922 0.208984 1441741197 0.689880 -0.428284 0.544922 0.208984 1441741197 0.675293 -0.376465 0.584473 0.246155 1441741197 0.675293 -0.376465 0.584473 0.246155 1441741197 0.675293 -0.376465 0.584473 0.246155 1441741197 0.675293 -0.376465 0.584473 0.246155 1441741197 0.675293 -0.376465 0.584473 0.246155 1441741197 0.675293 -0.376465 0.584473 0.246155 1441741197 0.675415 -0.295044 0.625732 0.255249 1441741197 0.675415 -0.295044 0.625732 0.255249 1441741197 0.675415 -0.295044 0.625732 0.255249 1441741197 0.675415 -0.295044 0.625732 0.255249 1441741197 0.675415 -0.295044 0.625732 0.255249 1441741198 0.675415 -0.295044 0.625732 0.255249 1441741198 0.675415 -0.295044 0.625732 0.255249 1441741198 0.685181 -0.233459 0.645081 0.244446 1441741198 0.685181 -0.233459 0.645081 0.244446 1441741198 0.685181 -0.233459 0.645081 0.244446 1441741198 0.685181 -0.233459 0.645081 0.244446 1441741198 0.685181 -0.233459 0.645081 0.244446 1441741198 0.685181 -0.233459 0.645081 0.244446 1441741198 0.703613 -0.208740 0.645874 0.210022 1441741198 0.703613 -0.208740 0.645874 0.210022 1441741198 0.703613 -0.208740 0.645874 0.210022 1441741198 0.703613 -0.208740 0.645874 0.210022 1441741198 0.703613 -0.208740 0.645874 0.210022 1441741198 0.703613 -0.208740 0.645874 0.210022 1441741198 0.722656 -0.195984 0.643982 0.156982 1441741198 0.722656 -0.195984 0.643982 0.156982 1441741198 0.722656 -0.195984 0.643982 0.156982 1441741198 0.722656 -0.195984 0.643982 0.156982 1441741198 0.742676 -0.167664 0.643433 0.079041 1441741198 0.742676 -0.167664 0.643433 0.079041 1441741198 0.742676 -0.167664 0.643433 0.079041 1441741198 0.742676 -0.167664 0.643433 0.079041 1441741198 0.742676 -0.167664 0.643433 0.079041 1441741198 0.742676 -0.167664 0.643433 0.079041 1441741198 0.742676 -0.167664 0.643433 0.079041 1441741198 0.761047 -0.128479 0.635681 -0.014526 1441741198 0.761047 -0.128479 0.635681 -0.014526 1441741198 0.761047 -0.128479 0.635681 -0.014526 1441741198 0.761047 -0.128479 0.635681 -0.014526 1441741198 0.761047 -0.128479 0.635681 -0.014526 1441741198 0.761047 -0.128479 0.635681 -0.014526 1441741198 0.764648 -0.089966 0.630127 -0.100342 1441741198 0.764648 -0.089966 0.630127 -0.100342 1441741198 0.764648 -0.089966 0.630127 -0.100342 1441741198 0.764648 -0.089966 0.630127 -0.100342 1441741198 0.764648 -0.089966 0.630127 -0.100342 1441741198 0.764648 -0.089966 0.630127 -0.100342 1441741198 0.749451 -0.040955 0.639160 -0.167480 1441741198 0.749451 -0.040955 0.639160 -0.167480 1441741198 0.749451 -0.040955 0.639160 -0.167480 1441741198 0.749451 -0.040955 0.639160 -0.167480 1441741198 0.749451 -0.040955 0.639160 -0.167480 1441741198 0.749451 -0.040955 0.639160 -0.167480 1441741198 0.729980 0.013916 0.645447 -0.224060 1441741198 0.729980 0.013916 0.645447 -0.224060 1441741198 0.729980 0.013916 0.645447 -0.224060 1441741198 0.729980 0.013916 0.645447 -0.224060 1441741198 0.729980 0.013916 0.645447 -0.224060 1441741198 0.729980 0.013916 0.645447 -0.224060 1441741198 0.728333 0.049377 0.629700 -0.265442 1441741198 0.728333 0.049377 0.629700 -0.265442 1441741198 0.728333 0.049377 0.629700 -0.265442 1441741198 0.728333 0.049377 0.629700 -0.265442 1441741198 0.738159 0.049255 0.607300 -0.289551 1441741198 0.738159 0.049255 0.607300 -0.289551 1441741198 0.738159 0.049255 0.607300 -0.289551 1441741198 0.738159 0.049255 0.607300 -0.289551 1441741198 0.738159 0.049255 0.607300 -0.289551 1441741198 0.738159 0.049255 0.607300 -0.289551 1441741198 0.743042 0.029724 0.600342 -0.294189 1441741198 0.743042 0.029724 0.600342 -0.294189 1441741198 0.743042 0.029724 0.600342 -0.294189 1441741198 0.743042 0.029724 0.600342 -0.294189 1441741198 0.743042 0.029724 0.600342 -0.294189 1441741198 0.743042 0.029724 0.600342 -0.294189 1441741198 0.745544 0.017273 0.599060 -0.291382 1441741198 0.745544 0.017273 0.599060 -0.291382 1441741198 0.745544 0.017273 0.599060 -0.291382 1441741198 0.745544 0.017273 0.599060 -0.291382 1441741198 0.745544 0.017273 0.599060 -0.291382 1441741198 0.745544 0.017273 0.599060 -0.291382 1441741198 0.745544 0.017273 0.599060 -0.291382 1441741198 0.752869 0.011658 0.593262 -0.284668 1441741198 0.752869 0.011658 0.593262 -0.284668 1441741198 0.752869 0.011658 0.593262 -0.284668 1441741198 0.752869 0.011658 0.593262 -0.284668 1441741198 0.752869 0.011658 0.593262 -0.284668 1441741198 0.760559 -0.008179 0.591248 -0.267944 1441741198 0.760559 -0.008179 0.591248 -0.267944 1441741198 0.760559 -0.008179 0.591248 -0.267944 1441741198 0.760559 -0.008179 0.591248 -0.267944 1441741198 0.760559 -0.008179 0.591248 -0.267944 1441741198 0.760559 -0.008179 0.591248 -0.267944 1441741198 0.768127 -0.056274 0.592957 -0.234741 1441741198 0.768127 -0.056274 0.592957 -0.234741 1441741198 0.768127 -0.056274 0.592957 -0.234741 1441741198 0.768127 -0.056274 0.592957 -0.234741 1441741198 0.768127 -0.056274 0.592957 -0.234741 1441741198 0.768127 -0.056274 0.592957 -0.234741 1441741198 0.768127 -0.056274 0.592957 -0.234741 1441741198 0.774292 -0.109436 0.591919 -0.195190 1441741198 0.774292 -0.109436 0.591919 -0.195190 1441741198 0.774292 -0.109436 0.591919 -0.195190 1441741198 0.774292 -0.109436 0.591919 -0.195190 1441741198 0.774292 -0.109436 0.591919 -0.195190 1441741198 0.774292 -0.109436 0.591919 -0.195190 1441741198 0.776123 -0.155762 0.593506 -0.145264 1441741198 0.776123 -0.155762 0.593506 -0.145264 1441741198 0.776123 -0.155762 0.593506 -0.145264 1441741198 0.776123 -0.155762 0.593506 -0.145264 1441741198 0.776123 -0.155762 0.593506 -0.145264 1441741198 0.776123 -0.155762 0.593506 -0.145264 1441741198 0.763000 -0.167358 0.615784 -0.102966 1441741198 0.763000 -0.167358 0.615784 -0.102966 1441741198 0.763000 -0.167358 0.615784 -0.102966 1441741198 0.763000 -0.167358 0.615784 -0.102966 1441741198 0.763000 -0.167358 0.615784 -0.102966 1441741198 0.763000 -0.167358 0.615784 -0.102966 1441741199 0.743713 -0.162537 0.647278 -0.038452 1441741199 0.743713 -0.162537 0.647278 -0.038452 1441741199 0.743713 -0.162537 0.647278 -0.038452 1441741199 0.743713 -0.162537 0.647278 -0.038452 1441741199 0.743713 -0.162537 0.647278 -0.038452 1441741199 0.743713 -0.162537 0.647278 -0.038452 1441741199 0.743713 -0.162537 0.647278 -0.038452 1441741199 0.737793 -0.142334 0.659424 0.020996 1441741199 0.737793 -0.142334 0.659424 0.020996 1441741199 0.737793 -0.142334 0.659424 0.020996 1441741199 0.737793 -0.142334 0.659424 0.020996 1441741199 0.737793 -0.142334 0.659424 0.020996 1441741199 0.737793 -0.142334 0.659424 0.020996 1441741199 0.746948 -0.113220 0.653748 0.041748 1441741199 0.746948 -0.113220 0.653748 0.041748 1441741199 0.746948 -0.113220 0.653748 0.041748 1441741199 0.746948 -0.113220 0.653748 0.041748 1441741199 0.746948 -0.113220 0.653748 0.041748 1441741199 0.746948 -0.113220 0.653748 0.041748 1441741199 0.746948 -0.113220 0.653748 0.041748 1441741199 0.752075 -0.096436 0.651367 0.026367 1441741199 0.752075 -0.096436 0.651367 0.026367 1441741199 0.752075 -0.096436 0.651367 0.026367 1441741199 0.752075 -0.096436 0.651367 0.026367 1441741199 0.752075 -0.096436 0.651367 0.026367 1441741199 0.752075 -0.096436 0.651367 0.026367 1441741199 0.752258 -0.089111 0.652710 -0.004517 1441741199 0.752258 -0.089111 0.652710 -0.004517 1441741199 0.752258 -0.089111 0.652710 -0.004517 1441741199 0.752258 -0.089111 0.652710 -0.004517 1441741199 0.752258 -0.089111 0.652710 -0.004517 1441741199 0.752258 -0.089111 0.652710 -0.004517 1441741199 0.756409 -0.066772 0.648743 -0.049988 1441741199 0.756409 -0.066772 0.648743 -0.049988 1441741199 0.756409 -0.066772 0.648743 -0.049988 1441741199 0.756409 -0.066772 0.648743 -0.049988 1441741199 0.756409 -0.066772 0.648743 -0.049988 1441741199 0.762634 -0.034546 0.637085 -0.106079 1441741199 0.762634 -0.034546 0.637085 -0.106079 1441741199 0.762634 -0.034546 0.637085 -0.106079 1441741199 0.762634 -0.034546 0.637085 -0.106079 1441741199 0.762634 -0.034546 0.637085 -0.106079 1441741199 0.762634 -0.034546 0.637085 -0.106079 1441741199 0.762634 -0.034546 0.637085 -0.106079 1441741199 0.766785 -0.010254 0.621216 -0.161316 1441741199 0.766785 -0.010254 0.621216 -0.161316 1441741199 0.766785 -0.010254 0.621216 -0.161316 1441741199 0.766785 -0.010254 0.621216 -0.161316 1441741199 0.766785 -0.010254 0.621216 -0.161316 1441741199 0.770874 -0.001038 0.600586 -0.212158 1441741199 0.770874 -0.001038 0.600586 -0.212158 1441741199 0.770874 -0.001038 0.600586 -0.212158 1441741199 0.770874 -0.001038 0.600586 -0.212158 1441741199 0.770874 -0.001038 0.600586 -0.212158 1441741199 0.770874 -0.001038 0.600586 -0.212158 1441741199 0.775757 -0.002747 0.578064 -0.252808 1441741199 0.775757 -0.002747 0.578064 -0.252808 1441741199 0.775757 -0.002747 0.578064 -0.252808 1441741199 0.775757 -0.002747 0.578064 -0.252808 1441741199 0.775757 -0.002747 0.578064 -0.252808 1441741199 0.775757 -0.002747 0.578064 -0.252808 1441741199 0.775757 -0.002747 0.578064 -0.252808 1441741199 0.780701 -0.015625 0.560120 -0.276611 1441741199 0.780701 -0.015625 0.560120 -0.276611 1441741199 0.780701 -0.015625 0.560120 -0.276611 1441741199 0.780701 -0.015625 0.560120 -0.276611 1441741199 0.780701 -0.015625 0.560120 -0.276611 1441741199 0.780701 -0.015625 0.560120 -0.276611 1441741199 0.785828 -0.044250 0.546936 -0.285156 1441741199 0.785828 -0.044250 0.546936 -0.285156 1441741199 0.785828 -0.044250 0.546936 -0.285156 1441741199 0.785828 -0.044250 0.546936 -0.285156 1441741199 0.785828 -0.044250 0.546936 -0.285156 1441741199 0.785828 -0.044250 0.546936 -0.285156 1441741199 0.785828 -0.044250 0.546936 -0.285156 1441741199 0.789795 -0.082764 0.536987 -0.284546 1441741199 0.789795 -0.082764 0.536987 -0.284546 1441741199 0.789795 -0.082764 0.536987 -0.284546 1441741199 0.789795 -0.082764 0.536987 -0.284546 1441741199 0.789795 -0.082764 0.536987 -0.284546 1441741199 0.790649 -0.116821 0.534912 -0.273987 1441741199 0.790649 -0.116821 0.534912 -0.273987 1441741199 0.790649 -0.116821 0.534912 -0.273987 1441741199 0.790649 -0.116821 0.534912 -0.273987 1441741199 0.790649 -0.116821 0.534912 -0.273987 1441741199 0.790649 -0.116821 0.534912 -0.273987 1441741199 0.791016 -0.139648 0.541260 -0.248474 1441741199 0.791016 -0.139648 0.541260 -0.248474 1441741199 0.791016 -0.139648 0.541260 -0.248474 1441741199 0.791016 -0.139648 0.541260 -0.248474 1441741199 0.791016 -0.139648 0.541260 -0.248474 1441741199 0.793030 -0.162292 0.550110 -0.205261 1441741199 0.793030 -0.162292 0.550110 -0.205261 1441741199 0.793030 -0.162292 0.550110 -0.205261 1441741199 0.793030 -0.162292 0.550110 -0.205261 1441741199 0.793030 -0.162292 0.550110 -0.205261 1441741199 0.793030 -0.162292 0.550110 -0.205261 1441741199 0.792114 -0.189758 0.560913 -0.147888 1441741199 0.792114 -0.189758 0.560913 -0.147888 1441741199 0.792114 -0.189758 0.560913 -0.147888 1441741199 0.792114 -0.189758 0.560913 -0.147888 1441741199 0.792114 -0.189758 0.560913 -0.147888 1441741199 0.792114 -0.189758 0.560913 -0.147888 1441741199 0.792114 -0.189758 0.560913 -0.147888 1441741199 0.786438 -0.221741 0.571533 -0.074890 1441741199 0.786438 -0.221741 0.571533 -0.074890 1441741199 0.786438 -0.221741 0.571533 -0.074890 1441741199 0.786438 -0.221741 0.571533 -0.074890 1441741199 0.786438 -0.221741 0.571533 -0.074890 1441741199 0.786438 -0.221741 0.571533 -0.074890 1441741199 0.781921 -0.219788 0.582642 -0.027344 1441741200 0.781921 -0.219788 0.582642 -0.027344 1441741200 0.781921 -0.219788 0.582642 -0.027344 1441741200 0.781921 -0.219788 0.582642 -0.027344 1441741200 0.781921 -0.219788 0.582642 -0.027344 1441741200 0.781921 -0.219788 0.582642 -0.027344 1441741200 0.760132 -0.200989 0.617676 0.011841 1441741200 0.760132 -0.200989 0.617676 0.011841 1441741200 0.760132 -0.200989 0.617676 0.011841 1441741200 0.760132 -0.200989 0.617676 0.011841 1441741200 0.760132 -0.200989 0.617676 0.011841 1441741200 0.760132 -0.200989 0.617676 0.011841 1441741200 0.739502 -0.200867 0.637512 0.079773 1441741200 0.739502 -0.200867 0.637512 0.079773 1441741200 0.739502 -0.200867 0.637512 0.079773 1441741200 0.739502 -0.200867 0.637512 0.079773 1441741200 0.739502 -0.200867 0.637512 0.079773 1441741200 0.739502 -0.200867 0.637512 0.079773 1441741200 0.739502 -0.200867 0.637512 0.079773 1441741200 0.743652 -0.208679 0.623291 0.121643 1441741200 0.743652 -0.208679 0.623291 0.121643 1441741200 0.743652 -0.208679 0.623291 0.121643 1441741200 0.743652 -0.208679 0.623291 0.121643 1441741200 0.743652 -0.208679 0.623291 0.121643 1441741200 0.743652 -0.208679 0.623291 0.121643 1441741200 0.752136 -0.219299 0.611450 0.110779 1441741200 0.752136 -0.219299 0.611450 0.110779 1441741200 0.752136 -0.219299 0.611450 0.110779 1441741200 0.752136 -0.219299 0.611450 0.110779 1441741200 0.752136 -0.219299 0.611450 0.110779 1441741200 0.753845 -0.212769 0.618835 0.058289 1441741200 0.753845 -0.212769 0.618835 0.058289 1441741200 0.753845 -0.212769 0.618835 0.058289 1441741200 0.753845 -0.212769 0.618835 0.058289 1441741200 0.753845 -0.212769 0.618835 0.058289 1441741200 0.753845 -0.212769 0.618835 0.058289 1441741200 0.753845 -0.212769 0.618835 0.058289 1441741200 0.765137 -0.170166 0.620422 -0.024536 1441741200 0.765137 -0.170166 0.620422 -0.024536 1441741200 0.765137 -0.170166 0.620422 -0.024536 1441741200 0.765137 -0.170166 0.620422 -0.024536 1441741200 0.765137 -0.170166 0.620422 -0.024536 1441741200 0.765137 -0.170166 0.620422 -0.024536 1441741200 0.779236 -0.113586 0.606323 -0.110229 1441741200 0.779236 -0.113586 0.606323 -0.110229 1441741200 0.779236 -0.113586 0.606323 -0.110229 1441741200 0.779236 -0.113586 0.606323 -0.110229 1441741200 0.779236 -0.113586 0.606323 -0.110229 1441741200 0.779236 -0.113586 0.606323 -0.110229 1441741200 0.786926 -0.072144 0.586365 -0.177979 1441741200 0.786926 -0.072144 0.586365 -0.177979 1441741200 0.786926 -0.072144 0.586365 -0.177979 1441741200 0.786926 -0.072144 0.586365 -0.177979 1441741200 0.786926 -0.072144 0.586365 -0.177979 1441741200 0.786926 -0.072144 0.586365 -0.177979 1441741200 0.788818 -0.054016 0.569519 -0.224609 1441741200 0.788818 -0.054016 0.569519 -0.224609 1441741200 0.788818 -0.054016 0.569519 -0.224609 1441741200 0.788818 -0.054016 0.569519 -0.224609 1441741200 0.788818 -0.054016 0.569519 -0.224609 1441741200 0.788818 -0.054016 0.569519 -0.224609 1441741200 0.788818 -0.054016 0.569519 -0.224609 1441741200 0.788269 -0.042725 0.554504 -0.263245 1441741200 0.788269 -0.042725 0.554504 -0.263245 1441741200 0.788269 -0.042725 0.554504 -0.263245 1441741200 0.788269 -0.042725 0.554504 -0.263245 1441741200 0.788269 -0.042725 0.554504 -0.263245 1441741200 0.788269 -0.042725 0.554504 -0.263245 1441741200 0.786560 -0.033142 0.541321 -0.295227 1441741200 0.786560 -0.033142 0.541321 -0.295227 1441741200 0.786560 -0.033142 0.541321 -0.295227 1441741200 0.786560 -0.033142 0.541321 -0.295227 1441741200 0.786560 -0.033142 0.541321 -0.295227 1441741200 0.786560 -0.033142 0.541321 -0.295227 1441741200 0.786560 -0.033142 0.541321 -0.295227 1441741200 0.785889 -0.036804 0.532349 -0.312317 1441741200 0.785889 -0.036804 0.532349 -0.312317 1441741200 0.785889 -0.036804 0.532349 -0.312317 1441741200 0.785889 -0.036804 0.532349 -0.312317 1441741200 0.785889 -0.036804 0.532349 -0.312317 1441741200 0.785889 -0.036804 0.532349 -0.312317 1441741200 0.786194 -0.051636 0.529663 -0.314026 1441741200 0.786194 -0.051636 0.529663 -0.314026 1441741200 0.786194 -0.051636 0.529663 -0.314026 1441741200 0.786194 -0.051636 0.529663 -0.314026 1441741200 0.786194 -0.051636 0.529663 -0.314026 1441741200 0.786194 -0.051636 0.529663 -0.314026 1441741200 0.787231 -0.056091 0.529480 -0.311035 1441741200 0.787231 -0.056091 0.529480 -0.311035 1441741200 0.787231 -0.056091 0.529480 -0.311035 1441741200 0.787231 -0.056091 0.529480 -0.311035 1441741200 0.787231 -0.056091 0.529480 -0.311035 1441741200 0.787231 -0.056091 0.529480 -0.311035 1441741200 0.788086 -0.038330 0.534790 -0.302307 1441741200 0.788086 -0.038330 0.534790 -0.302307 1441741200 0.788086 -0.038330 0.534790 -0.302307 1441741200 0.788086 -0.038330 0.534790 -0.302307 1441741200 0.788086 -0.038330 0.534790 -0.302307 1441741200 0.788086 -0.038330 0.534790 -0.302307 1441741200 0.788086 -0.038330 0.534790 -0.302307 1441741200 0.795410 -0.033508 0.545105 -0.262573 1441741200 0.795410 -0.033508 0.545105 -0.262573 1441741200 0.795410 -0.033508 0.545105 -0.262573 1441741200 0.795410 -0.033508 0.545105 -0.262573 1441741200 0.795410 -0.033508 0.545105 -0.262573 1441741200 0.795410 -0.033508 0.545105 -0.262573 1441741200 0.799194 -0.041626 0.563538 -0.204712 1441741200 0.799194 -0.041626 0.563538 -0.204712 1441741200 0.799194 -0.041626 0.563538 -0.204712 1441741200 0.799194 -0.041626 0.563538 -0.204712 1441741200 0.799194 -0.041626 0.563538 -0.204712 1441741200 0.799194 -0.041626 0.563538 -0.204712 1441741200 0.803650 -0.067749 0.577148 -0.128296 1441741200 0.803650 -0.067749 0.577148 -0.128296 1441741201 0.803650 -0.067749 0.577148 -0.128296 1441741201 0.803650 -0.067749 0.577148 -0.128296 1441741201 0.803650 -0.067749 0.577148 -0.128296 1441741201 0.803650 -0.067749 0.577148 -0.128296 1441741201 0.807129 -0.159851 0.568176 -0.004333 1441741201 0.807129 -0.159851 0.568176 -0.004333 1441741201 0.807129 -0.159851 0.568176 -0.004333 1441741201 0.807129 -0.159851 0.568176 -0.004333 1441741201 0.807129 -0.159851 0.568176 -0.004333 1441741201 0.807129 -0.159851 0.568176 -0.004333 1441741201 0.807129 -0.159851 0.568176 -0.004333 1441741201 0.793335 -0.167297 0.584595 0.029114 1441741201 0.793335 -0.167297 0.584595 0.029114 1441741201 0.793335 -0.167297 0.584595 0.029114 1441741201 0.793335 -0.167297 0.584595 0.029114 1441741201 0.793335 -0.167297 0.584595 0.029114 1441741201 0.793335 -0.167297 0.584595 0.029114 1441741201 0.769592 -0.107971 0.627808 0.043030 1441741201 0.769592 -0.107971 0.627808 0.043030 1441741201 0.769592 -0.107971 0.627808 0.043030 1441741201 0.769592 -0.107971 0.627808 0.043030 1441741201 0.769592 -0.107971 0.627808 0.043030 1441741201 0.769592 -0.107971 0.627808 0.043030 1441741201 0.769592 -0.107971 0.627808 0.043030 1441741201 0.767090 -0.080200 0.635132 0.040588 1441741201 0.767090 -0.080200 0.635132 0.040588 1441741201 0.767090 -0.080200 0.635132 0.040588 1441741201 0.767090 -0.080200 0.635132 0.040588 1441741201 0.767090 -0.080200 0.635132 0.040588 1441741201 0.767090 -0.080200 0.635132 0.040588 1441741201 0.773438 -0.098938 0.625549 0.024841 1441741201 0.773438 -0.098938 0.625549 0.024841 1441741201 0.773438 -0.098938 0.625549 0.024841 1441741201 0.773438 -0.098938 0.625549 0.024841 1441741201 0.773438 -0.098938 0.625549 0.024841 1441741201 0.773438 -0.098938 0.625549 0.024841 1441741201 0.776306 -0.117859 0.619080 0.008301 1441741201 0.776306 -0.117859 0.619080 0.008301 1441741201 0.776306 -0.117859 0.619080 0.008301 1441741201 0.776306 -0.117859 0.619080 0.008301 1441741201 0.776306 -0.117859 0.619080 0.008301 1441741201 0.776306 -0.117859 0.619080 0.008301 1441741201 0.776306 -0.117859 0.619080 0.008301 1441741201 0.783447 -0.092957 0.613464 -0.033936 1441741201 0.783447 -0.092957 0.613464 -0.033936 1441741201 0.783447 -0.092957 0.613464 -0.033936 1441741201 0.783447 -0.092957 0.613464 -0.033936 1441741201 0.783447 -0.092957 0.613464 -0.033936 1441741201 0.783447 -0.092957 0.613464 -0.033936 1441741201 0.786560 -0.048096 0.608276 -0.094360 1441741201 0.786560 -0.048096 0.608276 -0.094360 1441741201 0.786560 -0.048096 0.608276 -0.094360 1441741201 0.786560 -0.048096 0.608276 -0.094360 1441741201 0.786560 -0.048096 0.608276 -0.094360 1441741201 0.786560 -0.048096 0.608276 -0.094360 1441741201 0.786560 -0.048096 0.608276 -0.094360 1441741201 0.787537 0.000610 0.596191 -0.155884 1441741201 0.787537 0.000610 0.596191 -0.155884 1441741201 0.787537 0.000610 0.596191 -0.155884 1441741201 0.787537 0.000610 0.596191 -0.155884 1441741201 0.787537 0.000610 0.596191 -0.155884 1441741201 0.788574 0.037537 0.577393 -0.207886 1441741201 0.788574 0.037537 0.577393 -0.207886 1441741201 0.788574 0.037537 0.577393 -0.207886 1441741201 0.788574 0.037537 0.577393 -0.207886 1441741201 0.788574 0.037537 0.577393 -0.207886 1441741201 0.788574 0.037537 0.577393 -0.207886 1441741201 0.788574 0.037537 0.577393 -0.207886 1441741201 0.786560 0.057495 0.561768 -0.249695 1441741201 0.786560 0.057495 0.561768 -0.249695 1441741201 0.786560 0.057495 0.561768 -0.249695 1441741201 0.786560 0.057495 0.561768 -0.249695 1441741201 0.786560 0.057495 0.561768 -0.249695 1441741201 0.786560 0.057495 0.561768 -0.249695 1441741201 0.785950 0.062195 0.547913 -0.279419 1441741201 0.785950 0.062195 0.547913 -0.279419 1441741201 0.785950 0.062195 0.547913 -0.279419 1441741201 0.785950 0.062195 0.547913 -0.279419 1441741201 0.785950 0.062195 0.547913 -0.279419 1441741201 0.785950 0.062195 0.547913 -0.279419 1441741201 0.785950 0.062195 0.547913 -0.279419 1441741201 0.788757 0.047546 0.536255 -0.296631 1441741201 0.788757 0.047546 0.536255 -0.296631 1441741201 0.788757 0.047546 0.536255 -0.296631 1441741201 0.788757 0.047546 0.536255 -0.296631 1441741201 0.788757 0.047546 0.536255 -0.296631 1441741201 0.790894 0.016418 0.530090 -0.305176 1441741201 0.790894 0.016418 0.530090 -0.305176 1441741201 0.790894 0.016418 0.530090 -0.305176 1441741201 0.790894 0.016418 0.530090 -0.305176 1441741201 0.790894 0.016418 0.530090 -0.305176 1441741201 0.790894 0.016418 0.530090 -0.305176 1441741201 0.790894 0.016418 0.530090 -0.305176 1441741201 0.790283 -0.015381 0.528503 -0.309631 1441741201 0.790283 -0.015381 0.528503 -0.309631 1441741201 0.790283 -0.015381 0.528503 -0.309631 1441741201 0.790283 -0.015381 0.528503 -0.309631 1441741201 0.790283 -0.015381 0.528503 -0.309631 1441741201 0.790283 -0.015381 0.528503 -0.309631 1441741201 0.791382 -0.035522 0.527710 -0.306458 1441741201 0.791382 -0.035522 0.527710 -0.306458 1441741201 0.791382 -0.035522 0.527710 -0.306458 1441741201 0.791382 -0.035522 0.527710 -0.306458 1441741201 0.791382 -0.035522 0.527710 -0.306458 1441741201 0.791382 -0.035522 0.527710 -0.306458 1441741201 0.803040 -0.077393 0.528687 -0.263733 1441741201 0.803040 -0.077393 0.528687 -0.263733 1441741201 0.803040 -0.077393 0.528687 -0.263733 1441741201 0.803040 -0.077393 0.528687 -0.263733 1441741201 0.803040 -0.077393 0.528687 -0.263733 1441741201 0.803040 -0.077393 0.528687 -0.263733 1441741201 0.809021 -0.143738 0.538147 -0.187378 1441741201 0.809021 -0.143738 0.538147 -0.187378 1441741201 0.809021 -0.143738 0.538147 -0.187378 1441741202 0.809021 -0.143738 0.538147 -0.187378 1441741202 0.809021 -0.143738 0.538147 -0.187378 1441741202 0.809021 -0.143738 0.538147 -0.187378 1441741202 0.809021 -0.143738 0.538147 -0.187378 1441741202 0.802246 -0.216919 0.548035 -0.094604 1441741202 0.802246 -0.216919 0.548035 -0.094604 1441741202 0.802246 -0.216919 0.548035 -0.094604 1441741202 0.802246 -0.216919 0.548035 -0.094604 1441741202 0.802246 -0.216919 0.548035 -0.094604 1441741202 0.802246 -0.216919 0.548035 -0.094604 1441741202 0.770752 -0.313477 0.553589 0.033630 1441741202 0.770752 -0.313477 0.553589 0.033630 1441741202 0.770752 -0.313477 0.553589 0.033630 1441741202 0.770752 -0.313477 0.553589 0.033630 1441741202 0.770752 -0.313477 0.553589 0.033630 1441741202 0.770752 -0.313477 0.553589 0.033630 1441741202 0.724121 -0.390137 0.548340 0.150757 1441741202 0.724121 -0.390137 0.548340 0.150757 1441741202 0.724121 -0.390137 0.548340 0.150757 1441741202 
0.789490 -0.509277 -0.053406 -0.338440 1441741204 0.789490 -0.509277 -0.053406 -0.338440 1441741204 0.789490 -0.509277 -0.053406 -0.338440 1441741204 0.789490 -0.509277 -0.053406 -0.338440 1441741204 0.789490 -0.509277 -0.053406 -0.338440 1441741204 0.789490 -0.509277 -0.053406 -0.338440 1441741204 0.704468 -0.521301 -0.233093 -0.421448 1441741204 0.704468 -0.521301 -0.233093 -0.421448 1441741204 0.704468 -0.521301 -0.233093 -0.421448 1441741204 0.704468 -0.521301 -0.233093 -0.421448 1441741204 0.704468 -0.521301 -0.233093 -0.421448 1441741204 0.608276 -0.493652 -0.398804 -0.476807 1441741204 0.608276 -0.493652 -0.398804 -0.476807 1441741204 0.608276 -0.493652 -0.398804 -0.476807 1441741204 0.608276 -0.493652 -0.398804 -0.476807 1441741204 0.608276 -0.493652 -0.398804 -0.476807 1441741204 0.608276 -0.493652 -0.398804 -0.476807 1441741204 0.513977 -0.447876 -0.542725 -0.490662 1441741204 0.513977 -0.447876 -0.542725 -0.490662 1441741204 0.513977 -0.447876 -0.542725 -0.490662 1441741204 0.513977 -0.447876 -0.542725 -0.490662 1441741204 0.513977 -0.447876 -0.542725 -0.490662 1441741204 0.513977 -0.447876 -0.542725 -0.490662 1441741204 0.408386 -0.398071 -0.664307 -0.483276 1441741204 0.408386 -0.398071 -0.664307 -0.483276 1441741204 0.408386 -0.398071 -0.664307 -0.483276 1441741204 0.408386 -0.398071 -0.664307 -0.483276 1441741204 0.408386 -0.398071 -0.664307 -0.483276 1441741204 0.408386 -0.398071 -0.664307 -0.483276 1441741204 0.305481 -0.376831 -0.738220 -0.468811 1441741204 0.305481 -0.376831 -0.738220 -0.468811 1441741204 0.305481 -0.376831 -0.738220 -0.468811 1441741204 0.305481 -0.376831 -0.738220 -0.468811 1441741204 0.305481 -0.376831 -0.738220 -0.468811 1441741204 0.305481 -0.376831 -0.738220 -0.468811 1441741204 0.243774 -0.388672 -0.762573 -0.456116 1441741204 0.243774 -0.388672 -0.762573 -0.456116 1441741204 0.243774 -0.388672 -0.762573 -0.456116 1441741204 0.243774 -0.388672 -0.762573 -0.456116 1441741204 0.243774 -0.388672 -0.762573 -0.456116 1441741204 0.243774 -0.388672 -0.762573 -0.456116 1441741204 0.243774 -0.388672 -0.762573 -0.456116 1441741204 0.193298 -0.428040 -0.756470 -0.455261 1441741204 0.193298 -0.428040 -0.756470 -0.455261 1441741204 0.193298 -0.428040 -0.756470 -0.455261 1441741204 0.193298 -0.428040 -0.756470 -0.455261 1441741204 0.193298 -0.428040 -0.756470 -0.455261 1441741204 0.193298 -0.428040 -0.756470 -0.455261 1441741204 0.116089 -0.501099 -0.717102 -0.470398 1441741204 0.116089 -0.501099 -0.717102 -0.470398 1441741204 0.116089 -0.501099 -0.717102 -0.470398 1441741204 0.116089 -0.501099 -0.717102 -0.470398 1441741204 0.116089 -0.501099 -0.717102 -0.470398 1441741204 0.116089 -0.501099 -0.717102 -0.470398 1441741204 0.361816 -0.513489 -0.595886 -0.500427 1441741204 0.361816 -0.513489 -0.595886 -0.500427 1441741204 0.361816 -0.513489 -0.595886 -0.500427 1441741204 0.361816 -0.513489 -0.595886 -0.500427 1441741204 0.361816 -0.513489 -0.595886 -0.500427 1441741204 0.361816 -0.513489 -0.595886 -0.500427 1441741204 0.361816 -0.513489 -0.595886 -0.500427 1441741204 0.715088 -0.168274 -0.350708 -0.580811 1441741204 0.715088 -0.168274 -0.350708 -0.580811 1441741204 0.715088 -0.168274 -0.350708 -0.580811 1441741204 0.715088 -0.168274 -0.350708 -0.580811 1441741204 0.715088 -0.168274 -0.350708 -0.580811 1441741204 0.715088 -0.168274 -0.350708 -0.580811 1441741204 0.826294 0.104858 -0.206970 -0.513184 1441741204 0.826294 0.104858 -0.206970 -0.513184 1441741204 0.826294 0.104858 -0.206970 -0.513184 1441741204 0.826294 0.104858 -0.206970 -0.513184 1441741204 0.826294 0.104858 -0.206970 -0.513184 1441741205 0.826294 0.104858 -0.206970 -0.513184 1441741205 0.803528 0.037292 -0.175598 -0.567566 1441741205 0.803528 0.037292 -0.175598 -0.567566 1441741205 0.803528 0.037292 -0.175598 -0.567566 1441741205 0.803528 0.037292 -0.175598 -0.567566 1441741205 0.803528 0.037292 -0.175598 -0.567566 1441741205 0.803528 0.037292 -0.175598 -0.567566 1441741205 0.791260 0.013306 -0.195251 -0.579346 1441741205 0.791260 0.013306 -0.195251 -0.579346 1441741205 0.791260 0.013306 -0.195251 -0.579346 1441741205 0.791260 0.013306 -0.195251 -0.579346 1441741205 0.791260 0.013306 -0.195251 -0.579346 1441741205 0.791260 0.013306 -0.195251 -0.579346 1441741205 0.776978 -0.021790 -0.213440 -0.591797 1441741205 0.776978 -0.021790 -0.213440 -0.591797 1441741205 0.776978 -0.021790 -0.213440 -0.591797 1441741205 0.776978 -0.021790 -0.213440 -0.591797 1441741205 0.776978 -0.021790 -0.213440 -0.591797 1441741205 0.776978 -0.021790 -0.213440 -0.591797 1441741205 0.776978 -0.021790 -0.213440 -0.591797 1441741205 0.738892 -0.097412 -0.269165 -0.610046 1441741205 0.738892 -0.097412 -0.269165 -0.610046 1441741205 0.738892 -0.097412 -0.269165 -0.610046 1441741205 0.738892 -0.097412 -0.269165 -0.610046 1441741205 0.738892 -0.097412 -0.269165 -0.610046 1441741205 0.738892 -0.097412 -0.269165 -0.610046 1441741205 0.679626 -0.182312 -0.338074 -0.624939 1441741205 0.679626 -0.182312 -0.338074 -0.624939 1441741205 0.679626 -0.182312 -0.338074 -0.624939 1441741205 0.679626 -0.182312 -0.338074 -0.624939 1441741205 0.679626 -0.182312 -0.338074 -0.624939 1441741205 0.679626 -0.182312 -0.338074 -0.624939 1441741205 0.613464 -0.256470 -0.399658 -0.631042 1441741205 0.613464 -0.256470 -0.399658 -0.631042 1441741205 0.613464 -0.256470 -0.399658 -0.631042 1441741205 0.613464 -0.256470 -0.399658 -0.631042 1441741205 0.613464 -0.256470 -0.399658 -0.631042 1441741205 0.613464 -0.256470 -0.399658 -0.631042 1441741205 0.613464 -0.256470 -0.399658 -0.631042 1441741205 0.550171 -0.308533 -0.464905 -0.621338 1441741205 0.550171 -0.308533 -0.464905 -0.621338 1441741205 0.550171 -0.308533 -0.464905 -0.621338 1441741205 0.550171 -0.308533 -0.464905 -0.621338 1441741205 0.550171 -0.308533 -0.464905 -0.621338 1441741205 0.550171 -0.308533 -0.464905 -0.621338 1441741205 0.486389 -0.347046 -0.534424 -0.597839 1441741205 0.486389 -0.347046 -0.534424 -0.597839 1441741205 0.486389 -0.347046 -0.534424 -0.597839 1441741205 0.486389 -0.347046 -0.534424 -0.597839 1441741205 0.486389 -0.347046 -0.534424 -0.597839 1441741205 0.486389 -0.347046 -0.534424 -0.597839 1441741205 0.486389 -0.347046 -0.534424 -0.597839 1441741205 0.425537 -0.367249 -0.610657 -0.557800 1441741205 0.425537 -0.367249 -0.610657 -0.557800 1441741205 0.425537 -0.367249 -0.610657 -0.557800 1441741205 0.425537 -0.367249 -0.610657 -0.557800 1441741205 0.425537 -0.367249 -0.610657 -0.557800 1441741205 0.425537 -0.367249 -0.610657 -0.557800 1441741205 0.361694 -0.389648 -0.650024 -0.542969 1441741205 0.361694 -0.389648 -0.650024 -0.542969 1441741205 0.361694 -0.389648 -0.650024 -0.542969 1441741205 0.361694 -0.389648 -0.650024 -0.542969 1441741205 0.361694 -0.389648 -0.650024 -0.542969 1441741205 0.361694 -0.389648 -0.650024 -0.542969 1441741205 0.321594 -0.366028 -0.703796 -0.517090 1441741205 0.321594 -0.366028 -0.703796 -0.517090 1441741205 0.321594 -0.366028 -0.703796 -0.517090 1441741205 0.321594 -0.366028 -0.703796 -0.517090 1441741205 0.321594 -0.366028 -0.703796 -0.517090 1441741205 0.321594 -0.366028 -0.703796 -0.517090 1441741205 0.289124 -0.340393 -0.735291 -0.509827 1441741205 0.289124 -0.340393 -0.735291 -0.509827 1441741205 0.289124 -0.340393 -0.735291 -0.509827 1441741205 0.289124 -0.340393 -0.735291 -0.509827 1441741205 0.289124 -0.340393 -0.735291 -0.509827 1441741205 0.289124 -0.340393 -0.735291 -0.509827 1441741205 0.264709 -0.334595 -0.753906 -0.499695 1441741205 0.264709 -0.334595 -0.753906 -0.499695 1441741205 0.264709 -0.334595 -0.753906 -0.499695 1441741205 0.264709 -0.334595 -0.753906 -0.499695 1441741205 0.264709 -0.334595 -0.753906 -0.499695 1441741205 0.264709 -0.334595 -0.753906 -0.499695 1441741205 0.248352 -0.356079 -0.759094 -0.485168 1441741205 0.248352 -0.356079 -0.759094 -0.485168 1441741205 0.248352 -0.356079 -0.759094 -0.485168 1441741205 0.248352 -0.356079 -0.759094 -0.485168 1441741205 0.248352 -0.356079 -0.759094 -0.485168 1441741205 0.248352 -0.356079 -0.759094 -0.485168 1441741205 0.248352 -0.356079 -0.759094 -0.485168 1441741205 0.211121 -0.403015 -0.749634 -0.480774 1441741205 0.211121 -0.403015 -0.749634 -0.480774 1441741205 0.211121 -0.403015 -0.749634 -0.480774 1441741205 0.211121 -0.403015 -0.749634 -0.480774 1441741205 0.211121 -0.403015 -0.749634 -0.480774 1441741205 0.211121 -0.403015 -0.749634 -0.480774 1441741205 0.172180 -0.468506 -0.703613 -0.505859 1441741205 0.172180 -0.468506 -0.703613 -0.505859 1441741205 0.172180 -0.468506 -0.703613 -0.505859 1441741205 0.172180 -0.468506 -0.703613 -0.505859 1441741205 0.172180 -0.468506 -0.703613 -0.505859 1441741205 0.172180 -0.468506 -0.703613 -0.505859 1441741205 0.432190 -0.467957 -0.540283 -0.549866 1441741205 0.432190 -0.467957 -0.540283 -0.549866 1441741205 0.432190 -0.467957 -0.540283 -0.549866 1441741205 0.432190 -0.467957 -0.540283 -0.549866 1441741205 0.432190 -0.467957 -0.540283 -0.549866 1441741205 0.432190 -0.467957 -0.540283 -0.549866 1441741205 0.749939 -0.110352 -0.209229 -0.617798 1441741205 0.749939 -0.110352 -0.209229 -0.617798 1441741205 0.749939 -0.110352 -0.209229 -0.617798 1441741205 0.749939 -0.110352 -0.209229 -0.617798 1441741205 0.749939 -0.110352 -0.209229 -0.617798 1441741205 0.749939 -0.110352 -0.209229 -0.617798 1441741205 0.822754 0.123840 -0.148254 -0.534485 1441741206 0.822754 0.123840 -0.148254 -0.534485 1441741206 0.822754 0.123840 -0.148254 -0.534485 1441741206 0.822754 0.123840 -0.148254 -0.534485 1441741206 0.822754 0.123840 -0.148254 -0.534485 1441741206 0.822754 0.123840 -0.148254 -0.534485 1441741206 0.822754 0.123840 -0.148254 -0.534485 1441741206 0.783813 0.072266 -0.128540 -0.603210 1441741206 0.783813 0.072266 -0.128540 -0.603210 1441741206 0.783813 0.072266 -0.128540 -0.603210 1441741206 0.783813 0.072266 -0.128540 -0.603210 1441741206 0.783813 0.072266 -0.128540 -0.603210 1441741206 0.783813 0.072266 -0.128540 -0.603210 1441741206 0.761475 0.060364 -0.169128 -0.622803 1441741206 0.761475 0.060364 -0.169128 -0.622803 1441741206 0.761475 0.060364 -0.169128 -0.622803 1441741206 0.761475 0.060364 -0.169128 -0.622803 1441741206 0.761475 0.060364 -0.169128 -0.622803 1441741206 0.761475 0.060364 -0.169128 -0.622803 1441741206 0.748169 0.025696 -0.187622 -0.635925 1441741206 0.748169 0.025696 -0.187622 -0.635925 1441741206 0.748169 0.025696 -0.187622 -0.635925 1441741206 0.748169 0.025696 -0.187622 -0.635925 1441741206 0.748169 0.025696 -0.187622 -0.635925 1441741206 0.748169 0.025696 -0.187622 -0.635925 1441741206 0.748169 0.025696 -0.187622 -0.635925 1441741206 0.722778 -0.028931 -0.248596 -0.644165 1441741206 0.722778 -0.028931 -0.248596 -0.644165 1441741206 0.722778 -0.028931 -0.248596 -0.644165 1441741206 0.722778 -0.028931 -0.248596 -0.644165 1441741206 0.722778 -0.028931 -0.248596 -0.644165 1441741206 0.722778 -0.028931 -0.248596 -0.644165 1441741206 0.674316 -0.130066 -0.312866 -0.656189 1441741206 0.674316 -0.130066 -0.312866 -0.656189 1441741206 0.674316 -0.130066 -0.312866 -0.656189 1441741206 0.674316 -0.130066 -0.312866 -0.656189 1441741206 0.674316 -0.130066 -0.312866 -0.656189 1441741206 0.674316 -0.130066 -0.312866 -0.656189 1441741206 0.674316 -0.130066 -0.312866 -0.656189 1441741206 0.615234 -0.220764 -0.385071 -0.651550 1441741206 0.615234 -0.220764 -0.385071 -0.651550 1441741206 0.615234 -0.220764 -0.385071 -0.651550 1441741206 0.615234 -0.220764 -0.385071 -0.651550 1441741206 0.615234 -0.220764 -0.385071 -0.651550 1441741206 0.615234 -0.220764 -0.385071 -0.651550 1441741206 0.557068 -0.289612 -0.464661 -0.624451 1441741206 0.557068 -0.289612 -0.464661 -0.624451 1441741206 0.557068 -0.289612 -0.464661 -0.624451 1441741206 0.557068 -0.289612 -0.464661 -0.624451 1441741206 0.557068 -0.289612 -0.464661 -0.624451 1441741206 0.557068 -0.289612 -0.464661 -0.624451 1441741206 0.496338 -0.345703 -0.536011 -0.588989 1441741206 0.496338 -0.345703 -0.536011 -0.588989 1441741206 0.496338 -0.345703 -0.536011 -0.588989 1441741206 0.496338 -0.345703 -0.536011 -0.588989 1441741206 0.496338 -0.345703 -0.536011 -0.588989 1441741206 0.496338 -0.345703 -0.536011 -0.588989 1441741206 0.447388 -0.369568 -0.615540 -0.533264 1441741206 0.447388 -0.369568 -0.615540 -0.533264 1441741206 0.447388 -0.369568 -0.615540 -0.533264 1441741206 0.447388 -0.369568 -0.615540 -0.533264 1441741206 0.447388 -0.369568 -0.615540 -0.533264 1441741206 0.447388 -0.369568 -0.615540 -0.533264 1441741206 0.403687 -0.375732 -0.694824 -0.461670 1441741206 0.403687 -0.375732 -0.694824 -0.461670 1441741206 0.403687 -0.375732 -0.694824 -0.461670 1441741206 0.403687 -0.375732 -0.694824 -0.461670 1441741206 0.403687 -0.375732 -0.694824 -0.461670 1441741206 0.403687 -0.375732 -0.694824 -0.461670 1441741206 0.348633 -0.369873 -0.764587 -0.396362 1441741206 0.348633 -0.369873 -0.764587 -0.396362 1441741206 0.348633 -0.369873 -0.764587 -0.396362 1441741206 0.348633 -0.369873 -0.764587 -0.396362 1441741206 0.348633 -0.369873 -0.764587 -0.396362 1441741206 0.348633 -0.369873 -0.764587 -0.396362 1441741206 0.289551 -0.352844 -0.808044 -0.372559 1441741206 0.289551 -0.352844 -0.808044 -0.372559 1441741206 0.289551 -0.352844 -0.808044 -0.372559 1441741206 0.289551 -0.352844 -0.808044 -0.372559 1441741206 0.289551 -0.352844 -0.808044 -0.372559 1441741206 0.289551 -0.352844 -0.808044 -0.372559 1441741206 0.254700 -0.334656 -0.825439 -0.376648 1441741206 0.254700 -0.334656 -0.825439 -0.376648 1441741206 0.254700 -0.334656 -0.825439 -0.376648 1441741206 0.254700 -0.334656 -0.825439 -0.376648 1441741206 0.254700 -0.334656 -0.825439 -0.376648 1441741206 0.254700 -0.334656 -0.825439 -0.376648 1441741206 0.254700 -0.334656 -0.825439 -0.376648 1441741206 0.230957 -0.328430 -0.821167 -0.405640 1441741206 0.230957 -0.328430 -0.821167 -0.405640 1441741206 0.230957 -0.328430 -0.821167 -0.405640 1441741206 0.230957 -0.328430 -0.821167 -0.405640 1441741206 0.230957 -0.328430 -0.821167 -0.405640 1441741206 0.230957 -0.328430 -0.821167 -0.405640 1441741206 0.210205 -0.339111 -0.809631 -0.430542 1441741206 0.210205 -0.339111 -0.809631 -0.430542 1441741206 0.210205 -0.339111 -0.809631 -0.430542 1441741206 0.210205 -0.339111 -0.809631 -0.430542 1441741206 0.210205 -0.339111 -0.809631 -0.430542 1441741206 0.210205 -0.339111 -0.809631 -0.430542 1441741206 0.155029 -0.379211 -0.792358 -0.452148 1441741206 0.155029 -0.379211 -0.792358 -0.452148 1441741206 0.155029 -0.379211 -0.792358 -0.452148 1441741206 0.155029 -0.379211 -0.792358 -0.452148 1441741206 0.155029 -0.379211 -0.792358 -0.452148 1441741206 0.155029 -0.379211 -0.792358 -0.452148 1441741206 0.155029 -0.379211 -0.792358 -0.452148 1441741206 0.124512 -0.463867 -0.737244 -0.475281 1441741206 0.124512 -0.463867 -0.737244 -0.475281 1441741206 0.124512 -0.463867 -0.737244 -0.475281 1441741206 0.124512 -0.463867 -0.737244 -0.475281 1441741206 0.124512 -0.463867 -0.737244 -0.475281 1441741206 0.124512 -0.463867 -0.737244 -0.475281 1441741206 0.349731 -0.480591 -0.609924 -0.524170 1441741207 0.349731 -0.480591 -0.609924 -0.524170 1441741207 0.349731 -0.480591 -0.609924 -0.524170 1441741207 0.349731 -0.480591 -0.609924 -0.524170 1441741207 0.349731 -0.480591 -0.609924 -0.524170 1441741207 0.349731 -0.480591 -0.609924 -0.524170 1441741207 0.706360 -0.288208 -0.272400 -0.586365 1441741207 0.706360 -0.288208 -0.272400 -0.586365 1441741207 0.706360 -0.288208 -0.272400 -0.586365 1441741207 0.706360 -0.288208 -0.272400 -0.586365 1441741207 0.706360 -0.288208 -0.272400 -0.586365 1441741207 0.706360 -0.288208 -0.272400 -0.586365 1441741207 0.852905 0.080200 -0.061523 -0.512207 1441741207 0.852905 0.080200 -0.061523 -0.512207 1441741207 0.852905 0.080200 -0.061523 -0.512207 1441741207 0.852905 0.080200 -0.061523 -0.512207 1441741207 0.852905 0.080200 -0.061523 -0.512207 1441741207 0.852905 0.080200 -0.061523 -0.512207 1441741207 0.834900 -0.046143 -0.105347 -0.538269 1441741207 0.834900 -0.046143 -0.105347 -0.538269 1441741207 0.834900 -0.046143 -0.105347 -0.538269 1441741207 0.834900 -0.046143 -0.105347 -0.538269 1441741207 0.834900 -0.046143 -0.105347 -0.538269 1441741207 0.834900 -0.046143 -0.105347 -0.538269 1441741207 0.834900 -0.046143 -0.105347 -0.538269 1441741207 0.793274 -0.116943 -0.078857 -0.592285 1441741207 0.793274 -0.116943 -0.078857 -0.592285 1441741207 0.793274 -0.116943 -0.078857 -0.592285 1441741207 0.793274 -0.116943 -0.078857 -0.592285 1441741207 0.793274 -0.116943 -0.078857 -0.592285 1441741207 0.793274 -0.116943 -0.078857 -0.592285 1441741207 0.766541 -0.142517 -0.135803 -0.611328 1441741207 0.766541 -0.142517 -0.135803 -0.611328 1441741207 0.766541 -0.142517 -0.135803 -0.611328 1441741207 0.766541 -0.142517 -0.135803 -0.611328 1441741207 0.766541 -0.142517 -0.135803 -0.611328 1441741207 0.766541 -0.142517 -0.135803 -0.611328 1441741207 0.725403 -0.174377 -0.209290 -0.632141 1441741207 0.725403 -0.174377 -0.209290 -0.632141 1441741207 0.725403 -0.174377 -0.209290 -0.632141 1441741207 0.725403 -0.174377 -0.209290 -0.632141 1441741207 0.725403 -0.174377 -0.209290 -0.632141 1441741207 0.725403 -0.174377 -0.209290 -0.632141 1441741207 0.725403 -0.174377 -0.209290 -0.632141 1441741207 0.659546 -0.246582 -0.285583 -0.650146 1441741207 0.659546 -0.246582 -0.285583 -0.650146 1441741207 0.659546 -0.246582 -0.285583 -0.650146 1441741207 0.659546 -0.246582 -0.285583 -0.650146 1441741207 0.659546 -0.246582 -0.285583 -0.650146 1441741207 0.659546 -0.246582 -0.285583 -0.650146 1441741207 0.659546 -0.246582 -0.285583 -0.650146 1441741207 0.588745 -0.299744 -0.373901 -0.650940 1441741207 0.588745 -0.299744 -0.373901 -0.650940 1441741207 0.588745 -0.299744 -0.373901 -0.650940 1441741207 0.588745 -0.299744 -0.373901 -0.650940 1441741207 0.588745 -0.299744 -0.373901 -0.650940 1441741207 0.588745 -0.299744 -0.373901 -0.650940 1441741207 0.530701 -0.328125 -0.475220 -0.620422 1441741207 0.530701 -0.328125 -0.475220 -0.620422 1441741207 0.530701 -0.328125 -0.475220 -0.620422 1441741207 0.530701 -0.328125 -0.475220 -0.620422 1441741207 0.530701 -0.328125 -0.475220 -0.620422 1441741207 0.530701 -0.328125 -0.475220 -0.620422 1441741207 0.479431 -0.344666 -0.575928 -0.565430 1441741207 0.479431 -0.344666 -0.575928 -0.565430 1441741207 0.479431 -0.344666 -0.575928 -0.565430 1441741207 0.479431 -0.344666 -0.575928 -0.565430 1441741207 0.479431 -0.344666 -0.575928 -0.565430 1441741207 0.479431 -0.344666 -0.575928 -0.565430 1441741207 0.479431 -0.344666 -0.575928 -0.565430 1441741207 0.415344 -0.373962 -0.652466 -0.511902 1441741207 0.415344 -0.373962 -0.652466 -0.511902 1441741207 0.415344 -0.373962 -0.652466 -0.511902 1441741207 0.415344 -0.373962 -0.652466 -0.511902 1441741207 0.415344 -0.373962 -0.652466 -0.511902 1441741207 0.415344 -0.373962 -0.652466 -0.511902 1441741207 0.324646 -0.405762 -0.709595 -0.475891 1441741207 0.324646 -0.405762 -0.709595 -0.475891 1441741207 0.324646 -0.405762 -0.709595 -0.475891 1441741207 0.324646 -0.405762 -0.709595 -0.475891 1441741207 0.324646 -0.405762 -0.709595 -0.475891 1441741207 0.324646 -0.405762 -0.709595 -0.475891 1441741207 0.211304 -0.394287 -0.783447 -0.431458 1441741207 0.211304 -0.394287 -0.783447 -0.431458 1441741207 0.211304 -0.394287 -0.783447 -0.431458 1441741207 0.211304 -0.394287 -0.783447 -0.431458 1441741207 0.211304 -0.394287 -0.783447 -0.431458 1441741207 0.211304 -0.394287 -0.783447 -0.431458 1441741207 0.123169 -0.362732 -0.816650 -0.431824 1441741207 0.123169 -0.362732 -0.816650 -0.431824 1441741207 0.123169 -0.362732 -0.816650 -0.431824 1441741207 0.123169 -0.362732 -0.816650 -0.431824 1441741207 0.123169 -0.362732 -0.816650 -0.431824 1441741207 0.123169 -0.362732 -0.816650 -0.431824 1441741207 0.123169 -0.362732 -0.816650 -0.431824 1441741207 0.125793 -0.355713 -0.810974 -0.447205 1441741207 0.125793 -0.355713 -0.810974 -0.447205 1441741207 0.125793 -0.355713 -0.810974 -0.447205 1441741207 0.125793 -0.355713 -0.810974 -0.447205 1441741207 0.125793 -0.355713 -0.810974 -0.447205 1441741207 0.125793 -0.355713 -0.810974 -0.447205 1441741207 0.124756 -0.398499 -0.765259 -0.489990 1441741207 0.124756 -0.398499 -0.765259 -0.489990 1441741207 0.124756 -0.398499 -0.765259 -0.489990 1441741207 0.124756 -0.398499 -0.765259 -0.489990 1441741207 0.124756 -0.398499 -0.765259 -0.489990 1441741207 0.124756 -0.398499 -0.765259 -0.489990 1441741207 0.114319 -0.457886 -0.726624 -0.499329 1441741207 0.114319 -0.457886 -0.726624 -0.499329 1441741207 0.114319 -0.457886 -0.726624 -0.499329 1441741207 0.114319 -0.457886 -0.726624 -0.499329 1441741207 0.114319 -0.457886 -0.726624 -0.499329 1441741207 0.114319 -0.457886 -0.726624 -0.499329 1441741207 0.114319 -0.457886 -0.726624 -0.499329 1441741207 0.123230 -0.544006 -0.666626 -0.494629 1441741207 0.123230 -0.544006 -0.666626 -0.494629 1441741208 0.123230 -0.544006 -0.666626 -0.494629 1441741208 0.123230 -0.544006 -0.666626 -0.494629 1441741208 0.123230 -0.544006 -0.666626 -0.494629 1441741208 0.123230 -0.544006 -0.666626 -0.494629 1441741208 0.396423 -0.515991 -0.597107 -0.469238 1441741208 0.396423 -0.515991 -0.597107 -0.469238 1441741208 0.396423 -0.515991 -0.597107 -0.469238 1441741208 0.396423 -0.515991 -0.597107 -0.469238 1441741208 0.766296 -0.051086 -0.374329 -0.519653 1441741208 0.766296 -0.051086 -0.374329 -0.519653 1441741208 0.766296 -0.051086 -0.374329 -0.519653 1441741208 0.766296 -0.051086 -0.374329 -0.519653 1441741208 0.766296 -0.051086 -0.374329 -0.519653 1441741208 0.766296 -0.051086 -0.374329 -0.519653 1441741208 0.766296 -0.051086 -0.374329 -0.519653 1441741208 0.844666 0.049011 -0.236755 -0.477539 1441741208 0.844666 0.049011 -0.236755 -0.477539 1441741208 0.844666 0.049011 -0.236755 -0.477539 1441741208 0.844666 0.049011 -0.236755 -0.477539 1441741208 0.844666 0.049011 -0.236755 -0.477539 1441741208 0.844666 0.049011 -0.236755 -0.477539 1441741208 0.830627 -0.037964 -0.191589 -0.521484 1441741208 0.830627 -0.037964 -0.191589 -0.521484 1441741208 0.830627 -0.037964 -0.191589 -0.521484 1441741208 0.830627 -0.037964 -0.191589 -0.521484 1441741208 0.830627 -0.037964 -0.191589 -0.521484 1441741208 0.830627 -0.037964 -0.191589 -0.521484 1441741208 0.810120 -0.093628 -0.200989 -0.542725 1441741208 0.810120 -0.093628 -0.200989 -0.542725 1441741208 0.810120 -0.093628 -0.200989 -0.542725 1441741208 0.810120 -0.093628 -0.200989 -0.542725 1441741208 0.810120 -0.093628 -0.200989 -0.542725 1441741208 0.810120 -0.093628 -0.200989 -0.542725 1441741208 0.783142 -0.135986 -0.178040 -0.580078 1441741208 0.783142 -0.135986 -0.178040 -0.580078 1441741208 0.783142 -0.135986 -0.178040 -0.580078 1441741208 0.783142 -0.135986 -0.178040 -0.580078 1441741208 0.783142 -0.135986 -0.178040 -0.580078 1441741208 0.783142 -0.135986 -0.178040 -0.580078 1441741208 0.783142 -0.135986 -0.178040 -0.580078 1441741208 0.741821 -0.189575 -0.215393 -0.606079 1441741208 0.741821 -0.189575 -0.215393 -0.606079 1441741208 0.741821 -0.189575 -0.215393 -0.606079 1441741208 0.741821 -0.189575 -0.215393 -0.606079 1441741208 0.741821 -0.189575 -0.215393 -0.606079 1441741208 0.741821 -0.189575 -0.215393 -0.606079 1441741208 0.683228 -0.266541 -0.261536 -0.627502 1441741208 0.683228 -0.266541 -0.261536 -0.627502 1441741208 0.683228 -0.266541 -0.261536 -0.627502 1441741208 0.683228 -0.266541 -0.261536 -0.627502 1441741208 0.683228 -0.266541 -0.261536 -0.627502 1441741208 0.683228 -0.266541 -0.261536 -0.627502 1441741208 0.683228 -0.266541 -0.261536 -0.627502 1441741208 0.622437 -0.340210 -0.299133 -0.638245 1441741208 0.622437 -0.340210 -0.299133 -0.638245 1441741208 0.622437 -0.340210 -0.299133 -0.638245 1441741208 0.622437 -0.340210 -0.299133 -0.638245 1441741208 0.622437 -0.340210 -0.299133 -0.638245 1441741208 0.622437 -0.340210 -0.299133 -0.638245 1441741208 0.570801 -0.389038 -0.347107 -0.634338 1441741208 0.570801 -0.389038 -0.347107 -0.634338 1441741208 0.570801 -0.389038 -0.347107 -0.634338 1441741208 0.570801 -0.389038 -0.347107 -0.634338 1441741208 0.570801 -0.389038 -0.347107 -0.634338 1441741208 0.570801 -0.389038 -0.347107 -0.634338 1441741208 0.524048 -0.415833 -0.418335 -0.614441 1441741208 0.524048 -0.415833 -0.418335 -0.614441 1441741208 0.524048 -0.415833 -0.418335 -0.614441 1441741208 0.524048 -0.415833 -0.418335 -0.614441 1441741208 0.524048 -0.415833 -0.418335 -0.614441 1441741208 0.524048 -0.415833 -0.418335 -0.614441 1441741208 0.478699 -0.433777 -0.496277 -0.580078 1441741208 0.478699 -0.433777 -0.496277 -0.580078 1441741208 0.478699 -0.433777 -0.496277 -0.580078 1441741208 0.478699 -0.433777 -0.496277 -0.580078 1441741208 0.478699 -0.433777 -0.496277 -0.580078 1441741208 0.420227 -0.451538 -0.558044 -0.555176 1441741208 0.420227 -0.451538 -0.558044 -0.555176 1441741208 0.420227 -0.451538 -0.558044 -0.555176 1441741208 0.420227 -0.451538 -0.558044 -0.555176 1441741208 0.420227 -0.451538 -0.558044 -0.555176 1441741208 0.420227 -0.451538 -0.558044 -0.555176 1441741208 0.330322 -0.481506 -0.589172 -0.558594 1441741208 0.330322 -0.481506 -0.589172 -0.558594 1441741208 0.330322 -0.481506 -0.589172 -0.558594 1441741208 0.330322 -0.481506 -0.589172 -0.558594 1441741208 0.330322 -0.481506 -0.589172 -0.558594 1441741208 0.330322 -0.481506 -0.589172 -0.558594 1441741208 0.330322 -0.481506 -0.589172 -0.558594 1441741208 0.238525 -0.468018 -0.664185 -0.531982 1441741208 0.238525 -0.468018 -0.664185 -0.531982 1441741208 0.238525 -0.468018 -0.664185 -0.531982 1441741208 0.238525 -0.468018 -0.664185 -0.531982 1441741208 0.238525 -0.468018 -0.664185 -0.531982 1441741208 0.238525 -0.468018 -0.664185 -0.531982 1441741208 0.125610 -0.426758 -0.747925 -0.492737 1441741208 0.125610 -0.426758 -0.747925 -0.492737 1441741208 0.125610 -0.426758 -0.747925 -0.492737 1441741208 0.125610 -0.426758 -0.747925 -0.492737 1441741208 0.125610 -0.426758 -0.747925 -0.492737 1441741208 0.125610 -0.426758 -0.747925 -0.492737 1441741208 0.017395 -0.414001 -0.789490 -0.452881 1441741208 0.017395 -0.414001 -0.789490 -0.452881 1441741208 0.017395 -0.414001 -0.789490 -0.452881 1441741208 0.017395 -0.414001 -0.789490 -0.452881 1441741208 0.017395 -0.414001 -0.789490 -0.452881 1441741208 0.017395 -0.414001 -0.789490 -0.452881 1441741208 0.005127 -0.460449 -0.759155 -0.460205 1441741208 0.005127 -0.460449 -0.759155 -0.460205 1441741208 0.005127 -0.460449 -0.759155 -0.460205 1441741208 0.005127 -0.460449 -0.759155 -0.460205 1441741209 0.005127 -0.460449 -0.759155 -0.460205 1441741209 0.005127 -0.460449 -0.759155 -0.460205 1441741209 0.005127 -0.460449 -0.759155 -0.460205 1441741209 0.105042 -0.553345 -0.654968 -0.503845 1441741209 0.105042 -0.553345 -0.654968 -0.503845 1441741209 0.105042 -0.553345 -0.654968 -0.503845 1441741209 0.105042 -0.553345 -0.654968 -0.503845 1441741209 0.105042 -0.553345 -0.654968 -0.503845 1441741209 0.429199 -0.507080 -0.492920 -0.561890 1441741209 0.429199 -0.507080 -0.492920 -0.561890 1441741209 0.429199 -0.507080 -0.492920 -0.561890 1441741209 0.429199 -0.507080 -0.492920 -0.561890 1441741209 0.429199 -0.507080 -0.492920 -0.561890 1441741209 0.429199 -0.507080 -0.492920 -0.561890 1441741209 0.782166 -0.043640 -0.092407 -0.614685 1441741209 0.782166 -0.043640 -0.092407 -0.614685 1441741209 0.782166 -0.043640 -0.092407 -0.614685 1441741209 0.782166 -0.043640 -0.092407 -0.614685 1441741209 0.782166 -0.043640 -0.092407 -0.614685 1441741209 0.819641 0.162354 0.064880 -0.545532 1441741209 0.819641 0.162354 0.064880 -0.545532 1441741209 0.819641 0.162354 0.064880 -0.545532 1441741209 0.819641 0.162354 0.064880 -0.545532 1441741209 0.819641 0.162354 0.064880 -0.545532 1441741209 0.819641 0.162354 0.064880 -0.545532 1441741209 0.795166 0.020630 -0.020386 -0.605652 1441741209 0.795166 0.020630 -0.020386 -0.605652 1441741209 0.795166 0.020630 -0.020386 -0.605652 1441741209 0.795166 0.020630 -0.020386 -0.605652 1441741209 0.795166 0.020630 -0.020386 -0.605652 1441741209 0.795166 0.020630 -0.020386 -0.605652 1441741209 0.778198 -0.026672 -0.085144 -0.621643 1441741209 0.778198 -0.026672 -0.085144 -0.621643 1441741209 0.778198 -0.026672 -0.085144 -0.621643 1441741209 0.778198 -0.026672 -0.085144 -0.621643 1441741209 0.778198 -0.026672 -0.085144 -0.621643 1441741209 0.778198 -0.026672 -0.085144 -0.621643 1441741209 0.778198 -0.026672 -0.085144 -0.621643 1441741209 0.748779 -0.076782 -0.111938 -0.648804 1441741209 0.748779 -0.076782 -0.111938 -0.648804 1441741209 0.748779 -0.076782 -0.111938 -0.648804 1441741209 0.748779 -0.076782 -0.111938 -0.648804 1441741209 0.748779 -0.076782 -0.111938 -0.648804 1441741209 0.748779 -0.076782 -0.111938 -0.648804 1441741209 0.722290 -0.141785 -0.179932 -0.652588 1441741209 0.722290 -0.141785 -0.179932 -0.652588 1441741209 0.722290 -0.141785 -0.179932 -0.652588 1441741209 0.722290 -0.141785 -0.179932 -0.652588 1441741209 0.722290 -0.141785 -0.179932 -0.652588 1441741209 0.722290 -0.141785 -0.179932 -0.652588 1441741209 0.722290 -0.141785 -0.179932 -0.652588 1441741209 0.672852 -0.235291 -0.237854 -0.659790 1441741209 0.672852 -0.235291 -0.237854 -0.659790 1441741209 0.672852 -0.235291 -0.237854 -0.659790 1441741209 0.672852 -0.235291 -0.237854 -0.659790 1441741209 0.672852 -0.235291 -0.237854 -0.659790 1441741209 0.672852 -0.235291 -0.237854 -0.659790 1441741209 0.615479 -0.349609 -0.273376 -0.651306 1441741209 0.615479 -0.349609 -0.273376 -0.651306 1441741209 0.615479 -0.349609 -0.273376 -0.651306 1441741209 0.615479 -0.349609 -0.273376 -0.651306 1441741209 0.615479 -0.349609 -0.273376 -0.651306 1441741209 0.615479 -0.349609 -0.273376 -0.651306 1441741209 0.615479 -0.349609 -0.273376 -0.651306 1441741209 0.581421 -0.427185 -0.299316 -0.624451 1441741209 0.581421 -0.427185 -0.299316 -0.624451 1441741209 0.581421 -0.427185 -0.299316 -0.624451 1441741209 0.581421 -0.427185 -0.299316 -0.624451 1441741209 0.581421 -0.427185 -0.299316 -0.624451 1441741209 0.581421 -0.427185 -0.299316 -0.624451 1441741209 0.575745 -0.461060 -0.299561 -0.605225 1441741209 0.575745 -0.461060 -0.299561 -0.605225 1441741209 0.575745 -0.461060 -0.299561 -0.605225 1441741209 0.575745 -0.461060 -0.299561 -0.605225 1441741209 0.575745 -0.461060 -0.299561 -0.605225 1441741209 0.575745 -0.461060 -0.299561 -0.605225 1441741209 0.586243 -0.496765 -0.266296 -0.581909 1441741209 0.586243 -0.496765 -0.266296 -0.581909 1441741209 0.586243 -0.496765 -0.266296 -0.581909 1441741209 0.586243 -0.496765 -0.266296 -0.581909 1441741209 
0.700500 0.203613 0.595703 -0.335999 1441741211 0.700500 0.203613 0.595703 -0.335999 1441741211 0.700500 0.203613 0.595703 -0.335999 1441741211 0.700500 0.203613 0.595703 -0.335999 1441741211 0.700500 0.203613 0.595703 -0.335999 1441741211 0.700500 0.203613 0.595703 -0.335999 1441741211 0.700500 0.203613 0.595703 -0.335999 1441741211 0.709839 0.193909 0.588745 -0.334351 1441741211 0.709839 0.193909 0.588745 -0.334351 1441741211 0.709839 0.193909 0.588745 -0.334351 1441741211 0.709839 0.193909 0.588745 -0.334351 1441741211 0.709839 0.193909 0.588745 -0.334351 1441741211 0.709839 0.193909 0.588745 -0.334351 1441741211 0.718201 0.175598 0.586792 -0.330017 1441741211 0.718201 0.175598 0.586792 -0.330017 1441741211 0.718201 0.175598 0.586792 -0.330017 1441741211 0.718201 0.175598 0.586792 -0.330017 1441741211 0.718201 0.175598 0.586792 -0.330017 1441741211 0.717896 0.171997 0.587524 -0.331299 1441741211 0.717896 0.171997 0.587524 -0.331299 1441741211 0.717896 0.171997 0.587524 -0.331299 1441741211 0.717896 0.171997 0.587524 -0.331299 1441741211 0.717896 0.171997 0.587524 -0.331299 1441741211 0.717896 0.171997 0.587524 -0.331299 1441741211 0.716187 0.166321 0.591736 -0.330383 1441741211 0.716187 0.166321 0.591736 -0.330383 1441741211 0.716187 0.166321 0.591736 -0.330383 1441741211 0.716187 0.166321 0.591736 -0.330383 1441741211 0.716187 0.166321 0.591736 -0.330383 1441741211 0.716187 0.166321 0.591736 -0.330383 1441741211 0.716187 0.166321 0.591736 -0.330383 1441741211 0.717773 0.149841 0.598145 -0.323181 1441741211 0.717773 0.149841 0.598145 -0.323181 1441741211 0.717773 0.149841 0.598145 -0.323181 1441741211 0.717773 0.149841 0.598145 -0.323181 1441741211 0.717773 0.149841 0.598145 -0.323181 1441741211 0.717773 0.149841 0.598145 -0.323181 1441741211 0.719788 0.129089 0.606079 -0.312805 1441741211 0.719788 0.129089 0.606079 -0.312805 1441741211 0.719788 0.129089 0.606079 -0.312805 1441741211 0.719788 0.129089 0.606079 -0.312805 1441741211 0.719788 0.129089 0.606079 -0.312805 1441741211 0.719788 0.129089 0.606079 -0.312805 1441741211 0.724670 0.105103 0.610474 -0.301819 1441741211 0.724670 0.105103 0.610474 -0.301819 1441741211 0.724670 0.105103 0.610474 -0.301819 1441741211 0.724670 0.105103 0.610474 -0.301819 1441741211 0.724670 0.105103 0.610474 -0.301819 1441741211 0.724670 0.105103 0.610474 -0.301819 1441741211 0.724670 0.105103 0.610474 -0.301819 1441741211 0.738159 0.072632 0.608398 -0.282166 1441741211 0.738159 0.072632 0.608398 -0.282166 1441741211 0.738159 0.072632 0.608398 -0.282166 1441741211 0.738159 0.072632 0.608398 -0.282166 1441741211 0.738159 0.072632 0.608398 -0.282166 1441741211 0.738159 0.072632 0.608398 -0.282166 1441741211 0.756714 0.028381 0.603394 -0.249878 1441741211 0.756714 0.028381 0.603394 -0.249878 1441741211 0.756714 0.028381 0.603394 -0.249878 1441741211 0.756714 0.028381 0.603394 -0.249878 1441741211 0.756714 0.028381 0.603394 -0.249878 1441741211 0.756714 0.028381 0.603394 -0.249878 1441741212 0.773865 -0.022766 0.597717 -0.208069 1441741212 0.773865 -0.022766 0.597717 -0.208069 1441741212 0.773865 -0.022766 0.597717 -0.208069 1441741212 0.773865 -0.022766 0.597717 -0.208069 1441741212 0.773865 -0.022766 0.597717 -0.208069 1441741212 0.773865 -0.022766 0.597717 -0.208069 1441741212 0.786011 -0.072632 0.593445 -0.157166 1441741212 0.786011 -0.072632 0.593445 -0.157166 1441741212 0.786011 -0.072632 0.593445 -0.157166 1441741212 0.786011 -0.072632 0.593445 -0.157166 1441741212 0.786011 -0.072632 0.593445 -0.157166 1441741212 0.786011 -0.072632 0.593445 -0.157166 1441741212 0.786011 -0.072632 0.593445 -0.157166 1441741212 0.791077 -0.122314 0.591614 -0.095947 1441741212 0.791077 -0.122314 0.591614 -0.095947 1441741212 0.791077 -0.122314 0.591614 -0.095947 1441741212 0.791077 -0.122314 0.591614 -0.095947 1441741212 0.791077 -0.122314 0.591614 -0.095947 1441741212 0.791077 -0.122314 0.591614 -0.095947 1441741212 0.786011 -0.149597 0.597656 -0.050110 1441741212 0.786011 -0.149597 0.597656 -0.050110 1441741212 0.786011 -0.149597 0.597656 -0.050110 1441741212 0.786011 -0.149597 0.597656 -0.050110 1441741212 0.786011 -0.149597 0.597656 -0.050110 1441741212 0.786011 -0.149597 0.597656 -0.050110 1441741212 0.779785 -0.155273 0.606384 -0.009277 1441741212 0.779785 -0.155273 0.606384 -0.009277 1441741212 0.779785 -0.155273 0.606384 -0.009277 1441741212 0.779785 -0.155273 0.606384 -0.009277 1441741212 0.779785 -0.155273 0.606384 -0.009277 1441741212 0.779785 -0.155273 0.606384 -0.009277 1441741212 0.779785 -0.155273 0.606384 -0.009277 1441741212 0.765991 -0.156067 0.623352 0.016174 1441741212 0.765991 -0.156067 0.623352 0.016174 1441741212 0.765991 -0.156067 0.623352 0.016174 1441741212 0.765991 -0.156067 0.623352 0.016174 1441741212 0.765991 -0.156067 0.623352 0.016174 1441741212 0.765991 -0.156067 0.623352 0.016174 1441741212 0.756653 -0.139160 0.638367 0.022156 1441741212 0.756653 -0.139160 0.638367 0.022156 1441741212 0.756653 -0.139160 0.638367 0.022156 1441741212 0.756653 -0.139160 0.638367 0.022156 1441741212 0.756653 -0.139160 0.638367 0.022156 1441741212 0.756653 -0.139160 0.638367 0.022156 1441741212 0.752014 -0.087646 0.652893 0.019775 1441741212 0.752014 -0.087646 0.652893 0.019775 1441741212 0.752014 -0.087646 0.652893 0.019775 1441741212 0.752014 -0.087646 0.652893 0.019775 1441741212 0.752014 -0.087646 0.652893 0.019775 1441741212 0.752014 -0.087646 0.652893 0.019775 1441741212 0.748047 -0.040222 0.662170 0.013977 1441741212 0.748047 -0.040222 0.662170 0.013977 1441741212 0.748047 -0.040222 0.662170 0.013977 1441741212 0.748047 -0.040222 0.662170 0.013977 1441741212 0.748047 -0.040222 0.662170 0.013977 1441741212 0.748047 -0.040222 0.662170 0.013977 1441741212 0.747192 -0.021729 0.664124 -0.007813 1441741212 0.747192 -0.021729 0.664124 -0.007813 1441741212 0.747192 -0.021729 0.664124 -0.007813 1441741212 0.747192 -0.021729 0.664124 -0.007813 1441741212 0.747192 -0.021729 0.664124 -0.007813 1441741212 0.747192 -0.021729 0.664124 -0.007813 1441741212 0.751770 -0.024353 0.657349 -0.044678 1441741212 0.751770 -0.024353 0.657349 -0.044678 1441741212 0.751770 -0.024353 0.657349 -0.044678 1441741212 0.751770 -0.024353 0.657349 -0.044678 1441741212 0.751770 -0.024353 0.657349 -0.044678 1441741212 0.751770 -0.024353 0.657349 -0.044678 1441741212 0.758179 -0.028076 0.645630 -0.086426 1441741212 0.758179 -0.028076 0.645630 -0.086426 1441741212 0.758179 -0.028076 0.645630 -0.086426 1441741212 0.758179 -0.028076 0.645630 -0.086426 1441741212 0.758179 -0.028076 0.645630 -0.086426 1441741212 0.758179 -0.028076 0.645630 -0.086426 1441741212 0.762512 -0.018616 0.635010 -0.122192 1441741212 0.762512 -0.018616 0.635010 -0.122192 1441741212 0.762512 -0.018616 0.635010 -0.122192 1441741212 0.762512 -0.018616 0.635010 -0.122192 1441741212 0.762512 -0.018616 0.635010 -0.122192 1441741212 0.762512 -0.018616 0.635010 -0.122192 1441741212 0.766846 -0.008911 0.626465 -0.139160 1441741212 0.766846 -0.008911 0.626465 -0.139160 1441741212 0.766846 -0.008911 0.626465 -0.139160 1441741212 0.766846 -0.008911 0.626465 -0.139160 1441741212 0.766846 -0.008911 0.626465 -0.139160 1441741212 0.766846 -0.008911 0.626465 -0.139160 1441741212 0.766846 -0.008911 0.626465 -0.139160 1441741212 0.773682 -0.014771 0.615723 -0.148254 1441741212 0.773682 -0.014771 0.615723 -0.148254 1441741212 0.773682 -0.014771 0.615723 -0.148254 1441741212 0.773682 -0.014771 0.615723 -0.148254 1441741212 0.773682 -0.014771 0.615723 -0.148254 1441741212 0.773682 -0.014771 0.615723 -0.148254 1441741212 0.784302 -0.035461 0.601624 -0.146912 1441741212 0.784302 -0.035461 0.601624 -0.146912 1441741212 0.784302 -0.035461 0.601624 -0.146912 1441741212 0.784302 -0.035461 0.601624 -0.146912 1441741212 0.784302 -0.035461 0.601624 -0.146912 1441741212 0.793274 -0.068604 0.589661 -0.134949 1441741212 0.793274 -0.068604 0.589661 -0.134949 1441741212 0.793274 -0.068604 0.589661 -0.134949 1441741212 0.793274 -0.068604 0.589661 -0.134949 1441741212 0.793274 -0.068604 0.589661 -0.134949 1441741212 0.793274 -0.068604 0.589661 -0.134949 1441741212 0.799316 -0.107056 0.580383 -0.112976 1441741212 0.799316 -0.107056 0.580383 -0.112976 1441741212 0.799316 -0.107056 0.580383 -0.112976 1441741212 0.799316 -0.107056 0.580383 -0.112976 1441741212 0.799316 -0.107056 0.580383 -0.112976 1441741212 0.799316 -0.107056 0.580383 -0.112976 1441741212 0.799316 -0.107056 0.580383 -0.112976 1441741212 0.804138 -0.139099 0.570007 -0.094849 1441741213 0.804138 -0.139099 0.570007 -0.094849 1441741213 0.804138 -0.139099 0.570007 -0.094849 1441741213 0.804138 -0.139099 0.570007 -0.094849 1441741213 0.804138 -0.139099 0.570007 -0.094849 1441741213 0.804138 -0.139099 0.570007 -0.094849 1441741213 0.801819 -0.214966 0.557007 -0.024780 1441741213 0.801819 -0.214966 0.557007 -0.024780 1441741213 0.801819 -0.214966 0.557007 -0.024780 1441741213 0.801819 -0.214966 0.557007 -0.024780 1441741213 0.801819 -0.214966 0.557007 -0.024780 1441741213 0.801819 -0.214966 0.557007 -0.024780 1441741213 0.785217 -0.316589 0.528320 0.063416 1441741213 0.785217 -0.316589 0.528320 0.063416 1441741213 0.785217 -0.316589 0.528320 0.063416 1441741213 0.785217 -0.316589 0.528320 0.063416 1441741213 0.782410 -0.366089 0.495972 0.087769 1441741213 0.782410 -0.366089 0.495972 0.087769 1441741213 0.782410 -0.366089 0.495972 0.087769 1441741213 0.782410 -0.366089 0.495972 0.087769 1441741213 0.782410 -0.366089 0.495972 0.087769 1441741213 0.782410 -0.366089 0.495972 0.087769 1441741213 0.771667 -0.393494 0.493469 0.078186 1441741213 0.771667 -0.393494 0.493469 0.078186 1441741213 0.771667 -0.393494 0.493469 0.078186 1441741213 0.771667 -0.393494 0.493469 0.078186 1441741213 0.771667 -0.393494 0.493469 0.078186 1441741213 0.771667 -0.393494 0.493469 0.078186 1441741213 0.756653 -0.373901 0.535156 0.034912 1441741213 0.756653 -0.373901 0.535156 0.034912 1441741213 0.756653 -0.373901 0.535156 0.034912 1441741213 0.756653 -0.373901 0.535156 0.034912 1441741213 0.756653 -0.373901 0.535156 0.034912 1441741213 0.756653 -0.373901 0.535156 0.034912 1441741213 0.766357 -0.323792 0.554626 -0.014954 1441741213 0.766357 -0.323792 0.554626 -0.014954 1441741213 0.766357 -0.323792 0.554626 -0.014954 1441741213 0.766357 -0.323792 0.554626 -0.014954 1441741213 0.766357 -0.323792 0.554626 -0.014954 1441741213 0.766357 -0.323792 0.554626 -0.014954 1441741213 0.766357 -0.323792 0.554626 -0.014954 1441741213 0.767151 -0.260620 0.580383 -0.081177 1441741213 0.767151 -0.260620 0.580383 -0.081177 1441741213 0.767151 -0.260620 0.580383 -0.081177 1441741213 0.767151 -0.260620 0.580383 -0.081177 1441741213 0.767151 -0.260620 0.580383 -0.081177 1441741213 0.767151 -0.260620 0.580383 -0.081177 1441741213 0.776367 -0.212402 0.583557 -0.107483 1441741213 0.776367 -0.212402 0.583557 -0.107483 1441741213 0.776367 -0.212402 0.583557 -0.107483 1441741213 0.776367 -0.212402 0.583557 -0.107483 1441741213 0.776367 -0.212402 0.583557 -0.107483 1441741213 0.776367 -0.212402 0.583557 -0.107483 1441741213 0.794067 -0.208740 0.563599 -0.090393 1441741213 0.794067 -0.208740 0.563599 -0.090393 1441741213 0.794067 -0.208740 0.563599 -0.090393 1441741213 0.794067 -0.208740 0.563599 -0.090393 1441741213 0.794067 -0.208740 0.563599 -0.090393 1441741213 0.794067 -0.208740 0.563599 -0.090393 1441741213 0.794067 -0.208740 0.563599 -0.090393 1441741213 0.797363 -0.224609 0.556580 -0.062317 1441741213 0.797363 -0.224609 0.556580 -0.062317 1441741213 0.797363 -0.224609 0.556580 -0.062317 1441741213 0.797363 -0.224609 0.556580 -0.062317 1441741213 0.797363 -0.224609 0.556580 -0.062317 1441741213 0.797363 -0.224609 0.556580 -0.062317 1441741213 0.807617 -0.222534 0.541321 -0.071716 1441741213 0.807617 -0.222534 0.541321 -0.071716 1441741213 0.807617 -0.222534 0.541321 -0.071716 1441741213 0.807617 -0.222534 0.541321 -0.071716 1441741213 0.807617 -0.222534 0.541321 -0.071716 1441741213 0.807617 -0.222534 0.541321 -0.071716 1441741213 0.807617 -0.222534 0.541321 -0.071716 1441741213 0.829712 -0.211304 0.505005 -0.108582 1441741213 0.829712 -0.211304 0.505005 -0.108582 1441741213 0.829712 -0.211304 0.505005 -0.108582 1441741213 0.829712 -0.211304 0.505005 -0.108582 1441741213 0.829712 -0.211304 0.505005 -0.108582 1441741213 0.829712 -0.211304 0.505005 -0.108582 1441741213 0.832825 -0.220276 0.483887 -0.153931 1441741213 0.832825 -0.220276 0.483887 -0.153931 1441741213 0.832825 -0.220276 0.483887 -0.153931 1441741213 0.832825 -0.220276 0.483887 -0.153931 1441741213 0.832825 -0.220276 0.483887 -0.153931 1441741213 0.832825 -0.220276 0.483887 -0.153931 1441741213 0.832825 -0.220276 0.483887 -0.153931 1441741213 0.822266 -0.226318 0.478638 -0.208679 1441741213 0.822266 -0.226318 0.478638 -0.208679 1441741213 0.822266 -0.226318 0.478638 -0.208679 1441741213 0.822266 -0.226318 0.478638 -0.208679 1441741213 0.822266 -0.226318 0.478638 -0.208679 1441741213 0.822266 -0.226318 0.478638 -0.208679 1441741213 0.792725 -0.217468 0.492004 -0.286743 1441741213 0.792725 -0.217468 0.492004 -0.286743 1441741213 0.792725 -0.217468 0.492004 -0.286743 1441741213 0.792725 -0.217468 0.492004 -0.286743 1441741213 0.792725 -0.217468 0.492004 -0.286743 1441741213 0.792725 -0.217468 0.492004 -0.286743 1441741213 0.746948 -0.174683 0.520325 -0.375183 1441741213 0.746948 -0.174683 0.520325 -0.375183 1441741213 0.746948 -0.174683 0.520325 -0.375183 1441741213 0.746948 -0.174683 0.520325 -0.375183 1441741213 0.746948 -0.174683 0.520325 -0.375183 1441741213 0.746948 -0.174683 0.520325 -0.375183 1441741213 0.706177 -0.075134 0.532715 -0.460266 1441741213 0.706177 -0.075134 0.532715 -0.460266 1441741213 0.706177 -0.075134 0.532715 -0.460266 1441741213 0.706177 -0.075134 0.532715 -0.460266 1441741213 0.706177 -0.075134 0.532715 -0.460266 1441741213 0.706177 -0.075134 0.532715 -0.460266 1441741213 0.706177 -0.075134 0.532715 -0.460266 1441741213 0.679688 0.053101 0.529785 -0.504456 1441741213 0.679688 0.053101 0.529785 -0.504456 1441741214 0.679688 0.053101 0.529785 -0.504456 1441741214 0.679688 0.053101 0.529785 -0.504456 1441741214 0.679688 0.053101 0.529785 -0.504456 1441741214 0.679688 0.053101 0.529785 -0.504456 1441741214 0.666138 0.129700 0.541870 -0.495789 1441741214 0.666138 0.129700 0.541870 -0.495789 1441741214 0.666138 0.129700 0.541870 -0.495789 1441741214 0.666138 0.129700 0.541870 -0.495789 1441741214 0.666138 0.129700 0.541870 -0.495789 1441741214 0.666138 0.129700 0.541870 -0.495789 1441741214 0.668579 0.151245 0.565979 -0.457947 1441741214 0.668579 0.151245 0.565979 -0.457947 1441741214 0.668579 0.151245 0.565979 -0.457947 1441741214 0.668579 0.151245 0.565979 -0.457947 1441741214 0.668579 0.151245 0.565979 -0.457947 1441741214 0.668579 0.151245 0.565979 -0.457947 1441741214 0.661621 0.134766 0.613586 -0.409302 1441741214 0.661621 0.134766 0.613586 -0.409302 1441741214 0.661621 0.134766 0.613586 -0.409302 1441741214 0.661621 0.134766 0.613586 -0.409302 1441741214 0.661621 0.134766 0.613586 -0.409302 1441741214 0.661621 0.134766 0.613586 -0.409302 1441741214 0.667419 0.086060 0.644470 -0.362915 1441741214 0.667419 0.086060 0.644470 -0.362915 1441741214 0.667419 0.086060 0.644470 -0.362915 1441741214 0.667419 0.086060 0.644470 -0.362915 1441741214 0.667419 0.086060 0.644470 -0.362915 1441741214 0.667419 0.086060 0.644470 -0.362915 1441741214 0.700562 0.014404 0.620605 -0.351868 1441741214 0.700562 0.014404 0.620605 -0.351868 1441741214 0.700562 0.014404 0.620605 -0.351868 1441741214 0.700562 0.014404 0.620605 -0.351868 1441741214 0.700562 0.014404 0.620605 -0.351868 1441741214 0.700562 0.014404 0.620605 -0.351868 1441741214 0.713806 -0.042847 0.620300 -0.322205 1441741214 0.713806 -0.042847 0.620300 -0.322205 1441741214 0.713806 -0.042847 0.620300 -0.322205 1441741214 0.713806 -0.042847 0.620300 -0.322205 1441741214 0.713806 -0.042847 0.620300 -0.322205 1441741214 0.713806 -0.042847 0.620300 -0.322205 1441741214 0.726013 -0.101746 0.613953 -0.292542 1441741214 0.726013 -0.101746 0.613953 -0.292542 1441741214 0.726013 -0.101746 0.613953 -0.292542 1441741214 0.726013 -0.101746 0.613953 -0.292542 1441741214 0.726013 -0.101746 0.613953 -0.292542 1441741214 0.726013 -0.101746 0.613953 -0.292542 1441741214 0.740601 -0.156311 0.593384 -0.273743 1441741214 0.740601 -0.156311 0.593384 -0.273743 1441741214 0.740601 -0.156311 0.593384 -0.273743 1441741214 0.740601 -0.156311 0.593384 -0.273743 1441741214 0.740601 -0.156311 0.593384 -0.273743 1441741214 0.740601 -0.156311 0.593384 -0.273743 1441741214 0.740601 -0.156311 0.593384 -0.273743 1441741214 0.730164 -0.223145 0.599182 -0.240845 1441741214 0.730164 -0.223145 0.599182 -0.240845 1441741214 0.730164 -0.223145 0.599182 -0.240845 1441741214 0.730164 -0.223145 0.599182 -0.240845 1441741214 0.730164 -0.223145 0.599182 -0.240845 1441741214 0.730164 -0.223145 0.599182 -0.240845 1441741214 0.713745 -0.259338 0.614807 -0.212891 1441741214 0.713745 -0.259338 0.614807 -0.212891 1441741214 0.713745 -0.259338 0.614807 -0.212891 1441741214 0.713745 -0.259338 0.614807 -0.212891 1441741214 0.713745 -0.259338 0.614807 -0.212891 1441741214 0.713745 -0.259338 0.614807 -0.212891 1441741214 0.688171 -0.271484 0.642639 -0.199097 1441741214 0.688171 -0.271484 0.642639 -0.199097 1441741214 0.688171 -0.271484 0.642639 -0.199097 1441741214 0.688171 -0.271484 0.642639 -0.199097 1441741214 0.688171 -0.271484 0.642639 -0.199097 1441741214 0.688171 -0.271484 0.642639 -0.199097 1441741214 0.663879 -0.250610 0.677002 -0.195129 1441741214 0.663879 -0.250610 0.677002 -0.195129 1441741214 0.663879 -0.250610 0.677002 -0.195129 1441741214 0.663879 -0.250610 0.677002 -0.195129 1441741214 0.663879 -0.250610 0.677002 -0.195129 1441741214 0.663879 -0.250610 0.677002 -0.195129 1441741214 0.642151 -0.227417 0.710754 -0.174988 1441741214 0.642151 -0.227417 0.710754 -0.174988 1441741214 0.642151 -0.227417 0.710754 -0.174988 1441741214 0.642151 -0.227417 0.710754 -0.174988 1441741214 0.642151 -0.227417 0.710754 -0.174988 1441741214 0.628540 -0.178955 0.741699 -0.150818 1441741214 0.628540 -0.178955 0.741699 -0.150818 1441741214 0.628540 -0.178955 0.741699 -0.150818 1441741214 0.628540 -0.178955 0.741699 -0.150818 1441741214 0.628540 -0.178955 0.741699 -0.150818 1441741214 0.628540 -0.178955 0.741699 -0.150818 1441741214 0.628540 -0.178955 0.741699 -0.150818 1441741214 0.630737 -0.124084 0.755005 -0.129211 1441741214 0.630737 -0.124084 0.755005 -0.129211 1441741214 0.630737 -0.124084 0.755005 -0.129211 1441741214 0.630737 -0.124084 0.755005 -0.129211 1441741214 0.630737 -0.124084 0.755005 -0.129211 1441741214 0.630737 -0.124084 0.755005 -0.129211 1441741214 0.640625 -0.098816 0.751099 -0.125122 1441741214 0.640625 -0.098816 0.751099 -0.125122 1441741214 0.640625 -0.098816 0.751099 -0.125122 1441741214 0.640625 -0.098816 0.751099 -0.125122 1441741214 0.640625 -0.098816 0.751099 -0.125122 1441741214 0.640625 -0.098816 0.751099 -0.125122 1441741214 0.667358 -0.073853 0.720154 -0.174377 1441741214 0.667358 -0.073853 0.720154 -0.174377 1441741214 0.667358 -0.073853 0.720154 -0.174377 1441741214 0.667358 -0.073853 0.720154 -0.174377 1441741214 0.667358 -0.073853 0.720154 -0.174377 1441741214 0.667358 -0.073853 0.720154 -0.174377 1441741214 0.703430 -0.038208 0.665466 -0.246765 1441741214 0.703430 -0.038208 0.665466 -0.246765 1441741214 0.703430 -0.038208 0.665466 -0.246765 1441741214 0.703430 -0.038208 0.665466 -0.246765 1441741215 0.703430 -0.038208 0.665466 -0.246765 1441741215 0.703430 -0.038208 0.665466 -0.246765 1441741215 0.703430 -0.038208 0.665466 -0.246765 1441741215 0.719421 -0.054016 0.635010 -0.276062 1441741215 0.719421 -0.054016 0.635010 -0.276062 1441741215 0.719421 -0.054016 0.635010 -0.276062 1441741215 0.719421 -0.054016 0.635010 -0.276062 1441741215 0.719421 -0.054016 0.635010 -0.276062 1441741215 0.719421 -0.054016 0.635010 -0.276062 1441741215 0.719421 -0.054016 0.635010 -0.276062 1441741215 0.728455 -0.084106 0.623047 -0.272034 1441741215 0.728455 -0.084106 0.623047 -0.272034 1441741215 0.728455 -0.084106 0.623047 -0.272034 1441741215 0.728455 -0.084106 0.623047 -0.272034 1441741215 0.728455 -0.084106 0.623047 -0.272034 1441741215 0.728455 -0.084106 0.623047 -0.272034 1441741215 0.747375 -0.092896 0.610352 -0.245300 1441741215 0.747375 -0.092896 0.610352 -0.245300 1441741215 0.747375 -0.092896 0.610352 -0.245300 1441741215 0.747375 -0.092896 0.610352 -0.245300 1441741215 0.747375 -0.092896 0.610352 -0.245300 1441741215 0.747375 -0.092896 0.610352 -0.245300 1441741215 0.762146 -0.126343 0.608704 -0.180664 1441741215 0.762146 -0.126343 0.608704 -0.180664 1441741215 0.762146 -0.126343 0.608704 -0.180664 1441741215 0.762146 -0.126343 0.608704 -0.180664 1441741215 0.762146 -0.126343 0.608704 -0.180664 1441741215 0.762146 -0.126343 0.608704 -0.180664 1441741215 0.778870 -0.191528 0.585632 -0.116882 1441741215 0.778870 -0.191528 0.585632 -0.116882 1441741215 0.778870 -0.191528 0.585632 -0.116882 1441741215 0.778870 -0.191528 0.585632 -0.116882 1441741215 0.778870 -0.191528 0.585632 -0.116882 1441741215 0.778870 -0.191528 0.585632 -0.116882 1441741215 0.778870 -0.191528 0.585632 -0.116882 1441741215 0.802734 -0.220886 0.545715 -0.094543 1441741215 0.802734 -0.220886 0.545715 -0.094543 1441741215 0.802734 -0.220886 0.545715 -0.094543 1441741215 0.802734 -0.220886 0.545715 -0.094543 1441741215 0.802734 -0.220886 0.545715 -0.094543 1441741215 0.802734 -0.220886 0.545715 -0.094543 1441741215 0.816895 -0.240417 0.518555 -0.077148 1441741215 0.816895 -0.240417 0.518555 -0.077148 1441741215 0.816895 -0.240417 0.518555 -0.077148 1441741215 0.816895 -0.240417 0.518555 -0.077148 1441741215 0.816895 -0.240417 0.518555 -0.077148 1441741215 0.816895 -0.240417 0.518555 -0.077148 1441741215 0.816895 -0.240417 0.518555 -0.077148 1441741215 0.819153 -0.257629 0.511047 -0.037170 1441741215 0.819153 -0.257629 0.511047 -0.037170 1441741215 0.819153 -0.257629 0.511047 -0.037170 1441741215 0.819153 -0.257629 0.511047 -0.037170 1441741215 0.819153 -0.257629 0.511047 -0.037170 1441741215 0.819153 -0.257629 0.511047 -0.037170 1441741215 0.819153 -0.257629 0.511047 -0.037170 1441741215 0.814758 -0.288147 0.502991 -0.006897 1441741215 0.814758 -0.288147 0.502991 -0.006897 1441741215 0.814758 -0.288147 0.502991 -0.006897 1441741215 0.814758 -0.288147 0.502991 -0.006897 1441741215 0.814758 -0.288147 0.502991 -0.006897 1441741215 0.814758 -0.288147 0.502991 -0.006897 1441741215 0.813782 -0.290955 0.502563 -0.022217 1441741215 0.813782 -0.290955 0.502563 -0.022217 1441741215 0.813782 -0.290955 0.502563 -0.022217 1441741215 0.813782 -0.290955 0.502563 -0.022217 1441741215 0.813782 -0.290955 0.502563 -0.022217 1441741215 0.813782 -0.290955 0.502563 -0.022217 1441741215 0.820068 -0.257019 0.507874 -0.058899 1441741215 0.820068 -0.257019 0.507874 -0.058899 1441741215 0.820068 -0.257019 0.507874 -0.058899 1441741215 0.820068 -0.257019 0.507874 -0.058899 1441741215 0.820068 -0.257019 0.507874 -0.058899 1441741215 0.820068 -0.257019 0.507874 -0.058899 1441741215 0.820068 -0.257019 0.507874 -0.058899 1441741215 0.820496 -0.214966 0.521240 -0.093872 1441741215 0.820496 -0.214966 0.521240 -0.093872 1441741215 0.820496 -0.214966 0.521240 -0.093872 1441741215 0.820496 -0.214966 0.521240 -0.093872 1441741215 0.820496 -0.214966 0.521240 -0.093872 1441741215 0.820496 -0.214966 0.521240 -0.093872 1441741215 0.814209 -0.179626 0.538574 -0.121277 1441741215 0.814209 -0.179626 0.538574 -0.121277 1441741215 0.814209 -0.179626 0.538574 -0.121277 1441741215 0.814209 -0.179626 0.538574 -0.121277 1441741215 0.814209 -0.179626 0.538574 -0.121277 1441741215 0.814209 -0.179626 0.538574 -0.121277 1441741215 0.814209 -0.179626 0.538574 -0.121277 1441741215 0.805908 -0.145691 0.554688 -0.146912 1441741215 0.805908 -0.145691 0.554688 -0.146912 1441741215 0.805908 -0.145691 0.554688 -0.146912 1441741215 0.805908 -0.145691 0.554688 -0.146912 1441741215 0.805908 -0.145691 0.554688 -0.146912 1441741215 0.805908 -0.145691 0.554688 -0.146912 1441741215 0.797119 -0.104492 0.567993 -0.175903 1441741215 0.797119 -0.104492 0.567993 -0.175903 1441741215 0.797119 -0.104492 0.567993 -0.175903 1441741215 0.797119 -0.104492 0.567993 -0.175903 1441741215 0.797119 -0.104492 0.567993 -0.175903 1441741215 0.797119 -0.104492 0.567993 -0.175903 1441741215 0.784668 -0.052368 0.580688 -0.210388 1441741215 0.784668 -0.052368 0.580688 -0.210388 1441741215 0.784668 -0.052368 0.580688 -0.210388 1441741215 0.784668 -0.052368 0.580688 -0.210388 1441741215 0.784668 -0.052368 0.580688 -0.210388 1441741215 0.784668 -0.052368 0.580688 -0.210388 1441741215 0.772949 -0.015198 0.590698 -0.230835 1441741215 0.772949 -0.015198 0.590698 -0.230835 1441741215 0.772949 -0.015198 0.590698 -0.230835 1441741215 0.772949 -0.015198 0.590698 -0.230835 1441741215 0.772949 -0.015198 0.590698 -0.230835 1441741215 0.772949 -0.015198 0.590698 -0.230835 1441741215 0.772949 -0.015198 0.590698 -0.230835 1441741215 0.765381 0.010559 0.592834 -0.250122 1441741215 0.765381 0.010559 0.592834 -0.250122 1441741215 0.765381 0.010559 0.592834 -0.250122 1441741215 0.765381 0.010559 0.592834 -0.250122 1441741216 0.765381 0.010559 0.592834 -0.250122 1441741216 0.765381 0.010559 0.592834 -0.250122 1441741216 0.761169 0.027710 0.591370 -0.264709 1441741216 0.761169 0.027710 0.591370 -0.264709 1441741216 0.761169 0.027710 0.591370 -0.264709 1441741216 0.761169 0.027710 0.591370 -0.264709 1441741216 0.761169 0.027710 0.591370 -0.264709 1441741216 0.761169 0.027710 0.591370 -0.264709 1441741216 0.761169 0.027710 0.591370 -0.264709 1441741216 0.760437 0.028748 0.590820 -0.267883 1441741216 0.760437 0.028748 0.590820 -0.267883 1441741216 0.760437 0.028748 0.590820 -0.267883 1441741216 0.760437 0.028748 0.590820 -0.267883 1441741216 0.760437 0.028748 0.590820 -0.267883 1441741216 0.760437 0.028748 0.590820 -0.267883 1441741216 0.766174 0.010986 0.589783 -0.254883 1441741216 0.766174 0.010986 0.589783 -0.254883 1441741216 0.766174 0.010986 0.589783 -0.254883 1441741216 0.766174 0.010986 0.589783 -0.254883 1441741216 0.766174 0.010986 0.589783 -0.254883 1441741216 0.766174 0.010986 0.589783 -0.254883 1441741216 0.766174 0.010986 0.589783 -0.254883 1441741216 0.775391 -0.020020 0.587524 -0.230408 1441741216 0.775391 -0.020020 0.587524 -0.230408 1441741216 0.775391 -0.020020 0.587524 -0.230408 1441741216 0.775391 -0.020020 0.587524 -0.230408 1441741216 0.775391 -0.020020 0.587524 -0.230408 1441741216 0.775391 -0.020020 0.587524 -0.230408 1441741216 0.783386 -0.074341 0.587830 -0.187439 1441741216 0.783386 -0.074341 0.587830 -0.187439 1441741216 0.783386 -0.074341 0.587830 -0.187439 1441741216 0.783386 -0.074341 0.587830 -0.187439 1441741216 0.783386 -0.074341 0.587830 -0.187439 1441741216 0.783386 -0.074341 0.587830 -0.187439 1441741216 0.783386 -0.074341 0.587830 -0.187439 1441741216 0.786133 -0.159607 0.584717 -0.120544 1441741216 0.786133 -0.159607 0.584717 -0.120544 1441741216 0.786133 -0.159607 0.584717 -0.120544 1441741216 0.786133 -0.159607 0.584717 -0.120544 1441741216 0.786133 -0.159607 0.584717 -0.120544 1441741216 0.786133 -0.159607 0.584717 -0.120544 1441741216 0.799377 -0.200684 0.557617 -0.098694 1441741216 0.799377 -0.200684 0.557617 -0.098694 1441741216 0.799377 -0.200684 0.557617 -0.098694 1441741216 0.799377 -0.200684 0.557617 -0.098694 1441741216 0.799377 -0.200684 0.557617 -0.098694 1441741216 0.799377 -0.200684 0.557617 -0.098694 1441741216 0.806946 -0.232666 0.538513 -0.068115 1441741216 0.806946 -0.232666 0.538513 -0.068115 1441741216 0.806946 -0.232666 0.538513 -0.068115 1441741216 0.806946 -0.232666 0.538513 -0.068115 1441741216 0.806946 -0.232666 0.538513 -0.068115 1441741216 0.806946 -0.232666 0.538513 -0.068115 1441741216 0.808228 -0.269714 0.523193 -0.014709 1441741216 0.808228 -0.269714 0.523193 -0.014709 1441741216 0.808228 -0.269714 0.523193 -0.014709 1441741216 0.808228 -0.269714 0.523193 -0.014709 1441741216 0.808228 -0.269714 0.523193 -0.014709 1441741216 0.808228 -0.269714 0.523193 -0.014709 1441741216 0.808228 -0.269714 0.523193 -0.014709 1441741216 0.807129 -0.292725 0.512634 0.006592 1441741216 0.807129 -0.292725 0.512634 0.006592 1441741216 0.807129 -0.292725 0.512634 0.006592 1441741216 0.807129 -0.292725 0.512634 0.006592 1441741216 0.807129 -0.292725 0.512634 0.006592 1441741216 0.807129 -0.292725 0.512634 0.006592 1441741216 0.810181 -0.278137 0.515869 -0.005188 1441741216 0.810181 -0.278137 0.515869 -0.005188 1441741216 0.810181 -0.278137 0.515869 -0.005188 1441741216 0.810181 -0.278137 0.515869 -0.005188 1441741216 
0.813782 -0.405457 0.135803 -0.393555 1441741221 0.813782 -0.405457 0.135803 -0.393555 1441741221 0.813782 -0.405457 0.135803 -0.393555 1441741221 0.813782 -0.405457 0.135803 -0.393555 1441741221 0.813782 -0.405457 0.135803 -0.393555 1441741221 0.813782 -0.405457 0.135803 -0.393555 1441741221 0.754028 -0.454895 -0.019836 -0.473450 1441741221 0.754028 -0.454895 -0.019836 -0.473450 1441741221 0.754028 -0.454895 -0.019836 -0.473450 1441741221 0.754028 -0.454895 -0.019836 -0.473450 1441741221 0.754028 -0.454895 -0.019836 -0.473450 1441741221 0.754028 -0.454895 -0.019836 -0.473450 1441741221 0.680847 -0.463013 -0.188354 -0.535400 1441741221 0.680847 -0.463013 -0.188354 -0.535400 1441741221 0.680847 -0.463013 -0.188354 -0.535400 1441741221 0.680847 -0.463013 -0.188354 -0.535400 1441741221 0.680847 -0.463013 -0.188354 -0.535400 1441741221 0.680847 -0.463013 -0.188354 -0.535400 1441741221 0.590210 -0.445801 -0.353271 -0.572876 1441741221 0.590210 -0.445801 -0.353271 -0.572876 1441741221 0.590210 -0.445801 -0.353271 -0.572876 1441741221 0.590210 -0.445801 -0.353271 -0.572876 1441741221 0.590210 -0.445801 -0.353271 -0.572876 1441741221 0.590210 -0.445801 -0.353271 -0.572876 1441741221 0.499939 -0.409546 -0.509460 -0.568176 1441741221 0.499939 -0.409546 -0.509460 -0.568176 1441741221 0.499939 -0.409546 -0.509460 -0.568176 1441741221 0.499939 -0.409546 -0.509460 -0.568176 1441741221 0.499939 -0.409546 -0.509460 -0.568176 1441741221 0.499939 -0.409546 -0.509460 -0.568176 1441741221 0.410278 -0.366211 -0.651917 -0.522095 1441741221 0.410278 -0.366211 -0.651917 -0.522095 1441741221 0.410278 -0.366211 -0.651917 -0.522095 1441741221 0.410278 -0.366211 -0.651917 -0.522095 1441741221 0.410278 -0.366211 -0.651917 -0.522095 1441741221 0.298889 -0.350708 -0.745483 -0.481628 1441741221 0.298889 -0.350708 -0.745483 -0.481628 1441741221 0.298889 -0.350708 -0.745483 -0.481628 1441741221 0.298889 -0.350708 -0.745483 -0.481628 1441741221 0.298889 -0.350708 -0.745483 -0.481628 1441741221 0.212402 -0.340210 -0.791382 -0.461426 1441741221 0.212402 -0.340210 -0.791382 -0.461426 1441741221 0.212402 -0.340210 -0.791382 -0.461426 1441741221 0.212402 -0.340210 -0.791382 -0.461426 1441741221 0.212402 -0.340210 -0.791382 -0.461426 1441741221 0.212402 -0.340210 -0.791382 -0.461426 1441741221 0.171082 -0.334839 -0.807434 -0.454712 1441741221 0.171082 -0.334839 -0.807434 -0.454712 1441741221 0.171082 -0.334839 -0.807434 -0.454712 1441741221 0.171082 -0.334839 -0.807434 -0.454712 1441741221 0.171082 -0.334839 -0.807434 -0.454712 1441741221 0.171082 -0.334839 -0.807434 -0.454712 1441741221 0.171082 -0.334839 -0.807434 -0.454712 1441741221 0.148376 -0.348206 -0.803040 -0.460388 1441741221 0.148376 -0.348206 -0.803040 -0.460388 1441741221 0.148376 -0.348206 -0.803040 -0.460388 1441741221 0.148376 -0.348206 -0.803040 -0.460388 1441741221 0.148376 -0.348206 -0.803040 -0.460388 1441741221 0.148376 -0.348206 -0.803040 -0.460388 1441741221 0.112244 -0.393921 -0.776672 -0.478699 1441741221 0.112244 -0.393921 -0.776672 -0.478699 1441741221 0.112244 -0.393921 -0.776672 -0.478699 1441741221 0.112244 -0.393921 -0.776672 -0.478699 1441741222 0.112244 -0.393921 -0.776672 -0.478699 1441741222 0.112244 -0.393921 -0.776672 -0.478699 1441741222 0.144043 -0.487610 -0.696655 -0.506226 1441741222 0.144043 -0.487610 -0.696655 -0.506226 1441741222 0.144043 -0.487610 -0.696655 -0.506226 1441741222 0.144043 -0.487610 -0.696655 -0.506226 1441741222 0.144043 -0.487610 -0.696655 -0.506226 1441741222 0.144043 -0.487610 -0.696655 -0.506226 1441741222 0.434875 -0.453247 -0.566589 -0.533386 1441741222 0.434875 -0.453247 -0.566589 -0.533386 1441741222 0.434875 -0.453247 -0.566589 -0.533386 1441741222 0.434875 -0.453247 -0.566589 -0.533386 1441741222 0.434875 -0.453247 -0.566589 -0.533386 1441741222 0.434875 -0.453247 -0.566589 -0.533386 1441741222 0.755188 -0.109924 -0.336121 -0.551941 1441741222 0.755188 -0.109924 -0.336121 -0.551941 1441741222 0.755188 -0.109924 -0.336121 -0.551941 1441741222 0.755188 -0.109924 -0.336121 -0.551941 1441741222 0.755188 -0.109924 -0.336121 -0.551941 1441741222 0.755188 -0.109924 -0.336121 -0.551941 1441741222 0.829041 0.075317 -0.189880 -0.520508 1441741222 0.829041 0.075317 -0.189880 -0.520508 1441741222 0.829041 0.075317 -0.189880 -0.520508 1441741222 0.829041 0.075317 -0.189880 -0.520508 1441741222 0.829041 0.075317 -0.189880 -0.520508 1441741222 0.829041 0.075317 -0.189880 -0.520508 1441741222 0.796936 0.025208 -0.225586 -0.559753 1441741222 0.796936 0.025208 -0.225586 -0.559753 1441741222 0.796936 0.025208 -0.225586 -0.559753 1441741222 0.796936 0.025208 -0.225586 -0.559753 1441741222 0.757813 -0.028992 -0.255188 -0.599792 1441741222 0.757813 -0.028992 -0.255188 -0.599792 1441741222 0.757813 -0.028992 -0.255188 -0.599792 1441741222 0.757813 -0.028992 -0.255188 -0.599792 1441741222 0.757813 -0.028992 -0.255188 -0.599792 1441741222 0.757813 -0.028992 -0.255188 -0.599792 1441741222 0.757813 -0.028992 -0.255188 -0.599792 1441741222 0.726013 -0.053772 -0.274536 -0.628235 1441741222 0.726013 -0.053772 -0.274536 -0.628235 1441741222 0.726013 -0.053772 -0.274536 -0.628235 1441741222 0.726013 -0.053772 -0.274536 -0.628235 1441741222 0.684814 -0.134277 -0.297302 -0.651611 1441741222 0.684814 -0.134277 -0.297302 -0.651611 1441741222 0.684814 -0.134277 -0.297302 -0.651611 1441741222 0.684814 -0.134277 -0.297302 -0.651611 1441741222 0.684814 -0.134277 -0.297302 -0.651611 1441741222 0.684814 -0.134277 -0.297302 -0.651611 1441741222 0.630249 -0.212097 -0.333984 -0.668030 1441741222 0.630249 -0.212097 -0.333984 -0.668030 1441741222 0.630249 -0.212097 -0.333984 -0.668030 1441741222 0.630249 -0.212097 -0.333984 -0.668030 1441741222 0.630249 -0.212097 -0.333984 -0.668030 1441741222 0.630249 -0.212097 -0.333984 -0.668030 1441741222 0.581848 -0.259460 -0.393677 -0.662720 1441741222 0.581848 -0.259460 -0.393677 -0.662720 1441741222 0.581848 -0.259460 -0.393677 -0.662720 1441741222 0.581848 -0.259460 -0.393677 -0.662720 1441741222 0.581848 -0.259460 -0.393677 -0.662720 1441741222 0.581848 -0.259460 -0.393677 -0.662720 1441741222 0.539795 -0.293152 -0.459106 -0.641846 1441741222 0.539795 -0.293152 -0.459106 -0.641846 1441741222 0.539795 -0.293152 -0.459106 -0.641846 1441741222 0.539795 -0.293152 -0.459106 -0.641846 1441741222 0.539795 -0.293152 -0.459106 -0.641846 1441741222 0.539795 -0.293152 -0.459106 -0.641846 1441741222 0.539795 -0.293152 -0.459106 -0.641846 1441741222 0.493408 -0.335022 -0.522522 -0.609375 1441741222 0.493408 -0.335022 -0.522522 -0.609375 1441741222 0.493408 -0.335022 -0.522522 -0.609375 1441741222 0.493408 -0.335022 -0.522522 -0.609375 1441741222 0.493408 -0.335022 -0.522522 -0.609375 1441741222 0.493408 -0.335022 -0.522522 -0.609375 1441741222 0.444092 -0.362854 -0.590820 -0.567505 1441741222 0.444092 -0.362854 -0.590820 -0.567505 1441741222 0.444092 -0.362854 -0.590820 -0.567505 1441741222 0.444092 -0.362854 -0.590820 -0.567505 1441741222 0.444092 -0.362854 -0.590820 -0.567505 1441741222 0.444092 -0.362854 -0.590820 -0.567505 1441741222 0.444092 -0.362854 -0.590820 -0.567505 1441741222 0.385132 -0.373291 -0.662170 -0.523376 1441741222 0.385132 -0.373291 -0.662170 -0.523376 1441741222 0.385132 -0.373291 -0.662170 -0.523376 1441741222 0.385132 -0.373291 -0.662170 -0.523376 1441741222 0.385132 -0.373291 -0.662170 -0.523376 1441741222 0.385132 -0.373291 -0.662170 -0.523376 1441741222 0.321045 -0.367310 -0.717163 -0.497803 1441741222 0.321045 -0.367310 -0.717163 -0.497803 1441741222 0.321045 -0.367310 -0.717163 -0.497803 1441741222 0.321045 -0.367310 -0.717163 -0.497803 1441741222 0.321045 -0.367310 -0.717163 -0.497803 1441741222 0.321045 -0.367310 -0.717163 -0.497803 1441741222 0.321045 -0.367310 -0.717163 -0.497803 1441741222 0.253174 -0.344727 -0.774170 -0.466675 1441741222 0.253174 -0.344727 -0.774170 -0.466675 1441741222 0.253174 -0.344727 -0.774170 -0.466675 1441741222 0.253174 -0.344727 -0.774170 -0.466675 1441741222 0.253174 -0.344727 -0.774170 -0.466675 1441741222 0.253174 -0.344727 -0.774170 -0.466675 1441741222 0.186035 -0.318726 -0.811096 -0.453918 1441741222 0.186035 -0.318726 -0.811096 -0.453918 1441741222 0.186035 -0.318726 -0.811096 -0.453918 1441741222 0.186035 -0.318726 -0.811096 -0.453918 1441741222 0.186035 -0.318726 -0.811096 -0.453918 1441741222 0.186035 -0.318726 -0.811096 -0.453918 1441741222 0.130432 -0.318726 -0.823669 -0.450623 1441741222 0.130432 -0.318726 -0.823669 -0.450623 1441741222 0.130432 -0.318726 -0.823669 -0.450623 1441741222 0.130432 -0.318726 -0.823669 -0.450623 1441741222 0.130432 -0.318726 -0.823669 -0.450623 1441741222 0.130432 -0.318726 -0.823669 -0.450623 1441741223 0.130432 -0.318726 -0.823669 -0.450623 1441741223 0.073608 -0.367371 -0.812622 -0.446472 1441741223 0.073608 -0.367371 -0.812622 -0.446472 1441741223 0.073608 -0.367371 -0.812622 -0.446472 1441741223 0.073608 -0.367371 -0.812622 -0.446472 1441741223 0.073608 -0.367371 -0.812622 -0.446472 1441741223 0.080078 -0.475952 -0.751587 -0.449707 1441741223 0.080078 -0.475952 -0.751587 -0.449707 1441741223 0.080078 -0.475952 -0.751587 -0.449707 1441741223 0.080078 -0.475952 -0.751587 -0.449707 1441741223 0.080078 -0.475952 -0.751587 -0.449707 1441741223 0.080078 -0.475952 -0.751587 -0.449707 1441741223 0.080078 -0.475952 -0.751587 -0.449707 1441741223 0.417358 -0.420715 -0.630310 -0.501648 1441741223 0.417358 -0.420715 -0.630310 -0.501648 1441741223 0.417358 -0.420715 -0.630310 -0.501648 1441741223 0.417358 -0.420715 -0.630310 -0.501648 1441741223 0.417358 -0.420715 -0.630310 -0.501648 1441741223 0.417358 -0.420715 -0.630310 -0.501648 1441741223 0.793274 -0.072144 -0.240479 -0.554688 1441741223 0.793274 -0.072144 -0.240479 -0.554688 1441741223 0.793274 -0.072144 -0.240479 -0.554688 1441741223 0.793274 -0.072144 -0.240479 -0.554688 1441741223 0.793274 -0.072144 -0.240479 -0.554688 1441741223 0.793274 -0.072144 -0.240479 -0.554688 1441741223 0.856079 0.153259 -0.036621 -0.492188 1441741223 0.856079 0.153259 -0.036621 -0.492188 1441741223 0.856079 0.153259 -0.036621 -0.492188 1441741223 0.856079 0.153259 -0.036621 -0.492188 1441741223 0.856079 0.153259 -0.036621 -0.492188 1441741223 0.856079 0.153259 -0.036621 -0.492188 1441741223 0.856079 0.153259 -0.036621 -0.492188 1441741223 0.821838 0.123291 -0.069275 -0.551880 1441741223 0.821838 0.123291 -0.069275 -0.551880 1441741223 0.821838 0.123291 -0.069275 -0.551880 1441741223 0.821838 0.123291 -0.069275 -0.551880 1441741223 0.821838 0.123291 -0.069275 -0.551880 1441741223 0.821838 0.123291 -0.069275 -0.551880 1441741223 0.795776 0.085144 -0.056519 -0.596863 1441741223 0.795776 0.085144 -0.056519 -0.596863 1441741223 0.795776 0.085144 -0.056519 -0.596863 1441741223 0.795776 0.085144 -0.056519 -0.596863 1441741223 0.795776 0.085144 -0.056519 -0.596863 1441741223 0.795776 0.085144 -0.056519 -0.596863 1441741223 0.785889 0.071655 -0.077026 -0.609375 1441741223 0.785889 0.071655 -0.077026 -0.609375 1441741223 0.785889 0.071655 -0.077026 -0.609375 1441741223 0.785889 0.071655 -0.077026 -0.609375 1441741223 0.785889 0.071655 -0.077026 -0.609375 1441741223 0.785889 0.071655 -0.077026 -0.609375 1441741223 0.766479 0.003784 -0.118408 -0.631287 1441741223 0.766479 0.003784 -0.118408 -0.631287 1441741223 0.766479 0.003784 -0.118408 -0.631287 1441741223 0.766479 0.003784 -0.118408 -0.631287 1441741223 0.766479 0.003784 -0.118408 -0.631287 1441741223 0.766479 0.003784 -0.118408 -0.631287 1441741223 0.733948 -0.079712 -0.184448 -0.648804 1441741223 0.733948 -0.079712 -0.184448 -0.648804 1441741223 0.733948 -0.079712 -0.184448 -0.648804 1441741223 0.733948 -0.079712 -0.184448 -0.648804 1441741223 0.733948 -0.079712 -0.184448 -0.648804 1441741223 0.733948 -0.079712 -0.184448 -0.648804 1441741223 0.685303 -0.153320 -0.273315 -0.657410 1441741223 0.685303 -0.153320 -0.273315 -0.657410 1441741223 0.685303 -0.153320 -0.273315 -0.657410 1441741223 0.685303 -0.153320 -0.273315 -0.657410 1441741223 0.685303 -0.153320 -0.273315 -0.657410 1441741223 0.685303 -0.153320 -0.273315 -0.657410 1441741223 0.685303 -0.153320 -0.273315 -0.657410 1441741223 0.628967 -0.218506 -0.370667 -0.647522 1441741223 0.628967 -0.218506 -0.370667 -0.647522 1441741223 0.628967 -0.218506 -0.370667 -0.647522 1441741223 0.628967 -0.218506 -0.370667 -0.647522 1441741223 0.628967 -0.218506 -0.370667 -0.647522 1441741223 0.563599 -0.265442 -0.475403 -0.621216 1441741223 0.563599 -0.265442 -0.475403 -0.621216 1441741223 0.563599 -0.265442 -0.475403 -0.621216 1441741223 0.563599 -0.265442 -0.475403 -0.621216 1441741223 0.563599 -0.265442 -0.475403 -0.621216 1441741223 0.563599 -0.265442 -0.475403 -0.621216 1441741223 0.494202 -0.301575 -0.573792 -0.579346 1441741223 0.494202 -0.301575 -0.573792 -0.579346 1441741223 0.494202 -0.301575 -0.573792 -0.579346 1441741223 0.494202 -0.301575 -0.573792 -0.579346 1441741223 0.494202 -0.301575 -0.573792 -0.579346 1441741223 0.494202 -0.301575 -0.573792 -0.579346 1441741223 0.494202 -0.301575 -0.573792 -0.579346 1441741223 0.423889 -0.323425 -0.673889 -0.511475 1441741223 0.423889 -0.323425 -0.673889 -0.511475 1441741223 0.423889 -0.323425 -0.673889 -0.511475 1441741223 0.423889 -0.323425 -0.673889 -0.511475 1441741223 0.423889 -0.323425 -0.673889 -0.511475 1441741223 0.423889 -0.323425 -0.673889 -0.511475 1441741223 0.341614 -0.338013 -0.759705 -0.438110 1441741223 0.341614 -0.338013 -0.759705 -0.438110 1441741223 0.341614 -0.338013 -0.759705 -0.438110 1441741223 0.341614 -0.338013 -0.759705 -0.438110 1441741223 0.341614 -0.338013 -0.759705 -0.438110 1441741223 0.341614 -0.338013 -0.759705 -0.438110 1441741223 0.341614 -0.338013 -0.759705 -0.438110 1441741223 0.238892 -0.334900 -0.830383 -0.375916 1441741223 0.238892 -0.334900 -0.830383 -0.375916 1441741223 0.238892 -0.334900 -0.830383 -0.375916 1441741223 0.238892 -0.334900 -0.830383 -0.375916 1441741223 0.238892 -0.334900 -0.830383 -0.375916 1441741223 0.238892 -0.334900 -0.830383 -0.375916 1441741223 0.238892 -0.334900 -0.830383 -0.375916 1441741223 0.118835 -0.325012 -0.873718 -0.341980 1441741223 0.118835 -0.325012 -0.873718 -0.341980 1441741223 0.118835 -0.325012 -0.873718 -0.341980 1441741223 0.118835 -0.325012 -0.873718 -0.341980 1441741223 0.118835 -0.325012 -0.873718 -0.341980 1441741223 0.118835 -0.325012 -0.873718 -0.341980 1441741224 -0.004150 -0.311584 -0.889221 -0.335022 1441741224 -0.004150 -0.311584 -0.889221 -0.335022 1441741224 -0.004150 -0.311584 -0.889221 -0.335022 1441741224 -0.004150 -0.311584 -0.889221 -0.335022 1441741224 -0.004150 -0.311584 -0.889221 -0.335022 1441741224 -0.004150 -0.311584 -0.889221 -0.335022 1441741224 -0.037354 -0.327759 -0.876465 -0.350830 1441741224 -0.037354 -0.327759 -0.876465 -0.350830 1441741224 -0.037354 -0.327759 -0.876465 -0.350830 1441741224 -0.037354 -0.327759 -0.876465 -0.350830 1441741224 -0.037354 -0.327759 -0.876465 -0.350830 1441741224 -0.037354 -0.327759 -0.876465 -0.350830 1441741224 -0.027100 -0.384338 -0.830383 -0.402649 1441741224 -0.027100 -0.384338 -0.830383 -0.402649 1441741224 -0.027100 -0.384338 -0.830383 -0.402649 1441741224 -0.027100 -0.384338 -0.830383 -0.402649 1441741224 -0.027100 -0.384338 -0.830383 -0.402649 1441741224 -0.027100 -0.384338 -0.830383 -0.402649 1441741224 -0.027100 -0.384338 -0.830383 -0.402649 1441741224 0.092590 -0.470398 -0.727417 -0.491028 1441741224 0.092590 -0.470398 -0.727417 -0.491028 1441741224 0.092590 -0.470398 -0.727417 -0.491028 1441741224 0.092590 -0.470398 -0.727417 -0.491028 1441741224 0.092590 -0.470398 -0.727417 -0.491028 1441741224 0.489746 -0.370850 -0.525024 -0.589050 1441741224 0.489746 -0.370850 -0.525024 -0.589050 1441741224 0.489746 -0.370850 -0.525024 -0.589050 1441741224 0.489746 -0.370850 -0.525024 -0.589050 1441741224 0.818237 0.054443 -0.098755 -0.563660 1441741224 0.818237 0.054443 -0.098755 -0.563660 1441741224 0.818237 0.054443 -0.098755 -0.563660 1441741224 0.818237 0.054443 -0.098755 -0.563660 1441741224 0.818237 0.054443 -0.098755 -0.563660 1441741224 0.818237 0.054443 -0.098755 -0.563660 1441741224 0.818237 0.054443 -0.098755 -0.563660 1441741224 0.797607 0.033997 -0.125000 -0.589111 1441741224 0.797607 0.033997 -0.125000 -0.589111 1441741224 0.797607 0.033997 -0.125000 -0.589111 1441741224 0.797607 0.033997 -0.125000 -0.589111 1441741224 0.797607 0.033997 -0.125000 -0.589111 1441741224 0.797607 0.033997 -0.125000 -0.589111 1441741224 0.742310 -0.060425 -0.164124 -0.646851 1441741224 0.742310 -0.060425 -0.164124 -0.646851 1441741224 0.742310 -0.060425 -0.164124 -0.646851 1441741224 0.742310 -0.060425 -0.164124 -0.646851 1441741224 0.742310 -0.060425 -0.164124 -0.646851 1441741224 0.742310 -0.060425 -0.164124 -0.646851 1441741224 0.698608 -0.115234 -0.228516 -0.668152 1441741224 0.698608 -0.115234 -0.228516 -0.668152 1441741224 0.698608 -0.115234 -0.228516 -0.668152 1441741224 0.698608 -0.115234 -0.228516 -0.668152 1441741224 0.698608 -0.115234 -0.228516 -0.668152 1441741224 0.698608 -0.115234 -0.228516 -0.668152 1441741224 0.656067 -0.145996 -0.269043 -0.689880 1441741224 0.656067 -0.145996 -0.269043 -0.689880 1441741224 0.656067 -0.145996 -0.269043 -0.689880 1441741224 0.656067 -0.145996 -0.269043 -0.689880 1441741224 0.656067 -0.145996 -0.269043 -0.689880 1441741224 0.598694 -0.197815 -0.335938 -0.699768 1441741224 0.598694 -0.197815 -0.335938 -0.699768 1441741224 0.598694 -0.197815 -0.335938 -0.699768 1441741224 0.598694 -0.197815 -0.335938 -0.699768 1441741224 0.598694 -0.197815 -0.335938 -0.699768 1441741224 0.598694 -0.197815 -0.335938 -0.699768 1441741224 0.538757 -0.262878 -0.411072 -0.686829 1441741224 0.538757 -0.262878 -0.411072 -0.686829 1441741224 0.538757 -0.262878 -0.411072 -0.686829 1441741224 0.538757 -0.262878 -0.411072 -0.686829 1441741224 0.481018 -0.331909 -0.474609 -0.658203 1441741224 0.481018 -0.331909 -0.474609 -0.658203 1441741224 0.481018 -0.331909 -0.474609 -0.658203 1441741224 0.481018 -0.331909 -0.474609 -0.658203 1441741224 0.481018 -0.331909 -0.474609 -0.658203 1441741224 0.426331 -0.381897 -0.544495 -0.613220 1441741224 0.426331 -0.381897 -0.544495 -0.613220 1441741224 0.426331 -0.381897 -0.544495 -0.613220 1441741224 0.426331 -0.381897 -0.544495 -0.613220 1441741224 0.426331 -0.381897 -0.544495 -0.613220 1441741224 0.426331 -0.381897 -0.544495 -0.613220 1441741224 0.381775 -0.416565 -0.615479 -0.549561 1441741224 0.381775 -0.416565 -0.615479 -0.549561 1441741224 0.381775 -0.416565 -0.615479 -0.549561 1441741224 0.381775 -0.416565 -0.615479 -0.549561 1441741224 0.381775 -0.416565 -0.615479 -0.549561 1441741224 0.381775 -0.416565 -0.615479 -0.549561 1441741224 0.334961 -0.440002 -0.679199 -0.482727 1441741224 0.334961 -0.440002 -0.679199 -0.482727 1441741224 0.334961 -0.440002 -0.679199 -0.482727 1441741224 0.334961 -0.440002 -0.679199 -0.482727 1441741224 0.334961 -0.440002 -0.679199 -0.482727 1441741224 0.334961 -0.440002 -0.679199 -0.482727 1441741224 0.283630 -0.442200 -0.733643 -0.431152 1441741224 0.283630 -0.442200 -0.733643 -0.431152 1441741224 0.283630 -0.442200 -0.733643 -0.431152 1441741224 0.283630 -0.442200 -0.733643 -0.431152 1441741224 0.283630 -0.442200 -0.733643 -0.431152 1441741224 0.283630 -0.442200 -0.733643 -0.431152 1441741224 0.283630 -0.442200 -0.733643 -0.431152 1441741224 0.250793 -0.415100 -0.782532 -0.390625 1441741224 0.250793 -0.415100 -0.782532 -0.390625 1441741224 0.250793 -0.415100 -0.782532 -0.390625 1441741224 0.250793 -0.415100 -0.782532 -0.390625 1441741224 0.250793 -0.415100 -0.782532 -0.390625 1441741224 0.250793 -0.415100 -0.782532 -0.390625 1441741224 0.212891 -0.364624 -0.833069 -0.357544 1441741225 0.212891 -0.364624 -0.833069 -0.357544 1441741225 0.212891 -0.364624 -0.833069 -0.357544 1441741225 0.212891 -0.364624 -0.833069 -0.357544 1441741225 0.212891 -0.364624 -0.833069 -0.357544 1441741225 0.212891 -0.364624 -0.833069 -0.357544 1441741225 0.212891 -0.364624 -0.833069 -0.357544 1441741225 0.160034 -0.314453 -0.870361 -0.343689 1441741225 0.160034 -0.314453 -0.870361 -0.343689 1441741225 0.160034 -0.314453 -0.870361 -0.343689 1441741225 0.160034 -0.314453 -0.870361 -0.343689 1441741225 0.160034 -0.314453 -0.870361 -0.343689 1441741225 0.160034 -0.314453 -0.870361 -0.343689 1441741225 0.106873 -0.320862 -0.866516 -0.367188 1441741225 0.106873 -0.320862 -0.866516 -0.367188 1441741225 0.106873 -0.320862 -0.866516 -0.367188 1441741225 0.106873 -0.320862 -0.866516 -0.367188 1441741225 0.106873 -0.320862 -0.866516 -0.367188 1441741225 0.106873 -0.320862 -0.866516 -0.367188 1441741225 0.044739 -0.381958 -0.838867 -0.385376 1441741225 0.044739 -0.381958 -0.838867 -0.385376 1441741225 0.044739 -0.381958 -0.838867 -0.385376 1441741225 0.044739 -0.381958 -0.838867 -0.385376 1441741225 0.044739 -0.381958 -0.838867 -0.385376 1441741225 0.044739 -0.381958 -0.838867 -0.385376 1441741225 0.017822 -0.480164 -0.787842 -0.385437 1441741225 0.017822 -0.480164 -0.787842 -0.385437 1441741225 0.017822 -0.480164 -0.787842 -0.385437 1441741225 0.017822 -0.480164 -0.787842 -0.385437 1441741225 0.017822 -0.480164 -0.787842 -0.385437 1441741225 0.017822 -0.480164 -0.787842 -0.385437 1441741225 0.339111 -0.481873 -0.682007 -0.433289 1441741225 0.339111 -0.481873 -0.682007 -0.433289 1441741225 0.339111 -0.481873 -0.682007 -0.433289 1441741225 0.339111 -0.481873 -0.682007 -0.433289 1441741225 0.339111 -0.481873 -0.682007 -0.433289 1441741225 0.339111 -0.481873 -0.682007 -0.433289 1441741225 0.339111 -0.481873 -0.682007 -0.433289 1441741225 0.747864 -0.172791 -0.383972 -0.513245 1441741225 0.747864 -0.172791 -0.383972 -0.513245 1441741225 0.747864 -0.172791 -0.383972 -0.513245 1441741225 0.747864 -0.172791 -0.383972 -0.513245 1441741225 0.747864 -0.172791 -0.383972 -0.513245 1441741225 0.747864 -0.172791 -0.383972 -0.513245 1441741225 0.852600 0.045532 -0.167175 -0.492981 1441741225 0.852600 0.045532 -0.167175 -0.492981 1441741225 0.852600 0.045532 -0.167175 -0.492981 1441741225 0.852600 0.045532 -0.167175 -0.492981 1441741225 0.852600 0.045532 -0.167175 -0.492981 1441741225 0.809387 -0.014221 -0.187012 -0.556519 1441741225 0.809387 -0.014221 -0.187012 -0.556519 1441741225 0.809387 -0.014221 -0.187012 -0.556519 1441741225 0.809387 -0.014221 -0.187012 -0.556519 1441741225 0.809387 -0.014221 -0.187012 -0.556519 1441741225 0.809387 -0.014221 -0.187012 -0.556519 1441741225 0.771179 -0.086731 -0.248779 -0.579529 1441741225 0.771179 -0.086731 -0.248779 -0.579529 1441741225 0.771179 -0.086731 -0.248779 -0.579529 1441741225 0.771179 -0.086731 -0.248779 -0.579529 1441741225 0.771179 -0.086731 -0.248779 -0.579529 1441741225 0.771179 -0.086731 -0.248779 -0.579529 1441741225 0.749817 -0.095642 -0.257446 -0.601929 1441741225 0.749817 -0.095642 -0.257446 -0.601929 1441741225 0.749817 -0.095642 -0.257446 -0.601929 1441741225 0.749817 -0.095642 -0.257446 -0.601929 1441741225 0.749817 -0.095642 -0.257446 -0.601929 1441741225 0.749817 -0.095642 -0.257446 -0.601929 1441741225 0.719238 -0.113892 -0.295593 -0.618347 1441741225 0.719238 -0.113892 -0.295593 -0.618347 1441741225 0.719238 -0.113892 -0.295593 -0.618347 1441741225 0.719238 -0.113892 -0.295593 -0.618347 1441741225 0.719238 -0.113892 -0.295593 -0.618347 1441741225 0.719238 -0.113892 -0.295593 -0.618347 1441741225 0.669067 -0.184082 -0.347168 -0.630859 1441741225 0.669067 -0.184082 -0.347168 -0.630859 1441741225 0.669067 -0.184082 -0.347168 -0.630859 1441741225 0.669067 -0.184082 -0.347168 -0.630859 1441741225 0.669067 -0.184082 -0.347168 -0.630859 1441741225 0.669067 -0.184082 -0.347168 -0.630859 1441741225 0.669067 -0.184082 -0.347168 -0.630859 1441741225 0.618958 -0.246887 -0.405701 -0.625610 1441741225 0.618958 -0.246887 -0.405701 -0.625610 1441741225 0.618958 -0.246887 -0.405701 -0.625610 1441741225 0.618958 -0.246887 -0.405701 -0.625610 1441741225 0.618958 -0.246887 -0.405701 -0.625610 1441741225 0.618958 -0.246887 -0.405701 -0.625610 1441741225 0.572083 -0.292175 -0.473755 -0.602478 1441741225 0.572083 -0.292175 -0.473755 -0.602478 1441741225 0.572083 -0.292175 -0.473755 -0.602478 1441741225 0.572083 -0.292175 -0.473755 -0.602478 1441741225 0.572083 -0.292175 -0.473755 -0.602478 1441741225 0.572083 -0.292175 -0.473755 -0.602478 1441741225 0.524292 -0.325500 -0.550415 -0.562439 1441741225 0.524292 -0.325500 -0.550415 -0.562439 1441741225 0.524292 -0.325500 -0.550415 -0.562439 1441741225 0.524292 -0.325500 -0.550415 -0.562439 1441741225 0.524292 -0.325500 -0.550415 -0.562439 1441741225 0.475769 -0.351074 -0.627686 -0.506470 1441741225 0.475769 -0.351074 -0.627686 -0.506470 1441741225 0.475769 -0.351074 -0.627686 -0.506470 1441741225 0.475769 -0.351074 -0.627686 -0.506470 1441741225 0.475769 -0.351074 -0.627686 -0.506470 1441741225 0.475769 -0.351074 -0.627686 -0.506470 1441741225 0.475769 -0.351074 -0.627686 -0.506470 1441741225 0.424133 -0.366638 -0.696350 -0.448181 1441741225 0.424133 -0.366638 -0.696350 -0.448181 1441741225 0.424133 -0.366638 -0.696350 -0.448181 1441741225 0.424133 -0.366638 -0.696350 -0.448181 1441741225 0.424133 -0.366638 -0.696350 -0.448181 1441741225 0.424133 -0.366638 -0.696350 -0.448181 1441741225 0.366455 -0.359009 -0.762573 -0.394226 1441741225 0.366455 -0.359009 -0.762573 -0.394226 1441741226 0.366455 -0.359009 -0.762573 -0.394226 1441741226 0.366455 -0.359009 -0.762573 -0.394226 1441741226 0.366455 -0.359009 -0.762573 -0.394226 1441741226 0.366455 -0.359009 -0.762573 -0.394226 1441741226 0.300537 -0.334229 -0.823364 -0.346619 1441741226 0.300537 -0.334229 -0.823364 -0.346619 1441741226 0.300537 -0.334229 -0.823364 -0.346619 1441741226 0.300537 -0.334229 -0.823364 -0.346619 1441741226 0.300537 -0.334229 -0.823364 -0.346619 1441741226 0.300537 -0.334229 -0.823364 -0.346619 1441741226 0.300537 -0.334229 -0.823364 -0.346619 1441741226 0.223206 -0.295959 -0.872559 -0.318237 1441741226 0.223206 -0.295959 -0.872559 -0.318237 1441741226 0.223206 -0.295959 -0.872559 -0.318237 1441741226 0.223206 -0.295959 -0.872559 -0.318237 1441741226 0.223206 -0.295959 -0.872559 -0.318237 1441741226 0.223206 -0.295959 -0.872559 -0.318237 1441741226 0.143921 -0.256531 -0.901794 -0.316772 1441741226 0.143921 -0.256531 -0.901794 -0.316772 1441741226 0.143921 -0.256531 -0.901794 -0.316772 1441741226 0.143921 -0.256531 -0.901794 -0.316772 1441741226 0.143921 -0.256531 -0.901794 -0.316772 1441741226 0.143921 -0.256531 -0.901794 -0.316772 1441741226 0.143921 -0.256531 -0.901794 -0.316772 1441741226 0.077820 -0.251587 -0.907166 -0.328247 1441741226 0.077820 -0.251587 -0.907166 -0.328247 1441741226 0.077820 -0.251587 -0.907166 -0.328247 1441741226 0.077820 -0.251587 -0.907166 -0.328247 1441741226 0.077820 -0.251587 -0.907166 -0.328247 1441741226 0.047546 -0.317810 -0.889648 -0.324524 1441741226 0.047546 -0.317810 -0.889648 -0.324524 1441741226 0.047546 -0.317810 -0.889648 -0.324524 1441741226 0.047546 -0.317810 -0.889648 -0.324524 1441741226 0.047546 -0.317810 -0.889648 -0.324524 1441741226 0.112854 -0.413635 -0.818604 -0.382324 1441741226 0.112854 -0.413635 -0.818604 -0.382324 1441741226 0.112854 -0.413635 -0.818604 -0.382324 1441741226 0.112854 -0.413635 -0.818604 -0.382324 1441741226 0.112854 -0.413635 -0.818604 -0.382324 1441741226 0.403076 -0.363586 -0.676208 -0.498230 1441741226 0.403076 -0.363586 -0.676208 -0.498230 1441741226 0.403076 -0.363586 -0.676208 -0.498230 1441741226 0.403076 -0.363586 -0.676208 -0.498230 1441741226 0.403076 -0.363586 -0.676208 -0.498230 1441741226 0.403076 -0.363586 -0.676208 -0.498230 1441741226 0.736023 -0.084900 -0.367920 -0.561890 1441741226 0.736023 -0.084900 -0.367920 -0.561890 1441741226 0.736023 -0.084900 -0.367920 -0.561890 1441741226 0.736023 -0.084900 -0.367920 -0.561890 1441741226 0.736023 -0.084900 -0.367920 -0.561890 1441741226 0.736023 -0.084900 -0.367920 -0.561890 1441741226 0.804443 0.099731 -0.232849 -0.537292 1441741226 0.804443 0.099731 -0.232849 -0.537292 1441741226 0.804443 0.099731 -0.232849 -0.537292 1441741226 0.804443 0.099731 -0.232849 -0.537292 1441741226 0.804443 0.099731 -0.232849 -0.537292 1441741226 0.804443 0.099731 -0.232849 -0.537292 1441741226 0.804443 0.099731 -0.232849 -0.537292 1441741226 
0.426147 -0.331604 0.840027 -0.052795 1441741231 0.426147 -0.331604 0.840027 -0.052795 1441741231 0.426147 -0.331604 0.840027 -0.052795 1441741231 0.426147 -0.331604 0.840027 -0.052795 1441741231 0.461670 -0.296387 0.834167 -0.056213 1441741231 0.461670 -0.296387 0.834167 -0.056213 1441741231 0.461670 -0.296387 0.834167 -0.056213 1441741231 0.461670 -0.296387 0.834167 -0.056213 1441741231 0.461670 -0.296387 0.834167 -0.056213 1441741231 0.461670 -0.296387 0.834167 -0.056213 1441741231 0.461670 -0.296387 0.834167 -0.056213 1441741231 0.501160 -0.234558 0.829163 -0.079102 1441741231 0.501160 -0.234558 0.829163 -0.079102 1441741231 0.501160 -0.234558 0.829163 -0.079102 1441741231 0.501160 -0.234558 0.829163 -0.079102 1441741231 0.501160 -0.234558 0.829163 -0.079102 1441741231 0.501160 -0.234558 0.829163 -0.079102 1441741231 0.514221 -0.174194 0.833862 -0.098999 1441741231 0.514221 -0.174194 0.833862 -0.098999 1441741232 0.514221 -0.174194 0.833862 -0.098999 1441741232 0.514221 -0.174194 0.833862 -0.098999 1441741232 0.514221 -0.174194 0.833862 -0.098999 1441741232 0.514221 -0.174194 0.833862 -0.098999 1441741232 0.495361 -0.119019 0.854431 -0.101746 1441741232 0.495361 -0.119019 0.854431 -0.101746 1441741232 0.495361 -0.119019 0.854431 -0.101746 1441741232 0.495361 -0.119019 0.854431 -0.101746 1441741232 0.495361 -0.119019 0.854431 -0.101746 1441741232 0.495361 -0.119019 0.854431 -0.101746 1441741232 0.495361 -0.119019 0.854431 -0.101746 1441741232 0.502075 -0.074768 0.852905 -0.121887 1441741232 0.502075 -0.074768 0.852905 -0.121887 1441741232 0.502075 -0.074768 0.852905 -0.121887 1441741232 0.502075 -0.074768 0.852905 -0.121887 1441741232 0.502075 -0.074768 0.852905 -0.121887 1441741232 0.502075 -0.074768 0.852905 -0.121887 1441741232 0.551941 0.000854 0.815613 -0.173157 1441741232 0.551941 0.000854 0.815613 -0.173157 1441741232 0.551941 0.000854 0.815613 -0.173157 1441741232 0.551941 0.000854 0.815613 -0.173157 1441741232 0.551941 0.000854 0.815613 -0.173157 1441741232 0.551941 0.000854 0.815613 -0.173157 1441741232 0.616882 0.093689 0.747986 -0.226135 1441741232 0.616882 0.093689 0.747986 -0.226135 1441741232 0.616882 0.093689 0.747986 -0.226135 1441741232 0.616882 0.093689 0.747986 -0.226135 1441741232 0.616882 0.093689 0.747986 -0.226135 1441741232 0.616882 0.093689 0.747986 -0.226135 1441741232 0.681885 0.145569 0.669067 -0.257080 1441741232 0.681885 0.145569 0.669067 -0.257080 1441741232 0.681885 0.145569 0.669067 -0.257080 1441741232 0.681885 0.145569 0.669067 -0.257080 1441741232 0.681885 0.145569 0.669067 -0.257080 1441741232 0.681885 0.145569 0.669067 -0.257080 1441741232 0.721619 0.125305 0.634399 -0.246948 1441741232 0.721619 0.125305 0.634399 -0.246948 1441741232 0.721619 0.125305 0.634399 -0.246948 1441741232 0.721619 0.125305 0.634399 -0.246948 1441741232 0.721619 0.125305 0.634399 -0.246948 1441741232 0.721619 0.125305 0.634399 -0.246948 1441741232 0.721619 0.125305 0.634399 -0.246948 1441741232 0.731140 0.070129 0.642029 -0.219666 1441741232 0.731140 0.070129 0.642029 -0.219666 1441741232 0.731140 0.070129 0.642029 -0.219666 1441741232 0.731140 0.070129 0.642029 -0.219666 1441741232 0.731140 0.070129 0.642029 -0.219666 1441741232 0.731140 0.070129 0.642029 -0.219666 1441741232 0.731323 0.027832 0.647278 -0.212952 1441741232 0.731323 0.027832 0.647278 -0.212952 1441741232 0.731323 0.027832 0.647278 -0.212952 1441741232 0.731323 0.027832 0.647278 -0.212952 1441741232 0.731323 0.027832 0.647278 -0.212952 1441741232 0.731323 0.027832 0.647278 -0.212952 1441741232 0.731323 0.027832 0.647278 -0.212952 1441741232 0.742310 0.010681 0.634766 -0.214294 1441741232 0.742310 0.010681 0.634766 -0.214294 1441741232 0.742310 0.010681 0.634766 -0.214294 1441741232 0.742310 0.010681 0.634766 -0.214294 1441741232 0.742310 0.010681 0.634766 -0.214294 1441741232 0.754883 -0.001892 0.620789 -0.211426 1441741232 0.754883 -0.001892 0.620789 -0.211426 1441741232 0.754883 -0.001892 0.620789 -0.211426 1441741232 0.754883 -0.001892 0.620789 -0.211426 1441741232 0.754883 -0.001892 0.620789 -0.211426 1441741232 0.754883 -0.001892 0.620789 -0.211426 1441741232 0.748108 0.005127 0.624268 -0.224792 1441741232 0.748108 0.005127 0.624268 -0.224792 1441741232 0.748108 0.005127 0.624268 -0.224792 1441741232 0.748108 0.005127 0.624268 -0.224792 1441741232 0.748108 0.005127 0.624268 -0.224792 1441741232 0.748108 0.005127 0.624268 -0.224792 1441741232 0.729248 0.047180 0.632813 -0.255920 1441741232 0.729248 0.047180 0.632813 -0.255920 1441741232 0.729248 0.047180 0.632813 -0.255920 1441741232 0.729248 0.047180 0.632813 -0.255920 1441741232 0.729248 0.047180 0.632813 -0.255920 1441741232 0.729248 0.047180 0.632813 -0.255920 1441741232 0.729248 0.047180 0.632813 -0.255920 1441741232 0.717590 0.078125 0.636292 -0.272095 1441741232 0.717590 0.078125 0.636292 -0.272095 1441741232 0.717590 0.078125 0.636292 -0.272095 1441741232 0.717590 0.078125 0.636292 -0.272095 1441741232 0.717590 0.078125 0.636292 -0.272095 1441741232 0.717590 0.078125 0.636292 -0.272095 1441741232 0.733276 0.073547 0.623657 -0.260498 1441741232 0.733276 0.073547 0.623657 -0.260498 1441741232 0.733276 0.073547 0.623657 -0.260498 1441741232 0.733276 0.073547 0.623657 -0.260498 1441741232 0.733276 0.073547 0.623657 -0.260498 1441741232 0.733276 0.073547 0.623657 -0.260498 1441741232 0.771179 0.036499 0.598450 -0.213989 1441741232 0.771179 0.036499 0.598450 -0.213989 1441741232 0.771179 0.036499 0.598450 -0.213989 1441741232 0.771179 0.036499 0.598450 -0.213989 1441741232 0.771179 0.036499 0.598450 -0.213989 1441741232 0.771179 0.036499 0.598450 -0.213989 1441741232 0.783630 -0.017090 0.597290 -0.169922 1441741232 0.783630 -0.017090 0.597290 -0.169922 1441741232 0.783630 -0.017090 0.597290 -0.169922 1441741232 0.783630 -0.017090 0.597290 -0.169922 1441741232 0.783630 -0.017090 0.597290 -0.169922 1441741232 0.783630 -0.017090 0.597290 -0.169922 1441741232 0.783630 -0.017090 0.597290 -0.169922 1441741232 0.786926 -0.051208 0.600708 -0.131104 1441741232 0.786926 -0.051208 0.600708 -0.131104 1441741232 0.786926 -0.051208 0.600708 -0.131104 1441741232 0.786926 -0.051208 0.600708 -0.131104 1441741232 0.786926 -0.051208 0.600708 -0.131104 1441741232 0.786926 -0.051208 0.600708 -0.131104 1441741232 0.789429 -0.040161 0.597046 -0.136841 1441741232 0.789429 -0.040161 0.597046 -0.136841 1441741233 0.789429 -0.040161 0.597046 -0.136841 1441741233 0.789429 -0.040161 0.597046 -0.136841 1441741233 0.789429 -0.040161 0.597046 -0.136841 1441741233 0.789429 -0.040161 0.597046 -0.136841 1441741233 0.779541 -0.016968 0.604126 -0.164307 1441741233 0.779541 -0.016968 0.604126 -0.164307 1441741233 0.779541 -0.016968 0.604126 -0.164307 1441741233 0.779541 -0.016968 0.604126 -0.164307 1441741233 0.779541 -0.016968 0.604126 -0.164307 1441741233 0.779541 -0.016968 0.604126 -0.164307 1441741233 0.763733 0.036865 0.607300 -0.215637 1441741233 0.763733 0.036865 0.607300 -0.215637 1441741233 0.763733 0.036865 0.607300 -0.215637 1441741233 0.763733 0.036865 0.607300 -0.215637 1441741233 0.763733 0.036865 0.607300 -0.215637 1441741233 0.763733 0.036865 0.607300 -0.215637 1441741233 0.763733 0.036865 0.607300 -0.215637 1441741233 0.740601 0.105713 0.604675 -0.273254 1441741233 0.740601 0.105713 0.604675 -0.273254 1441741233 0.740601 0.105713 0.604675 -0.273254 1441741233 0.740601 0.105713 0.604675 -0.273254 1441741233 0.740601 0.105713 0.604675 -0.273254 1441741233 0.740601 0.105713 0.604675 -0.273254 1441741233 0.713684 0.170776 0.596680 -0.324646 1441741233 0.713684 0.170776 0.596680 -0.324646 1441741233 0.713684 0.170776 0.596680 -0.324646 1441741233 0.713684 0.170776 0.596680 -0.324646 1441741233 0.713684 0.170776 0.596680 -0.324646 1441741233 0.713684 0.170776 0.596680 -0.324646 1441741233 0.713684 0.170776 0.596680 -0.324646 1441741233 0.688293 0.221558 0.585754 -0.366089 1441741233 0.688293 0.221558 0.585754 -0.366089 1441741233 0.688293 0.221558 0.585754 -0.366089 1441741233 0.688293 0.221558 0.585754 -0.366089 1441741233 0.688293 0.221558 0.585754 -0.366089 1441741233 0.688293 0.221558 0.585754 -0.366089 1441741233 0.669128 0.256348 0.571167 -0.400330 1441741233 0.669128 0.256348 0.571167 -0.400330 1441741233 0.669128 0.256348 0.571167 -0.400330 1441741233 0.669128 0.256348 0.571167 -0.400330 1441741233 0.669128 0.256348 0.571167 -0.400330 1441741233 0.669128 0.256348 0.571167 -0.400330 1441741233 0.669128 0.256348 0.571167 -0.400330 1441741233 0.655029 0.278015 0.557861 -0.427124 1441741233 0.655029 0.278015 0.557861 -0.427124 1441741233 0.655029 0.278015 0.557861 -0.427124 1441741233 0.655029 0.278015 0.557861 -0.427124 1441741233 0.655029 0.278015 0.557861 -0.427124 1441741233 0.655029 0.278015 0.557861 -0.427124 1441741233 0.649231 0.281738 0.553406 -0.439026 1441741233 0.649231 0.281738 0.553406 -0.439026 1441741233 0.649231 0.281738 0.553406 -0.439026 1441741233 0.649231 0.281738 0.553406 -0.439026 1441741233 0.649231 0.281738 0.553406 -0.439026 1441741233 0.649231 0.281738 0.553406 -0.439026 1441741233 0.655945 0.263977 0.556213 -0.436584 1441741233 0.655945 0.263977 0.556213 -0.436584 1441741233 0.655945 0.263977 0.556213 -0.436584 1441741233 0.655945 0.263977 0.556213 -0.436584 1441741233 0.655945 0.263977 0.556213 -0.436584 1441741233 0.655945 0.263977 0.556213 -0.436584 1441741233 0.655945 0.263977 0.556213 -0.436584 1441741233 0.670593 0.231201 0.562073 -0.425293 1441741233 0.670593 0.231201 0.562073 -0.425293 1441741233 0.670593 0.231201 0.562073 -0.425293 1441741233 0.670593 0.231201 0.562073 -0.425293 1441741233 0.670593 0.231201 0.562073 -0.425293 1441741233 0.670593 0.231201 0.562073 -0.425293 1441741233 0.686096 0.188232 0.573303 -0.406311 1441741233 0.686096 0.188232 0.573303 -0.406311 1441741233 0.686096 0.188232 0.573303 -0.406311 1441741233 0.686096 0.188232 0.573303 -0.406311 1441741233 0.686096 0.188232 0.573303 -0.406311 1441741233 0.686096 0.188232 0.573303 -0.406311 1441741233 0.686096 0.188232 0.573303 -0.406311 1441741233 0.701355 0.139771 0.586182 -0.380615 1441741233 0.701355 0.139771 0.586182 -0.380615 1441741233 0.701355 0.139771 0.586182 -0.380615 1441741233 0.701355 0.139771 0.586182 -0.380615 1441741233 0.701355 0.139771 0.586182 -0.380615 1441741233 0.701355 0.139771 0.586182 -0.380615 1441741233 0.725586 0.081543 0.597717 -0.330994 1441741233 0.725586 0.081543 0.597717 -0.330994 1441741233 0.725586 0.081543 0.597717 -0.330994 1441741233 0.725586 0.081543 0.597717 -0.330994 1441741233 0.725586 0.081543 0.597717 -0.330994 1441741233 0.725586 0.081543 0.597717 -0.330994 1441741233 0.744873 0.023987 0.612610 -0.263123 1441741233 0.744873 0.023987 0.612610 -0.263123 1441741233 0.744873 0.023987 0.612610 -0.263123 1441741233 0.744873 0.023987 0.612610 -0.263123 1441741233 0.744873 0.023987 0.612610 -0.263123 1441741233 0.744873 0.023987 0.612610 -0.263123 1441741233 0.749451 -0.010986 0.622742 -0.224365 1441741233 0.749451 -0.010986 0.622742 -0.224365 1441741233 0.749451 -0.010986 0.622742 -0.224365 1441741233 0.749451 -0.010986 0.622742 -0.224365 1441741233 0.749451 -0.010986 0.622742 -0.224365 1441741233 0.749451 -0.010986 0.622742 -0.224365 1441741233 0.749451 -0.010986 0.622742 -0.224365 1441741233 0.774536 -0.037415 0.595093 -0.210876 1441741233 0.774536 -0.037415 0.595093 -0.210876 1441741233 0.774536 -0.037415 0.595093 -0.210876 1441741233 0.774536 -0.037415 0.595093 -0.210876 1441741233 0.774536 -0.037415 0.595093 -0.210876 1441741233 0.774536 -0.037415 0.595093 -0.210876 1441741233 0.789124 -0.097595 0.580994 -0.173523 1441741233 0.789124 -0.097595 0.580994 -0.173523 1441741233 0.789124 -0.097595 0.580994 -0.173523 1441741233 0.789124 -0.097595 0.580994 -0.173523 1441741233 0.789124 -0.097595 0.580994 -0.173523 1441741233 0.789124 -0.097595 0.580994 -0.173523 1441741233 0.787170 -0.126221 0.583435 -0.154907 1441741233 0.787170 -0.126221 0.583435 -0.154907 1441741233 0.787170 -0.126221 0.583435 -0.154907 1441741233 0.787170 -0.126221 0.583435 -0.154907 1441741234 0.787170 -0.126221 0.583435 -0.154907 1441741234 0.787170 -0.126221 0.583435 -0.154907 1441741234 0.787170 -0.126221 0.583435 -0.154907 1441741234 0.780701 -0.108887 0.590820 -0.171570 1441741234 0.780701 -0.108887 0.590820 -0.171570 1441741234 0.780701 -0.108887 0.590820 -0.171570 1441741234 0.780701 -0.108887 0.590820 -0.171570 1441741234 0.780701 -0.108887 0.590820 -0.171570 1441741234 0.780701 -0.108887 0.590820 -0.171570 1441741234 0.780701 -0.108887 0.590820 -0.171570 1441741234 0.773499 -0.058411 0.596802 -0.204895 1441741234 0.773499 -0.058411 0.596802 -0.204895 1441741234 0.773499 -0.058411 0.596802 -0.204895 1441741234 0.773499 -0.058411 0.596802 -0.204895 1441741234 0.773499 -0.058411 0.596802 -0.204895 1441741234 0.773499 -0.058411 0.596802 -0.204895 1441741234 0.762024 0.001648 0.597717 -0.249023 1441741234 0.762024 0.001648 0.597717 -0.249023 1441741234 0.762024 0.001648 0.597717 -0.249023 1441741234 0.762024 0.001648 0.597717 -0.249023 1441741234 0.762024 0.001648 0.597717 -0.249023 1441741234 0.762024 0.001648 0.597717 -0.249023 1441741234 0.746887 0.054504 0.594421 -0.292847 1441741234 0.746887 0.054504 0.594421 -0.292847 1441741234 0.746887 0.054504 0.594421 -0.292847 1441741234 0.746887 0.054504 0.594421 -0.292847 1441741234 0.746887 0.054504 0.594421 -0.292847 1441741234 0.746887 0.054504 0.594421 -0.292847 1441741234 0.746887 0.054504 0.594421 -0.292847 1441741234 0.730835 0.095520 0.591431 -0.327026 1441741234 0.730835 0.095520 0.591431 -0.327026 1441741234 0.730835 0.095520 0.591431 -0.327026 1441741234 0.730835 0.095520 0.591431 -0.327026 1441741234 0.730835 0.095520 0.591431 -0.327026 1441741234 0.730835 0.095520 0.591431 -0.327026 1441741234 0.715088 0.129089 0.590393 -0.351196 1441741234 0.715088 0.129089 0.590393 -0.351196 1441741234 0.715088 0.129089 0.590393 -0.351196 1441741234 0.715088 0.129089 0.590393 -0.351196 1441741234 0.715088 0.129089 0.590393 -0.351196 1441741234 0.715088 0.129089 0.590393 -0.351196 1441741234 0.700806 0.157471 0.588867 -0.370483 1441741234 0.700806 0.157471 0.588867 -0.370483 1441741234 0.700806 0.157471 0.588867 -0.370483 1441741234 0.700806 0.157471 0.588867 -0.370483 1441741234 0.700806 0.157471 0.588867 -0.370483 1441741234 0.700806 0.157471 0.588867 -0.370483 1441741234 0.700806 0.157471 0.588867 -0.370483 1441741234 0.689636 0.181763 0.586853 -0.383301 1441741234 0.689636 0.181763 0.586853 -0.383301 1441741234 0.689636 0.181763 0.586853 -0.383301 1441741234 0.689636 0.181763 0.586853 -0.383301 1441741234 0.689636 0.181763 0.586853 -0.383301 1441741234 0.689636 0.181763 0.586853 -0.383301 1441741234 0.685913 0.189758 0.589539 -0.381958 1441741234 0.685913 0.189758 0.589539 -0.381958 1441741234 0.685913 0.189758 0.589539 -0.381958 1441741234 0.685913 0.189758 0.589539 -0.381958 1441741234 0.685913 0.189758 0.589539 -0.381958 1441741234 0.685913 0.189758 0.589539 -0.381958 1441741234 0.685913 0.189758 0.589539 -0.381958 1441741234 0.691589 0.175781 0.598450 -0.364075 1441741234 0.691589 0.175781 0.598450 -0.364075 1441741234 0.691589 0.175781 0.598450 -0.364075 1441741234 0.691589 0.175781 0.598450 -0.364075 1441741234 0.691589 0.175781 0.598450 -0.364075 1441741234 0.691589 0.175781 0.598450 -0.364075 1441741234 0.700134 0.152039 0.607056 -0.343689 1441741234 0.700134 0.152039 0.607056 -0.343689 1441741234 0.700134 0.152039 0.607056 -0.343689 1441741234 0.700134 0.152039 0.607056 -0.343689 1441741234 0.700134 0.152039 0.607056 -0.343689 1441741234 0.700134 0.152039 0.607056 -0.343689 1441741234 0.700134 0.152039 0.607056 -0.343689 1441741234 0.715149 0.116516 0.614197 -0.312561 1441741234 0.715149 0.116516 0.614197 -0.312561 1441741234 0.715149 0.116516 0.614197 -0.312561 1441741234 0.715149 0.116516 0.614197 -0.312561 1441741234 0.715149 0.116516 0.614197 -0.312561 1441741234 0.715149 0.116516 0.614197 -0.312561 1441741234 0.715149 0.116516 0.614197 -0.312561 1441741234 0.733948 0.062927 0.619751 -0.270508 1441741234 0.733948 0.062927 0.619751 -0.270508 1441741234 0.733948 0.062927 0.619751 -0.270508 1441741234 0.733948 0.062927 0.619751 -0.270508 1441741234 0.733948 0.062927 0.619751 -0.270508 1441741234 0.733948 0.062927 0.619751 -0.270508 1441741234 0.752869 -0.002014 0.621460 -0.216675 1441741234 0.752869 -0.002014 0.621460 -0.216675 1441741234 0.752869 -0.002014 0.621460 -0.216675 1441741234 0.752869 -0.002014 0.621460 -0.216675 1441741234 0.752869 -0.002014 0.621460 -0.216675 1441741234 0.752869 -0.002014 0.621460 -0.216675 1441741234 0.770020 -0.065308 0.613831 -0.161255 1441741234 0.770020 -0.065308 0.613831 -0.161255 1441741234 0.770020 -0.065308 0.613831 -0.161255 1441741234 0.770020 -0.065308 0.613831 -0.161255 1441741234 0.770020 -0.065308 0.613831 -0.161255 1441741234 0.770020 -0.065308 0.613831 -0.161255 1441741234 0.796204 -0.120178 0.585876 -0.090759 1441741234 0.796204 -0.120178 0.585876 -0.090759 1441741234 0.796204 -0.120178 0.585876 -0.090759 1441741234 0.796204 -0.120178 0.585876 -0.090759 1441741234 0.796204 -0.120178 0.585876 -0.090759 1441741234 0.796204 -0.120178 0.585876 -0.090759 1441741234 0.796204 -0.120178 0.585876 -0.090759 1441741234 0.802551 -0.126648 0.579163 -0.065796 1441741234 0.802551 -0.126648 0.579163 -0.065796 1441741234 0.802551 -0.126648 0.579163 -0.065796 1441741234 0.802551 -0.126648 0.579163 -0.065796 1441741234 0.802551 -0.126648 0.579163 -0.065796 1441741234 0.802551 -0.126648 0.579163 -0.065796 1441741234 0.797913 -0.173279 0.576599 -0.027527 1441741234 0.797913 -0.173279 0.576599 -0.027527 1441741234 0.797913 -0.173279 0.576599 -0.027527 1441741234 0.797913 -0.173279 0.576599 -0.027527 1441741234 0.797913 -0.173279 0.576599 -0.027527 1441741235 0.797913 -0.173279 0.576599 -0.027527 1441741235 0.791504 -0.203735 0.576050 -0.010071 1441741235 0.791504 -0.203735 0.576050 -0.010071 1441741235 0.791504 -0.203735 0.576050 -0.010071 1441741235 0.791504 -0.203735 0.576050 -0.010071 1441741235 0.791504 -0.203735 0.576050 -0.010071 1441741235 0.791504 -0.203735 0.576050 -0.010071 1441741235 0.794067 -0.173889 0.580261 -0.048767 1441741235 0.794067 -0.173889 0.580261 -0.048767 1441741235 0.794067 -0.173889 0.580261 -0.048767 1441741235 0.794067 -0.173889 0.580261 -0.048767 1441741235 0.794067 -0.173889 0.580261 -0.048767 1441741235 0.794067 -0.173889 0.580261 -0.048767 1441741235 0.794067 -0.173889 0.580261 -0.048767 1441741235 0.795593 -0.119385 0.584167 -0.107239 1441741235 0.795593 -0.119385 0.584167 -0.107239 1441741235 0.795593 -0.119385 0.584167 -0.107239 1441741235 0.795593 -0.119385 0.584167 -0.107239 1441741235 0.795593 -0.119385 0.584167 -0.107239 1441741235 0.795593 -0.119385 0.584167 -0.107239 1441741235 0.784973 -0.064941 0.594360 -0.162170 1441741235 0.784973 -0.064941 0.594360 -0.162170 1441741235 0.784973 -0.064941 0.594360 -0.162170 1441741235 0.784973 -0.064941 0.594360 -0.162170 1441741235 0.784973 -0.064941 0.594360 -0.162170 1441741235 0.784973 -0.064941 0.594360 -0.162170 1441741235 0.766602 -0.001648 0.604980 -0.215027 1441741235 0.766602 -0.001648 0.604980 -0.215027 1441741235 0.766602 -0.001648 0.604980 -0.215027 1441741235 0.766602 -0.001648 0.604980 -0.215027 1441741235 0.766602 -0.001648 0.604980 -0.215027 1441741235 0.766602 -0.001648 0.604980 -0.215027 1441741235 0.766602 -0.001648 0.604980 -0.215027 1441741235 0.741089 0.072388 0.610413 -0.269958 1441741235 0.741089 0.072388 0.610413 -0.269958 1441741235 0.741089 0.072388 0.610413 -0.269958 1441741235 0.741089 0.072388 0.610413 -0.269958 1441741235 0.741089 0.072388 0.610413 -0.269958 1441741235 0.741089 0.072388 0.610413 -0.269958 1441741235 0.712769 0.144348 0.607788 -0.318909 1441741235 0.712769 0.144348 0.607788 -0.318909 1441741235 0.712769 0.144348 0.607788 -0.318909 1441741235 0.712769 0.144348 0.607788 -0.318909 1441741235 0.712769 0.144348 0.607788 -0.318909 1441741235 0.712769 0.144348 0.607788 -0.318909 1441741235 0.692810 0.198792 0.593689 -0.357666 1441741235 0.692810 0.198792 0.593689 -0.357666 1441741235 0.692810 0.198792 0.593689 -0.357666 1441741235 0.692810 0.198792 0.593689 -0.357666 1441741235 0.692810 0.198792 0.593689 -0.357666 1441741235 0.692810 0.198792 0.593689 -0.357666 1441741235 0.692810 0.198792 0.593689 -0.357666 1441741235 0.683533 0.226013 0.579285 -0.382202 1441741235 0.683533 0.226013 0.579285 -0.382202 1441741235 0.683533 0.226013 0.579285 -0.382202 1441741235 0.683533 0.226013 0.579285 -0.382202 1441741235 0.683533 0.226013 0.579285 -0.382202 1441741235 0.683533 0.226013 0.579285 -0.382202 1441741235 0.683411 0.223694 0.576721 -0.387634 1441741235 0.683411 0.223694 0.576721 -0.387634 1441741235 0.683411 0.223694 0.576721 -0.387634 1441741235 0.683411 0.223694 0.576721 -0.387634 1441741235 0.683411 0.223694 0.576721 -0.387634 1441741235 0.683411 0.223694 0.576721 -0.387634 1441741235 0.692383 0.198914 0.580078 -0.380066 1441741235 0.692383 0.198914 0.580078 -0.380066 1441741235 0.692383 0.198914 0.580078 -0.380066 1441741235 0.692383 0.198914 0.580078 -0.380066 1441741235 0.692383 0.198914 0.580078 -0.380066 1441741235 0.692383 0.198914 0.580078 -0.380066 1441741235 0.692383 0.198914 0.580078 -0.380066 1441741235 0.711304 0.153809 0.586060 -0.356262 1441741235 0.711304 0.153809 0.586060 -0.356262 1441741235 0.711304 0.153809 0.586060 -0.356262 1441741235 0.711304 0.153809 0.586060 -0.356262 1441741235 0.711304 0.153809 0.586060 -0.356262 1441741235 0.711304 0.153809 0.586060 -0.356262 1441741235 0.728821 0.101074 0.597717 -0.318176 1441741235 0.728821 0.101074 0.597717 -0.318176 1441741235 0.728821 0.101074 0.597717 -0.318176 1441741235 0.728821 0.101074 0.597717 -0.318176 1441741235 0.728821 0.101074 0.597717 -0.318176 1441741235 0.728821 0.101074 0.597717 -0.318176 1441741235 0.744385 0.040161 0.611938 -0.264099 1441741235 0.744385 0.040161 0.611938 -0.264099 1441741235 0.744385 0.040161 0.611938 -0.264099 1441741235 0.744385 0.040161 0.611938 -0.264099 1441741235 0.744385 0.040161 0.611938 -0.264099 1441741235 0.744385 0.040161 0.611938 -0.264099 1441741235 0.744385 0.040161 0.611938 -0.264099 1441741235 0.757507 -0.026733 0.620789 -0.200073 1441741235 0.757507 -0.026733 0.620789 -0.200073 1441741235 0.757507 -0.026733 0.620789 -0.200073 1441741235 0.757507 -0.026733 0.620789 -0.200073 1441741235 0.757507 -0.026733 0.620789 -0.200073 1441741235 0.757507 -0.026733 0.620789 -0.200073 1441741235 0.775024 -0.108154 0.609558 -0.126404 1441741235 0.775024 -0.108154 0.609558 -0.126404 1441741235 0.775024 -0.108154 0.609558 -0.126404 1441741235 0.775024 -0.108154 0.609558 -0.126404 1441741235 0.775024 -0.108154 0.609558 -0.126404 1441741235 0.775024 -0.108154 0.609558 -0.126404 1441741235 0.775024 -0.108154 0.609558 -0.126404 1441741235 0.794373 -0.190063 0.574524 -0.052185 1441741235 0.794373 -0.190063 0.574524 -0.052185 1441741235 0.794373 -0.190063 0.574524 -0.052185 1441741235 0.794373 -0.190063 0.574524 -0.052185 1441741235 0.794373 -0.190063 0.574524 -0.052185 1441741235 0.794373 -0.190063 0.574524 -0.052185 1441741235 0.800537 -0.235718 0.550659 -0.016663 1441741235 0.800537 -0.235718 0.550659 -0.016663 1441741235 0.800537 -0.235718 0.550659 -0.016663 1441741235 0.800537 -0.235718 0.550659 -0.016663 1441741235 0.800537 -0.235718 0.550659 -0.016663 1441741235 0.800537 -0.235718 0.550659 -0.016663 1441741236 0.797668 -0.253479 0.547119 -0.007446 1441741236 0.797668 -0.253479 0.547119 -0.007446 1441741236 0.797668 -0.253479 0.547119 -0.007446 1441741236 0.797668 -0.253479 0.547119 -0.007446 1441741236 0.797668 -0.253479 0.547119 -0.007446 1441741236 0.797668 -0.253479 0.547119 -0.007446 1441741236 0.794006 -0.256470 0.551025 -0.008057 1441741236 0.794006 -0.256470 0.551025 -0.008057 1441741236 0.794006 -0.256470 0.551025 -0.008057 1441741236 0.794006 -0.256470 0.551025 -0.008057 1441741236 0.794006 -0.256470 0.551025 -0.008057 1441741236 0.794006 -0.256470 0.551025 -0.008057 1441741236 0.794006 -0.256470 0.551025 -0.008057 1441741236 0.795776 -0.236267 0.556641 -0.031494 1441741236 0.795776 -0.236267 0.556641 -0.031494 1441741236 0.795776 -0.236267 0.556641 -0.031494 1441741236 0.795776 -0.236267 0.556641 -0.031494 1441741236 0.795776 -0.236267 0.556641 -0.031494 1441741236 0.797119 -0.191528 0.567627 -0.075012 1441741236 0.797119 -0.191528 0.567627 -0.075012 1441741236 0.797119 -0.191528 0.567627 -0.075012 1441741236 0.797119 -0.191528 0.567627 -0.075012 1441741236 0.797119 -0.191528 0.567627 -0.075012 1441741236 0.797119 -0.191528 0.567627 -0.075012 1441741236 0.797119 -0.191528 0.567627 -0.075012 1441741236 0.792175 -0.132629 0.582397 -0.124817 1441741236 0.792175 -0.132629 0.582397 -0.124817 1441741236 0.792175 -0.132629 0.582397 -0.124817 1441741236 0.792175 -0.132629 0.582397 -0.124817 1441741236 0.792175 -0.132629 0.582397 -0.124817 1441741236 0.792175 -0.132629 0.582397 -0.124817 1441741236 0.781067 -0.063477 0.593445 -0.183411 1441741236 0.781067 -0.063477 0.593445 -0.183411 1441741236 0.781067 -0.063477 0.593445 -0.183411 1441741236 0.781067 -0.063477 0.593445 -0.183411 1441741236 0.781067 -0.063477 0.593445 -0.183411 1441741236 0.781067 -0.063477 0.593445 -0.183411 1441741236 0.781067 -0.063477 0.593445 -0.183411 1441741236 0.765991 0.003906 0.593811 -0.246094 1441741236 0.765991 0.003906 0.593811 -0.246094 1441741236 0.765991 0.003906 0.593811 -0.246094 1441741236 0.765991 0.003906 0.593811 -0.246094 1441741236 0.765991 0.003906 0.593811 -0.246094 1441741236 0.765991 0.003906 0.593811 -0.246094 1441741236 0.750366 0.057556 0.587463 -0.297424 1441741236 0.750366 0.057556 0.587463 -0.297424 1441741236 0.750366 0.057556 0.587463 -0.297424 1441741236 0.750366 0.057556 0.587463 -0.297424 1441741236 0.750366 0.057556 0.587463 -0.297424 1441741236 0.750366 0.057556 0.587463 -0.297424 1441741236 0.750366 0.057556 0.587463 -0.297424 1441741236 0.736694 0.096130 0.580933 -0.332336 1441741236 0.736694 0.096130 0.580933 -0.332336 1441741236 0.736694 0.096130 0.580933 -0.332336 1441741236 0.736694 0.096130 0.580933 -0.332336 1441741236 0.736694 0.096130 0.580933 -0.332336 1441741236 0.736694 0.096130 0.580933 -0.332336 1441741236 0.727295 0.120117 0.572937 -0.358154 1441741236 0.727295 0.120117 0.572937 -0.358154 1441741236 0.727295 0.120117 0.572937 -0.358154 1441741236 0.727295 0.120117 0.572937 -0.358154 1441741236 0.727295 0.120117 0.572937 -0.358154 1441741236 0.727295 0.120117 0.572937 -0.358154 1441741236 0.727295 0.120117 0.572937 -0.358154 1441741236 0.725403 0.122620 0.567932 -0.369019 1441741236 0.725403 0.122620 0.567932 -0.369019 1441741236 0.725403 0.122620 0.567932 -0.369019 1441741236 0.725403 0.122620 0.567932 -0.369019 1441741236 0.725403 0.122620 0.567932 -0.369019 1441741236 0.725403 0.122620 0.567932 -0.369019 1441741236 0.725403 0.122620 0.567932 -0.369019 1441741236 0.730164 0.101074 0.567261 -0.367249 1441741236 0.730164 0.101074 0.567261 -0.367249 1441741236 0.730164 0.101074 0.567261 -0.367249 1441741236 0.730164 0.101074 0.567261 -0.367249 1441741236 0.730164 0.101074 0.567261 -0.367249 1441741236 0.730164 0.101074 0.567261 -0.367249 1441741236 0.738220 0.069580 0.567749 -0.357422 1441741236 0.738220 0.069580 0.567749 -0.357422 1441741236 0.738220 0.069580 0.567749 -0.357422 1441741236 0.738220 0.069580 0.567749 -0.357422 1441741236 0.738220 0.069580 0.567749 -0.357422 1441741236 0.738220 0.069580 0.567749 -0.357422 1441741236 0.750916 0.037354 0.567200 -0.336121 1441741236 0.750916 0.037354 0.567200 -0.336121 1441741236 0.750916 0.037354 0.567200 -0.336121 1441741236 0.750916 0.037354 0.567200 -0.336121 1441741236 0.750916 0.037354 0.567200 -0.336121 1441741236 0.750916 0.037354 0.567200 -0.336121 1441741236 0.766174 0.004395 0.570129 -0.296387 1441741236 0.766174 0.004395 0.570129 -0.296387 1441741236 0.766174 0.004395 0.570129 -0.296387 1441741236 0.766174 0.004395 0.570129 -0.296387 1441741236 0.766174 0.004395 0.570129 -0.296387 1441741236 0.766174 0.004395 0.570129 -0.296387 1441741236 0.766174 0.004395 0.570129 -0.296387 1441741236 0.781128 -0.032471 0.579041 -0.231262 1441741236 0.781128 -0.032471 0.579041 -0.231262 1441741236 0.781128 -0.032471 0.579041 -0.231262 1441741236 0.781128 -0.032471 0.579041 -0.231262 1441741236 0.781128 -0.032471 0.579041 -0.231262 1441741236 0.781128 -0.032471 0.579041 -0.231262 1441741236 0.794006 -0.103943 0.582947 -0.137207 1441741236 0.794006 -0.103943 0.582947 -0.137207 1441741236 0.794006 -0.103943 0.582947 -0.137207 1441741236 0.794006 -0.103943 0.582947 -0.137207 1441741236 0.794006 -0.103943 0.582947 -0.137207 1441741236 0.794006 -0.103943 0.582947 -0.137207 1441741236 0.785278 -0.202881 0.583923 -0.033936 1441741236 0.785278 -0.202881 0.583923 -0.033936 1441741236 0.785278 -0.202881 0.583923 -0.033936 1441741236 0.785278 -0.202881 0.583923 -0.033936 1441741236 
0.825928 -0.488586 0.208374 -0.188904 1441741239 0.825928 -0.488586 0.208374 -0.188904 1441741239 0.825928 -0.488586 0.208374 -0.188904 1441741239 0.825928 -0.488586 0.208374 -0.188904 1441741239 0.825928 -0.488586 0.208374 -0.188904 1441741239 0.825928 -0.488586 0.208374 -0.188904 1441741239 0.773804 -0.579590 0.065247 -0.247192 1441741239 0.773804 -0.579590 0.065247 -0.247192 1441741239 0.773804 -0.579590 0.065247 -0.247192 1441741239 0.773804 -0.579590 0.065247 -0.247192 1441741239 0.773804 -0.579590 0.065247 -0.247192 1441741239 0.773804 -0.579590 0.065247 -0.247192 1441741239 0.773804 -0.579590 0.065247 -0.247192 1441741239 0.710144 -0.610779 -0.076050 -0.341858 1441741239 0.710144 -0.610779 -0.076050 -0.341858 1441741239 0.710144 -0.610779 -0.076050 -0.341858 1441741239 0.710144 -0.610779 -0.076050 -0.341858 1441741239 0.710144 -0.610779 -0.076050 -0.341858 1441741239 0.710144 -0.610779 -0.076050 -0.341858 1441741239 0.651917 -0.583557 -0.237061 -0.422180 1441741239 0.651917 -0.583557 -0.237061 -0.422180 1441741239 0.651917 -0.583557 -0.237061 -0.422180 1441741239 0.651917 -0.583557 -0.237061 -0.422180 1441741239 0.651917 -0.583557 -0.237061 -0.422180 1441741239 0.651917 -0.583557 -0.237061 -0.422180 1441741239 0.651917 -0.583557 -0.237061 -0.422180 1441741239 0.587952 -0.528137 -0.399292 -0.464783 1441741239 0.587952 -0.528137 -0.399292 -0.464783 1441741239 0.587952 -0.528137 -0.399292 -0.464783 1441741239 0.587952 -0.528137 -0.399292 -0.464783 1441741239 0.587952 -0.528137 -0.399292 -0.464783 1441741239 0.587952 -0.528137 -0.399292 -0.464783 1441741239 0.512878 -0.479919 -0.521362 -0.484680 1441741239 0.512878 -0.479919 -0.521362 -0.484680 1441741239 0.512878 -0.479919 -0.521362 -0.484680 1441741239 0.512878 -0.479919 -0.521362 -0.484680 1441741239 0.512878 -0.479919 -0.521362 -0.484680 1441741239 0.512878 -0.479919 -0.521362 -0.484680 1441741239 0.422058 -0.439331 -0.604858 -0.512878 1441741239 0.422058 -0.439331 -0.604858 -0.512878 1441741239 0.422058 -0.439331 -0.604858 -0.512878 1441741239 0.422058 -0.439331 -0.604858 -0.512878 1441741239 0.422058 -0.439331 -0.604858 -0.512878 1441741239 0.422058 -0.439331 -0.604858 -0.512878 1441741239 0.322754 -0.412048 -0.642334 -0.559937 1441741239 0.322754 -0.412048 -0.642334 -0.559937 1441741239 0.322754 -0.412048 -0.642334 -0.559937 1441741239 0.322754 -0.412048 -0.642334 -0.559937 1441741239 0.322754 -0.412048 -0.642334 -0.559937 1441741239 0.322754 -0.412048 -0.642334 -0.559937 1441741239 0.256409 -0.395081 -0.663391 -0.581482 1441741239 0.256409 -0.395081 -0.663391 -0.581482 1441741239 0.256409 -0.395081 -0.663391 -0.581482 1441741239 0.256409 -0.395081 -0.663391 -0.581482 1441741239 0.256409 -0.395081 -0.663391 -0.581482 1441741239 0.256409 -0.395081 -0.663391 -0.581482 1441741239 0.204834 -0.390808 -0.691467 -0.572083 1441741239 0.204834 -0.390808 -0.691467 -0.572083 1441741239 0.204834 -0.390808 -0.691467 -0.572083 1441741239 0.204834 -0.390808 -0.691467 -0.572083 1441741239 0.204834 -0.390808 -0.691467 -0.572083 1441741239 0.204834 -0.390808 -0.691467 -0.572083 1441741239 0.170776 -0.398682 -0.718567 -0.543762 1441741239 0.170776 -0.398682 -0.718567 -0.543762 1441741239 0.170776 -0.398682 -0.718567 -0.543762 1441741239 0.170776 -0.398682 -0.718567 -0.543762 1441741240 0.170776 -0.398682 -0.718567 -0.543762 1441741240 0.170776 -0.398682 -0.718567 -0.543762 1441741240 0.170776 -0.398682 -0.718567 -0.543762 1441741240 0.141113 -0.417297 -0.743286 -0.503540 1441741240 0.141113 -0.417297 -0.743286 -0.503540 1441741240 0.141113 -0.417297 -0.743286 -0.503540 1441741240 0.141113 -0.417297 -0.743286 -0.503540 1441741240 0.141113 -0.417297 -0.743286 -0.503540 1441741240 0.141113 -0.417297 -0.743286 -0.503540 1441741240 0.095459 -0.468140 -0.744568 -0.466248 1441741240 0.095459 -0.468140 -0.744568 -0.466248 1441741240 0.095459 -0.468140 -0.744568 -0.466248 1441741240 0.095459 -0.468140 -0.744568 -0.466248 1441741240 0.095459 -0.468140 -0.744568 -0.466248 1441741240 0.095459 -0.468140 -0.744568 -0.466248 1441741240 0.280334 -0.488831 -0.665833 -0.489014 1441741240 0.280334 -0.488831 -0.665833 -0.489014 1441741240 0.280334 -0.488831 -0.665833 -0.489014 1441741240 0.280334 -0.488831 -0.665833 -0.489014 1441741240 0.280334 -0.488831 -0.665833 -0.489014 1441741240 0.280334 -0.488831 -0.665833 -0.489014 1441741240 0.651062 -0.257935 -0.472168 -0.535400 1441741240 0.651062 -0.257935 -0.472168 -0.535400 1441741240 0.651062 -0.257935 -0.472168 -0.535400 1441741240 0.651062 -0.257935 -0.472168 -0.535400 1441741240 0.651062 -0.257935 -0.472168 -0.535400 1441741240 0.651062 -0.257935 -0.472168 -0.535400 1441741240 0.872803 0.080200 -0.079285 -0.474792 1441741240 0.872803 0.080200 -0.079285 -0.474792 1441741240 0.872803 0.080200 -0.079285 -0.474792 1441741240 0.872803 0.080200 -0.079285 -0.474792 1441741240 0.872803 0.080200 -0.079285 -0.474792 1441741240 0.872803 0.080200 -0.079285 -0.474792 1441741240 0.872803 0.080200 -0.079285 -0.474792 1441741240 0.871704 0.034912 0.028320 -0.487915 1441741240 0.871704 0.034912 0.028320 -0.487915 1441741240 0.871704 0.034912 0.028320 -0.487915 1441741240 0.871704 0.034912 0.028320 -0.487915 1441741240 0.871704 0.034912 0.028320 -0.487915 1441741240 0.871704 0.034912 0.028320 -0.487915 1441741240 0.871704 0.034912 0.028320 -0.487915 1441741240 0.836792 -0.085144 -0.036865 -0.539551 1441741240 0.836792 -0.085144 -0.036865 -0.539551 1441741240 0.836792 -0.085144 -0.036865 -0.539551 1441741240 0.836792 -0.085144 -0.036865 -0.539551 1441741240 0.836792 -0.085144 -0.036865 -0.539551 1441741240 0.836792 -0.085144 -0.036865 -0.539551 1441741240 0.805115 -0.154968 -0.012634 -0.572327 1441741240 0.805115 -0.154968 -0.012634 -0.572327 1441741240 0.805115 -0.154968 -0.012634 -0.572327 1441741240 0.805115 -0.154968 -0.012634 -0.572327 1441741240 0.805115 -0.154968 -0.012634 -0.572327 1441741240 0.805115 -0.154968 -0.012634 -0.572327 1441741240 0.805115 -0.154968 -0.012634 -0.572327 1441741240 0.791992 -0.169556 -0.089966 -0.579529 1441741240 0.791992 -0.169556 -0.089966 -0.579529 1441741240 0.791992 -0.169556 -0.089966 -0.579529 1441741240 0.791992 -0.169556 -0.089966 -0.579529 1441741240 0.791992 -0.169556 -0.089966 -0.579529 1441741240 0.791992 -0.169556 -0.089966 -0.579529 1441741240 0.740540 -0.261047 -0.166443 -0.596436 1441741240 0.740540 -0.261047 -0.166443 -0.596436 1441741240 0.740540 -0.261047 -0.166443 -0.596436 1441741240 0.740540 -0.261047 -0.166443 -0.596436 1441741240 0.740540 -0.261047 -0.166443 -0.596436 1441741240 0.740540 -0.261047 -0.166443 -0.596436 1441741240 0.740540 -0.261047 -0.166443 -0.596436 1441741240 0.679932 -0.331238 -0.265808 -0.597778 1441741240 0.679932 -0.331238 -0.265808 -0.597778 1441741240 0.679932 -0.331238 -0.265808 -0.597778 1441741240 0.679932 -0.331238 -0.265808 -0.597778 1441741240 0.679932 -0.331238 -0.265808 -0.597778 1441741240 0.679932 -0.331238 -0.265808 -0.597778 1441741240 0.608765 -0.383972 -0.360352 -0.593445 1441741240 0.608765 -0.383972 -0.360352 -0.593445 1441741240 0.608765 -0.383972 -0.360352 -0.593445 1441741240 0.608765 -0.383972 -0.360352 -0.593445 1441741240 0.608765 -0.383972 -0.360352 -0.593445 1441741240 0.608765 -0.383972 -0.360352 -0.593445 1441741240 0.550293 -0.391357 -0.473022 -0.565979 1441741240 0.550293 -0.391357 -0.473022 -0.565979 1441741240 0.550293 -0.391357 -0.473022 -0.565979 1441741240 0.550293 -0.391357 -0.473022 -0.565979 1441741240 0.550293 -0.391357 -0.473022 -0.565979 1441741240 0.550293 -0.391357 -0.473022 -0.565979 1441741240 0.550293 -0.391357 -0.473022 -0.565979 1441741240 0.498535 -0.393738 -0.578247 -0.511963 1441741240 0.498535 -0.393738 -0.578247 -0.511963 1441741240 0.498535 -0.393738 -0.578247 -0.511963 1441741240 0.498535 -0.393738 -0.578247 -0.511963 1441741240 0.498535 -0.393738 -0.578247 -0.511963 1441741240 0.498535 -0.393738 -0.578247 -0.511963 1441741240 0.437988 -0.405518 -0.666626 -0.446533 1441741240 0.437988 -0.405518 -0.666626 -0.446533 1441741240 0.437988 -0.405518 -0.666626 -0.446533 1441741240 0.437988 -0.405518 -0.666626 -0.446533 1441741240 0.437988 -0.405518 -0.666626 -0.446533 1441741240 0.437988 -0.405518 -0.666626 -0.446533 1441741240 0.365417 -0.419128 -0.730896 -0.395813 1441741240 0.365417 -0.419128 -0.730896 -0.395813 1441741240 0.365417 -0.419128 -0.730896 -0.395813 1441741240 0.365417 -0.419128 -0.730896 -0.395813 1441741240 0.365417 -0.419128 -0.730896 -0.395813 1441741240 0.365417 -0.419128 -0.730896 -0.395813 1441741240 0.365417 -0.419128 -0.730896 -0.395813 1441741240 0.292847 -0.411499 -0.777832 -0.374084 1441741240 0.292847 -0.411499 -0.777832 -0.374084 1441741240 0.292847 -0.411499 -0.777832 -0.374084 1441741240 0.292847 -0.411499 -0.777832 -0.374084 1441741240 0.292847 -0.411499 -0.777832 -0.374084 1441741240 0.292847 -0.411499 -0.777832 -0.374084 1441741240 0.232483 -0.391907 -0.804871 -0.380249 1441741240 0.232483 -0.391907 -0.804871 -0.380249 1441741240 0.232483 -0.391907 -0.804871 -0.380249 1441741240 0.232483 -0.391907 -0.804871 -0.380249 1441741240 0.232483 -0.391907 -0.804871 -0.380249 1441741241 0.232483 -0.391907 -0.804871 -0.380249 1441741241 0.232483 -0.391907 -0.804871 -0.380249 1441741241 0.182678 -0.386169 -0.809082 -0.403687 1441741241 0.182678 -0.386169 -0.809082 -0.403687 1441741241 0.182678 -0.386169 -0.809082 -0.403687 1441741241 0.182678 -0.386169 -0.809082 -0.403687 1441741241 0.182678 -0.386169 -0.809082 -0.403687 1441741241 0.182678 -0.386169 -0.809082 -0.403687 1441741241 0.113281 -0.455322 -0.763000 -0.444763 1441741241 0.113281 -0.455322 -0.763000 -0.444763 1441741241 0.113281 -0.455322 -0.763000 -0.444763 1441741241 0.113281 -0.455322 -0.763000 -0.444763 1441741241 0.113281 -0.455322 -0.763000 -0.444763 1441741241 0.113281 -0.455322 -0.763000 -0.444763 1441741241 0.113647 -0.568848 -0.641113 -0.502563 1441741241 0.113647 -0.568848 -0.641113 -0.502563 1441741241 0.113647 -0.568848 -0.641113 -0.502563 1441741241 0.113647 -0.568848 -0.641113 -0.502563 1441741241 0.113647 -0.568848 -0.641113 -0.502563 1441741241 0.113647 -0.568848 -0.641113 -0.502563 1441741241 0.113647 -0.568848 -0.641113 -0.502563 1441741241 0.467529 -0.460266 -0.497681 -0.567383 1441741241 0.467529 -0.460266 -0.497681 -0.567383 1441741241 0.467529 -0.460266 -0.497681 -0.567383 1441741241 0.467529 -0.460266 -0.497681 -0.567383 1441741241 0.467529 -0.460266 -0.497681 -0.567383 1441741241 0.765442 -0.096619 -0.241211 -0.588745 1441741241 0.765442 -0.096619 -0.241211 -0.588745 1441741241 0.765442 -0.096619 -0.241211 -0.588745 1441741241 0.765442 -0.096619 -0.241211 -0.588745 1441741241 0.765442 -0.096619 -0.241211 -0.588745 1441741241 0.765442 -0.096619 -0.241211 -0.588745 1441741241 0.725952 -0.260864 -0.162354 -0.615295 1441741241 0.725952 -0.260864 -0.162354 -0.615295 1441741241 0.725952 -0.260864 -0.162354 -0.615295 1441741241 0.725952 -0.260864 -0.162354 -0.615295 1441741241 0.725952 -0.260864 -0.162354 -0.615295 1441741241 0.725952 -0.260864 -0.162354 -0.615295 1441741241 0.701782 -0.325317 -0.132507 -0.619751 1441741241 0.701782 -0.325317 -0.132507 -0.619751 1441741241 0.701782 -0.325317 -0.132507 -0.619751 1441741241 0.701782 -0.325317 -0.132507 -0.619751 1441741241 0.701782 -0.325317 -0.132507 -0.619751 1441741241 0.701782 -0.325317 -0.132507 -0.619751 1441741241 0.688721 -0.306458 -0.155090 -0.638550 1441741241 0.688721 -0.306458 -0.155090 -0.638550 1441741241 0.688721 -0.306458 -0.155090 -0.638550 1441741241 0.688721 -0.306458 -0.155090 -0.638550 1441741241 0.688721 -0.306458 -0.155090 -0.638550 1441741241 0.688721 -0.306458 -0.155090 -0.638550 1441741241 0.688721 -0.306458 -0.155090 -0.638550 1441741241 0.671814 -0.305603 -0.198425 -0.644897 1441741241 0.671814 -0.305603 -0.198425 -0.644897 1441741241 0.671814 -0.305603 -0.198425 -0.644897 1441741241 0.671814 -0.305603 -0.198425 -0.644897 1441741241 0.671814 -0.305603 -0.198425 -0.644897 1441741241 0.629578 -0.348572 -0.231812 -0.654541 1441741241 0.629578 -0.348572 -0.231812 -0.654541 1441741241 0.629578 -0.348572 -0.231812 -0.654541 1441741241 0.629578 -0.348572 -0.231812 -0.654541 1441741241 0.629578 -0.348572 -0.231812 -0.654541 1441741241 0.578003 -0.397400 -0.257385 -0.664673 1441741241 0.578003 -0.397400 -0.257385 -0.664673 1441741241 0.578003 -0.397400 -0.257385 -0.664673 1441741241 0.578003 -0.397400 -0.257385 -0.664673 1441741241 0.578003 -0.397400 -0.257385 -0.664673 1441741241 0.578003 -0.397400 -0.257385 -0.664673 1441741241 0.536316 -0.425049 -0.298401 -0.665405 1441741241 0.536316 -0.425049 -0.298401 -0.665405 1441741241 0.536316 -0.425049 -0.298401 -0.665405 1441741241 0.536316 -0.425049 -0.298401 -0.665405 1441741241 0.536316 -0.425049 -0.298401 -0.665405 1441741241 0.536316 -0.425049 -0.298401 -0.665405 1441741241 0.506165 -0.434753 -0.360901 -0.651611 1441741241 0.506165 -0.434753 -0.360901 -0.651611 1441741241 0.506165 -0.434753 -0.360901 -0.651611 1441741241 0.506165 -0.434753 -0.360901 -0.651611 1441741241 0.506165 -0.434753 -0.360901 -0.651611 1441741241 0.506165 -0.434753 -0.360901 -0.651611 1441741241 0.482422 -0.437134 -0.433655 -0.623047 1441741241 0.482422 -0.437134 -0.433655 -0.623047 1441741241 0.482422 -0.437134 -0.433655 -0.623047 1441741241 0.482422 -0.437134 -0.433655 -0.623047 1441741241 0.482422 -0.437134 -0.433655 -0.623047 1441741241 0.482422 -0.437134 -0.433655 -0.623047 1441741241 0.462952 -0.434631 -0.511414 -0.579041 1441741241 0.462952 -0.434631 -0.511414 -0.579041 1441741241 0.462952 -0.434631 -0.511414 -0.579041 1441741241 0.462952 -0.434631 -0.511414 -0.579041 1441741241 0.462952 -0.434631 -0.511414 -0.579041 1441741241 0.462952 -0.434631 -0.511414 -0.579041 1441741241 0.442261 -0.427551 -0.585510 -0.528076 1441741241 0.442261 -0.427551 -0.585510 -0.528076 1441741241 0.442261 -0.427551 -0.585510 -0.528076 1441741241 0.442261 -0.427551 -0.585510 -0.528076 1441741241 0.442261 -0.427551 -0.585510 -0.528076 1441741241 0.442261 -0.427551 -0.585510 -0.528076 1441741241 0.418762 -0.413147 -0.656799 -0.471863 1441741241 0.418762 -0.413147 -0.656799 -0.471863 1441741241 0.418762 -0.413147 -0.656799 -0.471863 1441741241 0.418762 -0.413147 -0.656799 -0.471863 1441741241 0.418762 -0.413147 -0.656799 -0.471863 1441741241 0.418762 -0.413147 -0.656799 -0.471863 1441741241 0.418762 -0.413147 -0.656799 -0.471863 1441741241 0.384949 -0.392090 -0.721863 -0.420715 1441741241 0.384949 -0.392090 -0.721863 -0.420715 1441741241 0.384949 -0.392090 -0.721863 -0.420715 1441741241 0.384949 -0.392090 -0.721863 -0.420715 1441741241 0.384949 -0.392090 -0.721863 -0.420715 1441741241 0.384949 -0.392090 -0.721863 -0.420715 1441741242 0.384949 -0.392090 -0.721863 -0.420715 1441741242 0.327942 -0.367981 -0.782166 -0.381165 1441741242 0.327942 -0.367981 -0.782166 -0.381165 1441741242 0.327942 -0.367981 -0.782166 -0.381165 1441741242 0.327942 -0.367981 -0.782166 -0.381165 1441741242 0.327942 -0.367981 -0.782166 -0.381165 1441741242 0.234985 -0.353027 -0.816467 -0.391968 1441741242 0.234985 -0.353027 -0.816467 -0.391968 1441741242 0.234985 -0.353027 -0.816467 -0.391968 1441741242 0.234985 -0.353027 -0.816467 -0.391968 1441741242 0.234985 -0.353027 -0.816467 -0.391968 1441741242 0.234985 -0.353027 -0.816467 -0.391968 1441741242 0.160095 -0.341064 -0.831543 -0.408264 1441741242 0.160095 -0.341064 -0.831543 -0.408264 1441741242 0.160095 -0.341064 -0.831543 -0.408264 1441741242 0.160095 -0.341064 -0.831543 -0.408264 1441741242 0.160095 -0.341064 -0.831543 -0.408264 1441741242 0.160095 -0.341064 -0.831543 -0.408264 1441741242 0.160095 -0.341064 -0.831543 -0.408264 1441741242 0.100281 -0.386292 -0.814453 -0.421265 1441741242 0.100281 -0.386292 -0.814453 -0.421265 1441741242 0.100281 -0.386292 -0.814453 -0.421265 1441741242 0.100281 -0.386292 -0.814453 -0.421265 1441741242 0.100281 -0.386292 -0.814453 -0.421265 1441741242 0.100281 -0.386292 -0.814453 -0.421265 1441741242 0.100281 -0.386292 -0.814453 -0.421265 1441741242 0.088562 -0.503357 -0.732605 -0.449585 1441741242 0.088562 -0.503357 -0.732605 -0.449585 1441741242 0.088562 -0.503357 -0.732605 -0.449585 1441741242 0.088562 -0.503357 -0.732605 -0.449585 1441741242 0.088562 -0.503357 -0.732605 -0.449585 1441741242 0.088562 -0.503357 -0.732605 -0.449585 1441741242 0.465027 -0.425171 -0.594971 -0.499023 1441741242 0.465027 -0.425171 -0.594971 -0.499023 1441741242 0.465027 -0.425171 -0.594971 -0.499023 1441741242 0.465027 -0.425171 -0.594971 -0.499023 1441741242 0.465027 -0.425171 -0.594971 -0.499023 1441741242 0.465027 -0.425171 -0.594971 -0.499023 1441741242 0.783325 -0.017944 -0.320984 -0.532043 1441741242 0.783325 -0.017944 -0.320984 -0.532043 1441741242 0.783325 -0.017944 -0.320984 -0.532043 1441741242 0.783325 -0.017944 -0.320984 -0.532043 1441741242 0.783325 -0.017944 -0.320984 -0.532043 1441741242 0.783325 -0.017944 -0.320984 -0.532043 1441741242 0.762817 -0.061707 -0.257385 -0.589905 1441741242 0.762817 -0.061707 -0.257385 -0.589905 1441741242 0.762817 -0.061707 -0.257385 -0.589905 1441741242 0.762817 -0.061707 -0.257385 -0.589905 1441741242 0.762817 -0.061707 -0.257385 -0.589905 1441741242 0.762817 -0.061707 -0.257385 -0.589905 1441741242 0.719971 -0.123901 -0.317871 -0.604370 1441741242 0.719971 -0.123901 -0.317871 -0.604370 1441741242 0.719971 -0.123901 -0.317871 -0.604370 1441741242 0.719971 -0.123901 -0.317871 -0.604370 1441741242 0.719971 -0.123901 -0.317871 -0.604370 1441741242 0.719971 -0.123901 -0.317871 -0.604370 1441741242 0.719971 -0.123901 -0.317871 -0.604370 1441741242 0.688049 -0.128784 -0.352905 -0.620850 1441741242 0.688049 -0.128784 -0.352905 -0.620850 1441741242 0.688049 -0.128784 -0.352905 -0.620850 1441741242 0.688049 -0.128784 -0.352905 -0.620850 1441741242 0.688049 -0.128784 -0.352905 -0.620850 1441741242 0.688049 -0.128784 -0.352905 -0.620850 1441741242 0.670349 -0.123779 -0.355835 -0.639343 1441741242 0.670349 -0.123779 -0.355835 -0.639343 1441741242 0.670349 -0.123779 -0.355835 -0.639343 1441741242 0.670349 -0.123779 -0.355835 -0.639343 1441741242 0.670349 -0.123779 -0.355835 -0.639343 1441741242 0.670349 -0.123779 -0.355835 -0.639343 1441741242 0.642395 -0.153015 -0.379639 -0.647949 1441741242 0.642395 -0.153015 -0.379639 -0.647949 1441741242 0.642395 -0.153015 -0.379639 -0.647949 1441741242 0.642395 -0.153015 -0.379639 -0.647949 1441741242 0.642395 -0.153015 -0.379639 -0.647949 1441741242 0.642395 -0.153015 -0.379639 -0.647949 1441741242 0.642395 -0.153015 -0.379639 -0.647949 1441741242 0.608276 -0.209595 -0.401367 -0.651917 1441741242 0.608276 -0.209595 -0.401367 -0.651917 1441741242 0.608276 -0.209595 -0.401367 -0.651917 1441741242 0.608276 -0.209595 -0.401367 -0.651917 1441741242 0.608276 -0.209595 -0.401367 -0.651917 1441741242 0.608276 -0.209595 -0.401367 -0.651917 1441741242 0.608276 -0.209595 -0.401367 -0.651917 1441741242 0.577209 -0.257813 -0.431274 -0.643738 1441741242 0.577209 -0.257813 -0.431274 -0.643738 1441741242 0.577209 -0.257813 -0.431274 -0.643738 1441741242 0.577209 -0.257813 -0.431274 -0.643738 1441741242 0.577209 -0.257813 -0.431274 -0.643738 1441741242 0.577209 -0.257813 -0.431274 -0.643738 1441741242 0.549255 -0.295044 -0.473145 -0.622498 1441741242 0.549255 -0.295044 -0.473145 -0.622498 1441741242 0.549255 -0.295044 -0.473145 -0.622498 1441741242 0.549255 -0.295044 -0.473145 -0.622498 1441741242 0.549255 -0.295044 -0.473145 -0.622498 1441741242 0.549255 -0.295044 -0.473145 -0.622498 1441741242 0.526245 -0.315369 -0.531799 -0.583862 1441741242 0.526245 -0.315369 -0.531799 -0.583862 1441741242 0.526245 -0.315369 -0.531799 -0.583862 1441741242 0.526245 -0.315369 -0.531799 -0.583862 1441741242 0.526245 -0.315369 -0.531799 -0.583862 1441741242 0.526245 -0.315369 -0.531799 -0.583862 1441741242 0.500061 -0.338318 -0.589050 -0.537231 1441741242 0.500061 -0.338318 -0.589050 -0.537231 1441741242 0.500061 -0.338318 -0.589050 -0.537231 1441741242 0.500061 -0.338318 -0.589050 -0.537231 1441741242 0.500061 -0.338318 -0.589050 -0.537231 1441741242 0.500061 -0.338318 -0.589050 -0.537231 1441741242 0.467224 -0.352905 -0.653076 -0.480347 1441741242 0.467224 -0.352905 -0.653076 -0.480347 1441741242 0.467224 -0.352905 -0.653076 -0.480347 1441741242 0.467224 -0.352905 -0.653076 -0.480347 1441741242 0.467224 -0.352905 -0.653076 -0.480347 1441741242 0.429382 -0.351807 -0.718811 -0.418640 1441741243 0.429382 -0.351807 -0.718811 -0.418640 1441741243 0.429382 -0.351807 -0.718811 -0.418640 1441741243 0.429382 -0.351807 -0.718811 -0.418640 1441741243 0.429382 -0.351807 -0.718811 -0.418640 1441741243 0.429382 -0.351807 -0.718811 -0.418640 1441741243 0.374390 -0.334167 -0.788147 -0.356384 1441741243 0.374390 -0.334167 -0.788147 -0.356384 1441741243 0.374390 -0.334167 -0.788147 -0.356384 1441741243 0.374390 -0.334167 -0.788147 -0.356384 1441741243 0.374390 -0.334167 -0.788147 -0.356384 1441741243 0.374390 -0.334167 -0.788147 -0.356384 1441741243 0.306824 -0.296631 -0.849548 -0.310120 1441741243 0.306824 -0.296631 -0.849548 -0.310120 1441741243 0.306824 -0.296631 -0.849548 -0.310120 1441741243 0.306824 -0.296631 -0.849548 -0.310120 1441741243 0.306824 -0.296631 -0.849548 -0.310120 1441741243 0.306824 -0.296631 -0.849548 -0.310120 1441741243 0.235535 -0.242310 -0.893799 -0.294922 1441741243 0.235535 -0.242310 -0.893799 -0.294922 1441741243 0.235535 -0.242310 -0.893799 -0.294922 1441741243 0.235535 -0.242310 -0.893799 -0.294922 1441741243 0.235535 -0.242310 -0.893799 -0.294922 1441741243 0.235535 -0.242310 -0.893799 -0.294922 1441741243 0.173645 -0.210999 -0.909485 -0.313477 1441741243 0.173645 -0.210999 -0.909485 -0.313477 1441741243 0.173645 -0.210999 -0.909485 -0.313477 1441741243 0.173645 -0.210999 -0.909485 -0.313477 1441741243 0.173645 -0.210999 -0.909485 -0.313477 1441741243 0.173645 -0.210999 -0.909485 -0.313477 1441741243 0.121582 -0.246216 -0.895691 -0.349854 1441741243 0.121582 -0.246216 -0.895691 -0.349854 1441741243 0.121582 -0.246216 -0.895691 -0.349854 1441741243 0.121582 -0.246216 -0.895691 -0.349854 1441741243 0.121582 -0.246216 -0.895691 -0.349854 1441741243 0.121582 -0.246216 -0.895691 -0.349854 1441741243 0.079651 -0.382324 -0.828979 -0.400391 1441741243 0.079651 -0.382324 -0.828979 -0.400391 1441741243 0.079651 -0.382324 -0.828979 -0.400391 1441741243 0.079651 -0.382324 -0.828979 -0.400391 1441741243 0.079651 -0.382324 -0.828979 -0.400391 1441741243 0.079651 -0.382324 -0.828979 -0.400391 1441741243 0.249084 -0.505066 -0.693726 -0.449097 1441741243 0.249084 -0.505066 -0.693726 -0.449097 1441741243 0.249084 -0.505066 -0.693726 -0.449097 1441741243 0.249084 -0.505066 -0.693726 -0.449097 1441741243 0.249084 -0.505066 -0.693726 -0.449097 1441741243 0.649292 -0.246643 -0.498596 -0.518677 1441741243 0.649292 -0.246643 -0.498596 -0.518677 1441741243 0.649292 -0.246643 -0.498596 -0.518677 1441741243 0.649292 -0.246643 -0.498596 -0.518677 1441741243 0.649292 -0.246643 -0.498596 -0.518677 1441741243 0.649292 -0.246643 -0.498596 -0.518677 1441741243 0.832581 0.196289 -0.236145 -0.460938 1441741243 0.832581 0.196289 -0.236145 -0.460938 1441741243 0.832581 0.196289 -0.236145 -0.460938 1441741243 0.832581 0.196289 -0.236145 -0.460938 1441741243 0.832581 0.196289 -0.236145 -0.460938 1441741243 0.763367 0.142639 -0.268555 -0.569885 1441741243 0.763367 0.142639 -0.268555 -0.569885 1441741243 0.763367 0.142639 -0.268555 -0.569885 1441741243 0.763367 0.142639 -0.268555 -0.569885 1441741243 0.763367 0.142639 -0.268555 -0.569885 1441741243 0.763367 0.142639 -0.268555 -0.569885 1441741243 0.763367 0.142639 -0.268555 -0.569885 1441741243 0.729065 0.031433 -0.373535 -0.572693 1441741243 0.729065 0.031433 -0.373535 -0.572693 1441741243 0.729065 0.031433 -0.373535 -0.572693 1441741243 0.729065 0.031433 -0.373535 -0.572693 1441741243 0.729065 0.031433 -0.373535 -0.572693 1441741243 0.729065 0.031433 -0.373535 -0.572693 1441741243 0.697693 -0.031311 -0.380127 -0.606445 1441741243 0.697693 -0.031311 -0.380127 -0.606445 1441741243 0.697693 -0.031311 -0.380127 -0.606445 1441741243 0.697693 -0.031311 -0.380127 -0.606445 1441741243 0.697693 -0.031311 -0.380127 -0.606445 1441741243 0.669800 -0.082458 -0.404541 -0.617188 1441741243 0.669800 -0.082458 -0.404541 -0.617188 1441741243 0.669800 -0.082458 -0.404541 -0.617188 1441741243 0.669800 -0.082458 -0.404541 -0.617188 1441741243 0.669800 -0.082458 -0.404541 -0.617188 1441741243 0.669800 -0.082458 -0.404541 -0.617188 1441741243 0.620605 -0.180969 -0.429321 -0.630737 1441741243 0.620605 -0.180969 -0.429321 -0.630737 1441741243 0.620605 -0.180969 -0.429321 -0.630737 1441741243 0.620605 -0.180969 -0.429321 -0.630737 1441741243 0.620605 -0.180969 -0.429321 -0.630737 1441741243 0.620605 -0.180969 -0.429321 -0.630737 1441741243 0.620605 -0.180969 -0.429321 -0.630737 1441741243 0.569458 -0.253174 -0.474060 -0.622070 1441741243 0.569458 -0.253174 -0.474060 -0.622070 1441741243 0.569458 -0.253174 -0.474060 -0.622070 1441741243 0.569458 -0.253174 -0.474060 -0.622070 1441741243 0.569458 -0.253174 -0.474060 -0.622070 1441741243 0.569458 -0.253174 -0.474060 -0.622070 1441741243 0.517517 -0.315308 -0.531067 -0.592224 1441741243 0.517517 -0.315308 -0.531067 -0.592224 1441741243 0.517517 -0.315308 -0.531067 -0.592224 1441741243 0.517517 -0.315308 -0.531067 -0.592224 1441741243 0.517517 -0.315308 -0.531067 -0.592224 1441741243 0.517517 -0.315308 -0.531067 -0.592224 1441741243 0.464600 -0.360657 -0.586792 -0.556641 1441741243 0.464600 -0.360657 -0.586792 -0.556641 1441741243 0.464600 -0.360657 -0.586792 -0.556641 1441741243 0.464600 -0.360657 -0.586792 -0.556641 1441741243 0.464600 -0.360657 -0.586792 -0.556641 1441741243 0.464600 -0.360657 -0.586792 -0.556641 1441741243 0.464600 -0.360657 -0.586792 -0.556641 1441741243 0.415649 -0.388489 -0.650696 -0.502930 1441741244 0.415649 -0.388489 -0.650696 -0.502930 1441741244 0.415649 -0.388489 -0.650696 -0.502930 1441741244 0.415649 -0.388489 -0.650696 -0.502930 1441741244 0.415649 -0.388489 -0.650696 -0.502930 1441741244 0.415649 -0.388489 -0.650696 -0.502930 1441741244 0.346680 -0.417114 -0.705444 -0.456360 1441741244 0.346680 -0.417114 -0.705444 -0.456360 1441741244 0.346680 -0.417114 -0.705444 -0.456360 1441741244 0.346680 -0.417114 -0.705444 -0.456360 1441741244 0.346680 -0.417114 -0.705444 -0.456360 1441741244 0.346680 -0.417114 -0.705444 -0.456360 1441741244 0.252686 -0.427307 -0.759583 -0.420288 1441741244 0.252686 -0.427307 -0.759583 -0.420288 1441741244 0.252686 -0.427307 -0.759583 -0.420288 1441741244 0.252686 -0.427307 -0.759583 -0.420288 1441741244 0.252686 -0.427307 -0.759583 -0.420288 1441741244 0.252686 -0.427307 -0.759583 -0.420288 1441741244 0.157593 -0.408264 -0.808899 -0.392761 1441741244 0.157593 -0.408264 -0.808899 -0.392761 1441741244 0.157593 -0.408264 -0.808899 -0.392761 1441741244 0.157593 -0.408264 -0.808899 -0.392761 1441741244 0.157593 -0.408264 -0.808899 -0.392761 1441741244 0.157593 -0.408264 -0.808899 -0.392761 1441741244 0.157593 -0.408264 -0.808899 -0.392761 1441741244 0.085693 -0.372192 -0.838989 -0.387695 1441741244 0.085693 -0.372192 -0.838989 -0.387695 1441741244 0.085693 -0.372192 -0.838989 -0.387695 1441741244 0.085693 -0.372192 -0.838989 -0.387695 1441741244 0.085693 -0.372192 -0.838989 -0.387695 1441741244 0.085693 -0.372192 -0.838989 -0.387695 1441741244 0.054749 -0.372070 -0.835144 -0.401489 1441741244 0.054749 -0.372070 -0.835144 -0.401489 1441741244 0.054749 -0.372070 -0.835144 -0.401489 1441741244 0.054749 -0.372070 -0.835144 -0.401489 1441741244 0.054749 -0.372070 -0.835144 -0.401489 1441741244 0.054749 -0.372070 -0.835144 -0.401489 1441741244 0.054749 -0.372070 -0.835144 -0.401489 1441741244 0.050110 -0.425537 -0.799255 -0.421570 1441741244 0.050110 -0.425537 -0.799255 -0.421570 1441741244 0.050110 -0.425537 -0.799255 -0.421570 1441741244 0.050110 -0.425537 -0.799255 -0.421570 1441741244 0.050110 -0.425537 -0.799255 -0.421570 1441741244 0.050110 -0.425537 -0.799255 -0.421570 1441741244 0.075745 -0.515564 -0.737244 -0.430115 1441741244 0.075745 -0.515564 -0.737244 -0.430115 1441741244 0.075745 -0.515564 -0.737244 -0.430115 1441741244 0.075745 -0.515564 -0.737244 -0.430115 1441741244 0.075745 -0.515564 -0.737244 -0.430115 1441741244 0.075745 -0.515564 -0.737244 -0.430115 1441741244 0.358093 -0.499084 -0.669922 -0.417053 1441741244 0.358093 -0.499084 -0.669922 -0.417053 1441741244 0.358093 -0.499084 -0.669922 -0.417053 1441741244 0.358093 -0.499084 -0.669922 -0.417053 1441741244 0.358093 -0.499084 -0.669922 -0.417053 1441741244 0.358093 -0.499084 -0.669922 -0.417053 1441741244 0.358093 -0.499084 -0.669922 -0.417053 1441741244 0.787292 -0.051025 -0.463379 -0.403503 1441741244 0.787292 -0.051025 -0.463379 -0.403503 1441741244 0.787292 -0.051025 -0.463379 -0.403503 1441741244 0.787292 -0.051025 -0.463379 -0.403503 1441741244 0.787292 -0.051025 -0.463379 -0.403503 1441741244 0.787292 -0.051025 -0.463379 -0.403503 1441741244 0.854797 0.077515 -0.217957 -0.464600 1441741244 0.854797 0.077515 -0.217957 -0.464600 1441741244 0.854797 0.077515 -0.217957 -0.464600 1441741244 0.854797 0.077515 -0.217957 -0.464600 1441741244 0.854797 0.077515 -0.217957 -0.464600 1441741244 0.854797 0.077515 -0.217957 -0.464600 1441741244 0.810303 -0.001892 -0.291016 -0.508606 1441741244 0.810303 -0.001892 -0.291016 -0.508606 1441741244 0.810303 -0.001892 -0.291016 -0.508606 1441741244 0.810303 -0.001892 -0.291016 -0.508606 1441741244 0.810303 -0.001892 -0.291016 -0.508606 1441741244 0.810303 -0.001892 -0.291016 -0.508606 1441741244 0.810303 -0.001892 -0.291016 -0.508606 1441741244 0.756287 -0.062500 -0.360901 -0.542053 1441741244 0.756287 -0.062500 -0.360901 -0.542053 1441741244 0.756287 -0.062500 -0.360901 -0.542053 1441741244 0.756287 -0.062500 -0.360901 -0.542053 1441741244 0.756287 -0.062500 -0.360901 -0.542053 1441741244 0.756287 -0.062500 -0.360901 -0.542053 1441741244 0.739868 -0.082397 -0.329224 -0.580872 1441741244 0.739868 -0.082397 -0.329224 -0.580872 1441741244 0.739868 -0.082397 -0.329224 -0.580872 1441741244 0.739868 -0.082397 -0.329224 -0.580872 1441741244 0.739868 -0.082397 -0.329224 -0.580872 1441741244 0.739868 -0.082397 -0.329224 -0.580872 1441741244 0.706299 -0.128113 -0.336975 -0.609253 1441741244 
0.688660 0.171021 0.619629 -0.335388 1441741246 0.688660 0.171021 0.619629 -0.335388 1441741246 0.687622 0.202454 0.592651 -0.367249 1441741246 0.687622 0.202454 0.592651 -0.367249 1441741246 0.687622 0.202454 0.592651 -0.367249 1441741246 0.687622 0.202454 0.592651 -0.367249 1441741246 0.687622 0.202454 0.592651 -0.367249 1441741246 0.687622 0.202454 0.592651 -0.367249 1441741246 0.687622 0.202454 0.592651 -0.367249 1441741246 0.671204 0.247742 0.567261 -0.407776 1441741246 0.671204 0.247742 0.567261 -0.407776 1441741246 0.671204 0.247742 0.567261 -0.407776 1441741246 0.671204 0.247742 0.567261 -0.407776 1441741246 0.671204 0.247742 0.567261 -0.407776 1441741246 0.671204 0.247742 0.567261 -0.407776 1441741246 0.643921 0.282898 0.563171 -0.433655 1441741246 0.643921 0.282898 0.563171 -0.433655 1441741246 0.643921 0.282898 0.563171 -0.433655 1441741246 0.643921 0.282898 0.563171 -0.433655 1441741246 0.643921 0.282898 0.563171 -0.433655 1441741247 0.643921 0.282898 0.563171 -0.433655 1441741247 0.643921 0.282898 0.563171 -0.433655 1441741247 0.621460 0.314270 0.566101 -0.440979 1441741247 0.621460 0.314270 0.566101 -0.440979 1441741247 0.621460 0.314270 0.566101 -0.440979 1441741247 0.621460 0.314270 0.566101 -0.440979 1441741247 0.621460 0.314270 0.566101 -0.440979 1441741247 0.621460 0.314270 0.566101 -0.440979 1441741247 0.604553 0.347778 0.555542 -0.452637 1441741247 0.604553 0.347778 0.555542 -0.452637 1441741247 0.604553 0.347778 0.555542 -0.452637 1441741247 0.604553 0.347778 0.555542 -0.452637 1441741247 0.604553 0.347778 0.555542 -0.452637 1441741247 0.604553 0.347778 0.555542 -0.452637 1441741247 0.597595 0.361267 0.553772 -0.453552 1441741247 0.597595 0.361267 0.553772 -0.453552 1441741247 0.597595 0.361267 0.553772 -0.453552 1441741247 0.597595 0.361267 0.553772 -0.453552 1441741247 0.597595 0.361267 0.553772 -0.453552 1441741247 0.597595 0.361267 0.553772 -0.453552 1441741247 0.597595 0.361267 0.553772 -0.453552 1441741247 0.592896 0.358765 0.562500 -0.450867 1441741247 0.592896 0.358765 0.562500 -0.450867 1441741247 0.592896 0.358765 0.562500 -0.450867 1441741247 0.592896 0.358765 0.562500 -0.450867 1441741247 0.592896 0.358765 0.562500 -0.450867 1441741247 0.592896 0.358765 0.562500 -0.450867 1441741247 0.590271 0.349854 0.572815 -0.448242 1441741247 0.590271 0.349854 0.572815 -0.448242 1441741247 0.590271 0.349854 0.572815 -0.448242 1441741247 0.590271 0.349854 0.572815 -0.448242 1441741247 0.590271 0.349854 0.572815 -0.448242 1441741247 0.590271 0.349854 0.572815 -0.448242 1441741247 0.590271 0.349854 0.572815 -0.448242 1441741247 0.589417 0.337891 0.584656 -0.443359 1441741247 0.589417 0.337891 0.584656 -0.443359 1441741247 0.589417 0.337891 0.584656 -0.443359 1441741247 0.589417 0.337891 0.584656 -0.443359 1441741247 0.589417 0.337891 0.584656 -0.443359 1441741247 0.589417 0.337891 0.584656 -0.443359 1441741247 0.591553 0.328918 0.595886 -0.432129 1441741247 0.591553 0.328918 0.595886 -0.432129 1441741247 0.591553 0.328918 0.595886 -0.432129 1441741247 0.591553 0.328918 0.595886 -0.432129 1441741247 0.591553 0.328918 0.595886 -0.432129 1441741247 0.591553 0.328918 0.595886 -0.432129 1441741247 0.591553 0.328918 0.595886 -0.432129 1441741247 0.608887 0.312012 0.602234 -0.411316 1441741247 0.608887 0.312012 0.602234 -0.411316 1441741247 0.608887 0.312012 0.602234 -0.411316 1441741247 0.608887 0.312012 0.602234 -0.411316 1441741247 0.608887 0.312012 0.602234 -0.411316 1441741247 0.608887 0.312012 0.602234 -0.411316 1441741247 0.632507 0.277832 0.609619 -0.388672 1441741247 0.632507 0.277832 0.609619 -0.388672 1441741247 0.632507 0.277832 0.609619 -0.388672 1441741247 0.632507 0.277832 0.609619 -0.388672 1441741247 0.632507 0.277832 0.609619 -0.388672 1441741247 0.632507 0.277832 0.609619 -0.388672 1441741247 0.632507 0.277832 0.609619 -0.388672 1441741247 0.667297 0.218384 0.621399 -0.347656 1441741247 0.667297 0.218384 0.621399 -0.347656 1441741247 0.667297 0.218384 0.621399 -0.347656 1441741247 0.667297 0.218384 0.621399 -0.347656 1441741247 0.667297 0.218384 0.621399 -0.347656 1441741247 0.667297 0.218384 0.621399 -0.347656 1441741247 0.667297 0.218384 0.621399 -0.347656 1441741247 0.705688 0.152649 0.627197 -0.291992 1441741247 0.705688 0.152649 0.627197 -0.291992 1441741247 0.705688 0.152649 0.627197 -0.291992 1441741247 0.705688 0.152649 0.627197 -0.291992 1441741247 0.705688 0.152649 0.627197 -0.291992 1441741247 0.705688 0.152649 0.627197 -0.291992 1441741247 0.732300 0.136536 0.620667 -0.244507 1441741247 0.732300 0.136536 0.620667 -0.244507 1441741247 0.732300 0.136536 0.620667 -0.244507 1441741247 0.732300 0.136536 0.620667 -0.244507 1441741247 0.732300 0.136536 0.620667 -0.244507 1441741247 0.732300 0.136536 0.620667 -0.244507 1441741247 0.745605 0.186096 0.585632 -0.257690 1441741247 0.745605 0.186096 0.585632 -0.257690 1441741247 0.745605 0.186096 0.585632 -0.257690 1441741247 0.745605 0.186096 0.585632 -0.257690 1441741247 0.745605 0.186096 0.585632 -0.257690 1441741247 0.745605 0.186096 0.585632 -0.257690 1441741247 0.771851 0.159058 0.568970 -0.234863 1441741247 0.771851 0.159058 0.568970 -0.234863 1441741247 0.771851 0.159058 0.568970 -0.234863 1441741247 0.771851 0.159058 0.568970 -0.234863 1441741247 0.771851 0.159058 0.568970 -0.234863 1441741247 0.771851 0.159058 0.568970 -0.234863 1441741247 0.771851 0.159058 0.568970 -0.234863 1441741247 0.780579 0.095398 0.588135 -0.188660 1441741247 0.780579 0.095398 0.588135 -0.188660 1441741247 0.780579 0.095398 0.588135 -0.188660 1441741247 0.780579 0.095398 0.588135 -0.188660 1441741247 0.780579 0.095398 0.588135 -0.188660 1441741247 0.780579 0.095398 0.588135 -0.188660 1441741247 0.780579 0.095398 0.588135 -0.188660 1441741247 0.773499 0.077148 0.598694 -0.192993 1441741247 0.773499 0.077148 0.598694 -0.192993 1441741247 0.773499 0.077148 0.598694 -0.192993 1441741247 0.773499 0.077148 0.598694 -0.192993 1441741247 0.773499 0.077148 0.598694 -0.192993 1441741247 0.773499 0.077148 0.598694 -0.192993 1441741247 0.764893 0.096375 0.594727 -0.227783 1441741247 0.764893 0.096375 0.594727 -0.227783 1441741247 0.764893 0.096375 0.594727 -0.227783 1441741247 0.764893 0.096375 0.594727 -0.227783 1441741247 0.764893 0.096375 0.594727 -0.227783 1441741247 0.764893 0.096375 0.594727 -0.227783 1441741247 0.764893 0.096375 0.594727 -0.227783 1441741247 0.747925 0.147522 0.583130 -0.280640 1441741247 0.747925 0.147522 0.583130 -0.280640 1441741247 0.747925 0.147522 0.583130 -0.280640 1441741247 0.747925 0.147522 0.583130 -0.280640 1441741247 0.747925 0.147522 0.583130 -0.280640 1441741248 0.747925 0.147522 0.583130 -0.280640 1441741248 0.722717 0.205322 0.567627 -0.336548 1441741248 0.722717 0.205322 0.567627 -0.336548 1441741248 0.722717 0.205322 0.567627 -0.336548 1441741248 0.722717 0.205322 0.567627 -0.336548 1441741248 0.722717 0.205322 0.567627 -0.336548 1441741248 0.722717 0.205322 0.567627 -0.336548 1441741248 0.695618 0.245178 0.556824 -0.381897 1441741248 0.695618 0.245178 0.556824 -0.381897 1441741248 0.695618 0.245178 0.556824 -0.381897 1441741248 0.695618 0.245178 0.556824 -0.381897 1441741248 0.695618 0.245178 0.556824 -0.381897 1441741248 0.695618 0.245178 0.556824 -0.381897 1441741248 0.695618 0.245178 0.556824 -0.381897 1441741248 0.670227 0.269592 0.555237 -0.411987 1441741248 0.670227 0.269592 0.555237 -0.411987 1441741248 0.670227 0.269592 0.555237 -0.411987 1441741248 0.670227 0.269592 0.555237 -0.411987 1441741248 0.670227 0.269592 0.555237 -0.411987 1441741248 0.670227 0.269592 0.555237 -0.411987 1441741248 0.648804 0.286682 0.556152 -0.432983 1441741248 0.648804 0.286682 0.556152 -0.432983 1441741248 0.648804 0.286682 0.556152 -0.432983 1441741248 0.648804 0.286682 0.556152 -0.432983 1441741248 0.648804 0.286682 0.556152 -0.432983 1441741248 0.648804 0.286682 0.556152 -0.432983 1441741248 0.635681 0.299805 0.552612 -0.447876 1441741248 0.635681 0.299805 0.552612 -0.447876 1441741248 0.635681 0.299805 0.552612 -0.447876 1441741248 0.635681 0.299805 0.552612 -0.447876 1441741248 0.635681 0.299805 0.552612 -0.447876 1441741248 0.635681 0.299805 0.552612 -0.447876 1441741248 0.641174 0.291260 0.552246 -0.446106 1441741248 0.641174 0.291260 0.552246 -0.446106 1441741248 0.641174 0.291260 0.552246 -0.446106 1441741248 0.641174 0.291260 0.552246 -0.446106 1441741248 0.641174 0.291260 0.552246 -0.446106 1441741248 0.641174 0.291260 0.552246 -0.446106 1441741248 0.660522 0.258362 0.558411 -0.430176 1441741248 0.660522 0.258362 0.558411 -0.430176 1441741248 0.660522 0.258362 0.558411 -0.430176 1441741248 0.660522 0.258362 0.558411 -0.430176 1441741248 0.660522 0.258362 0.558411 -0.430176 1441741248 0.660522 0.258362 0.558411 -0.430176 1441741248 0.660522 0.258362 0.558411 -0.430176 1441741248 0.680054 0.216858 0.568970 -0.408325 1441741248 0.680054 0.216858 0.568970 -0.408325 1441741248 0.680054 0.216858 0.568970 -0.408325 1441741248 0.680054 0.216858 0.568970 -0.408325 1441741248 0.680054 0.216858 0.568970 -0.408325 1441741248 0.680054 0.216858 0.568970 -0.408325 1441741248 0.698059 0.175964 0.579224 -0.382385 1441741248 0.698059 0.175964 0.579224 -0.382385 1441741248 0.698059 0.175964 0.579224 -0.382385 1441741248 0.698059 0.175964 0.579224 -0.382385 1441741248 0.698059 0.175964 0.579224 -0.382385 1441741248 0.698059 0.175964 0.579224 -0.382385 1441741248 0.698059 0.175964 0.579224 -0.382385 1441741248 0.713074 0.143372 0.591003 -0.348755 1441741248 0.713074 0.143372 0.591003 -0.348755 1441741248 0.713074 0.143372 0.591003 -0.348755 1441741248 0.713074 0.143372 0.591003 -0.348755 1441741248 0.713074 0.143372 0.591003 -0.348755 1441741248 0.713074 0.143372 0.591003 -0.348755 1441741248 0.729004 0.110779 0.602783 -0.304626 1441741248 0.729004 0.110779 0.602783 -0.304626 1441741248 0.729004 0.110779 0.602783 -0.304626 1441741248 0.729004 0.110779 0.602783 -0.304626 1441741248 0.729004 0.110779 0.602783 -0.304626 1441741248 0.729004 0.110779 0.602783 -0.304626 1441741248 0.753601 0.053101 0.608032 -0.244019 1441741248 0.753601 0.053101 0.608032 -0.244019 1441741248 0.753601 0.053101 0.608032 -0.244019 1441741248 0.753601 0.053101 0.608032 -0.244019 1441741248 0.753601 0.053101 0.608032 -0.244019 1441741248 0.753601 0.053101 0.608032 -0.244019 1441741248 0.782288 -0.033142 0.599182 -0.166870 1441741248 0.782288 -0.033142 0.599182 -0.166870 1441741248 0.782288 -0.033142 0.599182 -0.166870 1441741248 0.782288 -0.033142 0.599182 -0.166870 1441741248 0.782288 -0.033142 0.599182 -0.166870 1441741248 0.782288 -0.033142 0.599182 -0.166870 1441741248 0.782288 -0.033142 0.599182 -0.166870 1441741248 0.793701 -0.063721 0.591370 -0.127319 1441741248 0.793701 -0.063721 0.591370 -0.127319 1441741248 0.793701 -0.063721 0.591370 -0.127319 1441741248 0.793701 -0.063721 0.591370 -0.127319 1441741248 0.793701 -0.063721 0.591370 -0.127319 1441741248 0.793701 -0.063721 0.591370 -0.127319 1441741248 0.793457 -0.122681 0.590332 -0.082642 1441741248 0.793457 -0.122681 0.590332 -0.082642 1441741248 0.793457 -0.122681 0.590332 -0.082642 1441741248 0.793457 -0.122681 0.590332 -0.082642 1441741248 0.793457 -0.122681 0.590332 -0.082642 1441741248 0.795166 -0.123718 0.586548 -0.090942 1441741248 0.795166 -0.123718 0.586548 -0.090942 1441741248 0.795166 -0.123718 0.586548 -0.090942 1441741248 0.795166 -0.123718 0.586548 -0.090942 1441741248 0.795166 -0.123718 0.586548 -0.090942 1441741248 0.795166 -0.123718 0.586548 -0.090942 1441741248 0.795166 -0.123718 0.586548 -0.090942 1441741248 0.790405 -0.072998 0.590820 -0.144165 1441741248 0.790405 -0.072998 0.590820 -0.144165 1441741248 0.790405 -0.072998 0.590820 -0.144165 1441741248 0.790405 -0.072998 0.590820 -0.144165 1441741248 0.790405 -0.072998 0.590820 -0.144165 1441741248 0.783081 -0.016418 0.590088 -0.195618 1441741248 0.783081 -0.016418 0.590088 -0.195618 1441741248 0.783081 -0.016418 0.590088 -0.195618 1441741248 0.783081 -0.016418 0.590088 -0.195618 1441741248 0.783081 -0.016418 0.590088 -0.195618 1441741248 0.783081 -0.016418 0.590088 -0.195618 1441741249 0.767273 0.037903 0.590027 -0.248352 1441741249 0.767273 0.037903 0.590027 -0.248352 1441741249 0.767273 0.037903 0.590027 -0.248352 1441741249 0.767273 0.037903 0.590027 -0.248352 1441741249 0.767273 0.037903 0.590027 -0.248352 1441741249 0.767273 0.037903 0.590027 -0.248352 1441741249 0.767273 0.037903 0.590027 -0.248352 1441741249 0.743103 0.093140 0.590637 -0.300232 1441741249 0.743103 0.093140 0.590637 -0.300232 1441741249 0.743103 0.093140 0.590637 -0.300232 1441741249 0.743103 0.093140 0.590637 -0.300232 1441741249 0.743103 0.093140 0.590637 -0.300232 1441741249 0.743103 0.093140 0.590637 -0.300232 1441741249 0.718506 0.143494 0.589905 -0.339294 1441741249 0.718506 0.143494 0.589905 -0.339294 1441741249 0.718506 0.143494 0.589905 -0.339294 1441741249 0.718506 0.143494 0.589905 -0.339294 1441741249 0.718506 0.143494 0.589905 -0.339294 1441741249 0.718506 0.143494 0.589905 -0.339294 1441741249 0.700439 0.186340 0.584473 -0.364685 1441741249 0.700439 0.186340 0.584473 -0.364685 1441741249 0.700439 0.186340 0.584473 -0.364685 1441741249 0.700439 0.186340 0.584473 -0.364685 1441741249 0.700439 0.186340 0.584473 -0.364685 1441741249 0.700439 0.186340 0.584473 -0.364685 1441741249 0.688293 0.213867 0.575378 -0.386536 1441741249 0.688293 0.213867 0.575378 -0.386536 1441741249 0.688293 0.213867 0.575378 -0.386536 1441741249 0.688293 0.213867 0.575378 -0.386536 1441741249 0.688293 0.213867 0.575378 -0.386536 1441741249 0.688293 0.213867 0.575378 -0.386536 1441741249 0.679016 0.222046 0.570984 -0.404419 1441741249 0.679016 0.222046 0.570984 -0.404419 1441741249 0.679016 0.222046 0.570984 -0.404419 1441741249 0.679016 0.222046 0.570984 -0.404419 1441741249 0.679016 0.222046 0.570984 -0.404419 1441741249 0.679016 0.222046 0.570984 -0.404419 1441741249 0.679016 0.222046 0.570984 -0.404419 1441741249 0.674377 0.211304 0.573669 -0.414001 1441741249 0.674377 0.211304 0.573669 -0.414001 1441741249 0.674377 0.211304 0.573669 -0.414001 1441741249 0.674377 0.211304 0.573669 -0.414001 1441741249 0.674377 0.211304 0.573669 -0.414001 1441741249 0.674377 0.211304 0.573669 -0.414001 1441741249 0.677124 0.183228 0.579285 -0.415039 1441741249 0.677124 0.183228 0.579285 -0.415039 1441741249 0.677124 0.183228 0.579285 -0.415039 1441741249 0.677124 0.183228 0.579285 -0.415039 1441741249 0.677124 0.183228 0.579285 -0.415039 1441741249 0.677124 0.183228 0.579285 -0.415039 1441741249 0.687439 0.148132 0.583557 -0.406067 1441741249 0.687439 0.148132 0.583557 -0.406067 1441741249 0.687439 0.148132 0.583557 -0.406067 1441741249 0.687439 0.148132 0.583557 -0.406067 1441741249 0.687439 0.148132 0.583557 -0.406067 1441741249 0.687439 0.148132 0.583557 -0.406067 1441741249 0.705811 0.110718 0.588623 -0.378174 1441741249 0.705811 0.110718 0.588623 -0.378174 1441741249 0.705811 0.110718 0.588623 -0.378174 1441741249 0.705811 0.110718 0.588623 -0.378174 1441741249 0.705811 0.110718 0.588623 -0.378174 1441741249 0.705811 0.110718 0.588623 -0.378174 1441741249 0.705811 0.110718 0.588623 -0.378174 1441741249 0.731140 0.052124 0.598633 -0.322937 1441741249 0.731140 0.052124 0.598633 -0.322937 1441741249 0.731140 0.052124 0.598633 -0.322937 1441741249 0.731140 0.052124 0.598633 -0.322937 1441741249 0.731140 0.052124 0.598633 -0.322937 1441741249 0.731140 0.052124 0.598633 -0.322937 1441741249 0.745850 -0.001770 0.611938 -0.263000 1441741249 0.745850 -0.001770 0.611938 -0.263000 1441741249 0.745850 -0.001770 0.611938 -0.263000 1441741249 0.745850 -0.001770 0.611938 -0.263000 1441741249 0.745850 -0.001770 0.611938 -0.263000 1441741249 0.745850 -0.001770 0.611938 -0.263000 1441741249 0.756287 -0.044983 0.615784 -0.216248 1441741249 0.756287 -0.044983 0.615784 -0.216248 1441741249 0.756287 -0.044983 0.615784 -0.216248 1441741249 0.756287 -0.044983 0.615784 -0.216248 1441741249 0.756287 -0.044983 0.615784 -0.216248 1441741249 0.756287 -0.044983 0.615784 -0.216248 1441741249 0.780457 -0.139282 0.593384 -0.138916 1441741249 0.780457 -0.139282 0.593384 -0.138916 1441741249 0.780457 -0.139282 0.593384 -0.138916 1441741249 0.780457 -0.139282 0.593384 -0.138916 1441741249 0.780457 -0.139282 0.593384 -0.138916 1441741249 0.780457 -0.139282 0.593384 -0.138916 1441741249 0.783997 -0.215576 0.578369 -0.065491 1441741249 0.783997 -0.215576 0.578369 -0.065491 1441741249 0.783997 -0.215576 0.578369 -0.065491 1441741249 0.783997 -0.215576 0.578369 -0.065491 1441741249 0.783997 -0.215576 0.578369 -0.065491 1441741249 0.780212 -0.245544 0.574219 -0.035034 1441741249 0.780212 -0.245544 0.574219 -0.035034 1441741249 0.780212 -0.245544 0.574219 -0.035034 1441741249 0.780212 -0.245544 0.574219 -0.035034 1441741249 0.780212 -0.245544 0.574219 -0.035034 1441741249 0.780212 -0.245544 0.574219 -0.035034 1441741249 0.780212 -0.245544 0.574219 -0.035034 1441741249 0.778137 -0.239624 0.579529 -0.033752 1441741249 0.778137 -0.239624 0.579529 -0.033752 1441741249 0.778137 -0.239624 0.579529 -0.033752 1441741249 0.778137 -0.239624 0.579529 -0.033752 1441741249 0.778137 -0.239624 0.579529 -0.033752 1441741249 0.778137 -0.239624 0.579529 -0.033752 1441741249 0.776489 -0.200806 0.593689 -0.064697 1441741249 0.776489 -0.200806 0.593689 -0.064697 1441741249 0.776489 -0.200806 0.593689 -0.064697 1441741249 0.776489 -0.200806 0.593689 -0.064697 1441741249 0.776489 -0.200806 0.593689 -0.064697 1441741249 0.776489 -0.200806 0.593689 -0.064697 1441741249 0.772461 -0.131653 0.608337 -0.125793 1441741250 0.772461 -0.131653 0.608337 -0.125793 1441741250 0.772461 -0.131653 0.608337 -0.125793 1441741250 0.772461 -0.131653 0.608337 -0.125793 1441741250 0.772461 -0.131653 0.608337 -0.125793 1441741250 0.772461 -0.131653 0.608337 -0.125793 1441741250 0.763794 -0.050537 0.610840 -0.202209 1441741250 0.763794 -0.050537 0.610840 -0.202209 1441741250 0.763794 -0.050537 0.610840 -0.202209 1441741250 0.763794 -0.050537 0.610840 -0.202209 1441741250 0.763794 -0.050537 0.610840 -0.202209 1441741250 0.763794 -0.050537 0.610840 -0.202209 1441741250 0.744324 0.037231 0.605713 -0.278625 1441741250 0.744324 0.037231 0.605713 -0.278625 1441741250 0.744324 0.037231 0.605713 -0.278625 1441741250 0.744324 0.037231 0.605713 -0.278625 1441741250 0.744324 0.037231 0.605713 -0.278625 1441741250 0.744324 0.037231 0.605713 -0.278625 1441741250 0.718872 0.113098 0.596802 -0.337952 1441741250 0.718872 0.113098 0.596802 -0.337952 1441741250 0.718872 0.113098 0.596802 -0.337952 1441741250 0.718872 0.113098 0.596802 -0.337952 1441741250 0.718872 0.113098 0.596802 -0.337952 1441741250 0.718872 0.113098 0.596802 -0.337952 1441741250 0.708923 0.152100 0.584839 -0.363647 1441741250 0.708923 0.152100 0.584839 -0.363647 1441741250 0.708923 0.152100 0.584839 -0.363647 1441741250 0.708923 0.152100 0.584839 -0.363647 1441741250 0.708923 0.152100 0.584839 -0.363647 1441741250 0.708923 0.152100 0.584839 -0.363647 1441741250 0.708923 0.152100 0.584839 -0.363647 1441741250 0.716370 0.148621 0.576965 -0.362976 1441741250 0.716370 0.148621 0.576965 -0.362976 1441741250 0.716370 0.148621 0.576965 -0.362976 1441741250 0.716370 0.148621 0.576965 -0.362976 1441741250 0.716370 0.148621 0.576965 -0.362976 1441741250 0.716370 0.148621 0.576965 -0.362976 1441741250 0.723755 0.130249 0.577881 -0.353821 1441741250 0.723755 0.130249 0.577881 -0.353821 1441741250 0.723755 0.130249 0.577881 -0.353821 1441741250 0.723755 0.130249 0.577881 -0.353821 1441741250 0.723755 0.130249 0.577881 -0.353821 1441741250 0.723755 0.130249 0.577881 -0.353821 1441741250 0.729858 0.107239 0.581848 -0.342407 1441741250 0.729858 0.107239 0.581848 -0.342407 1441741250 0.729858 0.107239 0.581848 -0.342407 1441741250 0.729858 0.107239 0.581848 -0.342407 1441741250 0.729858 0.107239 0.581848 -0.342407 1441741250 0.729858 0.107239 0.581848 -0.342407 1441741250 0.740479 0.070190 0.585999 -0.321350 1441741250 0.740479 0.070190 0.585999 -0.321350 1441741250 0.740479 0.070190 0.585999 -0.321350 1441741250 0.740479 0.070190 0.585999 -0.321350 1441741250 0.740479 0.070190 0.585999 -0.321350 1441741250 0.740479 0.070190 0.585999 -0.321350 1441741250 0.751526 0.031982 0.590759 -0.291748 1441741250 0.751526 0.031982 0.590759 -0.291748 1441741250 0.751526 0.031982 0.590759 -0.291748 1441741250 0.751526 0.031982 0.590759 -0.291748 1441741250 0.751526 0.031982 0.590759 -0.291748 1441741250 0.751526 0.031982 0.590759 -0.291748 1441741250 0.751526 0.031982 0.590759 -0.291748 1441741250 0.760559 0.005493 0.597107 -0.254944 1441741250 0.760559 0.005493 0.597107 -0.254944 1441741250 0.760559 0.005493 0.597107 -0.254944 1441741250 0.760559 0.005493 0.597107 -0.254944 1441741250 0.760559 0.005493 0.597107 -0.254944 1441741250 0.760559 0.005493 0.597107 -0.254944 1441741250 0.771057 -0.021606 0.602417 -0.205017 1441741250 0.771057 -0.021606 0.602417 -0.205017 1441741250 0.771057 -0.021606 0.602417 -0.205017 1441741250 0.771057 -0.021606 0.602417 -0.205017 1441741250 0.771057 -0.021606 0.602417 -0.205017 1441741250 0.771057 -0.021606 0.602417 -0.205017 1441741250 0.771057 -0.021606 0.602417 -0.205017 1441741250 0.774597 -0.050537 0.612122 -0.150635 1441741250 0.774597 -0.050537 0.612122 -0.150635 1441741250 0.774597 -0.050537 0.612122 -0.150635 1441741250 0.774597 -0.050537 0.612122 -0.150635 1441741250 0.774597 -0.050537 0.612122 -0.150635 1441741250 0.774597 -0.050537 0.612122 -0.150635 1441741250 0.772644 -0.104980 0.622314 -0.068054 1441741250 0.772644 -0.104980 0.622314 -0.068054 1441741250 0.772644 -0.104980 0.622314 -0.068054 1441741250 0.772644 -0.104980 0.622314 -0.068054 1441741250 0.772644 -0.104980 0.622314 -0.068054 1441741250 0.772644 -0.104980 0.622314 -0.068054 1441741250 0.760986 -0.144043 0.632507 0.000854 1441741250 0.760986 -0.144043 0.632507 0.000854 1441741250 0.760986 -0.144043 0.632507 0.000854 1441741250 0.760986 -0.144043 0.632507 0.000854 1441741250 0.760986 -0.144043 0.632507 0.000854 1441741250 0.760986 -0.144043 0.632507 0.000854 1441741250 0.755615 -0.130432 0.641052 0.032043 1441741250 0.755615 -0.130432 0.641052 0.032043 1441741250 0.755615 -0.130432 0.641052 0.032043 1441741250 0.755615 -0.130432 0.641052 0.032043 1441741250 0.754578 -0.084900 0.650024 0.028503 1441741250 0.754578 -0.084900 0.650024 0.028503 1441741250 0.754578 -0.084900 0.650024 0.028503 1441741250 0.754578 -0.084900 0.650024 0.028503 1441741250 0.754578 -0.084900 0.650024 0.028503 1441741250 0.754578 -0.084900 0.650024 0.028503 1441741250 0.754578 -0.084900 0.650024 0.028503 1441741250 0.759766 -0.053284 0.647888 0.007202 1441741250 0.759766 -0.053284 0.647888 0.007202 1441741250 0.759766 -0.053284 0.647888 0.007202 1441741250 0.759766 -0.053284 0.647888 0.007202 1441741250 0.759766 -0.053284 0.647888 0.007202 1441741250 0.759766 -0.053284 0.647888 0.007202 1441741250 0.759705 -0.040588 0.648193 -0.031494 1441741250 0.759705 -0.040588 0.648193 -0.031494 1441741251 0.759705 -0.040588 0.648193 -0.031494 1441741251 0.759705 -0.040588 0.648193 -0.031494 1441741251 0.759705 -0.040588 0.648193 -0.031494 1441741251 0.759705 -0.040588 0.648193 -0.031494 1441741251 0.756042 -0.024719 0.647949 -0.088928 1441741251 0.756042 -0.024719 0.647949 -0.088928 1441741251 0.756042 -0.024719 0.647949 -0.088928 1441741251 0.756042 -0.024719 0.647949 -0.088928 1441741251 0.756042 -0.024719 0.647949 -0.088928 1441741251 0.756042 -0.024719 0.647949 -0.088928 1441741251 0.754517 0.003784 0.638123 -0.153137 1441741251 0.754517 0.003784 0.638123 -0.153137 1441741251 0.754517 0.003784 0.638123 -0.153137 1441741251 0.754517 0.003784 0.638123 -0.153137 1441741251 0.754517 0.003784 0.638123 -0.153137 1441741251 0.754517 0.003784 0.638123 -0.153137 1441741251 0.754089 0.019897 0.625854 -0.197876 1441741251 0.754089 0.019897 0.625854 -0.197876 1441741251 0.754089 0.019897 0.625854 -0.197876 1441741251 0.754089 0.019897 0.625854 -0.197876 1441741251 0.754089 0.019897 0.625854 -0.197876 1441741251 0.754089 0.019897 0.625854 -0.197876 1441741251 0.751892 0.038635 0.615784 -0.232239 1441741251 0.751892 0.038635 0.615784 -0.232239 1441741251 0.751892 0.038635 0.615784 -0.232239 1441741251 0.751892 0.038635 0.615784 -0.232239 1441741251 0.751892 0.038635 0.615784 -0.232239 1441741251 0.751892 0.038635 0.615784 -0.232239 1441741251 0.751892 0.038635 0.615784 -0.232239 1441741251 0.744568 0.067993 0.608215 -0.266479 1441741251 0.744568 0.067993 0.608215 -0.266479 1441741251 0.744568 0.067993 0.608215 -0.266479 1441741251 0.744568 0.067993 0.608215 -0.266479 1441741251 0.744568 0.067993 0.608215 -0.266479 1441741251 0.744568 0.067993 0.608215 -0.266479 1441741251 0.744263 0.075134 0.600525 -0.282410 1441741251 0.744263 0.075134 0.600525 -0.282410 1441741251 0.744263 0.075134 0.600525 -0.282410 1441741251 0.744263 0.075134 0.600525 -0.282410 1441741251 0.744263 0.075134 0.600525 -0.282410 1441741251 0.744263 0.075134 0.600525 -0.282410 1441741251 0.751526 0.046814 0.597229 -0.276245 1441741251 0.751526 0.046814 0.597229 -0.276245 1441741251 0.751526 0.046814 0.597229 -0.276245 1441741251 0.751526 0.046814 0.597229 -0.276245 1441741251 0.751526 0.046814 0.597229 -0.276245 1441741251 0.751526 0.046814 0.597229 -0.276245 1441741251 0.751526 0.046814 0.597229 -0.276245 1441741251 0.757202 0.006653 0.599854 -0.258240 1441741251 0.757202 0.006653 0.599854 -0.258240 1441741251 0.757202 0.006653 0.599854 -0.258240 1441741251 0.757202 0.006653 0.599854 -0.258240 1441741251 0.757202 0.006653 0.599854 -0.258240 1441741251 0.757202 0.006653 0.599854 -0.258240 1441741251 0.765015 -0.025879 0.600342 -0.231384 1441741251 0.765015 -0.025879 0.600342 -0.231384 1441741251 0.765015 -0.025879 0.600342 -0.231384 1441741251 0.765015 -0.025879 0.600342 -0.231384 1441741251 0.765015 -0.025879 0.600342 -0.231384 1441741251 0.765015 -0.025879 0.600342 -0.231384 1441741251 0.765015 -0.025879 0.600342 -0.231384 1441741251 0.772217 -0.018921 0.593994 -0.224487 1441741251 0.772217 -0.018921 0.593994 -0.224487 1441741251 0.772217 -0.018921 0.593994 -0.224487 1441741251 0.772217 -0.018921 0.593994 -0.224487 1441741251 0.772217 -0.018921 0.593994 -0.224487 1441741251 0.775024 -0.024475 0.597229 -0.204895 1441741251 0.775024 -0.024475 0.597229 -0.204895 1441741251 0.775024 -0.024475 0.597229 -0.204895 1441741251 0.775024 -0.024475 0.597229 -0.204895 1441741251 0.775024 -0.024475 0.597229 -0.204895 1441741251 0.775024 -0.024475 0.597229 -0.204895 1441741251 0.791931 -0.107971 0.583496 -0.143616 1441741251 0.791931 -0.107971 0.583496 -0.143616 1441741251 0.791931 -0.107971 0.583496 -0.143616 1441741251 0.791931 -0.107971 0.583496 -0.143616 1441741251 0.791931 -0.107971 0.583496 -0.143616 1441741251 0.791931 -0.107971 0.583496 -0.143616 1441741251 0.797363 -0.120361 0.570251 -0.156311 1441741251 0.797363 -0.120361 0.570251 -0.156311 1441741251 0.797363 -0.120361 0.570251 -0.156311 1441741251 0.797363 -0.120361 0.570251 -0.156311 1441741251 0.797363 -0.120361 0.570251 -0.156311 1441741251 0.797363 -0.120361 0.570251 -0.156311 1441741251 0.802124 -0.127136 0.568298 -0.131775 1441741251 0.802124 -0.127136 0.568298 -0.131775 1441741251 0.802124 -0.127136 0.568298 -0.131775 1441741251 0.802124 -0.127136 0.568298 -0.131775 1441741251 0.802124 -0.127136 0.568298 -0.131775 1441741251 0.802124 -0.127136 0.568298 -0.131775 1441741251 0.802124 -0.127136 0.568298 -0.131775 1441741251 0.797424 -0.173157 0.570679 -0.091736 1441741251
[truncated: 205,933 more chars]
