# Supplementary material for: Quaternion-Based Gesture Recognition Using Wireless Wearable Motion Capture Sensors
Source: Sensors (Basel). 2016 Apr 28;16(5):605. doi: 10.3390/s16050605 (PMC4883296; doi:10.3390/s16050605)
Supplement: Supplementary file 1 [file sensors-16-00605-s001.zip › MultiSensorGestureData/P2/3. Throw/Training19.txt]

-0.315918 -0.670471 -0.442505 0.504944 1441741147 -0.315918 -0.670471 -0.442505 0.504944 1441741147 -0.315918 -0.670471 -0.442505 0.504944 1441741147 -0.315918 -0.670471 -0.442505 0.504944 1441741147 -0.315918 -0.670471 -0.442505 0.504944 1441741147 -0.315918 -0.670471 -0.442505 0.504944 1441741147 -0.313049 -0.675659 -0.434143 0.507019 1441741147 -0.313049 -0.675659 -0.434143 0.507019 1441741147 -0.313049 -0.675659 -0.434143 0.507019 1441741147 -0.313049 -0.675659 -0.434143 0.507019 1441741147 -0.313049 -0.675659 -0.434143 0.507019 1441741147 -0.313049 -0.675659 -0.434143 0.507019 1441741147 -0.314941 -0.679443 -0.430603 0.503723 1441741147 -0.314941 -0.679443 -0.430603 0.503723 1441741147 -0.314941 -0.679443 -0.430603 0.503723 1441741147 -0.314941 -0.679443 -0.430603 0.503723 1441741147 -0.314941 -0.679443 -0.430603 0.503723 1441741147 -0.314941 -0.679443 -0.430603 0.503723 1441741147 -0.321045 -0.679871 -0.435913 0.494690 1441741147 -0.321045 -0.679871 -0.435913 0.494690 1441741147 -0.321045 -0.679871 -0.435913 0.494690 1441741147 -0.321045 -0.679871 -0.435913 0.494690 1441741147 -0.321045 -0.679871 -0.435913 0.494690 1441741147 -0.321045 -0.679871 -0.435913 0.494690 1441741147 -0.329224 -0.675720 -0.443054 0.488586 1441741147 -0.329224 -0.675720 -0.443054 0.488586 1441741147 -0.329224 -0.675720 -0.443054 0.488586 1441741147 -0.329224 -0.675720 -0.443054 0.488586 1441741147 -0.329224 -0.675720 -0.443054 0.488586 1441741147 -0.329224 -0.675720 -0.443054 0.488586 1441741147 -0.329224 -0.675720 -0.443054 0.488586 1441741147 -0.332520 -0.669006 -0.449158 0.490051 1441741147 -0.332520 -0.669006 -0.449158 0.490051 1441741147 -0.332520 -0.669006 -0.449158 0.490051 1441741147 -0.332520 -0.669006 -0.449158 0.490051 1441741147 -0.332520 -0.669006 -0.449158 0.490051 1441741147 -0.332520 -0.669006 -0.449158 0.490051 1441741147 -0.333557 -0.664612 -0.453979 0.490906 1441741147 -0.333557 -0.664612 -0.453979 0.490906 1441741147 -0.333557 -0.664612 -0.453979 0.490906 1441741147 -0.333557 -0.664612 -0.453979 0.490906 1441741147 -0.333557 -0.664612 -0.453979 0.490906 1441741147 -0.333557 -0.664612 -0.453979 0.490906 1441741147 -0.334106 -0.662109 -0.457153 0.490967 1441741148 -0.334106 -0.662109 -0.457153 0.490967 1441741148 -0.334106 -0.662109 -0.457153 0.490967 1441741148 -0.334106 -0.662109 -0.457153 0.490967 1441741148 -0.334106 -0.662109 -0.457153 0.490967 1441741148 -0.334106 -0.662109 -0.457153 0.490967 1441741148 -0.334106 -0.662109 -0.457153 0.490967 1441741148 -0.336731 -0.660522 -0.462097 0.486633 1441741148 -0.336731 -0.660522 -0.462097 0.486633 1441741148 -0.336731 -0.660522 -0.462097 0.486633 1441741148 -0.336731 -0.660522 -0.462097 0.486633 1441741148 -0.336731 -0.660522 -0.462097 0.486633 1441741148 -0.336731 -0.660522 -0.462097 0.486633 1441741148 -0.340881 -0.656067 -0.470581 0.481628 1441741148 -0.340881 -0.656067 -0.470581 0.481628 1441741148 -0.340881 -0.656067 -0.470581 0.481628 1441741148 -0.340881 -0.656067 -0.470581 0.481628 1441741148 -0.340881 -0.656067 -0.470581 0.481628 1441741148 -0.340881 -0.656067 -0.470581 0.481628 1441741148 -0.344604 -0.649353 -0.483704 0.475098 1441741148 -0.344604 -0.649353 -0.483704 0.475098 1441741148 -0.344604 -0.649353 -0.483704 0.475098 1441741148 -0.344604 -0.649353 -0.483704 0.475098 1441741148 -0.344604 -0.649353 -0.483704 0.475098 1441741148 -0.344604 -0.649353 -0.483704 0.475098 1441741148 -0.346985 -0.640808 -0.497498 0.470642 1441741148 -0.346985 -0.640808 -0.497498 0.470642 1441741148 -0.346985 -0.640808 -0.497498 0.470642 1441741148 -0.346985 -0.640808 -0.497498 0.470642 1441741148 -0.346985 -0.640808 -0.497498 0.470642 1441741148 -0.346985 -0.640808 -0.497498 0.470642 1441741148 -0.349548 -0.631653 -0.506653 0.471436 1441741148 -0.349548 -0.631653 -0.506653 0.471436 1441741148 -0.349548 -0.631653 -0.506653 0.471436 1441741148 -0.349548 -0.631653 -0.506653 0.471436 1441741148 -0.349548 -0.631653 -0.506653 0.471436 1441741148 -0.349548 -0.631653 -0.506653 0.471436 1441741148 -0.349548 -0.631653 -0.506653 0.471436 1441741148 -0.352539 -0.622620 -0.504578 0.483215 1441741148 -0.352539 -0.622620 -0.504578 0.483215 1441741148 -0.352539 -0.622620 -0.504578 0.483215 1441741148 -0.352539 -0.622620 -0.504578 0.483215 1441741148 -0.352539 -0.622620 -0.504578 0.483215 1441741148 -0.352539 -0.622620 -0.504578 0.483215 1441741148 -0.341492 -0.610901 -0.510071 0.500061 1441741148 -0.341492 -0.610901 -0.510071 0.500061 1441741148 -0.341492 -0.610901 -0.510071 0.500061 1441741148 -0.341492 -0.610901 -0.510071 0.500061 1441741148 -0.341492 -0.610901 -0.510071 0.500061 1441741148 -0.341492 -0.610901 -0.510071 0.500061 1441741148 -0.341492 -0.610901 -0.510071 0.500061 1441741148 -0.353455 -0.578003 -0.530273 0.509705 1441741148 -0.353455 -0.578003 -0.530273 0.509705 1441741148 -0.353455 -0.578003 -0.530273 0.509705 1441741148 -0.353455 -0.578003 -0.530273 0.509705 1441741148 -0.353455 -0.578003 -0.530273 0.509705 1441741148 -0.353455 -0.578003 -0.530273 0.509705 1441741148 -0.348328 -0.578857 -0.547180 0.494141 1441741148 -0.348328 -0.578857 -0.547180 0.494141 1441741148 -0.348328 -0.578857 -0.547180 0.494141 1441741148 -0.348328 -0.578857 -0.547180 0.494141 1441741148 -0.348328 -0.578857 -0.547180 0.494141 1441741148 -0.348328 -0.578857 -0.547180 0.494141 1441741148 -0.356018 -0.568420 -0.541077 0.507385 1441741148 -0.356018 -0.568420 -0.541077 0.507385 1441741148 -0.356018 -0.568420 -0.541077 0.507385 1441741148 -0.356018 -0.568420 -0.541077 0.507385 1441741148 -0.356018 -0.568420 -0.541077 0.507385 1441741148 -0.356018 -0.568420 -0.541077 0.507385 1441741148 -0.347656 -0.577820 -0.541748 0.501770 1441741148 -0.347656 -0.577820 -0.541748 0.501770 1441741148 -0.347656 -0.577820 -0.541748 0.501770 1441741148 -0.347656 -0.577820 -0.541748 0.501770 1441741148 -0.347656 -0.577820 -0.541748 0.501770 1441741148 -0.347656 -0.577820 -0.541748 0.501770 1441741148 -0.344360 -0.582764 -0.534485 0.506104 1441741148 -0.344360 -0.582764 -0.534485 0.506104 1441741148 -0.344360 -0.582764 -0.534485 0.506104 1441741148 -0.344360 -0.582764 -0.534485 0.506104 1441741148 -0.344360 -0.582764 -0.534485 0.506104 1441741148 -0.344360 -0.582764 -0.534485 0.506104 1441741148 -0.344360 -0.582764 -0.534485 0.506104 1441741148 -0.334900 -0.593994 -0.522705 0.511719 1441741148 -0.334900 -0.593994 -0.522705 0.511719 1441741148 -0.334900 -0.593994 -0.522705 0.511719 1441741148 -0.334900 -0.593994 -0.522705 0.511719 1441741148 -0.334900 -0.593994 -0.522705 0.511719 1441741148 -0.334900 -0.593994 -0.522705 0.511719 1441741148 -0.326355 -0.604492 -0.513184 0.514587 1441741148 -0.326355 -0.604492 -0.513184 0.514587 1441741148 -0.326355 -0.604492 -0.513184 0.514587 1441741148 -0.326355 -0.604492 -0.513184 0.514587 1441741148 -0.326355 -0.604492 -0.513184 0.514587 1441741148 -0.326355 -0.604492 -0.513184 0.514587 1441741148 -0.317444 -0.615234 -0.504639 0.515869 1441741148 -0.317444 -0.615234 -0.504639 0.515869 1441741148 -0.317444 -0.615234 -0.504639 0.515869 1441741148 -0.317444 -0.615234 -0.504639 0.515869 1441741148 -0.317444 -0.615234 -0.504639 0.515869 1441741148 -0.317444 -0.615234 -0.504639 0.515869 1441741148 -0.317444 -0.615234 -0.504639 0.515869 1441741148 -0.309570 -0.624817 -0.496094 0.517456 1441741148 -0.309570 -0.624817 -0.496094 0.517456 1441741148 -0.309570 -0.624817 -0.496094 0.517456 1441741148 -0.309570 -0.624817 -0.496094 0.517456 1441741148 -0.309570 -0.624817 -0.496094 0.517456 1441741148 -0.309570 -0.624817 -0.496094 0.517456 1441741148 -0.309570 -0.624817 -0.496094 0.517456 1441741148 -0.303101 -0.632324 -0.488586 0.519226 1441741148 -0.303101 -0.632324 -0.488586 0.519226 1441741148 -0.303101 -0.632324 -0.488586 0.519226 1441741148 -0.303101 -0.632324 -0.488586 0.519226 1441741148 -0.303101 -0.632324 -0.488586 0.519226 1441741148 -0.303101 -0.632324 -0.488586 0.519226 1441741148 -0.299316 -0.637939 -0.484070 0.518799 1441741149 -0.299316 -0.637939 -0.484070 0.518799 1441741149 -0.299316 -0.637939 -0.484070 0.518799 1441741149 -0.299316 -0.637939 -0.484070 0.518799 1441741149 -0.299316 -0.637939 -0.484070 0.518799 1441741149 -0.299316 -0.637939 -0.484070 0.518799 1441741149 -0.297119 -0.641174 -0.483826 0.516296 1441741149 -0.297119 -0.641174 -0.483826 0.516296 1441741149 -0.297119 -0.641174 -0.483826 0.516296 1441741149 -0.297119 -0.641174 -0.483826 0.516296 1441741149 -0.297119 -0.641174 -0.483826 0.516296 1441741149 -0.297119 -0.641174 -0.483826 0.516296 1441741149 -0.297119 -0.641174 -0.483826 0.516296 1441741149 -0.298462 -0.641907 -0.490417 0.508362 1441741149 -0.298462 -0.641907 -0.490417 0.508362 1441741149 -0.298462 -0.641907 -0.490417 0.508362 1441741149 -0.298462 -0.641907 -0.490417 0.508362 1441741149 -0.298462 -0.641907 -0.490417 0.508362 1441741149 -0.298462 -0.641907 -0.490417 0.508362 1441741149 -0.307495 -0.634705 -0.503540 0.499084 1441741149 -0.307495 -0.634705 -0.503540 0.499084 1441741149 -0.307495 -0.634705 -0.503540 0.499084 1441741149 -0.307495 -0.634705 -0.503540 0.499084 1441741149 -0.307495 -0.634705 -0.503540 0.499084 1441741149 -0.307495 -0.634705 -0.503540 0.499084 1441741149 -0.307495 -0.634705 -0.503540 0.499084 1441741149 -0.320496 -0.622253 -0.520325 0.489319 1441741149 -0.320496 -0.622253 -0.520325 0.489319 1441741149 -0.320496 -0.622253 -0.520325 0.489319 1441741149 -0.320496 -0.622253 -0.520325 0.489319 1441741149 -0.320496 -0.622253 -0.520325 0.489319 1441741149 -0.320496 -0.622253 -0.520325 0.489319 1441741149 -0.320496 -0.622253 -0.520325 0.489319 1441741149 -0.329834 -0.608948 -0.538086 0.480530 1441741149 -0.329834 -0.608948 -0.538086 0.480530 1441741149 -0.329834 -0.608948 -0.538086 0.480530 1441741149 -0.329834 -0.608948 -0.538086 0.480530 1441741149 -0.329834 -0.608948 -0.538086 0.480530 1441741149 -0.329834 -0.608948 -0.538086 0.480530 1441741149 -0.338745 -0.593872 -0.552368 0.476929 1441741149 -0.338745 -0.593872 -0.552368 0.476929 1441741149 -0.338745 -0.593872 -0.552368 0.476929 1441741149 -0.338745 -0.593872 -0.552368 0.476929 1441741149 -0.338745 -0.593872 -0.552368 0.476929 1441741149 -0.338745 -0.593872 -0.552368 0.476929 1441741149 -0.349731 -0.579468 -0.558411 0.479797 1441741149 -0.349731 -0.579468 -0.558411 0.479797 1441741149 -0.349731 -0.579468 -0.558411 0.479797 1441741149 -0.349731 -0.579468 -0.558411 0.479797 1441741149 -0.349731 -0.579468 -0.558411 0.479797 1441741149 -0.349731 -0.579468 -0.558411 0.479797 1441741149 -0.354858 -0.571289 -0.559814 0.484131 1441741149 -0.354858 -0.571289 -0.559814 0.484131 1441741149 -0.354858 -0.571289 -0.559814 0.484131 1441741149 -0.354858 -0.571289 -0.559814 0.484131 1441741149 -0.354858 -0.571289 -0.559814 0.484131 1441741149 -0.354858 -0.571289 -0.559814 0.484131 1441741149 -0.354858 -0.571289 -0.559814 0.484131 1441741149 -0.357056 -0.551086 -0.572754 0.490784 1441741149 -0.357056 -0.551086 -0.572754 0.490784 1441741149 -0.357056 -0.551086 -0.572754 0.490784 1441741149 -0.357056 -0.551086 -0.572754 0.490784 1441741149 -0.357056 -0.551086 -0.572754 0.490784 1441741149 -0.357056 -0.551086 -0.572754 0.490784 1441741149 -0.362305 -0.539856 -0.586731 0.482849 1441741149 -0.362305 -0.539856 -0.586731 0.482849 1441741149 -0.362305 -0.539856 -0.586731 0.482849 1441741149 -0.362305 -0.539856 -0.586731 0.482849 1441741149 -0.362305 -0.539856 -0.586731 0.482849 1441741149 -0.362305 -0.539856 -0.586731 0.482849 1441741149 -0.363770 -0.537476 -0.582336 0.489563 1441741149 -0.363770 -0.537476 -0.582336 0.489563 1441741149 -0.363770 -0.537476 -0.582336 0.489563 1441741149 -0.363770 -0.537476 -0.582336 0.489563 1441741149 -0.363770 -0.537476 -0.582336 0.489563 1441741149 -0.363770 -0.537476 -0.582336 0.489563 1441741149 -0.363770 -0.537476 -0.582336 0.489563 1441741149 -0.360657 -0.537720 -0.580750 0.493469 1441741149 -0.360657 -0.537720 -0.580750 0.493469 1441741149 -0.360657 -0.537720 -0.580750 0.493469 1441741149 -0.360657 -0.537720 -0.580750 0.493469 1441741149 -0.360657 -0.537720 -0.580750 0.493469 1441741149 -0.360657 -0.537720 -0.580750 0.493469 1441741149 -0.357117 -0.546143 -0.576904 0.491394 1441741149 -0.357117 -0.546143 -0.576904 0.491394 1441741149 -0.357117 -0.546143 -0.576904 0.491394 1441741149 -0.357117 -0.546143 -0.576904 0.491394 1441741149 -0.357117 -0.546143 -0.576904 0.491394 1441741149 -0.357117 -0.546143 -0.576904 0.491394 1441741149 -0.352722 -0.554260 -0.565308 0.498840 1441741149 -0.352722 -0.554260 -0.565308 0.498840 1441741149 -0.352722 -0.554260 -0.565308 0.498840 1441741149 -0.352722 -0.554260 -0.565308 0.498840 1441741149 -0.352722 -0.554260 -0.565308 0.498840 1441741149 -0.352722 -0.554260 -0.565308 0.498840 1441741149 -0.345825 -0.564331 -0.555359 0.503540 1441741149 -0.345825 -0.564331 -0.555359 0.503540 1441741149 -0.345825 -0.564331 -0.555359 0.503540 1441741149 -0.345825 -0.564331 -0.555359 0.503540 1441741149 -0.345825 -0.564331 -0.555359 0.503540 1441741149 -0.345825 -0.564331 -0.555359 0.503540 1441741149 -0.345825 -0.564331 -0.555359 0.503540 1441741149 -0.339050 -0.573364 -0.545776 0.508423 1441741149 -0.339050 -0.573364 -0.545776 0.508423 1441741149 -0.339050 -0.573364 -0.545776 0.508423 1441741149 -0.339050 -0.573364 -0.545776 0.508423 1441741149 -0.339050 -0.573364 -0.545776 0.508423 1441741149 -0.339050 -0.573364 -0.545776 0.508423 1441741149 -0.329956 -0.584656 -0.534424 0.513550 1441741149 -0.329956 -0.584656 -0.534424 0.513550 1441741149 -0.329956 -0.584656 -0.534424 0.513550 1441741149 -0.329956 -0.584656 -0.534424 0.513550 1441741149 -0.329956 -0.584656 -0.534424 0.513550 1441741149 -0.329956 -0.584656 -0.534424 0.513550 1441741149 -0.321777 -0.593323 -0.524353 0.519165 1441741149 -0.321777 -0.593323 -0.524353 0.519165 1441741149 -0.321777 -0.593323 -0.524353 0.519165 1441741150 -0.321777 -0.593323 -0.524353 0.519165 1441741150 -0.321777 -0.593323 -0.524353 0.519165 1441741150 -0.321777 -0.593323 -0.524353 0.519165 1441741150 -0.321777 -0.593323 -0.524353 0.519165 1441741150 -0.312561 -0.602783 -0.516479 0.521851 1441741150 -0.312561 -0.602783 -0.516479 0.521851 1441741150 -0.312561 -0.602783 -0.516479 0.521851 1441741150 -0.312561 -0.602783 -0.516479 0.521851 1441741150 -0.312561 -0.602783 -0.516479 0.521851 1441741150 -0.312561 -0.602783 -0.516479 0.521851 1441741150 -0.305054 -0.610657 -0.509094 0.524353 1441741150 -0.305054 -0.610657 -0.509094 0.524353 1441741150 -0.305054 -0.610657 -0.509094 0.524353 1441741150 -0.305054 -0.610657 -0.509094 0.524353 1441741150 -0.305054 -0.610657 -0.509094 0.524353 1441741150 -0.305054 -0.610657 -0.509094 0.524353 1441741150 -0.305054 -0.610657 -0.509094 0.524353 1441741150 -0.299805 -0.616394 -0.503357 0.526123 1441741150 -0.299805 -0.616394 -0.503357 0.526123 1441741150 -0.299805 -0.616394 -0.503357 0.526123 1441741150 -0.299805 -0.616394 -0.503357 0.526123 1441741150 -0.299805 -0.616394 -0.503357 0.526123 1441741150 -0.299805 -0.616394 -0.503357 0.526123 1441741150 -0.296509 -0.620178 -0.501404 0.525452 1441741150 -0.296509 -0.620178 -0.501404 0.525452 1441741150 -0.296509 -0.620178 -0.501404 0.525452 1441741150 -0.296509 -0.620178 -0.501404 0.525452 1441741150 -0.296509 -0.620178 -0.501404 0.525452 1441741150 -0.296509 -0.620178 -0.501404 0.525452 1441741150 -0.297424 -0.620789 -0.506531 0.519287 1441741150 -0.297424 -0.620789 -0.506531 0.519287 1441741150 -0.297424 -0.620789 -0.506531 0.519287 1441741150 -0.297424 -0.620789 -0.506531 0.519287 1441741150 -0.297424 -0.620789 -0.506531 0.519287 1441741150 -0.297424 -0.620789 -0.506531 0.519287 1441741150 -0.297424 -0.620789 -0.506531 0.519287 1441741150 -0.305969 -0.614868 -0.521912 0.505981 1441741150 -0.305969 -0.614868 -0.521912 0.505981 1441741150 -0.305969 -0.614868 -0.521912 0.505981 1441741150 -0.305969 -0.614868 -0.521912 0.505981 1441741150 -0.305969 -0.614868 -0.521912 0.505981 1441741150 -0.305969 -0.614868 -0.521912 0.505981 1441741150 -0.315247 -0.602173 -0.544617 0.491394 1441741150 -0.315247 -0.602173 -0.544617 0.491394 1441741150 -0.315247 -0.602173 -0.544617 0.491394 1441741150 -0.315247 -0.602173 -0.544617 0.491394 1441741150 -0.315247 -0.602173 -0.544617 0.491394 1441741150 -0.315247 -0.602173 -0.544617 0.491394 1441741150 -0.324951 -0.587219 -0.562317 0.483154 1441741150 -0.324951 -0.587219 -0.562317 0.483154 1441741150 -0.324951 -0.587219 -0.562317 0.483154 1441741150 -0.324951 -0.587219 -0.562317 0.483154 1441741150 -0.324951 -0.587219 -0.562317 0.483154 1441741150 -0.324951 -0.587219 -0.562317 0.483154 1441741150 -0.336426 -0.570618 -0.575073 0.480225 1441741150 -0.336426 -0.570618 -0.575073 0.480225 1441741150 -0.336426 -0.570618 -0.575073 0.480225 1441741150 -0.336426 -0.570618 -0.575073 0.480225 1441741150 -0.336426 -0.570618 -0.575073 0.480225 1441741150 -0.336426 -0.570618 -0.575073 0.480225 1441741150 -0.343506 -0.560181 -0.583984 0.476746 1441741150 -0.343506 -0.560181 -0.583984 0.476746 1441741150 -0.343506 -0.560181 -0.583984 0.476746 1441741150 -0.343506 -0.560181 -0.583984 0.476746 1441741150 -0.343506 -0.560181 -0.583984 0.476746 1441741150 -0.343506 -0.560181 -0.583984 0.476746 1441741150 -0.347351 -0.551514 -0.592102 0.473999 1441741150 -0.347351 -0.551514 -0.592102 0.473999 1441741150 -0.347351 -0.551514 -0.592102 0.473999 1441741150 -0.347351 -0.551514 -0.592102 0.473999 1441741150 -0.347351 -0.551514 -0.592102 0.473999 1441741150 -0.347351 -0.551514 -0.592102 0.473999 1441741150 -0.364075 -0.529175 -0.597534 0.480042 1441741150 -0.364075 -0.529175 -0.597534 0.480042 1441741150 -0.364075 -0.529175 -0.597534 0.480042 1441741150 -0.364075 -0.529175 -0.597534 0.480042 1441741150 -0.364075 -0.529175 -0.597534 0.480042 1441741150 -0.364075 -0.529175 -0.597534 0.480042 1441741150 -0.355591 -0.532104 -0.607422 0.470642 1441741150 -0.355591 -0.532104 -0.607422 0.470642 1441741150 -0.355591 -0.532104 -0.607422 0.470642 1441741150 -0.355591 -0.532104 -0.607422 0.470642 1441741150 -0.355591 -0.532104 -0.607422 0.470642 1441741150 -0.355591 -0.532104 -0.607422 0.470642 1441741150 -0.355591 -0.532104 -0.607422 0.470642 1441741150 -0.360840 -0.529114 -0.596985 0.483276 1441741150 -0.360840 -0.529114 -0.596985 0.483276 1441741150 -0.360840 -0.529114 -0.596985 0.483276 1441741150 -0.360840 -0.529114 -0.596985 0.483276 1441741150 -0.360840 -0.529114 -0.596985 0.483276 1441741150 -0.360840 -0.529114 -0.596985 0.483276 1441741150 -0.350769 -0.538513 -0.595581 0.481995 1441741150 -0.350769 -0.538513 -0.595581 0.481995 1441741150 -0.350769 -0.538513 -0.595581 0.481995 1441741150 -0.350769 -0.538513 -0.595581 0.481995 1441741150 -0.350769 -0.538513 -0.595581 0.481995 1441741150 -0.350769 -0.538513 -0.595581 0.481995 1441741150 -0.350586 -0.543457 -0.587219 0.486816 1441741150 -0.350586 -0.543457 -0.587219 0.486816 1441741150 -0.350586 -0.543457 -0.587219 0.486816 1441741150 -0.350586 -0.543457 -0.587219 0.486816 1441741150 -0.350586 -0.543457 -0.587219 0.486816 1441741150 -0.350586 -0.543457 -0.587219 0.486816 1441741150 -0.344177 -0.553406 -0.577820 0.491394 1441741150 -0.344177 -0.553406 -0.577820 0.491394 1441741150 -0.344177 -0.553406 -0.577820 0.491394 1441741150 -0.344177 -0.553406 -0.577820 0.491394 1441741150 -0.344177 -0.553406 -0.577820 0.491394 1441741150 -0.344177 -0.553406 -0.577820 0.491394 1441741150 -0.337280 -0.563477 -0.570007 0.493835 1441741150 -0.337280 -0.563477 -0.570007 0.493835 1441741150 -0.337280 -0.563477 -0.570007 0.493835 1441741150 -0.337280 -0.563477 -0.570007 0.493835 1441741151 -0.337280 -0.563477 -0.570007 0.493835 1441741151 -0.337280 -0.563477 -0.570007 0.493835 1441741151 -0.337280 -0.563477 -0.570007 0.493835 1441741151 -0.330505 -0.573425 -0.560852 0.497437 1441741151 -0.330505 -0.573425 -0.560852 0.497437 1441741151 -0.330505 -0.573425 -0.560852 0.497437 1441741151 -0.330505 -0.573425 -0.560852 0.497437 1441741151 -0.330505 -0.573425 -0.560852 0.497437 1441741151 -0.330505 -0.573425 -0.560852 0.497437 1441741151 -0.324341 -0.584717 -0.548218 0.502441 1441741151 -0.324341 -0.584717 -0.548218 0.502441 1441741151 -0.324341 -0.584717 -0.548218 0.502441 1441741151 -0.324341 -0.584717 -0.548218 0.502441 1441741151 -0.324341 -0.584717 -0.548218 0.502441 1441741151 -0.324341 -0.584717 -0.548218 0.502441 1441741151 -0.317566 -0.595703 -0.536194 0.506775 1441741151 -0.317566 -0.595703 -0.536194 0.506775 1441741151 -0.317566 -0.595703 -0.536194 0.506775 1441741151 -0.317566 -0.595703 -0.536194 0.506775 1441741151 -0.317566 -0.595703 -0.536194 0.506775 1441741151 -0.317566 -0.595703 -0.536194 0.506775 1441741151 -0.309326 -0.607666 -0.526978 0.507324 1441741151 -0.309326 -0.607666 -0.526978 0.507324 1441741151 -0.309326 -0.607666 -0.526978 0.507324 1441741151 -0.309326 -0.607666 -0.526978 0.507324 1441741151 -0.309326 -0.607666 -0.526978 0.507324 1441741151 -0.309326 -0.607666 -0.526978 0.507324 1441741151 -0.309326 -0.607666 -0.526978 0.507324 1441741151 -0.300171 -0.619995 -0.518616 0.506592 1441741151 -0.300171 -0.619995 -0.518616 0.506592 1441741151 -0.300171 -0.619995 -0.518616 0.506592 1441741151 -0.300171 -0.619995 -0.518616 0.506592 1441741151 -0.300171 -0.619995 -0.518616 0.506592 1441741151 -0.300171 -0.619995 -0.518616 0.506592 1441741151 -0.292664 -0.631287 -0.513428 0.502258 1441741151 -0.292664 -0.631287 -0.513428 0.502258 1441741151 -0.292664 -0.631287 -0.513428 0.502258 1441741151 -0.292664 -0.631287 -0.513428 0.502258 1441741151 -0.292664 -0.631287 -0.513428 0.502258 1441741151 -0.292725 -0.635437 -0.517700 0.492493 1441741151 -0.292725 -0.635437 -0.517700 0.492493 1441741151 -0.292725 -0.635437 -0.517700 0.492493 1441741151 -0.292725 -0.635437 -0.517700 0.492493 1441741151 -0.292725 -0.635437 -0.517700 0.492493 1441741151 -0.292725 -0.635437 -0.517700 0.492493 1441741151 -0.299561 -0.630798 -0.529968 0.481140 1441741151 -0.299561 -0.630798 -0.529968 0.481140 1441741151 -0.299561 -0.630798 -0.529968 0.481140 1441741151 -0.299561 -0.630798 -0.529968 0.481140 1441741151 -0.299561 -0.630798 -0.529968 0.481140 1441741151 -0.299561 -0.630798 -0.529968 0.481140 1441741151 -0.312683 -0.619141 -0.551514 0.463440 1441741151 -0.312683 -0.619141 -0.551514 0.463440 1441741151 -0.312683 -0.619141 -0.551514 0.463440 1441741151 -0.312683 -0.619141 -0.551514 0.463440 1441741151 -0.312683 -0.619141 -0.551514 0.463440 1441741151 -0.312683 -0.619141 -0.551514 0.463440 1441741151 -0.322632 -0.601501 -0.573792 0.452637 1441741151 -0.322632 -0.601501 -0.573792 0.452637 1441741151 -0.322632 -0.601501 -0.573792 0.452637 1441741151 -0.322632 -0.601501 -0.573792 0.452637 1441741151 -0.322632 -0.601501 -0.573792 0.452637 1441741151 -0.322632 -0.601501 -0.573792 0.452637 1441741151 -0.322632 -0.601501 -0.573792 0.452637 1441741151 -0.325012 -0.587341 -0.587708 0.451660 1441741151 -0.325012 -0.587341 -0.587708 0.451660 1441741151 -0.325012 -0.587341 -0.587708 0.451660 1441741151 -0.325012 -0.587341 -0.587708 0.451660 1441741151 -0.325012 -0.587341 -0.587708 0.451660 1441741151 -0.325012 -0.587341 -0.587708 0.451660 1441741151 -0.329956 -0.575989 -0.591736 0.457458 1441741151 -0.329956 -0.575989 -0.591736 0.457458 1441741151 -0.329956 -0.575989 -0.591736 0.457458 1441741151 -0.329956 -0.575989 -0.591736 0.457458 1441741151 -0.329956 -0.575989 -0.591736 0.457458 1441741151 -0.329956 -0.575989 -0.591736 0.457458 1441741151 -0.329956 -0.575989 -0.591736 0.457458 1441741151 -0.339539 -0.557617 -0.597473 0.465637 1441741151 -0.339539 -0.557617 -0.597473 0.465637 1441741151 -0.339539 -0.557617 -0.597473 0.465637 1441741151 -0.339539 -0.557617 -0.597473 0.465637 1441741151 -0.339539 -0.557617 -0.597473 0.465637 1441741151 -0.339539 -0.557617 -0.597473 0.465637 1441741151 -0.351013 -0.531982 -0.605225 0.476990 1441741151 -0.351013 -0.531982 -0.605225 0.476990 1441741151 -0.351013 -0.531982 -0.605225 0.476990 1441741151 -0.351013 -0.531982 -0.605225 0.476990 1441741151 -0.351013 -0.531982 -0.605225 0.476990 1441741151 -0.351013 -0.531982 -0.605225 0.476990 1441741151 -0.351013 -0.531982 -0.605225 0.476990 1441741151 -0.353699 -0.526917 -0.620605 0.460632 1441741151 -0.353699 -0.526917 -0.620605 0.460632 1441741151 -0.353699 -0.526917 -0.620605 0.460632 1441741151 -0.353699 -0.526917 -0.620605 0.460632 1441741151 -0.353699 -0.526917 -0.620605 0.460632 1441741151 -0.353699 -0.526917 -0.620605 0.460632 1441741151 -0.360657 -0.520325 -0.622437 0.460205 1441741151 -0.360657 -0.520325 -0.622437 0.460205 1441741151 -0.360657 -0.520325 -0.622437 0.460205 1441741151 -0.360657 -0.520325 -0.622437 0.460205 1441741151 -0.360657 -0.520325 -0.622437 0.460205 1441741151 -0.360657 -0.520325 -0.622437 0.460205 1441741151 -0.354126 -0.524170 -0.621094 0.462708 1441741151 -0.354126 -0.524170 -0.621094 0.462708 1441741151 -0.354126 -0.524170 -0.621094 0.462708 1441741151 -0.354126 -0.524170 -0.621094 0.462708 1441741151 -0.354126 -0.524170 -0.621094 0.462708 1441741151 -0.354126 -0.524170 -0.621094 0.462708 1441741151 -0.350647 -0.535522 -0.609985 0.467102 1441741151 -0.350647 -0.535522 -0.609985 0.467102 1441741151 -0.350647 -0.535522 -0.609985 0.467102 1441741151 -0.350647 -0.535522 -0.609985 0.467102 1441741151 -0.350647 -0.535522 -0.609985 0.467102 1441741152 -0.350647 -0.535522 -0.609985 0.467102 1441741152 -0.350647 -0.535522 -0.609985 0.467102 1441741152 -0.346069 -0.543518 -0.596619 0.478455 1441741152 -0.346069 -0.543518 -0.596619 0.478455 1441741152 -0.346069 -0.543518 -0.596619 0.478455 1441741152 -0.346069 -0.543518 -0.596619 0.478455 1441741152 -0.346069 -0.543518 -0.596619 0.478455 1441741152 -0.346069 -0.543518 -0.596619 0.478455 1441741152 -0.338135 -0.554871 -0.583069 0.487793 1441741152 -0.338135 -0.554871 -0.583069 0.487793 1441741152 -0.338135 -0.554871 -0.583069 0.487793 1441741152 -0.338135 -0.554871 -0.583069 0.487793 1441741152 -0.338135 -0.554871 -0.583069 0.487793 1441741152 -0.331909 -0.564941 -0.568359 0.497742 1441741152 -0.331909 -0.564941 -0.568359 0.497742 1441741152 -0.331909 -0.564941 -0.568359 0.497742 1441741152 -0.331909 -0.564941 -0.568359 0.497742 1441741152 -0.331909 -0.564941 -0.568359 0.497742 1441741152 -0.331909 -0.564941 -0.568359 0.497742 1441741152 -0.325134 -0.576477 -0.555359 0.503601 1441741152 -0.325134 -0.576477 -0.555359 0.503601 1441741152 -0.325134 -0.576477 -0.555359 0.503601 1441741152 -0.325134 -0.576477 -0.555359 0.503601 1441741152 -0.325134 -0.576477 -0.555359 0.503601 1441741152 -0.325134 -0.576477 -0.555359 0.503601 1441741152 -0.325134 -0.576477 -0.555359 0.503601 1441741152 -0.317078 -0.588135 -0.542664 0.509094 1441741152 -0.317078 -0.588135 -0.542664 0.509094 1441741152 -0.317078 -0.588135 -0.542664 0.509094 1441741152 -0.317078 -0.588135 -0.542664 0.509094 1441741152 -0.317078 -0.588135 -0.542664 0.509094 1441741152 -0.317078 -0.588135 -0.542664 0.509094 1441741152 -0.311157 -0.597778 -0.530029 0.514709 1441741152 -0.311157 -0.597778 -0.530029 0.514709 1441741152 -0.311157 -0.597778 -0.530029 0.514709 1441741152 -0.311157 -0.597778 -0.530029 0.514709 1441741152 -0.311157 -0.597778 -0.530029 0.514709 1441741152 -0.311157 -0.597778 -0.530029 0.514709 1441741152 -0.302246 -0.607849 -0.522461 0.516052 1441741152 -0.302246 -0.607849 -0.522461 0.516052 1441741152 -0.302246 -0.607849 -0.522461 0.516052 1441741152 -0.302246 -0.607849 -0.522461 0.516052 1441741152 -0.302246 -0.607849 -0.522461 0.516052 1441741152 -0.302246 -0.607849 -0.522461 0.516052 1441741152 -0.293030 -0.618530 -0.514404 0.516724 1441741152 -0.293030 -0.618530 -0.514404 0.516724 1441741152 -0.293030 -0.618530 -0.514404 0.516724 1441741152 -0.293030 -0.618530 -0.514404 0.516724 1441741152 -0.293030 -0.618530 -0.514404 0.516724 1441741152 -0.293030 -0.618530 -0.514404 0.516724 1441741152 -0.284546 -0.629944 -0.507751 0.514282 1441741152 -0.284546 -0.629944 -0.507751 0.514282 1441741152 -0.284546 -0.629944 -0.507751 0.514282 1441741152 -0.284546 -0.629944 -0.507751 0.514282 1441741152 -0.284546 -0.629944 -0.507751 0.514282 1441741152 -0.284546 -0.629944 -0.507751 0.514282 1441741152 -0.284546 -0.629944 -0.507751 0.514282 1441741152 -0.276794 -0.640015 -0.508301 0.505371 1441741152 -0.276794 -0.640015 -0.508301 0.505371 1441741152 -0.276794 -0.640015 -0.508301 0.505371 1441741152 -0.276794 -0.640015 -0.508301 0.505371 1441741152 -0.276794 -0.640015 -0.508301 0.505371 1441741152 -0.276794 -0.640015 -0.508301 0.505371 1441741152 -0.274780 -0.642639 -0.515869 0.495483 1441741152 -0.274780 -0.642639 -0.515869 0.495483 1441741152 -0.274780 -0.642639 -0.515869 0.495483 1441741152 -0.274780 -0.642639 -0.515869 0.495483 1441741152 -0.274780 -0.642639 -0.515869 0.495483 1441741152 -0.274780 -0.642639 -0.515869 0.495483 1441741152 -0.283630 -0.632629 -0.543518 0.473267 1441741152 -0.283630 -0.632629 -0.543518 0.473267 1441741152 -0.283630 -0.632629 -0.543518 0.473267 1441741152 -0.283630 -0.632629 -0.543518 0.473267 1441741152 -0.283630 -0.632629 -0.543518 0.473267 1441741152 -0.283630 -0.632629 -0.543518 0.473267 1441741152 -0.287964 -0.620911 -0.564941 0.460999 1441741152 -0.287964 -0.620911 -0.564941 0.460999 1441741152 -0.287964 -0.620911 -0.564941 0.460999 1441741152 -0.287964 -0.620911 -0.564941 0.460999 1441741152 -0.287964 -0.620911 -0.564941 0.460999 1441741152 -0.287964 -0.620911 -0.564941 0.460999 1441741152 -0.291016 -0.609192 -0.584534 0.450134 1441741152 -0.291016 -0.609192 -0.584534 0.450134 1441741152 -0.291016 -0.609192 -0.584534 0.450134 1441741152 -0.291016 -0.609192 -0.584534 0.450134 1441741152 -0.291016 -0.609192 -0.584534 0.450134 1441741152 -0.291016 -0.609192 -0.584534 0.450134 1441741152 -0.291016 -0.609192 -0.584534 0.450134 1441741152 -0.299255 -0.590454 -0.597595 0.452454 1441741152 -0.299255 -0.590454 -0.597595 0.452454 1441741152 -0.299255 -0.590454 -0.597595 0.452454 1441741152 -0.299255 -0.590454 -0.597595 0.452454 1441741152 -0.299255 -0.590454 -0.597595 0.452454 1441741152 -0.302795 -0.580566 -0.594788 0.466431 1441741152 -0.302795 -0.580566 -0.594788 0.466431 1441741152 -0.302795 -0.580566 -0.594788 0.466431 1441741152 -0.302795 -0.580566 -0.594788 0.466431 1441741152 -0.302795 -0.580566 -0.594788 0.466431 1441741152 -0.302795 -0.580566 -0.594788 0.466431 1441741152 -0.302795 -0.580566 -0.594788 0.466431 1441741152 -0.302612 -0.565247 -0.595337 0.484375 1441741152 -0.302612 -0.565247 -0.595337 0.484375 1441741152 
-0.317810 -0.557434 -0.561707 0.522339 1441741156 -0.317810 -0.557434 -0.561707 0.522339 1441741156 -0.317810 -0.557434 -0.561707 0.522339 1441741156 -0.317810 -0.557434 -0.561707 0.522339 1441741156 -0.316467 -0.558105 -0.556702 0.527710 1441741156 -0.316467 -0.558105 -0.556702 0.527710 1441741156 -0.316467 -0.558105 -0.556702 0.527710 1441741156 -0.316467 -0.558105 -0.556702 0.527710 1441741156 -0.316467 -0.558105 -0.556702 0.527710 1441741156 -0.316467 -0.558105 -0.556702 0.527710 1441741156 -0.316467 -0.558105 -0.556702 0.527710 1441741156 -0.313049 -0.567749 -0.543823 0.532959 1441741156 -0.313049 -0.567749 -0.543823 0.532959 1441741156 -0.313049 -0.567749 -0.543823 0.532959 1441741156 -0.313049 -0.567749 -0.543823 0.532959 1441741156 -0.313049 -0.567749 -0.543823 0.532959 1441741156 -0.313049 -0.567749 -0.543823 0.532959 1441741156 -0.312195 -0.585938 -0.522827 0.534729 1441741156 -0.312195 -0.585938 -0.522827 0.534729 1441741156 -0.312195 -0.585938 -0.522827 0.534729 1441741156 -0.312195 -0.585938 -0.522827 0.534729 1441741157 -0.312195 -0.585938 -0.522827 0.534729 1441741157 -0.312195 -0.585938 -0.522827 0.534729 1441741157 -0.312073 -0.604736 -0.497864 0.537659 1441741157 -0.312073 -0.604736 -0.497864 0.537659 1441741157 -0.312073 -0.604736 -0.497864 0.537659 1441741157 -0.312073 -0.604736 -0.497864 0.537659 1441741157 -0.312073 -0.604736 -0.497864 0.537659 1441741157 -0.312073 -0.604736 -0.497864 0.537659 1441741157 -0.307129 -0.614990 -0.486206 0.539551 1441741157 -0.307129 -0.614990 -0.486206 0.539551 1441741157 -0.307129 -0.614990 -0.486206 0.539551 1441741157 -0.307129 -0.614990 -0.486206 0.539551 1441741157 -0.307129 -0.614990 -0.486206 0.539551 1441741157 -0.307129 -0.614990 -0.486206 0.539551 1441741157 -0.307129 -0.614990 -0.486206 0.539551 1441741157 -0.301758 -0.620972 -0.482483 0.539063 1441741157 -0.301758 -0.620972 -0.482483 0.539063 1441741157 -0.301758 -0.620972 -0.482483 0.539063 1441741157 -0.301758 -0.620972 -0.482483 0.539063 1441741157 -0.301758 -0.620972 -0.482483 0.539063 1441741157 -0.301758 -0.620972 -0.482483 0.539063 1441741157 -0.299072 -0.622498 -0.481323 0.539795 1441741157 -0.299072 -0.622498 -0.481323 0.539795 1441741157 -0.299072 -0.622498 -0.481323 0.539795 1441741157 -0.299072 -0.622498 -0.481323 0.539795 1441741157 -0.299072 -0.622498 -0.481323 0.539795 1441741157 -0.299072 -0.622498 -0.481323 0.539795 1441741157 -0.301941 -0.620483 -0.484741 0.537537 1441741157 -0.301941 -0.620483 -0.484741 0.537537 1441741157 -0.301941 -0.620483 -0.484741 0.537537 1441741157 -0.301941 -0.620483 -0.484741 0.537537 1441741157 -0.301941 -0.620483 -0.484741 0.537537 1441741157 -0.301941 -0.620483 -0.484741 0.537537 1441741157 -0.304626 -0.618713 -0.488403 0.534729 1441741157 -0.304626 -0.618713 -0.488403 0.534729 1441741157 -0.304626 -0.618713 -0.488403 0.534729 1441741157 -0.304626 -0.618713 -0.488403 0.534729 1441741157 -0.304626 -0.618713 -0.488403 0.534729 1441741157 -0.304626 -0.618713 -0.488403 0.534729 1441741157 -0.304626 -0.618713 -0.488403 0.534729 1441741157 -0.300049 -0.621155 -0.484741 0.537720 1441741157 -0.300049 -0.621155 -0.484741 0.537720 1441741157 -0.300049 -0.621155 -0.484741 0.537720 1441741157 -0.300049 -0.621155 -0.484741 0.537720 1441741157 -0.300049 -0.621155 -0.484741 0.537720 1441741157 -0.300049 -0.621155 -0.484741 0.537720 1441741157 -0.290710 -0.629211 -0.474060 0.543091 1441741157 -0.290710 -0.629211 -0.474060 0.543091 1441741157 -0.290710 -0.629211 -0.474060 0.543091 1441741157 -0.290710 -0.629211 -0.474060 0.543091 1441741157 -0.290710 -0.629211 -0.474060 0.543091 1441741157 -0.290710 -0.629211 -0.474060 0.543091 1441741157 -0.276428 -0.643250 -0.457458 0.548218 1441741157 -0.276428 -0.643250 -0.457458 0.548218 1441741157 -0.276428 -0.643250 -0.457458 0.548218 1441741157 -0.276428 -0.643250 -0.457458 0.548218 1441741157 -0.276428 -0.643250 -0.457458 0.548218 1441741157 -0.276428 -0.643250 -0.457458 0.548218 1441741157 -0.276428 -0.643250 -0.457458 0.548218 1441741157 -0.266663 -0.661316 -0.432190 0.552063 1441741157 -0.266663 -0.661316 -0.432190 0.552063 1441741157 -0.266663 -0.661316 -0.432190 0.552063 1441741157 -0.266663 -0.661316 -0.432190 0.552063 1441741157 -0.266663 -0.661316 -0.432190 0.552063 1441741157 -0.266663 -0.661316 -0.432190 0.552063 1441741157 -0.263184 -0.673096 -0.410767 0.555908 1441741157 -0.263184 -0.673096 -0.410767 0.555908 1441741157 -0.263184 -0.673096 -0.410767 0.555908 1441741157 -0.263184 -0.673096 -0.410767 0.555908 1441741157 -0.263184 -0.673096 -0.410767 0.555908 1441741157 -0.263184 -0.673096 -0.410767 0.555908 1441741157 -0.268799 -0.680603 -0.396912 0.554138 1441741157 -0.268799 -0.680603 -0.396912 0.554138 1441741157 -0.268799 -0.680603 -0.396912 0.554138 1441741157 -0.268799 -0.680603 -0.396912 0.554138 1441741157 -0.268799 -0.680603 -0.396912 0.554138 1441741157 -0.268799 -0.680603 -0.396912 0.554138 1441741157 -0.305786 -0.688171 -0.375916 0.540039 1441741157 -0.305786 -0.688171 -0.375916 0.540039 1441741157 -0.305786 -0.688171 -0.375916 0.540039 1441741157 -0.305786 -0.688171 -0.375916 0.540039 1441741157 -0.305786 -0.688171 -0.375916 0.540039 1441741157 -0.305786 -0.688171 -0.375916 0.540039 1441741157 -0.309753 -0.683838 -0.349365 0.560669 1441741157 -0.309753 -0.683838 -0.349365 0.560669 1441741157 -0.309753 -0.683838 -0.349365 0.560669 1441741157 -0.309753 -0.683838 -0.349365 0.560669 1441741157 -0.309753 -0.683838 -0.349365 0.560669 1441741157 -0.309753 -0.683838 -0.349365 0.560669 1441741157 -0.265442 -0.708313 -0.363281 0.543945 1441741157 -0.265442 -0.708313 -0.363281 0.543945 1441741157 -0.265442 -0.708313 -0.363281 0.543945 1441741157 -0.265442 -0.708313 -0.363281 0.543945 1441741157 -0.265442 -0.708313 -0.363281 0.543945 1441741157 -0.265442 -0.708313 -0.363281 0.543945 1441741157 -0.293884 -0.707825 -0.371033 0.524353 1441741157 -0.293884 -0.707825 -0.371033 0.524353 1441741157 -0.293884 -0.707825 -0.371033 0.524353 1441741157 -0.293884 -0.707825 -0.371033 0.524353 1441741157 -0.293884 -0.707825 -0.371033 0.524353 1441741157 -0.293884 -0.707825 -0.371033 0.524353 1441741157 -0.293884 -0.707825 -0.371033 0.524353 1441741157 -0.299927 -0.693909 -0.388184 0.527161 1441741157 -0.299927 -0.693909 -0.388184 0.527161 1441741157 -0.299927 -0.693909 -0.388184 0.527161 1441741157 -0.299927 -0.693909 -0.388184 0.527161 1441741157 -0.299927 -0.693909 -0.388184 0.527161 1441741157 -0.299927 -0.693909 -0.388184 0.527161 1441741157 -0.299927 -0.693909 -0.388184 0.527161 1441741157 -0.309265 -0.685913 -0.411255 0.514587 1441741157 -0.309265 -0.685913 -0.411255 0.514587 1441741157 -0.309265 -0.685913 -0.411255 0.514587 1441741157 -0.309265 -0.685913 -0.411255 0.514587 1441741158 -0.309265 -0.685913 -0.411255 0.514587 1441741158 -0.309265 -0.685913 -0.411255 0.514587 1441741158 -0.321411 -0.673584 -0.434937 0.503845 1441741158 -0.321411 -0.673584 -0.434937 0.503845 1441741158 -0.321411 -0.673584 -0.434937 0.503845 1441741158 -0.321411 -0.673584 -0.434937 0.503845 1441741158 -0.321411 -0.673584 -0.434937 0.503845 1441741158 -0.321411 -0.673584 -0.434937 0.503845 1441741158 -0.329346 -0.663574 -0.457703 0.491699 1441741158 -0.329346 -0.663574 -0.457703 0.491699 1441741158 -0.329346 -0.663574 -0.457703 0.491699 1441741158 -0.329346 -0.663574 -0.457703 0.491699 1441741158 -0.329346 -0.663574 -0.457703 0.491699 1441741158 -0.329346 -0.663574 -0.457703 0.491699 1441741158 -0.332825 -0.657837 -0.474060 0.481506 1441741158 -0.332825 -0.657837 -0.474060 0.481506 1441741158 -0.332825 -0.657837 -0.474060 0.481506 1441741158 -0.332825 -0.657837 -0.474060 0.481506 1441741158 -0.332825 -0.657837 -0.474060 0.481506 1441741158 -0.332825 -0.657837 -0.474060 0.481506 1441741158 -0.332825 -0.657837 -0.474060 0.481506 1441741158 -0.341614 -0.648987 -0.483215 0.478271 1441741158 -0.341614 -0.648987 -0.483215 0.478271 1441741158 -0.341614 -0.648987 -0.483215 0.478271 1441741158 -0.341614 -0.648987 -0.483215 0.478271 1441741158 -0.341614 -0.648987 -0.483215 0.478271 1441741158 -0.341614 -0.648987 -0.483215 0.478271 1441741158 -0.342896 -0.645386 -0.489929 0.475342 1441741158 -0.342896 -0.645386 -0.489929 0.475342 1441741158 -0.342896 -0.645386 -0.489929 0.475342 1441741158 -0.342896 -0.645386 -0.489929 0.475342 1441741158 -0.342896 -0.645386 -0.489929 0.475342 1441741158 -0.342896 -0.645386 -0.489929 0.475342 1441741158 -0.343262 -0.644104 -0.491394 0.475281 1441741158 -0.343262 -0.644104 -0.491394 0.475281 1441741158 -0.343262 -0.644104 -0.491394 0.475281 1441741158 -0.343262 -0.644104 -0.491394 0.475281 1441741158 -0.343262 -0.644104 -0.491394 0.475281 1441741158 -0.343262 -0.644104 -0.491394 0.475281 1441741158 -0.343567 -0.643799 -0.490845 0.476013 1441741158 -0.343567 -0.643799 -0.490845 0.476013 1441741158 -0.343567 -0.643799 -0.490845 0.476013 1441741158 -0.343567 -0.643799 -0.490845 0.476013 1441741158 -0.343567 -0.643799 -0.490845 0.476013 1441741158 -0.343567 -0.643799 -0.490845 0.476013 1441741158 -0.343567 -0.643799 -0.490845 0.476013 1441741158 -0.342834 -0.645752 -0.491089 0.473694 1441741158 -0.342834 -0.645752 -0.491089 0.473694 1441741158 -0.342834 -0.645752 -0.491089 0.473694 1441741158 -0.342834 -0.645752 -0.491089 0.473694 1441741158 -0.342834 -0.645752 -0.491089 0.473694 1441741158 -0.342834 -0.645752 -0.491089 0.473694 1441741158 -0.345032 -0.643799 -0.485901 0.479980 1441741158 -0.345032 -0.643799 -0.485901 0.479980 1441741158 -0.345032 -0.643799 -0.485901 0.479980 1441741158 -0.345032 -0.643799 -0.485901 0.479980 1441741158 -0.345032 -0.643799 -0.485901 0.479980 1441741158 -0.345032 -0.643799 -0.485901 0.479980 1441741158 -0.343933 -0.645630 -0.480591 0.483704 1441741158 -0.343933 -0.645630 -0.480591 0.483704 1441741158 -0.343933 -0.645630 -0.480591 0.483704 1441741158 -0.343933 -0.645630 -0.480591 0.483704 1441741158 -0.343933 -0.645630 -0.480591 0.483704 1441741158 -0.343933 -0.645630 -0.480591 0.483704 1441741158 -0.340759 -0.649841 -0.470276 0.490417 1441741158 -0.340759 -0.649841 -0.470276 0.490417 1441741158 -0.340759 -0.649841 -0.470276 0.490417 1441741158 -0.340759 -0.649841 -0.470276 0.490417 1441741158 -0.340759 -0.649841 -0.470276 0.490417 1441741158 -0.340759 -0.649841 -0.470276 0.490417 1441741158 -0.329834 -0.659607 -0.453857 0.500183 1441741158 -0.329834 -0.659607 -0.453857 0.500183 1441741158 -0.329834 -0.659607 -0.453857 0.500183 1441741158 -0.329834 -0.659607 -0.453857 0.500183 1441741158 -0.329834 -0.659607 -0.453857 0.500183 1441741158 -0.329834 -0.659607 -0.453857 0.500183 1441741158 -0.329834 -0.659607 -0.453857 0.500183 1441741158 -0.320801 -0.670898 -0.438049 0.505127 1441741158 -0.320801 -0.670898 -0.438049 0.505127 1441741158 -0.320801 -0.670898 -0.438049 0.505127 1441741158 -0.320801 -0.670898 -0.438049 0.505127 1441741158 -0.320801 -0.670898 -0.438049 0.505127 1441741158 -0.320801 -0.670898 -0.438049 0.505127 1441741158 -0.316895 -0.679199 -0.426941 0.505981 1441741158 -0.316895 -0.679199 -0.426941 0.505981 1441741158 -0.316895 -0.679199 -0.426941 0.505981 1441741158 -0.316895 -0.679199 -0.426941 0.505981 1441741158 -0.316895 -0.679199 -0.426941 0.505981 1441741158 -0.321350 -0.688965 -0.407043 0.506409 1441741158 -0.321350 -0.688965 -0.407043 0.506409 1441741158 -0.321350 -0.688965 -0.407043 0.506409 1441741158 -0.321350 -0.688965 -0.407043 0.506409 1441741158 -0.321350 -0.688965 -0.407043 0.506409 1441741158 -0.321350 -0.688965 -0.407043 0.506409 1441741158 -0.321350 -0.688965 -0.407043 0.506409 1441741158 -0.344788 -0.686340 -0.373840 0.519958 1441741158 -0.344788 -0.686340 -0.373840 0.519958 1441741158 -0.344788 -0.686340 -0.373840 0.519958 1441741158 -0.344788 -0.686340 -0.373840 0.519958 1441741158 -0.344788 -0.686340 -0.373840 0.519958 1441741158 -0.344788 -0.686340 -0.373840 0.519958 1441741158 -0.308105 -0.696167 -0.364319 0.536377 1441741158 -0.308105 -0.696167 -0.364319 0.536377 1441741158 -0.308105 -0.696167 -0.364319 0.536377 1441741158 -0.308105 -0.696167 -0.364319 0.536377 1441741158 -0.308105 -0.696167 -0.364319 0.536377 1441741158 -0.308105 -0.696167 -0.364319 0.536377 1441741158 -0.308105 -0.696167 -0.364319 0.536377 1441741158 -0.317505 -0.703247 -0.372559 0.515686 1441741158 -0.317505 -0.703247 -0.372559 0.515686 1441741158 -0.317505 -0.703247 -0.372559 0.515686 1441741158 -0.317505 -0.703247 -0.372559 0.515686 1441741158 -0.317505 -0.703247 -0.372559 0.515686 1441741158 -0.329529 -0.688416 -0.390381 0.514893 1441741159 -0.329529 -0.688416 -0.390381 0.514893 1441741159 -0.329529 -0.688416 -0.390381 0.514893 1441741159 -0.329529 -0.688416 -0.390381 0.514893 1441741159 -0.329529 -0.688416 -0.390381 0.514893 1441741159 -0.329529 -0.688416 -0.390381 0.514893 1441741159 -0.329529 -0.688416 -0.390381 0.514893 1441741159 -0.335022 -0.680359 -0.412476 0.504761 1441741159 -0.335022 -0.680359 -0.412476 0.504761 1441741159 -0.335022 -0.680359 -0.412476 0.504761 1441741159 -0.335022 -0.680359 -0.412476 0.504761 1441741159 -0.335022 -0.680359 -0.412476 0.504761 1441741159 -0.335022 -0.680359 -0.412476 0.504761 1441741159 -0.344788 -0.671143 -0.430603 0.495300 1441741159 -0.344788 -0.671143 -0.430603 0.495300 1441741159 -0.344788 -0.671143 -0.430603 0.495300 1441741159 -0.344788 -0.671143 -0.430603 0.495300 1441741159 -0.344788 -0.671143 -0.430603 0.495300 1441741159 -0.344788 -0.671143 -0.430603 0.495300 1441741159 -0.350098 -0.662048 -0.451538 0.484985 1441741159 -0.350098 -0.662048 -0.451538 0.484985 1441741159 -0.350098 -0.662048 -0.451538 0.484985 1441741159 -0.350098 -0.662048 -0.451538 0.484985 1441741159 -0.350098 -0.662048 -0.451538 0.484985 1441741159 -0.350098 -0.662048 -0.451538 0.484985 1441741159 -0.349915 -0.658630 -0.465576 0.476501 1441741159 -0.349915 -0.658630 -0.465576 0.476501 1441741159 -0.349915 -0.658630 -0.465576 0.476501 1441741159 -0.349915 -0.658630 -0.465576 0.476501 1441741159 -0.349915 -0.658630 -0.465576 0.476501 1441741159 -0.349915 -0.658630 -0.465576 0.476501 1441741159 -0.349915 -0.658630 -0.465576 0.476501 1441741159 -0.350708 -0.654846 -0.475952 0.470886 1441741159 -0.350708 -0.654846 -0.475952 0.470886 1441741159 -0.350708 -0.654846 -0.475952 0.470886 1441741159 -0.350708 -0.654846 -0.475952 0.470886 1441741159 -0.350708 -0.654846 -0.475952 0.470886 1441741159 -0.350708 -0.654846 -0.475952 0.470886 1441741159 -0.351868 -0.651367 -0.482239 0.468384 1441741159 -0.351868 -0.651367 -0.482239 0.468384 1441741159 -0.351868 -0.651367 -0.482239 0.468384 1441741159 -0.351868 -0.651367 -0.482239 0.468384 1441741159 -0.351868 -0.651367 -0.482239 0.468384 1441741159 -0.351868 -0.651367 -0.482239 0.468384 1441741159 -0.351868 -0.651367 -0.482239 0.468384 1441741159 -0.352905 -0.649353 -0.486450 0.466064 1441741159 -0.352905 -0.649353 -0.486450 0.466064 1441741159 -0.352905 -0.649353 -0.486450 0.466064 1441741159 -0.352905 -0.649353 -0.486450 0.466064 1441741159 -0.352905 -0.649353 -0.486450 0.466064 1441741159 -0.352905 -0.649353 -0.486450 0.466064 1441741159 -0.355164 -0.646484 -0.489258 0.465393 1441741159 -0.355164 -0.646484 -0.489258 0.465393 1441741159 -0.355164 -0.646484 -0.489258 0.465393 1441741159 -0.355164 -0.646484 -0.489258 0.465393 1441741159 -0.355164 -0.646484 -0.489258 0.465393 1441741159 -0.355164 -0.646484 -0.489258 0.465393 1441741159 -0.362732 -0.639893 -0.493530 0.464172 1441741159 -0.362732 -0.639893 -0.493530 0.464172 1441741159 -0.362732 -0.639893 -0.493530 0.464172 1441741159 -0.362732 -0.639893 -0.493530 0.464172 1441741159 -0.362732 -0.639893 -0.493530 0.464172 1441741159 -0.362732 -0.639893 -0.493530 0.464172 1441741159 -0.374023 -0.631897 -0.500244 0.458984 1441741159 -0.374023 -0.631897 -0.500244 0.458984 1441741159 -0.374023 -0.631897 -0.500244 0.458984 1441741159 -0.374023 -0.631897 -0.500244 0.458984 1441741159 -0.374023 -0.631897 -0.500244 0.458984 1441741159 -0.374023 -0.631897 -0.500244 0.458984 1441741159 -0.374023 -0.631897 -0.500244 0.458984 1441741159 -0.379028 -0.627441 -0.505554 0.455078 1441741159 -0.379028 -0.627441 -0.505554 0.455078 1441741159 -0.379028 -0.627441 -0.505554 0.455078 1441741159 -0.379028 -0.627441 -0.505554 0.455078 1441741159 -0.379028 -0.627441 -0.505554 0.455078 1441741159 -0.379028 -0.627441 -0.505554 0.455078 1441741159 -0.378296 -0.625549 -0.504700 0.459229 1441741159 -0.378296 -0.625549 -0.504700 0.459229 1441741159 -0.378296 -0.625549 -0.504700 0.459229 1441741159 -0.378296 -0.625549 -0.504700 0.459229 1441741159 -0.378296 -0.625549 -0.504700 0.459229 1441741159 -0.378296 -0.625549 -0.504700 0.459229 1441741159 -0.364014 -0.637512 -0.487061 0.473206 1441741159 -0.364014 -0.637512 -0.487061 0.473206 1441741159 -0.364014 -0.637512 -0.487061 0.473206 1441741159 -0.364014 -0.637512 -0.487061 0.473206 1441741159 -0.364014 -0.637512 -0.487061 0.473206 1441741159 -0.364014 -0.637512 -0.487061 0.473206 1441741159 -0.364014 -0.637512 -0.487061 0.473206 1441741159 -0.346252 -0.655884 -0.466370 0.482178 1441741159 -0.346252 -0.655884 -0.466370 0.482178 1441741159 -0.346252 -0.655884 -0.466370 0.482178 1441741159 -0.346252 -0.655884 -0.466370 0.482178 1441741159 -0.346252 -0.655884 -0.466370 0.482178 1441741159 -0.346252 -0.655884 -0.466370 0.482178 1441741159 -0.331726 -0.674011 -0.447998 0.484863 1441741159 -0.331726 -0.674011 -0.447998 0.484863 1441741159 -0.331726 -0.674011 -0.447998 0.484863 1441741159 -0.331726 -0.674011 -0.447998 0.484863 1441741159 -0.331726 -0.674011 -0.447998 0.484863 1441741159 -0.331726 -0.674011 -0.447998 0.484863 1441741159 -0.331726 -0.674011 -0.447998 0.484863 1441741159 -0.317566 -0.693665 -0.428528 0.484131 1441741159 -0.317566 -0.693665 -0.428528 0.484131 1441741159 -0.317566 -0.693665 -0.428528 0.484131 1441741159 -0.317566 -0.693665 -0.428528 0.484131 1441741159 -0.317566 -0.693665 -0.428528 0.484131 1441741159 -0.317566 -0.693665 -0.428528 0.484131 1441741159 -0.335938 -0.704041 -0.392883 0.487000 1441741159 -0.335938 -0.704041 -0.392883 0.487000 1441741159 -0.335938 -0.704041 -0.392883 0.487000 1441741159 -0.335938 -0.704041 -0.392883 0.487000 1441741159 -0.335938 -0.704041 -0.392883 0.487000 1441741159 -0.335938 -0.704041 -0.392883 0.487000 1441741159 -0.317566 -0.697205 -0.356995 0.534424 1441741160 -0.317566 -0.697205 -0.356995 0.534424 1441741160 -0.317566 -0.697205 -0.356995 0.534424 1441741160 -0.317566 -0.697205 -0.356995 0.534424 1441741160 -0.317566 -0.697205 -0.356995 0.534424 1441741160 -0.317566 -0.697205 -0.356995 0.534424 1441741160 -0.300598 -0.721741 -0.358215 0.510315 1441741160 -0.300598 -0.721741 -0.358215 0.510315 1441741160 -0.300598 -0.721741 -0.358215 0.510315 1441741160 -0.300598 -0.721741 -0.358215 0.510315 1441741160 -0.300598 -0.721741 -0.358215 0.510315 1441741160 -0.318787 -0.713196 -0.356018 0.512817 1441741160 -0.318787 -0.713196 -0.356018 0.512817 1441741160 -0.318787 -0.713196 -0.356018 0.512817 1441741160 -0.318787 -0.713196 -0.356018 0.512817 1441741160 -0.318787 -0.713196 -0.356018 0.512817 1441741160 -0.318787 -0.713196 -0.356018 0.512817 1441741160 -0.318787 -0.713196 -0.356018 0.512817 1441741160 -0.321899 -0.706909 -0.383972 0.499268 1441741160 -0.321899 -0.706909 -0.383972 0.499268 1441741160 -0.321899 -0.706909 -0.383972 0.499268 1441741160 -0.321899 -0.706909 -0.383972 0.499268 1441741160 -0.321899 -0.706909 -0.383972 0.499268 1441741160 -0.321899 -0.706909 -0.383972 0.499268 1441741160 -0.336304 -0.690857 -0.404358 0.496155 1441741160 -0.336304 -0.690857 -0.404358 0.496155 1441741160 -0.336304 -0.690857 -0.404358 0.496155 1441741160 -0.336304 -0.690857 -0.404358 0.496155 1441741160 -0.336304 -0.690857 -0.404358 0.496155 1441741160 -0.336304 -0.690857 -0.404358 0.496155 1441741160 -0.343140 -0.682800 -0.425476 0.484802 1441741160 -0.343140 -0.682800 -0.425476 0.484802 1441741160 -0.343140 -0.682800 -0.425476 0.484802 1441741160 -0.343140 -0.682800 -0.425476 0.484802 1441741160 -0.343140 -0.682800 -0.425476 0.484802 1441741160 -0.343140 -0.682800 -0.425476 0.484802 1441741160 -0.352783 -0.671814 -0.442688 0.477783 1441741160 -0.352783 -0.671814 -0.442688 0.477783 1441741160 -0.352783 -0.671814 -0.442688 0.477783 1441741160 -0.352783 -0.671814 -0.442688 0.477783 1441741160 -0.352783 -0.671814 -0.442688 0.477783 1441741160 -0.352783 -0.671814 -0.442688 0.477783 1441741160 -0.356567 -0.664490 -0.460999 0.467834 1441741160 -0.356567 -0.664490 -0.460999 0.467834 1441741160 -0.356567 -0.664490 -0.460999 0.467834 1441741160 -0.356567 -0.664490 -0.460999 0.467834 1441741160 -0.356567 -0.664490 -0.460999 0.467834 1441741160 -0.356567 -0.664490 -0.460999 0.467834 1441741160 -0.355103 -0.661743 -0.470581 0.463257 1441741160 -0.355103 -0.661743 -0.470581 0.463257 1441741160 -0.355103 -0.661743 -0.470581 0.463257 1441741160 -0.355103 -0.661743 -0.470581 0.463257 1441741160 -0.355103 -0.661743 -0.470581 0.463257 1441741160 -0.355103 -0.661743 -0.470581 0.463257 1441741160 -0.355164 -0.660034 -0.474854 0.461304 1441741160 -0.355164 -0.660034 -0.474854 0.461304 1441741160 -0.355164 -0.660034 -0.474854 0.461304 1441741160 -0.355164 -0.660034 -0.474854 0.461304 1441741160 -0.355164 -0.660034 -0.474854 0.461304 1441741160 -0.355164 -0.660034 -0.474854 0.461304 1441741160 -0.356079 -0.657898 -0.477112 0.461365 1441741160 -0.356079 -0.657898 -0.477112 0.461365 1441741160 -0.356079 -0.657898 -0.477112 0.461365 1441741160 -0.356079 -0.657898 -0.477112 0.461365 1441741160 -0.356079 -0.657898 -0.477112 0.461365 1441741160 -0.356079 -0.657898 -0.477112 0.461365 1441741160 -0.360779 -0.651794 -0.483093 0.460144 1441741160 -0.360779 -0.651794 -0.483093 0.460144 1441741160 -0.360779 -0.651794 -0.483093 0.460144 1441741160 -0.360779 -0.651794 -0.483093 0.460144 1441741160 -0.360779 -0.651794 -0.483093 0.460144 1441741160 -0.360779 -0.651794 -0.483093 0.460144 1441741160 -0.360779 -0.651794 -0.483093 0.460144 1441741160 -0.361633 -0.649170 -0.485962 0.460144 1441741160 -0.361633 -0.649170 -0.485962 0.460144 1441741160 -0.361633 -0.649170 -0.485962 0.460144 1441741160 -0.361633 -0.649170 -0.485962 0.460144 1441741160 -0.361633 -0.649170 -0.485962 0.460144 1441741160 -0.361633 -0.649170 -0.485962 0.460144 1441741160 -0.366699 -0.645508 -0.483032 0.464294 1441741160 -0.366699 -0.645508 -0.483032 0.464294 1441741160 -0.366699 -0.645508 -0.483032 0.464294 1441741160 -0.366699 -0.645508 -0.483032 0.464294 1441741160 -0.366699 -0.645508 -0.483032 0.464294 1441741160 -0.366699 -0.645508 -0.483032 0.464294 1441741160 -0.368835 -0.640991 -0.486877 0.464844 1441741160 -0.368835 -0.640991 -0.486877 0.464844 1441741160 -0.368835 -0.640991 -0.486877 0.464844 1441741160 -0.368835 -0.640991 -0.486877 0.464844 1441741160 -0.368835 -0.640991 -0.486877 0.464844 1441741160 -0.368835 -0.640991 -0.486877 0.464844 1441741160 -0.368835 -0.640991 -0.486877 0.464844 1441741160 -0.365906 -0.639832 -0.488892 0.466675 1441741160 -0.365906 -0.639832 -0.488892 0.466675 1441741160 -0.365906 -0.639832 -0.488892 0.466675 1441741160 -0.365906 -0.639832 -0.488892 0.466675 1441741160 -0.365906 -0.639832 -0.488892 0.466675 1441741160 -0.359619 -0.646240 -0.480835 0.471069 1441741160 -0.359619 -0.646240 -0.480835 0.471069 1441741160 -0.359619 -0.646240 -0.480835 0.471069 1441741160 -0.359619 -0.646240 -0.480835 0.471069 1441741160 -0.359619 -0.646240 -0.480835 0.471069 1441741160 -0.359619 -0.646240 -0.480835 0.471069 1441741160 -0.348755 -0.656677 -0.466492 0.479126 1441741160 -0.348755 -0.656677 -0.466492 0.479126 1441741160 -0.348755 -0.656677 -0.466492 0.479126 1441741160 -0.348755 -0.656677 -0.466492 0.479126 1441741160 -0.348755 -0.656677 -0.466492 0.479126 1441741160 -0.348755 -0.656677 -0.466492 0.479126 1441741160 -0.348755 -0.656677 -0.466492 0.479126 1441741160 -0.332092 -0.673584 -0.454895 0.478699 1441741161 -0.332092 -0.673584 -0.454895 0.478699 1441741161 -0.332092 -0.673584 -0.454895 0.478699 1441741161 -0.332092 -0.673584 -0.454895 0.478699 1441741161 -0.332092 -0.673584 -0.454895 0.478699 1441741161 -0.332092 -0.673584 -0.454895 0.478699 1441741161 -0.315857 -0.691101 -0.443787 0.475098 1441741161 -0.315857 -0.691101 -0.443787 0.475098 1441741161 -0.315857 -0.691101 -0.443787 0.475098 1441741161 -0.315857 -0.691101 -0.443787 0.475098 1441741161 -0.315857 -0.691101 -0.443787 0.475098 1441741161 -0.315857 -0.691101 -0.443787 0.475098 1441741161 -0.307190 -0.706238 -0.422607 0.477783 1441741161 -0.307190 -0.706238 -0.422607 0.477783 1441741161 -0.307190 -0.706238 -0.422607 0.477783 1441741161 -0.307190 -0.706238 -0.422607 0.477783 1441741161 -0.307190 -0.706238 -0.422607 0.477783 1441741161 -0.307190 -0.706238 -0.422607 0.477783 1441741161 -0.316223 -0.711975 -0.367737 0.507813 1441741161 -0.316223 -0.711975 -0.367737 0.507813 1441741161 -0.316223 -0.711975 -0.367737 0.507813 1441741161 -0.316223 -0.711975 -0.367737 0.507813 1441741161 -0.316223 -0.711975 -0.367737 0.507813 1441741161 -0.316223 -0.711975 -0.367737 0.507813 1441741161 -0.272278 -0.730530 -0.341492 0.524963 1441741161 -0.272278 -0.730530 -0.341492 0.524963 1441741161 -0.272278 -0.730530 -0.341492 0.524963 1441741161 -0.272278 -0.730530 -0.341492 0.524963 1441741161 -0.272278 -0.730530 -0.341492 0.524963 1441741161 -0.272278 -0.730530 -0.341492 0.524963 1441741161 -0.281982 -0.747070 -0.348206 0.491089 1441741161 -0.281982 -0.747070 -0.348206 0.491089 1441741161 -0.281982 -0.747070 -0.348206 0.491089 1441741161 -0.281982 -0.747070 -0.348206 0.491089 1441741161 -0.281982 -0.747070 -0.348206 0.491089 1441741161 -0.281982 -0.747070 -0.348206 0.491089 1441741161 -0.281982 -0.747070 -0.348206 0.491089 1441741161 -0.276550 -0.736267 -0.353638 0.506409 1441741161 -0.276550 -0.736267 -0.353638 0.506409 1441741161 -0.276550 -0.736267 -0.353638 0.506409 1441741161 -0.276550 -0.736267 -0.353638 0.506409 1441741161 -0.276550 -0.736267 -0.353638 0.506409 1441741161 -0.276550 -0.736267 -0.353638 0.506409 1441741161 -0.290283 -0.725159 -0.370239 0.502869 1441741161 -0.290283 -0.725159 -0.370239 0.502869 1441741161 -0.290283 -0.725159 -0.370239 0.502869 1441741161 -0.290283 -0.725159 -0.370239 0.502869 1441741161 -0.290283 -0.725159 -0.370239 0.502869 1441741161 -0.290283 -0.725159 -0.370239 0.502869 1441741161 -0.303406 -0.713074 -0.393188 0.494934 1441741161 -0.303406 -0.713074 -0.393188 0.494934 1441741161 -0.303406 -0.713074 -0.393188 0.494934 1441741161 -0.303406 -0.713074 -0.393188 0.494934 1441741161 -0.303406 -0.713074 -0.393188 0.494934 1441741161 -0.303406 -0.713074 -0.393188 0.494934 1441741161 -0.303406 -0.713074 -0.393188 0.494934 1441741161 -0.315674 -0.701538 -0.417847 0.483398 1441741161 -0.315674 -0.701538 -0.417847 0.483398 1441741161 -0.315674 -0.701538 -0.417847 0.483398 1441741161 -0.315674 -0.701538 -0.417847 0.483398 1441741161 -0.315674 -0.701538 -0.417847 0.483398 1441741161 -0.315674 -0.701538 -0.417847 0.483398 1441741161 -0.328064 -0.691772 -0.438049 0.471191 1441741161 -0.328064 -0.691772 -0.438049 0.471191 1441741161 -0.328064 -0.691772 -0.438049 0.471191 1441741161 -0.328064 -0.691772 -0.438049 0.471191 1441741161 -0.328064 -0.691772 -0.438049 0.471191 1441741161 -0.328064 -0.691772 -0.438049 0.471191 1441741161 -0.340515 -0.679871 -0.462097 0.456421 1441741161 -0.340515 -0.679871 -0.462097 0.456421 1441741161 -0.340515 -0.679871 -0.462097 0.456421 1441741161 -0.340515 -0.679871 -0.462097 0.456421 1441741161 -0.340515 -0.679871 -0.462097 0.456421 1441741161 -0.340515 -0.679871 -0.462097 0.456421 1441741161 -0.354614 -0.666687 -0.483276 0.443054 1441741161 -0.354614 -0.666687 -0.483276 0.443054 1441741161 -0.354614 -0.666687 -0.483276 0.443054 1441741161 -0.354614 -0.666687 -0.483276 0.443054 1441741161 -0.354614 -0.666687 -0.483276 0.443054 1441741161 -0.354614 -0.666687 -0.483276 0.443054 1441741161 -0.363892 -0.657349 -0.501709 0.428772 1441741161 -0.363892 -0.657349 -0.501709 0.428772 1441741161 -0.363892 -0.657349 -0.501709 0.428772 1441741161 -0.363892 -0.657349 -0.501709 0.428772 1441741161 -0.363892 -0.657349 -0.501709 0.428772 1441741161 -0.363892 -0.657349 -0.501709 0.428772 1441741161 -0.377319 -0.644653 -0.519836 0.414612 1441741161 -0.377319 -0.644653 -0.519836 0.414612 1441741161 -0.377319 -0.644653 -0.519836 0.414612 1441741161 -0.377319 -0.644653 -0.519836 0.414612 1441741161 -0.377319 -0.644653 -0.519836 0.414612 1441741161 -0.377319 -0.644653 -0.519836 0.414612 1441741161 -0.377319 -0.644653 -0.519836 0.414612 1441741161 -0.387817 -0.631348 -0.535889 0.404785 1441741161 -0.387817 -0.631348 -0.535889 0.404785 1441741161 -0.387817 -0.631348 -0.535889 0.404785 1441741161 -0.387817 -0.631348 -0.535889 0.404785 1441741161 -0.387817 -0.631348 -0.535889 0.404785 1441741161 -0.387817 -0.631348 -0.535889 0.404785 1441741161 -0.397766 -0.619385 -0.548340 0.396912 1441741161 -0.397766 -0.619385 -0.548340 0.396912 1441741161 -0.397766 -0.619385 -0.548340 0.396912 1441741161 -0.397766 -0.619385 -0.548340 0.396912 1441741161 -0.397766 -0.619385 -0.548340 0.396912 1441741161 -0.397766 -0.619385 -0.548340 0.396912 1441741161 -0.404053 -0.608826 -0.557312 0.394348 1441741161 -0.404053 -0.608826 -0.557312 0.394348 1441741161 -0.404053 -0.608826 -0.557312 0.394348 1441741161 -0.404053 -0.608826 -0.557312 0.394348 1441741161 -0.404053 -0.608826 -0.557312 0.394348 1441741161 -0.404053 -0.608826 -0.557312 0.394348 1441741161 -0.404663 -0.606018 -0.556335 0.399414 1441741161 -0.404663 -0.606018 -0.556335 0.399414 1441741161 -0.404663 -0.606018 -0.556335 0.399414 1441741161 -0.404663 -0.606018 -0.556335 0.399414 1441741162 -0.404663 -0.606018 -0.556335 0.399414 1441741162 -0.404663 -0.606018 -0.556335 0.399414 1441741162 -0.404663 -0.606018 -0.556335 0.399414 1441741162 -0.394836 -0.614929 -0.543640 0.412903 1441741162 -0.394836 -0.614929 -0.543640 0.412903 1441741162 -0.394836 -0.614929 -0.543640 0.412903 1441741162 -0.394836 -0.614929 -0.543640 0.412903 1441741162 -0.394836 -0.614929 -0.543640 0.412903 1441741162 -0.394836 -0.614929 -0.543640 0.412903 1441741162 -0.369324 -0.640198 -0.513489 0.436096 1441741162 -0.369324 -0.640198 -0.513489 0.436096 1441741162 -0.369324 -0.640198 -0.513489 0.436096 1441741162 -0.369324 -0.640198 -0.513489 0.436096 1441741162 -0.369324 -0.640198 -0.513489 0.436096 1441741162 -0.369324 -0.640198 -0.513489 0.436096 1441741162 -0.369324 -0.640198 -0.513489 0.436096 1441741162 -0.339294 -0.669312 -0.475830 0.458862 1441741162 -0.339294 -0.669312 -0.475830 0.458862 1441741162 -0.339294 -0.669312 -0.475830 0.458862 1441741162 -0.339294 -0.669312 -0.475830 0.458862 1441741162 -0.339294 -0.669312 -0.475830 0.458862 1441741162 -0.306335 -0.696594 -0.434082 0.482178 1441741162 -0.306335 -0.696594 -0.434082 0.482178 1441741162 -0.306335 -0.696594 -0.434082 0.482178 1441741162 -0.306335 -0.696594 -0.434082 0.482178 1441741162 -0.306335 -0.696594 -0.434082 0.482178 1441741162 -0.306335 -0.696594 -0.434082 0.482178 1441741162 
-0.286987 -0.726013 -0.386719 0.490967 1441741165 -0.286987 -0.726013 -0.386719 0.490967 1441741165 -0.286987 -0.726013 -0.386719 0.490967 1441741165 -0.286987 -0.726013 -0.386719 0.490967 1441741165 -0.286987 -0.726013 -0.386719 0.490967 1441741165 -0.281738 -0.729431 -0.377319 0.496216 1441741165 -0.281738 -0.729431 -0.377319 0.496216 1441741165 -0.281738 -0.729431 -0.377319 0.496216 1441741165 -0.281738 -0.729431 -0.377319 0.496216 1441741165 -0.281738 -0.729431 -0.377319 0.496216 1441741165 -0.281738 -0.729431 -0.377319 0.496216 1441741165 -0.276306 -0.735596 -0.370605 0.495178 1441741165 -0.276306 -0.735596 -0.370605 0.495178 1441741165 -0.276306 -0.735596 -0.370605 0.495178 1441741165 -0.276306 -0.735596 -0.370605 0.495178 1441741165 -0.276306 -0.735596 -0.370605 0.495178 1441741165 -0.276306 -0.735596 -0.370605 0.495178 1441741165 -0.271484 -0.740723 -0.366394 0.493408 1441741165 -0.271484 -0.740723 -0.366394 0.493408 1441741165 -0.271484 -0.740723 -0.366394 0.493408 1441741165 -0.271484 -0.740723 -0.366394 0.493408 1441741165 -0.271484 -0.740723 -0.366394 0.493408 1441741165 -0.271484 -0.740723 -0.366394 0.493408 1441741165 -0.268433 -0.742798 -0.363342 0.494263 1441741165 -0.268433 -0.742798 -0.363342 0.494263 1441741165 -0.268433 -0.742798 -0.363342 0.494263 1441741165 -0.268433 -0.742798 -0.363342 0.494263 1441741165 -0.268433 -0.742798 -0.363342 0.494263 1441741165 -0.268433 -0.742798 -0.363342 0.494263 1441741165 -0.265991 -0.743652 -0.363647 0.494080 1441741165 -0.265991 -0.743652 -0.363647 0.494080 1441741165 -0.265991 -0.743652 -0.363647 0.494080 1441741165 -0.265991 -0.743652 -0.363647 0.494080 1441741165 -0.265991 -0.743652 -0.363647 0.494080 1441741165 -0.265991 -0.743652 -0.363647 0.494080 1441741165 -0.265991 -0.743652 -0.363647 0.494080 1441741165 -0.261963 -0.742676 -0.363342 0.497864 1441741165 -0.261963 -0.742676 -0.363342 0.497864 1441741165 -0.261963 -0.742676 -0.363342 0.497864 1441741165 -0.261963 -0.742676 -0.363342 0.497864 1441741165 -0.261963 -0.742676 -0.363342 0.497864 1441741165 -0.261963 -0.742676 -0.363342 0.497864 1441741165 -0.265137 -0.739624 -0.363647 0.500427 1441741165 -0.265137 -0.739624 -0.363647 0.500427 1441741165 -0.265137 -0.739624 -0.363647 0.500427 1441741165 -0.265137 -0.739624 -0.363647 0.500427 1441741165 -0.265137 -0.739624 -0.363647 0.500427 1441741165 -0.265137 -0.739624 -0.363647 0.500427 1441741165 -0.279480 -0.729187 -0.377625 0.497620 1441741165 -0.279480 -0.729187 -0.377625 0.497620 1441741165 -0.279480 -0.729187 -0.377625 0.497620 1441741165 -0.279480 -0.729187 -0.377625 0.497620 1441741165 -0.279480 -0.729187 -0.377625 0.497620 1441741165 -0.279480 -0.729187 -0.377625 0.497620 1441741165 -0.279480 -0.729187 -0.377625 0.497620 1441741165 -0.297180 -0.720520 -0.408203 0.475403 1441741165 -0.297180 -0.720520 -0.408203 0.475403 1441741165 -0.297180 -0.720520 -0.408203 0.475403 1441741165 -0.297180 -0.720520 -0.408203 0.475403 1441741165 -0.297180 -0.720520 -0.408203 0.475403 1441741165 -0.297180 -0.720520 -0.408203 0.475403 1441741165 -0.297180 -0.720520 -0.408203 0.475403 1441741165 -0.317261 -0.705872 -0.453186 0.442444 1441741165 -0.317261 -0.705872 -0.453186 0.442444 1441741165 -0.317261 -0.705872 -0.453186 0.442444 1441741165 -0.317261 -0.705872 -0.453186 0.442444 1441741165 -0.317261 -0.705872 -0.453186 0.442444 1441741165 -0.317261 -0.705872 -0.453186 0.442444 1441741165 -0.335205 -0.677979 -0.503418 0.417969 1441741165 -0.335205 -0.677979 -0.503418 0.417969 1441741165 -0.335205 -0.677979 -0.503418 0.417969 1441741165 -0.335205 -0.677979 -0.503418 0.417969 1441741165 -0.335205 -0.677979 -0.503418 0.417969 1441741165 -0.335205 -0.677979 -0.503418 0.417969 1441741165 -0.341736 -0.650208 -0.551514 0.395325 1441741165 -0.341736 -0.650208 -0.551514 0.395325 1441741165 -0.341736 -0.650208 -0.551514 0.395325 1441741165 -0.341736 -0.650208 -0.551514 0.395325 1441741165 -0.341736 -0.650208 -0.551514 0.395325 1441741165 -0.341736 -0.650208 -0.551514 0.395325 1441741165 -0.349609 -0.622620 -0.576111 0.397827 1441741165 -0.349609 -0.622620 -0.576111 0.397827 1441741165 -0.349609 -0.622620 -0.576111 0.397827 1441741165 -0.349609 -0.622620 -0.576111 0.397827 1441741165 -0.349609 -0.622620 -0.576111 0.397827 1441741165 -0.349609 -0.622620 -0.576111 0.397827 1441741165 -0.349609 -0.622620 -0.576111 0.397827 1441741165 -0.361145 -0.602844 -0.586975 0.402100 1441741165 -0.361145 -0.602844 -0.586975 0.402100 1441741165 -0.361145 -0.602844 -0.586975 0.402100 1441741165 -0.361145 -0.602844 -0.586975 0.402100 1441741165 -0.361145 -0.602844 -0.586975 0.402100 1441741165 -0.361145 -0.602844 -0.586975 0.402100 1441741165 -0.340942 -0.563477 -0.627808 0.414917 1441741165 -0.340942 -0.563477 -0.627808 0.414917 1441741165 -0.340942 -0.563477 -0.627808 0.414917 1441741165 -0.340942 -0.563477 -0.627808 0.414917 1441741165 -0.340942 -0.563477 -0.627808 0.414917 1441741165 -0.373047 -0.525391 -0.653259 0.397705 1441741165 -0.373047 -0.525391 -0.653259 0.397705 1441741165 -0.373047 -0.525391 -0.653259 0.397705 1441741165 -0.373047 -0.525391 -0.653259 0.397705 1441741165 -0.373047 -0.525391 -0.653259 0.397705 1441741165 -0.373047 -0.525391 -0.653259 0.397705 1441741165 -0.373047 -0.525391 -0.653259 0.397705 1441741165 -0.360168 -0.515015 -0.668823 0.397278 1441741165 -0.360168 -0.515015 -0.668823 0.397278 1441741165 -0.360168 -0.515015 -0.668823 0.397278 1441741165 -0.360168 -0.515015 -0.668823 0.397278 1441741165 -0.360168 -0.515015 -0.668823 0.397278 1441741165 -0.360168 -0.515015 -0.668823 0.397278 1441741165 -0.353394 -0.525024 -0.666321 0.394348 1441741166 -0.353394 -0.525024 -0.666321 0.394348 1441741166 -0.353394 -0.525024 -0.666321 0.394348 1441741166 -0.353394 -0.525024 -0.666321 0.394348 1441741166 -0.353394 -0.525024 -0.666321 0.394348 1441741166 -0.355042 -0.533264 -0.648254 0.411560 1441741166 -0.355042 -0.533264 -0.648254 0.411560 1441741166 -0.355042 -0.533264 -0.648254 0.411560 1441741166 -0.355042 -0.533264 -0.648254 0.411560 1441741166 -0.355042 -0.533264 -0.648254 0.411560 1441741166 -0.355042 -0.533264 -0.648254 0.411560 1441741166 -0.339661 -0.557922 -0.626770 0.424988 1441741166 -0.339661 -0.557922 -0.626770 0.424988 1441741166 -0.339661 -0.557922 -0.626770 0.424988 1441741166 -0.339661 -0.557922 -0.626770 0.424988 1441741166 -0.339661 -0.557922 -0.626770 0.424988 1441741166 -0.339661 -0.557922 -0.626770 0.424988 1441741166 -0.327271 -0.582520 -0.599243 0.441101 1441741166 -0.327271 -0.582520 -0.599243 0.441101 1441741166 -0.327271 -0.582520 -0.599243 0.441101 1441741166 -0.327271 -0.582520 -0.599243 0.441101 1441741166 -0.327271 -0.582520 -0.599243 0.441101 1441741166 -0.327271 -0.582520 -0.599243 0.441101 1441741166 -0.311646 -0.606506 -0.571350 0.456848 1441741166 -0.311646 -0.606506 -0.571350 0.456848 1441741166 -0.311646 -0.606506 -0.571350 0.456848 1441741166 -0.311646 -0.606506 -0.571350 0.456848 1441741166 -0.311646 -0.606506 -0.571350 0.456848 1441741166 -0.311646 -0.606506 -0.571350 0.456848 1441741166 -0.311646 -0.606506 -0.571350 0.456848 1441741166 -0.294495 -0.629211 -0.542419 0.472412 1441741166 -0.294495 -0.629211 -0.542419 0.472412 1441741166 -0.294495 -0.629211 -0.542419 0.472412 1441741166 -0.294495 -0.629211 -0.542419 0.472412 1441741166 -0.294495 -0.629211 -0.542419 0.472412 1441741166 -0.294495 -0.629211 -0.542419 0.472412 1441741166 -0.273499 -0.653137 -0.511597 0.486816 1441741166 -0.273499 -0.653137 -0.511597 0.486816 1441741166 -0.273499 -0.653137 -0.511597 0.486816 1441741166 -0.273499 -0.653137 -0.511597 0.486816 1441741166 -0.273499 -0.653137 -0.511597 0.486816 1441741166 -0.273499 -0.653137 -0.511597 0.486816 1441741166 -0.252380 -0.675232 -0.482788 0.497375 1441741166 -0.252380 -0.675232 -0.482788 0.497375 1441741166 -0.252380 -0.675232 -0.482788 0.497375 1441741166 -0.252380 -0.675232 -0.482788 0.497375 1441741166 -0.252380 -0.675232 -0.482788 0.497375 1441741166 -0.252380 -0.675232 -0.482788 0.497375 1441741166 -0.235046 -0.693481 -0.458862 0.503296 1441741166 -0.235046 -0.693481 -0.458862 0.503296 1441741166 -0.235046 -0.693481 -0.458862 0.503296 1441741166 -0.235046 -0.693481 -0.458862 0.503296 1441741166 -0.235046 -0.693481 -0.458862 0.503296 1441741166 -0.235046 -0.693481 -0.458862 0.503296 1441741166 -0.228088 -0.705444 -0.443054 0.504028 1441741166 -0.228088 -0.705444 -0.443054 0.504028 1441741166 -0.228088 -0.705444 -0.443054 0.504028 1441741166 -0.228088 -0.705444 -0.443054 0.504028 1441741166 -0.228088 -0.705444 -0.443054 0.504028 1441741166 -0.228088 -0.705444 -0.443054 0.504028 1441741166 -0.228088 -0.705444 -0.443054 0.504028 1441741166 -0.232727 -0.707336 -0.441833 0.500366 1441741166 -0.232727 -0.707336 -0.441833 0.500366 1441741166 -0.232727 -0.707336 -0.441833 0.500366 1441741166 -0.232727 -0.707336 -0.441833 0.500366 1441741166 -0.232727 -0.707336 -0.441833 0.500366 1441741166 -0.232727 -0.707336 -0.441833 0.500366 1441741166 -0.245361 -0.701599 -0.452698 0.492615 1441741166 -0.245361 -0.701599 -0.452698 0.492615 1441741166 -0.245361 -0.701599 -0.452698 0.492615 1441741166 -0.245361 -0.701599 -0.452698 0.492615 1441741166 -0.245361 -0.701599 -0.452698 0.492615 1441741166 -0.245361 -0.701599 -0.452698 0.492615 1441741166 -0.245361 -0.701599 -0.452698 0.492615 1441741166 -0.265137 -0.687561 -0.478394 0.477661 1441741166 -0.265137 -0.687561 -0.478394 0.477661 1441741166 -0.265137 -0.687561 -0.478394 0.477661 1441741166 -0.265137 -0.687561 -0.478394 0.477661 1441741166 -0.265137 -0.687561 -0.478394 0.477661 1441741166 -0.265137 -0.687561 -0.478394 0.477661 1441741166 -0.281433 -0.665466 -0.523071 0.452087 1441741166 -0.281433 -0.665466 -0.523071 0.452087 1441741166 -0.281433 -0.665466 -0.523071 0.452087 1441741166 -0.281433 -0.665466 -0.523071 0.452087 1441741166 -0.281433 -0.665466 -0.523071 0.452087 1441741166 -0.281433 -0.665466 -0.523071 0.452087 1441741166 -0.293274 -0.638672 -0.562378 0.435791 1441741166 -0.293274 -0.638672 -0.562378 0.435791 1441741166 -0.293274 -0.638672 -0.562378 0.435791 1441741166 -0.293274 -0.638672 -0.562378 0.435791 1441741166 -0.293274 -0.638672 -0.562378 0.435791 1441741166 -0.309937 -0.609192 -0.583740 0.438293 1441741166 -0.309937 -0.609192 -0.583740 0.438293 1441741166 -0.309937 -0.609192 -0.583740 0.438293 1441741166 -0.309937 -0.609192 -0.583740 0.438293 1441741166 -0.309937 -0.609192 -0.583740 0.438293 1441741166 -0.309937 -0.609192 -0.583740 0.438293 1441741166 -0.309937 -0.609192 -0.583740 0.438293 1441741166 -0.327271 -0.595276 -0.579834 0.449890 1441741166 -0.327271 -0.595276 -0.579834 0.449890 1441741166 -0.327271 -0.595276 -0.579834 0.449890 1441741166 -0.327271 -0.595276 -0.579834 0.449890 1441741166 -0.327271 -0.595276 -0.579834 0.449890 1441741166 -0.327271 -0.595276 -0.579834 0.449890 1441741166 -0.358704 -0.567322 -0.585632 0.454407 1441741166 -0.358704 -0.567322 -0.585632 0.454407 1441741166 -0.358704 -0.567322 -0.585632 0.454407 1441741166 -0.358704 -0.567322 -0.585632 0.454407 1441741166 -0.358704 -0.567322 -0.585632 0.454407 1441741166 -0.358704 -0.567322 -0.585632 0.454407 1441741166 -0.385010 -0.531433 -0.622498 0.426575 1441741166 -0.385010 -0.531433 -0.622498 0.426575 1441741166 -0.385010 -0.531433 -0.622498 0.426575 1441741167 -0.385010 -0.531433 -0.622498 0.426575 1441741167 -0.385010 -0.531433 -0.622498 0.426575 1441741167 -0.385010 -0.531433 -0.622498 0.426575 1441741167 -0.385010 -0.531433 -0.622498 0.426575 1441741167 -0.358032 -0.527771 -0.647766 0.416870 1441741167 -0.358032 -0.527771 -0.647766 0.416870 1441741167 -0.358032 -0.527771 -0.647766 0.416870 1441741167 -0.358032 -0.527771 -0.647766 0.416870 1441741167 -0.358032 -0.527771 -0.647766 0.416870 1441741167 -0.358032 -0.527771 -0.647766 0.416870 1441741167 -0.367126 -0.528015 -0.638977 0.422119 1441741167 -0.367126 -0.528015 -0.638977 0.422119 1441741167 -0.367126 -0.528015 -0.638977 0.422119 1441741167 -0.367126 -0.528015 -0.638977 0.422119 1441741167 -0.367126 -0.528015 -0.638977 0.422119 1441741167 -0.367126 -0.528015 -0.638977 0.422119 1441741167 -0.367126 -0.528015 -0.638977 0.422119 1441741167 -0.358704 -0.543152 -0.626953 0.428223 1441741167 -0.358704 -0.543152 -0.626953 0.428223 1441741167 -0.358704 -0.543152 -0.626953 0.428223 1441741167 -0.358704 -0.543152 -0.626953 0.428223 1441741167 -0.358704 -0.543152 -0.626953 0.428223 1441741167 -0.358704 -0.543152 -0.626953 0.428223 1441741167 -0.343445 -0.568359 -0.606201 0.437744 1441741167 -0.343445 -0.568359 -0.606201 0.437744 1441741167 -0.343445 -0.568359 -0.606201 0.437744 1441741167 -0.343445 -0.568359 -0.606201 0.437744 1441741167 -0.343445 -0.568359 -0.606201 0.437744 1441741167 -0.343445 -0.568359 -0.606201 0.437744 1441741167 -0.330139 -0.591980 -0.585327 0.445007 1441741167 -0.330139 -0.591980 -0.585327 0.445007 1441741167 -0.330139 -0.591980 -0.585327 0.445007 1441741167 -0.330139 -0.591980 -0.585327 0.445007 1441741167 -0.330139 -0.591980 -0.585327 0.445007 1441741167 -0.330139 -0.591980 -0.585327 0.445007 1441741167 -0.319214 -0.610413 -0.567688 0.450867 1441741167 -0.319214 -0.610413 -0.567688 0.450867 1441741167 -0.319214 -0.610413 -0.567688 0.450867 1441741167 -0.319214 -0.610413 -0.567688 0.450867 1441741167 -0.319214 -0.610413 -0.567688 0.450867 1441741167 -0.319214 -0.610413 -0.567688 0.450867 1441741167 -0.319214 -0.610413 -0.567688 0.450867 1441741167 -0.304138 -0.629028 -0.552246 0.454895 1441741167 -0.304138 -0.629028 -0.552246 0.454895 1441741167 -0.304138 -0.629028 -0.552246 0.454895 1441741167 -0.289490 -0.647766 -0.532776 0.461365 1441741167 -0.289490 -0.647766 -0.532776 0.461365 1441741167 -0.289490 -0.647766 -0.532776 0.461365 1441741167 -0.289490 -0.647766 -0.532776 0.461365 1441741167 -0.289490 -0.647766 -0.532776 0.461365 1441741167 -0.289490 -0.647766 -0.532776 0.461365 1441741167 -0.277588 -0.663879 -0.517883 0.462708 1441741167 -0.277588 -0.663879 -0.517883 0.462708 1441741167 -0.277588 -0.663879 -0.517883 0.462708 1441741167 -0.277588 -0.663879 -0.517883 0.462708 1441741167 -0.277588 -0.663879 -0.517883 0.462708 1441741167 -0.277588 -0.663879 -0.517883 0.462708 1441741167 -0.277588 -0.663879 -0.517883 0.462708 1441741167 -0.270447 -0.675110 -0.508606 0.460938 1441741167 -0.270447 -0.675110 -0.508606 0.460938 1441741167 -0.270447 -0.675110 -0.508606 0.460938 1441741167 -0.270447 -0.675110 -0.508606 0.460938 1441741167 -0.270447 -0.675110 -0.508606 0.460938 1441741167 -0.270447 -0.675110 -0.508606 0.460938 1441741167 -0.265137 -0.681335 -0.503784 0.460205 1441741167 -0.265137 -0.681335 -0.503784 0.460205 1441741167 -0.265137 -0.681335 -0.503784 0.460205 1441741167 -0.265137 -0.681335 -0.503784 0.460205 1441741167 -0.265137 -0.681335 -0.503784 0.460205 1441741167 -0.265137 -0.681335 -0.503784 0.460205 1441741167 -0.261292 -0.686462 -0.505737 0.452515 1441741167 -0.261292 -0.686462 -0.505737 0.452515 1441741167 -0.261292 -0.686462 -0.505737 0.452515 1441741167 -0.261292 -0.686462 -0.505737 0.452515 1441741167 -0.261292 -0.686462 -0.505737 0.452515 1441741167 -0.261292 -0.686462 -0.505737 0.452515 1441741167 -0.263550 -0.686157 -0.516357 0.439575 1441741167 -0.263550 -0.686157 -0.516357 0.439575 1441741167 -0.263550 -0.686157 -0.516357 0.439575 1441741167 -0.263550 -0.686157 -0.516357 0.439575 1441741167 -0.263550 -0.686157 -0.516357 0.439575 1441741167 -0.263550 -0.686157 -0.516357 0.439575 1441741167 -0.273621 -0.676270 -0.536377 0.424438 1441741167 -0.273621 -0.676270 -0.536377 0.424438 1441741167 -0.273621 -0.676270 -0.536377 0.424438 1441741167 -0.273621 -0.676270 -0.536377 0.424438 1441741167 -0.273621 -0.676270 -0.536377 0.424438 1441741167 -0.286743 -0.658447 -0.563965 0.407715 1441741167 -0.286743 -0.658447 -0.563965 0.407715 1441741167 -0.286743 -0.658447 -0.563965 0.407715 1441741167 -0.286743 -0.658447 -0.563965 0.407715 1441741167 -0.286743 -0.658447 -0.563965 0.407715 1441741167 -0.286743 -0.658447 -0.563965 0.407715 1441741167 -0.297974 -0.636169 -0.590271 0.397644 1441741167 -0.297974 -0.636169 -0.590271 0.397644 1441741167 -0.297974 -0.636169 -0.590271 0.397644 1441741167 -0.297974 -0.636169 -0.590271 0.397644 1441741167 -0.297974 -0.636169 -0.590271 0.397644 1441741167 -0.297974 -0.636169 -0.590271 0.397644 1441741167 -0.307678 -0.609863 -0.611572 0.399231 1441741167 -0.307678 -0.609863 -0.611572 0.399231 1441741167 -0.307678 -0.609863 -0.611572 0.399231 1441741167 -0.307678 -0.609863 -0.611572 0.399231 1441741167 -0.307678 -0.609863 -0.611572 0.399231 1441741167 -0.307678 -0.609863 -0.611572 0.399231 1441741167 -0.318665 -0.589783 -0.621338 0.405701 1441741167 -0.318665 -0.589783 -0.621338 0.405701 1441741167 -0.318665 -0.589783 -0.621338 0.405701 1441741167 -0.318665 -0.589783 -0.621338 0.405701 1441741168 -0.318665 -0.589783 -0.621338 0.405701 1441741168 -0.318665 -0.589783 -0.621338 0.405701 1441741168 -0.325684 -0.584412 -0.625610 0.401306 1441741168 -0.325684 -0.584412 -0.625610 0.401306 1441741168 -0.325684 -0.584412 -0.625610 0.401306 1441741168 -0.325684 -0.584412 -0.625610 0.401306 1441741168 -0.325684 -0.584412 -0.625610 0.401306 1441741168 -0.325684 -0.584412 -0.625610 0.401306 1441741168 -0.325684 -0.584412 -0.625610 0.401306 1441741168 -0.344360 -0.572388 -0.624878 0.404236 1441741168 -0.344360 -0.572388 -0.624878 0.404236 1441741168 -0.344360 -0.572388 -0.624878 0.404236 1441741168 -0.344360 -0.572388 -0.624878 0.404236 1441741168 -0.344360 -0.572388 -0.624878 0.404236 1441741168 -0.344360 -0.572388 -0.624878 0.404236 1441741168 -0.374084 -0.553284 -0.645813 0.370117 1441741168 -0.374084 -0.553284 -0.645813 0.370117 1441741168 -0.374084 -0.553284 -0.645813 0.370117 1441741168 -0.374084 -0.553284 -0.645813 0.370117 1441741168 -0.374084 -0.553284 -0.645813 0.370117 1441741168 -0.374084 -0.553284 -0.645813 0.370117 1441741168 -0.374084 -0.553284 -0.645813 0.370117 1441741168 -0.354370 -0.545776 -0.661987 0.372070 1441741168 -0.354370 -0.545776 -0.661987 0.372070 1441741168 -0.354370 -0.545776 -0.661987 0.372070 1441741168 -0.354370 -0.545776 -0.661987 0.372070 1441741168 -0.354370 -0.545776 -0.661987 0.372070 1441741168 -0.354370 -0.545776 -0.661987 0.372070 1441741168 -0.373962 -0.536682 -0.646912 0.392029 1441741168 -0.373962 -0.536682 -0.646912 0.392029 1441741168 -0.373962 -0.536682 -0.646912 0.392029 1441741168 -0.373962 -0.536682 -0.646912 0.392029 1441741168 -0.373962 -0.536682 -0.646912 0.392029 1441741168 -0.373962 -0.536682 -0.646912 0.392029 1441741168 -0.362671 -0.555359 -0.634766 0.396484 1441741168 -0.362671 -0.555359 -0.634766 0.396484 1441741168 -0.362671 -0.555359 -0.634766 0.396484 1441741168 -0.362671 -0.555359 -0.634766 0.396484 1441741168 -0.362671 -0.555359 -0.634766 0.396484 1441741168 -0.362671 -0.555359 -0.634766 0.396484 1441741168 -0.351501 -0.577759 -0.608948 0.414612 1441741168 -0.351501 -0.577759 -0.608948 0.414612 1441741168 -0.351501 -0.577759 -0.608948 0.414612 1441741168 -0.351501 -0.577759 -0.608948 0.414612 1441741168 -0.351501 -0.577759 -0.608948 0.414612 1441741168 -0.351501 -0.577759 -0.608948 0.414612 1441741168 -0.334229 -0.601929 -0.583374 0.430969 1441741168 -0.334229 -0.601929 -0.583374 0.430969 1441741168 -0.334229 -0.601929 -0.583374 0.430969 1441741168 -0.334229 -0.601929 -0.583374 0.430969 1441741168 -0.334229 -0.601929 -0.583374 0.430969 1441741168 -0.334229 -0.601929 -0.583374 0.430969 1441741168 -0.314392 -0.624084 -0.560791 0.444153 1441741168 -0.314392 -0.624084 -0.560791 0.444153 1441741168 -0.314392 -0.624084 -0.560791 0.444153 1441741168 -0.314392 -0.624084 -0.560791 0.444153 1441741168 -0.314392 -0.624084 -0.560791 0.444153 1441741168 -0.314392 -0.624084 -0.560791 0.444153 1441741168 -0.314392 -0.624084 -0.560791 0.444153 1441741168 -0.291626 -0.649414 -0.535461 0.454529 1441741168 -0.291626 -0.649414 -0.535461 0.454529 1441741168 -0.291626 -0.649414 -0.535461 0.454529 1441741168 -0.291626 -0.649414 -0.535461 0.454529 1441741168 -0.291626 -0.649414 -0.535461 0.454529 1441741168 -0.291626 -0.649414 -0.535461 0.454529 1441741168 -0.271362 -0.673828 -0.508972 0.461853 1441741168 -0.271362 -0.673828 -0.508972 0.461853 1441741168 -0.271362 -0.673828 -0.508972 0.461853 1441741168 -0.271362 -0.673828 -0.508972 0.461853 1441741168 -0.271362 -0.673828 -0.508972 0.461853 1441741168 -0.271362 -0.673828 -0.508972 0.461853 1441741168 -0.271362 -0.673828 -0.508972 0.461853 1441741168 -0.255554 -0.693909 -0.484436 0.467468 1441741168 -0.255554 -0.693909 -0.484436 0.467468 1441741168 -0.255554 -0.693909 -0.484436 0.467468 1441741168 -0.255554 -0.693909 -0.484436 0.467468 1441741168 -0.255554 -0.693909 -0.484436 0.467468 1441741168 -0.255554 -0.693909 -0.484436 0.467468 1441741168 -0.255554 -0.693909 -0.484436 0.467468 1441741168 -0.248352 -0.706604 -0.466736 0.470276 1441741168 -0.248352 -0.706604 -0.466736 0.470276 1441741168 -0.248352 -0.706604 -0.466736 0.470276 1441741168 -0.248352 -0.706604 -0.466736 0.470276 1441741168 -0.248352 -0.706604 -0.466736 0.470276 1441741168 -0.248352 -0.706604 -0.466736 0.470276 1441741168 -0.250000 -0.711792 -0.456604 0.471619 1441741168 -0.250000 -0.711792 -0.456604 0.471619 1441741168 -0.250000 -0.711792 -0.456604 0.471619 1441741168 -0.250000 -0.711792 -0.456604 0.471619 1441741168 -0.250000 -0.711792 -0.456604 0.471619 1441741168 -0.250000 -0.711792 -0.456604 0.471619 1441741168 -0.257385 -0.712402 -0.460022 0.463318 1441741168 -0.257385 -0.712402 -0.460022 0.463318 1441741168 -0.257385 -0.712402 -0.460022 0.463318 1441741168 -0.257385 -0.712402 -0.460022 0.463318 1441741168 -0.257385 -0.712402 -0.460022 0.463318 1441741168 -0.257385 -0.712402 -0.460022 0.463318 1441741168 -0.275696 -0.703369 -0.480774 0.445129 1441741168 -0.275696 -0.703369 -0.480774 0.445129 1441741168 -0.275696 -0.703369 -0.480774 0.445129 1441741168 -0.275696 -0.703369 -0.480774 0.445129 1441741168 -0.275696 -0.703369 -0.480774 0.445129 1441741168 -0.275696 -0.703369 -0.480774 0.445129 1441741168 -0.275696 -0.703369 -0.480774 0.445129 1441741168 -0.298462 -0.681580 -0.516418 0.423950 1441741168 -0.298462 -0.681580 -0.516418 0.423950 1441741168 -0.298462 -0.681580 -0.516418 0.423950 1441741168 -0.298462 -0.681580 -0.516418 0.423950 1441741168 -0.298462 -0.681580 -0.516418 0.423950 1441741168 -0.298462 -0.681580 -0.516418 0.423950 1441741168 -0.317017 -0.653931 -0.555054 0.404846 1441741168 -0.317017 -0.653931 -0.555054 0.404846 1441741168 -0.317017 -0.653931 -0.555054 0.404846 1441741168 -0.317017 -0.653931 -0.555054 0.404846 1441741168 -0.317017 -0.653931 -0.555054 0.404846 1441741169 -0.317017 -0.653931 -0.555054 0.404846 1441741169 -0.317017 -0.653931 -0.555054 0.404846 1441741169 -0.329712 -0.625122 -0.591980 0.387512 1441741169 -0.329712 -0.625122 -0.591980 0.387512 1441741169 -0.329712 -0.625122 -0.591980 0.387512 1441741169 -0.329712 -0.625122 -0.591980 0.387512 1441741169 -0.329712 -0.625122 -0.591980 0.387512 1441741169 -0.329712 -0.625122 -0.591980 0.387512 1441741169 -0.338562 -0.596313 -0.610657 0.396179 1441741169 -0.338562 -0.596313 -0.610657 0.396179 1441741169 -0.338562 -0.596313 -0.610657 0.396179 1441741169 -0.338562 -0.596313 -0.610657 0.396179 1441741169 -0.347961 -0.584900 -0.601135 0.419006 1441741169 -0.347961 -0.584900 -0.601135 0.419006 1441741169 -0.347961 -0.584900 -0.601135 0.419006 1441741169 -0.347961 -0.584900 -0.601135 0.419006 1441741169 -0.347961 -0.584900 -0.601135 0.419006 1441741169 -0.347961 -0.584900 -0.601135 0.419006 1441741169 -0.375732 -0.567261 -0.589294 0.435669 1441741169 -0.375732 -0.567261 -0.589294 0.435669 1441741169 -0.375732 -0.567261 -0.589294 0.435669 1441741169 -0.375732 -0.567261 -0.589294 0.435669 1441741169 -0.375732 -0.567261 -0.589294 0.435669 1441741169 -0.375732 -0.567261 -0.589294 0.435669 1441741169 -0.375732 -0.567261 -0.589294 0.435669 1441741169 -0.398132 -0.553772 -0.612549 0.399597 1441741169 -0.398132 -0.553772 -0.612549 0.399597 1441741169 -0.398132 -0.553772 -0.612549 0.399597 1441741169 -0.398132 -0.553772 -0.612549 0.399597 1441741169 -0.398132 -0.553772 -0.612549 0.399597 1441741169 -0.398132 -0.553772 -0.612549 0.399597 1441741169 -0.387207 -0.539307 -0.641907 0.383789 1441741169 -0.387207 -0.539307 -0.641907 0.383789 1441741169 -0.387207 -0.539307 -0.641907 0.383789 1441741169 -0.387207 -0.539307 -0.641907 0.383789 1441741169 -0.387207 -0.539307 -0.641907 0.383789 1441741169 -0.387207 -0.539307 -0.641907 0.383789 1441741169 -0.397827 -0.525635 -0.641968 0.391602 1441741169 -0.397827 -0.525635 -0.641968 0.391602 1441741169 -0.397827 -0.525635 -0.641968 0.391602 1441741169 -0.397827 -0.525635 -0.641968 0.391602 1441741169 -0.397827 -0.525635 -0.641968 0.391602 1441741169 -0.397827 -0.525635 -0.641968 0.391602 1441741169 -0.390442 -0.537842 -0.631653 0.399292 1441741169 -0.390442 -0.537842 -0.631653 0.399292 1441741169 -0.390442 -0.537842 -0.631653 0.399292 1441741169 -0.390442 -0.537842 -0.631653 0.399292 1441741169 -0.390442 -0.537842 -0.631653 0.399292 1441741169 -0.390442 -0.537842 -0.631653 0.399292 1441741169 -0.378418 -0.558350 -0.607178 0.419983 1441741169 -0.378418 -0.558350 -0.607178 0.419983 1441741169 -0.378418 -0.558350 -0.607178 0.419983 1441741169 -0.378418 -0.558350 -0.607178 0.419983 1441741169 -0.378418 -0.558350 -0.607178 0.419983 1441741169 -0.378418 -0.558350 -0.607178 0.419983 1441741169 -0.360046 -0.581665 -0.584351 0.436646 1441741169 -0.360046 -0.581665 -0.584351 0.436646 1441741169 -0.360046 -0.581665 -0.584351 0.436646 1441741169 -0.360046 -0.581665 -0.584351 0.436646 1441741169 -0.360046 -0.581665 -0.584351 0.436646 1441741169 -0.360046 -0.581665 -0.584351 0.436646 1441741169 -0.360046 -0.581665 -0.584351 0.436646 1441741169 -0.342346 -0.603455 -0.561890 0.450562 1441741169 -0.342346 -0.603455 -0.561890 0.450562 1441741169 -0.342346 -0.603455 -0.561890 0.450562 1441741169 -0.342346 -0.603455 -0.561890 0.450562 1441741169 -0.342346 -0.603455 -0.561890 0.450562 1441741169 -0.342346 -0.603455 -0.561890 0.450562 1441741169 -0.322632 -0.626343 -0.538879 0.461792 1441741169 -0.322632 -0.626343 -0.538879 0.461792 1441741169 -0.322632 -0.626343 -0.538879 0.461792 1441741169 -0.322632 -0.626343 -0.538879 0.461792 1441741169 -0.322632 -0.626343 -0.538879 0.461792 1441741169 -0.322632 -0.626343 -0.538879 0.461792 1441741169 -0.302368 -0.646912 -0.516968 0.472107 1441741169 -0.302368 -0.646912 -0.516968 0.472107 1441741169 -0.302368 -0.646912 -0.516968 0.472107 1441741169 -0.302368 -0.646912 -0.516968 0.472107 1441741169 -0.302368 -0.646912 -0.516968 0.472107 1441741169 -0.302368 -0.646912 -0.516968 0.472107 1441741169 -0.302368 -0.646912 -0.516968 0.472107 1441741169 -0.283386 -0.666931 -0.496704 0.477783 1441741169 -0.283386 -0.666931 -0.496704 0.477783 1441741169 -0.283386 -0.666931 -0.496704 0.477783 1441741169 -0.283386 -0.666931 -0.496704 0.477783 1441741169 -0.283386 -0.666931 -0.496704 0.477783 1441741169 -0.283386 -0.666931 -0.496704 0.477783 1441741169 -0.268005 -0.685181 -0.480469 0.477417 1441741169 -0.268005 -0.685181 -0.480469 0.477417 1441741169 -0.268005 -0.685181 -0.480469 0.477417 1441741169 -0.268005 -0.685181 -0.480469 0.477417 1441741169 -0.268005 -0.685181 -0.480469 0.477417 1441741169 -0.268005 -0.685181 -0.480469 0.477417 1441741169 -0.268005 -0.685181 -0.480469 0.477417 1441741169 -0.258911 -0.699585 -0.472290 0.469604 1441741169 -0.258911 -0.699585 -0.472290 0.469604 1441741169 -0.258911 -0.699585 -0.472290 0.469604 1441741169 -0.258911 -0.699585 -0.472290 0.469604 1441741169 -0.258911 -0.699585 -0.472290 0.469604 1441741169 -0.258911 -0.699585 -0.472290 0.469604 1441741169 -0.260193 -0.703674 -0.470947 0.464111 1441741169 -0.260193 -0.703674 -0.470947 0.464111 1441741169 -0.260193 -0.703674 -0.470947 0.464111 1441741169 -0.260193 -0.703674 -0.470947 0.464111 1441741169 -0.260193 -0.703674 -0.470947 0.464111 1441741169 -0.260193 -0.703674 -0.470947 0.464111 1441741169 -0.266296 -0.701416 -0.479126 0.455627 1441741169 -0.266296 -0.701416 -0.479126 0.455627 1441741169 -0.266296 -0.701416 -0.479126 0.455627 1441741169 -0.266296 -0.701416 -0.479126 0.455627 1441741169 -0.266296 -0.701416 -0.479126 0.455627 1441741169 -0.266296 -0.701416 -0.479126 0.455627 1441741170 -0.277954 -0.692993 -0.499390 0.439514 1441741170 -0.277954 -0.692993 -0.499390 0.439514 1441741170 -0.277954 -0.692993 -0.499390 0.439514 1441741170 -0.277954 -0.692993 -0.499390 0.439514 1441741170 -0.277954 -0.692993 -0.499390 0.439514 1441741170 -0.290283 -0.676941 -0.531067 0.418945 1441741170 -0.290283 -0.676941 -0.531067 0.418945 1441741170 -0.290283 -0.676941 -0.531067 0.418945 1441741170 -0.290283 -0.676941 -0.531067 0.418945 1441741170 -0.290283 -0.676941 -0.531067 0.418945 1441741170 -0.290283 -0.676941 -0.531067 0.418945 1441741170 -0.310730 -0.648193 -0.572571 0.394348 1441741170 -0.310730 -0.648193 -0.572571 0.394348 1441741170 -0.310730 -0.648193 -0.572571 0.394348 1441741170 -0.310730 -0.648193 -0.572571 0.394348 1441741170 -0.310730 -0.648193 -0.572571 0.394348 1441741170 -0.310730 -0.648193 -0.572571 0.394348 1441741170 -0.310730 -0.648193 -0.572571 0.394348 1441741170 -0.326477 -0.619263 -0.604431 0.380249 1441741170 -0.326477 -0.619263 -0.604431 0.380249 1441741170 -0.326477 -0.619263 -0.604431 0.380249 1441741170 -0.326477 -0.619263 -0.604431 0.380249 1441741170 -0.326477 -0.619263 -0.604431 0.380249 1441741170 -0.326477 -0.619263 -0.604431 0.380249 1441741170 -0.326477 -0.619263 -0.604431 0.380249 1441741170 -0.341431 -0.597778 -0.609009 0.394043 1441741170 -0.341431 -0.597778 -0.609009 0.394043 1441741170 -0.341431 -0.597778 -0.609009 0.394043 1441741170 -0.341431 -0.597778 -0.609009 0.394043 1441741170 -0.341431 -0.597778 -0.609009 0.394043 1441741170 -0.341431 -0.597778 -0.609009 0.394043 1441741170 -0.354187 -0.590454 -0.597168 0.411499 1441741170 -0.354187 -0.590454 -0.597168 0.411499 1441741170 -0.354187 -0.590454 -0.597168 0.411499 1441741170 -0.354187 -0.590454 -0.597168 0.411499 1441741170 -0.354187 -0.590454 -0.597168 0.411499 1441741170 -0.354187 -0.590454 -0.597168 0.411499 1441741170 -0.384949 -0.565613 -0.612610 0.395874 1441741170 -0.384949 -0.565613 -0.612610 0.395874 1441741170 -0.384949 -0.565613 -0.612610 0.395874 1441741170 -0.384949 -0.565613 -0.612610 0.395874 1441741170 -0.384949 -0.565613 -0.612610 0.395874 1441741170 -0.384949 -0.565613 -0.612610 0.395874 1441741170 -0.367859 -0.554260 -0.647827 0.371399 1441741170 -0.367859 -0.554260 -0.647827 0.371399 1441741170 -0.367859 -0.554260 -0.647827 0.371399 1441741170 -0.367859 -0.554260 -0.647827 0.371399 1441741170 -0.367859 -0.554260 -0.647827 0.371399 1441741170 -0.367859 -0.554260 -0.647827 0.371399 1441741170 -0.367859 -0.554260 -0.647827 0.371399 1441741170 -0.384644 -0.541565 -0.635315 0.393982 1441741170 -0.384644 -0.541565 -0.635315 0.393982 1441741170 -0.384644 -0.541565 -0.635315 0.393982 1441741170 -0.384644 -0.541565 -0.635315 0.393982 1441741170 -0.384644 -0.541565 -0.635315 0.393982 1441741170 -0.384644 -0.541565 -0.635315 0.393982 1441741170 -0.382385 -0.548035 -0.628601 0.397949 1441741170 -0.382385 -0.548035 -0.628601 0.397949 1441741170 -0.382385 -0.548035 -0.628601 0.397949 1441741170 -0.382385 -0.548035 -0.628601 0.397949 1441741170 
-0.351501 -0.609436 -0.529541 0.474060 1441741173 -0.351501 -0.609436 -0.529541 0.474060 1441741173 -0.351501 -0.609436 -0.529541 0.474060 1441741173 -0.374939 -0.588562 -0.546814 0.462646 1441741173 -0.374939 -0.588562 -0.546814 0.462646 1441741173 -0.374939 -0.588562 -0.546814 0.462646 1441741173 -0.374939 -0.588562 -0.546814 0.462646 1441741173 -0.374939 -0.588562 -0.546814 0.462646 1441741173 -0.374939 -0.588562 -0.546814 0.462646 1441741173 -0.374939 -0.588562 -0.546814 0.462646 1441741173 -0.387695 -0.574158 -0.561951 0.452026 1441741173 -0.387695 -0.574158 -0.561951 0.452026 1441741173 -0.387695 -0.574158 -0.561951 0.452026 1441741173 -0.387695 -0.574158 -0.561951 0.452026 1441741174 -0.387695 -0.574158 -0.561951 0.452026 1441741174 -0.387695 -0.574158 -0.561951 0.452026 1441741174 -0.397461 -0.563721 -0.571838 0.444153 1441741174 -0.397461 -0.563721 -0.571838 0.444153 1441741174 -0.397461 -0.563721 -0.571838 0.444153 1441741174 -0.397461 -0.563721 -0.571838 0.444153 1441741174 -0.397461 -0.563721 -0.571838 0.444153 1441741174 -0.397461 -0.563721 -0.571838 0.444153 1441741174 -0.397461 -0.563721 -0.571838 0.444153 1441741174 -0.406006 -0.553955 -0.581421 0.436279 1441741174 -0.406006 -0.553955 -0.581421 0.436279 1441741174 -0.406006 -0.553955 -0.581421 0.436279 1441741174 -0.406006 -0.553955 -0.581421 0.436279 1441741174 -0.406006 -0.553955 -0.581421 0.436279 1441741174 -0.406006 -0.553955 -0.581421 0.436279 1441741174 -0.416992 -0.541077 -0.590393 0.429993 1441741174 -0.416992 -0.541077 -0.590393 0.429993 1441741174 -0.416992 -0.541077 -0.590393 0.429993 1441741174 -0.416992 -0.541077 -0.590393 0.429993 1441741174 -0.416992 -0.541077 -0.590393 0.429993 1441741174 -0.416992 -0.541077 -0.590393 0.429993 1441741174 -0.430847 -0.527039 -0.600159 0.420105 1441741174 -0.430847 -0.527039 -0.600159 0.420105 1441741174 -0.430847 -0.527039 -0.600159 0.420105 1441741174 -0.430847 -0.527039 -0.600159 0.420105 1441741174 -0.430847 -0.527039 -0.600159 0.420105 1441741174 -0.430847 -0.527039 -0.600159 0.420105 1441741174 -0.430847 -0.527039 -0.600159 0.420105 1441741174 -0.442505 -0.514893 -0.611389 0.406616 1441741174 -0.442505 -0.514893 -0.611389 0.406616 1441741174 -0.442505 -0.514893 -0.611389 0.406616 1441741174 -0.442505 -0.514893 -0.611389 0.406616 1441741174 -0.442505 -0.514893 -0.611389 0.406616 1441741174 -0.442505 -0.514893 -0.611389 0.406616 1441741174 -0.449097 -0.502258 -0.626160 0.392517 1441741174 -0.449097 -0.502258 -0.626160 0.392517 1441741174 -0.449097 -0.502258 -0.626160 0.392517 1441741174 -0.449097 -0.502258 -0.626160 0.392517 1441741174 -0.449097 -0.502258 -0.626160 0.392517 1441741174 -0.449097 -0.502258 -0.626160 0.392517 1441741174 -0.449097 -0.502258 -0.626160 0.392517 1441741174 -0.454163 -0.493408 -0.634460 0.384460 1441741174 -0.454163 -0.493408 -0.634460 0.384460 1441741174 -0.454163 -0.493408 -0.634460 0.384460 1441741174 -0.454163 -0.493408 -0.634460 0.384460 1441741174 -0.454163 -0.493408 -0.634460 0.384460 1441741174 -0.454651 -0.490784 -0.635010 0.386414 1441741174 -0.454651 -0.490784 -0.635010 0.386414 1441741174 -0.454651 -0.490784 -0.635010 0.386414 1441741174 -0.454651 -0.490784 -0.635010 0.386414 1441741174 -0.454651 -0.490784 -0.635010 0.386414 1441741174 -0.454651 -0.490784 -0.635010 0.386414 1441741174 -0.445068 -0.500305 -0.626099 0.399658 1441741174 -0.445068 -0.500305 -0.626099 0.399658 1441741174 -0.445068 -0.500305 -0.626099 0.399658 1441741174 -0.445068 -0.500305 -0.626099 0.399658 1441741174 -0.445068 -0.500305 -0.626099 0.399658 1441741174 -0.445068 -0.500305 -0.626099 0.399658 1441741174 -0.426880 -0.523376 -0.602356 0.425537 1441741174 -0.426880 -0.523376 -0.602356 0.425537 1441741174 -0.426880 -0.523376 -0.602356 0.425537 1441741174 -0.426880 -0.523376 -0.602356 0.425537 1441741174 -0.426880 -0.523376 -0.602356 0.425537 1441741174 -0.426880 -0.523376 -0.602356 0.425537 1441741174 -0.403381 -0.555176 -0.565369 0.457703 1441741174 -0.403381 -0.555176 -0.565369 0.457703 1441741174 -0.403381 -0.555176 -0.565369 0.457703 1441741174 -0.403381 -0.555176 -0.565369 0.457703 1441741174 -0.403381 -0.555176 -0.565369 0.457703 1441741174 -0.403381 -0.555176 -0.565369 0.457703 1441741174 -0.403381 -0.555176 -0.565369 0.457703 1441741174 -0.373108 -0.601257 -0.513977 0.484924 1441741174 -0.373108 -0.601257 -0.513977 0.484924 1441741174 -0.373108 -0.601257 -0.513977 0.484924 1441741174 -0.373108 -0.601257 -0.513977 0.484924 1441741174 -0.373108 -0.601257 -0.513977 0.484924 1441741174 -0.373108 -0.601257 -0.513977 0.484924 1441741174 -0.353516 -0.642578 -0.459595 0.500916 1441741174 -0.353516 -0.642578 -0.459595 0.500916 1441741174 -0.353516 -0.642578 -0.459595 0.500916 1441741174 -0.353516 -0.642578 -0.459595 0.500916 1441741174 -0.353516 -0.642578 -0.459595 0.500916 1441741174 -0.353516 -0.642578 -0.459595 0.500916 1441741174 -0.343445 -0.686401 -0.401733 0.499573 1441741174 -0.343445 -0.686401 -0.401733 0.499573 1441741174 -0.343445 -0.686401 -0.401733 0.499573 1441741174 -0.343445 -0.686401 -0.401733 0.499573 1441741174 -0.343445 -0.686401 -0.401733 0.499573 1441741174 -0.343445 -0.686401 -0.401733 0.499573 1441741174 -0.377502 -0.715271 -0.331055 0.486145 1441741174 -0.377502 -0.715271 -0.331055 0.486145 1441741174 -0.377502 -0.715271 -0.331055 0.486145 1441741174 -0.377502 -0.715271 -0.331055 0.486145 1441741174 -0.377502 -0.715271 -0.331055 0.486145 1441741174 -0.377502 -0.715271 -0.331055 0.486145 1441741174 -0.339478 -0.689575 -0.263245 0.583069 1441741174 -0.339478 -0.689575 -0.263245 0.583069 1441741174 -0.339478 -0.689575 -0.263245 0.583069 1441741174 -0.339478 -0.689575 -0.263245 0.583069 1441741174 -0.339478 -0.689575 -0.263245 0.583069 1441741174 -0.339478 -0.689575 -0.263245 0.583069 1441741174 -0.339478 -0.689575 -0.263245 0.583069 1441741174 -0.317444 -0.679749 -0.250977 0.611694 1441741174 -0.317444 -0.679749 -0.250977 0.611694 1441741174 -0.317444 -0.679749 -0.250977 0.611694 1441741174 -0.317444 -0.679749 -0.250977 0.611694 1441741174 -0.317444 -0.679749 -0.250977 0.611694 1441741174 -0.317444 -0.679749 -0.250977 0.611694 1441741174 -0.312561 -0.747925 -0.321594 0.489441 1441741174 -0.312561 -0.747925 -0.321594 0.489441 1441741174 -0.312561 -0.747925 -0.321594 0.489441 1441741174 -0.312561 -0.747925 -0.321594 0.489441 1441741174 -0.312561 -0.747925 -0.321594 0.489441 1441741175 -0.312561 -0.747925 -0.321594 0.489441 1441741175 -0.311096 -0.733276 -0.356750 0.488159 1441741175 -0.311096 -0.733276 -0.356750 0.488159 1441741175 -0.311096 -0.733276 -0.356750 0.488159 1441741175 -0.311096 -0.733276 -0.356750 0.488159 1441741175 -0.311096 -0.733276 -0.356750 0.488159 1441741175 -0.311096 -0.733276 -0.356750 0.488159 1441741175 -0.335632 -0.694702 -0.364136 0.521729 1441741175 -0.335632 -0.694702 -0.364136 0.521729 1441741175 -0.335632 -0.694702 -0.364136 0.521729 1441741175 -0.335632 -0.694702 -0.364136 0.521729 1441741175 -0.335632 -0.694702 -0.364136 0.521729 1441741175 -0.335632 -0.694702 -0.364136 0.521729 1441741175 -0.335632 -0.694702 -0.364136 0.521729 1441741175 -0.338806 -0.695007 -0.417480 0.477417 1441741175 -0.338806 -0.695007 -0.417480 0.477417 1441741175 -0.338806 -0.695007 -0.417480 0.477417 1441741175 -0.338806 -0.695007 -0.417480 0.477417 1441741175 -0.338806 -0.695007 -0.417480 0.477417 1441741175 -0.338806 -0.695007 -0.417480 0.477417 1441741175 -0.353882 -0.675598 -0.450684 0.463989 1441741175 -0.353882 -0.675598 -0.450684 0.463989 1441741175 -0.353882 -0.675598 -0.450684 0.463989 1441741175 -0.353882 -0.675598 -0.450684 0.463989 1441741175 -0.353882 -0.675598 -0.450684 0.463989 1441741175 -0.353882 -0.675598 -0.450684 0.463989 1441741175 -0.372803 -0.655701 -0.475891 0.452332 1441741175 -0.372803 -0.655701 -0.475891 0.452332 1441741175 -0.372803 -0.655701 -0.475891 0.452332 1441741175 -0.372803 -0.655701 -0.475891 0.452332 1441741175 -0.372803 -0.655701 -0.475891 0.452332 1441741175 -0.372803 -0.655701 -0.475891 0.452332 1441741175 -0.372803 -0.655701 -0.475891 0.452332 1441741175 -0.383057 -0.642151 -0.499329 0.437805 1441741175 -0.383057 -0.642151 -0.499329 0.437805 1441741175 -0.383057 -0.642151 -0.499329 0.437805 1441741175 -0.383057 -0.642151 -0.499329 0.437805 1441741175 -0.383057 -0.642151 -0.499329 0.437805 1441741175 -0.383057 -0.642151 -0.499329 0.437805 1441741175 -0.388916 -0.632141 -0.512756 0.431641 1441741175 -0.388916 -0.632141 -0.512756 0.431641 1441741175 -0.388916 -0.632141 -0.512756 0.431641 1441741175 -0.388916 -0.632141 -0.512756 0.431641 1441741175 -0.388916 -0.632141 -0.512756 0.431641 1441741175 -0.388916 -0.632141 -0.512756 0.431641 1441741175 -0.389893 -0.627747 -0.521423 0.426758 1441741175 -0.389893 -0.627747 -0.521423 0.426758 1441741175 -0.389893 -0.627747 -0.521423 0.426758 1441741175 -0.389893 -0.627747 -0.521423 0.426758 1441741175 -0.389893 -0.627747 -0.521423 0.426758 1441741175 -0.389893 -0.627747 -0.521423 0.426758 1441741175 -0.389893 -0.627747 -0.521423 0.426758 1441741175 -0.386230 -0.628296 -0.522766 0.427612 1441741175 -0.386230 -0.628296 -0.522766 0.427612 1441741175 -0.386230 -0.628296 -0.522766 0.427612 1441741175 -0.386230 -0.628296 -0.522766 0.427612 1441741175 -0.386230 -0.628296 -0.522766 0.427612 1441741175 -0.386230 -0.628296 -0.522766 0.427612 1441741175 -0.378540 -0.634399 -0.515198 0.434631 1441741175 -0.378540 -0.634399 -0.515198 0.434631 1441741175 -0.378540 -0.634399 -0.515198 0.434631 1441741175 -0.378540 -0.634399 -0.515198 0.434631 1441741175 -0.378540 -0.634399 -0.515198 0.434631 1441741175 -0.378540 -0.634399 -0.515198 0.434631 1441741175 -0.360291 -0.652405 -0.492676 0.449341 1441741175 -0.360291 -0.652405 -0.492676 0.449341 1441741175 -0.360291 -0.652405 -0.492676 0.449341 1441741175 -0.360291 -0.652405 -0.492676 0.449341 1441741175 -0.360291 -0.652405 -0.492676 0.449341 1441741175 -0.360291 -0.652405 -0.492676 0.449341 1441741175 -0.340332 -0.674194 -0.459290 0.467712 1441741175 -0.340332 -0.674194 -0.459290 0.467712 1441741175 -0.340332 -0.674194 -0.459290 0.467712 1441741175 -0.340332 -0.674194 -0.459290 0.467712 1441741175 -0.340332 -0.674194 -0.459290 0.467712 1441741175 -0.340332 -0.674194 -0.459290 0.467712 1441741175 -0.318848 -0.694153 -0.422058 0.488220 1441741175 -0.318848 -0.694153 -0.422058 0.488220 1441741175 -0.318848 -0.694153 -0.422058 0.488220 1441741175 -0.318848 -0.694153 -0.422058 0.488220 1441741175 -0.318848 -0.694153 -0.422058 0.488220 1441741175 -0.318848 -0.694153 -0.422058 0.488220 1441741175 -0.306030 -0.703491 -0.384399 0.513611 1441741175 -0.306030 -0.703491 -0.384399 0.513611 1441741175 -0.306030 -0.703491 -0.384399 0.513611 1441741175 -0.306030 -0.703491 -0.384399 0.513611 1441741175 -0.306030 -0.703491 -0.384399 0.513611 1441741175 -0.306030 -0.703491 -0.384399 0.513611 1441741175 -0.313171 -0.715393 -0.338684 0.524841 1441741175 -0.313171 -0.715393 -0.338684 0.524841 1441741175 -0.313171 -0.715393 -0.338684 0.524841 1441741175 -0.313171 -0.715393 -0.338684 0.524841 1441741175 -0.313171 -0.715393 -0.338684 0.524841 1441741175 -0.313171 -0.715393 -0.338684 0.524841 1441741175 -0.274963 -0.723328 -0.308289 0.553345 1441741175 -0.274963 -0.723328 -0.308289 0.553345 1441741175 -0.274963 -0.723328 -0.308289 0.553345 1441741175 -0.274963 -0.723328 -0.308289 0.553345 1441741175 -0.274963 -0.723328 -0.308289 0.553345 1441741175 -0.274963 -0.723328 -0.308289 0.553345 1441741175 -0.274536 -0.743591 -0.315552 0.521729 1441741175 -0.274536 -0.743591 -0.315552 0.521729 1441741175 -0.274536 -0.743591 -0.315552 0.521729 1441741175 -0.274536 -0.743591 -0.315552 0.521729 1441741175 -0.274536 -0.743591 -0.315552 0.521729 1441741175 -0.274536 -0.743591 -0.315552 0.521729 1441741175 -0.295227 -0.725891 -0.325134 0.529358 1441741175 -0.295227 -0.725891 -0.325134 0.529358 1441741175 -0.295227 -0.725891 -0.325134 0.529358 1441741175 -0.295227 -0.725891 -0.325134 0.529358 1441741175 -0.295227 -0.725891 -0.325134 0.529358 1441741175 -0.301636 -0.720398 -0.360840 0.509827 1441741176 -0.301636 -0.720398 -0.360840 0.509827 1441741176 -0.301636 -0.720398 -0.360840 0.509827 1441741176 -0.301636 -0.720398 -0.360840 0.509827 1441741176 -0.301636 -0.720398 -0.360840 0.509827 1441741176 -0.301636 -0.720398 -0.360840 0.509827 1441741176 -0.317688 -0.706482 -0.386047 0.500916 1441741176 -0.317688 -0.706482 -0.386047 0.500916 1441741176 -0.317688 -0.706482 -0.386047 0.500916 1441741176 -0.317688 -0.706482 -0.386047 0.500916 1441741176 -0.317688 -0.706482 -0.386047 0.500916 1441741176 -0.317688 -0.706482 -0.386047 0.500916 1441741176 -0.330688 -0.695435 -0.420166 0.480103 1441741176 -0.330688 -0.695435 -0.420166 0.480103 1441741176 -0.330688 -0.695435 -0.420166 0.480103 1441741176 -0.330688 -0.695435 -0.420166 0.480103 1441741176 -0.330688 -0.695435 -0.420166 0.480103 1441741176 -0.330688 -0.695435 -0.420166 0.480103 1441741176 -0.330688 -0.695435 -0.420166 0.480103 1441741176 -0.342346 -0.681702 -0.448364 0.465881 1441741176 -0.342346 -0.681702 -0.448364 0.465881 1441741176 -0.342346 -0.681702 -0.448364 0.465881 1441741176 -0.342346 -0.681702 -0.448364 0.465881 1441741176 -0.342346 -0.681702 -0.448364 0.465881 1441741176 -0.342346 -0.681702 -0.448364 0.465881 1441741176 -0.355896 -0.667847 -0.470154 0.454285 1441741176 -0.355896 -0.667847 -0.470154 0.454285 1441741176 -0.355896 -0.667847 -0.470154 0.454285 1441741176 -0.355896 -0.667847 -0.470154 0.454285 1441741176 -0.355896 -0.667847 -0.470154 0.454285 1441741176 -0.355896 -0.667847 -0.470154 0.454285 1441741176 -0.355896 -0.667847 -0.470154 0.454285 1441741176 -0.366638 -0.655823 -0.489807 0.442322 1441741176 -0.366638 -0.655823 -0.489807 0.442322 1441741176 -0.366638 -0.655823 -0.489807 0.442322 1441741176 -0.366638 -0.655823 -0.489807 0.442322 1441741176 -0.366638 -0.655823 -0.489807 0.442322 1441741176 -0.366638 -0.655823 -0.489807 0.442322 1441741176 -0.375916 -0.644897 -0.508606 0.429260 1441741176 -0.375916 -0.644897 -0.508606 0.429260 1441741176 -0.375916 -0.644897 -0.508606 0.429260 1441741176 -0.375916 -0.644897 -0.508606 0.429260 1441741176 -0.375916 -0.644897 -0.508606 0.429260 1441741176 -0.375916 -0.644897 -0.508606 0.429260 1441741176 -0.375916 -0.644897 -0.508606 0.429260 1441741176 -0.383545 -0.634949 -0.521851 0.421265 1441741176 -0.383545 -0.634949 -0.521851 0.421265 1441741176 -0.383545 -0.634949 -0.521851 0.421265 1441741176 -0.383545 -0.634949 -0.521851 0.421265 1441741176 -0.383545 -0.634949 -0.521851 0.421265 1441741176 -0.383545 -0.634949 -0.521851 0.421265 1441741176 -0.389648 -0.625244 -0.532959 0.416199 1441741176 -0.389648 -0.625244 -0.532959 0.416199 1441741176 -0.389648 -0.625244 -0.532959 0.416199 1441741176 -0.389648 -0.625244 -0.532959 0.416199 1441741176 -0.389648 -0.625244 -0.532959 0.416199 1441741176 -0.389648 -0.625244 -0.532959 0.416199 1441741176 -0.389648 -0.625244 -0.532959 0.416199 1441741176 -0.392517 -0.618713 -0.537781 0.417114 1441741176 -0.392517 -0.618713 -0.537781 0.417114 1441741176 -0.392517 -0.618713 -0.537781 0.417114 1441741176 -0.392517 -0.618713 -0.537781 0.417114 1441741176 -0.392517 -0.618713 -0.537781 0.417114 1441741176 -0.392517 -0.618713 -0.537781 0.417114 1441741176 -0.390808 -0.618286 -0.534424 0.423584 1441741176 -0.390808 -0.618286 -0.534424 0.423584 1441741176 -0.390808 -0.618286 -0.534424 0.423584 1441741176 -0.390808 -0.618286 -0.534424 0.423584 1441741176 -0.390808 -0.618286 -0.534424 0.423584 1441741176 -0.390808 -0.618286 -0.534424 0.423584 1441741176 -0.385254 -0.624756 -0.521179 0.435547 1441741176 -0.385254 -0.624756 -0.521179 0.435547 1441741176 -0.385254 -0.624756 -0.521179 0.435547 1441741176 -0.385254 -0.624756 -0.521179 0.435547 1441741176 -0.385254 -0.624756 -0.521179 0.435547 1441741176 -0.385254 -0.624756 -0.521179 0.435547 1441741176 -0.385254 -0.624756 -0.521179 0.435547 1441741176 -0.373047 -0.639465 -0.496521 0.453247 1441741176 -0.373047 -0.639465 -0.496521 0.453247 1441741176 -0.373047 -0.639465 -0.496521 0.453247 1441741176 -0.373047 -0.639465 -0.496521 0.453247 1441741176 -0.373047 -0.639465 -0.496521 0.453247 1441741176 -0.373047 -0.639465 -0.496521 0.453247 1441741176 -0.356445 -0.658997 -0.461243 0.475403 1441741176 -0.356445 -0.658997 -0.461243 0.475403 1441741176 -0.356445 -0.658997 -0.461243 0.475403 1441741176 -0.356445 -0.658997 -0.461243 0.475403 1441741176 -0.356445 -0.658997 -0.461243 0.475403 1441741176 -0.356445 -0.658997 -0.461243 0.475403 1441741176 -0.330994 -0.684753 -0.430481 0.486084 1441741176 -0.330994 -0.684753 -0.430481 0.486084 1441741176 -0.330994 -0.684753 -0.430481 0.486084 1441741176 -0.330994 -0.684753 -0.430481 0.486084 1441741176 -0.330994 -0.684753 -0.430481 0.486084 1441741176 -0.330994 -0.684753 -0.430481 0.486084 1441741176 -0.313049 -0.702332 -0.396851 0.501343 1441741176 -0.313049 -0.702332 -0.396851 0.501343 1441741176 -0.313049 -0.702332 -0.396851 0.501343 1441741176 -0.313049 -0.702332 -0.396851 0.501343 1441741176 -0.313049 -0.702332 -0.396851 0.501343 1441741176 -0.313049 -0.702332 -0.396851 0.501343 1441741176 -0.317749 -0.712708 -0.357727 0.513062 1441741176 -0.317749 -0.712708 -0.357727 0.513062 1441741176 -0.317749 -0.712708 -0.357727 0.513062 1441741176 -0.317749 -0.712708 -0.357727 0.513062 1441741176 -0.317749 -0.712708 -0.357727 0.513062 1441741176 -0.317749 -0.712708 -0.357727 0.513062 1441741176 -0.262634 -0.731323 -0.325928 0.538513 1441741176 -0.262634 -0.731323 -0.325928 0.538513 1441741176 -0.262634 -0.731323 -0.325928 0.538513 1441741176 -0.262634 -0.731323 -0.325928 0.538513 1441741176 -0.262634 -0.731323 -0.325928 0.538513 1441741176 -0.262634 -0.731323 -0.325928 0.538513 1441741176 -0.262634 -0.731323 -0.325928 0.538513 1441741176 -0.267151 -0.747437 -0.314087 0.520935 1441741177 -0.267151 -0.747437 -0.314087 0.520935 1441741177 -0.267151 -0.747437 -0.314087 0.520935 1441741177 -0.267151 -0.747437 -0.314087 0.520935 1441741177 -0.267151 -0.747437 -0.314087 0.520935 1441741177 -0.267151 -0.747437 -0.314087 0.520935 1441741177 -0.273560 -0.741150 -0.317993 0.524170 1441741177 -0.273560 -0.741150 -0.317993 0.524170 1441741177 -0.273560 -0.741150 -0.317993 0.524170 1441741177 -0.273560 -0.741150 -0.317993 0.524170 1441741177 -0.273560 -0.741150 -0.317993 0.524170 1441741177 -0.273560 -0.741150 -0.317993 0.524170 1441741177 -0.280457 -0.732727 -0.334961 0.521790 1441741177 -0.280457 -0.732727 -0.334961 0.521790 1441741177 -0.280457 -0.732727 -0.334961 0.521790 1441741177 -0.280457 -0.732727 -0.334961 0.521790 1441741177 -0.280457 -0.732727 -0.334961 0.521790 1441741177 -0.280457 -0.732727 -0.334961 0.521790 1441741177 -0.280457 -0.732727 -0.334961 0.521790 1441741177 -0.300903 -0.721558 -0.358276 0.510376 1441741177 -0.300903 -0.721558 -0.358276 0.510376 1441741177 -0.300903 -0.721558 -0.358276 0.510376 1441741177 -0.300903 -0.721558 -0.358276 0.510376 1441741177 -0.300903 -0.721558 -0.358276 0.510376 1441741177 -0.300903 -0.721558 -0.358276 0.510376 1441741177 -0.319580 -0.708679 -0.388672 0.494629 1441741177 -0.319580 -0.708679 -0.388672 0.494629 1441741177 -0.319580 -0.708679 -0.388672 0.494629 1441741177 -0.319580 -0.708679 -0.388672 0.494629 1441741177 -0.319580 -0.708679 -0.388672 0.494629 1441741177 -0.319580 -0.708679 -0.388672 0.494629 1441741177 -0.338501 -0.693176 -0.411865 0.485107 1441741177 -0.338501 -0.693176 -0.411865 0.485107 1441741177 -0.338501 -0.693176 -0.411865 0.485107 1441741177 -0.338501 -0.693176 -0.411865 0.485107 1441741177 -0.338501 -0.693176 -0.411865 0.485107 1441741177 -0.338501 -0.693176 -0.411865 0.485107 1441741177 -0.338501 -0.693176 -0.411865 0.485107 1441741177 -0.354919 -0.680298 -0.437805 0.468628 1441741177 -0.354919 -0.680298 -0.437805 0.468628 1441741177 -0.354919 -0.680298 -0.437805 0.468628 1441741177 -0.354919 -0.680298 -0.437805 0.468628 1441741177 -0.354919 -0.680298 -0.437805 0.468628 1441741177 -0.354919 -0.680298 -0.437805 0.468628 1441741177 -0.369202 -0.666748 -0.460022 0.455627 1441741177 -0.369202 -0.666748 -0.460022 0.455627 1441741177 -0.369202 -0.666748 -0.460022 0.455627 1441741177 -0.369202 -0.666748 -0.460022 0.455627 1441741177 -0.369202 -0.666748 -0.460022 0.455627 1441741177 -0.369202 -0.666748 -0.460022 0.455627 1441741177 -0.377136 -0.655640 -0.479736 0.444824 1441741177 -0.377136 -0.655640 -0.479736 0.444824 1441741177 -0.377136 -0.655640 -0.479736 0.444824 1441741177 -0.377136 -0.655640 -0.479736 0.444824 1441741177 -0.377136 -0.655640 -0.479736 0.444824 1441741177 -0.377136 -0.655640 -0.479736 0.444824 1441741177 -0.377136 -0.655640 -0.479736 0.444824 1441741177 -0.382507 -0.645386 -0.494751 0.438660 1441741177 -0.382507 -0.645386 -0.494751 0.438660 1441741177 -0.382507 -0.645386 -0.494751 0.438660 1441741177 -0.382507 -0.645386 -0.494751 0.438660 1441741177 -0.382507 -0.645386 -0.494751 0.438660 1441741177 -0.382507 -0.645386 -0.494751 0.438660 1441741177 -0.386963 -0.637512 -0.503174 0.436707 1441741177 -0.386963 -0.637512 -0.503174 0.436707 1441741177 -0.386963 -0.637512 -0.503174 0.436707 1441741177 -0.386963 -0.637512 -0.503174 0.436707 1441741177 -0.386963 -0.637512 -0.503174 0.436707 1441741177 -0.386963 -0.637512 -0.503174 0.436707 1441741177 -0.385071 -0.633545 -0.506958 0.439819 1441741177 -0.385071 -0.633545 -0.506958 0.439819 1441741177 -0.385071 -0.633545 -0.506958 0.439819 1441741177 -0.385071 -0.633545 -0.506958 0.439819 1441741177 -0.385071 -0.633545 -0.506958 0.439819 1441741177 -0.385071 -0.633545 -0.506958 0.439819 1441741177 -0.385071 -0.633545 -0.506958 0.439819 1441741177 -0.378052 -0.635986 -0.499573 0.450684 1441741177 -0.378052 -0.635986 -0.499573 0.450684 1441741177 -0.378052 -0.635986 -0.499573 0.450684 1441741177 -0.378052 -0.635986 -0.499573 0.450684 1441741177 -0.378052 -0.635986 -0.499573 0.450684 1441741177 -0.378052 -0.635986 -0.499573 0.450684 1441741177 -0.369751 -0.644287 -0.482239 0.464417 1441741177 -0.369751 -0.644287 -0.482239 0.464417 1441741177 -0.369751 -0.644287 -0.482239 0.464417 1441741177 -0.369751 -0.644287 -0.482239 0.464417 1441741177 -0.369751 -0.644287 -0.482239 0.464417 1441741177 -0.369751 -0.644287 -0.482239 0.464417 1441741177 -0.369751 -0.644287 -0.482239 0.464417 1441741177 -0.348328 -0.662781 -0.461914 0.475464 1441741177 -0.348328 -0.662781 -0.461914 0.475464 1441741177 -0.348328 -0.662781 -0.461914 0.475464 1441741177 -0.348328 -0.662781 -0.461914 0.475464 1441741177 -0.348328 -0.662781 -0.461914 0.475464 1441741177 -0.348328 -0.662781 -0.461914 0.475464 1441741177 -0.325195 -0.683167 -0.431152 0.491577 1441741177 -0.325195 -0.683167 -0.431152 0.491577 1441741177 -0.325195 -0.683167 -0.431152 0.491577 1441741177 -0.325195 -0.683167 -0.431152 0.491577 1441741177 -0.325195 -0.683167 -0.431152 0.491577 1441741177 -0.325195 -0.683167 -0.431152 0.491577 1441741177 -0.305725 -0.698425 -0.400940 0.507935 1441741177 -0.305725 -0.698425 -0.400940 0.507935 1441741177 -0.305725 -0.698425 -0.400940 0.507935 1441741177 -0.305725 -0.698425 -0.400940 0.507935 1441741177 -0.305725 -0.698425 -0.400940 0.507935 1441741177 -0.305725 -0.698425 -0.400940 0.507935 1441741177 -0.305725 -0.698425 -0.400940 0.507935 1441741177 -0.305969 -0.704956 -0.370056 0.522034 1441741177 -0.305969 -0.704956 -0.370056 0.522034 1441741177 -0.305969 -0.704956 -0.370056 0.522034 1441741177 -0.305969 -0.704956 -0.370056 0.522034 1441741177 -0.305969 -0.704956 -0.370056 0.522034 1441741177 -0.282288 -0.716919 -0.338318 0.540283 1441741177 -0.282288 -0.716919 -0.338318 0.540283 1441741178 -0.282288 -0.716919 -0.338318 0.540283 1441741178 -0.282288 -0.716919 -0.338318 0.540283 1441741178 -0.282288 -0.716919 -0.338318 0.540283 1441741178 -0.282288 -0.716919 -0.338318 0.540283 1441741178 -0.281555 -0.732239 -0.324829 0.528320 1441741178 -0.281555 -0.732239 -0.324829 0.528320 1441741178 -0.281555 -0.732239 -0.324829 0.528320 1441741178 -0.281555 -0.732239 -0.324829 0.528320 1441741178 -0.281555 -0.732239 -0.324829 0.528320 1441741178 -0.281555 -0.732239 -0.324829 0.528320 1441741178 -0.303467 -0.718506 -0.340088 0.525391 1441741178 -0.303467 -0.718506 -0.340088 0.525391 1441741178 -0.303467 -0.718506 -0.340088 0.525391 1441741178 -0.303467 -0.718506 -0.340088 0.525391 1441741178 -0.303467 -0.718506 -0.340088 0.525391 1441741178 -0.303467 -0.718506 -0.340088 0.525391 1441741178 -0.303467 -0.718506 -0.340088 0.525391 1441741178 -0.306763 -0.707642 -0.366943 0.520142 1441741178 -0.306763 -0.707642 -0.366943 0.520142 1441741178 -0.306763 -0.707642 -0.366943 0.520142 1441741178 -0.306763 -0.707642 -0.366943 0.520142 1441741178 -0.306763 -0.707642 -0.366943 0.520142 1441741178 -0.306763 -0.707642 -0.366943 0.520142 1441741178 -0.324768 -0.697998 -0.385193 0.508911 1441741178 -0.324768 -0.697998 -0.385193 0.508911 1441741178 -0.324768 -0.697998 -0.385193 0.508911 1441741178 -0.324768 -0.697998 -0.385193 0.508911 1441741178 -0.324768 -0.697998 -0.385193 0.508911 1441741178 -0.324768 -0.697998 -0.385193 0.508911 1441741178 -0.337769 -0.689575 -0.413757 0.489136 1441741178 -0.337769 -0.689575 -0.413757 0.489136 1441741178 -0.337769 -0.689575 -0.413757 0.489136 1441741178 -0.337769 -0.689575 -0.413757 0.489136 1441741178 -0.337769 -0.689575 -0.413757 0.489136 1441741178 -0.337769 -0.689575 -0.413757 0.489136 1441741178 -0.352783 -0.676697 -0.432373 0.480286 1441741178 -0.352783 -0.676697 -0.432373 0.480286 1441741178 -0.352783 -0.676697 -0.432373 0.480286 1441741178 -0.352783 -0.676697 -0.432373 0.480286 1441741178 -0.352783 -0.676697 -0.432373 0.480286 1441741178 -0.352783 -0.676697 -0.432373 0.480286 1441741178 -0.352783 -0.676697 -0.432373 0.480286 1441741178 -0.361328 -0.667419 -0.450745 0.470032 1441741178 -0.361328 -0.667419 -0.450745 0.470032 1441741178 -0.361328 -0.667419 -0.450745 0.470032 1441741178 -0.361328 -0.667419 -0.450745 0.470032 1441741178 -0.361328 -0.667419 -0.450745 0.470032 1441741178 -0.361328 -0.667419 -0.450745 0.470032 1441741178 -0.375000 -0.656555 -0.466003 0.459595 1441741178 -0.375000 -0.656555 -0.466003 0.459595 1441741178 -0.375000 -0.656555 -0.466003 0.459595 1441741178 -0.375000 -0.656555 -0.466003 0.459595 1441741178 -0.375000 -0.656555 -0.466003 0.459595 1441741178 -0.375000 -0.656555 -0.466003 0.459595 1441741178 -0.382507 -0.648132 -0.481567 0.449219 1441741178 -0.382507 -0.648132 -0.481567 0.449219 1441741178 -0.382507 -0.648132 -0.481567 0.449219 1441741178 -0.382507 -0.648132 -0.481567 0.449219 1441741178 -0.382507 -0.648132 -0.481567 0.449219 1441741178 -0.382507 -0.648132 -0.481567 0.449219 1441741178 -0.386963 -0.641174 -0.496216 0.439331 1441741178 -0.386963 -0.641174 -0.496216 0.439331 1441741178 -0.386963 -0.641174 -0.496216 0.439331 1441741178 -0.386963 -0.641174 -0.496216 0.439331 1441741178 -0.386963 -0.641174 -0.496216 0.439331 1441741178 -0.386963 -0.641174 -0.496216 0.439331 1441741178 -0.386963 -0.641174 -0.496216 0.439331 1441741178 -0.388489 -0.635864 -0.505981 0.434570 1441741178 -0.388489 -0.635864 -0.505981 0.434570 1441741178 -0.388489 -0.635864 -0.505981 0.434570 1441741178 -0.388489 -0.635864 -0.505981 0.434570 1441741178 -0.388489 -0.635864 -0.505981 0.434570 1441741178 -0.388489 -0.635864 -0.505981 0.434570 1441741178 -0.384521 -0.634766 -0.510620 0.434143 1441741178 -0.384521 -0.634766 -0.510620 0.434143 1441741178 -0.384521 -0.634766 -0.510620 0.434143 1441741178 -0.384521 -0.634766 -0.510620 0.434143 1441741178 -0.384521 -0.634766 -0.510620 0.434143 1441741178 -0.384521 -0.634766 -0.510620 0.434143 1441741178 -0.384521 -0.634766 -0.510620 0.434143 1441741178 -0.376160 -0.638367 -0.506104 0.441528 1441741178 -0.376160 -0.638367 -0.506104 0.441528 1441741178 -0.376160 -0.638367 -0.506104 0.441528 1441741178 -0.376160 -0.638367 -0.506104 0.441528 1441741178 -0.376160 -0.638367 -0.506104 0.441528 1441741178 -0.376160 -0.638367 -0.506104 0.441528 1441741178 -0.360413 -0.652039 -0.492188 0.450256 1441741178 -0.360413 -0.652039 -0.492188 0.450256 1441741178 -0.360413 -0.652039 -0.492188 0.450256 1441741178 -0.360413 -0.652039 -0.492188 0.450256 1441741178 -0.360413 -0.652039 -0.492188 0.450256 1441741178 -0.335083 -0.675720 -0.470886 0.457642 1441741178 -0.335083 -0.675720 -0.470886 0.457642 1441741178 -0.335083 -0.675720 -0.470886 0.457642 1441741178 -0.335083 -0.675720 -0.470886 0.457642 1441741178 -0.335083 -0.675720 -0.470886 0.457642 1441741178 -0.335083 -0.675720 -0.470886 0.457642 1441741178 -0.306274 -0.703369 -0.444397 0.462646 1441741178 -0.306274 -0.703369 -0.444397 0.462646 1441741178 -0.306274 -0.703369 -0.444397 0.462646 1441741178 -0.306274 -0.703369 -0.444397 0.462646 1441741178 -0.306274 -0.703369 -0.444397 0.462646 1441741178 -0.306274 -0.703369 -0.444397 0.462646 1441741178 -0.286560 -0.723145 -0.422607 0.465210 1441741178 -0.286560 -0.723145 -0.422607 0.465210 1441741178 -0.286560 -0.723145 -0.422607 0.465210 1441741178 -0.286560 -0.723145 -0.422607 0.465210 1441741178 -0.286560 -0.723145 -0.422607 0.465210 1441741178 -0.286560 -0.723145 -0.422607 0.465210 1441741178 -0.286560 -0.723145 -0.422607 0.465210 1441741178 -0.292786 -0.727539 -0.402344 0.472290 1441741178 -0.292786 -0.727539 -0.402344 0.472290 1441741178 -0.292786 -0.727539 -0.402344 0.472290 1441741179 -0.292786 -0.727539 -0.402344 0.472290 1441741179 -0.292786 -0.727539 -0.402344 0.472290 1441741179 
-0.303040 -0.703857 -0.392273 0.508850 1441741181 -0.303040 -0.703857 -0.392273 0.508850 1441741181 -0.303040 -0.703857 -0.392273 0.508850 1441741181 -0.303040 -0.703857 -0.392273 0.508850 1441741181 -0.303040 -0.703857 -0.392273 0.508850 1441741181 -0.303040 -0.703857 -0.392273 0.508850 1441741181 -0.303040 -0.703857 -0.392273 0.508850 1441741181 -0.297363 -0.708557 -0.383240 0.512512 1441741181 -0.297363 -0.708557 -0.383240 0.512512 1441741181 -0.297363 -0.708557 -0.383240 0.512512 1441741181 -0.297363 -0.708557 -0.383240 0.512512 1441741181 -0.297363 -0.708557 -0.383240 0.512512 1441741181 -0.297363 -0.708557 -0.383240 0.512512 1441741181 -0.293640 -0.712708 -0.378967 0.512146 1441741181 -0.293640 -0.712708 -0.378967 0.512146 1441741181 -0.293640 -0.712708 -0.378967 0.512146 1441741181 -0.293640 -0.712708 -0.378967 0.512146 1441741181 -0.293640 -0.712708 -0.378967 0.512146 1441741181 -0.293640 -0.712708 -0.378967 0.512146 1441741181 -0.293640 -0.712708 -0.378967 0.512146 1441741181 -0.292480 -0.715820 -0.379089 0.508301 1441741181 -0.292480 -0.715820 -0.379089 0.508301 1441741181 -0.292480 -0.715820 -0.379089 0.508301 1441741181 -0.292480 -0.715820 -0.379089 0.508301 1441741181 -0.292480 -0.715820 -0.379089 0.508301 1441741181 -0.292480 -0.715820 -0.379089 0.508301 1441741181 -0.291260 -0.719666 -0.381165 0.502014 1441741181 -0.291260 -0.719666 -0.381165 0.502014 1441741181 -0.291260 -0.719666 -0.381165 0.502014 1441741181 -0.291260 -0.719666 -0.381165 0.502014 1441741181 -0.291260 -0.719666 -0.381165 0.502014 1441741181 -0.291260 -0.719666 -0.381165 0.502014 1441741181 -0.291260 -0.719666 -0.381165 0.502014 1441741181 -0.292480 -0.721191 -0.383972 0.497009 1441741181 -0.292480 -0.721191 -0.383972 0.497009 1441741181 -0.292480 -0.721191 -0.383972 0.497009 1441741181 -0.292480 -0.721191 -0.383972 0.497009 1441741181 -0.292480 -0.721191 -0.383972 0.497009 1441741181 -0.292480 -0.721191 -0.383972 0.497009 1441741181 -0.293884 -0.721802 -0.387756 0.492310 1441741181 -0.293884 -0.721802 -0.387756 0.492310 1441741181 -0.293884 -0.721802 -0.387756 0.492310 1441741181 -0.293884 -0.721802 -0.387756 0.492310 1441741181 -0.293884 -0.721802 -0.387756 0.492310 1441741181 -0.293884 -0.721802 -0.387756 0.492310 1441741181 -0.293884 -0.721802 -0.387756 0.492310 1441741181 -0.297668 -0.719971 -0.394897 0.487000 1441741181 -0.297668 -0.719971 -0.394897 0.487000 1441741181 -0.297668 -0.719971 -0.394897 0.487000 1441741181 -0.297668 -0.719971 -0.394897 0.487000 1441741181 -0.297668 -0.719971 -0.394897 0.487000 1441741181 -0.297668 -0.719971 -0.394897 0.487000 1441741181 -0.305176 -0.717712 -0.407593 0.475098 1441741181 -0.305176 -0.717712 -0.407593 0.475098 1441741181 -0.305176 -0.717712 -0.407593 0.475098 1441741181 -0.305176 -0.717712 -0.407593 0.475098 1441741181 -0.305176 -0.717712 -0.407593 0.475098 1441741181 -0.305176 -0.717712 -0.407593 0.475098 1441741182 -0.321228 -0.708435 -0.429321 0.458984 1441741182 -0.321228 -0.708435 -0.429321 0.458984 1441741182 -0.321228 -0.708435 -0.429321 0.458984 1441741182 -0.321228 -0.708435 -0.429321 0.458984 1441741182 -0.334045 -0.697510 -0.458008 0.438416 1441741182 -0.334045 -0.697510 -0.458008 0.438416 1441741182 -0.334045 -0.697510 -0.458008 0.438416 1441741182 -0.334045 -0.697510 -0.458008 0.438416 1441741182 -0.334045 -0.697510 -0.458008 0.438416 1441741182 -0.334045 -0.697510 -0.458008 0.438416 1441741182 -0.334045 -0.697510 -0.458008 0.438416 1441741182 -0.346252 -0.679016 -0.492493 0.420166 1441741182 -0.346252 -0.679016 -0.492493 0.420166 1441741182 -0.346252 -0.679016 -0.492493 0.420166 1441741182 -0.346252 -0.679016 -0.492493 0.420166 1441741182 -0.346252 -0.679016 -0.492493 0.420166 1441741182 -0.346252 -0.679016 -0.492493 0.420166 1441741182 -0.351990 -0.657898 -0.529358 0.403870 1441741182 -0.351990 -0.657898 -0.529358 0.403870 1441741182 -0.351990 -0.657898 -0.529358 0.403870 1441741182 -0.351990 -0.657898 -0.529358 0.403870 1441741182 -0.351990 -0.657898 -0.529358 0.403870 1441741182 -0.351990 -0.657898 -0.529358 0.403870 1441741182 -0.348694 -0.638428 -0.551086 0.408875 1441741182 -0.348694 -0.638428 -0.551086 0.408875 1441741182 -0.348694 -0.638428 -0.551086 0.408875 1441741182 -0.348694 -0.638428 -0.551086 0.408875 1441741182 -0.348694 -0.638428 -0.551086 0.408875 1441741182 -0.348694 -0.638428 -0.551086 0.408875 1441741182 -0.354248 -0.629517 -0.543030 0.428284 1441741182 -0.354248 -0.629517 -0.543030 0.428284 1441741182 -0.354248 -0.629517 -0.543030 0.428284 1441741182 -0.354248 -0.629517 -0.543030 0.428284 1441741182 -0.354248 -0.629517 -0.543030 0.428284 1441741182 -0.354248 -0.629517 -0.543030 0.428284 1441741182 -0.346191 -0.608215 -0.563171 0.439453 1441741182 -0.346191 -0.608215 -0.563171 0.439453 1441741182 -0.346191 -0.608215 -0.563171 0.439453 1441741182 -0.346191 -0.608215 -0.563171 0.439453 1441741182 -0.346191 -0.608215 -0.563171 0.439453 1441741182 -0.346191 -0.608215 -0.563171 0.439453 1441741182 -0.346191 -0.608215 -0.563171 0.439453 1441741182 -0.369629 -0.573303 -0.593323 0.427490 1441741182 -0.369629 -0.573303 -0.593323 0.427490 1441741182 -0.369629 -0.573303 -0.593323 0.427490 1441741182 -0.369629 -0.573303 -0.593323 0.427490 1441741182 -0.369629 -0.573303 -0.593323 0.427490 1441741182 -0.369629 -0.573303 -0.593323 0.427490 1441741182 -0.372742 -0.559753 -0.612976 0.414856 1441741182 -0.372742 -0.559753 -0.612976 0.414856 1441741182 -0.372742 -0.559753 -0.612976 0.414856 1441741182 -0.372742 -0.559753 -0.612976 0.414856 1441741182 -0.372742 -0.559753 -0.612976 0.414856 1441741182 -0.372742 -0.559753 -0.612976 0.414856 1441741182 -0.376343 -0.553223 -0.618042 0.412781 1441741182 -0.376343 -0.553223 -0.618042 0.412781 1441741182 -0.376343 -0.553223 -0.618042 0.412781 1441741182 -0.376343 -0.553223 -0.618042 0.412781 1441741182 -0.376343 -0.553223 -0.618042 0.412781 1441741182 -0.376343 -0.553223 -0.618042 0.412781 1441741182 -0.376343 -0.553223 -0.618042 0.412781 1441741182 -0.378235 -0.554199 -0.610840 0.420410 1441741182 -0.378235 -0.554199 -0.610840 0.420410 1441741182 -0.378235 -0.554199 -0.610840 0.420410 1441741182 -0.378235 -0.554199 -0.610840 0.420410 1441741182 -0.378235 -0.554199 -0.610840 0.420410 1441741182 -0.378235 -0.554199 -0.610840 0.420410 1441741182 -0.364075 -0.572266 -0.596802 0.428772 1441741182 -0.364075 -0.572266 -0.596802 0.428772 1441741182 -0.364075 -0.572266 -0.596802 0.428772 1441741182 -0.364075 -0.572266 -0.596802 0.428772 1441741182 -0.364075 -0.572266 -0.596802 0.428772 1441741182 -0.364075 -0.572266 -0.596802 0.428772 1441741182 -0.347473 -0.598450 -0.571960 0.440552 1441741182 -0.347473 -0.598450 -0.571960 0.440552 1441741182 -0.347473 -0.598450 -0.571960 0.440552 1441741182 -0.347473 -0.598450 -0.571960 0.440552 1441741182 -0.347473 -0.598450 -0.571960 0.440552 1441741182 -0.347473 -0.598450 -0.571960 0.440552 1441741182 -0.330261 -0.620789 -0.547363 0.453918 1441741182 -0.330261 -0.620789 -0.547363 0.453918 1441741182 -0.330261 -0.620789 -0.547363 0.453918 1441741182 -0.330261 -0.620789 -0.547363 0.453918 1441741182 -0.330261 -0.620789 -0.547363 0.453918 1441741182 -0.330261 -0.620789 -0.547363 0.453918 1441741182 -0.330261 -0.620789 -0.547363 0.453918 1441741182 -0.314148 -0.641418 -0.524780 0.463257 1441741182 -0.314148 -0.641418 -0.524780 0.463257 1441741182 -0.314148 -0.641418 -0.524780 0.463257 1441741182 -0.314148 -0.641418 -0.524780 0.463257 1441741182 -0.314148 -0.641418 -0.524780 0.463257 1441741182 -0.300171 -0.658264 -0.504211 0.471619 1441741182 -0.300171 -0.658264 -0.504211 0.471619 1441741182 -0.300171 -0.658264 -0.504211 0.471619 1441741182 -0.300171 -0.658264 -0.504211 0.471619 1441741182 -0.300171 -0.658264 -0.504211 0.471619 1441741182 -0.300171 -0.658264 -0.504211 0.471619 1441741182 -0.290161 -0.669373 -0.488464 0.478821 1441741182 -0.290161 -0.669373 -0.488464 0.478821 1441741182 -0.290161 -0.669373 -0.488464 0.478821 1441741182 -0.290161 -0.669373 -0.488464 0.478821 1441741182 -0.290161 -0.669373 -0.488464 0.478821 1441741182 -0.290161 -0.669373 -0.488464 0.478821 1441741182 -0.290161 -0.669373 -0.488464 0.478821 1441741182 -0.282288 -0.677917 -0.483337 0.476685 1441741182 -0.282288 -0.677917 -0.483337 0.476685 1441741182 -0.282288 -0.677917 -0.483337 0.476685 1441741182 -0.282288 -0.677917 -0.483337 0.476685 1441741182 -0.282288 -0.677917 -0.483337 0.476685 1441741182 -0.282288 -0.677917 -0.483337 0.476685 1441741182 -0.280762 -0.681580 -0.487305 0.468262 1441741183 -0.280762 -0.681580 -0.487305 0.468262 1441741183 -0.280762 -0.681580 -0.487305 0.468262 1441741183 -0.280762 -0.681580 -0.487305 0.468262 1441741183 -0.280762 -0.681580 -0.487305 0.468262 1441741183 -0.280762 -0.681580 -0.487305 0.468262 1441741183 -0.282837 -0.677429 -0.503052 0.456177 1441741183 -0.282837 -0.677429 -0.503052 0.456177 1441741183 -0.282837 -0.677429 -0.503052 0.456177 1441741183 -0.282837 -0.677429 -0.503052 0.456177 1441741183 -0.282837 -0.677429 -0.503052 0.456177 1441741183 -0.282837 -0.677429 -0.503052 0.456177 1441741183 -0.282837 -0.677429 -0.503052 0.456177 1441741183 -0.285156 -0.668762 -0.525757 0.441711 1441741183 -0.285156 -0.668762 -0.525757 0.441711 1441741183 -0.285156 -0.668762 -0.525757 0.441711 1441741183 -0.285156 -0.668762 -0.525757 0.441711 1441741183 -0.285156 -0.668762 -0.525757 0.441711 1441741183 -0.285156 -0.668762 -0.525757 0.441711 1441741183 -0.289001 -0.654053 -0.548157 0.433899 1441741183 -0.289001 -0.654053 -0.548157 0.433899 1441741183 -0.289001 -0.654053 -0.548157 0.433899 1441741183 -0.289001 -0.654053 -0.548157 0.433899 1441741183 -0.289001 -0.654053 -0.548157 0.433899 1441741183 -0.289001 -0.654053 -0.548157 0.433899 1441741183 -0.289001 -0.654053 -0.548157 0.433899 1441741183 -0.302185 -0.634644 -0.564819 0.432373 1441741183 -0.302185 -0.634644 -0.564819 0.432373 1441741183 -0.302185 -0.634644 -0.564819 0.432373 1441741183 -0.302185 -0.634644 -0.564819 0.432373 1441741183 -0.302185 -0.634644 -0.564819 0.432373 1441741183 -0.302185 -0.634644 -0.564819 0.432373 1441741183 -0.319641 -0.612915 -0.576111 0.436279 1441741183 -0.319641 -0.612915 -0.576111 0.436279 1441741183 -0.319641 -0.612915 -0.576111 0.436279 1441741183 -0.319641 -0.612915 -0.576111 0.436279 1441741183 -0.319641 -0.612915 -0.576111 0.436279 1441741183 -0.333130 -0.602417 -0.578003 0.438232 1441741183 -0.333130 -0.602417 -0.578003 0.438232 1441741183 -0.333130 -0.602417 -0.578003 0.438232 1441741183 -0.333130 -0.602417 -0.578003 0.438232 1441741183 -0.333130 -0.602417 -0.578003 0.438232 1441741183 -0.333130 -0.602417 -0.578003 0.438232 1441741183 -0.344788 -0.587097 -0.586182 0.439209 1441741183 -0.344788 -0.587097 -0.586182 0.439209 1441741183 -0.344788 -0.587097 -0.586182 0.439209 1441741183 -0.344788 -0.587097 -0.586182 0.439209 1441741183 -0.344788 -0.587097 -0.586182 0.439209 1441741183 -0.344788 -0.587097 -0.586182 0.439209 1441741183 -0.380249 -0.567139 -0.599243 0.417969 1441741183 -0.380249 -0.567139 -0.599243 0.417969 1441741183 -0.380249 -0.567139 -0.599243 0.417969 1441741183 -0.380249 -0.567139 -0.599243 0.417969 1441741183 -0.380249 -0.567139 -0.599243 0.417969 1441741183 -0.380249 -0.567139 -0.599243 0.417969 1441741183 -0.371582 -0.565735 -0.603333 0.421814 1441741183 -0.371582 -0.565735 -0.603333 0.421814 1441741183 -0.371582 -0.565735 -0.603333 0.421814 1441741183 -0.371582 -0.565735 -0.603333 0.421814 1441741183 -0.371582 -0.565735 -0.603333 0.421814 1441741183 -0.371582 -0.565735 -0.603333 0.421814 1441741183 -0.379944 -0.559387 -0.603088 0.423218 1441741183 -0.379944 -0.559387 -0.603088 0.423218 1441741183 -0.379944 -0.559387 -0.603088 0.423218 1441741183 -0.379944 -0.559387 -0.603088 0.423218 1441741183 -0.379944 -0.559387 -0.603088 0.423218 1441741183 -0.379944 -0.559387 -0.603088 0.423218 1441741183 -0.379944 -0.559387 -0.603088 0.423218 1441741183 -0.371887 -0.570679 -0.600403 0.419128 1441741183 -0.371887 -0.570679 -0.600403 0.419128 1441741183 -0.371887 -0.570679 -0.600403 0.419128 1441741183 -0.371887 -0.570679 -0.600403 0.419128 1441741183 -0.371887 -0.570679 -0.600403 0.419128 1441741183 -0.371887 -0.570679 -0.600403 0.419128 1441741183 -0.363098 -0.583557 -0.584167 0.431824 1441741183 -0.363098 -0.583557 -0.584167 0.431824 1441741183 -0.363098 -0.583557 -0.584167 0.431824 1441741183 -0.363098 -0.583557 -0.584167 0.431824 1441741183 -0.363098 -0.583557 -0.584167 0.431824 1441741183 -0.363098 -0.583557 -0.584167 0.431824 1441741183 -0.363098 -0.583557 -0.584167 0.431824 1441741183 -0.344421 -0.606384 -0.564697 0.441345 1441741183 -0.344421 -0.606384 -0.564697 0.441345 1441741183 -0.344421 -0.606384 -0.564697 0.441345 1441741183 -0.344421 -0.606384 -0.564697 0.441345 1441741183 -0.344421 -0.606384 -0.564697 0.441345 1441741183 -0.344421 -0.606384 -0.564697 0.441345 1441741183 -0.329834 -0.623657 -0.545044 0.453064 1441741183 -0.329834 -0.623657 -0.545044 0.453064 1441741183 -0.329834 -0.623657 -0.545044 0.453064 1441741183 -0.329834 -0.623657 -0.545044 0.453064 1441741183 -0.329834 -0.623657 -0.545044 0.453064 1441741183 -0.329834 -0.623657 -0.545044 0.453064 1441741183 -0.314331 -0.641968 -0.527771 0.458862 1441741183 -0.314331 -0.641968 -0.527771 0.458862 1441741183 -0.314331 -0.641968 -0.527771 0.458862 1441741183 -0.314331 -0.641968 -0.527771 0.458862 1441741183 -0.314331 -0.641968 -0.527771 0.458862 1441741183 -0.314331 -0.641968 -0.527771 0.458862 1441741183 -0.301758 -0.657471 -0.507935 0.467712 1441741183 -0.301758 -0.657471 -0.507935 0.467712 1441741183 -0.301758 -0.657471 -0.507935 0.467712 1441741183 -0.301758 -0.657471 -0.507935 0.467712 1441741183 -0.301758 -0.657471 -0.507935 0.467712 1441741183 -0.301758 -0.657471 -0.507935 0.467712 1441741183 -0.301758 -0.657471 -0.507935 0.467712 1441741183 -0.288147 -0.672546 -0.489868 0.474060 1441741183 -0.288147 -0.672546 -0.489868 0.474060 1441741183 -0.288147 -0.672546 -0.489868 0.474060 1441741183 -0.288147 -0.672546 -0.489868 0.474060 1441741183 -0.288147 -0.672546 -0.489868 0.474060 1441741183 -0.279724 -0.682739 -0.476624 0.478088 1441741183 -0.279724 -0.682739 -0.476624 0.478088 1441741183 -0.279724 -0.682739 -0.476624 0.478088 1441741183 -0.279724 -0.682739 -0.476624 0.478088 1441741184 -0.279724 -0.682739 -0.476624 0.478088 1441741184 -0.279724 -0.682739 -0.476624 0.478088 1441741184 -0.279724 -0.682739 -0.476624 0.478088 1441741184 -0.275574 -0.689026 -0.467773 0.480164 1441741184 -0.275574 -0.689026 -0.467773 0.480164 1441741184 -0.275574 -0.689026 -0.467773 0.480164 1441741184 -0.275574 -0.689026 -0.467773 0.480164 1441741184 -0.275574 -0.689026 -0.467773 0.480164 1441741184 -0.275574 -0.689026 -0.467773 0.480164 1441741184 -0.275574 -0.689026 -0.467773 0.480164 1441741184 -0.275391 -0.691406 -0.464966 0.479553 1441741184 -0.275391 -0.691406 -0.464966 0.479553 1441741184 -0.275391 -0.691406 -0.464966 0.479553 1441741184 -0.275391 -0.691406 -0.464966 0.479553 1441741184 -0.275391 -0.691406 -0.464966 0.479553 1441741184 -0.275391 -0.691406 -0.464966 0.479553 1441741184 -0.284790 -0.688538 -0.472229 0.471069 1441741184 -0.284790 -0.688538 -0.472229 0.471069 1441741184 -0.284790 -0.688538 -0.472229 0.471069 1441741184 -0.284790 -0.688538 -0.472229 0.471069 1441741184 -0.284790 -0.688538 -0.472229 0.471069 1441741184 -0.284790 -0.688538 -0.472229 0.471069 1441741184 -0.284790 -0.688538 -0.472229 0.471069 1441741184 -0.299377 -0.677795 -0.491638 0.457520 1441741184 -0.299377 -0.677795 -0.491638 0.457520 1441741184 -0.299377 -0.677795 -0.491638 0.457520 1441741184 -0.299377 -0.677795 -0.491638 0.457520 1441741184 -0.299377 -0.677795 -0.491638 0.457520 1441741184 -0.299377 -0.677795 -0.491638 0.457520 1441741184 -0.314209 -0.659058 -0.519958 0.443359 1441741184 -0.314209 -0.659058 -0.519958 0.443359 1441741184 -0.314209 -0.659058 -0.519958 0.443359 1441741184 -0.314209 -0.659058 -0.519958 0.443359 1441741184 -0.314209 -0.659058 -0.519958 0.443359 1441741184 -0.314209 -0.659058 -0.519958 0.443359 1441741184 -0.327942 -0.636597 -0.549377 0.430664 1441741184 -0.327942 -0.636597 -0.549377 0.430664 1441741184 -0.327942 -0.636597 -0.549377 0.430664 1441741184 -0.327942 -0.636597 -0.549377 0.430664 1441741184 -0.327942 -0.636597 -0.549377 0.430664 1441741184 -0.327942 -0.636597 -0.549377 0.430664 1441741184 -0.338257 -0.612854 -0.574280 0.424561 1441741184 -0.338257 -0.612854 -0.574280 0.424561 1441741184 -0.338257 -0.612854 -0.574280 0.424561 1441741184 -0.338257 -0.612854 -0.574280 0.424561 1441741184 -0.338257 -0.612854 -0.574280 0.424561 1441741184 -0.338257 -0.612854 -0.574280 0.424561 1441741184 -0.346008 -0.594360 -0.588318 0.425354 1441741184 -0.346008 -0.594360 -0.588318 0.425354 1441741184 -0.346008 -0.594360 -0.588318 0.425354 1441741184 -0.346008 -0.594360 -0.588318 0.425354 1441741184 -0.346008 -0.594360 -0.588318 0.425354 1441741184 -0.346008 -0.594360 -0.588318 0.425354 1441741184 -0.357422 -0.581177 -0.594971 0.424866 1441741184 -0.357422 -0.581177 -0.594971 0.424866 1441741184 -0.357422 -0.581177 -0.594971 0.424866 1441741184 -0.357422 -0.581177 -0.594971 0.424866 1441741184 -0.357422 -0.581177 -0.594971 0.424866 1441741184 -0.357422 -0.581177 -0.594971 0.424866 1441741184 -0.357422 -0.581177 -0.594971 0.424866 1441741184 -0.364075 -0.571411 -0.604065 0.419617 1441741184 -0.364075 -0.571411 -0.604065 0.419617 1441741184 -0.364075 -0.571411 -0.604065 0.419617 1441741184 -0.364075 -0.571411 -0.604065 0.419617 1441741184 -0.364075 -0.571411 -0.604065 0.419617 1441741184 -0.394165 -0.547852 -0.618042 0.403198 1441741184 -0.394165 -0.547852 -0.618042 0.403198 1441741184 -0.394165 -0.547852 -0.618042 0.403198 1441741184 -0.394165 -0.547852 -0.618042 0.403198 1441741184 -0.394165 -0.547852 -0.618042 0.403198 1441741184 -0.394165 -0.547852 -0.618042 0.403198 1441741184 -0.394165 -0.547852 -0.618042 0.403198 1441741184 -0.384766 -0.547974 -0.626892 0.398376 1441741184 -0.384766 -0.547974 -0.626892 0.398376 1441741184 -0.384766 -0.547974 -0.626892 0.398376 1441741184 -0.384766 -0.547974 -0.626892 0.398376 1441741184 -0.384766 -0.547974 -0.626892 0.398376 1441741184 -0.384766 -0.547974 -0.626892 0.398376 1441741184 -0.393982 -0.534790 -0.630066 0.402283 1441741184 -0.393982 -0.534790 -0.630066 0.402283 1441741184 -0.393982 -0.534790 -0.630066 0.402283 1441741184 -0.393982 -0.534790 -0.630066 0.402283 1441741184 -0.393982 -0.534790 -0.630066 0.402283 1441741184 -0.393982 -0.534790 -0.630066 0.402283 1441741184 -0.387207 -0.548157 -0.621033 0.404907 1441741184 -0.387207 -0.548157 -0.621033 0.404907 1441741184 -0.387207 -0.548157 -0.621033 0.404907 1441741184 -0.387207 -0.548157 -0.621033 0.404907 1441741184 -0.387207 -0.548157 -0.621033 0.404907 1441741184 -0.387207 -0.548157 -0.621033 0.404907 1441741184 -0.378845 -0.563110 -0.601074 0.422119 1441741184 -0.378845 -0.563110 -0.601074 0.422119 1441741184 -0.378845 -0.563110 -0.601074 0.422119 1441741184 -0.378845 -0.563110 -0.601074 0.422119 1441741184 -0.378845 -0.563110 -0.601074 0.422119 1441741184 -0.378845 -0.563110 -0.601074 0.422119 1441741184 -0.378845 -0.563110 -0.601074 0.422119 1441741184 -0.362549 -0.583008 -0.583557 0.433777 1441741184 -0.362549 -0.583008 -0.583557 0.433777 1441741184 -0.362549 -0.583008 -0.583557 0.433777 1441741184 -0.362549 -0.583008 -0.583557 0.433777 1441741184 -0.362549 -0.583008 -0.583557 0.433777 1441741184 -0.362549 -0.583008 -0.583557 0.433777 1441741184 -0.349243 -0.601318 -0.558594 0.452148 1441741184 -0.349243 -0.601318 -0.558594 0.452148 1441741184 -0.349243 -0.601318 -0.558594 0.452148 1441741184 -0.349243 -0.601318 -0.558594 0.452148 1441741184 -0.349243 -0.601318 -0.558594 0.452148 1441741184 -0.349243 -0.601318 -0.558594 0.452148 1441741184 -0.328796 -0.625610 -0.536072 0.461670 1441741184 -0.328796 -0.625610 -0.536072 0.461670 1441741184 -0.328796 -0.625610 -0.536072 0.461670 1441741184 -0.328796 -0.625610 -0.536072 0.461670 1441741185 -0.328796 -0.625610 -0.536072 0.461670 1441741185 -0.328796 -0.625610 -0.536072 0.461670 1441741185 -0.310608 -0.646851 -0.512573 0.471619 1441741185 -0.310608 -0.646851 -0.512573 0.471619 1441741185 -0.310608 -0.646851 -0.512573 0.471619 1441741185 -0.310608 -0.646851 -0.512573 0.471619 1441741185 -0.310608 -0.646851 -0.512573 0.471619 1441741185 -0.310608 -0.646851 -0.512573 0.471619 1441741185 -0.292664 -0.668518 -0.491333 0.475464 1441741185 -0.292664 -0.668518 -0.491333 0.475464 1441741185 -0.292664 -0.668518 -0.491333 0.475464 1441741185 -0.292664 -0.668518 -0.491333 0.475464 1441741185 -0.292664 -0.668518 -0.491333 0.475464 1441741185 -0.292664 -0.668518 -0.491333 0.475464 1441741185 -0.292664 -0.668518 -0.491333 0.475464 1441741185 -0.284973 -0.681152 -0.477356 0.476440 1441741185 -0.284973 -0.681152 -0.477356 0.476440 1441741185 -0.284973 -0.681152 -0.477356 0.476440 1441741185 -0.284973 -0.681152 -0.477356 0.476440 1441741185 -0.284973 -0.681152 -0.477356 0.476440 1441741185 -0.284973 -0.681152 -0.477356 0.476440 1441741185 -0.278503 -0.689697 -0.468750 0.476563 1441741185 -0.278503 -0.689697 -0.468750 0.476563 1441741185 -0.278503 -0.689697 -0.468750 0.476563 1441741185 -0.278503 -0.689697 -0.468750 0.476563 1441741185 -0.278503 -0.689697 -0.468750 0.476563 1441741185 -0.278503 -0.689697 -0.468750 0.476563 1441741185 -0.276489 -0.696167 -0.467224 0.469727 1441741185 -0.276489 -0.696167 -0.467224 0.469727 1441741185 -0.276489 -0.696167 -0.467224 0.469727 1441741185 -0.276489 -0.696167 -0.467224 0.469727 1441741185 -0.276489 -0.696167 -0.467224 0.469727 1441741185 -0.276489 -0.696167 -0.467224 0.469727 1441741185 -0.282532 -0.696045 -0.476624 0.456726 1441741185 -0.282532 -0.696045 -0.476624 0.456726 1441741185 -0.282532 -0.696045 -0.476624 0.456726 1441741185 -0.282532 -0.696045 -0.476624 0.456726 1441741185 -0.282532 -0.696045 -0.476624 0.456726 1441741185 -0.282532 -0.696045 -0.476624 0.456726 1441741185 -0.282532 -0.696045 -0.476624 0.456726 1441741185 -0.296753 -0.687317 -0.494934 0.441223 1441741185 -0.296753 -0.687317 -0.494934 0.441223 1441741185 -0.296753 -0.687317 -0.494934 0.441223 1441741185 -0.296753 -0.687317 -0.494934 0.441223 1441741185 -0.296753 -0.687317 -0.494934 0.441223 1441741185 -0.296753 -0.687317 -0.494934 0.441223 1441741185 -0.311340 -0.670349 -0.525757 0.421143 1441741185 -0.311340 -0.670349 -0.525757 0.421143 1441741185 -0.311340 -0.670349 -0.525757 0.421143 1441741185 -0.311340 -0.670349 -0.525757 0.421143 1441741185 -0.311340 -0.670349 -0.525757 0.421143 1441741185 -0.311340 -0.670349 -0.525757 0.421143 1441741185 -0.320007 -0.650879 -0.554382 0.408264 1441741185 -0.320007 -0.650879 -0.554382 0.408264 1441741185 -0.320007 -0.650879 -0.554382 0.408264 1441741185 -0.320007 -0.650879 -0.554382 0.408264 1441741185 -0.320007 -0.650879 -0.554382 0.408264 1441741185 -0.320007 -0.650879 -0.554382 0.408264 1441741185 -0.320007 -0.650879 -0.554382 0.408264 1441741185 -0.323853 -0.630615 -0.581421 0.399414 1441741185 -0.323853 -0.630615 -0.581421 0.399414 1441741185 -0.323853 -0.630615 -0.581421 0.399414 1441741185 -0.323853 -0.630615 -0.581421 0.399414 1441741185 -0.323853 -0.630615 -0.581421 0.399414 1441741185 -0.323853 -0.630615 -0.581421 0.399414 1441741185 -0.328918 -0.609497 -0.603027 0.395935 1441741185 -0.328918 -0.609497 -0.603027 0.395935 1441741185 -0.328918 -0.609497 -0.603027 0.395935 1441741185 -0.328918 -0.609497 -0.603027 0.395935 1441741185 -0.328918 -0.609497 -0.603027 0.395935 1441741185 -0.328918 -0.609497 -0.603027 0.395935 1441741185 -0.339478 -0.593994 -0.603516 0.409607 1441741185 -0.339478 -0.593994 -0.603516 0.409607 1441741185 -0.339478 -0.593994 -0.603516 0.409607 1441741185 -0.339478 -0.593994 -0.603516 0.409607 1441741185 -0.339478 -0.593994 -0.603516 0.409607 1441741185 -0.339478 -0.593994 -0.603516 0.409607 1441741185 -0.339478 -0.593994 -0.603516 0.409607 1441741185 -0.383545 -0.562744 -0.598694 0.421692 1441741185 -0.383545 -0.562744 -0.598694 0.421692 1441741185 -0.383545 -0.562744 -0.598694 0.421692 1441741185 -0.383545 -0.562744 -0.598694 0.421692 1441741185 -0.383545 -0.562744 -0.598694 0.421692 1441741185 -0.383545 -0.562744 -0.598694 0.421692 1441741185 -0.403931 -0.546570 -0.630493 0.374939 1441741185 -0.403931 -0.546570 -0.630493 0.374939 1441741185 -0.403931 -0.546570 -0.630493 0.374939 1441741185 -0.403931 -0.546570 -0.630493 0.374939 1441741185 -0.403931 -0.546570 -0.630493 0.374939 1441741185 -0.403931 -0.546570 -0.630493 0.374939 1441741185 -0.385986 -0.529419 -0.653809 0.378540 1441741185 -0.385986 -0.529419 -0.653809 0.378540 1441741185 -0.385986 -0.529419 -0.653809 0.378540 1441741185 -0.385986 -0.529419 -0.653809 0.378540 1441741185 -0.385986 -0.529419 -0.653809 0.378540 1441741185 -0.385986 -0.529419 -0.653809 0.378540 1441741185 -0.385986 -0.529419 -0.653809 0.378540 1441741185 -0.396912 -0.530151 -0.636292 0.395752 1441741185 -0.396912 -0.530151 -0.636292 0.395752 1441741185 -0.396912 -0.530151 -0.636292 0.395752 1441741185 -0.396912 -0.530151 -0.636292 0.395752 1441741185 -0.396912 -0.530151 -0.636292 0.395752 1441741185 -0.396912 -0.530151 -0.636292 0.395752 1441741185 -0.383667 -0.551636 -0.622192 0.401794 1441741185 -0.383667 -0.551636 -0.622192 0.401794 1441741185 -0.383667 -0.551636 -0.622192 0.401794 1441741185 -0.383667 -0.551636 -0.622192 0.401794 1441741185 -0.383667 -0.551636 -0.622192 0.401794 1441741185 -0.383667 -0.551636 -0.622192 0.401794 1441741185 -0.371643 -0.574402 -0.598694 0.416626 1441741185 -0.371643 -0.574402 -0.598694 0.416626 1441741185 -0.371643 -0.574402 -0.598694 0.416626 1441741185 -0.371643 -0.574402 -0.598694 0.416626 1441741185 -0.371643 -0.574402 -0.598694 0.416626 1441741186 -0.371643 -0.574402 -0.598694 0.416626 1441741186 -0.354980 -0.595764 -0.578369 0.429688 1441741186 -0.354980 -0.595764 -0.578369 0.429688 1441741186 -0.354980 -0.595764 -0.578369 0.429688 1441741186 -0.354980 -0.595764 -0.578369 0.429688 1441741186 -0.354980 -0.595764 -0.578369 0.429688 1441741186 -0.354980 -0.595764 -0.578369 0.429688 1441741186 -0.354980 -0.595764 -0.578369 0.429688 1441741186 -0.335999 -0.618347 -0.558289 0.439392 1441741186 -0.335999 -0.618347 -0.558289 0.439392 1441741186 -0.335999 -0.618347 -0.558289 0.439392 1441741186 -0.335999 -0.618347 -0.558289 0.439392 1441741186 -0.335999 -0.618347 -0.558289 0.439392 1441741186 -0.335999 -0.618347 -0.558289 0.439392 1441741186 -0.319763 -0.639648 -0.538086 0.446289 1441741186 -0.319763 -0.639648 -0.538086 0.446289 1441741186 -0.319763 -0.639648 -0.538086 0.446289 1441741186 -0.319763 -0.639648 -0.538086 0.446289 1441741186 -0.319763 -0.639648 -0.538086 0.446289 1441741186 -0.319763 -0.639648 -0.538086 0.446289 1441741186 -0.319763 -0.639648 -0.538086 0.446289 1441741186 -0.302185 -0.658386 -0.516663 0.456482 1441741186 -0.302185 -0.658386 -0.516663 0.456482 1441741186 -0.302185 -0.658386 -0.516663 0.456482 1441741186 -0.302185 -0.658386 -0.516663 0.456482 1441741186 -0.302185 -0.658386 -0.516663 0.456482 1441741186 -0.302185 -0.658386 -0.516663 0.456482 1441741186 -0.285156 -0.676941 -0.495667 0.463562 1441741186 -0.285156 -0.676941 -0.495667 0.463562 1441741186 -0.285156 -0.676941 -0.495667 0.463562 1441741186 -0.285156 -0.676941 -0.495667 0.463562 1441741186 -0.285156 -0.676941 -0.495667 0.463562 1441741186 -0.285156 -0.676941 -0.495667 0.463562 1441741186 -0.285156 -0.676941 -0.495667 0.463562 1441741186 -0.271545 -0.692871 -0.478943 0.465698 1441741186 -0.271545 -0.692871 -0.478943 0.465698 1441741186 -0.271545 -0.692871 -0.478943 0.465698 1441741186 -0.271545 -0.692871 -0.478943 0.465698 1441741186 -0.271545 -0.692871 -0.478943 0.465698 1441741186 -0.271545 -0.692871 -0.478943 0.465698 1441741186 -0.264221 -0.704590 -0.471985 0.459412 1441741186 -0.264221 -0.704590 -0.471985 0.459412 1441741186 -0.264221 -0.704590 -0.471985 0.459412 1441741186 -0.264221 -0.704590 -0.471985 0.459412 1441741186 -0.264221 -0.704590 -0.471985 0.459412 1441741186 -0.264221 -0.704590 -0.471985 0.459412 1441741186 -0.257568 -0.712952 -0.480408 0.441162 1441741186 -0.257568 -0.712952 -0.480408 0.441162 1441741186 -0.257568 -0.712952 -0.480408 0.441162 1441741186 -0.257568 -0.712952 -0.480408 0.441162 1441741186 -0.257568 -0.712952 -0.480408 0.441162 1441741186 -0.257568 -0.712952 -0.480408 0.441162 1441741186 -0.257568 -0.712952 -0.480408 0.441162 1441741186 -0.258667 -0.713135 -0.502075 0.415344 1441741186 -0.258667 -0.713135 -0.502075 0.415344 1441741186 -0.258667 -0.713135 -0.502075 0.415344 1441741186 -0.258667 -0.713135 -0.502075 0.415344 1441741186 -0.258667 -0.713135 -0.502075 0.415344 1441741186 -0.258667 -0.713135 -0.502075 0.415344 1441741186 -0.269104 -0.700928 -0.523071 0.403442 1441741186 -0.269104 -0.700928 -0.523071 0.403442 1441741186 -0.269104 -0.700928 -0.523071 0.403442 1441741186 -0.269104 -0.700928 -0.523071 0.403442 1441741186 -0.269104 -0.700928 -0.523071 0.403442 1441741186 -0.269104 -0.700928 -0.523071 0.403442 1441741186 -0.273987 -0.686646 -0.545715 0.394531 1441741186 -0.273987 -0.686646 -0.545715 0.394531 1441741186 -0.273987 -0.686646 -0.545715 0.394531 1441741186 -0.273987 -0.686646 -0.545715 0.394531 1441741186 -0.273987 -0.686646 -0.545715 0.394531 1441741186 -0.273987 -0.686646 -0.545715 0.394531 1441741186 -0.280029 -0.666565 -0.566956 0.394897 1441741186 -0.280029 -0.666565 -0.566956 0.394897 1441741186 
-0.302795 -0.654846 -0.507751 0.470947 1441741188 -0.324280 -0.639282 -0.512634 0.472717 1441741188 -0.324280 -0.639282 -0.512634 0.472717 1441741188 -0.324280 -0.639282 -0.512634 0.472717 1441741188 -0.324280 -0.639282 -0.512634 0.472717 1441741188 -0.324280 -0.639282 -0.512634 0.472717 1441741188 -0.324280 -0.639282 -0.512634 0.472717 1441741188 -0.324280 -0.639282 -0.512634 0.472717 1441741188 -0.345032 -0.622742 -0.522949 0.468750 1441741188 -0.345032 -0.622742 -0.522949 0.468750 1441741188 -0.345032 -0.622742 -0.522949 0.468750 1441741188 -0.345032 -0.622742 -0.522949 0.468750 1441741188 -0.345032 -0.622742 -0.522949 0.468750 1441741188 -0.345032 -0.622742 -0.522949 0.468750 1441741188 -0.361145 -0.608765 -0.533997 0.462524 1441741188 -0.361145 -0.608765 -0.533997 0.462524 1441741188 -0.361145 -0.608765 -0.533997 0.462524 1441741188 -0.361145 -0.608765 -0.533997 0.462524 1441741188 -0.361145 -0.608765 -0.533997 0.462524 1441741188 -0.361145 -0.608765 -0.533997 0.462524 1441741188 -0.370422 -0.600281 -0.540955 0.458130 1441741188 -0.370422 -0.600281 -0.540955 0.458130 1441741188 -0.370422 -0.600281 -0.540955 0.458130 1441741189 -0.370422 -0.600281 -0.540955 0.458130 1441741189 -0.370422 -0.600281 -0.540955 0.458130 1441741189 -0.370422 -0.600281 -0.540955 0.458130 1441741189 -0.370422 -0.600281 -0.540955 0.458130 1441741189 -0.371338 -0.596802 -0.547180 0.454529 1441741189 -0.371338 -0.596802 -0.547180 0.454529 1441741189 -0.371338 -0.596802 -0.547180 0.454529 1441741189 -0.371338 -0.596802 -0.547180 0.454529 1441741189 -0.371338 -0.596802 -0.547180 0.454529 1441741189 -0.371338 -0.596802 -0.547180 0.454529 1441741189 -0.368408 -0.596924 -0.549927 0.453491 1441741189 -0.368408 -0.596924 -0.549927 0.453491 1441741189 -0.368408 -0.596924 -0.549927 0.453491 1441741189 -0.368408 -0.596924 -0.549927 0.453491 1441741189 -0.368408 -0.596924 -0.549927 0.453491 1441741189 -0.368408 -0.596924 -0.549927 0.453491 1441741189 -0.370911 -0.593933 -0.552612 0.452026 1441741189 -0.370911 -0.593933 -0.552612 0.452026 1441741189 -0.370911 -0.593933 -0.552612 0.452026 1441741189 -0.370911 -0.593933 -0.552612 0.452026 1441741189 -0.370911 -0.593933 -0.552612 0.452026 1441741189 -0.370911 -0.593933 -0.552612 0.452026 1441741189 -0.370911 -0.593933 -0.552612 0.452026 1441741189 -0.380127 -0.585754 -0.555908 0.451050 1441741189 -0.380127 -0.585754 -0.555908 0.451050 1441741189 -0.380127 -0.585754 -0.555908 0.451050 1441741189 -0.380127 -0.585754 -0.555908 0.451050 1441741189 -0.380127 -0.585754 -0.555908 0.451050 1441741189 -0.380127 -0.585754 -0.555908 0.451050 1441741189 -0.386230 -0.580078 -0.560181 0.447815 1441741189 -0.386230 -0.580078 -0.560181 0.447815 1441741189 -0.386230 -0.580078 -0.560181 0.447815 1441741189 -0.386230 -0.580078 -0.560181 0.447815 1441741189 -0.386230 -0.580078 -0.560181 0.447815 1441741189 -0.386230 -0.580078 -0.560181 0.447815 1441741189 -0.387329 -0.576294 -0.567139 0.443115 1441741189 -0.387329 -0.576294 -0.567139 0.443115 1441741189 -0.387329 -0.576294 -0.567139 0.443115 1441741189 -0.387329 -0.576294 -0.567139 0.443115 1441741189 -0.387329 -0.576294 -0.567139 0.443115 1441741189 -0.387329 -0.576294 -0.567139 0.443115 1441741189 -0.389282 -0.573059 -0.570618 0.441040 1441741189 -0.389282 -0.573059 -0.570618 0.441040 1441741189 -0.389282 -0.573059 -0.570618 0.441040 1441741189 -0.389282 -0.573059 -0.570618 0.441040 1441741189 -0.389282 -0.573059 -0.570618 0.441040 1441741189 -0.389282 -0.573059 -0.570618 0.441040 1441741189 -0.389282 -0.573059 -0.570618 0.441040 1441741189 -0.391113 -0.570251 -0.571228 0.442261 1441741189 -0.391113 -0.570251 -0.571228 0.442261 1441741189 -0.391113 -0.570251 -0.571228 0.442261 1441741189 -0.391113 -0.570251 -0.571228 0.442261 1441741189 -0.391113 -0.570251 -0.571228 0.442261 1441741189 -0.391113 -0.570251 -0.571228 0.442261 1441741189 -0.387146 -0.575073 -0.562988 0.450012 1441741189 -0.387146 -0.575073 -0.562988 0.450012 1441741189 -0.387146 -0.575073 -0.562988 0.450012 1441741189 -0.387146 -0.575073 -0.562988 0.450012 1441741189 -0.387146 -0.575073 -0.562988 0.450012 1441741189 -0.387146 -0.575073 -0.562988 0.450012 1441741189 -0.387146 -0.575073 -0.562988 0.450012 1441741189 -0.374207 -0.589478 -0.542358 0.467346 1441741189 -0.374207 -0.589478 -0.542358 0.467346 1441741189 -0.374207 -0.589478 -0.542358 0.467346 1441741189 -0.374207 -0.589478 -0.542358 0.467346 1441741189 -0.374207 -0.589478 -0.542358 0.467346 1441741189 -0.374207 -0.589478 -0.542358 0.467346 1441741189 -0.352478 -0.610107 -0.512573 0.490784 1441741189 -0.352478 -0.610107 -0.512573 0.490784 1441741189 -0.352478 -0.610107 -0.512573 0.490784 1441741189 -0.352478 -0.610107 -0.512573 0.490784 1441741189 -0.352478 -0.610107 -0.512573 0.490784 1441741189 -0.352478 -0.610107 -0.512573 0.490784 1441741189 -0.331665 -0.627563 -0.482849 0.512878 1441741189 -0.331665 -0.627563 -0.482849 0.512878 1441741189 -0.331665 -0.627563 -0.482849 0.512878 1441741189 -0.331665 -0.627563 -0.482849 0.512878 1441741189 -0.331665 -0.627563 -0.482849 0.512878 1441741189 -0.331665 -0.627563 -0.482849 0.512878 1441741189 -0.321960 -0.641235 -0.449097 0.532471 1441741189 -0.321960 -0.641235 -0.449097 0.532471 1441741189 -0.321960 -0.641235 -0.449097 0.532471 1441741189 -0.321960 -0.641235 -0.449097 0.532471 1441741189 -0.321960 -0.641235 -0.449097 0.532471 1441741189 -0.321960 -0.641235 -0.449097 0.532471 1441741189 -0.283875 -0.666626 -0.390991 0.567627 1441741189 -0.283875 -0.666626 -0.390991 0.567627 1441741189 -0.283875 -0.666626 -0.390991 0.567627 1441741189 -0.283875 -0.666626 -0.390991 0.567627 1441741189 -0.283875 -0.666626 -0.390991 0.567627 1441741189 -0.283875 -0.666626 -0.390991 0.567627 1441741189 -0.283875 -0.666626 -0.390991 0.567627 1441741189 -0.240784 -0.707764 -0.344971 0.567566 1441741189 -0.240784 -0.707764 -0.344971 0.567566 1441741189 -0.240784 -0.707764 -0.344971 0.567566 1441741189 -0.240784 -0.707764 -0.344971 0.567566 1441741189 -0.240784 -0.707764 -0.344971 0.567566 1441741189 -0.254944 -0.704651 -0.340393 0.567993 1441741189 -0.254944 -0.704651 -0.340393 0.567993 1441741189 -0.254944 -0.704651 -0.340393 0.567993 1441741189 -0.254944 -0.704651 -0.340393 0.567993 1441741189 -0.254944 -0.704651 -0.340393 0.567993 1441741189 -0.254944 -0.704651 -0.340393 0.567993 1441741189 -0.262024 -0.700928 -0.360168 0.557068 1441741189 -0.262024 -0.700928 -0.360168 0.557068 1441741189 -0.262024 -0.700928 -0.360168 0.557068 1441741189 -0.262024 -0.700928 -0.360168 0.557068 1441741189 -0.262024 -0.700928 -0.360168 0.557068 1441741189 -0.262024 -0.700928 -0.360168 0.557068 1441741189 -0.278259 -0.690063 -0.384888 0.546082 1441741189 -0.278259 -0.690063 -0.384888 0.546082 1441741189 -0.278259 -0.690063 -0.384888 0.546082 1441741189 -0.278259 -0.690063 -0.384888 0.546082 1441741190 -0.278259 -0.690063 -0.384888 0.546082 1441741190 -0.278259 -0.690063 -0.384888 0.546082 1441741190 -0.278259 -0.690063 -0.384888 0.546082 1441741190 -0.297363 -0.674316 -0.416565 0.532349 1441741190 -0.297363 -0.674316 -0.416565 0.532349 1441741190 -0.297363 -0.674316 -0.416565 0.532349 1441741190 -0.297363 -0.674316 -0.416565 0.532349 1441741190 -0.297363 -0.674316 -0.416565 0.532349 1441741190 -0.297363 -0.674316 -0.416565 0.532349 1441741190 -0.316467 -0.659424 -0.449219 0.513062 1441741190 -0.316467 -0.659424 -0.449219 0.513062 1441741190 -0.316467 -0.659424 -0.449219 0.513062 1441741190 -0.316467 -0.659424 -0.449219 0.513062 1441741190 -0.316467 -0.659424 -0.449219 0.513062 1441741190 -0.316467 -0.659424 -0.449219 0.513062 1441741190 -0.316467 -0.659424 -0.449219 0.513062 1441741190 -0.331116 -0.646301 -0.478271 0.493958 1441741190 -0.331116 -0.646301 -0.478271 0.493958 1441741190 -0.331116 -0.646301 -0.478271 0.493958 1441741190 -0.331116 -0.646301 -0.478271 0.493958 1441741190 -0.331116 -0.646301 -0.478271 0.493958 1441741190 -0.331116 -0.646301 -0.478271 0.493958 1441741190 -0.347717 -0.629150 -0.502258 0.480591 1441741190 -0.347717 -0.629150 -0.502258 0.480591 1441741190 -0.347717 -0.629150 -0.502258 0.480591 1441741190 -0.347717 -0.629150 -0.502258 0.480591 1441741190 -0.347717 -0.629150 -0.502258 0.480591 1441741190 -0.347717 -0.629150 -0.502258 0.480591 1441741190 -0.361084 -0.614746 -0.523315 0.466797 1441741190 -0.361084 -0.614746 -0.523315 0.466797 1441741190 -0.361084 -0.614746 -0.523315 0.466797 1441741190 -0.361084 -0.614746 -0.523315 0.466797 1441741190 -0.361084 -0.614746 -0.523315 0.466797 1441741190 -0.361084 -0.614746 -0.523315 0.466797 1441741190 -0.361084 -0.614746 -0.523315 0.466797 1441741190 -0.371155 -0.602356 -0.541748 0.453857 1441741190 -0.371155 -0.602356 -0.541748 0.453857 1441741190 -0.371155 -0.602356 -0.541748 0.453857 1441741190 -0.371155 -0.602356 -0.541748 0.453857 1441741190 -0.371155 -0.602356 -0.541748 0.453857 1441741190 -0.378296 -0.592896 -0.554626 0.444763 1441741190 -0.378296 -0.592896 -0.554626 0.444763 1441741190 -0.378296 -0.592896 -0.554626 0.444763 1441741190 -0.378296 -0.592896 -0.554626 0.444763 1441741190 -0.378296 -0.592896 -0.554626 0.444763 1441741190 -0.378296 -0.592896 -0.554626 0.444763 1441741190 -0.378296 -0.592896 -0.554626 0.444763 1441741190 -0.379944 -0.588196 -0.562195 0.440063 1441741190 -0.379944 -0.588196 -0.562195 0.440063 1441741190 -0.379944 -0.588196 -0.562195 0.440063 1441741190 -0.379944 -0.588196 -0.562195 0.440063 1441741190 -0.379944 -0.588196 -0.562195 0.440063 1441741190 -0.379944 -0.588196 -0.562195 0.440063 1441741190 -0.378296 -0.589294 -0.563477 0.438416 1441741190 -0.378296 -0.589294 -0.563477 0.438416 1441741190 -0.378296 -0.589294 -0.563477 0.438416 1441741190 -0.378296 -0.589294 -0.563477 0.438416 1441741190 -0.378296 -0.589294 -0.563477 0.438416 1441741190 -0.378296 -0.589294 -0.563477 0.438416 1441741190 -0.374268 -0.595764 -0.554260 0.444763 1441741190 -0.374268 -0.595764 -0.554260 0.444763 1441741190 -0.374268 -0.595764 -0.554260 0.444763 1441741190 -0.374268 -0.595764 -0.554260 0.444763 1441741190 -0.374268 -0.595764 -0.554260 0.444763 1441741190 -0.374268 -0.595764 -0.554260 0.444763 1441741190 -0.367615 -0.608887 -0.536743 0.454041 1441741190 -0.367615 -0.608887 -0.536743 0.454041 1441741190 -0.367615 -0.608887 -0.536743 0.454041 1441741190 -0.367615 -0.608887 -0.536743 0.454041 1441741190 -0.367615 -0.608887 -0.536743 0.454041 1441741190 -0.367615 -0.608887 -0.536743 0.454041 1441741190 -0.352966 -0.626465 -0.513184 0.468689 1441741190 -0.352966 -0.626465 -0.513184 0.468689 1441741190 -0.352966 -0.626465 -0.513184 0.468689 1441741190 -0.352966 -0.626465 -0.513184 0.468689 1441741190 -0.352966 -0.626465 -0.513184 0.468689 1441741190 -0.352966 -0.626465 -0.513184 0.468689 1441741190 -0.352966 -0.626465 -0.513184 0.468689 1441741190 -0.331177 -0.645874 -0.486450 0.486450 1441741190 -0.331177 -0.645874 -0.486450 0.486450 1441741190 -0.331177 -0.645874 -0.486450 0.486450 1441741190 -0.331177 -0.645874 -0.486450 0.486450 1441741190 -0.331177 -0.645874 -0.486450 0.486450 1441741190 -0.331177 -0.645874 -0.486450 0.486450 1441741190 -0.313171 -0.662170 -0.451843 0.509277 1441741190 -0.313171 -0.662170 -0.451843 0.509277 1441741190 -0.313171 -0.662170 -0.451843 0.509277 1441741190 -0.313171 -0.662170 -0.451843 0.509277 1441741190 -0.313171 -0.662170 -0.451843 0.509277 1441741190 -0.313171 -0.662170 -0.451843 0.509277 1441741190 -0.326111 -0.691528 -0.402588 0.503357 1441741190 -0.326111 -0.691528 -0.402588 0.503357 1441741190 -0.326111 -0.691528 -0.402588 0.503357 1441741190 -0.326111 -0.691528 -0.402588 0.503357 1441741190 -0.326111 -0.691528 -0.402588 0.503357 1441741190 -0.326111 -0.691528 -0.402588 0.503357 1441741190 -0.326111 -0.691528 -0.402588 0.503357 1441741190 -0.289551 -0.704224 -0.357605 0.540710 1441741190 -0.289551 -0.704224 -0.357605 0.540710 1441741190 -0.289551 -0.704224 -0.357605 0.540710 1441741190 -0.289551 -0.704224 -0.357605 0.540710 1441741190 -0.289551 -0.704224 -0.357605 0.540710 1441741190 -0.289551 -0.704224 -0.357605 0.540710 1441741190 -0.250244 -0.729126 -0.315491 0.553467 1441741190 -0.250244 -0.729126 -0.315491 0.553467 1441741190 -0.250244 -0.729126 -0.315491 0.553467 1441741190 -0.250244 -0.729126 -0.315491 0.553467 1441741190 -0.250244 -0.729126 -0.315491 0.553467 1441741190 -0.250244 -0.729126 -0.315491 0.553467 1441741190 -0.259644 -0.747681 -0.302368 0.531189 1441741190 -0.259644 -0.747681 -0.302368 0.531189 1441741190 -0.259644 -0.747681 -0.302368 0.531189 1441741190 -0.259644 -0.747681 -0.302368 0.531189 1441741190 -0.259644 -0.747681 -0.302368 0.531189 1441741191 -0.259644 -0.747681 -0.302368 0.531189 1441741191 -0.259277 -0.744446 -0.323120 0.523682 1441741191 -0.259277 -0.744446 -0.323120 0.523682 1441741191 -0.259277 -0.744446 -0.323120 0.523682 1441741191 -0.259277 -0.744446 -0.323120 0.523682 1441741191 -0.259277 -0.744446 -0.323120 0.523682 1441741191 -0.259277 -0.744446 -0.323120 0.523682 1441741191 -0.280090 -0.732544 -0.340088 0.518921 1441741191 -0.280090 -0.732544 -0.340088 0.518921 1441741191 -0.280090 -0.732544 -0.340088 0.518921 1441741191 -0.280090 -0.732544 -0.340088 0.518921 1441741191 -0.280090 -0.732544 -0.340088 0.518921 1441741191 -0.280090 -0.732544 -0.340088 0.518921 1441741191 -0.280090 -0.732544 -0.340088 0.518921 1441741191 -0.297485 -0.723022 -0.374023 0.498901 1441741191 -0.297485 -0.723022 -0.374023 0.498901 1441741191 -0.297485 -0.723022 -0.374023 0.498901 1441741191 -0.297485 -0.723022 -0.374023 0.498901 1441741191 -0.297485 -0.723022 -0.374023 0.498901 1441741191 -0.297485 -0.723022 -0.374023 0.498901 1441741191 -0.321167 -0.703552 -0.406006 0.486938 1441741191 -0.321167 -0.703552 -0.406006 0.486938 1441741191 -0.321167 -0.703552 -0.406006 0.486938 1441741191 -0.321167 -0.703552 -0.406006 0.486938 1441741191 -0.321167 -0.703552 -0.406006 0.486938 1441741191 -0.321167 -0.703552 -0.406006 0.486938 1441741191 -0.342896 -0.685852 -0.435547 0.471619 1441741191 -0.342896 -0.685852 -0.435547 0.471619 1441741191 -0.342896 -0.685852 -0.435547 0.471619 1441741191 -0.342896 -0.685852 -0.435547 0.471619 1441741191 -0.342896 -0.685852 -0.435547 0.471619 1441741191 -0.342896 -0.685852 -0.435547 0.471619 1441741191 -0.365173 -0.665466 -0.465088 0.455627 1441741191 -0.365173 -0.665466 -0.465088 0.455627 1441741191 -0.365173 -0.665466 -0.465088 0.455627 1441741191 -0.365173 -0.665466 -0.465088 0.455627 1441741191 -0.365173 -0.665466 -0.465088 0.455627 1441741191 -0.365173 -0.665466 -0.465088 0.455627 1441741191 -0.382935 -0.645752 -0.492798 0.439941 1441741191 -0.382935 -0.645752 -0.492798 0.439941 1441741191 -0.382935 -0.645752 -0.492798 0.439941 1441741191 -0.382935 -0.645752 -0.492798 0.439941 1441741191 -0.382935 -0.645752 -0.492798 0.439941 1441741191 -0.382935 -0.645752 -0.492798 0.439941 1441741191 -0.396240 -0.628052 -0.517639 0.425049 1441741191 -0.396240 -0.628052 -0.517639 0.425049 1441741191 -0.396240 -0.628052 -0.517639 0.425049 1441741191 -0.396240 -0.628052 -0.517639 0.425049 1441741191 -0.396240 -0.628052 -0.517639 0.425049 1441741191 -0.396240 -0.628052 -0.517639 0.425049 1441741191 -0.396240 -0.628052 -0.517639 0.425049 1441741191 -0.405762 -0.613037 -0.536011 0.415100 1441741191 -0.405762 -0.613037 -0.536011 0.415100 1441741191 -0.405762 -0.613037 -0.536011 0.415100 1441741191 -0.405762 -0.613037 -0.536011 0.415100 1441741191 -0.405762 -0.613037 -0.536011 0.415100 1441741191 -0.405762 -0.613037 -0.536011 0.415100 1441741191 -0.411804 -0.600281 -0.548950 0.410828 1441741191 -0.411804 -0.600281 -0.548950 0.410828 1441741191 -0.411804 -0.600281 -0.548950 0.410828 1441741191 -0.411804 -0.600281 -0.548950 0.410828 1441741191 -0.411804 -0.600281 -0.548950 0.410828 1441741191 -0.411804 -0.600281 -0.548950 0.410828 1441741191 -0.413452 -0.593750 -0.555237 0.410217 1441741191 -0.413452 -0.593750 -0.555237 0.410217 1441741191 -0.413452 -0.593750 -0.555237 0.410217 1441741191 -0.413452 -0.593750 -0.555237 0.410217 1441741191 -0.413452 -0.593750 -0.555237 0.410217 1441741191 -0.413452 -0.593750 -0.555237 0.410217 1441741191 -0.413452 -0.593750 -0.555237 0.410217 1441741191 -0.404358 -0.593201 -0.556274 0.418640 1441741191 -0.404358 -0.593201 -0.556274 0.418640 1441741191 -0.404358 -0.593201 -0.556274 0.418640 1441741191 -0.404358 -0.593201 -0.556274 0.418640 1441741191 -0.404358 -0.593201 -0.556274 0.418640 1441741191 -0.404358 -0.593201 -0.556274 0.418640 1441741191 -0.388855 -0.606018 -0.540833 0.434875 1441741191 -0.388855 -0.606018 -0.540833 0.434875 1441741191 -0.388855 -0.606018 -0.540833 0.434875 1441741191 -0.388855 -0.606018 -0.540833 0.434875 1441741191 -0.388855 -0.606018 -0.540833 0.434875 1441741191 -0.388855 -0.606018 -0.540833 0.434875 1441741191 -0.368713 -0.627869 -0.513855 0.453735 1441741191 -0.368713 -0.627869 -0.513855 0.453735 1441741191 -0.368713 -0.627869 -0.513855 0.453735 1441741191 -0.368713 -0.627869 -0.513855 0.453735 1441741191 -0.368713 -0.627869 -0.513855 0.453735 1441741191 -0.368713 -0.627869 -0.513855 0.453735 1441741191 -0.344971 -0.652344 -0.479248 0.475159 1441741191 -0.344971 -0.652344 -0.479248 0.475159 1441741191 -0.344971 -0.652344 -0.479248 0.475159 1441741191 -0.344971 -0.652344 -0.479248 0.475159 1441741191 -0.344971 -0.652344 -0.479248 0.475159 1441741191 -0.344971 -0.652344 -0.479248 0.475159 1441741191 -0.319946 -0.674805 -0.442627 0.496460 1441741191 -0.319946 -0.674805 -0.442627 0.496460 1441741191 -0.319946 -0.674805 -0.442627 0.496460 1441741191 -0.319946 -0.674805 -0.442627 0.496460 1441741191 -0.319946 -0.674805 -0.442627 0.496460 1441741191 -0.319946 -0.674805 -0.442627 0.496460 1441741191 -0.296204 -0.694153 -0.410767 0.511658 1441741191 -0.296204 -0.694153 -0.410767 0.511658 1441741191 -0.296204 -0.694153 -0.410767 0.511658 1441741191 -0.296204 -0.694153 -0.410767 0.511658 1441741191 -0.296204 -0.694153 -0.410767 0.511658 1441741191 -0.296204 -0.694153 -0.410767 0.511658 1441741191 -0.295593 -0.699524 -0.365479 0.538269 1441741191 -0.295593 -0.699524 -0.365479 0.538269 1441741191 -0.295593 -0.699524 -0.365479 0.538269 1441741191 -0.295593 -0.699524 -0.365479 0.538269 1441741191 -0.295593 -0.699524 -0.365479 0.538269 1441741191 -0.295593 -0.699524 -0.365479 0.538269 1441741192 -0.295593 -0.699524 -0.365479 0.538269 1441741192 -0.235535 -0.729980 -0.340393 0.543945 1441741192 -0.235535 -0.729980 -0.340393 0.543945 1441741192 -0.235535 -0.729980 -0.340393 0.543945 1441741192 -0.235535 -0.729980 -0.340393 0.543945 1441741192 -0.235535 -0.729980 -0.340393 0.543945 1441741192 -0.235535 -0.729980 -0.340393 0.543945 1441741192 -0.259644 -0.742188 -0.324524 0.525879 1441741192 -0.259644 -0.742188 -0.324524 0.525879 1441741192 -0.259644 -0.742188 -0.324524 0.525879 1441741192 -0.259644 -0.742188 -0.324524 0.525879 1441741192 -0.259644 -0.742188 -0.324524 0.525879 1441741192 -0.259644 -0.742188 -0.324524 0.525879 1441741192 -0.268738 -0.731323 -0.335876 0.529297 1441741192 -0.268738 -0.731323 -0.335876 0.529297 1441741192 -0.268738 -0.731323 -0.335876 0.529297 1441741192 -0.268738 -0.731323 -0.335876 0.529297 1441741192 -0.268738 -0.731323 -0.335876 0.529297 1441741192 -0.268738 -0.731323 -0.335876 0.529297 1441741192 -0.282837 -0.720886 -0.360962 0.519775 1441741192 -0.282837 -0.720886 -0.360962 0.519775 1441741192 -0.282837 -0.720886 -0.360962 0.519775 1441741192 -0.282837 -0.720886 -0.360962 0.519775 1441741192 -0.282837 -0.720886 -0.360962 0.519775 1441741192 -0.282837 -0.720886 -0.360962 0.519775 1441741192 -0.282837 -0.720886 -0.360962 0.519775 1441741192 -0.302551 -0.705933 -0.394958 0.504211 1441741192 -0.302551 -0.705933 -0.394958 0.504211 1441741192 -0.302551 -0.705933 -0.394958 0.504211 1441741192 -0.302551 -0.705933 -0.394958 0.504211 1441741192 -0.302551 -0.705933 -0.394958 0.504211 1441741192 -0.302551 -0.705933 -0.394958 0.504211 1441741192 -0.318237 -0.688110 -0.436584 0.484436 1441741192 -0.318237 -0.688110 -0.436584 0.484436 1441741192 -0.318237 -0.688110 -0.436584 0.484436 1441741192 -0.318237 -0.688110 -0.436584 0.484436 1441741192 -0.318237 -0.688110 -0.436584 0.484436 1441741192 -0.318237 -0.688110 -0.436584 0.484436 1441741192 -0.335144 -0.669617 -0.466064 0.471313 1441741192 -0.335144 -0.669617 -0.466064 0.471313 1441741192 -0.335144 -0.669617 -0.466064 0.471313 1441741192 -0.335144 -0.669617 -0.466064 0.471313 1441741192 -0.335144 -0.669617 -0.466064 0.471313 1441741192 -0.335144 -0.669617 -0.466064 0.471313 1441741192 -0.350708 -0.651794 -0.494080 0.456177 1441741192 -0.350708 -0.651794 -0.494080 0.456177 1441741192 -0.350708 -0.651794 -0.494080 0.456177 1441741192 -0.350708 -0.651794 -0.494080 0.456177 1441741192 -0.350708 -0.651794 -0.494080 0.456177 1441741192 -0.350708 -0.651794 -0.494080 0.456177 1441741192 -0.363953 -0.634155 -0.521118 0.440308 1441741192 -0.363953 -0.634155 -0.521118 0.440308 1441741192 -0.363953 -0.634155 -0.521118 0.440308 1441741192 -0.363953 -0.634155 -0.521118 0.440308 1441741192 -0.363953 -0.634155 -0.521118 0.440308 1441741192 -0.363953 -0.634155 -0.521118 0.440308 1441741192 -0.363953 -0.634155 -0.521118 0.440308 1441741192 -0.374146 -0.617126 -0.544250 0.427856 1441741192 -0.374146 -0.617126 -0.544250 0.427856 1441741192 -0.374146 -0.617126 -0.544250 0.427856 1441741192 -0.374146 -0.617126 -0.544250 0.427856 1441741192 -0.374146 -0.617126 -0.544250 0.427856 1441741192 -0.374146 -0.617126 -0.544250 0.427856 1441741192 -0.380310 -0.604248 -0.561829 0.417908 1441741192 -0.380310 -0.604248 -0.561829 0.417908 1441741192 -0.380310 -0.604248 -0.561829 0.417908 1441741192 -0.380310 -0.604248 -0.561829 0.417908 1441741192 -0.380310 -0.604248 -0.561829 0.417908 1441741192 -0.380310 -0.604248 -0.561829 0.417908 1441741192 -0.380310 -0.604248 -0.561829 0.417908 1441741192 -0.382690 -0.594971 -0.572144 0.415161 1441741192 -0.382690 -0.594971 -0.572144 0.415161 1441741192 -0.382690 -0.594971 -0.572144 0.415161 1441741192 -0.382690 -0.594971 -0.572144 0.415161 1441741192 -0.382690 -0.594971 -0.572144 0.415161 1441741192 -0.381287 -0.593323 -0.571899 0.419006 1441741192 -0.381287 -0.593323 -0.571899 0.419006 1441741192 -0.381287 -0.593323 -0.571899 0.419006 1441741192 -0.381287 -0.593323 -0.571899 0.419006 1441741192 -0.381287 -0.593323 -0.571899 0.419006 1441741192 -0.374512 -0.600403 -0.560913 0.429749 1441741192 -0.374512 -0.600403 -0.560913 0.429749 1441741192 -0.374512 -0.600403 -0.560913 0.429749 1441741192 -0.374512 -0.600403 -0.560913 0.429749 1441741192 -0.374512 -0.600403 -0.560913 0.429749 1441741192 -0.374512 -0.600403 -0.560913 0.429749 1441741192 -0.360840 -0.616699 -0.538269 0.447021 1441741192 -0.360840 -0.616699 -0.538269 0.447021 1441741192 -0.360840 -0.616699 -0.538269 0.447021 1441741192 -0.360840 -0.616699 -0.538269 0.447021 1441741192 -0.360840 -0.616699 -0.538269 0.447021 1441741192 -0.360840 -0.616699 -0.538269 0.447021 1441741192 -0.360840 -0.616699 -0.538269 0.447021 1441741192 -0.340881 -0.640259 -0.502319 0.470703 1441741192 -0.340881 -0.640259 -0.502319 0.470703 1441741192 -0.340881 -0.640259 -0.502319 0.470703 1441741192 -0.340881 -0.640259 -0.502319 0.470703 1441741192 -0.340881 -0.640259 -0.502319 0.470703 1441741192 -0.340881 -0.640259 -0.502319 0.470703 1441741192 -0.311951 -0.669556 -0.460693 0.492188 1441741192 -0.311951 -0.669556 -0.460693 0.492188 1441741192 -0.311951 -0.669556 -0.460693 0.492188 1441741192 -0.311951 -0.669556 -0.460693 0.492188 1441741192 -0.311951 -0.669556 -0.460693 0.492188 1441741192 -0.311951 -0.669556 -0.460693 0.492188 1441741192 -0.311951 -0.669556 -0.460693 0.492188 1441741192 -0.286682 -0.692993 -0.424805 0.507141 1441741192 -0.286682 -0.692993 -0.424805 0.507141 1441741192 -0.286682 -0.692993 -0.424805 0.507141 1441741192 -0.286682 -0.692993 -0.424805 0.507141 1441741192 -0.286682 -0.692993 -0.424805 0.507141 1441741192 -0.286682 -0.692993 -0.424805 0.507141 1441741193 -0.269470 -0.711731 -0.384705 0.522400 1441741193 -0.269470 -0.711731 -0.384705 0.522400 1441741193 -0.269470 -0.711731 -0.384705 0.522400 1441741193 -0.269470 -0.711731 -0.384705 0.522400 1441741193 -0.269470 -0.711731 -0.384705 0.522400 1441741193 -0.269470 -0.711731 -0.384705 0.522400 1441741193 -0.259949 -0.722351 -0.353455 0.534546 1441741193 -0.259949 -0.722351 -0.353455 0.534546 1441741193 -0.259949 -0.722351 -0.353455 0.534546 1441741193 -0.259949 -0.722351 -0.353455 0.534546 1441741193 -0.259949 -0.722351 -0.353455 0.534546 1441741193 -0.259949 -0.722351 -0.353455 0.534546 1441741193 -0.226746 -0.739807 -0.322998 0.544983 1441741193 -0.226746 -0.739807 -0.322998 0.544983 1441741193 -0.226746 -0.739807 -0.322998 0.544983 1441741193 -0.226746 -0.739807 -0.322998 0.544983 1441741193 -0.226746 -0.739807 -0.322998 0.544983 1441741193 -0.226746 -0.739807 -0.322998 0.544983 1441741193 -0.226746 -0.739807 -0.322998 0.544983 1441741193 -0.218933 -0.757324 -0.296387 0.539246 1441741193 -0.218933 -0.757324 -0.296387 0.539246 1441741193 -0.218933 -0.757324 -0.296387 0.539246 1441741193 -0.218933 -0.757324 -0.296387 0.539246 1441741193 -0.218933 -0.757324 -0.296387 0.539246 1441741193 -0.237976 -0.749207 -0.298950 0.541077 1441741193 -0.237976 -0.749207 -0.298950 0.541077 1441741193 -0.237976 -0.749207 -0.298950 0.541077 1441741193 -0.237976 -0.749207 -0.298950 0.541077 1441741193 -0.237976 -0.749207 -0.298950 0.541077 1441741193 -0.237976 -0.749207 -0.298950 0.541077 1441741193 -0.248535 -0.744080 -0.329712 0.525269 1441741193 -0.248535 -0.744080 -0.329712 0.525269 1441741193 -0.248535 -0.744080 -0.329712 0.525269 1441741193 -0.248535 -0.744080 -0.329712 0.525269 1441741193 -0.248535 -0.744080 -0.329712 0.525269 1441741193 -0.248535 -0.744080 -0.329712 0.525269 1441741193 -0.270630 -0.727417 -0.359619 0.518005 1441741193 -0.270630 -0.727417 -0.359619 0.518005 1441741193 -0.270630 -0.727417 -0.359619 0.518005 1441741193 -0.270630 -0.727417 -0.359619 0.518005 1441741193 -0.270630 -0.727417 -0.359619 0.518005 1441741193 -0.270630 -0.727417 -0.359619 0.518005 1441741193 -0.291992 -0.710815 -0.395203 0.503296 1441741193 -0.291992 -0.710815 -0.395203 0.503296 1441741193 -0.291992 -0.710815 -0.395203 0.503296 1441741193 -0.291992 -0.710815 -0.395203 0.503296 1441741193 -0.291992 -0.710815 -0.395203 0.503296 1441741193 -0.291992 -0.710815 -0.395203 0.503296 1441741193 -0.291992 -0.710815 -0.395203 0.503296 1441741193 -0.312805 -0.692566 -0.428284 0.489014 1441741193 -0.312805 -0.692566 -0.428284 0.489014 1441741193 -0.312805 -0.692566 -0.428284 0.489014 1441741193 -0.312805 -0.692566 -0.428284 0.489014 1441741193 -0.312805 -0.692566 -0.428284 0.489014 1441741193 -0.312805 -0.692566 -0.428284 0.489014 1441741193 -0.333557 -0.673645 -0.457153 0.475403 1441741193 -0.333557 -0.673645 -0.457153 0.475403 1441741193 -0.333557 -0.673645 -0.457153 0.475403 1441741193 -0.333557 -0.673645 -0.457153 0.475403 1441741193 -0.333557 -0.673645 -0.457153 0.475403 1441741193 -0.333557 -0.673645 -0.457153 0.475403 1441741193 -0.333557 -0.673645 -0.457153 0.475403 1441741193 -0.351746 -0.655701 -0.484741 0.459778 1441741193 -0.351746 -0.655701 -0.484741 0.459778 1441741193 -0.351746 -0.655701 -0.484741 0.459778 1441741193 -0.351746 -0.655701 -0.484741 0.459778 1441741193 -0.351746 -0.655701 -0.484741 0.459778 1441741193 -0.351746 -0.655701 -0.484741 0.459778 1441741193 -0.351746 -0.655701 -0.484741 0.459778 1441741193 -0.367004 -0.638306 -0.507080 0.448120 1441741193 -0.367004 -0.638306 -0.507080 0.448120 1441741193 -0.367004 -0.638306 -0.507080 0.448120 1441741193 -0.367004 -0.638306 -0.507080 0.448120 1441741193 -0.367004 -0.638306 -0.507080 0.448120 1441741193 -0.367004 -0.638306 -0.507080 0.448120 1441741193 -0.378845 -0.624573 -0.525940 0.435730 1441741193 -0.378845 -0.624573 -0.525940 0.435730 1441741193 -0.378845 -0.624573 -0.525940 0.435730 1441741193 -0.378845 -0.624573 -0.525940 0.435730 1441741193 -0.378845 -0.624573 -0.525940 0.435730 1441741193 -0.378845 -0.624573 -0.525940 0.435730 1441741193 -0.389099 -0.611084 -0.542908 0.424927 1441741193 -0.389099 -0.611084 -0.542908 0.424927 1441741193 -0.389099 -0.611084 -0.542908 0.424927 1441741193 -0.389099 -0.611084 -0.542908 0.424927 1441741193 -0.389099 -0.611084 -0.542908 0.424927 1441741193 -0.389099 -0.611084 -0.542908 0.424927 1441741193 -0.393555 -0.599670 -0.555542 0.420654 1441741193 -0.393555 -0.599670 -0.555542 0.420654 1441741193 -0.393555 -0.599670 -0.555542 0.420654 1441741193 -0.393555 -0.599670 -0.555542 0.420654 1441741193 -0.393555 -0.599670 -0.555542 0.420654 1441741193 -0.393555 -0.599670 -0.555542 0.420654 1441741193 -0.393555 -0.599670 -0.555542 0.420654 1441741193 -0.392212 -0.594788 -0.555481 0.428833 1441741193 -0.392212 -0.594788 -0.555481 0.428833 1441741193 -0.392212 -0.594788 -0.555481 0.428833 1441741193 -0.392212 -0.594788 -0.555481 0.428833 1441741193 -0.392212 -0.594788 -0.555481 0.428833 1441741193 -0.392212 -0.594788 -0.555481 0.428833 1441741193 -0.380676 -0.604126 -0.539978 0.445618 1441741193 -0.380676 -0.604126 -0.539978 0.445618 1441741193 -0.380676 -0.604126 -0.539978 0.445618 1441741193 -0.380676 -0.604126 -0.539978 0.445618 1441741193 -0.380676 -0.604126 -0.539978 0.445618 1441741193 -0.380676 -0.604126 -0.539978 0.445618 1441741193 -0.357483 -0.630127 -0.511719 0.461914 1441741193 -0.357483 -0.630127 -0.511719 0.461914 1441741193 -0.357483 -0.630127 -0.511719 0.461914 1441741193 -0.357483 -0.630127 -0.511719 0.461914 1441741193 -0.357483 -0.630127 -0.511719 0.461914 1441741193 -0.357483 -0.630127 -0.511719 0.461914 1441741193 -0.329529 -0.659607 -0.474915 0.480469 1441741194 
-0.282593 -0.696533 -0.385010 0.535522 1441741196 -0.282593 -0.696533 -0.385010 0.535522 1441741196 -0.282593 -0.696533 -0.385010 0.535522 1441741197 -0.282593 -0.696533 -0.385010 0.535522 1441741197 -0.275391 -0.705627 -0.371887 0.536682 1441741197 -0.275391 -0.705627 -0.371887 0.536682 1441741197 -0.275391 -0.705627 -0.371887 0.536682 1441741197 -0.275391 -0.705627 -0.371887 0.536682 1441741197 -0.275391 -0.705627 -0.371887 0.536682 1441741197 -0.275391 -0.705627 -0.371887 0.536682 1441741197 -0.275391 -0.705627 -0.371887 0.536682 1441741197 -0.267944 -0.713196 -0.365112 0.535156 1441741197 -0.267944 -0.713196 -0.365112 0.535156 1441741197 -0.267944 -0.713196 -0.365112 0.535156 1441741197 -0.267944 -0.713196 -0.365112 0.535156 1441741197 -0.267944 -0.713196 -0.365112 0.535156 1441741197 -0.267944 -0.713196 -0.365112 0.535156 1441741197 -0.262207 -0.719849 -0.361877 0.531128 1441741197 -0.262207 -0.719849 -0.361877 0.531128 1441741197 -0.262207 -0.719849 -0.361877 0.531128 1441741197 -0.262207 -0.719849 -0.361877 0.531128 1441741197 -0.262207 -0.719849 -0.361877 0.531128 1441741197 -0.262207 -0.719849 -0.361877 0.531128 1441741197 -0.256836 -0.726257 -0.358398 0.527466 1441741197 -0.256836 -0.726257 -0.358398 0.527466 1441741197 -0.256836 -0.726257 -0.358398 0.527466 1441741197 -0.256836 -0.726257 -0.358398 0.527466 1441741197 -0.256836 -0.726257 -0.358398 0.527466 1441741197 -0.256836 -0.726257 -0.358398 0.527466 1441741197 -0.252747 -0.733643 -0.355774 0.520935 1441741197 -0.252747 -0.733643 -0.355774 0.520935 1441741197 -0.252747 -0.733643 -0.355774 0.520935 1441741197 -0.252747 -0.733643 -0.355774 0.520935 1441741197 -0.252747 -0.733643 -0.355774 0.520935 1441741197 -0.252747 -0.733643 -0.355774 0.520935 1441741197 -0.253662 -0.737244 -0.358887 0.513245 1441741197 -0.253662 -0.737244 -0.358887 0.513245 1441741197 -0.253662 -0.737244 -0.358887 0.513245 1441741197 -0.253662 -0.737244 -0.358887 0.513245 1441741197 -0.253662 -0.737244 -0.358887 0.513245 1441741197 -0.253662 -0.737244 -0.358887 0.513245 1441741197 -0.253662 -0.737244 -0.358887 0.513245 1441741197 -0.261597 -0.734680 -0.372925 0.502808 1441741197 -0.261597 -0.734680 -0.372925 0.502808 1441741197 -0.261597 -0.734680 -0.372925 0.502808 1441741197 -0.261597 -0.734680 -0.372925 0.502808 1441741197 -0.261597 -0.734680 -0.372925 0.502808 1441741197 -0.261597 -0.734680 -0.372925 0.502808 1441741197 -0.276917 -0.725464 -0.398376 0.488281 1441741197 -0.276917 -0.725464 -0.398376 0.488281 1441741197 -0.276917 -0.725464 -0.398376 0.488281 1441741197 -0.276917 -0.725464 -0.398376 0.488281 1441741197 -0.276917 -0.725464 -0.398376 0.488281 1441741197 -0.276917 -0.725464 -0.398376 0.488281 1441741197 -0.294373 -0.711609 -0.434937 0.466736 1441741197 -0.294373 -0.711609 -0.434937 0.466736 1441741197 -0.294373 -0.711609 -0.434937 0.466736 1441741197 -0.294373 -0.711609 -0.434937 0.466736 1441741197 -0.294373 -0.711609 -0.434937 0.466736 1441741197 -0.294373 -0.711609 -0.434937 0.466736 1441741197 -0.294373 -0.711609 -0.434937 0.466736 1441741197 -0.311951 -0.690491 -0.481873 0.440186 1441741197 -0.311951 -0.690491 -0.481873 0.440186 1441741197 -0.311951 -0.690491 -0.481873 0.440186 1441741197 -0.311951 -0.690491 -0.481873 0.440186 1441741197 -0.311951 -0.690491 -0.481873 0.440186 1441741197 -0.311951 -0.690491 -0.481873 0.440186 1441741197 -0.324646 -0.661255 -0.518372 0.434326 1441741197 -0.324646 -0.661255 -0.518372 0.434326 1441741197 -0.324646 -0.661255 -0.518372 0.434326 1441741197 -0.324646 -0.661255 -0.518372 0.434326 1441741197 -0.324646 -0.661255 -0.518372 0.434326 1441741197 -0.324646 -0.661255 -0.518372 0.434326 1441741197 -0.324646 -0.661255 -0.518372 0.434326 1441741197 -0.335999 -0.633972 -0.541443 0.438354 1441741197 -0.335999 -0.633972 -0.541443 0.438354 1441741197 -0.335999 -0.633972 -0.541443 0.438354 1441741197 -0.335999 -0.633972 -0.541443 0.438354 1441741197 -0.335999 -0.633972 -0.541443 0.438354 1441741197 -0.351013 -0.616943 -0.545776 0.445435 1441741197 -0.351013 -0.616943 -0.545776 0.445435 1441741197 -0.351013 -0.616943 -0.545776 0.445435 1441741197 -0.351013 -0.616943 -0.545776 0.445435 1441741197 -0.351013 -0.616943 -0.545776 0.445435 1441741197 -0.351013 -0.616943 -0.545776 0.445435 1441741197 -0.351013 -0.616943 -0.545776 0.445435 1441741197 -0.370239 -0.596497 -0.561035 0.438660 1441741197 -0.370239 -0.596497 -0.561035 0.438660 1441741197 -0.370239 -0.596497 -0.561035 0.438660 1441741197 -0.370239 -0.596497 -0.561035 0.438660 1441741197 -0.370239 -0.596497 -0.561035 0.438660 1441741197 -0.370239 -0.596497 -0.561035 0.438660 1441741197 -0.370239 -0.596497 -0.561035 0.438660 1441741197 -0.367126 -0.562439 -0.603088 0.430420 1441741197 -0.367126 -0.562439 -0.603088 0.430420 1441741197 -0.367126 -0.562439 -0.603088 0.430420 1441741197 -0.367126 -0.562439 -0.603088 0.430420 1441741197 -0.367126 -0.562439 -0.603088 0.430420 1441741197 -0.367126 -0.562439 -0.603088 0.430420 1441741197 -0.383423 -0.537598 -0.622070 0.420776 1441741197 -0.383423 -0.537598 -0.622070 0.420776 1441741197 -0.383423 -0.537598 -0.622070 0.420776 1441741197 -0.383423 -0.537598 -0.622070 0.420776 1441741197 -0.383423 -0.537598 -0.622070 0.420776 1441741197 -0.383423 -0.537598 -0.622070 0.420776 1441741197 -0.382141 -0.538635 -0.626587 0.413818 1441741197 -0.382141 -0.538635 -0.626587 0.413818 1441741197 -0.382141 -0.538635 -0.626587 0.413818 1441741197 -0.382141 -0.538635 -0.626587 0.413818 1441741197 -0.382141 -0.538635 -0.626587 0.413818 1441741197 -0.382141 -0.538635 -0.626587 0.413818 1441741197 -0.379211 -0.545532 -0.619629 0.418030 1441741197 -0.379211 -0.545532 -0.619629 0.418030 1441741197 -0.379211 -0.545532 -0.619629 0.418030 1441741197 -0.379211 -0.545532 -0.619629 0.418030 1441741197 -0.379211 -0.545532 -0.619629 0.418030 1441741197 -0.379211 -0.545532 -0.619629 0.418030 1441741197 -0.379211 -0.545532 -0.619629 0.418030 1441741198 -0.371887 -0.560181 -0.604309 0.427551 1441741198 -0.371887 -0.560181 -0.604309 0.427551 1441741198 -0.371887 -0.560181 -0.604309 0.427551 1441741198 -0.371887 -0.560181 -0.604309 0.427551 1441741198 -0.371887 -0.560181 -0.604309 0.427551 1441741198 -0.371887 -0.560181 -0.604309 0.427551 1441741198 -0.359375 -0.580505 -0.585938 0.436584 1441741198 -0.359375 -0.580505 -0.585938 0.436584 1441741198 -0.359375 -0.580505 -0.585938 0.436584 1441741198 -0.359375 -0.580505 -0.585938 0.436584 1441741198 -0.359375 -0.580505 -0.585938 0.436584 1441741198 -0.359375 -0.580505 -0.585938 0.436584 1441741198 -0.348206 -0.599182 -0.565674 0.446960 1441741198 -0.348206 -0.599182 -0.565674 0.446960 1441741198 -0.348206 -0.599182 -0.565674 0.446960 1441741198 -0.348206 -0.599182 -0.565674 0.446960 1441741198 -0.348206 -0.599182 -0.565674 0.446960 1441741198 -0.348206 -0.599182 -0.565674 0.446960 1441741198 -0.334167 -0.616516 -0.547791 0.456299 1441741198 -0.334167 -0.616516 -0.547791 0.456299 1441741198 -0.334167 -0.616516 -0.547791 0.456299 1441741198 -0.334167 -0.616516 -0.547791 0.456299 1441741198 -0.334167 -0.616516 -0.547791 0.456299 1441741198 -0.334167 -0.616516 -0.547791 0.456299 1441741198 -0.334167 -0.616516 -0.547791 0.456299 1441741198 -0.319397 -0.634399 -0.529297 0.464111 1441741198 -0.319397 -0.634399 -0.529297 0.464111 1441741198 -0.319397 -0.634399 -0.529297 0.464111 1441741198 -0.319397 -0.634399 -0.529297 0.464111 1441741198 -0.319397 -0.634399 -0.529297 0.464111 1441741198 -0.319397 -0.634399 -0.529297 0.464111 1441741198 -0.302917 -0.651733 -0.511536 0.471069 1441741198 -0.302917 -0.651733 -0.511536 0.471069 1441741198 -0.302917 -0.651733 -0.511536 0.471069 1441741198 -0.302917 -0.651733 -0.511536 0.471069 1441741198 -0.302917 -0.651733 -0.511536 0.471069 1441741198 -0.302917 -0.651733 -0.511536 0.471069 1441741198 -0.286438 -0.668762 -0.504272 0.465271 1441741198 -0.286438 -0.668762 -0.504272 0.465271 1441741198 -0.286438 -0.668762 -0.504272 0.465271 1441741198 -0.286438 -0.668762 -0.504272 0.465271 1441741198 -0.286438 -0.668762 -0.504272 0.465271 1441741198 -0.270386 -0.679932 -0.502075 0.461121 1441741198 -0.270386 -0.679932 -0.502075 0.461121 1441741198 -0.270386 -0.679932 -0.502075 0.461121 1441741198 -0.270386 -0.679932 -0.502075 0.461121 1441741198 -0.270386 -0.679932 -0.502075 0.461121 1441741198 -0.270386 -0.679932 -0.502075 0.461121 1441741198 -0.270386 -0.679932 -0.502075 0.461121 1441741198 -0.255737 -0.689819 -0.497681 0.459473 1441741198 -0.255737 -0.689819 -0.497681 0.459473 1441741198 -0.255737 -0.689819 -0.497681 0.459473 1441741198 -0.255737 -0.689819 -0.497681 0.459473 1441741198 -0.255737 -0.689819 -0.497681 0.459473 1441741198 -0.257080 -0.694458 -0.499329 0.449890 1441741198 -0.257080 -0.694458 -0.499329 0.449890 1441741198 -0.257080 -0.694458 -0.499329 0.449890 1441741198 -0.257080 -0.694458 -0.499329 0.449890 1441741198 -0.257080 -0.694458 -0.499329 0.449890 1441741198 -0.257080 -0.694458 -0.499329 0.449890 1441741198 -0.257080 -0.694458 -0.499329 0.449890 1441741198 -0.266663 -0.688354 -0.502808 0.449768 1441741198 -0.266663 -0.688354 -0.502808 0.449768 1441741198 -0.266663 -0.688354 -0.502808 0.449768 1441741198 -0.266663 -0.688354 -0.502808 0.449768 1441741198 -0.266663 -0.688354 -0.502808 0.449768 1441741198 -0.266663 -0.688354 -0.502808 0.449768 1441741198 -0.277893 -0.676025 -0.521423 0.440369 1441741198 -0.277893 -0.676025 -0.521423 0.440369 1441741198 -0.277893 -0.676025 -0.521423 0.440369 1441741198 -0.277893 -0.676025 -0.521423 0.440369 1441741198 -0.277893 -0.676025 -0.521423 0.440369 1441741198 -0.277893 -0.676025 -0.521423 0.440369 1441741198 -0.291199 -0.655579 -0.546265 0.432556 1441741198 -0.291199 -0.655579 -0.546265 0.432556 1441741198 -0.291199 -0.655579 -0.546265 0.432556 1441741198 -0.291199 -0.655579 -0.546265 0.432556 1441741198 -0.291199 -0.655579 -0.546265 0.432556 1441741198 -0.291199 -0.655579 -0.546265 0.432556 1441741198 -0.291199 -0.655579 -0.546265 0.432556 1441741198 -0.307678 -0.629639 -0.565430 0.434998 1441741198 -0.307678 -0.629639 -0.565430 0.434998 1441741198 -0.307678 -0.629639 -0.565430 0.434998 1441741198 -0.307678 -0.629639 -0.565430 0.434998 1441741198 -0.307678 -0.629639 -0.565430 0.434998 1441741198 -0.325256 -0.613892 -0.567627 0.441833 1441741198 -0.325256 -0.613892 -0.567627 0.441833 1441741198 -0.325256 -0.613892 -0.567627 0.441833 1441741198 -0.325256 -0.613892 -0.567627 0.441833 1441741198 -0.325256 -0.613892 -0.567627 0.441833 1441741198 -0.325256 -0.613892 -0.567627 0.441833 1441741198 -0.357910 -0.580872 -0.583679 0.440369 1441741198 -0.357910 -0.580872 -0.583679 0.440369 1441741198 -0.357910 -0.580872 -0.583679 0.440369 1441741198 -0.357910 -0.580872 -0.583679 0.440369 1441741198 -0.357910 -0.580872 -0.583679 0.440369 1441741198 -0.357910 -0.580872 -0.583679 0.440369 1441741198 -0.373901 -0.561829 -0.612732 0.411316 1441741198 -0.373901 -0.561829 -0.612732 0.411316 1441741198 -0.373901 -0.561829 -0.612732 0.411316 1441741198 -0.373901 -0.561829 -0.612732 0.411316 1441741198 -0.373901 -0.561829 -0.612732 0.411316 1441741198 -0.373901 -0.561829 -0.612732 0.411316 1441741198 -0.370544 -0.556091 -0.620422 0.410583 1441741198 -0.370544 -0.556091 -0.620422 0.410583 1441741198 -0.370544 -0.556091 -0.620422 0.410583 1441741198 -0.370544 -0.556091 -0.620422 0.410583 1441741198 -0.370544 -0.556091 -0.620422 0.410583 1441741198 -0.370544 -0.556091 -0.620422 0.410583 1441741198 -0.384705 -0.542297 -0.620117 0.416382 1441741199 -0.384705 -0.542297 -0.620117 0.416382 1441741199 -0.384705 -0.542297 -0.620117 0.416382 1441741199 -0.384705 -0.542297 -0.620117 0.416382 1441741199 -0.384705 -0.542297 -0.620117 0.416382 1441741199 -0.384705 -0.542297 -0.620117 0.416382 1441741199 -0.377991 -0.553589 -0.612366 0.419189 1441741199 -0.377991 -0.553589 -0.612366 0.419189 1441741199 -0.377991 -0.553589 -0.612366 0.419189 1441741199 -0.377991 -0.553589 -0.612366 0.419189 1441741199 -0.377991 -0.553589 -0.612366 0.419189 1441741199 -0.377991 -0.553589 -0.612366 0.419189 1441741199 -0.377991 -0.553589 -0.612366 0.419189 1441741199 -0.367188 -0.570984 -0.596375 0.428406 1441741199 -0.367188 -0.570984 -0.596375 0.428406 1441741199 -0.367188 -0.570984 -0.596375 0.428406 1441741199 -0.367188 -0.570984 -0.596375 0.428406 1441741199 -0.367188 -0.570984 -0.596375 0.428406 1441741199 -0.352356 -0.590637 -0.578003 0.439270 1441741199 -0.352356 -0.590637 -0.578003 0.439270 1441741199 -0.352356 -0.590637 -0.578003 0.439270 1441741199 -0.352356 -0.590637 -0.578003 0.439270 1441741199 -0.352356 -0.590637 -0.578003 0.439270 1441741199 -0.352356 -0.590637 -0.578003 0.439270 1441741199 -0.352356 -0.590637 -0.578003 0.439270 1441741199 -0.338501 -0.609924 -0.558044 0.449463 1441741199 -0.338501 -0.609924 -0.558044 0.449463 1441741199 -0.338501 -0.609924 -0.558044 0.449463 1441741199 -0.338501 -0.609924 -0.558044 0.449463 1441741199 -0.338501 -0.609924 -0.558044 0.449463 1441741199 -0.338501 -0.609924 -0.558044 0.449463 1441741199 -0.325378 -0.628235 -0.539368 0.456726 1441741199 -0.325378 -0.628235 -0.539368 0.456726 1441741199 -0.325378 -0.628235 -0.539368 0.456726 1441741199 -0.325378 -0.628235 -0.539368 0.456726 1441741199 -0.325378 -0.628235 -0.539368 0.456726 1441741199 -0.325378 -0.628235 -0.539368 0.456726 1441741199 -0.308594 -0.648132 -0.520386 0.462524 1441741199 -0.308594 -0.648132 -0.520386 0.462524 1441741199 -0.308594 -0.648132 -0.520386 0.462524 1441741199 -0.308594 -0.648132 -0.520386 0.462524 1441741199 -0.308594 -0.648132 -0.520386 0.462524 1441741199 -0.308594 -0.648132 -0.520386 0.462524 1441741199 -0.296326 -0.664795 -0.505005 0.463989 1441741199 -0.296326 -0.664795 -0.505005 0.463989 1441741199 -0.296326 -0.664795 -0.505005 0.463989 1441741199 -0.296326 -0.664795 -0.505005 0.463989 1441741199 -0.296326 -0.664795 -0.505005 0.463989 1441741199 -0.296326 -0.664795 -0.505005 0.463989 1441741199 -0.289368 -0.673279 -0.496033 0.465759 1441741199 -0.289368 -0.673279 -0.496033 0.465759 1441741199 -0.289368 -0.673279 -0.496033 0.465759 1441741199 -0.289368 -0.673279 -0.496033 0.465759 1441741199 -0.289368 -0.673279 -0.496033 0.465759 1441741199 -0.289368 -0.673279 -0.496033 0.465759 1441741199 -0.285461 -0.679138 -0.492859 0.463013 1441741199 -0.285461 -0.679138 -0.492859 0.463013 1441741199 -0.285461 -0.679138 -0.492859 0.463013 1441741199 -0.285461 -0.679138 -0.492859 0.463013 1441741199 -0.285461 -0.679138 -0.492859 0.463013 1441741199 -0.285461 -0.679138 -0.492859 0.463013 1441741199 -0.285767 -0.680664 -0.498230 0.454773 1441741199 -0.285767 -0.680664 -0.498230 0.454773 1441741199 -0.285767 -0.680664 -0.498230 0.454773 1441741199 -0.285767 -0.680664 -0.498230 0.454773 1441741199 -0.285767 -0.680664 -0.498230 0.454773 1441741199 -0.285767 -0.680664 -0.498230 0.454773 1441741199 -0.288391 -0.678406 -0.517029 0.435059 1441741199 -0.288391 -0.678406 -0.517029 0.435059 1441741199 -0.288391 -0.678406 -0.517029 0.435059 1441741199 -0.288391 -0.678406 -0.517029 0.435059 1441741199 -0.288391 -0.678406 -0.517029 0.435059 1441741199 -0.288391 -0.678406 -0.517029 0.435059 1441741199 -0.288391 -0.678406 -0.517029 0.435059 1441741199 -0.295959 -0.665283 -0.542908 0.418518 1441741199 -0.295959 -0.665283 -0.542908 0.418518 1441741199 -0.295959 -0.665283 -0.542908 0.418518 1441741199 -0.295959 -0.665283 -0.542908 0.418518 1441741199 -0.295959 -0.665283 -0.542908 0.418518 1441741199 -0.295959 -0.665283 -0.542908 0.418518 1441741199 -0.303223 -0.647400 -0.565186 0.411804 1441741199 -0.303223 -0.647400 -0.565186 0.411804 1441741199 -0.303223 -0.647400 -0.565186 0.411804 1441741199 -0.303223 -0.647400 -0.565186 0.411804 1441741199 -0.303223 -0.647400 -0.565186 0.411804 1441741199 -0.303223 -0.647400 -0.565186 0.411804 1441741199 -0.309814 -0.628967 -0.584229 0.408875 1441741199 -0.309814 -0.628967 -0.584229 0.408875 1441741199 -0.309814 -0.628967 -0.584229 0.408875 1441741199 -0.309814 -0.628967 -0.584229 0.408875 1441741199 -0.309814 -0.628967 -0.584229 0.408875 1441741199 -0.309814 -0.628967 -0.584229 0.408875 1441741199 -0.326111 -0.606079 -0.591980 0.419495 1441741199 -0.326111 -0.606079 -0.591980 0.419495 1441741199 -0.326111 -0.606079 -0.591980 0.419495 1441741199 -0.326111 -0.606079 -0.591980 0.419495 1441741199 -0.326111 -0.606079 -0.591980 0.419495 1441741199 -0.326111 -0.606079 -0.591980 0.419495 1441741199 -0.341675 -0.591431 -0.591187 0.429016 1441741199 -0.341675 -0.591431 -0.591187 0.429016 1441741199 -0.341675 -0.591431 -0.591187 0.429016 1441741199 -0.341675 -0.591431 -0.591187 0.429016 1441741199 -0.341675 -0.591431 -0.591187 0.429016 1441741199 -0.341675 -0.591431 -0.591187 0.429016 1441741199 -0.341675 -0.591431 -0.591187 0.429016 1441741199 -0.381714 -0.552734 -0.608398 0.422729 1441741199 -0.381714 -0.552734 -0.608398 0.422729 1441741199 -0.381714 -0.552734 -0.608398 0.422729 1441741199 -0.381714 -0.552734 -0.608398 0.422729 1441741199 -0.381714 -0.552734 -0.608398 0.422729 1441741199 -0.381714 -0.552734 -0.608398 0.422729 1441741199 -0.367737 -0.542603 -0.644653 0.393494 1441741199 -0.367737 -0.542603 -0.644653 0.393494 1441741200 -0.367737 -0.542603 -0.644653 0.393494 1441741200 -0.367737 -0.542603 -0.644653 0.393494 1441741200 -0.367737 -0.542603 -0.644653 0.393494 1441741200 -0.367737 -0.542603 -0.644653 0.393494 1441741200 -0.367737 -0.542603 -0.644653 0.393494 1441741200 -0.391907 -0.514893 -0.650879 0.397156 1441741200 -0.391907 -0.514893 -0.650879 0.397156 1441741200 -0.391907 -0.514893 -0.650879 0.397156 1441741200 -0.391907 -0.514893 -0.650879 0.397156 1441741200 -0.391907 -0.514893 -0.650879 0.397156 1441741200 -0.391907 -0.514893 -0.650879 0.397156 1441741200 -0.387024 -0.524475 -0.639343 0.407959 1441741200 -0.387024 -0.524475 -0.639343 0.407959 1441741200 -0.387024 -0.524475 -0.639343 0.407959 1441741200 -0.387024 -0.524475 -0.639343 0.407959 1441741200 -0.387024 -0.524475 -0.639343 0.407959 1441741200 -0.387024 -0.524475 -0.639343 0.407959 1441741200 -0.376587 -0.545898 -0.622620 0.415527 1441741200 -0.376587 -0.545898 -0.622620 0.415527 1441741200 -0.376587 -0.545898 -0.622620 0.415527 1441741200 -0.376587 -0.545898 -0.622620 0.415527 1441741200 -0.376587 -0.545898 -0.622620 0.415527 1441741200 -0.376587 -0.545898 -0.622620 0.415527 1441741200 -0.365479 -0.568176 -0.601196 0.426941 1441741200 -0.365479 -0.568176 -0.601196 0.426941 1441741200 -0.365479 -0.568176 -0.601196 0.426941 1441741200 -0.365479 -0.568176 -0.601196 0.426941 1441741200 -0.365479 -0.568176 -0.601196 0.426941 1441741200 -0.365479 -0.568176 -0.601196 0.426941 1441741200 -0.352173 -0.586853 -0.583252 0.437561 1441741200 -0.352173 -0.586853 -0.583252 0.437561 1441741200 -0.352173 -0.586853 -0.583252 0.437561 1441741200 -0.352173 -0.586853 -0.583252 0.437561 1441741200 -0.352173 -0.586853 -0.583252 0.437561 1441741200 -0.352173 -0.586853 -0.583252 0.437561 1441741200 -0.352173 -0.586853 -0.583252 0.437561 1441741200 -0.333984 -0.609436 -0.562866 0.447571 1441741200 -0.333984 -0.609436 -0.562866 0.447571 1441741200 -0.333984 -0.609436 -0.562866 0.447571 1441741200 -0.333984 -0.609436 -0.562866 0.447571 1441741200 -0.333984 -0.609436 -0.562866 0.447571 1441741200 -0.333984 -0.609436 -0.562866 0.447571 1441741200 -0.320679 -0.629700 -0.537720 0.460022 1441741200 -0.320679 -0.629700 -0.537720 0.460022 1441741200 -0.320679 -0.629700 -0.537720 0.460022 1441741200 -0.320679 -0.629700 -0.537720 0.460022 1441741200 -0.320679 -0.629700 -0.537720 0.460022 1441741200 -0.320679 -0.629700 -0.537720 0.460022 1441741200 -0.306824 -0.646301 -0.515564 0.471558 1441741200 -0.306824 -0.646301 -0.515564 0.471558 1441741200 -0.306824 -0.646301 -0.515564 0.471558 1441741200 -0.306824 -0.646301 -0.515564 0.471558 1441741200 -0.306824 -0.646301 -0.515564 0.471558 1441741200 -0.306824 -0.646301 -0.515564 0.471558 1441741200 -0.293518 -0.663330 -0.496704 0.476624 1441741200 -0.293518 -0.663330 -0.496704 0.476624 1441741200 -0.293518 -0.663330 -0.496704 0.476624 1441741200 -0.293518 -0.663330 -0.496704 0.476624 1441741200 -0.293518 -0.663330 -0.496704 0.476624 1441741200 -0.293518 -0.663330 -0.496704 0.476624 1441741200 -0.286682 -0.674255 -0.485474 0.477051 1441741200 -0.286682 -0.674255 -0.485474 0.477051 1441741200 -0.286682 -0.674255 -0.485474 0.477051 1441741200 -0.286682 -0.674255 -0.485474 0.477051 1441741200 -0.286682 -0.674255 -0.485474 0.477051 1441741200 -0.286682 -0.674255 -0.485474 0.477051 1441741200 -0.283325 -0.680298 -0.484558 0.471436 1441741200 -0.283325 -0.680298 -0.484558 0.471436 1441741200 -0.283325 -0.680298 -0.484558 0.471436 1441741200 -0.283325 -0.680298 -0.484558 0.471436 1441741200 -0.283325 -0.680298 -0.484558 0.471436 1441741200 -0.283325 -0.680298 -0.484558 0.471436 1441741200 -0.283325 -0.680298 -0.484558 0.471436 1441741200 -0.285400 -0.681946 -0.492920 0.458923 1441741200 -0.285400 -0.681946 -0.492920 0.458923 1441741200 -0.285400 -0.681946 -0.492920 0.458923 1441741200 -0.285400 -0.681946 -0.492920 0.458923 1441741200 -0.285400 -0.681946 -0.492920 0.458923 1441741200 -0.285400 -0.681946 -0.492920 0.458923 1441741200 -0.291504 -0.676270 -0.509644 0.444946 1441741200 -0.291504 -0.676270 -0.509644 0.444946 1441741200 -0.291504 -0.676270 -0.509644 0.444946 1441741200 -0.291504 -0.676270 -0.509644 0.444946 1441741200 -0.291504 -0.676270 -0.509644 0.444946 1441741200 -0.291504 -0.676270 -0.509644 0.444946 1441741200 -0.299744 -0.665283 -0.529358 0.432861 1441741200 -0.299744 -0.665283 -0.529358 0.432861 1441741200 -0.299744 -0.665283 -0.529358 0.432861 1441741200 -0.299744 -0.665283 -0.529358 0.432861 1441741200 -0.299744 -0.665283 -0.529358 0.432861 1441741200 -0.299744 -0.665283 -0.529358 0.432861 1441741200 -0.299744 -0.665283 -0.529358 0.432861 1441741200 -0.307556 -0.651062 -0.551208 0.421570 1441741200 -0.307556 -0.651062 -0.551208 0.421570 1441741200 -0.307556 -0.651062 -0.551208 0.421570 1441741200 -0.307556 -0.651062 -0.551208 0.421570 1441741200 -0.307556 -0.651062 -0.551208 0.421570 1441741200 -0.307556 -0.651062 -0.551208 0.421570 1441741200 -0.317383 -0.633423 -0.563538 0.424988 1441741200 -0.317383 -0.633423 -0.563538 0.424988 1441741200 -0.317383 -0.633423 -0.563538 0.424988 1441741200 -0.317383 -0.633423 -0.563538 0.424988 1441741200 -0.317383 -0.633423 -0.563538 0.424988 1441741200 -0.317383 -0.633423 -0.563538 0.424988 1441741200 -0.323547 -0.625122 -0.563049 0.433044 1441741200 -0.323547 -0.625122 -0.563049 0.433044 1441741200 -0.323547 -0.625122 -0.563049 0.433044 1441741200 -0.323547 -0.625122 -0.563049 0.433044 1441741200 -0.323547 -0.625122 -0.563049 0.433044 1441741200 -0.323547 -0.625122 -0.563049 0.433044 1441741200 -0.323547 -0.625122 -0.563049 0.433044 1441741200 -0.346741 -0.611267 -0.562073 0.436218 1441741200 -0.346741 -0.611267 -0.562073 0.436218 1441741200 -0.346741 -0.611267 -0.562073 0.436218 1441741201 -0.346741 -0.611267 -0.562073 0.436218 1441741201 -0.346741 -0.611267 -0.562073 0.436218 1441741201 -0.346741 -0.611267 -0.562073 0.436218 1441741201 -0.383240 -0.588440 -0.588928 0.400208 1441741201 -0.383240 -0.588440 -0.588928 0.400208 1441741201 -0.383240 -0.588440 -0.588928 0.400208 1441741201 -0.383240 -0.588440 -0.588928 0.400208 1441741201 -0.383240 -0.588440 -0.588928 0.400208 1441741201 -0.383240 -0.588440 -0.588928 0.400208 1441741201 -0.374451 -0.578369 -0.611633 0.388916 1441741201 -0.374451 -0.578369 -0.611633 0.388916 1441741201 -0.374451 -0.578369 -0.611633 0.388916 1441741201 -0.374451 -0.578369 -0.611633 0.388916 1441741201 -0.374451 -0.578369 -0.611633 0.388916 1441741201 -0.374451 -0.578369 -0.611633 0.388916 1441741201 -0.387207 -0.562866 -0.618591 0.388123 1441741201 -0.387207 -0.562866 -0.618591 0.388123 1441741201 -0.387207 -0.562866 -0.618591 0.388123 1441741201 -0.387207 -0.562866 -0.618591 0.388123 1441741201 -0.387207 -0.562866 -0.618591 0.388123 1441741201 -0.387207 -0.562866 -0.618591 0.388123 1441741201 -0.390503 -0.567017 -0.610779 0.391235 1441741201 -0.390503 -0.567017 -0.610779 0.391235 1441741201 -0.390503 -0.567017 -0.610779 0.391235 1441741201 -0.390503 -0.567017 -0.610779 0.391235 1441741201 -0.390503 -0.567017 -0.610779 0.391235 1441741201 -0.390503 -0.567017 -0.610779 0.391235 1441741201 -0.378601 -0.586548 -0.592407 0.402222 1441741201 -0.378601 -0.586548 -0.592407 0.402222 1441741201 -0.378601 -0.586548 -0.592407 0.402222 1441741201 -0.378601 -0.586548 -0.592407 0.402222 1441741201 -0.378601 -0.586548 -0.592407 0.402222 1441741201 -0.378601 -0.586548 -0.592407 0.402222 1441741201 -0.367554 -0.603638 -0.573425 0.414490 1441741201 -0.367554 -0.603638 -0.573425 0.414490 1441741201 -0.367554 -0.603638 -0.573425 0.414490 1441741201 -0.367554 -0.603638 -0.573425 0.414490 1441741201 -0.367554 -0.603638 -0.573425 0.414490 1441741201 -0.367554 -0.603638 -0.573425 0.414490 1441741201 -0.355530 -0.620361 -0.556519 0.423157 1441741201 -0.355530 -0.620361 -0.556519 0.423157 1441741201 -0.355530 -0.620361 -0.556519 0.423157 1441741201 -0.355530 -0.620361 -0.556519 0.423157 1441741201 -0.355530 -0.620361 -0.556519 0.423157 1441741201 -0.355530 -0.620361 -0.556519 0.423157 1441741201 -0.342773 -0.636353 -0.540894 0.430237 1441741201 -0.342773 -0.636353 -0.540894 0.430237 1441741201 -0.342773 -0.636353 -0.540894 0.430237 1441741201 -0.342773 -0.636353 -0.540894 0.430237 1441741201 -0.342773 -0.636353 -0.540894 0.430237 1441741201 -0.342773 -0.636353 -0.540894 0.430237 1441741201 -0.342773 -0.636353 -0.540894 0.430237 1441741201 -0.330688 -0.651184 -0.521667 0.441040 1441741201 -0.330688 -0.651184 -0.521667 0.441040 1441741201 -0.330688 -0.651184 -0.521667 0.441040 1441741201 -0.330688 -0.651184 -0.521667 0.441040 1441741201 -0.330688 -0.651184 -0.521667 0.441040 1441741201 -0.330688 -0.651184 -0.521667 0.441040 1441741201 -0.316772 -0.666138 -0.506409 0.446716 1441741201 -0.316772 -0.666138 -0.506409 0.446716 1441741201 -0.316772 -0.666138 -0.506409 0.446716 1441741201 -0.316772 -0.666138 -0.506409 0.446716 1441741201 -0.316772 -0.666138 -0.506409 0.446716 1441741201 -0.316772 -0.666138 -0.506409 0.446716 1441741201 -0.316772 -0.666138 -0.506409 0.446716 1441741201 -0.305298 -0.680908 -0.496521 0.443420 1441741201 -0.305298 -0.680908 -0.496521 0.443420 1441741201 -0.305298 -0.680908 -0.496521 0.443420 1441741201 -0.305298 -0.680908 -0.496521 0.443420 1441741201 -0.305298 -0.680908 -0.496521 0.443420 1441741201 -0.305298 -0.680908 -0.496521 0.443420 1441741201 -0.305603 -0.686829 -0.494812 0.436096 1441741201 -0.305603 -0.686829 -0.494812 0.436096 1441741201 -0.305603 -0.686829 -0.494812 0.436096 1441741201 -0.305603 -0.686829 -0.494812 0.436096 1441741201 -0.305603 -0.686829 -0.494812 0.436096 1441741201 -0.305603 -0.686829 -0.494812 0.436096 1441741201 -0.308289 -0.684509 -0.504395 0.426697 1441741201 -0.308289 -0.684509 -0.504395 0.426697 1441741201 -0.308289 -0.684509 -0.504395 0.426697 1441741201 -0.308289 -0.684509 -0.504395 0.426697 1441741201 -0.308289 -0.684509 -0.504395 0.426697 1441741201 -0.308289 -0.684509 -0.504395 0.426697 1441741201 -0.308289 -0.684509 -0.504395 0.426697 1441741201 -0.315430 -0.677429 -0.517090 0.417480 1441741201 -0.315430 -0.677429 -0.517090 0.417480 1441741201 -0.315430 -0.677429 -0.517090 0.417480 1441741201 -0.315430 -0.677429 -0.517090 0.417480 1441741201 -0.315430 -0.677429 -0.517090 0.417480 1441741201 -0.315430 -0.677429 -0.517090 0.417480 1441741201 -0.323364 -0.665344 -0.535217 0.407898 1441741201 -0.323364 -0.665344 -0.535217 0.407898 1441741201 -0.323364 -0.665344 -0.535217 0.407898 1441741201 -0.323364 -0.665344 -0.535217 0.407898 1441741201 -0.323364 -0.665344 -0.535217 0.407898 1441741201 -0.323364 -0.665344 -0.535217 0.407898 1441741201 -0.331360 -0.651855 -0.554260 0.397705 1441741201 -0.331360 -0.651855 -0.554260 0.397705 1441741201 -0.331360 -0.651855 -0.554260 0.397705 1441741201 -0.331360 -0.651855 -0.554260 0.397705 1441741201 -0.331360 -0.651855 -0.554260 0.397705 1441741201 -0.331360 -0.651855 -0.554260 0.397705 1441741201 -0.336609 -0.637085 -0.570984 0.393494 1441741201 -0.336609 -0.637085 -0.570984 0.393494 1441741201 -0.336609 -0.637085 -0.570984 0.393494 1441741201 -0.336609 -0.637085 -0.570984 0.393494 1441741201 -0.336609 -0.637085 -0.570984 0.393494 1441741201 -0.336609 -0.637085 -0.570984 0.393494 1441741201 -0.336609 -0.637085 -0.570984 0.393494 1441741201 -0.345825 -0.625793 -0.572998 0.400635 1441741201 -0.345825 -0.625793 -0.572998 0.400635 1441741201 -0.345825 -0.625793 -0.572998 0.400635 1441741201 -0.345825 -0.625793 -0.572998 0.400635 1441741202 -0.345825 -0.625793 -0.572998 0.400635 1441741202 -0.365540 -0.606323 -0.573181 0.412598 1441741202 -0.365540 -0.606323 -0.573181 0.412598 1441741202 -0.365540 -0.606323 -0.573181 0.412598 1441741202 -0.365540 -0.606323 -0.573181 0.412598 1441741202 -0.365540 -0.606323 -0.573181 0.412598 1441741202 -0.365540 -0.606323 -0.573181 0.412598 1441741202 -0.365540 -0.606323 -0.573181 0.412598 1441741202 -0.405029 -0.563477 -0.586548 0.417725 1441741202 -0.405029 -0.563477 -0.586548 0.417725 1441741202 -0.405029 -0.563477 -0.586548 0.417725 1441741202 -0.405029 -0.563477 -0.586548 0.417725 1441741202 -0.405029 -0.563477 -0.586548 0.417725 1441741202 -0.405029 -0.563477 -0.586548 0.417725 1441741202 -0.398315 -0.556152 -0.614563 0.393005 1441741202 -0.398315 -0.556152 -0.614563 0.393005 1441741202 -0.398315 -0.556152 -0.614563 0.393005 1441741202 -0.398315 -0.556152 -0.614563 0.393005 1441741202 
-0.371582 -0.585266 -0.569092 0.442261 1441741204 -0.371582 -0.585266 -0.569092 0.442261 1441741204 -0.371582 -0.585266 -0.569092 0.442261 1441741204 -0.371582 -0.585266 -0.569092 0.442261 1441741204 -0.376343 -0.579285 -0.571960 0.442383 1441741204 -0.376343 -0.579285 -0.571960 0.442383 1441741204 -0.376343 -0.579285 -0.571960 0.442383 1441741204 -0.376343 -0.579285 -0.571960 0.442383 1441741204 -0.376343 -0.579285 -0.571960 0.442383 1441741204 -0.376343 -0.579285 -0.571960 0.442383 1441741204 -0.373047 -0.579041 -0.573120 0.444031 1441741204 -0.373047 -0.579041 -0.573120 0.444031 1441741204 -0.373047 -0.579041 -0.573120 0.444031 1441741204 -0.373047 -0.579041 -0.573120 0.444031 1441741204 -0.373047 -0.579041 -0.573120 0.444031 1441741204 -0.373047 -0.579041 -0.573120 0.444031 1441741204 -0.367004 -0.585205 -0.566772 0.449097 1441741204 -0.367004 -0.585205 -0.566772 0.449097 1441741204 -0.367004 -0.585205 -0.566772 0.449097 1441741204 -0.367004 -0.585205 -0.566772 0.449097 1441741204 -0.367004 -0.585205 -0.566772 0.449097 1441741204 -0.367004 -0.585205 -0.566772 0.449097 1441741204 -0.367004 -0.585205 -0.566772 0.449097 1441741204 -0.360657 -0.592529 -0.558289 0.455261 1441741204 -0.360657 -0.592529 -0.558289 0.455261 1441741204 -0.360657 -0.592529 -0.558289 0.455261 1441741204 -0.360657 -0.592529 -0.558289 0.455261 1441741204 -0.360657 -0.592529 -0.558289 0.455261 1441741204 -0.360657 -0.592529 -0.558289 0.455261 1441741204 -0.346191 -0.607056 -0.546204 0.461914 1441741204 -0.346191 -0.607056 -0.546204 0.461914 1441741204 -0.346191 -0.607056 -0.546204 0.461914 1441741204 -0.346191 -0.607056 -0.546204 0.461914 1441741204 -0.346191 -0.607056 -0.546204 0.461914 1441741204 -0.346191 -0.607056 -0.546204 0.461914 1441741204 -0.346191 -0.607056 -0.546204 0.461914 1441741204 -0.330566 -0.622986 -0.526733 0.474548 1441741204 -0.330566 -0.622986 -0.526733 0.474548 1441741204 -0.330566 -0.622986 -0.526733 0.474548 1441741204 -0.330566 -0.622986 -0.526733 0.474548 1441741204 -0.330566 -0.622986 -0.526733 0.474548 1441741204 -0.330566 -0.622986 -0.526733 0.474548 1441741204 -0.312317 -0.642883 -0.499939 0.489197 1441741204 -0.312317 -0.642883 -0.499939 0.489197 1441741204 -0.312317 -0.642883 -0.499939 0.489197 1441741204 -0.312317 -0.642883 -0.499939 0.489197 1441741204 -0.312317 -0.642883 -0.499939 0.489197 1441741204 -0.312317 -0.642883 -0.499939 0.489197 1441741204 -0.287354 -0.666809 -0.468323 0.503540 1441741204 -0.287354 -0.666809 -0.468323 0.503540 1441741204 -0.287354 -0.666809 -0.468323 0.503540 1441741204 -0.287354 -0.666809 -0.468323 0.503540 1441741204 -0.287354 -0.666809 -0.468323 0.503540 1441741204 -0.287354 -0.666809 -0.468323 0.503540 1441741204 -0.269714 -0.687500 -0.431030 0.518494 1441741204 -0.269714 -0.687500 -0.431030 0.518494 1441741204 -0.269714 -0.687500 -0.431030 0.518494 1441741204 -0.269714 -0.687500 -0.431030 0.518494 1441741204 -0.269714 -0.687500 -0.431030 0.518494 1441741204 -0.269714 -0.687500 -0.431030 0.518494 1441741204 -0.269714 -0.687500 -0.431030 0.518494 1441741204 -0.265198 -0.695740 -0.404907 0.530762 1441741204 -0.265198 -0.695740 -0.404907 0.530762 1441741204 -0.265198 -0.695740 -0.404907 0.530762 1441741204 -0.265198 -0.695740 -0.404907 0.530762 1441741204 -0.265198 -0.695740 -0.404907 0.530762 1441741204 -0.265198 -0.695740 -0.404907 0.530762 1441741204 -0.277466 -0.699585 -0.372742 0.542847 1441741204 -0.277466 -0.699585 -0.372742 0.542847 1441741204 -0.277466 -0.699585 -0.372742 0.542847 1441741204 -0.277466 -0.699585 -0.372742 0.542847 1441741204 -0.277466 -0.699585 -0.372742 0.542847 1441741204 -0.277466 -0.699585 -0.372742 0.542847 1441741204 -0.242371 -0.712402 -0.349304 0.558350 1441741205 -0.242371 -0.712402 -0.349304 0.558350 1441741205 -0.242371 -0.712402 -0.349304 0.558350 1441741205 -0.242371 -0.712402 -0.349304 0.558350 1441741205 -0.242371 -0.712402 -0.349304 0.558350 1441741205 -0.242371 -0.712402 -0.349304 0.558350 1441741205 -0.262573 -0.716064 -0.343140 0.548340 1441741205 -0.262573 -0.716064 -0.343140 0.548340 1441741205 -0.262573 -0.716064 -0.343140 0.548340 1441741205 -0.262573 -0.716064 -0.343140 0.548340 1441741205 -0.262573 -0.716064 -0.343140 0.548340 1441741205 -0.262573 -0.716064 -0.343140 0.548340 1441741205 -0.267212 -0.715210 -0.361511 0.535217 1441741205 -0.267212 -0.715210 -0.361511 0.535217 1441741205 -0.267212 -0.715210 -0.361511 0.535217 1441741205 -0.267212 -0.715210 -0.361511 0.535217 1441741205 -0.267212 -0.715210 -0.361511 0.535217 1441741205 -0.267212 -0.715210 -0.361511 0.535217 1441741205 -0.282471 -0.704773 -0.381653 0.527161 1441741205 -0.282471 -0.704773 -0.381653 0.527161 1441741205 -0.282471 -0.704773 -0.381653 0.527161 1441741205 -0.282471 -0.704773 -0.381653 0.527161 1441741205 -0.282471 -0.704773 -0.381653 0.527161 1441741205 -0.282471 -0.704773 -0.381653 0.527161 1441741205 -0.305908 -0.690063 -0.408203 0.513489 1441741205 -0.305908 -0.690063 -0.408203 0.513489 1441741205 -0.305908 -0.690063 -0.408203 0.513489 1441741205 -0.305908 -0.690063 -0.408203 0.513489 1441741205 -0.305908 -0.690063 -0.408203 0.513489 1441741205 -0.305908 -0.690063 -0.408203 0.513489 1441741205 -0.327759 -0.670593 -0.441101 0.498413 1441741205 -0.327759 -0.670593 -0.441101 0.498413 1441741205 -0.327759 -0.670593 -0.441101 0.498413 1441741205 -0.327759 -0.670593 -0.441101 0.498413 1441741205 -0.327759 -0.670593 -0.441101 0.498413 1441741205 -0.327759 -0.670593 -0.441101 0.498413 1441741205 -0.347412 -0.652039 -0.468994 0.483948 1441741205 -0.347412 -0.652039 -0.468994 0.483948 1441741205 -0.347412 -0.652039 -0.468994 0.483948 1441741205 -0.347412 -0.652039 -0.468994 0.483948 1441741205 -0.347412 -0.652039 -0.468994 0.483948 1441741205 -0.347412 -0.652039 -0.468994 0.483948 1441741205 -0.347412 -0.652039 -0.468994 0.483948 1441741205 -0.363647 -0.636230 -0.492676 0.469299 1441741205 -0.363647 -0.636230 -0.492676 0.469299 1441741205 -0.363647 -0.636230 -0.492676 0.469299 1441741205 -0.363647 -0.636230 -0.492676 0.469299 1441741205 -0.363647 -0.636230 -0.492676 0.469299 1441741205 -0.363647 -0.636230 -0.492676 0.469299 1441741205 -0.378174 -0.621826 -0.512085 0.456177 1441741205 -0.378174 -0.621826 -0.512085 0.456177 1441741205 -0.378174 -0.621826 -0.512085 0.456177 1441741205 -0.378174 -0.621826 -0.512085 0.456177 1441741205 -0.378174 -0.621826 -0.512085 0.456177 1441741205 -0.378174 -0.621826 -0.512085 0.456177 1441741205 -0.378174 -0.621826 -0.512085 0.456177 1441741205 -0.389099 -0.608154 -0.527588 0.447754 1441741205 -0.389099 -0.608154 -0.527588 0.447754 1441741205 -0.389099 -0.608154 -0.527588 0.447754 1441741205 -0.389099 -0.608154 -0.527588 0.447754 1441741205 -0.389099 -0.608154 -0.527588 0.447754 1441741205 -0.389099 -0.608154 -0.527588 0.447754 1441741205 -0.394226 -0.598633 -0.539307 0.442078 1441741205 -0.394226 -0.598633 -0.539307 0.442078 1441741205 -0.394226 -0.598633 -0.539307 0.442078 1441741205 -0.394226 -0.598633 -0.539307 0.442078 1441741205 -0.394226 -0.598633 -0.539307 0.442078 1441741205 -0.394226 -0.598633 -0.539307 0.442078 1441741205 -0.395813 -0.593384 -0.543396 0.442688 1441741205 -0.395813 -0.593384 -0.543396 0.442688 1441741205 -0.395813 -0.593384 -0.543396 0.442688 1441741205 -0.395813 -0.593384 -0.543396 0.442688 1441741205 -0.395813 -0.593384 -0.543396 0.442688 1441741205 -0.395813 -0.593384 -0.543396 0.442688 1441741205 -0.390686 -0.594849 -0.539978 0.449524 1441741205 -0.390686 -0.594849 -0.539978 0.449524 1441741205 -0.390686 -0.594849 -0.539978 0.449524 1441741205 -0.390686 -0.594849 -0.539978 0.449524 1441741205 -0.390686 -0.594849 -0.539978 0.449524 1441741205 -0.390686 -0.594849 -0.539978 0.449524 1441741205 -0.378723 -0.604736 -0.526733 0.462036 1441741205 -0.378723 -0.604736 -0.526733 0.462036 1441741205 -0.378723 -0.604736 -0.526733 0.462036 1441741205 -0.378723 -0.604736 -0.526733 0.462036 1441741205 -0.378723 -0.604736 -0.526733 0.462036 1441741205 -0.378723 -0.604736 -0.526733 0.462036 1441741205 -0.361084 -0.620422 -0.503967 0.480408 1441741205 -0.361084 -0.620422 -0.503967 0.480408 1441741205 -0.361084 -0.620422 -0.503967 0.480408 1441741205 -0.361084 -0.620422 -0.503967 0.480408 1441741205 -0.361084 -0.620422 -0.503967 0.480408 1441741205 -0.361084 -0.620422 -0.503967 0.480408 1441741205 -0.361084 -0.620422 -0.503967 0.480408 1441741205 -0.338257 -0.640137 -0.475220 0.500000 1441741205 -0.338257 -0.640137 -0.475220 0.500000 1441741205 -0.338257 -0.640137 -0.475220 0.500000 1441741205 -0.338257 -0.640137 -0.475220 0.500000 1441741205 -0.338257 -0.640137 -0.475220 0.500000 1441741205 -0.338257 -0.640137 -0.475220 0.500000 1441741205 -0.314697 -0.657471 -0.442444 0.522583 1441741205 -0.314697 -0.657471 -0.442444 0.522583 1441741205 -0.314697 -0.657471 -0.442444 0.522583 1441741205 -0.314697 -0.657471 -0.442444 0.522583 1441741205 -0.314697 -0.657471 -0.442444 0.522583 1441741205 -0.314697 -0.657471 -0.442444 0.522583 1441741205 -0.314697 -0.657471 -0.442444 0.522583 1441741205 -0.296509 -0.673462 -0.407471 0.540833 1441741205 -0.296509 -0.673462 -0.407471 0.540833 1441741205 -0.296509 -0.673462 -0.407471 0.540833 1441741205 -0.296509 -0.673462 -0.407471 0.540833 1441741205 -0.296509 -0.673462 -0.407471 0.540833 1441741205 -0.296509 -0.673462 -0.407471 0.540833 1441741205 -0.306396 -0.684204 -0.369751 0.548950 1441741205 -0.306396 -0.684204 -0.369751 0.548950 1441741205 -0.306396 -0.684204 -0.369751 0.548950 1441741206 -0.306396 -0.684204 -0.369751 0.548950 1441741206 -0.306396 -0.684204 -0.369751 0.548950 1441741206 -0.306396 -0.684204 -0.369751 0.548950 1441741206 -0.256836 -0.713135 -0.338989 0.557312 1441741206 -0.256836 -0.713135 -0.338989 0.557312 1441741206 -0.256836 -0.713135 -0.338989 0.557312 1441741206 -0.256836 -0.713135 -0.338989 0.557312 1441741206 -0.256836 -0.713135 -0.338989 0.557312 1441741206 -0.256836 -0.713135 -0.338989 0.557312 1441741206 -0.270935 -0.714966 -0.323853 0.557312 1441741206 -0.270935 -0.714966 -0.323853 0.557312 1441741206 -0.270935 -0.714966 -0.323853 0.557312 1441741206 -0.270935 -0.714966 -0.323853 0.557312 1441741206 -0.270935 -0.714966 -0.323853 0.557312 1441741206 -0.270935 -0.714966 -0.323853 0.557312 1441741206 -0.272156 -0.714844 -0.345215 0.543884 1441741206 -0.272156 -0.714844 -0.345215 0.543884 1441741206 -0.272156 -0.714844 -0.345215 0.543884 1441741206 -0.272156 -0.714844 -0.345215 0.543884 1441741206 -0.272156 -0.714844 -0.345215 0.543884 1441741206 -0.272156 -0.714844 -0.345215 0.543884 1441741206 -0.272156 -0.714844 -0.345215 0.543884 1441741206 -0.287048 -0.703369 -0.368774 0.535645 1441741206 -0.287048 -0.703369 -0.368774 0.535645 1441741206 -0.287048 -0.703369 -0.368774 0.535645 1441741206 -0.287048 -0.703369 -0.368774 0.535645 1441741206 -0.287048 -0.703369 -0.368774 0.535645 1441741206 -0.287048 -0.703369 -0.368774 0.535645 1441741206 -0.305176 -0.691223 -0.396423 0.521545 1441741206 -0.305176 -0.691223 -0.396423 0.521545 1441741206 -0.305176 -0.691223 -0.396423 0.521545 1441741206 -0.305176 -0.691223 -0.396423 0.521545 1441741206 -0.305176 -0.691223 -0.396423 0.521545 1441741206 -0.305176 -0.691223 -0.396423 0.521545 1441741206 -0.324951 -0.674133 -0.426819 0.507751 1441741206 -0.324951 -0.674133 -0.426819 0.507751 1441741206 -0.324951 -0.674133 -0.426819 0.507751 1441741206 -0.324951 -0.674133 -0.426819 0.507751 1441741206 -0.324951 -0.674133 -0.426819 0.507751 1441741206 -0.324951 -0.674133 -0.426819 0.507751 1441741206 -0.342285 -0.658997 -0.453735 0.492737 1441741206 -0.342285 -0.658997 -0.453735 0.492737 1441741206 -0.342285 -0.658997 -0.453735 0.492737 1441741206 -0.342285 -0.658997 -0.453735 0.492737 1441741206 -0.342285 -0.658997 -0.453735 0.492737 1441741206 -0.342285 -0.658997 -0.453735 0.492737 1441741206 -0.358521 -0.643555 -0.478210 0.478210 1441741206 -0.358521 -0.643555 -0.478210 0.478210 1441741206 -0.358521 -0.643555 -0.478210 0.478210 1441741206 -0.358521 -0.643555 -0.478210 0.478210 1441741206 -0.358521 -0.643555 -0.478210 0.478210 1441741206 -0.358521 -0.643555 -0.478210 0.478210 1441741206 -0.370850 -0.630615 -0.500427 0.463074 1441741206 -0.370850 -0.630615 -0.500427 0.463074 1441741206 -0.370850 -0.630615 -0.500427 0.463074 1441741206 -0.370850 -0.630615 -0.500427 0.463074 1441741206 -0.370850 -0.630615 -0.500427 0.463074 1441741206 -0.370850 -0.630615 -0.500427 0.463074 1441741206 -0.370850 -0.630615 -0.500427 0.463074 1441741206 -0.376953 -0.621277 -0.521240 0.447571 1441741206 -0.376953 -0.621277 -0.521240 0.447571 1441741206 -0.376953 -0.621277 -0.521240 0.447571 1441741206 -0.376953 -0.621277 -0.521240 0.447571 1441741206 -0.376953 -0.621277 -0.521240 0.447571 1441741206 -0.376953 -0.621277 -0.521240 0.447571 1441741206 -0.376648 -0.614319 -0.538635 0.436768 1441741206 -0.376648 -0.614319 -0.538635 0.436768 1441741206 -0.376648 -0.614319 -0.538635 0.436768 1441741206 -0.376648 -0.614319 -0.538635 0.436768 1441741206 -0.376648 -0.614319 -0.538635 0.436768 1441741206 -0.376648 -0.614319 -0.538635 0.436768 1441741206 -0.377869 -0.610046 -0.543579 0.435547 1441741206 -0.377869 -0.610046 -0.543579 0.435547 1441741206 -0.377869 -0.610046 -0.543579 0.435547 1441741206 -0.377869 -0.610046 -0.543579 0.435547 1441741206 -0.377869 -0.610046 -0.543579 0.435547 1441741206 -0.377869 -0.610046 -0.543579 0.435547 1441741206 -0.373535 -0.611450 -0.544800 0.435669 1441741206 -0.373535 -0.611450 -0.544800 0.435669 1441741206 -0.373535 -0.611450 -0.544800 0.435669 1441741206 -0.373535 -0.611450 -0.544800 0.435669 1441741206 -0.373535 -0.611450 -0.544800 0.435669 1441741206 -0.373535 -0.611450 -0.544800 0.435669 1441741206 -0.373535 -0.611450 -0.544800 0.435669 1441741206 -0.367004 -0.616394 -0.537354 0.443542 1441741206 -0.367004 -0.616394 -0.537354 0.443542 1441741206 -0.367004 -0.616394 -0.537354 0.443542 1441741206 -0.367004 -0.616394 -0.537354 0.443542 1441741206 -0.367004 -0.616394 -0.537354 0.443542 1441741206 -0.367004 -0.616394 -0.537354 0.443542 1441741206 -0.352539 -0.628784 -0.521240 0.456848 1441741206 -0.352539 -0.628784 -0.521240 0.456848 1441741206 -0.352539 -0.628784 -0.521240 0.456848 1441741206 -0.352539 -0.628784 -0.521240 0.456848 1441741206 -0.352539 -0.628784 -0.521240 0.456848 1441741206 -0.352539 -0.628784 -0.521240 0.456848 1441741206 -0.334900 -0.645874 -0.496216 0.473877 1441741206 -0.334900 -0.645874 -0.496216 0.473877 1441741206 -0.334900 -0.645874 -0.496216 0.473877 1441741206 -0.334900 -0.645874 -0.496216 0.473877 1441741206 -0.334900 -0.645874 -0.496216 0.473877 1441741206 -0.334900 -0.645874 -0.496216 0.473877 1441741206 -0.314270 -0.667419 -0.468933 0.485718 1441741206 -0.314270 -0.667419 -0.468933 0.485718 1441741206 -0.314270 -0.667419 -0.468933 0.485718 1441741206 -0.314270 -0.667419 -0.468933 0.485718 1441741206 -0.314270 -0.667419 -0.468933 0.485718 1441741206 -0.314270 -0.667419 -0.468933 0.485718 1441741206 -0.299805 -0.684387 -0.445740 0.493042 1441741206 -0.299805 -0.684387 -0.445740 0.493042 1441741206 -0.299805 -0.684387 -0.445740 0.493042 1441741206 -0.299805 -0.684387 -0.445740 0.493042 1441741207 -0.299805 -0.684387 -0.445740 0.493042 1441741207 -0.299805 -0.684387 -0.445740 0.493042 1441741207 -0.299805 -0.684387 -0.445740 0.493042 1441741207 -0.294006 -0.694580 -0.421814 0.503235 1441741207 -0.294006 -0.694580 -0.421814 0.503235 1441741207 -0.294006 -0.694580 -0.421814 0.503235 1441741207 -0.294006 -0.694580 -0.421814 0.503235 1441741207 -0.294006 -0.694580 -0.421814 0.503235 1441741207 -0.294006 -0.694580 -0.421814 0.503235 1441741207 -0.307556 -0.705383 -0.381958 0.511902 1441741207 -0.307556 -0.705383 -0.381958 0.511902 1441741207 -0.307556 -0.705383 -0.381958 0.511902 1441741207 -0.307556 -0.705383 -0.381958 0.511902 1441741207 -0.307556 -0.705383 -0.381958 0.511902 1441741207 -0.307556 -0.705383 -0.381958 0.511902 1441741207 -0.271851 -0.727722 -0.352844 0.521606 1441741207 -0.271851 -0.727722 -0.352844 0.521606 1441741207 -0.271851 -0.727722 -0.352844 0.521606 1441741207 -0.271851 -0.727722 -0.352844 0.521606 1441741207 -0.271851 -0.727722 -0.352844 0.521606 1441741207 -0.271851 -0.727722 -0.352844 0.521606 1441741207 -0.274719 -0.741821 -0.337585 0.510193 1441741207 -0.274719 -0.741821 -0.337585 0.510193 1441741207 -0.274719 -0.741821 -0.337585 0.510193 1441741207 -0.274719 -0.741821 -0.337585 0.510193 1441741207 -0.274719 -0.741821 -0.337585 0.510193 1441741207 -0.274719 -0.741821 -0.337585 0.510193 1441741207 -0.274719 -0.741821 -0.337585 0.510193 1441741207 -0.282349 -0.731140 -0.347290 0.514954 1441741207 -0.282349 -0.731140 -0.347290 0.514954 1441741207 -0.282349 -0.731140 -0.347290 0.514954 1441741207 -0.282349 -0.731140 -0.347290 0.514954 1441741207 -0.282349 -0.731140 -0.347290 0.514954 1441741207 -0.282349 -0.731140 -0.347290 0.514954 1441741207 -0.291199 -0.721130 -0.376160 0.503662 1441741207 -0.291199 -0.721130 -0.376160 0.503662 1441741207 -0.291199 -0.721130 -0.376160 0.503662 1441741207 -0.291199 -0.721130 -0.376160 0.503662 1441741207 -0.291199 -0.721130 -0.376160 0.503662 1441741207 -0.291199 -0.721130 -0.376160 0.503662 1441741207 -0.305664 -0.702515 -0.399780 0.503235 1441741207 -0.305664 -0.702515 -0.399780 0.503235 1441741207 -0.305664 -0.702515 -0.399780 0.503235 1441741207 -0.305664 -0.702515 -0.399780 0.503235 1441741207 -0.305664 -0.702515 -0.399780 0.503235 1441741207 -0.305664 -0.702515 -0.399780 0.503235 1441741207 -0.318481 -0.687561 -0.430115 0.490784 1441741207 -0.318481 -0.687561 -0.430115 0.490784 1441741207 -0.318481 -0.687561 -0.430115 0.490784 1441741207 -0.318481 -0.687561 -0.430115 0.490784 1441741207 -0.318481 -0.687561 -0.430115 0.490784 1441741207 -0.318481 -0.687561 -0.430115 0.490784 1441741207 -0.318481 -0.687561 -0.430115 0.490784 1441741207 -0.331726 -0.672974 -0.455505 0.479187 1441741207 -0.331726 -0.672974 -0.455505 0.479187 1441741207 -0.331726 -0.672974 -0.455505 0.479187 1441741207 -0.331726 -0.672974 -0.455505 0.479187 1441741207 -0.331726 -0.672974 -0.455505 0.479187 1441741207 -0.331726 -0.672974 -0.455505 0.479187 1441741207 -0.344727 -0.659790 -0.478027 0.466187 1441741207 -0.344727 -0.659790 -0.478027 0.466187 1441741207 -0.344727 -0.659790 -0.478027 0.466187 1441741207 -0.344727 -0.659790 -0.478027 0.466187 1441741207 -0.344727 -0.659790 -0.478027 0.466187 1441741207 -0.344727 -0.659790 -0.478027 0.466187 1441741207 -0.344727 -0.659790 -0.478027 0.466187 1441741207 -0.356750 -0.645813 -0.499695 0.453918 1441741207 -0.356750 -0.645813 -0.499695 0.453918 1441741207 -0.356750 -0.645813 -0.499695 0.453918 1441741207 -0.356750 -0.645813 -0.499695 0.453918 1441741207 -0.356750 -0.645813 -0.499695 0.453918 1441741207 -0.356750 -0.645813 -0.499695 0.453918 1441741207 -0.364075 -0.632568 -0.518860 0.445129 1441741207 -0.364075 -0.632568 -0.518860 0.445129 1441741207 -0.364075 -0.632568 -0.518860 0.445129 1441741207 -0.364075 -0.632568 -0.518860 0.445129 1441741207 -0.364075 -0.632568 -0.518860 0.445129 1441741207 -0.364075 -0.632568 -0.518860 0.445129 1441741207 -0.364075 -0.632568 -0.518860 0.445129 1441741207 -0.366272 -0.623657 -0.532532 0.439819 1441741207 -0.366272 -0.623657 -0.532532 0.439819 1441741207 -0.366272 -0.623657 -0.532532 0.439819 1441741207 -0.366272 -0.623657 -0.532532 0.439819 1441741207 -0.366272 -0.623657 -0.532532 0.439819 1441741207 -0.366272 -0.623657 -0.532532 0.439819 1441741207 -0.366089 -0.617676 -0.540466 0.438599 1441741207 -0.366089 -0.617676 -0.540466 0.438599 1441741207 -0.366089 -0.617676 -0.540466 0.438599 1441741207 -0.366089 -0.617676 -0.540466 0.438599 1441741207 -0.366089 -0.617676 -0.540466 0.438599 1441741207 -0.366089 -0.617676 -0.540466 0.438599 1441741207 -0.366089 -0.617676 -0.540466 0.438599 1441741207 -0.359680 -0.617859 -0.540222 0.443909 1441741207 -0.359680 -0.617859 -0.540222 0.443909 1441741207 -0.359680 -0.617859 -0.540222 0.443909 1441741207 -0.359680 -0.617859 -0.540222 0.443909 1441741207 -0.359680 -0.617859 -0.540222 0.443909 1441741207 -0.359680 -0.617859 -0.540222 0.443909 1441741207 -0.347900 -0.627441 -0.526001 0.456848 1441741207 -0.347900 -0.627441 -0.526001 0.456848 1441741207 -0.347900 -0.627441 -0.526001 0.456848 1441741207 -0.347900 -0.627441 -0.526001 0.456848 1441741207 -0.347900 -0.627441 -0.526001 0.456848 1441741207 -0.347900 -0.627441 -0.526001 0.456848 1441741207 -0.326233 -0.649597 -0.499939 0.470886 1441741207 -0.326233 -0.649597 -0.499939 0.470886 1441741207 -0.326233 -0.649597 -0.499939 0.470886 1441741207 -0.326233 -0.649597 -0.499939 0.470886 1441741207 -0.326233 -0.649597 -0.499939 0.470886 1441741207 -0.326233 -0.649597 -0.499939 0.470886 1441741207 -0.326233 -0.649597 -0.499939 0.470886 1441741207 -0.295471 -0.681702 -0.469421 0.477173 1441741207 -0.295471 -0.681702 -0.469421 0.477173 1441741207 -0.295471 -0.681702 -0.469421 0.477173 1441741208 -0.295471 -0.681702 -0.469421 0.477173 1441741208 -0.295471 -0.681702 -0.469421 0.477173 1441741208 -0.268677 -0.706909 -0.435669 0.488220 1441741208 -0.268677 -0.706909 -0.435669 0.488220 1441741208 -0.268677 -0.706909 -0.435669 0.488220 1441741208 -0.268677 -0.706909 -0.435669 0.488220 1441741208 -0.268677 -0.706909 -0.435669 0.488220 1441741208 -0.268677 -0.706909 -0.435669 0.488220 1441741208 -0.252319 -0.718262 -0.397278 0.512573 1441741208 -0.252319 -0.718262 -0.397278 0.512573 1441741208 -0.252319 -0.718262 -0.397278 0.512573 1441741208 -0.252319 -0.718262 -0.397278 0.512573 1441741208 -0.252319 -0.718262 -0.397278 0.512573 1441741208 -0.252319 -0.718262 -0.397278 0.512573 1441741208 -0.252319 -0.718262 -0.397278 0.512573 1441741208 -0.260437 -0.719238 -0.346008 0.543335 1441741208 -0.260437 -0.719238 -0.346008 0.543335 1441741208 -0.260437 -0.719238 -0.346008 0.543335 1441741208 -0.260437 -0.719238 -0.346008 0.543335 1441741208 -0.260437 -0.719238 -0.346008 0.543335 1441741208 -0.260437 -0.719238 -0.346008 0.543335 1441741208 -0.210632 -0.745239 -0.320435 0.545471 1441741208 -0.210632 -0.745239 -0.320435 0.545471 1441741208 -0.210632 -0.745239 -0.320435 0.545471 1441741208 -0.210632 -0.745239 -0.320435 0.545471 1441741208 -0.210632 -0.745239 -0.320435 0.545471 1441741208 -0.210632 -0.745239 -0.320435 0.545471 1441741208 -0.224670 -0.757568 -0.302795 0.532959 1441741208 -0.224670 -0.757568 -0.302795 0.532959 1441741208 -0.224670 -0.757568 -0.302795 0.532959 1441741208 -0.224670 -0.757568 -0.302795 0.532959 1441741208 -0.224670 -0.757568 -0.302795 0.532959 1441741208 -0.224670 -0.757568 -0.302795 0.532959 1441741208 -0.224670 -0.757568 -0.302795 0.532959 1441741208 -0.236023 -0.743042 -0.317322 0.539978 1441741208 -0.236023 -0.743042 -0.317322 0.539978 1441741208 -0.236023 -0.743042 -0.317322 0.539978 1441741208 -0.236023 -0.743042 -0.317322 0.539978 1441741208 -0.236023 -0.743042 -0.317322 0.539978 1441741208 -0.236023 -0.743042 -0.317322 0.539978 1441741208 -0.250366 -0.732910 -0.345398 0.530029 1441741208 -0.250366 -0.732910 -0.345398 0.530029 1441741208 -0.250366 -0.732910 -0.345398 0.530029 1441741208 -0.250366 -0.732910 -0.345398 0.530029 1441741208 -0.250366 -0.732910 -0.345398 0.530029 1441741208 -0.250366 -0.732910 -0.345398 0.530029 1441741208 -0.269348 -0.720642 -0.376038 0.516541 1441741208 -0.269348 -0.720642 -0.376038 0.516541 1441741208 -0.269348 -0.720642 -0.376038 0.516541 1441741208 -0.269348 -0.720642 -0.376038 0.516541 1441741208 -0.269348 -0.720642 -0.376038 0.516541 1441741208 -0.269348 -0.720642 -0.376038 0.516541 1441741208 -0.290955 -0.705017 -0.405090 0.504272 1441741208 -0.290955 -0.705017 -0.405090 0.504272 1441741208 -0.290955 -0.705017 -0.405090 0.504272 1441741208 -0.290955 -0.705017 -0.405090 0.504272 1441741208 -0.290955 -0.705017 -0.405090 0.504272 1441741208 -0.290955 -0.705017 -0.405090 0.504272 1441741208 -0.290955 -0.705017 -0.405090 0.504272 1441741208 -0.306580 -0.691040 -0.435547 0.488647 1441741208 -0.306580 -0.691040 -0.435547 0.488647 1441741208 -0.306580 -0.691040 -0.435547 0.488647 1441741208 -0.306580 -0.691040 -0.435547 0.488647 1441741208 -0.306580 -0.691040 -0.435547 0.488647 1441741208 -0.306580 -0.691040 -0.435547 0.488647 1441741208 -0.323730 -0.675110 -0.460938 0.476501 1441741208 -0.323730 -0.675110 -0.460938 0.476501 1441741208 -0.323730 -0.675110 -0.460938 0.476501 1441741208 -0.323730 -0.675110 -0.460938 0.476501 1441741208 -0.323730 -0.675110 -0.460938 0.476501 1441741208 -0.323730 -0.675110 -0.460938 0.476501 1441741208 -0.323730 -0.675110 -0.460938 0.476501 1441741208 -0.337585 -0.662598 -0.481934 0.463501 1441741208 -0.337585 -0.662598 -0.481934 0.463501 1441741208 -0.337585 -0.662598 -0.481934 0.463501 1441741208 -0.337585 -0.662598 -0.481934 0.463501 1441741208 -0.337585 -0.662598 -0.481934 0.463501 1441741208 -0.337585 -0.662598 -0.481934 0.463501 1441741208 -0.344788 -0.652649 -0.496704 0.456604 1441741208 -0.344788 -0.652649 -0.496704 0.456604 1441741208 -0.344788 -0.652649 -0.496704 0.456604 1441741208 -0.344788 -0.652649 -0.496704 0.456604 1441741208 -0.344788 -0.652649 -0.496704 0.456604 1441741208 -0.344788 -0.652649 -0.496704 0.456604 1441741208 -0.348511 -0.646301 -0.505432 0.453247 1441741208 -0.348511 -0.646301 -0.505432 0.453247 1441741208 -0.348511 -0.646301 -0.505432 0.453247 1441741208 -0.348511 -0.646301 -0.505432 0.453247 1441741208 -0.348511 -0.646301 -0.505432 0.453247 1441741208 -0.348511 -0.646301 -0.505432 0.453247 1441741208 -0.345947 -0.644653 -0.507263 0.455505 1441741208 -0.345947 -0.644653 -0.507263 0.455505 1441741208 -0.345947 -0.644653 -0.507263 0.455505 1441741208 -0.345947 -0.644653 -0.507263 0.455505 1441741208 -0.345947 -0.644653 -0.507263 0.455505 1441741208 -0.345947 -0.644653 -0.507263 0.455505 1441741208 -0.338867 -0.647583 -0.499146 0.465576 1441741208 -0.338867 -0.647583 -0.499146 0.465576 1441741208 -0.338867 -0.647583 -0.499146 0.465576 1441741208 -0.338867 -0.647583 -0.499146 0.465576 1441741208 -0.338867 -0.647583 -0.499146 0.465576 1441741208 -0.338867 -0.647583 -0.499146 0.465576 1441741208 -0.338867 -0.647583 -0.499146 0.465576 1441741208 -0.328613 -0.655823 -0.483765 0.477417 1441741208 -0.328613 -0.655823 -0.483765 0.477417 1441741208 -0.328613 -0.655823 -0.483765 0.477417 1441741208 -0.328613 -0.655823 -0.483765 0.477417 1441741208 -0.328613 -0.655823 -0.483765 0.477417 1441741208 -0.328613 -0.655823 -0.483765 0.477417 1441741208 -0.314636 -0.669861 -0.464355 0.486511 1441741208 -0.314636 -0.669861 -0.464355 0.486511 1441741208 -0.314636 -0.669861 -0.464355 0.486511 1441741208 -0.314636 -0.669861 -0.464355 0.486511 1441741208 -0.314636 -0.669861 -0.464355 0.486511 1441741209 -0.314636 -0.669861 -0.464355 0.486511 1441741209 -0.308594 -0.679871 -0.446594 0.493164 1441741209 -0.308594 -0.679871 -0.446594 0.493164 1441741209 -0.308594 -0.679871 -0.446594 0.493164 1441741209 -0.308594 -0.679871 -0.446594 0.493164 1441741209 -0.308594 -0.679871 -0.446594 0.493164 1441741209 -0.308594 -0.679871 -0.446594 0.493164 1441741209 -0.312988 -0.679382 -0.435669 0.500732 1441741209 -0.312988 -0.679382 -0.435669 0.500732 1441741209 -0.312988 -0.679382 -0.435669 0.500732 1441741209 -0.312988 -0.679382 -0.435669 0.500732 1441741209 -0.312988 -0.679382 -0.435669 0.500732 1441741209 -0.312988 -0.679382 -0.435669 0.500732 1441741209 -0.324768 -0.669250 -0.435364 0.507080 1441741209 -0.324768 -0.669250 -0.435364 0.507080 1441741209 -0.324768 -0.669250 -0.435364 0.507080 1441741209 -0.324768 -0.669250 -0.435364 0.507080 1441741209 -0.324768 -0.669250 -0.435364 0.507080 1441741209 -0.324768 -0.669250 -0.435364 0.507080 1441741209 -0.324768 -0.669250 -0.435364 0.507080 1441741209 -0.302246 -0.673096 -0.421814 0.526917 1441741209 -0.302246 -0.673096 -0.421814 0.526917 1441741209 -0.302246 -0.673096 -0.421814 0.526917 1441741209 -0.302246 -0.673096 -0.421814 0.526917 1441741209 -0.302246 -0.673096 -0.421814 0.526917 1441741209 -0.302246 -0.673096 -0.421814 0.526917 1441741209 -0.272766 -0.698425 -0.385986 0.537476 1441741209 -0.272766 -0.698425 -0.385986 0.537476 1441741209 -0.272766 -0.698425 -0.385986 0.537476 1441741209 -0.272766 -0.698425 -0.385986 0.537476 1441741209 -0.272766 -0.698425 -0.385986 0.537476 1441741209 -0.272766 -0.698425 -0.385986 0.537476 1441741209 -0.273621 -0.704468 -0.369629 0.540588 1441741209 -0.273621 -0.704468 -0.369629 0.540588 1441741209 -0.273621 -0.704468 -0.369629 0.540588 1441741209 -0.273621 -0.704468 -0.369629 0.540588 1441741209 -0.273621 -0.704468 -0.369629 0.540588 1441741209 -0.273621 -0.704468 -0.369629 0.540588 1441741209 -0.261475 -0.711060 -0.376221 0.533447 1441741209 -0.261475 -0.711060 -0.376221 0.533447 1441741209 -0.261475 -0.711060 -0.376221 0.533447 1441741209 -0.261475 -0.711060 -0.376221 0.533447 1441741209 -0.261475 -0.711060 -0.376221 0.533447 1441741209 -0.261475 -0.711060 -0.376221 0.533447 1441741209 -0.261475 -0.711060 -0.376221 0.533447 1441741209 -0.274292 -0.701904 -0.386963 0.531494 1441741209 -0.274292 -0.701904 -0.386963 0.531494 1441741209 -0.274292 -0.701904 -0.386963 0.531494 1441741209 -0.274292 -0.701904 -0.386963 0.531494 1441741209 -0.274292 -0.701904 -0.386963 0.531494 1441741209 -0.274292 -0.701904 -0.386963 0.531494 1441741209 -0.285706 -0.693237 -0.407593 0.521240 1441741209 -0.285706 -0.693237 -0.407593 0.521240 1441741209 -0.285706 -0.693237 -0.407593 0.521240 1441741209 -0.285706 -0.693237 -0.407593 0.521240 1441741209 -0.285706 -0.693237 -0.407593 0.521240 1441741209 -0.285706 -0.693237 -0.407593 0.521240 1441741209 -0.301941 -0.683533 -0.425171 0.510803 1441741209 -0.301941 -0.683533 -0.425171 0.510803 1441741209 -0.301941 -0.683533 -0.425171 0.510803 1441741209 -0.301941 -0.683533 -0.425171 0.510803 1441741209 -0.301941 -0.683533 -0.425171 0.510803 1441741209 -0.301941 -0.683533 -0.425171 0.510803 1441741209 -0.301941 -0.683533 -0.425171 0.510803 1441741209 -0.312378 -0.675171 -0.440613 0.502441 1441741209 -0.312378 -0.675171 -0.440613 0.502441 1441741209 -0.312378 -0.675171 -0.440613 0.502441 1441741209 -0.312378 -0.675171 -0.440613 0.502441 1441741209 -0.312378 -0.675171 -0.440613 0.502441 1441741209 -0.325500 -0.665466 -0.454224 0.494995 1441741209 -0.325500 -0.665466 -0.454224 0.494995 1441741209 -0.325500 -0.665466 -0.454224 0.494995 1441741209 -0.325500 -0.665466 -0.454224 0.494995 1441741209 -0.325500 -0.665466 -0.454224 0.494995 1441741209 -0.332031 -0.660156 -0.461975 0.490417 1441741209 -0.332031 -0.660156 -0.461975 0.490417 1441741209 -0.332031 -0.660156 -0.461975 0.490417 1441741209 -0.332031 -0.660156 -0.461975 0.490417 1441741209 -0.332031 -0.660156 -0.461975 0.490417 1441741209 -0.332031 -0.660156 -0.461975 0.490417 1441741209 -0.333069 -0.658081 -0.466919 0.487915 1441741209 -0.333069 -0.658081 -0.466919 0.487915 1441741209 
-0.252625 -0.717834 -0.399536 0.511169 1441741211 -0.252625 -0.717834 -0.399536 0.511169 1441741211 -0.252625 -0.717834 -0.399536 0.511169 1441741211 -0.252625 -0.717834 -0.399536 0.511169 1441741211 -0.252625 -0.717834 -0.399536 0.511169 1441741211 -0.252991 -0.722290 -0.397217 0.506470 1441741211 -0.252991 -0.722290 -0.397217 0.506470 1441741211 -0.252991 -0.722290 -0.397217 0.506470 1441741211 -0.252991 -0.722290 -0.397217 0.506470 1441741211 -0.252991 -0.722290 -0.397217 0.506470 1441741211 -0.252991 -0.722290 -0.397217 0.506470 1441741211 -0.255005 -0.723694 -0.400879 0.500610 1441741211 -0.255005 -0.723694 -0.400879 0.500610 1441741211 -0.255005 -0.723694 -0.400879 0.500610 1441741211 -0.255005 -0.723694 -0.400879 0.500610 1441741211 -0.255005 -0.723694 -0.400879 0.500610 1441741211 -0.255005 -0.723694 -0.400879 0.500610 1441741211 -0.260071 -0.723206 -0.408203 0.492737 1441741211 -0.260071 -0.723206 -0.408203 0.492737 1441741211 -0.260071 -0.723206 -0.408203 0.492737 1441741211 -0.260071 -0.723206 -0.408203 0.492737 1441741211 -0.260071 -0.723206 -0.408203 0.492737 1441741211 -0.260071 -0.723206 -0.408203 0.492737 1441741211 -0.260071 -0.723206 -0.408203 0.492737 1441741211 -0.268433 -0.722839 -0.422424 0.476501 1441741211 -0.268433 -0.722839 -0.422424 0.476501 1441741211 -0.268433 -0.722839 -0.422424 0.476501 1441741211 -0.268433 -0.722839 -0.422424 0.476501 1441741211 -0.268433 -0.722839 -0.422424 0.476501 1441741211 -0.268433 -0.722839 -0.422424 0.476501 1441741211 -0.273804 -0.721680 -0.440125 0.458862 1441741211 -0.273804 -0.721680 -0.440125 0.458862 1441741211 -0.273804 -0.721680 -0.440125 0.458862 1441741211 -0.273804 -0.721680 -0.440125 0.458862 1441741211 -0.273804 -0.721680 -0.440125 0.458862 1441741211 -0.273804 -0.721680 -0.440125 0.458862 1441741211 -0.273804 -0.721680 -0.440125 0.458862 1441741211 -0.283997 -0.715759 -0.462280 0.439697 1441741211 -0.283997 -0.715759 -0.462280 0.439697 1441741211 -0.283997 -0.715759 -0.462280 0.439697 1441741211 -0.283997 -0.715759 -0.462280 0.439697 1441741211 -0.283997 -0.715759 -0.462280 0.439697 1441741211 -0.283997 -0.715759 -0.462280 0.439697 1441741211 -0.296631 -0.705078 -0.493042 0.414490 1441741211 -0.296631 -0.705078 -0.493042 0.414490 1441741211 -0.296631 -0.705078 -0.493042 0.414490 1441741211 -0.296631 -0.705078 -0.493042 0.414490 1441741211 -0.296631 -0.705078 -0.493042 0.414490 1441741211 -0.296631 -0.705078 -0.493042 0.414490 1441741211 -0.296631 -0.705078 -0.493042 0.414490 1441741211 -0.302490 -0.689026 -0.530518 0.390259 1441741211 -0.302490 -0.689026 -0.530518 0.390259 1441741211 -0.302490 -0.689026 -0.530518 0.390259 1441741211 -0.302490 -0.689026 -0.530518 0.390259 1441741211 -0.302490 -0.689026 -0.530518 0.390259 1441741211 -0.302490 -0.689026 -0.530518 0.390259 1441741211 -0.307922 -0.667542 -0.561707 0.379700 1441741211 -0.307922 -0.667542 -0.561707 0.379700 1441741211 -0.307922 -0.667542 -0.561707 0.379700 1441741211 -0.307922 -0.667542 -0.561707 0.379700 1441741211 -0.307922 -0.667542 -0.561707 0.379700 1441741211 -0.307922 -0.667542 -0.561707 0.379700 1441741211 -0.317383 -0.646057 -0.570068 0.396301 1441741211 -0.317383 -0.646057 -0.570068 0.396301 1441741211 -0.317383 -0.646057 -0.570068 0.396301 1441741212 -0.317383 -0.646057 -0.570068 0.396301 1441741212 -0.317383 -0.646057 -0.570068 0.396301 1441741212 -0.317383 -0.646057 -0.570068 0.396301 1441741212 -0.334045 -0.630432 -0.566406 0.412659 1441741212 -0.334045 -0.630432 -0.566406 0.412659 1441741212 -0.334045 -0.630432 -0.566406 0.412659 1441741212 -0.334045 -0.630432 -0.566406 0.412659 1441741212 -0.334045 -0.630432 -0.566406 0.412659 1441741212 -0.334045 -0.630432 -0.566406 0.412659 1441741212 -0.334045 -0.630432 -0.566406 0.412659 1441741212 -0.354736 -0.616516 -0.571167 0.409729 1441741212 -0.354736 -0.616516 -0.571167 0.409729 1441741212 -0.354736 -0.616516 -0.571167 0.409729 1441741212 -0.354736 -0.616516 -0.571167 0.409729 1441741212 -0.354736 -0.616516 -0.571167 0.409729 1441741212 -0.354736 -0.616516 -0.571167 0.409729 1441741212 -0.352234 -0.603455 -0.596802 0.394470 1441741212 -0.352234 -0.603455 -0.596802 0.394470 1441741212 -0.352234 -0.603455 -0.596802 0.394470 1441741212 -0.352234 -0.603455 -0.596802 0.394470 1441741212 -0.352234 -0.603455 -0.596802 0.394470 1441741212 -0.352234 -0.603455 -0.596802 0.394470 1441741212 -0.352234 -0.603455 -0.596802 0.394470 1441741212 -0.363892 -0.583557 -0.624939 0.369568 1441741212 -0.363892 -0.583557 -0.624939 0.369568 1441741212 -0.363892 -0.583557 -0.624939 0.369568 1441741212 -0.363892 -0.583557 -0.624939 0.369568 1441741212 -0.363892 -0.583557 -0.624939 0.369568 1441741212 -0.363892 -0.583557 -0.624939 0.369568 1441741212 -0.367371 -0.570251 -0.626526 0.383911 1441741212 -0.367371 -0.570251 -0.626526 0.383911 1441741212 -0.367371 -0.570251 -0.626526 0.383911 1441741212 -0.367371 -0.570251 -0.626526 0.383911 1441741212 -0.367371 -0.570251 -0.626526 0.383911 1441741212 -0.367371 -0.570251 -0.626526 0.383911 1441741212 -0.367371 -0.570251 -0.626526 0.383911 1441741212 -0.379395 -0.561768 -0.623108 0.390198 1441741212 -0.379395 -0.561768 -0.623108 0.390198 1441741212 -0.379395 -0.561768 -0.623108 0.390198 1441741212 -0.379395 -0.561768 -0.623108 0.390198 1441741212 -0.379395 -0.561768 -0.623108 0.390198 1441741212 -0.379395 -0.561768 -0.623108 0.390198 1441741212 -0.365967 -0.580566 -0.613037 0.391541 1441741212 -0.365967 -0.580566 -0.613037 0.391541 1441741212 -0.365967 -0.580566 -0.613037 0.391541 1441741212 -0.365967 -0.580566 -0.613037 0.391541 1441741212 -0.365967 -0.580566 -0.613037 0.391541 1441741212 -0.365967 -0.580566 -0.613037 0.391541 1441741212 -0.359070 -0.597656 -0.591370 0.405273 1441741212 -0.359070 -0.597656 -0.591370 0.405273 1441741212 -0.359070 -0.597656 -0.591370 0.405273 1441741212 -0.359070 -0.597656 -0.591370 0.405273 1441741212 -0.359070 -0.597656 -0.591370 0.405273 1441741212 -0.359070 -0.597656 -0.591370 0.405273 1441741212 -0.345215 -0.615601 -0.573730 0.415649 1441741212 -0.345215 -0.615601 -0.573730 0.415649 1441741212 -0.345215 -0.615601 -0.573730 0.415649 1441741212 -0.345215 -0.615601 -0.573730 0.415649 1441741212 -0.345215 -0.615601 -0.573730 0.415649 1441741212 -0.345215 -0.615601 -0.573730 0.415649 1441741212 -0.345215 -0.615601 -0.573730 0.415649 1441741212 -0.330200 -0.633545 -0.554932 0.426270 1441741212 -0.330200 -0.633545 -0.554932 0.426270 1441741212 -0.330200 -0.633545 -0.554932 0.426270 1441741212 -0.330200 -0.633545 -0.554932 0.426270 1441741212 -0.330200 -0.633545 -0.554932 0.426270 1441741212 -0.330200 -0.633545 -0.554932 0.426270 1441741212 -0.316589 -0.652283 -0.533264 0.435974 1441741212 -0.316589 -0.652283 -0.533264 0.435974 1441741212 -0.316589 -0.652283 -0.533264 0.435974 1441741212 -0.316589 -0.652283 -0.533264 0.435974 1441741212 -0.316589 -0.652283 -0.533264 0.435974 1441741212 -0.316589 -0.652283 -0.533264 0.435974 1441741212 -0.303894 -0.666443 -0.516968 0.443115 1441741212 -0.303894 -0.666443 -0.516968 0.443115 1441741212 -0.303894 -0.666443 -0.516968 0.443115 1441741212 -0.303894 -0.666443 -0.516968 0.443115 1441741212 -0.303894 -0.666443 -0.516968 0.443115 1441741212 -0.303894 -0.666443 -0.516968 0.443115 1441741212 -0.303894 -0.666443 -0.516968 0.443115 1441741212 -0.295837 -0.676270 -0.507141 0.445007 1441741212 -0.295837 -0.676270 -0.507141 0.445007 1441741212 -0.295837 -0.676270 -0.507141 0.445007 1441741212 -0.295837 -0.676270 -0.507141 0.445007 1441741212 -0.295837 -0.676270 -0.507141 0.445007 1441741212 -0.291870 -0.681152 -0.507629 0.439575 1441741212 -0.291870 -0.681152 -0.507629 0.439575 1441741212 -0.291870 -0.681152 -0.507629 0.439575 1441741212 -0.291870 -0.681152 -0.507629 0.439575 1441741212 -0.291870 -0.681152 -0.507629 0.439575 1441741212 -0.291870 -0.681152 -0.507629 0.439575 1441741212 -0.288879 -0.681580 -0.515808 0.431274 1441741212 -0.288879 -0.681580 -0.515808 0.431274 1441741212 -0.288879 -0.681580 -0.515808 0.431274 1441741212 -0.288879 -0.681580 -0.515808 0.431274 1441741212 -0.288879 -0.681580 -0.515808 0.431274 1441741212 -0.288879 -0.681580 -0.515808 0.431274 1441741212 -0.296021 -0.676758 -0.533081 0.412659 1441741212 -0.296021 -0.676758 -0.533081 0.412659 1441741212 -0.296021 -0.676758 -0.533081 0.412659 1441741212 -0.296021 -0.676758 -0.533081 0.412659 1441741212 -0.296021 -0.676758 -0.533081 0.412659 1441741212 -0.296021 -0.676758 -0.533081 0.412659 1441741212 -0.301575 -0.665466 -0.554321 0.398743 1441741212 -0.301575 -0.665466 -0.554321 0.398743 1441741212 -0.301575 -0.665466 -0.554321 0.398743 1441741212 -0.301575 -0.665466 -0.554321 0.398743 1441741212 -0.301575 -0.665466 -0.554321 0.398743 1441741212 -0.301575 -0.665466 -0.554321 0.398743 1441741212 -0.307373 -0.649658 -0.569519 0.398987 1441741212 -0.307373 -0.649658 -0.569519 0.398987 1441741212 -0.307373 -0.649658 -0.569519 0.398987 1441741212 -0.307373 -0.649658 -0.569519 0.398987 1441741213 -0.307373 -0.649658 -0.569519 0.398987 1441741213 -0.307373 -0.649658 -0.569519 0.398987 1441741213 -0.319153 -0.629272 -0.577942 0.410156 1441741213 -0.319153 -0.629272 -0.577942 0.410156 1441741213 -0.319153 -0.629272 -0.577942 0.410156 1441741213 -0.319153 -0.629272 -0.577942 0.410156 1441741213 -0.319153 -0.629272 -0.577942 0.410156 1441741213 -0.319153 -0.629272 -0.577942 0.410156 1441741213 -0.336670 -0.613708 -0.575806 0.422546 1441741213 -0.336670 -0.613708 -0.575806 0.422546 1441741213 -0.336670 -0.613708 -0.575806 0.422546 1441741213 -0.336670 -0.613708 -0.575806 0.422546 1441741213 -0.336670 -0.613708 -0.575806 0.422546 1441741213 -0.336670 -0.613708 -0.575806 0.422546 1441741213 -0.336670 -0.613708 -0.575806 0.422546 1441741213 -0.347290 -0.592163 -0.591125 0.423523 1441741213 -0.347290 -0.592163 -0.591125 0.423523 1441741213 -0.347290 -0.592163 -0.591125 0.423523 1441741213 -0.347290 -0.592163 -0.591125 0.423523 1441741213 -0.347290 -0.592163 -0.591125 0.423523 1441741213 -0.347290 -0.592163 -0.591125 0.423523 1441741213 -0.377197 -0.568237 -0.614807 0.396179 1441741213 -0.377197 -0.568237 -0.614807 0.396179 1441741213 -0.377197 -0.568237 -0.614807 0.396179 1441741213 -0.377197 -0.568237 -0.614807 0.396179 1441741213 -0.377197 -0.568237 -0.614807 0.396179 1441741213 -0.377197 -0.568237 -0.614807 0.396179 1441741213 -0.371216 -0.562317 -0.622498 0.398193 1441741213 -0.371216 -0.562317 -0.622498 0.398193 1441741213 -0.371216 -0.562317 -0.622498 0.398193 1441741213 -0.371216 -0.562317 -0.622498 0.398193 1441741213 -0.371216 -0.562317 -0.622498 0.398193 1441741213 -0.371216 -0.562317 -0.622498 0.398193 1441741213 -0.371216 -0.562317 -0.622498 0.398193 1441741213 -0.391052 -0.544739 -0.622681 0.403320 1441741213 -0.391052 -0.544739 -0.622681 0.403320 1441741213 -0.391052 -0.544739 -0.622681 0.403320 1441741213 -0.391052 -0.544739 -0.622681 0.403320 1441741213 -0.391052 -0.544739 -0.622681 0.403320 1441741213 -0.391052 -0.544739 -0.622681 0.403320 1441741213 -0.378662 -0.559448 -0.615295 0.406372 1441741213 -0.378662 -0.559448 -0.615295 0.406372 1441741213 -0.378662 -0.559448 -0.615295 0.406372 1441741213 -0.378662 -0.559448 -0.615295 0.406372 1441741213 -0.378662 -0.559448 -0.615295 0.406372 1441741213 -0.378662 -0.559448 -0.615295 0.406372 1441741213 -0.378662 -0.559448 -0.615295 0.406372 1441741213 -0.369324 -0.575806 -0.597290 0.418823 1441741213 -0.369324 -0.575806 -0.597290 0.418823 1441741213 -0.369324 -0.575806 -0.597290 0.418823 1441741213 -0.369324 -0.575806 -0.597290 0.418823 1441741213 -0.369324 -0.575806 -0.597290 0.418823 1441741213 -0.369324 -0.575806 -0.597290 0.418823 1441741213 -0.352356 -0.597473 -0.578552 0.429260 1441741213 -0.352356 -0.597473 -0.578552 0.429260 1441741213 -0.352356 -0.597473 -0.578552 0.429260 1441741213 -0.352356 -0.597473 -0.578552 0.429260 1441741213 -0.352356 -0.597473 -0.578552 0.429260 1441741213 -0.352356 -0.597473 -0.578552 0.429260 1441741213 -0.335754 -0.617737 -0.558472 0.440308 1441741213 -0.335754 -0.617737 -0.558472 0.440308 1441741213 -0.335754 -0.617737 -0.558472 0.440308 1441741213 -0.335754 -0.617737 -0.558472 0.440308 1441741213 -0.335754 -0.617737 -0.558472 0.440308 1441741213 -0.335754 -0.617737 -0.558472 0.440308 1441741213 -0.318237 -0.638000 -0.535889 0.452271 1441741213 -0.318237 -0.638000 -0.535889 0.452271 1441741213 -0.318237 -0.638000 -0.535889 0.452271 1441741213 -0.318237 -0.638000 -0.535889 0.452271 1441741213 -0.318237 -0.638000 -0.535889 0.452271 1441741213 -0.318237 -0.638000 -0.535889 0.452271 1441741213 -0.303406 -0.656677 -0.513123 0.462097 1441741213 -0.303406 -0.656677 -0.513123 0.462097 1441741213 -0.303406 -0.656677 -0.513123 0.462097 1441741213 -0.303406 -0.656677 -0.513123 0.462097 1441741213 -0.303406 -0.656677 -0.513123 0.462097 1441741213 -0.303406 -0.656677 -0.513123 0.462097 1441741213 -0.303406 -0.656677 -0.513123 0.462097 1441741213 -0.293884 -0.670959 -0.496887 0.465454 1441741213 -0.293884 -0.670959 -0.496887 0.465454 1441741213 -0.293884 -0.670959 -0.496887 0.465454 1441741213 -0.293884 -0.670959 -0.496887 0.465454 1441741213 -0.293884 -0.670959 -0.496887 0.465454 1441741213 -0.293884 -0.670959 -0.496887 0.465454 1441741213 -0.290039 -0.678223 -0.490173 0.464417 1441741213 -0.290039 -0.678223 -0.490173 0.464417 1441741213 -0.290039 -0.678223 -0.490173 0.464417 1441741213 -0.290039 -0.678223 -0.490173 0.464417 1441741213 -0.290039 -0.678223 -0.490173 0.464417 1441741213 -0.290039 -0.678223 -0.490173 0.464417 1441741213 -0.289673 -0.680054 -0.491699 0.460327 1441741213 -0.289673 -0.680054 -0.491699 0.460327 1441741213 -0.289673 -0.680054 -0.491699 0.460327 1441741213 -0.289673 -0.680054 -0.491699 0.460327 1441741213 -0.289673 -0.680054 -0.491699 0.460327 1441741213 -0.289673 -0.680054 -0.491699 0.460327 1441741213 -0.292419 -0.679504 -0.500610 0.449646 1441741213 -0.292419 -0.679504 -0.500610 0.449646 1441741213 -0.292419 -0.679504 -0.500610 0.449646 1441741213 -0.292419 -0.679504 -0.500610 0.449646 1441741213 -0.292419 -0.679504 -0.500610 0.449646 1441741213 -0.292419 -0.679504 -0.500610 0.449646 1441741213 -0.299377 -0.673462 -0.515442 0.437256 1441741213 -0.299377 -0.673462 -0.515442 0.437256 1441741213 -0.299377 -0.673462 -0.515442 0.437256 1441741213 -0.299377 -0.673462 -0.515442 0.437256 1441741213 -0.299377 -0.673462 -0.515442 0.437256 1441741213 -0.299377 -0.673462 -0.515442 0.437256 1441741213 -0.299377 -0.673462 -0.515442 0.437256 1441741213 -0.305420 -0.663574 -0.533875 0.425903 1441741213 -0.305420 -0.663574 -0.533875 0.425903 1441741213 -0.305420 -0.663574 -0.533875 0.425903 1441741213 -0.305420 -0.663574 -0.533875 0.425903 1441741213 -0.305420 -0.663574 -0.533875 0.425903 1441741214 -0.305420 -0.663574 -0.533875 0.425903 1441741214 -0.312500 -0.649536 -0.550598 0.421082 1441741214 -0.312500 -0.649536 -0.550598 0.421082 1441741214 -0.312500 -0.649536 -0.550598 0.421082 1441741214 -0.312500 -0.649536 -0.550598 0.421082 1441741214 -0.312500 -0.649536 -0.550598 0.421082 1441741214 -0.312500 -0.649536 -0.550598 0.421082 1441741214 -0.318237 -0.633057 -0.566956 0.420227 1441741214 -0.318237 -0.633057 -0.566956 0.420227 1441741214 -0.318237 -0.633057 -0.566956 0.420227 1441741214 -0.318237 -0.633057 -0.566956 0.420227 1441741214 -0.318237 -0.633057 -0.566956 0.420227 1441741214 -0.318237 -0.633057 -0.566956 0.420227 1441741214 -0.326599 -0.616699 -0.566284 0.438599 1441741214 -0.326599 -0.616699 -0.566284 0.438599 1441741214 -0.326599 -0.616699 -0.566284 0.438599 1441741214 -0.326599 -0.616699 -0.566284 0.438599 1441741214 -0.326599 -0.616699 -0.566284 0.438599 1441741214 -0.326599 -0.616699 -0.566284 0.438599 1441741214 -0.326599 -0.616699 -0.566284 0.438599 1441741214 -0.339294 -0.609802 -0.553223 0.455017 1441741214 -0.339294 -0.609802 -0.553223 0.455017 1441741214 -0.339294 -0.609802 -0.553223 0.455017 1441741214 -0.339294 -0.609802 -0.553223 0.455017 1441741214 -0.339294 -0.609802 -0.553223 0.455017 1441741214 -0.339294 -0.609802 -0.553223 0.455017 1441741214 -0.355286 -0.601379 -0.560059 0.445557 1441741214 -0.355286 -0.601379 -0.560059 0.445557 1441741214 -0.355286 -0.601379 -0.560059 0.445557 1441741214 -0.355286 -0.601379 -0.560059 0.445557 1441741214 -0.355286 -0.601379 -0.560059 0.445557 1441741214 -0.355286 -0.601379 -0.560059 0.445557 1441741214 -0.365845 -0.583923 -0.585938 0.426514 1441741214 -0.365845 -0.583923 -0.585938 0.426514 1441741214 -0.365845 -0.583923 -0.585938 0.426514 1441741214 -0.365845 -0.583923 -0.585938 0.426514 1441741214 -0.365845 -0.583923 -0.585938 0.426514 1441741214 -0.365845 -0.583923 -0.585938 0.426514 1441741214 -0.365845 -0.583923 -0.585938 0.426514 1441741214 -0.370361 -0.573792 -0.589417 0.431519 1441741214 -0.370361 -0.573792 -0.589417 0.431519 1441741214 -0.370361 -0.573792 -0.589417 0.431519 1441741214 -0.370361 -0.573792 -0.589417 0.431519 1441741214 -0.370361 -0.573792 -0.589417 0.431519 1441741214 -0.370361 -0.573792 -0.589417 0.431519 1441741214 -0.373535 -0.570251 -0.591431 0.430725 1441741214 -0.373535 -0.570251 -0.591431 0.430725 1441741214 -0.373535 -0.570251 -0.591431 0.430725 1441741214 -0.373535 -0.570251 -0.591431 0.430725 1441741214 -0.373535 -0.570251 -0.591431 0.430725 1441741214 -0.369629 -0.578186 -0.587158 0.429382 1441741214 -0.369629 -0.578186 -0.587158 0.429382 1441741214 -0.369629 -0.578186 -0.587158 0.429382 1441741214 -0.369629 -0.578186 -0.587158 0.429382 1441741214 -0.369629 -0.578186 -0.587158 0.429382 1441741214 -0.369629 -0.578186 -0.587158 0.429382 1441741214 -0.366760 -0.586853 -0.571106 0.441650 1441741214 -0.366760 -0.586853 -0.571106 0.441650 1441741214 -0.366760 -0.586853 -0.571106 0.441650 1441741214 -0.366760 -0.586853 -0.571106 0.441650 1441741214 -0.366760 -0.586853 -0.571106 0.441650 1441741214 -0.366760 -0.586853 -0.571106 0.441650 1441741214 -0.356323 -0.600220 -0.557861 0.449097 1441741214 -0.356323 -0.600220 -0.557861 0.449097 1441741214 -0.356323 -0.600220 -0.557861 0.449097 1441741214 -0.356323 -0.600220 -0.557861 0.449097 1441741214 -0.356323 -0.600220 -0.557861 0.449097 1441741214 -0.356323 -0.600220 -0.557861 0.449097 1441741214 -0.356323 -0.600220 -0.557861 0.449097 1441741214 -0.347107 -0.610718 -0.548035 0.454102 1441741214 -0.347107 -0.610718 -0.548035 0.454102 1441741214 -0.347107 -0.610718 -0.548035 0.454102 1441741214 -0.347107 -0.610718 -0.548035 0.454102 1441741214 -0.347107 -0.610718 -0.548035 0.454102 1441741214 -0.347107 -0.610718 -0.548035 0.454102 1441741214 -0.336487 -0.623352 -0.534607 0.460938 1441741214 -0.336487 -0.623352 -0.534607 0.460938 1441741214 -0.336487 -0.623352 -0.534607 0.460938 1441741214 -0.336487 -0.623352 -0.534607 0.460938 1441741214 -0.336487 -0.623352 -0.534607 0.460938 1441741214 -0.336487 -0.623352 -0.534607 0.460938 1441741214 -0.336487 -0.623352 -0.534607 0.460938 1441741214 -0.324341 -0.636414 -0.518433 0.470093 1441741214 -0.324341 -0.636414 -0.518433 0.470093 1441741214 -0.324341 -0.636414 -0.518433 0.470093 1441741214 -0.324341 -0.636414 -0.518433 0.470093 1441741214 -0.324341 -0.636414 -0.518433 0.470093 1441741214 -0.324341 -0.636414 -0.518433 0.470093 1441741214 -0.309021 -0.650757 -0.499878 0.480835 1441741214 -0.309021 -0.650757 -0.499878 0.480835 1441741214 -0.309021 -0.650757 -0.499878 0.480835 1441741214 -0.309021 -0.650757 -0.499878 0.480835 1441741214 -0.309021 -0.650757 -0.499878 0.480835 1441741214 -0.309021 -0.650757 -0.499878 0.480835 1441741214 -0.309021 -0.650757 -0.499878 0.480835 1441741214 -0.294250 -0.665405 -0.486328 0.483948 1441741214 -0.294250 -0.665405 -0.486328 0.483948 1441741214 -0.294250 -0.665405 -0.486328 0.483948 1441741214 -0.294250 -0.665405 -0.486328 0.483948 1441741214 -0.294250 -0.665405 -0.486328 0.483948 1441741214 -0.286987 -0.673645 -0.477600 0.485535 1441741214 -0.286987 -0.673645 -0.477600 0.485535 1441741214 -0.286987 -0.673645 -0.477600 0.485535 1441741214 -0.286987 -0.673645 -0.477600 0.485535 1441741214 -0.286987 -0.673645 -0.477600 0.485535 1441741214 -0.286987 -0.673645 -0.477600 0.485535 1441741214 -0.286987 -0.673645 -0.477600 0.485535 1441741214 -0.285889 -0.676086 -0.479370 0.481079 1441741214 -0.285889 -0.676086 -0.479370 0.481079 1441741214 -0.285889 -0.676086 -0.479370 0.481079 1441741214 -0.285889 -0.676086 -0.479370 0.481079 1441741214 -0.285889 -0.676086 -0.479370 0.481079 1441741214 -0.285889 -0.676086 -0.479370 0.481079 1441741215 -0.291077 -0.672119 -0.492432 0.470215 1441741215 -0.291077 -0.672119 -0.492432 0.470215 1441741215 -0.291077 -0.672119 -0.492432 0.470215 1441741215 -0.291077 -0.672119 -0.492432 0.470215 1441741215 -0.291077 -0.672119 -0.492432 0.470215 1441741215 -0.291077 -0.672119 -0.492432 0.470215 1441741215 -0.291077 -0.672119 -0.492432 0.470215 1441741215 -0.300720 -0.658875 -0.515625 0.457825 1441741215 -0.300720 -0.658875 -0.515625 0.457825 1441741215 -0.300720 -0.658875 -0.515625 0.457825 1441741215 -0.300720 -0.658875 -0.515625 0.457825 1441741215 -0.300720 -0.658875 -0.515625 0.457825 1441741215 -0.300720 -0.658875 -0.515625 0.457825 1441741215 -0.307556 -0.645874 -0.538086 0.445801 1441741215 -0.307556 -0.645874 -0.538086 0.445801 1441741215 -0.307556 -0.645874 -0.538086 0.445801 1441741215 -0.307556 -0.645874 -0.538086 0.445801 1441741215 -0.307556 -0.645874 -0.538086 0.445801 1441741215 -0.307556 -0.645874 -0.538086 0.445801 1441741215 -0.317017 -0.631348 -0.555115 0.439087 1441741215 -0.317017 -0.631348 -0.555115 0.439087 1441741215 -0.317017 -0.631348 -0.555115 0.439087 1441741215 -0.317017 -0.631348 -0.555115 0.439087 1441741215 -0.317017 -0.631348 -0.555115 0.439087 1441741215 -0.317017 -0.631348 -0.555115 0.439087 1441741215 -0.317017 -0.631348 -0.555115 0.439087 1441741215 -0.330750 -0.616455 -0.564880 0.437744 1441741215 -0.330750 -0.616455 -0.564880 0.437744 1441741215 -0.330750 -0.616455 -0.564880 0.437744 1441741215 -0.330750 -0.616455 -0.564880 0.437744 1441741215 -0.330750 -0.616455 -0.564880 0.437744 1441741215 -0.330750 -0.616455 -0.564880 0.437744 1441741215 -0.348267 -0.602356 -0.576050 0.429138 1441741215 -0.348267 -0.602356 -0.576050 0.429138 1441741215 -0.348267 -0.602356 -0.576050 0.429138 1441741215 -0.348267 -0.602356 -0.576050 0.429138 1441741215 -0.348267 -0.602356 -0.576050 0.429138 1441741215 -0.348267 -0.602356 -0.576050 0.429138 1441741215 -0.373718 -0.581909 -0.600464 0.401489 1441741215 -0.373718 -0.581909 -0.600464 0.401489 1441741215 -0.373718 -0.581909 -0.600464 0.401489 1441741215 -0.373718 -0.581909 -0.600464 0.401489 1441741215 -0.373718 -0.581909 -0.600464 0.401489 1441741215 -0.373718 -0.581909 -0.600464 0.401489 1441741215 -0.378113 -0.561157 -0.621582 0.394775 1441741215 -0.378113 -0.561157 -0.621582 0.394775 1441741215 -0.378113 -0.561157 -0.621582 0.394775 1441741215 -0.378113 -0.561157 -0.621582 0.394775 1441741215 -0.378113 -0.561157 -0.621582 0.394775 1441741215 -0.378113 -0.561157 -0.621582 0.394775 1441741215 -0.378113 -0.561157 -0.621582 0.394775 1441741215 -0.396667 -0.543213 -0.625977 0.394775 1441741215 -0.396667 -0.543213 -0.625977 0.394775 1441741215 -0.396667 -0.543213 -0.625977 0.394775 1441741215 -0.396667 -0.543213 -0.625977 0.394775 1441741215 -0.396667 -0.543213 -0.625977 0.394775 1441741215 -0.392395 -0.551147 -0.623169 0.392395 1441741215 -0.392395 -0.551147 -0.623169 0.392395 1441741215 -0.392395 -0.551147 -0.623169 0.392395 1441741215 -0.392395 -0.551147 -0.623169 0.392395 1441741215 -0.392395 -0.551147 -0.623169 0.392395 1441741215 -0.392395 -0.551147 -0.623169 0.392395 1441741215 -0.392395 -0.551147 -0.623169 0.392395 1441741215 -0.394165 -0.557495 -0.608154 0.405029 1441741215 -0.394165 -0.557495 -0.608154 0.405029 1441741215 -0.394165 -0.557495 -0.608154 0.405029 1441741215 -0.394165 -0.557495 -0.608154 0.405029 1441741215 -0.394165 -0.557495 -0.608154 0.405029 1441741215 -0.394165 -0.557495 -0.608154 0.405029 1441741215 -0.381348 -0.576660 -0.591187 0.415466 1441741215 -0.381348 -0.576660 -0.591187 0.415466 1441741215 -0.381348 -0.576660 -0.591187 0.415466 1441741215 -0.381348 -0.576660 -0.591187 0.415466 1441741215 -0.381348 -0.576660 -0.591187 0.415466 1441741215 -0.381348 -0.576660 -0.591187 0.415466 1441741215 -0.381348 -0.576660 -0.591187 0.415466 1441741215 -0.369690 -0.590759 -0.575684 0.427795 1441741215 -0.369690 -0.590759 -0.575684 0.427795 1441741215 -0.369690 -0.590759 -0.575684 0.427795 1441741215 -0.369690 -0.590759 -0.575684 0.427795 1441741215 -0.369690 -0.590759 -0.575684 0.427795 1441741215 -0.369690 -0.590759 -0.575684 0.427795 1441741215 -0.353699 -0.611816 -0.557678 0.435486 1441741215 -0.353699 -0.611816 -0.557678 0.435486 1441741215 -0.353699 -0.611816 -0.557678 0.435486 1441741215 -0.353699 -0.611816 -0.557678 0.435486 1441741215 -0.353699 -0.611816 -0.557678 0.435486 1441741215 -0.353699 -0.611816 -0.557678 0.435486 1441741215 -0.335938 -0.633118 -0.535706 0.446533 1441741215 -0.335938 -0.633118 -0.535706 0.446533 1441741215 -0.335938 -0.633118 -0.535706 0.446533 1441741215 -0.335938 -0.633118 -0.535706 0.446533 1441741215 -0.335938 -0.633118 -0.535706 0.446533 1441741215 -0.335938 -0.633118 -0.535706 0.446533 1441741215 -0.317810 -0.653381 -0.514343 0.455627 1441741215 -0.317810 -0.653381 -0.514343 0.455627 1441741215 -0.317810 -0.653381 -0.514343 0.455627 1441741215 -0.317810 -0.653381 -0.514343 0.455627 1441741215 -0.317810 -0.653381 -0.514343 0.455627 1441741215 -0.317810 -0.653381 -0.514343 0.455627 1441741215 -0.317810 -0.653381 -0.514343 0.455627 1441741215 -0.302063 -0.670593 -0.500305 0.457031 1441741215 -0.302063 -0.670593 -0.500305 0.457031 1441741215 -0.302063 -0.670593 -0.500305 0.457031 1441741215 -0.302063 -0.670593 -0.500305 0.457031 1441741215 -0.302063 -0.670593 -0.500305 0.457031 1441741215 -0.302063 -0.670593 -0.500305 0.457031 1441741215 -0.294128 -0.680847 -0.494995 0.452698 1441741215 -0.294128 -0.680847 -0.494995 0.452698 1441741215 -0.294128 -0.680847 -0.494995 0.452698 1441741215 -0.294128 -0.680847 -0.494995 0.452698 1441741215 -0.294128 -0.680847 -0.494995 0.452698 1441741215 -0.294128 -0.680847 -0.494995 0.452698 1441741215 -0.291321 -0.683716 -0.501831 0.442627 1441741216 -0.291321 -0.683716 -0.501831 0.442627 1441741216 -0.291321 -0.683716 -0.501831 0.442627 1441741216 -0.291321 -0.683716 -0.501831 0.442627 1441741216 -0.291321 -0.683716 -0.501831 0.442627 1441741216 -0.291321 -0.683716 -0.501831 0.442627 1441741216 -0.293945 -0.679626 -0.521240 0.424377 1441741216 -0.293945 -0.679626 -0.521240 0.424377 1441741216 -0.293945 -0.679626 -0.521240 0.424377 1441741216 -0.293945 -0.679626 -0.521240 0.424377 1441741216 -0.293945 -0.679626 -0.521240 0.424377 1441741216 -0.293945 -0.679626 -0.521240 0.424377 1441741216 -0.293945 -0.679626 -0.521240 0.424377 1441741216 -0.299194 -0.668884 -0.546143 0.406128 1441741216 -0.299194 -0.668884 -0.546143 0.406128 1441741216 -0.299194 -0.668884 -0.546143 0.406128 1441741216 -0.299194 -0.668884 -0.546143 0.406128 1441741216 -0.299194 -0.668884 -0.546143 0.406128 1441741216 -0.299194 -0.668884 -0.546143 0.406128 1441741216 -0.305420 -0.651245 -0.570740 0.396118 1441741216 -0.305420 -0.651245 -0.570740 0.396118 1441741216 -0.305420 -0.651245 -0.570740 0.396118 1441741216 -0.305420 -0.651245 -0.570740 0.396118 1441741216 -0.305420 -0.651245 -0.570740 0.396118 1441741216 -0.305420 -0.651245 -0.570740 0.396118 1441741216 -0.314941 -0.627380 -0.591064 0.397339 1441741216 -0.314941 -0.627380 -0.591064 0.397339 1441741216 -0.314941 -0.627380 -0.591064 0.397339 1441741216 -0.314941 -0.627380 -0.591064 0.397339 1441741216 -0.314941 -0.627380 -0.591064 0.397339 1441741216 -0.314941 -0.627380 -0.591064 0.397339 1441741216 -0.314941 -0.627380 -0.591064 0.397339 1441741216 -0.329956 -0.608337 -0.595581 0.407959 1441741216 -0.329956 -0.608337 -0.595581 0.407959 1441741216 -0.329956 -0.608337 -0.595581 0.407959 1441741216 -0.329956 -0.608337 -0.595581 0.407959 1441741216 -0.329956 -0.608337 -0.595581 0.407959 1441741216 -0.329956 -0.608337 -0.595581 0.407959 1441741216 -0.346619 -0.591858 -0.612793 0.392578 1441741216 -0.346619 -0.591858 -0.612793 0.392578 1441741216 -0.346619 -0.591858 -0.612793 0.392578 1441741216 -0.346619 -0.591858 -0.612793 0.392578 1441741216 -0.346619 -0.591858 -0.612793 0.392578 1441741216 -0.346619 -0.591858 -0.612793 0.392578 1441741216 -0.346619 -0.591858 -0.612793 0.392578 1441741216 -0.372681 -0.560791 -0.634277 0.379944 1441741216 -0.372681 -0.560791 -0.634277 0.379944 1441741216 -0.372681 -0.560791 -0.634277 0.379944 1441741216 -0.372681 -0.560791 -0.634277 0.379944 1441741216 -0.372681 -0.560791 -0.634277 0.379944 1441741216 -0.372681 -0.560791 -0.634277 0.379944 1441741216 -0.368469 -0.548828 -0.654724 0.366699 1441741216 -0.368469 -0.548828 -0.654724 0.366699 1441741216 -0.368469 -0.548828 -0.654724 0.366699 1441741216 -0.368469 -0.548828 -0.654724 0.366699 1441741216 -0.368469 -0.548828 -0.654724 0.366699 1441741216 -0.368469 -0.548828 -0.654724 0.366699 1441741216 -0.368469 -0.548828 -0.654724 0.366699 1441741216 -0.384460 -0.534180 -0.656189 0.369263 1441741216 -0.384460 -0.534180 -0.656189 0.369263 1441741216 -0.384460 -0.534180 -0.656189 0.369263 1441741216 -0.384460 -0.534180 -0.656189 0.369263 1441741216 -0.384460 -0.534180 -0.656189 0.369263 1441741216 -0.377991 -0.540955 -0.653381 0.371033 1441741216 -0.377991 -0.540955 -0.653381 0.371033 1441741216 -0.377991 -0.540955 -0.653381 0.371033 1441741216 -0.377991 -0.540955 -0.653381 0.371033 1441741216 -0.377991 -0.540955 -0.653381 0.371033 1441741216 -0.377991 -0.540955 -0.653381 0.371033 1441741216 -0.377991 -0.540955 -0.653381 0.371033 1441741216 -0.374268 -0.553040 -0.639282 0.381409 1441741216 
-0.394226 -0.571411 -0.581116 0.424805 1441741221 -0.394226 -0.571411 -0.581116 0.424805 1441741221 -0.394226 -0.571411 -0.581116 0.424805 1441741221 -0.407715 -0.556213 -0.588562 0.421936 1441741221 -0.407715 -0.556213 -0.588562 0.421936 1441741221 -0.407715 -0.556213 -0.588562 0.421936 1441741221 -0.407715 -0.556213 -0.588562 0.421936 1441741221 -0.407715 -0.556213 -0.588562 0.421936 1441741221 -0.407715 -0.556213 -0.588562 0.421936 1441741221 -0.416626 -0.549011 -0.587036 0.424927 1441741221 -0.416626 -0.549011 -0.587036 0.424927 1441741221 -0.416626 -0.549011 -0.587036 0.424927 1441741221 -0.416626 -0.549011 -0.587036 0.424927 1441741221 -0.416626 -0.549011 -0.587036 0.424927 1441741221 -0.416626 -0.549011 -0.587036 0.424927 1441741221 -0.412170 -0.554749 -0.582092 0.428528 1441741221 -0.412170 -0.554749 -0.582092 0.428528 1441741221 -0.412170 -0.554749 -0.582092 0.428528 1441741221 -0.412170 -0.554749 -0.582092 0.428528 1441741221 -0.412170 -0.554749 -0.582092 0.428528 1441741221 -0.412170 -0.554749 -0.582092 0.428528 1441741221 -0.401917 -0.564697 -0.576050 0.433350 1441741221 -0.401917 -0.564697 -0.576050 0.433350 1441741221 -0.401917 -0.564697 -0.576050 0.433350 1441741221 -0.401917 -0.564697 -0.576050 0.433350 1441741221 -0.401917 -0.564697 -0.576050 0.433350 1441741221 -0.401917 -0.564697 -0.576050 0.433350 1441741221 -0.391968 -0.574585 -0.570190 0.437256 1441741221 -0.391968 -0.574585 -0.570190 0.437256 1441741221 -0.391968 -0.574585 -0.570190 0.437256 1441741221 -0.391968 -0.574585 -0.570190 0.437256 1441741221 -0.391968 -0.574585 -0.570190 0.437256 1441741221 -0.391968 -0.574585 -0.570190 0.437256 1441741221 -0.391968 -0.574585 -0.570190 0.437256 1441741221 -0.385742 -0.581299 -0.563110 0.442993 1441741221 -0.385742 -0.581299 -0.563110 0.442993 1441741221 -0.385742 -0.581299 -0.563110 0.442993 1441741221 -0.385742 -0.581299 -0.563110 0.442993 1441741221 -0.385742 -0.581299 -0.563110 0.442993 1441741221 -0.385742 -0.581299 -0.563110 0.442993 1441741221 -0.378174 -0.589844 -0.556213 0.446899 1441741221 -0.378174 -0.589844 -0.556213 0.446899 1441741221 -0.378174 -0.589844 -0.556213 0.446899 1441741221 -0.378174 -0.589844 -0.556213 0.446899 1441741221 -0.378174 -0.589844 -0.556213 0.446899 1441741221 -0.378174 -0.589844 -0.556213 0.446899 1441741221 -0.378174 -0.589844 -0.556213 0.446899 1441741221 -0.372009 -0.597107 -0.547974 0.452576 1441741221 -0.372009 -0.597107 -0.547974 0.452576 1441741221 -0.372009 -0.597107 -0.547974 0.452576 1441741221 -0.372009 -0.597107 -0.547974 0.452576 1441741221 -0.372009 -0.597107 -0.547974 0.452576 1441741221 -0.372009 -0.597107 -0.547974 0.452576 1441741221 -0.360840 -0.609314 -0.534668 0.461243 1441741221 -0.360840 -0.609314 -0.534668 0.461243 1441741221 -0.360840 -0.609314 -0.534668 0.461243 1441741221 -0.360840 -0.609314 -0.534668 0.461243 1441741221 -0.360840 -0.609314 -0.534668 0.461243 1441741221 -0.360840 -0.609314 -0.534668 0.461243 1441741221 -0.343506 -0.627380 -0.512146 0.475586 1441741221 -0.343506 -0.627380 -0.512146 0.475586 1441741221 -0.343506 -0.627380 -0.512146 0.475586 1441741221 -0.343506 -0.627380 -0.512146 0.475586 1441741221 -0.343506 -0.627380 -0.512146 0.475586 1441741221 -0.343506 -0.627380 -0.512146 0.475586 1441741221 -0.323486 -0.648743 -0.483643 0.490479 1441741222 -0.323486 -0.648743 -0.483643 0.490479 1441741222 -0.323486 -0.648743 -0.483643 0.490479 1441741222 -0.323486 -0.648743 -0.483643 0.490479 1441741222 -0.323486 -0.648743 -0.483643 0.490479 1441741222 -0.323486 -0.648743 -0.483643 0.490479 1441741222 -0.323486 -0.648743 -0.483643 0.490479 1441741222 -0.306763 -0.664795 -0.455383 0.506592 1441741222 -0.306763 -0.664795 -0.455383 0.506592 1441741222 -0.306763 -0.664795 -0.455383 0.506592 1441741222 -0.306763 -0.664795 -0.455383 0.506592 1441741222 -0.306763 -0.664795 -0.455383 0.506592 1441741222 -0.306763 -0.664795 -0.455383 0.506592 1441741222 -0.299011 -0.675293 -0.429749 0.519592 1441741222 -0.299011 -0.675293 -0.429749 0.519592 1441741222 -0.299011 -0.675293 -0.429749 0.519592 1441741222 -0.299011 -0.675293 -0.429749 0.519592 1441741222 -0.299011 -0.675293 -0.429749 0.519592 1441741222 -0.299011 -0.675293 -0.429749 0.519592 1441741222 -0.318481 -0.689514 -0.387085 0.522827 1441741222 -0.318481 -0.689514 -0.387085 0.522827 1441741222 -0.318481 -0.689514 -0.387085 0.522827 1441741222 -0.318481 -0.689514 -0.387085 0.522827 1441741222 -0.318481 -0.689514 -0.387085 0.522827 1441741222 -0.318481 -0.689514 -0.387085 0.522827 1441741222 -0.272949 -0.712036 -0.359375 0.537964 1441741222 -0.272949 -0.712036 -0.359375 0.537964 1441741222 -0.272949 -0.712036 -0.359375 0.537964 1441741222 -0.272949 -0.712036 -0.359375 0.537964 1441741222 -0.272949 -0.712036 -0.359375 0.537964 1441741222 -0.272949 -0.712036 -0.359375 0.537964 1441741222 -0.279419 -0.726196 -0.339661 0.528442 1441741222 -0.279419 -0.726196 -0.339661 0.528442 1441741222 -0.279419 -0.726196 -0.339661 0.528442 1441741222 -0.279419 -0.726196 -0.339661 0.528442 1441741222 -0.279419 -0.726196 -0.339661 0.528442 1441741222 -0.279419 -0.726196 -0.339661 0.528442 1441741222 -0.289368 -0.718323 -0.358276 0.521484 1441741222 -0.289368 -0.718323 -0.358276 0.521484 1441741222 -0.289368 -0.718323 -0.358276 0.521484 1441741222 -0.289368 -0.718323 -0.358276 0.521484 1441741222 -0.289368 -0.718323 -0.358276 0.521484 1441741222 -0.289368 -0.718323 -0.358276 0.521484 1441741222 -0.289368 -0.718323 -0.358276 0.521484 1441741222 -0.298340 -0.709778 -0.377136 0.514832 1441741222 -0.298340 -0.709778 -0.377136 0.514832 1441741222 -0.298340 -0.709778 -0.377136 0.514832 1441741222 -0.298340 -0.709778 -0.377136 0.514832 1441741222 -0.298340 -0.709778 -0.377136 0.514832 1441741222 -0.298340 -0.709778 -0.377136 0.514832 1441741222 -0.318054 -0.692871 -0.403809 0.505798 1441741222 -0.318054 -0.692871 -0.403809 0.505798 1441741222 -0.318054 -0.692871 -0.403809 0.505798 1441741222 -0.318054 -0.692871 -0.403809 0.505798 1441741222 -0.318054 -0.692871 -0.403809 0.505798 1441741222 -0.318054 -0.692871 -0.403809 0.505798 1441741222 -0.336487 -0.675659 -0.435608 0.490540 1441741222 -0.336487 -0.675659 -0.435608 0.490540 1441741222 -0.336487 -0.675659 -0.435608 0.490540 1441741222 -0.336487 -0.675659 -0.435608 0.490540 1441741222 -0.336487 -0.675659 -0.435608 0.490540 1441741222 -0.336487 -0.675659 -0.435608 0.490540 1441741222 -0.336487 -0.675659 -0.435608 0.490540 1441741222 -0.350952 -0.661682 -0.462158 0.474854 1441741222 -0.350952 -0.661682 -0.462158 0.474854 1441741222 -0.350952 -0.661682 -0.462158 0.474854 1441741222 -0.350952 -0.661682 -0.462158 0.474854 1441741222 -0.350952 -0.661682 -0.462158 0.474854 1441741222 -0.350952 -0.661682 -0.462158 0.474854 1441741222 -0.365356 -0.647034 -0.487793 0.458313 1441741222 -0.365356 -0.647034 -0.487793 0.458313 1441741222 -0.365356 -0.647034 -0.487793 0.458313 1441741222 -0.365356 -0.647034 -0.487793 0.458313 1441741222 -0.365356 -0.647034 -0.487793 0.458313 1441741222 -0.365356 -0.647034 -0.487793 0.458313 1441741222 -0.365356 -0.647034 -0.487793 0.458313 1441741222 -0.378296 -0.633057 -0.507629 0.445557 1441741222 -0.378296 -0.633057 -0.507629 0.445557 1441741222 -0.378296 -0.633057 -0.507629 0.445557 1441741222 -0.378296 -0.633057 -0.507629 0.445557 1441741222 -0.378296 -0.633057 -0.507629 0.445557 1441741222 -0.378296 -0.633057 -0.507629 0.445557 1441741222 -0.378296 -0.633057 -0.507629 0.445557 1441741222 -0.385925 -0.622742 -0.523193 0.435425 1441741222 -0.385925 -0.622742 -0.523193 0.435425 1441741222 -0.385925 -0.622742 -0.523193 0.435425 1441741222 -0.385925 -0.622742 -0.523193 0.435425 1441741222 -0.385925 -0.622742 -0.523193 0.435425 1441741222 -0.385925 -0.622742 -0.523193 0.435425 1441741222 -0.388916 -0.616333 -0.532898 0.430054 1441741222 -0.388916 -0.616333 -0.532898 0.430054 1441741222 -0.388916 -0.616333 -0.532898 0.430054 1441741222 -0.388916 -0.616333 -0.532898 0.430054 1441741222 -0.388916 -0.616333 -0.532898 0.430054 1441741222 -0.388916 -0.616333 -0.532898 0.430054 1441741222 -0.387085 -0.615173 -0.537842 0.427307 1441741222 -0.387085 -0.615173 -0.537842 0.427307 1441741222 -0.387085 -0.615173 -0.537842 0.427307 1441741222 -0.387085 -0.615173 -0.537842 0.427307 1441741222 -0.387085 -0.615173 -0.537842 0.427307 1441741222 -0.387085 -0.615173 -0.537842 0.427307 1441741222 -0.380737 -0.619446 -0.536133 0.428955 1441741222 -0.380737 -0.619446 -0.536133 0.428955 1441741222 -0.380737 -0.619446 -0.536133 0.428955 1441741222 -0.380737 -0.619446 -0.536133 0.428955 1441741222 -0.370239 -0.629395 -0.524658 0.437744 1441741222 -0.370239 -0.629395 -0.524658 0.437744 1441741222 -0.370239 -0.629395 -0.524658 0.437744 1441741222 -0.370239 -0.629395 -0.524658 0.437744 1441741222 -0.370239 -0.629395 -0.524658 0.437744 1441741222 -0.370239 -0.629395 -0.524658 0.437744 1441741222 -0.370239 -0.629395 -0.524658 0.437744 1441741222 -0.352417 -0.646606 -0.503357 0.452148 1441741222 -0.352417 -0.646606 -0.503357 0.452148 1441741223 -0.352417 -0.646606 -0.503357 0.452148 1441741223 -0.352417 -0.646606 -0.503357 0.452148 1441741223 -0.352417 -0.646606 -0.503357 0.452148 1441741223 -0.352417 -0.646606 -0.503357 0.452148 1441741223 -0.333069 -0.666931 -0.473633 0.469055 1441741223 -0.333069 -0.666931 -0.473633 0.469055 1441741223 -0.333069 -0.666931 -0.473633 0.469055 1441741223 -0.333069 -0.666931 -0.473633 0.469055 1441741223 -0.333069 -0.666931 -0.473633 0.469055 1441741223 -0.333069 -0.666931 -0.473633 0.469055 1441741223 -0.317932 -0.684509 -0.441589 0.485168 1441741223 -0.317932 -0.684509 -0.441589 0.485168 1441741223 -0.317932 -0.684509 -0.441589 0.485168 1441741223 -0.317932 -0.684509 -0.441589 0.485168 1441741223 -0.317932 -0.684509 -0.441589 0.485168 1441741223 -0.317932 -0.684509 -0.441589 0.485168 1441741223 -0.314209 -0.695862 -0.418213 0.492126 1441741223 -0.314209 -0.695862 -0.418213 0.492126 1441741223 -0.314209 -0.695862 -0.418213 0.492126 1441741223 -0.314209 -0.695862 -0.418213 0.492126 1441741223 -0.314209 -0.695862 -0.418213 0.492126 1441741223 -0.314209 -0.695862 -0.418213 0.492126 1441741223 -0.328369 -0.698853 -0.381592 0.508118 1441741223 -0.328369 -0.698853 -0.381592 0.508118 1441741223 -0.328369 -0.698853 -0.381592 0.508118 1441741223 -0.328369 -0.698853 -0.381592 0.508118 1441741223 -0.328369 -0.698853 -0.381592 0.508118 1441741223 -0.328369 -0.698853 -0.381592 0.508118 1441741223 -0.328369 -0.698853 -0.381592 0.508118 1441741223 -0.267578 -0.720459 -0.340820 0.541504 1441741223 -0.267578 -0.720459 -0.340820 0.541504 1441741223 -0.267578 -0.720459 -0.340820 0.541504 1441741223 -0.267578 -0.720459 -0.340820 0.541504 1441741223 -0.267578 -0.720459 -0.340820 0.541504 1441741223 -0.267578 -0.720459 -0.340820 0.541504 1441741223 -0.263306 -0.747742 -0.308228 0.525940 1441741223 -0.263306 -0.747742 -0.308228 0.525940 1441741223 -0.263306 -0.747742 -0.308228 0.525940 1441741223 -0.263306 -0.747742 -0.308228 0.525940 1441741223 -0.263306 -0.747742 -0.308228 0.525940 1441741223 -0.263306 -0.747742 -0.308228 0.525940 1441741223 -0.268372 -0.740662 -0.304077 0.535706 1441741223 -0.268372 -0.740662 -0.304077 0.535706 1441741223 -0.268372 -0.740662 -0.304077 0.535706 1441741223 -0.268372 -0.740662 -0.304077 0.535706 1441741223 -0.268372 -0.740662 -0.304077 0.535706 1441741223 -0.268372 -0.740662 -0.304077 0.535706 1441741223 -0.268372 -0.740662 -0.304077 0.535706 1441741223 -0.274170 -0.739014 -0.323242 0.523682 1441741223 -0.274170 -0.739014 -0.323242 0.523682 1441741223 -0.274170 -0.739014 -0.323242 0.523682 1441741223 -0.274170 -0.739014 -0.323242 0.523682 1441741223 -0.274170 -0.739014 -0.323242 0.523682 1441741223 -0.274170 -0.739014 -0.323242 0.523682 1441741223 -0.288513 -0.728760 -0.344543 0.516724 1441741223 -0.288513 -0.728760 -0.344543 0.516724 1441741223 -0.288513 -0.728760 -0.344543 0.516724 1441741223 -0.288513 -0.728760 -0.344543 0.516724 1441741223 -0.288513 -0.728760 -0.344543 0.516724 1441741223 -0.288513 -0.728760 -0.344543 0.516724 1441741223 -0.302734 -0.717590 -0.375061 0.502808 1441741223 -0.302734 -0.717590 -0.375061 0.502808 1441741223 -0.302734 -0.717590 -0.375061 0.502808 1441741223 -0.302734 -0.717590 -0.375061 0.502808 1441741223 -0.302734 -0.717590 -0.375061 0.502808 1441741223 -0.302734 -0.717590 -0.375061 0.502808 1441741223 -0.302734 -0.717590 -0.375061 0.502808 1441741223 -0.313477 -0.708374 -0.403931 0.486633 1441741223 -0.313477 -0.708374 -0.403931 0.486633 1441741223 -0.313477 -0.708374 -0.403931 0.486633 1441741223 -0.313477 -0.708374 -0.403931 0.486633 1441741223 -0.313477 -0.708374 -0.403931 0.486633 1441741223 -0.324585 -0.698547 -0.431763 0.469299 1441741223 -0.324585 -0.698547 -0.431763 0.469299 1441741223 -0.324585 -0.698547 -0.431763 0.469299 1441741223 -0.324585 -0.698547 -0.431763 0.469299 1441741223 -0.335144 -0.686279 -0.457764 0.455261 1441741223 -0.335144 -0.686279 -0.457764 0.455261 1441741223 -0.335144 -0.686279 -0.457764 0.455261 1441741223 -0.335144 -0.686279 -0.457764 0.455261 1441741223 -0.335144 -0.686279 -0.457764 0.455261 1441741223 -0.335144 -0.686279 -0.457764 0.455261 1441741223 -0.344360 -0.674377 -0.480164 0.442871 1441741223 -0.344360 -0.674377 -0.480164 0.442871 1441741223 -0.344360 -0.674377 -0.480164 0.442871 1441741223 -0.344360 -0.674377 -0.480164 0.442871 1441741223 -0.344360 -0.674377 -0.480164 0.442871 1441741223 -0.344360 -0.674377 -0.480164 0.442871 1441741223 -0.344360 -0.674377 -0.480164 0.442871 1441741223 -0.353394 -0.661621 -0.498779 0.434326 1441741223 -0.353394 -0.661621 -0.498779 0.434326 1441741223 -0.353394 -0.661621 -0.498779 0.434326 1441741223 -0.353394 -0.661621 -0.498779 0.434326 1441741223 -0.353394 -0.661621 -0.498779 0.434326 1441741223 -0.353394 -0.661621 -0.498779 0.434326 1441741223 -0.359741 -0.651184 -0.513916 0.427185 1441741223 -0.359741 -0.651184 -0.513916 0.427185 1441741223 -0.359741 -0.651184 -0.513916 0.427185 1441741223 -0.359741 -0.651184 -0.513916 0.427185 1441741223 -0.359741 -0.651184 -0.513916 0.427185 1441741223 -0.359741 -0.651184 -0.513916 0.427185 1441741223 -0.359741 -0.651184 -0.513916 0.427185 1441741223 -0.364014 -0.642761 -0.521851 0.426697 1441741223 -0.364014 -0.642761 -0.521851 0.426697 1441741223 -0.364014 -0.642761 -0.521851 0.426697 1441741223 -0.364014 -0.642761 -0.521851 0.426697 1441741223 -0.364014 -0.642761 -0.521851 0.426697 1441741223 -0.364014 -0.642761 -0.521851 0.426697 1441741223 -0.360840 -0.642029 -0.523071 0.428955 1441741223 -0.360840 -0.642029 -0.523071 0.428955 1441741223 -0.360840 -0.642029 -0.523071 0.428955 1441741223 -0.360840 -0.642029 -0.523071 0.428955 1441741224 -0.360840 -0.642029 -0.523071 0.428955 1441741224 -0.360840 -0.642029 -0.523071 0.428955 1441741224 -0.360840 -0.642029 -0.523071 0.428955 1441741224 -0.351135 -0.649231 -0.512146 0.439331 1441741224 -0.351135 -0.649231 -0.512146 0.439331 1441741224 -0.351135 -0.649231 -0.512146 0.439331 1441741224 -0.351135 -0.649231 -0.512146 0.439331 1441741224 -0.351135 -0.649231 -0.512146 0.439331 1441741224 -0.351135 -0.649231 -0.512146 0.439331 1441741224 -0.330994 -0.667786 -0.491150 0.450928 1441741224 -0.330994 -0.667786 -0.491150 0.450928 1441741224 -0.330994 -0.667786 -0.491150 0.450928 1441741224 -0.330994 -0.667786 -0.491150 0.450928 1441741224 -0.330994 -0.667786 -0.491150 0.450928 1441741224 -0.316162 -0.684753 -0.460388 0.468201 1441741224 -0.316162 -0.684753 -0.460388 0.468201 1441741224 -0.316162 -0.684753 -0.460388 0.468201 1441741224 -0.316162 -0.684753 -0.460388 0.468201 1441741224 -0.316162 -0.684753 -0.460388 0.468201 1441741224 -0.316162 -0.684753 -0.460388 0.468201 1441741224 -0.316162 -0.684753 -0.460388 0.468201 1441741224 -0.301453 -0.702271 -0.432068 0.478882 1441741224 -0.301453 -0.702271 -0.432068 0.478882 1441741224 -0.301453 -0.702271 -0.432068 0.478882 1441741224 -0.301453 -0.702271 -0.432068 0.478882 1441741224 -0.301453 -0.702271 -0.432068 0.478882 1441741224 -0.324402 -0.707336 -0.398804 0.485229 1441741224 -0.324402 -0.707336 -0.398804 0.485229 1441741224 -0.324402 -0.707336 -0.398804 0.485229 1441741224 -0.324402 -0.707336 -0.398804 0.485229 1441741224 -0.324402 -0.707336 -0.398804 0.485229 1441741224 -0.324402 -0.707336 -0.398804 0.485229 1441741224 -0.321533 -0.706177 -0.356445 0.520447 1441741224 -0.321533 -0.706177 -0.356445 0.520447 1441741224 -0.321533 -0.706177 -0.356445 0.520447 1441741224 -0.321533 -0.706177 -0.356445 0.520447 1441741224 -0.321533 -0.706177 -0.356445 0.520447 1441741224 -0.321533 -0.706177 -0.356445 0.520447 1441741224 -0.321533 -0.706177 -0.356445 0.520447 1441741224 -0.264587 -0.735291 -0.321533 0.534729 1441741224 -0.264587 -0.735291 -0.321533 0.534729 1441741224 -0.264587 -0.735291 -0.321533 0.534729 1441741224 -0.264587 -0.735291 -0.321533 0.534729 1441741224 -0.264587 -0.735291 -0.321533 0.534729 1441741224 -0.264587 -0.735291 -0.321533 0.534729 1441741224 -0.279541 -0.751099 -0.290344 0.522949 1441741224 -0.279541 -0.751099 -0.290344 0.522949 1441741224 -0.279541 -0.751099 -0.290344 0.522949 1441741224 -0.279541 -0.751099 -0.290344 0.522949 1441741224 -0.279541 -0.751099 -0.290344 0.522949 1441741224 -0.279541 -0.751099 -0.290344 0.522949 1441741224 -0.279541 -0.751099 -0.290344 0.522949 1441741224 -0.280396 -0.747131 -0.312988 0.515015 1441741224 -0.280396 -0.747131 -0.312988 0.515015 1441741224 -0.280396 -0.747131 -0.312988 0.515015 1441741224 -0.280396 -0.747131 -0.312988 0.515015 1441741224 -0.280396 -0.747131 -0.312988 0.515015 1441741224 -0.288330 -0.738647 -0.334778 0.509094 1441741224 -0.288330 -0.738647 -0.334778 0.509094 1441741224 -0.288330 -0.738647 -0.334778 0.509094 1441741224 -0.288330 -0.738647 -0.334778 0.509094 1441741224 -0.288330 -0.738647 -0.334778 0.509094 1441741224 -0.288330 -0.738647 -0.334778 0.509094 1441741224 -0.288330 -0.738647 -0.334778 0.509094 1441741224 -0.305237 -0.731384 -0.361084 0.491577 1441741224 -0.305237 -0.731384 -0.361084 0.491577 1441741224 -0.305237 -0.731384 -0.361084 0.491577 1441741224 -0.305237 -0.731384 -0.361084 0.491577 1441741224 -0.305237 -0.731384 -0.361084 0.491577 1441741224 -0.305237 -0.731384 -0.361084 0.491577 1441741224 -0.321411 -0.715759 -0.396790 0.476501 1441741224 -0.321411 -0.715759 -0.396790 0.476501 1441741224 -0.321411 -0.715759 -0.396790 0.476501 1441741224 -0.321411 -0.715759 -0.396790 0.476501 1441741224 -0.321411 -0.715759 -0.396790 0.476501 1441741224 -0.337524 -0.700012 -0.424377 0.464783 1441741224 -0.337524 -0.700012 -0.424377 0.464783 1441741224 -0.337524 -0.700012 -0.424377 0.464783 1441741224 -0.337524 -0.700012 -0.424377 0.464783 1441741224 -0.337524 -0.700012 -0.424377 0.464783 1441741224 -0.337524 -0.700012 -0.424377 0.464783 1441741224 -0.356506 -0.682861 -0.451721 0.450134 1441741224 -0.356506 -0.682861 -0.451721 0.450134 1441741224 -0.356506 -0.682861 -0.451721 0.450134 1441741224 -0.356506 -0.682861 -0.451721 0.450134 1441741224 -0.356506 -0.682861 -0.451721 0.450134 1441741224 -0.356506 -0.682861 -0.451721 0.450134 1441741224 -0.356506 -0.682861 -0.451721 0.450134 1441741224 -0.373291 -0.665649 -0.476501 0.436462 1441741224 -0.373291 -0.665649 -0.476501 0.436462 1441741224 -0.373291 -0.665649 -0.476501 0.436462 1441741224 -0.373291 -0.665649 -0.476501 0.436462 1441741224 -0.373291 -0.665649 -0.476501 0.436462 1441741224 -0.373291 -0.665649 -0.476501 0.436462 1441741224 -0.384888 -0.649475 -0.501587 0.422546 1441741224 -0.384888 -0.649475 -0.501587 0.422546 1441741224 -0.384888 -0.649475 -0.501587 0.422546 1441741224 -0.384888 -0.649475 -0.501587 0.422546 1441741224 -0.384888 -0.649475 -0.501587 0.422546 1441741224 -0.384888 -0.649475 -0.501587 0.422546 1441741224 -0.384888 -0.649475 -0.501587 0.422546 1441741224 -0.392761 -0.636414 -0.524597 0.406860 1441741224 -0.392761 -0.636414 -0.524597 0.406860 1441741224 -0.392761 -0.636414 -0.524597 0.406860 1441741224 -0.392761 -0.636414 -0.524597 0.406860 1441741224 -0.392761 -0.636414 -0.524597 0.406860 1441741224 -0.392761 -0.636414 -0.524597 0.406860 1441741224 -0.396912 -0.623718 -0.542664 0.398804 1441741224 -0.396912 -0.623718 -0.542664 0.398804 1441741224 -0.396912 -0.623718 -0.542664 0.398804 1441741224 -0.396912 -0.623718 -0.542664 0.398804 1441741224 -0.396912 -0.623718 -0.542664 0.398804 1441741225 -0.396912 -0.623718 -0.542664 0.398804 1441741225 -0.394470 -0.617737 -0.552307 0.397217 1441741225 -0.394470 -0.617737 -0.552307 0.397217 1441741225 -0.394470 -0.617737 -0.552307 0.397217 1441741225 -0.394470 -0.617737 -0.552307 0.397217 1441741225 -0.394470 -0.617737 -0.552307 0.397217 1441741225 -0.394470 -0.617737 -0.552307 0.397217 1441741225 -0.387756 -0.620667 -0.548218 0.404907 1441741225 -0.387756 -0.620667 -0.548218 0.404907 1441741225 -0.387756 -0.620667 -0.548218 0.404907 1441741225 -0.387756 -0.620667 -0.548218 0.404907 1441741225 -0.387756 -0.620667 -0.548218 0.404907 1441741225 -0.387756 -0.620667 -0.548218 0.404907 1441741225 -0.387756 -0.620667 -0.548218 0.404907 1441741225 -0.372681 -0.637024 -0.526062 0.422668 1441741225 -0.372681 -0.637024 -0.526062 0.422668 1441741225 -0.372681 -0.637024 -0.526062 0.422668 1441741225 -0.372681 -0.637024 -0.526062 0.422668 1441741225 -0.372681 -0.637024 -0.526062 0.422668 1441741225 -0.342590 -0.668823 -0.487671 0.444458 1441741225 -0.342590 -0.668823 -0.487671 0.444458 1441741225 -0.342590 -0.668823 -0.487671 0.444458 1441741225 -0.342590 -0.668823 -0.487671 0.444458 1441741225 -0.342590 -0.668823 -0.487671 0.444458 1441741225 -0.342590 -0.668823 -0.487671 0.444458 1441741225 -0.317261 -0.696350 -0.441284 0.468811 1441741225 -0.317261 -0.696350 -0.441284 0.468811 1441741225 -0.317261 -0.696350 -0.441284 0.468811 1441741225 -0.317261 -0.696350 -0.441284 0.468811 1441741225 -0.317261 -0.696350 -0.441284 0.468811 1441741225 -0.317261 -0.696350 -0.441284 0.468811 1441741225 -0.317261 -0.696350 -0.441284 0.468811 1441741225 -0.298401 -0.711426 -0.395630 0.498352 1441741225 -0.298401 -0.711426 -0.395630 0.498352 1441741225 -0.298401 -0.711426 -0.395630 0.498352 1441741225 -0.298401 -0.711426 -0.395630 0.498352 1441741225 -0.298401 -0.711426 -0.395630 0.498352 1441741225 -0.299683 -0.732971 -0.330383 0.513672 1441741225 -0.299683 -0.732971 -0.330383 0.513672 1441741225 -0.299683 -0.732971 -0.330383 0.513672 1441741225 -0.299683 -0.732971 -0.330383 0.513672 1441741225 -0.299683 -0.732971 -0.330383 0.513672 1441741225 -0.299683 -0.732971 -0.330383 0.513672 1441741225 -0.299683 -0.732971 -0.330383 0.513672 1441741225 -0.277649 -0.737366 -0.283203 0.546814 1441741225 -0.277649 -0.737366 -0.283203 0.546814 1441741225 -0.277649 -0.737366 -0.283203 0.546814 1441741225 -0.277649 -0.737366 -0.283203 0.546814 1441741225 -0.277649 -0.737366 -0.283203 0.546814 1441741225 -0.277649 -0.737366 -0.283203 0.546814 1441741225 -0.257751 -0.763367 -0.273254 0.525513 1441741225 -0.257751 -0.763367 -0.273254 0.525513 1441741225 -0.257751 -0.763367 -0.273254 0.525513 1441741225 -0.257751 -0.763367 -0.273254 0.525513 1441741225 -0.257751 -0.763367 -0.273254 0.525513 1441741225 -0.257751 -0.763367 -0.273254 0.525513 1441741225 -0.265381 -0.756470 -0.276245 0.530090 1441741225 -0.265381 -0.756470 -0.276245 0.530090 1441741225 -0.265381 -0.756470 -0.276245 0.530090 1441741225 -0.265381 -0.756470 -0.276245 0.530090 1441741225 -0.265381 -0.756470 -0.276245 0.530090 1441741225 -0.265381 -0.756470 -0.276245 0.530090 1441741225 -0.275208 -0.752441 -0.299744 0.518005 1441741225 -0.275208 -0.752441 -0.299744 0.518005 1441741225 -0.275208 -0.752441 -0.299744 0.518005 1441741225 -0.275208 -0.752441 -0.299744 0.518005 1441741225 -0.275208 -0.752441 -0.299744 0.518005 1441741225 -0.275208 -0.752441 -0.299744 0.518005 1441741225 -0.293518 -0.741333 -0.330200 0.505249 1441741225 -0.293518 -0.741333 -0.330200 0.505249 1441741225 -0.293518 -0.741333 -0.330200 0.505249 1441741225 -0.293518 -0.741333 -0.330200 0.505249 1441741225 -0.293518 -0.741333 -0.330200 0.505249 1441741225 -0.293518 -0.741333 -0.330200 0.505249 1441741225 -0.293518 -0.741333 -0.330200 0.505249 1441741225 -0.314209 -0.725464 -0.368774 0.488892 1441741225 -0.314209 -0.725464 -0.368774 0.488892 1441741225 -0.314209 -0.725464 -0.368774 0.488892 1441741225 -0.314209 -0.725464 -0.368774 0.488892 1441741225 -0.314209 -0.725464 -0.368774 0.488892 1441741225 -0.334595 -0.706421 -0.404846 0.474487 1441741225 -0.334595 -0.706421 -0.404846 0.474487 1441741225 -0.334595 -0.706421 -0.404846 0.474487 1441741225 -0.334595 -0.706421 -0.404846 0.474487 1441741225 -0.334595 -0.706421 -0.404846 0.474487 1441741225 -0.334595 -0.706421 -0.404846 0.474487 1441741225 -0.354614 -0.687012 -0.439575 0.457214 1441741225 -0.354614 -0.687012 -0.439575 0.457214 1441741225 -0.354614 -0.687012 -0.439575 0.457214 1441741225 -0.354614 -0.687012 -0.439575 0.457214 1441741225 -0.354614 -0.687012 -0.439575 0.457214 1441741225 -0.354614 -0.687012 -0.439575 0.457214 1441741225 -0.354614 -0.687012 -0.439575 0.457214 1441741225 -0.369629 -0.668518 -0.473999 0.437988 1441741225 -0.369629 -0.668518 -0.473999 0.437988 1441741225 -0.369629 -0.668518 -0.473999 0.437988 1441741225 -0.369629 -0.668518 -0.473999 0.437988 1441741225 -0.369629 -0.668518 -0.473999 0.437988 1441741225 -0.380188 -0.651123 -0.502136 0.423584 1441741225 -0.380188 -0.651123 -0.502136 0.423584 1441741225 -0.380188 -0.651123 -0.502136 0.423584 1441741225 -0.380188 -0.651123 -0.502136 0.423584 1441741225 -0.380188 -0.651123 -0.502136 0.423584 1441741225 -0.380188 -0.651123 -0.502136 0.423584 1441741225 -0.380188 -0.651123 -0.502136 0.423584 1441741225 -0.393311 -0.633362 -0.524231 0.411560 1441741225 -0.393311 -0.633362 -0.524231 0.411560 1441741225 -0.393311 -0.633362 -0.524231 0.411560 1441741225 -0.393311 -0.633362 -0.524231 0.411560 1441741225 -0.393311 -0.633362 -0.524231 0.411560 1441741225 -0.393311 -0.633362 -0.524231 0.411560 1441741226 -0.401184 -0.620728 -0.542053 0.400085 1441741226 -0.401184 -0.620728 -0.542053 0.400085 1441741226 -0.401184 -0.620728 -0.542053 0.400085 1441741226 -0.401184 -0.620728 -0.542053 0.400085 1441741226 -0.401184 -0.620728 -0.542053 0.400085 1441741226 -0.401184 -0.620728 -0.542053 0.400085 1441741226 -0.401184 -0.620728 -0.542053 0.400085 1441741226 -0.403931 -0.611572 -0.553040 0.396240 1441741226 -0.403931 -0.611572 -0.553040 0.396240 1441741226 -0.403931 -0.611572 -0.553040 0.396240 1441741226 -0.403931 -0.611572 -0.553040 0.396240 1441741226 -0.403931 -0.611572 -0.553040 0.396240 1441741226 -0.403931 -0.611572 -0.553040 0.396240 1441741226 -0.395813 -0.615845 -0.551514 0.399963 1441741226 -0.395813 -0.615845 -0.551514 0.399963 1441741226 -0.395813 -0.615845 -0.551514 0.399963 1441741226 -0.395813 -0.615845 -0.551514 0.399963 1441741226 -0.395813 -0.615845 -0.551514 0.399963 1441741226 -0.395813 -0.615845 -0.551514 0.399963 1441741226 -0.383606 -0.626038 -0.538391 0.413635 1441741226 -0.383606 -0.626038 -0.538391 0.413635 1441741226 -0.383606 -0.626038 -0.538391 0.413635 1441741226 -0.383606 -0.626038 -0.538391 0.413635 1441741226 -0.383606 -0.626038 -0.538391 0.413635 1441741226 -0.362305 -0.646973 -0.515076 0.429993 1441741226 -0.362305 -0.646973 -0.515076 0.429993 1441741226 -0.362305 -0.646973 -0.515076 0.429993 1441741226 -0.362305 -0.646973 -0.515076 0.429993 1441741226 -0.362305 -0.646973 -0.515076 0.429993 1441741226 -0.340942 -0.672119 -0.478760 0.450378 1441741226 -0.340942 -0.672119 -0.478760 0.450378 1441741226 -0.340942 -0.672119 -0.478760 0.450378 1441741226 -0.340942 -0.672119 -0.478760 0.450378 1441741226 -0.340942 -0.672119 -0.478760 0.450378 1441741226 -0.340942 -0.672119 -0.478760 0.450378 1441741226 -0.322754 -0.692017 -0.447205 0.465820 1441741226 -0.322754 -0.692017 -0.447205 0.465820 1441741226 -0.322754 -0.692017 -0.447205 0.465820 1441741226 -0.322754 -0.692017 -0.447205 0.465820 1441741226 -0.322754 -0.692017 -0.447205 0.465820 1441741226 -0.322754 -0.692017 -0.447205 0.465820 1441741226 -0.307251 -0.702820 -0.409363 0.494141 1441741226 -0.307251 -0.702820 -0.409363 0.494141 1441741226 -0.307251 -0.702820 -0.409363 0.494141 1441741226 -0.307251 -0.702820 -0.409363 0.494141 1441741226 -0.307251 -0.702820 -0.409363 0.494141 1441741226 -0.307251 -0.702820 -0.409363 0.494141 1441741226 -0.307251 -0.702820 -0.409363 0.494141 1441741226 -0.303345 -0.721313 -0.355103 0.511475 1441741226 -0.303345 -0.721313 -0.355103 0.511475 1441741226 -0.303345 -0.721313 -0.355103 0.511475 1441741226 -0.303345 -0.721313 -0.355103 0.511475 1441741226 -0.303345 -0.721313 -0.355103 0.511475 1441741226 -0.303345 -0.721313 -0.355103 0.511475 1441741226 -0.281494 -0.729187 -0.302734 0.545410 1441741226 -0.281494 -0.729187 -0.302734 0.545410 1441741226 -0.281494 -0.729187 -0.302734 0.545410 1441741226 
-0.266602 -0.704834 -0.426453 0.500305 1441741231 -0.266602 -0.704834 -0.426453 0.500305 1441741231 -0.266602 -0.704834 -0.426453 0.500305 1441741231 -0.266602 -0.704834 -0.426453 0.500305 1441741231 -0.266602 -0.704834 -0.426453 0.500305 1441741231 -0.259888 -0.705139 -0.414124 0.513550 1441741231 -0.259888 -0.705139 -0.414124 0.513550 1441741231 -0.259888 -0.705139 -0.414124 0.513550 1441741231 -0.259888 -0.705139 -0.414124 0.513550 1441741231 -0.259888 -0.705139 -0.414124 0.513550 1441741231 -0.259888 -0.705139 -0.414124 0.513550 1441741231 -0.259888 -0.705139 -0.414124 0.513550 1441741231 -0.255188 -0.701599 -0.408386 0.525330 1441741231 -0.255188 -0.701599 -0.408386 0.525330 1441741231 -0.255188 -0.701599 -0.408386 0.525330 1441741231 -0.255188 -0.701599 -0.408386 0.525330 1441741231 -0.255188 -0.701599 -0.408386 0.525330 1441741231 -0.255188 -0.701599 -0.408386 0.525330 1441741232 -0.248474 -0.699768 -0.407532 0.531555 1441741232 -0.248474 -0.699768 -0.407532 0.531555 1441741232 -0.248474 -0.699768 -0.407532 0.531555 1441741232 -0.248474 -0.699768 -0.407532 0.531555 1441741232 -0.248474 -0.699768 -0.407532 0.531555 1441741232 -0.248474 -0.699768 -0.407532 0.531555 1441741232 -0.249634 -0.698120 -0.410950 0.530518 1441741232 -0.249634 -0.698120 -0.410950 0.530518 1441741232 -0.249634 -0.698120 -0.410950 0.530518 1441741232 -0.249634 -0.698120 -0.410950 0.530518 1441741232 -0.249634 -0.698120 -0.410950 0.530518 1441741232 -0.249634 -0.698120 -0.410950 0.530518 1441741232 -0.252075 -0.699585 -0.417480 0.522339 1441741232 -0.252075 -0.699585 -0.417480 0.522339 1441741232 -0.252075 -0.699585 -0.417480 0.522339 1441741232 -0.252075 -0.699585 -0.417480 0.522339 1441741232 -0.252075 -0.699585 -0.417480 0.522339 1441741232 -0.252075 -0.699585 -0.417480 0.522339 1441741232 -0.252075 -0.699585 -0.417480 0.522339 1441741232 -0.253357 -0.699829 -0.423096 0.516785 1441741232 -0.253357 -0.699829 -0.423096 0.516785 1441741232 -0.253357 -0.699829 -0.423096 0.516785 1441741232 -0.253357 -0.699829 -0.423096 0.516785 1441741232 -0.253357 -0.699829 -0.423096 0.516785 1441741232 -0.253357 -0.699829 -0.423096 0.516785 1441741232 -0.255859 -0.696838 -0.426575 0.516785 1441741232 -0.255859 -0.696838 -0.426575 0.516785 1441741232 -0.255859 -0.696838 -0.426575 0.516785 1441741232 -0.255859 -0.696838 -0.426575 0.516785 1441741232 -0.255859 -0.696838 -0.426575 0.516785 1441741232 -0.255859 -0.696838 -0.426575 0.516785 1441741232 -0.255859 -0.696838 -0.426575 0.516785 1441741232 -0.257141 -0.696899 -0.430542 0.512756 1441741232 -0.257141 -0.696899 -0.430542 0.512756 1441741232 -0.257141 -0.696899 -0.430542 0.512756 1441741232 -0.257141 -0.696899 -0.430542 0.512756 1441741232 -0.257141 -0.696899 -0.430542 0.512756 1441741232 -0.257141 -0.696899 -0.430542 0.512756 1441741232 -0.261475 -0.695374 -0.442444 0.502380 1441741232 -0.261475 -0.695374 -0.442444 0.502380 1441741232 -0.261475 -0.695374 -0.442444 0.502380 1441741232 -0.261475 -0.695374 -0.442444 0.502380 1441741232 -0.261475 -0.695374 -0.442444 0.502380 1441741232 -0.261475 -0.695374 -0.442444 0.502380 1441741232 -0.268066 -0.691162 -0.461487 0.487305 1441741232 -0.268066 -0.691162 -0.461487 0.487305 1441741232 -0.268066 -0.691162 -0.461487 0.487305 1441741232 -0.268066 -0.691162 -0.461487 0.487305 1441741232 -0.268066 -0.691162 -0.461487 0.487305 1441741232 -0.268066 -0.691162 -0.461487 0.487305 1441741232 -0.280457 -0.675598 -0.493896 0.470154 1441741232 -0.280457 -0.675598 -0.493896 0.470154 1441741232 -0.280457 -0.675598 -0.493896 0.470154 1441741232 -0.280457 -0.675598 -0.493896 0.470154 1441741232 -0.280457 -0.675598 -0.493896 0.470154 1441741232 -0.280457 -0.675598 -0.493896 0.470154 1441741232 -0.286011 -0.661743 -0.519531 0.458740 1441741232 -0.286011 -0.661743 -0.519531 0.458740 1441741232 -0.286011 -0.661743 -0.519531 0.458740 1441741232 -0.286011 -0.661743 -0.519531 0.458740 1441741232 -0.286011 -0.661743 -0.519531 0.458740 1441741232 -0.286011 -0.661743 -0.519531 0.458740 1441741232 -0.286011 -0.661743 -0.519531 0.458740 1441741232 -0.291687 -0.646240 -0.533447 0.461243 1441741232 -0.291687 -0.646240 -0.533447 0.461243 1441741232 -0.291687 -0.646240 -0.533447 0.461243 1441741232 -0.291687 -0.646240 -0.533447 0.461243 1441741232 -0.291687 -0.646240 -0.533447 0.461243 1441741232 -0.291687 -0.646240 -0.533447 0.461243 1441741232 -0.300720 -0.629578 -0.542175 0.468323 1441741232 -0.300720 -0.629578 -0.542175 0.468323 1441741232 -0.300720 -0.629578 -0.542175 0.468323 1441741232 -0.300720 -0.629578 -0.542175 0.468323 1441741232 -0.300720 -0.629578 -0.542175 0.468323 1441741232 -0.300720 -0.629578 -0.542175 0.468323 1441741232 -0.313232 -0.615417 -0.543945 0.476807 1441741232 -0.313232 -0.615417 -0.543945 0.476807 1441741232 -0.313232 -0.615417 -0.543945 0.476807 1441741232 -0.313232 -0.615417 -0.543945 0.476807 1441741232 -0.313232 -0.615417 -0.543945 0.476807 1441741232 -0.313232 -0.615417 -0.543945 0.476807 1441741232 -0.322754 -0.579834 -0.571289 0.483032 1441741232 -0.322754 -0.579834 -0.571289 0.483032 1441741232 -0.322754 -0.579834 -0.571289 0.483032 1441741232 -0.322754 -0.579834 -0.571289 0.483032 1441741232 -0.322754 -0.579834 -0.571289 0.483032 1441741232 -0.322754 -0.579834 -0.571289 0.483032 1441741232 -0.322754 -0.579834 -0.571289 0.483032 1441741232 -0.338806 -0.551025 -0.608826 0.459290 1441741232 -0.338806 -0.551025 -0.608826 0.459290 1441741232 -0.338806 -0.551025 -0.608826 0.459290 1441741232 -0.338806 -0.551025 -0.608826 0.459290 1441741232 -0.338806 -0.551025 -0.608826 0.459290 1441741232 -0.338806 -0.551025 -0.608826 0.459290 1441741232 -0.344666 -0.540222 -0.620239 0.452515 1441741232 -0.344666 -0.540222 -0.620239 0.452515 1441741232 -0.344666 -0.540222 -0.620239 0.452515 1441741232 -0.344666 -0.540222 -0.620239 0.452515 1441741232 -0.344666 -0.540222 -0.620239 0.452515 1441741232 -0.344666 -0.540222 -0.620239 0.452515 1441741232 -0.336426 -0.544006 -0.620789 0.453430 1441741232 -0.336426 -0.544006 -0.620789 0.453430 1441741232 -0.336426 -0.544006 -0.620789 0.453430 1441741232 -0.336426 -0.544006 -0.620789 0.453430 1441741232 -0.336426 -0.544006 -0.620789 0.453430 1441741232 -0.336426 -0.544006 -0.620789 0.453430 1441741232 -0.336426 -0.544006 -0.620789 0.453430 1441741232 -0.331970 -0.553528 -0.607666 0.462769 1441741232 -0.331970 -0.553528 -0.607666 0.462769 1441741232 -0.331970 -0.553528 -0.607666 0.462769 1441741232 -0.331970 -0.553528 -0.607666 0.462769 1441741232 -0.331970 -0.553528 -0.607666 0.462769 1441741232 -0.331970 -0.553528 -0.607666 0.462769 1441741232 -0.319214 -0.571594 -0.588623 0.474304 1441741232 -0.319214 -0.571594 -0.588623 0.474304 1441741233 -0.319214 -0.571594 -0.588623 0.474304 1441741233 -0.319214 -0.571594 -0.588623 0.474304 1441741233 -0.319214 -0.571594 -0.588623 0.474304 1441741233 -0.319214 -0.571594 -0.588623 0.474304 1441741233 -0.319214 -0.571594 -0.588623 0.474304 1441741233 -0.304993 -0.590088 -0.569336 0.484436 1441741233 -0.304993 -0.590088 -0.569336 0.484436 1441741233 -0.304993 -0.590088 -0.569336 0.484436 1441741233 -0.304993 -0.590088 -0.569336 0.484436 1441741233 -0.304993 -0.590088 -0.569336 0.484436 1441741233 -0.304993 -0.590088 -0.569336 0.484436 1441741233 -0.289978 -0.608459 -0.549622 0.493591 1441741233 -0.289978 -0.608459 -0.549622 0.493591 1441741233 -0.289978 -0.608459 -0.549622 0.493591 1441741233 -0.289978 -0.608459 -0.549622 0.493591 1441741233 -0.289978 -0.608459 -0.549622 0.493591 1441741233 -0.289978 -0.608459 -0.549622 0.493591 1441741233 -0.272766 -0.628174 -0.529907 0.500244 1441741233 -0.272766 -0.628174 -0.529907 0.500244 1441741233 -0.272766 -0.628174 -0.529907 0.500244 1441741233 -0.272766 -0.628174 -0.529907 0.500244 1441741233 -0.272766 -0.628174 -0.529907 0.500244 1441741233 -0.272766 -0.628174 -0.529907 0.500244 1441741233 -0.272766 -0.628174 -0.529907 0.500244 1441741233 -0.254944 -0.646240 -0.508789 0.508545 1441741233 -0.254944 -0.646240 -0.508789 0.508545 1441741233 -0.254944 -0.646240 -0.508789 0.508545 1441741233 -0.254944 -0.646240 -0.508789 0.508545 1441741233 -0.254944 -0.646240 -0.508789 0.508545 1441741233 -0.254944 -0.646240 -0.508789 0.508545 1441741233 -0.236877 -0.663513 -0.488647 0.514709 1441741233 -0.236877 -0.663513 -0.488647 0.514709 1441741233 -0.236877 -0.663513 -0.488647 0.514709 1441741233 -0.236877 -0.663513 -0.488647 0.514709 1441741233 -0.236877 -0.663513 -0.488647 0.514709 1441741233 -0.236877 -0.663513 -0.488647 0.514709 1441741233 -0.223022 -0.678772 -0.475342 0.513428 1441741233 -0.223022 -0.678772 -0.475342 0.513428 1441741233 -0.223022 -0.678772 -0.475342 0.513428 1441741233 -0.223022 -0.678772 -0.475342 0.513428 1441741233 -0.223022 -0.678772 -0.475342 0.513428 1441741233 -0.223022 -0.678772 -0.475342 0.513428 1441741233 -0.216309 -0.687500 -0.469849 0.509766 1441741233 -0.216309 -0.687500 -0.469849 0.509766 1441741233 -0.216309 -0.687500 -0.469849 0.509766 1441741233 -0.216309 -0.687500 -0.469849 0.509766 1441741233 -0.216309 -0.687500 -0.469849 0.509766 1441741233 -0.216309 -0.687500 -0.469849 0.509766 1441741233 -0.216309 -0.687500 -0.469849 0.509766 1441741233 -0.219543 -0.690063 -0.475525 0.499512 1441741233 -0.219543 -0.690063 -0.475525 0.499512 1441741233 -0.219543 -0.690063 -0.475525 0.499512 1441741233 -0.219543 -0.690063 -0.475525 0.499512 1441741233 -0.219543 -0.690063 -0.475525 0.499512 1441741233 -0.219543 -0.690063 -0.475525 0.499512 1441741233 -0.231262 -0.681519 -0.491882 0.490112 1441741233 -0.231262 -0.681519 -0.491882 0.490112 1441741233 -0.231262 -0.681519 -0.491882 0.490112 1441741233 -0.231262 -0.681519 -0.491882 0.490112 1441741233 -0.231262 -0.681519 -0.491882 0.490112 1441741233 -0.231262 -0.681519 -0.491882 0.490112 1441741233 -0.231262 -0.681519 -0.491882 0.490112 1441741233 -0.242188 -0.667236 -0.513550 0.482117 1441741233 -0.242188 -0.667236 -0.513550 0.482117 1441741233 -0.242188 -0.667236 -0.513550 0.482117 1441741233 -0.242188 -0.667236 -0.513550 0.482117 1441741233 -0.242188 -0.667236 -0.513550 0.482117 1441741233 -0.242188 -0.667236 -0.513550 0.482117 1441741233 -0.253357 -0.648193 -0.535339 0.478699 1441741233 -0.253357 -0.648193 -0.535339 0.478699 1441741233 -0.253357 -0.648193 -0.535339 0.478699 1441741233 -0.253357 -0.648193 -0.535339 0.478699 1441741233 -0.253357 -0.648193 -0.535339 0.478699 1441741233 -0.253357 -0.648193 -0.535339 0.478699 1441741233 -0.267639 -0.624023 -0.548828 0.487671 1441741233 -0.267639 -0.624023 -0.548828 0.487671 1441741233 -0.267639 -0.624023 -0.548828 0.487671 1441741233 -0.267639 -0.624023 -0.548828 0.487671 1441741233 -0.267639 -0.624023 -0.548828 0.487671 1441741233 -0.267639 -0.624023 -0.548828 0.487671 1441741233 -0.295959 -0.604858 -0.560486 0.482117 1441741233 -0.295959 -0.604858 -0.560486 0.482117 1441741233 -0.295959 -0.604858 -0.560486 0.482117 1441741233 -0.295959 -0.604858 -0.560486 0.482117 1441741233 -0.295959 -0.604858 -0.560486 0.482117 1441741233 -0.295959 -0.604858 -0.560486 0.482117 1441741233 -0.295959 -0.604858 -0.560486 0.482117 1441741233 -0.304199 -0.578430 -0.597046 0.465271 1441741233 -0.304199 -0.578430 -0.597046 0.465271 1441741233 -0.304199 -0.578430 -0.597046 0.465271 1441741233 -0.304199 -0.578430 -0.597046 0.465271 1441741233 -0.304199 -0.578430 -0.597046 0.465271 1441741233 -0.304199 -0.578430 -0.597046 0.465271 1441741233 -0.334106 -0.540527 -0.621216 0.458679 1441741233 -0.334106 -0.540527 -0.621216 0.458679 1441741233 -0.334106 -0.540527 -0.621216 0.458679 1441741233 -0.334106 -0.540527 -0.621216 0.458679 1441741233 -0.334106 -0.540527 -0.621216 0.458679 1441741233 -0.334106 -0.540527 -0.621216 0.458679 1441741233 -0.334106 -0.540527 -0.621216 0.458679 1441741233 -0.326416 -0.537537 -0.626587 0.460388 1441741233 -0.326416 -0.537537 -0.626587 0.460388 1441741233 -0.326416 -0.537537 -0.626587 0.460388 1441741233 -0.326416 -0.537537 -0.626587 0.460388 1441741233 -0.326416 -0.537537 -0.626587 0.460388 1441741233 -0.326416 -0.537537 -0.626587 0.460388 1441741233 -0.334106 -0.530090 -0.624573 0.466248 1441741233 -0.334106 -0.530090 -0.624573 0.466248 1441741233 -0.334106 -0.530090 -0.624573 0.466248 1441741233 -0.334106 -0.530090 -0.624573 0.466248 1441741233 -0.334106 -0.530090 -0.624573 0.466248 1441741233 -0.334106 -0.530090 -0.624573 0.466248 1441741233 -0.320251 -0.545898 -0.614075 0.471680 1441741233 -0.320251 -0.545898 -0.614075 0.471680 1441741233 -0.320251 -0.545898 -0.614075 0.471680 1441741234 -0.320251 -0.545898 -0.614075 0.471680 1441741234 -0.320251 -0.545898 -0.614075 0.471680 1441741234 -0.320251 -0.545898 -0.614075 0.471680 1441741234 -0.320251 -0.545898 -0.614075 0.471680 1441741234 -0.310730 -0.563477 -0.596130 0.480225 1441741234 -0.310730 -0.563477 -0.596130 0.480225 1441741234 -0.310730 -0.563477 -0.596130 0.480225 1441741234 -0.310730 -0.563477 -0.596130 0.480225 1441741234 -0.310730 -0.563477 -0.596130 0.480225 1441741234 -0.310730 -0.563477 -0.596130 0.480225 1441741234 -0.300354 -0.579346 -0.579895 0.487854 1441741234 -0.300354 -0.579346 -0.579895 0.487854 1441741234 -0.300354 -0.579346 -0.579895 0.487854 1441741234 -0.300354 -0.579346 -0.579895 0.487854 1441741234 -0.300354 -0.579346 -0.579895 0.487854 1441741234 -0.300354 -0.579346 -0.579895 0.487854 1441741234 -0.300354 -0.579346 -0.579895 0.487854 1441741234 -0.282959 -0.598083 -0.563171 0.495056 1441741234 -0.282959 -0.598083 -0.563171 0.495056 1441741234 -0.282959 -0.598083 -0.563171 0.495056 1441741234 -0.282959 -0.598083 -0.563171 0.495056 1441741234 -0.282959 -0.598083 -0.563171 0.495056 1441741234 -0.282959 -0.598083 -0.563171 0.495056 1441741234 -0.265076 -0.617981 -0.542725 0.503296 1441741234 -0.265076 -0.617981 -0.542725 0.503296 1441741234 -0.265076 -0.617981 -0.542725 0.503296 1441741234 -0.265076 -0.617981 -0.542725 0.503296 1441741234 -0.265076 -0.617981 -0.542725 0.503296 1441741234 -0.265076 -0.617981 -0.542725 0.503296 1441741234 -0.245728 -0.636536 -0.519836 0.514038 1441741234 -0.245728 -0.636536 -0.519836 0.514038 1441741234 -0.245728 -0.636536 -0.519836 0.514038 1441741234 -0.245728 -0.636536 -0.519836 0.514038 1441741234 -0.245728 -0.636536 -0.519836 0.514038 1441741234 -0.245728 -0.636536 -0.519836 0.514038 1441741234 -0.228943 -0.651794 -0.503601 0.518860 1441741234 -0.228943 -0.651794 -0.503601 0.518860 1441741234 -0.228943 -0.651794 -0.503601 0.518860 1441741234 -0.228943 -0.651794 -0.503601 0.518860 1441741234 -0.228943 -0.651794 -0.503601 0.518860 1441741234 -0.228943 -0.651794 -0.503601 0.518860 1441741234 -0.217651 -0.663269 -0.492920 0.519409 1441741234 -0.217651 -0.663269 -0.492920 0.519409 1441741234 -0.217651 -0.663269 -0.492920 0.519409 1441741234 -0.217651 -0.663269 -0.492920 0.519409 1441741234 -0.217651 -0.663269 -0.492920 0.519409 1441741234 -0.217651 -0.663269 -0.492920 0.519409 1441741234 -0.210083 -0.670715 -0.488098 0.517517 1441741234 -0.210083 -0.670715 -0.488098 0.517517 1441741234 -0.210083 -0.670715 -0.488098 0.517517 1441741234 -0.210083 -0.670715 -0.488098 0.517517 1441741234 -0.210083 -0.670715 -0.488098 0.517517 1441741234 -0.210083 -0.670715 -0.488098 0.517517 1441741234 -0.209534 -0.672363 -0.489929 0.513855 1441741234 -0.209534 -0.672363 -0.489929 0.513855 1441741234 -0.209534 -0.672363 -0.489929 0.513855 1441741234 -0.209534 -0.672363 -0.489929 0.513855 1441741234 -0.209534 -0.672363 -0.489929 0.513855 1441741234 -0.209534 -0.672363 -0.489929 0.513855 1441741234 -0.209534 -0.672363 -0.489929 0.513855 1441741234 -0.218994 -0.666382 -0.503784 0.504272 1441741234 -0.218994 -0.666382 -0.503784 0.504272 1441741234 -0.218994 -0.666382 -0.503784 0.504272 1441741234 -0.218994 -0.666382 -0.503784 0.504272 1441741234 -0.218994 -0.666382 -0.503784 0.504272 1441741234 -0.218994 -0.666382 -0.503784 0.504272 1441741234 -0.218994 -0.666382 -0.503784 0.504272 1441741234 -0.232788 -0.651367 -0.527100 0.493713 1441741234 -0.232788 -0.651367 -0.527100 0.493713 1441741234 -0.232788 -0.651367 -0.527100 0.493713 1441741234 -0.232788 -0.651367 -0.527100 0.493713 1441741234 -0.232788 -0.651367 -0.527100 0.493713 1441741234 -0.232788 -0.651367 -0.527100 0.493713 1441741234 -0.243042 -0.634949 -0.550476 0.484558 1441741234 -0.243042 -0.634949 -0.550476 0.484558 1441741234 -0.243042 -0.634949 -0.550476 0.484558 1441741234 -0.243042 -0.634949 -0.550476 0.484558 1441741234 -0.243042 -0.634949 -0.550476 0.484558 1441741234 -0.243042 -0.634949 -0.550476 0.484558 1441741234 -0.258972 -0.617249 -0.558899 0.489502 1441741234 -0.258972 -0.617249 -0.558899 0.489502 1441741234 -0.258972 -0.617249 -0.558899 0.489502 1441741234 -0.258972 -0.617249 -0.558899 0.489502 1441741234 -0.258972 -0.617249 -0.558899 0.489502 1441741234 -0.283447 -0.597778 -0.567932 0.489746 1441741234 -0.283447 -0.597778 -0.567932 0.489746 1441741234 -0.283447 -0.597778 -0.567932 0.489746 1441741234 -0.283447 -0.597778 -0.567932 0.489746 1441741234 -0.283447 -0.597778 -0.567932 0.489746 1441741234 -0.283447 -0.597778 -0.567932 0.489746 1441741234 -0.283447 -0.597778 -0.567932 0.489746 1441741234 -0.320068 -0.568970 -0.600159 0.462280 1441741234 -0.320068 -0.568970 -0.600159 0.462280 1441741234 -0.320068 -0.568970 -0.600159 0.462280 1441741234 -0.320068 -0.568970 -0.600159 0.462280 1441741234 -0.320068 -0.568970 -0.600159 0.462280 1441741234 -0.320068 -0.568970 -0.600159 0.462280 1441741234 -0.320068 -0.568970 -0.600159 0.462280 1441741234 -0.334595 -0.534729 -0.631409 0.451111 1441741234 -0.334595 -0.534729 -0.631409 0.451111 1441741234 -0.334595 -0.534729 -0.631409 0.451111 1441741234 -0.334595 -0.534729 -0.631409 0.451111 1441741234 -0.334595 -0.534729 -0.631409 0.451111 1441741234 -0.334595 -0.534729 -0.631409 0.451111 1441741234 -0.351990 -0.508789 -0.649414 0.442200 1441741234 -0.351990 -0.508789 -0.649414 0.442200 1441741234 -0.351990 -0.508789 -0.649414 0.442200 1441741234 -0.351990 -0.508789 -0.649414 0.442200 1441741234 -0.351990 -0.508789 -0.649414 0.442200 1441741234 -0.351990 -0.508789 -0.649414 0.442200 1441741234 -0.354431 -0.502808 -0.650269 0.445862 1441741234 -0.354431 -0.502808 -0.650269 0.445862 1441741234 -0.354431 -0.502808 -0.650269 0.445862 1441741234 -0.354431 -0.502808 -0.650269 0.445862 1441741235 -0.354431 -0.502808 -0.650269 0.445862 1441741235 -0.354431 -0.502808 -0.650269 0.445862 1441741235 -0.350037 -0.514038 -0.633240 0.460815 1441741235 -0.350037 -0.514038 -0.633240 0.460815 1441741235 -0.350037 -0.514038 -0.633240 0.460815 1441741235 -0.350037 -0.514038 -0.633240 0.460815 1441741235 -0.350037 -0.514038 -0.633240 0.460815 1441741235 -0.350037 -0.514038 -0.633240 0.460815 1441741235 -0.333008 -0.536072 -0.614624 0.473267 1441741235 -0.333008 -0.536072 -0.614624 0.473267 1441741235 -0.333008 -0.536072 -0.614624 0.473267 1441741235 -0.333008 -0.536072 -0.614624 0.473267 1441741235 -0.333008 -0.536072 -0.614624 0.473267 1441741235 -0.333008 -0.536072 -0.614624 0.473267 1441741235 -0.333008 -0.536072 -0.614624 0.473267 1441741235 -0.317627 -0.554932 -0.594055 0.488220 1441741235 -0.317627 -0.554932 -0.594055 0.488220 1441741235 -0.317627 -0.554932 -0.594055 0.488220 1441741235 -0.317627 -0.554932 -0.594055 0.488220 1441741235 -0.317627 -0.554932 -0.594055 0.488220 1441741235 -0.317627 -0.554932 -0.594055 0.488220 1441741235 -0.295044 -0.580994 -0.570801 0.499695 1441741235 -0.295044 -0.580994 -0.570801 0.499695 1441741235 -0.295044 -0.580994 -0.570801 0.499695 1441741235 -0.295044 -0.580994 -0.570801 0.499695 1441741235 -0.295044 -0.580994 -0.570801 0.499695 1441741235 -0.295044 -0.580994 -0.570801 0.499695 1441741235 -0.272827 -0.606506 -0.544861 0.510803 1441741235 -0.272827 -0.606506 -0.544861 0.510803 1441741235 -0.272827 -0.606506 -0.544861 0.510803 1441741235 -0.272827 -0.606506 -0.544861 0.510803 1441741235 -0.272827 -0.606506 -0.544861 0.510803 1441741235 -0.272827 -0.606506 -0.544861 0.510803 1441741235 -0.248596 -0.633179 -0.515869 0.520752 1441741235 -0.248596 -0.633179 -0.515869 0.520752 1441741235 -0.248596 -0.633179 -0.515869 0.520752 1441741235 -0.248596 -0.633179 -0.515869 0.520752 1441741235 -0.248596 -0.633179 -0.515869 0.520752 1441741235 -0.248596 -0.633179 -0.515869 0.520752 1441741235 -0.248596 -0.633179 -0.515869 0.520752 1441741235 -0.226868 -0.657349 -0.490417 0.525269 1441741235 -0.226868 -0.657349 -0.490417 0.525269 1441741235 -0.226868 -0.657349 -0.490417 0.525269 1441741235 -0.226868 -0.657349 -0.490417 0.525269 1441741235 -0.226868 -0.657349 -0.490417 0.525269 1441741235 -0.226868 -0.657349 -0.490417 0.525269 1441741235 -0.214478 -0.675110 -0.476563 0.520752 1441741235 -0.214478 -0.675110 -0.476563 0.520752 1441741235 -0.214478 -0.675110 -0.476563 0.520752 1441741235 -0.214478 -0.675110 -0.476563 0.520752 1441741235 -0.214478 -0.675110 -0.476563 0.520752 1441741235 -0.214478 -0.675110 -0.476563 0.520752 1441741235 -0.210327 -0.684326 -0.475525 0.511230 1441741235 -0.210327 -0.684326 -0.475525 0.511230 1441741235 -0.210327 -0.684326 -0.475525 0.511230 1441741235 -0.210327 -0.684326 -0.475525 0.511230 1441741235 -0.210327 -0.684326 -0.475525 0.511230 1441741235 -0.210327 -0.684326 -0.475525 0.511230 1441741235 -0.215942 -0.684998 -0.490173 0.493896 1441741235 -0.215942 -0.684998 -0.490173 0.493896 1441741235 -0.215942 -0.684998 -0.490173 0.493896 1441741235 -0.215942 -0.684998 -0.490173 0.493896 1441741235 -0.215942 -0.684998 -0.490173 0.493896 1441741235 -0.215942 -0.684998 -0.490173 0.493896 1441741235 -0.215942 -0.684998 -0.490173 0.493896 1441741235 -0.232605 -0.672607 -0.515808 0.476929 1441741235 -0.232605 -0.672607 -0.515808 0.476929 1441741235 -0.232605 -0.672607 -0.515808 0.476929 1441741235 -0.232605 -0.672607 -0.515808 0.476929 1441741235 -0.232605 -0.672607 -0.515808 0.476929 1441741235 -0.232605 -0.672607 -0.515808 0.476929 1441741235 -0.251343 -0.652588 -0.550598 0.455872 1441741235 -0.251343 -0.652588 -0.550598 0.455872 1441741235 -0.251343 -0.652588 -0.550598 0.455872 1441741235 -0.251343 -0.652588 -0.550598 0.455872 1441741235 -0.251343 -0.652588 -0.550598 0.455872 1441741235 -0.251343 -0.652588 -0.550598 0.455872 1441741235 -0.269165 -0.625854 -0.583313 0.442322 1441741235 -0.269165 -0.625854 -0.583313 0.442322 1441741235 -0.269165 -0.625854 -0.583313 0.442322 1441741235 -0.269165 -0.625854 -0.583313 0.442322 1441741235 -0.269165 -0.625854 -0.583313 0.442322 1441741235 -0.269165 -0.625854 -0.583313 0.442322 1441741235 -0.269165 -0.625854 -0.583313 0.442322 1441741235 -0.292297 -0.595337 -0.611877 0.431030 1441741235 -0.292297 -0.595337 -0.611877 0.431030 1441741235 -0.292297 -0.595337 -0.611877 0.431030 1441741235 -0.292297 -0.595337 -0.611877 0.431030 1441741235 -0.292297 -0.595337 -0.611877 0.431030 1441741235 -0.292297 -0.595337 -0.611877 0.431030 1441741235 -0.310791 -0.569153 -0.625671 0.433716 1441741235 -0.310791 -0.569153 -0.625671 0.433716 1441741235 -0.310791 -0.569153 -0.625671 0.433716 1441741235 -0.310791 -0.569153 -0.625671 0.433716 1441741235 -0.310791 -0.569153 -0.625671 0.433716 1441741235 -0.310791 -0.569153 -0.625671 0.433716 1441741235 -0.310791 -0.569153 -0.625671 0.433716 1441741235 -0.318115 -0.541748 -0.639954 0.442566 1441741235 -0.318115 -0.541748 -0.639954 0.442566 1441741235 -0.318115 -0.541748 -0.639954 0.442566 1441741235 -0.318115 -0.541748 -0.639954 0.442566 1441741235 -0.318115 -0.541748 -0.639954 0.442566 1441741235 -0.318115 -0.541748 -0.639954 0.442566 1441741235 -0.361938 -0.496948 -0.653503 0.441650 1441741235 -0.361938 -0.496948 -0.653503 0.441650 1441741235 -0.361938 -0.496948 -0.653503 0.441650 1441741235 -0.361938 -0.496948 -0.653503 0.441650 1441741235 -0.361938 -0.496948 -0.653503 0.441650 1441741235 -0.361938 -0.496948 -0.653503 0.441650 1441741235 -0.342651 -0.494507 -0.676453 0.424927 1441741235 -0.342651 -0.494507 -0.676453 0.424927 1441741235 -0.342651 -0.494507 -0.676453 0.424927 1441741235 -0.342651 -0.494507 -0.676453 0.424927 1441741236 -0.342651 -0.494507 -0.676453 0.424927 1441741236 -0.342651 -0.494507 -0.676453 0.424927 1441741236 -0.359619 -0.476807 -0.679749 0.425781 1441741236 -0.359619 -0.476807 -0.679749 0.425781 1441741236 -0.359619 -0.476807 -0.679749 0.425781 1441741236 -0.359619 -0.476807 -0.679749 0.425781 1441741236 -0.359619 -0.476807 -0.679749 0.425781 1441741236 -0.359619 -0.476807 -0.679749 0.425781 1441741236 -0.349182 -0.490051 -0.671082 0.433105 1441741236 -0.349182 -0.490051 -0.671082 0.433105 1441741236 -0.349182 -0.490051 -0.671082 0.433105 1441741236 -0.349182 -0.490051 -0.671082 0.433105 1441741236 -0.349182 -0.490051 -0.671082 0.433105 1441741236 -0.349182 -0.490051 -0.671082 0.433105 1441741236 -0.338867 -0.506775 -0.655212 0.446228 1441741236 -0.338867 -0.506775 -0.655212 0.446228 1441741236 -0.338867 -0.506775 -0.655212 0.446228 1441741236 -0.338867 -0.506775 -0.655212 0.446228 1441741236 -0.338867 -0.506775 -0.655212 0.446228 1441741236 -0.338867 -0.506775 -0.655212 0.446228 1441741236 -0.320740 -0.530579 -0.634583 0.461548 1441741236 -0.320740 -0.530579 -0.634583 0.461548 1441741236 -0.320740 -0.530579 -0.634583 0.461548 1441741236 -0.320740 -0.530579 -0.634583 0.461548 1441741236 -0.320740 -0.530579 -0.634583 0.461548 1441741236 -0.320740 -0.530579 -0.634583 0.461548 1441741236 -0.320740 -0.530579 -0.634583 0.461548 1441741236 -0.299988 -0.558044 -0.608398 0.478088 1441741236 -0.299988 -0.558044 -0.608398 0.478088 1441741236 -0.299988 -0.558044 -0.608398 0.478088 1441741236 -0.299988 -0.558044 -0.608398 0.478088 1441741236 -0.299988 -0.558044 -0.608398 0.478088 1441741236 -0.299988 -0.558044 -0.608398 0.478088 1441741236 -0.279114 -0.585327 -0.581116 0.491699 1441741236 -0.279114 -0.585327 -0.581116 0.491699 1441741236 -0.279114 -0.585327 -0.581116 0.491699 1441741236 -0.279114 -0.585327 -0.581116 0.491699 1441741236 -0.279114 -0.585327 -0.581116 0.491699 1441741236 -0.279114 -0.585327 -0.581116 0.491699 1441741236 -0.257813 -0.611633 -0.553711 0.502869 1441741236 -0.257813 -0.611633 -0.553711 0.502869 1441741236 -0.257813 -0.611633 -0.553711 0.502869 1441741236 -0.257813 -0.611633 -0.553711 0.502869 1441741236 -0.257813 -0.611633 -0.553711 0.502869 1441741236 -0.257813 -0.611633 -0.553711 0.502869 1441741236 -0.238708 -0.634644 -0.529785 0.509521 1441741236 -0.238708 -0.634644 -0.529785 0.509521 1441741236 -0.238708 -0.634644 -0.529785 0.509521 1441741236 -0.238708 -0.634644 -0.529785 0.509521 1441741236 -0.238708 -0.634644 -0.529785 0.509521 1441741236 -0.238708 -0.634644 -0.529785 0.509521 1441741236 -0.226807 -0.652344 -0.512390 0.510437 1441741236 -0.226807 -0.652344 -0.512390 0.510437 1441741236 -0.226807 -0.652344 -0.512390 0.510437 1441741236 -0.226807 -0.652344 -0.512390 0.510437 1441741236 -0.226807 -0.652344 -0.512390 0.510437 1441741236 -0.226807 -0.652344 -0.512390 0.510437 1441741236 -0.226807 -0.652344 -0.512390 0.510437 1441741236 -0.220398 -0.663391 -0.509460 0.501892 1441741236 -0.220398 -0.663391 -0.509460 0.501892 1441741236 -0.220398 -0.663391 -0.509460 0.501892 1441741236 -0.220398 -0.663391 -0.509460 0.501892 1441741236 -0.220398 -0.663391 -0.509460 0.501892 1441741236 -0.220398 -0.663391 -0.509460 0.501892 1441741236 -0.221802 -0.667725 -0.523132 0.481018 1441741236 -0.221802 -0.667725 -0.523132 0.481018 1441741236 -0.221802 -0.667725 -0.523132 0.481018 1441741236 -0.221802 -0.667725 -0.523132 0.481018 1441741236 -0.221802 -0.667725 -0.523132 0.481018 1441741236 -0.235657 -0.658936 -0.549622 0.456360 1441741236 -0.235657 -0.658936 -0.549622 0.456360 1441741236 -0.235657 -0.658936 -0.549622 0.456360 1441741236 -0.235657 -0.658936 -0.549622 0.456360 1441741236 -0.235657 -0.658936 -0.549622 0.456360 1441741236 -0.235657 -0.658936 -0.549622 0.456360 1441741236 -0.235657 -0.658936 -0.549622 0.456360 1441741236 -0.252014 -0.636597 -0.583435 0.436951 1441741236 -0.252014 -0.636597 -0.583435 0.436951 1441741236 -0.252014 -0.636597 -0.583435 0.436951 1441741236 -0.252014 -0.636597 -0.583435 0.436951 1441741236 -0.252014 -0.636597 -0.583435 0.436951 1441741236 -0.252014 -0.636597 -0.583435 0.436951 1441741236 -0.265442 -0.608276 -0.613098 0.428650 1441741236 -0.265442 -0.608276 -0.613098 0.428650 1441741236 -0.265442 -0.608276 -0.613098 0.428650 1441741236 -0.265442 -0.608276 -0.613098 0.428650 1441741236 -0.265442 -0.608276 -0.613098 0.428650 1441741236 -0.265442 -0.608276 -0.613098 0.428650 1441741236 -0.288452 -0.575867 -0.625000 0.441101 1441741236 -0.288452 -0.575867 -0.625000 0.441101 1441741236 -0.288452 -0.575867 -0.625000 0.441101 1441741236 -0.288452 -0.575867 -0.625000 0.441101 1441741236 -0.288452 -0.575867 -0.625000 0.441101 1441741236 -0.288452 -0.575867 -0.625000 0.441101 1441741236 -0.305420 -0.558167 -0.622986 0.455139 1441741236 -0.305420 -0.558167 -0.622986 0.455139 1441741236 -0.305420 -0.558167 -0.622986 0.455139 1441741236 -0.305420 -0.558167 -0.622986 0.455139 1441741236 -0.305420 -0.558167 -0.622986 0.455139 1441741236 -0.305420 -0.558167 -0.622986 0.455139 1441741236 -0.305420 -0.558167 -0.622986 0.455139 1441741236 -0.332214 -0.534912 -0.645081 0.432922 1441741236 -0.332214 -0.534912 -0.645081 0.432922 1441741236 -0.332214 -0.534912 -0.645081 0.432922 1441741236 -0.332214 -0.534912 -0.645081 0.432922 1441741236 -0.332214 -0.534912 -0.645081 0.432922 1441741236 -0.332214 -0.534912 -0.645081 0.432922 1441741236 -0.360474 -0.492554 -0.669006 0.424194 1441741236 -0.360474 -0.492554 -0.669006 0.424194 1441741236 -0.360474 -0.492554 -0.669006 0.424194 1441741236 
-0.311829 -0.572571 -0.561829 0.509216 1441741239 -0.311829 -0.572571 -0.561829 0.509216 1441741239 -0.311829 -0.572571 -0.561829 0.509216 1441741239 -0.311829 -0.572571 -0.561829 0.509216 1441741239 -0.311829 -0.572571 -0.561829 0.509216 1441741239 -0.311829 -0.572571 -0.561829 0.509216 1441741239 -0.311829 -0.572571 -0.561829 0.509216 1441741239 -0.326172 -0.558044 -0.572876 0.503967 1441741239 -0.326172 -0.558044 -0.572876 0.503967 1441741239 -0.326172 -0.558044 -0.572876 0.503967 1441741239 -0.326172 -0.558044 -0.572876 0.503967 1441741239 -0.326172 -0.558044 -0.572876 0.503967 1441741239 -0.334106 -0.548279 -0.580261 0.501099 1441741239 -0.334106 -0.548279 -0.580261 0.501099 1441741239 -0.334106 -0.548279 -0.580261 0.501099 1441741239 -0.334106 -0.548279 -0.580261 0.501099 1441741239 -0.334106 -0.548279 -0.580261 0.501099 1441741239 -0.334106 -0.548279 -0.580261 0.501099 1441741239 -0.331665 -0.546997 -0.585632 0.497864 1441741239 -0.331665 -0.546997 -0.585632 0.497864 1441741239 -0.331665 -0.546997 -0.585632 0.497864 1441741239 -0.331665 -0.546997 -0.585632 0.497864 1441741239 -0.331665 -0.546997 -0.585632 0.497864 1441741239 -0.331665 -0.546997 -0.585632 0.497864 1441741239 -0.331665 -0.546997 -0.585632 0.497864 1441741239 -0.326538 -0.549744 -0.587463 0.496094 1441741239 -0.326538 -0.549744 -0.587463 0.496094 1441741239 -0.326538 -0.549744 -0.587463 0.496094 1441741239 -0.326538 -0.549744 -0.587463 0.496094 1441741239 -0.326538 -0.549744 -0.587463 0.496094 1441741239 -0.326538 -0.549744 -0.587463 0.496094 1441741239 -0.321777 -0.553223 -0.587219 0.495544 1441741239 -0.321777 -0.553223 -0.587219 0.495544 1441741239 -0.321777 -0.553223 -0.587219 0.495544 1441741239 -0.321777 -0.553223 -0.587219 0.495544 1441741239 -0.321777 -0.553223 -0.587219 0.495544 1441741239 -0.321777 -0.553223 -0.587219 0.495544 1441741239 -0.321777 -0.553223 -0.587219 0.495544 1441741239 -0.316833 -0.558350 -0.584412 0.496399 1441741239 -0.316833 -0.558350 -0.584412 0.496399 1441741239 -0.316833 -0.558350 -0.584412 0.496399 1441741239 -0.316833 -0.558350 -0.584412 0.496399 1441741239 -0.316833 -0.558350 -0.584412 0.496399 1441741239 -0.316833 -0.558350 -0.584412 0.496399 1441741239 -0.316101 -0.561890 -0.582703 0.494873 1441741239 -0.316101 -0.561890 -0.582703 0.494873 1441741239 -0.316101 -0.561890 -0.582703 0.494873 1441741239 -0.316101 -0.561890 -0.582703 0.494873 1441741239 -0.316101 -0.561890 -0.582703 0.494873 1441741239 -0.316101 -0.561890 -0.582703 0.494873 1441741239 -0.316345 -0.565186 -0.580933 0.493042 1441741239 -0.316345 -0.565186 -0.580933 0.493042 1441741239 -0.316345 -0.565186 -0.580933 0.493042 1441741239 -0.316345 -0.565186 -0.580933 0.493042 1441741239 -0.316345 -0.565186 -0.580933 0.493042 1441741239 -0.316345 -0.565186 -0.580933 0.493042 1441741239 -0.310425 -0.572021 -0.573059 0.498108 1441741239 -0.310425 -0.572021 -0.573059 0.498108 1441741239 -0.310425 -0.572021 -0.573059 0.498108 1441741239 -0.310425 -0.572021 -0.573059 0.498108 1441741239 -0.310425 -0.572021 -0.573059 0.498108 1441741239 -0.310425 -0.572021 -0.573059 0.498108 1441741239 -0.294556 -0.589172 -0.554382 0.508789 1441741239 -0.294556 -0.589172 -0.554382 0.508789 1441741239 -0.294556 -0.589172 -0.554382 0.508789 1441741240 -0.294556 -0.589172 -0.554382 0.508789 1441741240 -0.294556 -0.589172 -0.554382 0.508789 1441741240 -0.294556 -0.589172 -0.554382 0.508789 1441741240 -0.273804 -0.617493 -0.523926 0.518921 1441741240 -0.273804 -0.617493 -0.523926 0.518921 1441741240 -0.273804 -0.617493 -0.523926 0.518921 1441741240 -0.273804 -0.617493 -0.523926 0.518921 1441741240 -0.273804 -0.617493 -0.523926 0.518921 1441741240 -0.273804 -0.617493 -0.523926 0.518921 1441741240 -0.254761 -0.644653 -0.487366 0.531067 1441741240 -0.254761 -0.644653 -0.487366 0.531067 1441741240 -0.254761 -0.644653 -0.487366 0.531067 1441741240 -0.254761 -0.644653 -0.487366 0.531067 1441741240 -0.254761 -0.644653 -0.487366 0.531067 1441741240 -0.254761 -0.644653 -0.487366 0.531067 1441741240 -0.241943 -0.662842 -0.452820 0.545044 1441741240 -0.241943 -0.662842 -0.452820 0.545044 1441741240 -0.241943 -0.662842 -0.452820 0.545044 1441741240 -0.241943 -0.662842 -0.452820 0.545044 1441741240 -0.241943 -0.662842 -0.452820 0.545044 1441741240 -0.241943 -0.662842 -0.452820 0.545044 1441741240 -0.248779 -0.682434 -0.416138 0.546997 1441741240 -0.248779 -0.682434 -0.416138 0.546997 1441741240 -0.248779 -0.682434 -0.416138 0.546997 1441741240 -0.248779 -0.682434 -0.416138 0.546997 1441741240 -0.248779 -0.682434 -0.416138 0.546997 1441741240 -0.248779 -0.682434 -0.416138 0.546997 1441741240 -0.279724 -0.708252 -0.352295 0.544067 1441741240 -0.279724 -0.708252 -0.352295 0.544067 1441741240 -0.279724 -0.708252 -0.352295 0.544067 1441741240 -0.279724 -0.708252 -0.352295 0.544067 1441741240 -0.279724 -0.708252 -0.352295 0.544067 1441741240 -0.279724 -0.708252 -0.352295 0.544067 1441741240 -0.228333 -0.715454 -0.333191 0.570068 1441741240 -0.228333 -0.715454 -0.333191 0.570068 1441741240 -0.228333 -0.715454 -0.333191 0.570068 1441741240 -0.228333 -0.715454 -0.333191 0.570068 1441741240 -0.228333 -0.715454 -0.333191 0.570068 1441741240 -0.228333 -0.715454 -0.333191 0.570068 1441741240 -0.228333 -0.715454 -0.333191 0.570068 1441741240 -0.235596 -0.734802 -0.318604 0.550476 1441741240 -0.235596 -0.734802 -0.318604 0.550476 1441741240 -0.235596 -0.734802 -0.318604 0.550476 1441741240 -0.235596 -0.734802 -0.318604 0.550476 1441741240 -0.235596 -0.734802 -0.318604 0.550476 1441741240 -0.235596 -0.734802 -0.318604 0.550476 1441741240 -0.248352 -0.721008 -0.329712 0.556641 1441741240 -0.248352 -0.721008 -0.329712 0.556641 1441741240 -0.248352 -0.721008 -0.329712 0.556641 1441741240 -0.248352 -0.721008 -0.329712 0.556641 1441741240 -0.248352 -0.721008 -0.329712 0.556641 1441741240 -0.248352 -0.721008 -0.329712 0.556641 1441741240 -0.262939 -0.715942 -0.357178 0.539185 1441741240 -0.262939 -0.715942 -0.357178 0.539185 1441741240 -0.262939 -0.715942 -0.357178 0.539185 1441741240 -0.262939 -0.715942 -0.357178 0.539185 1441741240 -0.262939 -0.715942 -0.357178 0.539185 1441741240 -0.262939 -0.715942 -0.357178 0.539185 1441741240 -0.280273 -0.701965 -0.387878 0.527527 1441741240 -0.280273 -0.701965 -0.387878 0.527527 1441741240 -0.280273 -0.701965 -0.387878 0.527527 1441741240 -0.280273 -0.701965 -0.387878 0.527527 1441741240 -0.280273 -0.701965 -0.387878 0.527527 1441741240 -0.280273 -0.701965 -0.387878 0.527527 1441741240 -0.280273 -0.701965 -0.387878 0.527527 1441741240 -0.296631 -0.687561 -0.421204 0.511780 1441741240 -0.296631 -0.687561 -0.421204 0.511780 1441741240 -0.296631 -0.687561 -0.421204 0.511780 1441741240 -0.296631 -0.687561 -0.421204 0.511780 1441741240 -0.296631 -0.687561 -0.421204 0.511780 1441741240 -0.296631 -0.687561 -0.421204 0.511780 1441741240 -0.311035 -0.672180 -0.455750 0.493713 1441741240 -0.311035 -0.672180 -0.455750 0.493713 1441741240 -0.311035 -0.672180 -0.455750 0.493713 1441741240 -0.311035 -0.672180 -0.455750 0.493713 1441741240 -0.311035 -0.672180 -0.455750 0.493713 1441741240 -0.311035 -0.672180 -0.455750 0.493713 1441741240 -0.325562 -0.656921 -0.484558 0.477234 1441741240 -0.325562 -0.656921 -0.484558 0.477234 1441741240 -0.325562 -0.656921 -0.484558 0.477234 1441741240 -0.325562 -0.656921 -0.484558 0.477234 1441741240 -0.325562 -0.656921 -0.484558 0.477234 1441741240 -0.325562 -0.656921 -0.484558 0.477234 1441741240 -0.325562 -0.656921 -0.484558 0.477234 1441741240 -0.339905 -0.640686 -0.508118 0.464661 1441741240 -0.339905 -0.640686 -0.508118 0.464661 1441741240 -0.339905 -0.640686 -0.508118 0.464661 1441741240 -0.339905 -0.640686 -0.508118 0.464661 1441741240 -0.339905 -0.640686 -0.508118 0.464661 1441741240 -0.339905 -0.640686 -0.508118 0.464661 1441741240 -0.350769 -0.626587 -0.528076 0.453369 1441741240 -0.350769 -0.626587 -0.528076 0.453369 1441741240 -0.350769 -0.626587 -0.528076 0.453369 1441741240 -0.350769 -0.626587 -0.528076 0.453369 1441741240 -0.350769 -0.626587 -0.528076 0.453369 1441741240 -0.350769 -0.626587 -0.528076 0.453369 1441741240 -0.362244 -0.611145 -0.544739 0.445679 1441741240 -0.362244 -0.611145 -0.544739 0.445679 1441741240 -0.362244 -0.611145 -0.544739 0.445679 1441741240 -0.362244 -0.611145 -0.544739 0.445679 1441741240 -0.362244 -0.611145 -0.544739 0.445679 1441741240 -0.362244 -0.611145 -0.544739 0.445679 1441741240 -0.368896 -0.602844 -0.552917 0.441406 1441741240 -0.368896 -0.602844 -0.552917 0.441406 1441741240 -0.368896 -0.602844 -0.552917 0.441406 1441741240 -0.368896 -0.602844 -0.552917 0.441406 1441741240 -0.368896 -0.602844 -0.552917 0.441406 1441741240 -0.368896 -0.602844 -0.552917 0.441406 1441741240 -0.369324 -0.601868 -0.550781 0.444946 1441741240 -0.369324 -0.601868 -0.550781 0.444946 1441741240 -0.369324 -0.601868 -0.550781 0.444946 1441741240 -0.369324 -0.601868 -0.550781 0.444946 1441741240 -0.369324 -0.601868 -0.550781 0.444946 1441741241 -0.369324 -0.601868 -0.550781 0.444946 1441741241 -0.369324 -0.601868 -0.550781 0.444946 1441741241 -0.362549 -0.609863 -0.535034 0.458740 1441741241 -0.362549 -0.609863 -0.535034 0.458740 1441741241 -0.362549 -0.609863 -0.535034 0.458740 1441741241 -0.362549 -0.609863 -0.535034 0.458740 1441741241 -0.362549 -0.609863 -0.535034 0.458740 1441741241 -0.362549 -0.609863 -0.535034 0.458740 1441741241 -0.362549 -0.609863 -0.535034 0.458740 1441741241 -0.349609 -0.626404 -0.506592 0.478394 1441741241 -0.349609 -0.626404 -0.506592 0.478394 1441741241 -0.349609 -0.626404 -0.506592 0.478394 1441741241 -0.349609 -0.626404 -0.506592 0.478394 1441741241 -0.349609 -0.626404 -0.506592 0.478394 1441741241 -0.349609 -0.626404 -0.506592 0.478394 1441741241 -0.339294 -0.638184 -0.479858 0.497375 1441741241 -0.339294 -0.638184 -0.479858 0.497375 1441741241 -0.339294 -0.638184 -0.479858 0.497375 1441741241 -0.339294 -0.638184 -0.479858 0.497375 1441741241 -0.339294 -0.638184 -0.479858 0.497375 1441741241 -0.339294 -0.638184 -0.479858 0.497375 1441741241 -0.339294 -0.638184 -0.479858 0.497375 1441741241 -0.328003 -0.647766 -0.455566 0.515076 1441741241 -0.328003 -0.647766 -0.455566 0.515076 1441741241 -0.328003 -0.647766 -0.455566 0.515076 1441741241 -0.328003 -0.647766 -0.455566 0.515076 1441741241 -0.328003 -0.647766 -0.455566 0.515076 1441741241 -0.328003 -0.647766 -0.455566 0.515076 1441741241 -0.291626 -0.671875 -0.407898 0.545166 1441741241 -0.291626 -0.671875 -0.407898 0.545166 1441741241 -0.291626 -0.671875 -0.407898 0.545166 1441741241 -0.291626 -0.671875 -0.407898 0.545166 1441741241 -0.291626 -0.671875 -0.407898 0.545166 1441741241 -0.291626 -0.671875 -0.407898 0.545166 1441741241 -0.255249 -0.705261 -0.347168 0.562988 1441741241 -0.255249 -0.705261 -0.347168 0.562988 1441741241 -0.255249 -0.705261 -0.347168 0.562988 1441741241 -0.255249 -0.705261 -0.347168 0.562988 1441741241 -0.255249 -0.705261 -0.347168 0.562988 1441741241 -0.255249 -0.705261 -0.347168 0.562988 1441741241 -0.255249 -0.705261 -0.347168 0.562988 1441741241 -0.248108 -0.722534 -0.322144 0.559143 1441741241 -0.248108 -0.722534 -0.322144 0.559143 1441741241 -0.248108 -0.722534 -0.322144 0.559143 1441741241 -0.248108 -0.722534 -0.322144 0.559143 1441741241 -0.248108 -0.722534 -0.322144 0.559143 1441741241 -0.248108 -0.722534 -0.322144 0.559143 1441741241 -0.248108 -0.722534 -0.322144 0.559143 1441741241 -0.244324 -0.726135 -0.327209 0.553162 1441741241 -0.244324 -0.726135 -0.327209 0.553162 1441741241 -0.244324 -0.726135 -0.327209 0.553162 1441741241 -0.244324 -0.726135 -0.327209 0.553162 1441741241 -0.244324 -0.726135 -0.327209 0.553162 1441741241 -0.244324 -0.726135 -0.327209 0.553162 1441741241 -0.249146 -0.722595 -0.342651 0.546265 1441741241 -0.249146 -0.722595 -0.342651 0.546265 1441741241 -0.249146 -0.722595 -0.342651 0.546265 1441741241 -0.249146 -0.722595 -0.342651 0.546265 1441741241 -0.249146 -0.722595 -0.342651 0.546265 1441741241 -0.249146 -0.722595 -0.342651 0.546265 1441741241 -0.262756 -0.712708 -0.365356 0.538086 1441741241 -0.262756 -0.712708 -0.365356 0.538086 1441741241 -0.262756 -0.712708 -0.365356 0.538086 1441741241 -0.262756 -0.712708 -0.365356 0.538086 1441741241 -0.262756 -0.712708 -0.365356 0.538086 1441741241 -0.262756 -0.712708 -0.365356 0.538086 1441741241 -0.281067 -0.700195 -0.393982 0.524963 1441741241 -0.281067 -0.700195 -0.393982 0.524963 1441741241 -0.281067 -0.700195 -0.393982 0.524963 1441741241 -0.281067 -0.700195 -0.393982 0.524963 1441741241 -0.281067 -0.700195 -0.393982 0.524963 1441741241 -0.281067 -0.700195 -0.393982 0.524963 1441741241 -0.300537 -0.686096 -0.419617 0.512695 1441741241 -0.300537 -0.686096 -0.419617 0.512695 1441741241 -0.300537 -0.686096 -0.419617 0.512695 1441741241 -0.300537 -0.686096 -0.419617 0.512695 1441741241 -0.300537 -0.686096 -0.419617 0.512695 1441741241 -0.300537 -0.686096 -0.419617 0.512695 1441741241 -0.300537 -0.686096 -0.419617 0.512695 1441741241 -0.322693 -0.668335 -0.447937 0.498535 1441741241 -0.322693 -0.668335 -0.447937 0.498535 1441741241 -0.322693 -0.668335 -0.447937 0.498535 1441741241 -0.322693 -0.668335 -0.447937 0.498535 1441741241 -0.322693 -0.668335 -0.447937 0.498535 1441741241 -0.322693 -0.668335 -0.447937 0.498535 1441741241 -0.342834 -0.650635 -0.477478 0.480896 1441741241 -0.342834 -0.650635 -0.477478 0.480896 1441741241 -0.342834 -0.650635 -0.477478 0.480896 1441741241 -0.342834 -0.650635 -0.477478 0.480896 1441741241 -0.342834 -0.650635 -0.477478 0.480896 1441741241 -0.342834 -0.650635 -0.477478 0.480896 1441741241 -0.356140 -0.634521 -0.506165 0.463074 1441741241 -0.356140 -0.634521 -0.506165 0.463074 1441741241 -0.356140 -0.634521 -0.506165 0.463074 1441741241 -0.356140 -0.634521 -0.506165 0.463074 1441741241 -0.356140 -0.634521 -0.506165 0.463074 1441741241 -0.356140 -0.634521 -0.506165 0.463074 1441741241 -0.367615 -0.620422 -0.530090 0.446106 1441741241 -0.367615 -0.620422 -0.530090 0.446106 1441741241 -0.367615 -0.620422 -0.530090 0.446106 1441741241 -0.367615 -0.620422 -0.530090 0.446106 1441741241 -0.367615 -0.620422 -0.530090 0.446106 1441741241 -0.367615 -0.620422 -0.530090 0.446106 1441741241 -0.367615 -0.620422 -0.530090 0.446106 1441741241 -0.376953 -0.605530 -0.550659 0.433655 1441741241 -0.376953 -0.605530 -0.550659 0.433655 1441741241 -0.376953 -0.605530 -0.550659 0.433655 1441741241 -0.376953 -0.605530 -0.550659 0.433655 1441741241 -0.376953 -0.605530 -0.550659 0.433655 1441741241 -0.376953 -0.605530 -0.550659 0.433655 1441741241 -0.378601 -0.596497 -0.565430 0.425720 1441741241 -0.378601 -0.596497 -0.565430 0.425720 1441741241 -0.378601 -0.596497 -0.565430 0.425720 1441741241 -0.378601 -0.596497 -0.565430 0.425720 1441741241 -0.378601 -0.596497 -0.565430 0.425720 1441741241 -0.378601 -0.596497 -0.565430 0.425720 1441741242 -0.378601 -0.596497 -0.565430 0.425720 1441741242 -0.377991 -0.591370 -0.571350 0.425537 1441741242 -0.377991 -0.591370 -0.571350 0.425537 1441741242 -0.377991 -0.591370 -0.571350 0.425537 1441741242 -0.377991 -0.591370 -0.571350 0.425537 1441741242 -0.377991 -0.591370 -0.571350 0.425537 1441741242 -0.377991 -0.591370 -0.571350 0.425537 1441741242 -0.371521 -0.595276 -0.566284 0.432434 1441741242 -0.371521 -0.595276 -0.566284 0.432434 1441741242 -0.371521 -0.595276 -0.566284 0.432434 1441741242 -0.371521 -0.595276 -0.566284 0.432434 1441741242 -0.371521 -0.595276 -0.566284 0.432434 1441741242 -0.371521 -0.595276 -0.566284 0.432434 1441741242 -0.371521 -0.595276 -0.566284 0.432434 1441741242 -0.358215 -0.609131 -0.548401 0.447144 1441741242 -0.358215 -0.609131 -0.548401 0.447144 1441741242 -0.358215 -0.609131 -0.548401 0.447144 1441741242 -0.358215 -0.609131 -0.548401 0.447144 1441741242 -0.358215 -0.609131 -0.548401 0.447144 1441741242 -0.358215 -0.609131 -0.548401 0.447144 1441741242 -0.340088 -0.630615 -0.514282 0.471436 1441741242 -0.340088 -0.630615 -0.514282 0.471436 1441741242 -0.340088 -0.630615 -0.514282 0.471436 1441741242 -0.340088 -0.630615 -0.514282 0.471436 1441741242 -0.340088 -0.630615 -0.514282 0.471436 1441741242 -0.340088 -0.630615 -0.514282 0.471436 1441741242 -0.318787 -0.653870 -0.474731 0.495544 1441741242 -0.318787 -0.653870 -0.474731 0.495544 1441741242 -0.318787 -0.653870 -0.474731 0.495544 1441741242 -0.318787 -0.653870 -0.474731 0.495544 1441741242 -0.318787 -0.653870 -0.474731 0.495544 1441741242 -0.318787 -0.653870 -0.474731 0.495544 1441741242 -0.292664 -0.671204 -0.430359 0.527893 1441741242 -0.292664 -0.671204 -0.430359 0.527893 1441741242 -0.292664 -0.671204 -0.430359 0.527893 1441741242 -0.292664 -0.671204 -0.430359 0.527893 1441741242 -0.292664 -0.671204 -0.430359 0.527893 1441741242 -0.292664 -0.671204 -0.430359 0.527893 1441741242 -0.272156 -0.685059 -0.388733 0.552734 1441741242 -0.272156 -0.685059 -0.388733 0.552734 1441741242 -0.272156 -0.685059 -0.388733 0.552734 1441741242 -0.272156 -0.685059 -0.388733 0.552734 1441741242 -0.272156 -0.685059 -0.388733 0.552734 1441741242 -0.272156 -0.685059 -0.388733 0.552734 1441741242 -0.272156 -0.685059 -0.388733 0.552734 1441741242 -0.229553 -0.709106 -0.333801 0.577148 1441741242 -0.229553 -0.709106 -0.333801 0.577148 1441741242 -0.229553 -0.709106 -0.333801 0.577148 1441741242 -0.229553 -0.709106 -0.333801 0.577148 1441741242 -0.229553 -0.709106 -0.333801 0.577148 1441741242 -0.229553 -0.709106 -0.333801 0.577148 1441741242 -0.222107 -0.725464 -0.302979 0.576782 1441741242 -0.222107 -0.725464 -0.302979 0.576782 1441741242 -0.222107 -0.725464 -0.302979 0.576782 1441741242 -0.222107 -0.725464 -0.302979 0.576782 1441741242 -0.222107 -0.725464 -0.302979 0.576782 1441741242 -0.222107 -0.725464 -0.302979 0.576782 1441741242 -0.219849 -0.729004 -0.305115 0.571960 1441741242 -0.219849 -0.729004 -0.305115 0.571960 1441741242 -0.219849 -0.729004 -0.305115 0.571960 1441741242 -0.219849 -0.729004 -0.305115 0.571960 1441741242 -0.219849 -0.729004 -0.305115 0.571960 1441741242 -0.219849 -0.729004 -0.305115 0.571960 1441741242 -0.219849 -0.729004 -0.305115 0.571960 1441741242 -0.230103 -0.720398 -0.316833 0.572510 1441741242 -0.230103 -0.720398 -0.316833 0.572510 1441741242 -0.230103 -0.720398 -0.316833 0.572510 1441741242 -0.230103 -0.720398 -0.316833 0.572510 1441741242 -0.230103 -0.720398 -0.316833 0.572510 1441741242 -0.230103 -0.720398 -0.316833 0.572510 1441741242 -0.246155 -0.713623 -0.340027 0.560852 1441741242 -0.246155 -0.713623 -0.340027 0.560852 1441741242 -0.246155 -0.713623 -0.340027 0.560852 1441741242 -0.246155 -0.713623 -0.340027 0.560852 1441741242 -0.246155 -0.713623 -0.340027 0.560852 1441741242 -0.246155 -0.713623 -0.340027 0.560852 1441741242 -0.271423 -0.699036 -0.366699 0.550659 1441741242 -0.271423 -0.699036 -0.366699 0.550659 1441741242 -0.271423 -0.699036 -0.366699 0.550659 1441741242 -0.271423 -0.699036 -0.366699 0.550659 1441741242 -0.271423 -0.699036 -0.366699 0.550659 1441741242 -0.294922 -0.686035 -0.395264 0.534912 1441741242 -0.294922 -0.686035 -0.395264 0.534912 1441741242 -0.294922 -0.686035 -0.395264 0.534912 1441741242 -0.294922 -0.686035 -0.395264 0.534912 1441741242 -0.294922 -0.686035 -0.395264 0.534912 1441741242 -0.294922 -0.686035 -0.395264 0.534912 1441741242 -0.294922 -0.686035 -0.395264 0.534912 1441741242 -0.319275 -0.671204 -0.428467 0.513794 1441741242 -0.319275 -0.671204 -0.428467 0.513794 1441741242 -0.319275 -0.671204 -0.428467 0.513794 1441741242 -0.319275 -0.671204 -0.428467 0.513794 1441741242 -0.319275 -0.671204 -0.428467 0.513794 1441741242 -0.319275 -0.671204 -0.428467 0.513794 1441741242 -0.343140 -0.653625 -0.461670 0.491882 1441741242 -0.343140 -0.653625 -0.461670 0.491882 1441741242 -0.343140 -0.653625 -0.461670 0.491882 1441741242 -0.343140 -0.653625 -0.461670 0.491882 1441741242 -0.343140 -0.653625 -0.461670 0.491882 1441741242 -0.343140 -0.653625 -0.461670 0.491882 1441741242 -0.361572 -0.636780 -0.493835 0.468994 1441741242 -0.361572 -0.636780 -0.493835 0.468994 1441741242 -0.361572 -0.636780 -0.493835 0.468994 1441741242 -0.361572 -0.636780 -0.493835 0.468994 1441741242 -0.361572 -0.636780 -0.493835 0.468994 1441741242 -0.361572 -0.636780 -0.493835 0.468994 1441741242 -0.361572 -0.636780 -0.493835 0.468994 1441741242 -0.378113 -0.616821 -0.525879 0.447266 1441741242 -0.378113 -0.616821 -0.525879 0.447266 1441741242 -0.378113 -0.616821 -0.525879 0.447266 1441741242 -0.378113 -0.616821 -0.525879 0.447266 1441741242 -0.378113 -0.616821 -0.525879 0.447266 1441741242 -0.378113 -0.616821 -0.525879 0.447266 1441741243 -0.393127 -0.598572 -0.551147 0.428345 1441741243 -0.393127 -0.598572 -0.551147 0.428345 1441741243 -0.393127 -0.598572 -0.551147 0.428345 1441741243 -0.393127 -0.598572 -0.551147 0.428345 1441741243 -0.393127 -0.598572 -0.551147 0.428345 1441741243 -0.393127 -0.598572 -0.551147 0.428345 1441741243 -0.406738 -0.579407 -0.571350 0.415344 1441741243 -0.406738 -0.579407 -0.571350 0.415344 1441741243 -0.406738 -0.579407 -0.571350 0.415344 1441741243 -0.406738 -0.579407 -0.571350 0.415344 1441741243 -0.406738 -0.579407 -0.571350 0.415344 1441741243 -0.406738 -0.579407 -0.571350 0.415344 1441741243 -0.415527 -0.566528 -0.583069 0.407898 1441741243 -0.415527 -0.566528 -0.583069 0.407898 1441741243 -0.415527 -0.566528 -0.583069 0.407898 1441741243 -0.415527 -0.566528 -0.583069 0.407898 1441741243 -0.415527 -0.566528 -0.583069 0.407898 1441741243 -0.415527 -0.566528 -0.583069 0.407898 1441741243 -0.415527 -0.566528 -0.583069 0.407898 1441741243 -0.412415 -0.564392 -0.587219 0.408203 1441741243 -0.412415 -0.564392 -0.587219 0.408203 1441741243 -0.412415 -0.564392 -0.587219 0.408203 1441741243 -0.412415 -0.564392 -0.587219 0.408203 1441741243 -0.412415 -0.564392 -0.587219 0.408203 1441741243 -0.412415 -0.564392 -0.587219 0.408203 1441741243 -0.400391 -0.575989 -0.577393 0.417908 1441741243 -0.400391 -0.575989 -0.577393 0.417908 1441741243 -0.400391 -0.575989 -0.577393 0.417908 1441741243 -0.400391 -0.575989 -0.577393 0.417908 1441741243 -0.400391 -0.575989 -0.577393 0.417908 1441741243 -0.400391 -0.575989 -0.577393 0.417908 1441741243 -0.400391 -0.575989 -0.577393 0.417908 1441741243 -0.384888 -0.593323 -0.554993 0.437988 1441741243 -0.384888 -0.593323 -0.554993 0.437988 1441741243 -0.384888 -0.593323 -0.554993 0.437988 1441741243 -0.384888 -0.593323 -0.554993 0.437988 1441741243 -0.384888 -0.593323 -0.554993 0.437988 1441741243 -0.384888 -0.593323 -0.554993 0.437988 1441741243 -0.362915 -0.618469 -0.523743 0.459961 1441741243 -0.362915 -0.618469 -0.523743 0.459961 1441741243 -0.362915 -0.618469 -0.523743 0.459961 1441741243 -0.362915 -0.618469 -0.523743 0.459961 1441741243 -0.362915 -0.618469 -0.523743 0.459961 1441741243 -0.362915 -0.618469 -0.523743 0.459961 1441741243 -0.362915 -0.618469 -0.523743 0.459961 1441741243 -0.338379 -0.640137 -0.489929 0.485535 1441741243 -0.338379 -0.640137 -0.489929 0.485535 1441741243 -0.338379 -0.640137 -0.489929 0.485535 1441741243 -0.338379 -0.640137 -0.489929 0.485535 1441741243 -0.338379 -0.640137 -0.489929 0.485535 1441741243 -0.338379 -0.640137 -0.489929 0.485535 1441741243 -0.312195 -0.656982 -0.452698 0.515808 1441741243 -0.312195 -0.656982 -0.452698 0.515808 1441741243 -0.312195 -0.656982 -0.452698 0.515808 1441741243 -0.312195 -0.656982 -0.452698 0.515808 1441741243 -0.312195 -0.656982 -0.452698 0.515808 1441741243 -0.312195 -0.656982 -0.452698 0.515808 1441741243 -0.312195 -0.656982 -0.452698 0.515808 1441741243 -0.292236 -0.685059 -0.399048 0.534912 1441741243 -0.292236 -0.685059 -0.399048 0.534912 1441741243 -0.292236 -0.685059 -0.399048 0.534912 1441741243 -0.292236 -0.685059 -0.399048 0.534912 1441741243 -0.292236 -0.685059 -0.399048 0.534912 1441741243 -0.292236 -0.685059 -0.399048 0.534912 1441741243 -0.247925 -0.718933 -0.328918 0.559937 1441741243 -0.247925 -0.718933 -0.328918 0.559937 1441741243 -0.247925 -0.718933 -0.328918 0.559937 1441741243 -0.247925 -0.718933 -0.328918 0.559937 1441741243 -0.247925 -0.718933 -0.328918 0.559937 1441741243 -0.247925 -0.718933 -0.328918 0.559937 1441741243 -0.265686 -0.723511 -0.321655 0.549988 1441741243 -0.265686 -0.723511 -0.321655 0.549988 1441741243 -0.265686 -0.723511 -0.321655 0.549988 1441741243 -0.265686 -0.723511 -0.321655 0.549988 1441741243 -0.265686 -0.723511 -0.321655 0.549988 1441741243 -0.265686 -0.723511 -0.321655 0.549988 1441741243 -0.256775 -0.726563 -0.343140 0.537109 1441741243 -0.256775 -0.726563 -0.343140 0.537109 1441741243 -0.256775 -0.726563 -0.343140 0.537109 1441741243 -0.256775 -0.726563 -0.343140 0.537109 1441741243 -0.256775 -0.726563 -0.343140 0.537109 1441741243 -0.256775 -0.726563 -0.343140 0.537109 1441741243 -0.279053 -0.710815 -0.361694 0.534912 1441741243 -0.279053 -0.710815 -0.361694 0.534912 1441741243 -0.279053 -0.710815 -0.361694 0.534912 1441741243 -0.279053 -0.710815 -0.361694 0.534912 1441741243 -0.279053 -0.710815 -0.361694 0.534912 1441741243 -0.279053 -0.710815 -0.361694 0.534912 1441741243 -0.295593 -0.699280 -0.398071 0.515015 1441741243 -0.295593 -0.699280 -0.398071 0.515015 1441741243 -0.295593 -0.699280 -0.398071 0.515015 1441741243 -0.295593 -0.699280 -0.398071 0.515015 1441741243 -0.295593 -0.699280 -0.398071 0.515015 1441741243 -0.295593 -0.699280 -0.398071 0.515015 1441741243 -0.295593 -0.699280 -0.398071 0.515015 1441741243 -0.317200 -0.683411 -0.425049 0.501709 1441741243 -0.317200 -0.683411 -0.425049 0.501709 1441741243 -0.317200 -0.683411 -0.425049 0.501709 1441741243 -0.317200 -0.683411 -0.425049 0.501709 1441741243 -0.317200 -0.683411 -0.425049 0.501709 1441741243 -0.317200 -0.683411 -0.425049 0.501709 1441741243 -0.334412 -0.670105 -0.449585 0.486938 1441741243 -0.334412 -0.670105 -0.449585 0.486938 1441741243 -0.334412 -0.670105 -0.449585 0.486938 1441741243 -0.334412 -0.670105 -0.449585 0.486938 1441741243 -0.334412 -0.670105 -0.449585 0.486938 1441741243 -0.334412 -0.670105 -0.449585 0.486938 1441741243 -0.348999 -0.653748 -0.475464 0.474121 1441741243 -0.348999 -0.653748 -0.475464 0.474121 1441741243 -0.348999 -0.653748 -0.475464 0.474121 1441741243 -0.348999 -0.653748 -0.475464 0.474121 1441741243 -0.348999 -0.653748 -0.475464 0.474121 1441741243 -0.348999 -0.653748 -0.475464 0.474121 1441741243 -0.348999 -0.653748 -0.475464 0.474121 1441741243 -0.357788 -0.642517 -0.494080 0.463867 1441741244 -0.357788 -0.642517 -0.494080 0.463867 1441741244 -0.357788 -0.642517 -0.494080 0.463867 1441741244 -0.357788 -0.642517 -0.494080 0.463867 1441741244 -0.357788 -0.642517 -0.494080 0.463867 1441741244 -0.357788 -0.642517 -0.494080 0.463867 1441741244 -0.358582 -0.637634 -0.506897 0.456055 1441741244 -0.358582 -0.637634 -0.506897 0.456055 1441741244 -0.358582 -0.637634 -0.506897 0.456055 1441741244 -0.358582 -0.637634 -0.506897 0.456055 1441741244 -0.358582 -0.637634 -0.506897 0.456055 1441741244 -0.358582 -0.637634 -0.506897 0.456055 1441741244 -0.356445 -0.634277 -0.512451 0.456177 1441741244 -0.356445 -0.634277 -0.512451 0.456177 1441741244 -0.356445 -0.634277 -0.512451 0.456177 1441741244 -0.356445 -0.634277 -0.512451 0.456177 1441741244 -0.356445 -0.634277 -0.512451 0.456177 1441741244 -0.356445 -0.634277 -0.512451 0.456177 1441741244 -0.356445 -0.634277 -0.512451 0.456177 1441741244 -0.357971 -0.630188 -0.511902 0.461243 1441741244 -0.357971 -0.630188 -0.511902 0.461243 1441741244 -0.357971 -0.630188 -0.511902 0.461243 1441741244 -0.357971 -0.630188 -0.511902 0.461243 1441741244 -0.357971 -0.630188 -0.511902 0.461243 1441741244 -0.357971 -0.630188 -0.511902 0.461243 1441741244 -0.350647 -0.634521 -0.507935 0.465271 1441741244 -0.350647 -0.634521 -0.507935 0.465271 1441741244 -0.350647 -0.634521 -0.507935 0.465271 1441741244 -0.350647 -0.634521 -0.507935 0.465271 1441741244 -0.350647 -0.634521 -0.507935 0.465271 1441741244 -0.350647 -0.634521 -0.507935 0.465271 1441741244 -0.336426 -0.645508 -0.494751 0.474731 1441741244 -0.336426 -0.645508 -0.494751 0.474731 1441741244 -0.336426 -0.645508 -0.494751 0.474731 1441741244 -0.336426 -0.645508 -0.494751 0.474731 1441741244 -0.336426 -0.645508 -0.494751 0.474731 1441741244 -0.336426 -0.645508 -0.494751 0.474731 1441741244 -0.315918 -0.664673 -0.469482 0.487915 1441741244 -0.315918 -0.664673 -0.469482 0.487915 1441741244 -0.315918 -0.664673 -0.469482 0.487915 1441741244 -0.315918 -0.664673 -0.469482 0.487915 1441741244 -0.315918 -0.664673 -0.469482 0.487915 1441741244 -0.315918 -0.664673 -0.469482 0.487915 1441741244 -0.294556 -0.684875 -0.436707 0.503540 1441741244 -0.294556 -0.684875 -0.436707 0.503540 1441741244 -0.294556 -0.684875 -0.436707 0.503540 1441741244 -0.294556 -0.684875 -0.436707 0.503540 1441741244 -0.294556 -0.684875 -0.436707 0.503540 1441741244 -0.294556 -0.684875 -0.436707 0.503540 1441741244 -0.294556 -0.684875 -0.436707 0.503540 1441741244 -0.276123 -0.696716 -0.405457 0.523438 1441741244 -0.276123 -0.696716 -0.405457 0.523438 1441741244 -0.276123 -0.696716 -0.405457 0.523438 1441741244 -0.276123 -0.696716 -0.405457 0.523438 1441741244 -0.276123 -0.696716 -0.405457 0.523438 1441741244 -0.276123 -0.696716 -0.405457 0.523438 1441741244 -0.276123 -0.696716 -0.405457 0.523438 1441741244 -0.269409 -0.702087 -0.376404 0.541199 1441741244 -0.269409 -0.702087 -0.376404 0.541199 1441741244 -0.269409 -0.702087 -0.376404 0.541199 1441741244 -0.269409 -0.702087 -0.376404 0.541199 1441741244 -0.269409 -0.702087 -0.376404 0.541199 1441741244 -0.269409 -0.702087 -0.376404 0.541199 1441741244 -0.253662 -0.706665 -0.335266 0.569214 1441741244 -0.253662 -0.706665 -0.335266 0.569214 1441741244 -0.253662 -0.706665 -0.335266 0.569214 1441741244 -0.253662 -0.706665 -0.335266 0.569214 1441741244 -0.253662 -0.706665 -0.335266 0.569214 1441741244 -0.253662 -0.706665 -0.335266 0.569214 1441741244 -0.214661 -0.738953 -0.297668 0.565063 1441741244 -0.214661 -0.738953 -0.297668 0.565063 1441741244 -0.214661 -0.738953 -0.297668 0.565063 1441741244 -0.214661 -0.738953 -0.297668 0.565063 1441741244 -0.214661 -0.738953 -0.297668 0.565063 1441741244 -0.214661 -0.738953 -0.297668 0.565063 1441741244 -0.226990 -0.744629 -0.283691 0.559937 1441741244 -0.226990 -0.744629 -0.283691 0.559937 1441741244 -0.226990 -0.744629 -0.283691 0.559937 1441741244 -0.226990 -0.744629 -0.283691 0.559937 1441741244 -0.226990 -0.744629 -0.283691 0.559937 1441741244 -0.226990 -0.744629 -0.283691 0.559937 1441741244 -0.227234 -0.742188 -0.295532 0.557007 1441741244 -0.227234 -0.742188 -0.295532 0.557007 1441741244 -0.227234 -0.742188 -0.295532 0.557007 1441741244 -0.227234 -0.742188 -0.295532 0.557007 1441741244 -0.227234 -0.742188 -0.295532 0.557007 1441741244 -0.227234 -0.742188 -0.295532 0.557007 1441741244 -0.227234 -0.742188 -0.295532 0.557007 1441741244 -0.239563 -0.734253 -0.312866 0.552795 1441741244 
-0.246338 -0.722656 -0.395935 0.510254 1441741246 -0.238342 -0.733704 -0.379944 0.510498 1441741246 -0.238342 -0.733704 -0.379944 0.510498 1441741246 -0.238342 -0.733704 -0.379944 0.510498 1441741246 -0.238342 -0.733704 -0.379944 0.510498 1441741246 -0.238342 -0.733704 -0.379944 0.510498 1441741246 -0.238342 -0.733704 -0.379944 0.510498 1441741246 -0.236084 -0.741882 -0.370605 0.506592 1441741246 -0.236084 -0.741882 -0.370605 0.506592 1441741246 -0.236084 -0.741882 -0.370605 0.506592 1441741246 -0.236084 -0.741882 -0.370605 0.506592 1441741246 -0.236084 -0.741882 -0.370605 0.506592 1441741246 -0.236084 -0.741882 -0.370605 0.506592 1441741246 -0.244141 -0.741699 -0.370422 0.503052 1441741246 -0.244141 -0.741699 -0.370422 0.503052 1441741246 -0.244141 -0.741699 -0.370422 0.503052 1441741246 -0.244141 -0.741699 -0.370422 0.503052 1441741246 -0.244141 -0.741699 -0.370422 0.503052 1441741247 -0.244141 -0.741699 -0.370422 0.503052 1441741247 -0.244141 -0.741699 -0.370422 0.503052 1441741247 -0.256531 -0.738403 -0.377258 0.496704 1441741247 -0.256531 -0.738403 -0.377258 0.496704 1441741247 -0.256531 -0.738403 -0.377258 0.496704 1441741247 -0.256531 -0.738403 -0.377258 0.496704 1441741247 -0.256531 -0.738403 -0.377258 0.496704 1441741247 -0.256531 -0.738403 -0.377258 0.496704 1441741247 -0.260559 -0.739014 -0.389526 0.484009 1441741247 -0.260559 -0.739014 -0.389526 0.484009 1441741247 -0.260559 -0.739014 -0.389526 0.484009 1441741247 -0.260559 -0.739014 -0.389526 0.484009 1441741247 -0.260559 -0.739014 -0.389526 0.484009 1441741247 -0.260559 -0.739014 -0.389526 0.484009 1441741247 -0.262024 -0.736389 -0.399475 0.479065 1441741247 -0.262024 -0.736389 -0.399475 0.479065 1441741247 -0.262024 -0.736389 -0.399475 0.479065 1441741247 -0.262024 -0.736389 -0.399475 0.479065 1441741247 -0.262024 -0.736389 -0.399475 0.479065 1441741247 -0.262024 -0.736389 -0.399475 0.479065 1441741247 -0.262024 -0.736389 -0.399475 0.479065 1441741247 -0.266724 -0.730713 -0.415039 0.471985 1441741247 -0.266724 -0.730713 -0.415039 0.471985 1441741247 -0.266724 -0.730713 -0.415039 0.471985 1441741247 -0.266724 -0.730713 -0.415039 0.471985 1441741247 -0.266724 -0.730713 -0.415039 0.471985 1441741247 -0.266724 -0.730713 -0.415039 0.471985 1441741247 -0.266724 -0.730713 -0.415039 0.471985 1441741247 -0.273987 -0.724243 -0.446716 0.448242 1441741247 -0.273987 -0.724243 -0.446716 0.448242 1441741247 -0.273987 -0.724243 -0.446716 0.448242 1441741247 -0.273987 -0.724243 -0.446716 0.448242 1441741247 -0.273987 -0.724243 -0.446716 0.448242 1441741247 -0.273987 -0.724243 -0.446716 0.448242 1441741247 -0.277100 -0.718018 -0.486572 0.413513 1441741247 -0.277100 -0.718018 -0.486572 0.413513 1441741247 -0.277100 -0.718018 -0.486572 0.413513 1441741247 -0.277100 -0.718018 -0.486572 0.413513 1441741247 -0.277100 -0.718018 -0.486572 0.413513 1441741247 -0.277100 -0.718018 -0.486572 0.413513 1441741247 -0.293213 -0.694336 -0.529175 0.389893 1441741247 -0.293213 -0.694336 -0.529175 0.389893 1441741247 -0.293213 -0.694336 -0.529175 0.389893 1441741247 -0.293213 -0.694336 -0.529175 0.389893 1441741247 -0.293213 -0.694336 -0.529175 0.389893 1441741247 -0.293213 -0.694336 -0.529175 0.389893 1441741247 -0.305847 -0.667114 -0.568665 0.371582 1441741247 -0.305847 -0.667114 -0.568665 0.371582 1441741247 -0.305847 -0.667114 -0.568665 0.371582 1441741247 -0.305847 -0.667114 -0.568665 0.371582 1441741247 -0.305847 -0.667114 -0.568665 0.371582 1441741247 -0.305847 -0.667114 -0.568665 0.371582 1441741247 -0.318970 -0.638611 -0.585938 0.383606 1441741247 -0.318970 -0.638611 -0.585938 0.383606 1441741247 -0.318970 -0.638611 -0.585938 0.383606 1441741247 -0.318970 -0.638611 -0.585938 0.383606 1441741247 -0.318970 -0.638611 -0.585938 0.383606 1441741247 -0.318970 -0.638611 -0.585938 0.383606 1441741247 -0.318970 -0.638611 -0.585938 0.383606 1441741247 -0.338257 -0.614807 -0.591492 0.397217 1441741247 -0.338257 -0.614807 -0.591492 0.397217 1441741247 -0.338257 -0.614807 -0.591492 0.397217 1441741247 -0.338257 -0.614807 -0.591492 0.397217 1441741247 -0.338257 -0.614807 -0.591492 0.397217 1441741247 -0.338257 -0.614807 -0.591492 0.397217 1441741247 -0.354370 -0.592529 -0.604553 0.397400 1441741247 -0.354370 -0.592529 -0.604553 0.397400 1441741247 -0.354370 -0.592529 -0.604553 0.397400 1441741247 -0.354370 -0.592529 -0.604553 0.397400 1441741247 -0.354370 -0.592529 -0.604553 0.397400 1441741247 -0.354370 -0.592529 -0.604553 0.397400 1441741247 -0.381348 -0.565918 -0.628540 0.373230 1441741247 -0.381348 -0.565918 -0.628540 0.373230 1441741247 -0.381348 -0.565918 -0.628540 0.373230 1441741247 -0.381348 -0.565918 -0.628540 0.373230 1441741247 -0.381348 -0.565918 -0.628540 0.373230 1441741247 -0.381348 -0.565918 -0.628540 0.373230 1441741247 -0.381348 -0.565918 -0.628540 0.373230 1441741247 -0.367615 -0.564819 -0.657471 0.337097 1441741247 -0.367615 -0.564819 -0.657471 0.337097 1441741247 -0.367615 -0.564819 -0.657471 0.337097 1441741247 -0.367615 -0.564819 -0.657471 0.337097 1441741247 -0.367615 -0.564819 -0.657471 0.337097 1441741247 -0.367615 -0.564819 -0.657471 0.337097 1441741247 -0.402710 -0.534729 -0.655212 0.350220 1441741247 -0.402710 -0.534729 -0.655212 0.350220 1441741247 -0.402710 -0.534729 -0.655212 0.350220 1441741247 -0.402710 -0.534729 -0.655212 0.350220 1441741247 -0.402710 -0.534729 -0.655212 0.350220 1441741247 -0.402710 -0.534729 -0.655212 0.350220 1441741247 -0.402710 -0.534729 -0.655212 0.350220 1441741247 -0.409485 -0.538208 -0.638489 0.367493 1441741247 -0.409485 -0.538208 -0.638489 0.367493 1441741247 -0.409485 -0.538208 -0.638489 0.367493 1441741247 -0.409485 -0.538208 -0.638489 0.367493 1441741247 -0.409485 -0.538208 -0.638489 0.367493 1441741247 -0.409485 -0.538208 -0.638489 0.367493 1441741247 -0.383057 -0.570496 -0.628784 0.363953 1441741247 -0.383057 -0.570496 -0.628784 0.363953 1441741247 -0.383057 -0.570496 -0.628784 0.363953 1441741247 -0.383057 -0.570496 -0.628784 0.363953 1441741247 -0.383057 -0.570496 -0.628784 0.363953 1441741247 -0.383057 -0.570496 -0.628784 0.363953 1441741247 -0.377502 -0.590088 -0.598755 0.388367 1441741247 -0.377502 -0.590088 -0.598755 0.388367 1441741247 -0.377502 -0.590088 -0.598755 0.388367 1441741247 -0.377502 -0.590088 -0.598755 0.388367 1441741247 -0.377502 -0.590088 -0.598755 0.388367 1441741247 -0.377502 -0.590088 -0.598755 0.388367 1441741247 -0.377502 -0.590088 -0.598755 0.388367 1441741247 -0.358887 -0.615906 -0.575195 0.401306 1441741247 -0.358887 -0.615906 -0.575195 0.401306 1441741247 -0.358887 -0.615906 -0.575195 0.401306 1441741247 -0.358887 -0.615906 -0.575195 0.401306 1441741247 -0.358887 -0.615906 -0.575195 0.401306 1441741247 -0.358887 -0.615906 -0.575195 0.401306 1441741248 -0.342407 -0.641541 -0.544495 0.418091 1441741248 -0.342407 -0.641541 -0.544495 0.418091 1441741248 -0.342407 -0.641541 -0.544495 0.418091 1441741248 -0.342407 -0.641541 -0.544495 0.418091 1441741248 -0.342407 -0.641541 -0.544495 0.418091 1441741248 -0.342407 -0.641541 -0.544495 0.418091 1441741248 -0.342407 -0.641541 -0.544495 0.418091 1441741248 -0.322327 -0.664978 -0.515442 0.433899 1441741248 -0.322327 -0.664978 -0.515442 0.433899 1441741248 -0.322327 -0.664978 -0.515442 0.433899 1441741248 -0.322327 -0.664978 -0.515442 0.433899 1441741248 -0.322327 -0.664978 -0.515442 0.433899 1441741248 -0.322327 -0.664978 -0.515442 0.433899 1441741248 -0.303040 -0.684814 -0.488037 0.448486 1441741248 -0.303040 -0.684814 -0.488037 0.448486 1441741248 -0.303040 -0.684814 -0.488037 0.448486 1441741248 -0.303040 -0.684814 -0.488037 0.448486 1441741248 -0.303040 -0.684814 -0.488037 0.448486 1441741248 -0.303040 -0.684814 -0.488037 0.448486 1441741248 -0.303040 -0.684814 -0.488037 0.448486 1441741248 -0.287231 -0.700378 -0.474915 0.448853 1441741248 -0.287231 -0.700378 -0.474915 0.448853 1441741248 -0.287231 -0.700378 -0.474915 0.448853 1441741248 -0.287231 -0.700378 -0.474915 0.448853 1441741248 -0.287231 -0.700378 -0.474915 0.448853 1441741248 -0.287231 -0.700378 -0.474915 0.448853 1441741248 -0.282349 -0.704956 -0.471436 0.448425 1441741248 -0.282349 -0.704956 -0.471436 0.448425 1441741248 -0.282349 -0.704956 -0.471436 0.448425 1441741248 -0.282349 -0.704956 -0.471436 0.448425 1441741248 -0.282349 -0.704956 -0.471436 0.448425 1441741248 -0.282349 -0.704956 -0.471436 0.448425 1441741248 -0.286194 -0.703613 -0.478699 0.440430 1441741248 -0.286194 -0.703613 -0.478699 0.440430 1441741248 -0.286194 -0.703613 -0.478699 0.440430 1441741248 -0.286194 -0.703613 -0.478699 0.440430 1441741248 -0.286194 -0.703613 -0.478699 0.440430 1441741248 -0.286194 -0.703613 -0.478699 0.440430 1441741248 -0.296997 -0.692871 -0.497803 0.428955 1441741248 -0.296997 -0.692871 -0.497803 0.428955 1441741248 -0.296997 -0.692871 -0.497803 0.428955 1441741248 -0.296997 -0.692871 -0.497803 0.428955 1441741248 -0.296997 -0.692871 -0.497803 0.428955 1441741248 -0.296997 -0.692871 -0.497803 0.428955 1441741248 -0.296997 -0.692871 -0.497803 0.428955 1441741248 -0.308289 -0.677368 -0.523438 0.414978 1441741248 -0.308289 -0.677368 -0.523438 0.414978 1441741248 -0.308289 -0.677368 -0.523438 0.414978 1441741248 -0.308289 -0.677368 -0.523438 0.414978 1441741248 -0.308289 -0.677368 -0.523438 0.414978 1441741248 -0.308289 -0.677368 -0.523438 0.414978 1441741248 -0.314453 -0.659119 -0.546082 0.410522 1441741248 -0.314453 -0.659119 -0.546082 0.410522 1441741248 -0.314453 -0.659119 -0.546082 0.410522 1441741248 -0.314453 -0.659119 -0.546082 0.410522 1441741248 -0.314453 -0.659119 -0.546082 0.410522 1441741248 -0.314453 -0.659119 -0.546082 0.410522 1441741248 -0.323792 -0.642944 -0.547668 0.426575 1441741248 -0.323792 -0.642944 -0.547668 0.426575 1441741248 -0.323792 -0.642944 -0.547668 0.426575 1441741248 -0.323792 -0.642944 -0.547668 0.426575 1441741248 -0.323792 -0.642944 -0.547668 0.426575 1441741248 -0.323792 -0.642944 -0.547668 0.426575 1441741248 -0.343018 -0.630310 -0.535950 0.444885 1441741248 -0.343018 -0.630310 -0.535950 0.444885 1441741248 -0.343018 -0.630310 -0.535950 0.444885 1441741248 -0.343018 -0.630310 -0.535950 0.444885 1441741248 -0.343018 -0.630310 -0.535950 0.444885 1441741248 -0.343018 -0.630310 -0.535950 0.444885 1441741248 -0.383545 -0.608582 -0.539734 0.437439 1441741248 -0.383545 -0.608582 -0.539734 0.437439 1441741248 -0.383545 -0.608582 -0.539734 0.437439 1441741248 -0.383545 -0.608582 -0.539734 0.437439 1441741248 -0.383545 -0.608582 -0.539734 0.437439 1441741248 -0.383545 -0.608582 -0.539734 0.437439 1441741248 -0.383545 -0.608582 -0.539734 0.437439 1441741248 -0.399902 -0.590881 -0.580872 0.391968 1441741248 -0.399902 -0.590881 -0.580872 0.391968 1441741248 -0.399902 -0.590881 -0.580872 0.391968 1441741248 -0.399902 -0.590881 -0.580872 0.391968 1441741248 -0.399902 -0.590881 -0.580872 0.391968 1441741248 -0.399902 -0.590881 -0.580872 0.391968 1441741248 -0.405579 -0.565918 -0.596558 0.399292 1441741248 -0.405579 -0.565918 -0.596558 0.399292 1441741248 -0.405579 -0.565918 -0.596558 0.399292 1441741248 -0.405579 -0.565918 -0.596558 0.399292 1441741248 -0.405579 -0.565918 -0.596558 0.399292 1441741248 -0.405579 -0.565918 -0.596558 0.399292 1441741248 -0.413025 -0.562134 -0.590149 0.406433 1441741248 -0.413025 -0.562134 -0.590149 0.406433 1441741248 -0.413025 -0.562134 -0.590149 0.406433 1441741248 -0.413025 -0.562134 -0.590149 0.406433 1441741248 -0.413025 -0.562134 -0.590149 0.406433 1441741248 -0.413025 -0.562134 -0.590149 0.406433 1441741248 -0.403992 -0.574036 -0.580139 0.413269 1441741248 -0.403992 -0.574036 -0.580139 0.413269 1441741248 -0.403992 -0.574036 -0.580139 0.413269 1441741248 -0.403992 -0.574036 -0.580139 0.413269 1441741248 -0.403992 -0.574036 -0.580139 0.413269 1441741248 -0.403992 -0.574036 -0.580139 0.413269 1441741248 -0.387573 -0.596680 -0.557922 0.427307 1441741248 -0.387573 -0.596680 -0.557922 0.427307 1441741248 -0.387573 -0.596680 -0.557922 0.427307 1441741248 -0.387573 -0.596680 -0.557922 0.427307 1441741248 -0.387573 -0.596680 -0.557922 0.427307 1441741248 -0.387573 -0.596680 -0.557922 0.427307 1441741248 -0.368530 -0.617615 -0.537048 0.440857 1441741248 -0.368530 -0.617615 -0.537048 0.440857 1441741248 -0.368530 -0.617615 -0.537048 0.440857 1441741248 -0.368530 -0.617615 -0.537048 0.440857 1441741248 -0.368530 -0.617615 -0.537048 0.440857 1441741248 -0.368530 -0.617615 -0.537048 0.440857 1441741248 -0.368530 -0.617615 -0.537048 0.440857 1441741249 -0.345947 -0.639404 -0.518860 0.449768 1441741249 -0.345947 -0.639404 -0.518860 0.449768 1441741249 -0.345947 -0.639404 -0.518860 0.449768 1441741249 -0.345947 -0.639404 -0.518860 0.449768 1441741249 -0.345947 -0.639404 -0.518860 0.449768 1441741249 -0.345947 -0.639404 -0.518860 0.449768 1441741249 -0.324341 -0.660950 -0.497131 0.459167 1441741249 -0.324341 -0.660950 -0.497131 0.459167 1441741249 -0.324341 -0.660950 -0.497131 0.459167 1441741249 -0.324341 -0.660950 -0.497131 0.459167 1441741249 -0.324341 -0.660950 -0.497131 0.459167 1441741249 -0.324341 -0.660950 -0.497131 0.459167 1441741249 -0.300903 -0.682129 -0.471436 0.471130 1441741249 -0.300903 -0.682129 -0.471436 0.471130 1441741249 -0.300903 -0.682129 -0.471436 0.471130 1441741249 -0.300903 -0.682129 -0.471436 0.471130 1441741249 -0.300903 -0.682129 -0.471436 0.471130 1441741249 -0.300903 -0.682129 -0.471436 0.471130 1441741249 -0.300903 -0.682129 -0.471436 0.471130 1441741249 -0.280762 -0.699219 -0.444946 0.484009 1441741249 -0.280762 -0.699219 -0.444946 0.484009 1441741249 -0.280762 -0.699219 -0.444946 0.484009 1441741249 -0.280762 -0.699219 -0.444946 0.484009 1441741249 -0.280762 -0.699219 -0.444946 0.484009 1441741249 -0.280762 -0.699219 -0.444946 0.484009 1441741249 -0.270691 -0.710876 -0.427673 0.488342 1441741249 -0.270691 -0.710876 -0.427673 0.488342 1441741249 -0.270691 -0.710876 -0.427673 0.488342 1441741249 -0.270691 -0.710876 -0.427673 0.488342 1441741249 -0.270691 -0.710876 -0.427673 0.488342 1441741249 -0.270691 -0.710876 -0.427673 0.488342 1441741249 -0.267639 -0.715271 -0.426880 0.484314 1441741249 -0.267639 -0.715271 -0.426880 0.484314 1441741249 -0.267639 -0.715271 -0.426880 0.484314 1441741249 -0.267639 -0.715271 -0.426880 0.484314 1441741249 -0.267639 -0.715271 -0.426880 0.484314 1441741249 -0.267639 -0.715271 -0.426880 0.484314 1441741249 -0.268677 -0.715088 -0.438599 0.473450 1441741249 -0.268677 -0.715088 -0.438599 0.473450 1441741249 -0.268677 -0.715088 -0.438599 0.473450 1441741249 -0.268677 -0.715088 -0.438599 0.473450 1441741249 -0.268677 -0.715088 -0.438599 0.473450 1441741249 -0.268677 -0.715088 -0.438599 0.473450 1441741249 -0.268677 -0.715088 -0.438599 0.473450 1441741249 -0.272827 -0.709717 -0.459839 0.458740 1441741249 -0.272827 -0.709717 -0.459839 0.458740 1441741249 -0.272827 -0.709717 -0.459839 0.458740 1441741249 -0.272827 -0.709717 -0.459839 0.458740 1441741249 -0.272827 -0.709717 -0.459839 0.458740 1441741249 -0.272827 -0.709717 -0.459839 0.458740 1441741249 -0.272827 -0.709717 -0.459839 0.458740 1441741249 -0.286011 -0.695984 -0.486084 0.444519 1441741249 -0.286011 -0.695984 -0.486084 0.444519 1441741249 -0.286011 -0.695984 -0.486084 0.444519 1441741249 -0.286011 -0.695984 -0.486084 0.444519 1441741249 -0.286011 -0.695984 -0.486084 0.444519 1441741249 -0.286011 -0.695984 -0.486084 0.444519 1441741249 -0.297913 -0.677063 -0.514709 0.433533 1441741249 -0.297913 -0.677063 -0.514709 0.433533 1441741249 -0.297913 -0.677063 -0.514709 0.433533 1441741249 -0.297913 -0.677063 -0.514709 0.433533 1441741249 -0.297913 -0.677063 -0.514709 0.433533 1441741249 -0.297913 -0.677063 -0.514709 0.433533 1441741249 -0.297913 -0.677063 -0.514709 0.433533 1441741249 -0.318604 -0.653442 -0.522705 0.445374 1441741249 -0.318604 -0.653442 -0.522705 0.445374 1441741249 -0.318604 -0.653442 -0.522705 0.445374 1441741249 -0.318604 -0.653442 -0.522705 0.445374 1441741249 -0.318604 -0.653442 -0.522705 0.445374 1441741249 -0.318604 -0.653442 -0.522705 0.445374 1441741249 -0.338562 -0.637634 -0.524658 0.451294 1441741249 -0.338562 -0.637634 -0.524658 0.451294 1441741249 -0.338562 -0.637634 -0.524658 0.451294 1441741249 -0.338562 -0.637634 -0.524658 0.451294 1441741249 -0.338562 -0.637634 -0.524658 0.451294 1441741249 -0.338562 -0.637634 -0.524658 0.451294 1441741249 -0.358032 -0.620605 -0.535034 0.447693 1441741249 -0.358032 -0.620605 -0.535034 0.447693 1441741249 -0.358032 -0.620605 -0.535034 0.447693 1441741249 -0.358032 -0.620605 -0.535034 0.447693 1441741249 -0.358032 -0.620605 -0.535034 0.447693 1441741249 -0.358032 -0.620605 -0.535034 0.447693 1441741249 -0.382324 -0.595276 -0.562195 0.428345 1441741249 -0.382324 -0.595276 -0.562195 0.428345 1441741249 -0.382324 -0.595276 -0.562195 0.428345 1441741249 -0.382324 -0.595276 -0.562195 0.428345 1441741249 -0.382324 -0.595276 -0.562195 0.428345 1441741249 -0.382324 -0.595276 -0.562195 0.428345 1441741249 -0.382324 -0.595276 -0.562195 0.428345 1441741249 -0.382385 -0.585327 -0.570007 0.431580 1441741249 -0.382385 -0.585327 -0.570007 0.431580 1441741249 -0.382385 -0.585327 -0.570007 0.431580 1441741249 -0.382385 -0.585327 -0.570007 0.431580 1441741249 -0.382385 -0.585327 -0.570007 0.431580 1441741249 -0.382385 -0.585327 -0.570007 0.431580 1441741249 -0.389954 -0.581360 -0.567932 0.432983 1441741249 -0.389954 -0.581360 -0.567932 0.432983 1441741249 -0.389954 -0.581360 -0.567932 0.432983 1441741249 -0.389954 -0.581360 -0.567932 0.432983 1441741249 -0.389954 -0.581360 -0.567932 0.432983 1441741249 -0.389954 -0.581360 -0.567932 0.432983 1441741249 -0.389954 -0.581360 -0.567932 0.432983 1441741249 -0.378784 -0.593933 -0.560242 0.435852 1441741249 -0.378784 -0.593933 -0.560242 0.435852 1441741249 -0.378784 -0.593933 -0.560242 0.435852 1441741249 -0.378784 -0.593933 -0.560242 0.435852 1441741249 -0.378784 -0.593933 -0.560242 0.435852 1441741249 -0.378784 -0.593933 -0.560242 0.435852 1441741249 -0.365112 -0.611328 -0.538940 0.450073 1441741249 -0.365112 -0.611328 -0.538940 0.450073 1441741249 -0.365112 -0.611328 -0.538940 0.450073 1441741249 -0.365112 -0.611328 -0.538940 0.450073 1441741249 -0.365112 -0.611328 -0.538940 0.450073 1441741249 -0.365112 -0.611328 -0.538940 0.450073 1441741249 -0.350098 -0.629272 -0.516663 0.463257 1441741249 -0.350098 -0.629272 -0.516663 0.463257 1441741250 -0.350098 -0.629272 -0.516663 0.463257 1441741250 -0.350098 -0.629272 -0.516663 0.463257 1441741250 -0.350098 -0.629272 -0.516663 0.463257 1441741250 -0.350098 -0.629272 -0.516663 0.463257 1441741250 -0.350098 -0.629272 -0.516663 0.463257 1441741250 -0.331909 -0.647766 -0.496277 0.473206 1441741250 -0.331909 -0.647766 -0.496277 0.473206 1441741250 -0.331909 -0.647766 -0.496277 0.473206 1441741250 -0.331909 -0.647766 -0.496277 0.473206 1441741250 -0.331909 -0.647766 -0.496277 0.473206 1441741250 -0.331909 -0.647766 -0.496277 0.473206 1441741250 -0.311401 -0.667175 -0.473267 0.483765 1441741250 -0.311401 -0.667175 -0.473267 0.483765 1441741250 -0.311401 -0.667175 -0.473267 0.483765 1441741250 -0.311401 -0.667175 -0.473267 0.483765 1441741250 -0.311401 -0.667175 -0.473267 0.483765 1441741250 -0.311401 -0.667175 -0.473267 0.483765 1441741250 -0.293396 -0.683289 -0.452148 0.492615 1441741250 -0.293396 -0.683289 -0.452148 0.492615 1441741250 -0.293396 -0.683289 -0.452148 0.492615 1441741250 -0.293396 -0.683289 -0.452148 0.492615 1441741250 -0.293396 -0.683289 -0.452148 0.492615 1441741250 -0.293396 -0.683289 -0.452148 0.492615 1441741250 -0.293396 -0.683289 -0.452148 0.492615 1441741250 -0.282593 -0.695251 -0.433838 0.498596 1441741250 -0.282593 -0.695251 -0.433838 0.498596 1441741250 -0.282593 -0.695251 -0.433838 0.498596 1441741250 -0.282593 -0.695251 -0.433838 0.498596 1441741250 -0.282593 -0.695251 -0.433838 0.498596 1441741250 -0.282593 -0.695251 -0.433838 0.498596 1441741250 -0.281433 -0.700195 -0.427917 0.497498 1441741250 -0.281433 -0.700195 -0.427917 0.497498 1441741250 -0.281433 -0.700195 -0.427917 0.497498 1441741250 -0.281433 -0.700195 -0.427917 0.497498 1441741250 -0.281433 -0.700195 -0.427917 0.497498 1441741250 -0.281433 -0.700195 -0.427917 0.497498 1441741250 -0.288208 -0.697327 -0.433960 0.492371 1441741250 -0.288208 -0.697327 -0.433960 0.492371 1441741250 -0.288208 -0.697327 -0.433960 0.492371 1441741250 -0.288208 -0.697327 -0.433960 0.492371 1441741250 -0.288208 -0.697327 -0.433960 0.492371 1441741250 -0.288208 -0.697327 -0.433960 0.492371 1441741250 -0.300354 -0.688171 -0.451843 0.481750 1441741250 -0.300354 -0.688171 -0.451843 0.481750 1441741250 -0.300354 -0.688171 -0.451843 0.481750 1441741250 -0.300354 -0.688171 -0.451843 0.481750 1441741250 -0.300354 -0.688171 -0.451843 0.481750 1441741250 -0.300354 -0.688171 -0.451843 0.481750 1441741250 -0.300354 -0.688171 -0.451843 0.481750 1441741250 -0.314636 -0.673889 -0.479431 0.465942 1441741250 -0.314636 -0.673889 -0.479431 0.465942 1441741250 -0.314636 -0.673889 -0.479431 0.465942 1441741250 -0.314636 -0.673889 -0.479431 0.465942 1441741250 -0.314636 -0.673889 -0.479431 0.465942 1441741250 -0.314636 -0.673889 -0.479431 0.465942 1441741250 -0.328125 -0.655151 -0.504333 0.456970 1441741250 -0.328125 -0.655151 -0.504333 0.456970 1441741250 -0.328125 -0.655151 -0.504333 0.456970 1441741250 -0.328125 -0.655151 -0.504333 0.456970 1441741250 -0.328125 -0.655151 -0.504333 0.456970 1441741250 -0.328125 -0.655151 -0.504333 0.456970 1441741250 -0.341309 -0.637695 -0.515198 0.459839 1441741250 -0.341309 -0.637695 -0.515198 0.459839 1441741250 -0.341309 -0.637695 -0.515198 0.459839 1441741250 -0.341309 -0.637695 -0.515198 0.459839 1441741250 -0.341309 -0.637695 -0.515198 0.459839 1441741250 -0.341309 -0.637695 -0.515198 0.459839 1441741250 -0.341309 -0.637695 -0.515198 0.459839 1441741250 -0.352295 -0.627502 -0.521667 0.458313 1441741250 -0.352295 -0.627502 -0.521667 0.458313 1441741250 -0.352295 -0.627502 -0.521667 0.458313 1441741250 -0.352295 -0.627502 -0.521667 0.458313 1441741250 -0.352295 -0.627502 -0.521667 0.458313 1441741250 -0.352295 -0.627502 -0.521667 0.458313 1441741250 -0.374695 -0.609436 -0.534180 0.450439 1441741250 -0.374695 -0.609436 -0.534180 0.450439 1441741250 -0.374695 -0.609436 -0.534180 0.450439 1441741250 -0.374695 -0.609436 -0.534180 0.450439 1441741250 -0.374695 -0.609436 -0.534180 0.450439 1441741250 -0.374695 -0.609436 -0.534180 0.450439 1441741250 -0.380554 -0.600586 -0.551636 0.436157 1441741250 -0.380554 -0.600586 -0.551636 0.436157 1441741250 -0.380554 -0.600586 -0.551636 0.436157 1441741250 -0.380554 -0.600586 -0.551636 0.436157 1441741250 -0.380554 -0.600586 -0.551636 0.436157 1441741250 -0.380554 -0.600586 -0.551636 0.436157 1441741250 -0.380554 -0.600586 -0.551636 0.436157 1441741250 -0.390076 -0.581848 -0.558716 0.444153 1441741250 -0.390076 -0.581848 -0.558716 0.444153 1441741250 -0.390076 -0.581848 -0.558716 0.444153 1441741250 -0.390076 -0.581848 -0.558716 0.444153 1441741250 -0.390076 -0.581848 -0.558716 0.444153 1441741250 -0.383240 -0.590881 -0.557617 0.439453 1441741250 -0.383240 -0.590881 -0.557617 0.439453 1441741250 -0.383240 -0.590881 -0.557617 0.439453 1441741250 -0.383240 -0.590881 -0.557617 0.439453 1441741250 -0.383240 -0.590881 -0.557617 0.439453 1441741250 -0.383240 -0.590881 -0.557617 0.439453 1441741250 -0.383240 -0.590881 -0.557617 0.439453 1441741250 -0.373901 -0.603577 -0.544189 0.446960 1441741250 -0.373901 -0.603577 -0.544189 0.446960 1441741250 -0.373901 -0.603577 -0.544189 0.446960 1441741250 -0.373901 -0.603577 -0.544189 0.446960 1441741250 -0.373901 -0.603577 -0.544189 0.446960 1441741250 -0.373901 -0.603577 -0.544189 0.446960 1441741250 -0.358887 -0.622070 -0.523560 0.458496 1441741250 -0.358887 -0.622070 -0.523560 0.458496 1441741250 -0.358887 -0.622070 -0.523560 0.458496 1441741250 -0.358887 -0.622070 -0.523560 0.458496 1441741250 -0.358887 -0.622070 -0.523560 0.458496 1441741250 -0.358887 -0.622070 -0.523560 0.458496 1441741250 -0.343140 -0.638977 -0.506897 0.465881 1441741250 -0.343140 -0.638977 -0.506897 0.465881 1441741251 -0.343140 -0.638977 -0.506897 0.465881 1441741251 -0.343140 -0.638977 -0.506897 0.465881 1441741251 -0.343140 -0.638977 -0.506897 0.465881 1441741251 -0.343140 -0.638977 -0.506897 0.465881 1441741251 -0.328247 -0.655579 -0.488708 0.472961 1441741251 -0.328247 -0.655579 -0.488708 0.472961 1441741251 -0.328247 -0.655579 -0.488708 0.472961 1441741251 -0.328247 -0.655579 -0.488708 0.472961 1441741251 -0.328247 -0.655579 -0.488708 0.472961 1441741251 -0.328247 -0.655579 -0.488708 0.472961 1441741251 -0.314819 -0.670532 -0.472168 0.477905 1441741251 -0.314819 -0.670532 -0.472168 0.477905 1441741251 -0.314819 -0.670532 -0.472168 0.477905 1441741251 -0.314819 -0.670532 -0.472168 0.477905 1441741251 -0.314819 -0.670532 -0.472168 0.477905 1441741251 -0.314819 -0.670532 -0.472168 0.477905 1441741251 -0.314819 -0.670532 -0.472168 0.477905 1441741251 -0.300537 -0.683228 -0.458069 0.482849 1441741251 -0.300537 -0.683228 -0.458069 0.482849 1441741251 -0.300537 -0.683228 -0.458069 0.482849 1441741251 -0.300537 -0.683228 -0.458069 0.482849 1441741251 -0.300537 -0.683228 -0.458069 0.482849 1441741251 -0.300537 -0.683228 -0.458069 0.482849 1441741251 -0.291077 -0.693359 -0.449524 0.482239 1441741251 -0.291077 -0.693359 -0.449524 0.482239 1441741251 -0.291077 -0.693359 -0.449524 0.482239 1441741251 -0.291077 -0.693359 -0.449524 0.482239 1441741251 -0.291077 -0.693359 -0.449524 0.482239 1441741251 -0.291077 -0.693359 -0.449524 0.482239 1441741251 -0.291077 -0.693359 -0.449524 0.482239 1441741251 -0.286255 -0.698181 -0.448303 0.479248 1441741251 -0.286255 -0.698181 -0.448303 0.479248 1441741251 -0.286255 -0.698181 -0.448303 0.479248 1441741251 -0.286255 -0.698181 -0.448303 0.479248 1441741251 -0.286255 -0.698181 -0.448303 0.479248 1441741251 -0.286255 -0.698181 -0.448303 0.479248 1441741251 -0.286743 -0.699463 -0.455139 0.470642 1441741251 -0.286743 -0.699463 -0.455139 0.470642 1441741251 -0.286743 -0.699463 -0.455139 0.470642 1441741251 -0.286743 -0.699463 -0.455139 0.470642 1441741251 -0.286743 -0.699463 -0.455139 0.470642 1441741251 -0.286743 -0.699463 -0.455139 0.470642 1441741251 -0.296021 -0.693115 -0.470520 0.458923 1441741251 -0.296021 -0.693115 -0.470520 0.458923 1441741251 -0.296021 -0.693115 -0.470520 0.458923 1441741251 -0.296021 -0.693115 -0.470520 0.458923 1441741251 -0.296021 -0.693115 -0.470520 0.458923 1441741251 -0.296021 -0.693115 -0.470520 0.458923 1441741251 -0.306641 -0.682617 -0.497253 0.439087 1441741251 -0.306641 -0.682617 -0.497253 0.439087 1441741251 -0.306641 -0.682617 -0.497253 0.439087 1441741251 -0.306641 -0.682617 -0.497253 0.439087 1441741251 -0.306641 -0.682617 -0.497253 0.439087 1441741251 -0.306641 -0.682617 -0.497253 0.439087 1441741251 -0.318359 -0.666077 -0.527161 0.420898 1441741251 -0.318359 -0.666077 -0.527161 0.420898 1441741251 -0.318359 -0.666077 -0.527161 0.420898 1441741251 -0.318359 -0.666077 -0.527161 0.420898 1441741251 -0.318359 -0.666077 -0.527161 0.420898 1441741251 -0.318359 -0.666077 -0.527161 0.420898 1441741251 -0.336121 -0.641663 -0.548828 0.417358 1441741251 -0.336121 -0.641663 -0.548828 0.417358 1441741251 -0.336121 -0.641663 -0.548828 0.417358 1441741251 -0.336121 -0.641663 -0.548828 0.417358 1441741251 -0.336121 -0.641663 -0.548828 0.417358 1441741251 -0.336121 -0.641663 -0.548828 0.417358 1441741251 -0.336121 -0.641663 -0.548828 0.417358 1441741251 -0.348877 -0.625793 -0.552246 0.426270 1441741251 -0.348877 -0.625793 -0.552246 0.426270 1441741251 -0.348877 -0.625793 -0.552246 0.426270 1441741251 -0.348877 -0.625793 -0.552246 0.426270 1441741251 -0.348877 -0.625793 -0.552246 0.426270 1441741251 -0.348877 -0.625793 -0.552246 0.426270 1441741251 -0.367004 -0.612244 -0.559265 0.421570 1441741251 -0.367004 -0.612244 -0.559265 0.421570 1441741251 -0.367004 -0.612244 -0.559265 0.421570 1441741251 -0.367004 -0.612244 -0.559265 0.421570 1441741251 -0.367004 -0.612244 -0.559265 0.421570 1441741251 -0.367004 -0.612244 -0.559265 0.421570 1441741251 -0.396057 -0.583557 -0.585754 0.399414 1441741251 -0.396057 -0.583557 -0.585754 0.399414 1441741251 -0.396057 -0.583557 -0.585754 0.399414 1441741251 -0.396057 -0.583557 -0.585754 0.399414 1441741251 -0.396057 -0.583557 -0.585754 0.399414 1441741251 -0.396057 -0.583557 -0.585754 0.399414 1441741251 -0.395081 -0.566589 -0.607788 0.391846 1441741251 -0.395081 -0.566589 -0.607788 0.391846 1441741251 -0.395081 -0.566589 -0.607788 0.391846 1441741251 -0.395081 -0.566589 -0.607788 0.391846 1441741251 -0.395081 -0.566589 -0.607788 0.391846 1441741251 -0.395081 -0.566589 -0.607788 0.391846 1441741251 -0.399841 -0.559509 -0.609375 0.394775 1441741251 -0.399841 -0.559509 -0.609375 0.394775 1441741251
[truncated: 209,358 more chars]
