# Supplementary material for: Quaternion-Based Gesture Recognition Using Wireless Wearable Motion Capture Sensors
Source: Sensors (Basel). 2016 Apr 28;16(5):605. doi: 10.3390/s16050605 (PMC4883296; doi:10.3390/s16050605)
Supplement: Supplementary file 1 [file sensors-16-00605-s001.zip › MultiSensorGestureData/P2/4. Lift/Training15.txt]

0.527466 -0.489624 -0.693848 -0.025269 1441742013 0.406250 -0.560181 -0.720337 0.048340 1441742013 0.406250 -0.560181 -0.720337 0.048340 1441742013 0.406250 -0.560181 -0.720337 0.048340 1441742013 0.406250 -0.560181 -0.720337 0.048340 1441742013 0.406250 -0.560181 -0.720337 0.048340 1441742013 0.406250 -0.560181 -0.720337 0.048340 1441742013 0.278992 -0.602173 -0.736145 0.133057 1441742013 0.278992 -0.602173 -0.736145 0.133057 1441742013 0.278992 -0.602173 -0.736145 0.133057 1441742013 0.278992 -0.602173 -0.736145 0.133057 1441742013 0.278992 -0.602173 -0.736145 0.133057 1441742013 0.278992 -0.602173 -0.736145 0.133057 1441742013 0.144653 -0.623413 -0.733765 0.228210 1441742013 0.144653 -0.623413 -0.733765 0.228210 1441742013 0.144653 -0.623413 -0.733765 0.228210 1441742013 0.144653 -0.623413 -0.733765 0.228210 1441742013 0.144653 -0.623413 -0.733765 0.228210 1441742013 0.144653 -0.623413 -0.733765 0.228210 1441742013 0.002563 -0.617126 -0.712280 0.334473 1441742013 0.002563 -0.617126 -0.712280 0.334473 1441742013 0.002563 -0.617126 -0.712280 0.334473 1441742013 0.002563 -0.617126 -0.712280 0.334473 1441742013 0.002563 -0.617126 -0.712280 0.334473 1441742013 0.002563 -0.617126 -0.712280 0.334473 1441742013 -0.134216 -0.590698 -0.675049 0.421143 1441742013 -0.134216 -0.590698 -0.675049 0.421143 1441742013 -0.134216 -0.590698 -0.675049 0.421143 1441742013 -0.134216 -0.590698 -0.675049 0.421143 1441742013 -0.215149 -0.573364 -0.593079 0.522766 1441742013 -0.215149 -0.573364 -0.593079 0.522766 1441742013 -0.215149 -0.573364 -0.593079 0.522766 1441742013 -0.215149 -0.573364 -0.593079 0.522766 1441742013 -0.215149 -0.573364 -0.593079 0.522766 1441742013 -0.215149 -0.573364 -0.593079 0.522766 1441742013 -0.265198 -0.557190 -0.539734 0.572632 1441742013 -0.265198 -0.557190 -0.539734 0.572632 1441742013 -0.265198 -0.557190 -0.539734 0.572632 1441742013 -0.265198 -0.557190 -0.539734 0.572632 1441742013 -0.265198 -0.557190 -0.539734 0.572632 1441742013 -0.265198 -0.557190 -0.539734 0.572632 1441742013 -0.222534 -0.577942 -0.515503 0.592285 1441742013 -0.222534 -0.577942 -0.515503 0.592285 1441742013 -0.222534 -0.577942 -0.515503 0.592285 1441742013 -0.222534 -0.577942 -0.515503 0.592285 1441742013 -0.222534 -0.577942 -0.515503 0.592285 1441742013 -0.222534 -0.577942 -0.515503 0.592285 1441742013 -0.159546 -0.591064 -0.556030 0.562256 1441742013 -0.159546 -0.591064 -0.556030 0.562256 1441742013 -0.159546 -0.591064 -0.556030 0.562256 1441742013 -0.159546 -0.591064 -0.556030 0.562256 1441742013 -0.159546 -0.591064 -0.556030 0.562256 1441742013 -0.159546 -0.591064 -0.556030 0.562256 1441742013 -0.040894 -0.599426 -0.606140 0.521179 1441742013 -0.040894 -0.599426 -0.606140 0.521179 1441742013 -0.040894 -0.599426 -0.606140 0.521179 1441742013 -0.040894 -0.599426 -0.606140 0.521179 1441742013 -0.040894 -0.599426 -0.606140 0.521179 1441742013 -0.040894 -0.599426 -0.606140 0.521179 1441742013 0.092896 -0.599182 -0.680237 0.411926 1441742013 0.092896 -0.599182 -0.680237 0.411926 1441742013 0.092896 -0.599182 -0.680237 0.411926 1441742013 0.092896 -0.599182 -0.680237 0.411926 1441742013 0.092896 -0.599182 -0.680237 0.411926 1441742013 0.092896 -0.599182 -0.680237 0.411926 1441742013 0.265564 -0.571472 -0.723877 0.281006 1441742013 0.265564 -0.571472 -0.723877 0.281006 1441742013 0.265564 -0.571472 -0.723877 0.281006 1441742013 0.265564 -0.571472 -0.723877 0.281006 1441742013 0.265564 -0.571472 -0.723877 0.281006 1441742013 0.265564 -0.571472 -0.723877 0.281006 1441742013 0.461914 -0.498535 -0.727356 0.095520 1441742013 0.461914 -0.498535 -0.727356 0.095520 1441742013 0.461914 -0.498535 -0.727356 0.095520 1441742013 0.461914 -0.498535 -0.727356 0.095520 1441742013 0.461914 -0.498535 -0.727356 0.095520 1441742013 0.461914 -0.498535 -0.727356 0.095520 1441742013 0.631897 -0.381897 -0.668762 -0.087280 1441742013 0.631897 -0.381897 -0.668762 -0.087280 1441742013 0.631897 -0.381897 -0.668762 -0.087280 1441742013 0.631897 -0.381897 -0.668762 -0.087280 1441742013 0.631897 -0.381897 -0.668762 -0.087280 1441742013 0.631897 -0.381897 -0.668762 -0.087280 1441742013 0.713135 -0.304443 -0.588562 -0.228882 1441742013 0.713135 -0.304443 -0.588562 -0.228882 1441742013 0.713135 -0.304443 -0.588562 -0.228882 1441742013 0.713135 -0.304443 -0.588562 -0.228882 1441742013 0.713135 -0.304443 -0.588562 -0.228882 1441742013 0.713135 -0.304443 -0.588562 -0.228882 1441742013 0.712280 -0.299255 -0.567993 -0.283752 1441742013 0.712280 -0.299255 -0.567993 -0.283752 1441742013 0.712280 -0.299255 -0.567993 -0.283752 1441742014 0.712280 -0.299255 -0.567993 -0.283752 1441742014 0.684387 -0.333496 -0.572205 -0.304993 1441742014 0.684387 -0.333496 -0.572205 -0.304993 1441742014 0.666382 -0.367188 -0.578430 -0.294250 1441742014 0.666382 -0.367188 -0.578430 -0.294250 1441742014 0.666382 -0.367188 -0.578430 -0.294250 1441742014 0.666382 -0.367188 -0.578430 -0.294250 1441742014 0.666382 -0.367188 -0.578430 -0.294250 1441742014 0.666382 -0.367188 -0.578430 -0.294250 1441742014 0.647400 -0.392883 -0.608398 -0.237549 1441742014 0.647400 -0.392883 -0.608398 -0.237549 1441742014 0.647400 -0.392883 -0.608398 -0.237549 1441742014 0.647400 -0.392883 -0.608398 -0.237549 1441742014 0.606506 -0.435852 -0.647461 -0.151611 1441742014 0.606506 -0.435852 -0.647461 -0.151611 1441742014 0.606506 -0.435852 -0.647461 -0.151611 1441742014 0.606506 -0.435852 -0.647461 -0.151611 1441742014 0.531067 -0.495605 -0.685608 -0.048340 1441742014 0.531067 -0.495605 -0.685608 -0.048340 1441742014 0.531067 -0.495605 -0.685608 -0.048340 1441742014 0.531067 -0.495605 -0.685608 -0.048340 1441742014 0.408264 -0.566406 -0.714844 0.039368 1441742014 0.408264 -0.566406 -0.714844 0.039368 1441742014 0.408264 -0.566406 -0.714844 0.039368 1441742014 0.408264 -0.566406 -0.714844 0.039368 1441742014 0.408264 -0.566406 -0.714844 0.039368 1441742014 0.408264 -0.566406 -0.714844 0.039368 1441742014 0.274170 -0.610046 -0.731018 0.135437 1441742014 0.274170 -0.610046 -0.731018 0.135437 1441742014 0.274170 -0.610046 -0.731018 0.135437 1441742014 0.274170 -0.610046 -0.731018 0.135437 1441742014 0.163757 -0.620605 -0.717834 0.269775 1441742014 0.163757 -0.620605 -0.717834 0.269775 1441742014 0.163757 -0.620605 -0.717834 0.269775 1441742014 0.163757 -0.620605 -0.717834 0.269775 1441742014 0.163757 -0.620605 -0.717834 0.269775 1441742014 0.163757 -0.620605 -0.717834 0.269775 1441742014 0.031250 -0.618347 -0.685974 0.382324 1441742014 0.031250 -0.618347 -0.685974 0.382324 1441742014 0.031250 -0.618347 -0.685974 0.382324 1441742014 0.031250 -0.618347 -0.685974 0.382324 1441742014 -0.106567 -0.599365 -0.643005 0.464783 1441742014 -0.106567 -0.599365 -0.643005 0.464783 1441742014 -0.106567 -0.599365 -0.643005 0.464783 1441742014 -0.106567 -0.599365 -0.643005 0.464783 1441742014 -0.106567 -0.599365 -0.643005 0.464783 1441742014 -0.106567 -0.599365 -0.643005 0.464783 1441742014 -0.106567 -0.599365 -0.643005 0.464783 1441742014 -0.106567 -0.599365 -0.643005 0.464783 1441742014 -0.211914 -0.574707 -0.578491 0.538696 1441742014 -0.211914 -0.574707 -0.578491 0.538696 1441742014 -0.211914 -0.574707 -0.578491 0.538696 1441742014 -0.211914 -0.574707 -0.578491 0.538696 1441742014 -0.211914 -0.574707 -0.578491 0.538696 1441742014 -0.211914 -0.574707 -0.578491 0.538696 1441742014 -0.290771 -0.552856 -0.534973 0.568848 1441742014 -0.290771 -0.552856 -0.534973 0.568848 1441742014 -0.290771 -0.552856 -0.534973 0.568848 1441742014 -0.290771 -0.552856 -0.534973 0.568848 1441742014 -0.276062 -0.560059 -0.524719 0.578613 1441742014 -0.276062 -0.560059 -0.524719 0.578613 1441742014 -0.276062 -0.560059 -0.524719 0.578613 1441742014 -0.276062 -0.560059 -0.524719 0.578613 1441742014 -0.276062 -0.560059 -0.524719 0.578613 1441742014 -0.276062 -0.560059 -0.524719 0.578613 1441742014 -0.276062 -0.560059 -0.524719 0.578613 1441742014 -0.276062 -0.560059 -0.524719 0.578613 1441742014 -0.196228 -0.586365 -0.553467 0.558044 1441742014 -0.196228 -0.586365 -0.553467 0.558044 1441742014 -0.196228 -0.586365 -0.553467 0.558044 1441742014 -0.196228 -0.586365 -0.553467 0.558044 1441742014 -0.196228 -0.586365 -0.553467 0.558044 1441742014 -0.196228 -0.586365 -0.553467 0.558044 1441742014 -0.057434 -0.607300 -0.609192 0.506836 1441742014 -0.057434 -0.607300 -0.609192 0.506836 1441742014 -0.057434 -0.607300 -0.609192 0.506836 1441742014 -0.057434 -0.607300 -0.609192 0.506836 1441742014 -0.057434 -0.607300 -0.609192 0.506836 1441742014 -0.057434 -0.607300 -0.609192 0.506836 1441742014 0.118347 -0.600403 -0.676575 0.409607 1441742014 0.118347 -0.600403 -0.676575 0.409607 1441742014 0.118347 -0.600403 -0.676575 0.409607 1441742014 0.118347 -0.600403 -0.676575 0.409607 1441742014 0.118347 -0.600403 -0.676575 0.409607 1441742014 0.118347 -0.600403 -0.676575 0.409607 1441742014 0.300842 -0.567566 -0.729309 0.235535 1441742014 0.300842 -0.567566 -0.729309 0.235535 1441742014 0.300842 -0.567566 -0.729309 0.235535 1441742014 0.300842 -0.567566 -0.729309 0.235535 1441742014 0.300842 -0.567566 -0.729309 0.235535 1441742014 0.300842 -0.567566 -0.729309 0.235535 1441742014 0.300842 -0.567566 -0.729309 0.235535 1441742014 0.300842 -0.567566 -0.729309 0.235535 1441742014 0.500916 -0.467163 -0.723999 0.082092 1441742014 0.500916 -0.467163 -0.723999 0.082092 1441742014 0.500916 -0.467163 -0.723999 0.082092 1441742015 0.500916 -0.467163 -0.723999 0.082092 1441742015 0.500916 -0.467163 -0.723999 0.082092 1441742015 0.500916 -0.467163 -0.723999 0.082092 1441742015 0.665100 -0.332764 -0.660767 -0.101563 1441742015 0.665100 -0.332764 -0.660767 -0.101563 1441742015 0.665100 -0.332764 -0.660767 -0.101563 1441742015 0.665100 -0.332764 -0.660767 -0.101563 1441742015 0.665100 -0.332764 -0.660767 -0.101563 1441742015 0.665100 -0.332764 -0.660767 -0.101563 1441742015 0.735168 -0.273254 -0.556641 -0.273926 1441742015 0.735168 -0.273254 -0.556641 -0.273926 1441742015 0.735168 -0.273254 -0.556641 -0.273926 1441742015 0.735168 -0.273254 -0.556641 -0.273926 1441742015 0.735168 -0.273254 -0.556641 -0.273926 1441742015 0.735168 -0.273254 -0.556641 -0.273926 1441742015 0.729248 -0.289246 -0.531921 -0.318665 1441742015 0.729248 -0.289246 -0.531921 -0.318665 1441742015 0.729248 -0.289246 -0.531921 -0.318665 1441742015 0.729248 -0.289246 -0.531921 -0.318665 1441742015 0.695801 -0.328552 -0.537354 -0.345215 1441742015 0.695801 -0.328552 -0.537354 -0.345215 1441742015 0.695801 -0.328552 -0.537354 -0.345215 1441742015 0.695801 -0.328552 -0.537354 -0.345215 1441742015 0.695801 -0.328552 -0.537354 -0.345215 1441742015 0.695801 -0.328552 -0.537354 -0.345215 1441742015 0.688354 -0.352417 -0.548340 -0.318298 1441742015 0.688354 -0.352417 -0.548340 -0.318298 1441742015 0.688354 -0.352417 -0.548340 -0.318298 1441742015 0.688354 -0.352417 -0.548340 -0.318298 1441742015 0.688354 -0.352417 -0.548340 -0.318298 1441742015 0.688354 -0.352417 -0.548340 -0.318298 1441742015 0.654602 -0.396057 -0.591675 -0.254089 1441742015 0.654602 -0.396057 -0.591675 -0.254089 1441742015 0.654602 -0.396057 -0.591675 -0.254089 1441742015 0.654602 -0.396057 -0.591675 -0.254089 1441742015 0.654602 -0.396057 -0.591675 -0.254089 1441742015 0.654602 -0.396057 -0.591675 -0.254089 1441742015 0.596069 -0.449402 -0.646545 -0.157410 1441742015 0.596069 -0.449402 -0.646545 -0.157410 1441742015 0.596069 -0.449402 -0.646545 -0.157410 1441742015 0.596069 -0.449402 -0.646545 -0.157410 1441742015 0.596069 -0.449402 -0.646545 -0.157410 1441742015 0.596069 -0.449402 -0.646545 -0.157410 1441742015 0.500977 -0.515930 -0.692993 -0.051514 1441742015 0.500977 -0.515930 -0.692993 -0.051514 1441742015 0.500977 -0.515930 -0.692993 -0.051514 1441742015 0.500977 -0.515930 -0.692993 -0.051514 1441742015 0.500977 -0.515930 -0.692993 -0.051514 1441742015 0.500977 -0.515930 -0.692993 -0.051514 1441742015 0.500977 -0.515930 -0.692993 -0.051514 1441742015 0.500977 -0.515930 -0.692993 -0.051514 1441742015 0.375610 -0.571838 -0.726196 0.068176 1441742015 0.375610 -0.571838 -0.726196 0.068176 1441742015 0.375610 -0.571838 -0.726196 0.068176 1441742015 0.375610 -0.571838 -0.726196 0.068176 1441742015 0.375610 -0.571838 -0.726196 0.068176 1441742015 0.375610 -0.571838 -0.726196 0.068176 1441742015 0.244324 -0.602051 -0.738220 0.181335 1441742015 0.244324 -0.602051 -0.738220 0.181335 1441742015 0.244324 -0.602051 -0.738220 0.181335 1441742015 0.244324 -0.602051 -0.738220 0.181335 1441742015 0.094116 -0.619019 -0.731873 0.269043 1441742015 0.094116 -0.619019 -0.731873 0.269043 1441742015 0.094116 -0.619019 -0.731873 0.269043 1441742015 0.094116 -0.619019 -0.731873 0.269043 1441742015 -0.066833 -0.607300 -0.709534 0.351196 1441742015 -0.066833 -0.607300 -0.709534 0.351196 1441742015 -0.066833 -0.607300 -0.709534 0.351196 1441742015 -0.066833 -0.607300 -0.709534 0.351196 1441742015 -0.066833 -0.607300 -0.709534 0.351196 1441742015 -0.066833 -0.607300 -0.709534 0.351196 1441742015 -0.186768 -0.573242 -0.645142 0.469360 1441742015 -0.186768 -0.573242 -0.645142 0.469360 1441742015 -0.186768 -0.573242 -0.645142 0.469360 1441742015 -0.186768 -0.573242 -0.645142 0.469360 1441742015 -0.186768 -0.573242 -0.645142 0.469360 1441742015 -0.186768 -0.573242 -0.645142 0.469360 1441742015 -0.267456 -0.550415 -0.570068 0.548218 1441742015 -0.267456 -0.550415 -0.570068 0.548218 1441742015 -0.267456 -0.550415 -0.570068 0.548218 1441742015 -0.267456 -0.550415 -0.570068 0.548218 1441742015 -0.267456 -0.550415 -0.570068 0.548218 1441742015 -0.267456 -0.550415 -0.570068 0.548218 1441742015 -0.333313 -0.518555 -0.554077 0.559448 1441742015 -0.333313 -0.518555 -0.554077 0.559448 1441742015 -0.333313 -0.518555 -0.554077 0.559448 1441742015 -0.333313 -0.518555 -0.554077 0.559448 1441742015 -0.295776 -0.529602 -0.566528 0.557800 1441742015 -0.295776 -0.529602 -0.566528 0.557800 1441742015 -0.295776 -0.529602 -0.566528 0.557800 1441742015 -0.295776 -0.529602 -0.566528 0.557800 1441742015 -0.295776 -0.529602 -0.566528 0.557800 1441742015 -0.295776 -0.529602 -0.566528 0.557800 1441742015 -0.191162 -0.567200 -0.599365 0.531555 1441742015 -0.191162 -0.567200 -0.599365 0.531555 1441742015 -0.191162 -0.567200 -0.599365 0.531555 1441742015 -0.191162 -0.567200 -0.599365 0.531555 1441742015 -0.191162 -0.567200 -0.599365 0.531555 1441742015 -0.191162 -0.567200 -0.599365 0.531555 1441742015 -0.041687 -0.591980 -0.650940 0.473450 1441742015 -0.041687 -0.591980 -0.650940 0.473450 1441742015 -0.041687 -0.591980 -0.650940 0.473450 1441742015 -0.041687 -0.591980 -0.650940 0.473450 1441742015 -0.041687 -0.591980 -0.650940 0.473450 1441742016 -0.041687 -0.591980 -0.650940 0.473450 1441742016 0.124390 -0.605530 -0.720886 0.313477 1441742016 0.124390 -0.605530 -0.720886 0.313477 1441742016 0.124390 -0.605530 -0.720886 0.313477 1441742016 0.124390 -0.605530 -0.720886 0.313477 1441742016 0.124390 -0.605530 -0.720886 0.313477 1441742016 0.124390 -0.605530 -0.720886 0.313477 1441742016 0.329651 -0.569031 -0.734131 0.169189 1441742016 0.329651 -0.569031 -0.734131 0.169189 1441742016 0.329651 -0.569031 -0.734131 0.169189 1441742016 0.329651 -0.569031 -0.734131 0.169189 1441742016 0.329651 -0.569031 -0.734131 0.169189 1441742016 0.329651 -0.569031 -0.734131 0.169189 1441742016 0.521179 -0.478638 -0.706543 -0.005737 1441742016 0.521179 -0.478638 -0.706543 -0.005737 1441742016 0.521179 -0.478638 -0.706543 -0.005737 1441742016 0.521179 -0.478638 -0.706543 -0.005737 1441742016 0.521179 -0.478638 -0.706543 -0.005737 1441742016 0.521179 -0.478638 -0.706543 -0.005737 1441742016 0.521179 -0.478638 -0.706543 -0.005737 1441742016 0.521179 -0.478638 -0.706543 -0.005737 1441742016 0.662842 -0.376892 -0.621826 -0.178894 1441742016 0.662842 -0.376892 -0.621826 -0.178894 1441742016 0.662842 -0.376892 -0.621826 -0.178894 1441742016 0.662842 -0.376892 -0.621826 -0.178894 1441742016 0.662842 -0.376892 -0.621826 -0.178894 1441742016 0.662842 -0.376892 -0.621826 -0.178894 1441742016 0.707886 -0.312805 -0.570435 -0.275085 1441742016 0.707886 -0.312805 -0.570435 -0.275085 1441742016 0.707886 -0.312805 -0.570435 -0.275085 1441742016 0.707886 -0.312805 -0.570435 -0.275085 1441742016 0.707886 -0.312805 -0.570435 -0.275085 1441742016 0.707886 -0.312805 -0.570435 -0.275085 1441742016 0.699158 -0.301819 -0.566101 -0.315735 1441742016 0.699158 -0.301819 -0.566101 -0.315735 1441742016 0.699158 -0.301819 -0.566101 -0.315735 1441742016 0.699158 -0.301819 -0.566101 -0.315735 1441742016 0.699158 -0.301819 -0.566101 -0.315735 1441742016 0.699158 -0.301819 -0.566101 -0.315735 1441742016 0.691528 -0.324585 -0.543518 -0.347900 1441742016 0.691528 -0.324585 -0.543518 -0.347900 1441742016 0.691528 -0.324585 -0.543518 -0.347900 1441742016 0.691528 -0.324585 -0.543518 -0.347900 1441742016 0.691528 -0.324585 -0.543518 -0.347900 1441742016 0.691528 -0.324585 -0.543518 -0.347900 1441742016 0.675659 -0.354980 -0.555908 -0.329468 1441742016 0.675659 -0.354980 -0.555908 -0.329468 1441742016 0.675659 -0.354980 -0.555908 -0.329468 1441742016 0.675659 -0.354980 -0.555908 -0.329468 1441742016 0.675659 -0.354980 -0.555908 -0.329468 1441742016 0.675659 -0.354980 -0.555908 -0.329468 1441742016 0.641479 -0.397644 -0.600525 -0.264282 1441742016 0.641479 -0.397644 -0.600525 -0.264282 1441742016 0.641479 -0.397644 -0.600525 -0.264282 1441742016 0.641479 -0.397644 -0.600525 -0.264282 1441742016 0.641479 -0.397644 -0.600525 -0.264282 1441742016 0.641479 -0.397644 -0.600525 -0.264282 1441742016 0.584900 -0.453430 -0.650146 -0.172180 1441742016 0.584900 -0.453430 -0.650146 -0.172180 1441742016 0.584900 -0.453430 -0.650146 -0.172180 1441742016 0.584900 -0.453430 -0.650146 -0.172180 1441742016 0.584900 -0.453430 -0.650146 -0.172180 1441742016 0.584900 -0.453430 -0.650146 -0.172180 1441742016 0.490417 -0.520325 -0.696350 -0.061890 1441742016 0.490417 -0.520325 -0.696350 -0.061890 1441742016 0.490417 -0.520325 -0.696350 -0.061890 1441742016 0.490417 -0.520325 -0.696350 -0.061890 1441742016 0.357056 -0.580444 -0.730225 0.049866 1441742016 0.357056 -0.580444 -0.730225 0.049866 1441742016 0.357056 -0.580444 -0.730225 0.049866 1441742016 0.357056 -0.580444 -0.730225 0.049866 1441742016 0.357056 -0.580444 -0.730225 0.049866 1441742016 0.357056 -0.580444 -0.730225 0.049866 1441742016 0.216919 -0.608032 -0.745667 0.165161 1441742016 0.216919 -0.608032 -0.745667 0.165161 1441742016 0.216919 -0.608032 -0.745667 0.165161 1441742016 0.216919 -0.608032 -0.745667 0.165161 1441742016 0.216919 -0.608032 -0.745667 0.165161 1441742016 0.216919 -0.608032 -0.745667 0.165161 1441742016 0.078247 -0.609680 -0.732849 0.291809 1441742016 0.078247 -0.609680 -0.732849 0.291809 1441742016 0.078247 -0.609680 -0.732849 0.291809 1441742016 0.078247 -0.609680 -0.732849 0.291809 1441742016 0.078247 -0.609680 -0.732849 0.291809 1441742016 0.078247 -0.609680 -0.732849 0.291809 1441742016 -0.076904 -0.585510 -0.685974 0.425110 1441742016 -0.076904 -0.585510 -0.685974 0.425110 1441742016 -0.076904 -0.585510 -0.685974 0.425110 1441742016 -0.076904 -0.585510 -0.685974 0.425110 1441742016 -0.076904 -0.585510 -0.685974 0.425110 1441742016 -0.076904 -0.585510 -0.685974 0.425110 1441742016 -0.226929 -0.541443 -0.617554 0.523438 1441742016 -0.226929 -0.541443 -0.617554 0.523438 1441742016 -0.226929 -0.541443 -0.617554 0.523438 1441742016 -0.226929 -0.541443 -0.617554 0.523438 1441742016 -0.226929 -0.541443 -0.617554 0.523438 1441742016 -0.226929 -0.541443 -0.617554 0.523438 1441742016 -0.329529 -0.505066 -0.567505 0.560669 1441742016 -0.329529 -0.505066 -0.567505 0.560669 1441742016 -0.329529 -0.505066 -0.567505 0.560669 1441742016 -0.329529 -0.505066 -0.567505 0.560669 1441742016 -0.329529 -0.505066 -0.567505 0.560669 1441742016 -0.329529 -0.505066 -0.567505 0.560669 1441742016 -0.347168 -0.485840 -0.540710 0.592529 1441742016 -0.347168 -0.485840 -0.540710 0.592529 1441742016 -0.347168 -0.485840 -0.540710 0.592529 1441742016 -0.347168 -0.485840 -0.540710 0.592529 1441742016 -0.347168 -0.485840 -0.540710 0.592529 1441742017 -0.347168 -0.485840 -0.540710 0.592529 1441742017 -0.280762 -0.509705 -0.562866 0.587097 1441742017 -0.280762 -0.509705 -0.562866 0.587097 1441742017 -0.280762 -0.509705 -0.562866 0.587097 1441742017 -0.280762 -0.509705 -0.562866 0.587097 1441742017 -0.280762 -0.509705 -0.562866 0.587097 1441742017 -0.280762 -0.509705 -0.562866 0.587097 1441742017 -0.155090 -0.543335 -0.611755 0.553711 1441742017 -0.155090 -0.543335 -0.611755 0.553711 1441742017 -0.155090 -0.543335 -0.611755 0.553711 1441742017 -0.155090 -0.543335 -0.611755 0.553711 1441742017 -0.155090 -0.543335 -0.611755 0.553711 1441742017 -0.155090 -0.543335 -0.611755 0.553711 1441742017 0.010681 -0.572876 -0.677490 0.461243 1441742017 0.010681 -0.572876 -0.677490 0.461243 1441742017 0.010681 -0.572876 -0.677490 0.461243 1441742017 0.010681 -0.572876 -0.677490 0.461243 1441742017 0.172546 -0.594116 -0.735168 0.277100 1441742017 0.172546 -0.594116 -0.735168 0.277100 1441742017 0.172546 -0.594116 -0.735168 0.277100 1441742017 0.172546 -0.594116 -0.735168 0.277100 1441742017 0.172546 -0.594116 -0.735168 0.277100 1441742017 0.172546 -0.594116 -0.735168 0.277100 1441742017 0.349243 -0.570740 -0.729980 0.139282 1441742017 0.349243 -0.570740 -0.729980 0.139282 1441742017 0.349243 -0.570740 -0.729980 0.139282 1441742017 0.349243 -0.570740 -0.729980 0.139282 1441742017 0.349243 -0.570740 -0.729980 0.139282 1441742017 0.349243 -0.570740 -0.729980 0.139282 1441742017 0.522522 -0.489136 -0.697998 -0.023682 1441742017 0.522522 -0.489136 -0.697998 -0.023682 1441742017 0.522522 -0.489136 -0.697998 -0.023682 1441742017 0.522522 -0.489136 -0.697998 -0.023682 1441742017 0.522522 -0.489136 -0.697998 -0.023682 1441742017 0.522522 -0.489136 -0.697998 -0.023682 1441742017 0.661682 -0.383057 -0.617554 -0.184692 1441742017 0.661682 -0.383057 -0.617554 -0.184692 1441742017 0.661682 -0.383057 -0.617554 -0.184692 1441742017 0.661682 -0.383057 -0.617554 -0.184692 1441742017 0.661682 -0.383057 -0.617554 -0.184692 1441742017 0.661682 -0.383057 -0.617554 -0.184692 1441742017 0.710327 -0.319824 -0.556030 -0.289856 1441742017 0.710327 -0.319824 -0.556030 -0.289856 1441742017 0.710327 -0.319824 -0.556030 -0.289856 1441742017 0.710327 -0.319824 -0.556030 -0.289856 1441742017 0.710327 -0.319824 -0.556030 -0.289856 1441742017 0.710327 -0.319824 -0.556030 -0.289856 1441742017 0.707520 -0.322083 -0.540649 -0.321472 1441742017 0.707520 -0.322083 -0.540649 -0.321472 1441742017 0.707520 -0.322083 -0.540649 -0.321472 1441742017 0.707520 -0.322083 -0.540649 -0.321472 1441742017 0.707520 -0.322083 -0.540649 -0.321472 1441742017 0.707520 -0.322083 -0.540649 -0.321472 1441742017 0.699646 -0.335999 -0.528320 -0.344360 1441742017 0.699646 -0.335999 -0.528320 -0.344360 1441742017 0.699646 -0.335999 -0.528320 -0.344360 1441742017 0.699646 -0.335999 -0.528320 -0.344360 1441742017 0.699646 -0.335999 -0.528320 -0.344360 1441742017 0.699646 -0.335999 -0.528320 -0.344360 1441742017 0.689636 -0.359009 -0.533386 -0.333252 1441742017 0.689636 -0.359009 -0.533386 -0.333252 1441742017 0.689636 -0.359009 -0.533386 -0.333252 1441742017 0.689636 -0.359009 -0.533386 -0.333252 1441742017 0.689636 -0.359009 -0.533386 -0.333252 1441742017 0.689636 -0.359009 -0.533386 -0.333252 1441742017 0.663147 -0.392944 -0.571838 -0.280823 1441742017 0.663147 -0.392944 -0.571838 -0.280823 1441742017 0.663147 -0.392944 -0.571838 -0.280823 1441742017 0.663147 -0.392944 -0.571838 -0.280823 1441742017 0.663147 -0.392944 -0.571838 -0.280823 1441742017 0.663147 -0.392944 -0.571838 -0.280823 1441742017 0.663147 -0.392944 -0.571838 -0.280823 1441742017 0.615173 -0.437561 -0.624756 -0.199585 1441742017 0.615173 -0.437561 -0.624756 -0.199585 1441742017 0.615173 -0.437561 -0.624756 -0.199585 1441742017 0.615173 -0.437561 -0.624756 -0.199585 1441742017 0.615173 -0.437561 -0.624756 -0.199585 1441742017 0.615173 -0.437561 -0.624756 -0.199585 1441742017 0.531433 -0.499268 -0.676575 -0.102600 1441742017 0.531433 -0.499268 -0.676575 -0.102600 1441742017 0.531433 -0.499268 -0.676575 -0.102600 1441742017 0.531433 -0.499268 -0.676575 -0.102600 1441742017 0.531433 -0.499268 -0.676575 -0.102600 1441742017 0.531433 -0.499268 -0.676575 -0.102600 1441742017 0.408997 -0.559875 -0.720581 0.008972 1441742017 0.408997 -0.559875 -0.720581 0.008972 1441742017 0.408997 -0.559875 -0.720581 0.008972 1441742017 0.408997 -0.559875 -0.720581 0.008972 1441742017 0.408997 -0.559875 -0.720581 0.008972 1441742017 0.408997 -0.559875 -0.720581 0.008972 1441742017 0.408997 -0.559875 -0.720581 0.008972 1441742017 0.261963 -0.598572 -0.746765 0.124451 1441742017 0.261963 -0.598572 -0.746765 0.124451 1441742017 0.261963 -0.598572 -0.746765 0.124451 1441742017 0.261963 -0.598572 -0.746765 0.124451 1441742017 0.261963 -0.598572 -0.746765 0.124451 1441742017 0.117065 -0.609192 -0.744019 0.248413 1441742017 0.117065 -0.609192 -0.744019 0.248413 1441742017 0.117065 -0.609192 -0.744019 0.248413 1441742017 0.117065 -0.609192 -0.744019 0.248413 1441742017 0.117065 -0.609192 -0.744019 0.248413 1441742017 0.117065 -0.609192 -0.744019 0.248413 1441742017 -0.022278 -0.596191 -0.697144 0.397583 1441742017 -0.022278 -0.596191 -0.697144 0.397583 1441742017 -0.022278 -0.596191 -0.697144 0.397583 1441742017 -0.022278 -0.596191 -0.697144 0.397583 1441742017 -0.022278 -0.596191 -0.697144 0.397583 1441742017 -0.022278 -0.596191 -0.697144 0.397583 1441742017 -0.177490 -0.559875 -0.620667 0.519470 1441742018 -0.177490 -0.559875 -0.620667 0.519470 1441742018 -0.177490 -0.559875 -0.620667 0.519470 1441742018 -0.177490 -0.559875 -0.620667 0.519470 1441742018 -0.177490 -0.559875 -0.620667 0.519470 1441742018 -0.177490 -0.559875 -0.620667 0.519470 1441742018 -0.325806 -0.513123 -0.554016 0.568909 1441742018 -0.325806 -0.513123 -0.554016 0.568909 1441742018 -0.325806 -0.513123 -0.554016 0.568909 1441742018 -0.325806 -0.513123 -0.554016 0.568909 1441742018 -0.325806 -0.513123 -0.554016 0.568909 1441742018 -0.325806 -0.513123 -0.554016 0.568909 1441742018 -0.325806 -0.513123 -0.554016 0.568909 1441742018 -0.390747 -0.485901 -0.508728 0.593628 1441742018 -0.390747 -0.485901 -0.508728 0.593628 1441742018 -0.390747 -0.485901 -0.508728 0.593628 1441742018 -0.390747 -0.485901 -0.508728 0.593628 1441742018 -0.390747 -0.485901 -0.508728 0.593628 1441742018 -0.390747 -0.485901 -0.508728 0.593628 1441742018 -0.349976 -0.508789 -0.502136 0.605469 1441742018 -0.349976 -0.508789 -0.502136 0.605469 1441742018 -0.349976 -0.508789 -0.502136 0.605469 1441742018 -0.349976 -0.508789 -0.502136 0.605469 1441742018 -0.349976 -0.508789 -0.502136 0.605469 1441742018 -0.349976 -0.508789 -0.502136 0.605469 1441742018 -0.252930 -0.542175 -0.547729 0.584961 1441742018 -0.252930 -0.542175 -0.547729 0.584961 1441742018 -0.252930 -0.542175 -0.547729 0.584961 1441742018 -0.252930 -0.542175 -0.547729 0.584961 1441742018 -0.252930 -0.542175 -0.547729 0.584961 1441742018 -0.252930 -0.542175 -0.547729 0.584961 1441742018 -0.106689 -0.576538 -0.609558 0.533569 1441742018 -0.106689 -0.576538 -0.609558 0.533569 1441742018 -0.106689 -0.576538 -0.609558 0.533569 1441742018 -0.106689 -0.576538 -0.609558 0.533569 1441742018 -0.106689 -0.576538 -0.609558 0.533569 1441742018 -0.106689 -0.576538 -0.609558 0.533569 1441742018 0.080688 -0.589600 -0.680847 0.426941 1441742018 0.080688 -0.589600 -0.680847 0.426941 1441742018 0.080688 -0.589600 -0.680847 0.426941 1441742018 0.080688 -0.589600 -0.680847 0.426941 1441742018 0.080688 -0.589600 -0.680847 0.426941 1441742018 0.080688 -0.589600 -0.680847 0.426941 1441742018 0.271851 -0.573425 -0.737732 0.230347 1441742018 0.271851 -0.573425 -0.737732 0.230347 1441742018 0.271851 -0.573425 -0.737732 0.230347 1441742018 0.271851 -0.573425 -0.737732 0.230347 1441742018 0.271851 -0.573425 -0.737732 0.230347 1441742018 0.271851 -0.573425 -0.737732 0.230347 1441742018 0.485413 -0.490112 -0.722168 0.051697 1441742018 0.485413 -0.490112 -0.722168 0.051697 1441742018 0.485413 -0.490112 -0.722168 0.051697 1441742018 0.485413 -0.490112 -0.722168 0.051697 1441742018 0.485413 -0.490112 -0.722168 0.051697 1441742018 0.651917 -0.364624 -0.653687 -0.121399 1441742018 0.651917 -0.364624 -0.653687 -0.121399 1441742018 0.651917 -0.364624 -0.653687 -0.121399 1441742018 0.651917 -0.364624 -0.653687 -0.121399 1441742018 0.651917 -0.364624 -0.653687 -0.121399 1441742018 0.651917 -0.364624 -0.653687 -0.121399 1441742018 0.724182 -0.281189 -0.583862 -0.235901 1441742018 0.724182 -0.281189 -0.583862 -0.235901 1441742018 0.724182 -0.281189 -0.583862 -0.235901 1441742018 0.724182 -0.281189 -0.583862 -0.235901 1441742018 0.724182 -0.281189 -0.583862 -0.235901 1441742018 0.724182 -0.281189 -0.583862 -0.235901 1441742018 0.721741 -0.280457 -0.559509 -0.295593 1441742018 0.721741 -0.280457 -0.559509 -0.295593 1441742018 0.721741 -0.280457 -0.559509 -0.295593 1441742018 0.721741 -0.280457 -0.559509 -0.295593 1441742018 0.721741 -0.280457 -0.559509 -0.295593 1441742018 0.721741 -0.280457 -0.559509 -0.295593 1441742018 0.721741 -0.280457 -0.559509 -0.295593 1441742018 0.707275 -0.290833 -0.557129 -0.323792 1441742018 0.707275 -0.290833 -0.557129 -0.323792 1441742018 0.707275 -0.290833 -0.557129 -0.323792 1441742018 0.707275 -0.290833 -0.557129 -0.323792 1441742018 0.707275 -0.290833 -0.557129 -0.323792 1441742018 0.707275 -0.290833 -0.557129 -0.323792 1441742018 0.699463 -0.308411 -0.555725 -0.326782 1441742018 0.699463 -0.308411 -0.555725 -0.326782 1441742018 0.699463 -0.308411 -0.555725 -0.326782 1441742018 0.699463 -0.308411 -0.555725 -0.326782 1441742018 0.699463 -0.308411 -0.555725 -0.326782 1441742018 0.699463 -0.308411 -0.555725 -0.326782 1441742018 0.684509 -0.332947 -0.579834 -0.290527 1441742018 0.684509 -0.332947 -0.579834 -0.290527 1441742018 0.684509 -0.332947 -0.579834 -0.290527 1441742018 0.646301 -0.379700 -0.624634 -0.218994 1441742018 
0.674072 0.006287 -0.698303 0.240784 1441742021 0.674072 0.006287 -0.698303 0.240784 1441742021 0.674072 0.006287 -0.698303 0.240784 1441742021 0.674072 0.006287 -0.698303 0.240784 1441742021 0.674072 0.006287 -0.698303 0.240784 1441742021 0.673950 0.014648 -0.696350 0.246216 1441742021 0.673950 0.014648 -0.696350 0.246216 1441742021 0.673950 0.014648 -0.696350 0.246216 1441742021 0.673950 0.014648 -0.696350 0.246216 1441742021 0.673950 0.014648 -0.696350 0.246216 1441742021 0.673950 0.014648 -0.696350 0.246216 1441742021 0.673889 0.022583 -0.694397 0.251343 1441742021 0.673889 0.022583 -0.694397 0.251343 1441742021 0.673889 0.022583 -0.694397 0.251343 1441742021 0.673889 0.022583 -0.694397 0.251343 1441742021 0.673889 0.022583 -0.694397 0.251343 1441742021 0.673889 0.022583 -0.694397 0.251343 1441742021 0.673828 0.024353 -0.692566 0.256226 1441742021 0.673828 0.024353 -0.692566 0.256226 1441742021 0.673828 0.024353 -0.692566 0.256226 1441742021 0.673828 0.024353 -0.692566 0.256226 1441742021 0.673828 0.024353 -0.692566 0.256226 1441742021 0.673828 0.024353 -0.692566 0.256226 1441742021 0.673157 0.022339 -0.692017 0.259827 1441742021 0.673157 0.022339 -0.692017 0.259827 1441742021 0.673157 0.022339 -0.692017 0.259827 1441742021 0.673157 0.022339 -0.692017 0.259827 1441742021 0.673157 0.022339 -0.692017 0.259827 1441742021 0.673157 0.022339 -0.692017 0.259827 1441742021 0.672058 0.018127 -0.692627 0.261292 1441742021 0.672058 0.018127 -0.692627 0.261292 1441742021 0.672058 0.018127 -0.692627 0.261292 1441742021 0.672058 0.018127 -0.692627 0.261292 1441742021 0.672058 0.018127 -0.692627 0.261292 1441742021 0.672058 0.018127 -0.692627 0.261292 1441742021 0.670105 0.016052 -0.694153 0.262451 1441742021 0.670105 0.016052 -0.694153 0.262451 1441742021 0.670105 0.016052 -0.694153 0.262451 1441742021 0.670105 0.016052 -0.694153 0.262451 1441742021 0.670105 0.016052 -0.694153 0.262451 1441742022 0.667725 0.017578 -0.695923 0.263550 1441742022 0.667725 0.017578 -0.695923 0.263550 1441742022 0.667725 0.017578 -0.695923 0.263550 1441742022 0.667725 0.017578 -0.695923 0.263550 1441742022 0.667725 0.017578 -0.695923 0.263550 1441742022 0.667725 0.017578 -0.695923 0.263550 1441742022 0.666077 0.019165 -0.697144 0.264465 1441742022 0.666077 0.019165 -0.697144 0.264465 1441742022 0.666077 0.019165 -0.697144 0.264465 1441742022 0.666077 0.019165 -0.697144 0.264465 1441742022 0.666077 0.019165 -0.697144 0.264465 1441742022 0.666077 0.019165 -0.697144 0.264465 1441742022 0.665161 0.019958 -0.697876 0.264771 1441742022 0.665161 0.019958 -0.697876 0.264771 1441742022 0.665161 0.019958 -0.697876 0.264771 1441742022 0.665161 0.019958 -0.697876 0.264771 1441742022 0.665161 0.019958 -0.697876 0.264771 1441742022 0.665161 0.019958 -0.697876 0.264771 1441742022 0.665466 0.020264 -0.697815 0.264099 1441742022 0.665466 0.020264 -0.697815 0.264099 1441742022 0.665466 0.020264 -0.697815 0.264099 1441742022 0.665466 0.020264 -0.697815 0.264099 1441742022 0.665466 0.020264 -0.697815 0.264099 1441742022 0.665466 0.020264 -0.697815 0.264099 1441742022 0.666016 0.023193 -0.697449 0.263489 1441742022 0.666016 0.023193 -0.697449 0.263489 1441742022 0.666016 0.023193 -0.697449 0.263489 1441742022 0.666016 0.023193 -0.697449 0.263489 1441742022 0.666016 0.023193 -0.697449 0.263489 1441742022 0.667725 0.024902 -0.696594 0.261353 1441742022 0.667725 0.024902 -0.696594 0.261353 1441742022 0.667725 0.024902 -0.696594 0.261353 1441742022 0.667725 0.024902 -0.696594 0.261353 1441742022 0.669922 0.021484 -0.696045 0.257263 1441742022 0.669922 0.021484 -0.696045 0.257263 1441742022 0.669922 0.021484 -0.696045 0.257263 1441742022 0.669922 0.021484 -0.696045 0.257263 1441742022 0.669922 0.021484 -0.696045 0.257263 1441742022 0.669922 0.021484 -0.696045 0.257263 1441742022 0.671753 0.015198 -0.696167 0.252808 1441742022 0.671753 0.015198 -0.696167 0.252808 1441742022 0.671753 0.015198 -0.696167 0.252808 1441742022 0.671753 0.015198 -0.696167 0.252808 1441742022 0.676392 0.002686 -0.693909 0.247009 1441742022 0.676392 0.002686 -0.693909 0.247009 1441742022 0.676392 0.002686 -0.693909 0.247009 1441742022 0.676392 0.002686 -0.693909 0.247009 1441742022 0.676392 0.002686 -0.693909 0.247009 1441742022 0.676392 0.002686 -0.693909 0.247009 1441742022 0.682983 -0.023376 -0.690247 0.237793 1441742022 0.682983 -0.023376 -0.690247 0.237793 1441742022 0.682983 -0.023376 -0.690247 0.237793 1441742022 0.682983 -0.023376 -0.690247 0.237793 1441742022 0.682983 -0.023376 -0.690247 0.237793 1441742022 0.682983 -0.023376 -0.690247 0.237793 1441742022 0.682983 -0.023376 -0.690247 0.237793 1441742022 0.686768 -0.051514 -0.690491 0.221191 1441742022 0.686768 -0.051514 -0.690491 0.221191 1441742022 0.686768 -0.051514 -0.690491 0.221191 1441742022 0.686768 -0.051514 -0.690491 0.221191 1441742022 0.686768 -0.051514 -0.690491 0.221191 1441742022 0.686768 -0.051514 -0.690491 0.221191 1441742022 0.690674 -0.052002 -0.690796 0.207520 1441742022 0.690674 -0.052002 -0.690796 0.207520 1441742022 0.690674 -0.052002 -0.690796 0.207520 1441742022 0.690674 -0.052002 -0.690796 0.207520 1441742022 0.690674 -0.052002 -0.690796 0.207520 1441742022 0.690674 -0.052002 -0.690796 0.207520 1441742022 0.696228 -0.024902 -0.688599 0.201111 1441742022 0.696228 -0.024902 -0.688599 0.201111 1441742022 0.696228 -0.024902 -0.688599 0.201111 1441742022 0.696228 -0.024902 -0.688599 0.201111 1441742022 0.696228 -0.024902 -0.688599 0.201111 1441742022 0.696228 -0.024902 -0.688599 0.201111 1441742022 0.701416 -0.001038 -0.686157 0.193054 1441742022 0.701416 -0.001038 -0.686157 0.193054 1441742022 0.701416 -0.001038 -0.686157 0.193054 1441742022 0.701416 -0.001038 -0.686157 0.193054 1441742022 0.701416 -0.001038 -0.686157 0.193054 1441742022 0.701416 -0.001038 -0.686157 0.193054 1441742022 0.700684 0.008423 -0.687744 0.189575 1441742022 0.700684 0.008423 -0.687744 0.189575 1441742022 0.700684 0.008423 -0.687744 0.189575 1441742022 0.700684 0.008423 -0.687744 0.189575 1441742022 0.700684 0.008423 -0.687744 0.189575 1441742022 0.700684 0.008423 -0.687744 0.189575 1441742022 0.695374 0.018860 -0.689514 0.201660 1441742022 0.695374 0.018860 -0.689514 0.201660 1441742022 0.695374 0.018860 -0.689514 0.201660 1441742022 0.695374 0.018860 -0.689514 0.201660 1441742022 0.695374 0.018860 -0.689514 0.201660 1441742022 0.695374 0.018860 -0.689514 0.201660 1441742022 0.695374 0.018860 -0.689514 0.201660 1441742022 0.690918 0.022156 -0.689453 0.216248 1441742022 0.690918 0.022156 -0.689453 0.216248 1441742022 0.690918 0.022156 -0.689453 0.216248 1441742022 0.690918 0.022156 -0.689453 0.216248 1441742022 0.690918 0.022156 -0.689453 0.216248 1441742022 0.690918 0.022156 -0.689453 0.216248 1441742022 0.685852 0.018921 -0.690491 0.229065 1441742022 0.685852 0.018921 -0.690491 0.229065 1441742022 0.685852 0.018921 -0.690491 0.229065 1441742022 0.685852 0.018921 -0.690491 0.229065 1441742022 0.685852 0.018921 -0.690491 0.229065 1441742023 0.679871 0.014160 -0.691040 0.244934 1441742023 0.679871 0.014160 -0.691040 0.244934 1441742023 0.679871 0.014160 -0.691040 0.244934 1441742023 0.679871 0.014160 -0.691040 0.244934 1441742023 0.679871 0.014160 -0.691040 0.244934 1441742023 0.679871 0.014160 -0.691040 0.244934 1441742023 0.673279 0.005920 -0.692261 0.259644 1441742023 0.673279 0.005920 -0.692261 0.259644 1441742023 0.673279 0.005920 -0.692261 0.259644 1441742023 0.673279 0.005920 -0.692261 0.259644 1441742023 0.673279 0.005920 -0.692261 0.259644 1441742023 0.673279 0.005920 -0.692261 0.259644 1441742023 0.673279 0.005920 -0.692261 0.259644 1441742023 0.666626 -0.001709 -0.694397 0.270935 1441742023 0.666626 -0.001709 -0.694397 0.270935 1441742023 0.666626 -0.001709 -0.694397 0.270935 1441742023 0.666626 -0.001709 -0.694397 0.270935 1441742023 0.666626 -0.001709 -0.694397 0.270935 1441742023 0.666626 -0.001709 -0.694397 0.270935 1441742023 0.661804 -0.006653 -0.696777 0.276611 1441742023 0.661804 -0.006653 -0.696777 0.276611 1441742023 0.661804 -0.006653 -0.696777 0.276611 1441742023 0.661804 -0.006653 -0.696777 0.276611 1441742023 0.661804 -0.006653 -0.696777 0.276611 1441742023 0.661804 -0.006653 -0.696777 0.276611 1441742023 0.658386 -0.006409 -0.699585 0.277527 1441742023 0.658386 -0.006409 -0.699585 0.277527 1441742023 0.658386 -0.006409 -0.699585 0.277527 1441742023 0.658386 -0.006409 -0.699585 0.277527 1441742023 0.658386 -0.006409 -0.699585 0.277527 1441742023 0.656189 0.002197 -0.701599 0.277710 1441742023 0.656189 0.002197 -0.701599 0.277710 1441742023 0.656189 0.002197 -0.701599 0.277710 1441742023 0.656189 0.002197 -0.701599 0.277710 1441742023 0.656189 0.002197 -0.701599 0.277710 1441742023 0.656189 0.002197 -0.701599 0.277710 1441742023 0.657593 0.013123 -0.700134 0.277893 1441742023 0.657593 0.013123 -0.700134 0.277893 1441742023 0.657593 0.013123 -0.700134 0.277893 1441742023 0.657593 0.013123 -0.700134 0.277893 1441742023 0.657593 0.013123 -0.700134 0.277893 1441742023 0.661621 0.023071 -0.697083 0.275269 1441742023 0.661621 0.023071 -0.697083 0.275269 1441742023 0.661621 0.023071 -0.697083 0.275269 1441742023 0.661621 0.023071 -0.697083 0.275269 1441742023 0.661621 0.023071 -0.697083 0.275269 1441742023 0.661621 0.023071 -0.697083 0.275269 1441742023 0.665833 0.034180 -0.694641 0.270020 1441742023 0.665833 0.034180 -0.694641 0.270020 1441742023 0.665833 0.034180 -0.694641 0.270020 1441742023 0.671509 0.042542 -0.691284 0.263367 1441742023 0.671509 0.042542 -0.691284 0.263367 1441742023 0.671509 0.042542 -0.691284 0.263367 1441742023 0.671509 0.042542 -0.691284 0.263367 1441742023 0.671509 0.042542 -0.691284 0.263367 1441742023 0.671509 0.042542 -0.691284 0.263367 1441742023 0.678345 0.039124 -0.688538 0.253418 1441742023 0.678345 0.039124 -0.688538 0.253418 1441742023 0.678345 0.039124 -0.688538 0.253418 1441742023 0.678345 0.039124 -0.688538 0.253418 1441742023 0.678345 0.039124 -0.688538 0.253418 1441742023 0.678345 0.039124 -0.688538 0.253418 1441742023 0.681702 0.027039 -0.689392 0.243408 1441742023 0.681702 0.027039 -0.689392 0.243408 1441742023 0.681702 0.027039 -0.689392 0.243408 1441742023 0.681702 0.027039 -0.689392 0.243408 1441742023 0.681702 0.027039 -0.689392 0.243408 1441742023 0.681702 0.027039 -0.689392 0.243408 1441742023 0.683777 0.022339 -0.688843 0.239563 1441742023 0.683777 0.022339 -0.688843 0.239563 1441742023 0.683777 0.022339 -0.688843 0.239563 1441742023 0.683777 0.022339 -0.688843 0.239563 1441742023 0.683777 0.022339 -0.688843 0.239563 1441742023 0.683777 0.022339 -0.688843 0.239563 1441742023 0.689880 0.013306 -0.684387 0.235535 1441742023 0.689880 0.013306 -0.684387 0.235535 1441742023 0.689880 0.013306 -0.684387 0.235535 1441742023 0.689880 0.013306 -0.684387 0.235535 1441742023 0.689880 0.013306 -0.684387 0.235535 1441742023 0.689880 0.013306 -0.684387 0.235535 1441742023 0.689880 0.013306 -0.684387 0.235535 1441742023 0.694031 -0.019775 -0.686340 0.216492 1441742023 0.694031 -0.019775 -0.686340 0.216492 1441742023 0.694031 -0.019775 -0.686340 0.216492 1441742023 0.694031 -0.019775 -0.686340 0.216492 1441742023 0.694031 -0.019775 -0.686340 0.216492 1441742023 0.694031 -0.019775 -0.686340 0.216492 1441742023 0.691345 -0.031921 -0.695435 0.193542 1441742023 0.691345 -0.031921 -0.695435 0.193542 1441742023 0.691345 -0.031921 -0.695435 0.193542 1441742023 0.691345 -0.031921 -0.695435 0.193542 1441742023 0.691345 -0.031921 -0.695435 0.193542 1441742023 0.691345 -0.031921 -0.695435 0.193542 1441742023 0.691345 -0.031921 -0.695435 0.193542 1441742023 0.687927 0.009338 -0.696411 0.204041 1441742023 0.687927 0.009338 -0.696411 0.204041 1441742023 0.687927 0.009338 -0.696411 0.204041 1441742023 0.687927 0.009338 -0.696411 0.204041 1441742023 0.687927 0.009338 -0.696411 0.204041 1441742023 0.687927 0.009338 -0.696411 0.204041 1441742023 0.687073 0.048889 -0.687256 0.230652 1441742023 0.687073 0.048889 -0.687256 0.230652 1441742023 0.687073 0.048889 -0.687256 0.230652 1441742023 0.687073 0.048889 -0.687256 0.230652 1441742023 0.687073 0.048889 -0.687256 0.230652 1441742023 0.687073 0.048889 -0.687256 0.230652 1441742023 0.684326 0.045227 -0.688110 0.236877 1441742024 0.684326 0.045227 -0.688110 0.236877 1441742024 0.684326 0.045227 -0.688110 0.236877 1441742024 0.684326 0.045227 -0.688110 0.236877 1441742024 0.684326 0.045227 -0.688110 0.236877 1441742024 0.684326 0.045227 -0.688110 0.236877 1441742024 0.677124 0.031982 -0.692932 0.245605 1441742024 0.677124 0.031982 -0.692932 0.245605 1441742024 0.677124 0.031982 -0.692932 0.245605 1441742024 0.677124 0.031982 -0.692932 0.245605 1441742024 0.677124 0.031982 -0.692932 0.245605 1441742024 0.677124 0.031982 -0.692932 0.245605 1441742024 0.671814 0.029480 -0.690613 0.266052 1441742024 0.671814 0.029480 -0.690613 0.266052 1441742024 0.671814 0.029480 -0.690613 0.266052 1441742024 0.671814 0.029480 -0.690613 0.266052 1441742024 0.671814 0.029480 -0.690613 0.266052 1441742024 0.671814 0.029480 -0.690613 0.266052 1441742024 0.671814 0.029480 -0.690613 0.266052 1441742024 0.667236 0.023804 -0.689941 0.279602 1441742024 0.667236 0.023804 -0.689941 0.279602 1441742024 0.667236 0.023804 -0.689941 0.279602 1441742024 0.667236 0.023804 -0.689941 0.279602 1441742024 0.667236 0.023804 -0.689941 0.279602 1441742024 0.667236 0.023804 -0.689941 0.279602 1441742024 0.663452 0.017273 -0.689758 0.289429 1441742024 0.663452 0.017273 -0.689758 0.289429 1441742024 0.663452 0.017273 -0.689758 0.289429 1441742024 0.663452 0.017273 -0.689758 0.289429 1441742024 0.663452 0.017273 -0.689758 0.289429 1441742024 0.663452 0.017273 -0.689758 0.289429 1441742024 0.660522 0.012512 -0.689575 0.296753 1441742024 0.660522 0.012512 -0.689575 0.296753 1441742024 0.660522 0.012512 -0.689575 0.296753 1441742024 0.660522 0.012512 -0.689575 0.296753 1441742024 0.660522 0.012512 -0.689575 0.296753 1441742024 0.658569 0.012146 -0.691162 0.297363 1441742024 0.658569 0.012146 -0.691162 0.297363 1441742024 0.658569 0.012146 -0.691162 0.297363 1441742024 0.658569 0.012146 -0.691162 0.297363 1441742024 0.658569 0.012146 -0.691162 0.297363 1441742024 0.658569 0.012146 -0.691162 0.297363 1441742024 0.659424 0.018433 -0.693176 0.290283 1441742024 0.659424 0.018433 -0.693176 0.290283 1441742024 0.659424 0.018433 -0.693176 0.290283 1441742024 0.659424 0.018433 -0.693176 0.290283 1441742024 0.661499 0.028076 -0.695496 0.279053 1441742024 0.661499 0.028076 -0.695496 0.279053 1441742024 0.661499 0.028076 -0.695496 0.279053 1441742024 0.661499 0.028076 -0.695496 0.279053 1441742024 0.661499 0.028076 -0.695496 0.279053 1441742024 0.661499 0.028076 -0.695496 0.279053 1441742024 0.663269 0.043457 -0.696655 0.269897 1441742024 0.663269 0.043457 -0.696655 0.269897 1441742024 0.663269 0.043457 -0.696655 0.269897 1441742024 0.663269 0.043457 -0.696655 0.269897 1441742024 0.665161 0.063049 -0.694824 0.266052 1441742024 0.665161 0.063049 -0.694824 0.266052 1441742024 0.665161 0.063049 -0.694824 0.266052 1441742024 0.665161 0.063049 -0.694824 0.266052 1441742024 0.665161 0.063049 -0.694824 0.266052 1441742024 0.665161 0.063049 -0.694824 0.266052 1441742024 0.669373 0.073303 -0.692139 0.259766 1441742024 0.669373 0.073303 -0.692139 0.259766 1441742024 0.669373 0.073303 -0.692139 0.259766 1441742024 0.669373 0.073303 -0.692139 0.259766 1441742024 0.669373 0.073303 -0.692139 0.259766 1441742024 0.669373 0.073303 -0.692139 0.259766 1441742024 0.669373 0.073303 -0.692139 0.259766 1441742024 0.672974 0.069946 -0.692688 0.249817 1441742024 0.672974 0.069946 -0.692688 0.249817 1441742024 0.672974 0.069946 -0.692688 0.249817 1441742024 0.672974 0.069946 -0.692688 0.249817 1441742024 0.672974 0.069946 -0.692688 0.249817 1441742024 0.672974 0.069946 -0.692688 0.249817 1441742024 0.673279 0.070618 -0.691833 0.251099 1441742024 0.673279 0.070618 -0.691833 0.251099 1441742024 0.673279 0.070618 -0.691833 0.251099 1441742024 0.673279 0.070618 -0.691833 0.251099 1441742024 0.673279 0.070618 -0.691833 0.251099 1441742024 0.673279 0.070618 -0.691833 0.251099 1441742024 0.673279 0.070618 -0.691833 0.251099 1441742024 0.673889 0.067749 -0.690369 0.254272 1441742024 0.673889 0.067749 -0.690369 0.254272 1441742024 0.673889 0.067749 -0.690369 0.254272 1441742024 0.673889 0.067749 -0.690369 0.254272 1441742024 0.673889 0.067749 -0.690369 0.254272 1441742024 0.673889 0.067749 -0.690369 0.254272 1441742024 0.675720 0.059509 -0.688965 0.255371 1441742024 0.675720 0.059509 -0.688965 0.255371 1441742024 0.675720 0.059509 -0.688965 0.255371 1441742024 0.675720 0.059509 -0.688965 0.255371 1441742024 0.675720 0.059509 -0.688965 0.255371 1441742024 0.675720 0.059509 -0.688965 0.255371 1441742024 0.679810 0.038757 -0.686096 0.256165 1441742024 0.679810 0.038757 -0.686096 0.256165 1441742024 0.679810 0.038757 -0.686096 0.256165 1441742024 0.679810 0.038757 -0.686096 0.256165 1441742024 0.679810 0.038757 -0.686096 0.256165 1441742024 0.679810 0.038757 -0.686096 0.256165 1441742024 0.681641 0.002686 -0.689453 0.244812 1441742024 0.681641 0.002686 -0.689453 0.244812 1441742024 0.681641 0.002686 -0.689453 0.244812 1441742024 0.681641 0.002686 -0.689453 0.244812 1441742024 0.681641 0.002686 -0.689453 0.244812 1441742024 0.679749 -0.000427 -0.692017 0.242859 1441742024 0.679749 -0.000427 -0.692017 0.242859 1441742024 0.679749 -0.000427 -0.692017 0.242859 1441742025 0.679749 -0.000427 -0.692017 0.242859 1441742025 0.679749 -0.000427 -0.692017 0.242859 1441742025 0.679749 -0.000427 -0.692017 0.242859 1441742025 0.679749 -0.000427 -0.692017 0.242859 1441742025 0.682617 0.018005 -0.685547 0.252380 1441742025 0.682617 0.018005 -0.685547 0.252380 1441742025 0.682617 0.018005 -0.685547 0.252380 1441742025 0.682617 0.018005 -0.685547 0.252380 1441742025 0.682617 0.018005 -0.685547 0.252380 1441742025 0.682617 0.018005 -0.685547 0.252380 1441742025 0.684631 0.020630 -0.684265 0.250244 1441742025 0.684631 0.020630 -0.684265 0.250244 1441742025 0.684631 0.020630 -0.684265 0.250244 1441742025 0.684631 0.020630 -0.684265 0.250244 1441742025 0.684631 0.020630 -0.684265 0.250244 1441742025 0.684631 0.020630 -0.684265 0.250244 1441742025 0.684631 0.020630 -0.684265 0.250244 1441742025 0.681702 0.021851 -0.687378 0.249634 1441742025 0.681702 0.021851 -0.687378 0.249634 1441742025 0.681702 0.021851 -0.687378 0.249634 1441742025 0.681702 0.021851 -0.687378 0.249634 1441742025 0.681702 0.021851 -0.687378 0.249634 1441742025 0.680542 0.029907 -0.685852 0.256165 1441742025 0.680542 0.029907 -0.685852 0.256165 1441742025 0.680542 0.029907 -0.685852 0.256165 1441742025 0.680542 0.029907 -0.685852 0.256165 1441742025 0.680542 0.029907 -0.685852 0.256165 1441742025 0.680542 0.029907 -0.685852 0.256165 1441742025 0.679199 0.033936 -0.685974 0.258789 1441742025 0.679199 0.033936 -0.685974 0.258789 1441742025 0.679199 0.033936 -0.685974 0.258789 1441742025 0.679199 0.033936 -0.685974 0.258789 1441742025 0.679199 0.033936 -0.685974 0.258789 1441742025 0.679199 0.033936 -0.685974 0.258789 1441742025 0.677124 0.040344 -0.685791 0.263733 1441742025 0.677124 0.040344 -0.685791 0.263733 1441742025 0.677124 0.040344 -0.685791 0.263733 1441742025 0.677124 0.040344 -0.685791 0.263733 1441742025 0.677124 0.040344 -0.685791 0.263733 1441742025 0.677124 0.040344 -0.685791 0.263733 1441742025 0.677124 0.040344 -0.685791 0.263733 1441742025 0.675537 0.045593 -0.685425 0.267944 1441742025 0.675537 0.045593 -0.685425 0.267944 1441742025 0.675537 0.045593 -0.685425 0.267944 1441742025 0.675537 0.045593 -0.685425 0.267944 1441742025 0.675537 0.045593 -0.685425 0.267944 1441742025 0.674438 0.045288 -0.685608 0.270203 1441742025 0.674438 0.045288 -0.685608 0.270203 1441742025 0.674438 0.045288 -0.685608 0.270203 1441742025 0.674438 0.045288 -0.685608 0.270203 1441742025 0.674438 0.045288 -0.685608 0.270203 1441742025 0.674438 0.045288 -0.685608 0.270203 1441742025 0.673157 0.042542 -0.686646 0.271179 1441742025 0.673157 0.042542 -0.686646 0.271179 1441742025 0.673157 0.042542 -0.686646 0.271179 1441742025 0.673157 0.042542 -0.686646 0.271179 1441742025 0.673157 0.042542 -0.686646 0.271179 1441742025 0.673157 0.042542 -0.686646 0.271179 1441742025 0.671509 0.038818 -0.688965 0.269836 1441742025 0.671509 0.038818 -0.688965 0.269836 1441742025 0.671509 0.038818 -0.688965 0.269836 1441742025 0.671509 0.038818 -0.688965 0.269836 1441742025 0.671509 0.038818 -0.688965 0.269836 1441742025 0.671509 0.038818 -0.688965 0.269836 1441742025 0.669495 0.040100 -0.692017 0.266968 1441742025 0.669495 0.040100 -0.692017 0.266968 1441742025 0.669495 0.040100 -0.692017 0.266968 1441742025 0.669495 0.040100 -0.692017 0.266968 1441742025 0.669495 0.040100 -0.692017 0.266968 1441742025 0.669495 0.040100 -0.692017 0.266968 1441742025 0.668518 0.042236 -0.694397 0.262939 1441742025 0.668518 0.042236 -0.694397 0.262939 1441742025 0.668518 0.042236 -0.694397 0.262939 1441742025 0.668518 0.042236 -0.694397 0.262939 1441742025 0.668945 0.037964 -0.695190 0.260315 1441742025 0.668945 0.037964 -0.695190 0.260315 1441742025 0.668945 0.037964 -0.695190 0.260315 1441742025 0.668091 0.035828 -0.696411 0.259583 1441742025 0.668091 0.035828 -0.696411 0.259583 1441742025 0.668091 0.035828 -0.696411 0.259583 1441742025 0.668091 0.035828 -0.696411 0.259583 1441742025 0.668091 0.035828 -0.696411 0.259583 1441742025 0.667542 0.042358 -0.694824 0.264099 1441742025 0.667542 0.042358 -0.694824 0.264099 1441742025 0.667542 0.042358 -0.694824 0.264099 1441742025 0.667542 0.042358 -0.694824 0.264099 1441742025 0.667542 0.042358 -0.694824 0.264099 1441742025 0.668640 0.048218 -0.692322 0.266968 1441742025 0.668640 0.048218 -0.692322 0.266968 1441742025 0.668640 0.048218 -0.692322 0.266968 1441742025 0.668640 0.048218 -0.692322 0.266968 1441742025 0.668640 0.048218 -0.692322 0.266968 1441742025 0.669739 0.045166 -0.691895 0.265808 1441742025 0.669739 0.045166 -0.691895 0.265808 1441742025 0.669739 0.045166 -0.691895 0.265808 1441742025 0.669739 0.045166 -0.691895 0.265808 1441742025 0.669739 0.045166 -0.691895 0.265808 1441742025 0.669739 0.045166 -0.691895 0.265808 1441742025 0.669983 0.043091 -0.691345 0.267029 1441742025 0.669983 0.043091 -0.691345 0.267029 1441742026 0.669983 0.043091 -0.691345 0.267029 1441742026 0.669983 0.043091 -0.691345 0.267029 1441742026 0.669983 0.043091 -0.691345 0.267029 1441742026 0.673645 0.036621 -0.688416 0.266296 1441742026 0.673645 0.036621 -0.688416 0.266296 1441742026 0.673645 0.036621 -0.688416 0.266296 1441742026 0.673645 0.036621 -0.688416 0.266296 1441742026 0.673645 0.036621 -0.688416 0.266296 1441742026 0.681274 0.010132 -0.685303 0.257141 1441742026 0.681274 0.010132 -0.685303 0.257141 1441742026 0.681274 0.010132 -0.685303 0.257141 1441742026 0.681274 0.010132 -0.685303 0.257141 1441742026 0.681274 0.010132 -0.685303 0.257141 1441742026 0.681274 0.010132 -0.685303 0.257141 1441742026 0.686890 -0.023804 -0.687378 0.234741 1441742026 0.686890 -0.023804 -0.687378 0.234741 1441742026 0.686890 -0.023804 -0.687378 0.234741 1441742026 0.686890 -0.023804 -0.687378 0.234741 1441742026 0.686890 -0.023804 -0.687378 0.234741 1441742026 0.686890 -0.023804 -0.687378 0.234741 1441742026 0.689636 -0.026672 -0.690247 0.217224 1441742026 0.689636 -0.026672 -0.690247 0.217224 1441742026 0.689636 -0.026672 -0.690247 0.217224 1441742026 0.689636 -0.026672 -0.690247 0.217224 1441742026 0.689636 -0.026672 -0.690247 0.217224 1441742026 0.689636 -0.026672 -0.690247 0.217224 1441742026 0.689636 -0.026672 -0.690247 0.217224 1441742026 0.692322 0.007263 -0.687439 0.219360 1441742026 0.692322 0.007263 -0.687439 0.219360 1441742026 0.692322 0.007263 -0.687439 0.219360 1441742026 0.692322 0.007263 -0.687439 0.219360 1441742026 0.692322 0.007263 -0.687439 0.219360 1441742026 0.695190 0.033142 -0.682983 0.221558 1441742026 0.695190 0.033142 -0.682983 0.221558 1441742026 0.695190 0.033142 -0.682983 0.221558 1441742026 0.695190 0.033142 -0.682983 0.221558 1441742026 0.695190 0.033142 -0.682983 0.221558 1441742026 0.695190 0.033142 -0.682983 0.221558 1441742026 0.695190 0.033142 -0.682983 0.221558 1441742026 0.694336 0.040405 -0.684021 0.219971 1441742026 0.694336 0.040405 -0.684021 0.219971 1441742026 0.694336 0.040405 -0.684021 0.219971 1441742026 0.694336 0.040405 -0.684021 0.219971 1441742026 0.694336 0.040405 -0.684021 0.219971 1441742026 0.694336 0.040405 -0.684021 0.219971 1441742026 0.693298 0.044434 -0.682434 0.227295 1441742026 0.693298 0.044434 -0.682434 0.227295 1441742026 0.693298 0.044434 -0.682434 0.227295 1441742026 0.693298 0.044434 -0.682434 0.227295 1441742026 0.693298 0.044434 -0.682434 0.227295 1441742026 0.693298 0.044434 -0.682434 0.227295 1441742026 0.693298 0.044434 -0.682434 0.227295 1441742026 0.689758 0.043640 -0.682129 0.238892 1441742026 0.689758 0.043640 -0.682129 0.238892 1441742026 0.689758 0.043640 -0.682129 0.238892 1441742026 0.689758 0.043640 -0.682129 0.238892 1441742026 0.689758 0.043640 -0.682129 0.238892 1441742026 0.689758 0.043640 -0.682129 0.238892 1441742026 0.684326 0.047363 -0.680786 0.256836 1441742026 0.684326 0.047363 -0.680786 0.256836 1441742026 0.684326 0.047363 -0.680786 0.256836 1441742026 0.684326 0.047363 -0.680786 0.256836 1441742026 0.684326 0.047363 -0.680786 0.256836 1441742026 0.684326 0.047363 -0.680786 0.256836 1441742026 0.681702 0.046570 -0.677063 0.273254 1441742026 0.681702 0.046570 -0.677063 0.273254 1441742026 0.681702 0.046570 -0.677063 0.273254 1441742026 0.681702 0.046570 -0.677063 0.273254 1441742026 0.681702 0.046570 -0.677063 0.273254 1441742026 0.681702 0.046570 -0.677063 0.273254 1441742026 0.681702 0.046570 -0.677063 0.273254 1441742026 0.679871 0.034180 -0.676147 0.281799 1441742026 0.679871 0.034180 -0.676147 0.281799 1441742026 0.679871 0.034180 -0.676147 0.281799 1441742026 0.679871 0.034180 -0.676147 0.281799 1441742026 0.679871 0.034180 -0.676147 0.281799 1441742026 0.679871 0.034180 -0.676147 0.281799 1441742026 0.676453 0.019531 -0.677734 0.287537 1441742026 0.676453 0.019531 -0.677734 0.287537 1441742026 0.676453 0.019531 -0.677734 0.287537 1441742026 0.676453 0.019531 -0.677734 0.287537 1441742026 0.676453 0.019531 -0.677734 0.287537 1441742026 0.676453 0.019531 -0.677734 0.287537 1441742026 0.672974 0.011475 -0.679199 0.292725 1441742026 0.672974 0.011475 -0.679199 0.292725 1441742026 0.672974 0.011475 -0.679199 0.292725 1441742026 0.672974 0.011475 -0.679199 0.292725 1441742026 0.672974 0.011475 -0.679199 0.292725 1441742026 0.672974 0.011475 -0.679199 0.292725 1441742026 0.672974 0.011475 -0.679199 0.292725 1441742026 0.670898 0.003784 -0.682007 0.291199 1441742026 0.670898 0.003784 -0.682007 0.291199 1441742026 0.670898 0.003784 -0.682007 0.291199 1441742026 0.670898 0.003784 -0.682007 0.291199 1441742026 0.670898 0.003784 -0.682007 0.291199 1441742026 0.670898 0.003784 -0.682007 0.291199 1441742026 0.669067 -0.001404 -0.686646 0.284302 1441742026 0.669067 -0.001404 -0.686646 0.284302 1441742026 0.669067 -0.001404 -0.686646 0.284302 1441742026 0.669067 -0.001404 -0.686646 0.284302 1441742026 0.669067 -0.001404 -0.686646 0.284302 1441742026 0.669067 -0.001404 -0.686646 0.284302 1441742026 0.669067 -0.001404 -0.686646 0.284302 1441742026 0.667664 0.004517 -0.691650 0.275391 1441742026 0.667664 0.004517 -0.691650 0.275391 1441742026 0.667664 0.004517 -0.691650 0.275391 1441742026 0.667664 0.004517 -0.691650 0.275391 1441742026 0.667664 0.004517 -0.691650 0.275391 1441742026 0.667664 0.004517 -0.691650 0.275391 1441742026 0.667847 0.022705 -0.693848 0.268433 1441742026 0.667847 0.022705 -0.693848 0.268433 1441742026 0.667847 0.022705 -0.693848 0.268433 1441742026 0.667847 0.022705 -0.693848 0.268433 1441742027 0.667847 0.022705 -0.693848 0.268433 1441742027 0.667847 0.022705 -0.693848 0.268433 1441742027 0.672607 0.043579 -0.690918 0.261292 1441742027 0.672607 0.043579 -0.690918 0.261292 1441742027 0.672607 0.043579 -0.690918 0.261292 1441742027 0.672607 0.043579 -0.690918 0.261292 1441742027 0.672607 0.043579 -0.690918 0.261292 1441742027 0.672607 0.043579 -0.690918 0.261292 1441742027 0.678345 0.055725 -0.687927 0.251892 1441742027 0.678345 0.055725 -0.687927 0.251892 1441742027 0.678345 0.055725 -0.687927 0.251892 1441742027 0.678345 0.055725 -0.687927 0.251892 1441742027 0.678345 0.055725 -0.687927 0.251892 1441742027 0.678345 0.055725 -0.687927 0.251892 1441742027 
0.659546 -0.323242 -0.676941 -0.048340 1441742029 0.659546 -0.323242 -0.676941 -0.048340 1441742029 0.659546 -0.323242 -0.676941 -0.048340 1441742029 0.659546 -0.323242 -0.676941 -0.048340 1441742029 0.568604 -0.441162 -0.693054 -0.043213 1441742029 0.568604 -0.441162 -0.693054 -0.043213 1441742029 0.568604 -0.441162 -0.693054 -0.043213 1441742029 0.568604 -0.441162 -0.693054 -0.043213 1441742029 0.568604 -0.441162 -0.693054 -0.043213 1441742029 0.568604 -0.441162 -0.693054 -0.043213 1441742029 0.568604 -0.441162 -0.693054 -0.043213 1441742029 0.389954 -0.553406 -0.735962 0.009644 1441742029 0.389954 -0.553406 -0.735962 0.009644 1441742029 0.389954 -0.553406 -0.735962 0.009644 1441742029 0.389954 -0.553406 -0.735962 0.009644 1441742029 0.389954 -0.553406 -0.735962 0.009644 1441742029 0.389954 -0.553406 -0.735962 0.009644 1441742029 0.217834 -0.596436 -0.758179 0.148376 1441742030 0.217834 -0.596436 -0.758179 0.148376 1441742030 0.217834 -0.596436 -0.758179 0.148376 1441742030 0.217834 -0.596436 -0.758179 0.148376 1441742030 0.217834 -0.596436 -0.758179 0.148376 1441742030 0.217834 -0.596436 -0.758179 0.148376 1441742030 0.033386 -0.606506 -0.747131 0.270081 1441742030 0.033386 -0.606506 -0.747131 0.270081 1441742030 0.033386 -0.606506 -0.747131 0.270081 1441742030 0.033386 -0.606506 -0.747131 0.270081 1441742030 0.033386 -0.606506 -0.747131 0.270081 1441742030 0.033386 -0.606506 -0.747131 0.270081 1441742030 -0.125671 -0.579895 -0.674194 0.439880 1441742030 -0.125671 -0.579895 -0.674194 0.439880 1441742030 -0.125671 -0.579895 -0.674194 0.439880 1441742030 -0.125671 -0.579895 -0.674194 0.439880 1441742030 -0.125671 -0.579895 -0.674194 0.439880 1441742030 -0.125671 -0.579895 -0.674194 0.439880 1441742030 -0.278564 -0.535339 -0.562195 0.565430 1441742030 -0.278564 -0.535339 -0.562195 0.565430 1441742030 -0.278564 -0.535339 -0.562195 0.565430 1441742030 -0.278564 -0.535339 -0.562195 0.565430 1441742030 -0.278564 -0.535339 -0.562195 0.565430 1441742030 -0.436279 -0.480042 -0.502808 0.571350 1441742030 -0.436279 -0.480042 -0.502808 0.571350 1441742030 -0.436279 -0.480042 -0.502808 0.571350 1441742030 -0.436279 -0.480042 -0.502808 0.571350 1441742030 -0.436279 -0.480042 -0.502808 0.571350 1441742030 -0.436279 -0.480042 -0.502808 0.571350 1441742030 -0.448547 -0.474243 -0.430420 0.623413 1441742030 -0.448547 -0.474243 -0.430420 0.623413 1441742030 -0.448547 -0.474243 -0.430420 0.623413 1441742030 -0.448547 -0.474243 -0.430420 0.623413 1441742030 -0.448547 -0.474243 -0.430420 0.623413 1441742030 -0.448547 -0.474243 -0.430420 0.623413 1441742030 -0.388367 -0.507202 -0.447815 0.625610 1441742030 -0.388367 -0.507202 -0.447815 0.625610 1441742030 -0.388367 -0.507202 -0.447815 0.625610 1441742030 -0.388367 -0.507202 -0.447815 0.625610 1441742030 -0.388367 -0.507202 -0.447815 0.625610 1441742030 -0.388367 -0.507202 -0.447815 0.625610 1441742030 -0.388367 -0.507202 -0.447815 0.625610 1441742030 -0.297546 -0.530945 -0.502319 0.614258 1441742030 -0.297546 -0.530945 -0.502319 0.614258 1441742030 -0.297546 -0.530945 -0.502319 0.614258 1441742030 -0.297546 -0.530945 -0.502319 0.614258 1441742030 -0.297546 -0.530945 -0.502319 0.614258 1441742030 -0.297546 -0.530945 -0.502319 0.614258 1441742030 -0.167297 -0.548523 -0.580994 0.577576 1441742030 -0.167297 -0.548523 -0.580994 0.577576 1441742030 -0.167297 -0.548523 -0.580994 0.577576 1441742030 -0.167297 -0.548523 -0.580994 0.577576 1441742030 -0.167297 -0.548523 -0.580994 0.577576 1441742030 -0.167297 -0.548523 -0.580994 0.577576 1441742030 -0.023865 -0.562866 -0.688721 0.456482 1441742030 -0.023865 -0.562866 -0.688721 0.456482 1441742030 -0.023865 -0.562866 -0.688721 0.456482 1441742030 -0.023865 -0.562866 -0.688721 0.456482 1441742030 -0.023865 -0.562866 -0.688721 0.456482 1441742030 0.159119 -0.556519 -0.747986 0.324890 1441742030 0.159119 -0.556519 -0.747986 0.324890 1441742030 0.159119 -0.556519 -0.747986 0.324890 1441742030 0.159119 -0.556519 -0.747986 0.324890 1441742030 0.159119 -0.556519 -0.747986 0.324890 1441742030 0.159119 -0.556519 -0.747986 0.324890 1441742030 0.381592 -0.507568 -0.756653 0.156006 1441742030 0.381592 -0.507568 -0.756653 0.156006 1441742030 0.381592 -0.507568 -0.756653 0.156006 1441742030 0.381592 -0.507568 -0.756653 0.156006 1441742030 0.381592 -0.507568 -0.756653 0.156006 1441742030 0.381592 -0.507568 -0.756653 0.156006 1441742030 0.574097 -0.408386 -0.709656 -0.006287 1441742030 0.574097 -0.408386 -0.709656 -0.006287 1441742030 0.574097 -0.408386 -0.709656 -0.006287 1441742030 0.574097 -0.408386 -0.709656 -0.006287 1441742030 0.574097 -0.408386 -0.709656 -0.006287 1441742030 0.574097 -0.408386 -0.709656 -0.006287 1441742030 0.676270 -0.335083 -0.634094 -0.168335 1441742030 0.676270 -0.335083 -0.634094 -0.168335 1441742030 0.676270 -0.335083 -0.634094 -0.168335 1441742030 0.676270 -0.335083 -0.634094 -0.168335 1441742030 0.676270 -0.335083 -0.634094 -0.168335 1441742030 0.676270 -0.335083 -0.634094 -0.168335 1441742030 0.695313 -0.318909 -0.587463 -0.263977 1441742030 0.695313 -0.318909 -0.587463 -0.263977 1441742030 0.695313 -0.318909 -0.587463 -0.263977 1441742030 0.695313 -0.318909 -0.587463 -0.263977 1441742030 0.695313 -0.318909 -0.587463 -0.263977 1441742030 0.695313 -0.318909 -0.587463 -0.263977 1441742030 0.695068 -0.299255 -0.581482 -0.298706 1441742030 0.695068 -0.299255 -0.581482 -0.298706 1441742030 0.695068 -0.299255 -0.581482 -0.298706 1441742030 0.695068 -0.299255 -0.581482 -0.298706 1441742030 0.695068 -0.299255 -0.581482 -0.298706 1441742030 0.695068 -0.299255 -0.581482 -0.298706 1441742030 0.695068 -0.299255 -0.581482 -0.298706 1441742030 0.688110 -0.317078 -0.581360 -0.296692 1441742030 0.688110 -0.317078 -0.581360 -0.296692 1441742030 0.688110 -0.317078 -0.581360 -0.296692 1441742030 0.688110 -0.317078 -0.581360 -0.296692 1441742030 0.688110 -0.317078 -0.581360 -0.296692 1441742030 0.688110 -0.317078 -0.581360 -0.296692 1441742030 0.665466 -0.355957 -0.610657 -0.239990 1441742030 0.665466 -0.355957 -0.610657 -0.239990 1441742030 0.665466 -0.355957 -0.610657 -0.239990 1441742030 0.665466 -0.355957 -0.610657 -0.239990 1441742030 0.665466 -0.355957 -0.610657 -0.239990 1441742030 0.665466 -0.355957 -0.610657 -0.239990 1441742030 0.622864 -0.406128 -0.651001 -0.152649 1441742030 0.622864 -0.406128 -0.651001 -0.152649 1441742031 0.622864 -0.406128 -0.651001 -0.152649 1441742031 0.622864 -0.406128 -0.651001 -0.152649 1441742031 0.622864 -0.406128 -0.651001 -0.152649 1441742031 0.622864 -0.406128 -0.651001 -0.152649 1441742031 0.544861 -0.472473 -0.689941 -0.062805 1441742031 0.544861 -0.472473 -0.689941 -0.062805 1441742031 0.544861 -0.472473 -0.689941 -0.062805 1441742031 0.544861 -0.472473 -0.689941 -0.062805 1441742031 0.544861 -0.472473 -0.689941 -0.062805 1441742031 0.544861 -0.472473 -0.689941 -0.062805 1441742031 0.544861 -0.472473 -0.689941 -0.062805 1441742031 0.419800 -0.548279 -0.723145 0.015747 1441742031 0.419800 -0.548279 -0.723145 0.015747 1441742031 0.419800 -0.548279 -0.723145 0.015747 1441742031 0.419800 -0.548279 -0.723145 0.015747 1441742031 0.419800 -0.548279 -0.723145 0.015747 1441742031 0.281921 -0.598877 -0.742676 0.101807 1441742031 0.281921 -0.598877 -0.742676 0.101807 1441742031 0.281921 -0.598877 -0.742676 0.101807 1441742031 0.281921 -0.598877 -0.742676 0.101807 1441742031 0.281921 -0.598877 -0.742676 0.101807 1441742031 0.281921 -0.598877 -0.742676 0.101807 1441742031 0.140869 -0.622070 -0.746460 0.189697 1441742031 0.140869 -0.622070 -0.746460 0.189697 1441742031 0.140869 -0.622070 -0.746460 0.189697 1441742031 0.140869 -0.622070 -0.746460 0.189697 1441742031 0.140869 -0.622070 -0.746460 0.189697 1441742031 -0.017944 -0.618896 -0.739197 0.265198 1441742031 -0.017944 -0.618896 -0.739197 0.265198 1441742031 -0.017944 -0.618896 -0.739197 0.265198 1441742031 -0.017944 -0.618896 -0.739197 0.265198 1441742031 -0.017944 -0.618896 -0.739197 0.265198 1441742031 -0.153625 -0.588684 -0.701904 0.370483 1441742031 -0.153625 -0.588684 -0.701904 0.370483 1441742031 -0.153625 -0.588684 -0.701904 0.370483 1441742031 -0.153625 -0.588684 -0.701904 0.370483 1441742031 -0.153625 -0.588684 -0.701904 0.370483 1441742031 -0.256348 -0.552612 -0.632629 0.478271 1441742031 -0.256348 -0.552612 -0.632629 0.478271 1441742031 -0.256348 -0.552612 -0.632629 0.478271 1441742031 -0.256348 -0.552612 -0.632629 0.478271 1441742031 -0.256348 -0.552612 -0.632629 0.478271 1441742031 -0.256348 -0.552612 -0.632629 0.478271 1441742031 -0.359314 -0.514709 -0.576904 0.522705 1441742031 -0.359314 -0.514709 -0.576904 0.522705 1441742031 -0.359314 -0.514709 -0.576904 0.522705 1441742031 -0.359314 -0.514709 -0.576904 0.522705 1441742031 -0.359314 -0.514709 -0.576904 0.522705 1441742031 -0.359314 -0.514709 -0.576904 0.522705 1441742031 -0.415161 -0.478760 -0.532593 0.561157 1441742031 -0.415161 -0.478760 -0.532593 0.561157 1441742031 -0.415161 -0.478760 -0.532593 0.561157 1441742031 -0.415161 -0.478760 -0.532593 0.561157 1441742031 -0.415161 -0.478760 -0.532593 0.561157 1441742031 -0.415161 -0.478760 -0.532593 0.561157 1441742031 -0.383179 -0.504211 -0.506226 0.585449 1441742031 -0.383179 -0.504211 -0.506226 0.585449 1441742031 -0.383179 -0.504211 -0.506226 0.585449 1441742031 -0.383179 -0.504211 -0.506226 0.585449 1441742031 -0.383179 -0.504211 -0.506226 0.585449 1441742031 -0.383179 -0.504211 -0.506226 0.585449 1441742031 -0.295715 -0.541748 -0.540405 0.571899 1441742031 -0.295715 -0.541748 -0.540405 0.571899 1441742031 -0.295715 -0.541748 -0.540405 0.571899 1441742031 -0.295715 -0.541748 -0.540405 0.571899 1441742031 -0.295715 -0.541748 -0.540405 0.571899 1441742031 -0.157166 -0.572693 -0.600281 0.535767 1441742031 -0.157166 -0.572693 -0.600281 0.535767 1441742031 -0.157166 -0.572693 -0.600281 0.535767 1441742031 -0.157166 -0.572693 -0.600281 0.535767 1441742031 -0.157166 -0.572693 -0.600281 0.535767 1441742031 -0.157166 -0.572693 -0.600281 0.535767 1441742031 0.014160 -0.579956 -0.684387 0.441772 1441742031 0.014160 -0.579956 -0.684387 0.441772 1441742031 0.014160 -0.579956 -0.684387 0.441772 1441742031 0.014160 -0.579956 -0.684387 0.441772 1441742031 0.014160 -0.579956 -0.684387 0.441772 1441742031 0.210693 -0.558044 -0.744385 0.300171 1441742031 0.210693 -0.558044 -0.744385 0.300171 1441742031 0.210693 -0.558044 -0.744385 0.300171 1441742031 0.210693 -0.558044 -0.744385 0.300171 1441742031 0.210693 -0.558044 -0.744385 0.300171 1441742031 0.210693 -0.558044 -0.744385 0.300171 1441742031 0.406738 -0.499023 -0.758911 0.098022 1441742031 0.406738 -0.499023 -0.758911 0.098022 1441742031 0.406738 -0.499023 -0.758911 0.098022 1441742031 0.406738 -0.499023 -0.758911 0.098022 1441742031 0.406738 -0.499023 -0.758911 0.098022 1441742031 0.584045 -0.392273 -0.709778 -0.036377 1441742031 0.584045 -0.392273 -0.709778 -0.036377 1441742031 0.584045 -0.392273 -0.709778 -0.036377 1441742031 0.584045 -0.392273 -0.709778 -0.036377 1441742031 0.584045 -0.392273 -0.709778 -0.036377 1441742031 0.584045 -0.392273 -0.709778 -0.036377 1441742031 0.703125 -0.275635 -0.641113 -0.136597 1441742031 0.703125 -0.275635 -0.641113 -0.136597 1441742031 0.703125 -0.275635 -0.641113 -0.136597 1441742031 0.703125 -0.275635 -0.641113 -0.136597 1441742031 0.703125 -0.275635 -0.641113 -0.136597 1441742031 0.739075 -0.237061 -0.593140 -0.213928 1441742031 0.739075 -0.237061 -0.593140 -0.213928 1441742031 0.739075 -0.237061 -0.593140 -0.213928 1441742031 0.739075 -0.237061 -0.593140 -0.213928 1441742032 0.739075 -0.237061 -0.593140 -0.213928 1441742032 0.739075 -0.237061 -0.593140 -0.213928 1441742032 0.739075 -0.237061 -0.593140 -0.213928 1441742032 0.734985 -0.233154 -0.587341 -0.246033 1441742032 0.734985 -0.233154 -0.587341 -0.246033 1441742032 0.734985 -0.233154 -0.587341 -0.246033 1441742032 0.734985 -0.233154 -0.587341 -0.246033 1441742032 0.726257 -0.248474 -0.589478 -0.251648 1441742032 0.726257 -0.248474 -0.589478 -0.251648 1441742032 0.726257 -0.248474 -0.589478 -0.251648 1441742032 0.726257 -0.248474 -0.589478 -0.251648 1441742032 0.726257 -0.248474 -0.589478 -0.251648 1441742032 0.726257 -0.248474 -0.589478 -0.251648 1441742032 0.714905 -0.278381 -0.598755 -0.230042 1441742032 0.714905 -0.278381 -0.598755 -0.230042 1441742032 0.714905 -0.278381 -0.598755 -0.230042 1441742032 0.714905 -0.278381 -0.598755 -0.230042 1441742032 0.714905 -0.278381 -0.598755 -0.230042 1441742032 0.714905 -0.278381 -0.598755 -0.230042 1441742032 0.714905 -0.278381 -0.598755 -0.230042 1441742032 0.682861 -0.317871 -0.634094 -0.174866 1441742032 0.682861 -0.317871 -0.634094 -0.174866 1441742032 0.682861 -0.317871 -0.634094 -0.174866 1441742032 0.682861 -0.317871 -0.634094 -0.174866 1441742032 0.682861 -0.317871 -0.634094 -0.174866 1441742032 0.682861 -0.317871 -0.634094 -0.174866 1441742032 0.630859 -0.364624 -0.679321 -0.087646 1441742032 0.630859 -0.364624 -0.679321 -0.087646 1441742032 0.630859 -0.364624 -0.679321 -0.087646 1441742032 0.630859 -0.364624 -0.679321 -0.087646 1441742032 0.630859 -0.364624 -0.679321 -0.087646 1441742032 0.630859 -0.364624 -0.679321 -0.087646 1441742032 0.548157 -0.423462 -0.721191 0.009644 1441742032 0.548157 -0.423462 -0.721191 0.009644 1441742032 0.548157 -0.423462 -0.721191 0.009644 1441742032 0.548157 -0.423462 -0.721191 0.009644 1441742032 0.548157 -0.423462 -0.721191 0.009644 1441742032 0.548157 -0.423462 -0.721191 0.009644 1441742032 0.405334 -0.507874 -0.755493 0.084167 1441742032 0.405334 -0.507874 -0.755493 0.084167 1441742032 0.405334 -0.507874 -0.755493 0.084167 1441742032 0.405334 -0.507874 -0.755493 0.084167 1441742032 0.405334 -0.507874 -0.755493 0.084167 1441742032 0.405334 -0.507874 -0.755493 0.084167 1441742032 0.239319 -0.558167 -0.773499 0.181458 1441742032 0.239319 -0.558167 -0.773499 0.181458 1441742032 0.239319 -0.558167 -0.773499 0.181458 1441742032 0.239319 -0.558167 -0.773499 0.181458 1441742032 0.239319 -0.558167 -0.773499 0.181458 1441742032 0.239319 -0.558167 -0.773499 0.181458 1441742032 0.074829 -0.571777 -0.763733 0.290161 1441742032 0.074829 -0.571777 -0.763733 0.290161 1441742032 0.074829 -0.571777 -0.763733 0.290161 1441742032 0.074829 -0.571777 -0.763733 0.290161 1441742032 0.074829 -0.571777 -0.763733 0.290161 1441742032 0.074829 -0.571777 -0.763733 0.290161 1441742032 -0.123657 -0.554260 -0.744751 0.350647 1441742032 -0.123657 -0.554260 -0.744751 0.350647 1441742032 -0.123657 -0.554260 -0.744751 0.350647 1441742032 -0.245422 -0.527649 -0.655212 0.481812 1441742032 -0.245422 -0.527649 -0.655212 0.481812 1441742032 -0.245422 -0.527649 -0.655212 0.481812 1441742032 -0.245422 -0.527649 -0.655212 0.481812 1441742032 -0.245422 -0.527649 -0.655212 0.481812 1441742032 -0.350769 -0.505005 -0.557495 0.557861 1441742032 -0.350769 -0.505005 -0.557495 0.557861 1441742032 -0.350769 -0.505005 -0.557495 0.557861 1441742032 -0.350769 -0.505005 -0.557495 0.557861 1441742032 -0.350769 -0.505005 -0.557495 0.557861 1441742032 -0.350769 -0.505005 -0.557495 0.557861 1441742032 -0.446716 -0.476013 -0.526123 0.545105 1441742032 -0.446716 -0.476013 -0.526123 0.545105 1441742032 -0.446716 -0.476013 -0.526123 0.545105 1441742032 -0.446716 -0.476013 -0.526123 0.545105 1441742032 -0.446716 -0.476013 -0.526123 0.545105 1441742032 -0.446716 -0.476013 -0.526123 0.545105 1441742032 -0.446716 -0.476013 -0.526123 0.545105 1441742032 -0.433838 -0.498291 -0.518555 0.542786 1441742032 -0.433838 -0.498291 -0.518555 0.542786 1441742032 -0.433838 -0.498291 -0.518555 0.542786 1441742032 -0.433838 -0.498291 -0.518555 0.542786 1441742032 -0.433838 -0.498291 -0.518555 0.542786 1441742032 -0.433838 -0.498291 -0.518555 0.542786 1441742032 -0.382446 -0.519226 -0.562073 0.517944 1441742032 -0.382446 -0.519226 -0.562073 0.517944 1441742032 -0.382446 -0.519226 -0.562073 0.517944 1441742032 -0.382446 -0.519226 -0.562073 0.517944 1441742032 -0.382446 -0.519226 -0.562073 0.517944 1441742032 -0.382446 -0.519226 -0.562073 0.517944 1441742032 -0.255371 -0.560791 -0.603149 0.506531 1441742032 -0.255371 -0.560791 -0.603149 0.506531 1441742032 -0.255371 -0.560791 -0.603149 0.506531 1441742032 -0.255371 -0.560791 -0.603149 0.506531 1441742032 -0.255371 -0.560791 -0.603149 0.506531 1441742032 -0.090027 -0.585510 -0.669250 0.448608 1441742032 -0.090027 -0.585510 -0.669250 0.448608 1441742032 -0.090027 -0.585510 -0.669250 0.448608 1441742032 -0.090027 -0.585510 -0.669250 0.448608 1441742032 -0.090027 -0.585510 -0.669250 0.448608 1441742032 -0.090027 -0.585510 -0.669250 0.448608 1441742032 0.092224 -0.595581 -0.745422 0.284912 1441742032 0.092224 -0.595581 -0.745422 0.284912 1441742032 0.092224 -0.595581 -0.745422 0.284912 1441742033 0.240662 -0.581726 -0.767578 0.120850 1441742033 0.240662 -0.581726 -0.767578 0.120850 1441742033 0.240662 -0.581726 -0.767578 0.120850 1441742033 0.240662 -0.581726 -0.767578 0.120850 1441742033 0.240662 -0.581726 -0.767578 0.120850 1441742033 0.240662 -0.581726 -0.767578 0.120850 1441742033 0.441956 -0.510437 -0.737671 0.003845 1441742033 0.441956 -0.510437 -0.737671 0.003845 1441742033 0.441956 -0.510437 -0.737671 0.003845 1441742033 0.441956 -0.510437 -0.737671 0.003845 1441742033 0.441956 -0.510437 -0.737671 0.003845 1441742033 0.441956 -0.510437 -0.737671 0.003845 1441742033 0.608765 -0.400635 -0.676697 -0.104797 1441742033 0.608765 -0.400635 -0.676697 -0.104797 1441742033 0.608765 -0.400635 -0.676697 -0.104797 1441742033 0.608765 -0.400635 -0.676697 -0.104797 1441742033 0.608765 -0.400635 -0.676697 -0.104797 1441742033 0.713257 -0.296509 -0.600159 -0.207764 1441742033 0.713257 -0.296509 -0.600159 -0.207764 1441742033 0.713257 -0.296509 -0.600159 -0.207764 1441742033 0.713257 -0.296509 -0.600159 -0.207764 1441742033 0.713257 -0.296509 -0.600159 -0.207764 1441742033 0.713257 -0.296509 -0.600159 -0.207764 1441742033 0.713257 -0.296509 -0.600159 -0.207764 1441742033 0.744873 -0.261230 -0.546448 -0.279785 1441742033 0.744873 -0.261230 -0.546448 -0.279785 1441742033 0.744873 -0.261230 -0.546448 -0.279785 1441742033 0.744873 -0.261230 -0.546448 -0.279785 1441742033 0.744873 -0.261230 -0.546448 -0.279785 1441742033 0.744873 -0.261230 -0.546448 -0.279785 1441742033 0.727722 -0.275574 -0.546875 -0.308899 1441742033 0.727722 -0.275574 -0.546875 -0.308899 1441742033 0.727722 -0.275574 -0.546875 -0.308899 1441742033 0.727722 -0.275574 -0.546875 -0.308899 1441742033 0.727722 -0.275574 -0.546875 -0.308899 1441742033 0.727722 -0.275574 -0.546875 -0.308899 1441742033 0.727722 -0.275574 -0.546875 -0.308899 1441742033 0.714905 -0.297180 -0.555298 -0.303772 1441742033 0.714905 -0.297180 -0.555298 -0.303772 1441742033 0.714905 -0.297180 -0.555298 -0.303772 1441742033 0.714905 -0.297180 -0.555298 -0.303772 1441742033 0.714905 -0.297180 -0.555298 -0.303772 1441742033 0.714905 -0.297180 -0.555298 -0.303772 1441742033 0.696106 -0.331604 -0.577881 -0.267517 1441742033 0.696106 -0.331604 -0.577881 -0.267517 1441742033 0.696106 -0.331604 -0.577881 -0.267517 1441742033 0.696106 -0.331604 -0.577881 -0.267517 1441742033 0.696106 -0.331604 -0.577881 -0.267517 1441742033 0.696106 -0.331604 -0.577881 -0.267517 1441742033 0.656616 -0.377319 -0.625244 -0.188782 1441742033 0.656616 -0.377319 -0.625244 -0.188782 1441742033 0.656616 -0.377319 -0.625244 -0.188782 1441742033 0.656616 -0.377319 -0.625244 -0.188782 1441742033 0.656616 -0.377319 -0.625244 -0.188782 1441742033 0.656616 -0.377319 -0.625244 -0.188782 1441742033 0.589722 -0.437256 -0.672729 -0.091980 1441742033 0.589722 -0.437256 -0.672729 -0.091980 1441742033 0.589722 -0.437256 -0.672729 -0.091980 1441742033 0.589722 -0.437256 -0.672729 -0.091980 1441742033 0.589722 -0.437256 -0.672729 -0.091980 1441742033 0.589722 -0.437256 -0.672729 -0.091980 1441742033 0.589722 -0.437256 -0.672729 -0.091980 1441742033 0.482117 -0.508972 -0.713135 0.005127 1441742033 0.482117 -0.508972 -0.713135 0.005127 1441742033 0.482117 -0.508972 -0.713135 0.005127 1441742033 0.482117 -0.508972 -0.713135 0.005127 1441742033 0.482117 -0.508972 -0.713135 0.005127 1441742033 0.482117 -0.508972 -0.713135 0.005127 1441742033 0.350586 -0.563049 -0.740662 0.107117 1441742033 0.350586 -0.563049 -0.740662 0.107117 1441742033 0.350586 -0.563049 -0.740662 0.107117 1441742033 0.350586 -0.563049 -0.740662 0.107117 1441742033 0.350586 -0.563049 -0.740662 0.107117 1441742033 0.200500 -0.592285 -0.755310 0.196289 1441742033 0.200500 -0.592285 -0.755310 0.196289 1441742033 0.200500 -0.592285 -0.755310 0.196289 1441742033 0.200500 -0.592285 -0.755310 0.196289 1441742033 0.200500 -0.592285 -0.755310 0.196289 1441742033 0.200500 -0.592285 -0.755310 0.196289 1441742033 0.047546 -0.597656 -0.750305 0.278687 1441742033 0.047546 -0.597656 -0.750305 0.278687 1441742033 0.047546 -0.597656 -0.750305 0.278687 1441742033 0.047546 -0.597656 -0.750305 0.278687 1441742033 0.047546 -0.597656 -0.750305 0.278687 1441742033 0.047546 -0.597656 -0.750305 0.278687 1441742033 -0.103516 -0.576843 -0.709656 0.391174 1441742033 -0.103516 -0.576843 -0.709656 0.391174 1441742033 -0.103516 -0.576843 -0.709656 0.391174 1441742033 -0.103516 -0.576843 -0.709656 0.391174 1441742033 -0.103516 -0.576843 -0.709656 0.391174 1441742033 -0.103516 -0.576843 -0.709656 0.391174 1441742033 -0.219604 -0.545776 -0.604370 0.537292 1441742033 -0.219604 -0.545776 -0.604370 0.537292 1441742033 -0.219604 -0.545776 -0.604370 0.537292 1441742033 -0.219604 -0.545776 -0.604370 0.537292 1441742033 -0.219604 -0.545776 -0.604370 0.537292 1441742033 -0.219604 -0.545776 -0.604370 0.537292 1441742033 -0.352783 -0.496826 -0.572937 0.548218 1441742033 -0.352783 -0.496826 -0.572937 0.548218 1441742033 -0.352783 -0.496826 -0.572937 0.548218 1441742033 -0.352783 -0.496826 -0.572937 0.548218 1441742033 -0.352783 -0.496826 -0.572937 0.548218 1441742033 -0.352783 -0.496826 -0.572937 0.548218 1441742033 -0.419983 -0.448730 -0.560852 0.554688 1441742033 -0.419983 -0.448730 -0.560852 0.554688 1441742033 -0.419983 -0.448730 -0.560852 0.554688 1441742033 -0.419983 -0.448730 -0.560852 0.554688 1441742033 -0.419983 -0.448730 -0.560852 0.554688 1441742034 -0.419983 -0.448730 -0.560852 0.554688 1441742034 -0.365662 -0.471558 -0.560486 0.574280 1441742034 -0.365662 -0.471558 -0.560486 0.574280 1441742034 -0.365662 -0.471558 -0.560486 0.574280 1441742034 -0.365662 -0.471558 -0.560486 0.574280 1441742034 -0.274780 -0.501160 -0.604797 0.554688 1441742034 -0.274780 -0.501160 -0.604797 0.554688 1441742034 -0.134460 -0.530762 -0.659668 0.514954 1441742034 -0.134460 -0.530762 -0.659668 0.514954 1441742034 -0.134460 -0.530762 -0.659668 0.514954 1441742034 -0.134460 -0.530762 -0.659668 0.514954 1441742034 -0.134460 -0.530762 -0.659668 0.514954 1441742034 -0.134460 -0.530762 -0.659668 0.514954 1441742034 0.030212 -0.549744 -0.730469 0.404114 1441742034 0.030212 -0.549744 -0.730469 0.404114 1441742034 0.030212 -0.549744 -0.730469 0.404114 1441742034 0.030212 -0.549744 -0.730469 0.404114 1441742034 0.030212 -0.549744 -0.730469 0.404114 1441742034 0.226929 -0.553650 -0.766541 0.233337 1441742034 0.226929 -0.553650 -0.766541 0.233337 1441742034 0.226929 -0.553650 -0.766541 0.233337 1441742034 0.226929 -0.553650 -0.766541 0.233337 1441742034 0.226929 -0.553650 -0.766541 0.233337 1441742034 0.226929 -0.553650 -0.766541 0.233337 1441742034 0.434998 -0.496094 -0.747498 0.077454 1441742034 0.434998 -0.496094 -0.747498 0.077454 1441742034 0.434998 -0.496094 -0.747498 0.077454 1441742034 0.434998 -0.496094 -0.747498 0.077454 1441742034 0.434998 -0.496094 -0.747498 0.077454 1441742034 0.434998 -0.496094 -0.747498 0.077454 1441742034 0.602844 -0.400330 -0.681946 -0.106567 1441742034 0.602844 -0.400330 -0.681946 -0.106567 1441742034 0.602844 -0.400330 -0.681946 -0.106567 1441742034 0.602844 -0.400330 -0.681946 -0.106567 1441742034 0.602844 -0.400330 -0.681946 -0.106567 1441742034 0.602844 -0.400330 -0.681946 -0.106567 1441742034 0.602844 -0.400330 -0.681946 -0.106567 1441742034 0.701111 -0.306763 -0.605530 -0.218323 1441742034 0.701111 -0.306763 -0.605530 -0.218323 1441742034 0.718445 -0.277161 -0.580017 -0.265747 1441742034 0.718445 -0.277161 -0.580017 -0.265747 1441742034 0.718445 -0.277161 -0.580017 -0.265747 1441742034 0.718445 -0.277161 -0.580017 -0.265747 1441742034 0.718445 -0.277161 -0.580017 -0.265747 1441742034 0.718445 -0.277161 -0.580017 -0.265747 1441742034 0.719543 -0.281128 -0.561951 -0.295654 1441742034 0.719543 -0.281128 -0.561951 -0.295654 1441742034 0.719543 -0.281128 -0.561951 -0.295654 1441742034 0.716492 -0.303589 -0.556335 -0.291687 1441742034 0.716492 -0.303589 -0.556335 -0.291687 1441742034 0.716492 -0.303589 -0.556335 -0.291687 1441742034 0.716492 -0.303589 -0.556335 -0.291687 1441742034 0.716492 -0.303589 -0.556335 -0.291687 1441742034 0.716492 -0.303589 -0.556335 -0.291687 1441742034 0.716492 -0.303589 -0.556335 -0.291687 1441742034 0.694397 -0.336426 -0.593079 -0.229919 1441742034 0.694397 -0.336426 -0.593079 -0.229919 1441742034 0.694397 -0.336426 -0.593079 -0.229919 1441742034 0.694397 -0.336426 -0.593079 -0.229919 1441742034 0.694397 -0.336426 -0.593079 -0.229919 1441742034 0.694397 -0.336426 -0.593079 -0.229919 1441742034 0.653320 -0.376892 -0.640625 -0.144226 1441742034 0.653320 -0.376892 -0.640625 -0.144226 1441742034 0.653320 -0.376892 -0.640625 -0.144226 1441742034 0.653320 -0.376892 -0.640625 -0.144226 1441742034 0.653320 -0.376892 -0.640625 -0.144226 1441742034 0.653320 -0.376892 -0.640625 -0.144226 1441742034 0.590881 -0.425842 -0.683472 -0.048889 1441742034 0.590881 -0.425842 -0.683472 -0.048889 1441742034 0.590881 -0.425842 -0.683472 -0.048889 1441742034 0.590881 -0.425842 -0.683472 -0.048889 1441742034 0.590881 -0.425842 -0.683472 -0.048889 1441742034 0.590881 -0.425842 -0.683472 -0.048889 1441742034 0.492126 -0.487305 -0.719971 0.044922 1441742034 0.492126 -0.487305 -0.719971 0.044922 1441742034 0.492126 -0.487305 -0.719971 0.044922 1441742034 0.492126 -0.487305 -0.719971 0.044922 1441742034 0.492126 -0.487305 -0.719971 0.044922 1441742034 0.492126 -0.487305 -0.719971 0.044922 1441742034 0.354614 -0.546143 -0.745728 0.141113 1441742034 0.354614 -0.546143 -0.745728 0.141113 1441742034 0.354614 -0.546143 -0.745728 0.141113 1441742034 0.354614 -0.546143 -0.745728 0.141113 1441742034 0.354614 -0.546143 -0.745728 0.141113 1441742034 0.354614 -0.546143 -0.745728 0.141113 1441742034 0.192749 -0.579224 -0.757629 0.231079 1441742034 0.192749 -0.579224 -0.757629 0.231079 1441742034 0.192749 -0.579224 -0.757629 0.231079 1441742034 0.192749 -0.579224 -0.757629 0.231079 1441742034 0.192749 -0.579224 -0.757629 0.231079 1441742034 0.192749 -0.579224 -0.757629 0.231079 1441742034 0.038025 -0.580078 -0.742004 0.333984 1441742034 0.038025 -0.580078 -0.742004 0.333984 1441742034 0.038025 -0.580078 -0.742004 0.333984 1441742034 0.038025 -0.580078 -0.742004 0.333984 1441742034 0.038025 -0.580078 -0.742004 0.333984 1441742034 0.038025 -0.580078 -0.742004 0.333984 1441742035 -0.099854 -0.557007 -0.689453 0.452209 1441742035 -0.099854 -0.557007 -0.689453 0.452209 1441742035 -0.099854 -0.557007 -0.689453 0.452209 1441742035 -0.099854 -0.557007 -0.689453 0.452209 1441742035 -0.099854 -0.557007 -0.689453 0.452209 1441742035 -0.099854 -0.557007 -0.689453 0.452209 1441742035 -0.182617 -0.544067 -0.577698 0.580444 1441742035 -0.182617 -0.544067 -0.577698 0.580444 1441742035 -0.182617 -0.544067 -0.577698 0.580444 1441742035 -0.182617 -0.544067 -0.577698 0.580444 1441742035 -0.298889 -0.531250 -0.523560 0.595337 1441742035 -0.298889 -0.531250 -0.523560 0.595337 1441742035 -0.298889 -0.531250 -0.523560 0.595337 1441742035 
0.674866 0.031189 -0.686035 0.269958 1441742037 0.674866 0.031189 -0.686035 0.269958 1441742037 0.674866 0.031189 -0.686035 0.269958 1441742037 0.674866 0.031189 -0.686035 0.269958 1441742037 0.674866 0.031189 -0.686035 0.269958 1441742037 0.672668 0.046448 -0.683777 0.278870 1441742037 0.672668 0.046448 -0.683777 0.278870 1441742037 0.672668 0.046448 -0.683777 0.278870 1441742037 0.672668 0.046448 -0.683777 0.278870 1441742037 0.672668 0.046448 -0.683777 0.278870 1441742037 0.672668 0.046448 -0.683777 0.278870 1441742037 0.672913 0.061523 -0.678772 0.287537 1441742037 0.672913 0.061523 -0.678772 0.287537 1441742037 0.672913 0.061523 -0.678772 0.287537 1441742037 0.672913 0.061523 -0.678772 0.287537 1441742037 0.672913 0.061523 -0.678772 0.287537 1441742037 0.672913 0.061523 -0.678772 0.287537 1441742037 0.671265 0.065918 -0.675842 0.297119 1441742037 0.671265 0.065918 -0.675842 0.297119 1441742037 0.671265 0.065918 -0.675842 0.297119 1441742037 0.671265 0.065918 -0.675842 0.297119 1441742037 0.671265 0.065918 -0.675842 0.297119 1441742037 0.671265 0.065918 -0.675842 0.297119 1441742037 0.663940 0.060669 -0.677734 0.310120 1441742037 0.663940 0.060669 -0.677734 0.310120 1441742037 0.663940 0.060669 -0.677734 0.310120 1441742037 0.663940 0.060669 -0.677734 0.310120 1441742037 0.663940 0.060669 -0.677734 0.310120 1441742037 0.663940 0.060669 -0.677734 0.310120 1441742037 0.655884 0.050537 -0.681396 0.320862 1441742037 0.655884 0.050537 -0.681396 0.320862 1441742037 0.655884 0.050537 -0.681396 0.320862 1441742037 0.655884 0.050537 -0.681396 0.320862 1441742037 0.655884 0.050537 -0.681396 0.320862 1441742037 0.650208 0.045471 -0.685608 0.324219 1441742037 0.650208 0.045471 -0.685608 0.324219 1441742037 0.650208 0.045471 -0.685608 0.324219 1441742038 0.650208 0.045471 -0.685608 0.324219 1441742038 0.650208 0.045471 -0.685608 0.324219 1441742038 0.650208 0.045471 -0.685608 0.324219 1441742038 0.648254 0.045837 -0.688660 0.321533 1441742038 0.648254 0.045837 -0.688660 0.321533 1441742038 0.648254 0.045837 -0.688660 0.321533 1441742038 0.648254 0.045837 -0.688660 0.321533 1441742038 0.648254 0.045837 -0.688660 0.321533 1441742038 0.648254 0.045837 -0.688660 0.321533 1441742038 0.648254 0.045837 -0.688660 0.321533 1441742038 0.647949 0.050476 -0.690613 0.317200 1441742038 0.647949 0.050476 -0.690613 0.317200 1441742038 0.647949 0.050476 -0.690613 0.317200 1441742038 0.647949 0.050476 -0.690613 0.317200 1441742038 0.647949 0.050476 -0.690613 0.317200 1441742038 0.647644 0.058350 -0.692139 0.313171 1441742038 0.647644 0.058350 -0.692139 0.313171 1441742038 0.647644 0.058350 -0.692139 0.313171 1441742038 0.647644 0.058350 -0.692139 0.313171 1441742038 0.647644 0.058350 -0.692139 0.313171 1441742038 0.647644 0.058350 -0.692139 0.313171 1441742038 0.647644 0.058350 -0.692139 0.313171 1441742038 0.649170 0.068970 -0.690369 0.311768 1441742038 0.649170 0.068970 -0.690369 0.311768 1441742038 0.649170 0.068970 -0.690369 0.311768 1441742038 0.649170 0.068970 -0.690369 0.311768 1441742038 0.649170 0.068970 -0.690369 0.311768 1441742038 0.649170 0.068970 -0.690369 0.311768 1441742038 0.649170 0.068970 -0.690369 0.311768 1441742038 0.654236 0.071228 -0.688660 0.304382 1441742038 0.654236 0.071228 -0.688660 0.304382 1441742038 0.654236 0.071228 -0.688660 0.304382 1441742038 0.654236 0.071228 -0.688660 0.304382 1441742038 0.657349 0.072937 -0.688782 0.296936 1441742038 0.657349 0.072937 -0.688782 0.296936 1441742038 0.657349 0.072937 -0.688782 0.296936 1441742038 0.657349 0.072937 -0.688782 0.296936 1441742038 0.657349 0.072937 -0.688782 0.296936 1441742038 0.657349 0.072937 -0.688782 0.296936 1441742038 0.662598 0.072998 -0.686523 0.290283 1441742038 0.662598 0.072998 -0.686523 0.290283 1441742038 0.662598 0.072998 -0.686523 0.290283 1441742038 0.662598 0.072998 -0.686523 0.290283 1441742038 0.662598 0.072998 -0.686523 0.290283 1441742038 0.662598 0.072998 -0.686523 0.290283 1441742038 0.668884 0.058594 -0.686523 0.278931 1441742038 0.668884 0.058594 -0.686523 0.278931 1441742038 0.668884 0.058594 -0.686523 0.278931 1441742038 0.668884 0.058594 -0.686523 0.278931 1441742038 0.668884 0.058594 -0.686523 0.278931 1441742038 0.668884 0.058594 -0.686523 0.278931 1441742038 0.673279 0.038696 -0.687500 0.269348 1441742038 0.673279 0.038696 -0.687500 0.269348 1441742038 0.673279 0.038696 -0.687500 0.269348 1441742038 0.673279 0.038696 -0.687500 0.269348 1441742038 0.673279 0.038696 -0.687500 0.269348 1441742038 0.673279 0.038696 -0.687500 0.269348 1441742038 0.679016 0.020569 -0.686523 0.259155 1441742038 0.679016 0.020569 -0.686523 0.259155 1441742038 0.679016 0.020569 -0.686523 0.259155 1441742038 0.679016 0.020569 -0.686523 0.259155 1441742038 0.679016 0.020569 -0.686523 0.259155 1441742038 0.679016 0.020569 -0.686523 0.259155 1441742038 0.679016 0.020569 -0.686523 0.259155 1441742038 0.684509 -0.000427 -0.686829 0.244324 1441742038 0.684509 -0.000427 -0.686829 0.244324 1441742038 0.684509 -0.000427 -0.686829 0.244324 1441742038 0.684509 -0.000427 -0.686829 0.244324 1441742038 0.684509 -0.000427 -0.686829 0.244324 1441742038 0.684509 -0.000427 -0.686829 0.244324 1441742038 0.685913 -0.010681 -0.690674 0.228760 1441742038 0.685913 -0.010681 -0.690674 0.228760 1441742038 0.685913 -0.010681 -0.690674 0.228760 1441742038 0.685913 -0.010681 -0.690674 0.228760 1441742038 0.685913 -0.010681 -0.690674 0.228760 1441742038 0.685913 -0.010681 -0.690674 0.228760 1441742038 0.685913 -0.010681 -0.690674 0.228760 1441742038 0.686829 0.002502 -0.693298 0.218201 1441742038 0.686829 0.002502 -0.693298 0.218201 1441742038 0.686829 0.002502 -0.693298 0.218201 1441742038 0.686829 0.002502 -0.693298 0.218201 1441742038 0.686829 0.002502 -0.693298 0.218201 1441742038 0.686829 0.002502 -0.693298 0.218201 1441742038 0.688599 0.033447 -0.691345 0.216125 1441742038 0.688599 0.033447 -0.691345 0.216125 1441742038 0.688599 0.033447 -0.691345 0.216125 1441742038 0.688599 0.033447 -0.691345 0.216125 1441742038 0.688599 0.033447 -0.691345 0.216125 1441742038 0.688599 0.033447 -0.691345 0.216125 1441742038 0.690063 0.054871 -0.687805 0.218445 1441742038 0.690063 0.054871 -0.687805 0.218445 1441742038 0.690063 0.054871 -0.687805 0.218445 1441742038 0.690063 0.054871 -0.687805 0.218445 1441742038 0.690063 0.054871 -0.687805 0.218445 1441742038 0.690063 0.054871 -0.687805 0.218445 1441742038 0.688293 0.056885 -0.687195 0.225220 1441742038 0.688293 0.056885 -0.687195 0.225220 1441742038 0.688293 0.056885 -0.687195 0.225220 1441742038 0.688293 0.056885 -0.687195 0.225220 1441742038 0.688293 0.056885 -0.687195 0.225220 1441742038 0.688293 0.056885 -0.687195 0.225220 1441742038 0.683105 0.052673 -0.687866 0.239624 1441742038 0.683105 0.052673 -0.687866 0.239624 1441742038 0.683105 0.052673 -0.687866 0.239624 1441742038 0.683105 0.052673 -0.687866 0.239624 1441742038 0.683105 0.052673 -0.687866 0.239624 1441742038 0.683105 0.052673 -0.687866 0.239624 1441742038 0.677734 0.049805 -0.687500 0.255920 1441742038 0.677734 0.049805 -0.687500 0.255920 1441742038 0.677734 0.049805 -0.687500 0.255920 1441742038 0.677734 0.049805 -0.687500 0.255920 1441742039 0.677734 0.049805 -0.687500 0.255920 1441742039 0.677734 0.049805 -0.687500 0.255920 1441742039 0.672668 0.047974 -0.686646 0.271484 1441742039 0.672668 0.047974 -0.686646 0.271484 1441742039 0.672668 0.047974 -0.686646 0.271484 1441742039 0.672668 0.047974 -0.686646 0.271484 1441742039 0.672668 0.047974 -0.686646 0.271484 1441742039 0.668213 0.044861 -0.685730 0.284973 1441742039 0.668213 0.044861 -0.685730 0.284973 1441742039 0.668213 0.044861 -0.685730 0.284973 1441742039 0.668213 0.044861 -0.685730 0.284973 1441742039 0.668213 0.044861 -0.685730 0.284973 1441742039 0.668213 0.044861 -0.685730 0.284973 1441742039 0.664429 0.039612 -0.685974 0.294006 1441742039 0.664429 0.039612 -0.685974 0.294006 1441742039 0.664429 0.039612 -0.685974 0.294006 1441742039 0.664429 0.039612 -0.685974 0.294006 1441742039 0.664429 0.039612 -0.685974 0.294006 1441742039 0.664429 0.039612 -0.685974 0.294006 1441742039 0.660034 0.033997 -0.687805 0.300171 1441742039 0.660034 0.033997 -0.687805 0.300171 1441742039 0.660034 0.033997 -0.687805 0.300171 1441742039 0.660034 0.033997 -0.687805 0.300171 1441742039 0.660034 0.033997 -0.687805 0.300171 1441742039 0.655518 0.035583 -0.689697 0.305481 1441742039 0.655518 0.035583 -0.689697 0.305481 1441742039 0.655518 0.035583 -0.689697 0.305481 1441742039 0.655518 0.035583 -0.689697 0.305481 1441742039 0.655518 0.035583 -0.689697 0.305481 1441742039 0.655518 0.035583 -0.689697 0.305481 1441742039 0.653564 0.042419 -0.690430 0.307129 1441742039 0.653564 0.042419 -0.690430 0.307129 1441742039 0.653564 0.042419 -0.690430 0.307129 1441742039 0.653564 0.042419 -0.690430 0.307129 1441742039 0.653564 0.042419 -0.690430 0.307129 1441742039 0.653564 0.042419 -0.690430 0.307129 1441742039 0.654785 0.049561 -0.689514 0.305542 1441742039 0.654785 0.049561 -0.689514 0.305542 1441742039 0.654785 0.049561 -0.689514 0.305542 1441742039 0.654785 0.049561 -0.689514 0.305542 1441742039 0.654785 0.049561 -0.689514 0.305542 1441742039 0.654785 0.049561 -0.689514 0.305542 1441742039 0.656921 0.053955 -0.689026 0.301331 1441742039 0.656921 0.053955 -0.689026 0.301331 1441742039 0.656921 0.053955 -0.689026 0.301331 1441742039 0.656921 0.053955 -0.689026 0.301331 1441742039 0.656921 0.053955 -0.689026 0.301331 1441742039 0.656921 0.053955 -0.689026 0.301331 1441742039 0.659546 0.060669 -0.687561 0.297546 1441742039 0.659546 0.060669 -0.687561 0.297546 1441742039 0.659546 0.060669 -0.687561 0.297546 1441742039 0.659546 0.060669 -0.687561 0.297546 1441742039 0.659546 0.060669 -0.687561 0.297546 1441742039 0.659546 0.060669 -0.687561 0.297546 1441742039 0.663757 0.067017 -0.685303 0.292114 1441742039 0.663757 0.067017 -0.685303 0.292114 1441742039 0.663757 0.067017 -0.685303 0.292114 1441742039 0.663757 0.067017 -0.685303 0.292114 1441742039 0.663757 0.067017 -0.685303 0.292114 1441742039 0.669067 0.067383 -0.683716 0.283447 1441742039 0.669067 0.067383 -0.683716 0.283447 1441742039 0.669067 0.067383 -0.683716 0.283447 1441742039 0.669067 0.067383 -0.683716 0.283447 1441742039 0.669067 0.067383 -0.683716 0.283447 1441742039 0.669067 0.067383 -0.683716 0.283447 1441742039 0.669067 0.067383 -0.683716 0.283447 1441742039 0.673279 0.063843 -0.683289 0.275146 1441742039 0.673279 0.063843 -0.683289 0.275146 1441742039 0.673279 0.063843 -0.683289 0.275146 1441742039 0.673279 0.063843 -0.683289 0.275146 1441742039 0.673279 0.063843 -0.683289 0.275146 1441742039 0.673279 0.063843 -0.683289 0.275146 1441742039 0.677917 0.056824 -0.681763 0.268982 1441742039 0.677917 0.056824 -0.681763 0.268982 1441742039 0.677917 0.056824 -0.681763 0.268982 1441742039 0.677917 0.056824 -0.681763 0.268982 1441742039 0.677917 0.056824 -0.681763 0.268982 1441742039 0.677917 0.056824 -0.681763 0.268982 1441742039 0.685364 0.037842 -0.678772 0.260864 1441742039 0.685364 0.037842 -0.678772 0.260864 1441742039 0.685364 0.037842 -0.678772 0.260864 1441742039 0.685364 0.037842 -0.678772 0.260864 1441742039 0.685364 0.037842 -0.678772 0.260864 1441742039 0.685364 0.037842 -0.678772 0.260864 1441742039 0.689758 0.009460 -0.681458 0.244263 1441742039 0.689758 0.009460 -0.681458 0.244263 1441742039 0.689758 0.009460 -0.681458 0.244263 1441742039 0.689758 0.009460 -0.681458 0.244263 1441742039 0.689758 0.009460 -0.681458 0.244263 1441742039 0.689758 0.009460 -0.681458 0.244263 1441742039 0.690796 0.011536 -0.683716 0.234985 1441742039 0.690796 0.011536 -0.683716 0.234985 1441742039 0.690796 0.011536 -0.683716 0.234985 1441742039 0.690796 0.011536 -0.683716 0.234985 1441742039 0.690796 0.011536 -0.683716 0.234985 1441742039 0.690796 0.011536 -0.683716 0.234985 1441742039 0.694031 0.039490 -0.677673 0.239868 1441742039 0.694031 0.039490 -0.677673 0.239868 1441742039 0.694031 0.039490 -0.677673 0.239868 1441742039 0.694031 0.039490 -0.677673 0.239868 1441742039 0.694031 0.039490 -0.677673 0.239868 1441742039 0.694031 0.039490 -0.677673 0.239868 1441742039 0.696899 0.050049 -0.674438 0.238647 1441742039 0.696899 0.050049 -0.674438 0.238647 1441742039 0.696899 0.050049 -0.674438 0.238647 1441742039 0.696899 0.050049 -0.674438 0.238647 1441742039 0.696899 0.050049 -0.674438 0.238647 1441742039 0.696899 0.050049 -0.674438 0.238647 1441742040 0.696899 0.050049 -0.674438 0.238647 1441742040 0.693054 0.044250 -0.678101 0.240540 1441742040 0.693054 0.044250 -0.678101 0.240540 1441742040 0.693054 0.044250 -0.678101 0.240540 1441742040 0.693054 0.044250 -0.678101 0.240540 1441742040 0.693054 0.044250 -0.678101 0.240540 1441742040 0.693054 0.044250 -0.678101 0.240540 1441742040 0.686768 0.045776 -0.678650 0.256287 1441742040 0.686768 0.045776 -0.678650 0.256287 1441742040 0.686768 0.045776 -0.678650 0.256287 1441742040 0.686768 0.045776 -0.678650 0.256287 1441742040 0.686768 0.045776 -0.678650 0.256287 1441742040 0.686768 0.045776 -0.678650 0.256287 1441742040 0.681152 0.047241 -0.679199 0.269226 1441742040 0.681152 0.047241 -0.679199 0.269226 1441742040 0.681152 0.047241 -0.679199 0.269226 1441742040 0.681152 0.047241 -0.679199 0.269226 1441742040 0.681152 0.047241 -0.679199 0.269226 1441742040 0.681152 0.047241 -0.679199 0.269226 1441742040 0.676331 0.050476 -0.679321 0.280334 1441742040 0.676331 0.050476 -0.679321 0.280334 1441742040 0.676331 0.050476 -0.679321 0.280334 1441742040 0.676331 0.050476 -0.679321 0.280334 1441742040 0.676331 0.050476 -0.679321 0.280334 1441742040 0.676331 0.050476 -0.679321 0.280334 1441742040 0.676331 0.050476 -0.679321 0.280334 1441742040 0.672302 0.055969 -0.677917 0.291992 1441742040 0.672302 0.055969 -0.677917 0.291992 1441742040 0.672302 0.055969 -0.677917 0.291992 1441742040 0.672302 0.055969 -0.677917 0.291992 1441742040 0.672302 0.055969 -0.677917 0.291992 1441742040 0.668335 0.057068 -0.677124 0.302490 1441742040 0.668335 0.057068 -0.677124 0.302490 1441742040 0.668335 0.057068 -0.677124 0.302490 1441742040 0.668335 0.057068 -0.677124 0.302490 1441742040 0.668335 0.057068 -0.677124 0.302490 1441742040 0.668335 0.057068 -0.677124 0.302490 1441742040 0.665466 0.054749 -0.677185 0.309143 1441742040 0.665466 0.054749 -0.677185 0.309143 1441742040 0.665466 0.054749 -0.677185 0.309143 1441742040 0.665466 0.054749 -0.677185 0.309143 1441742040 0.665405 0.051025 -0.677612 0.308960 1441742040 0.665405 0.051025 -0.677612 0.308960 1441742040 0.665405 0.051025 -0.677612 0.308960 1441742040 0.665405 0.051025 -0.677612 0.308960 1441742040 0.665405 0.051025 -0.677612 0.308960 1441742040 0.666016 0.047424 -0.679565 0.303955 1441742040 0.666016 0.047424 -0.679565 0.303955 1441742040 0.666016 0.047424 -0.679565 0.303955 1441742040 0.666016 0.047424 -0.679565 0.303955 1441742040 0.666016 0.047424 -0.679565 0.303955 1441742040 0.664856 0.051453 -0.681396 0.301636 1441742040 0.664856 0.051453 -0.681396 0.301636 1441742040 0.664856 0.051453 -0.681396 0.301636 1441742040 0.664856 0.051453 -0.681396 0.301636 1441742040 0.664856 0.051453 -0.681396 0.301636 1441742040 0.664856 0.051453 -0.681396 0.301636 1441742040 0.664246 0.062073 -0.680725 0.302551 1441742040 0.664246 0.062073 -0.680725 0.302551 1441742040 0.664246 0.062073 -0.680725 0.302551 1441742040 0.664246 0.062073 -0.680725 0.302551 1441742040 0.664246 0.062073 -0.680725 0.302551 1441742040 0.664246 0.062073 -0.680725 0.302551 1441742040 0.666382 0.069092 -0.679260 0.299561 1441742040 0.666382 0.069092 -0.679260 0.299561 1441742040 0.666382 0.069092 -0.679260 0.299561 1441742040 0.666382 0.069092 -0.679260 0.299561 1441742040 0.666382 0.069092 -0.679260 0.299561 1441742040 0.666382 0.069092 -0.679260 0.299561 1441742040 0.669434 0.072815 -0.678650 0.293274 1441742040 0.669434 0.072815 -0.678650 0.293274 1441742040 0.669434 0.072815 -0.678650 0.293274 1441742040 0.669434 0.072815 -0.678650 0.293274 1441742040 0.669434 0.072815 -0.678650 0.293274 1441742040 0.669434 0.072815 -0.678650 0.293274 1441742040 0.670898 0.077515 -0.678040 0.289917 1441742040 0.670898 0.077515 -0.678040 0.289917 1441742040 0.670898 0.077515 -0.678040 0.289917 1441742040 0.670898 0.077515 -0.678040 0.289917 1441742040 0.670898 0.077515 -0.678040 0.289917 1441742040 0.670898 0.077515 -0.678040 0.289917 1441742040 0.672424 0.078796 -0.677368 0.287842 1441742040 0.672424 0.078796 -0.677368 0.287842 1441742040 0.672424 0.078796 -0.677368 0.287842 1441742040 0.672424 0.078796 -0.677368 0.287842 1441742040 0.672424 0.078796 -0.677368 0.287842 1441742040 0.672424 0.078796 -0.677368 0.287842 1441742040 0.674072 0.075073 -0.677368 0.284790 1441742040 0.674072 0.075073 -0.677368 0.284790 1441742040 0.674072 0.075073 -0.677368 0.284790 1441742040 0.674072 0.075073 -0.677368 0.284790 1441742040 0.674072 0.075073 -0.677368 0.284790 1441742040 0.674072 0.075073 -0.677368 0.284790 1441742040 0.677612 0.066223 -0.676575 0.280579 1441742040 0.677612 0.066223 -0.676575 0.280579 1441742040 0.677612 0.066223 -0.676575 0.280579 1441742040 0.677612 0.066223 -0.676575 0.280579 1441742040 0.677612 0.066223 -0.676575 0.280579 1441742040 0.677612 0.066223 -0.676575 0.280579 1441742040 0.683472 0.043152 -0.676514 0.270935 1441742040 0.683472 0.043152 -0.676514 0.270935 1441742040 0.683472 0.043152 -0.676514 0.270935 1441742040 0.683472 0.043152 -0.676514 0.270935 1441742040 0.683472 0.043152 -0.676514 0.270935 1441742040 0.683472 0.043152 -0.676514 0.270935 1441742040 0.683472 0.043152 -0.676514 0.270935 1441742041 0.685608 0.024353 -0.680664 0.256958 1441742041 0.685608 0.024353 -0.680664 0.256958 1441742041 0.685608 0.024353 -0.680664 0.256958 1441742041 0.685608 0.024353 -0.680664 0.256958 1441742041 0.685608 0.024353 -0.680664 0.256958 1441742041 0.685608 0.024353 -0.680664 0.256958 1441742041 0.684875 0.039246 -0.682129 0.253052 1441742041 0.684875 0.039246 -0.682129 0.253052 1441742041 0.684875 0.039246 -0.682129 0.253052 1441742041 0.684875 0.039246 -0.682129 0.253052 1441742041 0.684875 0.039246 -0.682129 0.253052 1441742041 0.684875 0.039246 -0.682129 0.253052 1441742041 0.684082 0.073181 -0.676819 0.261902 1441742041 0.684082 0.073181 -0.676819 0.261902 1441742041 0.684082 0.073181 -0.676819 0.261902 1441742041 0.684082 0.073181 -0.676819 0.261902 1441742041 0.684082 0.073181 -0.676819 0.261902 1441742041 0.684082 0.073181 -0.676819 0.261902 1441742041 0.684082 0.073181 -0.676819 0.261902 1441742041 0.683594 0.087036 -0.674377 0.265259 1441742041 0.683594 0.087036 -0.674377 0.265259 1441742041 0.683594 0.087036 -0.674377 0.265259 1441742041 0.683594 0.087036 -0.674377 0.265259 1441742041 0.683594 0.087036 -0.674377 0.265259 1441742041 0.683594 0.087036 -0.674377 0.265259 1441742041 0.679138 0.086426 -0.675781 0.273132 1441742041 0.679138 0.086426 -0.675781 0.273132 1441742041 0.679138 0.086426 -0.675781 0.273132 1441742041 0.679138 0.086426 -0.675781 0.273132 1441742041 0.679138 0.086426 -0.675781 0.273132 1441742041 0.679138 0.086426 -0.675781 0.273132 1441742041 0.679138 0.086426 -0.675781 0.273132 1441742041 0.675293 0.084839 -0.673401 0.288635 1441742041 0.675293 0.084839 -0.673401 0.288635 1441742041 0.675293 0.084839 -0.673401 0.288635 1441742041 0.675293 0.084839 -0.673401 0.288635 1441742041 0.675293 0.084839 -0.673401 0.288635 1441742041 0.675293 0.084839 -0.673401 0.288635 1441742041 0.673035 0.072693 -0.672607 0.298950 1441742041 0.673035 0.072693 -0.672607 0.298950 1441742041 0.673035 0.072693 -0.672607 0.298950 1441742041 0.673035 0.072693 -0.672607 0.298950 1441742041 0.673035 0.072693 -0.672607 0.298950 1441742041 0.670837 0.057922 -0.673279 0.305420 1441742041 0.670837 0.057922 -0.673279 0.305420 1441742041 0.670837 0.057922 -0.673279 0.305420 1441742041 0.670837 0.057922 -0.673279 0.305420 1441742041 0.670837 0.057922 -0.673279 0.305420 1441742041 0.670837 0.057922 -0.673279 0.305420 1441742041 0.667603 0.044739 -0.675232 0.310425 1441742041 0.667603 0.044739 -0.675232 0.310425 1441742041 0.667603 0.044739 -0.675232 0.310425 1441742041 0.667603 0.044739 -0.675232 0.310425 1441742041 0.667603 0.044739 -0.675232 0.310425 1441742041 0.667603 0.044739 -0.675232 0.310425 1441742041 0.664307 0.034790 -0.678101 0.312378 1441742041 0.664307 0.034790 -0.678101 0.312378 1441742041 0.664307 0.034790 -0.678101 0.312378 1441742041 0.664307 0.034790 -0.678101 0.312378 1441742041 0.664307 0.034790 -0.678101 0.312378 1441742041 0.661804 0.028625 -0.682678 0.308350 1441742041 0.661804 0.028625 -0.682678 0.308350 1441742041 0.661804 0.028625 -0.682678 0.308350 1441742041 0.661804 0.028625 -0.682678 0.308350 1441742041 0.661804 0.028625 -0.682678 0.308350 1441742041 0.661804 0.028625 -0.682678 0.308350 1441742041 0.659851 0.031128 -0.688049 0.300293 1441742041 0.659851 0.031128 -0.688049 0.300293 1441742041 0.659851 0.031128 -0.688049 0.300293 1441742041 0.659851 0.031128 -0.688049 0.300293 1441742041 0.659851 0.031128 -0.688049 0.300293 1441742041 0.659851 0.031128 -0.688049 0.300293 1441742041 0.658936 0.044434 -0.691589 0.292480 1441742041 0.658936 0.044434 -0.691589 0.292480 1441742041 0.658936 0.044434 -0.691589 0.292480 1441742041 0.658936 0.044434 -0.691589 0.292480 1441742041 0.658936 0.044434 -0.691589 0.292480 1441742041 0.658936 0.044434 -0.691589 0.292480 1441742041 0.659790 0.064209 -0.690674 0.289063 1441742041 0.659790 0.064209 -0.690674 0.289063 1441742041 0.659790 0.064209 -0.690674 0.289063 1441742041 0.659790 0.064209 -0.690674 0.289063 1441742041 0.659790 0.064209 -0.690674 0.289063 1441742041 0.659790 0.064209 -0.690674 0.289063 1441742041 0.664551 0.071716 -0.688965 0.280212 1441742041 0.664551 0.071716 -0.688965 0.280212 1441742041 0.664551 0.071716 -0.688965 0.280212 1441742041 0.664551 0.071716 -0.688965 0.280212 1441742041 0.667480 0.076172 -0.687683 0.275208 1441742041 0.667480 0.076172 -0.687683 0.275208 1441742041 0.667480 0.076172 -0.687683 0.275208 1441742041 0.667480 0.076172 -0.687683 0.275208 1441742041 0.667480 0.076172 -0.687683 0.275208 1441742041 0.667480 0.076172 -0.687683 0.275208 1441742041 0.670898 0.079529 -0.684937 0.272827 1441742041 0.670898 0.079529 -0.684937 0.272827 1441742041 0.670898 0.079529 -0.684937 0.272827 1441742041 0.670898 0.079529 -0.684937 0.272827 1441742041 0.670898 0.079529 -0.684937 0.272827 1441742041 0.670898 0.079529 -0.684937 0.272827 1441742041 0.670898 0.079529 -0.684937 0.272827 1441742041 0.676086 0.072266 -0.682129 0.268982 1441742041 0.676086 0.072266 -0.682129 0.268982 1441742041 0.676086 0.072266 -0.682129 0.268982 1441742041 0.676086 0.072266 -0.682129 0.268982 1441742041 0.676086 0.072266 -0.682129 0.268982 1441742041 0.676086 0.072266 -0.682129 0.268982 1441742041 0.679871 0.060547 -0.681519 0.263855 1441742041 0.679871 0.060547 -0.681519 0.263855 1441742042 0.679871 0.060547 -0.681519 0.263855 1441742042 0.679871 0.060547 -0.681519 0.263855 1441742042 0.679871 0.060547 -0.681519 0.263855 1441742042 0.679871 0.060547 -0.681519 0.263855 1441742042 0.679871 0.060547 -0.681519 0.263855 1441742042 0.683350 0.059875 -0.678711 0.262146 1441742042 0.683350 0.059875 -0.678711 0.262146 1441742042 0.683350 0.059875 -0.678711 0.262146 1441742042 0.683350 0.059875 -0.678711 0.262146 1441742042 0.683350 0.059875 -0.678711 0.262146 1441742042 0.683350 0.059875 -0.678711 0.262146 1441742042 0.689697 0.052795 -0.675476 0.255432 1441742042 0.689697 0.052795 -0.675476 0.255432 1441742042 0.689697 0.052795 -0.675476 0.255432 1441742042 0.689697 0.052795 -0.675476 0.255432 1441742042 0.689697 0.052795 -0.675476 0.255432 1441742042 0.689697 0.052795 -0.675476 0.255432 1441742042 0.691956 0.038513 -0.677429 0.246582 1441742042 0.691956 0.038513 -0.677429 0.246582 1441742042 0.691956 0.038513 -0.677429 0.246582 1441742042 0.691956 0.038513 -0.677429 0.246582 1441742042 0.691956 0.038513 -0.677429 0.246582 1441742042 0.688843 0.040283 -0.680359 0.246948 1441742042 0.688843 0.040283 -0.680359 0.246948 1441742042 0.688843 0.040283 -0.680359 0.246948 1441742042 0.688843 0.040283 -0.680359 0.246948 1441742042 0.688843 0.040283 -0.680359 0.246948 1441742042 0.688843 0.040283 -0.680359 0.246948 1441742042 0.688843 0.040283 -0.680359 0.246948 1441742042 0.685730 0.061401 -0.678101 0.257202 1441742042 0.685730 0.061401 -0.678101 0.257202 1441742042 0.685730 0.061401 -0.678101 0.257202 1441742042 0.685730 0.061401 -0.678101 0.257202 1441742042 0.685730 0.061401 -0.678101 0.257202 1441742042 0.685730 0.061401 -0.678101 0.257202 1441742042 0.684875 0.068848 -0.676514 0.261780 1441742042 0.684875 0.068848 -0.676514 0.261780 1441742042 0.684875 0.068848 -0.676514 0.261780 1441742042 0.684875 0.068848 -0.676514 0.261780 1441742042 0.684875 0.068848 -0.676514 0.261780 1441742042 0.684875 0.068848 -0.676514 0.261780 1441742042 0.679871 0.062134 -0.680298 0.266541 1441742042 0.679871 0.062134 -0.680298 0.266541 1441742042 0.679871 0.062134 -0.680298 0.266541 1441742042 0.679871 0.062134 -0.680298 0.266541 1441742042 0.679871 0.062134 -0.680298 0.266541 1441742042 0.679871 0.062134 -0.680298 0.266541 1441742042 0.673889 0.064209 -0.680237 0.281189 1441742042 0.673889 0.064209 -0.680237 0.281189 1441742042 0.673889 0.064209 -0.680237 0.281189 1441742042 0.673889 0.064209 -0.680237 0.281189 1441742042 0.673889 0.064209 -0.680237 0.281189 1441742042 0.673889 0.064209 -0.680237 0.281189 1441742042 0.671082 0.061890 -0.678894 0.291382 1441742042 0.671082 0.061890 -0.678894 0.291382 1441742042 0.671082 0.061890 -0.678894 0.291382 1441742042 0.671082 0.061890 -0.678894 0.291382 1441742042 0.671082 0.061890 -0.678894 0.291382 1441742042 0.671082 0.061890 -0.678894 0.291382 1441742042 0.671082 0.061890 -0.678894 0.291382 1441742042 0.669678 0.052185 -0.678650 0.296936 1441742042 0.669678 0.052185 -0.678650 0.296936 1441742042 0.669678 0.052185 -0.678650 0.296936 1441742042 0.669678 0.052185 -0.678650 0.296936 1441742042 0.669678 0.052185 -0.678650 0.296936 1441742042 0.669678 0.052185 -0.678650 0.296936 1441742042 0.667603 0.044312 -0.678772 0.302612 1441742042 0.667603 0.044312 -0.678772 0.302612 1441742042 0.667603 0.044312 -0.678772 0.302612 1441742042 0.667603 0.044312 -0.678772 0.302612 1441742042 0.666138 0.040588 -0.678833 0.306152 1441742042 0.666138 0.040588 -0.678833 0.306152 1441742042 0.666138 0.040588 -0.678833 0.306152 1441742042 0.666748 0.040466 -0.679565 0.303284 1441742042 0.666748 0.040466 -0.679565 0.303284 1441742042 0.666748 0.040466 -0.679565 0.303284 1441742042 0.666748 0.040466 -0.679565 0.303284 1441742042 0.666748 0.040466 -0.679565 0.303284 1441742042 0.666748 0.040466 -0.679565 0.303284 1441742042 0.668701 0.044006 -0.681580 0.293884 1441742042 
0.730164 -0.105652 -0.674377 -0.029541 1441742045 0.730164 -0.105652 -0.674377 -0.029541 1441742045 0.730164 -0.105652 -0.674377 -0.029541 1441742045 0.726990 -0.182129 -0.659241 -0.060913 1441742045 0.726990 -0.182129 -0.659241 -0.060913 1441742045 0.726990 -0.182129 -0.659241 -0.060913 1441742045 0.726990 -0.182129 -0.659241 -0.060913 1441742045 0.726990 -0.182129 -0.659241 -0.060913 1441742045 0.726990 -0.182129 -0.659241 -0.060913 1441742045 0.705322 -0.273315 -0.651306 -0.060974 1441742045 0.705322 -0.273315 -0.651306 -0.060974 1441742045 0.705322 -0.273315 -0.651306 -0.060974 1441742045 0.705322 -0.273315 -0.651306 -0.060974 1441742045 0.705322 -0.273315 -0.651306 -0.060974 1441742045 0.705322 -0.273315 -0.651306 -0.060974 1441742045 0.607483 -0.402832 -0.683777 -0.034119 1441742045 0.607483 -0.402832 -0.683777 -0.034119 1441742045 0.607483 -0.402832 -0.683777 -0.034119 1441742045 0.607483 -0.402832 -0.683777 -0.034119 1441742045 0.607483 -0.402832 -0.683777 -0.034119 1441742045 0.607483 -0.402832 -0.683777 -0.034119 1441742045 0.607483 -0.402832 -0.683777 -0.034119 1441742045 0.476563 -0.497925 -0.722778 0.051208 1441742045 0.476563 -0.497925 -0.722778 0.051208 1441742045 0.476563 -0.497925 -0.722778 0.051208 1441742045 0.476563 -0.497925 -0.722778 0.051208 1441742045 0.476563 -0.497925 -0.722778 0.051208 1441742045 0.476563 -0.497925 -0.722778 0.051208 1441742045 0.345520 -0.554504 -0.739136 0.163879 1441742045 0.345520 -0.554504 -0.739136 0.163879 1441742045 0.345520 -0.554504 -0.739136 0.163879 1441742045 0.345520 -0.554504 -0.739136 0.163879 1441742045 0.345520 -0.554504 -0.739136 0.163879 1441742045 0.202637 -0.588989 -0.726685 0.289917 1441742045 0.202637 -0.588989 -0.726685 0.289917 1441742045 0.202637 -0.588989 -0.726685 0.289917 1441742045 0.202637 -0.588989 -0.726685 0.289917 1441742045 0.202637 -0.588989 -0.726685 0.289917 1441742045 0.202637 -0.588989 -0.726685 0.289917 1441742045 0.036011 -0.597900 -0.684937 0.414856 1441742045 0.036011 -0.597900 -0.684937 0.414856 1441742045 0.036011 -0.597900 -0.684937 0.414856 1441742045 0.036011 -0.597900 -0.684937 0.414856 1441742045 0.036011 -0.597900 -0.684937 0.414856 1441742045 0.036011 -0.597900 -0.684937 0.414856 1441742045 -0.152649 -0.567261 -0.599304 0.543823 1441742045 -0.152649 -0.567261 -0.599304 0.543823 1441742045 -0.152649 -0.567261 -0.599304 0.543823 1441742045 -0.152649 -0.567261 -0.599304 0.543823 1441742045 -0.152649 -0.567261 -0.599304 0.543823 1441742045 -0.152649 -0.567261 -0.599304 0.543823 1441742045 -0.285034 -0.536560 -0.488342 0.626465 1441742045 -0.285034 -0.536560 -0.488342 0.626465 1441742045 -0.285034 -0.536560 -0.488342 0.626465 1441742045 -0.285034 -0.536560 -0.488342 0.626465 1441742045 -0.285034 -0.536560 -0.488342 0.626465 1441742045 -0.285034 -0.536560 -0.488342 0.626465 1441742045 -0.392456 -0.513489 -0.415344 0.640198 1441742045 -0.392456 -0.513489 -0.415344 0.640198 1441742045 -0.392456 -0.513489 -0.415344 0.640198 1441742045 -0.392456 -0.513489 -0.415344 0.640198 1441742045 -0.392456 -0.513489 -0.415344 0.640198 1441742045 -0.392456 -0.513489 -0.415344 0.640198 1441742045 -0.392456 -0.513489 -0.415344 0.640198 1441742045 -0.389038 -0.511292 -0.369019 0.671631 1441742045 -0.389038 -0.511292 -0.369019 0.671631 1441742045 -0.389038 -0.511292 -0.369019 0.671631 1441742045 -0.389038 -0.511292 -0.369019 0.671631 1441742045 -0.389038 -0.511292 -0.369019 0.671631 1441742045 -0.389038 -0.511292 -0.369019 0.671631 1441742045 -0.325867 -0.545166 -0.388184 0.667786 1441742045 -0.325867 -0.545166 -0.388184 0.667786 1441742045 -0.325867 -0.545166 -0.388184 0.667786 1441742045 -0.325867 -0.545166 -0.388184 0.667786 1441742045 -0.325867 -0.545166 -0.388184 0.667786 1441742045 -0.325867 -0.545166 -0.388184 0.667786 1441742045 -0.229370 -0.573364 -0.452148 0.643616 1441742045 -0.229370 -0.573364 -0.452148 0.643616 1441742045 -0.229370 -0.573364 -0.452148 0.643616 1441742045 -0.229370 -0.573364 -0.452148 0.643616 1441742045 -0.229370 -0.573364 -0.452148 0.643616 1441742045 -0.229370 -0.573364 -0.452148 0.643616 1441742045 -0.091003 -0.590515 -0.533508 0.598694 1441742045 -0.091003 -0.590515 -0.533508 0.598694 1441742045 -0.091003 -0.590515 -0.533508 0.598694 1441742045 0.082764 -0.588257 -0.638611 0.489258 1441742045 0.082764 -0.588257 -0.638611 0.489258 1441742045 0.082764 -0.588257 -0.638611 0.489258 1441742045 0.082764 -0.588257 -0.638611 0.489258 1441742045 0.082764 -0.588257 -0.638611 0.489258 1441742046 0.307312 -0.544800 -0.718689 0.303711 1441742046 0.307312 -0.544800 -0.718689 0.303711 1441742046 0.307312 -0.544800 -0.718689 0.303711 1441742046 0.307312 -0.544800 -0.718689 0.303711 1441742046 0.307312 -0.544800 -0.718689 0.303711 1441742046 0.307312 -0.544800 -0.718689 0.303711 1441742046 0.541016 -0.429749 -0.717224 0.090698 1441742046 0.541016 -0.429749 -0.717224 0.090698 1441742046 0.541016 -0.429749 -0.717224 0.090698 1441742046 0.541016 -0.429749 -0.717224 0.090698 1441742046 0.541016 -0.429749 -0.717224 0.090698 1441742046 0.541016 -0.429749 -0.717224 0.090698 1441742046 0.702698 -0.286987 -0.646484 -0.077454 1441742046 0.702698 -0.286987 -0.646484 -0.077454 1441742046 0.702698 -0.286987 -0.646484 -0.077454 1441742046 0.702698 -0.286987 -0.646484 -0.077454 1441742046 0.702698 -0.286987 -0.646484 -0.077454 1441742046 0.702698 -0.286987 -0.646484 -0.077454 1441742046 0.743103 -0.245667 -0.582214 -0.220276 1441742046 0.743103 -0.245667 -0.582214 -0.220276 1441742046 0.743103 -0.245667 -0.582214 -0.220276 1441742046 0.743103 -0.245667 -0.582214 -0.220276 1441742046 0.743103 -0.245667 -0.582214 -0.220276 1441742046 0.743103 -0.245667 -0.582214 -0.220276 1441742046 0.731201 -0.271667 -0.551086 -0.296509 1441742046 0.731201 -0.271667 -0.551086 -0.296509 1441742046 0.731201 -0.271667 -0.551086 -0.296509 1441742046 0.731201 -0.271667 -0.551086 -0.296509 1441742046 0.731201 -0.271667 -0.551086 -0.296509 1441742046 0.731201 -0.271667 -0.551086 -0.296509 1441742046 0.731201 -0.271667 -0.551086 -0.296509 1441742046 0.725769 -0.284485 -0.554565 -0.291260 1441742046 0.725769 -0.284485 -0.554565 -0.291260 1441742046 0.725769 -0.284485 -0.554565 -0.291260 1441742046 0.725769 -0.284485 -0.554565 -0.291260 1441742046 0.725769 -0.284485 -0.554565 -0.291260 1441742046 0.697388 -0.335632 -0.581848 -0.249878 1441742046 0.697388 -0.335632 -0.581848 -0.249878 1441742046 0.697388 -0.335632 -0.581848 -0.249878 1441742046 0.697388 -0.335632 -0.581848 -0.249878 1441742046 0.697388 -0.335632 -0.581848 -0.249878 1441742046 0.697388 -0.335632 -0.581848 -0.249878 1441742046 0.652344 -0.390564 -0.632568 -0.147705 1441742046 0.652344 -0.390564 -0.632568 -0.147705 1441742046 0.652344 -0.390564 -0.632568 -0.147705 1441742046 0.652344 -0.390564 -0.632568 -0.147705 1441742046 0.652344 -0.390564 -0.632568 -0.147705 1441742046 0.652344 -0.390564 -0.632568 -0.147705 1441742046 0.585999 -0.444519 -0.676819 -0.031067 1441742046 0.585999 -0.444519 -0.676819 -0.031067 1441742046 0.585999 -0.444519 -0.676819 -0.031067 1441742046 0.585999 -0.444519 -0.676819 -0.031067 1441742046 0.585999 -0.444519 -0.676819 -0.031067 1441742046 0.585999 -0.444519 -0.676819 -0.031067 1441742046 0.585999 -0.444519 -0.676819 -0.031067 1441742046 0.479858 -0.513794 -0.705994 0.085388 1441742046 0.479858 -0.513794 -0.705994 0.085388 1441742046 0.479858 -0.513794 -0.705994 0.085388 1441742046 0.479858 -0.513794 -0.705994 0.085388 1441742046 0.479858 -0.513794 -0.705994 0.085388 1441742046 0.479858 -0.513794 -0.705994 0.085388 1441742046 0.328308 -0.577087 -0.722656 0.192505 1441742046 0.328308 -0.577087 -0.722656 0.192505 1441742046 0.328308 -0.577087 -0.722656 0.192505 1441742046 0.328308 -0.577087 -0.722656 0.192505 1441742046 0.328308 -0.577087 -0.722656 0.192505 1441742046 0.158691 -0.605469 -0.719971 0.299927 1441742046 0.158691 -0.605469 -0.719971 0.299927 1441742046 0.158691 -0.605469 -0.719971 0.299927 1441742046 0.158691 -0.605469 -0.719971 0.299927 1441742046 0.158691 -0.605469 -0.719971 0.299927 1441742046 0.006531 -0.597290 -0.679260 0.426453 1441742046 0.006531 -0.597290 -0.679260 0.426453 1441742046 0.006531 -0.597290 -0.679260 0.426453 1441742046 0.006531 -0.597290 -0.679260 0.426453 1441742046 0.006531 -0.597290 -0.679260 0.426453 1441742046 0.006531 -0.597290 -0.679260 0.426453 1441742046 -0.124207 -0.563232 -0.575073 0.580261 1441742046 -0.124207 -0.563232 -0.575073 0.580261 1441742046 -0.124207 -0.563232 -0.575073 0.580261 1441742046 -0.124207 -0.563232 -0.575073 0.580261 1441742046 -0.124207 -0.563232 -0.575073 0.580261 1441742046 -0.124207 -0.563232 -0.575073 0.580261 1441742046 -0.270203 -0.525574 -0.503540 0.630249 1441742046 -0.270203 -0.525574 -0.503540 0.630249 1441742046 -0.270203 -0.525574 -0.503540 0.630249 1441742046 -0.270203 -0.525574 -0.503540 0.630249 1441742046 -0.270203 -0.525574 -0.503540 0.630249 1441742046 -0.270203 -0.525574 -0.503540 0.630249 1441742046 -0.381165 -0.490723 -0.454651 0.638123 1441742046 -0.381165 -0.490723 -0.454651 0.638123 1441742046 -0.381165 -0.490723 -0.454651 0.638123 1441742046 -0.381165 -0.490723 -0.454651 0.638123 1441742046 -0.381165 -0.490723 -0.454651 0.638123 1441742046 -0.381165 -0.490723 -0.454651 0.638123 1441742046 -0.381165 -0.490723 -0.454651 0.638123 1441742046 -0.391357 -0.487183 -0.429688 0.651794 1441742046 -0.391357 -0.487183 -0.429688 0.651794 1441742046 -0.391357 -0.487183 -0.429688 0.651794 1441742046 -0.391357 -0.487183 -0.429688 0.651794 1441742046 -0.391357 -0.487183 -0.429688 0.651794 1441742046 -0.391357 -0.487183 -0.429688 0.651794 1441742046 -0.325012 -0.514465 -0.457520 0.648376 1441742046 -0.325012 -0.514465 -0.457520 0.648376 1441742046 -0.325012 -0.514465 -0.457520 0.648376 1441742046 -0.325012 -0.514465 -0.457520 0.648376 1441742046 -0.325012 -0.514465 -0.457520 0.648376 1441742046 -0.325012 -0.514465 -0.457520 0.648376 1441742047 -0.215210 -0.542236 -0.522217 0.622070 1441742047 -0.215210 -0.542236 -0.522217 0.622070 1441742047 -0.215210 -0.542236 -0.522217 0.622070 1441742047 -0.215210 -0.542236 -0.522217 0.622070 1441742047 -0.040955 -0.569458 -0.597839 0.562744 1441742047 -0.040955 -0.569458 -0.597839 0.562744 1441742047 -0.040955 -0.569458 -0.597839 0.562744 1441742047 -0.040955 -0.569458 -0.597839 0.562744 1441742047 -0.040955 -0.569458 -0.597839 0.562744 1441742047 -0.040955 -0.569458 -0.597839 0.562744 1441742047 0.173645 -0.564758 -0.682617 0.430054 1441742047 0.173645 -0.564758 -0.682617 0.430054 1441742047 0.173645 -0.564758 -0.682617 0.430054 1441742047 0.173645 -0.564758 -0.682617 0.430054 1441742047 0.173645 -0.564758 -0.682617 0.430054 1441742047 0.173645 -0.564758 -0.682617 0.430054 1441742047 0.406982 -0.510559 -0.724915 0.219604 1441742047 0.406982 -0.510559 -0.724915 0.219604 1441742047 0.406982 -0.510559 -0.724915 0.219604 1441742047 0.406982 -0.510559 -0.724915 0.219604 1441742047 0.406982 -0.510559 -0.724915 0.219604 1441742047 0.406982 -0.510559 -0.724915 0.219604 1441742047 0.612244 -0.387451 -0.689270 0.003784 1441742047 0.612244 -0.387451 -0.689270 0.003784 1441742047 0.612244 -0.387451 -0.689270 0.003784 1441742047 0.612244 -0.387451 -0.689270 0.003784 1441742047 0.612244 -0.387451 -0.689270 0.003784 1441742047 0.612244 -0.387451 -0.689270 0.003784 1441742047 0.735046 -0.256470 -0.604919 -0.167542 1441742047 0.735046 -0.256470 -0.604919 -0.167542 1441742047 0.735046 -0.256470 -0.604919 -0.167542 1441742047 0.735046 -0.256470 -0.604919 -0.167542 1441742047 0.735046 -0.256470 -0.604919 -0.167542 1441742047 0.735046 -0.256470 -0.604919 -0.167542 1441742047 0.735046 -0.256470 -0.604919 -0.167542 1441742047 0.747437 -0.252380 -0.527771 -0.314819 1441742047 0.747437 -0.252380 -0.527771 -0.314819 1441742047 0.747437 -0.252380 -0.527771 -0.314819 1441742047 0.747437 -0.252380 -0.527771 -0.314819 1441742047 0.747437 -0.252380 -0.527771 -0.314819 1441742047 0.747437 -0.252380 -0.527771 -0.314819 1441742047 0.722839 -0.290833 -0.493774 -0.386169 1441742047 0.722839 -0.290833 -0.493774 -0.386169 1441742047 0.722839 -0.290833 -0.493774 -0.386169 1441742047 0.722839 -0.290833 -0.493774 -0.386169 1441742047 0.722839 -0.290833 -0.493774 -0.386169 1441742047 0.722839 -0.290833 -0.493774 -0.386169 1441742047 0.707520 -0.325195 -0.487549 -0.395020 1441742047 0.707520 -0.325195 -0.487549 -0.395020 1441742047 0.707520 -0.325195 -0.487549 -0.395020 1441742047 0.707520 -0.325195 -0.487549 -0.395020 1441742047 0.707520 -0.325195 -0.487549 -0.395020 1441742047 0.707520 -0.325195 -0.487549 -0.395020 1441742047 0.686401 -0.358337 -0.535400 -0.337402 1441742047 0.686401 -0.358337 -0.535400 -0.337402 1441742047 0.686401 -0.358337 -0.535400 -0.337402 1441742047 0.686401 -0.358337 -0.535400 -0.337402 1441742047 0.686401 -0.358337 -0.535400 -0.337402 1441742047 0.686401 -0.358337 -0.535400 -0.337402 1441742047 0.686401 -0.358337 -0.535400 -0.337402 1441742047 0.648315 -0.403748 -0.605225 -0.224609 1441742047 0.648315 -0.403748 -0.605225 -0.224609 1441742047 0.648315 -0.403748 -0.605225 -0.224609 1441742047 0.648315 -0.403748 -0.605225 -0.224609 1441742047 0.648315 -0.403748 -0.605225 -0.224609 1441742047 0.648315 -0.403748 -0.605225 -0.224609 1441742047 0.648315 -0.403748 -0.605225 -0.224609 1441742047 0.601807 -0.435486 -0.665955 -0.068726 1441742047 0.601807 -0.435486 -0.665955 -0.068726 1441742047 0.601807 -0.435486 -0.665955 -0.068726 1441742047 0.601807 -0.435486 -0.665955 -0.068726 1441742047 0.601807 -0.435486 -0.665955 -0.068726 1441742047 0.521240 -0.478638 -0.701233 0.086975 1441742047 0.521240 -0.478638 -0.701233 0.086975 1441742047 0.521240 -0.478638 -0.701233 0.086975 1441742047 0.521240 -0.478638 -0.701233 0.086975 1441742047 0.521240 -0.478638 -0.701233 0.086975 1441742047 0.394226 -0.535583 -0.717468 0.207397 1441742047 0.394226 -0.535583 -0.717468 0.207397 1441742047 0.394226 -0.535583 -0.717468 0.207397 1441742047 0.394226 -0.535583 -0.717468 0.207397 1441742047 0.394226 -0.535583 -0.717468 0.207397 1441742047 0.394226 -0.535583 -0.717468 0.207397 1441742047 0.255737 -0.575623 -0.711243 0.312134 1441742047 0.255737 -0.575623 -0.711243 0.312134 1441742047 0.255737 -0.575623 -0.711243 0.312134 1441742047 0.255737 -0.575623 -0.711243 0.312134 1441742047 0.255737 -0.575623 -0.711243 0.312134 1441742047 0.255737 -0.575623 -0.711243 0.312134 1441742047 0.097656 -0.587463 -0.684631 0.420288 1441742047 0.097656 -0.587463 -0.684631 0.420288 1441742047 0.097656 -0.587463 -0.684631 0.420288 1441742047 0.097656 -0.587463 -0.684631 0.420288 1441742047 0.097656 -0.587463 -0.684631 0.420288 1441742047 0.097656 -0.587463 -0.684631 0.420288 1441742047 -0.062439 -0.569031 -0.624573 0.531311 1441742047 -0.062439 -0.569031 -0.624573 0.531311 1441742047 -0.062439 -0.569031 -0.624573 0.531311 1441742047 -0.062439 -0.569031 -0.624573 0.531311 1441742047 -0.062439 -0.569031 -0.624573 0.531311 1441742047 -0.062439 -0.569031 -0.624573 0.531311 1441742047 -0.229065 -0.524414 -0.538330 0.618652 1441742047 -0.229065 -0.524414 -0.538330 0.618652 1441742047 -0.229065 -0.524414 -0.538330 0.618652 1441742047 -0.229065 -0.524414 -0.538330 0.618652 1441742047 -0.229065 -0.524414 -0.538330 0.618652 1441742047 -0.359436 -0.477295 -0.461975 0.655457 1441742047 -0.359436 -0.477295 -0.461975 0.655457 1441742048 -0.359436 -0.477295 -0.461975 0.655457 1441742048 -0.359436 -0.477295 -0.461975 0.655457 1441742048 -0.359436 -0.477295 -0.461975 0.655457 1441742048 -0.359436 -0.477295 -0.461975 0.655457 1441742048 -0.359436 -0.477295 -0.461975 0.655457 1441742048 -0.416870 -0.442017 -0.422180 0.672791 1441742048 -0.416870 -0.442017 -0.422180 0.672791 1441742048 -0.416870 -0.442017 -0.422180 0.672791 1441742048 -0.416870 -0.442017 -0.422180 0.672791 1441742048 -0.416870 -0.442017 -0.422180 0.672791 1441742048 -0.416870 -0.442017 -0.422180 0.672791 1441742048 -0.347107 -0.476074 -0.442627 0.675964 1441742048 -0.347107 -0.476074 -0.442627 0.675964 1441742048 -0.347107 -0.476074 -0.442627 0.675964 1441742048 -0.347107 -0.476074 -0.442627 0.675964 1441742048 -0.347107 -0.476074 -0.442627 0.675964 1441742048 -0.347107 -0.476074 -0.442627 0.675964 1441742048 -0.347107 -0.476074 -0.442627 0.675964 1441742048 -0.209534 -0.537598 -0.488892 0.654297 1441742048 -0.209534 -0.537598 -0.488892 0.654297 1441742048 -0.209534 -0.537598 -0.488892 0.654297 1441742048 -0.209534 -0.537598 -0.488892 0.654297 1441742048 -0.209534 -0.537598 -0.488892 0.654297 1441742048 -0.033752 -0.575256 -0.565247 0.590332 1441742048 -0.033752 -0.575256 -0.565247 0.590332 1441742048 -0.033752 -0.575256 -0.565247 0.590332 1441742048 -0.033752 -0.575256 -0.565247 0.590332 1441742048 -0.033752 -0.575256 -0.565247 0.590332 1441742048 -0.033752 -0.575256 -0.565247 0.590332 1441742048 -0.033752 -0.575256 -0.565247 0.590332 1441742048 0.177246 -0.580017 -0.652832 0.453918 1441742048 0.177246 -0.580017 -0.652832 0.453918 1441742048 0.177246 -0.580017 -0.652832 0.453918 1441742048 0.177246 -0.580017 -0.652832 0.453918 1441742048 0.177246 -0.580017 -0.652832 0.453918 1441742048 0.416382 -0.531616 -0.698730 0.236145 1441742048 0.416382 -0.531616 -0.698730 0.236145 1441742048 0.416382 -0.531616 -0.698730 0.236145 1441742048 0.416382 -0.531616 -0.698730 0.236145 1441742048 0.416382 -0.531616 -0.698730 0.236145 1441742048 0.416382 -0.531616 -0.698730 0.236145 1441742048 0.416382 -0.531616 -0.698730 0.236145 1441742048 0.609863 -0.419861 -0.672180 -0.006653 1441742048 0.609863 -0.419861 -0.672180 -0.006653 1441742048 0.609863 -0.419861 -0.672180 -0.006653 1441742048 0.609863 -0.419861 -0.672180 -0.006653 1441742048 0.609863 -0.419861 -0.672180 -0.006653 1441742048 0.609863 -0.419861 -0.672180 -0.006653 1441742048 0.703735 -0.310059 -0.620117 -0.155090 1441742048 0.703735 -0.310059 -0.620117 -0.155090 1441742048 0.703735 -0.310059 -0.620117 -0.155090 1441742048 0.703735 -0.310059 -0.620117 -0.155090 1441742048 0.703735 -0.310059 -0.620117 -0.155090 1441742048 0.703735 -0.310059 -0.620117 -0.155090 1441742048 0.703735 -0.310059 -0.620117 -0.155090 1441742048 0.713684 -0.274902 -0.602417 -0.228394 1441742048 0.713684 -0.274902 -0.602417 -0.228394 1441742048 0.713684 -0.274902 -0.602417 -0.228394 1441742048 0.713684 -0.274902 -0.602417 -0.228394 1441742048 0.713684 -0.274902 -0.602417 -0.228394 1441742048 0.713684 -0.274902 -0.602417 -0.228394 1441742048 0.713684 -0.274902 -0.602417 -0.228394 1441742048 0.701843 -0.267517 -0.583374 -0.309143 1441742048 0.701843 -0.267517 -0.583374 -0.309143 1441742048 0.701843 -0.267517 -0.583374 -0.309143 1441742048 0.701843 -0.267517 -0.583374 -0.309143 1441742048 0.701843 -0.267517 -0.583374 -0.309143 1441742048 0.701843 -0.267517 -0.583374 -0.309143 1441742048 0.709839 -0.275208 -0.544189 -0.352600 1441742048 0.709839 -0.275208 -0.544189 -0.352600 1441742048 0.709839 -0.275208 -0.544189 -0.352600 1441742048 0.709839 -0.275208 -0.544189 -0.352600 1441742048 0.709839 -0.275208 -0.544189 -0.352600 1441742048 0.709839 -0.275208 -0.544189 -0.352600 1441742048 0.698730 -0.309753 -0.553650 -0.330627 1441742048 0.698730 -0.309753 -0.553650 -0.330627 1441742048 0.698730 -0.309753 -0.553650 -0.330627 1441742048 0.698730 -0.309753 -0.553650 -0.330627 1441742048 0.698730 -0.309753 -0.553650 -0.330627 1441742048 0.677246 -0.349792 -0.592957 -0.259644 1441742048 0.677246 -0.349792 -0.592957 -0.259644 1441742048 0.677246 -0.349792 -0.592957 -0.259644 1441742048 0.677246 -0.349792 -0.592957 -0.259644 1441742048 0.677246 -0.349792 -0.592957 -0.259644 1441742048 0.677246 -0.349792 -0.592957 -0.259644 1441742048 0.677246 -0.349792 -0.592957 -0.259644 1441742048 0.646057 -0.394226 -0.633362 -0.161438 1441742048 0.646057 -0.394226 -0.633362 -0.161438 1441742048 0.646057 -0.394226 -0.633362 -0.161438 1441742048 0.646057 -0.394226 -0.633362 -0.161438 1441742048 0.646057 -0.394226 -0.633362 -0.161438 1441742048 0.646057 -0.394226 -0.633362 -0.161438 1441742048 0.646057 -0.394226 -0.633362 -0.161438 1441742048 0.591492 -0.449890 -0.667725 -0.043518 1441742048 0.591492 -0.449890 -0.667725 -0.043518 1441742048 0.591492 -0.449890 -0.667725 -0.043518 1441742048 0.591492 -0.449890 -0.667725 -0.043518 1441742048 0.591492 -0.449890 -0.667725 -0.043518 1441742048 0.591492 -0.449890 -0.667725 -0.043518 1441742048 0.591492 -0.449890 -0.667725 -0.043518 1441742048 0.503113 -0.509033 -0.692810 0.088440 1441742048 0.503113 -0.509033 -0.692810 0.088440 1441742048 0.503113 -0.509033 -0.692810 0.088440 1441742048 0.503113 -0.509033 -0.692810 0.088440 1441742048 0.503113 -0.509033 -0.692810 0.088440 1441742048 0.503113 -0.509033 -0.692810 0.088440 1441742048 0.406372 -0.546387 -0.691650 0.240784 1441742048 0.406372 -0.546387 -0.691650 0.240784 1441742048 0.406372 -0.546387 -0.691650 0.240784 1441742048 0.406372 -0.546387 -0.691650 0.240784 1441742048 0.406372 -0.546387 -0.691650 0.240784 1441742048 0.406372 -0.546387 -0.691650 0.240784 1441742048 0.406372 -0.546387 -0.691650 0.240784 1441742048 0.311890 -0.567871 -0.645813 0.403931 1441742048 0.311890 -0.567871 -0.645813 0.403931 1441742049 0.311890 -0.567871 -0.645813 0.403931 1441742049 0.311890 -0.567871 -0.645813 0.403931 1441742049 0.311890 -0.567871 -0.645813 0.403931 1441742049 0.163940 -0.592834 -0.581299 0.532776 1441742049 0.163940 -0.592834 -0.581299 0.532776 1441742049 0.163940 -0.592834 -0.581299 0.532776 1441742049 0.163940 -0.592834 -0.581299 0.532776 1441742049 0.163940 -0.592834 -0.581299 0.532776 1441742049 0.163940 -0.592834 -0.581299 0.532776 1441742049 -0.029846 -0.587280 -0.510437 0.627441 1441742049 -0.029846 -0.587280 -0.510437 0.627441 1441742049 -0.029846 -0.587280 -0.510437 0.627441 1441742049 -0.029846 -0.587280 -0.510437 0.627441 1441742049 -0.029846 -0.587280 -0.510437 0.627441 1441742049 -0.029846 -0.587280 -0.510437 0.627441 1441742049 -0.219604 -0.536255 -0.412598 0.702881 1441742049 -0.219604 -0.536255 -0.412598 0.702881 1441742049 -0.219604 -0.536255 -0.412598 0.702881 1441742049 -0.219604 -0.536255 -0.412598 0.702881 1441742049 -0.219604 -0.536255 -0.412598 0.702881 1441742049 -0.219604 -0.536255 -0.412598 0.702881 1441742049 -0.390259 -0.466858 -0.380615 0.696350 1441742049 -0.390259 -0.466858 -0.380615 0.696350 1441742049 -0.390259 -0.466858 -0.380615 0.696350 1441742049 -0.390259 -0.466858 -0.380615 0.696350 1441742049 -0.390259 -0.466858 -0.380615 0.696350 1441742049 -0.390259 -0.466858 -0.380615 0.696350 1441742049 -0.390259 -0.466858 -0.380615 0.696350 1441742049 -0.469543 -0.404419 -0.356567 0.699219 1441742049 -0.469543 -0.404419 -0.356567 0.699219 1441742049 -0.469543 -0.404419 -0.356567 0.699219 1441742049 -0.469543 -0.404419 -0.356567 0.699219 1441742049 -0.469543 -0.404419 -0.356567 0.699219 1441742049 -0.469543 -0.404419 -0.356567 0.699219 1441742049 -0.421814 -0.442017 -0.366516 0.701721 1441742049 -0.421814 -0.442017 -0.366516 0.701721 1441742049 -0.421814 -0.442017 -0.366516 0.701721 1441742049 -0.421814 -0.442017 -0.366516 0.701721 1441742049 -0.421814 -0.442017 -0.366516 0.701721 1441742049 -0.421814 -0.442017 -0.366516 0.701721 1441742049 -0.340820 -0.494019 -0.424622 0.677856 1441742049 -0.340820 -0.494019 -0.424622 0.677856 1441742049 -0.340820 -0.494019 -0.424622 0.677856 1441742049 -0.340820 -0.494019 -0.424622 0.677856 1441742049 -0.340820 -0.494019 -0.424622 0.677856 1441742049 -0.340820 -0.494019 -0.424622 0.677856 1441742049 -0.340820 -0.494019 -0.424622 0.677856 1441742049 -0.219849 -0.548340 -0.509583 0.625549 1441742049 -0.219849 -0.548340 -0.509583 0.625549 1441742049 -0.219849 -0.548340 -0.509583 0.625549 1441742049 -0.219849 -0.548340 -0.509583 0.625549 1441742049 -0.219849 -0.548340 -0.509583 0.625549 1441742049 -0.219849 -0.548340 -0.509583 0.625549 1441742049 -0.032471 -0.599121 -0.612183 0.515076 1441742049 -0.032471 -0.599121 -0.612183 0.515076 1441742049 -0.032471 -0.599121 -0.612183 0.515076 1441742049 -0.032471 -0.599121 -0.612183 0.515076 1441742049 -0.032471 -0.599121 -0.612183 0.515076 1441742049 -0.032471 -0.599121 -0.612183 0.515076 1441742049 0.206909 -0.600525 -0.697571 0.331604 1441742049 0.206909 -0.600525 -0.697571 0.331604 1441742049 0.206909 -0.600525 -0.697571 0.331604 1441742049 0.206909 -0.600525 -0.697571 0.331604 1441742049 0.206909 -0.600525 -0.697571 0.331604 1441742049 0.460754 -0.519592 -0.711975 0.104004 1441742049 0.460754 -0.519592 -0.711975 0.104004 1441742049 0.460754 -0.519592 -0.711975 0.104004 1441742049 0.460754 -0.519592 -0.711975 0.104004 1441742049 0.460754 -0.519592 -0.711975 0.104004 1441742049 0.637695 -0.388245 -0.658020 -0.098511 1441742049 0.637695 -0.388245 -0.658020 -0.098511 1441742049 0.637695 -0.388245 -0.658020 -0.098511 1441742049 0.637695 -0.388245 -0.658020 -0.098511 1441742049 0.691956 -0.335449 -0.593567 -0.237488 1441742049 0.691956 -0.335449 -0.593567 -0.237488 1441742049 0.691956 -0.335449 -0.593567 -0.237488 1441742049 0.691956 -0.335449 -0.593567 -0.237488 1441742049 0.691956 -0.335449 -0.593567 -0.237488 1441742049 0.691956 -0.335449 -0.593567 -0.237488 1441742049 0.698547 -0.323853 -0.559692 -0.306396 1441742049 0.698547 -0.323853 -0.559692 -0.306396 1441742049 0.698547 -0.323853 -0.559692 -0.306396 1441742049 0.698547 -0.323853 -0.559692 -0.306396 1441742049 0.698547 -0.323853 -0.559692 -0.306396 1441742049 0.698547 -0.323853 -0.559692 -0.306396 1441742049 0.696594 -0.334167 -0.516479 -0.369263 1441742049 0.696594 -0.334167 -0.516479 -0.369263 1441742049 0.696594 -0.334167 -0.516479 -0.369263 1441742049 0.696594 -0.334167 -0.516479 -0.369263 1441742049 0.696594 -0.334167 -0.516479 -0.369263 1441742049 0.696594 -0.334167 -0.516479 -0.369263 1441742049 0.696594 -0.334167 -0.516479 -0.369263 1441742049 0.697327 -0.349243 -0.488342 -0.391602 1441742049 0.697327 -0.349243 -0.488342 -0.391602 1441742049 0.697327 -0.349243 -0.488342 -0.391602 1441742049 0.697327 -0.349243 -0.488342 -0.391602 1441742049 0.697327 -0.349243 -0.488342 -0.391602 1441742049 0.697327 -0.349243 -0.488342 -0.391602 1441742049 0.687256 -0.372314 -0.522278 -0.341064 1441742049 0.687256 -0.372314 -0.522278 -0.341064 1441742049 0.687256 -0.372314 -0.522278 -0.341064 1441742049 0.687256 -0.372314 -0.522278 -0.341064 1441742049 0.687256 -0.372314 -0.522278 -0.341064 1441742049 0.687256 -0.372314 -0.522278 -0.341064 1441742049 0.657776 -0.403259 -0.587219 -0.244751 1441742049 0.657776 -0.403259 -0.587219 -0.244751 1441742049 0.657776 -0.403259 -0.587219 -0.244751 1441742050 0.657776 -0.403259 -0.587219 -0.244751 1441742050 0.657776 -0.403259 -0.587219 -0.244751 1441742050 0.657776 -0.403259 -0.587219 -0.244751 1441742050 0.612244 -0.438110 -0.647278 -0.119324 1441742050 0.612244 -0.438110 -0.647278 -0.119324 1441742050 0.612244 -0.438110 -0.647278 -0.119324 1441742050 0.612244 -0.438110 -0.647278 -0.119324 1441742050 0.612244 -0.438110 -0.647278 -0.119324 1441742050 0.612244 -0.438110 -0.647278 -0.119324 1441742050 0.540894 -0.482727 -0.688416 0.022278 1441742050 0.540894 -0.482727 -0.688416 0.022278 1441742050 0.540894 -0.482727 -0.688416 0.022278 1441742050 0.540894 -0.482727 -0.688416 0.022278 1441742050 0.540894 -0.482727 -0.688416 0.022278 1441742050 0.540894 -0.482727 -0.688416 0.022278 1441742050 0.418091 -0.543213 -0.712891 0.148132 1441742050 0.418091 -0.543213 -0.712891 0.148132 1441742050 0.418091 -0.543213 -0.712891 0.148132 1441742050 0.418091 -0.543213 -0.712891 0.148132 1441742050 0.418091 -0.543213 -0.712891 0.148132 1441742050 0.418091 -0.543213 -0.712891 0.148132 1441742050 0.253723 -0.594788 -0.726501 0.232605 1441742050 0.253723 -0.594788 -0.726501 0.232605 1441742050 0.253723 -0.594788 -0.726501 0.232605 1441742050 0.253723 -0.594788 -0.726501 0.232605 1441742050 0.253723 -0.594788 -0.726501 0.232605 1441742050 0.253723 -0.594788 -0.726501 0.232605 1441742050 0.065369 -0.619324 -0.726379 0.290894 1441742050 0.065369 -0.619324 -0.726379 0.290894 1441742050 0.065369 -0.619324 -0.726379 0.290894 1441742050 0.065369 -0.619324 -0.726379 0.290894 1441742050 0.065369 -0.619324 -0.726379 0.290894 1441742050 0.065369 -0.619324 -0.726379 0.290894 1441742050 -0.086426 -0.605957 -0.682190 0.400085 1441742050 -0.086426 -0.605957 -0.682190 0.400085 1441742050 -0.086426 -0.605957 -0.682190 0.400085 1441742050 -0.086426 -0.605957 -0.682190 0.400085 1441742050 -0.086426 -0.605957 -0.682190 0.400085 1441742050 -0.086426 -0.605957 -0.682190 0.400085 1441742050 -0.086426 -0.605957 -0.682190 0.400085 1441742050 -0.230591 -0.565674 -0.564331 0.555359 1441742050 -0.230591 -0.565674 -0.564331 0.555359 1441742050 -0.230591 -0.565674 -0.564331 0.555359 1441742050 
0.675903 -0.076294 -0.709717 0.183350 1441742053 0.675903 -0.076294 -0.709717 0.183350 1441742053 0.675903 -0.076294 -0.709717 0.183350 1441742053 0.675903 -0.076294 -0.709717 0.183350 1441742053 0.677063 -0.077637 -0.709290 0.180176 1441742053 0.677063 -0.077637 -0.709290 0.180176 1441742053 0.677063 -0.077637 -0.709290 0.180176 1441742053 0.677063 -0.077637 -0.709290 0.180176 1441742053 0.679321 -0.075317 -0.708252 0.176819 1441742053 0.679321 -0.075317 -0.708252 0.176819 1441742053 0.679321 -0.075317 -0.708252 0.176819 1441742053 0.682190 -0.075317 -0.706604 0.172119 1441742053 0.682190 -0.075317 -0.706604 0.172119 1441742053 0.682190 -0.075317 -0.706604 0.172119 1441742053 0.682190 -0.075317 -0.706604 0.172119 1441742053 0.682190 -0.075317 -0.706604 0.172119 1441742053 0.682190 -0.075317 -0.706604 0.172119 1441742053 0.682983 -0.080017 -0.706787 0.166016 1441742053 0.682983 -0.080017 -0.706787 0.166016 1441742053 0.682983 -0.080017 -0.706787 0.166016 1441742053 0.682983 -0.080017 -0.706787 0.166016 1441742053 0.682983 -0.080017 -0.706787 0.166016 1441742053 0.682983 -0.080017 -0.706787 0.166016 1441742053 0.681763 -0.080139 -0.708374 0.164429 1441742053 0.681763 -0.080139 -0.708374 0.164429 1441742054 0.681763 -0.080139 -0.708374 0.164429 1441742054 0.681763 -0.080139 -0.708374 0.164429 1441742054 0.681763 -0.080139 -0.708374 0.164429 1441742054 0.681763 -0.080139 -0.708374 0.164429 1441742054 0.681763 -0.080139 -0.708374 0.164429 1441742054 0.680603 -0.073914 -0.709778 0.165833 1441742054 0.680603 -0.073914 -0.709778 0.165833 1441742054 0.680603 -0.073914 -0.709778 0.165833 1441742054 0.680603 -0.073914 -0.709778 0.165833 1441742054 0.680603 -0.073914 -0.709778 0.165833 1441742054 0.680603 -0.073914 -0.709778 0.165833 1441742054 0.679565 -0.062256 -0.711060 0.169434 1441742054 0.679565 -0.062256 -0.711060 0.169434 1441742054 0.679565 -0.062256 -0.711060 0.169434 1441742054 0.679565 -0.062256 -0.711060 0.169434 1441742054 0.679565 -0.062256 -0.711060 0.169434 1441742054 0.679565 -0.062256 -0.711060 0.169434 1441742054 0.679565 -0.062256 -0.711060 0.169434 1441742054 0.679321 -0.046021 -0.710999 0.175903 1441742054 0.679321 -0.046021 -0.710999 0.175903 1441742054 0.679321 -0.046021 -0.710999 0.175903 1441742054 0.679321 -0.046021 -0.710999 0.175903 1441742054 0.679321 -0.046021 -0.710999 0.175903 1441742054 0.679565 -0.029602 -0.708557 0.187683 1441742054 0.679565 -0.029602 -0.708557 0.187683 1441742054 0.679565 -0.029602 -0.708557 0.187683 1441742054 0.679565 -0.029602 -0.708557 0.187683 1441742054 0.679565 -0.029602 -0.708557 0.187683 1441742054 0.679565 -0.029602 -0.708557 0.187683 1441742054 0.679565 -0.029602 -0.708557 0.187683 1441742054 0.678955 -0.019348 -0.705811 0.201172 1441742054 0.678955 -0.019348 -0.705811 0.201172 1441742054 0.678955 -0.019348 -0.705811 0.201172 1441742054 0.678955 -0.019348 -0.705811 0.201172 1441742054 0.678955 -0.019348 -0.705811 0.201172 1441742054 0.678955 -0.019348 -0.705811 0.201172 1441742054 0.677429 -0.020447 -0.704163 0.211609 1441742054 0.677429 -0.020447 -0.704163 0.211609 1441742054 0.677429 -0.020447 -0.704163 0.211609 1441742054 0.677429 -0.020447 -0.704163 0.211609 1441742054 0.677429 -0.020447 -0.704163 0.211609 1441742054 0.677429 -0.020447 -0.704163 0.211609 1441742054 0.676392 -0.027100 -0.702820 0.218628 1441742054 0.676392 -0.027100 -0.702820 0.218628 1441742054 0.676392 -0.027100 -0.702820 0.218628 1441742054 0.676392 -0.027100 -0.702820 0.218628 1441742054 0.676392 -0.027100 -0.702820 0.218628 1441742054 0.676392 -0.027100 -0.702820 0.218628 1441742054 0.675293 -0.035339 -0.702454 0.221985 1441742054 0.675293 -0.035339 -0.702454 0.221985 1441742054 0.675293 -0.035339 -0.702454 0.221985 1441742054 0.675293 -0.035339 -0.702454 0.221985 1441742054 0.675293 -0.035339 -0.702454 0.221985 1441742054 0.673096 -0.041687 -0.703308 0.224854 1441742054 0.673096 -0.041687 -0.703308 0.224854 1441742054 0.673096 -0.041687 -0.703308 0.224854 1441742054 0.673096 -0.041687 -0.703308 0.224854 1441742054 0.673096 -0.041687 -0.703308 0.224854 1441742054 0.673096 -0.041687 -0.703308 0.224854 1441742054 0.668762 -0.038635 -0.705139 0.232300 1441742054 0.668762 -0.038635 -0.705139 0.232300 1441742054 0.668762 -0.038635 -0.705139 0.232300 1441742054 0.668762 -0.038635 -0.705139 0.232300 1441742054 0.668762 -0.038635 -0.705139 0.232300 1441742054 0.668762 -0.038635 -0.705139 0.232300 1441742054 0.668762 -0.038635 -0.705139 0.232300 1441742054 0.665833 -0.032227 -0.705933 0.239319 1441742054 0.665833 -0.032227 -0.705933 0.239319 1441742054 0.666565 -0.032288 -0.705872 0.237427 1441742054 0.666565 -0.032288 -0.705872 0.237427 1441742054 0.666565 -0.032288 -0.705872 0.237427 1441742054 0.666565 -0.032288 -0.705872 0.237427 1441742054 0.666565 -0.032288 -0.705872 0.237427 1441742054 0.666565 -0.032288 -0.705872 0.237427 1441742054 0.667664 -0.036377 -0.707397 0.229187 1441742054 0.667664 -0.036377 -0.707397 0.229187 1441742054 0.667664 -0.036377 -0.707397 0.229187 1441742054 0.667664 -0.036377 -0.707397 0.229187 1441742054 0.667664 -0.036377 -0.707397 0.229187 1441742054 0.670349 -0.041504 -0.707153 0.220886 1441742054 0.670349 -0.041504 -0.707153 0.220886 1441742054 0.670349 -0.041504 -0.707153 0.220886 1441742054 0.670349 -0.041504 -0.707153 0.220886 1441742054 0.670349 -0.041504 -0.707153 0.220886 1441742054 0.670349 -0.041504 -0.707153 0.220886 1441742054 0.670349 -0.041504 -0.707153 0.220886 1441742054 0.673828 -0.058960 -0.707825 0.203674 1441742054 0.673828 -0.058960 -0.707825 0.203674 1441742054 0.673828 -0.058960 -0.707825 0.203674 1441742054 0.673828 -0.058960 -0.707825 0.203674 1441742054 0.673828 -0.058960 -0.707825 0.203674 1441742054 0.673828 -0.058960 -0.707825 0.203674 1441742054 0.678284 -0.072754 -0.707275 0.185608 1441742054 0.678284 -0.072754 -0.707275 0.185608 1441742054 0.678284 -0.072754 -0.707275 0.185608 1441742054 0.678284 -0.072754 -0.707275 0.185608 1441742054 0.678284 -0.072754 -0.707275 0.185608 1441742054 0.678284 -0.072754 -0.707275 0.185608 1441742054 0.685120 -0.096313 -0.704712 0.157104 1441742054 0.685120 -0.096313 -0.704712 0.157104 1441742054 0.685120 -0.096313 -0.704712 0.157104 1441742054 0.685120 -0.096313 -0.704712 0.157104 1441742054 0.685120 -0.096313 -0.704712 0.157104 1441742054 0.685120 -0.096313 -0.704712 0.157104 1441742054 0.690002 -0.108398 -0.704407 0.126343 1441742054 0.690002 -0.108398 -0.704407 0.126343 1441742055 0.690002 -0.108398 -0.704407 0.126343 1441742055 0.690002 -0.108398 -0.704407 0.126343 1441742055 0.690002 -0.108398 -0.704407 0.126343 1441742055 0.690002 -0.108398 -0.704407 0.126343 1441742055 0.695740 -0.097534 -0.703003 0.110657 1441742055 0.695740 -0.097534 -0.703003 0.110657 1441742055 0.695740 -0.097534 -0.703003 0.110657 1441742055 0.695740 -0.097534 -0.703003 0.110657 1441742055 0.695740 -0.097534 -0.703003 0.110657 1441742055 0.695740 -0.097534 -0.703003 0.110657 1441742055 0.695740 -0.097534 -0.703003 0.110657 1441742055 0.700623 -0.076599 -0.701172 0.107910 1441742055 0.700623 -0.076599 -0.701172 0.107910 1441742055 0.700623 -0.076599 -0.701172 0.107910 1441742055 0.700623 -0.076599 -0.701172 0.107910 1441742055 0.700623 -0.076599 -0.701172 0.107910 1441742055 0.701721 -0.067261 -0.700684 0.110352 1441742055 0.701721 -0.067261 -0.700684 0.110352 1441742055 0.701721 -0.067261 -0.700684 0.110352 1441742055 0.701721 -0.067261 -0.700684 0.110352 1441742055 0.701721 -0.067261 -0.700684 0.110352 1441742055 0.701721 -0.067261 -0.700684 0.110352 1441742055 0.698486 -0.062012 -0.702576 0.121033 1441742055 0.698486 -0.062012 -0.702576 0.121033 1441742055 0.698486 -0.062012 -0.702576 0.121033 1441742055 0.698486 -0.062012 -0.702576 0.121033 1441742055 0.698486 -0.062012 -0.702576 0.121033 1441742055 0.698486 -0.062012 -0.702576 0.121033 1441742055 0.694824 -0.047485 -0.703125 0.143677 1441742055 0.694824 -0.047485 -0.703125 0.143677 1441742055 0.694824 -0.047485 -0.703125 0.143677 1441742055 0.694824 -0.047485 -0.703125 0.143677 1441742055 0.694824 -0.047485 -0.703125 0.143677 1441742055 0.694824 -0.047485 -0.703125 0.143677 1441742055 0.692444 -0.033569 -0.700562 0.169067 1441742055 0.692444 -0.033569 -0.700562 0.169067 1441742055 0.692444 -0.033569 -0.700562 0.169067 1441742055 0.692444 -0.033569 -0.700562 0.169067 1441742055 0.692444 -0.033569 -0.700562 0.169067 1441742055 0.689941 -0.032898 -0.698486 0.187256 1441742055 0.689941 -0.032898 -0.698486 0.187256 1441742055 0.689941 -0.032898 -0.698486 0.187256 1441742055 0.689941 -0.032898 -0.698486 0.187256 1441742055 0.686035 -0.038208 -0.697327 0.203918 1441742055 0.686035 -0.038208 -0.697327 0.203918 1441742055 0.686035 -0.038208 -0.697327 0.203918 1441742055 0.686035 -0.038208 -0.697327 0.203918 1441742055 0.686035 -0.038208 -0.697327 0.203918 1441742055 0.686035 -0.038208 -0.697327 0.203918 1441742055 0.681335 -0.049438 -0.697327 0.216980 1441742055 0.681335 -0.049438 -0.697327 0.216980 1441742055 0.681335 -0.049438 -0.697327 0.216980 1441742055 0.681335 -0.049438 -0.697327 0.216980 1441742055 0.681335 -0.049438 -0.697327 0.216980 1441742055 0.681335 -0.049438 -0.697327 0.216980 1441742055 0.681335 -0.049438 -0.697327 0.216980 1441742055 0.674744 -0.064575 -0.698792 0.228516 1441742055 0.674744 -0.064575 -0.698792 0.228516 1441742055 0.674744 -0.064575 -0.698792 0.228516 1441742055 0.674744 -0.064575 -0.698792 0.228516 1441742055 0.674744 -0.064575 -0.698792 0.228516 1441742055 0.674744 -0.064575 -0.698792 0.228516 1441742055 0.667603 -0.076599 -0.702148 0.235352 1441742055 0.667603 -0.076599 -0.702148 0.235352 1441742055 0.667603 -0.076599 -0.702148 0.235352 1441742055 0.667603 -0.076599 -0.702148 0.235352 1441742055 0.667603 -0.076599 -0.702148 0.235352 1441742055 0.667603 -0.076599 -0.702148 0.235352 1441742055 0.667603 -0.076599 -0.702148 0.235352 1441742055 0.662781 -0.078796 -0.706665 0.234680 1441742055 0.662781 -0.078796 -0.706665 0.234680 1441742055 0.662781 -0.078796 -0.706665 0.234680 1441742055 0.662781 -0.078796 -0.706665 0.234680 1441742055 0.662781 -0.078796 -0.706665 0.234680 1441742055 0.662781 -0.078796 -0.706665 0.234680 1441742055 0.662781 -0.078796 -0.706665 0.234680 1441742055 0.661743 -0.067078 -0.709656 0.232178 1441742055 0.661743 -0.067078 -0.709656 0.232178 1441742055 0.661743 -0.067078 -0.709656 0.232178 1441742055 0.661743 -0.067078 -0.709656 0.232178 1441742055 0.661743 -0.067078 -0.709656 0.232178 1441742055 0.661743 -0.067078 -0.709656 0.232178 1441742055 0.662476 -0.047546 -0.710938 0.231079 1441742055 0.662476 -0.047546 -0.710938 0.231079 1441742055 0.662476 -0.047546 -0.710938 0.231079 1441742055 0.662476 -0.047546 -0.710938 0.231079 1441742055 0.662476 -0.047546 -0.710938 0.231079 1441742055 0.662476 -0.047546 -0.710938 0.231079 1441742055 0.662476 -0.047546 -0.710938 0.231079 1441742055 0.664856 -0.030518 -0.710754 0.227783 1441742055 0.664856 -0.030518 -0.710754 0.227783 1441742055 0.664856 -0.030518 -0.710754 0.227783 1441742055 0.664856 -0.030518 -0.710754 0.227783 1441742055 0.664856 -0.030518 -0.710754 0.227783 1441742055 0.664856 -0.030518 -0.710754 0.227783 1441742055 0.669373 -0.019836 -0.709717 0.218689 1441742055 0.669373 -0.019836 -0.709717 0.218689 1441742055 0.669373 -0.019836 -0.709717 0.218689 1441742055 0.669373 -0.019836 -0.709717 0.218689 1441742055 0.669373 -0.019836 -0.709717 0.218689 1441742055 0.669373 -0.019836 -0.709717 0.218689 1441742055 0.675537 -0.013062 -0.707092 0.208435 1441742055 0.675537 -0.013062 -0.707092 0.208435 1441742055 0.675537 -0.013062 -0.707092 0.208435 1441742055 0.675537 -0.013062 -0.707092 0.208435 1441742055 0.675537 -0.013062 -0.707092 0.208435 1441742055 0.675537 -0.013062 -0.707092 0.208435 1441742055 0.675537 -0.013062 -0.707092 0.208435 1441742055 0.683350 -0.015808 -0.702698 0.197510 1441742055 0.683350 -0.015808 -0.702698 0.197510 1441742055 0.683350 -0.015808 -0.702698 0.197510 1441742056 0.683350 -0.015808 -0.702698 0.197510 1441742056 0.692139 -0.036621 -0.697632 0.181396 1441742056 0.692139 -0.036621 -0.697632 0.181396 1441742056 0.692139 -0.036621 -0.697632 0.181396 1441742056 0.699097 -0.069275 -0.693176 0.161072 1441742056 0.699097 -0.069275 -0.693176 0.161072 1441742056 0.699097 -0.069275 -0.693176 0.161072 1441742056 0.699097 -0.069275 -0.693176 0.161072 1441742056 0.699097 -0.069275 -0.693176 0.161072 1441742056 0.699097 -0.069275 -0.693176 0.161072 1441742056 0.704895 -0.083618 -0.690063 0.141357 1441742056 0.704895 -0.083618 -0.690063 0.141357 1441742056 0.704895 -0.083618 -0.690063 0.141357 1441742056 0.704895 -0.083618 -0.690063 0.141357 1441742056 0.704895 -0.083618 -0.690063 0.141357 1441742056 0.704895 -0.083618 -0.690063 0.141357 1441742056 0.704895 -0.083618 -0.690063 0.141357 1441742056 0.710693 -0.067810 -0.687195 0.134583 1441742056 0.710693 -0.067810 -0.687195 0.134583 1441742056 0.710693 -0.067810 -0.687195 0.134583 1441742056 0.710693 -0.067810 -0.687195 0.134583 1441742056 0.710693 -0.067810 -0.687195 0.134583 1441742056 0.710693 -0.067810 -0.687195 0.134583 1441742056 0.714905 -0.046387 -0.683289 0.141113 1441742056 0.714905 -0.046387 -0.683289 0.141113 1441742056 0.714905 -0.046387 -0.683289 0.141113 1441742056 0.714905 -0.046387 -0.683289 0.141113 1441742056 0.714905 -0.046387 -0.683289 0.141113 1441742056 0.714905 -0.046387 -0.683289 0.141113 1441742056 0.712952 -0.046387 -0.684448 0.145264 1441742056 0.712952 -0.046387 -0.684448 0.145264 1441742056 0.712952 -0.046387 -0.684448 0.145264 1441742056 0.712952 -0.046387 -0.684448 0.145264 1441742056 0.712952 -0.046387 -0.684448 0.145264 1441742056 0.712952 -0.046387 -0.684448 0.145264 1441742056 0.712952 -0.046387 -0.684448 0.145264 1441742056 0.706482 -0.043213 -0.688049 0.160156 1441742056 0.706482 -0.043213 -0.688049 0.160156 1441742056 0.706482 -0.043213 -0.688049 0.160156 1441742056 0.706482 -0.043213 -0.688049 0.160156 1441742056 0.701050 -0.038269 -0.688965 0.180054 1441742056 0.701050 -0.038269 -0.688965 0.180054 1441742056 0.701050 -0.038269 -0.688965 0.180054 1441742056 0.701050 -0.038269 -0.688965 0.180054 1441742056 0.701050 -0.038269 -0.688965 0.180054 1441742056 0.701050 -0.038269 -0.688965 0.180054 1441742056 0.694397 -0.042480 -0.691162 0.195557 1441742056 0.694397 -0.042480 -0.691162 0.195557 1441742056 0.694397 -0.042480 -0.691162 0.195557 1441742056 0.694397 -0.042480 -0.691162 0.195557 1441742056 0.694397 -0.042480 -0.691162 0.195557 1441742056 0.694397 -0.042480 -0.691162 0.195557 1441742056 0.686035 -0.047852 -0.694397 0.211792 1441742056 0.686035 -0.047852 -0.694397 0.211792 1441742056 0.686035 -0.047852 -0.694397 0.211792 1441742056 0.686035 -0.047852 -0.694397 0.211792 1441742056 0.686035 -0.047852 -0.694397 0.211792 1441742056 0.686035 -0.047852 -0.694397 0.211792 1441742056 0.678345 -0.046265 -0.696594 0.229004 1441742056 0.678345 -0.046265 -0.696594 0.229004 1441742056 0.678345 -0.046265 -0.696594 0.229004 1441742056 0.678345 -0.046265 -0.696594 0.229004 1441742056 0.678345 -0.046265 -0.696594 0.229004 1441742056 0.678345 -0.046265 -0.696594 0.229004 1441742056 0.678345 -0.046265 -0.696594 0.229004 1441742056 0.673401 -0.045227 -0.698120 0.238953 1441742056 0.673401 -0.045227 -0.698120 0.238953 1441742056 0.673401 -0.045227 -0.698120 0.238953 1441742056 0.673401 -0.045227 -0.698120 0.238953 1441742056 0.673401 -0.045227 -0.698120 0.238953 1441742056 0.673401 -0.045227 -0.698120 0.238953 1441742056 0.670776 -0.045715 -0.700012 0.240662 1441742056 0.670776 -0.045715 -0.700012 0.240662 1441742056 0.670776 -0.045715 -0.700012 0.240662 1441742056 0.670776 -0.045715 -0.700012 0.240662 1441742056 0.670776 -0.045715 -0.700012 0.240662 1441742056 0.670776 -0.045715 -0.700012 0.240662 1441742056 0.669922 -0.043945 -0.702026 0.237427 1441742056 0.669922 -0.043945 -0.702026 0.237427 1441742056 0.669922 -0.043945 -0.702026 0.237427 1441742056 0.669922 -0.043945 -0.702026 0.237427 1441742056 0.669922 -0.043945 -0.702026 0.237427 1441742056 0.669922 -0.043945 -0.702026 0.237427 1441742056 0.670837 -0.036499 -0.703918 0.230530 1441742056 0.670837 -0.036499 -0.703918 0.230530 1441742056 0.670837 -0.036499 -0.703918 0.230530 1441742056 0.670837 -0.036499 -0.703918 0.230530 1441742056 0.670837 -0.036499 -0.703918 0.230530 1441742056 0.670837 -0.036499 -0.703918 0.230530 1441742056 0.673767 -0.023254 -0.704224 0.222595 1441742056 0.673767 -0.023254 -0.704224 0.222595 1441742056 0.673767 -0.023254 -0.704224 0.222595 1441742056 0.673767 -0.023254 -0.704224 0.222595 1441742056 0.673767 -0.023254 -0.704224 0.222595 1441742056 0.673767 -0.023254 -0.704224 0.222595 1441742056 0.678284 -0.007385 -0.701965 0.217163 1441742056 0.678284 -0.007385 -0.701965 0.217163 1441742056 0.678284 -0.007385 -0.701965 0.217163 1441742056 0.678284 -0.007385 -0.701965 0.217163 1441742056 0.678284 -0.007385 -0.701965 0.217163 1441742056 0.678284 -0.007385 -0.701965 0.217163 1441742056 0.678284 -0.007385 -0.701965 0.217163 1441742056 0.682190 0.008179 -0.699341 0.213379 1441742056 0.682190 0.008179 -0.699341 0.213379 1441742056 0.682190 0.008179 -0.699341 0.213379 1441742056 0.682190 0.008179 -0.699341 0.213379 1441742056 0.682190 0.008179 -0.699341 0.213379 1441742057 0.682190 0.008179 -0.699341 0.213379 1441742057 0.686218 0.018127 -0.695801 0.211182 1441742057 0.686218 0.018127 -0.695801 0.211182 1441742057 0.686218 0.018127 -0.695801 0.211182 1441742057 0.686218 0.018127 -0.695801 0.211182 1441742057 0.686218 0.018127 -0.695801 0.211182 1441742057 0.686218 0.018127 -0.695801 0.211182 1441742057 0.688782 0.020569 -0.693481 0.210205 1441742057 0.688782 0.020569 -0.693481 0.210205 1441742057 0.688782 0.020569 -0.693481 0.210205 1441742057 0.688782 0.020569 -0.693481 0.210205 1441742057 0.688782 0.020569 -0.693481 0.210205 1441742057 0.688782 0.020569 -0.693481 0.210205 1441742057 0.689697 0.015259 -0.692566 0.210754 1441742057 0.689697 0.015259 -0.692566 0.210754 1441742057 0.689697 0.015259 -0.692566 0.210754 1441742057 0.689697 0.015259 -0.692566 0.210754 1441742057 0.689697 0.015259 -0.692566 0.210754 1441742057 0.690063 -0.002930 -0.692871 0.209045 1441742057 0.690063 -0.002930 -0.692871 0.209045 1441742057 0.690063 -0.002930 -0.692871 0.209045 1441742057 0.690063 -0.002930 -0.692871 0.209045 1441742057 0.690063 -0.002930 -0.692871 0.209045 1441742057 0.690063 -0.002930 -0.692871 0.209045 1441742057 0.688782 -0.028198 -0.694214 0.206970 1441742057 0.688782 -0.028198 -0.694214 0.206970 1441742057 0.688782 -0.028198 -0.694214 0.206970 1441742057 0.688782 -0.028198 -0.694214 0.206970 1441742057 0.688782 -0.028198 -0.694214 0.206970 1441742057 0.688782 -0.028198 -0.694214 0.206970 1441742057 0.688782 -0.028198 -0.694214 0.206970 1441742057 0.688843 -0.051758 -0.692688 0.207336 1441742057 0.688843 -0.051758 -0.692688 0.207336 1441742057 0.688843 -0.051758 -0.692688 0.207336 1441742057 0.688843 -0.051758 -0.692688 0.207336 1441742057 0.688843 -0.051758 -0.692688 0.207336 1441742057 0.688843 -0.051758 -0.692688 0.207336 1441742057 0.688354 -0.077637 -0.693237 0.198792 1441742057 0.688354 -0.077637 -0.693237 0.198792 1441742057 0.688354 -0.077637 -0.693237 0.198792 1441742057 0.688354 -0.077637 -0.693237 0.198792 1441742057 0.688354 -0.077637 -0.693237 0.198792 1441742057 0.688354 -0.077637 -0.693237 0.198792 1441742057 0.688293 -0.075928 -0.696045 0.189758 1441742057 0.688293 -0.075928 -0.696045 0.189758 1441742057 0.688293 -0.075928 -0.696045 0.189758 1441742057 0.688293 -0.075928 -0.696045 0.189758 1441742057 0.688293 -0.075928 -0.696045 0.189758 1441742057 0.688293 -0.075928 -0.696045 0.189758 1441742057 0.692566 -0.049866 -0.694153 0.189758 1441742057 0.692566 -0.049866 -0.694153 0.189758 1441742057 0.692566 -0.049866 -0.694153 0.189758 1441742057 0.692566 -0.049866 -0.694153 0.189758 1441742057 0.692566 -0.049866 -0.694153 0.189758 1441742057 0.692566 -0.049866 -0.694153 0.189758 1441742057 0.696045 -0.035217 -0.692932 0.184570 1441742057 0.696045 -0.035217 -0.692932 0.184570 1441742057 0.696045 -0.035217 -0.692932 0.184570 1441742057 0.696045 -0.035217 -0.692932 0.184570 1441742057 0.696045 -0.035217 -0.692932 0.184570 1441742057 0.693542 -0.029602 -0.696045 0.183289 1441742057 0.693542 -0.029602 -0.696045 0.183289 1441742057 0.693542 -0.029602 -0.696045 0.183289 1441742057 0.693542 -0.029602 -0.696045 0.183289 1441742057 0.693542 -0.029602 -0.696045 0.183289 1441742057 0.691589 -0.019287 -0.695679 0.193298 1441742057 0.691589 -0.019287 -0.695679 0.193298 1441742057 0.691589 -0.019287 -0.695679 0.193298 1441742057 0.691589 -0.019287 -0.695679 0.193298 1441742057 0.691589 -0.019287 -0.695679 0.193298 1441742057 0.690796 -0.016846 -0.694580 0.200012 1441742057 0.690796 -0.016846 -0.694580 0.200012 1441742057 0.690796 -0.016846 -0.694580 0.200012 1441742057 0.690796 -0.016846 -0.694580 0.200012 1441742057 0.690796 -0.016846 -0.694580 0.200012 1441742057 0.690796 -0.016846 -0.694580 0.200012 1441742057 0.690796 -0.016846 -0.694580 0.200012 1441742057 0.689819 -0.023804 -0.694214 0.203918 1441742057 0.689819 -0.023804 -0.694214 0.203918 1441742057 0.689819 -0.023804 -0.694214 0.203918 1441742057 0.689819 -0.023804 -0.694214 0.203918 1441742057 0.689819 -0.023804 -0.694214 0.203918 1441742057 0.689819 -0.023804 -0.694214 0.203918 1441742057 0.687622 -0.027832 -0.694214 0.210999 1441742057 0.687622 -0.027832 -0.694214 0.210999 1441742057 0.687622 -0.027832 -0.694214 0.210999 1441742057 0.687622 -0.027832 -0.694214 0.210999 1441742057 0.687622 -0.027832 -0.694214 0.210999 1441742057 0.687622 -0.027832 -0.694214 0.210999 1441742057 0.687622 -0.027832 -0.694214 0.210999 1441742057 0.685913 -0.024048 -0.693542 0.218872 1441742057 0.685913 -0.024048 -0.693542 0.218872 1441742057 0.685913 -0.024048 -0.693542 0.218872 1441742057 0.685913 -0.024048 -0.693542 0.218872 1441742057 0.685913 -0.024048 -0.693542 0.218872 1441742057 0.686584 -0.022522 -0.692261 0.221069 1441742057 0.686584 -0.022522 -0.692261 0.221069 1441742057 0.686584 -0.022522 -0.692261 0.221069 1441742057 0.686584 -0.022522 -0.692261 0.221069 1441742057 0.686584 -0.022522 -0.692261 0.221069 1441742057 0.686584 -0.022522 -0.692261 0.221069 1441742057 0.686462 -0.027344 -0.693848 0.215820 1441742057 0.686462 -0.027344 -0.693848 0.215820 1441742057 0.686462 -0.027344 -0.693848 0.215820 1441742057 0.686462 -0.027344 -0.693848 0.215820 1441742057 0.686462 -0.027344 -0.693848 0.215820 1441742057 0.686462 -0.027344 -0.693848 0.215820 1441742058 0.686462 -0.027344 -0.693848 0.215820 1441742058 0.685425 -0.025024 -0.696411 0.211121 1441742058 0.685425 -0.025024 -0.696411 0.211121 1441742058 0.685425 -0.025024 -0.696411 0.211121 1441742058 0.685425 -0.025024 -0.696411 0.211121 1441742058 0.685425 -0.025024 -0.696411 0.211121 1441742058 0.685425 -0.025024 -0.696411 0.211121 1441742058 0.685181 -0.021423 -0.698120 0.206665 1441742058 0.685181 -0.021423 -0.698120 0.206665 1441742058 0.685181 -0.021423 -0.698120 0.206665 1441742058 0.685181 -0.021423 -0.698120 0.206665 1441742058 0.685181 -0.021423 -0.698120 0.206665 1441742058 0.685669 -0.019897 -0.698914 0.202393 1441742058 0.685669 -0.019897 -0.698914 0.202393 1441742058 0.685669 -0.019897 -0.698914 0.202393 1441742058 0.685669 -0.019897 -0.698914 0.202393 1441742058 0.685669 -0.019897 -0.698914 0.202393 1441742058 0.685669 -0.019897 -0.698914 0.202393 1441742058 0.685669 -0.011536 -0.698853 0.203247 1441742058 0.685669 -0.011536 -0.698853 0.203247 1441742058 0.685669 -0.011536 -0.698853 0.203247 1441742058 0.685669 -0.011536 -0.698853 0.203247 1441742058 0.685669 -0.011536 -0.698853 0.203247 1441742058 0.685669 -0.011536 -0.698853 0.203247 1441742058 0.687256 -0.004333 -0.697327 0.203491 1441742058 0.687256 -0.004333 -0.697327 0.203491 1441742058 0.687256 -0.004333 -0.697327 0.203491 1441742058 0.687256 -0.004333 -0.697327 0.203491 1441742058 0.687256 -0.004333 -0.697327 0.203491 1441742058 0.688538 -0.003723 -0.696777 0.200867 1441742058 0.688538 -0.003723 -0.696777 0.200867 1441742058 0.688538 -0.003723 -0.696777 0.200867 1441742058 0.688538 -0.003723 -0.696777 0.200867 1441742058 0.688538 -0.003723 -0.696777 0.200867 1441742058 0.688538 -0.003723 -0.696777 0.200867 1441742058 0.688110 -0.003052 -0.696716 0.202820 1441742058 0.688110 -0.003052 -0.696716 0.202820 1441742058 0.688110 -0.003052 -0.696716 0.202820 1441742058 0.688110 -0.003052 -0.696716 0.202820 1441742058 0.688110 -0.003052 -0.696716 0.202820 1441742058 0.688110 -0.003052 -0.696716 0.202820 1441742058 0.689026 -0.005737 -0.695129 0.204895 1441742058 0.689026 -0.005737 -0.695129 0.204895 1441742058 0.689026 -0.005737 -0.695129 0.204895 1441742058 0.689026 -0.005737 -0.695129 0.204895 1441742058 0.689026 -0.005737 -0.695129 0.204895 1441742058 0.689026 -0.005737 -0.695129 0.204895 1441742058 0.689026 -0.005737 -0.695129 0.204895 1441742058 0.692627 -0.023071 -0.691833 0.202698 1441742058 0.692627 -0.023071 -0.691833 0.202698 1441742058 0.692627 -0.023071 -0.691833 0.202698 1441742058 0.692627 -0.023071 -0.691833 0.202698 1441742058 0.692627 -0.023071 -0.691833 0.202698 1441742058 0.692627 -0.023071 -0.691833 0.202698 1441742058 0.694519 -0.058289 -0.690857 0.192261 1441742058 0.694519 -0.058289 -0.690857 0.192261 1441742058 0.694519 -0.058289 -0.690857 0.192261 1441742058 0.694519 -0.058289 -0.690857 0.192261 1441742058 0.694519 -0.058289 -0.690857 0.192261 1441742058 0.694885 -0.074524 -0.691650 0.182312 1441742058 0.694885 -0.074524 -0.691650 0.182312 1441742058 0.694885 -0.074524 -0.691650 0.182312 1441742058 0.694885 -0.074524 -0.691650 0.182312 1441742058 0.694885 -0.074524 -0.691650 0.182312 1441742058 0.694885 -0.074524 -0.691650 0.182312 1441742058 0.694885 -0.074524 -0.691650 0.182312 1441742058 0.699219 -0.054077 -0.689758 0.179993 1441742058 0.699219 -0.054077 -0.689758 0.179993 1441742058 0.699219 -0.054077 -0.689758 0.179993 1441742058 0.699219 -0.054077 -0.689758 0.179993 1441742058 0.699219 -0.054077 -0.689758 0.179993 1441742058 0.706360 -0.028076 -0.684937 0.176453 1441742058 0.706360 -0.028076 -0.684937 0.176453 1441742058 0.706360 -0.028076 -0.684937 0.176453 1441742058 0.706360 -0.028076 -0.684937 0.176453 1441742058 0.710205 -0.026794 -0.684204 0.163452 1441742058 0.710205 -0.026794 -0.684204 0.163452 1441742058 0.710205 -0.026794 -0.684204 0.163452 1441742058 0.710205 -0.026794 -0.684204 0.163452 1441742058 0.710205 -0.026794 -0.684204 0.163452 1441742058 0.710205 -0.026794 -0.684204 0.163452 1441742058 0.705872 -0.024841 -0.688416 0.165100 1441742058 0.705872 -0.024841 -0.688416 0.165100 1441742058 0.705872 -0.024841 -0.688416 0.165100 1441742058 0.705872 -0.024841 -0.688416 0.165100 1441742058 0.705872 -0.024841 -0.688416 0.165100 1441742058 0.705872 -0.024841 -0.688416 0.165100 1441742058 0.701843 -0.012573 -0.689331 0.179016 1441742058 0.701843 -0.012573 -0.689331 0.179016 1441742058 0.701843 -0.012573 -0.689331 0.179016 1441742058 0.701843 -0.012573 -0.689331 0.179016 1441742058 0.701843 -0.012573 -0.689331 0.179016 1441742058 0.701843 -0.012573 -0.689331 0.179016 1441742058 0.699280 -0.011475 -0.689941 0.186707 1441742058 0.699280 -0.011475 -0.689941 0.186707 1441742058 0.699280 -0.011475 -0.689941 0.186707 1441742058 0.699280 -0.011475 -0.689941 0.186707 1441742058 0.699280 -0.011475 -0.689941 0.186707 1441742058 0.699280 -0.011475 -0.689941 0.186707 1441742058 0.699280 -0.011475 -0.689941 0.186707 1441742058 0.695740 -0.016541 -0.690918 0.195618 1441742058 0.695740 -0.016541 -0.690918 0.195618 1441742058 0.695740 -0.016541 -0.690918 0.195618 1441742058 0.695740 -0.016541 -0.690918 0.195618 1441742058 0.695740 -0.016541 -0.690918 0.195618 1441742058 0.695740 -0.016541 -0.690918 0.195618 1441742058 0.691223 -0.024414 -0.692200 0.206116 1441742059 0.691223 -0.024414 -0.692200 0.206116 1441742059 0.691223 -0.024414 -0.692200 0.206116 1441742059 0.691223 -0.024414 -0.692200 0.206116 1441742059 0.691223 -0.024414 -0.692200 0.206116 1441742059 
0.647339 -0.291077 -0.703430 -0.038574 1441742078 0.647339 -0.291077 -0.703430 -0.038574 1441742078 0.647339 -0.291077 -0.703430 -0.038574 1441742078 0.647339 -0.291077 -0.703430 -0.038574 1441742078 0.647339 -0.291077 -0.703430 -0.038574 1441742078 0.647339 -0.291077 -0.703430 -0.038574 1441742078 0.647339 -0.291077 -0.703430 -0.038574 1441742078 0.621582 -0.355530 -0.697815 -0.017029 1441742078 0.621582 -0.355530 -0.697815 -0.017029 1441742078 0.621582 -0.355530 -0.697815 -0.017029 1441742078 0.621582 -0.355530 -0.697815 -0.017029 1441742078 0.621582 -0.355530 -0.697815 -0.017029 1441742078 0.621582 -0.355530 -0.697815 -0.017029 1441742078 0.558044 -0.441772 -0.702454 0.003601 1441742078 0.558044 -0.441772 -0.702454 0.003601 1441742078 0.558044 -0.441772 -0.702454 0.003601 1441742078 0.558044 -0.441772 -0.702454 0.003601 1441742078 0.558044 -0.441772 -0.702454 0.003601 1441742078 0.558044 -0.441772 -0.702454 0.003601 1441742078 0.558044 -0.441772 -0.702454 0.003601 1441742078 0.455750 -0.522339 -0.719543 0.041260 1441742078 0.455750 -0.522339 -0.719543 0.041260 1441742078 0.455750 -0.522339 -0.719543 0.041260 1441742078 0.455750 -0.522339 -0.719543 0.041260 1441742078 0.455750 -0.522339 -0.719543 0.041260 1441742078 0.455750 -0.522339 -0.719543 0.041260 1441742078 0.316772 -0.584534 -0.741089 0.093628 1441742078 0.316772 -0.584534 -0.741089 0.093628 1441742078 0.316772 -0.584534 -0.741089 0.093628 1441742078 0.316772 -0.584534 -0.741089 0.093628 1441742078 0.316772 -0.584534 -0.741089 0.093628 1441742078 0.146545 -0.619080 -0.751221 0.176025 1441742078 0.146545 -0.619080 -0.751221 0.176025 1441742078 0.146545 -0.619080 -0.751221 0.176025 1441742078 0.146545 -0.619080 -0.751221 0.176025 1441742078 0.146545 -0.619080 -0.751221 0.176025 1441742078 0.146545 -0.619080 -0.751221 0.176025 1441742078 0.027344 -0.616882 -0.720398 0.315979 1441742078 0.027344 -0.616882 -0.720398 0.315979 1441742078 0.027344 -0.616882 -0.720398 0.315979 1441742078 0.027344 -0.616882 -0.720398 0.315979 1441742078 -0.068054 -0.602600 -0.688843 0.397278 1441742078 -0.068054 -0.602600 -0.688843 0.397278 1441742078 -0.068054 -0.602600 -0.688843 0.397278 1441742078 -0.068054 -0.602600 -0.688843 0.397278 1441742078 -0.068054 -0.602600 -0.688843 0.397278 1441742078 -0.068054 -0.602600 -0.688843 0.397278 1441742078 -0.131958 -0.581787 -0.662354 0.453308 1441742078 -0.131958 -0.581787 -0.662354 0.453308 1441742078 -0.131958 -0.581787 -0.662354 0.453308 1441742078 -0.131958 -0.581787 -0.662354 0.453308 1441742078 -0.131958 -0.581787 -0.662354 0.453308 1441742078 -0.131958 -0.581787 -0.662354 0.453308 1441742078 -0.129028 -0.583130 -0.639160 0.484558 1441742078 -0.129028 -0.583130 -0.639160 0.484558 1441742078 -0.129028 -0.583130 -0.639160 0.484558 1441742078 -0.129028 -0.583130 -0.639160 0.484558 1441742078 -0.129028 -0.583130 -0.639160 0.484558 1441742078 -0.080444 -0.597778 -0.641602 0.473938 1441742078 -0.080444 -0.597778 -0.641602 0.473938 1441742078 -0.080444 -0.597778 -0.641602 0.473938 1441742079 -0.080444 -0.597778 -0.641602 0.473938 1441742079 -0.080444 -0.597778 -0.641602 0.473938 1441742079 -0.080444 -0.597778 -0.641602 0.473938 1441742079 0.002625 -0.614014 -0.657593 0.436584 1441742079 0.002625 -0.614014 -0.657593 0.436584 1441742079 0.002625 -0.614014 -0.657593 0.436584 1441742079 0.002625 -0.614014 -0.657593 0.436584 1441742079 0.002625 -0.614014 -0.657593 0.436584 1441742079 0.002625 -0.614014 -0.657593 0.436584 1441742079 0.106873 -0.617981 -0.691345 0.358948 1441742079 0.106873 -0.617981 -0.691345 0.358948 1441742079 0.106873 -0.617981 -0.691345 0.358948 1441742079 0.106873 -0.617981 -0.691345 0.358948 1441742079 0.106873 -0.617981 -0.691345 0.358948 1441742079 0.106873 -0.617981 -0.691345 0.358948 1441742079 0.244019 -0.597656 -0.721008 0.251953 1441742079 0.244019 -0.597656 -0.721008 0.251953 1441742079 0.244019 -0.597656 -0.721008 0.251953 1441742079 0.244019 -0.597656 -0.721008 0.251953 1441742079 0.244019 -0.597656 -0.721008 0.251953 1441742079 0.244019 -0.597656 -0.721008 0.251953 1441742079 0.413635 -0.537292 -0.724182 0.126038 1441742079 0.413635 -0.537292 -0.724182 0.126038 1441742079 0.413635 -0.537292 -0.724182 0.126038 1441742079 0.413635 -0.537292 -0.724182 0.126038 1441742079 0.413635 -0.537292 -0.724182 0.126038 1441742079 0.413635 -0.537292 -0.724182 0.126038 1441742079 0.590820 -0.399902 -0.700500 0.019592 1441742079 0.590820 -0.399902 -0.700500 0.019592 1441742079 0.590820 -0.399902 -0.700500 0.019592 1441742079 0.590820 -0.399902 -0.700500 0.019592 1441742079 0.590820 -0.399902 -0.700500 0.019592 1441742079 0.716431 -0.189209 -0.671143 -0.023743 1441742079 0.716431 -0.189209 -0.671143 -0.023743 1441742079 0.716431 -0.189209 -0.671143 -0.023743 1441742079 0.716431 -0.189209 -0.671143 -0.023743 1441742079 0.716431 -0.189209 -0.671143 -0.023743 1441742079 0.716431 -0.189209 -0.671143 -0.023743 1441742079 0.716431 -0.189209 -0.671143 -0.023743 1441742079 0.755249 -0.016785 -0.654419 -0.032349 1441742079 0.755249 -0.016785 -0.654419 -0.032349 1441742079 0.755249 -0.016785 -0.654419 -0.032349 1441742079 0.755249 -0.016785 -0.654419 -0.032349 1441742079 0.755249 -0.016785 -0.654419 -0.032349 1441742079 0.755249 -0.016785 -0.654419 -0.032349 1441742079 0.755249 -0.016785 -0.654419 -0.032349 1441742079 0.741333 -0.002502 -0.668884 -0.054626 1441742079 0.741333 -0.002502 -0.668884 -0.054626 1441742079 0.741333 -0.002502 -0.668884 -0.054626 1441742079 0.741333 -0.002502 -0.668884 -0.054626 1441742079 0.741333 -0.002502 -0.668884 -0.054626 1441742079 0.715576 -0.004150 -0.695862 -0.061157 1441742079 0.715576 -0.004150 -0.695862 -0.061157 1441742079 0.715576 -0.004150 -0.695862 -0.061157 1441742079 0.715576 -0.004150 -0.695862 -0.061157 1441742079 0.715576 -0.004150 -0.695862 -0.061157 1441742079 0.715576 -0.004150 -0.695862 -0.061157 1441742079 0.715576 -0.004150 -0.695862 -0.061157 1441742079 0.703674 -0.008118 -0.707275 -0.067932 1441742079 0.703674 -0.008118 -0.707275 -0.067932 1441742079 0.703674 -0.008118 -0.707275 -0.067932 1441742079 0.703674 -0.008118 -0.707275 -0.067932 1441742079 0.703674 -0.008118 -0.707275 -0.067932 1441742079 0.703674 -0.008118 -0.707275 -0.067932 1441742079 0.699341 -0.025818 -0.711243 -0.066589 1441742079 0.699341 -0.025818 -0.711243 -0.066589 1441742079 0.699341 -0.025818 -0.711243 -0.066589 1441742079 0.699341 -0.025818 -0.711243 -0.066589 1441742079 0.699341 -0.025818 -0.711243 -0.066589 1441742079 0.699341 -0.025818 -0.711243 -0.066589 1441742079 0.696655 -0.070496 -0.710754 -0.066956 1441742079 0.696655 -0.070496 -0.710754 -0.066956 1441742079 0.696655 -0.070496 -0.710754 -0.066956 1441742079 0.696655 -0.070496 -0.710754 -0.066956 1441742079 0.696655 -0.070496 -0.710754 -0.066956 1441742079 0.696655 -0.070496 -0.710754 -0.066956 1441742079 0.694885 -0.134949 -0.704041 -0.056763 1441742079 0.694885 -0.134949 -0.704041 -0.056763 1441742079 0.694885 -0.134949 -0.704041 -0.056763 1441742079 0.694885 -0.134949 -0.704041 -0.056763 1441742079 0.694885 -0.134949 -0.704041 -0.056763 1441742079 0.694885 -0.134949 -0.704041 -0.056763 1441742079 0.694885 -0.134949 -0.704041 -0.056763 1441742079 0.693176 -0.207581 -0.689270 -0.036682 1441742079 0.693176 -0.207581 -0.689270 -0.036682 1441742079 0.693176 -0.207581 -0.689270 -0.036682 1441742079 0.693176 -0.207581 -0.689270 -0.036682 1441742079 0.666382 -0.292053 -0.685974 -0.011414 1441742079 0.666382 -0.292053 -0.685974 -0.011414 1441742079 0.666382 -0.292053 -0.685974 -0.011414 1441742079 0.666382 -0.292053 -0.685974 -0.011414 1441742079 0.666382 -0.292053 -0.685974 -0.011414 1441742079 0.666382 -0.292053 -0.685974 -0.011414 1441742079 0.605835 -0.379578 -0.698181 0.038635 1441742079 0.605835 -0.379578 -0.698181 0.038635 1441742079 0.605835 -0.379578 -0.698181 0.038635 1441742079 0.605835 -0.379578 -0.698181 0.038635 1441742079 0.605835 -0.379578 -0.698181 0.038635 1441742079 0.517456 -0.455139 -0.714905 0.118347 1441742079 0.517456 -0.455139 -0.714905 0.118347 1441742079 0.393494 -0.519897 -0.734802 0.187012 1441742079 0.393494 -0.519897 -0.734802 0.187012 1441742079 0.393494 -0.519897 -0.734802 0.187012 1441742080 0.393494 -0.519897 -0.734802 0.187012 1441742080 0.265869 -0.561462 -0.744690 0.244080 1441742080 0.265869 -0.561462 -0.744690 0.244080 1441742080 0.265869 -0.561462 -0.744690 0.244080 1441742080 0.265869 -0.561462 -0.744690 0.244080 1441742080 0.265869 -0.561462 -0.744690 0.244080 1441742080 0.144958 -0.578796 -0.742004 0.305786 1441742080 0.144958 -0.578796 -0.742004 0.305786 1441742080 0.144958 -0.578796 -0.742004 0.305786 1441742080 0.144958 -0.578796 -0.742004 0.305786 1441742080 0.144958 -0.578796 -0.742004 0.305786 1441742080 0.144958 -0.578796 -0.742004 0.305786 1441742080 0.052612 -0.576965 -0.723816 0.374817 1441742080 0.052612 -0.576965 -0.723816 0.374817 1441742080 0.052612 -0.576965 -0.723816 0.374817 1441742080 0.052612 -0.576965 -0.723816 0.374817 1441742080 0.052612 -0.576965 -0.723816 0.374817 1441742080 0.052612 -0.576965 -0.723816 0.374817 1441742080 -0.011108 -0.565918 -0.704041 0.428894 1441742080 -0.011108 -0.565918 -0.704041 0.428894 1441742080 -0.011108 -0.565918 -0.704041 0.428894 1441742080 -0.011108 -0.565918 -0.704041 0.428894 1441742080 -0.011108 -0.565918 -0.704041 0.428894 1441742080 -0.011108 -0.565918 -0.704041 0.428894 1441742080 -0.025452 -0.558289 -0.690552 0.459167 1441742080 -0.025452 -0.558289 -0.690552 0.459167 1441742080 -0.025452 -0.558289 -0.690552 0.459167 1441742080 -0.025452 -0.558289 -0.690552 0.459167 1441742080 -0.025452 -0.558289 -0.690552 0.459167 1441742080 -0.008667 -0.557556 -0.687012 0.465942 1441742080 -0.008667 -0.557556 -0.687012 0.465942 1441742080 -0.008667 -0.557556 -0.687012 0.465942 1441742080 0.041016 -0.560059 -0.691101 0.455017 1441742080 0.041016 -0.560059 -0.691101 0.455017 1441742080 0.041016 -0.560059 -0.691101 0.455017 1441742080 0.041016 -0.560059 -0.691101 0.455017 1441742080 0.041016 -0.560059 -0.691101 0.455017 1441742080 0.041016 -0.560059 -0.691101 0.455017 1441742080 0.041016 -0.560059 -0.691101 0.455017 1441742080 0.122375 -0.555054 -0.698669 0.434509 1441742080 0.122375 -0.555054 -0.698669 0.434509 1441742080 0.122375 -0.555054 -0.698669 0.434509 1441742080 0.122375 -0.555054 -0.698669 0.434509 1441742080 0.122375 -0.555054 -0.698669 0.434509 1441742080 0.122375 -0.555054 -0.698669 0.434509 1441742080 0.221313 -0.535034 -0.729675 0.363770 1441742080 0.221313 -0.535034 -0.729675 0.363770 1441742080 0.221313 -0.535034 -0.729675 0.363770 1441742080 0.221313 -0.535034 -0.729675 0.363770 1441742080 0.221313 -0.535034 -0.729675 0.363770 1441742080 0.221313 -0.535034 -0.729675 0.363770 1441742080 0.221313 -0.535034 -0.729675 0.363770 1441742080 0.365784 -0.472412 -0.739319 0.310608 1441742080 0.365784 -0.472412 -0.739319 0.310608 1441742080 0.365784 -0.472412 -0.739319 0.310608 1441742080 0.529236 -0.352905 -0.736328 0.230774 1441742080 0.529236 -0.352905 -0.736328 0.230774 1441742080 0.529236 -0.352905 -0.736328 0.230774 1441742080 0.529236 -0.352905 -0.736328 0.230774 1441742080 0.529236 -0.352905 -0.736328 0.230774 1441742080 0.529236 -0.352905 -0.736328 0.230774 1441742080 0.529236 -0.352905 -0.736328 0.230774 1441742080 0.657898 -0.201782 -0.714233 0.127747 1441742080 0.657898 -0.201782 -0.714233 0.127747 1441742080 0.657898 -0.201782 -0.714233 0.127747 1441742080 0.657898 -0.201782 -0.714233 0.127747 1441742080 0.657898 -0.201782 -0.714233 0.127747 1441742080 0.657898 -0.201782 -0.714233 0.127747 1441742080 0.730103 -0.094238 -0.676697 0.012268 1441742080 0.730103 -0.094238 -0.676697 0.012268 1441742080 0.730103 -0.094238 -0.676697 0.012268 1441742080 0.730103 -0.094238 -0.676697 0.012268 1441742080 0.730103 -0.094238 -0.676697 0.012268 1441742080 0.730103 -0.094238 -0.676697 0.012268 1441742080 0.757690 -0.073547 -0.642700 -0.086182 1441742080 0.757690 -0.073547 -0.642700 -0.086182 1441742080 0.757690 -0.073547 -0.642700 -0.086182 1441742080 0.757690 -0.073547 -0.642700 -0.086182 1441742080 0.757690 -0.073547 -0.642700 -0.086182 1441742080 0.757690 -0.073547 -0.642700 -0.086182 1441742080 0.754272 -0.107178 -0.626709 -0.163879 1441742080 0.754272 -0.107178 -0.626709 -0.163879 1441742080 0.754272 -0.107178 -0.626709 -0.163879 1441742080 0.754272 -0.107178 -0.626709 -0.163879 1441742080 0.754272 -0.107178 -0.626709 -0.163879 1441742080 0.754272 -0.107178 -0.626709 -0.163879 1441742080 0.742004 -0.151550 -0.617493 -0.212646 1441742080 0.742004 -0.151550 -0.617493 -0.212646 1441742080 0.742004 -0.151550 -0.617493 -0.212646 1441742080 0.742004 -0.151550 -0.617493 -0.212646 1441742080 0.742004 -0.151550 -0.617493 -0.212646 1441742080 0.742004 -0.151550 -0.617493 -0.212646 1441742080 0.732544 -0.177429 -0.617188 -0.225769 1441742080 0.732544 -0.177429 -0.617188 -0.225769 1441742080 0.732544 -0.177429 -0.617188 -0.225769 1441742080 0.732544 -0.177429 -0.617188 -0.225769 1441742080 0.732544 -0.177429 -0.617188 -0.225769 1441742080 0.732544 -0.177429 -0.617188 -0.225769 1441742080 0.718811 -0.210571 -0.621948 -0.228455 1441742080 0.718811 -0.210571 -0.621948 -0.228455 1441742080 0.718811 -0.210571 -0.621948 -0.228455 1441742080 0.718811 -0.210571 -0.621948 -0.228455 1441742080 0.718811 -0.210571 -0.621948 -0.228455 1441742080 0.718811 -0.210571 -0.621948 -0.228455 1441742081 0.718811 -0.210571 -0.621948 -0.228455 1441742081 0.703552 -0.242065 -0.634644 -0.208862 1441742081 0.703552 -0.242065 -0.634644 -0.208862 1441742081 0.703552 -0.242065 -0.634644 -0.208862 1441742081 0.703552 -0.242065 -0.634644 -0.208862 1441742081 0.703552 -0.242065 -0.634644 -0.208862 1441742081 0.703552 -0.242065 -0.634644 -0.208862 1441742081 0.684082 -0.273010 -0.655151 -0.168091 1441742081 0.684082 -0.273010 -0.655151 -0.168091 1441742081 0.684082 -0.273010 -0.655151 -0.168091 1441742081 0.684082 -0.273010 -0.655151 -0.168091 1441742081 0.684082 -0.273010 -0.655151 -0.168091 1441742081 0.684082 -0.273010 -0.655151 -0.168091 1441742081 0.654480 -0.320313 -0.674561 -0.118591 1441742081 0.654480 -0.320313 -0.674561 -0.118591 1441742081 0.654480 -0.320313 -0.674561 -0.118591 1441742081 0.654480 -0.320313 -0.674561 -0.118591 1441742081 0.654480 -0.320313 -0.674561 -0.118591 1441742081 0.654480 -0.320313 -0.674561 -0.118591 1441742081 0.613403 -0.371338 -0.694702 -0.057373 1441742081 0.613403 -0.371338 -0.694702 -0.057373 1441742081 0.613403 -0.371338 -0.694702 -0.057373 1441742081 0.613403 -0.371338 -0.694702 -0.057373 1441742081 0.613403 -0.371338 -0.694702 -0.057373 1441742081 0.613403 -0.371338 -0.694702 -0.057373 1441742081 0.545227 -0.434448 -0.716919 0.006042 1441742081 0.545227 -0.434448 -0.716919 0.006042 1441742081 0.545227 -0.434448 -0.716919 0.006042 1441742081 0.545227 -0.434448 -0.716919 0.006042 1441742081 0.545227 -0.434448 -0.716919 0.006042 1441742081 0.545227 -0.434448 -0.716919 0.006042 1441742081 0.448120 -0.497925 -0.739258 0.068787 1441742081 0.448120 -0.497925 -0.739258 0.068787 1441742081 0.448120 -0.497925 -0.739258 0.068787 1441742081 0.334900 -0.545715 -0.758911 0.119141 1441742081 0.334900 -0.545715 -0.758911 0.119141 1441742081 0.334900 -0.545715 -0.758911 0.119141 1441742081 0.334900 -0.545715 -0.758911 0.119141 1441742081 0.334900 -0.545715 -0.758911 0.119141 1441742081 0.334900 -0.545715 -0.758911 0.119141 1441742081 0.334900 -0.545715 -0.758911 0.119141 1441742081 0.219543 -0.573608 -0.772644 0.161011 1441742081 0.219543 -0.573608 -0.772644 0.161011 1441742081 0.219543 -0.573608 -0.772644 0.161011 1441742081 0.219543 -0.573608 -0.772644 0.161011 1441742081 0.219543 -0.573608 -0.772644 0.161011 1441742081 0.121216 -0.580444 -0.773621 0.223450 1441742081 0.121216 -0.580444 -0.773621 0.223450 1441742081 0.121216 -0.580444 -0.773621 0.223450 1441742081 0.121216 -0.580444 -0.773621 0.223450 1441742081 0.121216 -0.580444 -0.773621 0.223450 1441742081 0.121216 -0.580444 -0.773621 0.223450 1441742081 0.034180 -0.577209 -0.760193 0.296387 1441742081 0.034180 -0.577209 -0.760193 0.296387 1441742081 0.034180 -0.577209 -0.760193 0.296387 1441742081 0.034180 -0.577209 -0.760193 0.296387 1441742081 0.034180 -0.577209 -0.760193 0.296387 1441742081 0.034180 -0.577209 -0.760193 0.296387 1441742081 -0.017761 -0.572205 -0.728760 0.375793 1441742081 -0.017761 -0.572205 -0.728760 0.375793 1441742081 -0.017761 -0.572205 -0.728760 0.375793 1441742081 -0.017761 -0.572205 -0.728760 0.375793 1441742081 -0.017761 -0.572205 -0.728760 0.375793 1441742081 -0.040955 -0.575928 -0.692017 0.433350 1441742081 -0.040955 -0.575928 -0.692017 0.433350 1441742081 -0.040955 -0.575928 -0.692017 0.433350 1441742081 -0.040955 -0.575928 -0.692017 0.433350 1441742081 -0.040955 -0.575928 -0.692017 0.433350 1441742081 -0.040955 -0.575928 -0.692017 0.433350 1441742081 -0.040955 -0.575928 -0.692017 0.433350 1441742081 -0.024475 -0.584717 -0.671936 0.453918 1441742081 -0.024475 -0.584717 -0.671936 0.453918 1441742081 -0.024475 -0.584717 -0.671936 0.453918 1441742081 -0.024475 -0.584717 -0.671936 0.453918 1441742081 -0.024475 -0.584717 -0.671936 0.453918 1441742081 -0.024475 -0.584717 -0.671936 0.453918 1441742081 0.025269 -0.592102 -0.674377 0.440552 1441742081 0.025269 -0.592102 -0.674377 0.440552 1441742081 0.025269 -0.592102 -0.674377 0.440552 1441742081 0.025269 -0.592102 -0.674377 0.440552 1441742081 0.025269 -0.592102 -0.674377 0.440552 1441742081 0.106140 -0.590393 -0.690125 0.404907 1441742081 0.106140 -0.590393 -0.690125 0.404907 1441742081 0.106140 -0.590393 -0.690125 0.404907 1441742081 0.106140 -0.590393 -0.690125 0.404907 1441742081 0.106140 -0.590393 -0.690125 0.404907 1441742081 0.106140 -0.590393 -0.690125 0.404907 1441742081 0.192688 -0.578369 -0.724854 0.320923 1441742081 0.192688 -0.578369 -0.724854 0.320923 1441742081 0.192688 -0.578369 -0.724854 0.320923 1441742081 0.192688 -0.578369 -0.724854 0.320923 1441742081 0.192688 -0.578369 -0.724854 0.320923 1441742081 0.192688 -0.578369 -0.724854 0.320923 1441742081 0.325500 -0.532043 -0.738464 0.256348 1441742081 0.325500 -0.532043 -0.738464 0.256348 1441742081 0.325500 -0.532043 -0.738464 0.256348 1441742081 0.325500 -0.532043 -0.738464 0.256348 1441742081 0.325500 -0.532043 -0.738464 0.256348 1441742081 0.325500 -0.532043 -0.738464 0.256348 1441742081 0.465454 -0.438049 -0.744751 0.191895 1441742081 0.465454 -0.438049 -0.744751 0.191895 1441742081 0.465454 -0.438049 -0.744751 0.191895 1441742081 0.465454 -0.438049 -0.744751 0.191895 1441742081 0.465454 -0.438049 -0.744751 0.191895 1441742081 0.465454 -0.438049 -0.744751 0.191895 1441742081 0.465454 -0.438049 -0.744751 0.191895 1441742082 0.592957 -0.316284 -0.731812 0.113403 1441742082 0.592957 -0.316284 -0.731812 0.113403 1441742082 0.592957 -0.316284 -0.731812 0.113403 1441742082 0.592957 -0.316284 -0.731812 0.113403 1441742082 0.592957 -0.316284 -0.731812 0.113403 1441742082 0.592957 -0.316284 -0.731812 0.113403 1441742082 0.670227 -0.161987 -0.716614 0.104919 1441742082 0.670227 -0.161987 -0.716614 0.104919 1441742082 0.670227 -0.161987 -0.716614 0.104919 1441742082 0.670227 -0.161987 -0.716614 0.104919 1441742082 0.670227 -0.161987 -0.716614 0.104919 1441742082 0.670227 -0.161987 -0.716614 0.104919 1441742082 0.699707 0.001892 -0.704407 0.119324 1441742082 0.699707 0.001892 -0.704407 0.119324 1441742082 0.699707 0.001892 -0.704407 0.119324 1441742082 0.699707 0.001892 -0.704407 0.119324 1441742082 0.699707 0.001892 -0.704407 0.119324 1441742082 0.699707 0.001892 -0.704407 0.119324 1441742082 0.713623 0.080566 -0.690796 0.083984 1441742082 0.713623 0.080566 -0.690796 0.083984 1441742082 0.713623 0.080566 -0.690796 0.083984 1441742082 0.713623 0.080566 -0.690796 0.083984 1441742082 0.713623 0.080566 -0.690796 0.083984 1441742082 0.713623 0.080566 -0.690796 0.083984 1441742082 0.713623 0.080566 -0.690796 0.083984 1441742082 0.728333 0.056641 -0.682556 0.020264 1441742082 0.728333 0.056641 -0.682556 0.020264 1441742082 0.728333 0.056641 -0.682556 0.020264 1441742082 0.728333 0.056641 -0.682556 0.020264 1441742082 0.728333 0.056641 -0.682556 0.020264 1441742082 0.728333 0.056641 -0.682556 0.020264 1441742082 0.732971 0.014343 -0.679749 -0.022217 1441742082 0.732971 0.014343 -0.679749 -0.022217 1441742082 0.732971 0.014343 -0.679749 -0.022217 1441742082 0.732971 0.014343 -0.679749 -0.022217 1441742082 0.726929 -0.003601 -0.686096 -0.028809 1441742082 0.726929 -0.003601 -0.686096 -0.028809 1441742082 0.726929 -0.003601 -0.686096 -0.028809 1441742082 0.726929 -0.003601 -0.686096 -0.028809 1441742082 0.726929 -0.003601 -0.686096 -0.028809 1441742082 0.726929 -0.003601 -0.686096 -0.028809 1441742082 0.721069 -0.017822 -0.692322 -0.020508 1441742082 0.721069 -0.017822 -0.692322 -0.020508 1441742082 0.721069 -0.017822 -0.692322 -0.020508 1441742082 0.721069 -0.017822 -0.692322 -0.020508 1441742082 0.721069 -0.017822 -0.692322 -0.020508 1441742082 0.713440 -0.041626 -0.699402 -0.006592 1441742082 0.713440 -0.041626 -0.699402 -0.006592 1441742082 0.713440 -0.041626 -0.699402 -0.006592 1441742082 0.713440 -0.041626 -0.699402 -0.006592 1441742082 0.713440 -0.041626 -0.699402 -0.006592 1441742082 0.713440 -0.041626 -0.699402 -0.006592 1441742082 0.703552 -0.068848 -0.707031 0.019958 1441742082 0.703552 -0.068848 -0.707031 0.019958 1441742082 0.703552 -0.068848 -0.707031 0.019958 1441742082 0.703552 -0.068848 -0.707031 0.019958 1441742082 0.703552 -0.068848 -0.707031 0.019958 1441742082 0.703552 -0.068848 -0.707031 0.019958 1441742082 0.691650 -0.110107 -0.711914 0.051392 1441742082 0.691650 -0.110107 -0.711914 0.051392 1441742082 0.691650 -0.110107 -0.711914 0.051392 1441742082 0.691650 -0.110107 -0.711914 0.051392 1441742082 0.691650 -0.110107 -0.711914 0.051392 1441742082 0.691650 -0.110107 -0.711914 0.051392 1441742082 0.666626 -0.186890 -0.717590 0.075867 1441742082 0.666626 -0.186890 -0.717590 0.075867 1441742082 0.666626 -0.186890 -0.717590 0.075867 1441742082 0.666626 -0.186890 -0.717590 0.075867 1441742082 0.666626 -0.186890 -0.717590 0.075867 1441742082 0.666626 -0.186890 -0.717590 0.075867 1441742082 0.620300 -0.278442 -0.724304 0.114258 1441742082 0.620300 -0.278442 -0.724304 0.114258 1441742082 0.620300 -0.278442 -0.724304 0.114258 1441742082 0.620300 -0.278442 -0.724304 0.114258 1441742082 0.620300 -0.278442 -0.724304 0.114258 1441742082 0.620300 -0.278442 -0.724304 0.114258 1441742082 0.536377 -0.378845 -0.739014 0.150696 1441742082 0.536377 -0.378845 -0.739014 0.150696 1441742082 0.536377 -0.378845 -0.739014 0.150696 1441742082 0.536377 -0.378845 -0.739014 0.150696 1441742082 0.419128 -0.465027 -0.759155 0.178284 1441742082 0.419128 -0.465027 -0.759155 0.178284 1441742082 0.419128 -0.465027 -0.759155 0.178284 1441742082 0.419128 -0.465027 -0.759155 0.178284 1441742082 0.419128 -0.465027 -0.759155 0.178284 1441742082 0.419128 -0.465027 -0.759155 0.178284 1441742082 0.419128 -0.465027 -0.759155 0.178284 1441742082 0.298706 -0.521118 -0.768860 0.219360 1441742082 0.298706 -0.521118 -0.768860 0.219360 1441742082 0.298706 -0.521118 -0.768860 0.219360 1441742082 0.298706 -0.521118 -0.768860 0.219360 1441742082 0.165894 -0.556152 -0.775452 0.248901 1441742082 0.165894 -0.556152 -0.775452 0.248901 1441742082 0.165894 -0.556152 -0.775452 0.248901 1441742082 0.165894 -0.556152 -0.775452 0.248901 1441742082 0.165894 -0.556152 -0.775452 0.248901 1441742082 0.165894 -0.556152 -0.775452 0.248901 1441742082 0.057556 -0.565247 -0.766479 0.299500 1441742082 0.057556 -0.565247 -0.766479 0.299500 1441742082 0.057556 -0.565247 -0.766479 0.299500 1441742082 0.057556 -0.565247 -0.766479 0.299500 1441742082 0.057556 -0.565247 -0.766479 0.299500 1441742082 -0.012573 -0.562256 -0.745422 0.357910 1441742083 -0.012573 -0.562256 -0.745422 0.357910 1441742083 -0.012573 -0.562256 -0.745422 0.357910 1441742083 -0.012573 -0.562256 -0.745422 0.357910 1441742083 -0.012573 -0.562256 -0.745422 0.357910 1441742083 -0.012573 -0.562256 -0.745422 0.357910 1441742083 -0.048889 -0.556396 -0.721313 0.409668 1441742083 -0.048889 -0.556396 -0.721313 0.409668 1441742083 -0.048889 -0.556396 -0.721313 0.409668 1441742083 -0.048889 -0.556396 -0.721313 0.409668 1441742083 -0.048889 -0.556396 -0.721313 0.409668 1441742083 -0.053650 -0.556458 -0.710266 0.427856 1441742083 -0.053650 -0.556458 -0.710266 0.427856 1441742083 -0.053650 -0.556458 -0.710266 0.427856 1441742083 -0.053650 -0.556458 -0.710266 0.427856 1441742083 -0.053650 -0.556458 -0.710266 0.427856 1441742083 -0.053650 -0.556458 -0.710266 0.427856 1441742083 -0.053650 -0.556458 -0.710266 0.427856 1441742083 -0.020142 -0.559692 -0.709961 0.427002 1441742083 -0.020142 -0.559692 -0.709961 0.427002 1441742083 -0.020142 -0.559692 -0.709961 0.427002 1441742083 -0.020142 -0.559692 -0.709961 0.427002 1441742083 -0.020142 -0.559692 -0.709961 0.427002 1441742083 0.041077 -0.564270 -0.726318 0.390381 1441742083 0.041077 -0.564270 -0.726318 0.390381 1441742083 0.041077 -0.564270 -0.726318 0.390381 1441742083 0.041077 -0.564270 -0.726318 0.390381 1441742083 0.041077 -0.564270 -0.726318 0.390381 1441742083 0.041077 -0.564270 -0.726318 0.390381 1441742083 0.041077 -0.564270 -0.726318 0.390381 1441742083 0.134827 -0.561584 -0.742249 0.339966 1441742083 0.134827 -0.561584 -0.742249 0.339966 1441742083 0.134827 -0.561584 -0.742249 0.339966 1441742083 0.134827 -0.561584 -0.742249 0.339966 1441742083 0.134827 -0.561584 -0.742249 0.339966 1441742083 0.134827 -0.561584 -0.742249 0.339966 1441742083 0.252991 -0.537109 -0.757324 0.272034 1441742083 0.252991 -0.537109 -0.757324 0.272034 1441742083 0.252991 -0.537109 -0.757324 0.272034 1441742083 0.252991 -0.537109 -0.757324 0.272034 1441742083 0.252991 -0.537109 -0.757324 0.272034 1441742083 0.252991 -0.537109 -0.757324 0.272034 1441742083 0.252991 -0.537109 -0.757324 0.272034 1441742083 0.384216 -0.490173 -0.760986 0.181824 1441742083 0.384216 -0.490173 -0.760986 0.181824 1441742083 0.384216 -0.490173 -0.760986 0.181824 1441742083 0.384216 -0.490173 -0.760986 0.181824 1441742083 0.384216 -0.490173 -0.760986 0.181824 1441742083 0.384216 -0.490173 -0.760986 0.181824 1441742083 0.515991 -0.401917 -0.747681 0.115173 1441742083 0.515991 -0.401917 -0.747681 0.115173 1441742083 0.515991 -0.401917 -0.747681 0.115173 1441742083 0.515991 -0.401917 -0.747681 0.115173 1441742083 0.515991 -0.401917 -0.747681 0.115173 1441742083 0.515991 -0.401917 -0.747681 0.115173 1441742083 0.624329 -0.283142 -0.727112 0.036987 1441742083 0.624329 -0.283142 -0.727112 0.036987 1441742083 0.624329 -0.283142 -0.727112 0.036987 1441742083 0.624329 -0.283142 -0.727112 0.036987 1441742083 0.624329 -0.283142 -0.727112 0.036987 1441742083 0.624329 -0.283142 -0.727112 0.036987 1441742083 0.696228 -0.163025 -0.698547 -0.026306 1441742083 0.696228 -0.163025 -0.698547 -0.026306 1441742083 0.696228 -0.163025 -0.698547 -0.026306 1441742083 0.696228 -0.163025 -0.698547 -0.026306 1441742083 0.696228 -0.163025 -0.698547 -0.026306 1441742083 0.696228 -0.163025 -0.698547 -0.026306 1441742083 0.733276 -0.111450 -0.662720 -0.103699 1441742083 0.733276 -0.111450 -0.662720 -0.103699 1441742083 0.733276 -0.111450 -0.662720 -0.103699 1441742083 0.733276 -0.111450 -0.662720 -0.103699 1441742083 0.733276 -0.111450 -0.662720 -0.103699 1441742083 0.733276 -0.111450 -0.662720 -0.103699 1441742083 0.742676 -0.123413 -0.638000 -0.161804 1441742083 0.742676 -0.123413 -0.638000 -0.161804 1441742083 0.742676 -0.123413 -0.638000 -0.161804 1441742083 0.742676 -0.123413 -0.638000 -0.161804 1441742083 0.742676 -0.123413 -0.638000 -0.161804 1441742083 0.742676 -0.123413 -0.638000 -0.161804 1441742083 0.733948 -0.133911 -0.639587 -0.185303 1441742083 0.733948 -0.133911 -0.639587 -0.185303 1441742083 0.733948 -0.133911 -0.639587 -0.185303 1441742083 0.733948 -0.133911 -0.639587 -0.185303 1441742083 0.733948 -0.133911 -0.639587 -0.185303 1441742083 0.733948 -0.133911 -0.639587 -0.185303 1441742083 0.725403 -0.143555 -0.646118 -0.189087 1441742083 0.725403 -0.143555 -0.646118 -0.189087 1441742083 0.725403 -0.143555 -0.646118 -0.189087 1441742083 0.725403 -0.143555 -0.646118 -0.189087 1441742083 0.725403 -0.143555 -0.646118 -0.189087 1441742083 0.725403 -0.143555 -0.646118 -0.189087 1441742083 0.725403 -0.143555 -0.646118 -0.189087 1441742083 0.718323 -0.156616 -0.652222 -0.184692 1441742083 0.718323 -0.156616 -0.652222 -0.184692 1441742083 0.718323 -0.156616 -0.652222 -0.184692 1441742083 0.718323 -0.156616 -0.652222 -0.184692 1441742083 0.718323 -0.156616 -0.652222 -0.184692 1441742083 0.718323 -0.156616 -0.652222 -0.184692 1441742083 0.708923 -0.171204 -0.662354 -0.171387 1441742083 0.708923 -0.171204 -0.662354 -0.171387 1441742083 0.708923 -0.171204 -0.662354 -0.171387 1441742083 0.708923 -0.171204 -0.662354 -0.171387 1441742083 0.708923 -0.171204 -0.662354 -0.171387 1441742083 0.708923 -0.171204 -0.662354 -0.171387 1441742083 0.708923 -0.171204 -0.662354 -0.171387 1441742083 0.696411 -0.189148 -0.676514 -0.147034 1441742083 0.696411 -0.189148 -0.676514 -0.147034 1441742083 0.696411 -0.189148 -0.676514 -0.147034 1441742083 0.696411 -0.189148 -0.676514 -0.147034 1441742083 0.696411 -0.189148 -0.676514 -0.147034 1441742083 0.696411 -0.189148 -0.676514 -0.147034 1441742083 0.682495 -0.208557 -0.691772 -0.110352 1441742083 0.682495 -0.208557 -0.691772 -0.110352 1441742084 0.682495 -0.208557 -0.691772 -0.110352 1441742084 0.682495 -0.208557 -0.691772 -0.110352 1441742084 
0.665161 0.047974 -0.700439 0.254211 1441742086 0.665161 0.047974 -0.700439 0.254211 1441742086 0.666138 0.048828 -0.699585 0.253845 1441742086 0.666138 0.048828 -0.699585 0.253845 1441742086 0.666138 0.048828 -0.699585 0.253845 1441742086 0.666138 0.048828 -0.699585 0.253845 1441742086 0.666138 0.048828 -0.699585 0.253845 1441742086 0.666138 0.048828 -0.699585 0.253845 1441742086 0.666138 0.048828 -0.699585 0.253845 1441742086 0.669312 0.042480 -0.698730 0.249084 1441742086 0.669312 0.042480 -0.698730 0.249084 1441742086 0.669312 0.042480 -0.698730 0.249084 1441742086 0.669312 0.042480 -0.698730 0.249084 1441742086 0.669312 0.042480 -0.698730 0.249084 1441742086 0.669312 0.042480 -0.698730 0.249084 1441742086 0.671753 0.025513 -0.699585 0.242188 1441742086 0.671753 0.025513 -0.699585 0.242188 1441742086 0.671753 0.025513 -0.699585 0.242188 1441742086 0.671753 0.025513 -0.699585 0.242188 1441742086 0.671753 0.025513 -0.699585 0.242188 1441742086 0.671753 0.025513 -0.699585 0.242188 1441742086 0.671753 0.025513 -0.699585 0.242188 1441742086 0.670959 0.013855 -0.701416 0.240112 1441742086 0.670959 0.013855 -0.701416 0.240112 1441742086 0.670959 0.013855 -0.701416 0.240112 1441742086 0.670959 0.013855 -0.701416 0.240112 1441742086 0.670959 0.013855 -0.701416 0.240112 1441742086 0.670959 0.013855 -0.701416 0.240112 1441742086 0.671204 0.013245 -0.701355 0.239624 1441742086 0.671204 0.013245 -0.701355 0.239624 1441742086 0.671204 0.013245 -0.701355 0.239624 1441742086 0.671204 0.013245 -0.701355 0.239624 1441742086 0.671204 0.013245 -0.701355 0.239624 1441742086 0.671204 0.013245 -0.701355 0.239624 1441742086 0.673035 0.014832 -0.701843 0.232849 1441742086 0.673035 0.014832 -0.701843 0.232849 1441742086 0.673035 0.014832 -0.701843 0.232849 1441742086 0.673035 0.014832 -0.701843 0.232849 1441742086 0.673035 0.014832 -0.701843 0.232849 1441742086 0.673035 0.014832 -0.701843 0.232849 1441742086 0.674866 0.019775 -0.702393 0.225220 1441742086 0.674866 0.019775 -0.702393 0.225220 1441742086 0.674866 0.019775 -0.702393 0.225220 1441742086 0.674866 0.019775 -0.702393 0.225220 1441742086 0.674866 0.019775 -0.702393 0.225220 1441742086 0.674866 0.019775 -0.702393 0.225220 1441742086 0.676392 0.024353 -0.702637 0.219666 1441742086 0.676392 0.024353 -0.702637 0.219666 1441742086 0.676392 0.024353 -0.702637 0.219666 1441742086 0.676392 0.024353 -0.702637 0.219666 1441742086 0.676392 0.024353 -0.702637 0.219666 1441742086 0.676392 0.024353 -0.702637 0.219666 1441742086 0.676392 0.024353 -0.702637 0.219666 1441742086 0.676514 0.028564 -0.702881 0.217957 1441742086 0.676514 0.028564 -0.702881 0.217957 1441742086 0.676514 0.028564 -0.702881 0.217957 1441742086 0.676514 0.028564 -0.702881 0.217957 1441742086 0.676514 0.028564 -0.702881 0.217957 1441742086 0.676514 0.028564 -0.702881 0.217957 1441742086 0.676758 0.029419 -0.702454 0.218445 1441742086 0.676758 0.029419 -0.702454 0.218445 1441742086 0.676758 0.029419 -0.702454 0.218445 1441742086 0.676758 0.029419 -0.702454 0.218445 1441742086 0.676758 0.029419 -0.702454 0.218445 1441742087 0.676758 0.029419 -0.702454 0.218445 1441742087 0.676575 0.026367 -0.702271 0.219788 1441742087 0.676575 0.026367 -0.702271 0.219788 1441742087 0.676575 0.026367 -0.702271 0.219788 1441742087 0.676575 0.026367 -0.702271 0.219788 1441742087 0.676575 0.026367 -0.702271 0.219788 1441742087 0.676575 0.026367 -0.702271 0.219788 1441742087 0.676575 0.026367 -0.702271 0.219788 1441742087 0.675903 0.020081 -0.702576 0.221619 1441742087 0.675903 0.020081 -0.702576 0.221619 1441742087 0.675903 0.020081 -0.702576 0.221619 1441742087 0.675903 0.020081 -0.702576 0.221619 1441742087 0.675903 0.020081 -0.702576 0.221619 1441742087 0.675903 0.020081 -0.702576 0.221619 1441742087 0.674500 0.011658 -0.703308 0.224060 1441742087 0.674500 0.011658 -0.703308 0.224060 1441742087 0.674500 0.011658 -0.703308 0.224060 1441742087 0.674500 0.011658 -0.703308 0.224060 1441742087 0.674500 0.011658 -0.703308 0.224060 1441742087 0.674500 0.011658 -0.703308 0.224060 1441742087 0.674500 0.011658 -0.703308 0.224060 1441742087 0.673157 0.008118 -0.703674 0.227295 1441742087 0.673157 0.008118 -0.703674 0.227295 1441742087 0.673157 0.008118 -0.703674 0.227295 1441742087 0.673157 0.008118 -0.703674 0.227295 1441742087 0.673157 0.008118 -0.703674 0.227295 1441742087 0.673157 0.008118 -0.703674 0.227295 1441742087 0.673584 0.006226 -0.703369 0.227051 1441742087 0.673584 0.006226 -0.703369 0.227051 1441742087 0.673584 0.006226 -0.703369 0.227051 1441742087 0.673584 0.006226 -0.703369 0.227051 1441742087 0.673584 0.006226 -0.703369 0.227051 1441742087 0.673584 0.006226 -0.703369 0.227051 1441742087 0.675842 0.005737 -0.700806 0.228027 1441742087 0.675842 0.005737 -0.700806 0.228027 1441742087 0.675842 0.005737 -0.700806 0.228027 1441742087 0.675842 0.005737 -0.700806 0.228027 1441742087 0.679688 -0.005554 -0.696838 0.228882 1441742087 0.679688 -0.005554 -0.696838 0.228882 1441742087 0.679688 -0.005554 -0.696838 0.228882 1441742087 0.679688 -0.005554 -0.696838 0.228882 1441742087 0.679688 -0.005554 -0.696838 0.228882 1441742087 0.679688 -0.005554 -0.696838 0.228882 1441742087 0.682190 -0.022705 -0.696594 0.221130 1441742087 0.682190 -0.022705 -0.696594 0.221130 1441742087 0.682190 -0.022705 -0.696594 0.221130 1441742087 0.682190 -0.022705 -0.696594 0.221130 1441742087 0.682190 -0.022705 -0.696594 0.221130 1441742087 0.682190 -0.022705 -0.696594 0.221130 1441742087 0.685181 -0.017151 -0.696289 0.213135 1441742087 0.685181 -0.017151 -0.696289 0.213135 1441742087 0.685181 -0.017151 -0.696289 0.213135 1441742087 0.685181 -0.017151 -0.696289 0.213135 1441742087 0.685181 -0.017151 -0.696289 0.213135 1441742087 0.685181 -0.017151 -0.696289 0.213135 1441742087 0.688843 0.001648 -0.694702 0.207031 1441742087 0.688843 0.001648 -0.694702 0.207031 1441742087 0.688843 0.001648 -0.694702 0.207031 1441742087 0.688843 0.001648 -0.694702 0.207031 1441742087 0.688843 0.001648 -0.694702 0.207031 1441742087 0.688843 0.001648 -0.694702 0.207031 1441742087 0.688843 0.001648 -0.694702 0.207031 1441742087 0.689453 0.015442 -0.695007 0.203369 1441742087 0.689453 0.015442 -0.695007 0.203369 1441742087 0.689453 0.015442 -0.695007 0.203369 1441742087 0.689453 0.015442 -0.695007 0.203369 1441742087 0.686768 0.023315 -0.696594 0.206299 1441742087 0.686768 0.023315 -0.696594 0.206299 1441742087 0.686768 0.023315 -0.696594 0.206299 1441742087 0.686768 0.023315 -0.696594 0.206299 1441742087 0.686768 0.023315 -0.696594 0.206299 1441742087 0.686768 0.023315 -0.696594 0.206299 1441742087 0.683472 0.028625 -0.697571 0.213135 1441742087 0.683472 0.028625 -0.697571 0.213135 1441742087 0.683472 0.028625 -0.697571 0.213135 1441742087 0.683472 0.028625 -0.697571 0.213135 1441742087 0.683472 0.028625 -0.697571 0.213135 1441742087 0.683472 0.028625 -0.697571 0.213135 1441742087 0.683472 0.028625 -0.697571 0.213135 1441742087 0.681030 0.030823 -0.698059 0.218933 1441742087 0.681030 0.030823 -0.698059 0.218933 1441742087 0.681030 0.030823 -0.698059 0.218933 1441742087 0.681030 0.030823 -0.698059 0.218933 1441742087 0.681030 0.030823 -0.698059 0.218933 1441742087 0.681030 0.030823 -0.698059 0.218933 1441742087 0.677856 0.032043 -0.698792 0.226074 1441742087 0.677856 0.032043 -0.698792 0.226074 1441742087 0.677856 0.032043 -0.698792 0.226074 1441742087 0.677856 0.032043 -0.698792 0.226074 1441742087 0.677856 0.032043 -0.698792 0.226074 1441742087 0.677856 0.032043 -0.698792 0.226074 1441742087 0.674011 0.031921 -0.699341 0.235657 1441742087 0.674011 0.031921 -0.699341 0.235657 1441742087 0.674011 0.031921 -0.699341 0.235657 1441742087 0.674011 0.031921 -0.699341 0.235657 1441742087 0.674011 0.031921 -0.699341 0.235657 1441742087 0.674011 0.031921 -0.699341 0.235657 1441742087 0.670654 0.029236 -0.699707 0.244385 1441742087 0.670654 0.029236 -0.699707 0.244385 1441742087 0.670654 0.029236 -0.699707 0.244385 1441742087 0.670654 0.029236 -0.699707 0.244385 1441742087 0.670654 0.029236 -0.699707 0.244385 1441742087 0.670654 0.029236 -0.699707 0.244385 1441742087 0.667480 0.025574 -0.700745 0.250488 1441742087 0.667480 0.025574 -0.700745 0.250488 1441742087 0.667480 0.025574 -0.700745 0.250488 1441742087 0.667480 0.025574 -0.700745 0.250488 1441742087 0.667480 0.025574 -0.700745 0.250488 1441742087 0.667480 0.025574 -0.700745 0.250488 1441742087 0.664368 0.022339 -0.702026 0.255432 1441742088 0.664368 0.022339 -0.702026 0.255432 1441742088 0.664368 0.022339 -0.702026 0.255432 1441742088 0.664368 0.022339 -0.702026 0.255432 1441742088 0.664368 0.022339 -0.702026 0.255432 1441742088 0.664368 0.022339 -0.702026 0.255432 1441742088 0.662292 0.020752 -0.702820 0.258850 1441742088 0.662292 0.020752 -0.702820 0.258850 1441742088 0.662292 0.020752 -0.702820 0.258850 1441742088 0.662292 0.020752 -0.702820 0.258850 1441742088 0.662292 0.020752 -0.702820 0.258850 1441742088 0.662292 0.020752 -0.702820 0.258850 1441742088 0.662292 0.020752 -0.702820 0.258850 1441742088 0.661682 0.019836 -0.703430 0.258728 1441742088 0.661682 0.019836 -0.703430 0.258728 1441742088 0.661682 0.019836 -0.703430 0.258728 1441742088 0.661682 0.019836 -0.703430 0.258728 1441742088 0.661682 0.019836 -0.703430 0.258728 1441742088 0.661682 0.019836 -0.703430 0.258728 1441742088 0.662659 0.023987 -0.703369 0.256104 1441742088 0.662659 0.023987 -0.703369 0.256104 1441742088 0.662659 0.023987 -0.703369 0.256104 1441742088 0.662659 0.023987 -0.703369 0.256104 1441742088 0.662659 0.023987 -0.703369 0.256104 1441742088 0.664124 0.031128 -0.702942 0.252686 1441742088 0.664124 0.031128 -0.702942 0.252686 1441742088 0.664124 0.031128 -0.702942 0.252686 1441742088 0.664124 0.031128 -0.702942 0.252686 1441742088 0.664124 0.031128 -0.702942 0.252686 1441742088 0.664124 0.031128 -0.702942 0.252686 1441742088 0.665771 0.039124 -0.701843 0.250183 1441742088 0.665771 0.039124 -0.701843 0.250183 1441742088 0.665771 0.039124 -0.701843 0.250183 1441742088 0.665771 0.039124 -0.701843 0.250183 1441742088 0.665771 0.039124 -0.701843 0.250183 1441742088 0.665771 0.039124 -0.701843 0.250183 1441742088 0.667664 0.043823 -0.700867 0.247192 1441742088 0.667664 0.043823 -0.700867 0.247192 1441742088 0.667664 0.043823 -0.700867 0.247192 1441742088 0.667664 0.043823 -0.700867 0.247192 1441742088 0.667664 0.043823 -0.700867 0.247192 1441742088 0.667664 0.043823 -0.700867 0.247192 1441742088 0.669189 0.045471 -0.700134 0.244751 1441742088 0.669189 0.045471 -0.700134 0.244751 1441742088 0.669189 0.045471 -0.700134 0.244751 1441742088 0.669189 0.045471 -0.700134 0.244751 1441742088 0.669189 0.045471 -0.700134 0.244751 1441742088 0.669189 0.045471 -0.700134 0.244751 1441742088 0.670044 0.043335 -0.700134 0.242676 1441742088 0.670044 0.043335 -0.700134 0.242676 1441742088 0.670044 0.043335 -0.700134 0.242676 1441742088 0.670044 0.043335 -0.700134 0.242676 1441742088 0.670044 0.043335 -0.700134 0.242676 1441742088 0.670044 0.043335 -0.700134 0.242676 1441742088 0.670959 0.038330 -0.700195 0.240906 1441742088 0.670959 0.038330 -0.700195 0.240906 1441742088 0.670959 0.038330 -0.700195 0.240906 1441742088 0.670959 0.038330 -0.700195 0.240906 1441742088 0.670959 0.038330 -0.700195 0.240906 1441742088 0.670959 0.038330 -0.700195 0.240906 1441742088 0.672974 0.028503 -0.700012 0.237183 1441742088 0.672974 0.028503 -0.700012 0.237183 1441742088 0.672974 0.028503 -0.700012 0.237183 1441742088 0.672974 0.028503 -0.700012 0.237183 1441742088 0.672974 0.028503 -0.700012 0.237183 1441742088 0.672974 0.028503 -0.700012 0.237183 1441742088 0.676025 0.017517 -0.698914 0.232910 1441742088 0.676025 0.017517 -0.698914 0.232910 1441742088 0.676025 0.017517 -0.698914 0.232910 1441742088 0.676025 0.017517 -0.698914 0.232910 1441742088 0.676025 0.017517 -0.698914 0.232910 1441742088 0.676025 0.017517 -0.698914 0.232910 1441742088 0.679932 0.001526 -0.697327 0.226807 1441742088 0.679932 0.001526 -0.697327 0.226807 1441742088 0.679932 0.001526 -0.697327 0.226807 1441742088 0.679932 0.001526 -0.697327 0.226807 1441742088 0.679932 0.001526 -0.697327 0.226807 1441742088 0.679932 0.001526 -0.697327 0.226807 1441742088 0.681763 -0.007324 -0.697449 0.220764 1441742088 0.681763 -0.007324 -0.697449 0.220764 1441742088 0.681763 -0.007324 -0.697449 0.220764 1441742088 0.681763 -0.007324 -0.697449 0.220764 1441742088 0.681763 -0.007324 -0.697449 0.220764 1441742088 0.681763 -0.007324 -0.697449 0.220764 1441742088 0.681763 -0.007324 -0.697449 0.220764 1441742088 0.682922 0.002625 -0.698120 0.215027 1441742088 0.682922 0.002625 -0.698120 0.215027 1441742088 0.682922 0.002625 -0.698120 0.215027 1441742088 0.682922 0.002625 -0.698120 0.215027 1441742088 0.682922 0.002625 -0.698120 0.215027 1441742088 0.684570 0.018616 -0.697876 0.209656 1441742088 0.684570 0.018616 -0.697876 0.209656 1441742088 0.684570 0.018616 -0.697876 0.209656 1441742088 0.684570 0.018616 -0.697876 0.209656 1441742088 0.684570 0.018616 -0.697876 0.209656 1441742088 0.684570 0.018616 -0.697876 0.209656 1441742088 0.684570 0.018616 -0.697876 0.209656 1441742088 0.684875 0.028015 -0.698425 0.205688 1441742088 0.684875 0.028015 -0.698425 0.205688 1441742088 0.684875 0.028015 -0.698425 0.205688 1441742088 0.684875 0.028015 -0.698425 0.205688 1441742088 0.684875 0.028015 -0.698425 0.205688 1441742088 0.684875 0.028015 -0.698425 0.205688 1441742088 0.682312 0.033020 -0.699707 0.209351 1441742088 0.682312 0.033020 -0.699707 0.209351 1441742088 0.682312 0.033020 -0.699707 0.209351 1441742088 0.682312 0.033020 -0.699707 0.209351 1441742088 0.682312 0.033020 -0.699707 0.209351 1441742088 0.682312 0.033020 -0.699707 0.209351 1441742088 0.682312 0.033020 -0.699707 0.209351 1441742088 0.679565 0.036621 -0.699707 0.217407 1441742089 0.679565 0.036621 -0.699707 0.217407 1441742089 0.679565 0.036621 -0.699707 0.217407 1441742089 0.679565 0.036621 -0.699707 0.217407 1441742089 0.679565 0.036621 -0.699707 0.217407 1441742089 0.679565 0.036621 -0.699707 0.217407 1441742089 0.677429 0.038391 -0.699097 0.225586 1441742089 0.677429 0.038391 -0.699097 0.225586 1441742089 0.677429 0.038391 -0.699097 0.225586 1441742089 0.677429 0.038391 -0.699097 0.225586 1441742089 0.677429 0.038391 -0.699097 0.225586 1441742089 0.677429 0.038391 -0.699097 0.225586 1441742089 0.675415 0.036743 -0.698425 0.233704 1441742089 0.675415 0.036743 -0.698425 0.233704 1441742089 0.675415 0.036743 -0.698425 0.233704 1441742089 0.675415 0.036743 -0.698425 0.233704 1441742089 0.675415 0.036743 -0.698425 0.233704 1441742089 0.675415 0.036743 -0.698425 0.233704 1441742089 0.673340 0.031616 -0.697754 0.242432 1441742089 0.673340 0.031616 -0.697754 0.242432 1441742089 0.673340 0.031616 -0.697754 0.242432 1441742089 0.673340 0.031616 -0.697754 0.242432 1441742089 0.673340 0.031616 -0.697754 0.242432 1441742089 0.670105 0.025146 -0.697876 0.251526 1441742089 0.670105 0.025146 -0.697876 0.251526 1441742089 0.670105 0.025146 -0.697876 0.251526 1441742089 0.670105 0.025146 -0.697876 0.251526 1441742089 0.670105 0.025146 -0.697876 0.251526 1441742089 0.670105 0.025146 -0.697876 0.251526 1441742089 0.666565 0.024597 -0.698181 0.260071 1441742089 0.666565 0.024597 -0.698181 0.260071 1441742089 0.666565 0.024597 -0.698181 0.260071 1441742089 0.666565 0.024597 -0.698181 0.260071 1441742089 0.666565 0.024597 -0.698181 0.260071 1441742089 0.666565 0.024597 -0.698181 0.260071 1441742089 0.665710 0.024414 -0.698059 0.262512 1441742089 0.665710 0.024414 -0.698059 0.262512 1441742089 0.665710 0.024414 -0.698059 0.262512 1441742089 0.665710 0.024414 -0.698059 0.262512 1441742089 0.665710 0.024414 -0.698059 0.262512 1441742089 0.665710 0.024414 -0.698059 0.262512 1441742089 0.665710 0.024414 -0.698059 0.262512 1441742089 0.665710 0.021301 -0.698975 0.260376 1441742089 0.665710 0.021301 -0.698975 0.260376 1441742089 0.665710 0.021301 -0.698975 0.260376 1441742089 0.665710 0.021301 -0.698975 0.260376 1441742089 0.665710 0.021301 -0.698975 0.260376 1441742089 0.665710 0.021301 -0.698975 0.260376 1441742089 0.664429 0.020508 -0.700928 0.258484 1441742089 0.664429 0.020508 -0.700928 0.258484 1441742089 0.664429 0.020508 -0.700928 0.258484 1441742089 0.664429 0.020508 -0.700928 0.258484 1441742089 0.664429 0.020508 -0.700928 0.258484 1441742089 0.663147 0.027405 -0.702698 0.256287 1441742089 0.663147 0.027405 -0.702698 0.256287 1441742089 0.663147 0.027405 -0.702698 0.256287 1441742089 0.663147 0.027405 -0.702698 0.256287 1441742089 0.663147 0.027405 -0.702698 0.256287 1441742089 0.663147 0.027405 -0.702698 0.256287 1441742089 0.664063 0.037354 -0.703186 0.251282 1441742089 0.664063 0.037354 -0.703186 0.251282 1441742089 0.664063 0.037354 -0.703186 0.251282 1441742089 0.664063 0.037354 -0.703186 0.251282 1441742089 0.664063 0.037354 -0.703186 0.251282 1441742089 0.664063 0.037354 -0.703186 0.251282 1441742089 0.664063 0.037354 -0.703186 0.251282 1441742089 0.666382 0.043030 -0.703186 0.244202 1441742089 0.666382 0.043030 -0.703186 0.244202 1441742089 0.666382 0.043030 -0.703186 0.244202 1441742089 0.666382 0.043030 -0.703186 0.244202 1441742089 0.666382 0.043030 -0.703186 0.244202 1441742089 0.666931 0.046997 -0.703308 0.241455 1441742089 0.666931 0.046997 -0.703308 0.241455 1441742089 0.666931 0.046997 -0.703308 0.241455 1441742089 0.666931 0.046997 -0.703308 0.241455 1441742089 0.666931 0.046997 -0.703308 0.241455 1441742089 0.666931 0.046997 -0.703308 0.241455 1441742089 0.666931 0.046997 -0.703308 0.241455 1441742089 0.667542 0.052368 -0.702209 0.241760 1441742089 0.667542 0.052368 -0.702209 0.241760 1441742089 0.667542 0.052368 -0.702209 0.241760 1441742089 0.667542 0.052368 -0.702209 0.241760 1441742089 0.667542 0.052368 -0.702209 0.241760 1441742089 0.667542 0.052368 -0.702209 0.241760 1441742089 0.669189 0.052307 -0.701233 0.240295 1441742089 0.669189 0.052307 -0.701233 0.240295 1441742089 0.669189 0.052307 -0.701233 0.240295 1441742089 0.669189 0.052307 -0.701233 0.240295 1441742089 0.669189 0.052307 -0.701233 0.240295 1441742089 0.669189 0.052307 -0.701233 0.240295 1441742089 0.669189 0.052307 -0.701233 0.240295 1441742089 0.670044 0.048157 -0.700684 0.240356 1441742089 0.670044 0.048157 -0.700684 0.240356 1441742089 0.670044 0.048157 -0.700684 0.240356 1441742089 0.670044 0.048157 -0.700684 0.240356 1441742089 0.670044 0.048157 -0.700684 0.240356 1441742089 0.670044 0.048157 -0.700684 0.240356 1441742089 0.670837 0.040771 -0.700256 0.240662 1441742089 0.670837 0.040771 -0.700256 0.240662 1441742089 0.670837 0.040771 -0.700256 0.240662 1441742089 0.670837 0.040771 -0.700256 0.240662 1441742089 0.670837 0.040771 -0.700256 0.240662 1441742089 0.670837 0.040771 -0.700256 0.240662 1441742089 0.673828 0.027527 -0.698608 0.239075 1441742089 0.673828 0.027527 -0.698608 0.239075 1441742089 0.673828 0.027527 -0.698608 0.239075 1441742089 0.673828 0.027527 -0.698608 0.239075 1441742089 0.673828 0.027527 -0.698608 0.239075 1441742089 0.673828 0.027527 -0.698608 0.239075 1441742089 0.678162 0.005310 -0.695923 0.235962 1441742089 0.678162 0.005310 -0.695923 0.235962 1441742089 0.678162 0.005310 -0.695923 0.235962 1441742090 0.678162 0.005310 -0.695923 0.235962 1441742090 0.678162 0.005310 -0.695923 0.235962 1441742090 0.678162 0.005310 -0.695923 0.235962 1441742090 0.680176 -0.016174 -0.695251 0.231750 1441742090 0.680176 -0.016174 -0.695251 0.231750 1441742090 0.680176 -0.016174 -0.695251 0.231750 1441742090 0.680176 -0.016174 -0.695251 0.231750 1441742090 0.680176 -0.016174 -0.695251 0.231750 1441742090 0.680176 -0.016174 -0.695251 0.231750 1441742090 0.680176 -0.016174 -0.695251 0.231750 1441742090 0.681396 -0.012695 -0.695435 0.227783 1441742090 0.681396 -0.012695 -0.695435 0.227783 1441742090 0.681396 -0.012695 -0.695435 0.227783 1441742090 0.681396 -0.012695 -0.695435 0.227783 1441742090 0.681396 -0.012695 -0.695435 0.227783 1441742090 0.684875 0.006958 -0.694519 0.220276 1441742090 0.684875 0.006958 -0.694519 0.220276 1441742090 0.684875 0.006958 -0.694519 0.220276 1441742090 0.684875 0.006958 -0.694519 0.220276 1441742090 0.684875 0.006958 -0.694519 0.220276 1441742090 0.684875 0.006958 -0.694519 0.220276 1441742090 0.687622 0.023926 -0.694763 0.209534 1441742090 0.687622 0.023926 -0.694763 0.209534 1441742090 0.687622 0.023926 -0.694763 0.209534 1441742090 0.687622 0.023926 -0.694763 0.209534 1441742090 0.687622 0.023926 -0.694763 0.209534 1441742090 0.687622 0.023926 -0.694763 0.209534 1441742090 0.685059 0.038635 -0.697021 0.208191 1441742090 0.685059 0.038635 -0.697021 0.208191 1441742090 0.685059 0.038635 -0.697021 0.208191 1441742090 0.685059 0.038635 -0.697021 0.208191 1441742090 0.685059 0.038635 -0.697021 0.208191 1441742090 0.685059 0.038635 -0.697021 0.208191 1441742090 0.681335 0.050659 -0.697083 0.217407 1441742090 0.681335 0.050659 -0.697083 0.217407 1441742090 0.681335 0.050659 -0.697083 0.217407 1441742090 0.681335 0.050659 -0.697083 0.217407 1441742090 0.681335 0.050659 -0.697083 0.217407 1441742090 0.681335 0.050659 -0.697083 0.217407 1441742090 0.681335 0.050659 -0.697083 0.217407 1441742090 0.679749 0.051819 -0.696106 0.225098 1441742090 0.679749 0.051819 -0.696106 0.225098 1441742090 0.679749 0.051819 -0.696106 0.225098 1441742090 0.679749 0.051819 -0.696106 0.225098 1441742090 0.679749 0.051819 -0.696106 0.225098 1441742090 0.679749 0.051819 -0.696106 0.225098 1441742090 0.678528 0.045227 -0.695557 0.231873 1441742090 0.678528 0.045227 -0.695557 0.231873 1441742090 0.678528 0.045227 -0.695557 0.231873 1441742090 0.678528 0.045227 -0.695557 0.231873 1441742090 0.678528 0.045227 -0.695557 0.231873 1441742090 0.678528 0.045227 -0.695557 0.231873 1441742090 0.677002 0.033264 -0.694824 0.240234 1441742090 0.677002 0.033264 -0.694824 0.240234 1441742090 0.677002 0.033264 -0.694824 0.240234 1441742090 0.677002 0.033264 -0.694824 0.240234 1441742090 0.677002 0.033264 -0.694824 0.240234 1441742090 0.677002 0.033264 -0.694824 0.240234 1441742090 0.674255 0.018372 -0.695129 0.248779 1441742090 0.674255 0.018372 -0.695129 0.248779 1441742090 0.674255 0.018372 -0.695129 0.248779 1441742090 0.674255 0.018372 -0.695129 0.248779 1441742090 0.674255 0.018372 -0.695129 0.248779 1441742090 0.674255 0.018372 -0.695129 0.248779 1441742090 0.671143 0.007690 -0.695679 0.256104 1441742090 0.671143 0.007690 -0.695679 0.256104 1441742090 0.671143 0.007690 -0.695679 0.256104 1441742090 0.671143 0.007690 -0.695679 0.256104 1441742090 0.671143 0.007690 -0.695679 0.256104 1441742090 0.671143 0.007690 -0.695679 0.256104 1441742090 0.671143 0.007690 -0.695679 0.256104 1441742090 0.669189 0.005188 -0.695862 0.260681 1441742090 0.669189 0.005188 -0.695862 0.260681 1441742090 0.669189 0.005188 -0.695862 0.260681 1441742090 0.669189 0.005188 -0.695862 0.260681 1441742090 0.669189 0.005188 -0.695862 0.260681 1441742090 0.668823 0.005737 -0.696533 0.259888 1441742090 0.668823 0.005737 -0.696533 0.259888 1441742090 0.668823 0.005737 -0.696533 0.259888 1441742090 0.668823 0.005737 -0.696533 0.259888 1441742090 0.668823 0.005737 -0.696533 0.259888 1441742090 0.668823 0.005737 -0.696533 0.259888 1441742090 0.668823 0.005737 -0.696533 0.259888 1441742090 0.669373 0.007813 -0.697449 0.255798 1441742090 0.669373 0.007813 -0.697449 0.255798 1441742090 0.669373 0.007813 -0.697449 0.255798 1441742090 0.669373 0.007813 -0.697449 0.255798 1441742090 0.669373 0.007813 -0.697449 0.255798 1441742090 0.669373 0.007813 -0.697449 0.255798 1441742090 0.669983 0.013123 -0.698486 0.251221 1441742090 0.669983 0.013123 -0.698486 0.251221 1441742090 0.669983 0.013123 -0.698486 0.251221 1441742090 0.669983 0.013123 -0.698486 0.251221 1441742090 0.669983 0.013123 -0.698486 0.251221 1441742090 0.669983 0.013123 -0.698486 0.251221 1441742090 0.669983 0.013123 -0.698486 0.251221 1441742090 0.671570 0.020630 -0.699158 0.244385 1441742090 0.671570 0.020630 -0.699158 0.244385 1441742090 0.671570 0.020630 -0.699158 0.244385 1441742090 0.671570 0.020630 -0.699158 0.244385 1441742090 0.671570 0.020630 -0.699158 0.244385 1441742090 0.671570 0.020630 -0.699158 0.244385 1441742090 0.674438 0.028870 -0.699158 0.235535 1441742090 0.674438 0.028870 -0.699158 0.235535 1441742090 0.674438 0.028870 -0.699158 0.235535 1441742090 0.674438 0.028870 -0.699158 0.235535 1441742090 0.674438 0.028870 -0.699158 0.235535 1441742090 0.674438 0.028870 -0.699158 0.235535 1441742090 0.676575 0.036011 -0.699097 0.228516 1441742090 0.676575 0.036011 -0.699097 0.228516 1441742090 0.676575 0.036011 -0.699097 0.228516 1441742091 0.676575 0.036011 -0.699097 0.228516 1441742091 0.676575 0.036011 -0.699097 0.228516 1441742091 0.676575 0.036011 -0.699097 0.228516 1441742091 0.677002 0.040833 -0.699036 0.226501 1441742091 0.677002 0.040833 -0.699036 0.226501 1441742091 0.677002 0.040833 -0.699036 0.226501 1441742091 0.677002 0.040833 -0.699036 0.226501 1441742091 0.677002 0.040833 -0.699036 0.226501 1441742091 0.677002 0.040833 -0.699036 0.226501 1441742091 0.677002 0.040833 -0.699036 0.226501 1441742091 0.677124 0.042358 -0.698547 0.227356 1441742091 0.677124 0.042358 -0.698547 0.227356 1441742091 0.677124 0.042358 -0.698547 0.227356 1441742091 0.677124 0.042358 -0.698547 0.227356 1441742091 0.677124 0.042358 -0.698547 0.227356 1441742091 0.677124 0.042358 -0.698547 0.227356 1441742091 0.676880 0.042419 -0.698303 0.228760 1441742091 0.676880 0.042419 -0.698303 0.228760 1441742091 0.676880 0.042419 -0.698303 0.228760 1441742091 0.676880 0.042419 -0.698303 0.228760 1441742091 0.676880 0.042419 -0.698303 0.228760 1441742091 0.677063 0.039368 -0.697815 0.230408 1441742091 0.677063 0.039368 -0.697815 0.230408 1441742091 0.677063 0.039368 -0.697815 0.230408 1441742091 0.677063 0.039368 -0.697815 0.230408 1441742091 0.677063 0.039368 -0.697815 0.230408 1441742091 0.677063 0.039368 -0.697815 0.230408 1441742091 0.676758 0.033020 -0.697876 0.232178 1441742091 0.676758 0.033020 -0.697876 0.232178 1441742091 0.676758 0.033020 -0.697876 0.232178 1441742091 0.676758 0.033020 -0.697876 0.232178 1441742091 0.676758 0.033020 -0.697876 0.232178 1441742091 0.676758 0.033020 -0.697876 0.232178 1441742091 0.676575 0.024597 -0.697388 0.235107 1441742091 0.676575 0.024597 -0.697388 0.235107 1441742091 0.676575 0.024597 -0.697388 0.235107 1441742091 0.676575 0.024597 -0.697388 0.235107 1441742091 0.676575 0.024597 -0.697388 0.235107 1441742091 0.676575 0.024597 -0.697388 0.235107 1441742091 0.676575 0.024597 -0.697388 0.235107 1441742091 0.677490 0.018250 -0.695740 0.238037 1441742091 0.677490 0.018250 -0.695740 0.238037 1441742091 0.677490 0.018250 -0.695740 0.238037 1441742091 0.677490 0.018250 -0.695740 0.238037 1441742091 0.677490 0.018250 -0.695740 0.238037 1441742091 0.677490 0.018250 -0.695740 0.238037 1441742091 0.680908 0.010071 -0.692688 0.237549 1441742091 0.680908 0.010071 -0.692688 0.237549 1441742091 0.680908 0.010071 -0.692688 0.237549 1441742091 0.680908 0.010071 -0.692688 0.237549 1441742091 0.680908 0.010071 -0.692688 0.237549 1441742091 0.680908 0.010071 -0.692688 0.237549 1441742091 0.684326 0.004028 -0.690613 0.233887 1441742091 0.684326 0.004028 -0.690613 0.233887 1441742091 0.684326 0.004028 -0.690613 0.233887 1441742091 0.684326 0.004028 -0.690613 0.233887 1441742091 0.684326 0.004028 -0.690613 0.233887 1441742091 0.684326 0.004028 -0.690613 0.233887 1441742091 0.686951 0.013062 -0.689453 0.229309 1441742091 0.686951 0.013062 -0.689453 0.229309 1441742091 0.686951 0.013062 -0.689453 0.229309 1441742091 0.686951 0.013062 -0.689453 0.229309 1441742091 0.686951 0.013062 -0.689453 0.229309 1441742091 0.686951 0.013062 -0.689453 0.229309 1441742091 0.690002 0.029541 -0.687378 0.224854 1441742091 0.690002 0.029541 -0.687378 0.224854 1441742091 0.690002 0.029541 -0.687378 0.224854 1441742091 0.690002 0.029541 -0.687378 0.224854 1441742091 0.690002 0.029541 -0.687378 0.224854 1441742091 0.690002 0.029541 -0.687378 0.224854 1441742091 0.691895 0.037476 -0.686157 0.221497 1441742091 0.691895 0.037476 -0.686157 0.221497 1441742091 0.691895 0.037476 -0.686157 0.221497 1441742091 0.691895 0.037476 -0.686157 0.221497 1441742091 0.691895 0.037476 -0.686157 0.221497 1441742091 0.691895 0.037476 -0.686157 0.221497 1441742091 0.690002 0.036926 -0.687195 0.224304 1441742091 0.690002 0.036926 -0.687195 0.224304 1441742091 0.690002 0.036926 -0.687195 0.224304 1441742091 0.690002 0.036926 -0.687195 0.224304 1441742091 
0.704041 0.020325 -0.699097 0.122925 1441742093 0.704041 0.020325 -0.699097 0.122925 1441742093 0.704041 0.020325 -0.699097 0.122925 1441742093 0.704041 0.020325 -0.699097 0.122925 1441742093 0.704041 0.020325 -0.699097 0.122925 1441742093 0.704041 0.020325 -0.699097 0.122925 1441742093 0.702942 0.018372 -0.700256 0.123230 1441742093 0.702942 0.018372 -0.700256 0.123230 1441742093 0.702942 0.018372 -0.700256 0.123230 1441742093 0.702942 0.018372 -0.700256 0.123230 1441742093 0.702942 0.018372 -0.700256 0.123230 1441742093 0.702942 0.018372 -0.700256 0.123230 1441742093 0.700134 0.016541 -0.702515 0.126526 1441742094 0.700134 0.016541 -0.702515 0.126526 1441742094 0.700134 0.016541 -0.702515 0.126526 1441742094 0.700134 0.016541 -0.702515 0.126526 1441742094 0.700134 0.016541 -0.702515 0.126526 1441742094 0.700134 0.016541 -0.702515 0.126526 1441742094 0.696716 0.006104 -0.706726 0.122681 1441742094 0.696716 0.006104 -0.706726 0.122681 1441742094 0.696716 0.006104 -0.706726 0.122681 1441742094 0.696716 0.006104 -0.706726 0.122681 1441742094 0.696716 0.006104 -0.706726 0.122681 1441742094 0.696716 0.006104 -0.706726 0.122681 1441742094 0.696716 0.006104 -0.706726 0.122681 1441742094 0.695251 -0.029846 -0.711975 0.094055 1441742094 0.695251 -0.029846 -0.711975 0.094055 1441742094 0.695251 -0.029846 -0.711975 0.094055 1441742094 0.695251 -0.029846 -0.711975 0.094055 1441742094 0.695251 -0.029846 -0.711975 0.094055 1441742094 0.695251 -0.029846 -0.711975 0.094055 1441742094 0.693970 -0.095886 -0.712158 0.045898 1441742094 0.693970 -0.095886 -0.712158 0.045898 1441742094 0.693970 -0.095886 -0.712158 0.045898 1441742094 0.693970 -0.095886 -0.712158 0.045898 1441742094 0.693970 -0.095886 -0.712158 0.045898 1441742094 0.693970 -0.095886 -0.712158 0.045898 1441742094 0.687683 -0.178040 -0.703857 0.005249 1441742094 0.687683 -0.178040 -0.703857 0.005249 1441742094 0.687683 -0.178040 -0.703857 0.005249 1441742094 0.687683 -0.178040 -0.703857 0.005249 1441742094 0.687683 -0.178040 -0.703857 0.005249 1441742094 0.687683 -0.178040 -0.703857 0.005249 1441742094 0.667053 -0.261536 -0.697632 0.002380 1441742094 0.667053 -0.261536 -0.697632 0.002380 1441742094 0.667053 -0.261536 -0.697632 0.002380 1441742094 0.667053 -0.261536 -0.697632 0.002380 1441742094 0.667053 -0.261536 -0.697632 0.002380 1441742094 0.667053 -0.261536 -0.697632 0.002380 1441742094 0.667053 -0.261536 -0.697632 0.002380 1441742094 0.622498 -0.342102 -0.703186 0.031799 1441742094 0.622498 -0.342102 -0.703186 0.031799 1441742094 0.622498 -0.342102 -0.703186 0.031799 1441742094 0.622498 -0.342102 -0.703186 0.031799 1441742094 0.622498 -0.342102 -0.703186 0.031799 1441742094 0.622498 -0.342102 -0.703186 0.031799 1441742094 0.524353 -0.444458 -0.724487 0.051880 1441742094 0.524353 -0.444458 -0.724487 0.051880 1441742094 0.524353 -0.444458 -0.724487 0.051880 1441742094 0.524353 -0.444458 -0.724487 0.051880 1441742094 0.524353 -0.444458 -0.724487 0.051880 1441742094 0.524353 -0.444458 -0.724487 0.051880 1441742094 0.396484 -0.528625 -0.743896 0.100098 1441742094 0.396484 -0.528625 -0.743896 0.100098 1441742094 0.396484 -0.528625 -0.743896 0.100098 1441742094 0.396484 -0.528625 -0.743896 0.100098 1441742094 0.396484 -0.528625 -0.743896 0.100098 1441742094 0.396484 -0.528625 -0.743896 0.100098 1441742094 0.238464 -0.590698 -0.750977 0.174133 1441742094 0.238464 -0.590698 -0.750977 0.174133 1441742094 0.238464 -0.590698 -0.750977 0.174133 1441742094 0.238464 -0.590698 -0.750977 0.174133 1441742094 0.238464 -0.590698 -0.750977 0.174133 1441742094 0.238464 -0.590698 -0.750977 0.174133 1441742094 0.088623 -0.609924 -0.727234 0.302124 1441742094 0.088623 -0.609924 -0.727234 0.302124 1441742094 0.088623 -0.609924 -0.727234 0.302124 1441742094 0.088623 -0.609924 -0.727234 0.302124 1441742094 0.088623 -0.609924 -0.727234 0.302124 1441742094 0.088623 -0.609924 -0.727234 0.302124 1441742094 -0.047119 -0.608398 -0.679565 0.407349 1441742094 -0.047119 -0.608398 -0.679565 0.407349 1441742094 -0.047119 -0.608398 -0.679565 0.407349 1441742094 -0.047119 -0.608398 -0.679565 0.407349 1441742094 -0.047119 -0.608398 -0.679565 0.407349 1441742094 -0.116028 -0.595276 -0.630920 0.483887 1441742094 -0.116028 -0.595276 -0.630920 0.483887 1441742094 -0.116028 -0.595276 -0.630920 0.483887 1441742094 -0.116028 -0.595276 -0.630920 0.483887 1441742094 -0.116028 -0.595276 -0.630920 0.483887 1441742094 -0.116028 -0.595276 -0.630920 0.483887 1441742094 -0.143188 -0.586548 -0.602539 0.521973 1441742094 -0.143188 -0.586548 -0.602539 0.521973 1441742094 -0.143188 -0.586548 -0.602539 0.521973 1441742094 -0.143188 -0.586548 -0.602539 0.521973 1441742094 -0.143188 -0.586548 -0.602539 0.521973 1441742094 -0.143188 -0.586548 -0.602539 0.521973 1441742094 -0.119751 -0.588379 -0.599121 0.529663 1441742094 -0.119751 -0.588379 -0.599121 0.529663 1441742094 -0.119751 -0.588379 -0.599121 0.529663 1441742094 -0.119751 -0.588379 -0.599121 0.529663 1441742094 -0.119751 -0.588379 -0.599121 0.529663 1441742094 -0.069946 -0.598022 -0.618042 0.505554 1441742094 -0.069946 -0.598022 -0.618042 0.505554 1441742094 -0.069946 -0.598022 -0.618042 0.505554 1441742094 -0.069946 -0.598022 -0.618042 0.505554 1441742094 -0.069946 -0.598022 -0.618042 0.505554 1441742094 -0.069946 -0.598022 -0.618042 0.505554 1441742094 -0.008179 -0.606384 -0.645264 0.464600 1441742094 -0.008179 -0.606384 -0.645264 0.464600 1441742094 -0.008179 -0.606384 -0.645264 0.464600 1441742094 -0.008179 -0.606384 -0.645264 0.464600 1441742094 -0.008179 -0.606384 -0.645264 0.464600 1441742094 -0.008179 -0.606384 -0.645264 0.464600 1441742094 0.073853 -0.607788 -0.675781 0.410461 1441742094 0.073853 -0.607788 -0.675781 0.410461 1441742094 0.073853 -0.607788 -0.675781 0.410461 1441742094 0.171265 -0.600586 -0.709717 0.325989 1441742095 0.171265 -0.600586 -0.709717 0.325989 1441742095 0.171265 -0.600586 -0.709717 0.325989 1441742095 0.171265 -0.600586 -0.709717 0.325989 1441742095 0.171265 -0.600586 -0.709717 0.325989 1441742095 0.292603 -0.566040 -0.734253 0.234314 1441742095 0.292603 -0.566040 -0.734253 0.234314 1441742095 0.292603 -0.566040 -0.734253 0.234314 1441742095 0.292603 -0.566040 -0.734253 0.234314 1441742095 0.292603 -0.566040 -0.734253 0.234314 1441742095 0.292603 -0.566040 -0.734253 0.234314 1441742095 0.292603 -0.566040 -0.734253 0.234314 1441742095 0.433411 -0.489319 -0.744812 0.134277 1441742095 0.433411 -0.489319 -0.744812 0.134277 1441742095 0.433411 -0.489319 -0.744812 0.134277 1441742095 0.433411 -0.489319 -0.744812 0.134277 1441742095 0.433411 -0.489319 -0.744812 0.134277 1441742095 0.577515 -0.357971 -0.733093 0.030518 1441742095 0.577515 -0.357971 -0.733093 0.030518 1441742095 0.577515 -0.357971 -0.733093 0.030518 1441742095 0.577515 -0.357971 -0.733093 0.030518 1441742095 0.577515 -0.357971 -0.733093 0.030518 1441742095 0.694641 -0.221069 -0.680664 -0.072876 1441742095 0.694641 -0.221069 -0.680664 -0.072876 1441742095 0.694641 -0.221069 -0.680664 -0.072876 1441742095 0.694641 -0.221069 -0.680664 -0.072876 1441742095 0.694641 -0.221069 -0.680664 -0.072876 1441742095 0.694641 -0.221069 -0.680664 -0.072876 1441742095 0.694641 -0.221069 -0.680664 -0.072876 1441742095 0.744385 -0.140930 -0.636719 -0.143616 1441742095 0.744385 -0.140930 -0.636719 -0.143616 1441742095 0.744385 -0.140930 -0.636719 -0.143616 1441742095 0.744385 -0.140930 -0.636719 -0.143616 1441742095 0.744385 -0.140930 -0.636719 -0.143616 1441742095 0.744385 -0.140930 -0.636719 -0.143616 1441742095 0.732117 -0.136169 -0.639893 -0.189697 1441742095 0.732117 -0.136169 -0.639893 -0.189697 1441742095 0.732117 -0.136169 -0.639893 -0.189697 1441742095 0.732117 -0.136169 -0.639893 -0.189697 1441742095 0.732117 -0.136169 -0.639893 -0.189697 1441742095 0.732117 -0.136169 -0.639893 -0.189697 1441742095 0.732117 -0.136169 -0.639893 -0.189697 1441742095 0.711914 -0.146973 -0.657227 -0.198975 1441742095 0.711914 -0.146973 -0.657227 -0.198975 1441742095 0.711914 -0.146973 -0.657227 -0.198975 1441742095 0.711914 -0.146973 -0.657227 -0.198975 1441742095 0.711914 -0.146973 -0.657227 -0.198975 1441742095 0.711914 -0.146973 -0.657227 -0.198975 1441742095 0.702148 -0.166626 -0.660339 -0.207886 1441742095 0.702148 -0.166626 -0.660339 -0.207886 1441742095 0.702148 -0.166626 -0.660339 -0.207886 1441742095 0.702148 -0.166626 -0.660339 -0.207886 1441742095 0.699341 -0.190491 -0.658813 -0.201477 1441742095 0.699341 -0.190491 -0.658813 -0.201477 1441742095 0.699341 -0.190491 -0.658813 -0.201477 1441742095 0.699341 -0.190491 -0.658813 -0.201477 1441742095 0.699341 -0.190491 -0.658813 -0.201477 1441742095 0.699341 -0.190491 -0.658813 -0.201477 1441742095 0.690918 -0.215881 -0.668396 -0.171265 1441742095 0.690918 -0.215881 -0.668396 -0.171265 1441742095 0.690918 -0.215881 -0.668396 -0.171265 1441742095 0.690918 -0.215881 -0.668396 -0.171265 1441742095 0.690918 -0.215881 -0.668396 -0.171265 1441742095 0.690918 -0.215881 -0.668396 -0.171265 1441742095 0.674194 -0.248779 -0.683472 -0.128418 1441742095 0.674194 -0.248779 -0.683472 -0.128418 1441742095 0.674194 -0.248779 -0.683472 -0.128418 1441742095 0.674194 -0.248779 -0.683472 -0.128418 1441742095 0.674194 -0.248779 -0.683472 -0.128418 1441742095 0.674194 -0.248779 -0.683472 -0.128418 1441742095 0.674194 -0.248779 -0.683472 -0.128418 1441742095 0.649658 -0.289490 -0.699097 -0.073730 1441742095 0.649658 -0.289490 -0.699097 -0.073730 1441742095 0.649658 -0.289490 -0.699097 -0.073730 1441742095 0.649658 -0.289490 -0.699097 -0.073730 1441742095 0.649658 -0.289490 -0.699097 -0.073730 1441742095 0.649658 -0.289490 -0.699097 -0.073730 1441742095 0.611816 -0.332642 -0.717651 -0.001099 1441742095 0.611816 -0.332642 -0.717651 -0.001099 1441742095 0.611816 -0.332642 -0.717651 -0.001099 1441742095 0.611816 -0.332642 -0.717651 -0.001099 1441742095 0.611816 -0.332642 -0.717651 -0.001099 1441742095 0.611816 -0.332642 -0.717651 -0.001099 1441742095 0.549316 -0.385742 -0.737610 0.073608 1441742095 0.549316 -0.385742 -0.737610 0.073608 1441742095 0.549316 -0.385742 -0.737610 0.073608 1441742095 0.549316 -0.385742 -0.737610 0.073608 1441742095 0.549316 -0.385742 -0.737610 0.073608 1441742095 0.549316 -0.385742 -0.737610 0.073608 1441742095 0.549316 -0.385742 -0.737610 0.073608 1441742095 0.469788 -0.436890 -0.753540 0.143555 1441742095 0.469788 -0.436890 -0.753540 0.143555 1441742095 0.469788 -0.436890 -0.753540 0.143555 1441742095 0.469788 -0.436890 -0.753540 0.143555 1441742095 0.469788 -0.436890 -0.753540 0.143555 1441742095 0.469788 -0.436890 -0.753540 0.143555 1441742095 0.366394 -0.490784 -0.769165 0.182556 1441742095 0.366394 -0.490784 -0.769165 0.182556 1441742095 0.366394 -0.490784 -0.769165 0.182556 1441742095 0.366394 -0.490784 -0.769165 0.182556 1441742095 0.366394 -0.490784 -0.769165 0.182556 1441742095 0.366394 -0.490784 -0.769165 0.182556 1441742095 0.247681 -0.535950 -0.776672 0.219604 1441742095 0.247681 -0.535950 -0.776672 0.219604 1441742095 0.247681 -0.535950 -0.776672 0.219604 1441742095 0.247681 -0.535950 -0.776672 0.219604 1441742095 0.247681 -0.535950 -0.776672 0.219604 1441742095 0.247681 -0.535950 -0.776672 0.219604 1441742095 0.134338 -0.558105 -0.768127 0.283752 1441742095 0.134338 -0.558105 -0.768127 0.283752 1441742095 0.134338 -0.558105 -0.768127 0.283752 1441742096 0.134338 -0.558105 -0.768127 0.283752 1441742096 0.134338 -0.558105 -0.768127 0.283752 1441742096 0.134338 -0.558105 -0.768127 0.283752 1441742096 0.020203 -0.561523 -0.743652 0.362427 1441742096 0.020203 -0.561523 -0.743652 0.362427 1441742096 0.020203 -0.561523 -0.743652 0.362427 1441742096 0.020203 -0.561523 -0.743652 0.362427 1441742096 0.020203 -0.561523 -0.743652 0.362427 1441742096 0.020203 -0.561523 -0.743652 0.362427 1441742096 -0.059021 -0.550293 -0.692017 0.463501 1441742096 -0.059021 -0.550293 -0.692017 0.463501 1441742096 -0.059021 -0.550293 -0.692017 0.463501 1441742096 -0.059021 -0.550293 -0.692017 0.463501 1441742096 -0.059021 -0.550293 -0.692017 0.463501 1441742096 -0.128113 -0.539673 -0.670776 0.492432 1441742096 -0.128113 -0.539673 -0.670776 0.492432 1441742096 -0.128113 -0.539673 -0.670776 0.492432 1441742096 -0.128113 -0.539673 -0.670776 0.492432 1441742096 -0.128113 -0.539673 -0.670776 0.492432 1441742096 -0.128113 -0.539673 -0.670776 0.492432 1441742096 -0.133301 -0.530457 -0.653870 0.522827 1441742096 -0.133301 -0.530457 -0.653870 0.522827 1441742096 -0.133301 -0.530457 -0.653870 0.522827 1441742096 -0.133301 -0.530457 -0.653870 0.522827 1441742096 -0.133301 -0.530457 -0.653870 0.522827 1441742096 -0.133301 -0.530457 -0.653870 0.522827 1441742096 -0.089783 -0.534668 -0.643555 0.540344 1441742096 -0.089783 -0.534668 -0.643555 0.540344 1441742096 -0.089783 -0.534668 -0.643555 0.540344 1441742096 -0.089783 -0.534668 -0.643555 0.540344 1441742096 -0.089783 -0.534668 -0.643555 0.540344 1441742096 -0.089783 -0.534668 -0.643555 0.540344 1441742096 -0.027893 -0.534485 -0.666138 0.519470 1441742096 -0.027893 -0.534485 -0.666138 0.519470 1441742096 -0.027893 -0.534485 -0.666138 0.519470 1441742096 -0.027893 -0.534485 -0.666138 0.519470 1441742096 -0.027893 -0.534485 -0.666138 0.519470 1441742096 -0.027893 -0.534485 -0.666138 0.519470 1441742096 0.065613 -0.527954 -0.695251 0.483398 1441742096 0.065613 -0.527954 -0.695251 0.483398 1441742096 0.065613 -0.527954 -0.695251 0.483398 1441742096 0.065613 -0.527954 -0.695251 0.483398 1441742096 0.065613 -0.527954 -0.695251 0.483398 1441742096 0.065613 -0.527954 -0.695251 0.483398 1441742096 0.166443 -0.516724 -0.744995 0.387756 1441742096 0.166443 -0.516724 -0.744995 0.387756 1441742096 0.166443 -0.516724 -0.744995 0.387756 1441742096 0.166443 -0.516724 -0.744995 0.387756 1441742096 0.166443 -0.516724 -0.744995 0.387756 1441742096 0.166443 -0.516724 -0.744995 0.387756 1441742096 0.317688 -0.479492 -0.763062 0.294861 1441742096 0.317688 -0.479492 -0.763062 0.294861 1441742096 0.317688 -0.479492 -0.763062 0.294861 1441742096 0.317688 -0.479492 -0.763062 0.294861 1441742096 0.317688 -0.479492 -0.763062 0.294861 1441742096 0.317688 -0.479492 -0.763062 0.294861 1441742096 0.478638 -0.414978 -0.756897 0.160706 1441742096 0.478638 -0.414978 -0.756897 0.160706 1441742096 0.478638 -0.414978 -0.756897 0.160706 1441742096 0.478638 -0.414978 -0.756897 0.160706 1441742096 0.478638 -0.414978 -0.756897 0.160706 1441742096 0.478638 -0.414978 -0.756897 0.160706 1441742096 0.623230 -0.310120 -0.717407 0.028625 1441742096 0.623230 -0.310120 -0.717407 0.028625 1441742096 0.623230 -0.310120 -0.717407 0.028625 1441742096 0.623230 -0.310120 -0.717407 0.028625 1441742096 0.623230 -0.310120 -0.717407 0.028625 1441742096 0.623230 -0.310120 -0.717407 0.028625 1441742096 0.717468 -0.220337 -0.654053 -0.094421 1441742096 0.717468 -0.220337 -0.654053 -0.094421 1441742096 0.717468 -0.220337 -0.654053 -0.094421 1441742096 0.717468 -0.220337 -0.654053 -0.094421 1441742096 0.717468 -0.220337 -0.654053 -0.094421 1441742096 0.717468 -0.220337 -0.654053 -0.094421 1441742096 0.717468 -0.220337 -0.654053 -0.094421 1441742096 0.752075 -0.187927 -0.606506 -0.176819 1441742096 0.752075 -0.187927 -0.606506 -0.176819 1441742096 0.752075 -0.187927 -0.606506 -0.176819 1441742096 0.752075 -0.187927 -0.606506 -0.176819 1441742096 0.752075 -0.187927 -0.606506 -0.176819 1441742096 0.752075 -0.187927 -0.606506 -0.176819 1441742096 0.749573 -0.181763 -0.600586 -0.210632 1441742096 0.749573 -0.181763 -0.600586 -0.210632 1441742096 0.749573 -0.181763 -0.600586 -0.210632 1441742096 0.749573 -0.181763 -0.600586 -0.210632 1441742096 0.749573 -0.181763 -0.600586 -0.210632 1441742096 0.749573 -0.181763 -0.600586 -0.210632 1441742096 0.741516 -0.167419 -0.611572 -0.219360 1441742096 0.741516 -0.167419 -0.611572 -0.219360 1441742096 0.741516 -0.167419 -0.611572 -0.219360 1441742096 0.741516 -0.167419 -0.611572 -0.219360 1441742096 0.741516 -0.167419 -0.611572 -0.219360 1441742096 0.741516 -0.167419 -0.611572 -0.219360 1441742096 0.741516 -0.167419 -0.611572 -0.219360 1441742096 0.739563 -0.158875 -0.614319 -0.224426 1441742096 0.739563 -0.158875 -0.614319 -0.224426 1441742096 0.739563 -0.158875 -0.614319 -0.224426 1441742096 0.739563 -0.158875 -0.614319 -0.224426 1441742096 0.739563 -0.158875 -0.614319 -0.224426 1441742096 0.739563 -0.158875 -0.614319 -0.224426 1441742096 0.735535 -0.169983 -0.613525 -0.231812 1441742096 0.735535 -0.169983 -0.613525 -0.231812 1441742096 0.735535 -0.169983 -0.613525 -0.231812 1441742096 0.735535 -0.169983 -0.613525 -0.231812 1441742096 0.735535 -0.169983 -0.613525 -0.231812 1441742096 0.735535 -0.169983 -0.613525 -0.231812 1441742096 0.735535 -0.169983 -0.613525 -0.231812 1441742096 0.724243 -0.195679 -0.622192 -0.223755 1441742096 0.724243 -0.195679 -0.622192 -0.223755 1441742097 0.724243 -0.195679 -0.622192 -0.223755 1441742097 0.724243 -0.195679 -0.622192 -0.223755 1441742097 0.724243 -0.195679 -0.622192 -0.223755 1441742097 0.724243 -0.195679 -0.622192 -0.223755 1441742097 0.705322 -0.230103 -0.641968 -0.193726 1441742097 0.705322 -0.230103 -0.641968 -0.193726 1441742097 0.705322 -0.230103 -0.641968 -0.193726 1441742097 0.705322 -0.230103 -0.641968 -0.193726 1441742097 0.705322 -0.230103 -0.641968 -0.193726 1441742097 0.705322 -0.230103 -0.641968 -0.193726 1441742097 0.681030 -0.271240 -0.664124 -0.147095 1441742097 0.681030 -0.271240 -0.664124 -0.147095 1441742097 0.681030 -0.271240 -0.664124 -0.147095 1441742097 0.681030 -0.271240 -0.664124 -0.147095 1441742097 0.681030 -0.271240 -0.664124 -0.147095 1441742097 0.653015 -0.315063 -0.683472 -0.084351 1441742097 0.653015 -0.315063 -0.683472 -0.084351 1441742097 0.653015 -0.315063 -0.683472 -0.084351 1441742097 0.653015 -0.315063 -0.683472 -0.084351 1441742097 0.653015 -0.315063 -0.683472 -0.084351 1441742097 0.653015 -0.315063 -0.683472 -0.084351 1441742097 0.604187 -0.371277 -0.705017 -0.008301 1441742097 0.604187 -0.371277 -0.705017 -0.008301 1441742097 0.604187 -0.371277 -0.705017 -0.008301 1441742097 0.604187 -0.371277 -0.705017 -0.008301 1441742097 0.604187 -0.371277 -0.705017 -0.008301 1441742097 0.604187 -0.371277 -0.705017 -0.008301 1441742097 0.604187 -0.371277 -0.705017 -0.008301 1441742097 0.528198 -0.429016 -0.728577 0.078430 1441742097 0.528198 -0.429016 -0.728577 0.078430 1441742097 0.528198 -0.429016 -0.728577 0.078430 1441742097 0.528198 -0.429016 -0.728577 0.078430 1441742097 0.528198 -0.429016 -0.728577 0.078430 1441742097 0.528198 -0.429016 -0.728577 0.078430 1441742097 0.435547 -0.481323 -0.742615 0.164673 1441742097 0.435547 -0.481323 -0.742615 0.164673 1441742097 0.435547 -0.481323 -0.742615 0.164673 1441742097 0.435547 -0.481323 -0.742615 0.164673 1441742097 0.435547 -0.481323 -0.742615 0.164673 1441742097 0.435547 -0.481323 -0.742615 0.164673 1441742097 0.319092 -0.532227 -0.747498 0.237000 1441742097 0.319092 -0.532227 -0.747498 0.237000 1441742097 0.319092 -0.532227 -0.747498 0.237000 1441742097 0.319092 -0.532227 -0.747498 0.237000 1441742097 0.319092 -0.532227 -0.747498 0.237000 1441742097 0.319092 -0.532227 -0.747498 0.237000 1441742097 0.169495 -0.569580 -0.741699 0.311096 1441742097 0.169495 -0.569580 -0.741699 0.311096 1441742097 0.169495 -0.569580 -0.741699 0.311096 1441742097 0.169495 -0.569580 -0.741699 0.311096 1441742097 0.169495 -0.569580 -0.741699 0.311096 1441742097 0.169495 -0.569580 -0.741699 0.311096 1441742097 0.048584 -0.580566 -0.712830 0.390503 1441742097 0.048584 -0.580566 -0.712830 0.390503 1441742097 0.048584 -0.580566 -0.712830 0.390503 1441742097 0.048584 -0.580566 -0.712830 0.390503 1441742097 0.048584 -0.580566 -0.712830 0.390503 1441742097 -0.042236 -0.579224 -0.678162 0.450439 1441742097 -0.042236 -0.579224 -0.678162 0.450439 1441742097 -0.042236 -0.579224 -0.678162 0.450439 1441742097 -0.042236 -0.579224 -0.678162 0.450439 1441742097 -0.042236 -0.579224 -0.678162 0.450439 1441742097 -0.042236 -0.579224 -0.678162 0.450439 1441742097 -0.081726 -0.569519 -0.643066 0.505493 1441742097 -0.081726 -0.569519 -0.643066 0.505493 1441742097 -0.081726 -0.569519 -0.643066 0.505493 1441742097 -0.081726 -0.569519 -0.643066 0.505493 1441742097 -0.081726 -0.569519 -0.643066 0.505493 1441742097 -0.094482 -0.563477 -0.634216 0.520935 1441742097 -0.094482 -0.563477 -0.634216 0.520935 1441742097 -0.094482 -0.563477 -0.634216 0.520935 1441742097 -0.094482 -0.563477 -0.634216 0.520935 1441742097 -0.094482 -0.563477 -0.634216 0.520935 1441742097 -0.067078 -0.566101 -0.635315 0.521057 1441742097 -0.067078 -0.566101 -0.635315 0.521057 1441742097 -0.067078 -0.566101 -0.635315 0.521057 1441742097 -0.067078 -0.566101 -0.635315 0.521057 1441742097 -0.067078 -0.566101 -0.635315 0.521057 1441742097 -0.067078 -0.566101 -0.635315 0.521057 1441742097 -0.018188 -0.572998 -0.649048 0.500122 1441742097 -0.018188 -0.572998 -0.649048 0.500122 1441742097 -0.018188 -0.572998 -0.649048 0.500122 1441742097 -0.018188 -0.572998 -0.649048 0.500122 1441742097 -0.018188 -0.572998 -0.649048 0.500122 1441742097 -0.018188 -0.572998 -0.649048 0.500122 1441742097 0.059021 -0.572083 -0.671814 0.466858 1441742097 0.059021 -0.572083 -0.671814 0.466858 1441742097 0.059021 -0.572083 -0.671814 0.466858 1441742097 0.059021 -0.572083 -0.671814 0.466858 1441742097 0.059021 -0.572083 -0.671814 0.466858 1441742097 0.059021 -0.572083 -0.671814 0.466858 1441742097 0.159119 -0.561401 -0.709351 0.395447 1441742097 0.159119 -0.561401 -0.709351 0.395447 1441742097 0.159119 -0.561401 -0.709351 0.395447 1441742097 0.159119 -0.561401 -0.709351 0.395447 1441742097 0.159119 -0.561401 -0.709351 0.395447 1441742097 0.278564 -0.532349 -0.740112 0.302185 1441742097 0.278564 -0.532349 -0.740112 0.302185 1441742097 0.278564 -0.532349 -0.740112 0.302185 1441742097 0.278564 -0.532349 -0.740112 0.302185 1441742097 0.278564 -0.532349 -0.740112 0.302185 1441742097 0.278564 -0.532349 -0.740112 0.302185 1441742097 0.278564 -0.532349 -0.740112 0.302185 1441742097 0.420166 -0.463501 -0.751709 0.208740 1441742097 0.420166 -0.463501 -0.751709 0.208740 1441742097 0.420166 -0.463501 -0.751709 0.208740 1441742097 0.420166 -0.463501 -0.751709 0.208740 1441742097 0.420166 -0.463501 -0.751709 0.208740 1441742098 0.420166 -0.463501 -0.751709 0.208740 1441742098 0.562866 -0.364624 -0.738281 0.072144 1441742098 0.562866 -0.364624 -0.738281 0.072144 1441742098 0.562866 -0.364624 -0.738281 0.072144 1441742098 0.562866 -0.364624 -0.738281 0.072144 1441742098 0.562866 -0.364624 -0.738281 0.072144 1441742098 0.562866 -0.364624 -0.738281 0.072144 1441742098 0.688354 -0.249390 -0.678528 -0.059937 1441742098 0.688354 -0.249390 -0.678528 -0.059937 1441742098 0.688354 -0.249390 -0.678528 -0.059937 1441742098 0.688354 -0.249390 -0.678528 -0.059937 1441742098 0.688354 -0.249390 -0.678528 -0.059937 1441742098 0.688354 -0.249390 -0.678528 -0.059937 1441742098 0.688354 -0.249390 -0.678528 -0.059937 1441742098 0.754089 -0.181641 -0.610229 -0.161194 1441742098 0.754089 -0.181641 -0.610229 -0.161194 1441742098 0.754089 -0.181641 -0.610229 -0.161194 1441742098 0.754089 -0.181641 -0.610229 -0.161194 1441742098 0.754089 -0.181641 -0.610229 -0.161194 1441742098 0.754089 -0.181641 -0.610229 -0.161194 1441742098 0.763428 -0.181702 -0.576965 -0.226440 1441742098 0.763428 -0.181702 -0.576965 -0.226440 1441742098 0.763428 -0.181702 -0.576965 -0.226440 1441742098 0.763428 -0.181702 -0.576965 -0.226440 1441742098 0.763428 -0.181702 -0.576965 -0.226440 1441742098 0.763428 -0.181702 -0.576965 -0.226440 1441742098 0.753723 -0.187317 -0.576538 -0.253845 1441742098 0.753723 -0.187317 -0.576538 -0.253845 1441742098 0.753723 -0.187317 -0.576538 -0.253845 1441742098 0.753723 -0.187317 -0.576538 -0.253845 1441742098 0.753723 -0.187317 -0.576538 -0.253845 1441742098 0.753723 -0.187317 -0.576538 -0.253845 1441742098 0.753723 -0.187317 -0.576538 -0.253845 1441742098 0.751099 -0.177979 -0.580505 -0.259277 1441742098 0.751099 -0.177979 -0.580505 -0.259277 1441742098 0.751099 -0.177979 -0.580505 -0.259277 1441742098 0.751099 -0.177979 -0.580505 -0.259277 1441742098 0.751099 -0.177979 -0.580505 -0.259277 1441742098 0.745239 -0.188904 -0.583069 -0.262634 1441742098 0.745239 -0.188904 -0.583069 -0.262634 1441742098 0.745239 -0.188904 -0.583069 -0.262634 1441742098 0.745239 -0.188904 -0.583069 -0.262634 1441742098 0.745239 -0.188904 -0.583069 -0.262634 1441742098 0.745239 -0.188904 -0.583069 -0.262634 1441742098 0.730103 -0.219971 -0.596680 -0.250244 1441742098 0.730103 -0.219971 -0.596680 -0.250244 1441742098 0.730103 -0.219971 -0.596680 -0.250244 1441742098 0.730103 -0.219971 -0.596680 -0.250244 1441742098 0.730103 -0.219971 -0.596680 -0.250244 1441742098 0.730103 -0.219971 -0.596680 -0.250244 1441742098 0.705139 -0.251404 -0.629700 -0.207458 1441742098 0.705139 -0.251404 -0.629700 -0.207458 1441742098 0.705139 -0.251404 -0.629700 -0.207458 1441742098 0.705139 -0.251404 -0.629700 -0.207458 1441742098 0.705139 -0.251404 -0.629700 -0.207458 1441742098 0.705139 -0.251404 -0.629700 -0.207458 1441742098 0.705139 -0.251404 -0.629700 -0.207458 1441742098 0.672119 -0.282776 -0.669678 -0.140930 1441742098 0.672119 -0.282776 -0.669678 -0.140930 1441742098 0.672119 -0.282776 -0.669678 -0.140930 1441742098 0.672119 -0.282776 -0.669678 -0.140930 1441742098 0.672119 -0.282776 -0.669678 -0.140930 1441742098 0.633850 -0.320251 -0.700684 -0.068726 1441742098 0.633850 -0.320251 -0.700684 -0.068726 1441742098 0.633850 -0.320251 -0.700684 -0.068726 1441742098 0.633850 -0.320251 -0.700684 -0.068726 1441742098 0.633850 -0.320251 -0.700684 -0.068726 1441742098 0.633850 -0.320251 -0.700684 -0.068726 1441742098 0.587646 -0.363220 -0.722961 0.012268 1441742098 0.587646 -0.363220 -0.722961 0.012268 1441742098 0.587646 -0.363220 -0.722961 0.012268 1441742098 0.587646 -0.363220 -0.722961 0.012268 1441742098 0.587646 -0.363220 -0.722961 0.012268 1441742098 0.587646 -0.363220 -0.722961 0.012268 1441742098 0.527466 -0.404846 -0.739990 0.101807 1441742098 0.527466 -0.404846 -0.739990 0.101807 1441742098 0.527466 -0.404846 -0.739990 0.101807 1441742098 0.527466 -0.404846 -0.739990 0.101807 1441742098 0.527466 -0.404846 -0.739990 0.101807 1441742098 0.527466 -0.404846 -0.739990 0.101807 1441742098 0.455811 -0.442444 -0.747009 0.196106 1441742098 0.455811 -0.442444 -0.747009 0.196106 1441742098 0.455811 -0.442444 -0.747009 0.196106 1441742098 0.455811 -0.442444 -0.747009 0.196106 1441742098 0.455811 -0.442444 -0.747009 0.196106 1441742098 0.455811 -0.442444 -0.747009 0.196106 1441742098 0.455811 -0.442444 -0.747009 0.196106 1441742098 0.358765 -0.485657 -0.748474 0.274414 1441742098 0.358765 -0.485657 -0.748474 0.274414 1441742098 0.358765 -0.485657 -0.748474 0.274414 1441742098 0.358765 -0.485657 -0.748474 0.274414 1441742098 0.358765 -0.485657 -0.748474 0.274414 1441742098 0.231750 -0.527527 -0.746826 0.332092 1441742098 0.231750 -0.527527 -0.746826 0.332092 1441742098 0.231750 -0.527527 -0.746826 0.332092 1441742098 0.231750 -0.527527 -0.746826 0.332092 1441742098 0.231750 -0.527527 -0.746826 0.332092 1441742098 0.231750 -0.527527 -0.746826 0.332092 1441742098 0.083618 -0.555603 -0.736572 0.376648 1441742098 0.083618 -0.555603 -0.736572 0.376648 1441742098 0.083618 -0.555603 -0.736572 0.376648 1441742098 0.083618 -0.555603 -0.736572 0.376648 1441742098 0.083618 -0.555603 -0.736572 0.376648 1441742098 0.083618 -0.555603 -0.736572 0.376648 1441742098 -0.038025 -0.555847 -0.689270 0.463257 1441742098 -0.038025 -0.555847 -0.689270 0.463257 1441742098 -0.038025 -0.555847 -0.689270 0.463257 1441742098 -0.038025 -0.555847 -0.689270 0.463257 1441742098 -0.038025 -0.555847 -0.689270 0.463257 1441742099 -0.038025 -0.555847 -0.689270 0.463257 1441742099 -0.134521 -0.548096 -0.637634 0.524353 1441742099 -0.134521 -0.548096 -0.637634 0.524353 1441742099 -0.134521 -0.548096 -0.637634 0.524353 1441742099 -0.134521 -0.548096 -0.637634 0.524353 1441742099 -0.134521 -0.548096 -0.637634 0.524353 1441742099 -0.174500 -0.535522 -0.612244 0.554932 1441742099 -0.174500 -0.535522 -0.612244 0.554932 1441742099 -0.133057 -0.543823 -0.603088 0.568237 1441742099 -0.133057 -0.543823 -0.603088 0.568237 1441742099 -0.133057 -0.543823 -0.603088 0.568237 1441742099 -0.133057 -0.543823 -0.603088 0.568237 1441742099 -0.133057 -0.543823 -0.603088 0.568237 1441742099 -0.060974 -0.556458 -0.624451 0.544800 1441742099 -0.060974 -0.556458 -0.624451 0.544800 1441742099 -0.060974 -0.556458 -0.624451 0.544800 1441742099 -0.060974 -0.556458 -0.624451 0.544800 1441742099 -0.060974 -0.556458 -0.624451 0.544800 1441742099 -0.060974 -0.556458 -0.624451 0.544800 1441742099 0.031616 -0.567810 -0.657837 0.493835 1441742099 0.031616 -0.567810 -0.657837 0.493835 1441742099 0.031616 -0.567810 -0.657837 0.493835 1441742099 0.031616 -0.567810 -0.657837 0.493835 1441742099 0.031616 -0.567810 -0.657837 0.493835 1441742099 0.031616 -0.567810 -0.657837 0.493835 1441742099 0.141846 -0.572205 -0.695129 0.411438 1441742099 0.141846 -0.572205 -0.695129 0.411438 1441742099 0.141846 -0.572205 -0.695129 0.411438 1441742099 0.141846 -0.572205 -0.695129 0.411438 1441742099 0.141846 -0.572205 -0.695129 0.411438 1441742099 0.141846 -0.572205 -0.695129 0.411438 1441742099 
0.684204 -0.004822 -0.695801 0.218384 1441742102 0.684204 -0.004822 -0.695801 0.218384 1441742102 0.684204 -0.004822 -0.695801 0.218384 1441742102 0.684204 -0.004822 -0.695801 0.218384 1441742102 0.684204 -0.004822 -0.695801 0.218384 1441742102 0.684204 -0.004822 -0.695801 0.218384 1441742102 0.684204 -0.004822 -0.695801 0.218384 1441742102 0.685181 -0.006958 -0.694885 0.218201 1441742102 0.685181 -0.006958 -0.694885 0.218201 1441742102 0.685181 -0.006958 -0.694885 0.218201 1441742102 0.685181 -0.006958 -0.694885 0.218201 1441742102 0.685181 -0.006958 -0.694885 0.218201 1441742102 0.685181 -0.006958 -0.694885 0.218201 1441742102 0.685730 -0.004822 -0.693848 0.219910 1441742102 0.685730 -0.004822 -0.693848 0.219910 1441742102 0.685730 -0.004822 -0.693848 0.219910 1441742102 0.685730 -0.004822 -0.693848 0.219910 1441742102 0.685730 -0.004822 -0.693848 0.219910 1441742102 0.685730 -0.004822 -0.693848 0.219910 1441742102 0.686951 0.000244 -0.692444 0.220520 1441742102 0.686951 0.000244 -0.692444 0.220520 1441742102 0.686951 0.000244 -0.692444 0.220520 1441742102 0.686951 0.000244 -0.692444 0.220520 1441742102 0.687988 0.002380 -0.691467 0.220337 1441742102 0.687988 0.002380 -0.691467 0.220337 1441742102 0.687988 0.002380 -0.691467 0.220337 1441742102 0.687988 0.002380 -0.691467 0.220337 1441742102 0.687988 0.002380 -0.691467 0.220337 1441742102 0.687988 0.002380 -0.691467 0.220337 1441742102 0.687988 0.002380 -0.691467 0.220337 1441742102 0.687134 0.003845 -0.691284 0.223511 1441742102 0.687134 0.003845 -0.691284 0.223511 1441742102 0.687134 0.003845 -0.691284 0.223511 1441742102 0.687134 0.003845 -0.691284 0.223511 1441742102 0.687134 0.003845 -0.691284 0.223511 1441742102 0.686462 0.004700 -0.690857 0.226807 1441742102 0.686462 0.004700 -0.690857 0.226807 1441742102 0.686462 0.004700 -0.690857 0.226807 1441742102 0.686462 0.004700 -0.690857 0.226807 1441742102 0.686462 0.004700 -0.690857 0.226807 1441742102 0.686462 0.004700 -0.690857 0.226807 1441742102 0.687073 0.003540 -0.689453 0.229187 1441742102 0.687073 0.003540 -0.689453 0.229187 1441742102 0.687073 0.003540 -0.689453 0.229187 1441742102 0.687073 0.003540 -0.689453 0.229187 1441742102 0.687073 0.003540 -0.689453 0.229187 1441742102 0.687073 0.003540 -0.689453 0.229187 1441742102 0.687073 0.003540 -0.689453 0.229187 1441742102 0.687622 0.001221 -0.688904 0.229187 1441742102 0.687622 0.001221 -0.688904 0.229187 1441742102 0.687622 0.001221 -0.688904 0.229187 1441742102 0.687622 0.001221 -0.688904 0.229187 1441742102 0.687622 0.001221 -0.688904 0.229187 1441742102 0.687622 0.001221 -0.688904 0.229187 1441742102 0.687988 0.001465 -0.689148 0.227295 1441742102 0.687988 0.001465 -0.689148 0.227295 1441742102 0.687988 0.001465 -0.689148 0.227295 1441742102 0.687988 0.001465 -0.689148 0.227295 1441742102 0.687988 0.001465 -0.689148 0.227295 1441742102 0.687988 0.001465 -0.689148 0.227295 1441742102 0.688171 0.003418 -0.689880 0.224670 1441742102 0.688171 0.003418 -0.689880 0.224670 1441742102 0.688171 0.003418 -0.689880 0.224670 1441742102 0.688171 0.003418 -0.689880 0.224670 1441742102 0.688171 0.003418 -0.689880 0.224670 1441742102 0.688171 0.003418 -0.689880 0.224670 1441742102 0.687927 0.003784 -0.690369 0.223816 1441742102 0.687927 0.003784 -0.690369 0.223816 1441742102 0.687927 0.003784 -0.690369 0.223816 1441742102 0.687927 0.003784 -0.690369 0.223816 1441742102 0.687927 0.003784 -0.690369 0.223816 1441742102 0.687927 0.003784 -0.690369 0.223816 1441742102 0.687927 0.003784 -0.690369 0.223816 1441742102 0.687012 0.006470 -0.690796 0.225281 1441742102 0.687012 0.006470 -0.690796 0.225281 1441742102 0.687012 0.006470 -0.690796 0.225281 1441742102 0.687012 0.006470 -0.690796 0.225281 1441742102 0.687012 0.006470 -0.690796 0.225281 1441742102 0.687012 0.006470 -0.690796 0.225281 1441742102 0.686951 0.009033 -0.690796 0.225342 1441742102 0.686951 0.009033 -0.690796 0.225342 1441742102 0.686951 0.009033 -0.690796 0.225342 1441742102 0.686951 0.009033 -0.690796 0.225342 1441742102 0.687256 0.009705 -0.690735 0.224609 1441742102 0.687256 0.009705 -0.690735 0.224609 1441742102 0.687256 0.009705 -0.690735 0.224609 1441742102 0.687256 0.009705 -0.690735 0.224609 1441742102 0.687256 0.009705 -0.690735 0.224609 1441742102 0.687256 0.009705 -0.690735 0.224609 1441742102 0.686951 0.007324 -0.691345 0.223877 1441742102 0.686951 0.007324 -0.691345 0.223877 1441742102 0.686951 0.007324 -0.691345 0.223877 1441742102 0.686951 0.007324 -0.691345 0.223877 1441742103 0.686951 0.007324 -0.691345 0.223877 1441742103 0.686951 0.007324 -0.691345 0.223877 1441742103 0.686951 0.007324 -0.691345 0.223877 1441742103 0.686584 0.002625 -0.691956 0.223083 1441742103 0.686584 0.002625 -0.691956 0.223083 1441742103 0.686584 0.002625 -0.691956 0.223083 1441742103 0.686584 0.002625 -0.691956 0.223083 1441742103 0.686584 0.002625 -0.691956 0.223083 1441742103 0.686584 0.002625 -0.691956 0.223083 1441742103 0.687012 -0.005981 -0.692566 0.219849 1441742103 0.687012 -0.005981 -0.692566 0.219849 1441742103 0.687012 -0.005981 -0.692566 0.219849 1441742103 0.687012 -0.005981 -0.692566 0.219849 1441742103 0.687012 -0.005981 -0.692566 0.219849 1441742103 0.687012 -0.005981 -0.692566 0.219849 1441742103 0.688477 -0.013977 -0.692322 0.215637 1441742103 0.688477 -0.013977 -0.692322 0.215637 1441742103 0.688477 -0.013977 -0.692322 0.215637 1441742103 0.688477 -0.013977 -0.692322 0.215637 1441742103 0.688477 -0.013977 -0.692322 0.215637 1441742103 0.688477 -0.013977 -0.692322 0.215637 1441742103 0.693665 -0.022461 -0.689148 0.208374 1441742103 0.693665 -0.022461 -0.689148 0.208374 1441742103 0.693665 -0.022461 -0.689148 0.208374 1441742103 0.693665 -0.022461 -0.689148 0.208374 1441742103 0.693665 -0.022461 -0.689148 0.208374 1441742103 0.693665 -0.022461 -0.689148 0.208374 1441742103 0.693665 -0.022461 -0.689148 0.208374 1441742103 0.699341 -0.040100 -0.686218 0.195923 1441742103 0.699341 -0.040100 -0.686218 0.195923 1441742103 0.699341 -0.040100 -0.686218 0.195923 1441742103 0.699341 -0.040100 -0.686218 0.195923 1441742103 0.699341 -0.040100 -0.686218 0.195923 1441742103 0.699341 -0.040100 -0.686218 0.195923 1441742103 0.701721 -0.047546 -0.686584 0.184082 1441742103 0.701721 -0.047546 -0.686584 0.184082 1441742103 0.701721 -0.047546 -0.686584 0.184082 1441742103 0.701721 -0.047546 -0.686584 0.184082 1441742103 0.701721 -0.047546 -0.686584 0.184082 1441742103 0.701721 -0.047546 -0.686584 0.184082 1441742103 0.704102 -0.031006 -0.686707 0.178162 1441742103 0.704102 -0.031006 -0.686707 0.178162 1441742103 0.704102 -0.031006 -0.686707 0.178162 1441742103 0.704102 -0.031006 -0.686707 0.178162 1441742103 0.704102 -0.031006 -0.686707 0.178162 1441742103 0.704102 -0.031006 -0.686707 0.178162 1441742103 0.706604 -0.009949 -0.685913 0.173767 1441742103 0.706604 -0.009949 -0.685913 0.173767 1441742103 0.706604 -0.009949 -0.685913 0.173767 1441742103 0.706604 -0.009949 -0.685913 0.173767 1441742103 0.706604 -0.009949 -0.685913 0.173767 1441742103 0.706604 -0.009949 -0.685913 0.173767 1441742103 0.707092 0.000183 -0.685974 0.171753 1441742103 0.707092 0.000183 -0.685974 0.171753 1441742103 0.707092 0.000183 -0.685974 0.171753 1441742103 0.707092 0.000183 -0.685974 0.171753 1441742103 0.707092 0.000183 -0.685974 0.171753 1441742103 0.707092 0.000183 -0.685974 0.171753 1441742103 0.707092 0.000183 -0.685974 0.171753 1441742103 0.704590 0.002991 -0.687012 0.177551 1441742103 0.704590 0.002991 -0.687012 0.177551 1441742103 0.704590 0.002991 -0.687012 0.177551 1441742103 0.704590 0.002991 -0.687012 0.177551 1441742103 0.704590 0.002991 -0.687012 0.177551 1441742103 0.704590 0.002991 -0.687012 0.177551 1441742103 0.701294 0.002930 -0.687439 0.188843 1441742103 0.701294 0.002930 -0.687439 0.188843 1441742103 0.701294 0.002930 -0.687439 0.188843 1441742103 0.701294 0.002930 -0.687439 0.188843 1441742103 0.701294 0.002930 -0.687439 0.188843 1441742103 0.701294 0.002930 -0.687439 0.188843 1441742103 0.698364 0.000000 -0.687195 0.200073 1441742103 0.698364 0.000000 -0.687195 0.200073 1441742103 0.698364 0.000000 -0.687195 0.200073 1441742103 0.698364 0.000000 -0.687195 0.200073 1441742103 0.698364 0.000000 -0.687195 0.200073 1441742103 0.698364 0.000000 -0.687195 0.200073 1441742103 0.695557 -0.007202 -0.686768 0.210999 1441742103 0.695557 -0.007202 -0.686768 0.210999 1441742103 0.695557 -0.007202 -0.686768 0.210999 1441742103 0.695557 -0.007202 -0.686768 0.210999 1441742103 0.695557 -0.007202 -0.686768 0.210999 1441742103 0.695557 -0.007202 -0.686768 0.210999 1441742103 0.695557 -0.007202 -0.686768 0.210999 1441742103 0.691956 -0.016479 -0.686707 0.222229 1441742103 0.691956 -0.016479 -0.686707 0.222229 1441742103 0.691956 -0.016479 -0.686707 0.222229 1441742103 0.691956 -0.016479 -0.686707 0.222229 1441742103 0.691956 -0.016479 -0.686707 0.222229 1441742103 0.691956 -0.016479 -0.686707 0.222229 1441742103 0.688110 -0.023193 -0.687012 0.232239 1441742103 0.688110 -0.023193 -0.687012 0.232239 1441742103 0.688110 -0.023193 -0.687012 0.232239 1441742103 0.688110 -0.023193 -0.687012 0.232239 1441742103 0.688110 -0.023193 -0.687012 0.232239 1441742103 0.688110 -0.023193 -0.687012 0.232239 1441742103 0.688110 -0.023193 -0.687012 0.232239 1441742103 0.685486 -0.026123 -0.687378 0.238586 1441742103 0.685486 -0.026123 -0.687378 0.238586 1441742103 0.685486 -0.026123 -0.687378 0.238586 1441742103 0.685486 -0.026123 -0.687378 0.238586 1441742103 0.685486 -0.026123 -0.687378 0.238586 1441742103 0.684265 -0.027100 -0.688110 0.239868 1441742103 0.684265 -0.027100 -0.688110 0.239868 1441742103 0.684265 -0.027100 -0.688110 0.239868 1441742103 0.684265 -0.027100 -0.688110 0.239868 1441742103 0.684265 -0.027100 -0.688110 0.239868 1441742103 0.684265 -0.027100 -0.688110 0.239868 1441742103 0.683960 -0.024597 -0.689392 0.237366 1441742103 0.683960 -0.024597 -0.689392 0.237366 1441742103 0.683960 -0.024597 -0.689392 0.237366 1441742103 0.683960 -0.024597 -0.689392 0.237366 1441742104 0.683960 -0.024597 -0.689392 0.237366 1441742104 0.683960 -0.024597 -0.689392 0.237366 1441742104 0.684448 -0.017456 -0.691223 0.231201 1441742104 0.684448 -0.017456 -0.691223 0.231201 1441742104 0.684448 -0.017456 -0.691223 0.231201 1441742104 0.684448 -0.017456 -0.691223 0.231201 1441742104 0.684448 -0.017456 -0.691223 0.231201 1441742104 0.684448 -0.017456 -0.691223 0.231201 1441742104 0.684448 -0.017456 -0.691223 0.231201 1441742104 0.685486 -0.004944 -0.692993 0.223267 1441742104 0.685486 -0.004944 -0.692993 0.223267 1441742104 0.685486 -0.004944 -0.692993 0.223267 1441742104 0.685486 -0.004944 -0.692993 0.223267 1441742104 0.685486 -0.004944 -0.692993 0.223267 1441742104 0.685486 -0.004944 -0.692993 0.223267 1441742104 0.686646 0.009155 -0.693726 0.217224 1441742104 0.686646 0.009155 -0.693726 0.217224 1441742104 0.686646 0.009155 -0.693726 0.217224 1441742104 0.686646 0.009155 -0.693726 0.217224 1441742104 0.686646 0.009155 -0.693726 0.217224 1441742104 0.686646 0.009155 -0.693726 0.217224 1441742104 0.687622 0.020447 -0.693298 0.214722 1441742104 0.687622 0.020447 -0.693298 0.214722 1441742104 0.687622 0.020447 -0.693298 0.214722 1441742104 0.687622 0.020447 -0.693298 0.214722 1441742104 0.687622 0.020447 -0.693298 0.214722 1441742104 0.687622 0.020447 -0.693298 0.214722 1441742104 0.687622 0.020447 -0.693298 0.214722 1441742104 0.688965 0.026245 -0.692078 0.213745 1441742104 0.688965 0.026245 -0.692078 0.213745 1441742104 0.688965 0.026245 -0.692078 0.213745 1441742104 0.688965 0.026245 -0.692078 0.213745 1441742104 0.688965 0.026245 -0.692078 0.213745 1441742104 0.688965 0.026245 -0.692078 0.213745 1441742104 0.689331 0.027527 -0.691589 0.213806 1441742104 0.689331 0.027527 -0.691589 0.213806 1441742104 0.689331 0.027527 -0.691589 0.213806 1441742104 0.689331 0.027527 -0.691589 0.213806 1441742104 0.689331 0.027527 -0.691589 0.213806 1441742104 0.689331 0.027527 -0.691589 0.213806 1441742104 0.689453 0.027161 -0.690491 0.217102 1441742104 0.689453 0.027161 -0.690491 0.217102 1441742104 0.689453 0.027161 -0.690491 0.217102 1441742104 0.689453 0.027161 -0.690491 0.217102 1441742104 0.689453 0.027161 -0.690491 0.217102 1441742104 0.689575 0.022278 -0.689636 0.219910 1441742104 0.689575 0.022278 -0.689636 0.219910 1441742104 0.689575 0.022278 -0.689636 0.219910 1441742104 0.689575 0.022278 -0.689636 0.219910 1441742104 0.689575 0.022278 -0.689636 0.219910 1441742104 0.689575 0.022278 -0.689636 0.219910 1441742104 0.690063 0.014893 -0.688843 0.221680 1441742104 0.690063 0.014893 -0.688843 0.221680 1441742104 0.690063 0.014893 -0.688843 0.221680 1441742104 0.690063 0.014893 -0.688843 0.221680 1441742104 0.690063 0.014893 -0.688843 0.221680 1441742104 0.690063 0.014893 -0.688843 0.221680 1441742104 0.690063 0.014893 -0.688843 0.221680 1441742104 0.692017 0.006531 -0.686768 0.222229 1441742104 0.692017 0.006531 -0.686768 0.222229 1441742104 0.692017 0.006531 -0.686768 0.222229 1441742104 0.692017 0.006531 -0.686768 0.222229 1441742104 0.692017 0.006531 -0.686768 0.222229 1441742104 0.692017 0.006531 -0.686768 0.222229 1441742104 0.695190 -0.007385 -0.682922 0.224060 1441742104 0.695190 -0.007385 -0.682922 0.224060 1441742104 0.695190 -0.007385 -0.682922 0.224060 1441742104 0.695190 -0.007385 -0.682922 0.224060 1441742104 0.695190 -0.007385 -0.682922 0.224060 1441742104 0.695190 -0.007385 -0.682922 0.224060 1441742104 0.695618 -0.030396 -0.682800 0.221130 1441742104 0.695618 -0.030396 -0.682800 0.221130 1441742104 0.695618 -0.030396 -0.682800 0.221130 1441742104 0.695618 -0.030396 -0.682800 0.221130 1441742104 0.695618 -0.030396 -0.682800 0.221130 1441742104 0.695618 -0.030396 -0.682800 0.221130 1441742104 0.694397 -0.030396 -0.685791 0.215759 1441742104 0.694397 -0.030396 -0.685791 0.215759 1441742104 0.694397 -0.030396 -0.685791 0.215759 1441742104 0.694397 -0.030396 -0.685791 0.215759 1441742104 0.694397 -0.030396 -0.685791 0.215759 1441742104 0.694397 -0.030396 -0.685791 0.215759 1441742104 0.696411 -0.000183 -0.684631 0.215027 1441742104 0.696411 -0.000183 -0.684631 0.215027 1441742104 0.696411 -0.000183 -0.684631 0.215027 1441742104 0.696411 -0.000183 -0.684631 0.215027 1441742104 0.696411 -0.000183 -0.684631 0.215027 1441742104 0.696411 -0.000183 -0.684631 0.215027 1441742104 0.696411 -0.000183 -0.684631 0.215027 1441742104 0.698730 0.022034 -0.682129 0.214478 1441742104 0.698730 0.022034 -0.682129 0.214478 1441742104 0.698730 0.022034 -0.682129 0.214478 1441742104 0.698730 0.022034 -0.682129 0.214478 1441742104 0.698730 0.022034 -0.682129 0.214478 1441742104 0.698730 0.022034 -0.682129 0.214478 1441742104 0.695801 0.025024 -0.684570 0.215820 1441742104 0.695801 0.025024 -0.684570 0.215820 1441742104 0.695801 0.025024 -0.684570 0.215820 1441742104 0.695801 0.025024 -0.684570 0.215820 1441742104 0.695801 0.025024 -0.684570 0.215820 1441742104 0.695801 0.025024 -0.684570 0.215820 1441742104 0.691589 0.027161 -0.685730 0.225281 1441742104 0.691589 0.027161 -0.685730 0.225281 1441742104 0.691589 0.027161 -0.685730 0.225281 1441742104 0.691589 0.027161 -0.685730 0.225281 1441742104 0.691589 0.027161 -0.685730 0.225281 1441742104 0.691589 0.027161 -0.685730 0.225281 1441742104 0.689453 0.024597 -0.685852 0.231628 1441742104 0.689453 0.024597 -0.685852 0.231628 1441742104 0.689453 0.024597 -0.685852 0.231628 1441742105 0.689453 0.024597 -0.685852 0.231628 1441742105 0.687622 0.016907 -0.686646 0.235291 1441742105 0.687622 0.016907 -0.686646 0.235291 1441742105 0.687622 0.016907 -0.686646 0.235291 1441742105 0.687622 0.016907 -0.686646 0.235291 1441742105 0.687622 0.016907 -0.686646 0.235291 1441742105 0.687622 0.016907 -0.686646 0.235291 1441742105 0.684814 0.009460 -0.687683 0.240845 1441742105 0.684814 0.009460 -0.687683 0.240845 1441742105 0.684814 0.009460 -0.687683 0.240845 1441742105 0.684814 0.009460 -0.687683 0.240845 1441742105 0.684814 0.009460 -0.687683 0.240845 1441742105 0.684814 0.009460 -0.687683 0.240845 1441742105 0.681580 0.003906 -0.689026 0.246277 1441742105 0.681580 0.003906 -0.689026 0.246277 1441742105 0.681580 0.003906 -0.689026 0.246277 1441742105 0.681580 0.003906 -0.689026 0.246277 1441742105 0.681580 0.003906 -0.689026 0.246277 1441742105 0.681580 0.003906 -0.689026 0.246277 1441742105 0.679749 -0.000244 -0.690063 0.248535 1441742105 0.679749 -0.000244 -0.690063 0.248535 1441742105 0.679749 -0.000244 -0.690063 0.248535 1441742105 0.679749 -0.000244 -0.690063 0.248535 1441742105 0.679749 -0.000244 -0.690063 0.248535 1441742105 0.679749 -0.000244 -0.690063 0.248535 1441742105 0.679749 -0.000244 -0.690063 0.248535 1441742105 0.679443 -0.003296 -0.691101 0.246460 1441742105 0.679443 -0.003296 -0.691101 0.246460 1441742105 0.679443 -0.003296 -0.691101 0.246460 1441742105 0.679443 -0.003296 -0.691101 0.246460 1441742105 0.679443 -0.003296 -0.691101 0.246460 1441742105 0.679443 -0.003296 -0.691101 0.246460 1441742105 0.680115 -0.003479 -0.692200 0.241394 1441742105 0.680115 -0.003479 -0.692200 0.241394 1441742105 0.680115 -0.003479 -0.692200 0.241394 1441742105 0.680115 -0.003479 -0.692200 0.241394 1441742105 0.680115 -0.003479 -0.692200 0.241394 1441742105 0.680115 -0.003479 -0.692200 0.241394 1441742105 0.680115 -0.003479 -0.692200 0.241394 1441742105 0.681580 -0.002136 -0.693298 0.233948 1441742105 0.681580 -0.002136 -0.693298 0.233948 1441742105 0.681580 -0.002136 -0.693298 0.233948 1441742105 0.681580 -0.002136 -0.693298 0.233948 1441742105 0.681580 -0.002136 -0.693298 0.233948 1441742105 0.683350 0.003479 -0.694153 0.226318 1441742105 0.683350 0.003479 -0.694153 0.226318 1441742105 0.683350 0.003479 -0.694153 0.226318 1441742105 0.683350 0.003479 -0.694153 0.226318 1441742105 0.683350 0.003479 -0.694153 0.226318 1441742105 0.683350 0.003479 -0.694153 0.226318 1441742105 0.683350 0.003479 -0.694153 0.226318 1441742105 0.685852 0.013000 -0.693909 0.218933 1441742105 0.685852 0.013000 -0.693909 0.218933 1441742105 0.685852 0.013000 -0.693909 0.218933 1441742105 0.685852 0.013000 -0.693909 0.218933 1441742105 0.685852 0.013000 -0.693909 0.218933 1441742105 0.685852 0.013000 -0.693909 0.218933 1441742105 0.688721 0.020752 -0.692810 0.212769 1441742105 0.688721 0.020752 -0.692810 0.212769 1441742105 0.688721 0.020752 -0.692810 0.212769 1441742105 0.688721 0.020752 -0.692810 0.212769 1441742105 0.688721 0.020752 -0.692810 0.212769 1441742105 0.688721 0.020752 -0.692810 0.212769 1441742105 0.690674 0.028503 -0.691223 0.210632 1441742105 0.690674 0.028503 -0.691223 0.210632 1441742105 0.690674 0.028503 -0.691223 0.210632 1441742105 0.690674 0.028503 -0.691223 0.210632 1441742105 0.690674 0.028503 -0.691223 0.210632 1441742105 0.690674 0.028503 -0.691223 0.210632 1441742105 0.690674 0.028503 -0.691223 0.210632 1441742105 0.691589 0.031738 -0.690125 0.210754 1441742105 0.691589 0.031738 -0.690125 0.210754 1441742105 0.691589 0.031738 -0.690125 0.210754 1441742105 0.691589 0.031738 -0.690125 0.210754 1441742105 0.691589 0.031738 -0.690125 0.210754 1441742105 0.691589 0.031738 -0.690125 0.210754 1441742105 0.690674 0.031738 -0.689453 0.215759 1441742105 0.690674 0.031738 -0.689453 0.215759 1441742105 0.690674 0.031738 -0.689453 0.215759 1441742105 0.690674 0.031738 -0.689453 0.215759 1441742105 0.690674 0.031738 -0.689453 0.215759 1441742105 0.690674 0.031738 -0.689453 0.215759 1441742105 0.690674 0.031738 -0.689453 0.215759 1441742105 0.688477 0.031189 -0.689209 0.223633 1441742105 0.688477 0.031189 -0.689209 0.223633 1441742105 0.688477 0.031189 -0.689209 0.223633 1441742105 0.688477 0.031189 -0.689209 0.223633 1441742105 0.688477 0.031189 -0.689209 0.223633 1441742105 0.688477 0.031189 -0.689209 0.223633 1441742105 0.686035 0.032593 -0.688477 0.232849 1441742105 0.686035 0.032593 -0.688477 0.232849 1441742105 0.686035 0.032593 -0.688477 0.232849 1441742105 0.686035 0.032593 -0.688477 0.232849 1441742105 0.686035 0.032593 -0.688477 0.232849 1441742105 0.686035 0.032593 -0.688477 0.232849 1441742105 0.685242 0.033203 -0.687134 0.239075 1441742105 0.685242 0.033203 -0.687134 0.239075 1441742105 0.685242 0.033203 -0.687134 0.239075 1441742105 0.685242 0.033203 -0.687134 0.239075 1441742105 0.685242 0.033203 -0.687134 0.239075 1441742105 0.685242 0.033203 -0.687134 0.239075 1441742105 0.686523 0.029846 -0.685181 0.241394 1441742105 0.686523 0.029846 -0.685181 0.241394 1441742105 0.686523 0.029846 -0.685181 0.241394 1441742105 0.686523 0.029846 -0.685181 0.241394 1441742105 0.686523 0.029846 -0.685181 0.241394 1441742105 0.686523 0.029846 -0.685181 0.241394 1441742105 0.688782 0.018066 -0.683289 0.241455 1441742105 0.688782 0.018066 -0.683289 0.241455 1441742105 0.688782 0.018066 -0.683289 0.241455 1441742105 0.688782 0.018066 -0.683289 0.241455 1441742105 0.688782 0.018066 -0.683289 0.241455 1441742105 0.688782 0.018066 -0.683289 0.241455 1441742105 0.688660 0.000549 -0.683167 0.243042 1441742106 0.688660 0.000549 -0.683167 0.243042 1441742106 0.688660 0.000549 -0.683167 0.243042 1441742106 0.688660 0.000549 -0.683167 0.243042 1441742106 0.688660 0.000549 -0.683167 0.243042 1441742106 0.688660 0.000549 -0.683167 0.243042 1441742106 0.687378 -0.001892 -0.683350 0.246033 1441742106 0.687378 -0.001892 -0.683350 0.246033 1441742106 0.687378 -0.001892 -0.683350 0.246033 1441742106 0.687378 -0.001892 -0.683350 0.246033 1441742106 0.687378 -0.001892 -0.683350 0.246033 1441742106 0.687378 -0.001892 -0.683350 0.246033 1441742106 0.687378 -0.001892 -0.683350 0.246033 1441742106 0.689575 0.010864 -0.682251 0.242615 1441742106 0.689575 0.010864 -0.682251 0.242615 1441742106 0.689575 0.010864 -0.682251 0.242615 1441742106 0.689575 0.010864 -0.682251 0.242615 1441742106 0.689575 0.010864 -0.682251 0.242615 1441742106 0.693298 0.020813 -0.681335 0.233826 1441742106 0.693298 0.020813 -0.681335 0.233826 1441742106 0.693298 0.020813 -0.681335 0.233826 1441742106 0.693298 0.020813 -0.681335 0.233826 1441742106 0.693298 0.020813 -0.681335 0.233826 1441742106 0.693298 0.020813 -0.681335 0.233826 1441742106 0.693298 0.020813 -0.681335 0.233826 1441742106 0.693237 0.024414 -0.682495 0.230347 1441742106 0.693237 0.024414 -0.682495 0.230347 1441742106 0.693237 0.024414 -0.682495 0.230347 1441742106 0.693237 0.024414 -0.682495 0.230347 1441742106 0.693237 0.024414 -0.682495 0.230347 1441742106 0.693237 0.024414 -0.682495 0.230347 1441742106 0.689819 0.026062 -0.684509 0.234314 1441742106 0.689819 0.026062 -0.684509 0.234314 1441742106 0.689819 0.026062 -0.684509 0.234314 1441742106 0.689819 0.026062 -0.684509 0.234314 1441742106 0.689819 0.026062 -0.684509 0.234314 1441742106 0.689819 0.026062 -0.684509 0.234314 1441742106 0.687683 0.028625 -0.685425 0.237671 1441742106 0.687683 0.028625 -0.685425 0.237671 1441742106 0.687683 0.028625 -0.685425 0.237671 1441742106 0.687683 0.028625 -0.685425 0.237671 1441742106 0.687683 0.028625 -0.685425 0.237671 1441742106 0.687683 0.028625 -0.685425 0.237671 1441742106 0.687378 0.028625 -0.685913 0.236938 1441742106 0.687378 0.028625 -0.685913 0.236938 1441742106 0.687378 0.028625 -0.685913 0.236938 1441742106 0.687378 0.028625 -0.685913 0.236938 1441742106 0.687378 0.028625 -0.685913 0.236938 1441742106 0.687378 0.028625 -0.685913 0.236938 1441742106 0.686340 0.025696 -0.687073 0.237061 1441742106 0.686340 0.025696 -0.687073 0.237061 1441742106 0.686340 0.025696 -0.687073 0.237061 1441742106 0.686340 0.025696 -0.687073 0.237061 1441742106 0.686340 0.025696 -0.687073 0.237061 1441742106 0.686340 0.025696 -0.687073 0.237061 1441742106 0.686340 0.025696 -0.687073 0.237061 1441742106 0.683594 0.024048 -0.688538 0.240784 1441742106 0.683594 0.024048 -0.688538 0.240784 1441742106 0.683594 0.024048 -0.688538 0.240784 1441742106 0.683594 0.024048 -0.688538 0.240784 1441742106 0.683594 0.024048 -0.688538 0.240784 1441742106 0.683594 0.024048 -0.688538 0.240784 1441742106 0.681824 0.022278 -0.689331 0.243713 1441742106 0.681824 0.022278 -0.689331 0.243713 1441742106 0.681824 0.022278 -0.689331 0.243713 1441742106 0.681824 0.022278 -0.689331 0.243713 1441742106 0.681824 0.022278 -0.689331 0.243713 1441742106 0.681824 0.022278 -0.689331 0.243713 1441742106 0.682129 0.018860 -0.689636 0.242493 1441742106 0.682129 0.018860 -0.689636 0.242493 1441742106 0.682129 0.018860 -0.689636 0.242493 1441742106 0.682129 0.018860 -0.689636 0.242493 1441742106 0.682129 0.018860 -0.689636 0.242493 1441742106 0.682129 0.018860 -0.689636 0.242493 1441742106 0.683105 0.014709 -0.690002 0.238770 1441742106 0.683105 0.014709 -0.690002 0.238770 1441742106 0.683105 0.014709 -0.690002 0.238770 1441742106 0.683105 0.014709 -0.690002 0.238770 1441742106 0.683105 0.014709 -0.690002 0.238770 1441742106 0.683105 0.014709 -0.690002 0.238770 1441742106 0.683105 0.014709 -0.690002 0.238770 1441742106 0.684570 0.010742 -0.690308 0.233826 1441742106 0.684570 0.010742 -0.690308 0.233826 1441742106 0.684570 0.010742 -0.690308 0.233826 1441742106 0.684570 0.010742 -0.690308 0.233826 1441742106 0.684570 0.010742 -0.690308 0.233826 1441742106 0.684570 0.010742 -0.690308 0.233826 1441742106 0.686523 0.007568 -0.690735 0.226868 1441742106 0.686523 0.007568 -0.690735 0.226868 1441742106 0.686523 0.007568 -0.690735 0.226868 1441742106 0.686523 0.007568 -0.690735 0.226868 1441742106 0.686523 0.007568 -0.690735 0.226868 1441742106 0.686523 0.007568 -0.690735 0.226868 1441742106 0.687134 0.010498 -0.691895 0.221375 1441742106 0.687134 0.010498 -0.691895 0.221375 1441742106 0.687134 0.010498 -0.691895 0.221375 1441742106 0.687134 0.010498 -0.691895 0.221375 1441742106 0.687134 0.010498 -0.691895 0.221375 1441742106 0.687134 0.010498 -0.691895 0.221375 1441742106 0.687683 0.019470 -0.691528 0.220154 1441742106 0.687683 0.019470 -0.691528 0.220154 1441742106 0.687683 0.019470 -0.691528 0.220154 1441742106 0.687683 0.019470 -0.691528 0.220154 1441742106 0.687683 0.019470 -0.691528 0.220154 1441742106 0.687683 0.019470 -0.691528 0.220154 1441742106 0.689392 0.025330 -0.690002 0.219177 1441742106 0.689392 0.025330 -0.690002 0.219177 1441742106 0.689392 0.025330 -0.690002 0.219177 1441742106 0.689392 0.025330 -0.690002 0.219177 1441742106 0.689392 0.025330 -0.690002 0.219177 1441742106 0.689392 0.025330 -0.690002 0.219177 1441742106 0.689392 0.025330 -0.690002 0.219177 1441742106 0.689514 0.029053 -0.689758 0.219055 1441742106 0.689514 0.029053 -0.689758 0.219055 1441742107 0.689514 0.029053 -0.689758 0.219055 1441742107 0.689514 0.029053 -0.689758 0.219055 1441742107 0.689514 0.029053 -0.689758 0.219055 1441742107 0.689514 0.029053 -0.689758 0.219055 1441742107 0.689514 0.029053 -0.689758 0.219055 1441742107 0.688293 0.035828 -0.688843 0.224609 1441742107 0.688293 0.035828 -0.688843 0.224609 1441742107 0.688293 0.035828 -0.688843 0.224609 1441742107 0.688293 0.035828 -0.688843 0.224609 1441742107 0.688293 0.035828 -0.688843 0.224609 1441742107 0.688293 0.035828 -0.688843 0.224609 1441742107 0.687073 0.035583 -0.688477 0.229492 1441742107 0.687073 0.035583 -0.688477 0.229492 1441742107 0.687073 0.035583 -0.688477 0.229492 1441742107 0.687073 0.035583 -0.688477 0.229492 1441742107 0.687073 0.035583 -0.688477 0.229492 1441742107 0.687073 0.035583 -0.688477 0.229492 1441742107 0.685120 0.031860 -0.688416 0.235962 1441742107 0.685120 0.031860 -0.688416 0.235962 1441742107 0.685120 0.031860 -0.688416 0.235962 1441742107 0.685120 0.031860 -0.688416 0.235962 1441742107 0.685120 0.031860 -0.688416 0.235962 1441742107 0.685120 0.031860 -0.688416 0.235962 1441742107 0.685120 0.031860 -0.688416 0.235962 1441742107 0.683411 0.024109 -0.688416 0.241760 1441742107 0.683411 0.024109 -0.688416 0.241760 1441742107 0.683411 0.024109 -0.688416 0.241760 1441742107 0.683411 0.024109 -0.688416 0.241760 1441742107 0.683411 0.024109 -0.688416 0.241760 1441742107 0.683411 0.024109 -0.688416 0.241760 1441742107 0.682190 0.014343 -0.688721 0.245056 1441742107 0.682190 0.014343 -0.688721 0.245056 1441742107 0.682190 0.014343 -0.688721 0.245056 1441742107 0.682190 0.014343 -0.688721 0.245056 1441742107 0.682190 0.014343 -0.688721 0.245056 1441742107 0.682190 0.014343 -0.688721 0.245056 1441742107 0.682434 0.006714 -0.688354 0.245728 1441742107 0.682434 0.006714 -0.688354 0.245728 1441742107 0.682434 0.006714 -0.688354 0.245728 1441742107 0.682434 0.006714 -0.688354 0.245728 1441742107 0.682434 0.006714 -0.688354 0.245728 1441742107 0.682434 0.006714 -0.688354 0.245728 1441742107 
0.419495 -0.510681 -0.731140 0.169312 1441742109 0.419495 -0.510681 -0.731140 0.169312 1441742109 0.419495 -0.510681 -0.731140 0.169312 1441742109 0.419495 -0.510681 -0.731140 0.169312 1441742109 0.284424 -0.567078 -0.742188 0.216309 1441742109 0.284424 -0.567078 -0.742188 0.216309 1441742109 0.284424 -0.567078 -0.742188 0.216309 1441742109 0.284424 -0.567078 -0.742188 0.216309 1441742109 0.284424 -0.567078 -0.742188 0.216309 1441742109 0.284424 -0.567078 -0.742188 0.216309 1441742109 0.155334 -0.588013 -0.736450 0.296326 1441742109 0.155334 -0.588013 -0.736450 0.296326 1441742109 0.155334 -0.588013 -0.736450 0.296326 1441742109 0.155334 -0.588013 -0.736450 0.296326 1441742109 0.155334 -0.588013 -0.736450 0.296326 1441742109 0.155334 -0.588013 -0.736450 0.296326 1441742109 0.036621 -0.588318 -0.714844 0.376221 1441742109 0.036621 -0.588318 -0.714844 0.376221 1441742109 0.036621 -0.588318 -0.714844 0.376221 1441742109 0.036621 -0.588318 -0.714844 0.376221 1441742109 0.036621 -0.588318 -0.714844 0.376221 1441742109 0.036621 -0.588318 -0.714844 0.376221 1441742109 0.036621 -0.588318 -0.714844 0.376221 1441742109 -0.055664 -0.573547 -0.669128 0.469299 1441742109 -0.055664 -0.573547 -0.669128 0.469299 1441742109 -0.055664 -0.573547 -0.669128 0.469299 1441742109 -0.055664 -0.573547 -0.669128 0.469299 1441742109 -0.055664 -0.573547 -0.669128 0.469299 1441742110 -0.055664 -0.573547 -0.669128 0.469299 1441742110 -0.055664 -0.573547 -0.669128 0.469299 1441742110 -0.105347 -0.567322 -0.603516 0.550354 1441742110 -0.105347 -0.567322 -0.603516 0.550354 1441742110 -0.105347 -0.567322 -0.603516 0.550354 1441742110 -0.105347 -0.567322 -0.603516 0.550354 1441742110 -0.151367 -0.553101 -0.588135 0.570374 1441742110 -0.151367 -0.553101 -0.588135 0.570374 1441742110 -0.151367 -0.553101 -0.588135 0.570374 1441742110 -0.151367 -0.553101 -0.588135 0.570374 1441742110 -0.151367 -0.553101 -0.588135 0.570374 1441742110 -0.151367 -0.553101 -0.588135 0.570374 1441742110 -0.128601 -0.554871 -0.582092 0.580383 1441742110 -0.128601 -0.554871 -0.582092 0.580383 1441742110 -0.128601 -0.554871 -0.582092 0.580383 1441742110 -0.128601 -0.554871 -0.582092 0.580383 1441742110 -0.128601 -0.554871 -0.582092 0.580383 1441742110 -0.128601 -0.554871 -0.582092 0.580383 1441742110 -0.071411 -0.563232 -0.596924 0.566956 1441742110 -0.071411 -0.563232 -0.596924 0.566956 1441742110 -0.071411 -0.563232 -0.596924 0.566956 1441742110 -0.071411 -0.563232 -0.596924 0.566956 1441742110 -0.071411 -0.563232 -0.596924 0.566956 1441742110 -0.071411 -0.563232 -0.596924 0.566956 1441742110 -0.071411 -0.563232 -0.596924 0.566956 1441742110 -0.004700 -0.568665 -0.626526 0.533081 1441742110 -0.004700 -0.568665 -0.626526 0.533081 1441742110 -0.004700 -0.568665 -0.626526 0.533081 1441742110 -0.004700 -0.568665 -0.626526 0.533081 1441742110 -0.004700 -0.568665 -0.626526 0.533081 1441742110 -0.004700 -0.568665 -0.626526 0.533081 1441742110 0.065979 -0.569519 -0.667114 0.475708 1441742110 0.065979 -0.569519 -0.667114 0.475708 1441742110 0.065979 -0.569519 -0.667114 0.475708 1441742110 0.065979 -0.569519 -0.667114 0.475708 1441742110 0.065979 -0.569519 -0.667114 0.475708 1441742110 0.065979 -0.569519 -0.667114 0.475708 1441742110 0.160278 -0.562988 -0.700806 0.407776 1441742110 0.160278 -0.562988 -0.700806 0.407776 1441742110 0.160278 -0.562988 -0.700806 0.407776 1441742110 0.160278 -0.562988 -0.700806 0.407776 1441742110 0.160278 -0.562988 -0.700806 0.407776 1441742110 0.269165 -0.538696 -0.729004 0.325439 1441742110 0.269165 -0.538696 -0.729004 0.325439 1441742110 0.269165 -0.538696 -0.729004 0.325439 1441742110 0.269165 -0.538696 -0.729004 0.325439 1441742110 0.398804 -0.489563 -0.743469 0.220459 1441742110 0.398804 -0.489563 -0.743469 0.220459 1441742110 0.398804 -0.489563 -0.743469 0.220459 1441742110 0.398804 -0.489563 -0.743469 0.220459 1441742110 0.398804 -0.489563 -0.743469 0.220459 1441742110 0.398804 -0.489563 -0.743469 0.220459 1441742110 0.546204 -0.400879 -0.730103 0.089355 1441742110 0.546204 -0.400879 -0.730103 0.089355 1441742110 0.546204 -0.400879 -0.730103 0.089355 1441742110 0.546204 -0.400879 -0.730103 0.089355 1441742110 0.546204 -0.400879 -0.730103 0.089355 1441742110 0.546204 -0.400879 -0.730103 0.089355 1441742110 0.678711 -0.281616 -0.676758 -0.045471 1441742110 0.678711 -0.281616 -0.676758 -0.045471 1441742110 0.678711 -0.281616 -0.676758 -0.045471 1441742110 0.678711 -0.281616 -0.676758 -0.045471 1441742110 0.678711 -0.281616 -0.676758 -0.045471 1441742110 0.678711 -0.281616 -0.676758 -0.045471 1441742110 0.678711 -0.281616 -0.676758 -0.045471 1441742110 0.756470 -0.172058 -0.614624 -0.142944 1441742110 0.756470 -0.172058 -0.614624 -0.142944 1441742110 0.756470 -0.172058 -0.614624 -0.142944 1441742110 0.756470 -0.172058 -0.614624 -0.142944 1441742110 0.756470 -0.172058 -0.614624 -0.142944 1441742110 0.756470 -0.172058 -0.614624 -0.142944 1441742110 0.768616 -0.163513 -0.576111 -0.225037 1441742110 0.768616 -0.163513 -0.576111 -0.225037 1441742110 0.768616 -0.163513 -0.576111 -0.225037 1441742110 0.768616 -0.163513 -0.576111 -0.225037 1441742110 0.768616 -0.163513 -0.576111 -0.225037 1441742110 0.768616 -0.163513 -0.576111 -0.225037 1441742110 0.748047 -0.206055 -0.566528 -0.277527 1441742110 0.748047 -0.206055 -0.566528 -0.277527 1441742110 0.748047 -0.206055 -0.566528 -0.277527 1441742110 0.748047 -0.206055 -0.566528 -0.277527 1441742110 0.748047 -0.206055 -0.566528 -0.277527 1441742110 0.748047 -0.206055 -0.566528 -0.277527 1441742110 0.748047 -0.206055 -0.566528 -0.277527 1441742110 0.736633 -0.229065 -0.567688 -0.287476 1441742110 0.736633 -0.229065 -0.567688 -0.287476 1441742110 0.736633 -0.229065 -0.567688 -0.287476 1441742110 0.736633 -0.229065 -0.567688 -0.287476 1441742110 0.736633 -0.229065 -0.567688 -0.287476 1441742110 0.734131 -0.244995 -0.569397 -0.277100 1441742110 0.734131 -0.244995 -0.569397 -0.277100 1441742110 0.734131 -0.244995 -0.569397 -0.277100 1441742110 0.734131 -0.244995 -0.569397 -0.277100 1441742110 0.734131 -0.244995 -0.569397 -0.277100 1441742110 0.734131 -0.244995 -0.569397 -0.277100 1441742110 0.734131 -0.244995 -0.569397 -0.277100 1441742110 0.721558 -0.273315 -0.584167 -0.251892 1441742110 0.721558 -0.273315 -0.584167 -0.251892 1441742110 0.721558 -0.273315 -0.584167 -0.251892 1441742110 0.721558 -0.273315 -0.584167 -0.251892 1441742110 0.721558 -0.273315 -0.584167 -0.251892 1441742110 0.721558 -0.273315 -0.584167 -0.251892 1441742110 0.699524 -0.303406 -0.613220 -0.206421 1441742110 0.699524 -0.303406 -0.613220 -0.206421 1441742110 0.699524 -0.303406 -0.613220 -0.206421 1441742110 0.699524 -0.303406 -0.613220 -0.206421 1441742110 0.699524 -0.303406 -0.613220 -0.206421 1441742110 0.699524 -0.303406 -0.613220 -0.206421 1441742111 0.699524 -0.303406 -0.613220 -0.206421 1441742111 0.672180 -0.331726 -0.644958 -0.148987 1441742111 0.672180 -0.331726 -0.644958 -0.148987 1441742111 0.672180 -0.331726 -0.644958 -0.148987 1441742111 0.672180 -0.331726 -0.644958 -0.148987 1441742111 0.672180 -0.331726 -0.644958 -0.148987 1441742111 0.648438 -0.345642 -0.673401 -0.081177 1441742111 0.648438 -0.345642 -0.673401 -0.081177 1441742111 0.648438 -0.345642 -0.673401 -0.081177 1441742111 0.648438 -0.345642 -0.673401 -0.081177 1441742111 0.648438 -0.345642 -0.673401 -0.081177 1441742111 0.648438 -0.345642 -0.673401 -0.081177 1441742111 0.622986 -0.364197 -0.692139 -0.016052 1441742111 0.622986 -0.364197 -0.692139 -0.016052 1441742111 0.622986 -0.364197 -0.692139 -0.016052 1441742111 0.622986 -0.364197 -0.692139 -0.016052 1441742111 0.622986 -0.364197 -0.692139 -0.016052 1441742111 0.622986 -0.364197 -0.692139 -0.016052 1441742111 0.568848 -0.408813 -0.711365 0.057190 1441742111 0.568848 -0.408813 -0.711365 0.057190 1441742111 0.568848 -0.408813 -0.711365 0.057190 1441742111 0.568848 -0.408813 -0.711365 0.057190 1441742111 0.568848 -0.408813 -0.711365 0.057190 1441742111 0.568848 -0.408813 -0.711365 0.057190 1441742111 0.568848 -0.408813 -0.711365 0.057190 1441742111 0.469727 -0.469604 -0.737549 0.122131 1441742111 0.469727 -0.469604 -0.737549 0.122131 1441742111 0.469727 -0.469604 -0.737549 0.122131 1441742111 0.469727 -0.469604 -0.737549 0.122131 1441742111 0.469727 -0.469604 -0.737549 0.122131 1441742111 0.469727 -0.469604 -0.737549 0.122131 1441742111 0.325562 -0.535522 -0.764099 0.152893 1441742111 0.325562 -0.535522 -0.764099 0.152893 1441742111 0.325562 -0.535522 -0.764099 0.152893 1441742111 0.194458 -0.562866 -0.767151 0.238525 1441742111 0.194458 -0.562866 -0.767151 0.238525 1441742111 0.194458 -0.562866 -0.767151 0.238525 1441742111 0.194458 -0.562866 -0.767151 0.238525 1441742111 0.194458 -0.562866 -0.767151 0.238525 1441742111 0.079834 -0.567871 -0.742310 0.346619 1441742111 0.079834 -0.567871 -0.742310 0.346619 1441742111 0.079834 -0.567871 -0.742310 0.346619 1441742111 0.079834 -0.567871 -0.742310 0.346619 1441742111 0.079834 -0.567871 -0.742310 0.346619 1441742111 0.079834 -0.567871 -0.742310 0.346619 1441742111 -0.030701 -0.564514 -0.688965 0.453552 1441742111 -0.030701 -0.564514 -0.688965 0.453552 1441742111 -0.030701 -0.564514 -0.688965 0.453552 1441742111 -0.030701 -0.564514 -0.688965 0.453552 1441742111 -0.030701 -0.564514 -0.688965 0.453552 1441742111 -0.030701 -0.564514 -0.688965 0.453552 1441742111 -0.113892 -0.565186 -0.627441 0.523438 1441742111 -0.113892 -0.565186 -0.627441 0.523438 1441742111 -0.113892 -0.565186 -0.627441 0.523438 1441742111 -0.113892 -0.565186 -0.627441 0.523438 1441742111 -0.113892 -0.565186 -0.627441 0.523438 1441742111 -0.113892 -0.565186 -0.627441 0.523438 1441742111 -0.162292 -0.559021 -0.586914 0.562744 1441742111 -0.162292 -0.559021 -0.586914 0.562744 1441742111 -0.162292 -0.559021 -0.586914 0.562744 1441742111 -0.162292 -0.559021 -0.586914 0.562744 1441742111 -0.162292 -0.559021 -0.586914 0.562744 1441742111 -0.162292 -0.559021 -0.586914 0.562744 1441742111 -0.144958 -0.566284 -0.567322 0.580139 1441742111 -0.144958 -0.566284 -0.567322 0.580139 1441742111 -0.144958 -0.566284 -0.567322 0.580139 1441742111 -0.144958 -0.566284 -0.567322 0.580139 1441742111 -0.076843 -0.573792 -0.586609 0.566345 1441742111 -0.076843 -0.573792 -0.586609 0.566345 1441742111 -0.076843 -0.573792 -0.586609 0.566345 1441742111 -0.076843 -0.573792 -0.586609 0.566345 1441742111 -0.076843 -0.573792 -0.586609 0.566345 1441742111 0.034973 -0.568542 -0.630127 0.527710 1441742111 0.034973 -0.568542 -0.630127 0.527710 1441742111 0.034973 -0.568542 -0.630127 0.527710 1441742111 0.034973 -0.568542 -0.630127 0.527710 1441742111 0.034973 -0.568542 -0.630127 0.527710 1441742111 0.034973 -0.568542 -0.630127 0.527710 1441742111 0.154846 -0.555420 -0.689636 0.438110 1441742111 0.154846 -0.555420 -0.689636 0.438110 1441742111 0.154846 -0.555420 -0.689636 0.438110 1441742111 0.154846 -0.555420 -0.689636 0.438110 1441742111 0.154846 -0.555420 -0.689636 0.438110 1441742111 0.308228 -0.523071 -0.724548 0.326172 1441742111 0.308228 -0.523071 -0.724548 0.326172 1441742111 0.308228 -0.523071 -0.724548 0.326172 1441742111 0.308228 -0.523071 -0.724548 0.326172 1441742111 0.308228 -0.523071 -0.724548 0.326172 1441742111 0.308228 -0.523071 -0.724548 0.326172 1441742111 0.454895 -0.454163 -0.735962 0.212524 1441742111 0.454895 -0.454163 -0.735962 0.212524 1441742111 0.454895 -0.454163 -0.735962 0.212524 1441742111 0.454895 -0.454163 -0.735962 0.212524 1441742111 0.454895 -0.454163 -0.735962 0.212524 1441742111 0.454895 -0.454163 -0.735962 0.212524 1441742111 0.454895 -0.454163 -0.735962 0.212524 1441742111 0.581360 -0.350342 -0.730530 0.075195 1441742111 0.581360 -0.350342 -0.730530 0.075195 1441742111 0.581360 -0.350342 -0.730530 0.075195 1441742111 0.581360 -0.350342 -0.730530 0.075195 1441742111 0.581360 -0.350342 -0.730530 0.075195 1441742111 0.581360 -0.350342 -0.730530 0.075195 1441742111 0.581360 -0.350342 -0.730530 0.075195 1441742112 0.688110 -0.232361 -0.684204 -0.066406 1441742112 0.688110 -0.232361 -0.684204 -0.066406 1441742112 0.688110 -0.232361 -0.684204 -0.066406 1441742112 0.688110 -0.232361 -0.684204 -0.066406 1441742112 0.744995 -0.166382 -0.623291 -0.169922 1441742112 0.744995 -0.166382 -0.623291 -0.169922 1441742112 0.744995 -0.166382 -0.623291 -0.169922 1441742112 0.744995 -0.166382 -0.623291 -0.169922 1441742112 0.744995 -0.166382 -0.623291 -0.169922 1441742112 0.744995 -0.166382 -0.623291 -0.169922 1441742112 0.752136 -0.166321 -0.597107 -0.223816 1441742112 0.752136 -0.166321 -0.597107 -0.223816 1441742112 0.752136 -0.166321 -0.597107 -0.223816 1441742112 0.752136 -0.166321 -0.597107 -0.223816 1441742112 0.752136 -0.166321 -0.597107 -0.223816 1441742112 0.752136 -0.166321 -0.597107 -0.223816 1441742112 0.734558 -0.184387 -0.605896 -0.243469 1441742112 0.734558 -0.184387 -0.605896 -0.243469 1441742112 0.734558 -0.184387 -0.605896 -0.243469 1441742112 0.734558 -0.184387 -0.605896 -0.243469 1441742112 0.734558 -0.184387 -0.605896 -0.243469 1441742112 0.734558 -0.184387 -0.605896 -0.243469 1441742112 0.723633 -0.197083 -0.613098 -0.248291 1441742112 0.723633 -0.197083 -0.613098 -0.248291 1441742112 0.723633 -0.197083 -0.613098 -0.248291 1441742112 0.723633 -0.197083 -0.613098 -0.248291 1441742112 0.722351 -0.211060 -0.611023 -0.245667 1441742112 0.722351 -0.211060 -0.611023 -0.245667 1441742112 0.722351 -0.211060 -0.611023 -0.245667 1441742112 0.722351 -0.211060 -0.611023 -0.245667 1441742112 0.716187 -0.233032 -0.617493 -0.226868 1441742112 0.716187 -0.233032 -0.617493 -0.226868 1441742112 0.716187 -0.233032 -0.617493 -0.226868 1441742112 0.716187 -0.233032 -0.617493 -0.226868 1441742112 0.716187 -0.233032 -0.617493 -0.226868 1441742112 0.716187 -0.233032 -0.617493 -0.226868 1441742112 0.697083 -0.268066 -0.638794 -0.184937 1441742112 0.697083 -0.268066 -0.638794 -0.184937 1441742112 0.697083 -0.268066 -0.638794 -0.184937 1441742112 0.697083 -0.268066 -0.638794 -0.184937 1441742112 0.697083 -0.268066 -0.638794 -0.184937 1441742112 0.697083 -0.268066 -0.638794 -0.184937 1441742112 0.662659 -0.320801 -0.665466 -0.123291 1441742112 0.662659 -0.320801 -0.665466 -0.123291 1441742112 0.662659 -0.320801 -0.665466 -0.123291 1441742112 0.662659 -0.320801 -0.665466 -0.123291 1441742112 0.662659 -0.320801 -0.665466 -0.123291 1441742112 0.662659 -0.320801 -0.665466 -0.123291 1441742112 0.607239 -0.382813 -0.694885 -0.043762 1441742112 0.607239 -0.382813 -0.694885 -0.043762 1441742112 0.607239 -0.382813 -0.694885 -0.043762 1441742112 0.607239 -0.382813 -0.694885 -0.043762 1441742112 0.607239 -0.382813 -0.694885 -0.043762 1441742112 0.607239 -0.382813 -0.694885 -0.043762 1441742112 0.528503 -0.442932 -0.722961 0.043030 1441742112 0.528503 -0.442932 -0.722961 0.043030 1441742112 0.528503 -0.442932 -0.722961 0.043030 1441742112 0.528503 -0.442932 -0.722961 0.043030 1441742112 0.528503 -0.442932 -0.722961 0.043030 1441742112 0.528503 -0.442932 -0.722961 0.043030 1441742112 0.424316 -0.497864 -0.745789 0.126404 1441742112 0.424316 -0.497864 -0.745789 0.126404 1441742112 0.424316 -0.497864 -0.745789 0.126404 1441742112 0.424316 -0.497864 -0.745789 0.126404 1441742112 0.424316 -0.497864 -0.745789 0.126404 1441742112 0.424316 -0.497864 -0.745789 0.126404 1441742112 0.424316 -0.497864 -0.745789 0.126404 1441742112 0.302734 -0.541138 -0.757874 0.202942 1441742112 0.302734 -0.541138 -0.757874 0.202942 1441742112 0.302734 -0.541138 -0.757874 0.202942 1441742112 0.302734 -0.541138 -0.757874 0.202942 1441742112 0.302734 -0.541138 -0.757874 0.202942 1441742112 0.175842 -0.561646 -0.750671 0.300171 1441742112 0.175842 -0.561646 -0.750671 0.300171 1441742112 0.175842 -0.561646 -0.750671 0.300171 1441742112 0.175842 -0.561646 -0.750671 0.300171 1441742112 0.175842 -0.561646 -0.750671 0.300171 1441742112 0.175842 -0.561646 -0.750671 0.300171 1441742112 0.028076 -0.564331 -0.732605 0.379578 1441742112 0.028076 -0.564331 -0.732605 0.379578 1441742112 0.028076 -0.564331 -0.732605 0.379578 1441742112 0.028076 -0.564331 -0.732605 0.379578 1441742112 0.028076 -0.564331 -0.732605 0.379578 1441742112 0.028076 -0.564331 -0.732605 0.379578 1441742112 0.028076 -0.564331 -0.732605 0.379578 1441742112 -0.082825 -0.550659 -0.686462 0.467712 1441742112 -0.082825 -0.550659 -0.686462 0.467712 1441742112 -0.082825 -0.550659 -0.686462 0.467712 1441742112 -0.082825 -0.550659 -0.686462 0.467712 1441742112 -0.082825 -0.550659 -0.686462 0.467712 1441742112 -0.082825 -0.550659 -0.686462 0.467712 1441742112 -0.164185 -0.533997 -0.648804 0.516724 1441742112 -0.164185 -0.533997 -0.648804 0.516724 1441742112 -0.164185 -0.533997 -0.648804 0.516724 1441742112 -0.164185 -0.533997 -0.648804 0.516724 1441742112 -0.164185 -0.533997 -0.648804 0.516724 1441742112 -0.164185 -0.533997 -0.648804 0.516724 1441742112 -0.202087 -0.520325 -0.633606 0.535767 1441742112 -0.202087 -0.520325 -0.633606 0.535767 1441742112 -0.202087 -0.520325 -0.633606 0.535767 1441742112 -0.202087 -0.520325 -0.633606 0.535767 1441742112 -0.202087 -0.520325 -0.633606 0.535767 1441742112 -0.202087 -0.520325 -0.633606 0.535767 1441742112 -0.174377 -0.523315 -0.637756 0.537598 1441742113 -0.174377 -0.523315 -0.637756 0.537598 1441742113 -0.174377 -0.523315 -0.637756 0.537598 1441742113 -0.174377 -0.523315 -0.637756 0.537598 1441742113 -0.174377 -0.523315 -0.637756 0.537598 1441742113 -0.174377 -0.523315 -0.637756 0.537598 1441742113 -0.097595 -0.537659 -0.654968 0.521973 1441742113 -0.097595 -0.537659 -0.654968 0.521973 1441742113 -0.097595 -0.537659 -0.654968 0.521973 1441742113 -0.097595 -0.537659 -0.654968 0.521973 1441742113 -0.097595 -0.537659 -0.654968 0.521973 1441742113 -0.001526 -0.543457 -0.687988 0.481018 1441742113 -0.001526 -0.543457 -0.687988 0.481018 1441742113 -0.001526 -0.543457 -0.687988 0.481018 1441742113 -0.001526 -0.543457 -0.687988 0.481018 1441742113 -0.001526 -0.543457 -0.687988 0.481018 1441742113 -0.001526 -0.543457 -0.687988 0.481018 1441742113 0.124878 -0.534546 -0.716797 0.429993 1441742113 0.124878 -0.534546 -0.716797 0.429993 1441742113 0.124878 -0.534546 -0.716797 0.429993 1441742113 0.124878 -0.534546 -0.716797 0.429993 1441742113 0.124878 -0.534546 -0.716797 0.429993 1441742113 0.124878 -0.534546 -0.716797 0.429993 1441742113 0.239807 -0.508057 -0.756592 0.334595 1441742113 0.239807 -0.508057 -0.756592 0.334595 1441742113 0.239807 -0.508057 -0.756592 0.334595 1441742113 0.239807 -0.508057 -0.756592 0.334595 1441742113 0.239807 -0.508057 -0.756592 0.334595 1441742113 0.239807 -0.508057 -0.756592 0.334595 1441742113 0.366943 -0.463379 -0.776794 0.217468 1441742113 0.366943 -0.463379 -0.776794 0.217468 1441742113 0.366943 -0.463379 -0.776794 0.217468 1441742113 0.366943 -0.463379 -0.776794 0.217468 1441742113 0.366943 -0.463379 -0.776794 0.217468 1441742113 0.366943 -0.463379 -0.776794 0.217468 1441742113 0.522095 -0.390015 -0.754272 0.080078 1441742113 0.522095 -0.390015 -0.754272 0.080078 1441742113 0.522095 -0.390015 -0.754272 0.080078 1441742113 0.522095 -0.390015 -0.754272 0.080078 1441742113 0.522095 -0.390015 -0.754272 0.080078 1441742113 0.660400 -0.291931 -0.688965 -0.063354 1441742113 0.660400 -0.291931 -0.688965 -0.063354 1441742113 0.660400 -0.291931 -0.688965 -0.063354 1441742113 0.660400 -0.291931 -0.688965 -0.063354 1441742113 0.660400 -0.291931 -0.688965 -0.063354 1441742113 0.660400 -0.291931 -0.688965 -0.063354 1441742113 0.660400 -0.291931 -0.688965 -0.063354 1441742113 0.738892 -0.200684 -0.621948 -0.164307 1441742113 0.738892 -0.200684 -0.621948 -0.164307 1441742113 0.738892 -0.200684 -0.621948 -0.164307 1441742113 0.738892 -0.200684 -0.621948 -0.164307 1441742113 0.738892 -0.200684 -0.621948 -0.164307 1441742113 0.738892 -0.200684 -0.621948 -0.164307 1441742113 0.755920 -0.171997 -0.591064 -0.222900 1441742113 0.755920 -0.171997 -0.591064 -0.222900 1441742113 0.755920 -0.171997 -0.591064 -0.222900 1441742113 0.755920 -0.171997 -0.591064 -0.222900 1441742113 0.755920 -0.171997 -0.591064 -0.222900 1441742113 0.755920 -0.171997 -0.591064 -0.222900 1441742113 0.737122 -0.194702 -0.596741 -0.250427 1441742113 0.737122 -0.194702 -0.596741 -0.250427 1441742113 0.737122 -0.194702 -0.596741 -0.250427 1441742113 0.737122 -0.194702 -0.596741 -0.250427 1441742113 0.737122 -0.194702 -0.596741 -0.250427 1441742113 0.737122 -0.194702 -0.596741 -0.250427 1441742113 0.737122 -0.194702 -0.596741 -0.250427 1441742113 0.723022 -0.209167 -0.606689 -0.255859 1441742113 0.723022 -0.209167 -0.606689 -0.255859 1441742113 0.723022 -0.209167 -0.606689 -0.255859 1441742113 0.723022 -0.209167 -0.606689 -0.255859 1441742113 0.723022 -0.209167 -0.606689 -0.255859 1441742113 0.723022 -0.209167 -0.606689 -0.255859 1441742113 0.721924 -0.212341 -0.609680 -0.249207 1441742113 0.721924 -0.212341 -0.609680 -0.249207 1441742113 0.721924 -0.212341 -0.609680 -0.249207 1441742113 0.721924 -0.212341 -0.609680 -0.249207 1441742113 0.714172 -0.229309 -0.619324 -0.232056 1441742113 0.714172 -0.229309 -0.619324 -0.232056 1441742113 0.714172 -0.229309 -0.619324 -0.232056 1441742113 0.714172 -0.229309 -0.619324 -0.232056 1441742113 0.714172 -0.229309 -0.619324 -0.232056 1441742113 0.714172 -0.229309 -0.619324 -0.232056 1441742113 0.695740 -0.259644 -0.641479 -0.192383 1441742113 0.695740 -0.259644 -0.641479 -0.192383 1441742113 0.695740 -0.259644 -0.641479 -0.192383 1441742113 0.695740 -0.259644 -0.641479 -0.192383 1441742113 0.695740 -0.259644 -0.641479 -0.192383 1441742113 0.695740 -0.259644 -0.641479 -0.192383 1441742113 0.695740 -0.259644 -0.641479 -0.192383 1441742113 0.661987 -0.309509 -0.668823 -0.136658 1441742113 0.661987 -0.309509 -0.668823 -0.136658 1441742113 0.661987 -0.309509 -0.668823 -0.136658 1441742113 0.661987 -0.309509 -0.668823 -0.136658 1441742113 0.661987 -0.309509 -0.668823 -0.136658 1441742113 0.661987 -0.309509 -0.668823 -0.136658 1441742113 0.608337 -0.369263 -0.699768 -0.062805 1441742113 0.608337 -0.369263 -0.699768 -0.062805 1441742113 0.608337 -0.369263 -0.699768 -0.062805 1441742113 0.608337 -0.369263 -0.699768 -0.062805 1441742113 0.608337 -0.369263 -0.699768 -0.062805 1441742113 0.608337 -0.369263 -0.699768 -0.062805 1441742113 0.608337 -0.369263 -0.699768 -0.062805 1441742113 0.533020 -0.426941 -0.730225 0.021606 1441742113 0.533020 -0.426941 -0.730225 0.021606 1441742113 0.533020 -0.426941 -0.730225 0.021606 1441742113 0.533020 -0.426941 -0.730225 0.021606 1441742113 0.533020 -0.426941 -0.730225 0.021606 1441742113 0.533020 -0.426941 -0.730225 0.021606 1441742113 0.445313 -0.477417 -0.749939 0.106750 1441742113 0.445313 -0.477417 -0.749939 0.106750 1441742113 0.445313 -0.477417 -0.749939 0.106750 1441742114 0.445313 -0.477417 -0.749939 0.106750 1441742114 0.445313 -0.477417 -0.749939 0.106750 1441742114 0.445313 -0.477417 -0.749939 0.106750 1441742114 0.445313 -0.477417 -0.749939 0.106750 1441742114 0.335449 -0.533020 -0.757874 0.170288 1441742114 0.335449 -0.533020 -0.757874 0.170288 1441742114 0.335449 -0.533020 -0.757874 0.170288 1441742114 0.335449 -0.533020 -0.757874 0.170288 1441742114 0.335449 -0.533020 -0.757874 0.170288 1441742114 0.215149 -0.575684 -0.751831 0.239014 1441742114 0.215149 -0.575684 -0.751831 0.239014 1441742114 0.215149 -0.575684 -0.751831 0.239014 1441742114 0.215149 -0.575684 -0.751831 0.239014 1441742114 0.215149 -0.575684 -0.751831 0.239014 1441742114 0.096619 -0.592468 -0.733521 0.318848 1441742114 0.096619 -0.592468 -0.733521 0.318848 1441742114 0.096619 -0.592468 -0.733521 0.318848 1441742114 0.096619 -0.592468 -0.733521 0.318848 1441742114 0.096619 -0.592468 -0.733521 0.318848 1441742114 0.096619 -0.592468 -0.733521 0.318848 1441742114 -0.023254 -0.586121 -0.709106 0.391296 1441742114 -0.023254 -0.586121 -0.709106 0.391296 1441742114 -0.023254 -0.586121 -0.709106 0.391296 1441742114 -0.023254 -0.586121 -0.709106 0.391296 1441742114 -0.023254 -0.586121 -0.709106 0.391296 1441742114 -0.023254 -0.586121 -0.709106 0.391296 1441742114 -0.114502 -0.565430 -0.664856 0.474548 1441742114 -0.114502 -0.565430 -0.664856 0.474548 1441742114 -0.114502 -0.565430 -0.664856 0.474548 1441742114 -0.114502 -0.565430 -0.664856 0.474548 1441742114 -0.114502 -0.565430 -0.664856 0.474548 1441742114 -0.114502 -0.565430 -0.664856 0.474548 1441742114 -0.175293 -0.554932 -0.617554 0.529175 1441742114 -0.175293 -0.554932 -0.617554 0.529175 1441742114 -0.175293 -0.554932 -0.617554 0.529175 1441742114 -0.175293 -0.554932 -0.617554 0.529175 1441742114 -0.175293 -0.554932 -0.617554 0.529175 1441742114 -0.175293 -0.554932 -0.617554 0.529175 1441742114 -0.197144 -0.539124 -0.610840 0.545349 1441742114 -0.197144 -0.539124 -0.610840 0.545349 1441742114 -0.197144 -0.539124 -0.610840 0.545349 1441742114 -0.197144 -0.539124 -0.610840 0.545349 1441742114 -0.197144 -0.539124 -0.610840 0.545349 1441742114 -0.153076 -0.551147 -0.610413 0.547974 1441742114 -0.153076 -0.551147 -0.610413 0.547974 1441742114 -0.153076 -0.551147 -0.610413 0.547974 1441742114 -0.153076 -0.551147 -0.610413 0.547974 1441742114 -0.153076 -0.551147 -0.610413 0.547974 1441742114 -0.078552 -0.562317 -0.637207 0.521240 1441742114 -0.078552 -0.562317 -0.637207 0.521240 1441742114 -0.078552 -0.562317 -0.637207 0.521240 1441742114 -0.078552 -0.562317 -0.637207 0.521240 1441742114 0.018494 -0.565430 -0.668823 0.482361 1441742114 0.018494 -0.565430 -0.668823 0.482361 1441742114 0.018494 -0.565430 -0.668823 0.482361 1441742114 0.018494 -0.565430 -0.668823 0.482361 1441742114 0.018494 -0.565430 -0.668823 0.482361 1441742114 0.018494 -0.565430 -0.668823 0.482361 1441742114 0.123047 -0.563904 -0.707275 0.408264 1441742114 0.123047 -0.563904 -0.707275 0.408264 1441742114 0.123047 -0.563904 -0.707275 0.408264 1441742114 0.123047 -0.563904 -0.707275 0.408264 1441742114 0.123047 -0.563904 -0.707275 0.408264 1441742114 0.247253 -0.543823 -0.730591 0.330688 1441742114 0.247253 -0.543823 -0.730591 0.330688 1441742114 0.247253 -0.543823 -0.730591 0.330688 1441742114 0.247253 -0.543823 -0.730591 0.330688 1441742114 0.247253 -0.543823 -0.730591 0.330688 1441742114 0.247253 -0.543823 -0.730591 0.330688 1441742114 0.376404 -0.503540 -0.742249 0.232239 1441742114 0.376404 -0.503540 -0.742249 0.232239 1441742114 0.376404 -0.503540 -0.742249 0.232239 1441742114 0.376404 -0.503540 -0.742249 0.232239 1441742114 0.376404 -0.503540 -0.742249 0.232239 1441742114 0.376404 -0.503540 -0.742249 0.232239 1441742114 0.509277 -0.433655 -0.735596 0.107056 1441742114 0.509277 -0.433655 -0.735596 0.107056 1441742114 0.509277 -0.433655 -0.735596 0.107056 1441742114 0.509277 -0.433655 -0.735596 0.107056 1441742114 0.509277 -0.433655 -0.735596 0.107056 1441742114 0.509277 -0.433655 -0.735596 0.107056 1441742114 0.509277 -0.433655 -0.735596 0.107056 1441742114 0.640198 -0.336670 -0.689331 -0.040588 1441742114 0.640198 -0.336670 -0.689331 -0.040588 1441742114 0.640198 -0.336670 -0.689331 -0.040588 1441742114 0.640198 -0.336670 -0.689331 -0.040588 1441742114 0.640198 -0.336670 -0.689331 -0.040588 1441742114 0.640198 -0.336670 -0.689331 -0.040588 1441742114 0.640198 -0.336670 -0.689331 -0.040588 1441742114 0.725647 -0.252380 -0.619690 -0.160339 1441742114 0.725647 -0.252380 -0.619690 -0.160339 1441742114 0.725647 -0.252380 -0.619690 -0.160339 1441742114 0.725647 -0.252380 -0.619690 -0.160339 1441742114 0.725647 -0.252380 -0.619690 -0.160339 1441742114 0.725647 -0.252380 -0.619690 -0.160339 1441742114 0.753113 -0.230469 -0.568481 -0.237732 1441742114 0.753113 -0.230469 -0.568481 -0.237732 1441742114 0.753113 -0.230469 -0.568481 -0.237732 1441742114 0.753113 -0.230469 -0.568481 -0.237732 1441742114 0.753113 -0.230469 -0.568481 -0.237732 1441742114 0.753113 -0.230469 -0.568481 -0.237732 1441742114 
0.673340 -0.122864 -0.721924 0.101990 1441742118 0.675720 -0.113037 -0.720276 0.108765 1441742118 0.675720 -0.113037 -0.720276 0.108765 1441742118 0.675720 -0.113037 -0.720276 0.108765 1441742118 0.675720 -0.113037 -0.720276 0.108765 1441742118 0.675720 -0.113037 -0.720276 0.108765 1441742118 0.675720 -0.113037 -0.720276 0.108765 1441742118 0.675598 -0.109741 -0.719849 0.115417 1441742118 0.675598 -0.109741 -0.719849 0.115417 1441742118 0.675598 -0.109741 -0.719849 0.115417 1441742118 0.675598 -0.109741 -0.719849 0.115417 1441742118 0.675598 -0.109741 -0.719849 0.115417 1441742118 0.675598 -0.109741 -0.719849 0.115417 1441742118 0.675598 -0.109741 -0.719849 0.115417 1441742118 0.674561 -0.117981 -0.719055 0.118042 1441742118 0.674561 -0.117981 -0.719055 0.118042 1441742118 0.674561 -0.117981 -0.719055 0.118042 1441742118 0.674561 -0.117981 -0.719055 0.118042 1441742118 0.674561 -0.117981 -0.719055 0.118042 1441742118 0.671326 -0.132935 -0.719788 0.116455 1441742118 0.671326 -0.132935 -0.719788 0.116455 1441742118 0.671326 -0.132935 -0.719788 0.116455 1441742118 0.671326 -0.132935 -0.719788 0.116455 1441742118 0.671326 -0.132935 -0.719788 0.116455 1441742118 0.671326 -0.132935 -0.719788 0.116455 1441742118 0.671326 -0.132935 -0.719788 0.116455 1441742118 0.668823 -0.140503 -0.720886 0.115112 1441742118 0.668823 -0.140503 -0.720886 0.115112 1441742118 0.668823 -0.140503 -0.720886 0.115112 1441742118 0.668823 -0.140503 -0.720886 0.115112 1441742118 0.668823 -0.140503 -0.720886 0.115112 1441742118 0.668579 -0.137085 -0.721741 0.115356 1441742118 0.668579 -0.137085 -0.721741 0.115356 1441742118 0.668579 -0.137085 -0.721741 0.115356 1441742118 0.668579 -0.137085 -0.721741 0.115356 1441742118 0.668579 -0.137085 -0.721741 0.115356 1441742118 0.668579 -0.137085 -0.721741 0.115356 1441742118 0.669128 -0.129761 -0.722717 0.114685 1441742118 0.669128 -0.129761 -0.722717 0.114685 1441742118 0.669128 -0.129761 -0.722717 0.114685 1441742118 0.669128 -0.129761 -0.722717 0.114685 1441742118 0.669128 -0.129761 -0.722717 0.114685 1441742118 0.669128 -0.129761 -0.722717 0.114685 1441742118 0.670349 -0.121704 -0.723083 0.113953 1441742118 0.670349 -0.121704 -0.723083 0.113953 1441742118 0.670349 -0.121704 -0.723083 0.113953 1441742118 0.670349 -0.121704 -0.723083 0.113953 1441742118 0.670349 -0.121704 -0.723083 0.113953 1441742118 0.670349 -0.121704 -0.723083 0.113953 1441742118 0.671326 -0.114990 -0.723511 0.112305 1441742118 0.671326 -0.114990 -0.723511 0.112305 1441742118 0.671326 -0.114990 -0.723511 0.112305 1441742118 0.671326 -0.114990 -0.723511 0.112305 1441742118 0.671326 -0.114990 -0.723511 0.112305 1441742118 0.671326 -0.114990 -0.723511 0.112305 1441742118 0.671326 -0.114990 -0.723511 0.112305 1441742118 0.672058 -0.112915 -0.723450 0.110657 1441742118 0.672058 -0.112915 -0.723450 0.110657 1441742118 0.672058 -0.112915 -0.723450 0.110657 1441742118 0.671936 -0.117798 -0.723083 0.108215 1441742118 0.671936 -0.117798 -0.723083 0.108215 1441742118 0.671936 -0.117798 -0.723083 0.108215 1441742118 0.671936 -0.117798 -0.723083 0.108215 1441742118 0.671936 -0.117798 -0.723083 0.108215 1441742118 0.671936 -0.117798 -0.723083 0.108215 1441742118 0.672119 -0.132141 -0.721313 0.102356 1441742118 0.672119 -0.132141 -0.721313 0.102356 1441742119 0.672119 -0.132141 -0.721313 0.102356 1441742119 0.672119 -0.132141 -0.721313 0.102356 1441742119 0.672119 -0.132141 -0.721313 0.102356 1441742119 0.672119 -0.132141 -0.721313 0.102356 1441742119 0.672363 -0.156128 -0.717529 0.093201 1441742119 0.672363 -0.156128 -0.717529 0.093201 1441742119 0.672363 -0.156128 -0.717529 0.093201 1441742119 0.672363 -0.156128 -0.717529 0.093201 1441742119 0.672363 -0.156128 -0.717529 0.093201 1441742119 0.672363 -0.156128 -0.717529 0.093201 1441742119 0.672363 -0.156128 -0.717529 0.093201 1441742119 0.670959 -0.181091 -0.714111 0.084473 1441742119 0.670959 -0.181091 -0.714111 0.084473 1441742119 0.670959 -0.181091 -0.714111 0.084473 1441742119 0.670959 -0.181091 -0.714111 0.084473 1441742119 0.670959 -0.181091 -0.714111 0.084473 1441742119 0.670349 -0.187805 -0.713501 0.079285 1441742119 0.670349 -0.187805 -0.713501 0.079285 1441742119 0.670349 -0.187805 -0.713501 0.079285 1441742119 0.676147 -0.167175 -0.713745 0.073853 1441742119 0.676147 -0.167175 -0.713745 0.073853 1441742119 0.676147 -0.167175 -0.713745 0.073853 1441742119 0.676147 -0.167175 -0.713745 0.073853 1441742119 0.676147 -0.167175 -0.713745 0.073853 1441742119 0.685547 -0.138489 -0.711853 0.064331 1441742119 0.685547 -0.138489 -0.711853 0.064331 1441742119 0.685547 -0.138489 -0.711853 0.064331 1441742119 0.685547 -0.138489 -0.711853 0.064331 1441742119 0.685547 -0.138489 -0.711853 0.064331 1441742119 0.685547 -0.138489 -0.711853 0.064331 1441742119 0.688416 -0.122070 -0.712708 0.057068 1441742119 0.688416 -0.122070 -0.712708 0.057068 1441742119 0.688416 -0.122070 -0.712708 0.057068 1441742119 0.688416 -0.122070 -0.712708 0.057068 1441742119 0.688416 -0.122070 -0.712708 0.057068 1441742119 0.688416 -0.122070 -0.712708 0.057068 1441742119 0.685242 -0.106567 -0.717346 0.067505 1441742119 0.685242 -0.106567 -0.717346 0.067505 1441742119 0.685242 -0.106567 -0.717346 0.067505 1441742119 0.685242 -0.106567 -0.717346 0.067505 1441742119 0.685242 -0.106567 -0.717346 0.067505 1441742119 0.685242 -0.106567 -0.717346 0.067505 1441742119 0.680725 -0.090576 -0.721497 0.088623 1441742119 0.680725 -0.090576 -0.721497 0.088623 1441742119 0.680725 -0.090576 -0.721497 0.088623 1441742119 0.680725 -0.090576 -0.721497 0.088623 1441742119 0.680725 -0.090576 -0.721497 0.088623 1441742119 0.680725 -0.090576 -0.721497 0.088623 1441742119 0.680725 -0.090576 -0.721497 0.088623 1441742119 0.675964 -0.079041 -0.724304 0.110535 1441742119 0.675964 -0.079041 -0.724304 0.110535 1441742119 0.675964 -0.079041 -0.724304 0.110535 1441742119 0.675964 -0.079041 -0.724304 0.110535 1441742119 0.675964 -0.079041 -0.724304 0.110535 1441742119 0.675964 -0.079041 -0.724304 0.110535 1441742119 0.671692 -0.073120 -0.725952 0.128357 1441742119 0.671692 -0.073120 -0.725952 0.128357 1441742119 0.671692 -0.073120 -0.725952 0.128357 1441742119 0.671692 -0.073120 -0.725952 0.128357 1441742119 0.671692 -0.073120 -0.725952 0.128357 1441742119 0.671692 -0.073120 -0.725952 0.128357 1441742119 0.671692 -0.073120 -0.725952 0.128357 1441742119 0.667114 -0.068726 -0.727600 0.144287 1441742119 0.667114 -0.068726 -0.727600 0.144287 1441742119 0.667114 -0.068726 -0.727600 0.144287 1441742119 0.667114 -0.068726 -0.727600 0.144287 1441742119 0.667114 -0.068726 -0.727600 0.144287 1441742119 0.667114 -0.068726 -0.727600 0.144287 1441742119 0.663574 -0.065247 -0.728333 0.158020 1441742119 0.663574 -0.065247 -0.728333 0.158020 1441742119 0.663574 -0.065247 -0.728333 0.158020 1441742119 0.663574 -0.065247 -0.728333 0.158020 1441742119 0.663574 -0.065247 -0.728333 0.158020 1441742119 0.663574 -0.065247 -0.728333 0.158020 1441742119 0.663574 -0.065247 -0.728333 0.158020 1441742119 0.661987 -0.064209 -0.728088 0.165955 1441742119 0.661987 -0.064209 -0.728088 0.165955 1441742119 0.661987 -0.064209 -0.728088 0.165955 1441742119 0.661987 -0.064209 -0.728088 0.165955 1441742119 0.661987 -0.064209 -0.728088 0.165955 1441742119 0.661987 -0.064209 -0.728088 0.165955 1441742119 0.662415 -0.064758 -0.726563 0.170593 1441742119 0.662415 -0.064758 -0.726563 0.170593 1441742119 0.662415 -0.064758 -0.726563 0.170593 1441742119 0.662415 -0.064758 -0.726563 0.170593 1441742119 0.664856 -0.065063 -0.723999 0.171936 1441742119 0.664856 -0.065063 -0.723999 0.171936 1441742119 0.664856 -0.065063 -0.723999 0.171936 1441742119 0.664856 -0.065063 -0.723999 0.171936 1441742119 0.664856 -0.065063 -0.723999 0.171936 1441742119 0.666626 -0.069519 -0.724365 0.161499 1441742119 0.666626 -0.069519 -0.724365 0.161499 1441742119 0.666626 -0.069519 -0.724365 0.161499 1441742119 0.666626 -0.069519 -0.724365 0.161499 1441742119 0.666626 -0.069519 -0.724365 0.161499 1441742119 0.666626 -0.069519 -0.724365 0.161499 1441742119 0.669861 -0.068909 -0.723694 0.150940 1441742119 0.669861 -0.068909 -0.723694 0.150940 1441742119 0.669861 -0.068909 -0.723694 0.150940 1441742119 0.669861 -0.068909 -0.723694 0.150940 1441742119 0.669861 -0.068909 -0.723694 0.150940 1441742119 0.669861 -0.068909 -0.723694 0.150940 1441742119 0.673767 -0.057312 -0.721130 0.150818 1441742119 0.673767 -0.057312 -0.721130 0.150818 1441742120 0.673767 -0.057312 -0.721130 0.150818 1441742120 0.673767 -0.057312 -0.721130 0.150818 1441742120 0.673767 -0.057312 -0.721130 0.150818 1441742120 0.676636 -0.047180 -0.718750 0.152954 1441742120 0.676636 -0.047180 -0.718750 0.152954 1441742120 0.676636 -0.047180 -0.718750 0.152954 1441742120 0.676636 -0.047180 -0.718750 0.152954 1441742120 0.676636 -0.047180 -0.718750 0.152954 1441742120 0.676636 -0.047180 -0.718750 0.152954 1441742120 0.677795 -0.042786 -0.718140 0.151794 1441742120 0.677795 -0.042786 -0.718140 0.151794 1441742120 0.677795 -0.042786 -0.718140 0.151794 1441742120 0.677795 -0.042786 -0.718140 0.151794 1441742120 0.678345 -0.042053 -0.717651 0.151917 1441742120 0.678345 -0.042053 -0.717651 0.151917 1441742120 0.678345 -0.042053 -0.717651 0.151917 1441742120 0.678345 -0.042053 -0.717651 0.151917 1441742120 0.678345 -0.042053 -0.717651 0.151917 1441742120 0.676819 -0.044861 -0.718750 0.152771 1441742120 0.676819 -0.044861 -0.718750 0.152771 1441742120 0.676819 -0.044861 -0.718750 0.152771 1441742120 0.676819 -0.044861 -0.718750 0.152771 1441742120 0.676819 -0.044861 -0.718750 0.152771 1441742120 0.676819 -0.044861 -0.718750 0.152771 1441742120 0.676819 -0.044861 -0.718750 0.152771 1441742120 0.675232 -0.050598 -0.719849 0.152710 1441742120 0.675232 -0.050598 -0.719849 0.152710 1441742120 0.675232 -0.050598 -0.719849 0.152710 1441742120 0.675232 -0.050598 -0.719849 0.152710 1441742120 0.675232 -0.050598 -0.719849 0.152710 1441742120 0.675232 -0.050598 -0.719849 0.152710 1441742120 0.674011 -0.062012 -0.720642 0.150085 1441742120 0.674011 -0.062012 -0.720642 0.150085 1441742120 0.674011 -0.062012 -0.720642 0.150085 1441742120 0.674011 -0.062012 -0.720642 0.150085 1441742120 0.674011 -0.062012 -0.720642 0.150085 1441742120 0.674011 -0.062012 -0.720642 0.150085 1441742120 0.673401 -0.068604 -0.720947 0.148376 1441742120 0.673401 -0.068604 -0.720947 0.148376 1441742120 0.673401 -0.068604 -0.720947 0.148376 1441742120 0.673401 -0.068604 -0.720947 0.148376 1441742120 0.673401 -0.068604 -0.720947 0.148376 1441742120 0.673401 -0.068604 -0.720947 0.148376 1441742120 0.676819 -0.073120 -0.717651 0.146606 1441742120 0.676819 -0.073120 -0.717651 0.146606 1441742120 0.676819 -0.073120 -0.717651 0.146606 1441742120 0.676819 -0.073120 -0.717651 0.146606 1441742120 0.680054 -0.075073 -0.715393 0.141846 1441742120 0.680054 -0.075073 -0.715393 0.141846 1441742120 0.680054 -0.075073 -0.715393 0.141846 1441742120 0.680054 -0.075073 -0.715393 0.141846 1441742120 0.680054 -0.075073 -0.715393 0.141846 1441742120 0.680054 -0.075073 -0.715393 0.141846 1441742120 0.683472 -0.070435 -0.714172 0.133606 1441742120 0.683472 -0.070435 -0.714172 0.133606 1441742120 0.683472 -0.070435 -0.714172 0.133606 1441742120 0.683472 -0.070435 -0.714172 0.133606 1441742120 0.683472 -0.070435 -0.714172 0.133606 1441742120 0.688904 -0.055115 -0.710938 0.130127 1441742120 0.688904 -0.055115 -0.710938 0.130127 1441742120 0.688904 -0.055115 -0.710938 0.130127 1441742120 0.688904 -0.055115 -0.710938 0.130127 1441742120 0.688904 -0.055115 -0.710938 0.130127 1441742120 0.688904 -0.055115 -0.710938 0.130127 1441742120 0.691223 -0.048889 -0.709595 0.127502 1441742120 0.691223 -0.048889 -0.709595 0.127502 1441742120 0.691223 -0.048889 -0.709595 0.127502 1441742120 0.691223 -0.048889 -0.709595 0.127502 1441742120 0.691223 -0.048889 -0.709595 0.127502 1441742120 0.691223 -0.048889 -0.709595 0.127502 1441742120 0.688171 -0.049805 -0.711548 0.132874 1441742120 0.688171 -0.049805 -0.711548 0.132874 1441742120 0.688171 -0.049805 -0.711548 0.132874 1441742120 0.683960 -0.051880 -0.713745 0.141418 1441742120 0.683960 -0.051880 -0.713745 0.141418 1441742120 0.683960 -0.051880 -0.713745 0.141418 1441742120 0.683960 -0.051880 -0.713745 0.141418 1441742120 0.683960 -0.051880 -0.713745 0.141418 1441742120 0.683960 -0.051880 -0.713745 0.141418 1441742120 0.680359 -0.052246 -0.715454 0.150024 1441742120 0.680359 -0.052246 -0.715454 0.150024 1441742120 0.680359 -0.052246 -0.715454 0.150024 1441742120 0.680359 -0.052246 -0.715454 0.150024 1441742120 0.680359 -0.052246 -0.715454 0.150024 1441742120 0.680359 -0.052246 -0.715454 0.150024 1441742120 0.677307 -0.049683 -0.716675 0.158813 1441742120 0.677307 -0.049683 -0.716675 0.158813 1441742120 0.677307 -0.049683 -0.716675 0.158813 1441742120 0.677307 -0.049683 -0.716675 0.158813 1441742120 0.677307 -0.049683 -0.716675 0.158813 1441742120 0.677307 -0.049683 -0.716675 0.158813 1441742120 0.674316 -0.047546 -0.717407 0.168457 1441742120 0.674316 -0.047546 -0.717407 0.168457 1441742120 0.674316 -0.047546 -0.717407 0.168457 1441742120 0.674316 -0.047546 -0.717407 0.168457 1441742120 0.674316 -0.047546 -0.717407 0.168457 1441742120 0.674316 -0.047546 -0.717407 0.168457 1441742120 0.670898 -0.046448 -0.718323 0.178101 1441742120 0.670898 -0.046448 -0.718323 0.178101 1441742120 0.670898 -0.046448 -0.718323 0.178101 1441742120 0.670898 -0.046448 -0.718323 0.178101 1441742121 0.670898 -0.046448 -0.718323 0.178101 1441742121 0.670898 -0.046448 -0.718323 0.178101 1441742121 0.668579 -0.047119 -0.718750 0.184937 1441742121 0.668579 -0.047119 -0.718750 0.184937 1441742121 0.668579 -0.047119 -0.718750 0.184937 1441742121 0.668579 -0.047119 -0.718750 0.184937 1441742121 0.668579 -0.047119 -0.718750 0.184937 1441742121 0.668579 -0.047119 -0.718750 0.184937 1441742121 0.668579 -0.047119 -0.718750 0.184937 1441742121 0.667297 -0.051758 -0.719177 0.186462 1441742121 0.667297 -0.051758 -0.719177 0.186462 1441742121 0.667297 -0.051758 -0.719177 0.186462 1441742121 0.666077 -0.057434 -0.720215 0.185242 1441742121 0.666077 -0.057434 -0.720215 0.185242 1441742121 0.666077 -0.057434 -0.720215 0.185242 1441742121 0.666077 -0.057434 -0.720215 0.185242 1441742121 0.666077 -0.057434 -0.720215 0.185242 1441742121 0.666077 -0.057434 -0.720215 0.185242 1441742121 0.666443 -0.058411 -0.720581 0.182068 1441742121 0.666443 -0.058411 -0.720581 0.182068 1441742121 0.666443 -0.058411 -0.720581 0.182068 1441742121 0.666443 -0.058411 -0.720581 0.182068 1441742121 0.666443 -0.058411 -0.720581 0.182068 1441742121 0.666443 -0.058411 -0.720581 0.182068 1441742121 0.668335 -0.054077 -0.720947 0.174866 1441742121 0.668335 -0.054077 -0.720947 0.174866 1441742121 0.668335 -0.054077 -0.720947 0.174866 1441742121 0.668335 -0.054077 -0.720947 0.174866 1441742121 0.668335 -0.054077 -0.720947 0.174866 1441742121 0.668335 -0.054077 -0.720947 0.174866 1441742121 0.671509 -0.043274 -0.720215 0.168762 1441742121 0.671509 -0.043274 -0.720215 0.168762 1441742121 0.671509 -0.043274 -0.720215 0.168762 1441742121 0.671509 -0.043274 -0.720215 0.168762 1441742121 0.671509 -0.043274 -0.720215 0.168762 1441742121 0.671509 -0.043274 -0.720215 0.168762 1441742121 0.671509 -0.043274 -0.720215 0.168762 1441742121 0.674683 -0.037659 -0.719238 0.161377 1441742121 0.674683 -0.037659 -0.719238 0.161377 1441742121 0.674683 -0.037659 -0.719238 0.161377 1441742121 0.674683 -0.037659 -0.719238 0.161377 1441742121 0.674683 -0.037659 -0.719238 0.161377 1441742121 0.674683 -0.037659 -0.719238 0.161377 1441742121 0.675293 -0.032227 -0.719299 0.159790 1441742121 0.675293 -0.032227 -0.719299 0.159790 1441742121 0.675293 -0.032227 -0.719299 0.159790 1441742121 0.675293 -0.032227 -0.719299 0.159790 1441742121 0.674988 -0.027832 -0.719666 0.160217 1441742121 0.674988 -0.027832 -0.719666 0.160217 1441742121 0.674988 -0.027832 -0.719666 0.160217 1441742121 0.674988 -0.027832 -0.719666 0.160217 1441742121 0.674988 -0.027832 -0.719666 0.160217 1441742121 0.675476 -0.027405 -0.719177 0.160400 1441742121 0.675476 -0.027405 -0.719177 0.160400 1441742121 0.675476 -0.027405 -0.719177 0.160400 1441742121 0.675476 -0.027405 -0.719177 0.160400 1441742121 0.675476 -0.027405 -0.719177 0.160400 1441742121 0.675476 -0.027405 -0.719177 0.160400 1441742121 0.675476 -0.027405 -0.719177 0.160400 1441742121 0.675415 -0.031616 -0.719055 0.160522 1441742121 0.675415 -0.031616 -0.719055 0.160522 1441742121 0.675415 -0.031616 -0.719055 0.160522 1441742121 0.675415 -0.031616 -0.719055 0.160522 1441742121 0.675415 -0.031616 -0.719055 0.160522 1441742121 0.675415 -0.031616 -0.719055 0.160522 1441742121 0.675842 -0.040894 -0.718262 0.160095 1441742121 0.675842 -0.040894 -0.718262 0.160095 1441742121 0.675842 -0.040894 -0.718262 0.160095 1441742121 0.675842 -0.040894 -0.718262 0.160095 1441742121 0.675842 -0.040894 -0.718262 0.160095 1441742121 0.675842 -0.040894 -0.718262 0.160095 1441742121 0.676636 -0.057983 -0.716736 0.158264 1441742121 0.676636 -0.057983 -0.716736 0.158264 1441742121 0.676636 -0.057983 -0.716736 0.158264 1441742121 0.676636 -0.057983 -0.716736 0.158264 1441742121 0.676636 -0.057983 -0.716736 0.158264 1441742121 0.676636 -0.057983 -0.716736 0.158264 1441742121 0.675537 -0.074524 -0.716431 0.157471 1441742121 0.675537 -0.074524 -0.716431 0.157471 1441742121 0.675537 -0.074524 -0.716431 0.157471 1441742121 0.675537 -0.074524 -0.716431 0.157471 1441742121 0.675537 -0.074524 -0.716431 0.157471 1441742121 0.675537 -0.074524 -0.716431 0.157471 1441742121 0.677124 -0.071899 -0.715088 0.158020 1441742121 0.677124 -0.071899 -0.715088 0.158020 1441742121 0.677124 -0.071899 -0.715088 0.158020 1441742121 0.677124 -0.071899 -0.715088 0.158020 1441742121 0.677124 -0.071899 -0.715088 0.158020 1441742121 0.677124 -0.071899 -0.715088 0.158020 1441742121 0.680847 -0.060669 -0.714111 0.151184 1441742121 0.680847 -0.060669 -0.714111 0.151184 1441742121 0.680847 -0.060669 -0.714111 0.151184 1441742121 0.680847 -0.060669 -0.714111 0.151184 1441742121 0.680847 -0.060669 -0.714111 0.151184 1441742121 0.680847 -0.060669 -0.714111 0.151184 1441742121 0.683838 -0.049194 -0.713440 0.144775 1441742121 0.683838 -0.049194 -0.713440 0.144775 1441742121 0.683838 -0.049194 -0.713440 0.144775 1441742121 0.683838 -0.049194 -0.713440 0.144775 1441742121 0.683838 -0.049194 -0.713440 0.144775 1441742121 0.683838 -0.049194 -0.713440 0.144775 1441742121 0.683228 -0.042419 -0.714600 0.143982 1441742121 0.683228 -0.042419 -0.714600 0.143982 1441742121 0.683228 -0.042419 -0.714600 0.143982 1441742121 0.683228 -0.042419 -0.714600 0.143982 1441742121 0.683228 -0.042419 -0.714600 0.143982 1441742122 0.683228 -0.042419 -0.714600 0.143982 1441742122 0.680237 -0.038452 -0.716858 0.148193 1441742122 0.680237 -0.038452 -0.716858 0.148193 1441742122 0.680237 -0.038452 -0.716858 0.148193 1441742122 0.680237 -0.038452 -0.716858 0.148193 1441742122 0.677979 -0.033691 -0.718140 0.153198 1441742122 0.677979 -0.033691 -0.718140 0.153198 1441742122 0.677979 -0.033691 -0.718140 0.153198 1441742122 0.677979 -0.033691 -0.718140 0.153198 1441742122 0.677979 -0.033691 -0.718140 0.153198 1441742122 0.677979 -0.033691 -0.718140 0.153198 1441742122 0.677979 -0.033691 -0.718140 0.153198 1441742122 0.675415 -0.030334 -0.719543 0.158630 1441742122 0.675415 -0.030334 -0.719543 0.158630 1441742122 0.675415 -0.030334 -0.719543 0.158630 1441742122 0.675415 -0.030334 -0.719543 0.158630 1441742122 0.675415 -0.030334 -0.719543 0.158630 1441742122 0.675415 -0.030334 -0.719543 0.158630 1441742122 0.672241 -0.027893 -0.720825 0.166504 1441742122 0.672241 -0.027893 -0.720825 0.166504 1441742122 0.672241 -0.027893 -0.720825 0.166504 1441742122 0.672241 -0.027893 -0.720825 0.166504 1441742122 0.672241 -0.027893 -0.720825 0.166504 1441742122 0.672241 -0.027893 -0.720825 0.166504 1441742122 0.669006 -0.028381 -0.721924 0.174438 1441742122 0.669006 -0.028381 -0.721924 0.174438 1441742122 0.669006 -0.028381 -0.721924 0.174438 1441742122 0.669006 -0.028381 -0.721924 0.174438 1441742122 0.669006 -0.028381 -0.721924 0.174438 1441742122 0.669006 -0.028381 -0.721924 0.174438 1441742122 0.666626 -0.031128 -0.722717 0.179932 1441742122 0.666626 -0.031128 -0.722717 0.179932 1441742122 0.666626 -0.031128 -0.722717 0.179932 1441742122 0.666626 -0.031128 -0.722717 0.179932 1441742122 0.666626 -0.031128 -0.722717 0.179932 1441742122 0.666626 -0.031128 -0.722717 0.179932 1441742122 0.666626 -0.031128 -0.722717 0.179932 1441742122 0.665833 -0.033875 -0.722656 0.182495 1441742122 0.665833 -0.033875 -0.722656 0.182495 1441742122 0.665833 -0.033875 -0.722656 0.182495 1441742122 0.665833 -0.033875 -0.722656 0.182495 1441742122 0.666199 -0.037415 -0.722412 0.181519 1441742122 0.666199 -0.037415 -0.722412 0.181519 1441742122 0.666199 -0.037415 -0.722412 0.181519 1441742122 0.666199 -0.037415 -0.722412 0.181519 1441742122 0.666199 -0.037415 -0.722412 0.181519 1441742122 0.666992 -0.039551 -0.721863 0.179993 1441742122 0.666992 -0.039551 -0.721863 0.179993 1441742122 0.666992 -0.039551 -0.721863 0.179993 1441742122 0.666992 -0.039551 -0.721863 0.179993 1441742122 0.666992 -0.039551 -0.721863 0.179993 1441742122 0.666992 -0.039551 -0.721863 0.179993 1441742122 0.666992 -0.039551 -0.721863 0.179993 1441742122 0.668274 -0.041748 -0.721924 0.174622 1441742122 0.668274 -0.041748 -0.721924 0.174622 1441742122 0.668274 -0.041748 -0.721924 0.174622 1441742122 0.668274 -0.041748 -0.721924 0.174622 1441742122 0.668274 -0.041748 -0.721924 0.174622 1441742122 0.668274 -0.041748 -0.721924 0.174622 1441742122 0.670532 -0.040710 -0.721191 0.169189 1441742122 0.670532 -0.040710 -0.721191 0.169189 1441742122 0.670532 -0.040710 -0.721191 0.169189 1441742122 0.670532 -0.040710 -0.721191 0.169189 1441742122 0.670532 -0.040710 -0.721191 0.169189 1441742122 0.670532 -0.040710 -0.721191 0.169189 1441742122 0.672546 -0.035706 -0.720642 0.164490 1441742122 0.672546 -0.035706 -0.720642 0.164490 1441742122 0.672546 -0.035706 -0.720642 0.164490 1441742122 0.672546 -0.035706 -0.720642 0.164490 1441742122 0.672546 -0.035706 -0.720642 0.164490 1441742122 0.673767 -0.028320 -0.720459 0.161865 1441742122 0.673767 -0.028320 -0.720459 0.161865 1441742122 0.674438 -0.022583 -0.720093 0.161499 1441742122 0.674438 -0.022583 -0.720093 0.161499 1441742122 0.674438 -0.022583 -0.720093 0.161499 1441742122 0.673706 -0.020203 -0.720581 0.162781 1441742122 0.673706 -0.020203 -0.720581 0.162781 1441742122 0.673706 -0.020203 -0.720581 0.162781 1441742122 0.673706 -0.020203 -0.720581 0.162781 1441742122 0.673706 -0.020203 -0.720581 0.162781 1441742122 0.673706 -0.020203 -0.720581 0.162781 1441742122 0.673706 -0.020203 -0.720581 0.162781 1441742122 0.671631 -0.018616 -0.721680 0.166687 1441742122 0.671631 -0.018616 -0.721680 0.166687 1441742122 0.671631 -0.018616 -0.721680 0.166687 1441742122 0.670166 -0.019043 -0.722290 0.169678 1441742122 0.670166 -0.019043 -0.722290 0.169678 1441742122 0.670166 -0.019043 -0.722290 0.169678 1441742122 0.670166 -0.019043 -0.722290 0.169678 1441742122 0.670166 -0.019043 -0.722290 0.169678 1441742122 0.670410 -0.024414 -0.721741 0.170593 1441742122 0.670410 -0.024414 -0.721741 0.170593 1441742122 0.670410 -0.024414 -0.721741 0.170593 1441742122 0.670410 -0.024414 -0.721741 0.170593 1441742122 0.670410 -0.024414 -0.721741 0.170593 1441742122 0.670410 -0.024414 -0.721741 0.170593 1441742123 0.670410 -0.024414 -0.721741 0.170593 1441742123 0.672302 -0.035156 -0.718933 0.172852 1441742123 0.672302 -0.035156 -0.718933 0.172852 1441742123 0.672302 -0.035156 -0.718933 0.172852 1441742123 0.672302 -0.035156 -0.718933 0.172852 1441742123 0.672302 -0.035156 -0.718933 0.172852 1441742123 0.672302 -0.035156 -0.718933 0.172852 1441742123 0.672913 -0.050720 -0.717468 0.172852 1441742123 0.672913 -0.050720 -0.717468 0.172852 1441742123 0.672913 -0.050720 -0.717468 0.172852 1441742123 0.672913 -0.050720 -0.717468 0.172852 1441742123 0.672913 -0.050720 -0.717468 0.172852 1441742123 0.672913 -0.050720 -0.717468 0.172852 1441742123 0.674255 -0.049744 -0.716492 0.172058 1441742123 0.674255 -0.049744 -0.716492 0.172058 1441742123 0.674255 -0.049744 -0.716492 0.172058 1441742123 0.674255 -0.049744 -0.716492 0.172058 1441742123 0.674255 -0.049744 -0.716492 0.172058 1441742123 0.674255 -0.049744 -0.716492 0.172058 1441742123 0.677307 -0.037231 -0.715576 0.166565 1441742123 0.677307 -0.037231 -0.715576 0.166565 1441742123 0.677307 -0.037231 -0.715576 0.166565 1441742123 0.677307 -0.037231 -0.715576 0.166565 1441742123 0.677307 -0.037231 -0.715576 0.166565 1441742123 0.679565 -0.023560 -0.715393 0.160889 1441742123 0.679565 -0.023560 -0.715393 0.160889 1441742123 0.679565 -0.023560 -0.715393 0.160889 1441742123 0.679565 -0.023560 -0.715393 0.160889 1441742123 0.679565 -0.023560 -0.715393 0.160889 1441742123 0.679565 -0.023560 -0.715393 0.160889 1441742123 0.677734 -0.015503 -0.717651 0.159546 1441742123 0.677734 -0.015503 -0.717651 0.159546 1441742123 0.677734 -0.015503 -0.717651 0.159546 1441742123 0.677734 -0.015503 -0.717651 0.159546 1441742123 0.677734 -0.015503 -0.717651 0.159546 1441742123 0.677734 -0.015503 -0.717651 0.159546 1441742123 0.673828 -0.013672 -0.720032 0.165344 1441742123 0.673828 -0.013672 -0.720032 0.165344 1441742123 0.673828 -0.013672 -0.720032 0.165344 1441742123 0.673828 -0.013672 -0.720032 0.165344 1441742123 0.673828 -0.013672 -0.720032 0.165344 1441742123 0.673828 -0.013672 -0.720032 0.165344 1441742123 0.670532 -0.012695 -0.721375 0.172974 1441742123 0.670532 -0.012695 -0.721375 0.172974 1441742123 0.670532 -0.012695 -0.721375 0.172974 1441742123 0.670532 -0.012695 -0.721375 0.172974 1441742123 0.670532 -0.012695 -0.721375 0.172974 1441742123 0.670532 -0.012695 -0.721375 0.172974 1441742123 0.668274 -0.013550 -0.722046 0.178406 1441742123 0.668274 -0.013550 -0.722046 0.178406 1441742123 0.668274 -0.013550 -0.722046 0.178406 1441742123 0.668274 -0.013550 -0.722046 0.178406 1441742123 0.668274 -0.013550 -0.722046 0.178406 1441742123 0.668274 -0.013550 -0.722046 0.178406 1441742123 0.668274 -0.013550 -0.722046 0.178406 1441742123 0.666138 -0.013733 -0.722351 0.185120 1441742123 0.666138 -0.013733 -0.722351 0.185120 1441742123 0.666138 -0.013733 -0.722351 0.185120 1441742123 0.666138 -0.013733 -0.722351 0.185120 1441742123 0.666138 -0.013733 -0.722351 0.185120 1441742123 0.666138 -0.013733 -0.722351 0.185120 1441742123 0.664368 -0.018433 -0.722473 0.190735 1441742123 0.664368 -0.018433 -0.722473 0.190735 1441742123 0.664368 -0.018433 -0.722473 0.190735 1441742123 0.664368 -0.018433 -0.722473 0.190735 1441742123 0.664368 -0.018433 -0.722473 0.190735 1441742123 0.664368 -0.018433 -0.722473 0.190735 1441742123 0.662964 -0.024353 -0.722290 0.195435 1441742123 0.662964 -0.024353 -0.722290 0.195435 1441742123 0.662964 -0.024353 -0.722290 0.195435 1441742123 0.662964 -0.024353 -0.722290 0.195435 1441742123 0.662964 -0.024353 -0.722290 0.195435 1441742123 0.662781 -0.027222 -0.721863 0.197266 1441742123 0.662781 -0.027222 -0.721863 0.197266 1441742123 0.662781 -0.027222 -0.721863 0.197266 1441742123 0.662781 -0.027222 -0.721863 0.197266 1441742123 0.662781 -0.027222 -0.721863 0.197266 1441742123 0.662781 -0.027222 -0.721863 0.197266 1441742123 0.664673 -0.031006 -0.720886 0.193665 1441742123 0.664673 -0.031006 -0.720886 0.193665 1441742123 0.664673 -0.031006 -0.720886 0.193665 1441742123 0.664673 -0.031006 -0.720886 0.193665 1441742123 0.664673 -0.031006 -0.720886 0.193665 1441742123 0.664673 -0.031006 -0.720886 0.193665 1441742123 0.667053 -0.036621 -0.720337 0.186523 1441742123 0.667053 -0.036621 -0.720337 0.186523 1441742123 0.667053 -0.036621 -0.720337 0.186523 1441742123 0.667053 -0.036621 -0.720337 0.186523 1441742123 
0.553589 -0.396179 -0.731323 0.042053 1441742126 0.553589 -0.396179 -0.731323 0.042053 1441742126 0.553589 -0.396179 -0.731323 0.042053 1441742126 0.431946 -0.471558 -0.757629 0.130432 1441742126 0.431946 -0.471558 -0.757629 0.130432 1441742126 0.431946 -0.471558 -0.757629 0.130432 1441742126 0.431946 -0.471558 -0.757629 0.130432 1441742126 0.431946 -0.471558 -0.757629 0.130432 1441742126 0.431946 -0.471558 -0.757629 0.130432 1441742126 0.291016 -0.521790 -0.766479 0.235779 1441742126 0.291016 -0.521790 -0.766479 0.235779 1441742126 0.291016 -0.521790 -0.766479 0.235779 1441742126 0.291016 -0.521790 -0.766479 0.235779 1441742126 0.291016 -0.521790 -0.766479 0.235779 1441742126 0.291016 -0.521790 -0.766479 0.235779 1441742126 0.150635 -0.548279 -0.747375 0.343689 1441742126 0.150635 -0.548279 -0.747375 0.343689 1441742126 0.150635 -0.548279 -0.747375 0.343689 1441742126 0.150635 -0.548279 -0.747375 0.343689 1441742126 0.150635 -0.548279 -0.747375 0.343689 1441742126 0.150635 -0.548279 -0.747375 0.343689 1441742126 0.017151 -0.554321 -0.708069 0.437195 1441742126 0.017151 -0.554321 -0.708069 0.437195 1441742126 0.017151 -0.554321 -0.708069 0.437195 1441742126 0.017151 -0.554321 -0.708069 0.437195 1441742126 0.017151 -0.554321 -0.708069 0.437195 1441742126 0.017151 -0.554321 -0.708069 0.437195 1441742126 -0.066101 -0.551392 -0.660217 0.505737 1441742126 -0.066101 -0.551392 -0.660217 0.505737 1441742126 -0.066101 -0.551392 -0.660217 0.505737 1441742126 -0.066101 -0.551392 -0.660217 0.505737 1441742127 -0.066101 -0.551392 -0.660217 0.505737 1441742127 -0.066101 -0.551392 -0.660217 0.505737 1441742127 -0.111450 -0.544434 -0.637878 0.533203 1441742127 -0.111450 -0.544434 -0.637878 0.533203 1441742127 -0.111450 -0.544434 -0.637878 0.533203 1441742127 -0.111450 -0.544434 -0.637878 0.533203 1441742127 -0.084534 -0.545410 -0.631104 0.545105 1441742127 -0.084534 -0.545410 -0.631104 0.545105 1441742127 -0.084534 -0.545410 -0.631104 0.545105 1441742127 -0.084534 -0.545410 -0.631104 0.545105 1441742127 -0.015991 -0.550598 -0.652710 0.520142 1441742127 -0.015991 -0.550598 -0.652710 0.520142 1441742127 -0.015991 -0.550598 -0.652710 0.520142 1441742127 -0.015991 -0.550598 -0.652710 0.520142 1441742127 -0.015991 -0.550598 -0.652710 0.520142 1441742127 -0.015991 -0.550598 -0.652710 0.520142 1441742127 0.079529 -0.556580 -0.693176 0.451050 1441742127 0.079529 -0.556580 -0.693176 0.451050 1441742127 0.079529 -0.556580 -0.693176 0.451050 1441742127 0.079529 -0.556580 -0.693176 0.451050 1441742127 0.079529 -0.556580 -0.693176 0.451050 1441742127 0.206116 -0.545349 -0.726440 0.363953 1441742127 0.206116 -0.545349 -0.726440 0.363953 1441742127 0.206116 -0.545349 -0.726440 0.363953 1441742127 0.206116 -0.545349 -0.726440 0.363953 1441742127 0.206116 -0.545349 -0.726440 0.363953 1441742127 0.206116 -0.545349 -0.726440 0.363953 1441742127 0.351990 -0.497925 -0.748962 0.259399 1441742127 0.351990 -0.497925 -0.748962 0.259399 1441742127 0.351990 -0.497925 -0.748962 0.259399 1441742127 0.351990 -0.497925 -0.748962 0.259399 1441742127 0.351990 -0.497925 -0.748962 0.259399 1441742127 0.351990 -0.497925 -0.748962 0.259399 1441742127 0.351990 -0.497925 -0.748962 0.259399 1441742127 0.511108 -0.400635 -0.749146 0.130737 1441742127 0.511108 -0.400635 -0.749146 0.130737 1441742127 0.511108 -0.400635 -0.749146 0.130737 1441742127 0.511108 -0.400635 -0.749146 0.130737 1441742127 0.511108 -0.400635 -0.749146 0.130737 1441742127 0.652771 -0.267090 -0.708923 -0.007385 1441742127 0.652771 -0.267090 -0.708923 -0.007385 1441742127 0.652771 -0.267090 -0.708923 -0.007385 1441742127 0.652771 -0.267090 -0.708923 -0.007385 1441742127 0.652771 -0.267090 -0.708923 -0.007385 1441742127 0.652771 -0.267090 -0.708923 -0.007385 1441742127 0.652771 -0.267090 -0.708923 -0.007385 1441742127 0.744507 -0.151428 -0.639709 -0.116638 1441742127 0.744507 -0.151428 -0.639709 -0.116638 1441742127 0.744507 -0.151428 -0.639709 -0.116638 1441742127 0.744507 -0.151428 -0.639709 -0.116638 1441742127 0.744507 -0.151428 -0.639709 -0.116638 1441742127 0.744507 -0.151428 -0.639709 -0.116638 1441742127 0.773315 -0.136047 -0.583435 -0.207520 1441742127 0.773315 -0.136047 -0.583435 -0.207520 1441742127 0.773315 -0.136047 -0.583435 -0.207520 1441742127 0.773315 -0.136047 -0.583435 -0.207520 1441742127 0.773315 -0.136047 -0.583435 -0.207520 1441742127 0.773315 -0.136047 -0.583435 -0.207520 1441742127 0.773315 -0.136047 -0.583435 -0.207520 1441742127 0.760620 -0.166809 -0.578125 -0.243652 1441742127 0.760620 -0.166809 -0.578125 -0.243652 1441742127 0.760620 -0.166809 -0.578125 -0.243652 1441742127 0.760620 -0.166809 -0.578125 -0.243652 1441742127 0.760620 -0.166809 -0.578125 -0.243652 1441742127 0.760620 -0.166809 -0.578125 -0.243652 1441742127 0.745239 -0.198608 -0.588379 -0.242798 1441742127 0.745239 -0.198608 -0.588379 -0.242798 1441742127 0.745239 -0.198608 -0.588379 -0.242798 1441742127 0.745239 -0.198608 -0.588379 -0.242798 1441742127 0.745239 -0.198608 -0.588379 -0.242798 1441742127 0.745239 -0.198608 -0.588379 -0.242798 1441742127 0.735474 -0.222656 -0.598755 -0.225830 1441742127 0.735474 -0.222656 -0.598755 -0.225830 1441742127 0.735474 -0.222656 -0.598755 -0.225830 1441742127 0.735474 -0.222656 -0.598755 -0.225830 1441742127 0.735474 -0.222656 -0.598755 -0.225830 1441742127 0.735474 -0.222656 -0.598755 -0.225830 1441742127 0.720459 -0.246643 -0.620056 -0.188965 1441742127 0.720459 -0.246643 -0.620056 -0.188965 1441742127 0.720459 -0.246643 -0.620056 -0.188965 1441742127 0.720459 -0.246643 -0.620056 -0.188965 1441742127 0.720459 -0.246643 -0.620056 -0.188965 1441742127 0.720459 -0.246643 -0.620056 -0.188965 1441742127 0.720459 -0.246643 -0.620056 -0.188965 1441742127 0.691162 -0.278687 -0.654114 -0.129639 1441742127 0.691162 -0.278687 -0.654114 -0.129639 1441742127 0.691162 -0.278687 -0.654114 -0.129639 1441742127 0.691162 -0.278687 -0.654114 -0.129639 1441742127 0.691162 -0.278687 -0.654114 -0.129639 1441742127 0.652405 -0.299744 -0.694763 -0.042908 1441742127 0.652405 -0.299744 -0.694763 -0.042908 1441742127 0.652405 -0.299744 -0.694763 -0.042908 1441742127 0.652405 -0.299744 -0.694763 -0.042908 1441742127 0.652405 -0.299744 -0.694763 -0.042908 1441742127 0.652405 -0.299744 -0.694763 -0.042908 1441742127 0.603577 -0.327087 -0.725647 0.045898 1441742127 0.603577 -0.327087 -0.725647 0.045898 1441742127 0.603577 -0.327087 -0.725647 0.045898 1441742127 0.603577 -0.327087 -0.725647 0.045898 1441742127 0.603577 -0.327087 -0.725647 0.045898 1441742127 0.603577 -0.327087 -0.725647 0.045898 1441742127 0.527100 -0.386780 -0.747559 0.117188 1441742127 0.527100 -0.386780 -0.747559 0.117188 1441742127 0.527100 -0.386780 -0.747559 0.117188 1441742127 0.527100 -0.386780 -0.747559 0.117188 1441742127 0.527100 -0.386780 -0.747559 0.117188 1441742128 0.527100 -0.386780 -0.747559 0.117188 1441742128 0.419312 -0.451477 -0.764526 0.189514 1441742128 0.419312 -0.451477 -0.764526 0.189514 1441742128 0.419312 -0.451477 -0.764526 0.189514 1441742128 0.289124 -0.499878 -0.771851 0.266174 1441742128 0.289124 -0.499878 -0.771851 0.266174 1441742128 0.289124 -0.499878 -0.771851 0.266174 1441742128 0.289124 -0.499878 -0.771851 0.266174 1441742128 0.148560 -0.521545 -0.759277 0.359802 1441742128 0.148560 -0.521545 -0.759277 0.359802 1441742128 0.148560 -0.521545 -0.759277 0.359802 1441742128 0.148560 -0.521545 -0.759277 0.359802 1441742128 0.148560 -0.521545 -0.759277 0.359802 1441742128 0.148560 -0.521545 -0.759277 0.359802 1441742128 0.027161 -0.533020 -0.728943 0.428711 1441742128 0.027161 -0.533020 -0.728943 0.428711 1441742128 0.027161 -0.533020 -0.728943 0.428711 1441742128 0.027161 -0.533020 -0.728943 0.428711 1441742128 0.027161 -0.533020 -0.728943 0.428711 1441742128 0.027161 -0.533020 -0.728943 0.428711 1441742128 -0.036621 -0.545410 -0.678772 0.490356 1441742128 -0.036621 -0.545410 -0.678772 0.490356 1441742128 -0.036621 -0.545410 -0.678772 0.490356 1441742128 -0.036621 -0.545410 -0.678772 0.490356 1441742128 -0.036621 -0.545410 -0.678772 0.490356 1441742128 -0.036621 -0.545410 -0.678772 0.490356 1441742128 -0.079590 -0.552612 -0.651184 0.514099 1441742128 -0.079590 -0.552612 -0.651184 0.514099 1441742128 -0.079590 -0.552612 -0.651184 0.514099 1441742128 -0.079590 -0.552612 -0.651184 0.514099 1441742128 -0.079590 -0.552612 -0.651184 0.514099 1441742128 -0.079590 -0.552612 -0.651184 0.514099 1441742128 -0.062378 -0.558838 -0.633911 0.531006 1441742128 -0.062378 -0.558838 -0.633911 0.531006 1441742128 -0.062378 -0.558838 -0.633911 0.531006 1441742128 -0.062378 -0.558838 -0.633911 0.531006 1441742128 -0.062378 -0.558838 -0.633911 0.531006 1441742128 -0.062378 -0.558838 -0.633911 0.531006 1441742128 0.004211 -0.557434 -0.647095 0.520142 1441742128 0.004211 -0.557434 -0.647095 0.520142 1441742128 0.004211 -0.557434 -0.647095 0.520142 1441742128 0.004211 -0.557434 -0.647095 0.520142 1441742128 0.004211 -0.557434 -0.647095 0.520142 1441742128 0.004211 -0.557434 -0.647095 0.520142 1441742128 0.102051 -0.543884 -0.676880 0.485413 1441742128 0.102051 -0.543884 -0.676880 0.485413 1441742128 0.102051 -0.543884 -0.676880 0.485413 1441742128 0.102051 -0.543884 -0.676880 0.485413 1441742128 0.102051 -0.543884 -0.676880 0.485413 1441742128 0.195862 -0.520813 -0.727722 0.401001 1441742128 0.195862 -0.520813 -0.727722 0.401001 1441742128 0.195862 -0.520813 -0.727722 0.401001 1441742128 0.195862 -0.520813 -0.727722 0.401001 1441742128 0.195862 -0.520813 -0.727722 0.401001 1441742128 0.195862 -0.520813 -0.727722 0.401001 1441742128 0.338623 -0.472473 -0.743164 0.331421 1441742128 0.338623 -0.472473 -0.743164 0.331421 1441742128 0.338623 -0.472473 -0.743164 0.331421 1441742128 0.338623 -0.472473 -0.743164 0.331421 1441742128 0.338623 -0.472473 -0.743164 0.331421 1441742128 0.338623 -0.472473 -0.743164 0.331421 1441742128 0.483154 -0.388306 -0.748413 0.236084 1441742128 0.483154 -0.388306 -0.748413 0.236084 1441742128 0.483154 -0.388306 -0.748413 0.236084 1441742128 0.483154 -0.388306 -0.748413 0.236084 1441742128 0.483154 -0.388306 -0.748413 0.236084 1441742128 0.604858 -0.274353 -0.739685 0.108398 1441742128 0.604858 -0.274353 -0.739685 0.108398 1441742128 0.604858 -0.274353 -0.739685 0.108398 1441742128 0.604858 -0.274353 -0.739685 0.108398 1441742128 0.604858 -0.274353 -0.739685 0.108398 1441742128 0.604858 -0.274353 -0.739685 0.108398 1441742128 0.604858 -0.274353 -0.739685 0.108398 1441742128 0.701172 -0.166748 -0.692932 -0.019958 1441742128 0.701172 -0.166748 -0.692932 -0.019958 1441742128 0.701172 -0.166748 -0.692932 -0.019958 1441742128 0.701172 -0.166748 -0.692932 -0.019958 1441742128 0.701172 -0.166748 -0.692932 -0.019958 1441742128 0.701172 -0.166748 -0.692932 -0.019958 1441742128 0.750183 -0.115967 -0.639526 -0.121887 1441742128 0.750183 -0.115967 -0.639526 -0.121887 1441742128 0.750183 -0.115967 -0.639526 -0.121887 1441742128 0.750183 -0.115967 -0.639526 -0.121887 1441742128 0.750183 -0.115967 -0.639526 -0.121887 1441742128 0.750183 -0.115967 -0.639526 -0.121887 1441742128 0.750183 -0.115967 -0.639526 -0.121887 1441742128 0.755676 -0.116394 -0.615540 -0.191162 1441742128 0.755676 -0.116394 -0.615540 -0.191162 1441742128 0.755676 -0.116394 -0.615540 -0.191162 1441742128 0.755676 -0.116394 -0.615540 -0.191162 1441742128 0.755676 -0.116394 -0.615540 -0.191162 1441742128 0.755676 -0.116394 -0.615540 -0.191162 1441742128 0.748962 -0.131226 -0.606628 -0.232117 1441742128 0.748962 -0.131226 -0.606628 -0.232117 1441742128 0.748962 -0.131226 -0.606628 -0.232117 1441742128 0.748962 -0.131226 -0.606628 -0.232117 1441742128 0.748962 -0.131226 -0.606628 -0.232117 1441742128 0.744873 -0.155090 -0.599731 -0.247803 1441742128 0.744873 -0.155090 -0.599731 -0.247803 1441742128 0.744873 -0.155090 -0.599731 -0.247803 1441742128 0.744873 -0.155090 -0.599731 -0.247803 1441742128 0.744873 -0.155090 -0.599731 -0.247803 1441742128 0.744873 -0.155090 -0.599731 -0.247803 1441742129 0.735413 -0.184448 -0.606873 -0.238525 1441742129 0.735413 -0.184448 -0.606873 -0.238525 1441742129 0.735413 -0.184448 -0.606873 -0.238525 1441742129 0.735413 -0.184448 -0.606873 -0.238525 1441742129 0.735413 -0.184448 -0.606873 -0.238525 1441742129 0.735413 -0.184448 -0.606873 -0.238525 1441742129 0.718018 -0.222107 -0.626587 -0.206177 1441742129 0.718018 -0.222107 -0.626587 -0.206177 1441742129 0.718018 -0.222107 -0.626587 -0.206177 1441742129 0.718018 -0.222107 -0.626587 -0.206177 1441742129 0.718018 -0.222107 -0.626587 -0.206177 1441742129 0.718018 -0.222107 -0.626587 -0.206177 1441742129 0.690308 -0.272583 -0.652405 -0.153320 1441742129 0.690308 -0.272583 -0.652405 -0.153320 1441742129 0.690308 -0.272583 -0.652405 -0.153320 1441742129 0.690308 -0.272583 -0.652405 -0.153320 1441742129 0.690308 -0.272583 -0.652405 -0.153320 1441742129 0.690308 -0.272583 -0.652405 -0.153320 1441742129 0.646301 -0.332153 -0.682617 -0.077209 1441742129 0.646301 -0.332153 -0.682617 -0.077209 1441742129 0.646301 -0.332153 -0.682617 -0.077209 1441742129 0.646301 -0.332153 -0.682617 -0.077209 1441742129 0.646301 -0.332153 -0.682617 -0.077209 1441742129 0.646301 -0.332153 -0.682617 -0.077209 1441742129 0.581543 -0.388733 -0.714478 0.014099 1441742129 0.581543 -0.388733 -0.714478 0.014099 1441742129 0.581543 -0.388733 -0.714478 0.014099 1441742129 0.581543 -0.388733 -0.714478 0.014099 1441742129 0.581543 -0.388733 -0.714478 0.014099 1441742129 0.581543 -0.388733 -0.714478 0.014099 1441742129 0.490906 -0.449829 -0.739380 0.099854 1441742129 0.490906 -0.449829 -0.739380 0.099854 1441742129 0.490906 -0.449829 -0.739380 0.099854 1441742129 0.490906 -0.449829 -0.739380 0.099854 1441742129 0.490906 -0.449829 -0.739380 0.099854 1441742129 0.490906 -0.449829 -0.739380 0.099854 1441742129 0.374207 -0.504028 -0.755798 0.186401 1441742129 0.374207 -0.504028 -0.755798 0.186401 1441742129 0.374207 -0.504028 -0.755798 0.186401 1441742129 0.374207 -0.504028 -0.755798 0.186401 1441742129 0.374207 -0.504028 -0.755798 0.186401 1441742129 0.374207 -0.504028 -0.755798 0.186401 1441742129 0.374207 -0.504028 -0.755798 0.186401 1441742129 0.238708 -0.541748 -0.758545 0.272461 1441742129 0.238708 -0.541748 -0.758545 0.272461 1441742129 0.238708 -0.541748 -0.758545 0.272461 1441742129 0.238708 -0.541748 -0.758545 0.272461 1441742129 0.238708 -0.541748 -0.758545 0.272461 1441742129 0.238708 -0.541748 -0.758545 0.272461 1441742129 0.106262 -0.558350 -0.735352 0.369141 1441742129 0.106262 -0.558350 -0.735352 0.369141 1441742129 0.106262 -0.558350 -0.735352 0.369141 1441742129 0.106262 -0.558350 -0.735352 0.369141 1441742129 0.106262 -0.558350 -0.735352 0.369141 1441742129 0.106262 -0.558350 -0.735352 0.369141 1441742129 -0.014526 -0.562439 -0.707458 0.427734 1441742129 -0.014526 -0.562439 -0.707458 0.427734 1441742129 -0.014526 -0.562439 -0.707458 0.427734 1441742129 -0.014526 -0.562439 -0.707458 0.427734 1441742129 -0.014526 -0.562439 -0.707458 0.427734 1441742129 -0.014526 -0.562439 -0.707458 0.427734 1441742129 -0.014526 -0.562439 -0.707458 0.427734 1441742129 -0.080200 -0.557129 -0.667480 0.487549 1441742129 -0.080200 -0.557129 -0.667480 0.487549 1441742129 -0.080200 -0.557129 -0.667480 0.487549 1441742129 -0.080200 -0.557129 -0.667480 0.487549 1441742129 -0.080200 -0.557129 -0.667480 0.487549 1441742129 -0.107178 -0.553101 -0.646362 0.514648 1441742129 -0.107178 -0.553101 -0.646362 0.514648 1441742129 -0.107178 -0.553101 -0.646362 0.514648 1441742129 -0.107178 -0.553101 -0.646362 0.514648 1441742129 -0.107178 -0.553101 -0.646362 0.514648 1441742129 -0.107178 -0.553101 -0.646362 0.514648 1441742129 -0.077393 -0.559326 -0.643677 0.516602 1441742129 -0.077393 -0.559326 -0.643677 0.516602 1441742129 -0.077393 -0.559326 -0.643677 0.516602 1441742129 -0.077393 -0.559326 -0.643677 0.516602 1441742129 -0.077393 -0.559326 -0.643677 0.516602 1441742129 -0.077393 -0.559326 -0.643677 0.516602 1441742129 0.002930 -0.564636 -0.660767 0.494568 1441742129 0.002930 -0.564636 -0.660767 0.494568 1441742129 0.002930 -0.564636 -0.660767 0.494568 1441742129 0.002930 -0.564636 -0.660767 0.494568 1441742129 0.002930 -0.564636 -0.660767 0.494568 1441742129 0.119751 -0.558228 -0.699036 0.430542 1441742129 0.119751 -0.558228 -0.699036 0.430542 1441742129 0.119751 -0.558228 -0.699036 0.430542 1441742129 0.119751 -0.558228 -0.699036 0.430542 1441742129 0.119751 -0.558228 -0.699036 0.430542 1441742129 0.119751 -0.558228 -0.699036 0.430542 1441742129 0.261963 -0.542847 -0.738220 0.302856 1441742129 0.261963 -0.542847 -0.738220 0.302856 1441742129 0.261963 -0.542847 -0.738220 0.302856 1441742129 0.261963 -0.542847 -0.738220 0.302856 1441742129 0.261963 -0.542847 -0.738220 0.302856 1441742129 0.261963 -0.542847 -0.738220 0.302856 1441742129 0.418945 -0.491821 -0.742371 0.177429 1441742129 0.418945 -0.491821 -0.742371 0.177429 1441742129 0.418945 -0.491821 -0.742371 0.177429 1441742129 0.418945 -0.491821 -0.742371 0.177429 1441742129 0.565796 -0.396851 -0.721619 0.040344 1441742129 0.565796 -0.396851 -0.721619 0.040344 1441742129 0.565796 -0.396851 -0.721619 0.040344 1441742129 0.565796 -0.396851 -0.721619 0.040344 1441742129 0.565796 -0.396851 -0.721619 0.040344 1441742129 0.565796 -0.396851 -0.721619 0.040344 1441742129 0.686157 -0.278442 -0.665894 -0.090942 1441742130 0.686157 -0.278442 -0.665894 -0.090942 1441742130 0.686157 -0.278442 -0.665894 -0.090942 1441742130 0.686157 -0.278442 -0.665894 -0.090942 1441742130 0.686157 -0.278442 -0.665894 -0.090942 1441742130 0.686157 -0.278442 -0.665894 -0.090942 1441742130 0.755798 -0.186340 -0.596313 -0.196228 1441742130 0.755798 -0.186340 -0.596313 -0.196228 1441742130 0.755798 -0.186340 -0.596313 -0.196228 1441742130 0.755798 -0.186340 -0.596313 -0.196228 1441742130 0.755798 -0.186340 -0.596313 -0.196228 1441742130 0.755798 -0.186340 -0.596313 -0.196228 1441742130 0.771179 -0.161499 -0.560181 -0.255798 1441742130 0.771179 -0.161499 -0.560181 -0.255798 1441742130 0.771179 -0.161499 -0.560181 -0.255798 1441742130 0.771179 -0.161499 -0.560181 -0.255798 1441742130 0.771179 -0.161499 -0.560181 -0.255798 1441742130 0.771179 -0.161499 -0.560181 -0.255798 1441742130 0.762878 -0.147400 -0.565857 -0.275940 1441742130 0.762878 -0.147400 -0.565857 -0.275940 1441742130 0.762878 -0.147400 -0.565857 -0.275940 1441742130 0.762878 -0.147400 -0.565857 -0.275940 1441742130 0.762878 -0.147400 -0.565857 -0.275940 1441742130 0.762878 -0.147400 -0.565857 -0.275940 1441742130 0.757935 -0.147034 -0.566284 -0.288574 1441742130 0.757935 -0.147034 -0.566284 -0.288574 1441742130 0.757935 -0.147034 -0.566284 -0.288574 1441742130 0.757935 -0.147034 -0.566284 -0.288574 1441742130 0.757935 -0.147034 -0.566284 -0.288574 1441742130 0.757935 -0.147034 -0.566284 -0.288574 1441742130 0.757935 -0.147034 -0.566284 -0.288574 1441742130 0.751831 -0.167908 -0.566467 -0.292603 1441742130 0.751831 -0.167908 -0.566467 -0.292603 1441742130 0.751831 -0.167908 -0.566467 -0.292603 1441742130 0.751831 -0.167908 -0.566467 -0.292603 1441742130 0.751831 -0.167908 -0.566467 -0.292603 1441742130 0.751831 -0.167908 -0.566467 -0.292603 1441742130 0.736389 -0.196655 -0.587891 -0.271057 1441742130 0.736389 -0.196655 -0.587891 -0.271057 1441742130 0.736389 -0.196655 -0.587891 -0.271057 1441742130 0.736389 -0.196655 -0.587891 -0.271057 1441742130 0.736389 -0.196655 -0.587891 -0.271057 1441742130 0.736389 -0.196655 -0.587891 -0.271057 1441742130 0.713257 -0.231079 -0.621826 -0.226318 1441742130 0.713257 -0.231079 -0.621826 -0.226318 1441742130 0.713257 -0.231079 -0.621826 -0.226318 1441742130 0.713257 -0.231079 -0.621826 -0.226318 1441742130 0.713257 -0.231079 -0.621826 -0.226318 1441742130 0.713257 -0.231079 -0.621826 -0.226318 1441742130 0.682495 -0.274170 -0.658691 -0.158630 1441742130 0.682495 -0.274170 -0.658691 -0.158630 1441742130 0.682495 -0.274170 -0.658691 -0.158630 1441742130 0.682495 -0.274170 -0.658691 -0.158630 1441742130 0.682495 -0.274170 -0.658691 -0.158630 1441742130 0.682495 -0.274170 -0.658691 -0.158630 1441742130 0.682495 -0.274170 -0.658691 -0.158630 1441742130 0.650330 -0.301758 -0.694824 -0.056885 1441742130 0.650330 -0.301758 -0.694824 -0.056885 1441742130 0.650330 -0.301758 -0.694824 -0.056885 1441742130 0.650330 -0.301758 -0.694824 -0.056885 1441742130 0.650330 -0.301758 -0.694824 -0.056885 1441742130 0.650330 -0.301758 -0.694824 -0.056885 1441742130 0.650330 -0.301758 -0.694824 -0.056885 1441742130 0.603210 -0.340332 -0.720337 0.038025 1441742130 0.603210 -0.340332 -0.720337 0.038025 1441742130 0.603210 -0.340332 -0.720337 0.038025 1441742130 0.603210 -0.340332 -0.720337 0.038025 1441742130 0.603210 -0.340332 -0.720337 0.038025 1441742130 0.603210 -0.340332 -0.720337 0.038025 1441742130 0.521362 -0.398560 -0.743835 0.126587 1441742130 0.521362 -0.398560 -0.743835 0.126587 1441742130 0.521362 -0.398560 -0.743835 0.126587 1441742130 0.521362 -0.398560 -0.743835 0.126587 1441742130 0.521362 -0.398560 -0.743835 0.126587 1441742130 0.521362 -0.398560 -0.743835 0.126587 1441742130 0.406799 -0.463501 -0.763245 0.192871 1441742130 0.406799 -0.463501 -0.763245 0.192871 1441742130 0.406799 -0.463501 -0.763245 0.192871 1441742130 0.406799 -0.463501 -0.763245 0.192871 1441742130 0.406799 -0.463501 -0.763245 0.192871 1441742130 0.277283 -0.506836 -0.767456 0.277954 1441742130 0.277283 -0.506836 -0.767456 0.277954 1441742130 0.277283 -0.506836 -0.767456 0.277954 1441742130 0.277283 -0.506836 -0.767456 0.277954 1441742130 0.277283 -0.506836 -0.767456 0.277954 1441742130 0.277283 -0.506836 -0.767456 0.277954 1441742130 0.146851 -0.529602 -0.756958 0.353577 1441742130 0.146851 -0.529602 -0.756958 0.353577 1441742130 0.146851 -0.529602 -0.756958 0.353577 1441742130 0.146851 -0.529602 -0.756958 0.353577 1441742130 0.146851 -0.529602 -0.756958 0.353577 1441742130 0.146851 -0.529602 -0.756958 0.353577 1441742130 0.018860 -0.537598 -0.731689 0.418762 1441742130 0.018860 -0.537598 -0.731689 0.418762 1441742130 0.018860 -0.537598 -0.731689 0.418762 1441742130 0.018860 -0.537598 -0.731689 0.418762 1441742130 0.018860 -0.537598 -0.731689 0.418762 1441742130 0.018860 -0.537598 -0.731689 0.418762 1441742130 -0.074463 -0.534973 -0.696350 0.472656 1441742130 -0.074463 -0.534973 -0.696350 0.472656 1441742130 -0.074463 -0.534973 -0.696350 0.472656 1441742130 -0.074463 -0.534973 -0.696350 0.472656 1441742130 -0.074463 -0.534973 -0.696350 0.472656 1441742130 -0.117004 -0.529297 -0.659729 0.520508 1441742130 -0.117004 -0.529297 -0.659729 0.520508 1441742130 -0.117004 -0.529297 -0.659729 0.520508 1441742130 -0.117004 -0.529297 -0.659729 0.520508 1441742130 -0.117004 -0.529297 -0.659729 0.520508 1441742130 -0.117004 -0.529297 -0.659729 0.520508 1441742130 -0.115356 -0.532776 -0.641174 0.540161 1441742131 -0.115356 -0.532776 -0.641174 0.540161 1441742131 -0.115356 -0.532776 -0.641174 0.540161 1441742131 -0.115356 -0.532776 -0.641174 0.540161 1441742131 -0.115356 -0.532776 -0.641174 0.540161 1441742131 -0.076294 -0.536987 -0.641785 0.542175 1441742131 -0.076294 -0.536987 -0.641785 0.542175 1441742131 -0.076294 -0.536987 -0.641785 0.542175 1441742131 -0.076294 -0.536987 -0.641785 0.542175 1441742131 -0.076294 -0.536987 -0.641785 0.542175 1441742131 -0.076294 -0.536987 -0.641785 0.542175 1441742131 -0.003418 -0.538391 -0.661438 0.522217 1441742131 -0.003418 -0.538391 -0.661438 0.522217 1441742131 -0.003418 -0.538391 -0.661438 0.522217 1441742131 -0.003418 -0.538391 -0.661438 0.522217 1441742131 -0.003418 -0.538391 -0.661438 0.522217 1441742131 0.085815 -0.535339 -0.704346 0.458252 1441742131 0.085815 -0.535339 -0.704346 0.458252 1441742131 0.085815 -0.535339 -0.704346 0.458252 1441742131 0.085815 -0.535339 -0.704346 0.458252 1441742131 0.085815 -0.535339 -0.704346 0.458252 1441742131 0.085815 -0.535339 -0.704346 0.458252 1441742131 0.085815 -0.535339 -0.704346 0.458252 1441742131 0.202881 -0.521423 -0.737793 0.377747 1441742131 0.202881 -0.521423 -0.737793 0.377747 1441742131 0.202881 -0.521423 -0.737793 0.377747 1441742131 0.202881 -0.521423 -0.737793 0.377747 1441742131 0.202881 -0.521423 -0.737793 0.377747 1441742131 0.341248 -0.482178 -0.756897 0.279663 1441742131 0.341248 -0.482178 -0.756897 0.279663 1441742131 0.341248 -0.482178 -0.756897 0.279663 1441742131 0.341248 -0.482178 -0.756897 0.279663 1441742131 0.341248 -0.482178 -0.756897 0.279663 1441742131 0.341248 -0.482178 -0.756897 0.279663 1441742131 0.485779 -0.413574 -0.752869 0.161865 1441742131 0.485779 -0.413574 -0.752869 0.161865 1441742131 0.485779 -0.413574 -0.752869 0.161865 1441742131 0.485779 -0.413574 -0.752869 0.161865 1441742131 0.485779 -0.413574 -0.752869 0.161865 1441742131 0.485779 -0.413574 -0.752869 0.161865 1441742131 0.609802 -0.328186 -0.720703 0.031677 1441742131 0.609802 -0.328186 -0.720703 0.031677 1441742131 0.609802 -0.328186 -0.720703 0.031677 1441742131 0.609802 -0.328186 -0.720703 0.031677 1441742131 0.609802 -0.328186 -0.720703 0.031677 1441742131 0.609802 -0.328186 -0.720703 0.031677 1441742131 0.691650 -0.256470 -0.668335 -0.095703 1441742131 0.691650 -0.256470 -0.668335 -0.095703 1441742131 0.691650 -0.256470 -0.668335 -0.095703 1441742131 0.691650 -0.256470 -0.668335 -0.095703 1441742131 0.691650 -0.256470 -0.668335 -0.095703 1441742131 0.691650 -0.256470 -0.668335 -0.095703 1441742131 0.742432 -0.203735 -0.609680 -0.188599 1441742131 0.742432 -0.203735 -0.609680 -0.188599 1441742131 0.742432 -0.203735 -0.609680 -0.188599 1441742131 0.742432 -0.203735 -0.609680 -0.188599 1441742131 0.742432 -0.203735 -0.609680 -0.188599 1441742131 0.742432 -0.203735 -0.609680 -0.188599 1441742131 0.756226 -0.199280 -0.571289 -0.249146 1441742131 0.756226 -0.199280 -0.571289 -0.249146 1441742131 0.756226 -0.199280 -0.571289 -0.249146 1441742131 0.756226 -0.199280 -0.571289 -0.249146 1441742131 0.756226 -0.199280 -0.571289 -0.249146 1441742131 0.756226 -0.199280 -0.571289 -0.249146 1441742131 0.751953 -0.213074 -0.559509 -0.275879 1441742131 0.751953 -0.213074 -0.559509 -0.275879 1441742131 0.751953 -0.213074 -0.559509 -0.275879 1441742131 0.751953 -0.213074 -0.559509 -0.275879 1441742131 0.751953 -0.213074 -0.559509 -0.275879 1441742131 0.751953 -0.213074 -0.559509 -0.275879 1441742131 0.748535 -0.214966 -0.563721 -0.275208 1441742131 0.748535 -0.214966 -0.563721 -0.275208 1441742131 0.748535 -0.214966 -0.563721 -0.275208 1441742131 0.748535 -0.214966 -0.563721 -0.275208 1441742131 0.748535 -0.214966 -0.563721 -0.275208 1441742131 0.748535 -0.214966 -0.563721 -0.275208 1441742131 0.748535 -0.214966 -0.563721 -0.275208 1441742131 0.742493 -0.225464 -0.573425 -0.262878 1441742131 0.742493 -0.225464 -0.573425 -0.262878 1441742131 0.742493 -0.225464 -0.573425 -0.262878 1441742131 0.742493 -0.225464 -0.573425 -0.262878 1441742131 0.742493 -0.225464 -0.573425 -0.262878 1441742131 0.742493 -0.225464 -0.573425 -0.262878 1441742131 0.728394 -0.242737 -0.599121 -0.227173 1441742131 0.728394 -0.242737 -0.599121 -0.227173 1441742131 0.728394 -0.242737 -0.599121 -0.227173 1441742131 0.728394 -0.242737 -0.599121 -0.227173 1441742131 0.728394 -0.242737 -0.599121 -0.227173 1441742131 0.728394 -0.242737 -0.599121 -0.227173 1441742131 0.704102 -0.271118 -0.633789 -0.170654 1441742131 0.704102 -0.271118 -0.633789 -0.170654 1441742131 0.704102 -0.271118 -0.633789 -0.170654 1441742131 0.704102 -0.271118 -0.633789 -0.170654 1441742131 0.704102 -0.271118 -0.633789 -0.170654 1441742131 0.704102 -0.271118 -0.633789 -0.170654 1441742131 0.665344 -0.311340 -0.671265 -0.099182 1441742131 0.665344 -0.311340 -0.671265 -0.099182 1441742131 0.665344 -0.311340 -0.671265 -0.099182 1441742131 0.665344 -0.311340 -0.671265 -0.099182 1441742131 0.665344 -0.311340 -0.671265 -0.099182 1441742131 0.665344 -0.311340 -0.671265 -0.099182 1441742131 0.607849 -0.359131 -0.708069 -0.013000 1441742131 0.607849 -0.359131 -0.708069 -0.013000 1441742131 0.607849 -0.359131 -0.708069 -0.013000 1441742131 0.607849 -0.359131 -0.708069 -0.013000 1441742131 0.607849 -0.359131 -0.708069 -0.013000 1441742131 0.607849 -0.359131 -0.708069 -0.013000 1441742131 0.607849 -0.359131 -0.708069 -0.013000 1441742131 0.528992 -0.409302 -0.739685 0.074463 1441742131 0.528992 -0.409302 -0.739685 0.074463 1441742132 
0.666443 0.044983 -0.708069 0.229004 1441742134 0.666443 0.044983 -0.708069 0.229004 1441742134 0.666443 0.044983 -0.708069 0.229004 1441742134 0.666443 0.044983 -0.708069 0.229004 1441742134 0.666199 0.051697 -0.705627 0.235718 1441742134 0.666199 0.051697 -0.705627 0.235718 1441742134 0.666199 0.051697 -0.705627 0.235718 1441742134 0.666199 0.051697 -0.705627 0.235718 1441742134 0.666199 0.051697 -0.705627 0.235718 1441742134 0.666199 0.051697 -0.705627 0.235718 1441742134 0.664978 0.051819 -0.703491 0.245239 1441742134 0.664978 0.051819 -0.703491 0.245239 1441742134 0.664978 0.051819 -0.703491 0.245239 1441742134 0.664978 0.051819 -0.703491 0.245239 1441742134 0.664978 0.051819 -0.703491 0.245239 1441742134 0.664978 0.051819 -0.703491 0.245239 1441742134 0.664978 0.051819 -0.703491 0.245239 1441742134 0.663757 0.042114 -0.703491 0.250488 1441742134 0.663757 0.042114 -0.703491 0.250488 1441742134 0.663757 0.042114 -0.703491 0.250488 1441742134 0.663757 0.042114 -0.703491 0.250488 1441742134 0.663757 0.042114 -0.703491 0.250488 1441742134 0.663757 0.042114 -0.703491 0.250488 1441742134 0.663147 0.033813 -0.703918 0.252197 1441742134 0.663147 0.033813 -0.703918 0.252197 1441742134 0.663147 0.033813 -0.703918 0.252197 1441742134 0.663147 0.033813 -0.703918 0.252197 1441742134 0.663147 0.033813 -0.703918 0.252197 1441742134 0.663147 0.033813 -0.703918 0.252197 1441742134 0.663330 0.031555 -0.704285 0.250793 1441742134 0.663330 0.031555 -0.704285 0.250793 1441742134 0.663330 0.031555 -0.704285 0.250793 1441742134 0.663330 0.031555 -0.704285 0.250793 1441742134 0.663330 0.031555 -0.704285 0.250793 1441742134 0.663330 0.031555 -0.704285 0.250793 1441742134 0.663818 0.034973 -0.704773 0.247742 1441742134 0.663818 0.034973 -0.704773 0.247742 1441742134 0.663818 0.034973 -0.704773 0.247742 1441742134 0.663818 0.034973 -0.704773 0.247742 1441742134 0.663818 0.034973 -0.704773 0.247742 1441742134 0.663818 0.034973 -0.704773 0.247742 1441742134 0.663818 0.034973 -0.704773 0.247742 1441742134 0.663940 0.040344 -0.705627 0.244141 1441742134 0.663940 0.040344 -0.705627 0.244141 1441742134 0.663940 0.040344 -0.705627 0.244141 1441742134 0.663940 0.040344 -0.705627 0.244141 1441742134 0.663940 0.040344 -0.705627 0.244141 1441742134 0.663940 0.040344 -0.705627 0.244141 1441742134 0.663940 0.045715 -0.706299 0.241272 1441742134 0.663940 0.045715 -0.706299 0.241272 1441742134 0.663940 0.045715 -0.706299 0.241272 1441742134 0.663940 0.045715 -0.706299 0.241272 1441742134 0.663940 0.045715 -0.706299 0.241272 1441742134 0.663940 0.045715 -0.706299 0.241272 1441742134 0.663940 0.045715 -0.706299 0.241272 1441742134 0.664185 0.048889 -0.706787 0.238586 1441742134 0.664185 0.048889 -0.706787 0.238586 1441742134 0.664185 0.048889 -0.706787 0.238586 1441742134 0.664185 0.048889 -0.706787 0.238586 1441742134 0.664185 0.048889 -0.706787 0.238586 1441742134 0.664185 0.048889 -0.706787 0.238586 1441742135 0.664612 0.050171 -0.706970 0.236633 1441742135 0.664612 0.050171 -0.706970 0.236633 1441742135 0.664612 0.050171 -0.706970 0.236633 1441742135 0.664612 0.050171 -0.706970 0.236633 1441742135 0.664612 0.050171 -0.706970 0.236633 1441742135 0.666565 0.046570 -0.706665 0.232605 1441742135 0.666565 0.046570 -0.706665 0.232605 1441742135 0.666565 0.046570 -0.706665 0.232605 1441742135 0.666565 0.046570 -0.706665 0.232605 1441742135 0.666565 0.046570 -0.706665 0.232605 1441742135 0.666565 0.046570 -0.706665 0.232605 1441742135 0.666565 0.046570 -0.706665 0.232605 1441742135 0.668579 0.039490 -0.706726 0.228088 1441742135 0.668579 0.039490 -0.706726 0.228088 1441742135 0.668579 0.039490 -0.706726 0.228088 1441742135 0.668579 0.039490 -0.706726 0.228088 1441742135 0.668579 0.039490 -0.706726 0.228088 1441742135 0.668579 0.039490 -0.706726 0.228088 1441742135 0.671143 0.031372 -0.705872 0.224243 1441742135 0.671143 0.031372 -0.705872 0.224243 1441742135 0.671143 0.031372 -0.705872 0.224243 1441742135 0.671143 0.031372 -0.705872 0.224243 1441742135 0.671143 0.031372 -0.705872 0.224243 1441742135 0.671143 0.031372 -0.705872 0.224243 1441742135 0.671143 0.031372 -0.705872 0.224243 1441742135 0.674011 0.018005 -0.704895 0.220154 1441742135 0.674011 0.018005 -0.704895 0.220154 1441742135 0.674011 0.018005 -0.704895 0.220154 1441742135 0.674011 0.018005 -0.704895 0.220154 1441742135 0.674011 0.018005 -0.704895 0.220154 1441742135 0.674011 0.018005 -0.704895 0.220154 1441742135 0.675171 0.010803 -0.704956 0.216858 1441742135 0.675171 0.010803 -0.704956 0.216858 1441742135 0.675171 0.010803 -0.704956 0.216858 1441742135 0.675171 0.010803 -0.704956 0.216858 1441742135 0.675171 0.010803 -0.704956 0.216858 1441742135 0.675171 0.010803 -0.704956 0.216858 1441742135 0.675842 0.017822 -0.705322 0.213074 1441742135 0.675842 0.017822 -0.705322 0.213074 1441742135 0.675842 0.017822 -0.705322 0.213074 1441742135 0.675842 0.017822 -0.705322 0.213074 1441742135 0.675842 0.017822 -0.705322 0.213074 1441742135 0.675842 0.017822 -0.705322 0.213074 1441742135 0.675049 0.035583 -0.705994 0.211060 1441742135 0.675049 0.035583 -0.705994 0.211060 1441742135 0.675049 0.035583 -0.705994 0.211060 1441742135 0.675049 0.035583 -0.705994 0.211060 1441742135 0.675049 0.035583 -0.705994 0.211060 1441742135 0.675049 0.035583 -0.705994 0.211060 1441742135 0.672546 0.050110 -0.707458 0.211426 1441742135 0.672546 0.050110 -0.707458 0.211426 1441742135 0.672546 0.050110 -0.707458 0.211426 1441742135 0.672546 0.050110 -0.707458 0.211426 1441742135 0.672546 0.050110 -0.707458 0.211426 1441742135 0.672546 0.050110 -0.707458 0.211426 1441742135 0.670105 0.055115 -0.707336 0.218262 1441742135 0.670105 0.055115 -0.707336 0.218262 1441742135 0.670105 0.055115 -0.707336 0.218262 1441742135 0.670105 0.055115 -0.707336 0.218262 1441742135 0.670105 0.055115 -0.707336 0.218262 1441742135 0.670105 0.055115 -0.707336 0.218262 1441742135 0.667419 0.058472 -0.705383 0.231506 1441742135 0.667419 0.058472 -0.705383 0.231506 1441742135 0.667419 0.058472 -0.705383 0.231506 1441742135 0.667419 0.058472 -0.705383 0.231506 1441742135 0.667419 0.058472 -0.705383 0.231506 1441742135 0.667419 0.058472 -0.705383 0.231506 1441742135 0.667419 0.058472 -0.705383 0.231506 1441742135 0.665527 0.052979 -0.704590 0.240601 1441742135 0.665527 0.052979 -0.704590 0.240601 1441742135 0.665527 0.052979 -0.704590 0.240601 1441742135 0.665527 0.052979 -0.704590 0.240601 1441742135 0.665527 0.052979 -0.704590 0.240601 1441742135 0.665527 0.052979 -0.704590 0.240601 1441742135 0.663818 0.042908 -0.704285 0.247925 1441742135 0.663818 0.042908 -0.704285 0.247925 1441742135 0.663818 0.042908 -0.704285 0.247925 1441742135 0.663818 0.042908 -0.704285 0.247925 1441742135 0.663818 0.042908 -0.704285 0.247925 1441742135 0.663818 0.042908 -0.704285 0.247925 1441742135 0.661133 0.035095 -0.704468 0.255676 1441742135 0.661133 0.035095 -0.704468 0.255676 1441742135 0.661133 0.035095 -0.704468 0.255676 1441742135 0.661133 0.035095 -0.704468 0.255676 1441742135 0.661133 0.035095 -0.704468 0.255676 1441742135 0.661133 0.035095 -0.704468 0.255676 1441742135 0.658936 0.030457 -0.704712 0.261230 1441742135 0.658936 0.030457 -0.704712 0.261230 1441742135 0.658936 0.030457 -0.704712 0.261230 1441742135 0.658936 0.030457 -0.704712 0.261230 1441742135 0.658936 0.030457 -0.704712 0.261230 1441742135 0.658936 0.030457 -0.704712 0.261230 1441742135 0.658936 0.030457 -0.704712 0.261230 1441742135 0.658386 0.029480 -0.704895 0.262329 1441742135 0.658386 0.029480 -0.704895 0.262329 1441742135 0.658386 0.029480 -0.704895 0.262329 1441742135 0.658386 0.029480 -0.704895 0.262329 1441742135 0.658386 0.029480 -0.704895 0.262329 1441742135 0.658386 0.029480 -0.704895 0.262329 1441742135 0.659851 0.030090 -0.704834 0.258789 1441742135 0.659851 0.030090 -0.704834 0.258789 1441742135 0.659851 0.030090 -0.704834 0.258789 1441742135 0.659851 0.030090 -0.704834 0.258789 1441742135 0.659851 0.030090 -0.704834 0.258789 1441742135 0.659851 0.030090 -0.704834 0.258789 1441742135 0.662415 0.028015 -0.704712 0.252625 1441742135 0.662415 0.028015 -0.704712 0.252625 1441742135 0.662415 0.028015 -0.704712 0.252625 1441742135 0.662415 0.028015 -0.704712 0.252625 1441742135 0.662415 0.028015 -0.704712 0.252625 1441742135 0.662415 0.028015 -0.704712 0.252625 1441742135 0.662415 0.028015 -0.704712 0.252625 1441742135 0.664978 0.028442 -0.704651 0.245789 1441742136 0.664978 0.028442 -0.704651 0.245789 1441742136 0.664978 0.028442 -0.704651 0.245789 1441742136 0.664978 0.028442 -0.704651 0.245789 1441742136 0.664978 0.028442 -0.704651 0.245789 1441742136 0.667480 0.037292 -0.704651 0.237732 1441742136 0.667480 0.037292 -0.704651 0.237732 1441742136 0.667480 0.037292 -0.704651 0.237732 1441742136 0.667480 0.037292 -0.704651 0.237732 1441742136 0.667480 0.037292 -0.704651 0.237732 1441742136 0.667480 0.037292 -0.704651 0.237732 1441742136 0.667480 0.037292 -0.704651 0.237732 1441742136 0.669861 0.048035 -0.704529 0.229309 1441742136 0.669861 0.048035 -0.704529 0.229309 1441742136 0.669861 0.048035 -0.704529 0.229309 1441742136 0.669861 0.048035 -0.704529 0.229309 1441742136 0.669861 0.048035 -0.704529 0.229309 1441742136 0.669861 0.048035 -0.704529 0.229309 1441742136 0.671143 0.055298 -0.703918 0.225708 1441742136 0.671143 0.055298 -0.703918 0.225708 1441742136 0.671143 0.055298 -0.703918 0.225708 1441742136 0.671143 0.055298 -0.703918 0.225708 1441742136 0.671143 0.055298 -0.703918 0.225708 1441742136 0.671143 0.055298 -0.703918 0.225708 1441742136 0.670837 0.059570 -0.703613 0.226563 1441742136 0.670837 0.059570 -0.703613 0.226563 1441742136 0.670837 0.059570 -0.703613 0.226563 1441742136 0.670837 0.059570 -0.703613 0.226563 1441742136 0.670837 0.059570 -0.703613 0.226563 1441742136 0.670837 0.059570 -0.703613 0.226563 1441742136 0.669189 0.061340 -0.703918 0.230164 1441742136 0.669189 0.061340 -0.703918 0.230164 1441742136 0.669189 0.061340 -0.703918 0.230164 1441742136 0.669189 0.061340 -0.703918 0.230164 1441742136 0.669189 0.061340 -0.703918 0.230164 1441742136 0.669189 0.061340 -0.703918 0.230164 1441742136 0.667053 0.059082 -0.704102 0.236023 1441742136 0.667053 0.059082 -0.704102 0.236023 1441742136 0.667053 0.059082 -0.704102 0.236023 1441742136 0.667053 0.059082 -0.704102 0.236023 1441742136 0.667053 0.059082 -0.704102 0.236023 1441742136 0.667053 0.059082 -0.704102 0.236023 1441742136 0.667053 0.059082 -0.704102 0.236023 1441742136 0.665100 0.050842 -0.705017 0.240845 1441742136 0.665100 0.050842 -0.705017 0.240845 1441742136 0.665100 0.050842 -0.705017 0.240845 1441742136 0.665100 0.050842 -0.705017 0.240845 1441742136 0.665100 0.050842 -0.705017 0.240845 1441742136 0.665100 0.050842 -0.705017 0.240845 1441742136 0.664124 0.036743 -0.705811 0.243774 1441742136 0.664124 0.036743 -0.705811 0.243774 1441742136 0.664124 0.036743 -0.705811 0.243774 1441742136 0.664124 0.036743 -0.705811 0.243774 1441742136 0.664124 0.036743 -0.705811 0.243774 1441742136 0.662842 0.021851 -0.706970 0.245544 1441742136 0.662842 0.021851 -0.706970 0.245544 1441742136 0.662842 0.021851 -0.706970 0.245544 1441742136 0.662842 0.021851 -0.706970 0.245544 1441742136 0.662842 0.021851 -0.706970 0.245544 1441742136 0.662842 0.021851 -0.706970 0.245544 1441742136 0.663452 0.019714 -0.705078 0.249634 1441742136 0.663452 0.019714 -0.705078 0.249634 1441742136 0.663452 0.019714 -0.705078 0.249634 1441742136 0.663452 0.019714 -0.705078 0.249634 1441742136 0.663452 0.019714 -0.705078 0.249634 1441742136 0.663452 0.019714 -0.705078 0.249634 1441742136 0.668213 0.019165 -0.701355 0.247437 1441742136 0.668213 0.019165 -0.701355 0.247437 1441742136 0.668213 0.019165 -0.701355 0.247437 1441742136 0.668213 0.019165 -0.701355 0.247437 1441742136 0.668213 0.019165 -0.701355 0.247437 1441742136 0.668213 0.019165 -0.701355 0.247437 1441742136 0.670776 0.017822 -0.702393 0.237549 1441742136 0.670776 0.017822 -0.702393 0.237549 1441742136 0.670776 0.017822 -0.702393 0.237549 1441742136 0.670776 0.017822 -0.702393 0.237549 1441742136 0.670776 0.017822 -0.702393 0.237549 1441742136 0.670776 0.017822 -0.702393 0.237549 1441742136 0.672852 0.028687 -0.702148 0.231140 1441742136 0.672852 0.028687 -0.702148 0.231140 1441742136 0.672852 0.028687 -0.702148 0.231140 1441742136 0.672852 0.028687 -0.702148 0.231140 1441742136 0.672852 0.028687 -0.702148 0.231140 1441742136 0.672852 0.028687 -0.702148 0.231140 1441742136 0.672852 0.028687 -0.702148 0.231140 1441742136 0.674927 0.043762 -0.701050 0.226013 1441742136 0.674927 0.043762 -0.701050 0.226013 1441742136 0.674927 0.043762 -0.701050 0.226013 1441742136 0.674927 0.043762 -0.701050 0.226013 1441742136 0.674927 0.043762 -0.701050 0.226013 1441742136 0.674927 0.043762 -0.701050 0.226013 1441742136 0.674927 0.043762 -0.701050 0.226013 1441742136 0.675537 0.048340 -0.701172 0.222900 1441742136 0.675537 0.048340 -0.701172 0.222900 1441742136 0.675537 0.048340 -0.701172 0.222900 1441742136 0.675537 0.048340 -0.701172 0.222900 1441742136 0.675537 0.048340 -0.701172 0.222900 1441742136 0.675537 0.048340 -0.701172 0.222900 1441742136 0.673950 0.045776 -0.702332 0.224548 1441742136 0.673950 0.045776 -0.702332 0.224548 1441742136 0.673950 0.045776 -0.702332 0.224548 1441742136 0.673950 0.045776 -0.702332 0.224548 1441742136 0.673950 0.045776 -0.702332 0.224548 1441742136 0.673950 0.045776 -0.702332 0.224548 1441742136 0.673950 0.045776 -0.702332 0.224548 1441742136 0.672424 0.042969 -0.702698 0.228455 1441742136 0.672424 0.042969 -0.702698 0.228455 1441742136 0.672424 0.042969 -0.702698 0.228455 1441742136 0.672424 0.042969 -0.702698 0.228455 1441742136 0.672424 0.042969 -0.702698 0.228455 1441742136 0.672424 0.042969 -0.702698 0.228455 1441742136 0.671143 0.039856 -0.703247 0.231262 1441742136 0.671143 0.039856 -0.703247 0.231262 1441742137 0.671143 0.039856 -0.703247 0.231262 1441742137 0.671143 0.039856 -0.703247 0.231262 1441742137 0.671143 0.039856 -0.703247 0.231262 1441742137 0.671143 0.039856 -0.703247 0.231262 1441742137 0.669189 0.036499 -0.704041 0.234863 1441742137 0.669189 0.036499 -0.704041 0.234863 1441742137 0.669189 0.036499 -0.704041 0.234863 1441742137 0.669189 0.036499 -0.704041 0.234863 1441742137 0.669189 0.036499 -0.704041 0.234863 1441742137 0.669189 0.036499 -0.704041 0.234863 1441742137 0.669189 0.036499 -0.704041 0.234863 1441742137 0.666748 0.035095 -0.704773 0.239746 1441742137 0.666748 0.035095 -0.704773 0.239746 1441742137 0.666748 0.035095 -0.704773 0.239746 1441742137 0.666748 0.035095 -0.704773 0.239746 1441742137 0.666748 0.035095 -0.704773 0.239746 1441742137 0.666748 0.035095 -0.704773 0.239746 1441742137 0.666687 0.034546 -0.703613 0.243347 1441742137 0.666687 0.034546 -0.703613 0.243347 1441742137 0.666687 0.034546 -0.703613 0.243347 1441742137 0.666687 0.034546 -0.703613 0.243347 1441742137 0.666687 0.034546 -0.703613 0.243347 1441742137 0.666687 0.034546 -0.703613 0.243347 1441742137 0.668457 0.030823 -0.702393 0.242554 1441742137 0.668457 0.030823 -0.702393 0.242554 1441742137 0.668457 0.030823 -0.702393 0.242554 1441742137 0.668457 0.030823 -0.702393 0.242554 1441742137 0.668457 0.030823 -0.702393 0.242554 1441742137 0.668457 0.030823 -0.702393 0.242554 1441742137 0.670715 0.023743 -0.702271 0.237488 1441742137 0.670715 0.023743 -0.702271 0.237488 1441742137 0.670715 0.023743 -0.702271 0.237488 1441742137 0.670715 0.023743 -0.702271 0.237488 1441742137 0.670715 0.023743 -0.702271 0.237488 1441742137 0.670715 0.023743 -0.702271 0.237488 1441742137 0.672363 0.017273 -0.703918 0.228333 1441742137 0.672363 0.017273 -0.703918 0.228333 1441742137 0.672363 0.017273 -0.703918 0.228333 1441742137 0.672363 0.017273 -0.703918 0.228333 1441742137 0.672363 0.017273 -0.703918 0.228333 1441742137 0.672363 0.017273 -0.703918 0.228333 1441742137 0.673462 0.017761 -0.705627 0.219604 1441742137 0.673462 0.017761 -0.705627 0.219604 1441742137 0.673462 0.017761 -0.705627 0.219604 1441742137 0.673462 0.017761 -0.705627 0.219604 1441742137 0.673462 0.017761 -0.705627 0.219604 1441742137 0.673462 0.017761 -0.705627 0.219604 1441742137 0.673462 0.017761 -0.705627 0.219604 1441742137 0.674316 0.023499 -0.706726 0.212646 1441742137 0.674316 0.023499 -0.706726 0.212646 1441742137 0.674316 0.023499 -0.706726 0.212646 1441742137 0.674316 0.023499 -0.706726 0.212646 1441742137 0.674316 0.023499 -0.706726 0.212646 1441742137 0.674255 0.025574 -0.708313 0.207520 1441742137 0.674255 0.025574 -0.708313 0.207520 1441742137 0.674255 0.025574 -0.708313 0.207520 1441742137 0.674255 0.025574 -0.708313 0.207520 1441742137 0.674255 0.025574 -0.708313 0.207520 1441742137 0.672729 0.028381 -0.709045 0.209473 1441742137 0.672729 0.028381 -0.709045 0.209473 1441742137 0.672729 0.028381 -0.709045 0.209473 1441742137 0.672729 0.028381 -0.709045 0.209473 1441742137 0.672729 0.028381 -0.709045 0.209473 1441742137 0.672729 0.028381 -0.709045 0.209473 1441742137 0.670288 0.031860 -0.709595 0.214844 1441742137 0.670288 0.031860 -0.709595 0.214844 1441742137 0.670288 0.031860 -0.709595 0.214844 1441742137 0.670288 0.031860 -0.709595 0.214844 1441742137 0.670288 0.031860 -0.709595 0.214844 1441742137 0.670288 0.031860 -0.709595 0.214844 1441742137 0.668274 0.037415 -0.708984 0.222107 1441742137 0.668274 0.037415 -0.708984 0.222107 1441742137 0.668274 0.037415 -0.708984 0.222107 1441742137 0.668274 0.037415 -0.708984 0.222107 1441742137 0.668274 0.037415 -0.708984 0.222107 1441742137 0.668274 0.037415 -0.708984 0.222107 1441742137 0.668274 0.037415 -0.708984 0.222107 1441742137 0.667419 0.037720 -0.708801 0.225281 1441742137 0.667419 0.037720 -0.708801 0.225281 1441742137 0.667419 0.037720 -0.708801 0.225281 1441742137 0.667419 0.037720 -0.708801 0.225281 1441742137 0.667419 0.037720 -0.708801 0.225281 1441742137 0.667419 0.037720 -0.708801 0.225281 1441742137 0.668335 0.030640 -0.708130 0.225769 1441742137 0.668335 0.030640 -0.708130 0.225769 1441742137 0.668335 0.030640 -0.708130 0.225769 1441742137 0.668335 0.030640 -0.708130 0.225769 1441742137 0.668335 0.030640 -0.708130 0.225769 1441742137 0.668335 0.030640 -0.708130 0.225769 1441742137 0.668335 0.030640 -0.708130 0.225769 1441742137 0.671326 0.018433 -0.704956 0.227966 1441742137 0.671326 0.018433 -0.704956 0.227966 1441742137 0.671326 0.018433 -0.704956 0.227966 1441742137 0.671326 0.018433 -0.704956 0.227966 1441742137 0.671326 0.018433 -0.704956 0.227966 1441742137 0.671326 0.018433 -0.704956 0.227966 1441742137 0.673950 0.000061 -0.704102 0.223572 1441742137 0.673950 0.000061 -0.704102 0.223572 1441742137 0.673950 0.000061 -0.704102 0.223572 1441742137 0.673950 0.000061 -0.704102 0.223572 1441742137 0.673950 0.000061 -0.704102 0.223572 1441742137 0.673950 0.000061 -0.704102 0.223572 1441742137 0.673950 0.000061 -0.704102 0.223572 1441742137 0.674866 0.000000 -0.705566 0.216187 1441742137 0.674866 0.000000 -0.705566 0.216187 1441742137 0.674866 0.000000 -0.705566 0.216187 1441742137 0.674866 0.000000 -0.705566 0.216187 1441742137 0.674866 0.000000 -0.705566 0.216187 1441742137 0.674866 0.000000 -0.705566 0.216187 1441742137 0.675964 0.021912 -0.706116 0.209778 1441742137 0.675964 0.021912 -0.706116 0.209778 1441742137 0.675964 0.021912 -0.706116 0.209778 1441742138 0.675964 0.021912 -0.706116 0.209778 1441742138 0.675964 0.021912 -0.706116 0.209778 1441742138 0.677307 0.046204 -0.704590 0.206665 1441742138 0.677307 0.046204 -0.704590 0.206665 1441742138 0.677307 0.046204 -0.704590 0.206665 1441742138 0.677307 0.046204 -0.704590 0.206665 1441742138 0.677307 0.046204 -0.704590 0.206665 1441742138 0.677307 0.046204 -0.704590 0.206665 1441742138 0.675171 0.056030 -0.705444 0.208252 1441742138 0.675171 0.056030 -0.705444 0.208252 1441742138 0.675171 0.056030 -0.705444 0.208252 1441742138 0.675171 0.056030 -0.705444 0.208252 1441742138 0.675171 0.056030 -0.705444 0.208252 1441742138 0.675171 0.056030 -0.705444 0.208252 1441742138 0.670532 0.059692 -0.706177 0.219360 1441742138 0.670532 0.059692 -0.706177 0.219360 1441742138 0.670532 0.059692 -0.706177 0.219360 1441742138 0.670532 0.059692 -0.706177 0.219360 1441742138 0.670532 0.059692 -0.706177 0.219360 1441742138 0.670532 0.059692 -0.706177 0.219360 1441742138 0.667358 0.061584 -0.705017 0.231873 1441742138 0.667358 0.061584 -0.705017 0.231873 1441742138 0.667358 0.061584 -0.705017 0.231873 1441742138 0.667358 0.061584 -0.705017 0.231873 1441742138 0.667358 0.061584 -0.705017 0.231873 1441742138 0.667358 0.061584 -0.705017 0.231873 1441742138 0.665405 0.056641 -0.704407 0.240479 1441742138 0.665405 0.056641 -0.704407 0.240479 1441742138 0.665405 0.056641 -0.704407 0.240479 1441742138 0.665405 0.056641 -0.704407 0.240479 1441742138 0.665405 0.056641 -0.704407 0.240479 1441742138 0.665405 0.056641 -0.704407 0.240479 1441742138 0.665405 0.056641 -0.704407 0.240479 1441742138 0.663391 0.047424 -0.703430 0.250793 1441742138 0.663391 0.047424 -0.703430 0.250793 1441742138 0.663391 0.047424 -0.703430 0.250793 1441742138 0.663391 0.047424 -0.703430 0.250793 1441742138 0.663391 0.047424 -0.703430 0.250793 1441742138 0.663391 0.047424 -0.703430 0.250793 1441742138 0.659973 0.038025 -0.703247 0.261536 1441742138 0.659973 0.038025 -0.703247 0.261536 1441742138 0.659973 0.038025 -0.703247 0.261536 1441742138 0.659973 0.038025 -0.703247 0.261536 1441742138 0.659973 0.038025 -0.703247 0.261536 1441742138 0.659973 0.038025 -0.703247 0.261536 1441742138 0.657654 0.031311 -0.702820 0.269470 1441742138 0.657654 0.031311 -0.702820 0.269470 1441742138 0.657654 0.031311 -0.702820 0.269470 1441742138 0.657654 0.031311 -0.702820 0.269470 1441742138 0.657654 0.031311 -0.702820 0.269470 1441742138 0.657654 0.031311 -0.702820 0.269470 1441742138 0.657043 0.025391 -0.702759 0.271545 1441742138 0.657043 0.025391 -0.702759 0.271545 1441742138 0.657043 0.025391 -0.702759 0.271545 1441742138 0.657043 0.025391 -0.702759 0.271545 1441742138 0.657043 0.025391 -0.702759 0.271545 1441742138 0.657043 0.025391 -0.702759 0.271545 1441742138 0.657410 0.020691 -0.703430 0.269348 1441742138 0.657410 0.020691 -0.703430 0.269348 1441742138 0.657410 0.020691 -0.703430 0.269348 1441742138 0.657410 0.020691 -0.703430 0.269348 1441742138 0.657410 0.020691 -0.703430 0.269348 1441742138 0.657410 0.020691 -0.703430 0.269348 1441742138 0.658020 0.021851 -0.705078 0.263367 1441742138 0.658020 0.021851 -0.705078 0.263367 1441742138 0.658020 0.021851 -0.705078 0.263367 1441742138 0.658020 0.021851 -0.705078 0.263367 1441742138 0.658020 0.021851 -0.705078 0.263367 1441742138 0.658020 0.021851 -0.705078 0.263367 1441742138 0.658020 0.021851 -0.705078 0.263367 1441742138 0.660217 0.030029 -0.706421 0.253357 1441742138 0.660217 0.030029 -0.706421 0.253357 1441742138 0.660217 0.030029 -0.706421 0.253357 1441742138 0.660217 0.030029 -0.706421 0.253357 1441742138 0.660217 0.030029 -0.706421 0.253357 1441742138 0.660217 0.030029 -0.706421 0.253357 1441742138 0.664490 0.038635 -0.706116 0.241516 1441742138 0.664490 0.038635 -0.706116 0.241516 1441742138 0.664490 0.038635 -0.706116 0.241516 1441742138 0.664490 0.038635 -0.706116 0.241516 1441742138 0.664490 0.038635 -0.706116 0.241516 1441742138 0.664490 0.038635 -0.706116 0.241516 1441742138 0.666992 0.049011 -0.706421 0.231750 1441742138 0.666992 0.049011 -0.706421 0.231750 1441742138 0.666992 0.049011 -0.706421 0.231750 1441742138 0.669373 0.060608 -0.705139 0.225952 1441742138 0.669373 0.060608 -0.705139 0.225952 1441742138 0.669373 0.060608 -0.705139 0.225952 1441742138 0.671692 0.069519 -0.703369 0.221863 1441742138 0.671692 0.069519 -0.703369 0.221863 1441742138 0.671692 0.069519 -0.703369 0.221863 1441742138 0.671692 0.069519 -0.703369 0.221863 1441742138 0.671692 0.069519 -0.703369 0.221863 1441742138 0.671692 0.069519 -0.703369 0.221863 1441742138 0.671692 0.069519 -0.703369 0.221863 1441742138 0.672607 0.074768 -0.702271 0.220825 1441742138 0.672607 0.074768 -0.702271 0.220825 1441742138 0.672607 0.074768 -0.702271 0.220825 1441742138 0.672607 0.074768 -0.702271 0.220825 1441742138 0.672607 0.074768 -0.702271 0.220825 1441742138 0.672607 0.074768 -0.702271 0.220825 1441742138 0.674072 0.074280 -0.701294 0.219727 1441742138 0.674072 0.074280 -0.701294 0.219727 1441742138 0.674072 0.074280 -0.701294 0.219727 1441742138 0.674072 0.074280 -0.701294 0.219727 1441742139 0.674072 0.074280 -0.701294 0.219727 1441742139 0.674072 0.074280 -0.701294 0.219727 1441742139 0.678101 0.074097 -0.699768 0.212219 1441742139 0.678101 0.074097 -0.699768 0.212219 1441742139 0.678101 0.074097 -0.699768 0.212219 1441742139 0.678101 0.074097 -0.699768 0.212219 1441742139 0.678101 0.074097 -0.699768 0.212219 1441742139 0.678101 0.074097 -0.699768 0.212219 1441742139 0.682739 0.072205 -0.698425 0.202148 1441742139 0.682739 0.072205 -0.698425 0.202148 1441742139 0.682739 0.072205 -0.698425 0.202148 1441742139 0.682739 0.072205 -0.698425 0.202148 1441742139 0.682739 0.072205 -0.698425 0.202148 1441742139 0.682739 0.072205 -0.698425 0.202148 1441742139 0.682739 0.072205 -0.698425 0.202148 1441742139 0.687195 0.065796 -0.697205 0.193298 1441742139 0.687195 0.065796 -0.697205 0.193298 1441742139 0.687195 0.065796 -0.697205 0.193298 1441742139 0.687195 0.065796 -0.697205 0.193298 1441742139 0.687195 0.065796 -0.697205 0.193298 1441742139 0.687195 0.065796 -0.697205 0.193298 1441742139 0.689941 0.054199 -0.697449 0.185974 1441742139 0.689941 0.054199 -0.697449 0.185974 1441742139 0.689941 0.054199 -0.697449 0.185974 1441742139 0.689941 0.054199 -0.697449 0.185974 1441742139 0.689941 0.054199 -0.697449 0.185974 1441742139 0.689941 0.054199 -0.697449 0.185974 1441742139 0.690369 0.050110 -0.698425 0.181885 1441742139 0.690369 0.050110 -0.698425 0.181885 1441742139 0.690369 0.050110 -0.698425 0.181885 1441742139 0.690369 0.050110 -0.698425 0.181885 1441742139 0.690369 0.050110 -0.698425 0.181885 1441742139 0.690247 0.056030 -0.698242 0.181213 1441742139 0.690247 0.056030 -0.698242 0.181213 1441742139 0.690247 0.056030 -0.698242 0.181213 1441742139 0.690247 0.056030 -0.698242 0.181213 1441742139 0.690247 0.056030 -0.698242 0.181213 1441742139 0.690247 0.056030 -0.698242 0.181213 1441742139 0.689270 0.058289 -0.698975 0.181458 1441742139 0.689270 0.058289 -0.698975 0.181458 1441742139 0.689270 0.058289 -0.698975 0.181458 1441742139 0.689270 0.058289 -0.698975 0.181458 1441742139 0.689270 0.058289 -0.698975 0.181458 1441742139 0.689270 0.058289 -0.698975 0.181458 1441742139 0.686157 0.057678 -0.700439 0.187866 1441742139 0.686157 0.057678 -0.700439 0.187866 1441742139 0.686157 0.057678 -0.700439 0.187866 1441742139 0.686157 0.057678 -0.700439 0.187866 1441742139 0.686157 0.057678 -0.700439 0.187866 1441742139 0.686157 0.057678 -0.700439 0.187866 1441742139 0.681641 0.057861 -0.701904 0.198364 1441742139 0.681641 0.057861 -0.701904 0.198364 1441742139 0.681641 0.057861 -0.701904 0.198364 1441742139 0.681641 0.057861 -0.701904 0.198364 1441742139 0.677673 0.062866 -0.701111 0.212708 1441742139 0.677673 0.062866 -0.701111 0.212708 1441742139 0.677673 0.062866 -0.701111 0.212708 1441742139 0.677673 0.062866 -0.701111 0.212708 1441742139 0.677673 0.062866 -0.701111 0.212708 1441742139 0.677673 0.062866 -0.701111 0.212708 1441742139 0.677673 0.062866 -0.701111 0.212708 1441742139 0.674561 0.065979 -0.699829 0.225403 1441742139 0.674561 0.065979 -0.699829 0.225403 1441742139 0.674561 0.065979 -0.699829 0.225403 1441742139 0.674561 0.065979 -0.699829 0.225403 1441742139 0.674561 0.065979 -0.699829 0.225403 1441742139 0.670959 0.062866 -0.700317 0.235352 1441742139
[truncated: 165,635 more chars]
