# Supplementary material for: Quaternion-Based Gesture Recognition Using Wireless Wearable Motion Capture Sensors
Source: Sensors (Basel). 2016 Apr 28;16(5):605. doi: 10.3390/s16050605 (PMC4883296; doi:10.3390/s16050605)
Supplement: Supplementary file 1 [file sensors-16-00605-s001.zip › MultiSensorGestureData/P2/4. Lift/Training16.txt]

0.826721 -0.149292 -0.542419 0.001953 1441742013 0.826721 -0.149292 -0.542419 0.001953 1441742013 0.826721 -0.149292 -0.542419 0.001953 1441742013 0.828979 -0.183960 -0.527893 0.015015 1441742013 0.828979 -0.183960 -0.527893 0.015015 1441742013 0.828979 -0.183960 -0.527893 0.015015 1441742013 0.828979 -0.183960 -0.527893 0.015015 1441742013 0.828979 -0.183960 -0.527893 0.015015 1441742013 0.828979 -0.183960 -0.527893 0.015015 1441742013 0.825012 -0.219055 -0.519531 0.039185 1441742013 0.825012 -0.219055 -0.519531 0.039185 1441742013 0.825012 -0.219055 -0.519531 0.039185 1441742013 0.825012 -0.219055 -0.519531 0.039185 1441742013 0.825012 -0.219055 -0.519531 0.039185 1441742013 0.825012 -0.219055 -0.519531 0.039185 1441742013 0.818787 -0.251831 -0.512817 0.056396 1441742013 0.818787 -0.251831 -0.512817 0.056396 1441742013 0.818787 -0.251831 -0.512817 0.056396 1441742013 0.818787 -0.251831 -0.512817 0.056396 1441742013 0.818787 -0.251831 -0.512817 0.056396 1441742013 0.818787 -0.251831 -0.512817 0.056396 1441742013 0.817200 -0.290466 -0.493286 0.066833 1441742013 0.817200 -0.290466 -0.493286 0.066833 1441742013 0.817200 -0.290466 -0.493286 0.066833 1441742013 0.817200 -0.290466 -0.493286 0.066833 1441742013 0.817200 -0.290466 -0.493286 0.066833 1441742013 0.817200 -0.290466 -0.493286 0.066833 1441742013 0.814087 -0.336914 -0.464600 0.088562 1441742013 0.814087 -0.336914 -0.464600 0.088562 1441742013 0.814087 -0.336914 -0.464600 0.088562 1441742013 0.814087 -0.336914 -0.464600 0.088562 1441742013 0.808716 -0.375854 -0.436523 0.118774 1441742013 0.808716 -0.375854 -0.436523 0.118774 1441742013 0.808716 -0.375854 -0.436523 0.118774 1441742013 0.808716 -0.375854 -0.436523 0.118774 1441742013 0.803467 -0.391479 -0.428650 0.132019 1441742013 0.803467 -0.391479 -0.428650 0.132019 1441742013 0.803467 -0.391479 -0.428650 0.132019 1441742013 0.803467 -0.391479 -0.428650 0.132019 1441742013 0.803467 -0.391479 -0.428650 0.132019 1441742013 0.803467 -0.391479 -0.428650 0.132019 1441742013 0.803467 -0.391479 -0.428650 0.132019 1441742013 0.803467 -0.391479 -0.428650 0.132019 1441742013 0.806274 -0.378052 -0.438232 0.122131 1441742013 0.806274 -0.378052 -0.438232 0.122131 1441742013 0.806274 -0.378052 -0.438232 0.122131 1441742013 0.806274 -0.378052 -0.438232 0.122131 1441742013 0.806274 -0.378052 -0.438232 0.122131 1441742013 0.806274 -0.378052 -0.438232 0.122131 1441742013 0.808594 -0.345337 -0.465149 0.102905 1441742013 0.808594 -0.345337 -0.465149 0.102905 1441742013 0.808594 -0.345337 -0.465149 0.102905 1441742013 0.808594 -0.345337 -0.465149 0.102905 1441742013 0.808594 -0.345337 -0.465149 0.102905 1441742013 0.808594 -0.345337 -0.465149 0.102905 1441742013 0.808655 -0.315735 -0.489746 0.080750 1441742013 0.808655 -0.315735 -0.489746 0.080750 1441742013 0.808655 -0.315735 -0.489746 0.080750 1441742013 0.808655 -0.315735 -0.489746 0.080750 1441742013 0.808655 -0.315735 -0.489746 0.080750 1441742013 0.808655 -0.315735 -0.489746 0.080750 1441742013 0.807800 -0.279968 -0.515381 0.059021 1441742013 0.807800 -0.279968 -0.515381 0.059021 1441742013 0.807800 -0.279968 -0.515381 0.059021 1441742013 0.807800 -0.279968 -0.515381 0.059021 1441742013 0.807800 -0.279968 -0.515381 0.059021 1441742013 0.807800 -0.279968 -0.515381 0.059021 1441742013 0.807617 -0.258545 -0.527283 0.053284 1441742013 0.807617 -0.258545 -0.527283 0.053284 1441742013 0.807617 -0.258545 -0.527283 0.053284 1441742013 0.807617 -0.258545 -0.527283 0.053284 1441742013 0.807617 -0.258545 -0.527283 0.053284 1441742013 0.807617 -0.258545 -0.527283 0.053284 1441742013 0.816650 -0.245239 -0.521240 0.035095 1441742013 0.816650 -0.245239 -0.521240 0.035095 1441742013 0.816650 -0.245239 -0.521240 0.035095 1441742013 0.816650 -0.245239 -0.521240 0.035095 1441742013 0.816650 -0.245239 -0.521240 0.035095 1441742013 0.816650 -0.245239 -0.521240 0.035095 1441742013 0.824036 -0.176697 -0.537781 0.022644 1441742013 0.824036 -0.176697 -0.537781 0.022644 1441742013 0.824036 -0.176697 -0.537781 0.022644 1441742013 0.824036 -0.176697 -0.537781 0.022644 1441742013 0.824036 -0.176697 -0.537781 0.022644 1441742013 0.824036 -0.176697 -0.537781 0.022644 1441742013 0.814819 -0.086365 -0.572693 -0.025818 1441742013 0.814819 -0.086365 -0.572693 -0.025818 1441742013 0.814819 -0.086365 -0.572693 -0.025818 1441742013 0.814819 -0.086365 -0.572693 -0.025818 1441742013 0.814819 -0.086365 -0.572693 -0.025818 1441742013 0.814819 -0.086365 -0.572693 -0.025818 1441742013 0.794495 -0.051514 -0.598267 -0.090332 1441742013 0.794495 -0.051514 -0.598267 -0.090332 1441742013 0.794495 -0.051514 -0.598267 -0.090332 1441742014 0.794495 -0.051514 -0.598267 -0.090332 1441742014 0.794495 -0.051514 -0.598267 -0.090332 1441742014 0.794495 -0.051514 -0.598267 -0.090332 1441742014 0.785645 -0.075134 -0.600403 -0.129089 1441742014 0.785645 -0.075134 -0.600403 -0.129089 1441742014 0.785645 -0.075134 -0.600403 -0.129089 1441742014 0.785645 -0.075134 -0.600403 -0.129089 1441742014 0.787720 -0.101318 -0.594299 -0.126587 1441742014 0.787720 -0.101318 -0.594299 -0.126587 1441742014 0.787720 -0.101318 -0.594299 -0.126587 1441742014 0.787720 -0.101318 -0.594299 -0.126587 1441742014 0.787720 -0.101318 -0.594299 -0.126587 1441742014 0.787720 -0.101318 -0.594299 -0.126587 1441742014 0.787720 -0.101318 -0.594299 -0.126587 1441742014 0.787720 -0.101318 -0.594299 -0.126587 1441742014 0.796387 -0.108582 -0.587646 -0.093140 1441742014 0.796387 -0.108582 -0.587646 -0.093140 1441742014 0.805237 -0.128235 -0.575195 -0.065430 1441742014 0.805237 -0.128235 -0.575195 -0.065430 1441742014 0.805237 -0.128235 -0.575195 -0.065430 1441742014 0.805237 -0.128235 -0.575195 -0.065430 1441742014 0.805237 -0.128235 -0.575195 -0.065430 1441742014 0.805237 -0.128235 -0.575195 -0.065430 1441742014 0.809814 -0.169006 -0.559875 -0.046387 1441742014 0.809814 -0.169006 -0.559875 -0.046387 1441742014 0.809814 -0.169006 -0.559875 -0.046387 1441742014 0.809814 -0.169006 -0.559875 -0.046387 1441742014 0.809814 -0.169006 -0.559875 -0.046387 1441742014 0.809814 -0.169006 -0.559875 -0.046387 1441742014 0.809814 -0.169006 -0.559875 -0.046387 1441742014 0.809814 -0.169006 -0.559875 -0.046387 1441742014 0.810974 -0.211243 -0.545288 -0.018799 1441742014 0.810974 -0.211243 -0.545288 -0.018799 1441742014 0.810974 -0.211243 -0.545288 -0.018799 1441742014 0.810974 -0.211243 -0.545288 -0.018799 1441742014 0.807434 -0.240051 -0.538269 0.025879 1441742014 0.807434 -0.240051 -0.538269 0.025879 1441742014 0.807434 -0.240051 -0.538269 0.025879 1441742014 0.807434 -0.240051 -0.538269 0.025879 1441742014 0.801392 -0.269409 -0.529236 0.071472 1441742014 0.801392 -0.269409 -0.529236 0.071472 1441742014 0.801392 -0.269409 -0.529236 0.071472 1441742014 0.801392 -0.269409 -0.529236 0.071472 1441742014 0.804932 -0.296265 -0.504517 0.098755 1441742014 0.804932 -0.296265 -0.504517 0.098755 1441742014 0.804932 -0.296265 -0.504517 0.098755 1441742014 0.804932 -0.296265 -0.504517 0.098755 1441742014 0.804932 -0.296265 -0.504517 0.098755 1441742014 0.804932 -0.296265 -0.504517 0.098755 1441742014 0.805542 -0.338684 -0.470764 0.121521 1441742014 0.805542 -0.338684 -0.470764 0.121521 1441742014 0.805542 -0.338684 -0.470764 0.121521 1441742014 0.805542 -0.338684 -0.470764 0.121521 1441742014 0.805542 -0.338684 -0.470764 0.121521 1441742014 0.805542 -0.338684 -0.470764 0.121521 1441742014 0.802734 -0.376343 -0.438904 0.145996 1441742014 0.802734 -0.376343 -0.438904 0.145996 1441742014 0.802734 -0.376343 -0.438904 0.145996 1441742014 0.802734 -0.376343 -0.438904 0.145996 1441742014 0.802734 -0.376343 -0.438904 0.145996 1441742014 0.802734 -0.376343 -0.438904 0.145996 1441742014 0.797180 -0.393555 -0.428528 0.161194 1441742014 0.797180 -0.393555 -0.428528 0.161194 1441742014 0.797180 -0.393555 -0.428528 0.161194 1441742014 0.797180 -0.393555 -0.428528 0.161194 1441742014 0.797180 -0.393555 -0.428528 0.161194 1441742014 0.797180 -0.393555 -0.428528 0.161194 1441742014 0.800232 -0.382263 -0.436890 0.150452 1441742014 0.800232 -0.382263 -0.436890 0.150452 1441742014 0.800232 -0.382263 -0.436890 0.150452 1441742014 0.800232 -0.382263 -0.436890 0.150452 1441742014 0.800232 -0.382263 -0.436890 0.150452 1441742014 0.800232 -0.382263 -0.436890 0.150452 1441742014 0.806152 -0.354431 -0.458740 0.118408 1441742014 0.806152 -0.354431 -0.458740 0.118408 1441742014 0.806152 -0.354431 -0.458740 0.118408 1441742014 0.806152 -0.354431 -0.458740 0.118408 1441742014 0.803711 -0.324036 -0.490784 0.090576 1441742014 0.803711 -0.324036 -0.490784 0.090576 1441742014 0.803711 -0.324036 -0.490784 0.090576 1441742014 0.803711 -0.324036 -0.490784 0.090576 1441742014 0.803711 -0.324036 -0.490784 0.090576 1441742014 0.803711 -0.324036 -0.490784 0.090576 1441742014 0.805359 -0.271667 -0.521912 0.072388 1441742014 0.805359 -0.271667 -0.521912 0.072388 1441742014 0.805359 -0.271667 -0.521912 0.072388 1441742014 0.805359 -0.271667 -0.521912 0.072388 1441742014 0.805359 -0.271667 -0.521912 0.072388 1441742014 0.805359 -0.271667 -0.521912 0.072388 1441742014 0.808655 -0.234009 -0.538391 0.037842 1441742014 0.808655 -0.234009 -0.538391 0.037842 1441742014 0.808655 -0.234009 -0.538391 0.037842 1441742014 0.808655 -0.234009 -0.538391 0.037842 1441742014 0.808655 -0.234009 -0.538391 0.037842 1441742014 0.808655 -0.234009 -0.538391 0.037842 1441742014 0.815918 -0.214294 -0.536926 0.007935 1441742014 0.815918 -0.214294 -0.536926 0.007935 1441742014 0.815918 -0.214294 -0.536926 0.007935 1441742014 0.815918 -0.214294 -0.536926 0.007935 1441742014 0.815918 -0.214294 -0.536926 0.007935 1441742015 0.815918 -0.214294 -0.536926 0.007935 1441742015 0.818726 -0.155945 -0.552490 -0.010071 1441742015 0.818726 -0.155945 -0.552490 -0.010071 1441742015 0.818726 -0.155945 -0.552490 -0.010071 1441742015 0.818726 -0.155945 -0.552490 -0.010071 1441742015 0.818726 -0.155945 -0.552490 -0.010071 1441742015 0.818726 -0.155945 -0.552490 -0.010071 1441742015 0.818726 -0.155945 -0.552490 -0.010071 1441742015 0.818726 -0.155945 -0.552490 -0.010071 1441742015 0.807495 -0.048340 -0.585754 -0.050171 1441742015 0.807495 -0.048340 -0.585754 -0.050171 1441742015 0.807495 -0.048340 -0.585754 -0.050171 1441742015 0.807495 -0.048340 -0.585754 -0.050171 1441742015 0.786865 -0.028259 -0.601074 -0.136902 1441742015 0.786865 -0.028259 -0.601074 -0.136902 1441742015 0.786865 -0.028259 -0.601074 -0.136902 1441742015 0.786865 -0.028259 -0.601074 -0.136902 1441742015 0.786865 -0.028259 -0.601074 -0.136902 1441742015 0.786865 -0.028259 -0.601074 -0.136902 1441742015 0.778503 -0.067871 -0.596741 -0.182190 1441742015 0.778503 -0.067871 -0.596741 -0.182190 1441742015 0.778503 -0.067871 -0.596741 -0.182190 1441742015 0.778503 -0.067871 -0.596741 -0.182190 1441742015 0.778503 -0.067871 -0.596741 -0.182190 1441742015 0.778503 -0.067871 -0.596741 -0.182190 1441742015 0.778503 -0.067871 -0.596741 -0.182190 1441742015 0.778503 -0.067871 -0.596741 -0.182190 1441742015 0.785217 -0.082275 -0.594910 -0.150879 1441742015 0.785217 -0.082275 -0.594910 -0.150879 1441742015 0.785217 -0.082275 -0.594910 -0.150879 1441742015 0.785217 -0.082275 -0.594910 -0.150879 1441742015 0.797668 -0.100830 -0.583862 -0.112305 1441742015 0.797668 -0.100830 -0.583862 -0.112305 1441742015 0.797668 -0.100830 -0.583862 -0.112305 1441742015 0.797668 -0.100830 -0.583862 -0.112305 1441742015 0.797668 -0.100830 -0.583862 -0.112305 1441742015 0.797668 -0.100830 -0.583862 -0.112305 1441742015 0.807251 -0.133362 -0.570801 -0.069397 1441742015 0.807251 -0.133362 -0.570801 -0.069397 1441742015 0.807251 -0.133362 -0.570801 -0.069397 1441742015 0.807251 -0.133362 -0.570801 -0.069397 1441742015 0.807251 -0.133362 -0.570801 -0.069397 1441742015 0.807251 -0.133362 -0.570801 -0.069397 1441742015 0.813293 -0.173706 -0.554504 -0.029480 1441742015 0.813293 -0.173706 -0.554504 -0.029480 1441742015 0.813293 -0.173706 -0.554504 -0.029480 1441742015 0.813293 -0.173706 -0.554504 -0.029480 1441742015 0.813293 -0.173706 -0.554504 -0.029480 1441742015 0.813293 -0.173706 -0.554504 -0.029480 1441742015 0.813293 -0.173706 -0.554504 -0.029480 1441742015 0.813293 -0.173706 -0.554504 -0.029480 1441742015 0.813538 -0.215515 -0.540039 0.007263 1441742015 0.813538 -0.215515 -0.540039 0.007263 1441742015 0.810181 -0.247131 -0.528137 0.059387 1441742015 0.810181 -0.247131 -0.528137 0.059387 1441742015 0.810181 -0.247131 -0.528137 0.059387 1441742015 0.810181 -0.247131 -0.528137 0.059387 1441742015 0.810181 -0.247131 -0.528137 0.059387 1441742015 0.810181 -0.247131 -0.528137 0.059387 1441742015 0.811584 -0.264832 -0.511169 0.099304 1441742015 0.811584 -0.264832 -0.511169 0.099304 1441742015 0.811584 -0.264832 -0.511169 0.099304 1441742015 0.811584 -0.264832 -0.511169 0.099304 1441742015 0.811584 -0.264832 -0.511169 0.099304 1441742015 0.811584 -0.264832 -0.511169 0.099304 1441742015 0.808044 -0.302246 -0.492981 0.112671 1441742015 0.808044 -0.302246 -0.492981 0.112671 1441742015 0.808044 -0.302246 -0.492981 0.112671 1441742015 0.808044 -0.302246 -0.492981 0.112671 1441742015 0.808044 -0.302246 -0.492981 0.112671 1441742015 0.808044 -0.302246 -0.492981 0.112671 1441742015 0.808044 -0.302246 -0.492981 0.112671 1441742015 0.808044 -0.302246 -0.492981 0.112671 1441742015 0.802979 -0.346741 -0.465271 0.136169 1441742015 0.802979 -0.346741 -0.465271 0.136169 1441742015 0.802917 -0.381958 -0.432617 0.149353 1441742015 0.802917 -0.381958 -0.432617 0.149353 1441742015 0.802917 -0.381958 -0.432617 0.149353 1441742015 0.802917 -0.381958 -0.432617 0.149353 1441742015 0.802917 -0.381958 -0.432617 0.149353 1441742015 0.802917 -0.381958 -0.432617 0.149353 1441742015 0.807190 -0.360718 -0.450867 0.122803 1441742015 0.807190 -0.360718 -0.450867 0.122803 1441742015 0.807190 -0.360718 -0.450867 0.122803 1441742015 0.807190 -0.360718 -0.450867 0.122803 1441742015 0.807190 -0.360718 -0.450867 0.122803 1441742015 0.807190 -0.360718 -0.450867 0.122803 1441742015 0.807556 -0.335876 -0.476624 0.088684 1441742015 0.807556 -0.335876 -0.476624 0.088684 1441742015 0.807556 -0.335876 -0.476624 0.088684 1441742015 0.807556 -0.335876 -0.476624 0.088684 1441742015 0.807556 -0.335876 -0.476624 0.088684 1441742015 0.807556 -0.335876 -0.476624 0.088684 1441742015 0.803345 -0.303040 -0.508362 0.066589 1441742015 0.803345 -0.303040 -0.508362 0.066589 1441742015 0.803345 -0.303040 -0.508362 0.066589 1441742015 0.803345 -0.303040 -0.508362 0.066589 1441742015 0.803345 -0.303040 -0.508362 0.066589 1441742016 0.803345 -0.303040 -0.508362 0.066589 1441742016 0.805359 -0.259460 -0.531616 0.037903 1441742016 0.805359 -0.259460 -0.531616 0.037903 1441742016 0.805359 -0.259460 -0.531616 0.037903 1441742016 0.805359 -0.259460 -0.531616 0.037903 1441742016 0.805359 -0.259460 -0.531616 0.037903 1441742016 0.805359 -0.259460 -0.531616 0.037903 1441742016 0.807678 -0.242249 -0.537292 0.016968 1441742016 0.807678 -0.242249 -0.537292 0.016968 1441742016 0.807678 -0.242249 -0.537292 0.016968 1441742016 0.807678 -0.242249 -0.537292 0.016968 1441742016 0.807678 -0.242249 -0.537292 0.016968 1441742016 0.807678 -0.242249 -0.537292 0.016968 1441742016 0.818909 -0.214783 -0.532166 -0.005493 1441742016 0.818909 -0.214783 -0.532166 -0.005493 1441742016 0.818909 -0.214783 -0.532166 -0.005493 1441742016 0.818909 -0.214783 -0.532166 -0.005493 1441742016 0.818909 -0.214783 -0.532166 -0.005493 1441742016 0.818909 -0.214783 -0.532166 -0.005493 1441742016 0.813354 -0.128113 -0.565796 -0.044373 1441742016 0.813354 -0.128113 -0.565796 -0.044373 1441742016 0.813354 -0.128113 -0.565796 -0.044373 1441742016 0.813354 -0.128113 -0.565796 -0.044373 1441742016 0.813354 -0.128113 -0.565796 -0.044373 1441742016 0.813354 -0.128113 -0.565796 -0.044373 1441742016 0.792358 -0.043335 -0.598694 -0.108948 1441742016 0.792358 -0.043335 -0.598694 -0.108948 1441742016 0.792358 -0.043335 -0.598694 -0.108948 1441742016 0.792358 -0.043335 -0.598694 -0.108948 1441742016 0.792358 -0.043335 -0.598694 -0.108948 1441742016 0.792358 -0.043335 -0.598694 -0.108948 1441742016 0.768494 -0.032959 -0.614624 -0.174744 1441742016 0.768494 -0.032959 -0.614624 -0.174744 1441742016 0.768494 -0.032959 -0.614624 -0.174744 1441742016 0.768494 -0.032959 -0.614624 -0.174744 1441742016 0.768494 -0.032959 -0.614624 -0.174744 1441742016 0.768494 -0.032959 -0.614624 -0.174744 1441742016 0.761658 -0.050293 -0.616760 -0.192139 1441742016 0.761658 -0.050293 -0.616760 -0.192139 1441742016 0.761658 -0.050293 -0.616760 -0.192139 1441742016 0.761658 -0.050293 -0.616760 -0.192139 1441742016 0.761658 -0.050293 -0.616760 -0.192139 1441742016 0.761658 -0.050293 -0.616760 -0.192139 1441742016 0.766541 -0.065857 -0.613220 -0.179077 1441742016 0.766541 -0.065857 -0.613220 -0.179077 1441742016 0.766541 -0.065857 -0.613220 -0.179077 1441742016 0.766541 -0.065857 -0.613220 -0.179077 1441742016 0.766541 -0.065857 -0.613220 -0.179077 1441742016 0.766541 -0.065857 -0.613220 -0.179077 1441742016 0.777588 -0.082825 -0.608398 -0.135742 1441742016 0.777588 -0.082825 -0.608398 -0.135742 1441742016 0.777588 -0.082825 -0.608398 -0.135742 1441742016 0.777588 -0.082825 -0.608398 -0.135742 1441742016 0.777588 -0.082825 -0.608398 -0.135742 1441742016 0.777588 -0.082825 -0.608398 -0.135742 1441742016 0.789673 -0.112488 -0.596313 -0.090393 1441742016 0.789673 -0.112488 -0.596313 -0.090393 1441742016 0.789673 -0.112488 -0.596313 -0.090393 1441742016 0.789673 -0.112488 -0.596313 -0.090393 1441742016 0.789673 -0.112488 -0.596313 -0.090393 1441742016 0.789673 -0.112488 -0.596313 -0.090393 1441742016 0.796875 -0.166443 -0.577942 -0.057495 1441742016 0.796875 -0.166443 -0.577942 -0.057495 1441742016 0.796875 -0.166443 -0.577942 -0.057495 1441742016 0.796875 -0.166443 -0.577942 -0.057495 1441742016 0.796875 -0.166443 -0.577942 -0.057495 1441742016 0.796875 -0.166443 -0.577942 -0.057495 1441742016 0.801575 -0.218811 -0.556335 -0.011536 1441742016 0.801575 -0.218811 -0.556335 -0.011536 1441742016 0.801575 -0.218811 -0.556335 -0.011536 1441742016 0.801575 -0.218811 -0.556335 -0.011536 1441742016 0.801575 -0.218811 -0.556335 -0.011536 1441742016 0.801575 -0.218811 -0.556335 -0.011536 1441742016 0.801575 -0.218811 -0.556335 -0.011536 1441742016 0.801575 -0.218811 -0.556335 -0.011536 1441742016 0.804138 -0.246399 -0.538208 0.054626 1441742016 0.804138 -0.246399 -0.538208 0.054626 1441742016 0.804138 -0.246399 -0.538208 0.054626 1441742016 0.804138 -0.246399 -0.538208 0.054626 1441742016 0.804016 -0.268066 -0.520020 0.105957 1441742016 0.804016 -0.268066 -0.520020 0.105957 1441742016 0.804016 -0.268066 -0.520020 0.105957 1441742016 0.804016 -0.268066 -0.520020 0.105957 1441742016 0.804016 -0.268066 -0.520020 0.105957 1441742016 0.804016 -0.268066 -0.520020 0.105957 1441742016 0.806091 -0.304626 -0.488831 0.135925 1441742016 0.806091 -0.304626 -0.488831 0.135925 1441742016 0.806091 -0.304626 -0.488831 0.135925 1441742016 0.806091 -0.304626 -0.488831 0.135925 1441742016 0.806091 -0.304626 -0.488831 0.135925 1441742016 0.806091 -0.304626 -0.488831 0.135925 1441742016 0.810730 -0.342285 -0.444275 0.167908 1441742016 0.810730 -0.342285 -0.444275 0.167908 1441742016 0.810730 -0.342285 -0.444275 0.167908 1441742016 0.810730 -0.342285 -0.444275 0.167908 1441742016 0.810730 -0.342285 -0.444275 0.167908 1441742016 0.810730 -0.342285 -0.444275 0.167908 1441742016 0.808838 -0.368347 -0.420471 0.182495 1441742016 0.808838 -0.368347 -0.420471 0.182495 1441742016 0.808838 -0.368347 -0.420471 0.182495 1441742016 0.808838 -0.368347 -0.420471 0.182495 1441742016 0.808838 -0.368347 -0.420471 0.182495 1441742016 0.808838 -0.368347 -0.420471 0.182495 1441742016 0.811401 -0.358459 -0.423096 0.184814 1441742016 0.811401 -0.358459 -0.423096 0.184814 1441742016 0.811401 -0.358459 -0.423096 0.184814 1441742016 0.811401 -0.358459 -0.423096 0.184814 1441742016 0.811401 -0.358459 -0.423096 0.184814 1441742016 0.811401 -0.358459 -0.423096 0.184814 1441742016 0.816589 -0.332825 -0.443176 0.161133 1441742017 0.816589 -0.332825 -0.443176 0.161133 1441742017 0.816589 -0.332825 -0.443176 0.161133 1441742017 0.816589 -0.332825 -0.443176 0.161133 1441742017 0.816589 -0.332825 -0.443176 0.161133 1441742017 0.816589 -0.332825 -0.443176 0.161133 1441742017 0.814331 -0.307007 -0.473694 0.134949 1441742017 0.814331 -0.307007 -0.473694 0.134949 1441742017 0.814331 -0.307007 -0.473694 0.134949 1441742017 0.814331 -0.307007 -0.473694 0.134949 1441742017 0.814331 -0.307007 -0.473694 0.134949 1441742017 0.814331 -0.307007 -0.473694 0.134949 1441742017 0.813965 -0.264465 -0.507202 0.101440 1441742017 0.813965 -0.264465 -0.507202 0.101440 1441742017 0.813965 -0.264465 -0.507202 0.101440 1441742017 0.813965 -0.264465 -0.507202 0.101440 1441742017 0.813965 -0.264465 -0.507202 0.101440 1441742017 0.813965 -0.264465 -0.507202 0.101440 1441742017 0.803894 -0.242065 -0.538879 0.069397 1441742017 0.803894 -0.242065 -0.538879 0.069397 1441742017 0.803894 -0.242065 -0.538879 0.069397 1441742017 0.803894 -0.242065 -0.538879 0.069397 1441742017 0.803894 -0.242065 -0.538879 0.069397 1441742017 0.803894 -0.242065 -0.538879 0.069397 1441742017 0.802979 -0.225952 -0.551270 0.018494 1441742017 0.802979 -0.225952 -0.551270 0.018494 1441742017 0.802979 -0.225952 -0.551270 0.018494 1441742017 0.802979 -0.225952 -0.551270 0.018494 1441742017 0.802979 -0.225952 -0.551270 0.018494 1441742017 0.802979 -0.225952 -0.551270 0.018494 1441742017 0.810913 -0.230164 -0.537415 -0.026672 1441742017 0.810913 -0.230164 -0.537415 -0.026672 1441742017 0.810913 -0.230164 -0.537415 -0.026672 1441742017 0.810913 -0.230164 -0.537415 -0.026672 1441742017 0.810913 -0.230164 -0.537415 -0.026672 1441742017 0.810913 -0.230164 -0.537415 -0.026672 1441742017 0.806946 -0.163513 -0.563538 -0.067261 1441742017 0.806946 -0.163513 -0.563538 -0.067261 1441742017 0.806946 -0.163513 -0.563538 -0.067261 1441742017 0.806946 -0.163513 -0.563538 -0.067261 1441742017 0.806946 -0.163513 -0.563538 -0.067261 1441742017 0.806946 -0.163513 -0.563538 -0.067261 1441742017 0.795349 -0.074341 -0.589905 -0.117798 1441742017 0.795349 -0.074341 -0.589905 -0.117798 1441742017 0.795349 -0.074341 -0.589905 -0.117798 1441742017 0.795349 -0.074341 -0.589905 -0.117798 1441742017 0.795349 -0.074341 -0.589905 -0.117798 1441742017 0.795349 -0.074341 -0.589905 -0.117798 1441742017 0.776184 -0.057434 -0.599121 -0.187744 1441742017 0.776184 -0.057434 -0.599121 -0.187744 1441742017 0.776184 -0.057434 -0.599121 -0.187744 1441742017 0.776184 -0.057434 -0.599121 -0.187744 1441742017 0.776184 -0.057434 -0.599121 -0.187744 1441742017 0.776184 -0.057434 -0.599121 -0.187744 1441742017 0.770081 -0.066650 -0.599121 -0.208801 1441742017 0.770081 -0.066650 -0.599121 -0.208801 1441742017 0.770081 -0.066650 -0.599121 -0.208801 1441742017 0.770081 -0.066650 -0.599121 -0.208801 1441742017 0.770081 -0.066650 -0.599121 -0.208801 1441742017 0.770081 -0.066650 -0.599121 -0.208801 1441742017 0.772949 -0.077087 -0.597290 -0.199463 1441742017 0.772949 -0.077087 -0.597290 -0.199463 1441742017 0.772949 -0.077087 -0.597290 -0.199463 1441742017 0.772949 -0.077087 -0.597290 -0.199463 1441742017 0.772949 -0.077087 -0.597290 -0.199463 1441742017 0.772949 -0.077087 -0.597290 -0.199463 1441742017 0.782349 -0.090576 -0.594299 -0.162903 1441742017 0.782349 -0.090576 -0.594299 -0.162903 1441742017 0.782349 -0.090576 -0.594299 -0.162903 1441742017 0.782349 -0.090576 -0.594299 -0.162903 1441742017 0.782349 -0.090576 -0.594299 -0.162903 1441742017 0.782349 -0.090576 -0.594299 -0.162903 1441742017 0.793579 -0.109741 -0.588135 -0.110779 1441742017 0.793579 -0.109741 -0.588135 -0.110779 1441742017 0.793579 -0.109741 -0.588135 -0.110779 1441742017 0.793579 -0.109741 -0.588135 -0.110779 1441742017 0.793579 -0.109741 -0.588135 -0.110779 1441742017 0.793579 -0.109741 -0.588135 -0.110779 1441742017 0.802917 -0.143677 -0.574402 -0.068481 1441742017 0.802917 -0.143677 -0.574402 -0.068481 1441742017 0.802917 -0.143677 -0.574402 -0.068481 1441742017 0.802917 -0.143677 -0.574402 -0.068481 1441742017 0.802917 -0.143677 -0.574402 -0.068481 1441742017 0.802917 -0.143677 -0.574402 -0.068481 1441742017 0.802917 -0.143677 -0.574402 -0.068481 1441742017 0.802917 -0.143677 -0.574402 -0.068481 1441742017 0.808167 -0.191162 -0.556335 -0.028259 1441742017 0.808167 -0.191162 -0.556335 -0.028259 1441742017 0.808167 -0.191162 -0.556335 -0.028259 1441742017 0.808167 -0.191162 -0.556335 -0.028259 1441742017 0.808167 -0.191162 -0.556335 -0.028259 1441742017 0.808167 -0.191162 -0.556335 -0.028259 1441742017 0.808777 -0.229065 -0.540649 0.032959 1441742017 0.808777 -0.229065 -0.540649 0.032959 1441742017 0.808777 -0.229065 -0.540649 0.032959 1441742017 0.808777 -0.229065 -0.540649 0.032959 1441742017 0.808777 -0.229065 -0.540649 0.032959 1441742017 0.808777 -0.229065 -0.540649 0.032959 1441742017 0.805115 -0.262390 -0.523254 0.095398 1441742017 0.805115 -0.262390 -0.523254 0.095398 1441742017 0.805115 -0.262390 -0.523254 0.095398 1441742017 0.805115 -0.262390 -0.523254 0.095398 1441742017 0.805115 -0.262390 -0.523254 0.095398 1441742017 0.805115 -0.262390 -0.523254 0.095398 1441742017 0.805603 -0.298035 -0.492493 0.140137 1441742017 0.805603 -0.298035 -0.492493 0.140137 1441742017 0.805603 -0.298035 -0.492493 0.140137 1441742017 0.805603 -0.298035 -0.492493 0.140137 1441742017 0.805603 -0.298035 -0.492493 0.140137 1441742017 0.805603 -0.298035 -0.492493 0.140137 1441742017 0.809631 -0.349121 -0.440002 0.170410 1441742018 0.809631 -0.349121 -0.440002 0.170410 1441742018 0.809631 -0.349121 -0.440002 0.170410 1441742018 0.809631 -0.349121 -0.440002 0.170410 1441742018 0.809631 -0.349121 -0.440002 0.170410 1441742018 0.809631 -0.349121 -0.440002 0.170410 1441742018 0.800415 -0.401062 -0.402588 0.190735 1441742018 0.800415 -0.401062 -0.402588 0.190735 1441742018 0.800415 -0.401062 -0.402588 0.190735 1441742018 0.800415 -0.401062 -0.402588 0.190735 1441742018 0.800415 -0.401062 -0.402588 0.190735 1441742018 0.800415 -0.401062 -0.402588 0.190735 1441742018 0.794434 -0.413391 -0.397827 0.199280 1441742018 0.794434 -0.413391 -0.397827 0.199280 1441742018 0.794434 -0.413391 -0.397827 0.199280 1441742018 0.794434 -0.413391 -0.397827 0.199280 1441742018 0.794434 -0.413391 -0.397827 0.199280 1441742018 0.794434 -0.413391 -0.397827 0.199280 1441742018 0.800354 -0.395325 -0.414124 0.178040 1441742018 0.800354 -0.395325 -0.414124 0.178040 1441742018 0.800354 -0.395325 -0.414124 0.178040 1441742018 0.800354 -0.395325 -0.414124 0.178040 1441742018 0.800354 -0.395325 -0.414124 0.178040 1441742018 0.800354 -0.395325 -0.414124 0.178040 1441742018 0.808533 -0.355530 -0.446594 0.142822 1441742018 0.808533 -0.355530 -0.446594 0.142822 1441742018 0.808533 -0.355530 -0.446594 0.142822 1441742018 0.808533 -0.355530 -0.446594 0.142822 1441742018 0.808533 -0.355530 -0.446594 0.142822 1441742018 0.808533 -0.355530 -0.446594 0.142822 1441742018 0.809814 -0.318420 -0.479553 0.113342 1441742018 0.809814 -0.318420 -0.479553 0.113342 1441742018 0.809814 -0.318420 -0.479553 0.113342 1441742018 0.809814 -0.318420 -0.479553 0.113342 1441742018 0.809814 -0.318420 -0.479553 0.113342 1441742018 0.809814 -0.318420 -0.479553 0.113342 1441742018 0.807190 -0.279602 -0.512634 0.086365 1441742018 0.807190 -0.279602 -0.512634 0.086365 1441742018 0.807190 -0.279602 -0.512634 0.086365 1441742018 0.807190 -0.279602 -0.512634 0.086365 1441742018 0.807190 -0.279602 -0.512634 0.086365 1441742018 0.807190 -0.279602 -0.512634 0.086365 1441742018 0.806213 -0.255432 -0.531616 0.046143 1441742018 0.806213 -0.255432 -0.531616 0.046143 1441742018 0.806213 -0.255432 -0.531616 0.046143 1441742018 0.806213 -0.255432 -0.531616 0.046143 1441742018 0.806213 -0.255432 -0.531616 0.046143 1441742018 0.806213 -0.255432 -0.531616 0.046143 1441742018 0.815857 -0.230225 -0.529846 0.024414 1441742018 0.815857 -0.230225 -0.529846 0.024414 1441742018 0.815857 -0.230225 -0.529846 0.024414 1441742018 0.815857 -0.230225 -0.529846 0.024414 1441742018 0.815857 -0.230225 -0.529846 0.024414 1441742018 0.815857 -0.230225 -0.529846 0.024414 1441742018 0.812073 -0.145752 -0.564941 -0.008240 1441742018 0.812073 -0.145752 -0.564941 -0.008240 1441742018 0.812073 -0.145752 -0.564941 -0.008240 1441742018 0.812073 -0.145752 -0.564941 -0.008240 1441742018 0.812073 -0.145752 -0.564941 -0.008240 1441742018 0.812073 -0.145752 -0.564941 -0.008240 1441742018 0.792908 -0.043762 -0.603699 -0.070190 1441742018 0.792908 -0.043762 -0.603699 -0.070190 1441742018 0.792908 -0.043762 -0.603699 -0.070190 1441742018 0.792908 -0.043762 -0.603699 -0.070190 1441742018 0.766296 -0.043640 -0.619934 -0.163025 1441742018 0.766296 -0.043640 -0.619934 -0.163025 1441742018 0.766296 -0.043640 -0.619934 -0.163025 1441742018 0.766296 -0.043640 -0.619934 -0.163025 1441742018 0.766296 -0.043640 -0.619934 -0.163025 1441742018 0.766296 -0.043640 -0.619934 -0.163025 1441742018 0.750183 -0.042175 -0.628784 -0.200256 1441742018 0.750183 -0.042175 -0.628784 -0.200256 1441742018 0.750183 -0.042175 -0.628784 -0.200256 1441742018 0.750183 -0.042175 -0.628784 -0.200256 1441742018 0.750183 -0.042175 -0.628784 -0.200256 1441742018 0.750183 -0.042175 -0.628784 -0.200256 1441742018 0.748291 -0.060669 -0.625854 -0.211365 1441742018 0.748291 -0.060669 -0.625854 -0.211365 1441742018 0.748291 -0.060669 -0.625854 -0.211365 1441742018 0.748291 -0.060669 -0.625854 -0.211365 1441742018 0.748291 -0.060669 -0.625854 -0.211365 1441742018 0.748291 -0.060669 -0.625854 -0.211365 1441742018 0.756897 -0.067322 -0.623962 -0.182190 1441742018 0.756897 -0.067322 -0.623962 -0.182190 1441742018 0.756897 -0.067322 -0.623962 -0.182190 1441742018 0.756897 -0.067322 -0.623962 -0.182190 1441742018 0.768066 -0.086975 -0.617554 -0.145386 1441742018 
0.792114 -0.044067 -0.607605 -0.037598 1441742021 0.792114 -0.044067 -0.607605 -0.037598 1441742021 0.792114 -0.044067 -0.607605 -0.037598 1441742021 0.792114 -0.044067 -0.607605 -0.037598 1441742021 0.793335 -0.035950 -0.606995 -0.029419 1441742021 0.793335 -0.035950 -0.606995 -0.029419 1441742021 0.793335 -0.035950 -0.606995 -0.029419 1441742021 0.793335 -0.035950 -0.606995 -0.029419 1441742021 0.793335 -0.035950 -0.606995 -0.029419 1441742021 0.793335 -0.035950 -0.606995 -0.029419 1441742021 0.794739 -0.027832 -0.605896 -0.022583 1441742021 0.794739 -0.027832 -0.605896 -0.022583 1441742021 0.794739 -0.027832 -0.605896 -0.022583 1441742021 0.794739 -0.027832 -0.605896 -0.022583 1441742021 0.794739 -0.027832 -0.605896 -0.022583 1441742021 0.794739 -0.027832 -0.605896 -0.022583 1441742021 0.795898 -0.024170 -0.604614 -0.019592 1441742021 0.795898 -0.024170 -0.604614 -0.019592 1441742021 0.795898 -0.024170 -0.604614 -0.019592 1441742021 0.795898 -0.024170 -0.604614 -0.019592 1441742021 0.795898 -0.024170 -0.604614 -0.019592 1441742021 0.795898 -0.024170 -0.604614 -0.019592 1441742021 0.796631 -0.024841 -0.603638 -0.018372 1441742021 0.796631 -0.024841 -0.603638 -0.018372 1441742021 0.796631 -0.024841 -0.603638 -0.018372 1441742021 0.796631 -0.024841 -0.603638 -0.018372 1441742021 0.796631 -0.024841 -0.603638 -0.018372 1441742021 0.796631 -0.024841 -0.603638 -0.018372 1441742021 0.796875 -0.027283 -0.603210 -0.018616 1441742021 0.796875 -0.027283 -0.603210 -0.018616 1441742021 0.796875 -0.027283 -0.603210 -0.018616 1441742021 0.796875 -0.027283 -0.603210 -0.018616 1441742021 0.796875 -0.027283 -0.603210 -0.018616 1441742021 0.796875 -0.027283 -0.603210 -0.018616 1441742021 0.796570 -0.029480 -0.603577 -0.018433 1441742021 0.796570 -0.029480 -0.603577 -0.018433 1441742021 0.796570 -0.029480 -0.603577 -0.018433 1441742021 0.796570 -0.029480 -0.603577 -0.018433 1441742021 0.796570 -0.029480 -0.603577 -0.018433 1441742022 0.796570 -0.029480 -0.603577 -0.018433 1441742022 0.795532 -0.029114 -0.604980 -0.015747 1441742022 0.795532 -0.029114 -0.604980 -0.015747 1441742022 0.795532 -0.029114 -0.604980 -0.015747 1441742022 0.795532 -0.029114 -0.604980 -0.015747 1441742022 0.794312 -0.028625 -0.606628 -0.014526 1441742022 0.794312 -0.028625 -0.606628 -0.014526 1441742022 0.794312 -0.028625 -0.606628 -0.014526 1441742022 0.794312 -0.028625 -0.606628 -0.014526 1441742022 0.794312 -0.028625 -0.606628 -0.014526 1441742022 0.794312 -0.028625 -0.606628 -0.014526 1441742022 0.793457 -0.030579 -0.607605 -0.015747 1441742022 0.793457 -0.030579 -0.607605 -0.015747 1441742022 0.793457 -0.030579 -0.607605 -0.015747 1441742022 0.793457 -0.030579 -0.607605 -0.015747 1441742022 0.793457 -0.030579 -0.607605 -0.015747 1441742022 0.793457 -0.030579 -0.607605 -0.015747 1441742022 0.793457 -0.030579 -0.607605 -0.015747 1441742022 0.793274 -0.031677 -0.607788 -0.016785 1441742022 0.793274 -0.031677 -0.607788 -0.016785 1441742022 0.793274 -0.031677 -0.607788 -0.016785 1441742022 0.793274 -0.031677 -0.607788 -0.016785 1441742022 0.793274 -0.031677 -0.607788 -0.016785 1441742022 0.793274 -0.031677 -0.607788 -0.016785 1441742022 0.793518 -0.030945 -0.607544 -0.015503 1441742022 0.793518 -0.030945 -0.607544 -0.015503 1441742022 0.793518 -0.030945 -0.607544 -0.015503 1441742022 0.793518 -0.030945 -0.607544 -0.015503 1441742022 0.793518 -0.030945 -0.607544 -0.015503 1441742022 0.793640 -0.030396 -0.607483 -0.013977 1441742022 0.793640 -0.030396 -0.607483 -0.013977 1441742022 0.793640 -0.030396 -0.607483 -0.013977 1441742022 0.793640 -0.030396 -0.607483 -0.013977 1441742022 0.793640 -0.030396 -0.607483 -0.013977 1441742022 0.793701 -0.031982 -0.607239 -0.016174 1441742022 0.793701 -0.031982 -0.607239 -0.016174 1441742022 0.793701 -0.031982 -0.607239 -0.016174 1441742022 0.793701 -0.031982 -0.607239 -0.016174 1441742022 0.793701 -0.031982 -0.607239 -0.016174 1441742022 0.793701 -0.031982 -0.607239 -0.016174 1441742022 0.793701 -0.031982 -0.607239 -0.016174 1441742022 0.793457 -0.037537 -0.607056 -0.022278 1441742022 0.793457 -0.037537 -0.607056 -0.022278 1441742022 0.793457 -0.037537 -0.607056 -0.022278 1441742022 0.793457 -0.037537 -0.607056 -0.022278 1441742022 0.793457 -0.037537 -0.607056 -0.022278 1441742022 0.793457 -0.037537 -0.607056 -0.022278 1441742022 0.793457 -0.037537 -0.607056 -0.022278 1441742022 0.793091 -0.047363 -0.606201 -0.035950 1441742022 0.793091 -0.047363 -0.606201 -0.035950 1441742022 0.793091 -0.047363 -0.606201 -0.035950 1441742022 0.793091 -0.047363 -0.606201 -0.035950 1441742022 0.793091 -0.047363 -0.606201 -0.035950 1441742022 0.793091 -0.047363 -0.606201 -0.035950 1441742022 0.792114 -0.066650 -0.602905 -0.067383 1441742022 0.792114 -0.066650 -0.602905 -0.067383 1441742022 0.792114 -0.066650 -0.602905 -0.067383 1441742022 0.792114 -0.066650 -0.602905 -0.067383 1441742022 0.792114 -0.066650 -0.602905 -0.067383 1441742022 0.792114 -0.066650 -0.602905 -0.067383 1441742022 0.790527 -0.090027 -0.597229 -0.101135 1441742022 0.790527 -0.090027 -0.597229 -0.101135 1441742022 0.790527 -0.090027 -0.597229 -0.101135 1441742022 0.790527 -0.090027 -0.597229 -0.101135 1441742022 0.790527 -0.090027 -0.597229 -0.101135 1441742022 0.792542 -0.084961 -0.594116 -0.108093 1441742022 0.792542 -0.084961 -0.594116 -0.108093 1441742022 0.792542 -0.084961 -0.594116 -0.108093 1441742022 0.792542 -0.084961 -0.594116 -0.108093 1441742022 0.792542 -0.084961 -0.594116 -0.108093 1441742022 0.792542 -0.084961 -0.594116 -0.108093 1441742022 0.792542 -0.084961 -0.594116 -0.108093 1441742022 0.793579 -0.074951 -0.595459 -0.099976 1441742022 0.793579 -0.074951 -0.595459 -0.099976 1441742022 0.793579 -0.074951 -0.595459 -0.099976 1441742022 0.793579 -0.074951 -0.595459 -0.099976 1441742022 0.793579 -0.074951 -0.595459 -0.099976 1441742022 0.793579 -0.074951 -0.595459 -0.099976 1441742022 0.795227 -0.057190 -0.596436 -0.092529 1441742022 0.795227 -0.057190 -0.596436 -0.092529 1441742022 0.795227 -0.057190 -0.596436 -0.092529 1441742022 0.795227 -0.057190 -0.596436 -0.092529 1441742022 0.795227 -0.057190 -0.596436 -0.092529 1441742022 0.795227 -0.048889 -0.598145 -0.086487 1441742022 0.795227 -0.048889 -0.598145 -0.086487 1441742022 0.795227 -0.048889 -0.598145 -0.086487 1441742022 0.795227 -0.048889 -0.598145 -0.086487 1441742022 0.795227 -0.048889 -0.598145 -0.086487 1441742022 0.795227 -0.048889 -0.598145 -0.086487 1441742022 0.795227 -0.048889 -0.598145 -0.086487 1441742022 0.795410 -0.041870 -0.599792 -0.076294 1441742022 0.795410 -0.041870 -0.599792 -0.076294 1441742022 0.795410 -0.041870 -0.599792 -0.076294 1441742022 0.795410 -0.041870 -0.599792 -0.076294 1441742022 0.795410 -0.041870 -0.599792 -0.076294 1441742022 0.795410 -0.041870 -0.599792 -0.076294 1441742022 0.795593 -0.040222 -0.601013 -0.064148 1441742022 0.795593 -0.040222 -0.601013 -0.064148 1441742022 0.795593 -0.040222 -0.601013 -0.064148 1441742022 0.795593 -0.040222 -0.601013 -0.064148 1441742022 0.795593 -0.040222 -0.601013 -0.064148 1441742022 0.795593 -0.040222 -0.601013 -0.064148 1441742022 0.796631 -0.039429 -0.600952 -0.051758 1441742022 0.796631 -0.039429 -0.600952 -0.051758 1441742022 0.796631 -0.039429 -0.600952 -0.051758 1441742022 0.796631 -0.039429 -0.600952 -0.051758 1441742022 0.796631 -0.039429 -0.600952 -0.051758 1441742023 0.797424 -0.038757 -0.600769 -0.040466 1441742023 0.797424 -0.038757 -0.600769 -0.040466 1441742023 0.797424 -0.038757 -0.600769 -0.040466 1441742023 0.797424 -0.038757 -0.600769 -0.040466 1441742023 0.797424 -0.038757 -0.600769 -0.040466 1441742023 0.797424 -0.038757 -0.600769 -0.040466 1441742023 0.797668 -0.038330 -0.601013 -0.032532 1441742023 0.797668 -0.038330 -0.601013 -0.032532 1441742023 0.797668 -0.038330 -0.601013 -0.032532 1441742023 0.797668 -0.038330 -0.601013 -0.032532 1441742023 0.797668 -0.038330 -0.601013 -0.032532 1441742023 0.797668 -0.038330 -0.601013 -0.032532 1441742023 0.796936 -0.041626 -0.601929 -0.027710 1441742023 0.796936 -0.041626 -0.601929 -0.027710 1441742023 0.796936 -0.041626 -0.601929 -0.027710 1441742023 0.796936 -0.041626 -0.601929 -0.027710 1441742023 0.796936 -0.041626 -0.601929 -0.027710 1441742023 0.796936 -0.041626 -0.601929 -0.027710 1441742023 0.796936 -0.041626 -0.601929 -0.027710 1441742023 0.795593 -0.044189 -0.603760 -0.023804 1441742023 0.795593 -0.044189 -0.603760 -0.023804 1441742023 0.795593 -0.044189 -0.603760 -0.023804 1441742023 0.795593 -0.044189 -0.603760 -0.023804 1441742023 0.795593 -0.044189 -0.603760 -0.023804 1441742023 0.795593 -0.044189 -0.603760 -0.023804 1441742023 0.794006 -0.044983 -0.605896 -0.021057 1441742023 0.794006 -0.044983 -0.605896 -0.021057 1441742023 0.794006 -0.044983 -0.605896 -0.021057 1441742023 0.794006 -0.044983 -0.605896 -0.021057 1441742023 0.794006 -0.044983 -0.605896 -0.021057 1441742023 0.794006 -0.044983 -0.605896 -0.021057 1441742023 0.794006 -0.044983 -0.605896 -0.021057 1441742023 0.792419 -0.041504 -0.608276 -0.017822 1441742023 0.792419 -0.041504 -0.608276 -0.017822 1441742023 0.792419 -0.041504 -0.608276 -0.017822 1441742023 0.792419 -0.041504 -0.608276 -0.017822 1441742023 0.792419 -0.041504 -0.608276 -0.017822 1441742023 0.792419 -0.041504 -0.608276 -0.017822 1441742023 0.791687 -0.035828 -0.609680 -0.015259 1441742023 0.791687 -0.035828 -0.609680 -0.015259 1441742023 0.791687 -0.035828 -0.609680 -0.015259 1441742023 0.791687 -0.035828 -0.609680 -0.015259 1441742023 0.791687 -0.035828 -0.609680 -0.015259 1441742023 0.791687 -0.035828 -0.609680 -0.015259 1441742023 0.792603 -0.031555 -0.608765 -0.015320 1441742023 0.792603 -0.031555 -0.608765 -0.015320 1441742023 0.792603 -0.031555 -0.608765 -0.015320 1441742023 0.792603 -0.031555 -0.608765 -0.015320 1441742023 0.792603 -0.031555 -0.608765 -0.015320 1441742023 0.792603 -0.031555 -0.608765 -0.015320 1441742023 0.794189 -0.027222 -0.606934 -0.014648 1441742023 0.794189 -0.027222 -0.606934 -0.014648 1441742023 0.794189 -0.027222 -0.606934 -0.014648 1441742023 0.794189 -0.027222 -0.606934 -0.014648 1441742023 0.794189 -0.027222 -0.606934 -0.014648 1441742023 0.794189 -0.027222 -0.606934 -0.014648 1441742023 0.795105 -0.023376 -0.605896 -0.013733 1441742023 0.795105 -0.023376 -0.605896 -0.013733 1441742023 0.795105 -0.023376 -0.605896 -0.013733 1441742023 0.795105 -0.023376 -0.605896 -0.013733 1441742023 0.795105 -0.023376 -0.605896 -0.013733 1441742023 0.795105 -0.023376 -0.605896 -0.013733 1441742023 0.796204 -0.023987 -0.604187 -0.020752 1441742023 0.796204 -0.023987 -0.604187 -0.020752 1441742023 0.796204 -0.023987 -0.604187 -0.020752 1441742023 0.796204 -0.023987 -0.604187 -0.020752 1441742023 0.796204 -0.023987 -0.604187 -0.020752 1441742023 0.796997 -0.032837 -0.602173 -0.033813 1441742023 0.796997 -0.032837 -0.602173 -0.033813 1441742023 0.796997 -0.032837 -0.602173 -0.033813 1441742023 0.796997 -0.032837 -0.602173 -0.033813 1441742023 0.796997 -0.032837 -0.602173 -0.033813 1441742023 0.796997 -0.032837 -0.602173 -0.033813 1441742023 0.797241 -0.039917 -0.600891 -0.040833 1441742023 0.797241 -0.039917 -0.600891 -0.040833 1441742023 0.797241 -0.039917 -0.600891 -0.040833 1441742023 0.797241 -0.039917 -0.600891 -0.040833 1441742023 0.797241 -0.039917 -0.600891 -0.040833 1441742023 0.797241 -0.039917 -0.600891 -0.040833 1441742023 0.797241 -0.039917 -0.600891 -0.040833 1441742023 0.797241 -0.046814 -0.599121 -0.056702 1441742023 0.797241 -0.046814 -0.599121 -0.056702 1441742023 0.797241 -0.046814 -0.599121 -0.056702 1441742023 0.797241 -0.046814 -0.599121 -0.056702 1441742023 0.797241 -0.046814 -0.599121 -0.056702 1441742023 0.797241 -0.046814 -0.599121 -0.056702 1441742023 0.796814 -0.066956 -0.593872 -0.088867 1441742023 0.796814 -0.066956 -0.593872 -0.088867 1441742023 0.796814 -0.066956 -0.593872 -0.088867 1441742023 0.796814 -0.066956 -0.593872 -0.088867 1441742023 0.796814 -0.066956 -0.593872 -0.088867 1441742023 0.796814 -0.066956 -0.593872 -0.088867 1441742023 0.795410 -0.076416 -0.593323 -0.097107 1441742023 0.795410 -0.076416 -0.593323 -0.097107 1441742023 0.795410 -0.076416 -0.593323 -0.097107 1441742023 0.795410 -0.076416 -0.593323 -0.097107 1441742023 0.795410 -0.076416 -0.593323 -0.097107 1441742023 0.795593 -0.053101 -0.599731 -0.067261 1441742023 0.795593 -0.053101 -0.599731 -0.067261 1441742023 0.795593 -0.053101 -0.599731 -0.067261 1441742023 0.795593 -0.053101 -0.599731 -0.067261 1441742023 0.795593 -0.053101 -0.599731 -0.067261 1441742023 0.795593 -0.053101 -0.599731 -0.067261 1441742023 0.795593 -0.053101 -0.599731 -0.067261 1441742023 0.795288 -0.034485 -0.603210 -0.049988 1441742023 0.795288 -0.034485 -0.603210 -0.049988 1441742023 0.795288 -0.034485 -0.603210 -0.049988 1441742023 0.795288 -0.034485 -0.603210 -0.049988 1441742023 0.795288 -0.034485 -0.603210 -0.049988 1441742023 0.795288 -0.034485 -0.603210 -0.049988 1441742023 0.795288 -0.034485 -0.603210 -0.049988 1441742023 0.795715 -0.035522 -0.602844 -0.046204 1441742024 0.795715 -0.035522 -0.602844 -0.046204 1441742024 0.795715 -0.035522 -0.602844 -0.046204 1441742024 0.795715 -0.035522 -0.602844 -0.046204 1441742024 0.795715 -0.035522 -0.602844 -0.046204 1441742024 0.795715 -0.035522 -0.602844 -0.046204 1441742024 0.796326 -0.035034 -0.602783 -0.035278 1441742024 0.796326 -0.035034 -0.602783 -0.035278 1441742024 0.796326 -0.035034 -0.602783 -0.035278 1441742024 0.796326 -0.035034 -0.602783 -0.035278 1441742024 0.796326 -0.035034 -0.602783 -0.035278 1441742024 0.796326 -0.035034 -0.602783 -0.035278 1441742024 0.797485 -0.032349 -0.602051 -0.022949 1441742024 0.797485 -0.032349 -0.602051 -0.022949 1441742024 0.797485 -0.032349 -0.602051 -0.022949 1441742024 0.797485 -0.032349 -0.602051 -0.022949 1441742024 0.797485 -0.032349 -0.602051 -0.022949 1441742024 0.797485 -0.032349 -0.602051 -0.022949 1441742024 0.797485 -0.032349 -0.602051 -0.022949 1441742024 0.798767 -0.031921 -0.600586 -0.014954 1441742024 0.798767 -0.031921 -0.600586 -0.014954 1441742024 0.798767 -0.031921 -0.600586 -0.014954 1441742024 0.798767 -0.031921 -0.600586 -0.014954 1441742024 0.799377 -0.030640 -0.599915 -0.010010 1441742024 0.799377 -0.030640 -0.599915 -0.010010 1441742024 0.799377 -0.030640 -0.599915 -0.010010 1441742024 0.799377 -0.030640 -0.599915 -0.010010 1441742024 0.799377 -0.030640 -0.599915 -0.010010 1441742024 0.799377 -0.030640 -0.599915 -0.010010 1441742024 0.799500 -0.027710 -0.599976 -0.008972 1441742024 0.799500 -0.027710 -0.599976 -0.008972 1441742024 0.799500 -0.027710 -0.599976 -0.008972 1441742024 0.799500 -0.027710 -0.599976 -0.008972 1441742024 0.799500 -0.027710 -0.599976 -0.008972 1441742024 0.798584 -0.027832 -0.601135 -0.009460 1441742024 0.798584 -0.027832 -0.601135 -0.009460 1441742024 0.798584 -0.027832 -0.601135 -0.009460 1441742024 0.798584 -0.027832 -0.601135 -0.009460 1441742024 0.798584 -0.027832 -0.601135 -0.009460 1441742024 0.798584 -0.027832 -0.601135 -0.009460 1441742024 0.796875 -0.026794 -0.603455 -0.009277 1441742024 0.796875 -0.026794 -0.603455 -0.009277 1441742024 0.796875 -0.026794 -0.603455 -0.009277 1441742024 0.796875 -0.026794 -0.603455 -0.009277 1441742024 0.796875 -0.026794 -0.603455 -0.009277 1441742024 0.796875 -0.026794 -0.603455 -0.009277 1441742024 0.794861 -0.025330 -0.606140 -0.011414 1441742024 0.794861 -0.025330 -0.606140 -0.011414 1441742024 0.794861 -0.025330 -0.606140 -0.011414 1441742024 0.794861 -0.025330 -0.606140 -0.011414 1441742024 0.794861 -0.025330 -0.606140 -0.011414 1441742024 0.794861 -0.025330 -0.606140 -0.011414 1441742024 0.794861 -0.025330 -0.606140 -0.011414 1441742024 0.793274 -0.021362 -0.608337 -0.011597 1441742024 0.793274 -0.021362 -0.608337 -0.011597 1441742024 0.793274 -0.021362 -0.608337 -0.011597 1441742024 0.793274 -0.021362 -0.608337 -0.011597 1441742024 0.793274 -0.021362 -0.608337 -0.011597 1441742024 0.791748 -0.014038 -0.610657 -0.008545 1441742024 0.791748 -0.014038 -0.610657 -0.008545 1441742024 0.791748 -0.014038 -0.610657 -0.008545 1441742024 0.791748 -0.014038 -0.610657 -0.008545 1441742024 0.791748 -0.014038 -0.610657 -0.008545 1441742024 0.791748 -0.014038 -0.610657 -0.008545 1441742024 0.791443 -0.009583 -0.611084 -0.010315 1441742024 0.791443 -0.009583 -0.611084 -0.010315 1441742024 0.791443 -0.009583 -0.611084 -0.010315 1441742024 0.791443 -0.009583 -0.611084 -0.010315 1441742024 0.791443 -0.009583 -0.611084 -0.010315 1441742024 0.791443 -0.009583 -0.611084 -0.010315 1441742024 0.791687 -0.011292 -0.610657 -0.014954 1441742024 0.791687 -0.011292 -0.610657 -0.014954 1441742024 0.791687 -0.011292 -0.610657 -0.014954 1441742024 0.791687 -0.011292 -0.610657 -0.014954 1441742024 0.792236 -0.009949 -0.609924 -0.015381 1441742024 0.792236 -0.009949 -0.609924 -0.015381 1441742024 0.792236 -0.009949 -0.609924 -0.015381 1441742024 0.792236 -0.009949 -0.609924 -0.015381 1441742024 0.792236 -0.009949 -0.609924 -0.015381 1441742024 0.792236 -0.009949 -0.609924 -0.015381 1441742024 0.792236 -0.009949 -0.609924 -0.015381 1441742024 0.793091 -0.011414 -0.608765 -0.016235 1441742024 0.793091 -0.011414 -0.608765 -0.016235 1441742024 0.793091 -0.011414 -0.608765 -0.016235 1441742024 0.793091 -0.011414 -0.608765 -0.016235 1441742024 0.794373 -0.017273 -0.606873 -0.019104 1441742024 0.794373 -0.017273 -0.606873 -0.019104 1441742024 0.794373 -0.017273 -0.606873 -0.019104 1441742024 0.794373 -0.017273 -0.606873 -0.019104 1441742024 0.794373 -0.017273 -0.606873 -0.019104 1441742024 0.794373 -0.017273 -0.606873 -0.019104 1441742024 0.795105 -0.024658 -0.605103 -0.031555 1441742024 0.795105 -0.024658 -0.605103 -0.031555 1441742024 0.795105 -0.024658 -0.605103 -0.031555 1441742024 0.795105 -0.024658 -0.605103 -0.031555 1441742024 0.795105 -0.024658 -0.605103 -0.031555 1441742024 0.795105 -0.024658 -0.605103 -0.031555 1441742024 0.796692 -0.048157 -0.599854 -0.055481 1441742024 0.796692 -0.048157 -0.599854 -0.055481 1441742024 0.796692 -0.048157 -0.599854 -0.055481 1441742024 0.796692 -0.048157 -0.599854 -0.055481 1441742024 0.796692 -0.048157 -0.599854 -0.055481 1441742024 0.796692 -0.048157 -0.599854 -0.055481 1441742024 0.798279 -0.050598 -0.597900 -0.051636 1441742024 0.798279 -0.050598 -0.597900 -0.051636 1441742025 0.798279 -0.050598 -0.597900 -0.051636 1441742025 0.798279 -0.050598 -0.597900 -0.051636 1441742025 0.798279 -0.050598 -0.597900 -0.051636 1441742025 0.798279 -0.050598 -0.597900 -0.051636 1441742025 0.798279 -0.050598 -0.597900 -0.051636 1441742025 0.799927 -0.038818 -0.597107 -0.045898 1441742025 0.799927 -0.038818 -0.597107 -0.045898 1441742025 0.799927 -0.038818 -0.597107 -0.045898 1441742025 0.799927 -0.038818 -0.597107 -0.045898 1441742025 0.799927 -0.038818 -0.597107 -0.045898 1441742025 0.799927 -0.038818 -0.597107 -0.045898 1441742025 0.800232 -0.039490 -0.596436 -0.047852 1441742025 0.800232 -0.039490 -0.596436 -0.047852 1441742025 0.800232 -0.039490 -0.596436 -0.047852 1441742025 0.800232 -0.039490 -0.596436 -0.047852 1441742025 0.800232 -0.039490 -0.596436 -0.047852 1441742025 0.800232 -0.039490 -0.596436 -0.047852 1441742025 0.800232 -0.036743 -0.596863 -0.044922 1441742025 0.800232 -0.036743 -0.596863 -0.044922 1441742025 0.800232 -0.036743 -0.596863 -0.044922 1441742025 0.800232 -0.036743 -0.596863 -0.044922 1441742025 0.800232 -0.036743 -0.596863 -0.044922 1441742025 0.800232 -0.036743 -0.596863 -0.044922 1441742025 0.800232 -0.031921 -0.597595 -0.038147 1441742025 0.800232 -0.031921 -0.597595 -0.038147 1441742025 0.800232 -0.031921 -0.597595 -0.038147 1441742025 0.800232 -0.031921 -0.597595 -0.038147 1441742025 0.800232 -0.031921 -0.597595 -0.038147 1441742025 0.800232 -0.031921 -0.597595 -0.038147 1441742025 0.800598 -0.028564 -0.597595 -0.032593 1441742025 0.800598 -0.028564 -0.597595 -0.032593 1441742025 0.800598 -0.028564 -0.597595 -0.032593 1441742025 0.800598 -0.028564 -0.597595 -0.032593 1441742025 0.800598 -0.028564 -0.597595 -0.032593 1441742025 0.800842 -0.024048 -0.597839 -0.025696 1441742025 0.800842 -0.024048 -0.597839 -0.025696 1441742025 0.800842 -0.024048 -0.597839 -0.025696 1441742025 0.800842 -0.024048 -0.597839 -0.025696 1441742025 0.800842 -0.024048 -0.597839 -0.025696 1441742025 0.800842 -0.024048 -0.597839 -0.025696 1441742025 0.800720 -0.020264 -0.598328 -0.019897 1441742025 0.800720 -0.020264 -0.598328 -0.019897 1441742025 0.800720 -0.020264 -0.598328 -0.019897 1441742025 0.800720 -0.020264 -0.598328 -0.019897 1441742025 0.800720 -0.020264 -0.598328 -0.019897 1441742025 0.800720 -0.020264 -0.598328 -0.019897 1441742025 0.800354 -0.019287 -0.598938 -0.018188 1441742025 0.800354 -0.019287 -0.598938 -0.018188 1441742025 0.800354 -0.019287 -0.598938 -0.018188 1441742025 0.800354 -0.019287 -0.598938 -0.018188 1441742025 0.800354 -0.019287 -0.598938 -0.018188 1441742025 0.800354 -0.019287 -0.598938 -0.018188 1441742025 0.800354 -0.019287 -0.598938 -0.018188 1441742025 0.799500 -0.020630 -0.600037 -0.019104 1441742025 0.799500 -0.020630 -0.600037 -0.019104 1441742025 0.799500 -0.020630 -0.600037 -0.019104 1441742025 0.799500 -0.020630 -0.600037 -0.019104 1441742025 0.799500 -0.020630 -0.600037 -0.019104 1441742025 0.799500 -0.020630 -0.600037 -0.019104 1441742025 0.798279 -0.022278 -0.601501 -0.021362 1441742025 0.798279 -0.022278 -0.601501 -0.021362 1441742025 0.798279 -0.022278 -0.601501 -0.021362 1441742025 0.798279 -0.022278 -0.601501 -0.021362 1441742025 0.798279 -0.022278 -0.601501 -0.021362 1441742025 0.798279 -0.022278 -0.601501 -0.021362 1441742025 0.798279 -0.022278 -0.601501 -0.021362 1441742025 0.796326 -0.025513 -0.603943 -0.020325 1441742025 0.796326 -0.025513 -0.603943 -0.020325 1441742025 0.796326 -0.025513 -0.603943 -0.020325 1441742025 0.796326 -0.025513 -0.603943 -0.020325 1441742025 0.796326 -0.025513 -0.603943 -0.020325 1441742025 0.796326 -0.025513 -0.603943 -0.020325 1441742025 0.796326 -0.025513 -0.603943 -0.020325 1441742025 0.793945 -0.026672 -0.607178 -0.017517 1441742025 0.793945 -0.026672 -0.607178 -0.017517 1441742025 0.793945 -0.026672 -0.607178 -0.017517 1441742025 0.793945 -0.026672 -0.607178 -0.017517 1441742025 0.793945 -0.026672 -0.607178 -0.017517 1441742025 0.792664 -0.028503 -0.608643 -0.021057 1441742025 0.792664 -0.028503 -0.608643 -0.021057 1441742025 0.792664 -0.028503 -0.608643 -0.021057 1441742025 0.792664 -0.028503 -0.608643 -0.021057 1441742025 0.792664 -0.028503 -0.608643 -0.021057 1441742025 0.792664 -0.028503 -0.608643 -0.021057 1441742025 0.792908 -0.032043 -0.608093 -0.022034 1441742025 0.792908 -0.032043 -0.608093 -0.022034 1441742025 0.792908 -0.032043 -0.608093 -0.022034 1441742025 0.792908 -0.032043 -0.608093 -0.022034 1441742025 0.792908 -0.032043 -0.608093 -0.022034 1441742025 0.792908 -0.032043 -0.608093 -0.022034 1441742025 0.793701 -0.026917 -0.607483 -0.015015 1441742025 0.793701 -0.026917 -0.607483 -0.015015 1441742025 0.793701 -0.026917 -0.607483 -0.015015 1441742025 0.793701 -0.026917 -0.607483 -0.015015 1441742025 0.793701 -0.026917 -0.607483 -0.015015 1441742025 0.793701 -0.026917 -0.607483 -0.015015 1441742025 0.794556 -0.024109 -0.606628 -0.010498 1441742025 0.794556 -0.024109 -0.606628 -0.010498 1441742025 0.794556 -0.024109 -0.606628 -0.010498 1441742025 0.794556 -0.024109 -0.606628 -0.010498 1441742025 0.794556 -0.024109 -0.606628 -0.010498 1441742025 0.794556 -0.024109 -0.606628 -0.010498 1441742025 0.794556 -0.024109 -0.606628 -0.010498 1441742025 0.795227 -0.023865 -0.605713 -0.011169 1441742025 0.795227 -0.023865 -0.605713 -0.011169 1441742025 0.795227 -0.023865 -0.605713 -0.011169 1441742025 0.795227 -0.023865 -0.605713 -0.011169 1441742025 0.795227 -0.023865 -0.605713 -0.011169 1441742025 0.795654 -0.026489 -0.605042 -0.012634 1441742025 0.795654 -0.026489 -0.605042 -0.012634 1441742025 0.795654 -0.026489 -0.605042 -0.012634 1441742026 0.795654 -0.026489 -0.605042 -0.012634 1441742026 0.795654 -0.026489 -0.605042 -0.012634 1441742026 0.795654 -0.026489 -0.605042 -0.012634 1441742026 0.795959 -0.028748 -0.604370 -0.019043 1441742026 0.795959 -0.028748 -0.604370 -0.019043 1441742026 0.795959 -0.028748 -0.604370 -0.019043 1441742026 0.795959 -0.028748 -0.604370 -0.019043 1441742026 0.795959 -0.028748 -0.604370 -0.019043 1441742026 0.795959 -0.028748 -0.604370 -0.019043 1441742026 0.796387 -0.044556 -0.601501 -0.044617 1441742026 0.796387 -0.044556 -0.601501 -0.044617 1441742026 0.796387 -0.044556 -0.601501 -0.044617 1441742026 0.796387 -0.044556 -0.601501 -0.044617 1441742026 0.796387 -0.044556 -0.601501 -0.044617 1441742026 0.796387 -0.044556 -0.601501 -0.044617 1441742026 0.796509 -0.070740 -0.595947 -0.073853 1441742026 0.796509 -0.070740 -0.595947 -0.073853 1441742026 0.796509 -0.070740 -0.595947 -0.073853 1441742026 0.796509 -0.070740 -0.595947 -0.073853 1441742026 0.796509 -0.070740 -0.595947 -0.073853 1441742026 0.796509 -0.070740 -0.595947 -0.073853 1441742026 0.798340 -0.071899 -0.593079 -0.075928 1441742026 0.798340 -0.071899 -0.593079 -0.075928 1441742026 0.798340 -0.071899 -0.593079 -0.075928 1441742026 0.798340 -0.071899 -0.593079 -0.075928 1441742026 0.798340 -0.071899 -0.593079 -0.075928 1441742026 0.798340 -0.071899 -0.593079 -0.075928 1441742026 0.799744 -0.052551 -0.594788 -0.062561 1441742026 0.799744 -0.052551 -0.594788 -0.062561 1441742026 0.799744 -0.052551 -0.594788 -0.062561 1441742026 0.799744 -0.052551 -0.594788 -0.062561 1441742026 0.800171 -0.042664 -0.595093 -0.061035 1441742026 0.800171 -0.042664 -0.595093 -0.061035 1441742026 0.800171 -0.042664 -0.595093 -0.061035 1441742026 0.800171 -0.042664 -0.595093 -0.061035 1441742026 0.800171 -0.042664 -0.595093 -0.061035 1441742026 0.800171 -0.042664 -0.595093 -0.061035 1441742026 0.800293 -0.035950 -0.596008 -0.054565 1441742026 0.800293 -0.035950 -0.596008 -0.054565 1441742026 0.800293 -0.035950 -0.596008 -0.054565 1441742026 0.800293 -0.035950 -0.596008 -0.054565 1441742026 0.800293 -0.035950 -0.596008 -0.054565 1441742026 0.800293 -0.035950 -0.596008 -0.054565 1441742026 0.800293 -0.035950 -0.596008 -0.054565 1441742026 0.801392 -0.033386 -0.595276 -0.048340 1441742026 0.801392 -0.033386 -0.595276 -0.048340 1441742026 0.801392 -0.033386 -0.595276 -0.048340 1441742026 0.801392 -0.033386 -0.595276 -0.048340 1441742026 0.801392 -0.033386 -0.595276 -0.048340 1441742026 0.801392 -0.033386 -0.595276 -0.048340 1441742026 0.803223 -0.031860 -0.593506 -0.039246 1441742026 0.803223 -0.031860 -0.593506 -0.039246 1441742026 0.803223 -0.031860 -0.593506 -0.039246 1441742026 0.803223 -0.031860 -0.593506 -0.039246 1441742026 0.803223 -0.031860 -0.593506 -0.039246 1441742026 0.803223 -0.031860 -0.593506 -0.039246 1441742026 0.805176 -0.027893 -0.591919 -0.024231 1441742026 0.805176 -0.027893 -0.591919 -0.024231 1441742026 0.805176 -0.027893 -0.591919 -0.024231 1441742026 0.805176 -0.027893 -0.591919 -0.024231 1441742026 0.805176 -0.027893 -0.591919 -0.024231 1441742026 0.805176 -0.027893 -0.591919 -0.024231 1441742026 0.805176 -0.027893 -0.591919 -0.024231 1441742026 0.807495 -0.024780 -0.589233 -0.010620 1441742026 0.807495 -0.024780 -0.589233 -0.010620 1441742026 0.807495 -0.024780 -0.589233 -0.010620 1441742026 0.807495 -0.024780 -0.589233 -0.010620 1441742026 0.807495 -0.024780 -0.589233 -0.010620 1441742026 0.807495 -0.024780 -0.589233 -0.010620 1441742026 0.809509 -0.028503 -0.586365 -0.006165 1441742026 0.809509 -0.028503 -0.586365 -0.006165 1441742026 0.809509 -0.028503 -0.586365 -0.006165 1441742026 0.809509 -0.028503 -0.586365 -0.006165 1441742026 0.809509 -0.028503 -0.586365 -0.006165 1441742026 0.809509 -0.028503 -0.586365 -0.006165 1441742026 0.809509 -0.028503 -0.586365 -0.006165 1441742026 0.810242 -0.034363 -0.585022 -0.006287 1441742026 0.810242 -0.034363 -0.585022 -0.006287 1441742026 0.810242 -0.034363 -0.585022 -0.006287 1441742026 0.810242 -0.034363 -0.585022 -0.006287 1441742026 0.810242 -0.034363 -0.585022 -0.006287 1441742026 0.810242 -0.034363 -0.585022 -0.006287 1441742026 0.809875 -0.037598 -0.585327 -0.006409 1441742026 0.809875 -0.037598 -0.585327 -0.006409 1441742026 0.809875 -0.037598 -0.585327 -0.006409 1441742026 0.809875 -0.037598 -0.585327 -0.006409 1441742026 0.809875 -0.037598 -0.585327 -0.006409 1441742026 0.809875 -0.037598 -0.585327 -0.006409 1441742026 0.807922 -0.042480 -0.587646 -0.010742 1441742026 0.807922 -0.042480 -0.587646 -0.010742 1441742026 0.807922 -0.042480 -0.587646 -0.010742 1441742026 0.807922 -0.042480 -0.587646 -0.010742 1441742026 0.807922 -0.042480 -0.587646 -0.010742 1441742026 0.807922 -0.042480 -0.587646 -0.010742 1441742026 0.805237 -0.050171 -0.590454 -0.019409 1441742026 0.805237 -0.050171 -0.590454 -0.019409 1441742026 0.805237 -0.050171 -0.590454 -0.019409 1441742026 0.805237 -0.050171 -0.590454 -0.019409 1441742026 0.805237 -0.050171 -0.590454 -0.019409 1441742026 0.805237 -0.050171 -0.590454 -0.019409 1441742026 0.805237 -0.050171 -0.590454 -0.019409 1441742026 0.801880 -0.053833 -0.594543 -0.024048 1441742026 0.801880 -0.053833 -0.594543 -0.024048 1441742026 0.801880 -0.053833 -0.594543 -0.024048 1441742026 0.801880 -0.053833 -0.594543 -0.024048 1441742026 0.798950 -0.046814 -0.599121 -0.023010 1441742026 0.798950 -0.046814 -0.599121 -0.023010 1441742026 0.798950 -0.046814 -0.599121 -0.023010 1441742026 0.798950 -0.046814 -0.599121 -0.023010 1441742027 0.798950 -0.046814 -0.599121 -0.023010 1441742027 0.798950 -0.046814 -0.599121 -0.023010 1441742027 0.797363 -0.037964 -0.601929 -0.022034 1441742027 0.797363 -0.037964 -0.601929 -0.022034 1441742027 0.797363 -0.037964 -0.601929 -0.022034 1441742027 0.797363 -0.037964 -0.601929 -0.022034 1441742027 0.797363 -0.037964 -0.601929 -0.022034 1441742027 0.797363 -0.037964 -0.601929 -0.022034 1441742027 0.798035 -0.030579 -0.601379 -0.024414 1441742027 0.798035 -0.030579 -0.601379 -0.024414 1441742027 0.798035 -0.030579 -0.601379 -0.024414 1441742027 0.798035 -0.030579 -0.601379 -0.024414 1441742027 0.798035 -0.030579 -0.601379 -0.024414 1441742027 
0.820923 -0.111755 -0.558533 0.040649 1441742029 0.820923 -0.111755 -0.558533 0.040649 1441742029 0.820923 -0.111755 -0.558533 0.040649 1441742029 0.820923 -0.111755 -0.558533 0.040649 1441742029 0.820923 -0.111755 -0.558533 0.040649 1441742029 0.829346 -0.165161 -0.530762 0.056274 1441742029 0.829346 -0.165161 -0.530762 0.056274 1441742029 0.829346 -0.165161 -0.530762 0.056274 1441742029 0.829346 -0.165161 -0.530762 0.056274 1441742029 0.829346 -0.165161 -0.530762 0.056274 1441742029 0.829346 -0.165161 -0.530762 0.056274 1441742029 0.825562 -0.238037 -0.507141 0.067444 1441742029 0.825562 -0.238037 -0.507141 0.067444 1441742029 0.825562 -0.238037 -0.507141 0.067444 1441742029 0.825562 -0.238037 -0.507141 0.067444 1441742029 0.825562 -0.238037 -0.507141 0.067444 1441742029 0.825562 -0.238037 -0.507141 0.067444 1441742029 0.825562 -0.238037 -0.507141 0.067444 1441742029 0.820557 -0.276733 -0.486755 0.114685 1441742030 0.820557 -0.276733 -0.486755 0.114685 1441742030 0.820557 -0.276733 -0.486755 0.114685 1441742030 0.820557 -0.276733 -0.486755 0.114685 1441742030 0.820557 -0.276733 -0.486755 0.114685 1441742030 0.820557 -0.276733 -0.486755 0.114685 1441742030 0.801819 -0.316223 -0.477661 0.170166 1441742030 0.801819 -0.316223 -0.477661 0.170166 1441742030 0.801819 -0.316223 -0.477661 0.170166 1441742030 0.801819 -0.316223 -0.477661 0.170166 1441742030 0.801819 -0.316223 -0.477661 0.170166 1441742030 0.801819 -0.316223 -0.477661 0.170166 1441742030 0.801819 -0.316223 -0.477661 0.170166 1441742030 0.787964 -0.366882 -0.449341 0.206238 1441742030 0.787964 -0.366882 -0.449341 0.206238 1441742030 0.787964 -0.366882 -0.449341 0.206238 1441742030 0.787964 -0.366882 -0.449341 0.206238 1441742030 0.787964 -0.366882 -0.449341 0.206238 1441742030 0.787964 -0.366882 -0.449341 0.206238 1441742030 0.787964 -0.366882 -0.449341 0.206238 1441742030 0.778687 -0.411987 -0.402710 0.248474 1441742030 0.778687 -0.411987 -0.402710 0.248474 1441742030 0.778687 -0.411987 -0.402710 0.248474 1441742030 0.778687 -0.411987 -0.402710 0.248474 1441742030 0.778687 -0.411987 -0.402710 0.248474 1441742030 0.778687 -0.411987 -0.402710 0.248474 1441742030 0.763977 -0.446045 -0.384216 0.264160 1441742030 0.763977 -0.446045 -0.384216 0.264160 1441742030 0.763977 -0.446045 -0.384216 0.264160 1441742030 0.763977 -0.446045 -0.384216 0.264160 1441742030 0.763977 -0.446045 -0.384216 0.264160 1441742030 0.763977 -0.446045 -0.384216 0.264160 1441742030 0.763977 -0.446045 -0.384216 0.264160 1441742030 0.759521 -0.448853 -0.379700 0.278320 1441742030 0.759521 -0.448853 -0.379700 0.278320 1441742030 0.759521 -0.448853 -0.379700 0.278320 1441742030 0.759521 -0.448853 -0.379700 0.278320 1441742030 0.759521 -0.448853 -0.379700 0.278320 1441742030 0.759521 -0.448853 -0.379700 0.278320 1441742030 0.768433 -0.423767 -0.392578 0.275269 1441742030 0.768433 -0.423767 -0.392578 0.275269 1441742030 0.768433 -0.423767 -0.392578 0.275269 1441742030 0.768433 -0.423767 -0.392578 0.275269 1441742030 0.768433 -0.423767 -0.392578 0.275269 1441742030 0.768433 -0.423767 -0.392578 0.275269 1441742030 0.773376 -0.396240 -0.417236 0.266052 1441742030 0.773376 -0.396240 -0.417236 0.266052 1441742030 0.773376 -0.396240 -0.417236 0.266052 1441742030 0.773376 -0.396240 -0.417236 0.266052 1441742030 0.773376 -0.396240 -0.417236 0.266052 1441742030 0.773376 -0.396240 -0.417236 0.266052 1441742030 0.773376 -0.396240 -0.417236 0.266052 1441742030 0.782654 -0.358765 -0.449890 0.237305 1441742030 0.782654 -0.358765 -0.449890 0.237305 1441742030 0.782654 -0.358765 -0.449890 0.237305 1441742030 0.782654 -0.358765 -0.449890 0.237305 1441742030 0.782654 -0.358765 -0.449890 0.237305 1441742030 0.782654 -0.358765 -0.449890 0.237305 1441742030 0.790100 -0.317688 -0.482727 0.204529 1441742030 0.790100 -0.317688 -0.482727 0.204529 1441742030 0.790100 -0.317688 -0.482727 0.204529 1441742030 0.790100 -0.317688 -0.482727 0.204529 1441742030 0.790100 -0.317688 -0.482727 0.204529 1441742030 0.790100 -0.317688 -0.482727 0.204529 1441742030 0.795837 -0.292603 -0.502380 0.169128 1441742030 0.795837 -0.292603 -0.502380 0.169128 1441742030 0.795837 -0.292603 -0.502380 0.169128 1441742030 0.795837 -0.292603 -0.502380 0.169128 1441742030 0.806580 -0.274597 -0.508545 0.124146 1441742030 0.806580 -0.274597 -0.508545 0.124146 1441742030 0.806580 -0.274597 -0.508545 0.124146 1441742030 0.806580 -0.274597 -0.508545 0.124146 1441742030 0.806580 -0.274597 -0.508545 0.124146 1441742030 0.819580 -0.216431 -0.523438 0.086182 1441742030 0.819580 -0.216431 -0.523438 0.086182 1441742030 0.819580 -0.216431 -0.523438 0.086182 1441742030 0.819580 -0.216431 -0.523438 0.086182 1441742030 0.819580 -0.216431 -0.523438 0.086182 1441742030 0.819580 -0.216431 -0.523438 0.086182 1441742030 0.819580 -0.216431 -0.523438 0.086182 1441742030 0.813599 -0.139526 -0.564270 0.011230 1441742030 0.813599 -0.139526 -0.564270 0.011230 1441742030 0.813599 -0.139526 -0.564270 0.011230 1441742030 0.813599 -0.139526 -0.564270 0.011230 1441742030 0.813599 -0.139526 -0.564270 0.011230 1441742030 0.813599 -0.139526 -0.564270 0.011230 1441742030 0.790771 -0.124329 -0.591980 -0.093323 1441742030 0.790771 -0.124329 -0.591980 -0.093323 1441742030 0.790771 -0.124329 -0.591980 -0.093323 1441742030 0.790771 -0.124329 -0.591980 -0.093323 1441742030 0.790771 -0.124329 -0.591980 -0.093323 1441742030 0.790771 -0.124329 -0.591980 -0.093323 1441742030 0.776123 -0.113953 -0.606995 -0.127075 1441742030 0.776123 -0.113953 -0.606995 -0.127075 1441742030 0.776123 -0.113953 -0.606995 -0.127075 1441742030 0.776123 -0.113953 -0.606995 -0.127075 1441742030 0.776123 -0.113953 -0.606995 -0.127075 1441742030 0.776001 -0.113892 -0.606506 -0.130493 1441742030 0.776001 -0.113892 -0.606506 -0.130493 1441742030 0.776001 -0.113892 -0.606506 -0.130493 1441742030 0.776001 -0.113892 -0.606506 -0.130493 1441742030 0.776001 -0.113892 -0.606506 -0.130493 1441742030 0.776001 -0.113892 -0.606506 -0.130493 1441742030 0.787231 -0.119019 -0.596863 -0.099243 1441742030 0.787231 -0.119019 -0.596863 -0.099243 1441742030 0.787231 -0.119019 -0.596863 -0.099243 1441742030 0.787231 -0.119019 -0.596863 -0.099243 1441742030 0.787231 -0.119019 -0.596863 -0.099243 1441742030 0.787231 -0.119019 -0.596863 -0.099243 1441742030 0.800476 -0.133728 -0.580872 -0.062500 1441742030 0.800476 -0.133728 -0.580872 -0.062500 1441742031 0.800476 -0.133728 -0.580872 -0.062500 1441742031 0.800476 -0.133728 -0.580872 -0.062500 1441742031 0.800476 -0.133728 -0.580872 -0.062500 1441742031 0.800476 -0.133728 -0.580872 -0.062500 1441742031 0.800476 -0.133728 -0.580872 -0.062500 1441742031 0.811768 -0.170532 -0.557861 -0.026733 1441742031 0.811768 -0.170532 -0.557861 -0.026733 1441742031 0.811768 -0.170532 -0.557861 -0.026733 1441742031 0.811768 -0.170532 -0.557861 -0.026733 1441742031 0.811768 -0.170532 -0.557861 -0.026733 1441742031 0.811768 -0.170532 -0.557861 -0.026733 1441742031 0.815491 -0.210693 -0.538940 0.011047 1441742031 0.815491 -0.210693 -0.538940 0.011047 1441742031 0.815491 -0.210693 -0.538940 0.011047 1441742031 0.815491 -0.210693 -0.538940 0.011047 1441742031 0.815491 -0.210693 -0.538940 0.011047 1441742031 0.815491 -0.210693 -0.538940 0.011047 1441742031 0.809143 -0.259155 -0.525085 0.048950 1441742031 0.809143 -0.259155 -0.525085 0.048950 1441742031 0.809143 -0.259155 -0.525085 0.048950 1441742031 0.809143 -0.259155 -0.525085 0.048950 1441742031 0.809143 -0.259155 -0.525085 0.048950 1441742031 0.809143 -0.259155 -0.525085 0.048950 1441742031 0.809143 -0.259155 -0.525085 0.048950 1441742031 0.793945 -0.297974 -0.520691 0.098633 1441742031 0.793945 -0.297974 -0.520691 0.098633 1441742031 0.793945 -0.297974 -0.520691 0.098633 1441742031 0.793945 -0.297974 -0.520691 0.098633 1441742031 0.793945 -0.297974 -0.520691 0.098633 1441742031 0.793945 -0.297974 -0.520691 0.098633 1441742031 0.784302 -0.325623 -0.511353 0.131714 1441742031 0.784302 -0.325623 -0.511353 0.131714 1441742031 0.784302 -0.325623 -0.511353 0.131714 1441742031 0.784302 -0.325623 -0.511353 0.131714 1441742031 0.784302 -0.325623 -0.511353 0.131714 1441742031 0.784302 -0.325623 -0.511353 0.131714 1441742031 0.777405 -0.360291 -0.490479 0.158936 1441742031 0.777405 -0.360291 -0.490479 0.158936 1441742031 0.777405 -0.360291 -0.490479 0.158936 1441742031 0.777405 -0.360291 -0.490479 0.158936 1441742031 0.777405 -0.360291 -0.490479 0.158936 1441742031 0.777405 -0.360291 -0.490479 0.158936 1441742031 0.777405 -0.360291 -0.490479 0.158936 1441742031 0.772949 -0.380615 -0.468140 0.196228 1441742031 0.772949 -0.380615 -0.468140 0.196228 1441742031 0.772949 -0.380615 -0.468140 0.196228 1441742031 0.772949 -0.380615 -0.468140 0.196228 1441742031 0.772949 -0.380615 -0.468140 0.196228 1441742031 0.772949 -0.380615 -0.468140 0.196228 1441742031 0.771179 -0.392761 -0.446655 0.226868 1441742031 0.771179 -0.392761 -0.446655 0.226868 1441742031 0.771179 -0.392761 -0.446655 0.226868 1441742031 0.771179 -0.392761 -0.446655 0.226868 1441742031 0.771179 -0.392761 -0.446655 0.226868 1441742031 0.771179 -0.392761 -0.446655 0.226868 1441742031 0.767639 -0.397522 -0.440918 0.241394 1441742031 0.767639 -0.397522 -0.440918 0.241394 1441742031 0.767639 -0.397522 -0.440918 0.241394 1441742031 0.767639 -0.397522 -0.440918 0.241394 1441742031 0.767639 -0.397522 -0.440918 0.241394 1441742031 0.767639 -0.397522 -0.440918 0.241394 1441742031 0.773560 -0.391907 -0.448608 0.216309 1441742031 0.773560 -0.391907 -0.448608 0.216309 1441742031 0.773560 -0.391907 -0.448608 0.216309 1441742031 0.773560 -0.391907 -0.448608 0.216309 1441742031 0.773560 -0.391907 -0.448608 0.216309 1441742031 0.773560 -0.391907 -0.448608 0.216309 1441742031 0.780518 -0.369202 -0.475891 0.167297 1441742031 0.780518 -0.369202 -0.475891 0.167297 1441742031 0.780518 -0.369202 -0.475891 0.167297 1441742031 0.780518 -0.369202 -0.475891 0.167297 1441742031 0.780518 -0.369202 -0.475891 0.167297 1441742031 0.780518 -0.369202 -0.475891 0.167297 1441742031 0.783508 -0.342041 -0.503845 0.123352 1441742031 0.783508 -0.342041 -0.503845 0.123352 1441742031 0.783508 -0.342041 -0.503845 0.123352 1441742031 0.783508 -0.342041 -0.503845 0.123352 1441742031 0.783508 -0.342041 -0.503845 0.123352 1441742031 0.783508 -0.342041 -0.503845 0.123352 1441742031 0.793823 -0.286316 -0.528015 0.094910 1441742031 0.793823 -0.286316 -0.528015 0.094910 1441742031 0.793823 -0.286316 -0.528015 0.094910 1441742031 0.793823 -0.286316 -0.528015 0.094910 1441742031 0.793823 -0.286316 -0.528015 0.094910 1441742031 0.793823 -0.286316 -0.528015 0.094910 1441742031 0.802551 -0.247437 -0.537292 0.077332 1441742031 0.802551 -0.247437 -0.537292 0.077332 1441742031 0.802551 -0.247437 -0.537292 0.077332 1441742031 0.802551 -0.247437 -0.537292 0.077332 1441742031 0.802551 -0.247437 -0.537292 0.077332 1441742031 0.811035 -0.218323 -0.541504 0.036560 1441742031 0.811035 -0.218323 -0.541504 0.036560 1441742031 0.811035 -0.218323 -0.541504 0.036560 1441742031 0.811035 -0.218323 -0.541504 0.036560 1441742031 0.811035 -0.218323 -0.541504 0.036560 1441742031 0.820679 -0.155884 -0.549377 0.018738 1441742031 0.820679 -0.155884 -0.549377 0.018738 1441742031 0.820679 -0.155884 -0.549377 0.018738 1441742031 0.820679 -0.155884 -0.549377 0.018738 1441742031 0.820679 -0.155884 -0.549377 0.018738 1441742031 0.820679 -0.155884 -0.549377 0.018738 1441742031 0.812012 -0.037476 -0.582397 0.000732 1441742031 0.812012 -0.037476 -0.582397 0.000732 1441742031 0.812012 -0.037476 -0.582397 0.000732 1441742031 0.812012 -0.037476 -0.582397 0.000732 1441742031 0.812012 -0.037476 -0.582397 0.000732 1441742031 0.812012 -0.037476 -0.582397 0.000732 1441742031 0.792725 0.008362 -0.604980 -0.074707 1441742031 0.792725 0.008362 -0.604980 -0.074707 1441742031 0.792725 0.008362 -0.604980 -0.074707 1441742032 0.792725 0.008362 -0.604980 -0.074707 1441742032 0.792725 0.008362 -0.604980 -0.074707 1441742032 0.792725 0.008362 -0.604980 -0.074707 1441742032 0.778992 0.005371 -0.612427 -0.134277 1441742032 0.778992 0.005371 -0.612427 -0.134277 1441742032 0.778992 0.005371 -0.612427 -0.134277 1441742032 0.778992 0.005371 -0.612427 -0.134277 1441742032 0.778992 0.005371 -0.612427 -0.134277 1441742032 0.778992 0.005371 -0.612427 -0.134277 1441742032 0.776062 -0.001404 -0.614136 -0.143555 1441742032 0.776062 -0.001404 -0.614136 -0.143555 1441742032 0.776062 -0.001404 -0.614136 -0.143555 1441742032 0.776062 -0.001404 -0.614136 -0.143555 1441742032 0.776062 -0.001404 -0.614136 -0.143555 1441742032 0.776062 -0.001404 -0.614136 -0.143555 1441742032 0.783875 -0.022522 -0.606812 -0.129700 1441742032 0.783875 -0.022522 -0.606812 -0.129700 1441742032 0.783875 -0.022522 -0.606812 -0.129700 1441742032 0.783875 -0.022522 -0.606812 -0.129700 1441742032 0.783875 -0.022522 -0.606812 -0.129700 1441742032 0.783875 -0.022522 -0.606812 -0.129700 1441742032 0.795654 -0.049438 -0.596069 -0.096008 1441742032 0.795654 -0.049438 -0.596069 -0.096008 1441742032 0.795654 -0.049438 -0.596069 -0.096008 1441742032 0.795654 -0.049438 -0.596069 -0.096008 1441742032 0.795654 -0.049438 -0.596069 -0.096008 1441742032 0.795654 -0.049438 -0.596069 -0.096008 1441742032 0.805054 -0.084167 -0.584412 -0.056763 1441742032 0.805054 -0.084167 -0.584412 -0.056763 1441742032 0.805054 -0.084167 -0.584412 -0.056763 1441742032 0.805054 -0.084167 -0.584412 -0.056763 1441742032 0.805054 -0.084167 -0.584412 -0.056763 1441742032 0.805054 -0.084167 -0.584412 -0.056763 1441742032 0.809265 -0.134705 -0.571411 -0.020813 1441742032 0.809265 -0.134705 -0.571411 -0.020813 1441742032 0.809265 -0.134705 -0.571411 -0.020813 1441742032 0.809265 -0.134705 -0.571411 -0.020813 1441742032 0.809265 -0.134705 -0.571411 -0.020813 1441742032 0.809265 -0.134705 -0.571411 -0.020813 1441742032 0.807129 -0.190491 -0.558655 0.011963 1441742032 0.807129 -0.190491 -0.558655 0.011963 1441742032 0.807129 -0.190491 -0.558655 0.011963 1441742032 0.807129 -0.190491 -0.558655 0.011963 1441742032 0.807129 -0.190491 -0.558655 0.011963 1441742032 0.807129 -0.190491 -0.558655 0.011963 1441742032 0.798584 -0.235107 -0.550171 0.065491 1441742032 0.798584 -0.235107 -0.550171 0.065491 1441742032 0.798584 -0.235107 -0.550171 0.065491 1441742032 0.798584 -0.235107 -0.550171 0.065491 1441742032 0.798584 -0.235107 -0.550171 0.065491 1441742032 0.798584 -0.235107 -0.550171 0.065491 1441742032 0.789978 -0.269287 -0.536011 0.126953 1441742032 0.789978 -0.269287 -0.536011 0.126953 1441742032 0.789978 -0.269287 -0.536011 0.126953 1441742032 0.789978 -0.269287 -0.536011 0.126953 1441742032 0.789978 -0.269287 -0.536011 0.126953 1441742032 0.789978 -0.269287 -0.536011 0.126953 1441742032 0.786011 -0.309204 -0.507813 0.169434 1441742032 0.786011 -0.309204 -0.507813 0.169434 1441742032 0.786011 -0.309204 -0.507813 0.169434 1441742032 0.777649 -0.356628 -0.473755 0.208801 1441742032 0.777649 -0.356628 -0.473755 0.208801 1441742032 0.777649 -0.356628 -0.473755 0.208801 1441742032 0.777649 -0.356628 -0.473755 0.208801 1441742032 0.777649 -0.356628 -0.473755 0.208801 1441742032 0.777649 -0.356628 -0.473755 0.208801 1441742032 0.767639 -0.396118 -0.445251 0.235718 1441742032 0.767639 -0.396118 -0.445251 0.235718 1441742032 0.767639 -0.396118 -0.445251 0.235718 1441742032 0.767639 -0.396118 -0.445251 0.235718 1441742032 0.767639 -0.396118 -0.445251 0.235718 1441742032 0.767639 -0.396118 -0.445251 0.235718 1441742032 0.757385 -0.420349 -0.439026 0.238647 1441742032 0.757385 -0.420349 -0.439026 0.238647 1441742032 0.757385 -0.420349 -0.439026 0.238647 1441742032 0.757385 -0.420349 -0.439026 0.238647 1441742032 0.757385 -0.420349 -0.439026 0.238647 1441742032 0.757385 -0.420349 -0.439026 0.238647 1441742032 0.760254 -0.411682 -0.449646 0.224304 1441742032 0.760254 -0.411682 -0.449646 0.224304 1441742032 0.760254 -0.411682 -0.449646 0.224304 1441742032 0.760254 -0.411682 -0.449646 0.224304 1441742032 0.760254 -0.411682 -0.449646 0.224304 1441742032 0.766785 -0.382507 -0.475098 0.200195 1441742032 0.766785 -0.382507 -0.475098 0.200195 1441742032 0.766785 -0.382507 -0.475098 0.200195 1441742032 0.766785 -0.382507 -0.475098 0.200195 1441742032 0.766785 -0.382507 -0.475098 0.200195 1441742032 0.766785 -0.382507 -0.475098 0.200195 1441742032 0.770447 -0.359314 -0.501343 0.161011 1441742032 0.770447 -0.359314 -0.501343 0.161011 1441742032 0.770447 -0.359314 -0.501343 0.161011 1441742032 0.770447 -0.359314 -0.501343 0.161011 1441742032 0.770447 -0.359314 -0.501343 0.161011 1441742032 0.781250 -0.311157 -0.528137 0.118042 1441742032 0.781250 -0.311157 -0.528137 0.118042 1441742032 0.781250 -0.311157 -0.528137 0.118042 1441742032 0.781250 -0.311157 -0.528137 0.118042 1441742032 0.781250 -0.311157 -0.528137 0.118042 1441742032 0.781250 -0.311157 -0.528137 0.118042 1441742032 0.781250 -0.311157 -0.528137 0.118042 1441742032 0.789246 -0.257507 -0.552429 0.074829 1441742032 0.789246 -0.257507 -0.552429 0.074829 1441742032 0.789246 -0.257507 -0.552429 0.074829 1441742032 0.789246 -0.257507 -0.552429 0.074829 1441742033 0.789246 -0.257507 -0.552429 0.074829 1441742033 0.789246 -0.257507 -0.552429 0.074829 1441742033 0.794189 -0.218201 -0.566711 0.021179 1441742033 0.794189 -0.218201 -0.566711 0.021179 1441742033 0.794189 -0.218201 -0.566711 0.021179 1441742033 0.794189 -0.218201 -0.566711 0.021179 1441742033 0.794189 -0.218201 -0.566711 0.021179 1441742033 0.794189 -0.218201 -0.566711 0.021179 1441742033 0.796875 -0.200500 -0.569031 -0.032043 1441742033 0.796875 -0.200500 -0.569031 -0.032043 1441742033 0.796875 -0.200500 -0.569031 -0.032043 1441742033 0.796875 -0.200500 -0.569031 -0.032043 1441742033 0.796875 -0.200500 -0.569031 -0.032043 1441742033 0.802795 -0.150330 -0.573730 -0.061157 1441742033 0.802795 -0.150330 -0.573730 -0.061157 1441742033 0.802795 -0.150330 -0.573730 -0.061157 1441742033 0.802795 -0.150330 -0.573730 -0.061157 1441742033 0.793701 -0.067139 -0.598999 -0.082275 1441742033 0.793701 -0.067139 -0.598999 -0.082275 1441742033 0.793701 -0.067139 -0.598999 -0.082275 1441742033 0.793701 -0.067139 -0.598999 -0.082275 1441742033 0.793701 -0.067139 -0.598999 -0.082275 1441742033 0.793701 -0.067139 -0.598999 -0.082275 1441742033 0.793701 -0.067139 -0.598999 -0.082275 1441742033 0.776489 -0.026855 -0.608948 -0.159729 1441742033 0.776489 -0.026855 -0.608948 -0.159729 1441742033 0.776489 -0.026855 -0.608948 -0.159729 1441742033 0.776489 -0.026855 -0.608948 -0.159729 1441742033 0.776489 -0.026855 -0.608948 -0.159729 1441742033 0.776489 -0.026855 -0.608948 -0.159729 1441742033 0.765076 -0.036865 -0.606873 -0.212097 1441742033 0.765076 -0.036865 -0.606873 -0.212097 1441742033 0.765076 -0.036865 -0.606873 -0.212097 1441742033 0.765076 -0.036865 -0.606873 -0.212097 1441742033 0.765076 -0.036865 -0.606873 -0.212097 1441742033 0.765076 -0.036865 -0.606873 -0.212097 1441742033 0.767456 -0.049866 -0.605652 -0.204285 1441742033 0.767456 -0.049866 -0.605652 -0.204285 1441742033 0.767456 -0.049866 -0.605652 -0.204285 1441742033 0.767456 -0.049866 -0.605652 -0.204285 1441742033 0.767456 -0.049866 -0.605652 -0.204285 1441742033 0.779724 -0.072754 -0.597595 -0.172119 1441742033 0.779724 -0.072754 -0.597595 -0.172119 1441742033 0.779724 -0.072754 -0.597595 -0.172119 1441742033 0.779724 -0.072754 -0.597595 -0.172119 1441742033 0.779724 -0.072754 -0.597595 -0.172119 1441742033 0.779724 -0.072754 -0.597595 -0.172119 1441742033 0.779724 -0.072754 -0.597595 -0.172119 1441742033 0.793945 -0.103943 -0.586121 -0.123718 1441742033 0.793945 -0.103943 -0.586121 -0.123718 1441742033 0.793945 -0.103943 -0.586121 -0.123718 1441742033 0.793945 -0.103943 -0.586121 -0.123718 1441742033 0.793945 -0.103943 -0.586121 -0.123718 1441742033 0.793945 -0.103943 -0.586121 -0.123718 1441742033 0.806763 -0.144226 -0.568604 -0.070740 1441742033 0.806763 -0.144226 -0.568604 -0.070740 1441742033 0.806763 -0.144226 -0.568604 -0.070740 1441742033 0.806763 -0.144226 -0.568604 -0.070740 1441742033 0.806763 -0.144226 -0.568604 -0.070740 1441742033 0.806763 -0.144226 -0.568604 -0.070740 1441742033 0.812805 -0.194092 -0.548706 -0.023376 1441742033 0.812805 -0.194092 -0.548706 -0.023376 1441742033 0.812805 -0.194092 -0.548706 -0.023376 1441742033 0.812805 -0.194092 -0.548706 -0.023376 1441742033 0.812805 -0.194092 -0.548706 -0.023376 1441742033 0.812805 -0.194092 -0.548706 -0.023376 1441742033 0.810669 -0.250671 -0.528442 0.026611 1441742033 0.810669 -0.250671 -0.528442 0.026611 1441742033 0.810669 -0.250671 -0.528442 0.026611 1441742033 0.810669 -0.250671 -0.528442 0.026611 1441742033 0.810669 -0.250671 -0.528442 0.026611 1441742033 0.810669 -0.250671 -0.528442 0.026611 1441742033 0.810669 -0.250671 -0.528442 0.026611 1441742033 0.808411 -0.271973 -0.513977 0.091370 1441742033 0.808411 -0.271973 -0.513977 0.091370 1441742033 0.808411 -0.271973 -0.513977 0.091370 1441742033 0.808411 -0.271973 -0.513977 0.091370 1441742033 0.808411 -0.271973 -0.513977 0.091370 1441742033 0.802063 -0.295776 -0.500183 0.138062 1441742033 0.802063 -0.295776 -0.500183 0.138062 1441742033 0.802063 -0.295776 -0.500183 0.138062 1441742033 0.802063 -0.295776 -0.500183 0.138062 1441742033 0.802063 -0.295776 -0.500183 0.138062 1441742033 0.802063 -0.295776 -0.500183 0.138062 1441742033 0.796204 -0.333496 -0.476990 0.165344 1441742033 0.796204 -0.333496 -0.476990 0.165344 1441742033 0.796204 -0.333496 -0.476990 0.165344 1441742033 0.796204 -0.333496 -0.476990 0.165344 1441742033 0.796204 -0.333496 -0.476990 0.165344 1441742033 0.796204 -0.333496 -0.476990 0.165344 1441742033 0.793457 -0.371277 -0.440125 0.196960 1441742033 0.793457 -0.371277 -0.440125 0.196960 1441742033 0.793457 -0.371277 -0.440125 0.196960 1441742033 0.793457 -0.371277 -0.440125 0.196960 1441742033 0.793457 -0.371277 -0.440125 0.196960 1441742033 0.793457 -0.371277 -0.440125 0.196960 1441742033 0.793457 -0.371277 -0.440125 0.196960 1441742033 0.796875 -0.392029 -0.407043 0.213684 1441742033 0.796875 -0.392029 -0.407043 0.213684 1441742033 0.796875 -0.392029 -0.407043 0.213684 1441742033 0.796875 -0.392029 -0.407043 0.213684 1441742033 0.796875 -0.392029 -0.407043 0.213684 1441742033 0.802673 -0.385315 -0.403259 0.211304 1441742033 0.802673 -0.385315 -0.403259 0.211304 1441742033 0.802673 -0.385315 -0.403259 0.211304 1441742033 0.802673 -0.385315 -0.403259 0.211304 1441742033 0.802673 -0.385315 -0.403259 0.211304 1441742034 0.802673 -0.385315 -0.403259 0.211304 1441742034 0.812317 -0.362915 -0.413513 0.193604 1441742034 0.812317 -0.362915 -0.413513 0.193604 1441742034 0.812317 -0.362915 -0.413513 0.193604 1441742034 0.812317 -0.362915 -0.413513 0.193604 1441742034 0.812317 -0.362915 -0.413513 0.193604 1441742034 0.812317 -0.362915 -0.413513 0.193604 1441742034 0.809204 -0.343811 -0.441162 0.179749 1441742034 0.809204 -0.343811 -0.441162 0.179749 1441742034 0.809204 -0.343811 -0.441162 0.179749 1441742034 0.809204 -0.343811 -0.441162 0.179749 1441742034 0.809204 -0.343811 -0.441162 0.179749 1441742034 0.809204 -0.343811 -0.441162 0.179749 1441742034 0.809814 -0.305420 -0.473694 0.162903 1441742034 0.809814 -0.305420 -0.473694 0.162903 1441742034 0.809814 -0.305420 -0.473694 0.162903 1441742034 0.809814 -0.305420 -0.473694 0.162903 1441742034 0.809814 -0.305420 -0.473694 0.162903 1441742034 0.813477 -0.257446 -0.501343 0.143494 1441742034 0.813477 -0.257446 -0.501343 0.143494 1441742034 0.813477 -0.257446 -0.501343 0.143494 1441742034 0.813477 -0.257446 -0.501343 0.143494 1441742034 0.813477 -0.257446 -0.501343 0.143494 1441742034 0.813477 -0.257446 -0.501343 0.143494 1441742034 0.810608 -0.246887 -0.521912 0.097839 1441742034 0.810608 -0.246887 -0.521912 0.097839 1441742034 0.810608 -0.246887 -0.521912 0.097839 1441742034 0.810608 -0.246887 -0.521912 0.097839 1441742034 0.810608 -0.246887 -0.521912 0.097839 1441742034 0.810608 -0.246887 -0.521912 0.097839 1441742034 0.817566 -0.226807 -0.526001 0.059143 1441742034 0.817566 -0.226807 -0.526001 0.059143 1441742034 0.817566 -0.226807 -0.526001 0.059143 1441742034 0.817566 -0.226807 -0.526001 0.059143 1441742034 0.817566 -0.226807 -0.526001 0.059143 1441742034 0.817566 -0.226807 -0.526001 0.059143 1441742034 0.819397 -0.177246 -0.544861 0.017334 1441742034 0.819397 -0.177246 -0.544861 0.017334 1441742034 0.819397 -0.177246 -0.544861 0.017334 1441742034 0.819397 -0.177246 -0.544861 0.017334 1441742034 0.819397 -0.177246 -0.544861 0.017334 1441742034 0.819397 -0.177246 -0.544861 0.017334 1441742034 0.807129 -0.054382 -0.587463 -0.021301 1441742034 0.807129 -0.054382 -0.587463 -0.021301 1441742034 0.784851 -0.020508 -0.611633 -0.097351 1441742034 0.784851 -0.020508 -0.611633 -0.097351 1441742034 0.784851 -0.020508 -0.611633 -0.097351 1441742034 0.784851 -0.020508 -0.611633 -0.097351 1441742034 0.784851 -0.020508 -0.611633 -0.097351 1441742034 0.784851 -0.020508 -0.611633 -0.097351 1441742034 0.784851 -0.020508 -0.611633 -0.097351 1441742034 0.775024 -0.026917 -0.616089 -0.138123 1441742034 0.775024 -0.026917 -0.616089 -0.138123 1441742034 0.775024 -0.026917 -0.616089 -0.138123 1441742034 0.775024 -0.026917 -0.616089 -0.138123 1441742034 0.779785 -0.039673 -0.609070 -0.139282 1441742034 0.779785 -0.039673 -0.609070 -0.139282 1441742034 0.779785 -0.039673 -0.609070 -0.139282 1441742034 0.793579 -0.057800 -0.596130 -0.107483 1441742034 0.793579 -0.057800 -0.596130 -0.107483 1441742034 0.793579 -0.057800 -0.596130 -0.107483 1441742034 0.793579 -0.057800 -0.596130 -0.107483 1441742034 0.809326 -0.084839 -0.578125 -0.059692 1441742034 0.809326 -0.084839 -0.578125 -0.059692 1441742034 0.809326 -0.084839 -0.578125 -0.059692 1441742034 0.809326 -0.084839 -0.578125 -0.059692 1441742034 0.809326 -0.084839 -0.578125 -0.059692 1441742034 0.809326 -0.084839 -0.578125 -0.059692 1441742034 0.809326 -0.084839 -0.578125 -0.059692 1441742034 0.822266 -0.123596 -0.555298 -0.016724 1441742034 0.822266 -0.123596 -0.555298 -0.016724 1441742034 0.822266 -0.123596 -0.555298 -0.016724 1441742034 0.822266 -0.123596 -0.555298 -0.016724 1441742034 0.822266 -0.123596 -0.555298 -0.016724 1441742034 0.822266 -0.123596 -0.555298 -0.016724 1441742034 0.826294 -0.172791 -0.535828 0.015686 1441742034 0.826294 -0.172791 -0.535828 0.015686 1441742034 0.826294 -0.172791 -0.535828 0.015686 1441742034 0.826294 -0.172791 -0.535828 0.015686 1441742034 0.826294 -0.172791 -0.535828 0.015686 1441742034 0.826294 -0.172791 -0.535828 0.015686 1441742034 0.823608 -0.217285 -0.520874 0.056335 1441742034 0.823608 -0.217285 -0.520874 0.056335 1441742034 0.823608 -0.217285 -0.520874 0.056335 1441742034 0.823608 -0.217285 -0.520874 0.056335 1441742034 0.823608 -0.217285 -0.520874 0.056335 1441742034 0.823608 -0.217285 -0.520874 0.056335 1441742034 0.816650 -0.255249 -0.506226 0.107788 1441742034 0.816650 -0.255249 -0.506226 0.107788 1441742034 0.816650 -0.255249 -0.506226 0.107788 1441742034 0.816650 -0.255249 -0.506226 0.107788 1441742034 0.816650 -0.255249 -0.506226 0.107788 1441742034 0.816650 -0.255249 -0.506226 0.107788 1441742034 0.808044 -0.290955 -0.488342 0.154480 1441742034 0.808044 -0.290955 -0.488342 0.154480 1441742034 0.808044 -0.290955 -0.488342 0.154480 1441742034 0.808044 -0.290955 -0.488342 0.154480 1441742034 0.808044 -0.290955 -0.488342 0.154480 1441742034 0.808044 -0.290955 -0.488342 0.154480 1441742034 0.808044 -0.290955 -0.488342 0.154480 1441742035 0.800354 -0.329468 -0.462891 0.191406 1441742035 0.800354 -0.329468 -0.462891 0.191406 1441742035 0.800354 -0.329468 -0.462891 0.191406 1441742035 0.800354 -0.329468 -0.462891 0.191406 1441742035 0.800354 -0.329468 -0.462891 0.191406 1441742035 0.800354 -0.329468 -0.462891 0.191406 1441742035 0.791321 -0.366638 -0.439758 0.214417 1441742035 0.791321 -0.366638 -0.439758 0.214417 1441742035 0.791321 -0.366638 -0.439758 0.214417 1441742035 0.791321 -0.366638 -0.439758 0.214417 1441742035 0.775269 -0.405212 -0.429749 0.223694 1441742035 0.775269 -0.405212 -0.429749 0.223694 1441742035 
0.799255 -0.053162 -0.598267 -0.020813 1441742037 0.799255 -0.053162 -0.598267 -0.020813 1441742037 0.799255 -0.053162 -0.598267 -0.020813 1441742037 0.799255 -0.053162 -0.598267 -0.020813 1441742037 0.799255 -0.053162 -0.598267 -0.020813 1441742037 0.800293 -0.041077 -0.598145 -0.006653 1441742037 0.800293 -0.041077 -0.598145 -0.006653 1441742037 0.800293 -0.041077 -0.598145 -0.006653 1441742037 0.800293 -0.041077 -0.598145 -0.006653 1441742037 0.800293 -0.041077 -0.598145 -0.006653 1441742037 0.800293 -0.041077 -0.598145 -0.006653 1441742037 0.801758 -0.029419 -0.596863 0.007202 1441742037 0.801758 -0.029419 -0.596863 0.007202 1441742037 0.801758 -0.029419 -0.596863 0.007202 1441742037 0.801758 -0.029419 -0.596863 0.007202 1441742037 0.801758 -0.029419 -0.596863 0.007202 1441742037 0.801758 -0.029419 -0.596863 0.007202 1441742037 0.801758 -0.029419 -0.596863 0.007202 1441742037 0.803650 -0.025146 -0.594421 0.011475 1441742037 0.803650 -0.025146 -0.594421 0.011475 1441742037 0.803650 -0.025146 -0.594421 0.011475 1441742037 0.803650 -0.025146 -0.594421 0.011475 1441742037 0.803650 -0.025146 -0.594421 0.011475 1441742037 0.803650 -0.025146 -0.594421 0.011475 1441742037 0.804626 -0.028015 -0.593079 0.008423 1441742037 0.804626 -0.028015 -0.593079 0.008423 1441742037 0.804626 -0.028015 -0.593079 0.008423 1441742037 0.804626 -0.028015 -0.593079 0.008423 1441742037 0.804626 -0.028015 -0.593079 0.008423 1441742037 0.802979 -0.033264 -0.595032 0.007019 1441742037 0.802979 -0.033264 -0.595032 0.007019 1441742037 0.802979 -0.033264 -0.595032 0.007019 1441742037 0.802979 -0.033264 -0.595032 0.007019 1441742037 0.802979 -0.033264 -0.595032 0.007019 1441742037 0.802979 -0.033264 -0.595032 0.007019 1441742037 0.800720 -0.036011 -0.597961 0.007568 1441742037 0.800720 -0.036011 -0.597961 0.007568 1441742037 0.800720 -0.036011 -0.597961 0.007568 1441742038 0.800720 -0.036011 -0.597961 0.007568 1441742038 0.800720 -0.036011 -0.597961 0.007568 1441742038 0.800720 -0.036011 -0.597961 0.007568 1441742038 0.798279 -0.041321 -0.600830 0.004700 1441742038 0.798279 -0.041321 -0.600830 0.004700 1441742038 0.798279 -0.041321 -0.600830 0.004700 1441742038 0.798279 -0.041321 -0.600830 0.004700 1441742038 0.798279 -0.041321 -0.600830 0.004700 1441742038 0.798279 -0.041321 -0.600830 0.004700 1441742038 0.796509 -0.040833 -0.603210 0.003357 1441742038 0.796509 -0.040833 -0.603210 0.003357 1441742038 0.796509 -0.040833 -0.603210 0.003357 1441742038 0.796509 -0.040833 -0.603210 0.003357 1441742038 0.796509 -0.040833 -0.603210 0.003357 1441742038 0.796509 -0.040833 -0.603210 0.003357 1441742038 0.794983 -0.041321 -0.605225 0.000732 1441742038 0.794983 -0.041321 -0.605225 0.000732 1441742038 0.794983 -0.041321 -0.605225 0.000732 1441742038 0.794983 -0.041321 -0.605225 0.000732 1441742038 0.794983 -0.041321 -0.605225 0.000732 1441742038 0.794983 -0.041321 -0.605225 0.000732 1441742038 0.794983 -0.041321 -0.605225 0.000732 1441742038 0.794067 -0.039307 -0.606506 -0.000427 1441742038 0.794067 -0.039307 -0.606506 -0.000427 1441742038 0.794067 -0.039307 -0.606506 -0.000427 1441742038 0.794067 -0.039307 -0.606506 -0.000427 1441742038 0.794067 -0.039307 -0.606506 -0.000427 1441742038 0.794312 -0.039307 -0.606262 -0.004333 1441742038 0.794312 -0.039307 -0.606262 -0.004333 1441742038 0.794312 -0.039307 -0.606262 -0.004333 1441742038 0.794312 -0.039307 -0.606262 -0.004333 1441742038 0.794922 -0.041016 -0.605286 -0.007751 1441742038 0.794922 -0.041016 -0.605286 -0.007751 1441742038 0.794922 -0.041016 -0.605286 -0.007751 1441742038 0.794922 -0.041016 -0.605286 -0.007751 1441742038 0.795227 -0.042236 -0.604736 -0.011108 1441742038 0.795227 -0.042236 -0.604736 -0.011108 1441742038 0.795227 -0.042236 -0.604736 -0.011108 1441742038 0.795227 -0.042236 -0.604736 -0.011108 1441742038 0.795227 -0.042236 -0.604736 -0.011108 1441742038 0.795227 -0.042236 -0.604736 -0.011108 1441742038 0.795227 -0.042236 -0.604736 -0.011108 1441742038 0.795410 -0.050049 -0.603516 -0.024658 1441742038 0.795410 -0.050049 -0.603516 -0.024658 1441742038 0.795410 -0.050049 -0.603516 -0.024658 1441742038 0.795410 -0.050049 -0.603516 -0.024658 1441742038 0.795410 -0.050049 -0.603516 -0.024658 1441742038 0.795410 -0.050049 -0.603516 -0.024658 1441742038 0.794983 -0.065125 -0.601685 -0.041626 1441742038 0.794983 -0.065125 -0.601685 -0.041626 1441742038 0.794983 -0.065125 -0.601685 -0.041626 1441742038 0.794983 -0.065125 -0.601685 -0.041626 1441742038 0.794983 -0.065125 -0.601685 -0.041626 1441742038 0.794983 -0.065125 -0.601685 -0.041626 1441742038 0.794861 -0.077515 -0.598999 -0.058350 1441742038 0.794861 -0.077515 -0.598999 -0.058350 1441742038 0.794861 -0.077515 -0.598999 -0.058350 1441742038 0.794861 -0.077515 -0.598999 -0.058350 1441742038 0.794861 -0.077515 -0.598999 -0.058350 1441742038 0.794861 -0.077515 -0.598999 -0.058350 1441742038 0.793701 -0.090515 -0.596008 -0.080994 1441742038 0.793701 -0.090515 -0.596008 -0.080994 1441742038 0.793701 -0.090515 -0.596008 -0.080994 1441742038 0.793701 -0.090515 -0.596008 -0.080994 1441742038 0.792725 -0.092590 -0.595032 -0.094238 1441742038 0.792725 -0.092590 -0.595032 -0.094238 1441742038 0.792725 -0.092590 -0.595032 -0.094238 1441742038 0.792725 -0.092590 -0.595032 -0.094238 1441742038 0.792725 -0.092590 -0.595032 -0.094238 1441742038 0.792725 -0.092590 -0.595032 -0.094238 1441742038 0.792725 -0.092590 -0.595032 -0.094238 1441742038 0.793030 -0.080383 -0.597534 -0.086975 1441742038 0.793030 -0.080383 -0.597534 -0.086975 1441742038 0.793030 -0.080383 -0.597534 -0.086975 1441742038 0.793030 -0.080383 -0.597534 -0.086975 1441742038 0.793030 -0.080383 -0.597534 -0.086975 1441742038 0.793030 -0.080383 -0.597534 -0.086975 1441742038 0.793396 -0.067688 -0.600220 -0.074951 1441742038 0.793396 -0.067688 -0.600220 -0.074951 1441742038 0.793396 -0.067688 -0.600220 -0.074951 1441742038 0.793396 -0.067688 -0.600220 -0.074951 1441742038 0.793396 -0.067688 -0.600220 -0.074951 1441742038 0.793396 -0.067688 -0.600220 -0.074951 1441742038 0.794006 -0.055847 -0.601685 -0.066650 1441742038 0.794006 -0.055847 -0.601685 -0.066650 1441742038 0.794006 -0.055847 -0.601685 -0.066650 1441742038 0.794006 -0.055847 -0.601685 -0.066650 1441742038 0.794006 -0.055847 -0.601685 -0.066650 1441742038 0.794006 -0.055847 -0.601685 -0.066650 1441742038 0.794189 -0.051147 -0.602356 -0.062256 1441742038 0.794189 -0.051147 -0.602356 -0.062256 1441742038 0.794189 -0.051147 -0.602356 -0.062256 1441742038 0.794189 -0.051147 -0.602356 -0.062256 1441742038 0.794189 -0.051147 -0.602356 -0.062256 1441742038 0.794189 -0.051147 -0.602356 -0.062256 1441742038 0.794189 -0.051147 -0.602356 -0.062256 1441742038 0.794861 -0.052185 -0.601868 -0.056335 1441742038 0.794861 -0.052185 -0.601868 -0.056335 1441742038 0.794861 -0.052185 -0.601868 -0.056335 1441742038 0.794861 -0.052185 -0.601868 -0.056335 1441742038 0.794861 -0.052185 -0.601868 -0.056335 1441742038 0.794861 -0.052185 -0.601868 -0.056335 1441742038 0.795959 -0.051514 -0.601379 -0.045959 1441742038 0.795959 -0.051514 -0.601379 -0.045959 1441742038 0.795959 -0.051514 -0.601379 -0.045959 1441742038 0.795959 -0.051514 -0.601379 -0.045959 1441742039 0.795959 -0.051514 -0.601379 -0.045959 1441742039 0.795959 -0.051514 -0.601379 -0.045959 1441742039 0.797363 -0.047974 -0.600647 -0.034058 1441742039 0.797363 -0.047974 -0.600647 -0.034058 1441742039 0.797363 -0.047974 -0.600647 -0.034058 1441742039 0.797363 -0.047974 -0.600647 -0.034058 1441742039 0.798279 -0.045410 -0.600098 -0.024414 1441742039 0.798279 -0.045410 -0.600098 -0.024414 1441742039 0.798279 -0.045410 -0.600098 -0.024414 1441742039 0.798279 -0.045410 -0.600098 -0.024414 1441742039 0.798279 -0.045410 -0.600098 -0.024414 1441742039 0.798279 -0.045410 -0.600098 -0.024414 1441742039 0.798157 -0.044373 -0.600525 -0.019043 1441742039 0.798157 -0.044373 -0.600525 -0.019043 1441742039 0.798157 -0.044373 -0.600525 -0.019043 1441742039 0.798157 -0.044373 -0.600525 -0.019043 1441742039 0.797424 -0.045105 -0.601440 -0.018005 1441742039 0.797424 -0.045105 -0.601440 -0.018005 1441742039 0.797424 -0.045105 -0.601440 -0.018005 1441742039 0.797424 -0.045105 -0.601440 -0.018005 1441742039 0.797424 -0.045105 -0.601440 -0.018005 1441742039 0.797424 -0.045105 -0.601440 -0.018005 1441742039 0.797424 -0.045105 -0.601440 -0.018005 1441742039 0.796143 -0.045105 -0.603210 -0.015259 1441742039 0.796143 -0.045105 -0.603210 -0.015259 1441742039 0.796143 -0.045105 -0.603210 -0.015259 1441742039 0.796143 -0.045105 -0.603210 -0.015259 1441742039 0.796143 -0.045105 -0.603210 -0.015259 1441742039 0.796143 -0.045105 -0.603210 -0.015259 1441742039 0.795044 -0.041626 -0.605042 -0.009644 1441742039 0.795044 -0.041626 -0.605042 -0.009644 1441742039 0.795044 -0.041626 -0.605042 -0.009644 1441742039 0.795044 -0.041626 -0.605042 -0.009644 1441742039 0.795044 -0.041626 -0.605042 -0.009644 1441742039 0.794861 -0.038208 -0.605530 -0.007935 1441742039 0.794861 -0.038208 -0.605530 -0.007935 1441742039 0.794861 -0.038208 -0.605530 -0.007935 1441742039 0.794861 -0.038208 -0.605530 -0.007935 1441742039 0.794861 -0.038208 -0.605530 -0.007935 1441742039 0.794861 -0.038208 -0.605530 -0.007935 1441742039 0.795227 -0.038025 -0.605042 -0.010376 1441742039 0.795227 -0.038025 -0.605042 -0.010376 1441742039 0.795227 -0.038025 -0.605042 -0.010376 1441742039 0.795227 -0.038025 -0.605042 -0.010376 1441742039 0.796021 -0.036682 -0.604004 -0.010986 1441742039 0.796021 -0.036682 -0.604004 -0.010986 1441742039 0.796021 -0.036682 -0.604004 -0.010986 1441742039 0.796021 -0.036682 -0.604004 -0.010986 1441742039 0.796021 -0.036682 -0.604004 -0.010986 1441742039 0.796021 -0.036682 -0.604004 -0.010986 1441742039 0.796021 -0.036682 -0.604004 -0.010986 1441742039 0.796875 -0.034973 -0.603027 -0.011292 1441742039 0.796875 -0.034973 -0.603027 -0.011292 1441742039 0.796875 -0.034973 -0.603027 -0.011292 1441742039 0.796875 -0.034973 -0.603027 -0.011292 1441742039 0.796875 -0.034973 -0.603027 -0.011292 1441742039 0.797852 -0.036499 -0.601501 -0.016174 1441742039 0.797852 -0.036499 -0.601501 -0.016174 1441742039 0.797852 -0.036499 -0.601501 -0.016174 1441742039 0.797852 -0.036499 -0.601501 -0.016174 1441742039 0.797852 -0.036499 -0.601501 -0.016174 1441742039 0.797852 -0.036499 -0.601501 -0.016174 1441742039 0.798462 -0.041382 -0.600159 -0.023560 1441742039 0.798462 -0.041382 -0.600159 -0.023560 1441742039 0.798462 -0.041382 -0.600159 -0.023560 1441742039 0.798462 -0.041382 -0.600159 -0.023560 1441742039 0.798462 -0.041382 -0.600159 -0.023560 1441742039 0.798462 -0.041382 -0.600159 -0.023560 1441742039 0.799133 -0.047241 -0.598450 -0.032654 1441742039 0.799133 -0.047241 -0.598450 -0.032654 1441742039 0.799133 -0.047241 -0.598450 -0.032654 1441742039 0.799133 -0.047241 -0.598450 -0.032654 1441742039 0.799133 -0.047241 -0.598450 -0.032654 1441742039 0.799133 -0.047241 -0.598450 -0.032654 1441742039 0.800049 -0.059021 -0.594421 -0.055786 1441742039 0.800049 -0.059021 -0.594421 -0.055786 1441742039 0.800049 -0.059021 -0.594421 -0.055786 1441742039 0.800049 -0.059021 -0.594421 -0.055786 1441742039 0.799744 -0.078491 -0.589417 -0.082581 1441742039 0.799744 -0.078491 -0.589417 -0.082581 1441742039 0.799744 -0.078491 -0.589417 -0.082581 1441742039 0.799744 -0.078491 -0.589417 -0.082581 1441742039 0.799744 -0.078491 -0.589417 -0.082581 1441742039 0.799744 -0.078491 -0.589417 -0.082581 1441742039 0.801453 -0.076843 -0.587830 -0.078857 1441742039 0.801453 -0.076843 -0.587830 -0.078857 1441742039 0.801453 -0.076843 -0.587830 -0.078857 1441742039 0.801453 -0.076843 -0.587830 -0.078857 1441742039 0.801453 -0.076843 -0.587830 -0.078857 1441742039 0.801453 -0.076843 -0.587830 -0.078857 1441742039 0.803650 -0.060181 -0.588562 -0.064270 1441742039 0.803650 -0.060181 -0.588562 -0.064270 1441742039 0.803650 -0.060181 -0.588562 -0.064270 1441742039 0.803650 -0.060181 -0.588562 -0.064270 1441742039 0.803650 -0.060181 -0.588562 -0.064270 1441742039 0.803650 -0.060181 -0.588562 -0.064270 1441742039 0.804504 -0.056885 -0.587952 -0.061768 1441742039 0.804504 -0.056885 -0.587952 -0.061768 1441742039 0.804504 -0.056885 -0.587952 -0.061768 1441742039 0.804504 -0.056885 -0.587952 -0.061768 1441742039 0.804504 -0.056885 -0.587952 -0.061768 1441742040 0.804504 -0.056885 -0.587952 -0.061768 1441742040 0.804443 -0.056091 -0.588318 -0.059875 1441742040 0.804443 -0.056091 -0.588318 -0.059875 1441742040 0.804443 -0.056091 -0.588318 -0.059875 1441742040 0.804443 -0.056091 -0.588318 -0.059875 1441742040 0.804443 -0.056091 -0.588318 -0.059875 1441742040 0.804443 -0.056091 -0.588318 -0.059875 1441742040 0.804382 -0.054504 -0.589417 -0.051147 1441742040 0.804382 -0.054504 -0.589417 -0.051147 1441742040 0.804382 -0.054504 -0.589417 -0.051147 1441742040 0.804382 -0.054504 -0.589417 -0.051147 1441742040 0.804382 -0.054504 -0.589417 -0.051147 1441742040 0.804382 -0.054504 -0.589417 -0.051147 1441742040 0.804688 -0.052979 -0.589905 -0.041199 1441742040 0.804688 -0.052979 -0.589905 -0.041199 1441742040 0.804688 -0.052979 -0.589905 -0.041199 1441742040 0.804688 -0.052979 -0.589905 -0.041199 1441742040 0.804688 -0.052979 -0.589905 -0.041199 1441742040 0.804688 -0.052979 -0.589905 -0.041199 1441742040 0.804993 -0.050720 -0.590393 -0.029053 1441742040 0.804993 -0.050720 -0.590393 -0.029053 1441742040 0.804993 -0.050720 -0.590393 -0.029053 1441742040 0.804993 -0.050720 -0.590393 -0.029053 1441742040 0.804993 -0.050720 -0.590393 -0.029053 1441742040 0.804993 -0.050720 -0.590393 -0.029053 1441742040 0.805420 -0.042236 -0.590942 -0.016846 1441742040 0.805420 -0.042236 -0.590942 -0.016846 1441742040 0.805420 -0.042236 -0.590942 -0.016846 1441742040 0.805420 -0.042236 -0.590942 -0.016846 1441742040 0.805359 -0.036682 -0.591492 -0.011841 1441742040 0.805359 -0.036682 -0.591492 -0.011841 1441742040 0.805359 -0.036682 -0.591492 -0.011841 1441742040 0.805359 -0.036682 -0.591492 -0.011841 1441742040 0.805359 -0.036682 -0.591492 -0.011841 1441742040 0.805359 -0.036682 -0.591492 -0.011841 1441742040 0.805359 -0.036682 -0.591492 -0.011841 1441742040 0.804932 -0.036255 -0.592163 -0.010559 1441742040 0.804932 -0.036255 -0.592163 -0.010559 1441742040 0.804932 -0.036255 -0.592163 -0.010559 1441742040 0.804932 -0.036255 -0.592163 -0.010559 1441742040 0.804932 -0.036255 -0.592163 -0.010559 1441742040 0.804382 -0.038330 -0.592773 -0.010864 1441742040 0.804382 -0.038330 -0.592773 -0.010864 1441742040 0.804382 -0.038330 -0.592773 -0.010864 1441742040 0.804382 -0.038330 -0.592773 -0.010864 1441742040 0.804382 -0.038330 -0.592773 -0.010864 1441742040 0.803528 -0.041870 -0.593628 -0.013916 1441742040 0.803528 -0.041870 -0.593628 -0.013916 1441742040 0.803528 -0.041870 -0.593628 -0.013916 1441742040 0.803528 -0.041870 -0.593628 -0.013916 1441742040 0.803528 -0.041870 -0.593628 -0.013916 1441742040 0.802795 -0.041016 -0.594666 -0.014404 1441742040 0.802795 -0.041016 -0.594666 -0.014404 1441742040 0.802795 -0.041016 -0.594666 -0.014404 1441742040 0.802795 -0.041016 -0.594666 -0.014404 1441742040 0.802795 -0.041016 -0.594666 -0.014404 1441742040 0.802795 -0.041016 -0.594666 -0.014404 1441742040 0.802795 -0.041016 -0.594666 -0.014404 1441742040 0.802307 -0.036255 -0.595642 -0.011902 1441742040 0.802307 -0.036255 -0.595642 -0.011902 1441742040 0.802307 -0.036255 -0.595642 -0.011902 1441742040 0.802307 -0.036255 -0.595642 -0.011902 1441742040 0.802307 -0.036255 -0.595642 -0.011902 1441742040 0.802307 -0.036255 -0.595642 -0.011902 1441742040 0.802307 -0.033752 -0.595886 -0.011292 1441742040 0.802307 -0.033752 -0.595886 -0.011292 1441742040 0.802307 -0.033752 -0.595886 -0.011292 1441742040 0.802307 -0.033752 -0.595886 -0.011292 1441742040 0.802307 -0.033752 -0.595886 -0.011292 1441742040 0.802307 -0.033752 -0.595886 -0.011292 1441742040 0.802307 -0.033752 -0.595886 -0.011292 1441742040 0.802551 -0.033264 -0.595520 -0.012756 1441742040 0.802551 -0.033264 -0.595520 -0.012756 1441742040 0.802551 -0.033264 -0.595520 -0.012756 1441742040 0.802551 -0.033264 -0.595520 -0.012756 1441742040 0.802551 -0.033264 -0.595520 -0.012756 1441742040 0.802551 -0.033264 -0.595520 -0.012756 1441742040 0.802673 -0.030273 -0.595520 -0.012939 1441742040 0.802673 -0.030273 -0.595520 -0.012939 1441742040 0.802673 -0.030273 -0.595520 -0.012939 1441742040 0.802673 -0.030273 -0.595520 -0.012939 1441742040 0.802673 -0.030273 -0.595520 -0.012939 1441742040 0.802673 -0.030273 -0.595520 -0.012939 1441742040 0.802551 -0.028015 -0.595764 -0.015137 1441742040 0.802551 -0.028015 -0.595764 -0.015137 1441742040 0.802551 -0.028015 -0.595764 -0.015137 1441742040 0.802551 -0.028015 -0.595764 -0.015137 1441742040 0.802551 -0.028015 -0.595764 -0.015137 1441742040 0.802551 -0.028015 -0.595764 -0.015137 1441742040 0.802368 -0.030579 -0.595764 -0.020020 1441742040 0.802368 -0.030579 -0.595764 -0.020020 1441742040 0.802368 -0.030579 -0.595764 -0.020020 1441742040 0.802368 -0.030579 -0.595764 -0.020020 1441742040 0.802368 -0.030579 -0.595764 -0.020020 1441742040 0.802368 -0.030579 -0.595764 -0.020020 1441742040 0.801819 -0.034790 -0.595825 -0.028687 1441742040 0.801819 -0.034790 -0.595825 -0.028687 1441742040 0.801819 -0.034790 -0.595825 -0.028687 1441742040 0.801819 -0.034790 -0.595825 -0.028687 1441742040 0.801819 -0.034790 -0.595825 -0.028687 1441742040 0.801819 -0.034790 -0.595825 -0.028687 1441742040 0.801819 -0.046326 -0.593567 -0.050781 1441742040 0.801819 -0.046326 -0.593567 -0.050781 1441742040 0.801819 -0.046326 -0.593567 -0.050781 1441742040 0.801819 -0.046326 -0.593567 -0.050781 1441742040 0.801819 -0.046326 -0.593567 -0.050781 1441742040 0.801819 -0.046326 -0.593567 -0.050781 1441742041 0.801697 -0.062073 -0.590149 -0.071411 1441742041 0.801697 -0.062073 -0.590149 -0.071411 1441742041 0.801697 -0.062073 -0.590149 -0.071411 1441742041 0.801697 -0.062073 -0.590149 -0.071411 1441742041 0.801697 -0.062073 -0.590149 -0.071411 1441742041 0.801697 -0.062073 -0.590149 -0.071411 1441742041 0.802795 -0.053345 -0.590759 -0.060608 1441742041 0.802795 -0.053345 -0.590759 -0.060608 1441742041 0.802795 -0.053345 -0.590759 -0.060608 1441742041 0.802795 -0.053345 -0.590759 -0.060608 1441742041 0.802795 -0.053345 -0.590759 -0.060608 1441742041 0.802795 -0.053345 -0.590759 -0.060608 1441742041 0.803101 -0.033997 -0.593323 -0.042419 1441742041 0.803101 -0.033997 -0.593323 -0.042419 1441742041 0.803101 -0.033997 -0.593323 -0.042419 1441742041 0.803101 -0.033997 -0.593323 -0.042419 1441742041 0.803101 -0.033997 -0.593323 -0.042419 1441742041 0.803101 -0.033997 -0.593323 -0.042419 1441742041 0.803101 -0.033997 -0.593323 -0.042419 1441742041 0.803223 -0.026794 -0.593994 -0.036255 1441742041 0.803223 -0.026794 -0.593994 -0.036255 1441742041 0.803223 -0.026794 -0.593994 -0.036255 1441742041 0.803223 -0.026794 -0.593994 -0.036255 1441742041 0.803223 -0.026794 -0.593994 -0.036255 1441742041 0.803223 -0.026794 -0.593994 -0.036255 1441742041 0.803345 -0.023621 -0.594360 -0.028442 1441742041 0.803345 -0.023621 -0.594360 -0.028442 1441742041 0.803345 -0.023621 -0.594360 -0.028442 1441742041 0.803345 -0.023621 -0.594360 -0.028442 1441742041 0.803345 -0.023621 -0.594360 -0.028442 1441742041 0.803345 -0.023621 -0.594360 -0.028442 1441742041 0.804321 -0.022034 -0.593506 -0.019104 1441742041 0.804321 -0.022034 -0.593506 -0.019104 1441742041 0.804321 -0.022034 -0.593506 -0.019104 1441742041 0.804321 -0.022034 -0.593506 -0.019104 1441742041 0.804321 -0.022034 -0.593506 -0.019104 1441742041 0.805847 -0.026855 -0.591370 -0.013794 1441742041 0.805847 -0.026855 -0.591370 -0.013794 1441742041 0.805847 -0.026855 -0.591370 -0.013794 1441742041 0.805847 -0.026855 -0.591370 -0.013794 1441742041 0.805847 -0.026855 -0.591370 -0.013794 1441742041 0.805847 -0.026855 -0.591370 -0.013794 1441742041 0.807007 -0.033875 -0.589478 -0.010254 1441742041 0.807007 -0.033875 -0.589478 -0.010254 1441742041 0.807007 -0.033875 -0.589478 -0.010254 1441742041 0.807007 -0.033875 -0.589478 -0.010254 1441742041 0.807007 -0.033875 -0.589478 -0.010254 1441742041 0.806946 -0.040039 -0.589172 -0.008789 1441742041 0.806946 -0.040039 -0.589172 -0.008789 1441742041 0.806946 -0.040039 -0.589172 -0.008789 1441742041 0.806946 -0.040039 -0.589172 -0.008789 1441742041 0.806946 -0.040039 -0.589172 -0.008789 1441742041 0.805420 -0.047119 -0.590759 -0.010437 1441742041 0.805420 -0.047119 -0.590759 -0.010437 1441742041 0.805420 -0.047119 -0.590759 -0.010437 1441742041 0.805420 -0.047119 -0.590759 -0.010437 1441742041 0.802795 -0.052734 -0.593750 -0.014282 1441742041 0.802795 -0.052734 -0.593750 -0.014282 1441742041 0.802795 -0.052734 -0.593750 -0.014282 1441742041 0.802795 -0.052734 -0.593750 -0.014282 1441742041 0.802795 -0.052734 -0.593750 -0.014282 1441742041 0.802795 -0.052734 -0.593750 -0.014282 1441742041 0.799438 -0.056519 -0.597839 -0.017090 1441742041 0.799438 -0.056519 -0.597839 -0.017090 1441742041 0.799438 -0.056519 -0.597839 -0.017090 1441742041 0.799438 -0.056519 -0.597839 -0.017090 1441742041 0.799438 -0.056519 -0.597839 -0.017090 1441742041 0.799438 -0.056519 -0.597839 -0.017090 1441742041 0.796570 -0.054016 -0.601929 -0.015320 1441742041 0.796570 -0.054016 -0.601929 -0.015320 1441742041 0.796570 -0.054016 -0.601929 -0.015320 1441742041 0.796570 -0.054016 -0.601929 -0.015320 1441742041 0.796570 -0.054016 -0.601929 -0.015320 1441742041 0.796570 -0.054016 -0.601929 -0.015320 1441742041 0.794556 -0.044250 -0.605469 -0.010864 1441742041 0.794556 -0.044250 -0.605469 -0.010864 1441742041 0.794556 -0.044250 -0.605469 -0.010864 1441742041 0.794556 -0.044250 -0.605469 -0.010864 1441742041 0.794556 -0.044250 -0.605469 -0.010864 1441742041 0.794434 -0.039185 -0.605957 -0.013672 1441742041 0.794434 -0.039185 -0.605957 -0.013672 1441742041 0.794434 -0.039185 -0.605957 -0.013672 1441742041 0.794434 -0.039185 -0.605957 -0.013672 1441742041 0.794434 -0.039185 -0.605957 -0.013672 1441742041 0.794434 -0.039185 -0.605957 -0.013672 1441742041 0.794434 -0.039185 -0.605957 -0.013672 1441742041 0.795227 -0.040283 -0.604614 -0.019348 1441742041 0.795227 -0.040283 -0.604614 -0.019348 1441742041 0.795227 -0.040283 -0.604614 -0.019348 1441742041 0.795227 -0.040283 -0.604614 -0.019348 1441742041 0.795227 -0.040283 -0.604614 -0.019348 1441742041 0.795227 -0.040283 -0.604614 -0.019348 1441742041 0.795837 -0.035950 -0.604065 -0.020447 1441742041 0.795837 -0.035950 -0.604065 -0.020447 1441742041 0.795837 -0.035950 -0.604065 -0.020447 1441742041 0.795837 -0.035950 -0.604065 -0.020447 1441742041 0.795837 -0.035950 -0.604065 -0.020447 1441742041 0.795837 -0.035950 -0.604065 -0.020447 1441742041 0.797424 -0.036865 -0.601501 -0.030273 1441742041 0.797424 -0.036865 -0.601501 -0.030273 1441742041 0.797424 -0.036865 -0.601501 -0.030273 1441742041 0.797424 -0.036865 -0.601501 -0.030273 1441742041 0.797424 -0.036865 -0.601501 -0.030273 1441742041 0.797424 -0.036865 -0.601501 -0.030273 1441742041 0.798889 -0.043030 -0.598511 -0.041626 1441742042 0.798889 -0.043030 -0.598511 -0.041626 1441742042 0.798889 -0.043030 -0.598511 -0.041626 1441742042 0.798889 -0.043030 -0.598511 -0.041626 1441742042 0.798889 -0.043030 -0.598511 -0.041626 1441742042 0.798889 -0.043030 -0.598511 -0.041626 1441742042 0.798889 -0.043030 -0.598511 -0.041626 1441742042 0.800476 -0.042114 -0.596313 -0.043274 1441742042 0.800476 -0.042114 -0.596313 -0.043274 1441742042 0.800476 -0.042114 -0.596313 -0.043274 1441742042 0.800476 -0.042114 -0.596313 -0.043274 1441742042 0.800476 -0.042114 -0.596313 -0.043274 1441742042 0.800476 -0.042114 -0.596313 -0.043274 1441742042 0.802307 -0.042297 -0.593140 -0.052063 1441742042 0.802307 -0.042297 -0.593140 -0.052063 1441742042 0.802307 -0.042297 -0.593140 -0.052063 1441742042 0.802307 -0.042297 -0.593140 -0.052063 1441742042 0.802307 -0.042297 -0.593140 -0.052063 1441742042 0.802307 -0.042297 -0.593140 -0.052063 1441742042 0.803040 -0.051270 -0.590088 -0.065552 1441742042 0.803040 -0.051270 -0.590088 -0.065552 1441742042 0.803040 -0.051270 -0.590088 -0.065552 1441742042 0.803040 -0.051270 -0.590088 -0.065552 1441742042 0.803040 -0.051270 -0.590088 -0.065552 1441742042 0.803040 -0.051270 -0.590088 -0.065552 1441742042 0.803040 -0.048462 -0.590698 -0.061829 1441742042 0.803040 -0.048462 -0.590698 -0.061829 1441742042 0.803040 -0.048462 -0.590698 -0.061829 1441742042 0.803040 -0.048462 -0.590698 -0.061829 1441742042 0.802612 -0.035889 -0.593567 -0.047058 1441742042 0.802612 -0.035889 -0.593567 -0.047058 1441742042 0.802612 -0.035889 -0.593567 -0.047058 1441742042 0.802612 -0.035889 -0.593567 -0.047058 1441742042 0.802612 -0.035889 -0.593567 -0.047058 1441742042 0.802612 -0.035889 -0.593567 -0.047058 1441742042 0.802429 -0.032898 -0.594421 -0.041443 1441742042 0.802429 -0.032898 -0.594421 -0.041443 1441742042 0.802429 -0.032898 -0.594421 -0.041443 1441742042 0.802429 -0.032898 -0.594421 -0.041443 1441742042 0.802429 -0.032898 -0.594421 -0.041443 1441742042 0.802429 -0.032898 -0.594421 -0.041443 1441742042 0.801941 -0.034363 -0.595215 -0.037109 1441742042 0.801941 -0.034363 -0.595215 -0.037109 1441742042 0.801941 -0.034363 -0.595215 -0.037109 1441742042 0.801941 -0.034363 -0.595215 -0.037109 1441742042 0.801941 -0.034363 -0.595215 -0.037109 1441742042 0.801941 -0.034363 -0.595215 -0.037109 1441742042 0.801941 -0.034363 -0.595215 -0.037109 1441742042 0.801758 -0.033813 -0.596191 -0.025818 1441742042 0.801758 -0.033813 -0.596191 -0.025818 1441742042 0.801758 -0.033813 -0.596191 -0.025818 1441742042 0.801758 -0.033813 -0.596191 -0.025818 1441742042 0.801758 -0.033813 -0.596191 -0.025818 1441742042 0.801758 -0.033813 -0.596191 -0.025818 1441742042 0.802368 -0.035339 -0.595520 -0.016846 1441742042 0.802368 -0.035339 -0.595520 -0.016846 1441742042 0.802368 -0.035339 -0.595520 -0.016846 1441742042 0.802368 -0.035339 -0.595520 -0.016846 1441742042 0.802368 -0.035339 -0.595520 -0.016846 1441742042 0.803284 -0.040771 -0.594055 -0.014221 1441742042 0.803284 -0.040771 -0.594055 -0.014221 1441742042 0.803284 -0.040771 -0.594055 -0.014221 1441742042 0.803284 -0.040771 -0.594055 -0.014221 1441742042 0.803284 -0.040771 -0.594055 -0.014221 1441742042 0.803284 -0.040771 -0.594055 -0.014221 1441742042 0.803284 -0.040771 -0.594055 -0.014221 1441742042 0.803833 -0.044495 -0.593018 -0.013550 1441742042 0.803833 -0.044495 -0.593018 -0.013550 1441742042 0.803833 -0.044495 -0.593018 -0.013550 1441742042 0.803833 -0.044495 -0.593018 -0.013550 1441742042 0.803894 -0.046692 -0.592712 -0.014893 1441742042 0.803894 -0.046692 -0.592712 -0.014893 1441742042 0.803345 -0.048889 -0.593201 -0.017456 1441742042 0.803345 -0.048889 -0.593201 -0.017456 1441742042 0.803345 -0.048889 -0.593201 -0.017456 1441742042 0.803345 -0.048889 -0.593201 -0.017456 1441742042 0.803345 -0.048889 -0.593201 -0.017456 1441742042 0.802368 -0.049744 -0.594421 -0.020447 1441742042 
0.796082 -0.055359 -0.591675 -0.114624 1441742045 0.796082 -0.055359 -0.591675 -0.114624 1441742045 0.804810 -0.073792 -0.581848 -0.091125 1441742045 0.804810 -0.073792 -0.581848 -0.091125 1441742045 0.804810 -0.073792 -0.581848 -0.091125 1441742045 0.804810 -0.073792 -0.581848 -0.091125 1441742045 0.804810 -0.073792 -0.581848 -0.091125 1441742045 0.804810 -0.073792 -0.581848 -0.091125 1441742045 0.813232 -0.084900 -0.573730 -0.048462 1441742045 0.813232 -0.084900 -0.573730 -0.048462 1441742045 0.813232 -0.084900 -0.573730 -0.048462 1441742045 0.813232 -0.084900 -0.573730 -0.048462 1441742045 0.813232 -0.084900 -0.573730 -0.048462 1441742045 0.813232 -0.084900 -0.573730 -0.048462 1441742045 0.822205 -0.139526 -0.551392 -0.022644 1441742045 0.822205 -0.139526 -0.551392 -0.022644 1441742045 0.822205 -0.139526 -0.551392 -0.022644 1441742045 0.822205 -0.139526 -0.551392 -0.022644 1441742045 0.822205 -0.139526 -0.551392 -0.022644 1441742045 0.822205 -0.139526 -0.551392 -0.022644 1441742045 0.822205 -0.139526 -0.551392 -0.022644 1441742045 0.824707 -0.201904 -0.528137 0.014282 1441742045 0.824707 -0.201904 -0.528137 0.014282 1441742045 0.824707 -0.201904 -0.528137 0.014282 1441742045 0.824707 -0.201904 -0.528137 0.014282 1441742045 0.824707 -0.201904 -0.528137 0.014282 1441742045 0.824707 -0.201904 -0.528137 0.014282 1441742045 0.824341 -0.244629 -0.505066 0.074585 1441742045 0.824341 -0.244629 -0.505066 0.074585 1441742045 0.824341 -0.244629 -0.505066 0.074585 1441742045 0.824341 -0.244629 -0.505066 0.074585 1441742045 0.824341 -0.244629 -0.505066 0.074585 1441742045 0.824341 -0.244629 -0.505066 0.074585 1441742045 0.824341 -0.244629 -0.505066 0.074585 1441742045 0.813354 -0.288879 -0.486145 0.136658 1441742045 0.813354 -0.288879 -0.486145 0.136658 1441742045 0.813354 -0.288879 -0.486145 0.136658 1441742045 0.813354 -0.288879 -0.486145 0.136658 1441742045 0.813354 -0.288879 -0.486145 0.136658 1441742045 0.813354 -0.288879 -0.486145 0.136658 1441742045 0.801453 -0.344238 -0.454102 0.181396 1441742045 0.801453 -0.344238 -0.454102 0.181396 1441742045 0.801453 -0.344238 -0.454102 0.181396 1441742045 0.801453 -0.344238 -0.454102 0.181396 1441742045 0.801453 -0.344238 -0.454102 0.181396 1441742045 0.788086 -0.409790 -0.408081 0.210754 1441742045 0.788086 -0.409790 -0.408081 0.210754 1441742045 0.788086 -0.409790 -0.408081 0.210754 1441742045 0.788086 -0.409790 -0.408081 0.210754 1441742045 0.788086 -0.409790 -0.408081 0.210754 1441742045 0.772095 -0.464294 -0.362976 0.237671 1441742045 0.772095 -0.464294 -0.362976 0.237671 1441742045 0.772095 -0.464294 -0.362976 0.237671 1441742045 0.772095 -0.464294 -0.362976 0.237671 1441742045 0.772095 -0.464294 -0.362976 0.237671 1441742045 0.772095 -0.464294 -0.362976 0.237671 1441742045 0.761536 -0.491516 -0.348022 0.239441 1441742045 0.761536 -0.491516 -0.348022 0.239441 1441742045 0.761536 -0.491516 -0.348022 0.239441 1441742045 0.761536 -0.491516 -0.348022 0.239441 1441742045 0.761536 -0.491516 -0.348022 0.239441 1441742045 0.761536 -0.491516 -0.348022 0.239441 1441742045 0.767212 -0.484741 -0.351257 0.230286 1441742045 0.767212 -0.484741 -0.351257 0.230286 1441742045 0.767212 -0.484741 -0.351257 0.230286 1441742045 0.767212 -0.484741 -0.351257 0.230286 1441742045 0.767212 -0.484741 -0.351257 0.230286 1441742045 0.767212 -0.484741 -0.351257 0.230286 1441742045 0.781067 -0.456848 -0.370239 0.209961 1441742045 0.781067 -0.456848 -0.370239 0.209961 1441742045 0.781067 -0.456848 -0.370239 0.209961 1441742045 0.781067 -0.456848 -0.370239 0.209961 1441742045 0.781067 -0.456848 -0.370239 0.209961 1441742045 0.781067 -0.456848 -0.370239 0.209961 1441742045 0.791016 -0.425171 -0.395264 0.192993 1441742045 0.791016 -0.425171 -0.395264 0.192993 1441742045 0.791016 -0.425171 -0.395264 0.192993 1441742045 0.791016 -0.425171 -0.395264 0.192993 1441742045 0.791016 -0.425171 -0.395264 0.192993 1441742045 0.791016 -0.425171 -0.395264 0.192993 1441742045 0.791016 -0.425171 -0.395264 0.192993 1441742045 0.799072 -0.386108 -0.429993 0.165833 1441742045 0.799072 -0.386108 -0.429993 0.165833 1441742045 0.799072 -0.386108 -0.429993 0.165833 1441742045 0.799072 -0.386108 -0.429993 0.165833 1441742045 0.799072 -0.386108 -0.429993 0.165833 1441742045 0.799072 -0.386108 -0.429993 0.165833 1441742045 0.807312 -0.346069 -0.459534 0.131470 1441742045 0.807312 -0.346069 -0.459534 0.131470 1441742045 0.807312 -0.346069 -0.459534 0.131470 1441742045 0.807312 -0.346069 -0.459534 0.131470 1441742045 0.807312 -0.346069 -0.459534 0.131470 1441742045 0.807312 -0.346069 -0.459534 0.131470 1441742046 0.807312 -0.346069 -0.459534 0.131470 1441742046 0.817871 -0.314392 -0.471497 0.099609 1441742046 0.817871 -0.314392 -0.471497 0.099609 1441742046 0.817871 -0.314392 -0.471497 0.099609 1441742046 0.817871 -0.314392 -0.471497 0.099609 1441742046 0.817871 -0.314392 -0.471497 0.099609 1441742046 0.839294 -0.218567 -0.490417 0.085022 1441742046 0.839294 -0.218567 -0.490417 0.085022 1441742046 0.839294 -0.218567 -0.490417 0.085022 1441742046 0.839294 -0.218567 -0.490417 0.085022 1441742046 0.839294 -0.218567 -0.490417 0.085022 1441742046 0.839294 -0.218567 -0.490417 0.085022 1441742046 0.833069 -0.066895 -0.547729 0.038940 1441742046 0.833069 -0.066895 -0.547729 0.038940 1441742046 0.833069 -0.066895 -0.547729 0.038940 1441742046 0.833069 -0.066895 -0.547729 0.038940 1441742046 0.833069 -0.066895 -0.547729 0.038940 1441742046 0.833069 -0.066895 -0.547729 0.038940 1441742046 0.833069 -0.066895 -0.547729 0.038940 1441742046 0.805908 -0.017883 -0.587402 -0.071716 1441742046 0.805908 -0.017883 -0.587402 -0.071716 1441742046 0.805908 -0.017883 -0.587402 -0.071716 1441742046 0.805908 -0.017883 -0.587402 -0.071716 1441742046 0.805908 -0.017883 -0.587402 -0.071716 1441742046 0.781189 -0.040161 -0.599487 -0.169556 1441742046 0.781189 -0.040161 -0.599487 -0.169556 1441742046 0.781189 -0.040161 -0.599487 -0.169556 1441742046 0.781189 -0.040161 -0.599487 -0.169556 1441742046 0.781189 -0.040161 -0.599487 -0.169556 1441742046 0.781189 -0.040161 -0.599487 -0.169556 1441742046 0.779358 -0.041809 -0.601563 -0.170288 1441742046 0.779358 -0.041809 -0.601563 -0.170288 1441742046 0.779358 -0.041809 -0.601563 -0.170288 1441742046 0.779358 -0.041809 -0.601563 -0.170288 1441742046 0.779358 -0.041809 -0.601563 -0.170288 1441742046 0.792236 -0.078674 -0.586914 -0.147278 1441742046 0.792236 -0.078674 -0.586914 -0.147278 1441742046 0.792236 -0.078674 -0.586914 -0.147278 1441742046 0.792236 -0.078674 -0.586914 -0.147278 1441742046 0.792236 -0.078674 -0.586914 -0.147278 1441742046 0.792236 -0.078674 -0.586914 -0.147278 1441742046 0.792236 -0.078674 -0.586914 -0.147278 1441742046 0.811768 -0.117432 -0.565491 -0.086243 1441742046 0.811768 -0.117432 -0.565491 -0.086243 1441742046 0.811768 -0.117432 -0.565491 -0.086243 1441742046 0.811768 -0.117432 -0.565491 -0.086243 1441742046 0.811768 -0.117432 -0.565491 -0.086243 1441742046 0.811768 -0.117432 -0.565491 -0.086243 1441742046 0.826843 -0.153442 -0.540710 -0.021362 1441742046 0.826843 -0.153442 -0.540710 -0.021362 1441742046 0.826843 -0.153442 -0.540710 -0.021362 1441742046 0.826843 -0.153442 -0.540710 -0.021362 1441742046 0.826843 -0.153442 -0.540710 -0.021362 1441742046 0.826843 -0.153442 -0.540710 -0.021362 1441742046 0.831604 -0.201477 -0.517029 0.024292 1441742046 0.831604 -0.201477 -0.517029 0.024292 1441742046 0.831604 -0.201477 -0.517029 0.024292 1441742046 0.831604 -0.201477 -0.517029 0.024292 1441742046 0.831604 -0.201477 -0.517029 0.024292 1441742046 0.831604 -0.201477 -0.517029 0.024292 1441742046 0.826965 -0.248657 -0.500305 0.063232 1441742046 0.826965 -0.248657 -0.500305 0.063232 1441742046 0.826965 -0.248657 -0.500305 0.063232 1441742046 0.826965 -0.248657 -0.500305 0.063232 1441742046 0.826965 -0.248657 -0.500305 0.063232 1441742046 0.826965 -0.248657 -0.500305 0.063232 1441742046 0.813232 -0.288635 -0.491089 0.119141 1441742046 0.813232 -0.288635 -0.491089 0.119141 1441742046 0.813232 -0.288635 -0.491089 0.119141 1441742046 0.813232 -0.288635 -0.491089 0.119141 1441742046 0.813232 -0.288635 -0.491089 0.119141 1441742046 0.813232 -0.288635 -0.491089 0.119141 1441742046 0.806458 -0.318726 -0.470093 0.164368 1441742046 0.806458 -0.318726 -0.470093 0.164368 1441742046 0.806458 -0.318726 -0.470093 0.164368 1441742046 0.806458 -0.318726 -0.470093 0.164368 1441742046 0.806458 -0.318726 -0.470093 0.164368 1441742046 0.806458 -0.318726 -0.470093 0.164368 1441742046 0.802307 -0.359436 -0.434021 0.196777 1441742046 0.802307 -0.359436 -0.434021 0.196777 1441742046 0.802307 -0.359436 -0.434021 0.196777 1441742046 0.802307 -0.359436 -0.434021 0.196777 1441742046 0.802307 -0.359436 -0.434021 0.196777 1441742046 0.802307 -0.359436 -0.434021 0.196777 1441742046 0.802307 -0.359436 -0.434021 0.196777 1441742046 0.796570 -0.396606 -0.399353 0.220764 1441742046 0.796570 -0.396606 -0.399353 0.220764 1441742046 0.796570 -0.396606 -0.399353 0.220764 1441742046 0.796570 -0.396606 -0.399353 0.220764 1441742046 0.789429 -0.420105 -0.390381 0.218811 1441742046 0.789429 -0.420105 -0.390381 0.218811 1441742046 0.789429 -0.420105 -0.390381 0.218811 1441742046 0.789429 -0.420105 -0.390381 0.218811 1441742046 0.789429 -0.420105 -0.390381 0.218811 1441742046 0.789429 -0.420105 -0.390381 0.218811 1441742046 0.791382 -0.412048 -0.397522 0.214355 1441742046 0.791382 -0.412048 -0.397522 0.214355 1441742046 0.791382 -0.412048 -0.397522 0.214355 1441742046 0.791382 -0.412048 -0.397522 0.214355 1441742046 0.791382 -0.412048 -0.397522 0.214355 1441742046 0.791382 -0.412048 -0.397522 0.214355 1441742046 0.801636 -0.383606 -0.416382 0.191895 1441742046 0.801636 -0.383606 -0.416382 0.191895 1441742046 0.801636 -0.383606 -0.416382 0.191895 1441742046 0.801636 -0.383606 -0.416382 0.191895 1441742046 0.801636 -0.383606 -0.416382 0.191895 1441742046 0.801636 -0.383606 -0.416382 0.191895 1441742046 0.801636 -0.383606 -0.416382 0.191895 1441742047 0.805664 -0.352905 -0.442017 0.175842 1441742047 0.805664 -0.352905 -0.442017 0.175842 1441742047 0.805664 -0.352905 -0.442017 0.175842 1441742047 0.805664 -0.352905 -0.442017 0.175842 1441742047 0.805664 -0.352905 -0.442017 0.175842 1441742047 0.805664 -0.352905 -0.442017 0.175842 1441742047 0.806519 -0.313171 -0.478577 0.149658 1441742047 0.806519 -0.313171 -0.478577 0.149658 1441742047 0.806519 -0.313171 -0.478577 0.149658 1441742047 0.806519 -0.313171 -0.478577 0.149658 1441742047 0.806519 -0.313171 -0.478577 0.149658 1441742047 0.806519 -0.313171 -0.478577 0.149658 1441742047 0.806519 -0.313171 -0.478577 0.149658 1441742047 0.810303 -0.276001 -0.506165 0.104858 1441742047 0.810303 -0.276001 -0.506165 0.104858 1441742047 0.810303 -0.276001 -0.506165 0.104858 1441742047 0.810303 -0.276001 -0.506165 0.104858 1441742047 0.823303 -0.230286 -0.516296 0.050964 1441742047 0.823303 -0.230286 -0.516296 0.050964 1441742047 0.823303 -0.230286 -0.516296 0.050964 1441742047 0.823303 -0.230286 -0.516296 0.050964 1441742047 0.823303 -0.230286 -0.516296 0.050964 1441742047 0.823303 -0.230286 -0.516296 0.050964 1441742047 0.824646 -0.137390 -0.548645 -0.010193 1441742047 0.824646 -0.137390 -0.548645 -0.010193 1441742047 0.824646 -0.137390 -0.548645 -0.010193 1441742047 0.824646 -0.137390 -0.548645 -0.010193 1441742047 0.824646 -0.137390 -0.548645 -0.010193 1441742047 0.824646 -0.137390 -0.548645 -0.010193 1441742047 0.802429 -0.026306 -0.591614 -0.073486 1441742047 0.802429 -0.026306 -0.591614 -0.073486 1441742047 0.802429 -0.026306 -0.591614 -0.073486 1441742047 0.802429 -0.026306 -0.591614 -0.073486 1441742047 0.765564 0.010254 -0.612183 -0.197693 1441742047 0.765564 0.010254 -0.612183 -0.197693 1441742047 0.765564 0.010254 -0.612183 -0.197693 1441742047 0.765564 0.010254 -0.612183 -0.197693 1441742047 0.765564 0.010254 -0.612183 -0.197693 1441742047 0.741028 -0.018005 -0.604004 -0.292908 1441742047 0.741028 -0.018005 -0.604004 -0.292908 1441742047 0.741028 -0.018005 -0.604004 -0.292908 1441742047 0.741028 -0.018005 -0.604004 -0.292908 1441742047 0.741028 -0.018005 -0.604004 -0.292908 1441742047 0.741028 -0.018005 -0.604004 -0.292908 1441742047 0.741028 -0.018005 -0.604004 -0.292908 1441742047 0.737061 -0.042236 -0.601440 -0.305420 1441742047 0.737061 -0.042236 -0.601440 -0.305420 1441742047 0.737061 -0.042236 -0.601440 -0.305420 1441742047 0.737061 -0.042236 -0.601440 -0.305420 1441742047 0.737061 -0.042236 -0.601440 -0.305420 1441742047 0.737061 -0.042236 -0.601440 -0.305420 1441742047 0.753357 -0.062256 -0.603638 -0.253357 1441742047 0.753357 -0.062256 -0.603638 -0.253357 1441742047 0.753357 -0.062256 -0.603638 -0.253357 1441742047 0.753357 -0.062256 -0.603638 -0.253357 1441742047 0.753357 -0.062256 -0.603638 -0.253357 1441742047 0.779114 -0.090210 -0.596130 -0.171875 1441742047 0.779114 -0.090210 -0.596130 -0.171875 1441742047 0.779114 -0.090210 -0.596130 -0.171875 1441742047 0.779114 -0.090210 -0.596130 -0.171875 1441742047 0.779114 -0.090210 -0.596130 -0.171875 1441742047 0.779114 -0.090210 -0.596130 -0.171875 1441742047 0.803772 -0.119324 -0.577881 -0.075928 1441742047 0.803772 -0.119324 -0.577881 -0.075928 1441742047 0.803772 -0.119324 -0.577881 -0.075928 1441742047 0.803772 -0.119324 -0.577881 -0.075928 1441742047 0.803772 -0.119324 -0.577881 -0.075928 1441742047 0.803772 -0.119324 -0.577881 -0.075928 1441742047 0.821289 -0.154480 -0.549255 0.003174 1441742047 0.821289 -0.154480 -0.549255 0.003174 1441742047 0.821289 -0.154480 -0.549255 0.003174 1441742047 0.821289 -0.154480 -0.549255 0.003174 1441742047 0.821289 -0.154480 -0.549255 0.003174 1441742047 0.821289 -0.154480 -0.549255 0.003174 1441742047 0.825012 -0.219482 -0.517761 0.056335 1441742047 0.825012 -0.219482 -0.517761 0.056335 1441742047 0.825012 -0.219482 -0.517761 0.056335 1441742047 0.825012 -0.219482 -0.517761 0.056335 1441742047 0.825012 -0.219482 -0.517761 0.056335 1441742047 0.825012 -0.219482 -0.517761 0.056335 1441742047 0.819763 -0.258850 -0.496582 0.120178 1441742047 0.819763 -0.258850 -0.496582 0.120178 1441742047 0.819763 -0.258850 -0.496582 0.120178 1441742047 0.819763 -0.258850 -0.496582 0.120178 1441742047 0.819763 -0.258850 -0.496582 0.120178 1441742047 0.819763 -0.258850 -0.496582 0.120178 1441742047 0.807312 -0.284241 -0.485596 0.177734 1441742047 0.807312 -0.284241 -0.485596 0.177734 1441742047 0.807312 -0.284241 -0.485596 0.177734 1441742047 0.807312 -0.284241 -0.485596 0.177734 1441742047 0.807312 -0.284241 -0.485596 0.177734 1441742047 0.807312 -0.284241 -0.485596 0.177734 1441742047 0.795227 -0.324707 -0.465088 0.213989 1441742047 0.795227 -0.324707 -0.465088 0.213989 1441742047 0.795227 -0.324707 -0.465088 0.213989 1441742047 0.795227 -0.324707 -0.465088 0.213989 1441742047 0.795227 -0.324707 -0.465088 0.213989 1441742047 0.785156 -0.371887 -0.431824 0.242371 1441742047 0.785156 -0.371887 -0.431824 0.242371 1441742047 0.785156 -0.371887 -0.431824 0.242371 1441742047 0.785156 -0.371887 -0.431824 0.242371 1441742047 0.785156 -0.371887 -0.431824 0.242371 1441742047 0.785156 -0.371887 -0.431824 0.242371 1441742047 0.776978 -0.412354 -0.402283 0.253784 1441742048 0.776978 -0.412354 -0.402283 0.253784 1441742048 0.776978 -0.412354 -0.402283 0.253784 1441742048 0.776978 -0.412354 -0.402283 0.253784 1441742048 0.776978 -0.412354 -0.402283 0.253784 1441742048 0.776978 -0.412354 -0.402283 0.253784 1441742048 0.776978 -0.412354 -0.402283 0.253784 1441742048 0.785583 -0.399170 -0.406433 0.241516 1441742048 0.785583 -0.399170 -0.406433 0.241516 1441742048 0.785583 -0.399170 -0.406433 0.241516 1441742048 0.785583 -0.399170 -0.406433 0.241516 1441742048 0.785583 -0.399170 -0.406433 0.241516 1441742048 0.785583 -0.399170 -0.406433 0.241516 1441742048 0.802673 -0.363403 -0.434753 0.186157 1441742048 0.802673 -0.363403 -0.434753 0.186157 1441742048 0.802673 -0.363403 -0.434753 0.186157 1441742048 0.802673 -0.363403 -0.434753 0.186157 1441742048 0.805603 -0.337585 -0.470337 0.125732 1441742048 0.805603 -0.337585 -0.470337 0.125732 1441742048 0.805603 -0.337585 -0.470337 0.125732 1441742048 0.805603 -0.337585 -0.470337 0.125732 1441742048 0.805603 -0.337585 -0.470337 0.125732 1441742048 0.805603 -0.337585 -0.470337 0.125732 1441742048 0.801697 -0.310730 -0.503052 0.087830 1441742048 0.801697 -0.310730 -0.503052 0.087830 1441742048 0.801697 -0.310730 -0.503052 0.087830 1441742048 0.801697 -0.310730 -0.503052 0.087830 1441742048 0.801697 -0.310730 -0.503052 0.087830 1441742048 0.800476 -0.287842 -0.523804 0.045227 1441742048 0.800476 -0.287842 -0.523804 0.045227 1441742048 0.800476 -0.287842 -0.523804 0.045227 1441742048 0.800476 -0.287842 -0.523804 0.045227 1441742048 0.800476 -0.287842 -0.523804 0.045227 1441742048 0.800476 -0.287842 -0.523804 0.045227 1441742048 0.813416 -0.262268 -0.519043 0.014709 1441742048 0.813416 -0.262268 -0.519043 0.014709 1441742048 0.813416 -0.262268 -0.519043 0.014709 1441742048 0.813416 -0.262268 -0.519043 0.014709 1441742048 0.813416 -0.262268 -0.519043 0.014709 1441742048 0.813416 -0.262268 -0.519043 0.014709 1441742048 0.821899 -0.183350 -0.537109 -0.048767 1441742048 0.821899 -0.183350 -0.537109 -0.048767 1441742048 0.821899 -0.183350 -0.537109 -0.048767 1441742048 0.821899 -0.183350 -0.537109 -0.048767 1441742048 0.821899 -0.183350 -0.537109 -0.048767 1441742048 0.821899 -0.183350 -0.537109 -0.048767 1441742048 0.796448 -0.085388 -0.580200 -0.147461 1441742048 0.796448 -0.085388 -0.580200 -0.147461 1441742048 0.796448 -0.085388 -0.580200 -0.147461 1441742048 0.796448 -0.085388 -0.580200 -0.147461 1441742048 0.796448 -0.085388 -0.580200 -0.147461 1441742048 0.796448 -0.085388 -0.580200 -0.147461 1441742048 0.757507 -0.042114 -0.606750 -0.237366 1441742048 0.757507 -0.042114 -0.606750 -0.237366 1441742048 0.757507 -0.042114 -0.606750 -0.237366 1441742048 0.757507 -0.042114 -0.606750 -0.237366 1441742048 0.757507 -0.042114 -0.606750 -0.237366 1441742048 0.757507 -0.042114 -0.606750 -0.237366 1441742048 0.730530 -0.028564 -0.616699 -0.291809 1441742048 0.730530 -0.028564 -0.616699 -0.291809 1441742048 0.730530 -0.028564 -0.616699 -0.291809 1441742048 0.730530 -0.028564 -0.616699 -0.291809 1441742048 0.730530 -0.028564 -0.616699 -0.291809 1441742048 0.730530 -0.028564 -0.616699 -0.291809 1441742048 0.720093 -0.030823 -0.612915 -0.323853 1441742048 0.720093 -0.030823 -0.612915 -0.323853 1441742048 0.720093 -0.030823 -0.612915 -0.323853 1441742048 0.720093 -0.030823 -0.612915 -0.323853 1441742048 0.720093 -0.030823 -0.612915 -0.323853 1441742048 0.720093 -0.030823 -0.612915 -0.323853 1441742048 0.727844 -0.043091 -0.609436 -0.311462 1441742048 0.727844 -0.043091 -0.609436 -0.311462 1441742048 0.727844 -0.043091 -0.609436 -0.311462 1441742048 0.727844 -0.043091 -0.609436 -0.311462 1441742048 0.727844 -0.043091 -0.609436 -0.311462 1441742048 0.727844 -0.043091 -0.609436 -0.311462 1441742048 0.751404 -0.067688 -0.603821 -0.257324 1441742048 0.751404 -0.067688 -0.603821 -0.257324 1441742048 0.751404 -0.067688 -0.603821 -0.257324 1441742048 0.751404 -0.067688 -0.603821 -0.257324 1441742048 0.751404 -0.067688 -0.603821 -0.257324 1441742048 0.779297 -0.106262 -0.589600 -0.183655 1441742048 0.779297 -0.106262 -0.589600 -0.183655 1441742048 0.779297 -0.106262 -0.589600 -0.183655 1441742048 0.779297 -0.106262 -0.589600 -0.183655 1441742048 0.779297 -0.106262 -0.589600 -0.183655 1441742048 0.779297 -0.106262 -0.589600 -0.183655 1441742048 0.802979 -0.142212 -0.569885 -0.101135 1441742048 0.802979 -0.142212 -0.569885 -0.101135 1441742048 0.802979 -0.142212 -0.569885 -0.101135 1441742048 0.802979 -0.142212 -0.569885 -0.101135 1441742048 0.802979 -0.142212 -0.569885 -0.101135 1441742048 0.802979 -0.142212 -0.569885 -0.101135 1441742048 0.817566 -0.187683 -0.543518 -0.031189 1441742048 0.817566 -0.187683 -0.543518 -0.031189 1441742048 0.817566 -0.187683 -0.543518 -0.031189 1441742048 0.817566 -0.187683 -0.543518 -0.031189 1441742048 0.817566 -0.187683 -0.543518 -0.031189 1441742048 0.817566 -0.187683 -0.543518 -0.031189 1441742048 0.816956 -0.256714 -0.515686 0.028320 1441742048 0.816956 -0.256714 -0.515686 0.028320 1441742048 0.816956 -0.256714 -0.515686 0.028320 1441742048 0.816956 -0.256714 -0.515686 0.028320 1441742048 0.816956 -0.256714 -0.515686 0.028320 1441742048 0.816956 -0.256714 -0.515686 0.028320 1441742048 0.810547 -0.292419 -0.497925 0.097595 1441742048 0.810547 -0.292419 -0.497925 0.097595 1441742049 0.810547 -0.292419 -0.497925 0.097595 1441742049 0.810547 -0.292419 -0.497925 0.097595 1441742049 0.810547 -0.292419 -0.497925 0.097595 1441742049 0.810547 -0.292419 -0.497925 0.097595 1441742049 0.810547 -0.292419 -0.497925 0.097595 1441742049 0.800537 -0.320923 -0.481079 0.157166 1441742049 0.800537 -0.320923 -0.481079 0.157166 1441742049 0.800537 -0.320923 -0.481079 0.157166 1441742049 0.800537 -0.320923 -0.481079 0.157166 1441742049 0.800537 -0.320923 -0.481079 0.157166 1441742049 0.800537 -0.320923 -0.481079 0.157166 1441742049 0.793457 -0.362915 -0.445068 0.201477 1441742049 0.793457 -0.362915 -0.445068 0.201477 1441742049 0.793457 -0.362915 -0.445068 0.201477 1441742049 0.793457 -0.362915 -0.445068 0.201477 1441742049 0.793457 -0.362915 -0.445068 0.201477 1441742049 0.793396 -0.401489 -0.388367 0.241882 1441742049 0.793396 -0.401489 -0.388367 0.241882 1441742049 0.793396 -0.401489 -0.388367 0.241882 1441742049 0.793396 -0.401489 -0.388367 0.241882 1441742049 0.791748 -0.441101 -0.346924 0.241272 1441742049 0.791748 -0.441101 -0.346924 0.241272 1441742049 0.791748 -0.441101 -0.346924 0.241272 1441742049 0.791748 -0.441101 -0.346924 0.241272 1441742049 0.791748 -0.441101 -0.346924 0.241272 1441742049 0.791748 -0.441101 -0.346924 0.241272 1441742049 0.791748 -0.441101 -0.346924 0.241272 1441742049 0.788574 -0.450989 -0.341675 0.240784 1441742049 0.788574 -0.450989 -0.341675 0.240784 1441742049 0.788574 -0.450989 -0.341675 0.240784 1441742049 0.788574 -0.450989 -0.341675 0.240784 1441742049 0.788574 -0.450989 -0.341675 0.240784 1441742049 0.788574 -0.450989 -0.341675 0.240784 1441742049 0.798462 -0.431702 -0.361450 0.213257 1441742049 0.798462 -0.431702 -0.361450 0.213257 1441742049 0.798462 -0.431702 -0.361450 0.213257 1441742049 0.798462 -0.431702 -0.361450 0.213257 1441742049 0.798462 -0.431702 -0.361450 0.213257 1441742049 0.798462 -0.431702 -0.361450 0.213257 1441742049 0.803284 -0.399109 -0.403137 0.181580 1441742049 0.803284 -0.399109 -0.403137 0.181580 1441742049 0.803284 -0.399109 -0.403137 0.181580 1441742049 0.803284 -0.399109 -0.403137 0.181580 1441742049 0.803284 -0.399109 -0.403137 0.181580 1441742049 0.803284 -0.399109 -0.403137 0.181580 1441742049 0.803284 -0.399109 -0.403137 0.181580 1441742049 0.797729 -0.366028 -0.454590 0.151550 1441742049 0.797729 -0.366028 -0.454590 0.151550 1441742049 0.797729 -0.366028 -0.454590 0.151550 1441742049 0.797729 -0.366028 -0.454590 0.151550 1441742049 0.797729 -0.366028 -0.454590 0.151550 1441742049 0.797729 -0.366028 -0.454590 0.151550 1441742049 0.792847 -0.326782 -0.502258 0.111145 1441742049 0.792847 -0.326782 -0.502258 0.111145 1441742049 0.792847 -0.326782 -0.502258 0.111145 1441742049 0.792847 -0.326782 -0.502258 0.111145 1441742049 0.792847 -0.326782 -0.502258 0.111145 1441742049 0.795227 -0.303345 -0.522095 0.054626 1441742049 0.795227 -0.303345 -0.522095 0.054626 1441742049 0.795227 -0.303345 -0.522095 0.054626 1441742049 0.795227 -0.303345 -0.522095 0.054626 1441742049 0.795227 -0.303345 -0.522095 0.054626 1441742049 0.795227 -0.303345 -0.522095 0.054626 1441742049 0.795227 -0.303345 -0.522095 0.054626 1441742049 0.815308 -0.243042 -0.525269 0.016235 1441742049 0.815308 -0.243042 -0.525269 0.016235 1441742049 0.815308 -0.243042 -0.525269 0.016235 1441742049 0.815308 -0.243042 -0.525269 0.016235 1441742049 0.815308 -0.243042 -0.525269 0.016235 1441742049 0.815308 -0.243042 -0.525269 0.016235 1441742049 0.815308 -0.243042 -0.525269 0.016235 1441742049 0.814270 -0.128479 -0.562683 -0.062073 1441742049 0.814270 -0.128479 -0.562683 -0.062073 1441742049 0.814270 -0.128479 -0.562683 -0.062073 1441742049 0.814270 -0.128479 -0.562683 -0.062073 1441742049 0.814270 -0.128479 -0.562683 -0.062073 1441742049 0.782104 -0.065918 -0.589783 -0.189941 1441742049 0.782104 -0.065918 -0.589783 -0.189941 1441742049 0.782104 -0.065918 -0.589783 -0.189941 1441742049 0.782104 -0.065918 -0.589783 -0.189941 1441742049 0.782104 -0.065918 -0.589783 -0.189941 1441742049 0.782104 -0.065918 -0.589783 -0.189941 1441742049 0.750122 -0.047363 -0.595947 -0.282776 1441742049 0.750122 -0.047363 -0.595947 -0.282776 1441742049 0.750122 -0.047363 -0.595947 -0.282776 1441742049 0.750122 -0.047363 -0.595947 -0.282776 1441742049 0.750122 -0.047363 -0.595947 -0.282776 1441742049 0.750122 -0.047363 -0.595947 -0.282776 1441742049 0.733093 -0.041260 -0.590942 -0.334106 1441742049 0.733093 -0.041260 -0.590942 -0.334106 1441742049 0.733093 -0.041260 -0.590942 -0.334106 1441742049 0.733093 -0.041260 -0.590942 -0.334106 1441742049 0.733093 -0.041260 -0.590942 -0.334106 1441742049 0.733093 -0.041260 -0.590942 -0.334106 1441742049 0.729614 -0.054199 -0.583618 -0.352356 1441742049 0.729614 -0.054199 -0.583618 -0.352356 1441742049 0.729614 -0.054199 -0.583618 -0.352356 1441742049 0.729614 -0.054199 -0.583618 -0.352356 1441742049 0.729614 -0.054199 -0.583618 -0.352356 1441742049 0.729614 -0.054199 -0.583618 -0.352356 1441742049 0.729614 -0.054199 -0.583618 -0.352356 1441742049 0.743530 -0.062805 -0.591125 -0.306274 1441742049 0.743530 -0.062805 -0.591125 -0.306274 1441742049 0.743530 -0.062805 -0.591125 -0.306274 1441742049 0.743530 -0.062805 -0.591125 -0.306274 1441742049 0.743530 -0.062805 -0.591125 -0.306274 1441742049 0.743530 -0.062805 -0.591125 -0.306274 1441742049 0.768311 -0.082031 -0.592834 -0.226929 1441742049 0.768311 -0.082031 -0.592834 -0.226929 1441742049 0.768311 -0.082031 -0.592834 -0.226929 1441742050 0.768311 -0.082031 -0.592834 -0.226929 1441742050 0.768311 -0.082031 -0.592834 -0.226929 1441742050 0.768311 -0.082031 -0.592834 -0.226929 1441742050 0.792725 -0.118286 -0.581604 -0.139038 1441742050 0.792725 -0.118286 -0.581604 -0.139038 1441742050 0.792725 -0.118286 -0.581604 -0.139038 1441742050 0.792725 -0.118286 -0.581604 -0.139038 1441742050 0.792725 -0.118286 -0.581604 -0.139038 1441742050 0.810791 -0.153442 -0.562134 -0.055115 1441742050 0.810791 -0.153442 -0.562134 -0.055115 1441742050 0.810791 -0.153442 -0.562134 -0.055115 1441742050 0.810791 -0.153442 -0.562134 -0.055115 1441742050 0.810791 -0.153442 -0.562134 -0.055115 1441742050 0.818115 -0.206238 -0.536682 0.011047 1441742050 0.818115 -0.206238 -0.536682 0.011047 1441742050 0.818115 -0.206238 -0.536682 0.011047 1441742050 0.818115 -0.206238 -0.536682 0.011047 1441742050 0.818115 -0.206238 -0.536682 0.011047 1441742050 0.818115 -0.206238 -0.536682 0.011047 1441742050 0.818115 -0.206238 -0.536682 0.011047 1441742050 0.815125 -0.264648 -0.510254 0.071960 1441742050 0.815125 -0.264648 -0.510254 0.071960 1441742050 0.815125 -0.264648 -0.510254 0.071960 1441742050 0.815125 -0.264648 -0.510254 0.071960 1441742050 0.815125 -0.264648 -0.510254 0.071960 1441742050 0.815125 -0.264648 -0.510254 0.071960 1441742050 0.800049 -0.307068 -0.494934 0.143616 1441742050 0.800049 -0.307068 -0.494934 0.143616 1441742050 0.800049 -0.307068 -0.494934 0.143616 1441742050 0.800049 -0.307068 -0.494934 0.143616 1441742050 0.800049 -0.307068 -0.494934 0.143616 1441742050 0.800049 -0.307068 -0.494934 0.143616 1441742050 0.778442 -0.361450 -0.474670 0.195068 1441742050 0.778442 -0.361450 -0.474670 0.195068 1441742050 0.778442 -0.361450 -0.474670 0.195068 1441742050 0.778442 -0.361450 -0.474670 0.195068 1441742050 0.778442 -0.361450 -0.474670 0.195068 1441742050 0.778442 -0.361450 -0.474670 0.195068 1441742050 0.769043 -0.412537 -0.427002 0.236694 1441742050 0.769043 -0.412537 -0.427002 0.236694 1441742050 0.769043 -0.412537 -0.427002 0.236694 1441742050 
0.789917 -0.051331 -0.608032 -0.060730 1441742053 0.789917 -0.051331 -0.608032 -0.060730 1441742053 0.789917 -0.051331 -0.608032 -0.060730 1441742053 0.789917 -0.051331 -0.608032 -0.060730 1441742053 0.790100 -0.054443 -0.607117 -0.064087 1441742053 0.790649 -0.055176 -0.606384 -0.064270 1441742053 0.790649 -0.055176 -0.606384 -0.064270 1441742053 0.790649 -0.055176 -0.606384 -0.064270 1441742053 0.790955 -0.057739 -0.605408 -0.067200 1441742053 0.790955 -0.057739 -0.605408 -0.067200 1441742053 0.790955 -0.057739 -0.605408 -0.067200 1441742053 0.790955 -0.057739 -0.605408 -0.067200 1441742053 0.790955 -0.057739 -0.605408 -0.067200 1441742053 0.790955 -0.057739 -0.605408 -0.067200 1441742053 0.790588 -0.063354 -0.604675 -0.073059 1441742053 0.790588 -0.063354 -0.604675 -0.073059 1441742053 0.790588 -0.063354 -0.604675 -0.073059 1441742053 0.790588 -0.063354 -0.604675 -0.073059 1441742053 0.790588 -0.063354 -0.604675 -0.073059 1441742053 0.789917 -0.065735 -0.605042 -0.074585 1441742054 0.789917 -0.065735 -0.605042 -0.074585 1441742054 0.789917 -0.065735 -0.605042 -0.074585 1441742054 0.789917 -0.065735 -0.605042 -0.074585 1441742054 0.789917 -0.065735 -0.605042 -0.074585 1441742054 0.789917 -0.065735 -0.605042 -0.074585 1441742054 0.789917 -0.065735 -0.605042 -0.074585 1441742054 0.789551 -0.061218 -0.606506 -0.070923 1441742054 0.789551 -0.061218 -0.606506 -0.070923 1441742054 0.789551 -0.061218 -0.606506 -0.070923 1441742054 0.789551 -0.061218 -0.606506 -0.070923 1441742054 0.789551 -0.061218 -0.606506 -0.070923 1441742054 0.789551 -0.061218 -0.606506 -0.070923 1441742054 0.789551 -0.052856 -0.608032 -0.063660 1441742054 0.789551 -0.052856 -0.608032 -0.063660 1441742054 0.789551 -0.052856 -0.608032 -0.063660 1441742054 0.789551 -0.052856 -0.608032 -0.063660 1441742054 0.789551 -0.052856 -0.608032 -0.063660 1441742054 0.789551 -0.052856 -0.608032 -0.063660 1441742054 0.789551 -0.052856 -0.608032 -0.063660 1441742054 0.790161 -0.041565 -0.609253 -0.052124 1441742054 0.790161 -0.041565 -0.609253 -0.052124 1441742054 0.790161 -0.041565 -0.609253 -0.052124 1441742054 0.790161 -0.041565 -0.609253 -0.052124 1441742054 0.790161 -0.041565 -0.609253 -0.052124 1441742054 0.790161 -0.041565 -0.609253 -0.052124 1441742054 0.791565 -0.027893 -0.609131 -0.040649 1441742054 0.791565 -0.027893 -0.609131 -0.040649 1441742054 0.791565 -0.027893 -0.609131 -0.040649 1441742054 0.791565 -0.027893 -0.609131 -0.040649 1441742054 0.791565 -0.027893 -0.609131 -0.040649 1441742054 0.791565 -0.027893 -0.609131 -0.040649 1441742054 0.793213 -0.017578 -0.607727 -0.033447 1441742054 0.793213 -0.017578 -0.607727 -0.033447 1441742054 0.793213 -0.017578 -0.607727 -0.033447 1441742054 0.793213 -0.017578 -0.607727 -0.033447 1441742054 0.793213 -0.017578 -0.607727 -0.033447 1441742054 0.793213 -0.017578 -0.607727 -0.033447 1441742054 0.795105 -0.013123 -0.605591 -0.030273 1441742054 0.795105 -0.013123 -0.605591 -0.030273 1441742054 0.795105 -0.013123 -0.605591 -0.030273 1441742054 0.795105 -0.013123 -0.605591 -0.030273 1441742054 0.795105 -0.013123 -0.605591 -0.030273 1441742054 0.795105 -0.013123 -0.605591 -0.030273 1441742054 0.796875 -0.014893 -0.603271 -0.028809 1441742054 0.796875 -0.014893 -0.603271 -0.028809 1441742054 0.796875 -0.014893 -0.603271 -0.028809 1441742054 0.796875 -0.014893 -0.603271 -0.028809 1441742054 0.796875 -0.014893 -0.603271 -0.028809 1441742054 0.796875 -0.014893 -0.603271 -0.028809 1441742054 0.796875 -0.014893 -0.603271 -0.028809 1441742054 0.798340 -0.019592 -0.601257 -0.028076 1441742054 0.798340 -0.019592 -0.601257 -0.028076 1441742054 0.798340 -0.019592 -0.601257 -0.028076 1441742054 0.798340 -0.019592 -0.601257 -0.028076 1441742054 0.798340 -0.019592 -0.601257 -0.028076 1441742054 0.799500 -0.022461 -0.599670 -0.026489 1441742054 0.799500 -0.022461 -0.599670 -0.026489 1441742054 0.799500 -0.022461 -0.599670 -0.026489 1441742054 0.799500 -0.022461 -0.599670 -0.026489 1441742054 0.799500 -0.022461 -0.599670 -0.026489 1441742054 0.799500 -0.022461 -0.599670 -0.026489 1441742054 0.799500 -0.022461 -0.599670 -0.026489 1441742054 0.799805 -0.020996 -0.599548 -0.021362 1441742054 0.799805 -0.020996 -0.599548 -0.021362 1441742054 0.799805 -0.020996 -0.599548 -0.021362 1441742054 0.799805 -0.020996 -0.599548 -0.021362 1441742054 0.799805 -0.020996 -0.599548 -0.021362 1441742054 0.799805 -0.020996 -0.599548 -0.021362 1441742054 0.798950 -0.020447 -0.600891 -0.014954 1441742054 0.798950 -0.020447 -0.600891 -0.014954 1441742054 0.798950 -0.020447 -0.600891 -0.014954 1441742054 0.798950 -0.020447 -0.600891 -0.014954 1441742054 0.798157 -0.023438 -0.601807 -0.014954 1441742054 0.798157 -0.023438 -0.601807 -0.014954 1441742054 0.798157 -0.023438 -0.601807 -0.014954 1441742054 0.798157 -0.023438 -0.601807 -0.014954 1441742054 0.798157 -0.023438 -0.601807 -0.014954 1441742054 0.796875 -0.028442 -0.603149 -0.018616 1441742054 0.796875 -0.028442 -0.603149 -0.018616 1441742054 0.796875 -0.028442 -0.603149 -0.018616 1441742054 0.796875 -0.028442 -0.603149 -0.018616 1441742054 0.796875 -0.028442 -0.603149 -0.018616 1441742054 0.794556 -0.031311 -0.605774 -0.026611 1441742054 0.794556 -0.031311 -0.605774 -0.026611 1441742054 0.794556 -0.031311 -0.605774 -0.026611 1441742054 0.794556 -0.031311 -0.605774 -0.026611 1441742054 0.794556 -0.031311 -0.605774 -0.026611 1441742054 0.794556 -0.031311 -0.605774 -0.026611 1441742054 0.791443 -0.046387 -0.607422 -0.049927 1441742054 0.791443 -0.046387 -0.607422 -0.049927 1441742054 0.791443 -0.046387 -0.607422 -0.049927 1441742054 0.791443 -0.046387 -0.607422 -0.049927 1441742054 0.791443 -0.046387 -0.607422 -0.049927 1441742054 0.788574 -0.060974 -0.607788 -0.071106 1441742054 0.788574 -0.060974 -0.607788 -0.071106 1441742054 0.788574 -0.060974 -0.607788 -0.071106 1441742054 0.788574 -0.060974 -0.607788 -0.071106 1441742054 0.788574 -0.060974 -0.607788 -0.071106 1441742054 0.788574 -0.060974 -0.607788 -0.071106 1441742054 0.785217 -0.076172 -0.606018 -0.101746 1441742054 0.785217 -0.076172 -0.606018 -0.101746 1441742054 0.785217 -0.076172 -0.606018 -0.101746 1441742054 0.785217 -0.076172 -0.606018 -0.101746 1441742054 0.785217 -0.076172 -0.606018 -0.101746 1441742054 0.785217 -0.076172 -0.606018 -0.101746 1441742054 0.784058 -0.083923 -0.602539 -0.123108 1441742054 0.784058 -0.083923 -0.602539 -0.123108 1441742055 0.784058 -0.083923 -0.602539 -0.123108 1441742055 0.784058 -0.083923 -0.602539 -0.123108 1441742055 0.784058 -0.083923 -0.602539 -0.123108 1441742055 0.784546 -0.075989 -0.602966 -0.123108 1441742055 0.784546 -0.075989 -0.602966 -0.123108 1441742055 0.784546 -0.075989 -0.602966 -0.123108 1441742055 0.784546 -0.075989 -0.602966 -0.123108 1441742055 0.784546 -0.075989 -0.602966 -0.123108 1441742055 0.784546 -0.075989 -0.602966 -0.123108 1441742055 0.784546 -0.075989 -0.602966 -0.123108 1441742055 0.785461 -0.063232 -0.604309 -0.117920 1441742055 0.785461 -0.063232 -0.604309 -0.117920 1441742055 0.785461 -0.063232 -0.604309 -0.117920 1441742055 0.785461 -0.063232 -0.604309 -0.117920 1441742055 0.785461 -0.063232 -0.604309 -0.117920 1441742055 0.785461 -0.063232 -0.604309 -0.117920 1441742055 0.785583 -0.060669 -0.604004 -0.119934 1441742055 0.785583 -0.060669 -0.604004 -0.119934 1441742055 0.785583 -0.060669 -0.604004 -0.119934 1441742055 0.785583 -0.060669 -0.604004 -0.119934 1441742055 0.785583 -0.060669 -0.604004 -0.119934 1441742055 0.785583 -0.060669 -0.604004 -0.119934 1441742055 0.786926 -0.057251 -0.603943 -0.112488 1441742055 0.786926 -0.057251 -0.603943 -0.112488 1441742055 0.786926 -0.057251 -0.603943 -0.112488 1441742055 0.786926 -0.057251 -0.603943 -0.112488 1441742055 0.786926 -0.057251 -0.603943 -0.112488 1441742055 0.790161 -0.047913 -0.603760 -0.093872 1441742055 0.790161 -0.047913 -0.603760 -0.093872 1441742055 0.790161 -0.047913 -0.603760 -0.093872 1441742055 0.790161 -0.047913 -0.603760 -0.093872 1441742055 0.790161 -0.047913 -0.603760 -0.093872 1441742055 0.790161 -0.047913 -0.603760 -0.093872 1441742055 0.794250 -0.038818 -0.601868 -0.073486 1441742055 0.794250 -0.038818 -0.601868 -0.073486 1441742055 0.794250 -0.038818 -0.601868 -0.073486 1441742055 0.798096 -0.034241 -0.598694 -0.058533 1441742055 0.798096 -0.034241 -0.598694 -0.058533 1441742055 0.798096 -0.034241 -0.598694 -0.058533 1441742055 0.798096 -0.034241 -0.598694 -0.058533 1441742055 0.798096 -0.034241 -0.598694 -0.058533 1441742055 0.798096 -0.034241 -0.598694 -0.058533 1441742055 0.801758 -0.030579 -0.595215 -0.044434 1441742055 0.801758 -0.030579 -0.595215 -0.044434 1441742055 0.801758 -0.030579 -0.595215 -0.044434 1441742055 0.801758 -0.030579 -0.595215 -0.044434 1441742055 0.801758 -0.030579 -0.595215 -0.044434 1441742055 0.804199 -0.025818 -0.592773 -0.034546 1441742055 0.804199 -0.025818 -0.592773 -0.034546 1441742055 0.804199 -0.025818 -0.592773 -0.034546 1441742055 0.804199 -0.025818 -0.592773 -0.034546 1441742055 0.804199 -0.025818 -0.592773 -0.034546 1441742055 0.804199 -0.025818 -0.592773 -0.034546 1441742055 0.804565 -0.027405 -0.592224 -0.034973 1441742055 0.804565 -0.027405 -0.592224 -0.034973 1441742055 0.804565 -0.027405 -0.592224 -0.034973 1441742055 0.804565 -0.027405 -0.592224 -0.034973 1441742055 0.804565 -0.027405 -0.592224 -0.034973 1441742055 0.803345 -0.032043 -0.593445 -0.037170 1441742055 0.803345 -0.032043 -0.593445 -0.037170 1441742055 0.803345 -0.032043 -0.593445 -0.037170 1441742055 0.803345 -0.032043 -0.593445 -0.037170 1441742055 0.803345 -0.032043 -0.593445 -0.037170 1441742055 0.803345 -0.032043 -0.593445 -0.037170 1441742055 0.803345 -0.032043 -0.593445 -0.037170 1441742055 0.801208 -0.036133 -0.596252 -0.034973 1441742055 0.801208 -0.036133 -0.596252 -0.034973 1441742055 0.801208 -0.036133 -0.596252 -0.034973 1441742055 0.801208 -0.036133 -0.596252 -0.034973 1441742055 0.801208 -0.036133 -0.596252 -0.034973 1441742055 0.801208 -0.036133 -0.596252 -0.034973 1441742055 0.799805 -0.031982 -0.598755 -0.028259 1441742055 0.799805 -0.031982 -0.598755 -0.028259 1441742055 0.799805 -0.031982 -0.598755 -0.028259 1441742055 0.799805 -0.031982 -0.598755 -0.028259 1441742055 0.799805 -0.031982 -0.598755 -0.028259 1441742055 0.799805 -0.031982 -0.598755 -0.028259 1441742055 0.798096 -0.024170 -0.601685 -0.022156 1441742055 0.798096 -0.024170 -0.601685 -0.022156 1441742055 0.798096 -0.024170 -0.601685 -0.022156 1441742055 0.798096 -0.024170 -0.601685 -0.022156 1441742055 0.798096 -0.024170 -0.601685 -0.022156 1441742055 0.798096 -0.024170 -0.601685 -0.022156 1441742055 0.798096 -0.024170 -0.601685 -0.022156 1441742055 0.796082 -0.018250 -0.604492 -0.020813 1441742055 0.796082 -0.018250 -0.604492 -0.020813 1441742055 0.796082 -0.018250 -0.604492 -0.020813 1441742055 0.796082 -0.018250 -0.604492 -0.020813 1441742055 0.796082 -0.018250 -0.604492 -0.020813 1441742055 0.794556 -0.016846 -0.606445 -0.024841 1441742055 0.794556 -0.016846 -0.606445 -0.024841 1441742055 0.794556 -0.016846 -0.606445 -0.024841 1441742055 0.794556 -0.016846 -0.606445 -0.024841 1441742055 0.794556 -0.016846 -0.606445 -0.024841 1441742055 0.794556 -0.016846 -0.606445 -0.024841 1441742055 0.794556 -0.016846 -0.606445 -0.024841 1441742055 0.794067 -0.015137 -0.606934 -0.029236 1441742055 0.794067 -0.015137 -0.606934 -0.029236 1441742055 0.794067 -0.015137 -0.606934 -0.029236 1441742055 0.794067 -0.015137 -0.606934 -0.029236 1441742055 0.794067 -0.015137 -0.606934 -0.029236 1441742055 0.794067 -0.015137 -0.606934 -0.029236 1441742055 0.794067 -0.015137 -0.606934 -0.029236 1441742055 0.794495 -0.019958 -0.605530 -0.041199 1441742055 0.794495 -0.019958 -0.605530 -0.041199 1441742056 0.794495 -0.019958 -0.605530 -0.041199 1441742056 0.794861 -0.036072 -0.601746 -0.068909 1441742056 0.794861 -0.036072 -0.601746 -0.068909 1441742056 0.794861 -0.036072 -0.601746 -0.068909 1441742056 0.794861 -0.036072 -0.601746 -0.068909 1441742056 0.795532 -0.058411 -0.594482 -0.101379 1441742056 0.795532 -0.058411 -0.594482 -0.101379 1441742056 0.795532 -0.058411 -0.594482 -0.101379 1441742056 0.795532 -0.058411 -0.594482 -0.101379 1441742056 0.795532 -0.058411 -0.594482 -0.101379 1441742056 0.797729 -0.069092 -0.587646 -0.116516 1441742056 0.797729 -0.069092 -0.587646 -0.116516 1441742056 0.797729 -0.069092 -0.587646 -0.116516 1441742056 0.797729 -0.069092 -0.587646 -0.116516 1441742056 0.797729 -0.069092 -0.587646 -0.116516 1441742056 0.797729 -0.069092 -0.587646 -0.116516 1441742056 0.801636 -0.057129 -0.585449 -0.106750 1441742056 0.801636 -0.057129 -0.585449 -0.106750 1441742056 0.801636 -0.057129 -0.585449 -0.106750 1441742056 0.801636 -0.057129 -0.585449 -0.106750 1441742056 0.801636 -0.057129 -0.585449 -0.106750 1441742056 0.801636 -0.057129 -0.585449 -0.106750 1441742056 0.803833 -0.041443 -0.585510 -0.096313 1441742056 0.803833 -0.041443 -0.585510 -0.096313 1441742056 0.803833 -0.041443 -0.585510 -0.096313 1441742056 0.803833 -0.041443 -0.585510 -0.096313 1441742056 0.803833 -0.041443 -0.585510 -0.096313 1441742056 0.803833 -0.041443 -0.585510 -0.096313 1441742056 0.803833 -0.041443 -0.585510 -0.096313 1441742056 0.804321 -0.041260 -0.584778 -0.096985 1441742056 0.804321 -0.041260 -0.584778 -0.096985 1441742056 0.804321 -0.041260 -0.584778 -0.096985 1441742056 0.804321 -0.041260 -0.584778 -0.096985 1441742056 0.804321 -0.041260 -0.584778 -0.096985 1441742056 0.804321 -0.041260 -0.584778 -0.096985 1441742056 0.806152 -0.033325 -0.586670 -0.069153 1441742056 0.806152 -0.033325 -0.586670 -0.069153 1441742056 0.806152 -0.033325 -0.586670 -0.069153 1441742056 0.806152 -0.033325 -0.586670 -0.069153 1441742056 0.806152 -0.033325 -0.586670 -0.069153 1441742056 0.806152 -0.033325 -0.586670 -0.069153 1441742056 0.806152 -0.033325 -0.586670 -0.069153 1441742056 0.806580 -0.033447 -0.587097 -0.059875 1441742056 0.806580 -0.033447 -0.587097 -0.059875 1441742056 0.806580 -0.033447 -0.587097 -0.059875 1441742056 0.806580 -0.033447 -0.587097 -0.059875 1441742056 0.806580 -0.033447 -0.587097 -0.059875 1441742056 0.806580 -0.033447 -0.587097 -0.059875 1441742056 0.806641 -0.031433 -0.588013 -0.050354 1441742056 0.806641 -0.031433 -0.588013 -0.050354 1441742056 0.806641 -0.031433 -0.588013 -0.050354 1441742056 0.806641 -0.031433 -0.588013 -0.050354 1441742056 0.806641 -0.031433 -0.588013 -0.050354 1441742056 0.806641 -0.031433 -0.588013 -0.050354 1441742056 0.806213 -0.026245 -0.589783 -0.039490 1441742056 0.806213 -0.026245 -0.589783 -0.039490 1441742056 0.806213 -0.026245 -0.589783 -0.039490 1441742056 0.806213 -0.026245 -0.589783 -0.039490 1441742056 0.806213 -0.026245 -0.589783 -0.039490 1441742056 0.806213 -0.026245 -0.589783 -0.039490 1441742056 0.805115 -0.024109 -0.591614 -0.034485 1441742056 0.805115 -0.024109 -0.591614 -0.034485 1441742056 0.805115 -0.024109 -0.591614 -0.034485 1441742056 0.805115 -0.024109 -0.591614 -0.034485 1441742056 0.805115 -0.024109 -0.591614 -0.034485 1441742056 0.805115 -0.024109 -0.591614 -0.034485 1441742056 0.803345 -0.024231 -0.594055 -0.034058 1441742056 0.803345 -0.024231 -0.594055 -0.034058 1441742056 0.803345 -0.024231 -0.594055 -0.034058 1441742056 0.803345 -0.024231 -0.594055 -0.034058 1441742056 0.803345 -0.024231 -0.594055 -0.034058 1441742056 0.803345 -0.024231 -0.594055 -0.034058 1441742056 0.801331 -0.024536 -0.596558 -0.036255 1441742056 0.801331 -0.024536 -0.596558 -0.036255 1441742056 0.801331 -0.024536 -0.596558 -0.036255 1441742056 0.801331 -0.024536 -0.596558 -0.036255 1441742056 0.801331 -0.024536 -0.596558 -0.036255 1441742056 0.801331 -0.024536 -0.596558 -0.036255 1441742056 0.799500 -0.023010 -0.599060 -0.037476 1441742056 0.799500 -0.023010 -0.599060 -0.037476 1441742056 0.799500 -0.023010 -0.599060 -0.037476 1441742056 0.799500 -0.023010 -0.599060 -0.037476 1441742056 0.799500 -0.023010 -0.599060 -0.037476 1441742056 0.799500 -0.023010 -0.599060 -0.037476 1441742056 0.799500 -0.023010 -0.599060 -0.037476 1441742056 0.798035 -0.019104 -0.601196 -0.036926 1441742056 0.798035 -0.019104 -0.601196 -0.036926 1441742056 0.798035 -0.019104 -0.601196 -0.036926 1441742056 0.798035 -0.019104 -0.601196 -0.036926 1441742056 0.798035 -0.019104 -0.601196 -0.036926 1441742056 0.797607 -0.011414 -0.601990 -0.035645 1441742056 0.797607 -0.011414 -0.601990 -0.035645 1441742056 0.797607 -0.011414 -0.601990 -0.035645 1441742056 0.797607 -0.011414 -0.601990 -0.035645 1441742056 0.797607 -0.011414 -0.601990 -0.035645 1441742056 0.797607 -0.011414 -0.601990 -0.035645 1441742056 0.797607 -0.011414 -0.601990 -0.035645 1441742056 0.798340 -0.003052 -0.601257 -0.033691 1441742056 0.798340 -0.003052 -0.601257 -0.033691 1441742056 0.798340 -0.003052 -0.601257 -0.033691 1441742056 0.798340 -0.003052 -0.601257 -0.033691 1441742057 0.798340 -0.003052 -0.601257 -0.033691 1441742057 0.798340 -0.003052 -0.601257 -0.033691 1441742057 0.799316 0.003235 -0.599976 -0.032654 1441742057 0.799316 0.003235 -0.599976 -0.032654 1441742057 0.799316 0.003235 -0.599976 -0.032654 1441742057 0.799316 0.003235 -0.599976 -0.032654 1441742057 0.799316 0.003235 -0.599976 -0.032654 1441742057 0.799316 0.003235 -0.599976 -0.032654 1441742057 0.800476 0.007568 -0.598511 -0.031250 1441742057 0.800476 0.007568 -0.598511 -0.031250 1441742057 0.800476 0.007568 -0.598511 -0.031250 1441742057 0.800476 0.007568 -0.598511 -0.031250 1441742057 0.800476 0.007568 -0.598511 -0.031250 1441742057 0.800476 0.007568 -0.598511 -0.031250 1441742057 0.800964 0.005859 -0.597778 -0.031982 1441742057 0.800964 0.005859 -0.597778 -0.031982 1441742057 0.800964 0.005859 -0.597778 -0.031982 1441742057 0.800964 0.005859 -0.597778 -0.031982 1441742057 0.800964 0.005859 -0.597778 -0.031982 1441742057 0.801270 -0.001648 -0.597107 -0.038452 1441742057 0.801270 -0.001648 -0.597107 -0.038452 1441742057 0.801270 -0.001648 -0.597107 -0.038452 1441742057 0.801270 -0.001648 -0.597107 -0.038452 1441742057 0.801270 -0.001648 -0.597107 -0.038452 1441742057 0.801270 -0.001648 -0.597107 -0.038452 1441742057 0.801270 -0.001648 -0.597107 -0.038452 1441742057 0.801331 -0.015320 -0.595825 -0.051453 1441742057 0.801331 -0.015320 -0.595825 -0.051453 1441742057 0.801331 -0.015320 -0.595825 -0.051453 1441742057 0.801331 -0.015320 -0.595825 -0.051453 1441742057 0.801331 -0.015320 -0.595825 -0.051453 1441742057 0.801331 -0.015320 -0.595825 -0.051453 1441742057 0.801025 -0.025208 -0.594116 -0.068726 1441742057 0.801025 -0.025208 -0.594116 -0.068726 1441742057 0.801025 -0.025208 -0.594116 -0.068726 1441742057 0.801025 -0.025208 -0.594116 -0.068726 1441742057 0.801025 -0.025208 -0.594116 -0.068726 1441742057 0.801025 -0.025208 -0.594116 -0.068726 1441742057 0.800659 -0.042053 -0.590393 -0.092712 1441742057 0.800659 -0.042053 -0.590393 -0.092712 1441742057 0.800659 -0.042053 -0.590393 -0.092712 1441742057 0.800659 -0.042053 -0.590393 -0.092712 1441742057 0.800659 -0.042053 -0.590393 -0.092712 1441742057 0.800659 -0.042053 -0.590393 -0.092712 1441742057 0.801575 -0.044739 -0.589172 -0.091675 1441742057 0.801575 -0.044739 -0.589172 -0.091675 1441742057 0.801575 -0.044739 -0.589172 -0.091675 1441742057 0.801575 -0.044739 -0.589172 -0.091675 1441742057 0.801575 -0.044739 -0.589172 -0.091675 1441742057 0.801575 -0.044739 -0.589172 -0.091675 1441742057 0.801636 -0.026428 -0.592712 -0.073120 1441742057 0.801636 -0.026428 -0.592712 -0.073120 1441742057 0.801636 -0.026428 -0.592712 -0.073120 1441742057 0.801636 -0.026428 -0.592712 -0.073120 1441742057 0.801636 -0.026428 -0.592712 -0.073120 1441742057 0.801636 -0.026428 -0.592712 -0.073120 1441742057 0.801636 -0.026428 -0.592712 -0.073120 1441742057 0.800659 -0.018921 -0.594727 -0.070129 1441742057 0.800659 -0.018921 -0.594727 -0.070129 1441742057 0.800659 -0.018921 -0.594727 -0.070129 1441742057 0.800659 -0.018921 -0.594727 -0.070129 1441742057 0.800659 -0.018921 -0.594727 -0.070129 1441742057 0.799683 -0.017883 -0.596191 -0.068848 1441742057 0.799683 -0.017883 -0.596191 -0.068848 1441742057 0.799683 -0.017883 -0.596191 -0.068848 1441742057 0.799683 -0.017883 -0.596191 -0.068848 1441742057 0.799683 -0.017883 -0.596191 -0.068848 1441742057 0.799683 -0.012268 -0.597351 -0.059143 1441742057 0.799683 -0.012268 -0.597351 -0.059143 1441742057 0.799683 -0.012268 -0.597351 -0.059143 1441742057 0.799683 -0.012268 -0.597351 -0.059143 1441742057 0.799683 -0.012268 -0.597351 -0.059143 1441742057 0.799683 -0.012268 -0.597351 -0.059143 1441742057 0.800598 -0.013489 -0.596619 -0.053894 1441742057 0.800598 -0.013489 -0.596619 -0.053894 1441742057 0.800598 -0.013489 -0.596619 -0.053894 1441742057 0.800598 -0.013489 -0.596619 -0.053894 1441742057 0.800598 -0.013489 -0.596619 -0.053894 1441742057 0.801697 -0.018005 -0.595093 -0.053467 1441742057 0.801697 -0.018005 -0.595093 -0.053467 1441742057 0.801697 -0.018005 -0.595093 -0.053467 1441742057 0.801697 -0.018005 -0.595093 -0.053467 1441742057 0.801697 -0.018005 -0.595093 -0.053467 1441742057 0.801697 -0.018005 -0.595093 -0.053467 1441742057 0.803040 -0.020203 -0.593201 -0.052429 1441742057 0.803040 -0.020203 -0.593201 -0.052429 1441742057 0.803040 -0.020203 -0.593201 -0.052429 1441742057 0.803040 -0.020203 -0.593201 -0.052429 1441742057 0.803040 -0.020203 -0.593201 -0.052429 1441742057 0.803040 -0.020203 -0.593201 -0.052429 1441742057 0.803040 -0.020203 -0.593201 -0.052429 1441742057 0.803833 -0.015930 -0.592834 -0.046570 1441742057 0.803833 -0.015930 -0.592834 -0.046570 1441742057 0.803833 -0.015930 -0.592834 -0.046570 1441742057 0.803833 -0.015930 -0.592834 -0.046570 1441742057 0.803650 -0.012695 -0.593201 -0.045959 1441742057 0.803650 -0.012695 -0.593201 -0.045959 1441742057 0.803650 -0.012695 -0.593201 -0.045959 1441742057 0.803650 -0.012695 -0.593201 -0.045959 1441742057 0.803650 -0.012695 -0.593201 -0.045959 1441742057 0.802551 -0.015747 -0.594116 -0.052124 1441742057 0.802551 -0.015747 -0.594116 -0.052124 1441742057 0.802551 -0.015747 -0.594116 -0.052124 1441742057 0.802551 -0.015747 -0.594116 -0.052124 1441742057 0.802551 -0.015747 -0.594116 -0.052124 1441742058 0.802551 -0.015747 -0.594116 -0.052124 1441742058 0.800598 -0.016541 -0.596680 -0.052734 1441742058 0.800598 -0.016541 -0.596680 -0.052734 1441742058 0.800598 -0.016541 -0.596680 -0.052734 1441742058 0.800598 -0.016541 -0.596680 -0.052734 1441742058 0.800598 -0.016541 -0.596680 -0.052734 1441742058 0.800598 -0.016541 -0.596680 -0.052734 1441742058 0.798340 -0.014893 -0.599670 -0.053345 1441742058 0.798340 -0.014893 -0.599670 -0.053345 1441742058 0.798340 -0.014893 -0.599670 -0.053345 1441742058 0.798340 -0.014893 -0.599670 -0.053345 1441742058 0.798340 -0.014893 -0.599670 -0.053345 1441742058 0.798340 -0.014893 -0.599670 -0.053345 1441742058 0.797302 -0.016296 -0.600525 -0.058228 1441742058 0.797302 -0.016296 -0.600525 -0.058228 1441742058 0.797302 -0.016296 -0.600525 -0.058228 1441742058 0.797302 -0.016296 -0.600525 -0.058228 1441742058 0.797302 -0.016296 -0.600525 -0.058228 1441742058 0.797302 -0.016296 -0.600525 -0.058228 1441742058 0.797424 -0.011902 -0.600830 -0.054688 1441742058 0.797424 -0.011902 -0.600830 -0.054688 1441742058 0.797424 -0.011902 -0.600830 -0.054688 1441742058 0.797424 -0.011902 -0.600830 -0.054688 1441742058 0.797424 -0.011902 -0.600830 -0.054688 1441742058 0.797424 -0.011902 -0.600830 -0.054688 1441742058 0.797668 -0.007629 -0.600952 -0.050293 1441742058 0.797668 -0.007629 -0.600952 -0.050293 1441742058 0.797668 -0.007629 -0.600952 -0.050293 1441742058 0.797668 -0.007629 -0.600952 -0.050293 1441742058 0.797668 -0.007629 -0.600952 -0.050293 1441742058 0.798035 -0.007629 -0.600403 -0.050720 1441742058 0.798035 -0.007629 -0.600403 -0.050720 1441742058 0.798035 -0.007629 -0.600403 -0.050720 1441742058 0.798035 -0.007629 -0.600403 -0.050720 1441742058 0.798035 -0.007629 -0.600403 -0.050720 1441742058 0.798035 -0.007629 -0.600403 -0.050720 1441742058 0.798218 -0.005981 -0.600342 -0.048401 1441742058 0.798218 -0.005981 -0.600342 -0.048401 1441742058 0.798218 -0.005981 -0.600342 -0.048401 1441742058 0.798218 -0.005981 -0.600342 -0.048401 1441742058 0.798218 -0.005981 -0.600342 -0.048401 1441742058 0.798218 -0.005981 -0.600342 -0.048401 1441742058 0.798157 -0.006470 -0.600403 -0.048523 1441742058 0.798157 -0.006470 -0.600403 -0.048523 1441742058 0.798157 -0.006470 -0.600403 -0.048523 1441742058 0.798157 -0.006470 -0.600403 -0.048523 1441742058 0.798157 -0.006470 -0.600403 -0.048523 1441742058 0.797363 -0.013733 -0.599976 -0.063843 1441742058 0.797363 -0.013733 -0.599976 -0.063843 1441742058 0.797363 -0.013733 -0.599976 -0.063843 1441742058 0.797363 -0.013733 -0.599976 -0.063843 1441742058 0.797363 -0.013733 -0.599976 -0.063843 1441742058 0.797363 -0.013733 -0.599976 -0.063843 1441742058 0.795837 -0.029663 -0.597351 -0.094238 1441742058 0.795837 -0.029663 -0.597351 -0.094238 1441742058 0.795837 -0.029663 -0.597351 -0.094238 1441742058 0.795837 -0.029663 -0.597351 -0.094238 1441742058 0.795837 -0.029663 -0.597351 -0.094238 1441742058 0.795837 -0.029663 -0.597351 -0.094238 1441742058 0.796204 -0.044189 -0.592529 -0.113770 1441742058 0.796204 -0.044189 -0.592529 -0.113770 1441742058 0.796204 -0.044189 -0.592529 -0.113770 1441742058 0.796204 -0.044189 -0.592529 -0.113770 1441742058 0.796204 -0.044189 -0.592529 -0.113770 1441742058 0.796204 -0.044189 -0.592529 -0.113770 1441742058 0.799011 -0.034729 -0.591187 -0.104309 1441742058 0.799011 -0.034729 -0.591187 -0.104309 1441742058 0.799011 -0.034729 -0.591187 -0.104309 1441742058 0.799011 -0.034729 -0.591187 -0.104309 1441742058 0.799011 -0.034729 -0.591187 -0.104309 1441742058 0.799011 -0.034729 -0.591187 -0.104309 1441742058 0.799011 -0.034729 -0.591187 -0.104309 1441742058 0.799866 -0.020447 -0.592957 -0.090576 1441742058 0.799866 -0.020447 -0.592957 -0.090576 1441742058 0.799866 -0.020447 -0.592957 -0.090576 1441742058 0.799866 -0.020447 -0.592957 -0.090576 1441742058 0.799866 -0.020447 -0.592957 -0.090576 1441742058 0.799866 -0.020447 -0.592957 -0.090576 1441742058 0.799377 -0.016907 -0.593018 -0.094971 1441742058 0.799377 -0.016907 -0.593018 -0.094971 1441742058 0.799377 -0.016907 -0.593018 -0.094971 1441742058 0.799377 -0.016907 -0.593018 -0.094971 1441742058 0.799377 -0.016907 -0.593018 -0.094971 1441742058 0.799377 -0.016907 -0.593018 -0.094971 1441742058 0.799377 -0.016907 -0.593018 -0.094971 1441742058 0.799011 -0.015869 -0.593750 -0.093567 1441742058 0.799011 -0.015869 -0.593750 -0.093567 1441742058 0.799011 -0.015869 -0.593750 -0.093567 1441742058 0.799011 -0.015869 -0.593750 -0.093567 1441742058 0.799011 -0.015869 -0.593750 -0.093567 1441742058 0.799133 -0.009766 -0.595581 -0.081421 1441742058 0.799133 -0.009766 -0.595581 -0.081421 1441742058 0.799133 -0.009766 -0.595581 -0.081421 1441742058 0.799133 -0.009766 -0.595581 -0.081421 1441742058 0.799133 -0.009766 -0.595581 -0.081421 1441742058 0.799133 -0.009766 -0.595581 -0.081421 1441742058 0.799988 -0.010193 -0.595642 -0.071350 1441742058 0.799988 -0.010193 -0.595642 -0.071350 1441742058 0.799988 -0.010193 -0.595642 -0.071350 1441742058 0.799988 -0.010193 -0.595642 -0.071350 1441742058 0.799988 -0.010193 -0.595642 -0.071350 1441742058 0.799988 -0.010193 -0.595642 -0.071350 1441742058 0.801208 -0.013428 -0.594971 -0.062073 1441742058 0.801208 -0.013428 -0.594971 -0.062073 1441742058 0.801208 -0.013428 -0.594971 -0.062073 1441742058 0.801208 -0.013428 -0.594971 -0.062073 1441742058 0.801208 -0.013428 -0.594971 -0.062073 1441742058 0.801208 -0.013428 -0.594971 -0.062073 1441742059 0.802002 -0.016663 -0.594482 -0.055969 1441742059 0.802002 -0.016663 -0.594482 -0.055969 1441742059 0.802002 -0.016663 -0.594482 -0.055969 1441742059 0.802002 -0.016663 -0.594482 -0.055969 1441742059 
0.795898 -0.028076 -0.602661 -0.050842 1441742078 0.795898 -0.028076 -0.602661 -0.050842 1441742078 0.809692 -0.049561 -0.584045 -0.028625 1441742078 0.809692 -0.049561 -0.584045 -0.028625 1441742078 0.809692 -0.049561 -0.584045 -0.028625 1441742078 0.809692 -0.049561 -0.584045 -0.028625 1441742078 0.809692 -0.049561 -0.584045 -0.028625 1441742078 0.824402 -0.082153 -0.559814 -0.012146 1441742078 0.824402 -0.082153 -0.559814 -0.012146 1441742078 0.824402 -0.082153 -0.559814 -0.012146 1441742078 0.824402 -0.082153 -0.559814 -0.012146 1441742078 0.824402 -0.082153 -0.559814 -0.012146 1441742078 0.824402 -0.082153 -0.559814 -0.012146 1441742078 0.835510 -0.123901 -0.535278 -0.002686 1441742078 0.835510 -0.123901 -0.535278 -0.002686 1441742078 0.835510 -0.123901 -0.535278 -0.002686 1441742078 0.835510 -0.123901 -0.535278 -0.002686 1441742078 0.835510 -0.123901 -0.535278 -0.002686 1441742078 0.835510 -0.123901 -0.535278 -0.002686 1441742078 0.835510 -0.123901 -0.535278 -0.002686 1441742078 0.839172 -0.156494 -0.520752 0.008240 1441742078 0.839172 -0.156494 -0.520752 0.008240 1441742078 0.839172 -0.156494 -0.520752 0.008240 1441742078 0.839172 -0.156494 -0.520752 0.008240 1441742078 0.839172 -0.156494 -0.520752 0.008240 1441742078 0.839172 -0.156494 -0.520752 0.008240 1441742078 0.827026 -0.179138 -0.532288 0.023315 1441742078 0.827026 -0.179138 -0.532288 0.023315 1441742078 0.827026 -0.179138 -0.532288 0.023315 1441742078 0.827026 -0.179138 -0.532288 0.023315 1441742078 0.827026 -0.179138 -0.532288 0.023315 1441742078 0.817322 -0.209961 -0.535889 0.025940 1441742078 0.817322 -0.209961 -0.535889 0.025940 1441742078 0.817322 -0.209961 -0.535889 0.025940 1441742078 0.817322 -0.209961 -0.535889 0.025940 1441742078 0.817322 -0.209961 -0.535889 0.025940 1441742078 0.820129 -0.240662 -0.518433 0.025635 1441742078 0.820129 -0.240662 -0.518433 0.025635 1441742078 0.826294 -0.266479 -0.495605 0.024353 1441742078 0.826294 -0.266479 -0.495605 0.024353 1441742078 0.826294 -0.266479 -0.495605 0.024353 1441742078 0.826294 -0.266479 -0.495605 0.024353 1441742078 0.826294 -0.266479 -0.495605 0.024353 1441742078 0.829956 -0.273804 -0.485107 0.028748 1441742078 0.829956 -0.273804 -0.485107 0.028748 1441742078 0.829956 -0.273804 -0.485107 0.028748 1441742078 0.829956 -0.273804 -0.485107 0.028748 1441742078 0.829956 -0.273804 -0.485107 0.028748 1441742078 0.829956 -0.273804 -0.485107 0.028748 1441742078 0.830505 -0.270447 -0.486267 0.025696 1441742078 0.830505 -0.270447 -0.486267 0.025696 1441742078 0.830505 -0.270447 -0.486267 0.025696 1441742078 0.826782 -0.258789 -0.499451 0.008911 1441742078 0.826782 -0.258789 -0.499451 0.008911 1441742078 0.826782 -0.258789 -0.499451 0.008911 1441742079 0.826782 -0.258789 -0.499451 0.008911 1441742079 0.826782 -0.258789 -0.499451 0.008911 1441742079 0.826782 -0.258789 -0.499451 0.008911 1441742079 0.819458 -0.244263 -0.518494 0.001099 1441742079 0.819458 -0.244263 -0.518494 0.001099 1441742079 0.819458 -0.244263 -0.518494 0.001099 1441742079 0.819458 -0.244263 -0.518494 0.001099 1441742079 0.819458 -0.244263 -0.518494 0.001099 1441742079 0.819458 -0.244263 -0.518494 0.001099 1441742079 0.813293 -0.223022 -0.537415 -0.002136 1441742079 0.813293 -0.223022 -0.537415 -0.002136 1441742079 0.813293 -0.223022 -0.537415 -0.002136 1441742079 0.813293 -0.223022 -0.537415 -0.002136 1441742079 0.813293 -0.223022 -0.537415 -0.002136 1441742079 0.813293 -0.223022 -0.537415 -0.002136 1441742079 0.806946 -0.214600 -0.550110 -0.010681 1441742079 0.806946 -0.214600 -0.550110 -0.010681 1441742079 0.806946 -0.214600 -0.550110 -0.010681 1441742079 0.806946 -0.214600 -0.550110 -0.010681 1441742079 0.806946 -0.214600 -0.550110 -0.010681 1441742079 0.810547 -0.196716 -0.551392 -0.016296 1441742079 0.810547 -0.196716 -0.551392 -0.016296 1441742079 0.810547 -0.196716 -0.551392 -0.016296 1441742079 0.810547 -0.196716 -0.551392 -0.016296 1441742079 0.810547 -0.196716 -0.551392 -0.016296 1441742079 0.810547 -0.196716 -0.551392 -0.016296 1441742079 0.823853 -0.150146 -0.546326 -0.016785 1441742079 0.823853 -0.150146 -0.546326 -0.016785 1441742079 0.823853 -0.150146 -0.546326 -0.016785 1441742079 0.823853 -0.150146 -0.546326 -0.016785 1441742079 0.823853 -0.150146 -0.546326 -0.016785 1441742079 0.823853 -0.150146 -0.546326 -0.016785 1441742079 0.817688 -0.068970 -0.570923 -0.025269 1441742079 0.817688 -0.068970 -0.570923 -0.025269 1441742079 0.817688 -0.068970 -0.570923 -0.025269 1441742079 0.817688 -0.068970 -0.570923 -0.025269 1441742079 0.817688 -0.068970 -0.570923 -0.025269 1441742079 0.817688 -0.068970 -0.570923 -0.025269 1441742079 0.801392 0.010864 -0.596130 -0.047791 1441742079 0.801392 0.010864 -0.596130 -0.047791 1441742079 0.801392 0.010864 -0.596130 -0.047791 1441742079 0.781067 0.012756 -0.616150 -0.100586 1441742079 0.781067 0.012756 -0.616150 -0.100586 1441742079 0.781067 0.012756 -0.616150 -0.100586 1441742079 0.781067 0.012756 -0.616150 -0.100586 1441742079 0.781067 0.012756 -0.616150 -0.100586 1441742079 0.781067 0.012756 -0.616150 -0.100586 1441742079 0.764160 0.008118 -0.634338 -0.116638 1441742079 0.764160 0.008118 -0.634338 -0.116638 1441742079 0.764160 0.008118 -0.634338 -0.116638 1441742079 0.764160 0.008118 -0.634338 -0.116638 1441742079 0.764160 0.008118 -0.634338 -0.116638 1441742079 0.764160 0.008118 -0.634338 -0.116638 1441742079 0.756348 0.018372 -0.644287 -0.111755 1441742079 0.756348 0.018372 -0.644287 -0.111755 1441742079 0.756348 0.018372 -0.644287 -0.111755 1441742079 0.756348 0.018372 -0.644287 -0.111755 1441742079 0.756348 0.018372 -0.644287 -0.111755 1441742079 0.756348 0.018372 -0.644287 -0.111755 1441742079 0.755127 0.012451 -0.646301 -0.109131 1441742079 0.755127 0.012451 -0.646301 -0.109131 1441742079 0.755127 0.012451 -0.646301 -0.109131 1441742079 0.755127 0.012451 -0.646301 -0.109131 1441742079 0.763428 0.001770 -0.637756 -0.102600 1441742079 0.763428 0.001770 -0.637756 -0.102600 1441742079 0.763428 0.001770 -0.637756 -0.102600 1441742079 0.763428 0.001770 -0.637756 -0.102600 1441742079 0.763428 0.001770 -0.637756 -0.102600 1441742079 0.763428 0.001770 -0.637756 -0.102600 1441742079 0.779480 -0.033325 -0.618530 -0.093750 1441742079 0.779480 -0.033325 -0.618530 -0.093750 1441742079 0.779480 -0.033325 -0.618530 -0.093750 1441742079 0.779480 -0.033325 -0.618530 -0.093750 1441742079 0.779480 -0.033325 -0.618530 -0.093750 1441742079 0.797974 -0.072754 -0.594299 -0.068542 1441742079 0.797974 -0.072754 -0.594299 -0.068542 1441742079 0.797974 -0.072754 -0.594299 -0.068542 1441742079 0.797974 -0.072754 -0.594299 -0.068542 1441742079 0.797974 -0.072754 -0.594299 -0.068542 1441742079 0.797974 -0.072754 -0.594299 -0.068542 1441742079 0.815613 -0.100708 -0.568604 -0.036682 1441742079 0.815613 -0.100708 -0.568604 -0.036682 1441742079 0.815613 -0.100708 -0.568604 -0.036682 1441742079 0.815613 -0.100708 -0.568604 -0.036682 1441742079 0.815613 -0.100708 -0.568604 -0.036682 1441742079 0.815613 -0.100708 -0.568604 -0.036682 1441742079 0.825684 -0.125244 -0.549866 -0.012939 1441742079 0.825684 -0.125244 -0.549866 -0.012939 1441742079 0.825684 -0.125244 -0.549866 -0.012939 1441742079 0.825684 -0.125244 -0.549866 -0.012939 1441742079 0.825684 -0.125244 -0.549866 -0.012939 1441742079 0.825684 -0.125244 -0.549866 -0.012939 1441742079 0.826355 -0.145569 -0.544006 0.002319 1441742079 0.826355 -0.145569 -0.544006 0.002319 1441742079 0.826355 -0.145569 -0.544006 0.002319 1441742079 0.819458 -0.173157 -0.545837 0.023499 1441742079 0.819458 -0.173157 -0.545837 0.023499 1441742079 0.819458 -0.173157 -0.545837 0.023499 1441742080 0.819458 -0.173157 -0.545837 0.023499 1441742080 0.819458 -0.173157 -0.545837 0.023499 1441742080 0.819458 -0.173157 -0.545837 0.023499 1441742080 0.819458 -0.173157 -0.545837 0.023499 1441742080 0.813110 -0.188049 -0.549622 0.036865 1441742080 0.813110 -0.188049 -0.549622 0.036865 1441742080 0.813110 -0.188049 -0.549622 0.036865 1441742080 0.813110 -0.188049 -0.549622 0.036865 1441742080 0.813110 -0.188049 -0.549622 0.036865 1441742080 0.813110 -0.188049 -0.549622 0.036865 1441742080 0.815186 -0.194336 -0.544373 0.037598 1441742080 0.815186 -0.194336 -0.544373 0.037598 1441742080 0.815186 -0.194336 -0.544373 0.037598 1441742080 0.815186 -0.194336 -0.544373 0.037598 1441742080 0.815186 -0.194336 -0.544373 0.037598 1441742080 0.815186 -0.194336 -0.544373 0.037598 1441742080 0.815186 -0.194336 -0.544373 0.037598 1441742080 0.818909 -0.211548 -0.532532 0.032349 1441742080 0.825928 -0.217712 -0.518494 0.039185 1441742080 0.825928 -0.217712 -0.518494 0.039185 1441742080 0.825928 -0.217712 -0.518494 0.039185 1441742080 0.825928 -0.217712 -0.518494 0.039185 1441742080 0.825928 -0.217712 -0.518494 0.039185 1441742080 0.829041 -0.213562 -0.515320 0.039001 1441742080 0.829041 -0.213562 -0.515320 0.039001 1441742080 0.829041 -0.213562 -0.515320 0.039001 1441742080 0.829041 -0.213562 -0.515320 0.039001 1441742080 0.829041 -0.213562 -0.515320 0.039001 1441742080 0.829041 -0.213562 -0.515320 0.039001 1441742080 0.826782 -0.209045 -0.520874 0.037109 1441742080 0.826782 -0.209045 -0.520874 0.037109 1441742080 0.826782 -0.209045 -0.520874 0.037109 1441742080 0.826782 -0.209045 -0.520874 0.037109 1441742080 0.822327 -0.204590 -0.529724 0.035706 1441742080 0.822327 -0.204590 -0.529724 0.035706 1441742080 0.822327 -0.204590 -0.529724 0.035706 1441742080 0.822327 -0.204590 -0.529724 0.035706 1441742080 0.822327 -0.204590 -0.529724 0.035706 1441742080 0.822327 -0.204590 -0.529724 0.035706 1441742080 0.816223 -0.199646 -0.540833 0.037537 1441742080 0.816223 -0.199646 -0.540833 0.037537 1441742080 0.816223 -0.199646 -0.540833 0.037537 1441742080 0.816223 -0.199646 -0.540833 0.037537 1441742080 0.816223 -0.199646 -0.540833 0.037537 1441742080 0.816223 -0.199646 -0.540833 0.037537 1441742080 0.814087 -0.176392 -0.552002 0.037415 1441742080 0.814087 -0.176392 -0.552002 0.037415 1441742080 0.814087 -0.176392 -0.552002 0.037415 1441742080 0.814087 -0.176392 -0.552002 0.037415 1441742080 0.814087 -0.176392 -0.552002 0.037415 1441742080 0.814087 -0.176392 -0.552002 0.037415 1441742080 0.814148 -0.169128 -0.554443 0.033325 1441742080 0.814148 -0.169128 -0.554443 0.033325 1441742080 0.814148 -0.169128 -0.554443 0.033325 1441742080 0.814148 -0.169128 -0.554443 0.033325 1441742080 0.814148 -0.169128 -0.554443 0.033325 1441742080 0.818909 -0.144897 -0.554871 0.022278 1441742080 0.818909 -0.144897 -0.554871 0.022278 1441742080 0.818909 -0.144897 -0.554871 0.022278 1441742080 0.818909 -0.144897 -0.554871 0.022278 1441742080 0.818909 -0.144897 -0.554871 0.022278 1441742080 0.818909 -0.144897 -0.554871 0.022278 1441742080 0.819275 -0.076294 -0.567810 0.022095 1441742080 0.819275 -0.076294 -0.567810 0.022095 1441742080 0.819275 -0.076294 -0.567810 0.022095 1441742080 0.819275 -0.076294 -0.567810 0.022095 1441742080 0.819275 -0.076294 -0.567810 0.022095 1441742080 0.819275 -0.076294 -0.567810 0.022095 1441742080 0.807678 0.003235 -0.589539 -0.004211 1441742080 0.807678 0.003235 -0.589539 -0.004211 1441742080 0.807678 0.003235 -0.589539 -0.004211 1441742080 0.807678 0.003235 -0.589539 -0.004211 1441742080 0.807678 0.003235 -0.589539 -0.004211 1441742080 0.807678 0.003235 -0.589539 -0.004211 1441742080 0.789673 0.026978 -0.607544 -0.081177 1441742080 0.789673 0.026978 -0.607544 -0.081177 1441742080 0.789673 0.026978 -0.607544 -0.081177 1441742080 0.789673 0.026978 -0.607544 -0.081177 1441742080 0.789673 0.026978 -0.607544 -0.081177 1441742080 0.789673 0.026978 -0.607544 -0.081177 1441742080 0.789673 0.026978 -0.607544 -0.081177 1441742080 0.772400 0.004272 -0.613831 -0.162964 1441742080 0.772400 0.004272 -0.613831 -0.162964 1441742080 0.772400 0.004272 -0.613831 -0.162964 1441742080 0.772400 0.004272 -0.613831 -0.162964 1441742080 0.761169 -0.007507 -0.617371 -0.198608 1441742080 0.761169 -0.007507 -0.617371 -0.198608 1441742080 0.761169 -0.007507 -0.617371 -0.198608 1441742080 0.761169 -0.007507 -0.617371 -0.198608 1441742080 0.761169 -0.007507 -0.617371 -0.198608 1441742080 0.761169 -0.007507 -0.617371 -0.198608 1441742080 0.761169 -0.007507 -0.617371 -0.198608 1441742080 0.758606 -0.007813 -0.619141 -0.202820 1441742080 0.758606 -0.007813 -0.619141 -0.202820 1441742080 0.758606 -0.007813 -0.619141 -0.202820 1441742080 0.758606 -0.007813 -0.619141 -0.202820 1441742080 0.758606 -0.007813 -0.619141 -0.202820 1441742080 0.762573 -0.018188 -0.616638 -0.194519 1441742080 0.762573 -0.018188 -0.616638 -0.194519 1441742080 0.762573 -0.018188 -0.616638 -0.194519 1441742081 0.762573 -0.018188 -0.616638 -0.194519 1441742081 0.762573 -0.018188 -0.616638 -0.194519 1441742081 0.774292 -0.031494 -0.610779 -0.162476 1441742081 0.774292 -0.031494 -0.610779 -0.162476 1441742081 0.774292 -0.031494 -0.610779 -0.162476 1441742081 0.774292 -0.031494 -0.610779 -0.162476 1441742081 0.774292 -0.031494 -0.610779 -0.162476 1441742081 0.789307 -0.040344 -0.600647 -0.120911 1441742081 0.789307 -0.040344 -0.600647 -0.120911 1441742081 0.789307 -0.040344 -0.600647 -0.120911 1441742081 0.804932 -0.058533 -0.584961 -0.080627 1441742081 0.804932 -0.058533 -0.584961 -0.080627 1441742081 0.804932 -0.058533 -0.584961 -0.080627 1441742081 0.804932 -0.058533 -0.584961 -0.080627 1441742081 0.804932 -0.058533 -0.584961 -0.080627 1441742081 0.804932 -0.058533 -0.584961 -0.080627 1441742081 0.816772 -0.086365 -0.568542 -0.045898 1441742081 0.816772 -0.086365 -0.568542 -0.045898 1441742081 0.816772 -0.086365 -0.568542 -0.045898 1441742081 0.816772 -0.086365 -0.568542 -0.045898 1441742081 0.816772 -0.086365 -0.568542 -0.045898 1441742081 0.816772 -0.086365 -0.568542 -0.045898 1441742081 0.821106 -0.108765 -0.559631 -0.027344 1441742081 0.821106 -0.108765 -0.559631 -0.027344 1441742081 0.821106 -0.108765 -0.559631 -0.027344 1441742081 0.821106 -0.108765 -0.559631 -0.027344 1441742081 0.821106 -0.108765 -0.559631 -0.027344 1441742081 0.821106 -0.108765 -0.559631 -0.027344 1441742081 0.821106 -0.108765 -0.559631 -0.027344 1441742081 0.816956 -0.132996 -0.560852 -0.018616 1441742081 0.816956 -0.132996 -0.560852 -0.018616 1441742081 0.816956 -0.132996 -0.560852 -0.018616 1441742081 0.816956 -0.132996 -0.560852 -0.018616 1441742081 0.816956 -0.132996 -0.560852 -0.018616 1441742081 0.816956 -0.132996 -0.560852 -0.018616 1441742081 0.809753 -0.156250 -0.565613 0.000000 1441742081 0.809753 -0.156250 -0.565613 0.000000 1441742081 0.809753 -0.156250 -0.565613 0.000000 1441742081 0.809753 -0.156250 -0.565613 0.000000 1441742081 0.809753 -0.156250 -0.565613 0.000000 1441742081 0.809753 -0.156250 -0.565613 0.000000 1441742081 0.806091 -0.160889 -0.569336 0.011658 1441742081 0.806091 -0.160889 -0.569336 0.011658 1441742081 0.806091 -0.160889 -0.569336 0.011658 1441742081 0.806091 -0.160889 -0.569336 0.011658 1441742081 0.806091 -0.160889 -0.569336 0.011658 1441742081 0.806091 -0.160889 -0.569336 0.011658 1441742081 0.805908 -0.169922 -0.567017 0.009888 1441742081 0.805908 -0.169922 -0.567017 0.009888 1441742081 0.805908 -0.169922 -0.567017 0.009888 1441742081 0.805908 -0.169922 -0.567017 0.009888 1441742081 0.805908 -0.169922 -0.567017 0.009888 1441742081 0.805908 -0.169922 -0.567017 0.009888 1441742081 0.813782 -0.182190 -0.551758 0.011047 1441742081 0.813782 -0.182190 -0.551758 0.011047 1441742081 0.813782 -0.182190 -0.551758 0.011047 1441742081 0.813782 -0.182190 -0.551758 0.011047 1441742081 0.813782 -0.182190 -0.551758 0.011047 1441742081 0.824219 -0.191589 -0.532532 0.019043 1441742081 0.824219 -0.191589 -0.532532 0.019043 1441742081 0.824219 -0.191589 -0.532532 0.019043 1441742081 0.824219 -0.191589 -0.532532 0.019043 1441742081 0.824219 -0.191589 -0.532532 0.019043 1441742081 0.824219 -0.191589 -0.532532 0.019043 1441742081 0.829407 -0.208679 -0.517944 0.014893 1441742081 0.829407 -0.208679 -0.517944 0.014893 1441742081 0.829407 -0.208679 -0.517944 0.014893 1441742081 0.829407 -0.208679 -0.517944 0.014893 1441742081 0.830872 -0.209045 -0.515625 0.002319 1441742081 0.830872 -0.209045 -0.515625 0.002319 1441742081 0.830872 -0.209045 -0.515625 0.002319 1441742081 0.830872 -0.209045 -0.515625 0.002319 1441742081 0.830872 -0.209045 -0.515625 0.002319 1441742081 0.827576 -0.197693 -0.525330 -0.009766 1441742081 0.827576 -0.197693 -0.525330 -0.009766 1441742081 0.827576 -0.197693 -0.525330 -0.009766 1441742081 0.827576 -0.197693 -0.525330 -0.009766 1441742081 0.827576 -0.197693 -0.525330 -0.009766 1441742081 0.819153 -0.186401 -0.542175 -0.015442 1441742081 0.819153 -0.186401 -0.542175 -0.015442 1441742081 0.819153 -0.186401 -0.542175 -0.015442 1441742081 0.819153 -0.186401 -0.542175 -0.015442 1441742081 0.819153 -0.186401 -0.542175 -0.015442 1441742081 0.819153 -0.186401 -0.542175 -0.015442 1441742081 0.813782 -0.164978 -0.557007 -0.016418 1441742081 0.813782 -0.164978 -0.557007 -0.016418 1441742081 0.813782 -0.164978 -0.557007 -0.016418 1441742081 0.813782 -0.164978 -0.557007 -0.016418 1441742081 0.813782 -0.164978 -0.557007 -0.016418 1441742081 0.813782 -0.164978 -0.557007 -0.016418 1441742081 0.807434 -0.153320 -0.569153 -0.023987 1441742081 0.807434 -0.153320 -0.569153 -0.023987 1441742081 0.807434 -0.153320 -0.569153 -0.023987 1441742081 0.807434 -0.153320 -0.569153 -0.023987 1441742081 0.807434 -0.153320 -0.569153 -0.023987 1441742081 0.807434 -0.153320 -0.569153 -0.023987 1441742081 0.807617 -0.133850 -0.573975 -0.019836 1441742081 0.807617 -0.133850 -0.573975 -0.019836 1441742081 0.807617 -0.133850 -0.573975 -0.019836 1441742081 0.807617 -0.133850 -0.573975 -0.019836 1441742081 0.807617 -0.133850 -0.573975 -0.019836 1441742082 0.805969 -0.068359 -0.587463 -0.023621 1441742082 0.805969 -0.068359 -0.587463 -0.023621 1441742082 0.805969 -0.068359 -0.587463 -0.023621 1441742082 0.805969 -0.068359 -0.587463 -0.023621 1441742082 0.805969 -0.068359 -0.587463 -0.023621 1441742082 0.805969 -0.068359 -0.587463 -0.023621 1441742082 0.805969 -0.068359 -0.587463 -0.023621 1441742082 0.798401 -0.027710 -0.601318 -0.014282 1441742082 0.798401 -0.027710 -0.601318 -0.014282 1441742082 0.798401 -0.027710 -0.601318 -0.014282 1441742082 0.798401 -0.027710 -0.601318 -0.014282 1441742082 0.798401 -0.027710 -0.601318 -0.014282 1441742082 0.787964 0.023010 -0.614563 -0.030640 1441742082 0.787964 0.023010 -0.614563 -0.030640 1441742082 0.787964 0.023010 -0.614563 -0.030640 1441742082 0.787964 0.023010 -0.614563 -0.030640 1441742082 0.787964 0.023010 -0.614563 -0.030640 1441742082 0.787964 0.023010 -0.614563 -0.030640 1441742082 0.777100 0.038818 -0.624207 -0.070251 1441742082 0.777100 0.038818 -0.624207 -0.070251 1441742082 0.777100 0.038818 -0.624207 -0.070251 1441742082 0.777100 0.038818 -0.624207 -0.070251 1441742082 0.777100 0.038818 -0.624207 -0.070251 1441742082 0.777100 0.038818 -0.624207 -0.070251 1441742082 0.767517 0.035339 -0.629944 -0.113342 1441742082 0.767517 0.035339 -0.629944 -0.113342 1441742082 0.767517 0.035339 -0.629944 -0.113342 1441742082 0.767517 0.035339 -0.629944 -0.113342 1441742082 0.761292 0.032349 -0.633240 -0.135559 1441742082 0.761292 0.032349 -0.633240 -0.135559 1441742082 0.761292 0.032349 -0.633240 -0.135559 1441742082 0.759277 0.026794 -0.634216 -0.143372 1441742082 0.759277 0.026794 -0.634216 -0.143372 1441742082 0.759277 0.026794 -0.634216 -0.143372 1441742082 0.759277 0.026794 -0.634216 -0.143372 1441742082 0.759277 0.026794 -0.634216 -0.143372 1441742082 0.759277 0.026794 -0.634216 -0.143372 1441742082 0.760437 0.020203 -0.635010 -0.134583 1441742082 0.760437 0.020203 -0.635010 -0.134583 1441742082 0.760437 0.020203 -0.635010 -0.134583 1441742082 0.760437 0.020203 -0.635010 -0.134583 1441742082 0.760437 0.020203 -0.635010 -0.134583 1441742082 0.760437 0.020203 -0.635010 -0.134583 1441742082 0.760437 0.020203 -0.635010 -0.134583 1441742082 0.765686 0.011902 -0.632690 -0.115417 1441742082 0.765686 0.011902 -0.632690 -0.115417 1441742082 0.765686 0.011902 -0.632690 -0.115417 1441742082 0.765686 0.011902 -0.632690 -0.115417 1441742082 0.765686 0.011902 -0.632690 -0.115417 1441742082 0.765686 0.011902 -0.632690 -0.115417 1441742082 0.775330 -0.004822 -0.624817 -0.091614 1441742082 0.775330 -0.004822 -0.624817 -0.091614 1441742082 0.775330 -0.004822 -0.624817 -0.091614 1441742082 0.775330 -0.004822 -0.624817 -0.091614 1441742082 0.775330 -0.004822 -0.624817 -0.091614 1441742082 0.785461 -0.027649 -0.615051 -0.063293 1441742082 0.785461 -0.027649 -0.615051 -0.063293 1441742082 0.785461 -0.027649 -0.615051 -0.063293 1441742082 0.785461 -0.027649 -0.615051 -0.063293 1441742082 0.785461 -0.027649 -0.615051 -0.063293 1441742082 0.785461 -0.027649 -0.615051 -0.063293 1441742082 0.796326 -0.056824 -0.600769 -0.041931 1441742082 0.796326 -0.056824 -0.600769 -0.041931 1441742082 0.796326 -0.056824 -0.600769 -0.041931 1441742082 0.796326 -0.056824 -0.600769 -0.041931 1441742082 0.796326 -0.056824 -0.600769 -0.041931 1441742082 0.796326 -0.056824 -0.600769 -0.041931 1441742082 0.804321 -0.082336 -0.587891 -0.025574 1441742082 0.804321 -0.082336 -0.587891 -0.025574 1441742082 0.804321 -0.082336 -0.587891 -0.025574 1441742082 0.804321 -0.082336 -0.587891 -0.025574 1441742082 0.804321 -0.082336 -0.587891 -0.025574 1441742082 0.804321 -0.082336 -0.587891 -0.025574 1441742082 0.807373 -0.107239 -0.580200 -0.007507 1441742082 0.807373 -0.107239 -0.580200 -0.007507 1441742082 0.807373 -0.107239 -0.580200 -0.007507 1441742082 0.807373 -0.107239 -0.580200 -0.007507 1441742082 0.807373 -0.107239 -0.580200 -0.007507 1441742082 0.807373 -0.107239 -0.580200 -0.007507 1441742082 0.808472 -0.130188 -0.573792 0.012817 1441742082 0.808472 -0.130188 -0.573792 0.012817 1441742082 0.808472 -0.130188 -0.573792 0.012817 1441742082 0.808472 -0.130188 -0.573792 0.012817 1441742082 0.808472 -0.130188 -0.573792 0.012817 1441742082 0.808472 -0.130188 -0.573792 0.012817 1441742082 0.804321 -0.157532 -0.572021 0.031372 1441742082 0.805664 -0.171509 -0.566101 0.032043 1441742082 0.805664 -0.171509 -0.566101 0.032043 1441742082 0.805664 -0.171509 -0.566101 0.032043 1441742082 0.805664 -0.171509 -0.566101 0.032043 1441742082 0.805664 -0.171509 -0.566101 0.032043 1441742082 0.805664 -0.171509 -0.566101 0.032043 1441742082 0.805664 -0.171509 -0.566101 0.032043 1441742082 0.810669 -0.190796 -0.552979 0.025513 1441742082 0.810669 -0.190796 -0.552979 0.025513 1441742082 0.810669 -0.190796 -0.552979 0.025513 1441742082 0.810669 -0.190796 -0.552979 0.025513 1441742082 0.810669 -0.190796 -0.552979 0.025513 1441742083 0.817261 -0.206726 -0.537476 0.021912 1441742083 0.817261 -0.206726 -0.537476 0.021912 1441742083 0.817261 -0.206726 -0.537476 0.021912 1441742083 0.817261 -0.206726 -0.537476 0.021912 1441742083 0.817261 -0.206726 -0.537476 0.021912 1441742083 0.817261 -0.206726 -0.537476 0.021912 1441742083 0.822327 -0.210083 -0.528381 0.021545 1441742083 0.822327 -0.210083 -0.528381 0.021545 1441742083 0.822327 -0.210083 -0.528381 0.021545 1441742083 0.822327 -0.210083 -0.528381 0.021545 1441742083 0.822327 -0.210083 -0.528381 0.021545 1441742083 0.823608 -0.207703 -0.527466 0.017456 1441742083 0.823608 -0.207703 -0.527466 0.017456 1441742083 0.823608 -0.207703 -0.527466 0.017456 1441742083 0.823608 -0.207703 -0.527466 0.017456 1441742083 0.823608 -0.207703 -0.527466 0.017456 1441742083 0.823608 -0.207703 -0.527466 0.017456 1441742083 0.820801 -0.200989 -0.534607 0.008728 1441742083 0.820801 -0.200989 -0.534607 0.008728 1441742083 0.820801 -0.200989 -0.534607 0.008728 1441742083 0.820801 -0.200989 -0.534607 0.008728 1441742083 0.820801 -0.200989 -0.534607 0.008728 1441742083 0.820801 -0.200989 -0.534607 0.008728 1441742083 0.815796 -0.185364 -0.547852 0.001282 1441742083 0.815796 -0.185364 -0.547852 0.001282 1441742083 0.815796 -0.185364 -0.547852 0.001282 1441742083 0.815796 -0.185364 -0.547852 0.001282 1441742083 0.815796 -0.185364 -0.547852 0.001282 1441742083 0.815796 -0.185364 -0.547852 0.001282 1441742083 0.808777 -0.165833 -0.564209 -0.006104 1441742083 0.808777 -0.165833 -0.564209 -0.006104 1441742083 0.808777 -0.165833 -0.564209 -0.006104 1441742083 0.808777 -0.165833 -0.564209 -0.006104 1441742083 0.808777 -0.165833 -0.564209 -0.006104 1441742083 0.802002 -0.149292 -0.578186 -0.013733 1441742083 0.802002 -0.149292 -0.578186 -0.013733 1441742083 0.802002 -0.149292 -0.578186 -0.013733 1441742083 0.802002 -0.149292 -0.578186 -0.013733 1441742083 0.797546 -0.128845 -0.588440 -0.032349 1441742083 0.797546 -0.128845 -0.588440 -0.032349 1441742083 0.797546 -0.128845 -0.588440 -0.032349 1441742083 0.797546 -0.128845 -0.588440 -0.032349 1441742083 0.797546 -0.128845 -0.588440 -0.032349 1441742083 0.794067 -0.113708 -0.595093 -0.048523 1441742083 0.794067 -0.113708 -0.595093 -0.048523 1441742083 0.794067 -0.113708 -0.595093 -0.048523 1441742083 0.794067 -0.113708 -0.595093 -0.048523 1441742083 0.794067 -0.113708 -0.595093 -0.048523 1441742083 0.794067 -0.113708 -0.595093 -0.048523 1441742083 0.793396 -0.066101 -0.602356 -0.057861 1441742083 0.793396 -0.066101 -0.602356 -0.057861 1441742083 0.793396 -0.066101 -0.602356 -0.057861 1441742083 0.793396 -0.066101 -0.602356 -0.057861 1441742083 0.784546 -0.006836 -0.616516 -0.065735 1441742083 0.784546 -0.006836 -0.616516 -0.065735 1441742083 0.784546 -0.006836 -0.616516 -0.065735 1441742083 0.766663 0.041626 -0.632568 -0.101746 1441742083 0.766663 0.041626 -0.632568 -0.101746 1441742083 0.766663 0.041626 -0.632568 -0.101746 1441742083 0.766663 0.041626 -0.632568 -0.101746 1441742083 0.766663 0.041626 -0.632568 -0.101746 1441742083 0.749512 0.039429 -0.638733 -0.169373 1441742083 0.749512 0.039429 -0.638733 -0.169373 1441742083 0.749512 0.039429 -0.638733 -0.169373 1441742083 0.749512 0.039429 -0.638733 -0.169373 1441742083 0.749512 0.039429 -0.638733 -0.169373 1441742083 0.741028 0.022522 -0.638672 -0.206177 1441742083 0.741028 0.022522 -0.638672 -0.206177 1441742083 0.741028 0.022522 -0.638672 -0.206177 1441742083 0.741028 0.022522 -0.638672 -0.206177 1441742083 0.741028 0.022522 -0.638672 -0.206177 1441742083 0.741028 0.022522 -0.638672 -0.206177 1441742083 0.735840 0.019226 -0.643311 -0.210510 1441742083 0.735840 0.019226 -0.643311 -0.210510 1441742083 0.735840 0.019226 -0.643311 -0.210510 1441742083 0.735840 0.019226 -0.643311 -0.210510 1441742083 0.735840 0.019226 -0.643311 -0.210510 1441742083 0.735596 0.017395 -0.645935 -0.203430 1441742083 0.735596 0.017395 -0.645935 -0.203430 1441742083 0.735596 0.017395 -0.645935 -0.203430 1441742083 0.735596 0.017395 -0.645935 -0.203430 1441742083 0.735596 0.017395 -0.645935 -0.203430 1441742083 0.735596 0.017395 -0.645935 -0.203430 1441742083 0.740173 0.016907 -0.647461 -0.180664 1441742083 0.740173 0.016907 -0.647461 -0.180664 1441742083 0.740173 0.016907 -0.647461 -0.180664 1441742083 0.740173 0.016907 -0.647461 -0.180664 1441742083 0.740173 0.016907 -0.647461 -0.180664 1441742083 0.740173 0.016907 -0.647461 -0.180664 1441742083 0.749023 0.011230 -0.644592 -0.152710 1441742083 0.749023 0.011230 -0.644592 -0.152710 1441742083 0.749023 0.011230 -0.644592 -0.152710 1441742083 0.749023 0.011230 -0.644592 -0.152710 1441742083 0.763062 -0.010620 -0.635071 -0.119873 1441742084 0.763062 -0.010620 -0.635071 -0.119873 1441742084 0.763062 -0.010620 -0.635071 -0.119873 1441742084 
0.793152 0.003174 -0.608765 -0.017456 1441742086 0.793152 0.003174 -0.608765 -0.017456 1441742086 0.792908 0.004456 -0.609009 -0.018616 1441742086 0.792908 0.004456 -0.609009 -0.018616 1441742086 0.792908 0.004456 -0.609009 -0.018616 1441742086 0.792908 0.004456 -0.609009 -0.018616 1441742086 0.792908 0.004456 -0.609009 -0.018616 1441742086 0.792908 0.004456 -0.609009 -0.018616 1441742086 0.792603 0.000000 -0.609192 -0.026367 1441742086 0.792603 0.000000 -0.609192 -0.026367 1441742086 0.792603 0.000000 -0.609192 -0.026367 1441742086 0.792603 0.000000 -0.609192 -0.026367 1441742086 0.792603 0.000000 -0.609192 -0.026367 1441742086 0.791931 -0.008911 -0.609192 -0.041382 1441742086 0.791931 -0.008911 -0.609192 -0.041382 1441742086 0.791931 -0.008911 -0.609192 -0.041382 1441742086 0.791931 -0.008911 -0.609192 -0.041382 1441742086 0.791931 -0.008911 -0.609192 -0.041382 1441742086 0.791931 -0.008911 -0.609192 -0.041382 1441742086 0.791931 -0.008911 -0.609192 -0.041382 1441742086 0.791138 -0.014526 -0.609253 -0.051819 1441742086 0.791138 -0.014526 -0.609253 -0.051819 1441742086 0.791138 -0.014526 -0.609253 -0.051819 1441742086 0.791138 -0.014526 -0.609253 -0.051819 1441742086 0.791138 -0.014526 -0.609253 -0.051819 1441742086 0.791138 -0.014526 -0.609253 -0.051819 1441742086 0.790344 -0.012817 -0.610107 -0.054688 1441742086 0.790344 -0.012817 -0.610107 -0.054688 1441742086 0.790344 -0.012817 -0.610107 -0.054688 1441742086 0.790344 -0.012817 -0.610107 -0.054688 1441742086 0.790344 -0.012817 -0.610107 -0.054688 1441742086 0.790344 -0.012817 -0.610107 -0.054688 1441742086 0.789246 -0.013306 -0.611145 -0.058777 1441742086 0.789246 -0.013306 -0.611145 -0.058777 1441742086 0.789246 -0.013306 -0.611145 -0.058777 1441742086 0.789246 -0.013306 -0.611145 -0.058777 1441742086 0.789246 -0.013306 -0.611145 -0.058777 1441742086 0.788208 -0.011658 -0.612366 -0.059875 1441742086 0.788208 -0.011658 -0.612366 -0.059875 1441742086 0.788208 -0.011658 -0.612366 -0.059875 1441742086 0.788208 -0.011658 -0.612366 -0.059875 1441742086 0.788208 -0.011658 -0.612366 -0.059875 1441742086 0.788208 -0.011658 -0.612366 -0.059875 1441742086 0.788208 -0.011658 -0.612366 -0.059875 1441742086 0.787109 -0.008606 -0.613586 -0.062012 1441742086 0.787109 -0.008606 -0.613586 -0.062012 1441742086 0.787109 -0.008606 -0.613586 -0.062012 1441742086 0.787109 -0.008606 -0.613586 -0.062012 1441742086 0.787109 -0.008606 -0.613586 -0.062012 1441742086 0.787109 -0.008606 -0.613586 -0.062012 1441742086 0.786560 -0.006592 -0.614319 -0.062561 1441742086 0.786560 -0.006592 -0.614319 -0.062561 1441742086 0.786560 -0.006592 -0.614319 -0.062561 1441742086 0.786560 -0.006592 -0.614319 -0.062561 1441742086 0.786560 -0.006592 -0.614319 -0.062561 1441742086 0.786560 -0.006592 -0.614319 -0.062561 1441742086 0.786438 -0.005798 -0.614502 -0.061829 1441742086 0.786438 -0.005798 -0.614502 -0.061829 1441742086 0.786438 -0.005798 -0.614502 -0.061829 1441742086 0.786438 -0.005798 -0.614502 -0.061829 1441742087 0.786438 -0.005798 -0.614502 -0.061829 1441742087 0.786438 -0.005798 -0.614502 -0.061829 1441742087 0.786621 -0.007813 -0.614380 -0.061096 1441742087 0.786621 -0.007813 -0.614380 -0.061096 1441742087 0.786621 -0.007813 -0.614380 -0.061096 1441742087 0.786621 -0.007813 -0.614380 -0.061096 1441742087 0.786621 -0.007813 -0.614380 -0.061096 1441742087 0.786621 -0.007813 -0.614380 -0.061096 1441742087 0.786682 -0.011902 -0.614136 -0.062256 1441742087 0.786682 -0.011902 -0.614136 -0.062256 1441742087 0.786682 -0.011902 -0.614136 -0.062256 1441742087 0.786682 -0.011902 -0.614136 -0.062256 1441742087 0.786682 -0.011902 -0.614136 -0.062256 1441742087 0.786682 -0.011902 -0.614136 -0.062256 1441742087 0.786682 -0.011902 -0.614136 -0.062256 1441742087 0.786682 -0.015869 -0.613831 -0.063782 1441742087 0.786682 -0.015869 -0.613831 -0.063782 1441742087 0.786682 -0.015869 -0.613831 -0.063782 1441742087 0.786682 -0.015869 -0.613831 -0.063782 1441742087 0.786682 -0.015869 -0.613831 -0.063782 1441742087 0.787048 -0.018555 -0.613464 -0.062378 1441742087 0.787048 -0.018555 -0.613464 -0.062378 1441742087 0.787048 -0.018555 -0.613464 -0.062378 1441742087 0.787048 -0.018555 -0.613464 -0.062378 1441742087 0.787048 -0.018555 -0.613464 -0.062378 1441742087 0.787048 -0.018555 -0.613464 -0.062378 1441742087 0.787903 -0.021240 -0.612549 -0.059998 1441742087 0.787903 -0.021240 -0.612549 -0.059998 1441742087 0.787903 -0.021240 -0.612549 -0.059998 1441742087 0.787903 -0.021240 -0.612549 -0.059998 1441742087 0.787903 -0.021240 -0.612549 -0.059998 1441742087 0.787903 -0.021240 -0.612549 -0.059998 1441742087 0.787903 -0.021240 -0.612549 -0.059998 1441742087 0.789063 -0.023010 -0.610840 -0.060608 1441742087 0.789063 -0.023010 -0.610840 -0.060608 1441742087 0.789063 -0.023010 -0.610840 -0.060608 1441742087 0.789063 -0.023010 -0.610840 -0.060608 1441742087 0.789063 -0.023010 -0.610840 -0.060608 1441742087 0.789063 -0.023010 -0.610840 -0.060608 1441742087 0.789612 -0.030640 -0.607971 -0.077271 1441742087 0.789612 -0.030640 -0.607971 -0.077271 1441742087 0.789612 -0.030640 -0.607971 -0.077271 1441742087 0.789612 -0.030640 -0.607971 -0.077271 1441742087 0.789612 -0.030640 -0.607971 -0.077271 1441742087 0.789612 -0.030640 -0.607971 -0.077271 1441742087 0.790100 -0.040894 -0.604675 -0.091919 1441742087 0.790100 -0.040894 -0.604675 -0.091919 1441742087 0.790100 -0.040894 -0.604675 -0.091919 1441742087 0.790100 -0.040894 -0.604675 -0.091919 1441742087 0.790100 -0.040894 -0.604675 -0.091919 1441742087 0.790100 -0.040894 -0.604675 -0.091919 1441742087 0.791992 -0.035461 -0.603394 -0.086060 1441742087 0.791992 -0.035461 -0.603394 -0.086060 1441742087 0.791992 -0.035461 -0.603394 -0.086060 1441742087 0.791992 -0.035461 -0.603394 -0.086060 1441742087 0.792664 -0.023987 -0.604187 -0.077698 1441742087 0.792664 -0.023987 -0.604187 -0.077698 1441742087 0.792664 -0.023987 -0.604187 -0.077698 1441742087 0.792664 -0.023987 -0.604187 -0.077698 1441742087 0.792664 -0.023987 -0.604187 -0.077698 1441742087 0.792664 -0.023987 -0.604187 -0.077698 1441742087 0.792053 -0.015320 -0.605591 -0.075439 1441742087 0.792053 -0.015320 -0.605591 -0.075439 1441742087 0.792053 -0.015320 -0.605591 -0.075439 1441742087 0.792053 -0.015320 -0.605591 -0.075439 1441742087 0.792053 -0.015320 -0.605591 -0.075439 1441742087 0.792053 -0.015320 -0.605591 -0.075439 1441742087 0.790771 -0.009705 -0.607483 -0.074463 1441742087 0.790771 -0.009705 -0.607483 -0.074463 1441742087 0.790771 -0.009705 -0.607483 -0.074463 1441742087 0.790771 -0.009705 -0.607483 -0.074463 1441742087 0.790771 -0.009705 -0.607483 -0.074463 1441742087 0.790771 -0.009705 -0.607483 -0.074463 1441742087 0.790771 -0.009705 -0.607483 -0.074463 1441742087 0.790100 -0.006470 -0.608948 -0.070251 1441742087 0.790100 -0.006470 -0.608948 -0.070251 1441742087 0.790100 -0.006470 -0.608948 -0.070251 1441742087 0.790100 -0.006470 -0.608948 -0.070251 1441742087 0.790100 -0.006470 -0.608948 -0.070251 1441742087 0.790100 -0.006470 -0.608948 -0.070251 1441742087 0.790100 -0.004395 -0.609619 -0.063599 1441742087 0.790100 -0.004395 -0.609619 -0.063599 1441742087 0.790100 -0.004395 -0.609619 -0.063599 1441742087 0.790100 -0.004395 -0.609619 -0.063599 1441742087 0.790100 -0.004395 -0.609619 -0.063599 1441742087 0.790405 -0.001526 -0.610107 -0.055115 1441742087 0.790405 -0.001526 -0.610107 -0.055115 1441742087 0.790405 -0.001526 -0.610107 -0.055115 1441742087 0.790405 -0.001526 -0.610107 -0.055115 1441742087 0.790405 -0.001526 -0.610107 -0.055115 1441742087 0.790405 -0.001526 -0.610107 -0.055115 1441742087 0.790588 0.001221 -0.610535 -0.047729 1441742087 0.790588 0.001221 -0.610535 -0.047729 1441742087 0.790588 0.001221 -0.610535 -0.047729 1441742087 0.790588 0.001221 -0.610535 -0.047729 1441742087 0.790588 0.001221 -0.610535 -0.047729 1441742087 0.790588 0.001221 -0.610535 -0.047729 1441742087 0.790588 0.001221 -0.610535 -0.047729 1441742087 0.790771 0.001709 -0.610596 -0.042664 1441742087 0.790771 0.001709 -0.610596 -0.042664 1441742087 0.790771 0.001709 -0.610596 -0.042664 1441742087 0.790771 0.001709 -0.610596 -0.042664 1441742087 0.790771 0.001709 -0.610596 -0.042664 1441742087 0.790649 0.000732 -0.611023 -0.039185 1441742087 0.790649 0.000732 -0.611023 -0.039185 1441742087 0.790649 0.000732 -0.611023 -0.039185 1441742087 0.790649 0.000732 -0.611023 -0.039185 1441742087 0.790649 0.000732 -0.611023 -0.039185 1441742087 0.790649 0.000732 -0.611023 -0.039185 1441742088 0.790100 0.000183 -0.611816 -0.036682 1441742088 0.790100 0.000183 -0.611816 -0.036682 1441742088 0.790100 0.000183 -0.611816 -0.036682 1441742088 0.790100 0.000183 -0.611816 -0.036682 1441742088 0.790100 0.000183 -0.611816 -0.036682 1441742088 0.790100 0.000183 -0.611816 -0.036682 1441742088 0.789429 -0.000061 -0.612793 -0.035828 1441742088 0.789429 -0.000061 -0.612793 -0.035828 1441742088 0.789429 -0.000061 -0.612793 -0.035828 1441742088 0.789429 -0.000061 -0.612793 -0.035828 1441742088 0.789429 -0.000061 -0.612793 -0.035828 1441742088 0.789429 -0.000061 -0.612793 -0.035828 1441742088 0.788879 -0.001648 -0.613403 -0.037231 1441742088 0.788879 -0.001648 -0.613403 -0.037231 1441742088 0.788879 -0.001648 -0.613403 -0.037231 1441742088 0.788879 -0.001648 -0.613403 -0.037231 1441742088 0.788879 -0.001648 -0.613403 -0.037231 1441742088 0.788879 -0.001648 -0.613403 -0.037231 1441742088 0.788574 -0.000305 -0.613892 -0.035889 1441742088 0.788574 -0.000305 -0.613892 -0.035889 1441742088 0.788574 -0.000305 -0.613892 -0.035889 1441742088 0.788574 -0.000305 -0.613892 -0.035889 1441742088 0.788574 -0.000305 -0.613892 -0.035889 1441742088 0.788574 -0.000305 -0.613892 -0.035889 1441742088 0.788574 0.003479 -0.613953 -0.033997 1441742088 0.788574 0.003479 -0.613953 -0.033997 1441742088 0.788574 0.003479 -0.613953 -0.033997 1441742088 0.788574 0.003479 -0.613953 -0.033997 1441742088 0.788574 0.003479 -0.613953 -0.033997 1441742088 0.788574 0.003479 -0.613953 -0.033997 1441742088 0.788818 0.007751 -0.613708 -0.032959 1441742088 0.788818 0.007751 -0.613708 -0.032959 1441742088 0.788818 0.007751 -0.613708 -0.032959 1441742088 0.788818 0.007751 -0.613708 -0.032959 1441742088 0.788879 0.009460 -0.613586 -0.033813 1441742088 0.788879 0.009460 -0.613586 -0.033813 1441742088 0.788879 0.009460 -0.613586 -0.033813 1441742088 0.788879 0.009460 -0.613586 -0.033813 1441742088 0.788879 0.009460 -0.613586 -0.033813 1441742088 0.788879 0.009460 -0.613586 -0.033813 1441742088 0.788818 0.010254 -0.613525 -0.034912 1441742088 0.788818 0.010254 -0.613525 -0.034912 1441742088 0.788818 0.010254 -0.613525 -0.034912 1441742088 0.788818 0.010254 -0.613525 -0.034912 1441742088 0.788818 0.010254 -0.613525 -0.034912 1441742088 0.788818 0.010254 -0.613525 -0.034912 1441742088 0.788696 0.008728 -0.613586 -0.037537 1441742088 0.788696 0.008728 -0.613586 -0.037537 1441742088 0.788696 0.008728 -0.613586 -0.037537 1441742088 0.788696 0.008728 -0.613586 -0.037537 1441742088 0.788696 0.008728 -0.613586 -0.037537 1441742088 0.788696 0.008728 -0.613586 -0.037537 1441742088 0.788513 0.004700 -0.613586 -0.041382 1441742088 0.788513 0.004700 -0.613586 -0.041382 1441742088 0.788513 0.004700 -0.613586 -0.041382 1441742088 0.788513 0.004700 -0.613586 -0.041382 1441742088 0.788513 0.004700 -0.613586 -0.041382 1441742088 0.788513 0.004700 -0.613586 -0.041382 1441742088 0.788635 -0.002625 -0.612915 -0.048584 1441742088 0.788635 -0.002625 -0.612915 -0.048584 1441742088 0.788635 -0.002625 -0.612915 -0.048584 1441742088 0.788635 -0.002625 -0.612915 -0.048584 1441742088 0.788635 -0.002625 -0.612915 -0.048584 1441742088 0.788635 -0.002625 -0.612915 -0.048584 1441742088 0.789124 -0.011230 -0.611389 -0.057861 1441742088 0.789124 -0.011230 -0.611389 -0.057861 1441742088 0.789124 -0.011230 -0.611389 -0.057861 1441742088 0.789124 -0.011230 -0.611389 -0.057861 1441742088 0.789124 -0.011230 -0.611389 -0.057861 1441742088 0.789124 -0.011230 -0.611389 -0.057861 1441742088 0.789124 -0.011230 -0.611389 -0.057861 1441742088 0.789368 -0.019348 -0.609253 -0.073059 1441742088 0.789368 -0.019348 -0.609253 -0.073059 1441742088 0.789368 -0.019348 -0.609253 -0.073059 1441742088 0.789368 -0.019348 -0.609253 -0.073059 1441742088 0.789368 -0.019348 -0.609253 -0.073059 1441742088 0.789612 -0.026917 -0.607300 -0.083435 1441742088 0.789612 -0.026917 -0.607300 -0.083435 1441742088 0.789612 -0.026917 -0.607300 -0.083435 1441742088 0.789612 -0.026917 -0.607300 -0.083435 1441742088 0.789612 -0.026917 -0.607300 -0.083435 1441742088 0.789856 -0.021851 -0.607727 -0.079407 1441742088 0.789856 -0.021851 -0.607727 -0.079407 1441742088 0.789856 -0.021851 -0.607727 -0.079407 1441742088 0.789856 -0.021851 -0.607727 -0.079407 1441742088 0.789856 -0.021851 -0.607727 -0.079407 1441742088 0.789856 -0.021851 -0.607727 -0.079407 1441742088 0.789307 -0.012268 -0.609558 -0.072693 1441742088 0.789307 -0.012268 -0.609558 -0.072693 1441742088 0.789307 -0.012268 -0.609558 -0.072693 1441742088 0.789307 -0.012268 -0.609558 -0.072693 1441742088 0.789307 -0.012268 -0.609558 -0.072693 1441742088 0.789307 -0.012268 -0.609558 -0.072693 1441742088 0.789307 -0.012268 -0.609558 -0.072693 1441742088 0.788086 -0.006348 -0.611389 -0.071228 1441742088 0.788086 -0.006348 -0.611389 -0.071228 1441742088 0.788086 -0.006348 -0.611389 -0.071228 1441742088 0.788086 -0.006348 -0.611389 -0.071228 1441742088 0.788086 -0.006348 -0.611389 -0.071228 1441742088 0.788086 -0.006348 -0.611389 -0.071228 1441742088 0.788086 -0.006348 -0.611389 -0.071228 1441742088 0.787231 -0.001587 -0.612854 -0.068420 1441742088 0.787231 -0.001587 -0.612854 -0.068420 1441742088 0.787231 -0.001587 -0.612854 -0.068420 1441742088 0.787231 -0.001587 -0.612854 -0.068420 1441742088 0.787231 -0.001587 -0.612854 -0.068420 1441742088 0.787231 -0.001587 -0.612854 -0.068420 1441742089 0.787415 0.001770 -0.613220 -0.062439 1441742089 0.787415 0.001770 -0.613220 -0.062439 1441742089 0.787415 0.001770 -0.613220 -0.062439 1441742089 0.787415 0.001770 -0.613220 -0.062439 1441742089 0.787415 0.001770 -0.613220 -0.062439 1441742089 0.787415 0.001770 -0.613220 -0.062439 1441742089 0.788635 0.003418 -0.612427 -0.054321 1441742089 0.788635 0.003418 -0.612427 -0.054321 1441742089 0.788635 0.003418 -0.612427 -0.054321 1441742089 0.788635 0.003418 -0.612427 -0.054321 1441742089 0.788635 0.003418 -0.612427 -0.054321 1441742089 0.788635 0.003418 -0.612427 -0.054321 1441742089 0.788635 0.003418 -0.612427 -0.054321 1441742089 0.790161 0.003662 -0.611084 -0.046692 1441742089 0.790161 0.003662 -0.611084 -0.046692 1441742089 0.790161 0.003662 -0.611084 -0.046692 1441742089 0.790161 0.003662 -0.611084 -0.046692 1441742089 0.790161 0.003662 -0.611084 -0.046692 1441742089 0.790161 0.003662 -0.611084 -0.046692 1441742089 0.791626 0.002502 -0.609558 -0.042175 1441742089 0.791626 0.002502 -0.609558 -0.042175 1441742089 0.791626 0.002502 -0.609558 -0.042175 1441742089 0.791626 0.002502 -0.609558 -0.042175 1441742089 0.791626 0.002502 -0.609558 -0.042175 1441742089 0.791626 0.002502 -0.609558 -0.042175 1441742089 0.792786 0.000916 -0.608154 -0.040283 1441742089 0.792786 0.000916 -0.608154 -0.040283 1441742089 0.792786 0.000916 -0.608154 -0.040283 1441742089 0.792786 0.000916 -0.608154 -0.040283 1441742089 0.792786 0.000916 -0.608154 -0.040283 1441742089 0.792786 0.000916 -0.608154 -0.040283 1441742089 0.793335 0.001648 -0.607849 -0.034180 1441742089 0.793335 0.001648 -0.607849 -0.034180 1441742089 0.793335 0.001648 -0.607849 -0.034180 1441742089 0.793335 0.001648 -0.607849 -0.034180 1441742089 0.793335 0.001648 -0.607849 -0.034180 1441742089 0.793335 0.001648 -0.607849 -0.034180 1441742089 0.793152 0.002625 -0.608276 -0.030029 1441742089 0.793152 0.002625 -0.608276 -0.030029 1441742089 0.793152 0.002625 -0.608276 -0.030029 1441742089 0.793152 0.002625 -0.608276 -0.030029 1441742089 0.793152 0.002625 -0.608276 -0.030029 1441742089 0.793152 0.002625 -0.608276 -0.030029 1441742089 0.792419 0.001221 -0.609131 -0.032471 1441742089 0.792419 0.001221 -0.609131 -0.032471 1441742089 0.792419 0.001221 -0.609131 -0.032471 1441742089 0.792419 0.001221 -0.609131 -0.032471 1441742089 0.792419 0.001221 -0.609131 -0.032471 1441742089 0.791260 0.000122 -0.610413 -0.036621 1441742089 0.791260 0.000122 -0.610413 -0.036621 1441742089 0.791260 0.000122 -0.610413 -0.036621 1441742089 0.791260 0.000122 -0.610413 -0.036621 1441742089 0.791260 0.000122 -0.610413 -0.036621 1441742089 0.791260 0.000122 -0.610413 -0.036621 1441742089 0.789734 0.002258 -0.612427 -0.035156 1441742089 0.789734 0.002258 -0.612427 -0.035156 1441742089 0.789734 0.002258 -0.612427 -0.035156 1441742089 0.789734 0.002258 -0.612427 -0.035156 1441742089 0.789734 0.002258 -0.612427 -0.035156 1441742089 0.789734 0.002258 -0.612427 -0.035156 1441742089 0.788269 0.006348 -0.614502 -0.031799 1441742089 0.788269 0.006348 -0.614502 -0.031799 1441742089 0.788269 0.006348 -0.614502 -0.031799 1441742089 0.788269 0.006348 -0.614502 -0.031799 1441742089 0.788269 0.006348 -0.614502 -0.031799 1441742089 0.788269 0.006348 -0.614502 -0.031799 1441742089 0.787170 0.008423 -0.615723 -0.033752 1441742089 0.787170 0.008423 -0.615723 -0.033752 1441742089 0.787170 0.008423 -0.615723 -0.033752 1441742089 0.787170 0.008423 -0.615723 -0.033752 1441742089 0.787170 0.008423 -0.615723 -0.033752 1441742089 0.787170 0.008423 -0.615723 -0.033752 1441742089 0.786865 0.010376 -0.615967 -0.036316 1441742089 0.786865 0.010376 -0.615967 -0.036316 1441742089 0.786865 0.010376 -0.615967 -0.036316 1441742089 0.786865 0.010376 -0.615967 -0.036316 1441742089 0.786865 0.010376 -0.615967 -0.036316 1441742089 0.786865 0.010376 -0.615967 -0.036316 1441742089 0.786682 0.013000 -0.616211 -0.034790 1441742089 0.786682 0.013000 -0.616211 -0.034790 1441742089 0.786682 0.013000 -0.616211 -0.034790 1441742089 0.786682 0.013000 -0.616211 -0.034790 1441742089 0.786682 0.013000 -0.616211 -0.034790 1441742089 0.786682 0.013000 -0.616211 -0.034790 1441742089 0.787109 0.013489 -0.615662 -0.035339 1441742089 0.787109 0.013489 -0.615662 -0.035339 1441742089 0.787109 0.013489 -0.615662 -0.035339 1441742089 0.787109 0.013489 -0.615662 -0.035339 1441742089 0.787109 0.013489 -0.615662 -0.035339 1441742089 0.787659 0.010437 -0.614929 -0.036987 1441742089 0.787659 0.010437 -0.614929 -0.036987 1441742089 0.787659 0.010437 -0.614929 -0.036987 1441742089 0.787659 0.010437 -0.614929 -0.036987 1441742089 0.787659 0.010437 -0.614929 -0.036987 1441742089 0.787659 0.010437 -0.614929 -0.036987 1441742089 0.787659 0.010437 -0.614929 -0.036987 1441742089 0.788391 0.005920 -0.613892 -0.039124 1441742089 0.788391 0.005920 -0.613892 -0.039124 1441742089 0.788391 0.005920 -0.613892 -0.039124 1441742089 0.788391 0.005920 -0.613892 -0.039124 1441742089 0.788391 0.005920 -0.613892 -0.039124 1441742089 0.788391 0.005920 -0.613892 -0.039124 1441742089 0.789429 -0.003784 -0.612000 -0.046814 1441742089 0.789429 -0.003784 -0.612000 -0.046814 1441742089 0.789429 -0.003784 -0.612000 -0.046814 1441742089 0.789429 -0.003784 -0.612000 -0.046814 1441742089 0.789429 -0.003784 -0.612000 -0.046814 1441742089 0.789429 -0.003784 -0.612000 -0.046814 1441742089 0.790649 -0.015869 -0.608521 -0.065796 1441742090 0.790649 -0.015869 -0.608521 -0.065796 1441742090 0.790649 -0.015869 -0.608521 -0.065796 1441742090 0.790649 -0.015869 -0.608521 -0.065796 1441742090 0.790649 -0.015869 -0.608521 -0.065796 1441742090 0.791626 -0.026306 -0.604797 -0.082947 1441742090 0.791626 -0.026306 -0.604797 -0.082947 1441742090 0.791626 -0.026306 -0.604797 -0.082947 1441742090 0.791626 -0.026306 -0.604797 -0.082947 1441742090 0.791626 -0.026306 -0.604797 -0.082947 1441742090 0.791626 -0.026306 -0.604797 -0.082947 1441742090 0.792786 -0.025513 -0.603333 -0.082397 1441742090 0.792786 -0.025513 -0.603333 -0.082397 1441742090 0.792786 -0.025513 -0.603333 -0.082397 1441742090 0.792786 -0.025513 -0.603333 -0.082397 1441742090 0.792786 -0.025513 -0.603333 -0.082397 1441742090 0.792786 -0.025513 -0.603333 -0.082397 1441742090 0.792969 -0.015198 -0.604675 -0.073181 1441742090 0.792969 -0.015198 -0.604675 -0.073181 1441742090 0.792969 -0.015198 -0.604675 -0.073181 1441742090 0.792969 -0.015198 -0.604675 -0.073181 1441742090 0.792969 -0.015198 -0.604675 -0.073181 1441742090 0.792969 -0.015198 -0.604675 -0.073181 1441742090 0.791870 -0.005554 -0.606812 -0.068237 1441742090 0.791870 -0.005554 -0.606812 -0.068237 1441742090 0.791870 -0.005554 -0.606812 -0.068237 1441742090 0.791870 -0.005554 -0.606812 -0.068237 1441742090 0.791870 -0.005554 -0.606812 -0.068237 1441742090 0.791870 -0.005554 -0.606812 -0.068237 1441742090 0.790161 0.004089 -0.609497 -0.063904 1441742090 0.790161 0.004089 -0.609497 -0.063904 1441742090 0.790161 0.004089 -0.609497 -0.063904 1441742090 0.790161 0.004089 -0.609497 -0.063904 1441742090 0.790161 0.004089 -0.609497 -0.063904 1441742090 0.790161 0.004089 -0.609497 -0.063904 1441742090 0.790161 0.004089 -0.609497 -0.063904 1441742090 0.788940 0.011047 -0.611572 -0.058289 1441742090 0.788940 0.011047 -0.611572 -0.058289 1441742090 0.788940 0.011047 -0.611572 -0.058289 1441742090 0.788940 0.011047 -0.611572 -0.058289 1441742090 0.788940 0.011047 -0.611572 -0.058289 1441742090 0.789612 0.011353 -0.611145 -0.053040 1441742090 0.789612 0.011353 -0.611145 -0.053040 1441742090 0.789612 0.011353 -0.611145 -0.053040 1441742090 0.789612 0.011353 -0.611145 -0.053040 1441742090 0.789612 0.011353 -0.611145 -0.053040 1441742090 0.789612 0.011353 -0.611145 -0.053040 1441742090 0.789612 0.011353 -0.611145 -0.053040 1441742090 0.791382 0.007751 -0.609436 -0.047119 1441742090 0.791382 0.007751 -0.609436 -0.047119 1441742090 0.791382 0.007751 -0.609436 -0.047119 1441742090 0.791382 0.007751 -0.609436 -0.047119 1441742090 0.791382 0.007751 -0.609436 -0.047119 1441742090 0.791382 0.007751 -0.609436 -0.047119 1441742090 0.793152 0.002380 -0.607361 -0.044495 1441742090 0.793152 0.002380 -0.607361 -0.044495 1441742090 0.793152 0.002380 -0.607361 -0.044495 1441742090 0.793152 0.002380 -0.607361 -0.044495 1441742090 0.793152 0.002380 -0.607361 -0.044495 1441742090 0.793152 0.002380 -0.607361 -0.044495 1441742090 0.794617 -0.005310 -0.605408 -0.045227 1441742090 0.794617 -0.005310 -0.605408 -0.045227 1441742090 0.794617 -0.005310 -0.605408 -0.045227 1441742090 0.794617 -0.005310 -0.605408 -0.045227 1441742090 0.794617 -0.005310 -0.605408 -0.045227 1441742090 0.794617 -0.005310 -0.605408 -0.045227 1441742090 0.794617 -0.005310 -0.605408 -0.045227 1441742090 0.795715 -0.010864 -0.603943 -0.043884 1441742090 0.795715 -0.010864 -0.603943 -0.043884 1441742090 0.795715 -0.010864 -0.603943 -0.043884 1441742090 0.795715 -0.010864 -0.603943 -0.043884 1441742090 0.795715 -0.010864 -0.603943 -0.043884 1441742090 0.796387 -0.012085 -0.603333 -0.040222 1441742090 0.796387 -0.012085 -0.603333 -0.040222 1441742090 0.796387 -0.012085 -0.603333 -0.040222 1441742090 0.796387 -0.012085 -0.603333 -0.040222 1441742090 0.796387 -0.012085 -0.603333 -0.040222 1441742090 0.796387 -0.012085 -0.603333 -0.040222 1441742090 0.796021 -0.012329 -0.603821 -0.039001 1441742090 0.796021 -0.012329 -0.603821 -0.039001 1441742090 0.796021 -0.012329 -0.603821 -0.039001 1441742090 0.796021 -0.012329 -0.603821 -0.039001 1441742090 0.795105 -0.011780 -0.604980 -0.041077 1441742090 0.795105 -0.011780 -0.604980 -0.041077 1441742090 0.795105 -0.011780 -0.604980 -0.041077 1441742090 0.795105 -0.011780 -0.604980 -0.041077 1441742090 0.793884 -0.010376 -0.606384 -0.044006 1441742090 0.793884 -0.010376 -0.606384 -0.044006 1441742090 0.793884 -0.010376 -0.606384 -0.044006 1441742090 0.793884 -0.010376 -0.606384 -0.044006 1441742090 0.792480 -0.008667 -0.608154 -0.045837 1441742090 0.792480 -0.008667 -0.608154 -0.045837 1441742090 0.792480 -0.008667 -0.608154 -0.045837 1441742090 0.792480 -0.008667 -0.608154 -0.045837 1441742090 0.792480 -0.008667 -0.608154 -0.045837 1441742090 0.792480 -0.008667 -0.608154 -0.045837 1441742090 0.791382 -0.006042 -0.609497 -0.046387 1441742090 0.791382 -0.006042 -0.609497 -0.046387 1441742090 0.791382 -0.006042 -0.609497 -0.046387 1441742090 0.791382 -0.006042 -0.609497 -0.046387 1441742090 0.791382 -0.006042 -0.609497 -0.046387 1441742090 0.791382 -0.006042 -0.609497 -0.046387 1441742090 0.790527 -0.001709 -0.610535 -0.048401 1441742090 0.790527 -0.001709 -0.610535 -0.048401 1441742091 0.790527 -0.001709 -0.610535 -0.048401 1441742091 0.790527 -0.001709 -0.610535 -0.048401 1441742091 0.790527 -0.001709 -0.610535 -0.048401 1441742091 0.790527 -0.001709 -0.610535 -0.048401 1441742091 0.789612 0.002197 -0.611511 -0.050537 1441742091 0.789612 0.002197 -0.611511 -0.050537 1441742091 0.789612 0.002197 -0.611511 -0.050537 1441742091 0.789612 0.002197 -0.611511 -0.050537 1441742091 0.789612 0.002197 -0.611511 -0.050537 1441742091 0.789612 0.002197 -0.611511 -0.050537 1441742091 0.789368 0.004089 -0.611694 -0.051941 1441742091 0.789368 0.004089 -0.611694 -0.051941 1441742091 0.789368 0.004089 -0.611694 -0.051941 1441742091 0.789368 0.004089 -0.611694 -0.051941 1441742091 0.789368 0.004089 -0.611694 -0.051941 1441742091 0.789490 0.004272 -0.611633 -0.050964 1441742091 0.789490 0.004272 -0.611633 -0.050964 1441742091 0.789490 0.004272 -0.611633 -0.050964 1441742091 0.789490 0.004272 -0.611633 -0.050964 1441742091 0.789490 0.004272 -0.611633 -0.050964 1441742091 0.789490 0.004272 -0.611633 -0.050964 1441742091 0.789673 0.003540 -0.611389 -0.050232 1441742091 0.789673 0.003540 -0.611389 -0.050232 1441742091 0.789673 0.003540 -0.611389 -0.050232 1441742091 0.789673 0.003540 -0.611389 -0.050232 1441742091 0.789673 0.003540 -0.611389 -0.050232 1441742091 0.789673 0.003540 -0.611389 -0.050232 1441742091 0.789917 0.001831 -0.611023 -0.051636 1441742091 0.789917 0.001831 -0.611023 -0.051636 1441742091 0.789917 0.001831 -0.611023 -0.051636 1441742091 0.789917 0.001831 -0.611023 -0.051636 1441742091 0.789917 0.001831 -0.611023 -0.051636 1441742091 0.789917 0.001831 -0.611023 -0.051636 1441742091 0.790405 -0.000793 -0.610107 -0.055603 1441742091 0.790405 -0.000793 -0.610107 -0.055603 1441742091 0.790405 -0.000793 -0.610107 -0.055603 1441742091 0.790405 -0.000793 -0.610107 -0.055603 1441742091 0.790405 -0.000793 -0.610107 -0.055603 1441742091 0.790405 -0.000793 -0.610107 -0.055603 1441742091 0.791443 -0.003235 -0.608276 -0.059998 1441742091 0.791443 -0.003235 -0.608276 -0.059998 1441742091 0.791443 -0.003235 -0.608276 -0.059998 1441742091 0.791443 -0.003235 -0.608276 -0.059998 1441742091 0.791443 -0.003235 -0.608276 -0.059998 1441742091 0.791443 -0.003235 -0.608276 -0.059998 1441742091 0.792847 -0.006592 -0.605347 -0.069824 1441742091 0.792847 -0.006592 -0.605347 -0.069824 1441742091 0.792847 -0.006592 -0.605347 -0.069824 1441742091 0.792847 -0.006592 -0.605347 -0.069824 1441742091 0.792847 -0.006592 -0.605347 -0.069824 1441742091 0.794556 -0.011597 -0.601929 -0.078674 1441742091 0.794556 -0.011597 -0.601929 -0.078674 1441742091 0.794556 -0.011597 -0.601929 -0.078674 1441742091 0.794556 -0.011597 -0.601929 -0.078674 1441742091 0.794556 -0.011597 -0.601929 -0.078674 1441742091 0.794556 -0.011597 -0.601929 -0.078674 1441742091 0.796265 -0.005737 -0.600403 -0.073853 1441742091 0.796265 -0.005737 -0.600403 -0.073853 1441742091 0.796265 -0.005737 -0.600403 -0.073853 1441742091 0.796265 -0.005737 -0.600403 -0.073853 1441742091 0.796265 -0.005737 -0.600403 -0.073853 1441742091 0.796265 -0.005737 -0.600403 -0.073853 1441742091 0.796265 -0.005737 -0.600403 -0.073853 1441742091 0.797058 0.005005 -0.600525 -0.063965 1441742091 0.797058 0.005005 -0.600525 -0.063965 1441742091 0.797058 0.005005 -0.600525 -0.063965 1441742091 0.797058 0.005005 -0.600525 -0.063965 1441742091 0.797058 0.005005 -0.600525 -0.063965 1441742091 0.797058 0.005005 -0.600525 -0.063965 1441742091 0.797180 0.010681 -0.600464 -0.061890 1441742091 0.797180 0.010681 -0.600464 -0.061890 1441742091 0.797180 0.010681 -0.600464 -0.061890 1441742091 0.797180 0.010681 -0.600464 -0.061890 1441742091 0.797180 0.010681 -0.600464 -0.061890 1441742091 0.797180 0.010681 -0.600464 -0.061890 1441742091 0.797058 0.010559 -0.600464 -0.063660 1441742091 0.797058 0.010559 -0.600464 -0.063660 1441742091 0.797058 0.010559 -0.600464 -0.063660 1441742091 0.797058 0.010559 -0.600464 -0.063660 1441742091 
0.783691 -0.001343 -0.615601 -0.082764 1441742093 0.783691 -0.001343 -0.615601 -0.082764 1441742093 0.783630 0.000610 -0.615784 -0.082153 1441742093 0.783630 0.000610 -0.615784 -0.082153 1441742093 0.783630 0.000610 -0.615784 -0.082153 1441742093 0.783630 0.000610 -0.615784 -0.082153 1441742093 0.783630 0.000610 -0.615784 -0.082153 1441742093 0.783630 0.000610 -0.615784 -0.082153 1441742093 0.783203 0.001709 -0.616699 -0.079102 1441742093 0.783203 0.001709 -0.616699 -0.079102 1441742093 0.783203 0.001709 -0.616699 -0.079102 1441742093 0.783203 0.001709 -0.616699 -0.079102 1441742093 0.783203 0.001709 -0.616699 -0.079102 1441742093 0.783203 0.001709 -0.616699 -0.079102 1441742094 0.783203 0.001709 -0.616699 -0.079102 1441742094 0.782654 0.004028 -0.618225 -0.072449 1441742094 0.782654 0.004028 -0.618225 -0.072449 1441742094 0.782654 0.004028 -0.618225 -0.072449 1441742094 0.782654 0.004028 -0.618225 -0.072449 1441742094 0.782654 0.004028 -0.618225 -0.072449 1441742094 0.784058 0.006226 -0.617798 -0.059204 1441742094 0.784058 0.006226 -0.617798 -0.059204 1441742094 0.784058 0.006226 -0.617798 -0.059204 1441742094 0.784058 0.006226 -0.617798 -0.059204 1441742094 0.784058 0.006226 -0.617798 -0.059204 1441742094 0.784058 0.006226 -0.617798 -0.059204 1441742094 0.788086 0.003052 -0.614075 -0.041870 1441742094 0.788086 0.003052 -0.614075 -0.041870 1441742094 0.788086 0.003052 -0.614075 -0.041870 1441742094 0.788086 0.003052 -0.614075 -0.041870 1441742094 0.788086 0.003052 -0.614075 -0.041870 1441742094 0.788086 0.003052 -0.614075 -0.041870 1441742094 0.796814 -0.008972 -0.603455 -0.028931 1441742094 0.796814 -0.008972 -0.603455 -0.028931 1441742094 0.796814 -0.008972 -0.603455 -0.028931 1441742094 0.796814 -0.008972 -0.603455 -0.028931 1441742094 0.796814 -0.008972 -0.603455 -0.028931 1441742094 0.796814 -0.008972 -0.603455 -0.028931 1441742094 0.807983 -0.029053 -0.588135 -0.019226 1441742094 0.807983 -0.029053 -0.588135 -0.019226 1441742094 0.807983 -0.029053 -0.588135 -0.019226 1441742094 0.807983 -0.029053 -0.588135 -0.019226 1441742094 0.818542 -0.049500 -0.572205 -0.005920 1441742094 0.818542 -0.049500 -0.572205 -0.005920 1441742094 0.818542 -0.049500 -0.572205 -0.005920 1441742094 0.818542 -0.049500 -0.572205 -0.005920 1441742094 0.818542 -0.049500 -0.572205 -0.005920 1441742094 0.818542 -0.049500 -0.572205 -0.005920 1441742094 0.818542 -0.049500 -0.572205 -0.005920 1441742094 0.827332 -0.074036 -0.556763 0.003784 1441742094 0.827332 -0.074036 -0.556763 0.003784 1441742094 0.827332 -0.074036 -0.556763 0.003784 1441742094 0.827332 -0.074036 -0.556763 0.003784 1441742094 0.827332 -0.074036 -0.556763 0.003784 1441742094 0.827332 -0.074036 -0.556763 0.003784 1441742094 0.829407 -0.110657 -0.547546 -0.002319 1441742094 0.829407 -0.110657 -0.547546 -0.002319 1441742094 0.829407 -0.110657 -0.547546 -0.002319 1441742094 0.829407 -0.110657 -0.547546 -0.002319 1441742094 0.829407 -0.110657 -0.547546 -0.002319 1441742094 0.829407 -0.110657 -0.547546 -0.002319 1441742094 0.811340 -0.155884 -0.563293 0.008057 1441742094 0.811340 -0.155884 -0.563293 0.008057 1441742094 0.811340 -0.155884 -0.563293 0.008057 1441742094 0.811340 -0.155884 -0.563293 0.008057 1441742094 0.811340 -0.155884 -0.563293 0.008057 1441742094 0.811340 -0.155884 -0.563293 0.008057 1441742094 0.811340 -0.155884 -0.563293 0.008057 1441742094 0.795654 -0.198608 -0.571960 0.018799 1441742094 0.795654 -0.198608 -0.571960 0.018799 1441742094 0.795654 -0.198608 -0.571960 0.018799 1441742094 0.795654 -0.198608 -0.571960 0.018799 1441742094 0.795654 -0.198608 -0.571960 0.018799 1441742094 0.795654 -0.243713 -0.554382 0.014465 1441742094 0.795654 -0.243713 -0.554382 0.014465 1441742094 0.795654 -0.243713 -0.554382 0.014465 1441742094 0.795654 -0.243713 -0.554382 0.014465 1441742094 0.795654 -0.243713 -0.554382 0.014465 1441742094 0.795654 -0.243713 -0.554382 0.014465 1441742094 0.808472 -0.279114 -0.517639 0.022156 1441742094 0.808472 -0.279114 -0.517639 0.022156 1441742094 0.808472 -0.279114 -0.517639 0.022156 1441742094 0.808472 -0.279114 -0.517639 0.022156 1441742094 0.808472 -0.279114 -0.517639 0.022156 1441742094 0.808472 -0.279114 -0.517639 0.022156 1441742094 0.817627 -0.297546 -0.492249 0.025391 1441742094 0.817627 -0.297546 -0.492249 0.025391 1441742094 0.817627 -0.297546 -0.492249 0.025391 1441742094 0.817627 -0.297546 -0.492249 0.025391 1441742094 0.817627 -0.297546 -0.492249 0.025391 1441742094 0.817627 -0.297546 -0.492249 0.025391 1441742094 0.817627 -0.297546 -0.492249 0.025391 1441742094 0.822266 -0.296265 -0.485229 0.026123 1441742094 0.822266 -0.296265 -0.485229 0.026123 1441742094 0.822266 -0.296265 -0.485229 0.026123 1441742094 0.820862 -0.282532 -0.495972 0.018860 1441742094 0.820862 -0.282532 -0.495972 0.018860 1441742094 0.820862 -0.282532 -0.495972 0.018860 1441742094 0.820862 -0.282532 -0.495972 0.018860 1441742094 0.820862 -0.282532 -0.495972 0.018860 1441742094 0.820862 -0.282532 -0.495972 0.018860 1441742094 0.815979 -0.261963 -0.515259 0.006897 1441742094 0.815979 -0.261963 -0.515259 0.006897 1441742094 0.815979 -0.261963 -0.515259 0.006897 1441742094 0.815979 -0.261963 -0.515259 0.006897 1441742094 0.815979 -0.261963 -0.515259 0.006897 1441742094 0.809631 -0.242554 -0.534424 -0.003296 1441742094 0.809631 -0.242554 -0.534424 -0.003296 1441742094 0.809631 -0.242554 -0.534424 -0.003296 1441742094 0.809631 -0.242554 -0.534424 -0.003296 1441742094 0.809631 -0.242554 -0.534424 -0.003296 1441742094 0.809631 -0.242554 -0.534424 -0.003296 1441742094 0.803040 -0.220520 -0.553528 -0.010986 1441742094 0.803040 -0.220520 -0.553528 -0.010986 1441742094 0.798950 -0.196533 -0.568115 -0.018433 1441742095 0.798950 -0.196533 -0.568115 -0.018433 1441742095 0.798950 -0.196533 -0.568115 -0.018433 1441742095 0.798950 -0.196533 -0.568115 -0.018433 1441742095 0.798950 -0.196533 -0.568115 -0.018433 1441742095 0.796814 -0.176086 -0.577332 -0.027588 1441742095 0.796814 -0.176086 -0.577332 -0.027588 1441742095 0.796814 -0.176086 -0.577332 -0.027588 1441742095 0.796814 -0.176086 -0.577332 -0.027588 1441742095 0.800293 -0.155823 -0.578308 -0.028625 1441742095 0.800293 -0.155823 -0.578308 -0.028625 1441742095 0.800293 -0.155823 -0.578308 -0.028625 1441742095 0.800293 -0.155823 -0.578308 -0.028625 1441742095 0.800293 -0.155823 -0.578308 -0.028625 1441742095 0.800293 -0.155823 -0.578308 -0.028625 1441742095 0.809082 -0.110901 -0.576477 -0.027222 1441742095 0.809082 -0.110901 -0.576477 -0.027222 1441742095 0.809082 -0.110901 -0.576477 -0.027222 1441742095 0.809082 -0.110901 -0.576477 -0.027222 1441742095 0.809082 -0.110901 -0.576477 -0.027222 1441742095 0.809082 -0.110901 -0.576477 -0.027222 1441742095 0.800171 -0.020935 -0.598877 -0.025208 1441742095 0.800171 -0.020935 -0.598877 -0.025208 1441742095 0.800171 -0.020935 -0.598877 -0.025208 1441742095 0.800171 -0.020935 -0.598877 -0.025208 1441742095 0.800171 -0.020935 -0.598877 -0.025208 1441742095 0.800171 -0.020935 -0.598877 -0.025208 1441742095 0.784790 0.039429 -0.615417 -0.061890 1441742095 0.784790 0.039429 -0.615417 -0.061890 1441742095 0.763123 0.046631 -0.631531 -0.129028 1441742095 0.763123 0.046631 -0.631531 -0.129028 1441742095 0.763123 0.046631 -0.631531 -0.129028 1441742095 0.763123 0.046631 -0.631531 -0.129028 1441742095 0.763123 0.046631 -0.631531 -0.129028 1441742095 0.763123 0.046631 -0.631531 -0.129028 1441742095 0.749634 0.042480 -0.644287 -0.145508 1441742095 0.749634 0.042480 -0.644287 -0.145508 1441742095 0.749634 0.042480 -0.644287 -0.145508 1441742095 0.749634 0.042480 -0.644287 -0.145508 1441742095 0.749634 0.042480 -0.644287 -0.145508 1441742095 0.749634 0.042480 -0.644287 -0.145508 1441742095 0.746460 0.033447 -0.647034 -0.151550 1441742095 0.746460 0.033447 -0.647034 -0.151550 1441742095 0.746460 0.033447 -0.647034 -0.151550 1441742095 0.746460 0.033447 -0.647034 -0.151550 1441742095 0.746460 0.033447 -0.647034 -0.151550 1441742095 0.746460 0.033447 -0.647034 -0.151550 1441742095 0.750977 0.023315 -0.644531 -0.141907 1441742095 0.750977 0.023315 -0.644531 -0.141907 1441742095 0.750977 0.023315 -0.644531 -0.141907 1441742095 0.750977 0.023315 -0.644531 -0.141907 1441742095 0.750977 0.023315 -0.644531 -0.141907 1441742095 0.750977 0.023315 -0.644531 -0.141907 1441742095 0.761963 0.016357 -0.636597 -0.117859 1441742095 0.761963 0.016357 -0.636597 -0.117859 1441742095 0.761963 0.016357 -0.636597 -0.117859 1441742095 0.761963 0.016357 -0.636597 -0.117859 1441742095 0.761963 0.016357 -0.636597 -0.117859 1441742095 0.761963 0.016357 -0.636597 -0.117859 1441742095 0.776489 -0.006042 -0.622986 -0.094116 1441742095 0.776489 -0.006042 -0.622986 -0.094116 1441742095 0.776489 -0.006042 -0.622986 -0.094116 1441742095 0.776489 -0.006042 -0.622986 -0.094116 1441742095 0.776489 -0.006042 -0.622986 -0.094116 1441742095 0.791992 -0.032410 -0.605835 -0.068176 1441742095 0.791992 -0.032410 -0.605835 -0.068176 1441742095 0.791992 -0.032410 -0.605835 -0.068176 1441742095 0.791992 -0.032410 -0.605835 -0.068176 1441742095 0.791992 -0.032410 -0.605835 -0.068176 1441742095 0.804810 -0.056763 -0.589355 -0.040649 1441742095 0.804810 -0.056763 -0.589355 -0.040649 1441742095 0.804810 -0.056763 -0.589355 -0.040649 1441742095 0.804810 -0.056763 -0.589355 -0.040649 1441742095 0.804810 -0.056763 -0.589355 -0.040649 1441742095 0.812805 -0.087708 -0.575684 -0.015808 1441742095 0.812805 -0.087708 -0.575684 -0.015808 1441742095 0.812805 -0.087708 -0.575684 -0.015808 1441742095 0.812805 -0.087708 -0.575684 -0.015808 1441742095 0.812805 -0.087708 -0.575684 -0.015808 1441742095 0.812805 -0.087708 -0.575684 -0.015808 1441742095 0.814453 -0.119751 -0.567566 0.014648 1441742095 0.814453 -0.119751 -0.567566 0.014648 1441742095 0.814453 -0.119751 -0.567566 0.014648 1441742095 0.814453 -0.119751 -0.567566 0.014648 1441742095 0.814453 -0.119751 -0.567566 0.014648 1441742095 0.814453 -0.119751 -0.567566 0.014648 1441742095 0.812744 -0.140625 -0.563293 0.048035 1441742095 0.812744 -0.140625 -0.563293 0.048035 1441742095 0.812744 -0.140625 -0.563293 0.048035 1441742095 0.812744 -0.140625 -0.563293 0.048035 1441742095 0.812744 -0.140625 -0.563293 0.048035 1441742095 0.812744 -0.140625 -0.563293 0.048035 1441742095 0.812744 -0.140625 -0.563293 0.048035 1441742095 0.805542 -0.164551 -0.565002 0.069275 1441742095 0.805542 -0.164551 -0.565002 0.069275 1441742095 0.805542 -0.164551 -0.565002 0.069275 1441742095 0.805542 -0.164551 -0.565002 0.069275 1441742095 0.805542 -0.164551 -0.565002 0.069275 1441742095 0.805542 -0.164551 -0.565002 0.069275 1441742095 0.798035 -0.193359 -0.565125 0.079712 1441742096 0.798035 -0.193359 -0.565125 0.079712 1441742096 0.798035 -0.193359 -0.565125 0.079712 1441742096 0.798035 -0.193359 -0.565125 0.079712 1441742096 0.798035 -0.193359 -0.565125 0.079712 1441742096 0.798035 -0.193359 -0.565125 0.079712 1441742096 0.799500 -0.223083 -0.551453 0.083313 1441742096 0.799500 -0.223083 -0.551453 0.083313 1441742096 0.799500 -0.223083 -0.551453 0.083313 1441742096 0.799500 -0.223083 -0.551453 0.083313 1441742096 0.799500 -0.223083 -0.551453 0.083313 1441742096 0.799500 -0.223083 -0.551453 0.083313 1441742096 0.804871 -0.245239 -0.532288 0.093384 1441742096 0.804871 -0.245239 -0.532288 0.093384 1441742096 0.804871 -0.245239 -0.532288 0.093384 1441742096 0.804871 -0.245239 -0.532288 0.093384 1441742096 0.804871 -0.245239 -0.532288 0.093384 1441742096 0.804871 -0.245239 -0.532288 0.093384 1441742096 0.804871 -0.245239 -0.532288 0.093384 1441742096 0.809937 -0.248169 -0.520630 0.106628 1441742096 0.809937 -0.248169 -0.520630 0.106628 1441742096 0.809937 -0.248169 -0.520630 0.106628 1441742096 0.809937 -0.248169 -0.520630 0.106628 1441742096 0.809937 -0.248169 -0.520630 0.106628 1441742096 0.809937 -0.248169 -0.520630 0.106628 1441742096 0.813477 -0.242859 -0.518188 0.103699 1441742096 0.813477 -0.242859 -0.518188 0.103699 1441742096 0.813477 -0.242859 -0.518188 0.103699 1441742096 0.813477 -0.242859 -0.518188 0.103699 1441742096 0.813477 -0.242859 -0.518188 0.103699 1441742096 0.813477 -0.242859 -0.518188 0.103699 1441742096 0.813477 -0.242859 -0.518188 0.103699 1441742096 0.814514 -0.228333 -0.525696 0.090027 1441742096 0.814514 -0.228333 -0.525696 0.090027 1441742096 0.814514 -0.228333 -0.525696 0.090027 1441742096 0.814514 -0.228333 -0.525696 0.090027 1441742096 0.814514 -0.228333 -0.525696 0.090027 1441742096 0.814514 -0.228333 -0.525696 0.090027 1441742096 0.811890 -0.210632 -0.539490 0.073608 1441742096 0.811890 -0.210632 -0.539490 0.073608 1441742096 0.811890 -0.210632 -0.539490 0.073608 1441742096 0.811890 -0.210632 -0.539490 0.073608 1441742096 0.811890 -0.210632 -0.539490 0.073608 1441742096 0.807495 -0.194824 -0.553833 0.057129 1441742096 0.807495 -0.194824 -0.553833 0.057129 1441742096 0.807495 -0.194824 -0.553833 0.057129 1441742096 0.807495 -0.194824 -0.553833 0.057129 1441742096 0.807495 -0.194824 -0.553833 0.057129 1441742096 0.804199 -0.174438 -0.566833 0.038940 1441742096 0.804199 -0.174438 -0.566833 0.038940 1441742096 0.804199 -0.174438 -0.566833 0.038940 1441742096 0.804199 -0.174438 -0.566833 0.038940 1441742096 0.804199 -0.174438 -0.566833 0.038940 1441742096 0.804199 -0.174438 -0.566833 0.038940 1441742096 0.800964 -0.167114 -0.574585 0.017700 1441742096 0.800964 -0.167114 -0.574585 0.017700 1441742096 0.800964 -0.167114 -0.574585 0.017700 1441742096 0.800964 -0.167114 -0.574585 0.017700 1441742096 0.800964 -0.167114 -0.574585 0.017700 1441742096 0.800964 -0.167114 -0.574585 0.017700 1441742096 0.800964 -0.167114 -0.574585 0.017700 1441742096 0.807434 -0.143677 -0.572205 -0.005981 1441742096 0.807434 -0.143677 -0.572205 -0.005981 1441742096 0.807434 -0.143677 -0.572205 -0.005981 1441742096 0.807434 -0.143677 -0.572205 -0.005981 1441742096 0.807434 -0.143677 -0.572205 -0.005981 1441742096 0.807434 -0.143677 -0.572205 -0.005981 1441742096 0.814575 -0.101929 -0.570618 -0.023071 1441742096 0.814575 -0.101929 -0.570618 -0.023071 1441742096 0.814575 -0.101929 -0.570618 -0.023071 1441742096 0.814575 -0.101929 -0.570618 -0.023071 1441742096 0.814575 -0.101929 -0.570618 -0.023071 1441742096 0.814575 -0.101929 -0.570618 -0.023071 1441742096 0.804810 -0.034790 -0.589233 -0.062378 1441742096 0.804810 -0.034790 -0.589233 -0.062378 1441742096 0.804810 -0.034790 -0.589233 -0.062378 1441742096 0.784180 0.009216 -0.605957 -0.133606 1441742096 0.784180 0.009216 -0.605957 -0.133606 1441742096 0.784180 0.009216 -0.605957 -0.133606 1441742096 0.784180 0.009216 -0.605957 -0.133606 1441742096 0.784180 0.009216 -0.605957 -0.133606 1441742096 0.762756 0.011169 -0.614441 -0.201416 1441742096 0.762756 0.011169 -0.614441 -0.201416 1441742096 0.762756 0.011169 -0.614441 -0.201416 1441742096 0.762756 0.011169 -0.614441 -0.201416 1441742096 0.762756 0.011169 -0.614441 -0.201416 1441742096 0.762756 0.011169 -0.614441 -0.201416 1441742096 0.762756 0.011169 -0.614441 -0.201416 1441742096 0.748230 0.021179 -0.623901 -0.224670 1441742096 0.748230 0.021179 -0.623901 -0.224670 1441742096 0.748230 0.021179 -0.623901 -0.224670 1441742096 0.748230 0.021179 -0.623901 -0.224670 1441742096 0.748230 0.021179 -0.623901 -0.224670 1441742096 0.748230 0.021179 -0.623901 -0.224670 1441742096 0.740234 0.033142 -0.632324 -0.226074 1441742096 0.740234 0.033142 -0.632324 -0.226074 1441742096 0.740234 0.033142 -0.632324 -0.226074 1441742096 0.740234 0.033142 -0.632324 -0.226074 1441742096 0.739868 0.024109 -0.632080 -0.229065 1441742096 0.739868 0.024109 -0.632080 -0.229065 1441742096 0.739868 0.024109 -0.632080 -0.229065 1441742096 0.739868 0.024109 -0.632080 -0.229065 1441742096 0.739868 0.024109 -0.632080 -0.229065 1441742096 0.746216 0.016357 -0.632019 -0.208435 1441742096 0.746216 0.016357 -0.632019 -0.208435 1441742097 0.746216 0.016357 -0.632019 -0.208435 1441742097 0.746216 0.016357 -0.632019 -0.208435 1441742097 0.746216 0.016357 -0.632019 -0.208435 1441742097 0.746216 0.016357 -0.632019 -0.208435 1441742097 0.759033 -0.005066 -0.625122 -0.181824 1441742097 0.759033 -0.005066 -0.625122 -0.181824 1441742097 0.759033 -0.005066 -0.625122 -0.181824 1441742097 0.759033 -0.005066 -0.625122 -0.181824 1441742097 0.759033 -0.005066 -0.625122 -0.181824 1441742097 0.759033 -0.005066 -0.625122 -0.181824 1441742097 0.776917 -0.033569 -0.612549 -0.141602 1441742097 0.776917 -0.033569 -0.612549 -0.141602 1441742097 0.776917 -0.033569 -0.612549 -0.141602 1441742097 0.776917 -0.033569 -0.612549 -0.141602 1441742097 0.776917 -0.033569 -0.612549 -0.141602 1441742097 0.776917 -0.033569 -0.612549 -0.141602 1441742097 0.793884 -0.055542 -0.598389 -0.092773 1441742097 0.793884 -0.055542 -0.598389 -0.092773 1441742097 0.793884 -0.055542 -0.598389 -0.092773 1441742097 0.793884 -0.055542 -0.598389 -0.092773 1441742097 0.793884 -0.055542 -0.598389 -0.092773 1441742097 0.807434 -0.082397 -0.581604 -0.055054 1441742097 0.807434 -0.082397 -0.581604 -0.055054 1441742097 0.807434 -0.082397 -0.581604 -0.055054 1441742097 0.807434 -0.082397 -0.581604 -0.055054 1441742097 0.807434 -0.082397 -0.581604 -0.055054 1441742097 0.807434 -0.082397 -0.581604 -0.055054 1441742097 0.814209 -0.115234 -0.568481 -0.026184 1441742097 0.814209 -0.115234 -0.568481 -0.026184 1441742097 0.814209 -0.115234 -0.568481 -0.026184 1441742097 0.814209 -0.115234 -0.568481 -0.026184 1441742097 0.814209 -0.115234 -0.568481 -0.026184 1441742097 0.812744 -0.150024 -0.562927 0.006165 1441742097 0.812744 -0.150024 -0.562927 0.006165 1441742097 0.812744 -0.150024 -0.562927 0.006165 1441742097 0.812744 -0.150024 -0.562927 0.006165 1441742097 0.812744 -0.150024 -0.562927 0.006165 1441742097 0.810730 -0.170227 -0.559265 0.030273 1441742097 0.810730 -0.170227 -0.559265 0.030273 1441742097 0.810730 -0.170227 -0.559265 0.030273 1441742097 0.810730 -0.170227 -0.559265 0.030273 1441742097 0.810730 -0.170227 -0.559265 0.030273 1441742097 0.810730 -0.170227 -0.559265 0.030273 1441742097 0.807068 -0.203674 -0.553223 0.033203 1441742097 0.807068 -0.203674 -0.553223 0.033203 1441742097 0.807068 -0.203674 -0.553223 0.033203 1441742097 0.807068 -0.203674 -0.553223 0.033203 1441742097 0.807068 -0.203674 -0.553223 0.033203 1441742097 0.807068 -0.203674 -0.553223 0.033203 1441742097 0.805176 -0.241699 -0.539795 0.043457 1441742097 0.805176 -0.241699 -0.539795 0.043457 1441742097 0.805176 -0.241699 -0.539795 0.043457 1441742097 0.805176 -0.241699 -0.539795 0.043457 1441742097 0.805176 -0.241699 -0.539795 0.043457 1441742097 0.805176 -0.241699 -0.539795 0.043457 1441742097 0.805176 -0.241699 -0.539795 0.043457 1441742097 0.809998 -0.262268 -0.521240 0.058594 1441742097 0.809998 -0.262268 -0.521240 0.058594 1441742097 0.809998 -0.262268 -0.521240 0.058594 1441742097 0.809998 -0.262268 -0.521240 0.058594 1441742097 0.809998 -0.262268 -0.521240 0.058594 1441742097 0.809998 -0.262268 -0.521240 0.058594 1441742097 0.816406 -0.259216 -0.512085 0.063904 1441742097 0.816406 -0.259216 -0.512085 0.063904 1441742097 0.816406 -0.259216 -0.512085 0.063904 1441742097 0.816406 -0.259216 -0.512085 0.063904 1441742097 0.816406 -0.259216 -0.512085 0.063904 1441742097 0.816406 -0.259216 -0.512085 0.063904 1441742097 0.816406 -0.259216 -0.512085 0.063904 1441742097 0.819641 -0.251465 -0.511719 0.055298 1441742097 0.819641 -0.251465 -0.511719 0.055298 1441742097 0.819641 -0.251465 -0.511719 0.055298 1441742097 0.819641 -0.251465 -0.511719 0.055298 1441742097 0.819641 -0.251465 -0.511719 0.055298 1441742097 0.817261 -0.242493 -0.521301 0.039063 1441742097 0.817261 -0.242493 -0.521301 0.039063 1441742097 0.817261 -0.242493 -0.521301 0.039063 1441742097 0.817261 -0.242493 -0.521301 0.039063 1441742097 0.817261 -0.242493 -0.521301 0.039063 1441742097 0.817261 -0.242493 -0.521301 0.039063 1441742097 0.813477 -0.230164 -0.533569 0.023804 1441742097 0.813477 -0.230164 -0.533569 0.023804 1441742097 0.813477 -0.230164 -0.533569 0.023804 1441742097 0.813477 -0.230164 -0.533569 0.023804 1441742097 0.813477 -0.230164 -0.533569 0.023804 1441742097 0.813477 -0.230164 -0.533569 0.023804 1441742097 0.813477 -0.230164 -0.533569 0.023804 1441742097 0.808655 -0.216858 -0.546814 0.008118 1441742097 0.808655 -0.216858 -0.546814 0.008118 1441742097 0.808655 -0.216858 -0.546814 0.008118 1441742097 0.808655 -0.216858 -0.546814 0.008118 1441742097 0.808655 -0.216858 -0.546814 0.008118 1441742097 0.808655 -0.216858 -0.546814 0.008118 1441742097 0.806213 -0.188232 -0.560852 -0.003357 1441742097 0.806213 -0.188232 -0.560852 -0.003357 1441742097 0.806213 -0.188232 -0.560852 -0.003357 1441742097 0.806213 -0.188232 -0.560852 -0.003357 1441742097 0.806213 -0.188232 -0.560852 -0.003357 1441742097 0.806213 -0.188232 -0.560852 -0.003357 1441742097 0.806213 -0.188232 -0.560852 -0.003357 1441742097 0.803833 -0.161011 -0.572205 -0.021667 1441742097 0.803833 -0.161011 -0.572205 -0.021667 1441742097 0.803833 -0.161011 -0.572205 -0.021667 1441742097 0.803833 -0.161011 -0.572205 -0.021667 1441742097 0.803833 -0.161011 -0.572205 -0.021667 1441742097 0.803528 -0.151428 -0.573486 -0.050598 1441742097 0.803528 -0.151428 -0.573486 -0.050598 1441742097 0.803528 -0.151428 -0.573486 -0.050598 1441742098 0.803528 -0.151428 -0.573486 -0.050598 1441742098 0.803528 -0.151428 -0.573486 -0.050598 1441742098 0.811401 -0.123108 -0.567322 -0.068359 1441742098 0.811401 -0.123108 -0.567322 -0.068359 1441742098 0.811401 -0.123108 -0.567322 -0.068359 1441742098 0.811401 -0.123108 -0.567322 -0.068359 1441742098 0.811401 -0.123108 -0.567322 -0.068359 1441742098 0.811401 -0.123108 -0.567322 -0.068359 1441742098 0.805664 -0.041382 -0.585449 -0.080505 1441742098 0.805664 -0.041382 -0.585449 -0.080505 1441742098 0.805664 -0.041382 -0.585449 -0.080505 1441742098 0.788940 0.029724 -0.600830 -0.125244 1441742098 0.788940 0.029724 -0.600830 -0.125244 1441742098 0.788940 0.029724 -0.600830 -0.125244 1441742098 0.788940 0.029724 -0.600830 -0.125244 1441742098 0.788940 0.029724 -0.600830 -0.125244 1441742098 0.765320 0.039917 -0.609131 -0.204285 1441742098 0.765320 0.039917 -0.609131 -0.204285 1441742098 0.765320 0.039917 -0.609131 -0.204285 1441742098 0.765320 0.039917 -0.609131 -0.204285 1441742098 0.765320 0.039917 -0.609131 -0.204285 1441742098 0.765320 0.039917 -0.609131 -0.204285 1441742098 0.749329 0.040344 -0.615356 -0.241272 1441742098 0.749329 0.040344 -0.615356 -0.241272 1441742098 0.749329 0.040344 -0.615356 -0.241272 1441742098 0.749329 0.040344 -0.615356 -0.241272 1441742098 0.749329 0.040344 -0.615356 -0.241272 1441742098 0.749329 0.040344 -0.615356 -0.241272 1441742098 0.740173 0.051331 -0.624268 -0.244507 1441742098 0.740173 0.051331 -0.624268 -0.244507 1441742098 0.740173 0.051331 -0.624268 -0.244507 1441742098 0.740173 0.051331 -0.624268 -0.244507 1441742098 0.740173 0.051331 -0.624268 -0.244507 1441742098 0.740173 0.051331 -0.624268 -0.244507 1441742098 0.739929 0.047791 -0.625305 -0.243347 1441742098 0.739929 0.047791 -0.625305 -0.243347 1441742098 0.739929 0.047791 -0.625305 -0.243347 1441742098 0.739929 0.047791 -0.625305 -0.243347 1441742098 0.739929 0.047791 -0.625305 -0.243347 1441742098 0.739929 0.047791 -0.625305 -0.243347 1441742098 0.746643 0.032715 -0.625977 -0.222717 1441742098 0.746643 0.032715 -0.625977 -0.222717 1441742098 0.746643 0.032715 -0.625977 -0.222717 1441742098 0.746643 0.032715 -0.625977 -0.222717 1441742098 0.746643 0.032715 -0.625977 -0.222717 1441742098 0.746643 0.032715 -0.625977 -0.222717 1441742098 0.746643 0.032715 -0.625977 -0.222717 1441742098 0.758301 0.019958 -0.625244 -0.183289 1441742098 0.758301 0.019958 -0.625244 -0.183289 1441742098 0.758301 0.019958 -0.625244 -0.183289 1441742098 0.758301 0.019958 -0.625244 -0.183289 1441742098 0.758301 0.019958 -0.625244 -0.183289 1441742098 0.758301 0.019958 -0.625244 -0.183289 1441742098 0.774475 0.000061 -0.617188 -0.138855 1441742098 0.774475 0.000061 -0.617188 -0.138855 1441742098 0.774475 0.000061 -0.617188 -0.138855 1441742098 0.774475 0.000061 -0.617188 -0.138855 1441742098 0.774475 0.000061 -0.617188 -0.138855 1441742098 0.774475 0.000061 -0.617188 -0.138855 1441742098 0.792908 -0.031128 -0.601257 -0.093506 1441742098 0.808167 -0.062988 -0.583618 -0.048218 1441742098 0.808167 -0.062988 -0.583618 -0.048218 1441742098 0.808167 -0.062988 -0.583618 -0.048218 1441742098 0.808167 -0.062988 -0.583618 -0.048218 1441742098 0.808167 -0.062988 -0.583618 -0.048218 1441742098 0.817627 -0.097046 -0.567505 -0.004761 1441742098 0.817627 -0.097046 -0.567505 -0.004761 1441742098 0.817627 -0.097046 -0.567505 -0.004761 1441742098 0.817627 -0.097046 -0.567505 -0.004761 1441742098 0.817627 -0.097046 -0.567505 -0.004761 1441742098 0.817627 -0.097046 -0.567505 -0.004761 1441742098 0.822815 -0.124084 -0.553650 0.032166 1441742098 0.822815 -0.124084 -0.553650 0.032166 1441742098 0.822815 -0.124084 -0.553650 0.032166 1441742098 0.822815 -0.124084 -0.553650 0.032166 1441742098 0.822815 -0.124084 -0.553650 0.032166 1441742098 0.822815 -0.124084 -0.553650 0.032166 1441742098 0.822021 -0.149597 -0.545898 0.062317 1441742098 0.822021 -0.149597 -0.545898 0.062317 1441742098 0.822021 -0.149597 -0.545898 0.062317 1441742098 0.822021 -0.149597 -0.545898 0.062317 1441742098 0.822021 -0.149597 -0.545898 0.062317 1441742098 0.813477 -0.182739 -0.546692 0.077515 1441742098 0.813477 -0.182739 -0.546692 0.077515 1441742098 0.813477 -0.182739 -0.546692 0.077515 1441742098 0.813477 -0.182739 -0.546692 0.077515 1441742098 0.813477 -0.182739 -0.546692 0.077515 1441742098 0.803894 -0.218689 -0.546509 0.085449 1441742098 0.803894 -0.218689 -0.546509 0.085449 1441742098 0.803894 -0.218689 -0.546509 0.085449 1441742098 0.803894 -0.218689 -0.546509 0.085449 1441742098 0.803894 -0.218689 -0.546509 0.085449 1441742098 0.803894 -0.218689 -0.546509 0.085449 1441742098 0.813477 -0.252686 -0.514038 0.101013 1441742098 0.813477 -0.252686 -0.514038 0.101013 1441742098 0.813477 -0.252686 -0.514038 0.101013 1441742098 0.813477 -0.252686 -0.514038 0.101013 1441742098 0.813477 -0.252686 -0.514038 0.101013 1441742099 0.813477 -0.252686 -0.514038 0.101013 1441742099 0.828613 -0.270996 -0.479370 0.100891 1441742099 0.828613 -0.270996 -0.479370 0.100891 1441742099 0.828613 -0.270996 -0.479370 0.100891 1441742099 0.828613 -0.270996 -0.479370 0.100891 1441742099 0.828613 -0.270996 -0.479370 0.100891 1441742099 0.828613 -0.270996 -0.479370 0.100891 1441742099 0.828613 -0.270996 -0.479370 0.100891 1441742099 0.834045 -0.277283 -0.469849 0.082153 1441742099 0.834045 -0.277283 -0.469849 0.082153 1441742099 0.834045 -0.277283 -0.469849 0.082153 1441742099 0.834045 -0.277283 -0.469849 0.082153 1441742099 0.837219 -0.260437 -0.477417 0.057922 1441742099 0.837219 -0.260437 -0.477417 0.057922 1441742099 0.837219 -0.260437 -0.477417 0.057922 1441742099 0.837219 -0.260437 -0.477417 0.057922 1441742099 0.837219 -0.260437 -0.477417 0.057922 1441742099 0.834473 -0.235657 -0.496948 0.033264 1441742099 0.834473 -0.235657 -0.496948 0.033264 1441742099 0.834473 -0.235657 -0.496948 0.033264 1441742099 0.834473 -0.235657 -0.496948 0.033264 1441742099 0.834473 -0.235657 -0.496948 0.033264 1441742099 0.834473 -0.235657 -0.496948 0.033264 1441742099 0.834473 -0.235657 -0.496948 0.033264 1441742099 0.827942 -0.212280 -0.518860 0.013733 1441742099 0.827942 -0.212280 -0.518860 0.013733 1441742099 0.827942 -0.212280 -0.518860 0.013733 1441742099 0.818848 -0.183167 -0.544006 -0.001770 1441742099 0.818848 -0.183167 -0.544006 -0.001770 1441742099 0.818848 -0.183167 -0.544006 -0.001770 1441742099 0.818848 -0.183167 -0.544006 -0.001770 1441742099 0.818848 -0.183167 -0.544006 -0.001770 1441742099 
0.792297 -0.000854 -0.607910 -0.052246 1441742102 0.792297 -0.000854 -0.607910 -0.052246 1441742102 0.793091 -0.002075 -0.606689 -0.054199 1441742102 0.793091 -0.002075 -0.606689 -0.054199 1441742102 0.793091 -0.002075 -0.606689 -0.054199 1441742102 0.793091 -0.002075 -0.606689 -0.054199 1441742102 0.793091 -0.002075 -0.606689 -0.054199 1441742102 0.793091 -0.002075 -0.606689 -0.054199 1441742102 0.793945 -0.004028 -0.605286 -0.057129 1441742102 0.793945 -0.004028 -0.605286 -0.057129 1441742102 0.793945 -0.004028 -0.605286 -0.057129 1441742102 0.793945 -0.004028 -0.605286 -0.057129 1441742102 0.793945 -0.004028 -0.605286 -0.057129 1441742102 0.793945 -0.004028 -0.605286 -0.057129 1441742102 0.795044 -0.002502 -0.604004 -0.055481 1441742102 0.795044 -0.002502 -0.604004 -0.055481 1441742102 0.795044 -0.002502 -0.604004 -0.055481 1441742102 0.795044 -0.002502 -0.604004 -0.055481 1441742102 0.795044 -0.002502 -0.604004 -0.055481 1441742102 0.795044 -0.002502 -0.604004 -0.055481 1441742102 0.796082 0.001587 -0.603027 -0.050598 1441742102 0.796082 0.001587 -0.603027 -0.050598 1441742102 0.796082 0.001587 -0.603027 -0.050598 1441742102 0.796082 0.001587 -0.603027 -0.050598 1441742102 0.796082 0.001587 -0.603027 -0.050598 1441742102 0.796082 0.001587 -0.603027 -0.050598 1441742102 0.796753 0.004456 -0.602295 -0.049194 1441742102 0.796753 0.004456 -0.602295 -0.049194 1441742102 0.796753 0.004456 -0.602295 -0.049194 1441742102 0.796753 0.004456 -0.602295 -0.049194 1441742102 0.797058 0.006592 -0.601868 -0.048706 1441742102 0.797058 0.006592 -0.601868 -0.048706 1441742102 0.797058 0.006592 -0.601868 -0.048706 1441742102 0.797058 0.006592 -0.601868 -0.048706 1441742102 0.797058 0.006592 -0.601868 -0.048706 1441742102 0.797058 0.006592 -0.601868 -0.048706 1441742102 0.797302 0.008606 -0.601624 -0.047913 1441742102 0.797302 0.008606 -0.601624 -0.047913 1441742102 0.797302 0.008606 -0.601624 -0.047913 1441742102 0.797302 0.008606 -0.601624 -0.047913 1441742102 0.797302 0.008606 -0.601624 -0.047913 1441742102 0.797302 0.008606 -0.601624 -0.047913 1441742102 0.797729 0.009277 -0.600891 -0.049744 1441742102 0.797729 0.009277 -0.600891 -0.049744 1441742102 0.797729 0.009277 -0.600891 -0.049744 1441742102 0.797729 0.009277 -0.600891 -0.049744 1441742102 0.797729 0.009277 -0.600891 -0.049744 1441742102 0.797729 0.009277 -0.600891 -0.049744 1441742102 0.797729 0.009277 -0.600891 -0.049744 1441742102 0.798035 0.008667 -0.600281 -0.052124 1441742102 0.798035 0.008667 -0.600281 -0.052124 1441742102 0.798035 0.008667 -0.600281 -0.052124 1441742102 0.798035 0.008667 -0.600281 -0.052124 1441742102 0.798035 0.008667 -0.600281 -0.052124 1441742102 0.797974 0.008606 -0.600403 -0.052124 1441742102 0.797974 0.008606 -0.600403 -0.052124 1441742102 0.797974 0.008606 -0.600403 -0.052124 1441742102 0.797974 0.008606 -0.600403 -0.052124 1441742102 0.797974 0.008606 -0.600403 -0.052124 1441742102 0.797974 0.008606 -0.600403 -0.052124 1441742102 0.797974 0.008606 -0.600403 -0.052124 1441742102 0.797424 0.008118 -0.601074 -0.052490 1441742102 0.797424 0.008118 -0.601074 -0.052490 1441742102 0.797424 0.008118 -0.601074 -0.052490 1441742102 0.797424 0.008118 -0.601074 -0.052490 1441742102 0.797424 0.008118 -0.601074 -0.052490 1441742102 0.796875 0.008667 -0.601624 -0.054504 1441742102 0.796875 0.008667 -0.601624 -0.054504 1441742102 0.796875 0.008667 -0.601624 -0.054504 1441742102 0.796875 0.008667 -0.601624 -0.054504 1441742102 0.796875 0.008667 -0.601624 -0.054504 1441742102 0.796875 0.008667 -0.601624 -0.054504 1441742102 0.796448 0.009521 -0.602295 -0.053528 1441742102 0.796448 0.009521 -0.602295 -0.053528 1441742102 0.796448 0.009521 -0.602295 -0.053528 1441742102 0.796448 0.009521 -0.602295 -0.053528 1441742102 0.796448 0.009521 -0.602295 -0.053528 1441742102 0.796448 0.009521 -0.602295 -0.053528 1441742102 0.796204 0.011292 -0.602722 -0.051941 1441742102 0.796204 0.011292 -0.602722 -0.051941 1441742102 0.796204 0.011292 -0.602722 -0.051941 1441742102 0.796204 0.011292 -0.602722 -0.051941 1441742102 0.796204 0.011292 -0.602722 -0.051941 1441742102 0.795837 0.011353 -0.603210 -0.051147 1441742102 0.795837 0.011353 -0.603210 -0.051147 1441742102 0.795837 0.011353 -0.603210 -0.051147 1441742102 0.795837 0.011353 -0.603210 -0.051147 1441742102 0.795837 0.011353 -0.603210 -0.051147 1441742102 0.795837 0.011353 -0.603210 -0.051147 1441742102 0.795288 0.010132 -0.603821 -0.052551 1441742102 0.795288 0.010132 -0.603821 -0.052551 1441742103 0.795288 0.010132 -0.603821 -0.052551 1441742103 0.795288 0.010132 -0.603821 -0.052551 1441742103 0.794495 0.006165 -0.604736 -0.055054 1441742103 0.794495 0.006165 -0.604736 -0.055054 1441742103 0.794495 0.006165 -0.604736 -0.055054 1441742103 0.794495 0.006165 -0.604736 -0.055054 1441742103 0.794495 0.006165 -0.604736 -0.055054 1441742103 0.794495 0.006165 -0.604736 -0.055054 1441742103 0.793579 0.000244 -0.605347 -0.061401 1441742103 0.793579 0.000244 -0.605347 -0.061401 1441742103 0.793579 0.000244 -0.605347 -0.061401 1441742103 0.793579 0.000244 -0.605347 -0.061401 1441742103 0.793579 0.000244 -0.605347 -0.061401 1441742103 0.793579 0.000244 -0.605347 -0.061401 1441742103 0.793579 0.000244 -0.605347 -0.061401 1441742103 0.793091 -0.007996 -0.605164 -0.068298 1441742103 0.793091 -0.007996 -0.605164 -0.068298 1441742103 0.793091 -0.007996 -0.605164 -0.068298 1441742103 0.793091 -0.007996 -0.605164 -0.068298 1441742103 0.793091 -0.007996 -0.605164 -0.068298 1441742103 0.793091 -0.007996 -0.605164 -0.068298 1441742103 0.793030 -0.016479 -0.603699 -0.079651 1441742103 0.793030 -0.016479 -0.603699 -0.079651 1441742103 0.793030 -0.016479 -0.603699 -0.079651 1441742103 0.793030 -0.016479 -0.603699 -0.079651 1441742103 0.793030 -0.016479 -0.603699 -0.079651 1441742103 0.793030 -0.016479 -0.603699 -0.079651 1441742103 0.792664 -0.028870 -0.600647 -0.100647 1441742103 0.792664 -0.028870 -0.600647 -0.100647 1441742103 0.792664 -0.028870 -0.600647 -0.100647 1441742103 0.792664 -0.028870 -0.600647 -0.100647 1441742103 0.792664 -0.028870 -0.600647 -0.100647 1441742103 0.792664 -0.028870 -0.600647 -0.100647 1441742103 0.793701 -0.039063 -0.596924 -0.110474 1441742103 0.793701 -0.039063 -0.596924 -0.110474 1441742103 0.793701 -0.039063 -0.596924 -0.110474 1441742103 0.793701 -0.039063 -0.596924 -0.110474 1441742103 0.793701 -0.039063 -0.596924 -0.110474 1441742103 0.793701 -0.039063 -0.596924 -0.110474 1441742103 0.794067 -0.027222 -0.598328 -0.103455 1441742103 0.794067 -0.027222 -0.598328 -0.103455 1441742103 0.794067 -0.027222 -0.598328 -0.103455 1441742103 0.794067 -0.027222 -0.598328 -0.103455 1441742103 0.794067 -0.027222 -0.598328 -0.103455 1441742103 0.794006 -0.013611 -0.600220 -0.095520 1441742103 0.794006 -0.013611 -0.600220 -0.095520 1441742103 0.794006 -0.013611 -0.600220 -0.095520 1441742103 0.794006 -0.013611 -0.600220 -0.095520 1441742103 0.794006 -0.013611 -0.600220 -0.095520 1441742103 0.794006 -0.013611 -0.600220 -0.095520 1441742103 0.793274 -0.009094 -0.601440 -0.093994 1441742103 0.793274 -0.009094 -0.601440 -0.093994 1441742103 0.793274 -0.009094 -0.601440 -0.093994 1441742103 0.793274 -0.009094 -0.601440 -0.093994 1441742103 0.793274 -0.009094 -0.601440 -0.093994 1441742103 0.793274 -0.005188 -0.602112 -0.090210 1441742103 0.793274 -0.005188 -0.602112 -0.090210 1441742103 0.793274 -0.005188 -0.602112 -0.090210 1441742103 0.793274 -0.005188 -0.602112 -0.090210 1441742103 0.793274 -0.005188 -0.602112 -0.090210 1441742103 0.793274 -0.005188 -0.602112 -0.090210 1441742103 0.794373 -0.004395 -0.601685 -0.083252 1441742103 0.794373 -0.004395 -0.601685 -0.083252 1441742103 0.794373 -0.004395 -0.601685 -0.083252 1441742103 0.794373 -0.004395 -0.601685 -0.083252 1441742103 0.794373 -0.004395 -0.601685 -0.083252 1441742103 0.794373 -0.004395 -0.601685 -0.083252 1441742103 0.794373 -0.004395 -0.601685 -0.083252 1441742103 0.796326 -0.005493 -0.600220 -0.074341 1441742103 0.796326 -0.005493 -0.600220 -0.074341 1441742103 0.796326 -0.005493 -0.600220 -0.074341 1441742103 0.796326 -0.005493 -0.600220 -0.074341 1441742103 0.796326 -0.005493 -0.600220 -0.074341 1441742103 0.796326 -0.005493 -0.600220 -0.074341 1441742103 0.798340 -0.007507 -0.598450 -0.067200 1441742103 0.798340 -0.007507 -0.598450 -0.067200 1441742103 0.798340 -0.007507 -0.598450 -0.067200 1441742103 0.798340 -0.007507 -0.598450 -0.067200 1441742103 0.798340 -0.007507 -0.598450 -0.067200 1441742103 0.798340 -0.007507 -0.598450 -0.067200 1441742103 0.799866 -0.010193 -0.596741 -0.063110 1441742103 0.799866 -0.010193 -0.596741 -0.063110 1441742103 0.799866 -0.010193 -0.596741 -0.063110 1441742103 0.799866 -0.010193 -0.596741 -0.063110 1441742103 0.799866 -0.010193 -0.596741 -0.063110 1441742103 0.799866 -0.010193 -0.596741 -0.063110 1441742103 0.799866 -0.010193 -0.596741 -0.063110 1441742103 0.800842 -0.011902 -0.595825 -0.059082 1441742103 0.800842 -0.011902 -0.595825 -0.059082 1441742103 0.800842 -0.011902 -0.595825 -0.059082 1441742103 0.800842 -0.011902 -0.595825 -0.059082 1441742103 0.800842 -0.011902 -0.595825 -0.059082 1441742103 0.801086 -0.011963 -0.595825 -0.056152 1441742103 0.801086 -0.011963 -0.595825 -0.056152 1441742103 0.801086 -0.011963 -0.595825 -0.056152 1441742103 0.801086 -0.011963 -0.595825 -0.056152 1441742103 0.801086 -0.011963 -0.595825 -0.056152 1441742103 0.801086 -0.011963 -0.595825 -0.056152 1441742103 0.800476 -0.012085 -0.596558 -0.056152 1441742103 0.800476 -0.012085 -0.596558 -0.056152 1441742103 0.800476 -0.012085 -0.596558 -0.056152 1441742103 0.800476 -0.012085 -0.596558 -0.056152 1441742103 0.800476 -0.012085 -0.596558 -0.056152 1441742103 0.800476 -0.012085 -0.596558 -0.056152 1441742103 0.799316 -0.011169 -0.598022 -0.057678 1441742103 0.799316 -0.011169 -0.598022 -0.057678 1441742103 0.799316 -0.011169 -0.598022 -0.057678 1441742103 0.799316 -0.011169 -0.598022 -0.057678 1441742104 0.799316 -0.011169 -0.598022 -0.057678 1441742104 0.799316 -0.011169 -0.598022 -0.057678 1441742104 0.797668 -0.009338 -0.600159 -0.058228 1441742104 0.797668 -0.009338 -0.600159 -0.058228 1441742104 0.797668 -0.009338 -0.600159 -0.058228 1441742104 0.797668 -0.009338 -0.600159 -0.058228 1441742104 0.797668 -0.009338 -0.600159 -0.058228 1441742104 0.797668 -0.009338 -0.600159 -0.058228 1441742104 0.795654 -0.005066 -0.603027 -0.056458 1441742104 0.795654 -0.005066 -0.603027 -0.056458 1441742104 0.795654 -0.005066 -0.603027 -0.056458 1441742104 0.795654 -0.005066 -0.603027 -0.056458 1441742104 0.793762 0.001953 -0.605713 -0.054932 1441742104 0.793762 0.001953 -0.605713 -0.054932 1441742104 0.793762 0.001953 -0.605713 -0.054932 1441742104 0.793762 0.001953 -0.605713 -0.054932 1441742104 0.793762 0.001953 -0.605713 -0.054932 1441742104 0.793762 0.001953 -0.605713 -0.054932 1441742104 0.792358 0.007019 -0.607483 -0.055359 1441742104 0.792358 0.007019 -0.607483 -0.055359 1441742104 0.792358 0.007019 -0.607483 -0.055359 1441742104 0.792358 0.007019 -0.607483 -0.055359 1441742104 0.792358 0.007019 -0.607483 -0.055359 1441742104 0.792358 0.007019 -0.607483 -0.055359 1441742104 0.791931 0.010376 -0.607910 -0.056091 1441742104 0.791931 0.010376 -0.607910 -0.056091 1441742104 0.791931 0.010376 -0.607910 -0.056091 1441742104 0.792236 0.012024 -0.607483 -0.056458 1441742104 0.792236 0.012024 -0.607483 -0.056458 1441742104 0.792236 0.012024 -0.607483 -0.056458 1441742104 0.792236 0.012024 -0.607483 -0.056458 1441742104 0.792236 0.012024 -0.607483 -0.056458 1441742104 0.792236 0.012024 -0.607483 -0.056458 1441742104 0.792725 0.013184 -0.606934 -0.055481 1441742104 0.792725 0.013184 -0.606934 -0.055481 1441742104 0.792725 0.013184 -0.606934 -0.055481 1441742104 0.792725 0.013184 -0.606934 -0.055481 1441742104 0.793335 0.012512 -0.606079 -0.055725 1441742104 0.793335 0.012512 -0.606079 -0.055725 1441742104 0.793335 0.012512 -0.606079 -0.055725 1441742104 0.793335 0.012512 -0.606079 -0.055725 1441742104 0.793335 0.012512 -0.606079 -0.055725 1441742104 0.793335 0.012512 -0.606079 -0.055725 1441742104 0.793335 0.012512 -0.606079 -0.055725 1441742104 0.794434 0.008423 -0.604614 -0.056946 1441742104 0.794434 0.008423 -0.604614 -0.056946 1441742104 0.794434 0.008423 -0.604614 -0.056946 1441742104 0.794434 0.008423 -0.604614 -0.056946 1441742104 0.794434 0.008423 -0.604614 -0.056946 1441742104 0.794434 0.008423 -0.604614 -0.056946 1441742104 0.795776 0.002869 -0.602539 -0.059937 1441742104 0.795776 0.002869 -0.602539 -0.059937 1441742104 0.795776 0.002869 -0.602539 -0.059937 1441742104 0.795776 0.002869 -0.602539 -0.059937 1441742104 0.795776 0.002869 -0.602539 -0.059937 1441742104 0.795776 0.002869 -0.602539 -0.059937 1441742104 0.796936 -0.002136 -0.599609 -0.073059 1441742104 0.796936 -0.002136 -0.599609 -0.073059 1441742104 0.796936 -0.002136 -0.599609 -0.073059 1441742104 0.796936 -0.002136 -0.599609 -0.073059 1441742104 0.796936 -0.002136 -0.599609 -0.073059 1441742104 0.796936 -0.002136 -0.599609 -0.073059 1441742104 0.796936 -0.002136 -0.599609 -0.073059 1441742104 0.798035 -0.014893 -0.595276 -0.092407 1441742104 0.798035 -0.014893 -0.595276 -0.092407 1441742104 0.798035 -0.014893 -0.595276 -0.092407 1441742104 0.798035 -0.014893 -0.595276 -0.092407 1441742104 0.798035 -0.014893 -0.595276 -0.092407 1441742104 0.798035 -0.014893 -0.595276 -0.092407 1441742104 0.799133 -0.017395 -0.594360 -0.088074 1441742104 0.799133 -0.017395 -0.594360 -0.088074 1441742104 0.799133 -0.017395 -0.594360 -0.088074 1441742104 0.799133 -0.017395 -0.594360 -0.088074 1441742104 0.799133 -0.017395 -0.594360 -0.088074 1441742104 0.799133 -0.017395 -0.594360 -0.088074 1441742104 0.799133 -0.017395 -0.594360 -0.088074 1441742104 0.799561 0.001648 -0.597046 -0.065002 1441742104 0.799561 0.001648 -0.597046 -0.065002 1441742104 0.799561 0.001648 -0.597046 -0.065002 1441742104 0.799561 0.001648 -0.597046 -0.065002 1441742104 0.799561 0.001648 -0.597046 -0.065002 1441742104 0.799561 0.001648 -0.597046 -0.065002 1441742104 0.798889 0.013367 -0.598511 -0.057861 1441742104 0.798889 0.013367 -0.598511 -0.057861 1441742104 0.798889 0.013367 -0.598511 -0.057861 1441742104 0.798889 0.013367 -0.598511 -0.057861 1441742104 0.798889 0.013367 -0.598511 -0.057861 1441742104 0.798889 0.013367 -0.598511 -0.057861 1441742104 0.798889 0.013367 -0.598511 -0.057861 1441742104 0.797668 0.014648 -0.600037 -0.059021 1441742104 0.797668 0.014648 -0.600037 -0.059021 1441742104 0.797668 0.014648 -0.600037 -0.059021 1441742104 0.797668 0.014648 -0.600037 -0.059021 1441742104 0.797668 0.014648 -0.600037 -0.059021 1441742104 0.797668 0.014648 -0.600037 -0.059021 1441742104 0.797241 0.015564 -0.601135 -0.053345 1441742104 0.797241 0.015564 -0.601135 -0.053345 1441742104 0.797241 0.015564 -0.601135 -0.053345 1441742104 0.797241 0.015564 -0.601135 -0.053345 1441742104 0.797241 0.015564 -0.601135 -0.053345 1441742104 0.797241 0.015564 -0.601135 -0.053345 1441742104 0.797668 0.014099 -0.601074 -0.047302 1441742104 0.797668 0.014099 -0.601074 -0.047302 1441742105 0.797668 0.014099 -0.601074 -0.047302 1441742105 0.797668 0.014099 -0.601074 -0.047302 1441742105 0.798279 0.008667 -0.600525 -0.045349 1441742105 0.798279 0.008667 -0.600525 -0.045349 1441742105 0.798279 0.008667 -0.600525 -0.045349 1441742105 0.798279 0.008667 -0.600525 -0.045349 1441742105 0.798279 0.008667 -0.600525 -0.045349 1441742105 0.798279 0.008667 -0.600525 -0.045349 1441742105 0.798279 0.008667 -0.600525 -0.045349 1441742105 0.798584 0.005493 -0.600342 -0.042725 1441742105 0.798584 0.005493 -0.600342 -0.042725 1441742105 0.798584 0.005493 -0.600342 -0.042725 1441742105 0.798401 0.002747 -0.600708 -0.041443 1441742105 0.798401 0.002747 -0.600708 -0.041443 1441742105 0.798401 0.002747 -0.600708 -0.041443 1441742105 0.798401 0.002747 -0.600708 -0.041443 1441742105 0.798401 0.002747 -0.600708 -0.041443 1441742105 0.798401 0.002747 -0.600708 -0.041443 1441742105 0.797791 -0.000244 -0.601440 -0.041870 1441742105 0.797791 -0.000244 -0.601440 -0.041870 1441742105 0.797791 -0.000244 -0.601440 -0.041870 1441742105 0.797791 -0.000244 -0.601440 -0.041870 1441742105 0.797791 -0.000244 -0.601440 -0.041870 1441742105 0.797791 -0.000244 -0.601440 -0.041870 1441742105 0.796875 -0.002686 -0.602539 -0.044006 1441742105 0.796875 -0.002686 -0.602539 -0.044006 1441742105 0.796875 -0.002686 -0.602539 -0.044006 1441742105 0.796875 -0.002686 -0.602539 -0.044006 1441742105 0.796875 -0.002686 -0.602539 -0.044006 1441742105 0.796875 -0.002686 -0.602539 -0.044006 1441742105 0.795532 -0.003967 -0.604004 -0.047913 1441742105 0.795532 -0.003967 -0.604004 -0.047913 1441742105 0.795532 -0.003967 -0.604004 -0.047913 1441742105 0.795532 -0.003967 -0.604004 -0.047913 1441742105 0.795532 -0.003967 -0.604004 -0.047913 1441742105 0.793884 -0.005249 -0.605652 -0.054138 1441742105 0.793884 -0.005249 -0.605652 -0.054138 1441742105 0.793884 -0.005249 -0.605652 -0.054138 1441742105 0.793884 -0.005249 -0.605652 -0.054138 1441742105 0.793884 -0.005249 -0.605652 -0.054138 1441742105 0.793884 -0.005249 -0.605652 -0.054138 1441742105 0.792542 -0.004944 -0.607056 -0.057678 1441742105 0.792542 -0.004944 -0.607056 -0.057678 1441742105 0.792542 -0.004944 -0.607056 -0.057678 1441742105 0.792542 -0.004944 -0.607056 -0.057678 1441742105 0.792542 -0.004944 -0.607056 -0.057678 1441742105 0.792542 -0.004944 -0.607056 -0.057678 1441742105 0.791565 -0.001038 -0.608337 -0.058228 1441742105 0.791565 -0.001038 -0.608337 -0.058228 1441742105 0.791565 -0.001038 -0.608337 -0.058228 1441742105 0.791565 -0.001038 -0.608337 -0.058228 1441742105 0.791565 -0.001038 -0.608337 -0.058228 1441742105 0.791565 -0.001038 -0.608337 -0.058228 1441742105 0.791199 0.003845 -0.608704 -0.058716 1441742105 0.791199 0.003845 -0.608704 -0.058716 1441742105 0.791199 0.003845 -0.608704 -0.058716 1441742105 0.791199 0.003845 -0.608704 -0.058716 1441742105 0.791199 0.003845 -0.608704 -0.058716 1441742105 0.791199 0.003845 -0.608704 -0.058716 1441742105 0.791199 0.003845 -0.608704 -0.058716 1441742105 0.791565 0.007935 -0.608276 -0.057739 1441742105 0.791565 0.007935 -0.608276 -0.057739 1441742105 0.791565 0.007935 -0.608276 -0.057739 1441742105 0.791565 0.007935 -0.608276 -0.057739 1441742105 0.791565 0.007935 -0.608276 -0.057739 1441742105 0.791565 0.007935 -0.608276 -0.057739 1441742105 0.792114 0.011475 -0.607544 -0.057251 1441742105 0.792114 0.011475 -0.607544 -0.057251 1441742105 0.792114 0.011475 -0.607544 -0.057251 1441742105 0.792114 0.011475 -0.607544 -0.057251 1441742105 0.792114 0.011475 -0.607544 -0.057251 1441742105 0.792114 0.011475 -0.607544 -0.057251 1441742105 0.792114 0.011475 -0.607544 -0.057251 1441742105 0.792725 0.013794 -0.606812 -0.056641 1441742105 0.792725 0.013794 -0.606812 -0.056641 1441742105 0.792725 0.013794 -0.606812 -0.056641 1441742105 0.792725 0.013794 -0.606812 -0.056641 1441742105 0.792725 0.013794 -0.606812 -0.056641 1441742105 0.793457 0.017883 -0.606018 -0.053711 1441742105 0.793457 0.017883 -0.606018 -0.053711 1441742105 0.793457 0.017883 -0.606018 -0.053711 1441742105 0.793457 0.017883 -0.606018 -0.053711 1441742105 0.793457 0.017883 -0.606018 -0.053711 1441742105 0.793457 0.017883 -0.606018 -0.053711 1441742105 0.793457 0.017883 -0.606018 -0.053711 1441742105 0.794434 0.021973 -0.604980 -0.049011 1441742105 0.794434 0.021973 -0.604980 -0.049011 1441742105 0.794434 0.021973 -0.604980 -0.049011 1441742105 0.794434 0.021973 -0.604980 -0.049011 1441742105 0.794434 0.021973 -0.604980 -0.049011 1441742105 0.794434 0.021973 -0.604980 -0.049011 1441742105 0.795593 0.024475 -0.603760 -0.043762 1441742105 0.795593 0.024475 -0.603760 -0.043762 1441742105 0.795593 0.024475 -0.603760 -0.043762 1441742105 0.795593 0.024475 -0.603760 -0.043762 1441742105 0.795593 0.024475 -0.603760 -0.043762 1441742105 0.795593 0.024475 -0.603760 -0.043762 1441742105 0.796997 0.023193 -0.602051 -0.041992 1441742105 0.796997 0.023193 -0.602051 -0.041992 1441742105 0.796997 0.023193 -0.602051 -0.041992 1441742105 0.796997 0.023193 -0.602051 -0.041992 1441742105 0.796997 0.023193 -0.602051 -0.041992 1441742105 0.796997 0.023193 -0.602051 -0.041992 1441742105 0.798218 0.017517 -0.599976 -0.050537 1441742105 0.798218 0.017517 -0.599976 -0.050537 1441742105 0.798218 0.017517 -0.599976 -0.050537 1441742105 0.798218 0.017517 -0.599976 -0.050537 1441742105 0.798218 0.017517 -0.599976 -0.050537 1441742106 0.798218 0.017517 -0.599976 -0.050537 1441742106 0.799377 0.009888 -0.597107 -0.066223 1441742106 0.799377 0.009888 -0.597107 -0.066223 1441742106 0.799377 0.009888 -0.597107 -0.066223 1441742106 0.799377 0.009888 -0.597107 -0.066223 1441742106 0.799377 0.009888 -0.597107 -0.066223 1441742106 0.799377 0.009888 -0.597107 -0.066223 1441742106 0.800110 0.004639 -0.596252 -0.065796 1441742106 0.800110 0.004639 -0.596252 -0.065796 1441742106 0.800110 0.004639 -0.596252 -0.065796 1441742106 0.800110 0.004639 -0.596252 -0.065796 1441742106 0.801270 0.012756 -0.595459 -0.056763 1441742106 0.801270 0.012756 -0.595459 -0.056763 1441742106 0.801270 0.012756 -0.595459 -0.056763 1441742106 0.801270 0.012756 -0.595459 -0.056763 1441742106 0.801208 0.017151 -0.596130 -0.049683 1441742106 0.801208 0.017151 -0.596130 -0.049683 1441742106 0.801208 0.017151 -0.596130 -0.049683 1441742106 0.801208 0.017151 -0.596130 -0.049683 1441742106 0.801208 0.017151 -0.596130 -0.049683 1441742106 0.801208 0.017151 -0.596130 -0.049683 1441742106 0.800232 0.019531 -0.597168 -0.051086 1441742106 0.800232 0.019531 -0.597168 -0.051086 1441742106 0.800232 0.019531 -0.597168 -0.051086 1441742106 0.800232 0.019531 -0.597168 -0.051086 1441742106 0.800232 0.019531 -0.597168 -0.051086 1441742106 0.800232 0.019531 -0.597168 -0.051086 1441742106 0.800232 0.019531 -0.597168 -0.051086 1441742106 0.799072 0.018982 -0.598572 -0.052429 1441742106 0.799072 0.018982 -0.598572 -0.052429 1441742106 0.799072 0.018982 -0.598572 -0.052429 1441742106 0.799072 0.018982 -0.598572 -0.052429 1441742106 0.799072 0.018982 -0.598572 -0.052429 1441742106 0.799072 0.018982 -0.598572 -0.052429 1441742106 0.798401 0.019470 -0.599854 -0.047668 1441742106 0.798401 0.019470 -0.599854 -0.047668 1441742106 0.798401 0.019470 -0.599854 -0.047668 1441742106 0.798401 0.019470 -0.599854 -0.047668 1441742106 0.798401 0.019470 -0.599854 -0.047668 1441742106 0.798401 0.019470 -0.599854 -0.047668 1441742106 0.798157 0.018738 -0.600586 -0.043701 1441742106 0.798157 0.018738 -0.600586 -0.043701 1441742106 0.798157 0.018738 -0.600586 -0.043701 1441742106 0.798157 0.018738 -0.600586 -0.043701 1441742106 0.798157 0.018738 -0.600586 -0.043701 1441742106 0.797729 0.017517 -0.601196 -0.042969 1441742106 0.797729 0.017517 -0.601196 -0.042969 1441742106 0.797729 0.017517 -0.601196 -0.042969 1441742106 0.797729 0.017517 -0.601196 -0.042969 1441742106 0.797729 0.017517 -0.601196 -0.042969 1441742106 0.797729 0.017517 -0.601196 -0.042969 1441742106 0.797058 0.017151 -0.602112 -0.042480 1441742106 0.797058 0.017151 -0.602112 -0.042480 1441742106 0.797058 0.017151 -0.602112 -0.042480 1441742106 0.797058 0.017151 -0.602112 -0.042480 1441742106 0.797058 0.017151 -0.602112 -0.042480 1441742106 0.797058 0.017151 -0.602112 -0.042480 1441742106 0.797058 0.017151 -0.602112 -0.042480 1441742106 0.796448 0.016174 -0.603027 -0.042297 1441742106 0.796448 0.016174 -0.603027 -0.042297 1441742106 0.796448 0.016174 -0.603027 -0.042297 1441742106 0.796448 0.016174 -0.603027 -0.042297 1441742106 0.796448 0.016174 -0.603027 -0.042297 1441742106 0.795959 0.013489 -0.603638 -0.043762 1441742106 0.795959 0.013489 -0.603638 -0.043762 1441742106 0.795959 0.013489 -0.603638 -0.043762 1441742106 0.795959 0.013489 -0.603638 -0.043762 1441742106 0.795959 0.013489 -0.603638 -0.043762 1441742106 0.795959 0.013489 -0.603638 -0.043762 1441742106 0.795410 0.010071 -0.604126 -0.047729 1441742106 0.795410 0.010071 -0.604126 -0.047729 1441742106 0.795410 0.010071 -0.604126 -0.047729 1441742106 0.795410 0.010071 -0.604126 -0.047729 1441742106 0.795410 0.010071 -0.604126 -0.047729 1441742106 0.795410 0.010071 -0.604126 -0.047729 1441742106 0.794617 0.005920 -0.604675 -0.053772 1441742106 0.794617 0.005920 -0.604675 -0.053772 1441742106 0.794617 0.005920 -0.604675 -0.053772 1441742106 0.794617 0.005920 -0.604675 -0.053772 1441742106 0.794617 0.005920 -0.604675 -0.053772 1441742106 0.794617 0.005920 -0.604675 -0.053772 1441742106 0.794067 0.001770 -0.604858 -0.060364 1441742106 0.794067 0.001770 -0.604858 -0.060364 1441742106 0.794067 0.001770 -0.604858 -0.060364 1441742106 0.794067 0.001770 -0.604858 -0.060364 1441742106 0.794067 0.001770 -0.604858 -0.060364 1441742106 0.793396 0.000549 -0.605530 -0.062256 1441742106 0.793396 0.000549 -0.605530 -0.062256 1441742106 0.793396 0.000549 -0.605530 -0.062256 1441742106 0.793396 0.000549 -0.605530 -0.062256 1441742106 0.793396 0.000549 -0.605530 -0.062256 1441742106 0.793396 0.000549 -0.605530 -0.062256 1441742106 0.793396 0.000549 -0.605530 -0.062256 1441742106 0.793030 0.006897 -0.606323 -0.058167 1441742106 0.793030 0.006897 -0.606323 -0.058167 1441742106 0.793030 0.006897 -0.606323 -0.058167 1441742106 0.793030 0.006897 -0.606323 -0.058167 1441742106 0.793030 0.006897 -0.606323 -0.058167 1441742106 0.793030 0.006897 -0.606323 -0.058167 1441742106 0.793213 0.009949 -0.606140 -0.057495 1441742106 0.793213 0.009949 -0.606140 -0.057495 1441742106 0.793213 0.009949 -0.606140 -0.057495 1441742106 0.793213 0.009949 -0.606140 -0.057495 1441742106 0.793213 0.009949 -0.606140 -0.057495 1441742106 0.793213 0.009949 -0.606140 -0.057495 1441742107 0.793945 0.013062 -0.605347 -0.055359 1441742107 0.793945 0.013062 -0.605347 -0.055359 1441742107 0.793945 0.013062 -0.605347 -0.055359 1441742107 0.793945 0.013062 -0.605347 -0.055359 1441742107 0.794373 0.019287 -0.605286 -0.047852 1441742107 0.794373 0.019287 -0.605286 -0.047852 1441742107 0.794373 0.019287 -0.605286 -0.047852 1441742107 0.794373 0.019287 -0.605286 -0.047852 1441742107 0.794373 0.019287 -0.605286 -0.047852 1441742107 0.794373 0.019287 -0.605286 -0.047852 1441742107 0.794739 0.021973 -0.604980 -0.044006 1441742107 0.794739 0.021973 -0.604980 -0.044006 1441742107 0.794739 0.021973 -0.604980 -0.044006 1441742107 0.794739 0.021973 -0.604980 -0.044006 1441742107 0.794739 0.021973 -0.604980 -0.044006 1441742107 0.795166 0.021973 -0.604553 -0.041504 1441742107 0.795166 0.021973 -0.604553 -0.041504 1441742107 0.795166 0.021973 -0.604553 -0.041504 1441742107 0.795166 0.021973 -0.604553 -0.041504 1441742107 0.795166 0.021973 -0.604553 -0.041504 1441742107 0.795166 0.021973 -0.604553 -0.041504 1441742107 0.795593 0.020752 -0.604004 -0.041382 1441742107 0.795593 0.020752 -0.604004 -0.041382 1441742107 0.795593 0.020752 -0.604004 -0.041382 1441742107 0.795593 0.020752 -0.604004 -0.041382 1441742107 0.795593 0.020752 -0.604004 -0.041382 1441742107 0.795593 0.020752 -0.604004 -0.041382 1441742107 0.796082 0.014648 -0.603333 -0.045044 1441742107 0.796082 0.014648 -0.603333 -0.045044 1441742107 0.796082 0.014648 -0.603333 -0.045044 1441742107 0.796082 0.014648 -0.603333 -0.045044 1441742107 0.796082 0.014648 -0.603333 -0.045044 1441742107 0.796082 0.014648 -0.603333 -0.045044 1441742107 0.796082 0.014648 -0.603333 -0.045044 1441742107 0.796387 0.009216 -0.602783 -0.047974 1441742107 0.796387 0.009216 -0.602783 -0.047974 1441742107 0.796387 0.009216 -0.602783 -0.047974 1441742107 
0.836121 -0.175293 -0.518677 0.033508 1441742109 0.836121 -0.175293 -0.518677 0.033508 1441742109 0.836121 -0.175293 -0.518677 0.033508 1441742109 0.836121 -0.175293 -0.518677 0.033508 1441742109 0.836121 -0.175293 -0.518677 0.033508 1441742109 0.836121 -0.175293 -0.518677 0.033508 1441742109 0.826233 -0.200989 -0.523193 0.056152 1441742109 0.826233 -0.200989 -0.523193 0.056152 1441742109 0.826233 -0.200989 -0.523193 0.056152 1441742109 0.826233 -0.200989 -0.523193 0.056152 1441742109 0.826233 -0.200989 -0.523193 0.056152 1441742109 0.826233 -0.200989 -0.523193 0.056152 1441742109 0.819397 -0.233643 -0.519409 0.064575 1441742109 0.819397 -0.233643 -0.519409 0.064575 1441742109 0.819397 -0.233643 -0.519409 0.064575 1441742109 0.819397 -0.233643 -0.519409 0.064575 1441742109 0.819397 -0.233643 -0.519409 0.064575 1441742109 0.819397 -0.233643 -0.519409 0.064575 1441742109 0.817871 -0.260681 -0.508118 0.070679 1441742109 0.817871 -0.260681 -0.508118 0.070679 1441742109 0.817871 -0.260681 -0.508118 0.070679 1441742109 0.817871 -0.260681 -0.508118 0.070679 1441742109 0.817871 -0.260681 -0.508118 0.070679 1441742109 0.817871 -0.260681 -0.508118 0.070679 1441742109 0.819214 -0.284058 -0.492676 0.074097 1441742109 0.819214 -0.284058 -0.492676 0.074097 1441742109 0.819214 -0.284058 -0.492676 0.074097 1441742109 0.819214 -0.284058 -0.492676 0.074097 1441742110 0.819214 -0.284058 -0.492676 0.074097 1441742110 0.819214 -0.284058 -0.492676 0.074097 1441742110 0.819214 -0.284058 -0.492676 0.074097 1441742110 0.819336 -0.297058 -0.481873 0.090881 1441742110 0.819336 -0.297058 -0.481873 0.090881 1441742110 0.819336 -0.297058 -0.481873 0.090881 1441742110 0.819336 -0.297058 -0.481873 0.090881 1441742110 0.819336 -0.297058 -0.481873 0.090881 1441742110 0.819336 -0.297058 -0.481873 0.090881 1441742110 0.819336 -0.297058 -0.481873 0.090881 1441742110 0.820618 -0.298157 -0.477966 0.095764 1441742110 0.820618 -0.298157 -0.477966 0.095764 1441742110 0.820618 -0.298157 -0.477966 0.095764 1441742110 0.820618 -0.298157 -0.477966 0.095764 1441742110 0.820618 -0.298157 -0.477966 0.095764 1441742110 0.820618 -0.298157 -0.477966 0.095764 1441742110 0.824219 -0.282166 -0.484375 0.079956 1441742110 0.824219 -0.282166 -0.484375 0.079956 1441742110 0.824219 -0.282166 -0.484375 0.079956 1441742110 0.824219 -0.282166 -0.484375 0.079956 1441742110 0.824219 -0.282166 -0.484375 0.079956 1441742110 0.824219 -0.282166 -0.484375 0.079956 1441742110 0.824280 -0.263000 -0.497986 0.058105 1441742110 0.824280 -0.263000 -0.497986 0.058105 1441742110 0.824280 -0.263000 -0.497986 0.058105 1441742110 0.824280 -0.263000 -0.497986 0.058105 1441742110 0.824280 -0.263000 -0.497986 0.058105 1441742110 0.822205 -0.245300 -0.512146 0.039307 1441742110 0.822205 -0.245300 -0.512146 0.039307 1441742110 0.822205 -0.245300 -0.512146 0.039307 1441742110 0.822205 -0.245300 -0.512146 0.039307 1441742110 0.822205 -0.245300 -0.512146 0.039307 1441742110 0.822205 -0.245300 -0.512146 0.039307 1441742110 0.822205 -0.245300 -0.512146 0.039307 1441742110 0.820618 -0.221863 -0.526062 0.024109 1441742110 0.820618 -0.221863 -0.526062 0.024109 1441742110 0.820618 -0.221863 -0.526062 0.024109 1441742110 0.820618 -0.221863 -0.526062 0.024109 1441742110 0.820618 -0.221863 -0.526062 0.024109 1441742110 0.820618 -0.221863 -0.526062 0.024109 1441742110 0.816833 -0.196167 -0.542419 0.008667 1441742110 0.816833 -0.196167 -0.542419 0.008667 1441742110 0.816833 -0.196167 -0.542419 0.008667 1441742110 0.816833 -0.196167 -0.542419 0.008667 1441742110 0.813354 -0.176575 -0.554321 -0.006531 1441742110 0.813354 -0.176575 -0.554321 -0.006531 1441742110 0.813354 -0.176575 -0.554321 -0.006531 1441742110 0.813354 -0.176575 -0.554321 -0.006531 1441742110 0.810181 -0.169373 -0.560486 -0.028687 1441742110 0.810181 -0.169373 -0.560486 -0.028687 1441742110 0.810181 -0.169373 -0.560486 -0.028687 1441742110 0.810181 -0.169373 -0.560486 -0.028687 1441742110 0.810181 -0.169373 -0.560486 -0.028687 1441742110 0.815125 -0.143005 -0.559692 -0.042480 1441742110 0.815125 -0.143005 -0.559692 -0.042480 1441742110 0.815125 -0.143005 -0.559692 -0.042480 1441742110 0.815125 -0.143005 -0.559692 -0.042480 1441742110 0.815125 -0.143005 -0.559692 -0.042480 1441742110 0.815125 -0.143005 -0.559692 -0.042480 1441742110 0.815125 -0.143005 -0.559692 -0.042480 1441742110 0.812744 -0.073364 -0.575439 -0.054260 1441742110 0.812744 -0.073364 -0.575439 -0.054260 1441742110 0.812744 -0.073364 -0.575439 -0.054260 1441742110 0.812744 -0.073364 -0.575439 -0.054260 1441742110 0.812744 -0.073364 -0.575439 -0.054260 1441742110 0.812744 -0.073364 -0.575439 -0.054260 1441742110 0.798462 -0.006775 -0.594788 -0.092468 1441742110 0.798462 -0.006775 -0.594788 -0.092468 1441742110 0.798462 -0.006775 -0.594788 -0.092468 1441742110 0.798462 -0.006775 -0.594788 -0.092468 1441742110 0.798462 -0.006775 -0.594788 -0.092468 1441742110 0.798462 -0.006775 -0.594788 -0.092468 1441742110 0.774231 0.008118 -0.607483 -0.177307 1441742110 0.774231 0.008118 -0.607483 -0.177307 1441742110 0.774231 0.008118 -0.607483 -0.177307 1441742110 0.774231 0.008118 -0.607483 -0.177307 1441742110 0.774231 0.008118 -0.607483 -0.177307 1441742110 0.774231 0.008118 -0.607483 -0.177307 1441742110 0.756897 -0.021118 -0.604553 -0.247314 1441742110 0.756897 -0.021118 -0.604553 -0.247314 1441742110 0.756897 -0.021118 -0.604553 -0.247314 1441742110 0.756897 -0.021118 -0.604553 -0.247314 1441742110 0.756897 -0.021118 -0.604553 -0.247314 1441742110 0.756897 -0.021118 -0.604553 -0.247314 1441742110 0.750977 -0.033325 -0.601990 -0.269409 1441742110 0.750977 -0.033325 -0.601990 -0.269409 1441742110 0.750977 -0.033325 -0.601990 -0.269409 1441742110 0.750977 -0.033325 -0.601990 -0.269409 1441742110 0.750977 -0.033325 -0.601990 -0.269409 1441742110 0.750977 -0.033325 -0.601990 -0.269409 1441742110 0.753235 -0.042236 -0.600830 -0.264404 1441742110 0.753235 -0.042236 -0.600830 -0.264404 1441742110 0.753235 -0.042236 -0.600830 -0.264404 1441742110 0.753235 -0.042236 -0.600830 -0.264404 1441742110 0.753235 -0.042236 -0.600830 -0.264404 1441742110 0.753235 -0.042236 -0.600830 -0.264404 1441742110 0.760498 -0.051758 -0.599609 -0.243774 1441742110 0.760498 -0.051758 -0.599609 -0.243774 1441742110 0.760498 -0.051758 -0.599609 -0.243774 1441742110 0.760498 -0.051758 -0.599609 -0.243774 1441742110 0.760498 -0.051758 -0.599609 -0.243774 1441742110 0.760498 -0.051758 -0.599609 -0.243774 1441742110 0.760498 -0.051758 -0.599609 -0.243774 1441742110 0.771118 -0.069519 -0.596375 -0.211975 1441742110 0.771118 -0.069519 -0.596375 -0.211975 1441742110 0.771118 -0.069519 -0.596375 -0.211975 1441742110 0.771118 -0.069519 -0.596375 -0.211975 1441742111 0.771118 -0.069519 -0.596375 -0.211975 1441742111 0.784851 -0.093323 -0.589417 -0.166931 1441742111 0.784851 -0.093323 -0.589417 -0.166931 1441742111 0.784851 -0.093323 -0.589417 -0.166931 1441742111 0.784851 -0.093323 -0.589417 -0.166931 1441742111 0.784851 -0.093323 -0.589417 -0.166931 1441742111 0.784851 -0.093323 -0.589417 -0.166931 1441742111 0.799988 -0.108154 -0.580811 -0.104736 1441742111 0.799988 -0.108154 -0.580811 -0.104736 1441742111 0.799988 -0.108154 -0.580811 -0.104736 1441742111 0.799988 -0.108154 -0.580811 -0.104736 1441742111 0.799988 -0.108154 -0.580811 -0.104736 1441742111 0.799988 -0.108154 -0.580811 -0.104736 1441742111 0.799988 -0.108154 -0.580811 -0.104736 1441742111 0.812073 -0.107117 -0.571533 -0.048889 1441742111 0.812073 -0.107117 -0.571533 -0.048889 1441742111 0.812073 -0.107117 -0.571533 -0.048889 1441742111 0.812073 -0.107117 -0.571533 -0.048889 1441742111 0.812073 -0.107117 -0.571533 -0.048889 1441742111 0.812073 -0.107117 -0.571533 -0.048889 1441742111 0.815857 -0.127258 -0.563721 -0.020874 1441742111 0.815857 -0.127258 -0.563721 -0.020874 1441742111 0.815857 -0.127258 -0.563721 -0.020874 1441742111 0.815857 -0.127258 -0.563721 -0.020874 1441742111 0.815857 -0.127258 -0.563721 -0.020874 1441742111 0.815857 -0.127258 -0.563721 -0.020874 1441742111 0.815857 -0.127258 -0.563721 -0.020874 1441742111 0.812378 -0.156921 -0.561584 0.002258 1441742111 0.812378 -0.156921 -0.561584 0.002258 1441742111 0.812378 -0.156921 -0.561584 0.002258 1441742111 0.812378 -0.156921 -0.561584 0.002258 1441742111 0.812378 -0.156921 -0.561584 0.002258 1441742111 0.812378 -0.156921 -0.561584 0.002258 1441742111 0.807678 -0.174927 -0.562073 0.033142 1441742111 0.807678 -0.174927 -0.562073 0.033142 1441742111 0.807678 -0.174927 -0.562073 0.033142 1441742111 0.807678 -0.174927 -0.562073 0.033142 1441742111 0.807678 -0.174927 -0.562073 0.033142 1441742111 0.807678 -0.174927 -0.562073 0.033142 1441742111 0.802429 -0.199341 -0.559875 0.053955 1441742111 0.802429 -0.199341 -0.559875 0.053955 1441742111 0.802429 -0.199341 -0.559875 0.053955 1441742111 0.802429 -0.199341 -0.559875 0.053955 1441742111 0.802429 -0.199341 -0.559875 0.053955 1441742111 0.802429 -0.199341 -0.559875 0.053955 1441742111 0.798889 -0.230652 -0.550964 0.070435 1441742111 0.798889 -0.230652 -0.550964 0.070435 1441742111 0.798889 -0.230652 -0.550964 0.070435 1441742111 0.798889 -0.230652 -0.550964 0.070435 1441742111 0.798889 -0.230652 -0.550964 0.070435 1441742111 0.801941 -0.262573 -0.529419 0.087952 1441742111 0.801941 -0.262573 -0.529419 0.087952 1441742111 0.801941 -0.262573 -0.529419 0.087952 1441742111 0.801941 -0.262573 -0.529419 0.087952 1441742111 0.801941 -0.262573 -0.529419 0.087952 1441742111 0.804688 -0.287842 -0.508057 0.107239 1441742111 0.804688 -0.287842 -0.508057 0.107239 1441742111 0.804688 -0.287842 -0.508057 0.107239 1441742111 0.804688 -0.287842 -0.508057 0.107239 1441742111 0.804688 -0.287842 -0.508057 0.107239 1441742111 0.804688 -0.287842 -0.508057 0.107239 1441742111 0.804688 -0.287842 -0.508057 0.107239 1441742111 0.808228 -0.298462 -0.496521 0.105713 1441742111 0.808228 -0.298462 -0.496521 0.105713 1441742111 0.808228 -0.298462 -0.496521 0.105713 1441742111 0.808228 -0.298462 -0.496521 0.105713 1441742111 0.808228 -0.298462 -0.496521 0.105713 1441742111 0.811035 -0.290833 -0.500488 0.084473 1441742111 0.811035 -0.290833 -0.500488 0.084473 1441742111 0.811035 -0.290833 -0.500488 0.084473 1441742111 0.810059 -0.268616 -0.518188 0.056274 1441742111 0.810059 -0.268616 -0.518188 0.056274 1441742111 0.810059 -0.268616 -0.518188 0.056274 1441742111 0.810059 -0.268616 -0.518188 0.056274 1441742111 0.810059 -0.268616 -0.518188 0.056274 1441742111 0.810059 -0.268616 -0.518188 0.056274 1441742111 0.807434 -0.233337 -0.540833 0.032166 1441742111 0.807434 -0.233337 -0.540833 0.032166 1441742111 0.807434 -0.233337 -0.540833 0.032166 1441742111 0.807434 -0.233337 -0.540833 0.032166 1441742111 0.799988 -0.206543 -0.563232 0.010559 1441742111 0.799988 -0.206543 -0.563232 0.010559 1441742111 0.799988 -0.206543 -0.563232 0.010559 1441742111 0.799988 -0.206543 -0.563232 0.010559 1441742111 0.791504 -0.183838 -0.582703 -0.012939 1441742111 0.791504 -0.183838 -0.582703 -0.012939 1441742111 0.791504 -0.183838 -0.582703 -0.012939 1441742111 0.791504 -0.183838 -0.582703 -0.012939 1441742111 0.791504 -0.183838 -0.582703 -0.012939 1441742111 0.791504 -0.183838 -0.582703 -0.012939 1441742111 0.790466 -0.164856 -0.588318 -0.042969 1441742111 0.790466 -0.164856 -0.588318 -0.042969 1441742111 0.790466 -0.164856 -0.588318 -0.042969 1441742111 0.790466 -0.164856 -0.588318 -0.042969 1441742111 0.790466 -0.164856 -0.588318 -0.042969 1441742111 0.798401 -0.148926 -0.580322 -0.060364 1441742111 0.798401 -0.148926 -0.580322 -0.060364 1441742111 0.798401 -0.148926 -0.580322 -0.060364 1441742111 0.798401 -0.148926 -0.580322 -0.060364 1441742111 0.798401 -0.148926 -0.580322 -0.060364 1441742111 0.794556 -0.072998 -0.598083 -0.075012 1441742112 0.794556 -0.072998 -0.598083 -0.075012 1441742112 0.794556 -0.072998 -0.598083 -0.075012 1441742112 0.794556 -0.072998 -0.598083 -0.075012 1441742112 0.794556 -0.072998 -0.598083 -0.075012 1441742112 0.777710 -0.005737 -0.616821 -0.120850 1441742112 0.777710 -0.005737 -0.616821 -0.120850 1441742112 0.777710 -0.005737 -0.616821 -0.120850 1441742112 0.777710 -0.005737 -0.616821 -0.120850 1441742112 0.777710 -0.005737 -0.616821 -0.120850 1441742112 0.777710 -0.005737 -0.616821 -0.120850 1441742112 0.777710 -0.005737 -0.616821 -0.120850 1441742112 0.753418 0.007385 -0.627136 -0.197449 1441742112 0.753418 0.007385 -0.627136 -0.197449 1441742112 0.753418 0.007385 -0.627136 -0.197449 1441742112 0.753418 0.007385 -0.627136 -0.197449 1441742112 0.738464 -0.003723 -0.629150 -0.242676 1441742112 0.738464 -0.003723 -0.629150 -0.242676 1441742112 0.738464 -0.003723 -0.629150 -0.242676 1441742112 0.734131 -0.013062 -0.628906 -0.255676 1441742112 0.734131 -0.013062 -0.628906 -0.255676 1441742112 0.734131 -0.013062 -0.628906 -0.255676 1441742112 0.734131 -0.013062 -0.628906 -0.255676 1441742112 0.734131 -0.013062 -0.628906 -0.255676 1441742112 0.739685 -0.020752 -0.627502 -0.242310 1441742112 0.739685 -0.020752 -0.627502 -0.242310 1441742112 0.739685 -0.020752 -0.627502 -0.242310 1441742112 0.739685 -0.020752 -0.627502 -0.242310 1441742112 0.739685 -0.020752 -0.627502 -0.242310 1441742112 0.739685 -0.020752 -0.627502 -0.242310 1441742112 0.751953 -0.021912 -0.623779 -0.212158 1441742112 0.751953 -0.021912 -0.623779 -0.212158 1441742112 0.751953 -0.021912 -0.623779 -0.212158 1441742112 0.751953 -0.021912 -0.623779 -0.212158 1441742112 0.751953 -0.021912 -0.623779 -0.212158 1441742112 0.751953 -0.021912 -0.623779 -0.212158 1441742112 0.766052 -0.040100 -0.616882 -0.176147 1441742112 0.766052 -0.040100 -0.616882 -0.176147 1441742112 0.766052 -0.040100 -0.616882 -0.176147 1441742112 0.766052 -0.040100 -0.616882 -0.176147 1441742112 0.766052 -0.040100 -0.616882 -0.176147 1441742112 0.766052 -0.040100 -0.616882 -0.176147 1441742112 0.781128 -0.065308 -0.605835 -0.136108 1441742112 0.781128 -0.065308 -0.605835 -0.136108 1441742112 0.781128 -0.065308 -0.605835 -0.136108 1441742112 0.781128 -0.065308 -0.605835 -0.136108 1441742112 0.781128 -0.065308 -0.605835 -0.136108 1441742112 0.781128 -0.065308 -0.605835 -0.136108 1441742112 0.781128 -0.065308 -0.605835 -0.136108 1441742112 0.795288 -0.095093 -0.591003 -0.096191 1441742112 0.795288 -0.095093 -0.591003 -0.096191 1441742112 0.795288 -0.095093 -0.591003 -0.096191 1441742112 0.795288 -0.095093 -0.591003 -0.096191 1441742112 0.795288 -0.095093 -0.591003 -0.096191 1441742112 0.803101 -0.130798 -0.578491 -0.056763 1441742112 0.803101 -0.130798 -0.578491 -0.056763 1441742112 0.803101 -0.130798 -0.578491 -0.056763 1441742112 0.803101 -0.130798 -0.578491 -0.056763 1441742112 0.803101 -0.130798 -0.578491 -0.056763 1441742112 0.803101 -0.130798 -0.578491 -0.056763 1441742112 0.804565 -0.159851 -0.571838 -0.012878 1441742112 0.804565 -0.159851 -0.571838 -0.012878 1441742112 0.804565 -0.159851 -0.571838 -0.012878 1441742112 0.804565 -0.159851 -0.571838 -0.012878 1441742112 0.804565 -0.159851 -0.571838 -0.012878 1441742112 0.804565 -0.159851 -0.571838 -0.012878 1441742112 0.799072 -0.182861 -0.571899 0.031738 1441742112 0.799072 -0.182861 -0.571899 0.031738 1441742112 0.799072 -0.182861 -0.571899 0.031738 1441742112 0.799072 -0.182861 -0.571899 0.031738 1441742112 0.799072 -0.182861 -0.571899 0.031738 1441742112 0.799072 -0.182861 -0.571899 0.031738 1441742112 0.799072 -0.182861 -0.571899 0.031738 1441742112 0.800598 -0.202698 -0.560913 0.057983 1441742112 0.800598 -0.202698 -0.560913 0.057983 1441742112 0.800598 -0.202698 -0.560913 0.057983 1441742112 0.800598 -0.202698 -0.560913 0.057983 1441742112 0.800598 -0.202698 -0.560913 0.057983 1441742112 0.800598 -0.202698 -0.560913 0.057983 1441742112 0.806274 -0.230042 -0.539917 0.074280 1441742112 0.806274 -0.230042 -0.539917 0.074280 1441742112 0.806274 -0.230042 -0.539917 0.074280 1441742112 0.806274 -0.230042 -0.539917 0.074280 1441742112 0.806274 -0.230042 -0.539917 0.074280 1441742112 0.806274 -0.230042 -0.539917 0.074280 1441742112 0.806274 -0.230042 -0.539917 0.074280 1441742112 0.814941 -0.250061 -0.513855 0.096375 1441742112 0.814941 -0.250061 -0.513855 0.096375 1441742112 0.814941 -0.250061 -0.513855 0.096375 1441742112 0.814941 -0.250061 -0.513855 0.096375 1441742112 0.814941 -0.250061 -0.513855 0.096375 1441742112 0.814941 -0.250061 -0.513855 0.096375 1441742112 0.818604 -0.263977 -0.497375 0.113403 1441742112 0.818604 -0.263977 -0.497375 0.113403 1441742112 0.818604 -0.263977 -0.497375 0.113403 1441742112 0.818604 -0.263977 -0.497375 0.113403 1441742112 0.818604 -0.263977 -0.497375 0.113403 1441742112 0.818604 -0.263977 -0.497375 0.113403 1441742112 0.818604 -0.263977 -0.497375 0.113403 1441742112 0.820129 -0.258728 -0.496460 0.118286 1441742112 0.820129 -0.258728 -0.496460 0.118286 1441742112 0.820129 -0.258728 -0.496460 0.118286 1441742112 0.820129 -0.258728 -0.496460 0.118286 1441742112 0.820129 -0.258728 -0.496460 0.118286 1441742112 0.820251 -0.240417 -0.509399 0.099731 1441742113 0.820251 -0.240417 -0.509399 0.099731 1441742113 0.820251 -0.240417 -0.509399 0.099731 1441742113 0.820251 -0.240417 -0.509399 0.099731 1441742113 0.820251 -0.240417 -0.509399 0.099731 1441742113 0.820251 -0.240417 -0.509399 0.099731 1441742113 0.820251 -0.240417 -0.509399 0.099731 1441742113 0.817139 -0.218628 -0.528381 0.073120 1441742113 0.817139 -0.218628 -0.528381 0.073120 1441742113 0.817139 -0.218628 -0.528381 0.073120 1441742113 0.817139 -0.218628 -0.528381 0.073120 1441742113 0.812195 -0.198120 -0.546448 0.049927 1441742113 0.812195 -0.198120 -0.546448 0.049927 1441742113 0.812195 -0.198120 -0.546448 0.049927 1441742113 0.812195 -0.198120 -0.546448 0.049927 1441742113 0.812195 -0.198120 -0.546448 0.049927 1441742113 0.812195 -0.198120 -0.546448 0.049927 1441742113 0.806335 -0.177185 -0.563293 0.032837 1441742113 0.806335 -0.177185 -0.563293 0.032837 1441742113 0.806335 -0.177185 -0.563293 0.032837 1441742113 0.806335 -0.177185 -0.563293 0.032837 1441742113 0.806335 -0.177185 -0.563293 0.032837 1441742113 0.804077 -0.155090 -0.573914 0.008972 1441742113 0.804077 -0.155090 -0.573914 0.008972 1441742113 0.804077 -0.155090 -0.573914 0.008972 1441742113 0.804077 -0.155090 -0.573914 0.008972 1441742113 0.804077 -0.155090 -0.573914 0.008972 1441742113 0.804077 -0.155090 -0.573914 0.008972 1441742113 0.798645 -0.152710 -0.581726 -0.019653 1441742113 0.798645 -0.152710 -0.581726 -0.019653 1441742113 0.798645 -0.152710 -0.581726 -0.019653 1441742113 0.798645 -0.152710 -0.581726 -0.019653 1441742113 0.798645 -0.152710 -0.581726 -0.019653 1441742113 0.798645 -0.152710 -0.581726 -0.019653 1441742113 0.803528 -0.126221 -0.580139 -0.043335 1441742113 0.803528 -0.126221 -0.580139 -0.043335 1441742113 0.803528 -0.126221 -0.580139 -0.043335 1441742113 0.803528 -0.126221 -0.580139 -0.043335 1441742113 0.803528 -0.126221 -0.580139 -0.043335 1441742113 0.803528 -0.126221 -0.580139 -0.043335 1441742113 0.803528 -0.126221 -0.580139 -0.043335 1441742113 0.806030 -0.073608 -0.583374 -0.067871 1441742113 0.806030 -0.073608 -0.583374 -0.067871 1441742113 0.806030 -0.073608 -0.583374 -0.067871 1441742113 0.806030 -0.073608 -0.583374 -0.067871 1441742113 0.790771 -0.018188 -0.600159 -0.118958 1441742113 0.790771 -0.018188 -0.600159 -0.118958 1441742113 0.790771 -0.018188 -0.600159 -0.118958 1441742113 0.790771 -0.018188 -0.600159 -0.118958 1441742113 0.790771 -0.018188 -0.600159 -0.118958 1441742113 0.767090 0.014587 -0.614319 -0.184326 1441742113 0.767090 0.014587 -0.614319 -0.184326 1441742113 0.767090 0.014587 -0.614319 -0.184326 1441742113 0.767090 0.014587 -0.614319 -0.184326 1441742113 0.767090 0.014587 -0.614319 -0.184326 1441742113 0.767090 0.014587 -0.614319 -0.184326 1441742113 0.748535 0.006226 -0.618591 -0.238831 1441742113 0.748535 0.006226 -0.618591 -0.238831 1441742113 0.748535 0.006226 -0.618591 -0.238831 1441742113 0.748535 0.006226 -0.618591 -0.238831 1441742113 0.748535 0.006226 -0.618591 -0.238831 1441742113 0.748535 0.006226 -0.618591 -0.238831 1441742113 0.741333 -0.003906 -0.619812 -0.257507 1441742113 0.741333 -0.003906 -0.619812 -0.257507 1441742113 0.741333 -0.003906 -0.619812 -0.257507 1441742113 0.741333 -0.003906 -0.619812 -0.257507 1441742113 0.741333 -0.003906 -0.619812 -0.257507 1441742113 0.741333 -0.003906 -0.619812 -0.257507 1441742113 0.744324 -0.011536 -0.622314 -0.242126 1441742113 0.744324 -0.011536 -0.622314 -0.242126 1441742113 0.744324 -0.011536 -0.622314 -0.242126 1441742113 0.744324 -0.011536 -0.622314 -0.242126 1441742113 0.744324 -0.011536 -0.622314 -0.242126 1441742113 0.744324 -0.011536 -0.622314 -0.242126 1441742113 0.755249 -0.010986 -0.622559 -0.204651 1441742113 0.755249 -0.010986 -0.622559 -0.204651 1441742113 0.755249 -0.010986 -0.622559 -0.204651 1441742113 0.755249 -0.010986 -0.622559 -0.204651 1441742113 0.755249 -0.010986 -0.622559 -0.204651 1441742113 0.769165 -0.025879 -0.617004 -0.164429 1441742113 0.769165 -0.025879 -0.617004 -0.164429 1441742113 0.769165 -0.025879 -0.617004 -0.164429 1441742113 0.769165 -0.025879 -0.617004 -0.164429 1441742113 0.769165 -0.025879 -0.617004 -0.164429 1441742113 0.769165 -0.025879 -0.617004 -0.164429 1441742113 0.782104 -0.055481 -0.607239 -0.128357 1441742113 0.782104 -0.055481 -0.607239 -0.128357 1441742113 0.782104 -0.055481 -0.607239 -0.128357 1441742113 0.782104 -0.055481 -0.607239 -0.128357 1441742113 0.782104 -0.055481 -0.607239 -0.128357 1441742113 0.782104 -0.055481 -0.607239 -0.128357 1441742113 0.793884 -0.086609 -0.595032 -0.090637 1441742113 0.793884 -0.086609 -0.595032 -0.090637 1441742113 0.793884 -0.086609 -0.595032 -0.090637 1441742113 0.793884 -0.086609 -0.595032 -0.090637 1441742113 0.793884 -0.086609 -0.595032 -0.090637 1441742113 0.793884 -0.086609 -0.595032 -0.090637 1441742113 0.801880 -0.118347 -0.583557 -0.049377 1441742113 0.801880 -0.118347 -0.583557 -0.049377 1441742113 0.801880 -0.118347 -0.583557 -0.049377 1441742113 0.801880 -0.118347 -0.583557 -0.049377 1441742113 0.801880 -0.118347 -0.583557 -0.049377 1441742113 0.801697 -0.154053 -0.577393 -0.012390 1441742114 0.801697 -0.154053 -0.577393 -0.012390 1441742114 0.801697 -0.154053 -0.577393 -0.012390 1441742114 0.801697 -0.154053 -0.577393 -0.012390 1441742114 0.801697 -0.154053 -0.577393 -0.012390 1441742114 0.801697 -0.154053 -0.577393 -0.012390 1441742114 0.795349 -0.188538 -0.575684 0.020752 1441742114 0.795349 -0.188538 -0.575684 0.020752 1441742114 0.795349 -0.188538 -0.575684 0.020752 1441742114 0.795349 -0.188538 -0.575684 0.020752 1441742114 0.795349 -0.188538 -0.575684 0.020752 1441742114 0.795349 -0.188538 -0.575684 0.020752 1441742114 0.795349 -0.188538 -0.575684 0.020752 1441742114 0.790527 -0.217651 -0.570313 0.049622 1441742114 0.790527 -0.217651 -0.570313 0.049622 1441742114 0.790527 -0.217651 -0.570313 0.049622 1441742114 0.790527 -0.217651 -0.570313 0.049622 1441742114 0.790527 -0.217651 -0.570313 0.049622 1441742114 0.790527 -0.217651 -0.570313 0.049622 1441742114 0.788147 -0.243103 -0.561218 0.068665 1441742114 0.788147 -0.243103 -0.561218 0.068665 1441742114 0.788147 -0.243103 -0.561218 0.068665 1441742114 0.788147 -0.243103 -0.561218 0.068665 1441742114 0.788147 -0.243103 -0.561218 0.068665 1441742114 0.788147 -0.243103 -0.561218 0.068665 1441742114 0.792053 -0.264038 -0.543518 0.086670 1441742114 0.792053 -0.264038 -0.543518 0.086670 1441742114 0.792053 -0.264038 -0.543518 0.086670 1441742114 0.792053 -0.264038 -0.543518 0.086670 1441742114 0.792053 -0.264038 -0.543518 0.086670 1441742114 0.792053 -0.264038 -0.543518 0.086670 1441742114 0.797302 -0.281067 -0.523499 0.105896 1441742114 0.797302 -0.281067 -0.523499 0.105896 1441742114 0.797302 -0.281067 -0.523499 0.105896 1441742114 0.797302 -0.281067 -0.523499 0.105896 1441742114 0.797302 -0.281067 -0.523499 0.105896 1441742114 0.797302 -0.281067 -0.523499 0.105896 1441742114 0.802246 -0.288940 -0.507996 0.121826 1441742114 0.802246 -0.288940 -0.507996 0.121826 1441742114 0.802246 -0.288940 -0.507996 0.121826 1441742114 0.802246 -0.288940 -0.507996 0.121826 1441742114 0.802246 -0.288940 -0.507996 0.121826 1441742114 0.802246 -0.288940 -0.507996 0.121826 1441742114 0.802246 -0.288940 -0.507996 0.121826 1441742114 0.805786 -0.281311 -0.507568 0.117981 1441742114 0.805786 -0.281311 -0.507568 0.117981 1441742114 0.805786 -0.281311 -0.507568 0.117981 1441742114 0.805786 -0.281311 -0.507568 0.117981 1441742114 0.805786 -0.281311 -0.507568 0.117981 1441742114 0.805786 -0.281311 -0.507568 0.117981 1441742114 0.806702 -0.263977 -0.520996 0.089783 1441742114 0.806702 -0.263977 -0.520996 0.089783 1441742114 0.806702 -0.263977 -0.520996 0.089783 1441742114 0.806702 -0.263977 -0.520996 0.089783 1441742114 0.803528 -0.245544 -0.539246 0.056763 1441742114 0.803528 -0.245544 -0.539246 0.056763 1441742114 0.803528 -0.245544 -0.539246 0.056763 1441742114 0.803528 -0.245544 -0.539246 0.056763 1441742114 0.803528 -0.245544 -0.539246 0.056763 1441742114 0.796936 -0.225525 -0.559387 0.032776 1441742114 0.796936 -0.225525 -0.559387 0.032776 1441742114 0.796936 -0.225525 -0.559387 0.032776 1441742114 0.796936 -0.225525 -0.559387 0.032776 1441742114 0.796936 -0.225525 -0.559387 0.032776 1441742114 0.796936 -0.225525 -0.559387 0.032776 1441742114 0.792175 -0.199951 -0.576538 0.010437 1441742114 0.792175 -0.199951 -0.576538 0.010437 1441742114 0.792175 -0.199951 -0.576538 0.010437 1441742114 0.792175 -0.199951 -0.576538 0.010437 1441742114 0.792175 -0.199951 -0.576538 0.010437 1441742114 0.792175 -0.199951 -0.576538 0.010437 1441742114 0.792175 -0.199951 -0.576538 0.010437 1441742114 0.790527 -0.178101 -0.585815 -0.014526 1441742114 0.790527 -0.178101 -0.585815 -0.014526 1441742114 0.790527 -0.178101 -0.585815 -0.014526 1441742114 0.790527 -0.178101 -0.585815 -0.014526 1441742114 0.790527 -0.178101 -0.585815 -0.014526 1441742114 0.790527 -0.178101 -0.585815 -0.014526 1441742114 0.788940 -0.167297 -0.589600 -0.044678 1441742114 0.788940 -0.167297 -0.589600 -0.044678 1441742114 0.788940 -0.167297 -0.589600 -0.044678 1441742114 0.788940 -0.167297 -0.589600 -0.044678 1441742114 0.788940 -0.167297 -0.589600 -0.044678 1441742114 0.788940 -0.167297 -0.589600 -0.044678 1441742114 0.795288 -0.154053 -0.581848 -0.072327 1441742114 0.795288 -0.154053 -0.581848 -0.072327 1441742114 0.795288 -0.154053 -0.581848 -0.072327 1441742114 0.795288 -0.154053 -0.581848 -0.072327 1441742114 0.795288 -0.154053 -0.581848 -0.072327 1441742114 0.795288 -0.154053 -0.581848 -0.072327 1441742114 0.795288 -0.154053 -0.581848 -0.072327 1441742114 0.802673 -0.113953 -0.578308 -0.091125 1441742114 0.802673 -0.113953 -0.578308 -0.091125 1441742114 0.802673 -0.113953 -0.578308 -0.091125 1441742114 0.802673 -0.113953 -0.578308 -0.091125 1441742114 0.802673 -0.113953 -0.578308 -0.091125 1441742114 0.802673 -0.113953 -0.578308 -0.091125 1441742114 0.795776 -0.048035 -0.588867 -0.132874 1441742114 0.795776 -0.048035 -0.588867 -0.132874 1441742114 0.795776 -0.048035 -0.588867 -0.132874 1441742114 0.773560 -0.033997 -0.594971 -0.215576 1441742114 0.773560 -0.033997 -0.594971 -0.215576 1441742114 0.773560 -0.033997 -0.594971 -0.215576 1441742114 0.773560 -0.033997 -0.594971 -0.215576 1441742114 0.773560 -0.033997 -0.594971 -0.215576 1441742114 
0.792542 -0.020203 -0.607544 -0.048035 1441742118 0.792542 -0.020203 -0.607544 -0.048035 1441742118 0.793884 -0.009705 -0.606506 -0.043274 1441742118 0.793884 -0.009705 -0.606506 -0.043274 1441742118 0.793884 -0.009705 -0.606506 -0.043274 1441742118 0.793884 -0.009705 -0.606506 -0.043274 1441742118 0.793884 -0.009705 -0.606506 -0.043274 1441742118 0.793884 -0.009705 -0.606506 -0.043274 1441742118 0.794556 -0.005188 -0.605774 -0.040466 1441742118 0.794556 -0.005188 -0.605774 -0.040466 1441742118 0.794556 -0.005188 -0.605774 -0.040466 1441742118 0.794556 -0.005188 -0.605774 -0.040466 1441742118 0.794556 -0.005188 -0.605774 -0.040466 1441742118 0.794983 -0.007446 -0.605042 -0.043213 1441742118 0.794983 -0.007446 -0.605042 -0.043213 1441742118 0.794983 -0.007446 -0.605042 -0.043213 1441742118 0.794983 -0.007446 -0.605042 -0.043213 1441742118 0.794861 -0.017212 -0.604431 -0.050842 1441742118 0.794861 -0.017212 -0.604431 -0.050842 1441742118 0.794861 -0.017212 -0.604431 -0.050842 1441742118 0.794861 -0.017212 -0.604431 -0.050842 1441742118 0.794861 -0.017212 -0.604431 -0.050842 1441742118 0.794861 -0.017212 -0.604431 -0.050842 1441742118 0.794739 -0.020996 -0.604309 -0.052063 1441742118 0.794739 -0.020996 -0.604309 -0.052063 1441742118 0.794739 -0.020996 -0.604309 -0.052063 1441742118 0.794739 -0.020996 -0.604309 -0.052063 1441742118 0.794739 -0.020996 -0.604309 -0.052063 1441742118 0.794739 -0.020996 -0.604309 -0.052063 1441742118 0.794556 -0.018311 -0.604919 -0.049316 1441742118 0.794556 -0.018311 -0.604919 -0.049316 1441742118 0.794556 -0.018311 -0.604919 -0.049316 1441742118 0.794556 -0.018311 -0.604919 -0.049316 1441742118 0.794556 -0.018311 -0.604919 -0.049316 1441742118 0.794556 -0.018311 -0.604919 -0.049316 1441742118 0.794556 -0.018311 -0.604919 -0.049316 1441742118 0.793823 -0.015503 -0.606079 -0.047241 1441742118 0.793823 -0.015503 -0.606079 -0.047241 1441742118 0.793823 -0.015503 -0.606079 -0.047241 1441742118 0.793823 -0.015503 -0.606079 -0.047241 1441742118 0.793823 -0.015503 -0.606079 -0.047241 1441742118 0.793823 -0.015503 -0.606079 -0.047241 1441742118 0.793823 -0.015503 -0.606079 -0.047241 1441742118 0.792908 -0.011902 -0.607544 -0.044495 1441742118 0.792908 -0.011902 -0.607544 -0.044495 1441742118 0.792908 -0.011902 -0.607544 -0.044495 1441742118 0.792908 -0.011902 -0.607544 -0.044495 1441742118 0.792908 -0.011902 -0.607544 -0.044495 1441742118 0.791870 -0.008728 -0.609192 -0.042297 1441742118 0.791870 -0.008728 -0.609192 -0.042297 1441742118 0.791870 -0.008728 -0.609192 -0.042297 1441742118 0.791870 -0.008728 -0.609192 -0.042297 1441742118 0.791870 -0.008728 -0.609192 -0.042297 1441742118 0.791870 -0.008728 -0.609192 -0.042297 1441742118 0.790894 -0.007324 -0.610413 -0.042480 1441742118 0.790894 -0.007324 -0.610413 -0.042480 1441742118 0.790894 -0.007324 -0.610413 -0.042480 1441742118 0.790039 -0.012268 -0.611206 -0.046448 1441742118 0.790039 -0.012268 -0.611206 -0.046448 1441742118 0.790039 -0.012268 -0.611206 -0.046448 1441742118 0.790039 -0.012268 -0.611206 -0.046448 1441742118 0.790039 -0.012268 -0.611206 -0.046448 1441742118 0.790039 -0.012268 -0.611206 -0.046448 1441742119 0.789429 -0.023987 -0.610840 -0.055725 1441742119 0.789429 -0.023987 -0.610840 -0.055725 1441742119 0.789429 -0.023987 -0.610840 -0.055725 1441742119 0.789429 -0.023987 -0.610840 -0.055725 1441742119 0.789429 -0.023987 -0.610840 -0.055725 1441742119 0.789429 -0.023987 -0.610840 -0.055725 1441742119 0.788818 -0.042664 -0.608521 -0.075134 1441742119 0.788818 -0.042664 -0.608521 -0.075134 1441742119 0.788818 -0.042664 -0.608521 -0.075134 1441742119 0.788818 -0.042664 -0.608521 -0.075134 1441742119 0.788818 -0.042664 -0.608521 -0.075134 1441742119 0.788818 -0.042664 -0.608521 -0.075134 1441742119 0.788574 -0.058167 -0.604248 -0.098450 1441742119 0.788574 -0.058167 -0.604248 -0.098450 1441742119 0.788574 -0.058167 -0.604248 -0.098450 1441742119 0.788574 -0.058167 -0.604248 -0.098450 1441742119 0.788574 -0.058167 -0.604248 -0.098450 1441742119 0.788452 -0.066467 -0.601196 -0.112000 1441742119 0.788452 -0.066467 -0.601196 -0.112000 1441742119 0.788452 -0.066467 -0.601196 -0.112000 1441742119 0.788818 -0.056335 -0.603882 -0.099670 1441742119 0.788818 -0.056335 -0.603882 -0.099670 1441742119 0.788818 -0.056335 -0.603882 -0.099670 1441742119 0.788818 -0.056335 -0.603882 -0.099670 1441742119 0.788818 -0.056335 -0.603882 -0.099670 1441742119 0.788818 -0.056335 -0.603882 -0.099670 1441742119 0.788940 -0.033691 -0.607483 -0.085938 1441742119 0.788940 -0.033691 -0.607483 -0.085938 1441742119 0.788940 -0.033691 -0.607483 -0.085938 1441742119 0.788940 -0.033691 -0.607483 -0.085938 1441742119 0.788940 -0.033691 -0.607483 -0.085938 1441742119 0.788940 -0.033691 -0.607483 -0.085938 1441742119 0.788940 -0.033691 -0.607483 -0.085938 1441742119 0.787354 -0.022522 -0.610413 -0.083374 1441742119 0.787354 -0.022522 -0.610413 -0.083374 1441742119 0.787354 -0.022522 -0.610413 -0.083374 1441742119 0.787354 -0.022522 -0.610413 -0.083374 1441742119 0.787354 -0.022522 -0.610413 -0.083374 1441742119 0.787354 -0.022522 -0.610413 -0.083374 1441742119 0.786804 -0.013916 -0.612061 -0.078247 1441742119 0.786804 -0.013916 -0.612061 -0.078247 1441742119 0.786804 -0.013916 -0.612061 -0.078247 1441742119 0.786804 -0.013916 -0.612061 -0.078247 1441742119 0.786804 -0.013916 -0.612061 -0.078247 1441742119 0.787598 -0.011902 -0.611816 -0.072266 1441742119 0.787598 -0.011902 -0.611816 -0.072266 1441742119 0.787598 -0.011902 -0.611816 -0.072266 1441742119 0.787598 -0.011902 -0.611816 -0.072266 1441742119 0.787598 -0.011902 -0.611816 -0.072266 1441742119 0.787598 -0.011902 -0.611816 -0.072266 1441742119 0.787598 -0.011902 -0.611816 -0.072266 1441742119 0.789429 -0.012146 -0.610291 -0.064453 1441742119 0.789429 -0.012146 -0.610291 -0.064453 1441742119 0.789429 -0.012146 -0.610291 -0.064453 1441742119 0.789429 -0.012146 -0.610291 -0.064453 1441742119 0.789429 -0.012146 -0.610291 -0.064453 1441742119 0.789429 -0.012146 -0.610291 -0.064453 1441742119 0.791443 -0.011414 -0.608643 -0.055237 1441742119 0.791443 -0.011414 -0.608643 -0.055237 1441742119 0.791443 -0.011414 -0.608643 -0.055237 1441742119 0.791443 -0.011414 -0.608643 -0.055237 1441742119 0.791443 -0.011414 -0.608643 -0.055237 1441742119 0.791443 -0.011414 -0.608643 -0.055237 1441742119 0.792847 -0.010559 -0.607483 -0.047485 1441742119 0.792847 -0.010559 -0.607483 -0.047485 1441742119 0.792847 -0.010559 -0.607483 -0.047485 1441742119 0.792847 -0.010559 -0.607483 -0.047485 1441742119 0.792847 -0.010559 -0.607483 -0.047485 1441742119 0.792847 -0.010559 -0.607483 -0.047485 1441742119 0.793518 -0.008240 -0.607178 -0.040100 1441742119 0.793518 -0.008240 -0.607178 -0.040100 1441742119 0.793518 -0.008240 -0.607178 -0.040100 1441742119 0.793518 -0.008240 -0.607178 -0.040100 1441742119 0.793518 -0.008240 -0.607178 -0.040100 1441742119 0.793518 -0.008240 -0.607178 -0.040100 1441742119 0.793518 -0.008240 -0.607178 -0.040100 1441742119 0.793396 -0.007690 -0.607605 -0.036560 1441742119 0.793396 -0.007690 -0.607605 -0.036560 1441742119 0.793396 -0.007690 -0.607605 -0.036560 1441742119 0.793396 -0.007690 -0.607605 -0.036560 1441742119 0.793396 -0.007690 -0.607605 -0.036560 1441742119 0.793396 -0.007690 -0.607605 -0.036560 1441742119 0.792603 -0.010071 -0.608398 -0.039124 1441742119 0.791809 -0.014282 -0.608826 -0.046753 1441742119 0.791809 -0.014282 -0.608826 -0.046753 1441742119 0.791809 -0.014282 -0.608826 -0.046753 1441742119 0.791809 -0.014282 -0.608826 -0.046753 1441742119 0.790588 -0.021118 -0.609619 -0.053589 1441742119 0.790588 -0.021118 -0.609619 -0.053589 1441742119 0.790588 -0.021118 -0.609619 -0.053589 1441742119 0.790588 -0.021118 -0.609619 -0.053589 1441742119 0.790588 -0.021118 -0.609619 -0.053589 1441742119 0.790588 -0.021118 -0.609619 -0.053589 1441742119 0.790161 -0.020020 -0.610229 -0.053711 1441742119 0.790161 -0.020020 -0.610229 -0.053711 1441742119 0.790161 -0.020020 -0.610229 -0.053711 1441742119 0.790161 -0.020020 -0.610229 -0.053711 1441742119 0.790161 -0.020020 -0.610229 -0.053711 1441742119 0.790161 -0.020020 -0.610229 -0.053711 1441742119 0.790161 -0.020020 -0.610229 -0.053711 1441742119 0.790466 -0.016174 -0.609863 -0.054321 1441742120 0.790466 -0.016174 -0.609863 -0.054321 1441742120 0.790466 -0.016174 -0.609863 -0.054321 1441742120 0.790466 -0.016174 -0.609863 -0.054321 1441742120 0.790466 -0.016174 -0.609863 -0.054321 1441742120 0.790466 -0.016174 -0.609863 -0.054321 1441742120 0.791077 -0.014526 -0.609070 -0.055054 1441742120 0.791077 -0.014526 -0.609070 -0.055054 1441742120 0.791077 -0.014526 -0.609070 -0.055054 1441742120 0.791077 -0.014526 -0.609070 -0.055054 1441742120 0.791077 -0.014526 -0.609070 -0.055054 1441742120 0.791443 -0.012390 -0.608643 -0.054443 1441742120 0.791443 -0.012390 -0.608643 -0.054443 1441742120 0.791443 -0.012390 -0.608643 -0.054443 1441742120 0.791443 -0.012390 -0.608643 -0.054443 1441742120 0.791443 -0.012390 -0.608643 -0.054443 1441742120 0.791260 -0.011414 -0.608948 -0.054199 1441742120 0.791260 -0.011414 -0.608948 -0.054199 1441742120 0.791260 -0.011414 -0.608948 -0.054199 1441742120 0.791260 -0.011414 -0.608948 -0.054199 1441742120 0.791260 -0.011414 -0.608948 -0.054199 1441742120 0.791260 -0.011414 -0.608948 -0.054199 1441742120 0.790588 -0.012939 -0.609680 -0.055176 1441742120 0.790588 -0.012939 -0.609680 -0.055176 1441742120 0.790588 -0.012939 -0.609680 -0.055176 1441742120 0.790588 -0.012939 -0.609680 -0.055176 1441742120 0.790588 -0.012939 -0.609680 -0.055176 1441742120 0.790588 -0.012939 -0.609680 -0.055176 1441742120 0.789185 -0.015991 -0.611267 -0.056885 1441742120 0.789185 -0.015991 -0.611267 -0.056885 1441742120 0.789185 -0.015991 -0.611267 -0.056885 1441742120 0.789185 -0.015991 -0.611267 -0.056885 1441742120 0.789185 -0.015991 -0.611267 -0.056885 1441742120 0.789185 -0.015991 -0.611267 -0.056885 1441742120 0.788269 -0.022095 -0.611633 -0.063843 1441742120 0.788269 -0.022095 -0.611633 -0.063843 1441742120 0.788269 -0.022095 -0.611633 -0.063843 1441742120 0.788269 -0.022095 -0.611633 -0.063843 1441742120 0.788269 -0.022095 -0.611633 -0.063843 1441742120 0.787415 -0.027588 -0.611816 -0.069763 1441742120 0.787415 -0.027588 -0.611816 -0.069763 1441742120 0.787415 -0.027588 -0.611816 -0.069763 1441742120 0.787415 -0.027588 -0.611816 -0.069763 1441742120 0.787415 -0.027588 -0.611816 -0.069763 1441742120 0.787415 -0.027588 -0.611816 -0.069763 1441742120 0.787354 -0.028381 -0.610718 -0.079102 1441742120 0.787354 -0.028381 -0.610718 -0.079102 1441742120 0.787354 -0.028381 -0.610718 -0.079102 1441742120 0.787354 -0.028381 -0.610718 -0.079102 1441742120 0.787354 -0.028381 -0.610718 -0.079102 1441742120 0.787354 -0.028381 -0.610718 -0.079102 1441742120 0.788147 -0.030396 -0.608276 -0.088562 1441742120 0.788147 -0.030396 -0.608276 -0.088562 1441742120 0.788147 -0.030396 -0.608276 -0.088562 1441742120 0.788147 -0.030396 -0.608276 -0.088562 1441742120 0.788147 -0.030396 -0.608276 -0.088562 1441742120 0.788147 -0.030396 -0.608276 -0.088562 1441742120 0.789856 -0.024597 -0.606812 -0.085388 1441742120 0.789856 -0.024597 -0.606812 -0.085388 1441742120 0.789856 -0.024597 -0.606812 -0.085388 1441742120 0.789856 -0.024597 -0.606812 -0.085388 1441742120 0.789856 -0.024597 -0.606812 -0.085388 1441742120 0.789856 -0.024597 -0.606812 -0.085388 1441742120 0.791443 -0.014221 -0.606140 -0.077087 1441742120 0.791443 -0.014221 -0.606140 -0.077087 1441742120 0.791443 -0.014221 -0.606140 -0.077087 1441742120 0.791443 -0.014221 -0.606140 -0.077087 1441742120 0.791748 -0.007690 -0.606201 -0.074646 1441742120 0.791748 -0.007690 -0.606201 -0.074646 1441742120 0.791748 -0.007690 -0.606201 -0.074646 1441742120 0.791748 -0.007690 -0.606201 -0.074646 1441742120 0.791504 -0.008423 -0.606384 -0.075562 1441742120 0.791504 -0.008423 -0.606384 -0.075562 1441742120 0.791504 -0.008423 -0.606384 -0.075562 1441742120 0.791504 -0.008423 -0.606384 -0.075562 1441742120 0.791504 -0.008423 -0.606384 -0.075562 1441742120 0.791504 -0.008423 -0.606384 -0.075562 1441742120 0.791809 -0.010071 -0.606445 -0.071655 1441742120 0.791809 -0.010071 -0.606445 -0.071655 1441742120 0.791809 -0.010071 -0.606445 -0.071655 1441742120 0.791809 -0.010071 -0.606445 -0.071655 1441742120 0.791809 -0.010071 -0.606445 -0.071655 1441742120 0.791809 -0.010071 -0.606445 -0.071655 1441742120 0.792847 -0.010559 -0.606140 -0.062683 1441742120 0.792847 -0.010559 -0.606140 -0.062683 1441742120 0.792847 -0.010559 -0.606140 -0.062683 1441742120 0.792847 -0.010559 -0.606140 -0.062683 1441742120 0.792847 -0.010559 -0.606140 -0.062683 1441742120 0.792847 -0.010559 -0.606140 -0.062683 1441742120 0.793945 -0.007263 -0.605774 -0.051208 1441742120 0.793945 -0.007263 -0.605774 -0.051208 1441742120 0.793945 -0.007263 -0.605774 -0.051208 1441742120 0.793945 -0.007263 -0.605774 -0.051208 1441742120 0.793945 -0.007263 -0.605774 -0.051208 1441742120 0.793945 -0.007263 -0.605774 -0.051208 1441742120 0.794922 -0.004028 -0.605225 -0.042297 1441742120 0.794922 -0.004028 -0.605225 -0.042297 1441742120 0.794922 -0.004028 -0.605225 -0.042297 1441742120 0.794922 -0.004028 -0.605225 -0.042297 1441742120 0.794922 -0.004028 -0.605225 -0.042297 1441742120 0.794922 -0.004028 -0.605225 -0.042297 1441742120 0.795532 -0.001770 -0.604858 -0.035828 1441742120 0.795532 -0.001770 -0.604858 -0.035828 1441742121 0.795532 -0.001770 -0.604858 -0.035828 1441742121 0.795532 -0.001770 -0.604858 -0.035828 1441742121 0.795532 -0.001770 -0.604858 -0.035828 1441742121 0.795532 -0.001770 -0.604858 -0.035828 1441742121 0.795715 -0.000732 -0.604797 -0.031860 1441742121 0.795715 -0.000732 -0.604797 -0.031860 1441742121 0.795715 -0.000732 -0.604797 -0.031860 1441742121 0.795715 -0.000732 -0.604797 -0.031860 1441742121 0.795715 -0.000732 -0.604797 -0.031860 1441742121 0.795715 -0.000732 -0.604797 -0.031860 1441742121 0.795715 -0.000732 -0.604797 -0.031860 1441742121 0.795227 -0.003235 -0.605347 -0.034058 1441742121 0.794128 -0.005798 -0.606384 -0.039490 1441742121 0.794128 -0.005798 -0.606384 -0.039490 1441742121 0.794128 -0.005798 -0.606384 -0.039490 1441742121 0.794128 -0.005798 -0.606384 -0.039490 1441742121 0.794128 -0.005798 -0.606384 -0.039490 1441742121 0.794128 -0.005798 -0.606384 -0.039490 1441742121 0.794128 -0.005798 -0.606384 -0.039490 1441742121 0.793091 -0.007751 -0.607422 -0.043884 1441742121 0.793091 -0.007751 -0.607422 -0.043884 1441742121 0.793091 -0.007751 -0.607422 -0.043884 1441742121 0.793091 -0.007751 -0.607422 -0.043884 1441742121 0.793091 -0.007751 -0.607422 -0.043884 1441742121 0.793091 -0.007751 -0.607422 -0.043884 1441742121 0.792175 -0.006226 -0.608704 -0.043335 1441742121 0.792175 -0.006226 -0.608704 -0.043335 1441742121 0.792175 -0.006226 -0.608704 -0.043335 1441742121 0.792175 -0.006226 -0.608704 -0.043335 1441742121 0.792175 -0.006226 -0.608704 -0.043335 1441742121 0.792175 -0.006226 -0.608704 -0.043335 1441742121 0.790894 -0.000366 -0.610657 -0.038940 1441742121 0.790894 -0.000366 -0.610657 -0.038940 1441742121 0.790894 -0.000366 -0.610657 -0.038940 1441742121 0.790894 -0.000366 -0.610657 -0.038940 1441742121 0.790894 -0.000366 -0.610657 -0.038940 1441742121 0.790894 -0.000366 -0.610657 -0.038940 1441742121 0.790894 -0.000366 -0.610657 -0.038940 1441742121 0.790100 0.003845 -0.611572 -0.041748 1441742121 0.790100 0.003845 -0.611572 -0.041748 1441742121 0.790100 0.003845 -0.611572 -0.041748 1441742121 0.790100 0.003845 -0.611572 -0.041748 1441742121 0.790100 0.003845 -0.611572 -0.041748 1441742121 0.790100 0.003845 -0.611572 -0.041748 1441742121 0.789612 0.004883 -0.611938 -0.045105 1441742121 0.789612 0.004883 -0.611938 -0.045105 1441742121 0.789612 0.004883 -0.611938 -0.045105 1441742121 0.788818 0.008301 -0.613037 -0.043457 1441742121 0.788818 0.008301 -0.613037 -0.043457 1441742121 0.788818 0.008301 -0.613037 -0.043457 1441742121 0.788818 0.008301 -0.613037 -0.043457 1441742121 0.788635 0.008667 -0.613342 -0.042542 1441742121 0.788635 0.008667 -0.613342 -0.042542 1441742121 0.788635 0.008667 -0.613342 -0.042542 1441742121 0.788635 0.008667 -0.613342 -0.042542 1441742121 0.788635 0.008667 -0.613342 -0.042542 1441742121 0.788574 0.005615 -0.613342 -0.043396 1441742121 0.788574 0.005615 -0.613342 -0.043396 1441742121 0.788574 0.005615 -0.613342 -0.043396 1441742121 0.788574 0.005615 -0.613342 -0.043396 1441742121 0.788635 0.000549 -0.612915 -0.048035 1441742121 0.788635 0.000549 -0.612915 -0.048035 1441742121 0.788635 0.000549 -0.612915 -0.048035 1441742121 0.788635 0.000549 -0.612915 -0.048035 1441742121 0.788635 0.000549 -0.612915 -0.048035 1441742121 0.789001 -0.006775 -0.611267 -0.061829 1441742121 0.789001 -0.006775 -0.611267 -0.061829 1441742121 0.789001 -0.006775 -0.611267 -0.061829 1441742121 0.789001 -0.006775 -0.611267 -0.061829 1441742121 0.789001 -0.006775 -0.611267 -0.061829 1441742121 0.789001 -0.006775 -0.611267 -0.061829 1441742121 0.789246 -0.016907 -0.609131 -0.075989 1441742121 0.789246 -0.016907 -0.609131 -0.075989 1441742121 0.789246 -0.016907 -0.609131 -0.075989 1441742121 0.789246 -0.016907 -0.609131 -0.075989 1441742121 0.789246 -0.016907 -0.609131 -0.075989 1441742121 0.789246 -0.016907 -0.609131 -0.075989 1441742121 0.789246 -0.016907 -0.609131 -0.075989 1441742121 0.789978 -0.016785 -0.608215 -0.075317 1441742121 0.789978 -0.016785 -0.608215 -0.075317 1441742121 0.789978 -0.016785 -0.608215 -0.075317 1441742121 0.789978 -0.016785 -0.608215 -0.075317 1441742121 0.789978 -0.016785 -0.608215 -0.075317 1441742121 0.789978 -0.016785 -0.608215 -0.075317 1441742121 0.790894 -0.004456 -0.608093 -0.068115 1441742121 0.790894 -0.004456 -0.608093 -0.068115 1441742121 0.790894 -0.004456 -0.608093 -0.068115 1441742121 0.790894 -0.004456 -0.608093 -0.068115 1441742121 0.790894 -0.004456 -0.608093 -0.068115 1441742121 0.790894 -0.004456 -0.608093 -0.068115 1441742121 0.790405 0.001587 -0.609253 -0.063843 1441742121 0.790405 0.001587 -0.609253 -0.063843 1441742121 0.790405 0.001587 -0.609253 -0.063843 1441742121 0.790405 0.001587 -0.609253 -0.063843 1441742121 0.790405 0.001587 -0.609253 -0.063843 1441742121 0.790405 0.001587 -0.609253 -0.063843 1441742121 0.789368 0.005188 -0.610535 -0.064331 1441742121 0.789368 0.005188 -0.610535 -0.064331 1441742121 0.789368 0.005188 -0.610535 -0.064331 1441742122 0.789368 0.005188 -0.610535 -0.064331 1441742122 0.788818 0.006531 -0.611450 -0.062256 1441742122 0.788818 0.006531 -0.611450 -0.062256 1441742122 0.788818 0.006531 -0.611450 -0.062256 1441742122 0.788818 0.006531 -0.611450 -0.062256 1441742122 0.788818 0.006531 -0.611450 -0.062256 1441742122 0.789246 0.008667 -0.611450 -0.055420 1441742122 0.789246 0.008667 -0.611450 -0.055420 1441742122 0.789246 0.008667 -0.611450 -0.055420 1441742122 0.789246 0.008667 -0.611450 -0.055420 1441742122 0.789246 0.008667 -0.611450 -0.055420 1441742122 0.789246 0.008667 -0.611450 -0.055420 1441742122 0.789246 0.008667 -0.611450 -0.055420 1441742122 0.790161 0.010498 -0.610901 -0.048035 1441742122 0.790161 0.010498 -0.610901 -0.048035 1441742122 0.790161 0.010498 -0.610901 -0.048035 1441742122 0.790161 0.010498 -0.610901 -0.048035 1441742122 0.790161 0.010498 -0.610901 -0.048035 1441742122 0.790161 0.010498 -0.610901 -0.048035 1441742122 0.791077 0.010986 -0.610168 -0.041504 1441742122 0.791077 0.010986 -0.610168 -0.041504 1441742122 0.791077 0.010986 -0.610168 -0.041504 1441742122 0.791077 0.010986 -0.610168 -0.041504 1441742122 0.791077 0.010986 -0.610168 -0.041504 1441742122 0.791931 0.009460 -0.609375 -0.037781 1441742122 0.791931 0.009460 -0.609375 -0.037781 1441742122 0.791931 0.009460 -0.609375 -0.037781 1441742122 0.791931 0.009460 -0.609375 -0.037781 1441742122 0.791931 0.009460 -0.609375 -0.037781 1441742122 0.791931 0.009460 -0.609375 -0.037781 1441742122 0.792358 0.007080 -0.609009 -0.035339 1441742122 0.792358 0.007080 -0.609009 -0.035339 1441742122 0.792358 0.007080 -0.609009 -0.035339 1441742122 0.792358 0.007080 -0.609009 -0.035339 1441742122 0.792358 0.007080 -0.609009 -0.035339 1441742122 0.792358 0.007080 -0.609009 -0.035339 1441742122 0.792358 0.007080 -0.609009 -0.035339 1441742122 0.792542 0.005615 -0.608887 -0.034180 1441742122 0.792542 0.005615 -0.608887 -0.034180 1441742122 0.792542 0.005615 -0.608887 -0.034180 1441742122 0.792542 0.005615 -0.608887 -0.034180 1441742122 0.792542 0.005615 -0.608887 -0.034180 1441742122 0.792175 0.002747 -0.609192 -0.036743 1441742122 0.792175 0.002747 -0.609192 -0.036743 1441742122 0.792175 0.002747 -0.609192 -0.036743 1441742122 0.792175 0.002747 -0.609192 -0.036743 1441742122 0.792175 0.002747 -0.609192 -0.036743 1441742122 0.792175 0.002747 -0.609192 -0.036743 1441742122 0.791565 0.000427 -0.609680 -0.041626 1441742122 0.791565 0.000427 -0.609680 -0.041626 1441742122 0.791565 0.000427 -0.609680 -0.041626 1441742122 0.791565 0.000427 -0.609680 -0.041626 1441742122 0.791565 0.000427 -0.609680 -0.041626 1441742122 0.791565 0.000427 -0.609680 -0.041626 1441742122 0.790710 -0.002319 -0.610413 -0.046204 1441742122 0.790710 -0.002319 -0.610413 -0.046204 1441742122 0.790710 -0.002319 -0.610413 -0.046204 1441742122 0.790710 -0.002319 -0.610413 -0.046204 1441742122 0.790710 -0.002319 -0.610413 -0.046204 1441742122 0.790710 -0.002319 -0.610413 -0.046204 1441742122 0.790344 -0.002441 -0.610718 -0.048828 1441742122 0.790344 -0.002441 -0.610718 -0.048828 1441742122 0.790344 -0.002441 -0.610718 -0.048828 1441742122 0.790344 -0.002441 -0.610718 -0.048828 1441742122 0.790344 -0.002441 -0.610718 -0.048828 1441742122 0.790344 -0.002441 -0.610718 -0.048828 1441742122 0.790161 -0.000488 -0.610901 -0.049194 1441742122 0.790161 -0.000488 -0.610901 -0.049194 1441742122 0.790161 -0.000488 -0.610901 -0.049194 1441742122 0.790161 -0.000488 -0.610901 -0.049194 1441742122 0.789734 0.004272 -0.611633 -0.047180 1441742122 0.789734 0.004272 -0.611633 -0.047180 1441742122 0.789307 0.009094 -0.612244 -0.044861 1441742122 0.789307 0.009094 -0.612244 -0.044861 1441742122 0.789307 0.009094 -0.612244 -0.044861 1441742122 0.789307 0.009094 -0.612244 -0.044861 1441742122 0.789307 0.009094 -0.612244 -0.044861 1441742122 0.788879 0.010986 -0.612915 -0.043579 1441742122 0.788879 0.010986 -0.612915 -0.043579 1441742122 0.788879 0.010986 -0.612915 -0.043579 1441742122 0.788879 0.010986 -0.612915 -0.043579 1441742122 0.788879 0.010986 -0.612915 -0.043579 1441742122 0.788879 0.010986 -0.612915 -0.043579 1441742122 0.788452 0.011658 -0.613647 -0.040833 1441742122 0.788452 0.011658 -0.613647 -0.040833 1441742122 0.788452 0.011658 -0.613647 -0.040833 1441742122 0.788452 0.011658 -0.613647 -0.040833 1441742122 0.788452 0.011658 -0.613647 -0.040833 1441742122 0.787964 0.012329 -0.614441 -0.037659 1441742122 0.787964 0.012329 -0.614441 -0.037659 1441742122 0.787964 0.012329 -0.614441 -0.037659 1441742122 0.787964 0.012329 -0.614441 -0.037659 1441742122 0.788269 0.009155 -0.614075 -0.038574 1441742122 0.788269 0.009155 -0.614075 -0.038574 1441742122 0.788269 0.009155 -0.614075 -0.038574 1441742122 0.788269 0.009155 -0.614075 -0.038574 1441742122 0.788269 0.009155 -0.614075 -0.038574 1441742123 0.788269 0.009155 -0.614075 -0.038574 1441742123 0.789307 0.003479 -0.611938 -0.050171 1441742123 0.789307 0.003479 -0.611938 -0.050171 1441742123 0.789307 0.003479 -0.611938 -0.050171 1441742123 0.789307 0.003479 -0.611938 -0.050171 1441742123 0.789307 0.003479 -0.611938 -0.050171 1441742123 0.789307 0.003479 -0.611938 -0.050171 1441742123 0.790649 -0.005188 -0.608643 -0.066528 1441742123 0.790649 -0.005188 -0.608643 -0.066528 1441742123 0.790649 -0.005188 -0.608643 -0.066528 1441742123 0.790649 -0.005188 -0.608643 -0.066528 1441742123 0.790649 -0.005188 -0.608643 -0.066528 1441742123 0.791931 -0.006470 -0.606750 -0.068420 1441742123 0.791931 -0.006470 -0.606750 -0.068420 1441742123 0.791931 -0.006470 -0.606750 -0.068420 1441742123 0.791931 -0.006470 -0.606750 -0.068420 1441742123 0.791931 -0.006470 -0.606750 -0.068420 1441742123 0.791931 -0.006470 -0.606750 -0.068420 1441742123 0.792358 0.010681 -0.606995 -0.060120 1441742123 0.792358 0.010681 -0.606995 -0.060120 1441742123 0.792358 0.010681 -0.606995 -0.060120 1441742123 0.792358 0.010681 -0.606995 -0.060120 1441742123 0.792358 0.010681 -0.606995 -0.060120 1441742123 0.791260 0.018494 -0.608826 -0.053467 1441742123 0.791260 0.018494 -0.608826 -0.053467 1441742123 0.791260 0.018494 -0.608826 -0.053467 1441742123 0.791260 0.018494 -0.608826 -0.053467 1441742123 0.789368 0.022461 -0.611572 -0.049255 1441742123 0.789368 0.022461 -0.611572 -0.049255 1441742123 0.789368 0.022461 -0.611572 -0.049255 1441742123 0.789368 0.022461 -0.611572 -0.049255 1441742123 0.789368 0.022461 -0.611572 -0.049255 1441742123 0.789368 0.022461 -0.611572 -0.049255 1441742123 0.787964 0.023621 -0.613586 -0.045959 1441742123 0.787964 0.023621 -0.613586 -0.045959 1441742123 0.787964 0.023621 -0.613586 -0.045959 1441742123 0.787964 0.023621 -0.613586 -0.045959 1441742123 0.787964 0.023621 -0.613586 -0.045959 1441742123 0.787964 0.023621 -0.613586 -0.045959 1441742123 0.787964 0.020630 -0.614014 -0.040833 1441742123 0.787964 0.020630 -0.614014 -0.040833 1441742123 0.787964 0.020630 -0.614014 -0.040833 1441742123 0.787964 0.020630 -0.614014 -0.040833 1441742123 0.787964 0.020630 -0.614014 -0.040833 1441742123 0.787964 0.020630 -0.614014 -0.040833 1441742123 0.787964 0.020630 -0.614014 -0.040833 1441742123 0.788879 0.020142 -0.613342 -0.033081 1441742123 0.788879 0.020142 -0.613342 -0.033081 1441742123 0.788879 0.020142 -0.613342 -0.033081 1441742123 0.788879 0.020142 -0.613342 -0.033081 1441742123 0.788879 0.020142 -0.613342 -0.033081 1441742123 0.788879 0.020142 -0.613342 -0.033081 1441742123 0.790039 0.020020 -0.612122 -0.026245 1441742123 0.790039 0.020020 -0.612122 -0.026245 1441742123 0.790039 0.020020 -0.612122 -0.026245 1441742123 0.790039 0.020020 -0.612122 -0.026245 1441742123 0.790039 0.020020 -0.612122 -0.026245 1441742123 0.790039 0.020020 -0.612122 -0.026245 1441742123 0.790039 0.020020 -0.612122 -0.026245 1441742123 0.791138 0.017639 -0.610901 -0.024170 1441742123 0.791138 0.017639 -0.610901 -0.024170 1441742123 0.791138 0.017639 -0.610901 -0.024170 1441742123 0.791138 0.017639 -0.610901 -0.024170 1441742123 0.791138 0.017639 -0.610901 -0.024170 1441742123 0.792114 0.014160 -0.609741 -0.024719 1441742123 0.792114 0.014160 -0.609741 -0.024719 1441742123 0.792114 0.014160 -0.609741 -0.024719 1441742123 0.792114 0.014160 -0.609741 -0.024719 1441742123 0.792114 0.014160 -0.609741 -0.024719 1441742123 0.792542 0.012451 -0.609192 -0.024780 1441742123 0.792542 0.012451 -0.609192 -0.024780 1441742123 0.792542 0.012451 -0.609192 -0.024780 1441742123 0.792542 0.012451 -0.609192 -0.024780 1441742123 0.792542 0.012451 -0.609192 -0.024780 1441742123 0.792542 0.012451 -0.609192 -0.024780 1441742123 0.792419 0.009644 -0.609192 -0.028870 1441742123 0.792419 0.009644 -0.609192 -0.028870 1441742123 0.792419 0.009644 -0.609192 -0.028870 1441742123 0.792419 0.009644 -0.609192 -0.028870 1441742123 0.792419 0.009644 -0.609192 -0.028870 1441742123 0.792419 0.009644 -0.609192 -0.028870 1441742123 0.791992 0.004395 -0.609314 -0.038452 1441742123 0.791992 0.004395 -0.609314 -0.038452 1441742123 0.791992 0.004395 -0.609314 -0.038452 1441742123 
0.823669 -0.072632 -0.562012 -0.019470 1441742126 0.823669 -0.072632 -0.562012 -0.019470 1441742126 0.823669 -0.072632 -0.562012 -0.019470 1441742126 0.823669 -0.072632 -0.562012 -0.019470 1441742126 0.823669 -0.072632 -0.562012 -0.019470 1441742126 0.814697 -0.122864 -0.566711 0.005676 1441742126 0.814697 -0.122864 -0.566711 0.005676 1441742126 0.814697 -0.122864 -0.566711 0.005676 1441742126 0.814697 -0.122864 -0.566711 0.005676 1441742126 0.814697 -0.122864 -0.566711 0.005676 1441742126 0.814697 -0.122864 -0.566711 0.005676 1441742126 0.810974 -0.154907 -0.562500 0.042908 1441742126 0.810974 -0.154907 -0.562500 0.042908 1441742126 0.810974 -0.154907 -0.562500 0.042908 1441742126 0.810974 -0.154907 -0.562500 0.042908 1441742126 0.810974 -0.154907 -0.562500 0.042908 1441742126 0.810974 -0.154907 -0.562500 0.042908 1441742126 0.813232 -0.194092 -0.544922 0.063293 1441742126 0.813232 -0.194092 -0.544922 0.063293 1441742126 0.813232 -0.194092 -0.544922 0.063293 1441742126 0.813232 -0.194092 -0.544922 0.063293 1441742126 0.813232 -0.194092 -0.544922 0.063293 1441742126 0.813232 -0.194092 -0.544922 0.063293 1441742126 0.818298 -0.236938 -0.517822 0.078064 1441742126 0.818298 -0.236938 -0.517822 0.078064 1441742126 0.818298 -0.236938 -0.517822 0.078064 1441742126 0.818298 -0.236938 -0.517822 0.078064 1441742126 0.818298 -0.236938 -0.517822 0.078064 1441742126 0.818298 -0.236938 -0.517822 0.078064 1441742126 0.822693 -0.257385 -0.498352 0.092224 1441742126 0.822693 -0.257385 -0.498352 0.092224 1441742127 0.822693 -0.257385 -0.498352 0.092224 1441742127 0.822693 -0.257385 -0.498352 0.092224 1441742127 0.822693 -0.257385 -0.498352 0.092224 1441742127 0.822693 -0.257385 -0.498352 0.092224 1441742127 0.824341 -0.257813 -0.495239 0.093323 1441742127 0.824341 -0.257813 -0.495239 0.093323 1441742127 0.824341 -0.257813 -0.495239 0.093323 1441742127 0.824341 -0.257813 -0.495239 0.093323 1441742127 0.824341 -0.257813 -0.495239 0.093323 1441742127 0.824341 -0.257813 -0.495239 0.093323 1441742127 0.824463 -0.239990 -0.505859 0.081970 1441742127 0.824463 -0.239990 -0.505859 0.081970 1441742127 0.824463 -0.239990 -0.505859 0.081970 1441742127 0.824463 -0.239990 -0.505859 0.081970 1441742127 0.824463 -0.239990 -0.505859 0.081970 1441742127 0.824463 -0.239990 -0.505859 0.081970 1441742127 0.819397 -0.219971 -0.525452 0.064270 1441742127 0.819397 -0.219971 -0.525452 0.064270 1441742127 0.819397 -0.219971 -0.525452 0.064270 1441742127 0.819397 -0.219971 -0.525452 0.064270 1441742127 0.819397 -0.219971 -0.525452 0.064270 1441742127 0.819397 -0.219971 -0.525452 0.064270 1441742127 0.812805 -0.196289 -0.546326 0.048340 1441742127 0.812805 -0.196289 -0.546326 0.048340 1441742127 0.812805 -0.196289 -0.546326 0.048340 1441742127 0.812805 -0.196289 -0.546326 0.048340 1441742127 0.812805 -0.196289 -0.546326 0.048340 1441742127 0.812805 -0.196289 -0.546326 0.048340 1441742127 0.812805 -0.196289 -0.546326 0.048340 1441742127 0.806580 -0.173401 -0.564270 0.031311 1441742127 0.806580 -0.173401 -0.564270 0.031311 1441742127 0.806580 -0.173401 -0.564270 0.031311 1441742127 0.806580 -0.173401 -0.564270 0.031311 1441742127 0.806580 -0.173401 -0.564270 0.031311 1441742127 0.806580 -0.173401 -0.564270 0.031311 1441742127 0.802246 -0.163025 -0.574280 0.006042 1441742127 0.802246 -0.163025 -0.574280 0.006042 1441742127 0.802246 -0.163025 -0.574280 0.006042 1441742127 0.802246 -0.163025 -0.574280 0.006042 1441742127 0.802246 -0.163025 -0.574280 0.006042 1441742127 0.802246 -0.163025 -0.574280 0.006042 1441742127 0.809204 -0.135071 -0.571594 -0.014465 1441742127 0.809204 -0.135071 -0.571594 -0.014465 1441742127 0.809204 -0.135071 -0.571594 -0.014465 1441742127 0.809204 -0.135071 -0.571594 -0.014465 1441742127 0.809204 -0.135071 -0.571594 -0.014465 1441742127 0.809204 -0.135071 -0.571594 -0.014465 1441742127 0.809998 -0.059570 -0.583069 -0.020447 1441742127 0.809998 -0.059570 -0.583069 -0.020447 1441742127 0.809998 -0.059570 -0.583069 -0.020447 1441742127 0.809998 -0.059570 -0.583069 -0.020447 1441742127 0.809998 -0.059570 -0.583069 -0.020447 1441742127 0.809998 -0.059570 -0.583069 -0.020447 1441742127 0.809998 -0.059570 -0.583069 -0.020447 1441742127 0.798767 0.029419 -0.599121 -0.046814 1441742127 0.798767 0.029419 -0.599121 -0.046814 1441742127 0.798767 0.029419 -0.599121 -0.046814 1441742127 0.798767 0.029419 -0.599121 -0.046814 1441742127 0.798767 0.029419 -0.599121 -0.046814 1441742127 0.781738 0.039917 -0.606934 -0.137573 1441742127 0.781738 0.039917 -0.606934 -0.137573 1441742127 0.781738 0.039917 -0.606934 -0.137573 1441742127 0.781738 0.039917 -0.606934 -0.137573 1441742127 0.781738 0.039917 -0.606934 -0.137573 1441742127 0.781738 0.039917 -0.606934 -0.137573 1441742127 0.781738 0.039917 -0.606934 -0.137573 1441742127 0.770935 0.019775 -0.605347 -0.196899 1441742127 0.770935 0.019775 -0.605347 -0.196899 1441742127 0.770935 0.019775 -0.605347 -0.196899 1441742127 0.770935 0.019775 -0.605347 -0.196899 1441742127 0.770935 0.019775 -0.605347 -0.196899 1441742127 0.767517 0.005981 -0.603699 -0.215332 1441742127 0.767517 0.005981 -0.603699 -0.215332 1441742127 0.767517 0.005981 -0.603699 -0.215332 1441742127 0.767517 0.005981 -0.603699 -0.215332 1441742127 0.767517 0.005981 -0.603699 -0.215332 1441742127 0.767517 0.005981 -0.603699 -0.215332 1441742127 0.774048 -0.008301 -0.601196 -0.198364 1441742127 0.774048 -0.008301 -0.601196 -0.198364 1441742127 0.774048 -0.008301 -0.601196 -0.198364 1441742127 0.774048 -0.008301 -0.601196 -0.198364 1441742127 0.774048 -0.008301 -0.601196 -0.198364 1441742127 0.784607 -0.014038 -0.598450 -0.161560 1441742127 0.784607 -0.014038 -0.598450 -0.161560 1441742127 0.784607 -0.014038 -0.598450 -0.161560 1441742127 0.784607 -0.014038 -0.598450 -0.161560 1441742127 0.784607 -0.014038 -0.598450 -0.161560 1441742127 0.784607 -0.014038 -0.598450 -0.161560 1441742127 0.784607 -0.014038 -0.598450 -0.161560 1441742127 0.797485 -0.031982 -0.591736 -0.113342 1441742127 0.797485 -0.031982 -0.591736 -0.113342 1441742127 0.797485 -0.031982 -0.591736 -0.113342 1441742127 0.797485 -0.031982 -0.591736 -0.113342 1441742127 0.797485 -0.031982 -0.591736 -0.113342 1441742127 0.797485 -0.031982 -0.591736 -0.113342 1441742127 0.811829 -0.042114 -0.580566 -0.045715 1441742127 0.811829 -0.042114 -0.580566 -0.045715 1441742127 0.811829 -0.042114 -0.580566 -0.045715 1441742127 0.811829 -0.042114 -0.580566 -0.045715 1441742127 0.811829 -0.042114 -0.580566 -0.045715 1441742127 0.811829 -0.042114 -0.580566 -0.045715 1441742127 0.822510 -0.046631 -0.566772 0.006653 1441742127 0.822510 -0.046631 -0.566772 0.006653 1441742127 0.822510 -0.046631 -0.566772 0.006653 1441742127 0.822510 -0.046631 -0.566772 0.006653 1441742127 0.822510 -0.046631 -0.566772 0.006653 1441742127 0.826416 -0.081299 -0.556335 0.030273 1441742127 0.826416 -0.081299 -0.556335 0.030273 1441742127 0.826416 -0.081299 -0.556335 0.030273 1441742127 0.826416 -0.081299 -0.556335 0.030273 1441742128 0.826416 -0.081299 -0.556335 0.030273 1441742128 0.826416 -0.081299 -0.556335 0.030273 1441742128 0.822693 -0.126709 -0.551819 0.050659 1441742128 0.822693 -0.126709 -0.551819 0.050659 1441742128 0.813843 -0.157898 -0.553894 0.076843 1441742128 0.813843 -0.157898 -0.553894 0.076843 1441742128 0.813843 -0.157898 -0.553894 0.076843 1441742128 0.813843 -0.157898 -0.553894 0.076843 1441742128 0.813843 -0.157898 -0.553894 0.076843 1441742128 0.813843 -0.157898 -0.553894 0.076843 1441742128 0.812073 -0.184937 -0.547485 0.081238 1441742128 0.812073 -0.184937 -0.547485 0.081238 1441742128 0.812073 -0.184937 -0.547485 0.081238 1441742128 0.812073 -0.184937 -0.547485 0.081238 1441742128 0.812073 -0.184937 -0.547485 0.081238 1441742128 0.812073 -0.184937 -0.547485 0.081238 1441742128 0.813049 -0.219849 -0.533569 0.077026 1441742128 0.813049 -0.219849 -0.533569 0.077026 1441742128 0.813049 -0.219849 -0.533569 0.077026 1441742128 0.813049 -0.219849 -0.533569 0.077026 1441742128 0.813049 -0.219849 -0.533569 0.077026 1441742128 0.813049 -0.219849 -0.533569 0.077026 1441742128 0.818604 -0.238586 -0.518005 0.067627 1441742128 0.818604 -0.238586 -0.518005 0.067627 1441742128 0.818604 -0.238586 -0.518005 0.067627 1441742128 0.818604 -0.238586 -0.518005 0.067627 1441742128 0.818604 -0.238586 -0.518005 0.067627 1441742128 0.818604 -0.238586 -0.518005 0.067627 1441742128 0.818604 -0.238586 -0.518005 0.067627 1441742128 0.823792 -0.241272 -0.510010 0.055603 1441742128 0.823792 -0.241272 -0.510010 0.055603 1441742128 0.823792 -0.241272 -0.510010 0.055603 1441742128 0.823792 -0.241272 -0.510010 0.055603 1441742128 0.823792 -0.241272 -0.510010 0.055603 1441742128 0.823792 -0.241272 -0.510010 0.055603 1441742128 0.821716 -0.238037 -0.516418 0.037964 1441742128 0.821716 -0.238037 -0.516418 0.037964 1441742128 0.821716 -0.238037 -0.516418 0.037964 1441742128 0.821716 -0.238037 -0.516418 0.037964 1441742128 0.821716 -0.238037 -0.516418 0.037964 1441742128 0.821716 -0.238037 -0.516418 0.037964 1441742128 0.817566 -0.215027 -0.533630 0.024353 1441742128 0.817566 -0.215027 -0.533630 0.024353 1441742128 0.817566 -0.215027 -0.533630 0.024353 1441742128 0.817566 -0.215027 -0.533630 0.024353 1441742128 0.817566 -0.215027 -0.533630 0.024353 1441742128 0.811768 -0.184875 -0.553650 0.019043 1441742128 0.811768 -0.184875 -0.553650 0.019043 1441742128 0.811768 -0.184875 -0.553650 0.019043 1441742128 0.811768 -0.184875 -0.553650 0.019043 1441742128 0.811768 -0.184875 -0.553650 0.019043 1441742128 0.811768 -0.184875 -0.553650 0.019043 1441742128 0.806824 -0.160095 -0.568604 0.010681 1441742128 0.806824 -0.160095 -0.568604 0.010681 1441742128 0.806824 -0.160095 -0.568604 0.010681 1441742128 0.806824 -0.160095 -0.568604 0.010681 1441742128 0.806824 -0.160095 -0.568604 0.010681 1441742128 0.806824 -0.160095 -0.568604 0.010681 1441742128 0.806824 -0.160095 -0.568604 0.010681 1441742128 0.801453 -0.151733 -0.578491 -0.001770 1441742128 0.801453 -0.151733 -0.578491 -0.001770 1441742128 0.801453 -0.151733 -0.578491 -0.001770 1441742128 0.801453 -0.151733 -0.578491 -0.001770 1441742128 0.801453 -0.151733 -0.578491 -0.001770 1441742128 0.801453 -0.151733 -0.578491 -0.001770 1441742128 0.803406 -0.134949 -0.579773 -0.014099 1441742128 0.803406 -0.134949 -0.579773 -0.014099 1441742128 0.803406 -0.134949 -0.579773 -0.014099 1441742128 0.803406 -0.134949 -0.579773 -0.014099 1441742128 0.803406 -0.134949 -0.579773 -0.014099 1441742128 0.803406 -0.134949 -0.579773 -0.014099 1441742128 0.803406 -0.134949 -0.579773 -0.014099 1441742128 0.807800 -0.091797 -0.582031 -0.014893 1441742128 0.807800 -0.091797 -0.582031 -0.014893 1441742128 0.807800 -0.091797 -0.582031 -0.014893 1441742128 0.807800 -0.091797 -0.582031 -0.014893 1441742128 0.807800 -0.091797 -0.582031 -0.014893 1441742128 0.799377 -0.008972 -0.600159 -0.026306 1441742128 0.799377 -0.008972 -0.600159 -0.026306 1441742128 0.799377 -0.008972 -0.600159 -0.026306 1441742128 0.799377 -0.008972 -0.600159 -0.026306 1441742128 0.799377 -0.008972 -0.600159 -0.026306 1441742128 0.799377 -0.008972 -0.600159 -0.026306 1441742128 0.782715 0.038269 -0.616516 -0.076172 1441742128 0.782715 0.038269 -0.616516 -0.076172 1441742128 0.782715 0.038269 -0.616516 -0.076172 1441742128 0.782715 0.038269 -0.616516 -0.076172 1441742128 0.782715 0.038269 -0.616516 -0.076172 1441742128 0.782715 0.038269 -0.616516 -0.076172 1441742128 0.782715 0.038269 -0.616516 -0.076172 1441742128 0.765381 0.047058 -0.627258 -0.135925 1441742128 0.765381 0.047058 -0.627258 -0.135925 1441742128 0.765381 0.047058 -0.627258 -0.135925 1441742128 0.765381 0.047058 -0.627258 -0.135925 1441742128 0.765381 0.047058 -0.627258 -0.135925 1441742128 0.765381 0.047058 -0.627258 -0.135925 1441742128 0.765381 0.047058 -0.627258 -0.135925 1441742128 0.754089 0.041687 -0.631104 -0.176880 1441742128 0.754089 0.041687 -0.631104 -0.176880 1441742128 0.754089 0.041687 -0.631104 -0.176880 1441742128 0.754089 0.041687 -0.631104 -0.176880 1441742128 0.754089 0.041687 -0.631104 -0.176880 1441742128 0.754089 0.041687 -0.631104 -0.176880 1441742128 0.754089 0.041687 -0.631104 -0.176880 1441742128 0.751038 0.029663 -0.630310 -0.194397 1441742128 0.751038 0.029663 -0.630310 -0.194397 1441742128 0.751038 0.029663 -0.630310 -0.194397 1441742128 0.751038 0.029663 -0.630310 -0.194397 1441742129 0.751038 0.029663 -0.630310 -0.194397 1441742129 0.751038 0.029663 -0.630310 -0.194397 1441742129 0.756470 0.019531 -0.626953 -0.185181 1441742129 0.756470 0.019531 -0.626953 -0.185181 1441742129 0.756470 0.019531 -0.626953 -0.185181 1441742129 0.756470 0.019531 -0.626953 -0.185181 1441742129 0.756470 0.019531 -0.626953 -0.185181 1441742129 0.756470 0.019531 -0.626953 -0.185181 1441742129 0.756470 0.019531 -0.626953 -0.185181 1441742129 0.768921 0.006897 -0.620239 -0.154785 1441742129 0.768921 0.006897 -0.620239 -0.154785 1441742129 0.768921 0.006897 -0.620239 -0.154785 1441742129 0.768921 0.006897 -0.620239 -0.154785 1441742129 0.768921 0.006897 -0.620239 -0.154785 1441742129 0.784180 -0.020752 -0.608337 -0.120667 1441742129 0.784180 -0.020752 -0.608337 -0.120667 1441742129 0.784180 -0.020752 -0.608337 -0.120667 1441742129 0.784180 -0.020752 -0.608337 -0.120667 1441742129 0.784180 -0.020752 -0.608337 -0.120667 1441742129 0.784180 -0.020752 -0.608337 -0.120667 1441742129 0.799377 -0.054077 -0.593201 -0.078979 1441742129 0.799377 -0.054077 -0.593201 -0.078979 1441742129 0.799377 -0.054077 -0.593201 -0.078979 1441742129 0.799377 -0.054077 -0.593201 -0.078979 1441742129 0.799377 -0.054077 -0.593201 -0.078979 1441742129 0.799377 -0.054077 -0.593201 -0.078979 1441742129 0.811584 -0.088867 -0.576477 -0.033569 1441742129 0.811584 -0.088867 -0.576477 -0.033569 1441742129 0.811584 -0.088867 -0.576477 -0.033569 1441742129 0.811584 -0.088867 -0.576477 -0.033569 1441742129 0.811584 -0.088867 -0.576477 -0.033569 1441742129 0.816162 -0.122620 -0.564636 0.001770 1441742129 0.816162 -0.122620 -0.564636 0.001770 1441742129 0.816162 -0.122620 -0.564636 0.001770 1441742129 0.816162 -0.122620 -0.564636 0.001770 1441742129 0.816162 -0.122620 -0.564636 0.001770 1441742129 0.816162 -0.122620 -0.564636 0.001770 1441742129 0.812195 -0.162659 -0.558350 0.045715 1441742129 0.812195 -0.162659 -0.558350 0.045715 1441742129 0.812195 -0.162659 -0.558350 0.045715 1441742129 0.812195 -0.162659 -0.558350 0.045715 1441742129 0.812195 -0.162659 -0.558350 0.045715 1441742129 0.812195 -0.162659 -0.558350 0.045715 1441742129 0.806580 -0.189148 -0.554749 0.076843 1441742129 0.806580 -0.189148 -0.554749 0.076843 1441742129 0.806580 -0.189148 -0.554749 0.076843 1441742129 0.806580 -0.189148 -0.554749 0.076843 1441742129 0.806580 -0.189148 -0.554749 0.076843 1441742129 0.807251 -0.212524 -0.543213 0.090027 1441742129 0.807251 -0.212524 -0.543213 0.090027 1441742129 0.807251 -0.212524 -0.543213 0.090027 1441742129 0.807251 -0.212524 -0.543213 0.090027 1441742129 0.807251 -0.212524 -0.543213 0.090027 1441742129 0.811157 -0.233459 -0.526489 0.101685 1441742129 0.811157 -0.233459 -0.526489 0.101685 1441742129 0.811157 -0.233459 -0.526489 0.101685 1441742129 0.811157 -0.233459 -0.526489 0.101685 1441742129 0.811157 -0.233459 -0.526489 0.101685 1441742129 0.811157 -0.233459 -0.526489 0.101685 1441742129 0.811157 -0.233459 -0.526489 0.101685 1441742129 0.813904 -0.251404 -0.513062 0.105286 1441742129 0.813904 -0.251404 -0.513062 0.105286 1441742129 0.813904 -0.251404 -0.513062 0.105286 1441742129 0.813904 -0.251404 -0.513062 0.105286 1441742129 0.813904 -0.251404 -0.513062 0.105286 1441742129 0.813904 -0.251404 -0.513062 0.105286 1441742129 0.817322 -0.249939 -0.510010 0.096924 1441742129 0.817322 -0.249939 -0.510010 0.096924 1441742129 0.817322 -0.249939 -0.510010 0.096924 1441742129 0.817322 -0.249939 -0.510010 0.096924 1441742129 0.817322 -0.249939 -0.510010 0.096924 1441742129 0.817749 -0.240662 -0.517029 0.077820 1441742129 0.817749 -0.240662 -0.517029 0.077820 1441742129 0.817749 -0.240662 -0.517029 0.077820 1441742129 0.817749 -0.240662 -0.517029 0.077820 1441742129 0.817749 -0.240662 -0.517029 0.077820 1441742129 0.817749 -0.240662 -0.517029 0.077820 1441742129 0.817749 -0.240662 -0.517029 0.077820 1441742129 0.814026 -0.227783 -0.531189 0.057922 1441742129 0.814026 -0.227783 -0.531189 0.057922 1441742129 0.814026 -0.227783 -0.531189 0.057922 1441742129 0.814026 -0.227783 -0.531189 0.057922 1441742129 0.814026 -0.227783 -0.531189 0.057922 1441742129 0.809875 -0.202271 -0.549561 0.034607 1441742129 0.809875 -0.202271 -0.549561 0.034607 1441742129 0.809875 -0.202271 -0.549561 0.034607 1441742129 0.809875 -0.202271 -0.549561 0.034607 1441742129 0.809875 -0.202271 -0.549561 0.034607 1441742129 0.809875 -0.202271 -0.549561 0.034607 1441742129 0.809875 -0.202271 -0.549561 0.034607 1441742129 0.807251 -0.171448 -0.564636 0.010559 1441742129 0.807251 -0.171448 -0.564636 0.010559 1441742129 0.807251 -0.171448 -0.564636 0.010559 1441742129 0.807251 -0.171448 -0.564636 0.010559 1441742129 0.807251 -0.171448 -0.564636 0.010559 1441742129 0.807251 -0.171448 -0.564636 0.010559 1441742129 0.803711 -0.151123 -0.575012 -0.023804 1441742129 0.803711 -0.151123 -0.575012 -0.023804 1441742129 0.803711 -0.151123 -0.575012 -0.023804 1441742129 0.803711 -0.151123 -0.575012 -0.023804 1441742129 0.803711 -0.151123 -0.575012 -0.023804 1441742129 0.809753 -0.127441 -0.570190 -0.054138 1441742129 0.809753 -0.127441 -0.570190 -0.054138 1441742129 0.809753 -0.127441 -0.570190 -0.054138 1441742129 0.809753 -0.127441 -0.570190 -0.054138 1441742130 0.805908 -0.054382 -0.584900 -0.073730 1441742130 0.805908 -0.054382 -0.584900 -0.073730 1441742130 0.805908 -0.054382 -0.584900 -0.073730 1441742130 0.805908 -0.054382 -0.584900 -0.073730 1441742130 0.805908 -0.054382 -0.584900 -0.073730 1441742130 0.805908 -0.054382 -0.584900 -0.073730 1441742130 0.790283 0.030212 -0.603149 -0.103821 1441742130 0.790283 0.030212 -0.603149 -0.103821 1441742130 0.790283 0.030212 -0.603149 -0.103821 1441742130 0.790283 0.030212 -0.603149 -0.103821 1441742130 0.790283 0.030212 -0.603149 -0.103821 1441742130 0.790283 0.030212 -0.603149 -0.103821 1441742130 0.765076 0.054871 -0.616821 -0.176514 1441742130 0.765076 0.054871 -0.616821 -0.176514 1441742130 0.765076 0.054871 -0.616821 -0.176514 1441742130 0.765076 0.054871 -0.616821 -0.176514 1441742130 0.748901 0.059631 -0.626282 -0.208374 1441742130 0.748901 0.059631 -0.626282 -0.208374 1441742130 0.748901 0.059631 -0.626282 -0.208374 1441742130 0.748901 0.059631 -0.626282 -0.208374 1441742130 0.748901 0.059631 -0.626282 -0.208374 1441742130 0.740784 0.058167 -0.630371 -0.224792 1441742130 0.740784 0.058167 -0.630371 -0.224792 1441742130 0.740784 0.058167 -0.630371 -0.224792 1441742130 0.740784 0.058167 -0.630371 -0.224792 1441742130 0.740784 0.058167 -0.630371 -0.224792 1441742130 0.740784 0.058167 -0.630371 -0.224792 1441742130 0.742615 0.042358 -0.629089 -0.225708 1441742130 0.742615 0.042358 -0.629089 -0.225708 1441742130 0.742615 0.042358 -0.629089 -0.225708 1441742130 0.742615 0.042358 -0.629089 -0.225708 1441742130 0.742615 0.042358 -0.629089 -0.225708 1441742130 0.742615 0.042358 -0.629089 -0.225708 1441742130 0.742615 0.042358 -0.629089 -0.225708 1441742130 0.750488 0.031677 -0.630188 -0.196411 1441742130 0.750488 0.031677 -0.630188 -0.196411 1441742130 0.750488 0.031677 -0.630188 -0.196411 1441742130 0.750488 0.031677 -0.630188 -0.196411 1441742130 0.750488 0.031677 -0.630188 -0.196411 1441742130 0.764648 0.009521 -0.624878 -0.157288 1441742130 0.764648 0.009521 -0.624878 -0.157288 1441742130 0.764648 0.009521 -0.624878 -0.157288 1441742130 0.764648 0.009521 -0.624878 -0.157288 1441742130 0.764648 0.009521 -0.624878 -0.157288 1441742130 0.764648 0.009521 -0.624878 -0.157288 1441742130 0.764648 0.009521 -0.624878 -0.157288 1441742130 0.782837 -0.021973 -0.611633 -0.112000 1441742130 0.782837 -0.021973 -0.611633 -0.112000 1441742130 0.782837 -0.021973 -0.611633 -0.112000 1441742130 0.782837 -0.021973 -0.611633 -0.112000 1441742130 0.782837 -0.021973 -0.611633 -0.112000 1441742130 0.800842 -0.048828 -0.594116 -0.057495 1441742130 0.800842 -0.048828 -0.594116 -0.057495 1441742130 0.800842 -0.048828 -0.594116 -0.057495 1441742130 0.800842 -0.048828 -0.594116 -0.057495 1441742130 0.800842 -0.048828 -0.594116 -0.057495 1441742130 0.800842 -0.048828 -0.594116 -0.057495 1441742130 0.811707 -0.065552 -0.580322 -0.008362 1441742130 0.811707 -0.065552 -0.580322 -0.008362 1441742130 0.811707 -0.065552 -0.580322 -0.008362 1441742130 0.811707 -0.065552 -0.580322 -0.008362 1441742130 0.811707 -0.065552 -0.580322 -0.008362 1441742130 0.811707 -0.065552 -0.580322 -0.008362 1441742130 0.811707 -0.065552 -0.580322 -0.008362 1441742130 0.815674 -0.096008 -0.570313 0.013428 1441742130 0.815674 -0.096008 -0.570313 0.013428 1441742130 0.815674 -0.096008 -0.570313 0.013428 1441742130 0.815674 -0.096008 -0.570313 0.013428 1441742130 0.807739 -0.136780 -0.571960 0.041748 1441742130 0.807739 -0.136780 -0.571960 0.041748 1441742130 0.807739 -0.136780 -0.571960 0.041748 1441742130 0.807739 -0.136780 -0.571960 0.041748 1441742130 0.807739 -0.136780 -0.571960 0.041748 1441742130 0.801636 -0.164124 -0.570557 0.069641 1441742130 0.801636 -0.164124 -0.570557 0.069641 1441742130 0.801636 -0.164124 -0.570557 0.069641 1441742130 0.801636 -0.164124 -0.570557 0.069641 1441742130 0.801636 -0.164124 -0.570557 0.069641 1441742130 0.801636 -0.164124 -0.570557 0.069641 1441742130 0.802490 -0.181885 -0.561462 0.087646 1441742130 0.802490 -0.181885 -0.561462 0.087646 1441742130 0.802490 -0.181885 -0.561462 0.087646 1441742130 0.802490 -0.181885 -0.561462 0.087646 1441742130 0.802490 -0.181885 -0.561462 0.087646 1441742130 0.802490 -0.181885 -0.561462 0.087646 1441742130 0.802490 -0.181885 -0.561462 0.087646 1441742130 0.806641 -0.209778 -0.544312 0.094788 1441742130 0.806641 -0.209778 -0.544312 0.094788 1441742130 0.806641 -0.209778 -0.544312 0.094788 1441742130 0.806641 -0.209778 -0.544312 0.094788 1441742130 0.806641 -0.209778 -0.544312 0.094788 1441742130 0.806641 -0.209778 -0.544312 0.094788 1441742130 0.814209 -0.224243 -0.524109 0.109680 1441742130 0.814209 -0.224243 -0.524109 0.109680 1441742130 0.814209 -0.224243 -0.524109 0.109680 1441742130 0.814209 -0.224243 -0.524109 0.109680 1441742130 0.814209 -0.224243 -0.524109 0.109680 1441742130 0.814209 -0.224243 -0.524109 0.109680 1441742130 0.814209 -0.224243 -0.524109 0.109680 1441742130 0.816284 -0.230591 -0.516663 0.116333 1441742130 0.816284 -0.230591 -0.516663 0.116333 1441742130 0.816284 -0.230591 -0.516663 0.116333 1441742130 0.816284 -0.230591 -0.516663 0.116333 1441742130 0.816284 -0.230591 -0.516663 0.116333 1441742130 0.817932 -0.226257 -0.517883 0.107666 1441742131 0.817932 -0.226257 -0.517883 0.107666 1441742131 0.817932 -0.226257 -0.517883 0.107666 1441742131 0.817932 -0.226257 -0.517883 0.107666 1441742131 0.817932 -0.226257 -0.517883 0.107666 1441742131 0.817932 -0.226257 -0.517883 0.107666 1441742131 0.817932 -0.226257 -0.517883 0.107666 1441742131 0.815735 -0.217712 -0.528015 0.091797 1441742131 0.815735 -0.217712 -0.528015 0.091797 1441742131 0.815735 -0.217712 -0.528015 0.091797 1441742131 0.815735 -0.217712 -0.528015 0.091797 1441742131 0.815735 -0.217712 -0.528015 0.091797 1441742131 0.811523 -0.200928 -0.543396 0.076294 1441742131 0.811523 -0.200928 -0.543396 0.076294 1441742131 0.811523 -0.200928 -0.543396 0.076294 1441742131 0.811523 -0.200928 -0.543396 0.076294 1441742131 0.811523 -0.200928 -0.543396 0.076294 1441742131 0.811523 -0.200928 -0.543396 0.076294 1441742131 0.804993 -0.174011 -0.564270 0.057556 1441742131 0.804993 -0.174011 -0.564270 0.057556 1441742131 0.804993 -0.174011 -0.564270 0.057556 1441742131 0.804993 -0.174011 -0.564270 0.057556 1441742131 0.804993 -0.174011 -0.564270 0.057556 1441742131 0.804993 -0.174011 -0.564270 0.057556 1441742131 0.799072 -0.154114 -0.580017 0.035828 1441742131 0.799072 -0.154114 -0.580017 0.035828 1441742131 0.799072 -0.154114 -0.580017 0.035828 1441742131 0.799072 -0.154114 -0.580017 0.035828 1441742131 0.799072 -0.154114 -0.580017 0.035828 1441742131 0.799072 -0.154114 -0.580017 0.035828 1441742131 0.795166 -0.141968 -0.589478 0.005249 1441742131 0.795166 -0.141968 -0.589478 0.005249 1441742131 0.795166 -0.141968 -0.589478 0.005249 1441742131 0.795166 -0.141968 -0.589478 0.005249 1441742131 0.795166 -0.141968 -0.589478 0.005249 1441742131 0.795166 -0.141968 -0.589478 0.005249 1441742131 0.793457 -0.121765 -0.595703 -0.026855 1441742131 0.793457 -0.121765 -0.595703 -0.026855 1441742131 0.793457 -0.121765 -0.595703 -0.026855 1441742131 0.793457 -0.121765 -0.595703 -0.026855 1441742131 0.793457 -0.121765 -0.595703 -0.026855 1441742131 0.793457 -0.121765 -0.595703 -0.026855 1441742131 0.793640 -0.077820 -0.600281 -0.060486 1441742131 0.793640 -0.077820 -0.600281 -0.060486 1441742131 0.793640 -0.077820 -0.600281 -0.060486 1441742131 0.790405 -0.033447 -0.602173 -0.107361 1441742131 0.790405 -0.033447 -0.602173 -0.107361 1441742131 0.790405 -0.033447 -0.602173 -0.107361 1441742131 0.790405 -0.033447 -0.602173 -0.107361 1441742131 0.790405 -0.033447 -0.602173 -0.107361 1441742131 0.790405 -0.033447 -0.602173 -0.107361 1441742131 0.790405 -0.033447 -0.602173 -0.107361 1441742131 0.776306 -0.001587 -0.607300 -0.169006 1441742131 0.776306 -0.001587 -0.607300 -0.169006 1441742131 0.776306 -0.001587 -0.607300 -0.169006 1441742131 0.776306 -0.001587 -0.607300 -0.169006 1441742131 0.776306 -0.001587 -0.607300 -0.169006 1441742131 0.776306 -0.001587 -0.607300 -0.169006 1441742131 0.759705 0.014954 -0.608459 -0.228760 1441742131 0.759705 0.014954 -0.608459 -0.228760 1441742131 0.759705 0.014954 -0.608459 -0.228760 1441742131 0.759705 0.014954 -0.608459 -0.228760 1441742131 0.759705 0.014954 -0.608459 -0.228760 1441742131 0.750000 0.004395 -0.606018 -0.264954 1441742131 0.750000 0.004395 -0.606018 -0.264954 1441742131 0.750000 0.004395 -0.606018 -0.264954 1441742131 0.750000 0.004395 -0.606018 -0.264954 1441742131 0.750000 0.004395 -0.606018 -0.264954 1441742131 0.747498 0.003662 -0.607300 -0.269165 1441742131 0.747498 0.003662 -0.607300 -0.269165 1441742131 0.747498 0.003662 -0.607300 -0.269165 1441742131 0.747498 0.003662 -0.607300 -0.269165 1441742131 0.747498 0.003662 -0.607300 -0.269165 1441742131 0.747498 0.003662 -0.607300 -0.269165 1441742131 0.753906 -0.005737 -0.606140 -0.253357 1441742131 0.753906 -0.005737 -0.606140 -0.253357 1441742131 0.753906 -0.005737 -0.606140 -0.253357 1441742131 0.753906 -0.005737 -0.606140 -0.253357 1441742131 0.753906 -0.005737 -0.606140 -0.253357 1441742131 0.753906 -0.005737 -0.606140 -0.253357 1441742131 0.765747 -0.012634 -0.606323 -0.214050 1441742131 0.765747 -0.012634 -0.606323 -0.214050 1441742131 0.765747 -0.012634 -0.606323 -0.214050 1441742131 0.765747 -0.012634 -0.606323 -0.214050 1441742131 0.765747 -0.012634 -0.606323 -0.214050 1441742131 0.778870 -0.031921 -0.604309 -0.164856 1441742131 0.778870 -0.031921 -0.604309 -0.164856 1441742131 0.778870 -0.031921 -0.604309 -0.164856 1441742131 0.778870 -0.031921 -0.604309 -0.164856 1441742131 0.778870 -0.031921 -0.604309 -0.164856 1441742131 0.778870 -0.031921 -0.604309 -0.164856 1441742131 0.778870 -0.031921 -0.604309 -0.164856 1441742131 0.791138 -0.055603 -0.598511 -0.113098 1441742131 0.791138 -0.055603 -0.598511 -0.113098 1441742131 0.791138 -0.055603 -0.598511 -0.113098 1441742131 0.791138 -0.055603 -0.598511 -0.113098 1441742131 0.791138 -0.055603 -0.598511 -0.113098 1441742131 0.791138 -0.055603 -0.598511 -0.113098 1441742131 0.799988 -0.079468 -0.591797 -0.058716 1441742131 0.799988 -0.079468 -0.591797 -0.058716 1441742131 0.799988 -0.079468 -0.591797 -0.058716 1441742131 0.799988 -0.079468 -0.591797 -0.058716 1441742131 0.799988 -0.079468 -0.591797 -0.058716 1441742131 0.804626 -0.099609 -0.585205 -0.013550 1441742131 
0.787231 0.022034 -0.615173 -0.035767 1441742134 0.787231 0.022034 -0.615173 -0.035767 1441742134 0.787231 0.022034 -0.615173 -0.035767 1441742134 0.787231 0.022034 -0.615173 -0.035767 1441742134 0.787231 0.022034 -0.615173 -0.035767 1441742134 0.787231 0.022034 -0.615173 -0.035767 1441742134 0.787842 0.027588 -0.614441 -0.030945 1441742134 0.787842 0.027588 -0.614441 -0.030945 1441742134 0.787842 0.027588 -0.614441 -0.030945 1441742134 0.787842 0.027588 -0.614441 -0.030945 1441742134 0.787842 0.027588 -0.614441 -0.030945 1441742134 0.787842 0.027588 -0.614441 -0.030945 1441742134 0.788330 0.027771 -0.613770 -0.032715 1441742134 0.788330 0.027771 -0.613770 -0.032715 1441742134 0.788330 0.027771 -0.613770 -0.032715 1441742134 0.788330 0.027771 -0.613770 -0.032715 1441742134 0.788330 0.027771 -0.613770 -0.032715 1441742134 0.788330 0.027771 -0.613770 -0.032715 1441742134 0.788574 0.022095 -0.613342 -0.038086 1441742134 0.788574 0.022095 -0.613342 -0.038086 1441742134 0.788574 0.022095 -0.613342 -0.038086 1441742134 0.788574 0.022095 -0.613342 -0.038086 1441742134 0.788574 0.022095 -0.613342 -0.038086 1441742134 0.788879 0.016785 -0.612976 -0.040710 1441742134 0.788879 0.016785 -0.612976 -0.040710 1441742134 0.788879 0.016785 -0.612976 -0.040710 1441742134 0.788879 0.016785 -0.612976 -0.040710 1441742134 0.788879 0.016785 -0.612976 -0.040710 1441742134 0.788940 0.014893 -0.612976 -0.040039 1441742134 0.788940 0.014893 -0.612976 -0.040039 1441742134 0.788940 0.014893 -0.612976 -0.040039 1441742134 0.788940 0.014893 -0.612976 -0.040039 1441742134 0.788940 0.014893 -0.612976 -0.040039 1441742134 0.788940 0.014893 -0.612976 -0.040039 1441742134 0.788635 0.015808 -0.613464 -0.038574 1441742134 0.788635 0.015808 -0.613464 -0.038574 1441742134 0.788635 0.015808 -0.613464 -0.038574 1441742134 0.788635 0.015808 -0.613464 -0.038574 1441742134 0.788635 0.015808 -0.613464 -0.038574 1441742134 0.788635 0.015808 -0.613464 -0.038574 1441742134 0.788635 0.015808 -0.613464 -0.038574 1441742134 0.787781 0.017273 -0.614563 -0.037781 1441742134 0.787781 0.017273 -0.614563 -0.037781 1441742134 0.787781 0.017273 -0.614563 -0.037781 1441742134 0.787781 0.017273 -0.614563 -0.037781 1441742134 0.787781 0.017273 -0.614563 -0.037781 1441742134 0.786621 0.018738 -0.615967 -0.037842 1441742134 0.786621 0.018738 -0.615967 -0.037842 1441742134 0.786621 0.018738 -0.615967 -0.037842 1441742134 0.786621 0.018738 -0.615967 -0.037842 1441742134 0.786621 0.018738 -0.615967 -0.037842 1441742134 0.786621 0.018738 -0.615967 -0.037842 1441742134 0.786621 0.018738 -0.615967 -0.037842 1441742134 0.785645 0.019592 -0.617188 -0.038696 1441742134 0.785645 0.019592 -0.617188 -0.038696 1441742135 0.785645 0.019592 -0.617188 -0.038696 1441742135 0.784729 0.019531 -0.618347 -0.038635 1441742135 0.784729 0.019531 -0.618347 -0.038635 1441742135 0.784729 0.019531 -0.618347 -0.038635 1441742135 0.784729 0.019531 -0.618347 -0.038635 1441742135 0.784729 0.019531 -0.618347 -0.038635 1441742135 0.784729 0.019531 -0.618347 -0.038635 1441742135 0.784363 0.016235 -0.618652 -0.042542 1441742135 0.784363 0.016235 -0.618652 -0.042542 1441742135 0.784363 0.016235 -0.618652 -0.042542 1441742135 0.784363 0.016235 -0.618652 -0.042542 1441742135 0.784363 0.016235 -0.618652 -0.042542 1441742135 0.784363 0.010010 -0.618286 -0.048462 1441742135 0.784363 0.010010 -0.618286 -0.048462 1441742135 0.784363 0.010010 -0.618286 -0.048462 1441742135 0.784363 0.010010 -0.618286 -0.048462 1441742135 0.784363 0.010010 -0.618286 -0.048462 1441742135 0.784363 0.010010 -0.618286 -0.048462 1441742135 0.784363 0.010010 -0.618286 -0.048462 1441742135 0.784485 0.004883 -0.617554 -0.056213 1441742135 0.784485 0.004883 -0.617554 -0.056213 1441742135 0.784485 0.004883 -0.617554 -0.056213 1441742135 0.784485 0.004883 -0.617554 -0.056213 1441742135 0.784729 -0.002930 -0.615784 -0.070740 1441742135 0.784729 -0.002930 -0.615784 -0.070740 1441742135 0.784729 -0.002930 -0.615784 -0.070740 1441742135 0.784729 -0.002930 -0.615784 -0.070740 1441742135 0.784729 -0.002930 -0.615784 -0.070740 1441742135 0.784729 -0.002930 -0.615784 -0.070740 1441742135 0.785095 -0.010071 -0.614441 -0.077393 1441742135 0.785095 -0.010071 -0.614441 -0.077393 1441742135 0.785095 -0.010071 -0.614441 -0.077393 1441742135 0.785095 -0.010071 -0.614441 -0.077393 1441742135 0.785095 -0.010071 -0.614441 -0.077393 1441742135 0.785095 -0.010071 -0.614441 -0.077393 1441742135 0.785095 -0.010071 -0.614441 -0.077393 1441742135 0.785583 -0.003601 -0.614502 -0.072388 1441742135 0.785583 -0.003601 -0.614502 -0.072388 1441742135 0.785583 -0.003601 -0.614502 -0.072388 1441742135 0.785583 -0.003601 -0.614502 -0.072388 1441742135 0.785583 -0.003601 -0.614502 -0.072388 1441742135 0.785461 0.008301 -0.615540 -0.064270 1441742135 0.785461 0.008301 -0.615540 -0.064270 1441742135 0.785461 0.008301 -0.615540 -0.064270 1441742135 0.785461 0.008301 -0.615540 -0.064270 1441742135 0.785461 0.008301 -0.615540 -0.064270 1441742135 0.785461 0.008301 -0.615540 -0.064270 1441742135 0.784607 0.018188 -0.617188 -0.055908 1441742135 0.784607 0.018188 -0.617188 -0.055908 1441742135 0.784607 0.018188 -0.617188 -0.055908 1441742135 0.784607 0.018188 -0.617188 -0.055908 1441742135 0.784607 0.018188 -0.617188 -0.055908 1441742135 0.784607 0.018188 -0.617188 -0.055908 1441742135 0.784607 0.018188 -0.617188 -0.055908 1441742135 0.784729 0.023621 -0.617371 -0.049255 1441742135 0.784729 0.023621 -0.617371 -0.049255 1441742135 0.784729 0.023621 -0.617371 -0.049255 1441742135 0.784729 0.023621 -0.617371 -0.049255 1441742135 0.784729 0.023621 -0.617371 -0.049255 1441742135 0.784729 0.023621 -0.617371 -0.049255 1441742135 0.786072 0.022644 -0.616150 -0.044067 1441742135 0.786072 0.022644 -0.616150 -0.044067 1441742135 0.786072 0.022644 -0.616150 -0.044067 1441742135 0.786072 0.022644 -0.616150 -0.044067 1441742135 0.787598 0.020142 -0.614624 -0.038818 1441742135 0.787598 0.020142 -0.614624 -0.038818 1441742135 0.787598 0.020142 -0.614624 -0.038818 1441742135 0.787598 0.020142 -0.614624 -0.038818 1441742135 0.787598 0.020142 -0.614624 -0.038818 1441742135 0.787598 0.020142 -0.614624 -0.038818 1441742135 0.787598 0.020142 -0.614624 -0.038818 1441742135 0.789307 0.015381 -0.612793 -0.035950 1441742135 0.789307 0.015381 -0.612793 -0.035950 1441742135 0.789307 0.015381 -0.612793 -0.035950 1441742135 0.789307 0.015381 -0.612793 -0.035950 1441742135 0.789307 0.015381 -0.612793 -0.035950 1441742135 0.789307 0.015381 -0.612793 -0.035950 1441742135 0.790405 0.011230 -0.611572 -0.033386 1441742135 0.790405 0.011230 -0.611572 -0.033386 1441742135 0.790405 0.011230 -0.611572 -0.033386 1441742135 0.790405 0.011230 -0.611572 -0.033386 1441742135 0.790405 0.011230 -0.611572 -0.033386 1441742135 0.790405 0.011230 -0.611572 -0.033386 1441742135 0.790405 0.011230 -0.611572 -0.033386 1441742135 0.790833 0.008728 -0.611206 -0.030579 1441742135 0.790833 0.008728 -0.611206 -0.030579 1441742135 0.790833 0.008728 -0.611206 -0.030579 1441742135 0.790833 0.008728 -0.611206 -0.030579 1441742135 0.790771 0.006897 -0.611328 -0.029907 1441742135 0.790771 0.006897 -0.611328 -0.029907 1441742135 0.790771 0.006897 -0.611328 -0.029907 1441742135 0.790771 0.006897 -0.611328 -0.029907 1441742135 0.790771 0.006897 -0.611328 -0.029907 1441742135 0.790771 0.006897 -0.611328 -0.029907 1441742135 0.790771 0.006897 -0.611328 -0.029907 1441742135 0.790039 0.005615 -0.612122 -0.032471 1441742135 0.790039 0.005615 -0.612122 -0.032471 1441742135 0.790039 0.005615 -0.612122 -0.032471 1441742135 0.790039 0.005615 -0.612122 -0.032471 1441742135 0.790039 0.005615 -0.612122 -0.032471 1441742135 0.789673 0.005249 -0.612244 -0.039734 1441742135 0.789673 0.005249 -0.612244 -0.039734 1441742135 0.789673 0.005249 -0.612244 -0.039734 1441742136 0.789673 0.005249 -0.612244 -0.039734 1441742136 0.789429 0.002625 -0.612183 -0.045471 1441742136 0.789429 0.002625 -0.612183 -0.045471 1441742136 0.789429 0.002625 -0.612183 -0.045471 1441742136 0.789429 0.002625 -0.612183 -0.045471 1441742136 0.789429 0.002625 -0.612183 -0.045471 1441742136 0.789429 0.002625 -0.612183 -0.045471 1441742136 0.789063 0.005371 -0.612732 -0.044067 1441742136 0.789063 0.005371 -0.612732 -0.044067 1441742136 0.789063 0.005371 -0.612732 -0.044067 1441742136 0.789063 0.005371 -0.612732 -0.044067 1441742136 0.789063 0.005371 -0.612732 -0.044067 1441742136 0.789063 0.005371 -0.612732 -0.044067 1441742136 0.788574 0.011169 -0.613281 -0.043701 1441742136 0.788574 0.011169 -0.613281 -0.043701 1441742136 0.788574 0.011169 -0.613281 -0.043701 1441742136 0.788574 0.011169 -0.613281 -0.043701 1441742136 0.788574 0.011169 -0.613281 -0.043701 1441742136 0.788574 0.011169 -0.613281 -0.043701 1441742136 0.788147 0.015015 -0.613708 -0.044861 1441742136 0.788147 0.015015 -0.613708 -0.044861 1441742136 0.788147 0.015015 -0.613708 -0.044861 1441742136 0.788147 0.015015 -0.613708 -0.044861 1441742136 0.788147 0.015015 -0.613708 -0.044861 1441742136 0.788147 0.015015 -0.613708 -0.044861 1441742136 0.787964 0.018372 -0.613953 -0.042664 1441742136 0.787964 0.018372 -0.613953 -0.042664 1441742136 0.787964 0.018372 -0.613953 -0.042664 1441742136 0.787964 0.018372 -0.613953 -0.042664 1441742136 0.787964 0.018372 -0.613953 -0.042664 1441742136 0.787964 0.018372 -0.613953 -0.042664 1441742136 0.787964 0.018860 -0.614197 -0.038635 1441742136 0.787964 0.018860 -0.614197 -0.038635 1441742136 0.787964 0.018860 -0.614197 -0.038635 1441742136 0.787964 0.018860 -0.614197 -0.038635 1441742136 0.787964 0.018860 -0.614197 -0.038635 1441742136 0.787964 0.018860 -0.614197 -0.038635 1441742136 0.787903 0.017029 -0.614563 -0.034973 1441742136 0.787903 0.017029 -0.614563 -0.034973 1441742136 0.787903 0.017029 -0.614563 -0.034973 1441742136 0.787903 0.017029 -0.614563 -0.034973 1441742136 0.787903 0.017029 -0.614563 -0.034973 1441742136 0.787903 0.017029 -0.614563 -0.034973 1441742136 0.787903 0.017029 -0.614563 -0.034973 1441742136 0.787781 0.011963 -0.614868 -0.034119 1441742136 0.787781 0.011963 -0.614868 -0.034119 1441742136 0.787781 0.011963 -0.614868 -0.034119 1441742136 0.787842 0.003662 -0.614563 -0.039307 1441742136 0.787842 0.003662 -0.614563 -0.039307 1441742136 0.787842 0.003662 -0.614563 -0.039307 1441742136 0.788086 -0.007080 -0.613831 -0.046204 1441742136 0.788086 -0.007080 -0.613831 -0.046204 1441742136 0.788086 -0.007080 -0.613831 -0.046204 1441742136 0.788086 -0.007080 -0.613831 -0.046204 1441742136 0.788086 -0.007080 -0.613831 -0.046204 1441742136 0.789001 -0.010010 -0.612427 -0.047974 1441742136 0.789001 -0.010010 -0.612427 -0.047974 1441742136 0.789001 -0.010010 -0.612427 -0.047974 1441742136 0.789001 -0.010010 -0.612427 -0.047974 1441742136 0.789001 -0.010010 -0.612427 -0.047974 1441742136 0.789001 -0.010010 -0.612427 -0.047974 1441742136 0.790405 -0.012756 -0.609985 -0.055420 1441742136 0.790405 -0.012756 -0.609985 -0.055420 1441742136 0.790405 -0.012756 -0.609985 -0.055420 1441742136 0.790405 -0.012756 -0.609985 -0.055420 1441742136 0.790405 -0.012756 -0.609985 -0.055420 1441742136 0.790405 -0.012756 -0.609985 -0.055420 1441742136 0.791565 -0.012146 -0.608093 -0.058838 1441742136 0.791565 -0.012146 -0.608093 -0.058838 1441742136 0.791565 -0.012146 -0.608093 -0.058838 1441742136 0.791565 -0.012146 -0.608093 -0.058838 1441742136 0.791565 -0.012146 -0.608093 -0.058838 1441742136 0.791565 -0.012146 -0.608093 -0.058838 1441742136 0.791870 -0.005432 -0.608276 -0.053467 1441742136 0.791870 -0.005432 -0.608276 -0.053467 1441742136 0.791870 -0.005432 -0.608276 -0.053467 1441742136 0.791870 -0.005432 -0.608276 -0.053467 1441742136 0.791870 -0.005432 -0.608276 -0.053467 1441742136 0.791870 -0.005432 -0.608276 -0.053467 1441742136 0.791504 0.002869 -0.609192 -0.049255 1441742136 0.791504 0.002869 -0.609192 -0.049255 1441742136 0.791504 0.002869 -0.609192 -0.049255 1441742136 0.791504 0.002869 -0.609192 -0.049255 1441742136 0.791504 0.002869 -0.609192 -0.049255 1441742136 0.791504 0.002869 -0.609192 -0.049255 1441742136 0.790710 0.005493 -0.609985 -0.051697 1441742136 0.790710 0.005493 -0.609985 -0.051697 1441742136 0.790710 0.005493 -0.609985 -0.051697 1441742136 0.790710 0.005493 -0.609985 -0.051697 1441742136 0.790710 0.005493 -0.609985 -0.051697 1441742136 0.790710 0.005493 -0.609985 -0.051697 1441742136 0.790100 0.003052 -0.610596 -0.053833 1441742136 0.790100 0.003052 -0.610596 -0.053833 1441742136 0.790100 0.003052 -0.610596 -0.053833 1441742136 0.790161 0.000549 -0.610718 -0.051941 1441742136 0.790161 0.000549 -0.610718 -0.051941 1441742136 0.790161 0.000549 -0.610718 -0.051941 1441742136 0.790161 0.000549 -0.610718 -0.051941 1441742136 0.790161 0.000549 -0.610718 -0.051941 1441742136 0.790161 0.000549 -0.610718 -0.051941 1441742137 0.790283 -0.001160 -0.610779 -0.049011 1441742137 0.790283 -0.001160 -0.610779 -0.049011 1441742137 0.790283 -0.001160 -0.610779 -0.049011 1441742137 0.790100 -0.002319 -0.611145 -0.046936 1441742137 0.790100 -0.002319 -0.611145 -0.046936 1441742137 0.790100 -0.002319 -0.611145 -0.046936 1441742137 0.790100 -0.002319 -0.611145 -0.046936 1441742137 0.790100 -0.002319 -0.611145 -0.046936 1441742137 0.790100 -0.002319 -0.611145 -0.046936 1441742137 0.790100 -0.002319 -0.611145 -0.046936 1441742137 0.789612 -0.003113 -0.612000 -0.044495 1441742137 0.789612 -0.003113 -0.612000 -0.044495 1441742137 0.789612 -0.003113 -0.612000 -0.044495 1441742137 0.789612 -0.003113 -0.612000 -0.044495 1441742137 0.789612 -0.003113 -0.612000 -0.044495 1441742137 0.789612 -0.003113 -0.612000 -0.044495 1441742137 0.789246 -0.005432 -0.612366 -0.045105 1441742137 0.789246 -0.005432 -0.612366 -0.045105 1441742137 0.789246 -0.005432 -0.612366 -0.045105 1441742137 0.789246 -0.005432 -0.612366 -0.045105 1441742137 0.789246 -0.005432 -0.612366 -0.045105 1441742137 0.789246 -0.005432 -0.612366 -0.045105 1441742137 0.789001 -0.010132 -0.612183 -0.050842 1441742137 0.789001 -0.010132 -0.612183 -0.050842 1441742137 0.789001 -0.010132 -0.612183 -0.050842 1441742137 0.789001 -0.010132 -0.612183 -0.050842 1441742137 0.789001 -0.010132 -0.612183 -0.050842 1441742137 0.788574 -0.014893 -0.611877 -0.059509 1441742137 0.788574 -0.014893 -0.611877 -0.059509 1441742137 0.788574 -0.014893 -0.611877 -0.059509 1441742137 0.788574 -0.014893 -0.611877 -0.059509 1441742137 0.788574 -0.014893 -0.611877 -0.059509 1441742137 0.788574 -0.014893 -0.611877 -0.059509 1441742137 0.787903 -0.018738 -0.612061 -0.065247 1441742137 0.787903 -0.018738 -0.612061 -0.065247 1441742137 0.787903 -0.018738 -0.612061 -0.065247 1441742137 0.787903 -0.018738 -0.612061 -0.065247 1441742137 0.787903 -0.018738 -0.612061 -0.065247 1441742137 0.787903 -0.018738 -0.612061 -0.065247 1441742137 0.787354 -0.018250 -0.612732 -0.065430 1441742137 0.787354 -0.018250 -0.612732 -0.065430 1441742137 0.787354 -0.018250 -0.612732 -0.065430 1441742137 0.787354 -0.018250 -0.612732 -0.065430 1441742137 0.787354 -0.018250 -0.612732 -0.065430 1441742137 0.787354 -0.018250 -0.612732 -0.065430 1441742137 0.786377 -0.014343 -0.614258 -0.063721 1441742137 0.786377 -0.014343 -0.614258 -0.063721 1441742137 0.786377 -0.014343 -0.614258 -0.063721 1441742137 0.786377 -0.014343 -0.614258 -0.063721 1441742137 0.786377 -0.014343 -0.614258 -0.063721 1441742137 0.786377 -0.014343 -0.614258 -0.063721 1441742137 0.785400 -0.010376 -0.615723 -0.062805 1441742137 0.785400 -0.010376 -0.615723 -0.062805 1441742137 0.785400 -0.010376 -0.615723 -0.062805 1441742137 0.785400 -0.010376 -0.615723 -0.062805 1441742137 0.784668 -0.006897 -0.616882 -0.060486 1441742137 0.784668 -0.006897 -0.616882 -0.060486 1441742137 0.784668 -0.006897 -0.616882 -0.060486 1441742137 0.784668 -0.006897 -0.616882 -0.060486 1441742137 0.784302 -0.003967 -0.617798 -0.056091 1441742137 0.784302 -0.003967 -0.617798 -0.056091 1441742137 0.784302 -0.003967 -0.617798 -0.056091 1441742137 0.784302 -0.003967 -0.617798 -0.056091 1441742137 0.784302 -0.003967 -0.617798 -0.056091 1441742137 0.784302 -0.003967 -0.617798 -0.056091 1441742137 0.784058 -0.001465 -0.618530 -0.050964 1441742137 0.784058 -0.001465 -0.618530 -0.050964 1441742137 0.784058 -0.001465 -0.618530 -0.050964 1441742137 0.784058 -0.001465 -0.618530 -0.050964 1441742137 0.784058 -0.001465 -0.618530 -0.050964 1441742137 0.784058 -0.001465 -0.618530 -0.050964 1441742137 0.783936 -0.001892 -0.618958 -0.048767 1441742137 0.783936 -0.001892 -0.618958 -0.048767 1441742137 0.783936 -0.001892 -0.618958 -0.048767 1441742137 0.783936 -0.001892 -0.618958 -0.048767 1441742137 0.783936 -0.001892 -0.618958 -0.048767 1441742137 0.783875 -0.008118 -0.618469 -0.054260 1441742137 0.783875 -0.008118 -0.618469 -0.054260 1441742137 0.783875 -0.008118 -0.618469 -0.054260 1441742137 0.783875 -0.008118 -0.618469 -0.054260 1441742137 0.783875 -0.008118 -0.618469 -0.054260 1441742137 0.783875 -0.008118 -0.618469 -0.054260 1441742137 0.783875 -0.015991 -0.616882 -0.068848 1441742137 0.783875 -0.015991 -0.616882 -0.068848 1441742137 0.783875 -0.015991 -0.616882 -0.068848 1441742137 0.783875 -0.015991 -0.616882 -0.068848 1441742137 0.783875 -0.015991 -0.616882 -0.068848 1441742137 0.784241 -0.024048 -0.614380 -0.083374 1441742137 0.784241 -0.024048 -0.614380 -0.083374 1441742137 0.784241 -0.024048 -0.614380 -0.083374 1441742137 0.784241 -0.024048 -0.614380 -0.083374 1441742137 0.784241 -0.024048 -0.614380 -0.083374 1441742137 0.784241 -0.024048 -0.614380 -0.083374 1441742137 0.785400 -0.024231 -0.612915 -0.082520 1441742137 0.785400 -0.024231 -0.612915 -0.082520 1441742137 0.785400 -0.024231 -0.612915 -0.082520 1441742137 0.785400 -0.024231 -0.612915 -0.082520 1441742137 0.785400 -0.024231 -0.612915 -0.082520 1441742137 0.785400 -0.024231 -0.612915 -0.082520 1441742137 0.785828 -0.005859 -0.614685 -0.067810 1441742138 0.785828 -0.005859 -0.614685 -0.067810 1441742138 0.785828 -0.005859 -0.614685 -0.067810 1441742138 0.785828 -0.005859 -0.614685 -0.067810 1441742138 0.785828 -0.005859 -0.614685 -0.067810 1441742138 0.785828 -0.005859 -0.614685 -0.067810 1441742138 0.785278 0.007935 -0.616394 -0.057617 1441742138 0.785278 0.007935 -0.616394 -0.057617 1441742138 0.785278 0.007935 -0.616394 -0.057617 1441742138 0.785278 0.007935 -0.616394 -0.057617 1441742138 0.785278 0.007935 -0.616394 -0.057617 1441742138 0.784302 0.015137 -0.617798 -0.054016 1441742138 0.784302 0.015137 -0.617798 -0.054016 1441742138 0.784302 0.015137 -0.617798 -0.054016 1441742138 0.784302 0.015137 -0.617798 -0.054016 1441742138 0.784302 0.015137 -0.617798 -0.054016 1441742138 0.784302 0.015137 -0.617798 -0.054016 1441742138 0.784302 0.017639 -0.618286 -0.047546 1441742138 0.784302 0.017639 -0.618286 -0.047546 1441742138 0.784302 0.017639 -0.618286 -0.047546 1441742138 0.784302 0.017639 -0.618286 -0.047546 1441742138 0.784302 0.017639 -0.618286 -0.047546 1441742138 0.784302 0.017639 -0.618286 -0.047546 1441742138 0.784302 0.017639 -0.618286 -0.047546 1441742138 0.785828 0.015747 -0.617004 -0.038330 1441742138 0.785828 0.015747 -0.617004 -0.038330 1441742138 0.785828 0.015747 -0.617004 -0.038330 1441742138 0.785828 0.015747 -0.617004 -0.038330 1441742138 0.785828 0.015747 -0.617004 -0.038330 1441742138 0.785828 0.015747 -0.617004 -0.038330 1441742138 0.787842 0.012695 -0.614990 -0.029907 1441742138 0.787842 0.012695 -0.614990 -0.029907 1441742138 0.787842 0.012695 -0.614990 -0.029907 1441742138 0.787842 0.012695 -0.614990 -0.029907 1441742138 0.787842 0.012695 -0.614990 -0.029907 1441742138 0.787842 0.012695 -0.614990 -0.029907 1441742138 0.789795 0.009216 -0.612732 -0.025452 1441742138 0.789795 0.009216 -0.612732 -0.025452 1441742138 0.789795 0.009216 -0.612732 -0.025452 1441742138 0.789795 0.009216 -0.612732 -0.025452 1441742138 0.789795 0.009216 -0.612732 -0.025452 1441742138 0.789795 0.009216 -0.612732 -0.025452 1441742138 0.789795 0.009216 -0.612732 -0.025452 1441742138 0.791260 0.005127 -0.611023 -0.022095 1441742138 0.791260 0.005127 -0.611023 -0.022095 1441742138 0.791260 0.005127 -0.611023 -0.022095 1441742138 0.791260 0.005127 -0.611023 -0.022095 1441742138 0.791260 0.005127 -0.611023 -0.022095 1441742138 0.792175 0.002319 -0.609985 -0.019226 1441742138 0.792175 0.002319 -0.609985 -0.019226 1441742138 0.792175 0.002319 -0.609985 -0.019226 1441742138 0.792175 0.002319 -0.609985 -0.019226 1441742138 0.792175 0.002319 -0.609985 -0.019226 1441742138 0.792175 0.002319 -0.609985 -0.019226 1441742138 0.792297 -0.000977 -0.609741 -0.020996 1441742138 0.792297 -0.000977 -0.609741 -0.020996 1441742138 0.792297 -0.000977 -0.609741 -0.020996 1441742138 0.792297 -0.000977 -0.609741 -0.020996 1441742138 0.792297 -0.000977 -0.609741 -0.020996 1441742138 0.792297 -0.000977 -0.609741 -0.020996 1441742138 0.791931 -0.003662 -0.610046 -0.026550 1441742138 0.791931 -0.003662 -0.610046 -0.026550 1441742138 0.791931 -0.003662 -0.610046 -0.026550 1441742138 0.791931 -0.003662 -0.610046 -0.026550 1441742138 0.791931 -0.003662 -0.610046 -0.026550 1441742138 0.791931 -0.003662 -0.610046 -0.026550 1441742138 0.790771 -0.005615 -0.611328 -0.030640 1441742138 0.790771 -0.005615 -0.611328 -0.030640 1441742138 0.790771 -0.005615 -0.611328 -0.030640 1441742138 0.790771 -0.005615 -0.611328 -0.030640 1441742138 0.790771 -0.005615 -0.611328 -0.030640 1441742138 0.790771 -0.005615 -0.611328 -0.030640 1441742138 0.789124 -0.003357 -0.613403 -0.031799 1441742138 0.789124 -0.003357 -0.613403 -0.031799 1441742138 0.789124 -0.003357 -0.613403 -0.031799 1441742138 0.789124 -0.003357 -0.613403 -0.031799 1441742138 0.789124 -0.003357 -0.613403 -0.031799 1441742138 0.787964 -0.000549 -0.614624 -0.036011 1441742138 0.787964 -0.000549 -0.614624 -0.036011 1441742138 0.787964 -0.000549 -0.614624 -0.036011 1441742138 0.787964 -0.000549 -0.614624 -0.036011 1441742138 0.787964 -0.000549 -0.614624 -0.036011 1441742138 0.787964 -0.000549 -0.614624 -0.036011 1441742138 0.787964 -0.000549 -0.614624 -0.036011 1441742138 0.787476 0.002197 -0.615051 -0.040222 1441742138 0.787476 0.002197 -0.615051 -0.040222 1441742138 0.787476 0.002197 -0.615051 -0.040222 1441742138 0.786804 0.009399 -0.615967 -0.038208 1441742138 0.786804 0.009399 -0.615967 -0.038208 1441742138 0.786926 0.015930 -0.615967 -0.033142 1441742138 0.786926 0.015930 -0.615967 -0.033142 1441742138 0.786926 0.015930 -0.615967 -0.033142 1441742138 0.786926 0.015930 -0.615967 -0.033142 1441742138 0.786926 0.015930 -0.615967 -0.033142 1441742138 0.786926 0.015930 -0.615967 -0.033142 1441742138 0.786865 0.018799 -0.616211 -0.028381 1441742138 0.786865 0.018799 -0.616211 -0.028381 1441742138 0.786865 0.018799 -0.616211 -0.028381 1441742138 0.786865 0.018799 -0.616211 -0.028381 1441742138 0.786865 0.018799 -0.616211 -0.028381 1441742138 0.786865 0.018799 -0.616211 -0.028381 1441742138 0.787415 0.019653 -0.615662 -0.022766 1441742138 0.787415 0.019653 -0.615662 -0.022766 1441742139 0.787415 0.019653 -0.615662 -0.022766 1441742139 0.787415 0.019653 -0.615662 -0.022766 1441742139 0.787415 0.019653 -0.615662 -0.022766 1441742139 0.787415 0.019653 -0.615662 -0.022766 1441742139 0.788940 0.018982 -0.613770 -0.021423 1441742139 0.788940 0.018982 -0.613770 -0.021423 1441742139 0.788940 0.018982 -0.613770 -0.021423 1441742139 0.788940 0.018982 -0.613770 -0.021423 1441742139 0.790100 0.015137 -0.612183 -0.026306 1441742139 0.790100 0.015137 -0.612183 -0.026306 1441742139 0.790100 0.015137 -0.612183 -0.026306 1441742139 0.790100 0.015137 -0.612183 -0.026306 1441742139 0.790100 0.015137 -0.612183 -0.026306 1441742139 0.790100 0.015137 -0.612183 -0.026306 1441742139 0.790100 0.015137 -0.612183 -0.026306 1441742139 0.790527 0.011780 -0.611145 -0.037476 1441742139 0.790527 0.011780 -0.611145 -0.037476 1441742139 0.790527 0.011780 -0.611145 -0.037476 1441742139 0.790527 0.011780 -0.611145 -0.037476 1441742139 0.790527 0.011780 -0.611145 -0.037476 1441742139 0.790161 0.004822 -0.610474 -0.053650 1441742139 0.790161 0.004822 -0.610474 -0.053650 1441742139 0.790161 0.004822 -0.610474 -0.053650 1441742139 0.790161 0.004822 -0.610474 -0.053650 1441742139 0.790161 0.004822 -0.610474 -0.053650 1441742139 0.789734 0.002930 -0.610352 -0.060974 1441742139 0.789734 0.002930 -0.610352 -0.060974 1441742139 0.789734 0.002930 -0.610352 -0.060974 1441742139 0.789734 0.002930 -0.610352 -0.060974 1441742139 0.789734 0.002930 -0.610352 -0.060974 1441742139 0.789429 0.007324 -0.610840 -0.060059 1441742139 0.789429 0.007324 -0.610840 -0.060059 1441742139 0.789429 0.007324 -0.610840 -0.060059 1441742139 0.789429 0.007324 -0.610840 -0.060059 1441742139 0.789429 0.007324 -0.610840 -0.060059 1441742139 0.789429 0.007324 -0.610840 -0.060059 1441742139 0.788757 0.008240 -0.611877 -0.058289 1441742139 0.788757 0.008240 -0.611877 -0.058289 1441742139 0.788757 0.008240 -0.611877 -0.058289 1441742139 0.788757 0.008240 -0.611877 -0.058289 1441742139 0.788757 0.008240 -0.611877 -0.058289 1441742139 0.788757 0.008240 -0.611877 -0.058289 1441742139 0.788757 0.008240 -0.611877 -0.058289 1441742139 0.788086 0.008545 -0.613037 -0.054626 1441742139 0.788086 0.008545 -0.613037 -0.054626 1441742139 0.788086 0.008545 -0.613037 -0.054626 1441742139 0.788086 0.008545 -0.613037 -0.054626 1441742139 0.788086 0.008545 -0.613037 -0.054626 1441742139 0.788086 0.008545 -0.613037 -0.054626 1441742139 0.787842 0.009644 -0.613953 -0.047485 1441742139 0.787842 0.009644 -0.613953 -0.047485 1441742139 0.787842 0.009644 -0.613953 -0.047485 1441742139 0.787842 0.009644 -0.613953 -0.047485 1441742139 0.787842 0.009644 -0.613953 -0.047485 1441742139 0.787842 0.009644 -0.613953 -0.047485 1441742139 0.788574 0.011169 -0.613708 -0.038147 1441742139 0.788574 0.011169 -0.613708 -0.038147 1441742139 0.788574 0.011169 -0.613708 -0.038147 1441742139 0.788574 0.011169 -0.613708 -0.038147 1441742139 0.788574 0.011169 -0.613708 -0.038147 1441742139 0.788574 0.011169 -0.613708 -0.038147 1441742139 0.789490 0.013123 -0.612915 -0.030029 1441742139 0.789490 0.013123 -0.612915 -0.030029 1441742139 0.789490 0.013123 -0.612915 -0.030029 1441742139 0.789490 0.013123 -0.612915 -0.030029 1441742139 0.789490 0.013123 -0.612915 -0.030029 1441742139
[truncated: 156,915 more chars]
