# Supplementary material for: Quaternion-Based Gesture Recognition Using Wireless Wearable Motion Capture Sensors
Source: Sensors (Basel). 2016 Apr 28;16(5):605. doi: 10.3390/s16050605 (PMC4883296; doi:10.3390/s16050605)
Supplement: Supplementary file 1 [file sensors-16-00605-s001.zip › MultiSensorGestureData/P2/4. Lift/Training17.txt]

-0.293213 -0.531555 0.261353 -0.750488 1441742013 -0.293213 -0.531555 0.261353 -0.750488 1441742013 -0.293213 -0.531555 0.261353 -0.750488 1441742013 -0.293213 -0.531555 0.261353 -0.750488 1441742013 -0.299377 -0.527100 0.266724 -0.749329 1441742013 -0.299377 -0.527100 0.266724 -0.749329 1441742013 -0.299377 -0.527100 0.266724 -0.749329 1441742013 -0.299377 -0.527100 0.266724 -0.749329 1441742013 -0.299377 -0.527100 0.266724 -0.749329 1441742013 -0.299377 -0.527100 0.266724 -0.749329 1441742013 -0.300842 -0.525024 0.267273 -0.750000 1441742013 -0.300842 -0.525024 0.267273 -0.750000 1441742013 -0.300842 -0.525024 0.267273 -0.750000 1441742013 -0.300842 -0.525024 0.267273 -0.750000 1441742013 -0.300842 -0.525024 0.267273 -0.750000 1441742013 -0.300842 -0.525024 0.267273 -0.750000 1441742013 -0.300842 -0.525024 0.267273 -0.750000 1441742013 -0.299072 -0.525085 0.263184 -0.752075 1441742013 -0.299072 -0.525085 0.263184 -0.752075 1441742013 -0.299072 -0.525085 0.263184 -0.752075 1441742013 -0.299072 -0.525085 0.263184 -0.752075 1441742013 -0.299072 -0.525085 0.263184 -0.752075 1441742013 -0.299072 -0.525085 0.263184 -0.752075 1441742013 -0.296204 -0.526611 0.259399 -0.753479 1441742013 -0.296204 -0.526611 0.259399 -0.753479 1441742013 -0.296204 -0.526611 0.259399 -0.753479 1441742013 -0.296204 -0.526611 0.259399 -0.753479 1441742013 -0.296204 -0.526611 0.259399 -0.753479 1441742013 -0.296204 -0.526611 0.259399 -0.753479 1441742013 -0.296204 -0.526611 0.259399 -0.753479 1441742013 -0.291382 -0.530029 0.254944 -0.754456 1441742013 -0.291382 -0.530029 0.254944 -0.754456 1441742013 -0.291382 -0.530029 0.254944 -0.754456 1441742013 -0.291382 -0.530029 0.254944 -0.754456 1441742013 -0.291382 -0.530029 0.254944 -0.754456 1441742013 -0.291382 -0.530029 0.254944 -0.754456 1441742013 -0.287720 -0.532898 0.253296 -0.754395 1441742013 -0.287720 -0.532898 0.253296 -0.754395 1441742013 -0.287720 -0.532898 0.253296 -0.754395 1441742013 -0.287720 -0.532898 0.253296 -0.754395 1441742013 -0.287720 -0.532898 0.253296 -0.754395 1441742013 -0.287720 -0.532898 0.253296 -0.754395 1441742013 -0.287720 -0.532898 0.253296 -0.754395 1441742013 -0.284302 -0.535156 0.252869 -0.754272 1441742013 -0.284302 -0.535156 0.252869 -0.754272 1441742013 -0.284302 -0.535156 0.252869 -0.754272 1441742013 -0.284302 -0.535156 0.252869 -0.754272 1441742013 -0.284302 -0.535156 0.252869 -0.754272 1441742013 -0.284302 -0.535156 0.252869 -0.754272 1441742013 -0.285339 -0.535461 0.253052 -0.753601 1441742013 -0.285339 -0.535461 0.253052 -0.753601 1441742013 -0.285339 -0.535461 0.253052 -0.753601 1441742013 -0.285339 -0.535461 0.253052 -0.753601 1441742013 -0.285339 -0.535461 0.253052 -0.753601 1441742013 -0.285339 -0.535461 0.253052 -0.753601 1441742013 -0.290222 -0.532837 0.254700 -0.752991 1441742013 -0.290222 -0.532837 0.254700 -0.752991 1441742013 -0.290222 -0.532837 0.254700 -0.752991 1441742013 -0.290222 -0.532837 0.254700 -0.752991 1441742013 -0.290222 -0.532837 0.254700 -0.752991 1441742013 -0.290222 -0.532837 0.254700 -0.752991 1441742013 -0.292786 -0.531860 0.253967 -0.752991 1441742013 -0.292786 -0.531860 0.253967 -0.752991 1441742013 -0.292786 -0.531860 0.253967 -0.752991 1441742013 -0.292786 -0.531860 0.253967 -0.752991 1441742013 -0.292786 -0.531860 0.253967 -0.752991 1441742013 -0.292786 -0.531860 0.253967 -0.752991 1441742013 -0.296326 -0.531738 0.253540 -0.751831 1441742013 -0.296326 -0.531738 0.253540 -0.751831 1441742013 -0.296326 -0.531738 0.253540 -0.751831 1441742013 -0.296326 -0.531738 0.253540 -0.751831 1441742013 -0.296326 -0.531738 0.253540 -0.751831 1441742013 -0.296326 -0.531738 0.253540 -0.751831 1441742013 -0.296326 -0.531738 0.253540 -0.751831 1441742013 -0.299316 -0.531738 0.254456 -0.750305 1441742013 -0.299316 -0.531738 0.254456 -0.750305 1441742013 -0.299316 -0.531738 0.254456 -0.750305 1441742013 -0.299316 -0.531738 0.254456 -0.750305 1441742013 -0.299316 -0.531738 0.254456 -0.750305 1441742013 -0.299316 -0.531738 0.254456 -0.750305 1441742013 -0.299316 -0.531738 0.254456 -0.750305 1441742013 -0.297729 -0.534485 0.251099 -0.750122 1441742013 -0.297729 -0.534485 0.251099 -0.750122 1441742013 -0.297729 -0.534485 0.251099 -0.750122 1441742013 -0.297729 -0.534485 0.251099 -0.750122 1441742013 -0.297729 -0.534485 0.251099 -0.750122 1441742013 -0.297729 -0.534485 0.251099 -0.750122 1441742013 -0.292725 -0.537476 0.244385 -0.752197 1441742013 -0.292725 -0.537476 0.244385 -0.752197 1441742013 -0.292725 -0.537476 0.244385 -0.752197 1441742013 -0.292725 -0.537476 0.244385 -0.752197 1441742013 -0.292725 -0.537476 0.244385 -0.752197 1441742013 -0.292725 -0.537476 0.244385 -0.752197 1441742013 -0.281006 -0.538635 0.236572 -0.758301 1441742013 -0.281006 -0.538635 0.236572 -0.758301 1441742013 -0.281006 -0.538635 0.236572 -0.758301 1441742013 -0.281006 -0.538635 0.236572 -0.758301 1441742013 -0.281006 -0.538635 0.236572 -0.758301 1441742013 -0.281006 -0.538635 0.236572 -0.758301 1441742013 -0.281006 -0.538635 0.236572 -0.758301 1441742014 -0.259338 -0.541260 0.224670 -0.767700 1441742014 -0.259338 -0.541260 0.224670 -0.767700 1441742014 -0.259338 -0.541260 0.224670 -0.767700 1441742014 -0.259338 -0.541260 0.224670 -0.767700 1441742014 -0.259338 -0.541260 0.224670 -0.767700 1441742014 -0.259338 -0.541260 0.224670 -0.767700 1441742014 -0.235229 -0.548706 0.210449 -0.774170 1441742014 -0.235229 -0.548706 0.210449 -0.774170 1441742014 -0.235229 -0.548706 0.210449 -0.774170 1441742014 -0.235229 -0.548706 0.210449 -0.774170 1441742014 -0.235229 -0.548706 0.210449 -0.774170 1441742014 -0.235229 -0.548706 0.210449 -0.774170 1441742014 -0.249268 -0.544373 0.224548 -0.768860 1441742014 -0.249268 -0.544373 0.224548 -0.768860 1441742014 -0.249268 -0.544373 0.224548 -0.768860 1441742014 -0.249268 -0.544373 0.224548 -0.768860 1441742014 -0.249268 -0.544373 0.224548 -0.768860 1441742014 -0.249268 -0.544373 0.224548 -0.768860 1441742014 -0.271790 -0.530823 0.255127 -0.761169 1441742014 -0.271790 -0.530823 0.255127 -0.761169 1441742014 -0.271790 -0.530823 0.255127 -0.761169 1441742014 -0.271790 -0.530823 0.255127 -0.761169 1441742014 -0.271790 -0.530823 0.255127 -0.761169 1441742014 -0.267578 -0.530396 0.257141 -0.762268 1441742014 -0.267578 -0.530396 0.257141 -0.762268 1441742014 -0.267578 -0.530396 0.257141 -0.762268 1441742014 -0.267578 -0.530396 0.257141 -0.762268 1441742014 -0.267578 -0.530396 0.257141 -0.762268 1441742014 -0.267578 -0.530396 0.257141 -0.762268 1441742014 -0.267578 -0.530396 0.257141 -0.762268 1441742014 -0.270386 -0.531494 0.257263 -0.760437 1441742014 -0.270386 -0.531494 0.257263 -0.760437 1441742014 -0.270386 -0.531494 0.257263 -0.760437 1441742014 -0.270386 -0.531494 0.257263 -0.760437 1441742014 -0.270386 -0.531494 0.257263 -0.760437 1441742014 -0.270386 -0.531494 0.257263 -0.760437 1441742014 -0.270386 -0.531494 0.257263 -0.760437 1441742014 -0.283020 -0.528564 0.264832 -0.755249 1441742014 -0.283020 -0.528564 0.264832 -0.755249 1441742014 -0.283020 -0.528564 0.264832 -0.755249 1441742014 -0.283020 -0.528564 0.264832 -0.755249 1441742014 -0.283020 -0.528564 0.264832 -0.755249 1441742014 -0.283020 -0.528564 0.264832 -0.755249 1441742014 -0.291626 -0.527222 0.265686 -0.752625 1441742014 -0.291626 -0.527222 0.265686 -0.752625 1441742014 -0.291626 -0.527222 0.265686 -0.752625 1441742014 -0.291626 -0.527222 0.265686 -0.752625 1441742014 -0.291626 -0.527222 0.265686 -0.752625 1441742014 -0.291626 -0.527222 0.265686 -0.752625 1441742014 -0.294128 -0.528870 0.259766 -0.752563 1441742014 -0.294128 -0.528870 0.259766 -0.752563 1441742014 -0.294128 -0.528870 0.259766 -0.752563 1441742014 -0.294128 -0.528870 0.259766 -0.752563 1441742014 -0.294128 -0.528870 0.259766 -0.752563 1441742014 -0.294128 -0.528870 0.259766 -0.752563 1441742014 -0.295471 -0.531189 0.255005 -0.752075 1441742014 -0.295471 -0.531189 0.255005 -0.752075 1441742014 -0.295471 -0.531189 0.255005 -0.752075 1441742014 -0.295471 -0.531189 0.255005 -0.752075 1441742014 -0.295471 -0.531189 0.255005 -0.752075 1441742014 -0.295471 -0.531189 0.255005 -0.752075 1441742014 -0.295471 -0.531189 0.255005 -0.752075 1441742014 -0.297913 -0.533203 0.254456 -0.749878 1441742014 -0.297913 -0.533203 0.254456 -0.749878 1441742014 -0.297913 -0.533203 0.254456 -0.749878 1441742014 -0.297913 -0.533203 0.254456 -0.749878 1441742014 -0.297913 -0.533203 0.254456 -0.749878 1441742014 -0.297913 -0.533203 0.254456 -0.749878 1441742014 -0.297607 -0.534424 0.255676 -0.748718 1441742014 -0.297607 -0.534424 0.255676 -0.748718 1441742014 -0.297607 -0.534424 0.255676 -0.748718 1441742014 -0.297607 -0.534424 0.255676 -0.748718 1441742014 -0.297607 -0.534424 0.255676 -0.748718 1441742014 -0.297607 -0.534424 0.255676 -0.748718 1441742014 -0.294312 -0.534180 0.257446 -0.749573 1441742014 -0.294312 -0.534180 0.257446 -0.749573 1441742014 -0.294312 -0.534180 0.257446 -0.749573 1441742014 -0.294312 -0.534180 0.257446 -0.749573 1441742014 -0.294312 -0.534180 0.257446 -0.749573 1441742014 -0.294312 -0.534180 0.257446 -0.749573 1441742014 -0.292114 -0.532715 0.258728 -0.751038 1441742014 -0.292114 -0.532715 0.258728 -0.751038 1441742014 -0.292114 -0.532715 0.258728 -0.751038 1441742014 -0.292114 -0.532715 0.258728 -0.751038 1441742014 -0.292114 -0.532715 0.258728 -0.751038 1441742014 -0.292114 -0.532715 0.258728 -0.751038 1441742014 -0.293518 -0.530029 0.260071 -0.751892 1441742014 -0.293518 -0.530029 0.260071 -0.751892 1441742014 -0.293518 -0.530029 0.260071 -0.751892 1441742014 -0.293518 -0.530029 0.260071 -0.751892 1441742014 -0.293518 -0.530029 0.260071 -0.751892 1441742014 -0.293518 -0.530029 0.260071 -0.751892 1441742014 -0.293518 -0.530029 0.260071 -0.751892 1441742014 -0.293335 -0.528015 0.261353 -0.752930 1441742014 -0.293335 -0.528015 0.261353 -0.752930 1441742014 -0.293335 -0.528015 0.261353 -0.752930 1441742014 -0.293335 -0.528015 0.261353 -0.752930 1441742014 -0.293335 -0.528015 0.261353 -0.752930 1441742014 -0.293335 -0.528015 0.261353 -0.752930 1441742014 -0.291443 -0.527954 0.261169 -0.753784 1441742014 -0.291443 -0.527954 0.261169 -0.753784 1441742014 -0.291443 -0.527954 0.261169 -0.753784 1441742014 -0.291443 -0.527954 0.261169 -0.753784 1441742014 -0.291443 -0.527954 0.261169 -0.753784 1441742014 -0.291443 -0.527954 0.261169 -0.753784 1441742014 -0.291443 -0.527954 0.261169 -0.753784 1441742014 -0.289673 -0.529114 0.261353 -0.753601 1441742014 -0.289673 -0.529114 0.261353 -0.753601 1441742014 -0.289673 -0.529114 0.261353 -0.753601 1441742014 -0.289673 -0.529114 0.261353 -0.753601 1441742014 -0.289673 -0.529114 0.261353 -0.753601 1441742014 -0.289673 -0.529114 0.261353 -0.753601 1441742014 -0.282349 -0.532043 0.257446 -0.755676 1441742014 -0.282349 -0.532043 0.257446 -0.755676 1441742015 -0.282349 -0.532043 0.257446 -0.755676 1441742015 -0.282349 -0.532043 0.257446 -0.755676 1441742015 -0.282349 -0.532043 0.257446 -0.755676 1441742015 -0.282349 -0.532043 0.257446 -0.755676 1441742015 -0.267273 -0.534973 0.245239 -0.763062 1441742015 -0.267273 -0.534973 0.245239 -0.763062 1441742015 -0.267273 -0.534973 0.245239 -0.763062 1441742015 -0.267273 -0.534973 0.245239 -0.763062 1441742015 -0.267273 -0.534973 0.245239 -0.763062 1441742015 -0.267273 -0.534973 0.245239 -0.763062 1441742015 -0.251831 -0.536133 0.238525 -0.769653 1441742015 -0.251831 -0.536133 0.238525 -0.769653 1441742015 -0.251831 -0.536133 0.238525 -0.769653 1441742015 -0.251831 -0.536133 0.238525 -0.769653 1441742015 -0.251831 -0.536133 0.238525 -0.769653 1441742015 -0.251831 -0.536133 0.238525 -0.769653 1441742015 -0.251831 -0.536133 0.238525 -0.769653 1441742015 -0.231873 -0.542480 0.225952 -0.775269 1441742015 -0.231873 -0.542480 0.225952 -0.775269 1441742015 -0.231873 -0.542480 0.225952 -0.775269 1441742015 -0.231873 -0.542480 0.225952 -0.775269 1441742015 -0.231873 -0.542480 0.225952 -0.775269 1441742015 -0.246094 -0.537903 0.239014 -0.770081 1441742015 -0.246094 -0.537903 0.239014 -0.770081 1441742015 -0.246094 -0.537903 0.239014 -0.770081 1441742015 -0.270264 -0.527039 0.263855 -0.761353 1441742015 -0.270264 -0.527039 0.263855 -0.761353 1441742015 -0.270264 -0.527039 0.263855 -0.761353 1441742015 -0.270264 -0.527039 0.263855 -0.761353 1441742015 -0.270264 -0.527039 0.263855 -0.761353 1441742015 -0.269958 -0.528198 0.259033 -0.762329 1441742015 -0.269958 -0.528198 0.259033 -0.762329 1441742015 -0.269958 -0.528198 0.259033 -0.762329 1441742015 -0.269958 -0.528198 0.259033 -0.762329 1441742015 -0.269958 -0.528198 0.259033 -0.762329 1441742015 -0.269958 -0.528198 0.259033 -0.762329 1441742015 -0.277954 -0.529541 0.254333 -0.760132 1441742015 -0.277954 -0.529541 0.254333 -0.760132 1441742015 -0.277954 -0.529541 0.254333 -0.760132 1441742015 -0.277954 -0.529541 0.254333 -0.760132 1441742015 -0.277954 -0.529541 0.254333 -0.760132 1441742015 -0.277954 -0.529541 0.254333 -0.760132 1441742015 -0.294739 -0.525146 0.260071 -0.754883 1441742015 -0.294739 -0.525146 0.260071 -0.754883 1441742015 -0.294739 -0.525146 0.260071 -0.754883 1441742015 -0.294739 -0.525146 0.260071 -0.754883 1441742015 -0.294739 -0.525146 0.260071 -0.754883 1441742015 -0.294739 -0.525146 0.260071 -0.754883 1441742015 -0.302429 -0.524292 0.257568 -0.753296 1441742015 -0.302429 -0.524292 0.257568 -0.753296 1441742015 -0.302429 -0.524292 0.257568 -0.753296 1441742015 -0.302429 -0.524292 0.257568 -0.753296 1441742015 -0.302429 -0.524292 0.257568 -0.753296 1441742015 -0.302429 -0.524292 0.257568 -0.753296 1441742015 -0.302429 -0.524292 0.257568 -0.753296 1441742015 -0.302307 -0.528076 0.247864 -0.753906 1441742015 -0.302307 -0.528076 0.247864 -0.753906 1441742015 -0.302307 -0.528076 0.247864 -0.753906 1441742015 -0.302307 -0.528076 0.247864 -0.753906 1441742015 -0.302307 -0.528076 0.247864 -0.753906 1441742015 -0.302307 -0.528076 0.247864 -0.753906 1441742015 -0.302917 -0.530518 0.242310 -0.753784 1441742015 -0.302917 -0.530518 0.242310 -0.753784 1441742015 -0.302917 -0.530518 0.242310 -0.753784 1441742015 -0.302917 -0.530518 0.242310 -0.753784 1441742015 -0.302917 -0.530518 0.242310 -0.753784 1441742015 -0.302917 -0.530518 0.242310 -0.753784 1441742015 -0.299683 -0.534180 0.237427 -0.754028 1441742015 -0.299683 -0.534180 0.237427 -0.754028 1441742015 -0.299683 -0.534180 0.237427 -0.754028 1441742015 -0.299683 -0.534180 0.237427 -0.754028 1441742015 -0.299683 -0.534180 0.237427 -0.754028 1441742015 -0.299683 -0.534180 0.237427 -0.754028 1441742015 -0.295044 -0.537781 0.233093 -0.754639 1441742015 -0.295044 -0.537781 0.233093 -0.754639 1441742015 -0.295044 -0.537781 0.233093 -0.754639 1441742015 -0.295044 -0.537781 0.233093 -0.754639 1441742015 -0.295044 -0.537781 0.233093 -0.754639 1441742015 -0.295044 -0.537781 0.233093 -0.754639 1441742015 -0.293762 -0.537476 0.236267 -0.754395 1441742015 -0.293762 -0.537476 0.236267 -0.754395 1441742015 -0.293762 -0.537476 0.236267 -0.754395 1441742015 -0.293762 -0.537476 0.236267 -0.754395 1441742015 -0.293762 -0.537476 0.236267 -0.754395 1441742015 -0.293762 -0.537476 0.236267 -0.754395 1441742015 -0.293762 -0.537476 0.236267 -0.754395 1441742015 -0.292542 -0.535828 0.237854 -0.755493 1441742015 -0.292542 -0.535828 0.237854 -0.755493 1441742015 -0.292542 -0.535828 0.237854 -0.755493 1441742015 -0.292542 -0.535828 0.237854 -0.755493 1441742015 -0.292542 -0.535828 0.237854 -0.755493 1441742015 -0.292542 -0.535828 0.237854 -0.755493 1441742015 -0.293213 -0.532532 0.239624 -0.757019 1441742015 -0.293213 -0.532532 0.239624 -0.757019 1441742015 -0.293213 -0.532532 0.239624 -0.757019 1441742015 -0.293213 -0.532532 0.239624 -0.757019 1441742015 -0.293213 -0.532532 0.239624 -0.757019 1441742015 -0.293213 -0.532532 0.239624 -0.757019 1441742015 -0.294067 -0.530090 0.242065 -0.757629 1441742015 -0.294067 -0.530090 0.242065 -0.757629 1441742016 -0.294067 -0.530090 0.242065 -0.757629 1441742016 -0.294067 -0.530090 0.242065 -0.757629 1441742016 -0.294067 -0.530090 0.242065 -0.757629 1441742016 -0.294067 -0.530090 0.242065 -0.757629 1441742016 -0.295349 -0.529663 0.243896 -0.756836 1441742016 -0.295349 -0.529663 0.243896 -0.756836 1441742016 -0.295349 -0.529663 0.243896 -0.756836 1441742016 -0.295349 -0.529663 0.243896 -0.756836 1441742016 -0.295349 -0.529663 0.243896 -0.756836 1441742016 -0.295349 -0.529663 0.243896 -0.756836 1441742016 -0.292725 -0.530457 0.243713 -0.757324 1441742016 -0.292725 -0.530457 0.243713 -0.757324 1441742016 -0.292725 -0.530457 0.243713 -0.757324 1441742016 -0.292725 -0.530457 0.243713 -0.757324 1441742016 -0.292725 -0.530457 0.243713 -0.757324 1441742016 -0.292725 -0.530457 0.243713 -0.757324 1441742016 -0.292725 -0.530457 0.243713 -0.757324 1441742016 -0.285522 -0.534973 0.238037 -0.758728 1441742016 -0.285522 -0.534973 0.238037 -0.758728 1441742016 -0.285522 -0.534973 0.238037 -0.758728 1441742016 -0.285522 -0.534973 0.238037 -0.758728 1441742016 -0.285522 -0.534973 0.238037 -0.758728 1441742016 -0.285522 -0.534973 0.238037 -0.758728 1441742016 -0.282410 -0.536194 0.235474 -0.759888 1441742016 -0.282410 -0.536194 0.235474 -0.759888 1441742016 -0.282410 -0.536194 0.235474 -0.759888 1441742016 -0.282410 -0.536194 0.235474 -0.759888 1441742016 -0.282410 -0.536194 0.235474 -0.759888 1441742016 -0.282410 -0.536194 0.235474 -0.759888 1441742016 -0.282410 -0.536194 0.235474 -0.759888 1441742016 -0.273560 -0.535889 0.231262 -0.764587 1441742016 -0.273560 -0.535889 0.231262 -0.764587 1441742016 -0.273560 -0.535889 0.231262 -0.764587 1441742016 -0.273560 -0.535889 0.231262 -0.764587 1441742016 -0.273560 -0.535889 0.231262 -0.764587 1441742016 -0.273560 -0.535889 0.231262 -0.764587 1441742016 -0.249695 -0.542419 0.213379 -0.773315 1441742016 -0.249695 -0.542419 0.213379 -0.773315 1441742016 -0.249695 -0.542419 0.213379 -0.773315 1441742016 -0.249695 -0.542419 0.213379 -0.773315 1441742016 -0.249695 -0.542419 0.213379 -0.773315 1441742016 -0.249695 -0.542419 0.213379 -0.773315 1441742016 -0.236206 -0.546509 0.204285 -0.777100 1441742016 -0.236206 -0.546509 0.204285 -0.777100 1441742016 -0.236206 -0.546509 0.204285 -0.777100 1441742016 -0.236206 -0.546509 0.204285 -0.777100 1441742016 -0.236206 -0.546509 0.204285 -0.777100 1441742016 -0.236206 -0.546509 0.204285 -0.777100 1441742016 -0.236206 -0.546509 0.204285 -0.777100 1441742016 -0.247314 -0.542969 0.215942 -0.772949 1441742016 -0.247314 -0.542969 0.215942 -0.772949 1441742016 -0.247314 -0.542969 0.215942 -0.772949 1441742016 -0.247314 -0.542969 0.215942 -0.772949 1441742016 -0.247314 -0.542969 0.215942 -0.772949 1441742016 -0.247314 -0.542969 0.215942 -0.772949 1441742016 -0.247314 -0.542969 0.215942 -0.772949 1441742016 -0.258789 -0.537354 0.228577 -0.769470 1441742016 -0.258789 -0.537354 0.228577 -0.769470 1441742016 -0.258789 -0.537354 0.228577 -0.769470 1441742016 -0.262024 -0.536133 0.229919 -0.768860 1441742016 -0.262024 -0.536133 0.229919 -0.768860 1441742016 -0.272461 -0.533447 0.235535 -0.765381 1441742016 -0.272461 -0.533447 0.235535 -0.765381 1441742016 -0.272461 -0.533447 0.235535 -0.765381 1441742016 -0.272461 -0.533447 0.235535 -0.765381 1441742016 -0.272461 -0.533447 0.235535 -0.765381 1441742016 -0.272461 -0.533447 0.235535 -0.765381 1441742016 -0.284180 -0.530090 0.243042 -0.761108 1441742016 -0.284180 -0.530090 0.243042 -0.761108 1441742016 -0.284180 -0.530090 0.243042 -0.761108 1441742016 -0.284180 -0.530090 0.243042 -0.761108 1441742016 -0.284180 -0.530090 0.243042 -0.761108 1441742016 -0.284180 -0.530090 0.243042 -0.761108 1441742016 -0.284180 -0.530090 0.243042 -0.761108 1441742016 -0.292419 -0.528748 0.246582 -0.757751 1441742016 -0.292419 -0.528748 0.246582 -0.757751 1441742016 -0.292419 -0.528748 0.246582 -0.757751 1441742016 -0.292419 -0.528748 0.246582 -0.757751 1441742016 -0.292419 -0.528748 0.246582 -0.757751 1441742016 -0.292419 -0.528748 0.246582 -0.757751 1441742016 -0.295654 -0.528931 0.247192 -0.756165 1441742016 -0.295654 -0.528931 0.247192 -0.756165 1441742016 -0.295654 -0.528931 0.247192 -0.756165 1441742016 -0.295654 -0.528931 0.247192 -0.756165 1441742016 -0.295654 -0.528931 0.247192 -0.756165 1441742016 -0.295654 -0.528931 0.247192 -0.756165 1441742016 -0.292358 -0.531738 0.244385 -0.756348 1441742016 -0.292358 -0.531738 0.244385 -0.756348 1441742016 -0.292358 -0.531738 0.244385 -0.756348 1441742016 -0.292358 -0.531738 0.244385 -0.756348 1441742016 -0.292358 -0.531738 0.244385 -0.756348 1441742016 -0.292358 -0.531738 0.244385 -0.756348 1441742016 -0.287354 -0.536194 0.239685 -0.756653 1441742016 -0.287354 -0.536194 0.239685 -0.756653 1441742016 -0.287354 -0.536194 0.239685 -0.756653 1441742016 -0.287354 -0.536194 0.239685 -0.756653 1441742016 -0.287354 -0.536194 0.239685 -0.756653 1441742016 -0.287354 -0.536194 0.239685 -0.756653 1441742016 -0.287354 -0.536194 0.239685 -0.756653 1441742016 -0.286255 -0.538391 0.240662 -0.755188 1441742016 -0.286255 -0.538391 0.240662 -0.755188 1441742016 -0.286255 -0.538391 0.240662 -0.755188 1441742016 -0.286255 -0.538391 0.240662 -0.755188 1441742016 -0.286255 -0.538391 0.240662 -0.755188 1441742016 -0.286255 -0.538391 0.240662 -0.755188 1441742016 -0.286499 -0.537170 0.246094 -0.754272 1441742016 -0.286499 -0.537170 0.246094 -0.754272 1441742016 -0.286499 -0.537170 0.246094 -0.754272 1441742016 -0.286499 -0.537170 0.246094 -0.754272 1441742017 -0.286499 -0.537170 0.246094 -0.754272 1441742017 -0.286499 -0.537170 0.246094 -0.754272 1441742017 -0.286499 -0.537170 0.246094 -0.754272 1441742017 -0.289368 -0.534546 0.248596 -0.754211 1441742017 -0.289368 -0.534546 0.248596 -0.754211 1441742017 -0.289368 -0.534546 0.248596 -0.754211 1441742017 -0.289368 -0.534546 0.248596 -0.754211 1441742017 -0.289368 -0.534546 0.248596 -0.754211 1441742017 -0.289368 -0.534546 0.248596 -0.754211 1441742017 -0.295654 -0.530396 0.252625 -0.753357 1441742017 -0.295654 -0.530396 0.252625 -0.753357 1441742017 -0.295654 -0.530396 0.252625 -0.753357 1441742017 -0.295654 -0.530396 0.252625 -0.753357 1441742017 -0.295654 -0.530396 0.252625 -0.753357 1441742017 -0.295654 -0.530396 0.252625 -0.753357 1441742017 -0.295654 -0.530396 0.252625 -0.753357 1441742017 -0.300415 -0.528259 0.255737 -0.751892 1441742017 -0.300415 -0.528259 0.255737 -0.751892 1441742017 -0.300415 -0.528259 0.255737 -0.751892 1441742017 -0.300415 -0.528259 0.255737 -0.751892 1441742017 -0.300415 -0.528259 0.255737 -0.751892 1441742017 -0.300415 -0.528259 0.255737 -0.751892 1441742017 -0.305786 -0.526367 0.260864 -0.749268 1441742017 -0.305786 -0.526367 0.260864 -0.749268 1441742017 -0.305786 -0.526367 0.260864 -0.749268 1441742017 -0.305786 -0.526367 0.260864 -0.749268 1441742017 -0.305786 -0.526367 0.260864 -0.749268 1441742017 -0.305786 -0.526367 0.260864 -0.749268 1441742017 -0.305786 -0.526367 0.260864 -0.749268 1441742017 -0.304626 -0.526367 0.263489 -0.748901 1441742017 -0.304626 -0.526367 0.263489 -0.748901 1441742017 -0.304626 -0.526367 0.263489 -0.748901 1441742017 -0.304626 -0.526367 0.263489 -0.748901 1441742017 -0.304626 -0.526367 0.263489 -0.748901 1441742017 -0.304626 -0.526367 0.263489 -0.748901 1441742017 -0.299561 -0.530212 0.260986 -0.749084 1441742017 -0.299561 -0.530212 0.260986 -0.749084 1441742017 -0.299561 -0.530212 0.260986 -0.749084 1441742017 -0.299561 -0.530212 0.260986 -0.749084 1441742017 -0.299561 -0.530212 0.260986 -0.749084 1441742017 -0.299561 -0.530212 0.260986 -0.749084 1441742017 -0.295959 -0.531311 0.258972 -0.750427 1441742017 -0.295959 -0.531311 0.258972 -0.750427 1441742017 -0.295959 -0.531311 0.258972 -0.750427 1441742017 -0.295959 -0.531311 0.258972 -0.750427 1441742017 -0.295959 -0.531311 0.258972 -0.750427 1441742017 -0.295959 -0.531311 0.258972 -0.750427 1441742017 -0.295959 -0.531311 0.258972 -0.750427 1441742017 -0.284485 -0.531921 0.252258 -0.756653 1441742017 -0.284485 -0.531921 0.252258 -0.756653 1441742017 -0.284485 -0.531921 0.252258 -0.756653 1441742017 -0.284485 -0.531921 0.252258 -0.756653 1441742017 -0.284485 -0.531921 0.252258 -0.756653 1441742017 -0.284485 -0.531921 0.252258 -0.756653 1441742017 -0.260986 -0.540955 0.232605 -0.765015 1441742017 -0.260986 -0.540955 0.232605 -0.765015 1441742017 -0.260986 -0.540955 0.232605 -0.765015 1441742017 -0.260986 -0.540955 0.232605 -0.765015 1441742017 -0.260986 -0.540955 0.232605 -0.765015 1441742017 -0.260986 -0.540955 0.232605 -0.765015 1441742017 -0.253967 -0.545288 0.224426 -0.766785 1441742017 -0.253967 -0.545288 0.224426 -0.766785 1441742017 -0.253967 -0.545288 0.224426 -0.766785 1441742017 -0.253967 -0.545288 0.224426 -0.766785 1441742017 -0.253967 -0.545288 0.224426 -0.766785 1441742017 -0.253967 -0.545288 0.224426 -0.766785 1441742017 -0.269043 -0.539734 0.237793 -0.761475 1441742017 -0.269043 -0.539734 0.237793 -0.761475 1441742017 -0.269043 -0.539734 0.237793 -0.761475 1441742017 -0.269043 -0.539734 0.237793 -0.761475 1441742017 -0.269043 -0.539734 0.237793 -0.761475 1441742017 -0.269043 -0.539734 0.237793 -0.761475 1441742017 -0.271973 -0.537598 0.241272 -0.760864 1441742017 -0.271973 -0.537598 0.241272 -0.760864 1441742017 -0.271973 -0.537598 0.241272 -0.760864 1441742017 -0.271973 -0.537598 0.241272 -0.760864 1441742017 -0.271973 -0.537598 0.241272 -0.760864 1441742017 -0.271973 -0.537598 0.241272 -0.760864 1441742017 -0.271973 -0.537598 0.241272 -0.760864 1441742017 -0.271729 -0.539368 0.238098 -0.760681 1441742017 -0.271729 -0.539368 0.238098 -0.760681 1441742017 -0.271729 -0.539368 0.238098 -0.760681 1441742017 -0.271729 -0.539368 0.238098 -0.760681 1441742017 -0.271729 -0.539368 0.238098 -0.760681 1441742017 -0.271729 -0.539368 0.238098 -0.760681 1441742017 -0.280701 -0.537537 0.242676 -0.757263 1441742017 -0.280701 -0.537537 0.242676 -0.757263 1441742017 -0.280701 -0.537537 0.242676 -0.757263 1441742017 -0.280701 -0.537537 0.242676 -0.757263 1441742017 -0.280701 -0.537537 0.242676 -0.757263 1441742017 -0.280701 -0.537537 0.242676 -0.757263 1441742017 -0.289063 -0.535095 0.247009 -0.754456 1441742017 -0.289063 -0.535095 0.247009 -0.754456 1441742017 -0.289063 -0.535095 0.247009 -0.754456 1441742017 -0.289063 -0.535095 0.247009 -0.754456 1441742017 -0.289063 -0.535095 0.247009 -0.754456 1441742017 -0.289063 -0.535095 0.247009 -0.754456 1441742017 -0.293884 -0.534119 0.247620 -0.753113 1441742017 -0.293884 -0.534119 0.247620 -0.753113 1441742017 -0.293884 -0.534119 0.247620 -0.753113 1441742017 -0.293884 -0.534119 0.247620 -0.753113 1441742017 -0.293884 -0.534119 0.247620 -0.753113 1441742017 -0.293884 -0.534119 0.247620 -0.753113 1441742017 -0.297180 -0.533020 0.249146 -0.752075 1441742017 -0.297180 -0.533020 0.249146 -0.752075 1441742017 -0.297180 -0.533020 0.249146 -0.752075 1441742017 -0.297180 -0.533020 0.249146 -0.752075 1441742017 -0.297180 -0.533020 0.249146 -0.752075 1441742017 -0.297180 -0.533020 0.249146 -0.752075 1441742017 -0.294983 -0.533752 0.248047 -0.752747 1441742017 -0.294983 -0.533752 0.248047 -0.752747 1441742017 -0.294983 -0.533752 0.248047 -0.752747 1441742017 -0.294983 -0.533752 0.248047 -0.752747 1441742017 -0.294983 -0.533752 0.248047 -0.752747 1441742018 -0.294983 -0.533752 0.248047 -0.752747 1441742018 -0.294983 -0.533752 0.248047 -0.752747 1441742018 -0.288879 -0.537415 0.243225 -0.754089 1441742018 -0.288879 -0.537415 0.243225 -0.754089 1441742018 -0.288879 -0.537415 0.243225 -0.754089 1441742018 -0.288879 -0.537415 0.243225 -0.754089 1441742018 -0.288879 -0.537415 0.243225 -0.754089 1441742018 -0.288879 -0.537415 0.243225 -0.754089 1441742018 -0.286133 -0.539429 0.242188 -0.754028 1441742018 -0.286133 -0.539429 0.242188 -0.754028 1441742018 -0.286133 -0.539429 0.242188 -0.754028 1441742018 -0.286133 -0.539429 0.242188 -0.754028 1441742018 -0.286133 -0.539429 0.242188 -0.754028 1441742018 -0.286133 -0.539429 0.242188 -0.754028 1441742018 -0.285767 -0.538330 0.245728 -0.753845 1441742018 -0.285767 -0.538330 0.245728 -0.753845 1441742018 -0.285767 -0.538330 0.245728 -0.753845 1441742018 -0.285767 -0.538330 0.245728 -0.753845 1441742018 -0.285767 -0.538330 0.245728 -0.753845 1441742018 -0.285767 -0.538330 0.245728 -0.753845 1441742018 -0.285767 -0.538330 0.245728 -0.753845 1441742018 -0.284241 -0.537659 0.243896 -0.755432 1441742018 -0.284241 -0.537659 0.243896 -0.755432 1441742018 -0.284241 -0.537659 0.243896 -0.755432 1441742018 -0.284241 -0.537659 0.243896 -0.755432 1441742018 -0.284241 -0.537659 0.243896 -0.755432 1441742018 -0.284241 -0.537659 0.243896 -0.755432 1441742018 -0.284241 -0.537659 0.243896 -0.755432 1441742018 -0.287170 -0.535583 0.243835 -0.755798 1441742018 -0.287170 -0.535583 0.243835 -0.755798 1441742018 -0.287170 -0.535583 0.243835 -0.755798 1441742018 -0.287170 -0.535583 0.243835 -0.755798 1441742018 -0.287170 -0.535583 0.243835 -0.755798 1441742018 -0.287170 -0.535583 0.243835 -0.755798 1441742018 -0.289551 -0.534485 0.245300 -0.755249 1441742018 -0.289551 -0.534485 0.245300 -0.755249 1441742018 -0.289551 -0.534485 0.245300 -0.755249 1441742018 -0.289551 -0.534485 0.245300 -0.755249 1441742018 -0.289551 -0.534485 0.245300 -0.755249 1441742018 -0.289551 -0.534485 0.245300 -0.755249 1441742018 -0.292725 -0.533691 0.247620 -0.753845 1441742018 -0.292725 -0.533691 0.247620 -0.753845 1441742018 -0.292725 -0.533691 0.247620 -0.753845 1441742018 -0.292725 -0.533691 0.247620 -0.753845 1441742018 -0.292725 -0.533691 0.247620 -0.753845 1441742018 -0.292725 -0.533691 0.247620 -0.753845 1441742018 -0.292725 -0.533691 0.247620 -0.753845 1441742018 -0.295593 -0.533569 0.249878 -0.752014 1441742018 -0.295593 -0.533569 0.249878 -0.752014 1441742018 -0.295593 -0.533569 0.249878 -0.752014 1441742018 -0.295593 -0.533569 0.249878 -0.752014 1441742018 -0.295593 -0.533569 0.249878 -0.752014 1441742018 -0.295593 -0.533569 0.249878 -0.752014 1441742018 -0.292419 -0.534912 0.247498 -0.753113 1441742018 -0.292419 -0.534912 0.247498 -0.753113 1441742018 -0.292419 -0.534912 0.247498 -0.753113 1441742018 -0.292419 -0.534912 0.247498 -0.753113 1441742018 -0.292419 -0.534912 0.247498 -0.753113 1441742018 -0.292419 -0.534912 0.247498 -0.753113 1441742018 -0.281311 -0.539307 0.239014 -0.756958 1441742018 -0.281311 -0.539307 0.239014 -0.756958 1441742018 -0.281311 -0.539307 0.239014 -0.756958 1441742018 -0.281311 -0.539307 0.239014 -0.756958 1441742018 -0.281311 -0.539307 0.239014 -0.756958 1441742018 -0.281311 -0.539307 0.239014 -0.756958 1441742018 -0.263428 -0.542419 0.228699 -0.764282 1441742018 -0.263428 -0.542419 0.228699 -0.764282 1441742018 -0.263428 -0.542419 0.228699 -0.764282 1441742018 -0.263428 -0.542419 0.228699 -0.764282 1441742018 -0.263428 -0.542419 0.228699 -0.764282 1441742018 -0.238464 -0.548828 0.215820 -0.771606 1441742018 -0.238464 -0.548828 0.215820 -0.771606 1441742018 -0.238464 -0.548828 0.215820 -0.771606 1441742018 -0.238464 -0.548828 0.215820 -0.771606 1441742018 -0.238464 -0.548828 0.215820 -0.771606 1441742018 -0.238464 -0.548828 0.215820 -0.771606 1441742018 -0.238464 -0.548828 0.215820 -0.771606 1441742018 -0.228027 -0.550964 0.213867 -0.773804 1441742018 -0.228027 -0.550964 0.213867 -0.773804 1441742018 -0.228027 -0.550964 0.213867 -0.773804 1441742018 -0.228027 -0.550964 0.213867 -0.773804 1441742018 -0.245605 -0.542908 0.236145 -0.767639 1441742018 -0.245605 -0.542908 0.236145 -0.767639 1441742018 -0.245605 -0.542908 0.236145 -0.767639 1441742018 -0.245605 -0.542908 0.236145 -0.767639 1441742018 -0.245605 -0.542908 0.236145 -0.767639 1441742018 -0.256714 -0.534668 0.251770 -0.764832 1441742018 -0.256714 -0.534668 0.251770 -0.764832 1441742018 -0.256714 -0.534668 0.251770 -0.764832 1441742018 -0.256714 -0.534668 0.251770 -0.764832 1441742018 -0.256714 -0.534668 0.251770 -0.764832 1441742018 
-0.308289 -0.532898 0.126648 -0.777832 1441742021 -0.308411 -0.533508 0.054321 -0.785706 1441742021 -0.308411 -0.533508 0.054321 -0.785706 1441742021 -0.308411 -0.533508 0.054321 -0.785706 1441742021 -0.308411 -0.533508 0.054321 -0.785706 1441742021 -0.308411 -0.533508 0.054321 -0.785706 1441742021 -0.308411 -0.533508 0.054321 -0.785706 1441742021 -0.308411 -0.533508 0.054321 -0.785706 1441742021 -0.327942 -0.542175 -0.033813 -0.772949 1441742021 -0.327942 -0.542175 -0.033813 -0.772949 1441742021 -0.327942 -0.542175 -0.033813 -0.772949 1441742021 -0.327942 -0.542175 -0.033813 -0.772949 1441742021 -0.327942 -0.542175 -0.033813 -0.772949 1441742021 -0.327942 -0.542175 -0.033813 -0.772949 1441742021 -0.373535 -0.528381 -0.106079 -0.755066 1441742021 -0.373535 -0.528381 -0.106079 -0.755066 1441742021 -0.373535 -0.528381 -0.106079 -0.755066 1441742021 -0.373535 -0.528381 -0.106079 -0.755066 1441742021 -0.373535 -0.528381 -0.106079 -0.755066 1441742021 -0.373535 -0.528381 -0.106079 -0.755066 1441742021 -0.413574 -0.507568 -0.168762 -0.736877 1441742021 -0.413574 -0.507568 -0.168762 -0.736877 1441742021 -0.413574 -0.507568 -0.168762 -0.736877 1441742021 -0.413574 -0.507568 -0.168762 -0.736877 1441742021 -0.413574 -0.507568 -0.168762 -0.736877 1441742021 -0.413574 -0.507568 -0.168762 -0.736877 1441742021 -0.451233 -0.492615 -0.225464 -0.709229 1441742021 -0.451233 -0.492615 -0.225464 -0.709229 1441742021 -0.451233 -0.492615 -0.225464 -0.709229 1441742021 -0.451233 -0.492615 -0.225464 -0.709229 1441742021 -0.451233 -0.492615 -0.225464 -0.709229 1441742021 -0.451233 -0.492615 -0.225464 -0.709229 1441742021 -0.490967 -0.481079 -0.274170 -0.672607 1441742021 -0.490967 -0.481079 -0.274170 -0.672607 1441742021 -0.490967 -0.481079 -0.274170 -0.672607 1441742021 -0.490967 -0.481079 -0.274170 -0.672607 1441742021 -0.490967 -0.481079 -0.274170 -0.672607 1441742021 -0.490967 -0.481079 -0.274170 -0.672607 1441742021 -0.513000 -0.475952 -0.304626 -0.646301 1441742021 -0.513000 -0.475952 -0.304626 -0.646301 1441742022 -0.513000 -0.475952 -0.304626 -0.646301 1441742022 -0.513000 -0.475952 -0.304626 -0.646301 1441742022 -0.513000 -0.475952 -0.304626 -0.646301 1441742022 -0.513000 -0.475952 -0.304626 -0.646301 1441742022 -0.512329 -0.475342 -0.308716 -0.645264 1441742022 -0.512329 -0.475342 -0.308716 -0.645264 1441742022 -0.512329 -0.475342 -0.308716 -0.645264 1441742022 -0.512329 -0.475342 -0.308716 -0.645264 1441742022 -0.512329 -0.475342 -0.308716 -0.645264 1441742022 -0.512329 -0.475342 -0.308716 -0.645264 1441742022 -0.512329 -0.475342 -0.308716 -0.645264 1441742022 -0.491638 -0.487732 -0.291443 -0.659973 1441742022 -0.491638 -0.487732 -0.291443 -0.659973 1441742022 -0.491638 -0.487732 -0.291443 -0.659973 1441742022 -0.491638 -0.487732 -0.291443 -0.659973 1441742022 -0.491638 -0.487732 -0.291443 -0.659973 1441742022 -0.491638 -0.487732 -0.291443 -0.659973 1441742022 -0.461914 -0.510437 -0.258789 -0.677673 1441742022 -0.461914 -0.510437 -0.258789 -0.677673 1441742022 -0.461914 -0.510437 -0.258789 -0.677673 1441742022 -0.461914 -0.510437 -0.258789 -0.677673 1441742022 -0.461914 -0.510437 -0.258789 -0.677673 1441742022 -0.461914 -0.510437 -0.258789 -0.677673 1441742022 -0.431335 -0.530090 -0.218384 -0.696655 1441742022 -0.431335 -0.530090 -0.218384 -0.696655 1441742022 -0.431335 -0.530090 -0.218384 -0.696655 1441742022 -0.431335 -0.530090 -0.218384 -0.696655 1441742022 -0.431335 -0.530090 -0.218384 -0.696655 1441742022 -0.431335 -0.530090 -0.218384 -0.696655 1441742022 -0.401001 -0.538086 -0.173279 -0.720947 1441742022 -0.401001 -0.538086 -0.173279 -0.720947 1441742022 -0.401001 -0.538086 -0.173279 -0.720947 1441742022 -0.401001 -0.538086 -0.173279 -0.720947 1441742022 -0.401001 -0.538086 -0.173279 -0.720947 1441742022 -0.401001 -0.538086 -0.173279 -0.720947 1441742022 -0.376404 -0.540894 -0.120483 -0.742554 1441742022 -0.376404 -0.540894 -0.120483 -0.742554 1441742022 -0.376404 -0.540894 -0.120483 -0.742554 1441742022 -0.376404 -0.540894 -0.120483 -0.742554 1441742022 -0.376404 -0.540894 -0.120483 -0.742554 1441742022 -0.376404 -0.540894 -0.120483 -0.742554 1441742022 -0.376404 -0.540894 -0.120483 -0.742554 1441742022 -0.326111 -0.547241 -0.073242 -0.767456 1441742022 -0.326111 -0.547241 -0.073242 -0.767456 1441742022 -0.326111 -0.547241 -0.073242 -0.767456 1441742022 -0.326111 -0.547241 -0.073242 -0.767456 1441742022 -0.326111 -0.547241 -0.073242 -0.767456 1441742022 -0.326111 -0.547241 -0.073242 -0.767456 1441742022 -0.286926 -0.532104 0.024109 -0.796265 1441742022 -0.286926 -0.532104 0.024109 -0.796265 1441742022 -0.286926 -0.532104 0.024109 -0.796265 1441742022 -0.286926 -0.532104 0.024109 -0.796265 1441742022 -0.286926 -0.532104 0.024109 -0.796265 1441742022 -0.286926 -0.532104 0.024109 -0.796265 1441742022 -0.216614 -0.518982 0.172241 -0.808777 1441742022 -0.216614 -0.518982 0.172241 -0.808777 1441742022 -0.216614 -0.518982 0.172241 -0.808777 1441742022 -0.216614 -0.518982 0.172241 -0.808777 1441742022 -0.216614 -0.518982 0.172241 -0.808777 1441742022 -0.216614 -0.518982 0.172241 -0.808777 1441742022 -0.055176 -0.572632 0.086975 -0.813354 1441742022 -0.055176 -0.572632 0.086975 -0.813354 1441742022 -0.055176 -0.572632 0.086975 -0.813354 1441742022 -0.055176 -0.572632 0.086975 -0.813354 1441742022 -0.055176 -0.572632 0.086975 -0.813354 1441742022 -0.055176 -0.572632 0.086975 -0.813354 1441742022 -0.018188 -0.559387 0.076294 -0.825195 1441742022 -0.018188 -0.559387 0.076294 -0.825195 1441742022 -0.018188 -0.559387 0.076294 -0.825195 1441742022 -0.018188 -0.559387 0.076294 -0.825195 1441742022 -0.018188 -0.559387 0.076294 -0.825195 1441742022 -0.018188 -0.559387 0.076294 -0.825195 1441742022 -0.017456 -0.547424 0.152100 -0.822815 1441742022 -0.017456 -0.547424 0.152100 -0.822815 1441742022 -0.017456 -0.547424 0.152100 -0.822815 1441742022 -0.017456 -0.547424 0.152100 -0.822815 1441742022 -0.017456 -0.547424 0.152100 -0.822815 1441742022 -0.017456 -0.547424 0.152100 -0.822815 1441742022 -0.017456 -0.547424 0.152100 -0.822815 1441742022 -0.009338 -0.554016 0.114502 -0.824585 1441742022 -0.009338 -0.554016 0.114502 -0.824585 1441742022 -0.009338 -0.554016 0.114502 -0.824585 1441742022 -0.009338 -0.554016 0.114502 -0.824585 1441742022 -0.009338 -0.554016 0.114502 -0.824585 1441742022 -0.009338 -0.554016 0.114502 -0.824585 1441742022 -0.045959 -0.564941 0.084534 -0.819580 1441742022 -0.045959 -0.564941 0.084534 -0.819580 1441742022 -0.045959 -0.564941 0.084534 -0.819580 1441742022 -0.045959 -0.564941 0.084534 -0.819580 1441742022 -0.045959 -0.564941 0.084534 -0.819580 1441742022 -0.045959 -0.564941 0.084534 -0.819580 1441742022 -0.106506 -0.569824 0.070068 -0.811890 1441742022 -0.106506 -0.569824 0.070068 -0.811890 1441742022 -0.106506 -0.569824 0.070068 -0.811890 1441742022 -0.106506 -0.569824 0.070068 -0.811890 1441742022 -0.106506 -0.569824 0.070068 -0.811890 1441742022 -0.106506 -0.569824 0.070068 -0.811890 1441742022 -0.165222 -0.570679 0.043457 -0.803223 1441742022 -0.165222 -0.570679 0.043457 -0.803223 1441742022 -0.165222 -0.570679 0.043457 -0.803223 1441742022 -0.165222 -0.570679 0.043457 -0.803223 1441742022 -0.165222 -0.570679 0.043457 -0.803223 1441742022 -0.165222 -0.570679 0.043457 -0.803223 1441742022 -0.165222 -0.570679 0.043457 -0.803223 1441742022 -0.226440 -0.570557 0.005859 -0.789490 1441742022 -0.226440 -0.570557 0.005859 -0.789490 1441742022 -0.226440 -0.570557 0.005859 -0.789490 1441742022 -0.226440 -0.570557 0.005859 -0.789490 1441742022 -0.226440 -0.570557 0.005859 -0.789490 1441742022 -0.226440 -0.570557 0.005859 -0.789490 1441742022 -0.284607 -0.575623 -0.055115 -0.764648 1441742022 -0.284607 -0.575623 -0.055115 -0.764648 1441742022 -0.284607 -0.575623 -0.055115 -0.764648 1441742023 -0.284607 -0.575623 -0.055115 -0.764648 1441742023 -0.284607 -0.575623 -0.055115 -0.764648 1441742023 -0.358154 -0.564514 -0.104492 -0.736328 1441742023 -0.358154 -0.564514 -0.104492 -0.736328 1441742023 -0.358154 -0.564514 -0.104492 -0.736328 1441742023 -0.358154 -0.564514 -0.104492 -0.736328 1441742023 -0.358154 -0.564514 -0.104492 -0.736328 1441742023 -0.358154 -0.564514 -0.104492 -0.736328 1441742023 -0.358154 -0.564514 -0.104492 -0.736328 1441742023 -0.419617 -0.542358 -0.140198 -0.714294 1441742023 -0.419617 -0.542358 -0.140198 -0.714294 1441742023 -0.419617 -0.542358 -0.140198 -0.714294 1441742023 -0.419617 -0.542358 -0.140198 -0.714294 1441742023 -0.419617 -0.542358 -0.140198 -0.714294 1441742023 -0.419617 -0.542358 -0.140198 -0.714294 1441742023 -0.419617 -0.542358 -0.140198 -0.714294 1441742023 -0.474182 -0.531250 -0.177673 -0.679321 1441742023 -0.474182 -0.531250 -0.177673 -0.679321 1441742023 -0.474182 -0.531250 -0.177673 -0.679321 1441742023 -0.474182 -0.531250 -0.177673 -0.679321 1441742023 -0.474182 -0.531250 -0.177673 -0.679321 1441742023 -0.474182 -0.531250 -0.177673 -0.679321 1441742023 -0.528381 -0.518677 -0.214355 -0.637146 1441742023 -0.528381 -0.518677 -0.214355 -0.637146 1441742023 -0.528381 -0.518677 -0.214355 -0.637146 1441742023 -0.528381 -0.518677 -0.214355 -0.637146 1441742023 -0.528381 -0.518677 -0.214355 -0.637146 1441742023 -0.528381 -0.518677 -0.214355 -0.637146 1441742023 -0.528381 -0.518677 -0.214355 -0.637146 1441742023 -0.561707 -0.510620 -0.242004 -0.604431 1441742023 -0.561707 -0.510620 -0.242004 -0.604431 1441742023 -0.561707 -0.510620 -0.242004 -0.604431 1441742023 -0.561707 -0.510620 -0.242004 -0.604431 1441742023 -0.561707 -0.510620 -0.242004 -0.604431 1441742023 -0.561707 -0.510620 -0.242004 -0.604431 1441742023 -0.563232 -0.505371 -0.246704 -0.605530 1441742023 -0.563232 -0.505371 -0.246704 -0.605530 1441742023 -0.563232 -0.505371 -0.246704 -0.605530 1441742023 -0.563232 -0.505371 -0.246704 -0.605530 1441742023 -0.563232 -0.505371 -0.246704 -0.605530 1441742023 -0.563232 -0.505371 -0.246704 -0.605530 1441742023 -0.539734 -0.513550 -0.230774 -0.625916 1441742023 -0.539734 -0.513550 -0.230774 -0.625916 1441742023 -0.539734 -0.513550 -0.230774 -0.625916 1441742023 -0.539734 -0.513550 -0.230774 -0.625916 1441742023 -0.539734 -0.513550 -0.230774 -0.625916 1441742023 -0.539734 -0.513550 -0.230774 -0.625916 1441742023 -0.539734 -0.513550 -0.230774 -0.625916 1441742023 -0.504456 -0.530212 -0.198303 -0.652039 1441742023 -0.504456 -0.530212 -0.198303 -0.652039 1441742023 -0.504456 -0.530212 -0.198303 -0.652039 1441742023 -0.504456 -0.530212 -0.198303 -0.652039 1441742023 -0.504456 -0.530212 -0.198303 -0.652039 1441742023 -0.504456 -0.530212 -0.198303 -0.652039 1441742023 -0.504456 -0.530212 -0.198303 -0.652039 1441742023 -0.456177 -0.549500 -0.153564 -0.682983 1441742023 -0.456177 -0.549500 -0.153564 -0.682983 1441742023 -0.456177 -0.549500 -0.153564 -0.682983 1441742023 -0.456177 -0.549500 -0.153564 -0.682983 1441742023 -0.456177 -0.549500 -0.153564 -0.682983 1441742023 -0.456177 -0.549500 -0.153564 -0.682983 1441742023 -0.396851 -0.562927 -0.097351 -0.718506 1441742023 -0.396851 -0.562927 -0.097351 -0.718506 1441742023 -0.396851 -0.562927 -0.097351 -0.718506 1441742023 -0.396851 -0.562927 -0.097351 -0.718506 1441742023 -0.396851 -0.562927 -0.097351 -0.718506 1441742023 -0.396851 -0.562927 -0.097351 -0.718506 1441742023 -0.324524 -0.581848 -0.058960 -0.743469 1441742023 -0.324524 -0.581848 -0.058960 -0.743469 1441742023 -0.324524 -0.581848 -0.058960 -0.743469 1441742023 -0.324524 -0.581848 -0.058960 -0.743469 1441742023 -0.324524 -0.581848 -0.058960 -0.743469 1441742023 -0.324524 -0.581848 -0.058960 -0.743469 1441742023 -0.251587 -0.575867 -0.017273 -0.777710 1441742023 -0.251587 -0.575867 -0.017273 -0.777710 1441742023 -0.251587 -0.575867 -0.017273 -0.777710 1441742023 -0.251587 -0.575867 -0.017273 -0.777710 1441742023 -0.251587 -0.575867 -0.017273 -0.777710 1441742023 -0.251587 -0.575867 -0.017273 -0.777710 1441742023 -0.251587 -0.575867 -0.017273 -0.777710 1441742023 -0.180908 -0.529846 0.098022 -0.822815 1441742023 -0.180908 -0.529846 0.098022 -0.822815 1441742023 -0.180908 -0.529846 0.098022 -0.822815 1441742023 -0.180908 -0.529846 0.098022 -0.822815 1441742023 -0.180908 -0.529846 0.098022 -0.822815 1441742023 -0.180908 -0.529846 0.098022 -0.822815 1441742023 -0.049194 -0.549377 0.115234 -0.826172 1441742023 -0.049194 -0.549377 0.115234 -0.826172 1441742023 -0.049194 -0.549377 0.115234 -0.826172 1441742023 -0.049194 -0.549377 0.115234 -0.826172 1441742023 -0.049194 -0.549377 0.115234 -0.826172 1441742023 -0.049194 -0.549377 0.115234 -0.826172 1441742023 0.062134 -0.548645 0.010010 -0.833740 1441742023 0.062134 -0.548645 0.010010 -0.833740 1441742023 0.062134 -0.548645 0.010010 -0.833740 1441742023 0.062134 -0.548645 0.010010 -0.833740 1441742023 0.062134 -0.548645 0.010010 -0.833740 1441742023 0.062134 -0.548645 0.010010 -0.833740 1441742023 0.067078 -0.542664 0.013733 -0.837219 1441742023 0.067078 -0.542664 0.013733 -0.837219 1441742023 0.067078 -0.542664 0.013733 -0.837219 1441742023 0.067078 -0.542664 0.013733 -0.837219 1441742023 0.067078 -0.542664 0.013733 -0.837219 1441742023 0.067078 -0.542664 0.013733 -0.837219 1441742023 0.067078 -0.542664 0.013733 -0.837219 1441742023 0.036316 -0.545837 0.025818 -0.836731 1441742023 0.036316 -0.545837 0.025818 -0.836731 1441742023 0.036316 -0.545837 0.025818 -0.836731 1441742023 0.036316 -0.545837 0.025818 -0.836731 1441742023 0.036316 -0.545837 0.025818 -0.836731 1441742023 0.036316 -0.545837 0.025818 -0.836731 1441742023 -0.012573 -0.559753 0.015747 -0.828491 1441742023 -0.012573 -0.559753 0.015747 -0.828491 1441742023 -0.012573 -0.559753 0.015747 -0.828491 1441742023 -0.012573 -0.559753 0.015747 -0.828491 1441742023 -0.012573 -0.559753 0.015747 -0.828491 1441742024 -0.012573 -0.559753 0.015747 -0.828491 1441742024 -0.012573 -0.559753 0.015747 -0.828491 1441742024 -0.076233 -0.574707 0.001404 -0.814880 1441742024 -0.076233 -0.574707 0.001404 -0.814880 1441742024 -0.076233 -0.574707 0.001404 -0.814880 1441742024 -0.076233 -0.574707 0.001404 -0.814880 1441742024 -0.076233 -0.574707 0.001404 -0.814880 1441742024 -0.076233 -0.574707 0.001404 -0.814880 1441742024 -0.150940 -0.583130 -0.012756 -0.798157 1441742024 -0.150940 -0.583130 -0.012756 -0.798157 1441742024 -0.150940 -0.583130 -0.012756 -0.798157 1441742024 -0.150940 -0.583130 -0.012756 -0.798157 1441742024 -0.150940 -0.583130 -0.012756 -0.798157 1441742024 -0.150940 -0.583130 -0.012756 -0.798157 1441742024 -0.229126 -0.575134 -0.036499 -0.784546 1441742024 -0.229126 -0.575134 -0.036499 -0.784546 1441742024 -0.229126 -0.575134 -0.036499 -0.784546 1441742024 -0.229126 -0.575134 -0.036499 -0.784546 1441742024 -0.229126 -0.575134 -0.036499 -0.784546 1441742024 -0.229126 -0.575134 -0.036499 -0.784546 1441742024 -0.229126 -0.575134 -0.036499 -0.784546 1441742024 -0.306274 -0.587585 -0.085388 -0.744141 1441742024 -0.306274 -0.587585 -0.085388 -0.744141 1441742024 -0.306274 -0.587585 -0.085388 -0.744141 1441742024 -0.306274 -0.587585 -0.085388 -0.744141 1441742024 -0.306274 -0.587585 -0.085388 -0.744141 1441742024 -0.306274 -0.587585 -0.085388 -0.744141 1441742024 -0.387146 -0.570984 -0.123352 -0.713440 1441742024 -0.387146 -0.570984 -0.123352 -0.713440 1441742024 -0.387146 -0.570984 -0.123352 -0.713440 1441742024 -0.387146 -0.570984 -0.123352 -0.713440 1441742024 -0.387146 -0.570984 -0.123352 -0.713440 1441742024 -0.387146 -0.570984 -0.123352 -0.713440 1441742024 -0.446777 -0.547119 -0.167847 -0.687744 1441742024 -0.446777 -0.547119 -0.167847 -0.687744 1441742024 -0.446777 -0.547119 -0.167847 -0.687744 1441742024 -0.446777 -0.547119 -0.167847 -0.687744 1441742024 -0.446777 -0.547119 -0.167847 -0.687744 1441742024 -0.446777 -0.547119 -0.167847 -0.687744 1441742024 -0.495422 -0.531799 -0.215332 -0.652344 1441742024 -0.495422 -0.531799 -0.215332 -0.652344 1441742024 -0.495422 -0.531799 -0.215332 -0.652344 1441742024 -0.495422 -0.531799 -0.215332 -0.652344 1441742024 -0.495422 -0.531799 -0.215332 -0.652344 1441742024 -0.495422 -0.531799 -0.215332 -0.652344 1441742024 -0.527527 -0.535767 -0.245911 -0.611877 1441742024 -0.527527 -0.535767 -0.245911 -0.611877 1441742024 -0.527527 -0.535767 -0.245911 -0.611877 1441742024 -0.527527 -0.535767 -0.245911 -0.611877 1441742024 -0.527527 -0.535767 -0.245911 -0.611877 1441742024 -0.527527 -0.535767 -0.245911 -0.611877 1441742024 -0.527527 -0.535767 -0.245911 -0.611877 1441742024 -0.515808 -0.544556 -0.254944 -0.610352 1441742024 -0.515808 -0.544556 -0.254944 -0.610352 1441742024 -0.515808 -0.544556 -0.254944 -0.610352 1441742024 -0.515808 -0.544556 -0.254944 -0.610352 1441742024 -0.515808 -0.544556 -0.254944 -0.610352 1441742024 -0.515808 -0.544556 -0.254944 -0.610352 1441742024 -0.494751 -0.553955 -0.230774 -0.628723 1441742024 -0.494751 -0.553955 -0.230774 -0.628723 1441742024 -0.494751 -0.553955 -0.230774 -0.628723 1441742024 -0.494751 -0.553955 -0.230774 -0.628723 1441742024 -0.494751 -0.553955 -0.230774 -0.628723 1441742024 -0.494751 -0.553955 -0.230774 -0.628723 1441742024 -0.494751 -0.553955 -0.230774 -0.628723 1441742024 -0.446045 -0.563049 -0.206299 -0.664551 1441742024 -0.446045 -0.563049 -0.206299 -0.664551 1441742024 -0.446045 -0.563049 -0.206299 -0.664551 1441742024 -0.446045 -0.563049 -0.206299 -0.664551 1441742024 -0.446045 -0.563049 -0.206299 -0.664551 1441742024 -0.446045 -0.563049 -0.206299 -0.664551 1441742024 -0.401184 -0.556152 -0.168335 -0.708191 1441742024 -0.401184 -0.556152 -0.168335 -0.708191 1441742024 -0.401184 -0.556152 -0.168335 -0.708191 1441742024 -0.401184 -0.556152 -0.168335 -0.708191 1441742024 -0.401184 -0.556152 -0.168335 -0.708191 1441742024 -0.401184 -0.556152 -0.168335 -0.708191 1441742024 -0.358887 -0.571838 -0.131042 -0.726013 1441742024 -0.358887 -0.571838 -0.131042 -0.726013 1441742024 -0.358887 -0.571838 -0.131042 -0.726013 1441742024 -0.358887 -0.571838 -0.131042 -0.726013 1441742024 -0.358887 -0.571838 -0.131042 -0.726013 1441742024 -0.358887 -0.571838 -0.131042 -0.726013 1441742024 -0.358887 -0.571838 -0.131042 -0.726013 1441742024 -0.332092 -0.572632 -0.092773 -0.743835 1441742024 -0.332092 -0.572632 -0.092773 -0.743835 1441742024 -0.332092 -0.572632 -0.092773 -0.743835 1441742024 -0.332092 -0.572632 -0.092773 -0.743835 1441742024 -0.332092 -0.572632 -0.092773 -0.743835 1441742024 -0.332092 -0.572632 -0.092773 -0.743835 1441742024 -0.303772 -0.541443 0.004883 -0.783997 1441742024 -0.303772 -0.541443 0.004883 -0.783997 1441742024 -0.303772 -0.541443 0.004883 -0.783997 1441742024 -0.303772 -0.541443 0.004883 -0.783997 1441742024 -0.303772 -0.541443 0.004883 -0.783997 1441742024 -0.303772 -0.541443 0.004883 -0.783997 1441742024 -0.303772 -0.541443 0.004883 -0.783997 1441742024 -0.267761 -0.502625 0.204041 -0.796326 1441742024 -0.267761 -0.502625 0.204041 -0.796326 1441742024 -0.267761 -0.502625 0.204041 -0.796326 1441742024 -0.267761 -0.502625 0.204041 -0.796326 1441742024 -0.267761 -0.502625 0.204041 -0.796326 1441742024 -0.267761 -0.502625 0.204041 -0.796326 1441742024 -0.160461 -0.571289 0.172485 -0.786316 1441742024 -0.160461 -0.571289 0.172485 -0.786316 1441742024 -0.160461 -0.571289 0.172485 -0.786316 1441742024 -0.160461 -0.571289 0.172485 -0.786316 1441742024 -0.160461 -0.571289 0.172485 -0.786316 1441742024 -0.160461 -0.571289 0.172485 -0.786316 1441742024 -0.037598 -0.582520 0.126831 -0.802002 1441742024 -0.037598 -0.582520 0.126831 -0.802002 1441742024 -0.037598 -0.582520 0.126831 -0.802002 1441742024 -0.037598 -0.582520 0.126831 -0.802002 1441742024 -0.037598 -0.582520 0.126831 -0.802002 1441742024 -0.037598 -0.582520 0.126831 -0.802002 1441742025 -0.024963 -0.573975 0.171143 -0.800415 1441742025 -0.024963 -0.573975 0.171143 -0.800415 1441742025 -0.024963 -0.573975 0.171143 -0.800415 1441742025 -0.024963 -0.573975 0.171143 -0.800415 1441742025 -0.024963 -0.573975 0.171143 -0.800415 1441742025 -0.024963 -0.573975 0.171143 -0.800415 1441742025 -0.013672 -0.574097 0.171814 -0.800476 1441742025 -0.013672 -0.574097 0.171814 -0.800476 1441742025 -0.013672 -0.574097 0.171814 -0.800476 1441742025 -0.013672 -0.574097 0.171814 -0.800476 1441742025 -0.013672 -0.574097 0.171814 -0.800476 1441742025 -0.013672 -0.574097 0.171814 -0.800476 1441742025 -0.013672 -0.574097 0.171814 -0.800476 1441742025 -0.033630 -0.578979 0.136780 -0.803162 1441742025 -0.033630 -0.578979 0.136780 -0.803162 1441742025 -0.033630 -0.578979 0.136780 -0.803162 1441742025 -0.033630 -0.578979 0.136780 -0.803162 1441742025 -0.033630 -0.578979 0.136780 -0.803162 1441742025 -0.033630 -0.578979 0.136780 -0.803162 1441742025 -0.098755 -0.580444 0.114014 -0.800293 1441742025 -0.098755 -0.580444 0.114014 -0.800293 1441742025 -0.098755 -0.580444 0.114014 -0.800293 1441742025 -0.098755 -0.580444 0.114014 -0.800293 1441742025 -0.098755 -0.580444 0.114014 -0.800293 1441742025 -0.098755 -0.580444 0.114014 -0.800293 1441742025 -0.098755 -0.580444 0.114014 -0.800293 1441742025 -0.193054 -0.572388 0.097900 -0.790955 1441742025 -0.193054 -0.572388 0.097900 -0.790955 1441742025 -0.193054 -0.572388 0.097900 -0.790955 1441742025 -0.193054 -0.572388 0.097900 -0.790955 1441742025 -0.193054 -0.572388 0.097900 -0.790955 1441742025 -0.193054 -0.572388 0.097900 -0.790955 1441742025 -0.288330 -0.548340 0.090027 -0.779846 1441742025 -0.288330 -0.548340 0.090027 -0.779846 1441742025 -0.288330 -0.548340 0.090027 -0.779846 1441742025 -0.288330 -0.548340 0.090027 -0.779846 1441742025 -0.288330 -0.548340 0.090027 -0.779846 1441742025 -0.288330 -0.548340 0.090027 -0.779846 1441742025 -0.346924 -0.540100 0.041199 -0.765747 1441742025 -0.346924 -0.540100 0.041199 -0.765747 1441742025 -0.346924 -0.540100 0.041199 -0.765747 1441742025 -0.346924 -0.540100 0.041199 -0.765747 1441742025 -0.346924 -0.540100 0.041199 -0.765747 1441742025 -0.346924 -0.540100 0.041199 -0.765747 1441742025 -0.346924 -0.540100 0.041199 -0.765747 1441742025 -0.374146 -0.556213 -0.050659 -0.740417 1441742025 -0.374146 -0.556213 -0.050659 -0.740417 1441742025 -0.374146 -0.556213 -0.050659 -0.740417 1441742025 -0.374146 -0.556213 -0.050659 -0.740417 1441742025 -0.374146 -0.556213 -0.050659 -0.740417 1441742025 -0.374146 -0.556213 -0.050659 -0.740417 1441742025 -0.419617 -0.560059 -0.118103 -0.704529 1441742025 -0.419617 -0.560059 -0.118103 -0.704529 1441742025 -0.419617 -0.560059 -0.118103 -0.704529 1441742025 -0.419617 -0.560059 -0.118103 -0.704529 1441742025 -0.419617 -0.560059 -0.118103 -0.704529 1441742025 -0.419617 -0.560059 -0.118103 -0.704529 1441742025 -0.473022 -0.553528 -0.178223 -0.661987 1441742025 -0.473022 -0.553528 -0.178223 -0.661987 1441742025 -0.473022 -0.553528 -0.178223 -0.661987 1441742025 -0.473022 -0.553528 -0.178223 -0.661987 1441742025 -0.473022 -0.553528 -0.178223 -0.661987 1441742025 -0.541138 -0.547302 -0.208923 -0.603455 1441742025 -0.541138 -0.547302 -0.208923 -0.603455 1441742025 -0.541138 -0.547302 -0.208923 -0.603455 1441742025 -0.541138 -0.547302 -0.208923 -0.603455 1441742025 -0.541138 -0.547302 -0.208923 -0.603455 1441742025 -0.541138 -0.547302 -0.208923 -0.603455 1441742025 -0.541138 -0.547302 -0.208923 -0.603455 1441742025 -0.563477 -0.547607 -0.219055 -0.578552 1441742025 -0.563477 -0.547607 -0.219055 -0.578552 1441742025 -0.563477 -0.547607 -0.219055 -0.578552 1441742025 -0.563477 -0.547607 -0.219055 -0.578552 1441742025 -0.563477 -0.547607 -0.219055 -0.578552 1441742025 -0.563477 -0.547607 -0.219055 -0.578552 1441742025 -0.555420 -0.547607 -0.224365 -0.584351 1441742025 -0.555420 -0.547607 -0.224365 -0.584351 1441742025 -0.555420 -0.547607 -0.224365 -0.584351 1441742025 -0.555420 -0.547607 -0.224365 -0.584351 1441742025 -0.555420 -0.547607 -0.224365 -0.584351 1441742025 -0.521484 -0.557434 -0.214783 -0.609375 1441742025 -0.521484 -0.557434 -0.214783 -0.609375 1441742025 -0.521484 -0.557434 -0.214783 -0.609375 1441742025 -0.521484 -0.557434 -0.214783 -0.609375 1441742025 -0.521484 -0.557434 -0.214783 -0.609375 1441742025 -0.521484 -0.557434 -0.214783 -0.609375 1441742025 -0.521484 -0.557434 -0.214783 -0.609375 1441742025 -0.486328 -0.569336 -0.189758 -0.635193 1441742025 -0.486328 -0.569336 -0.189758 -0.635193 1441742025 -0.486328 -0.569336 -0.189758 -0.635193 1441742025 -0.486328 -0.569336 -0.189758 -0.635193 1441742025 -0.486328 -0.569336 -0.189758 -0.635193 1441742025 -0.486328 -0.569336 -0.189758 -0.635193 1441742025 -0.441406 -0.571533 -0.158752 -0.673340 1441742025 -0.441406 -0.571533 -0.158752 -0.673340 1441742025 -0.441406 -0.571533 -0.158752 -0.673340 1441742025 -0.441406 -0.571533 -0.158752 -0.673340 1441742025 -0.441406 -0.571533 -0.158752 -0.673340 1441742025 -0.441406 -0.571533 -0.158752 -0.673340 1441742025 -0.441406 -0.571533 -0.158752 -0.673340 1441742025 -0.392395 -0.565491 -0.102661 -0.718201 1441742025 -0.392395 -0.565491 -0.102661 -0.718201 1441742025 -0.392395 -0.565491 -0.102661 -0.718201 1441742025 -0.392395 -0.565491 -0.102661 -0.718201 1441742025 -0.392395 -0.565491 -0.102661 -0.718201 1441742025 -0.392395 -0.565491 -0.102661 -0.718201 1441742025 -0.340759 -0.554565 -0.041443 -0.758118 1441742025 -0.340759 -0.554565 -0.041443 -0.758118 1441742025 -0.340759 -0.554565 -0.041443 -0.758118 1441742025 -0.340759 -0.554565 -0.041443 -0.758118 1441742025 -0.340759 -0.554565 -0.041443 -0.758118 1441742025 -0.340759 -0.554565 -0.041443 -0.758118 1441742026 -0.258118 -0.529663 0.065857 -0.805359 1441742026 -0.258118 -0.529663 0.065857 -0.805359 1441742026 -0.258118 -0.529663 0.065857 -0.805359 1441742026 -0.258118 -0.529663 0.065857 -0.805359 1441742026 -0.258118 -0.529663 0.065857 -0.805359 1441742026 -0.258118 -0.529663 0.065857 -0.805359 1441742026 -0.258118 -0.529663 0.065857 -0.805359 1441742026 -0.162659 -0.510681 0.210266 -0.817688 1441742026 -0.162659 -0.510681 0.210266 -0.817688 1441742026 -0.162659 -0.510681 0.210266 -0.817688 1441742026 -0.162659 -0.510681 0.210266 -0.817688 1441742026 -0.162659 -0.510681 0.210266 -0.817688 1441742026 -0.162659 -0.510681 0.210266 -0.817688 1441742026 -0.035889 -0.557678 0.165039 -0.812744 1441742026 -0.035889 -0.557678 0.165039 -0.812744 1441742026 -0.035889 -0.557678 0.165039 -0.812744 1441742026 -0.035889 -0.557678 0.165039 -0.812744 1441742026 -0.035889 -0.557678 0.165039 -0.812744 1441742026 -0.035889 -0.557678 0.165039 -0.812744 1441742026 0.049438 -0.536743 0.158386 -0.827271 1441742026 0.049438 -0.536743 0.158386 -0.827271 1441742026 0.049438 -0.536743 0.158386 -0.827271 1441742026 0.049438 -0.536743 0.158386 -0.827271 1441742026 0.049438 -0.536743 0.158386 -0.827271 1441742026 0.049438 -0.536743 0.158386 -0.827271 1441742026 0.079285 -0.531677 0.208435 -0.817078 1441742026 0.079285 -0.531677 0.208435 -0.817078 1441742026 0.079285 -0.531677 0.208435 -0.817078 1441742026 0.079285 -0.531677 0.208435 -0.817078 1441742026 0.079285 -0.531677 0.208435 -0.817078 1441742026 0.079285 -0.531677 0.208435 -0.817078 1441742026 0.079285 -0.531677 0.208435 -0.817078 1441742026 0.098816 -0.536255 0.175354 -0.819763 1441742026 0.098816 -0.536255 0.175354 -0.819763 1441742026 0.098816 -0.536255 0.175354 -0.819763 1441742026 0.098816 -0.536255 0.175354 -0.819763 1441742026 0.098816 -0.536255 0.175354 -0.819763 1441742026 0.062866 -0.544983 0.153015 -0.822021 1441742026 0.062866 -0.544983 0.153015 -0.822021 1441742026 0.062866 -0.544983 0.153015 -0.822021 1441742026 0.062866 -0.544983 0.153015 -0.822021 1441742026 0.062866 -0.544983 0.153015 -0.822021 1441742026 0.062866 -0.544983 0.153015 -0.822021 1441742026 0.006775 -0.553833 0.127686 -0.822815 1441742026 0.006775 -0.553833 0.127686 -0.822815 1441742026 0.006775 -0.553833 0.127686 -0.822815 1441742026 0.006775 -0.553833 0.127686 -0.822815 1441742026 0.006775 -0.553833 0.127686 -0.822815 1441742026 0.006775 -0.553833 0.127686 -0.822815 1441742026 -0.061951 -0.559387 0.067566 -0.823853 1441742026 -0.061951 -0.559387 0.067566 -0.823853 1441742026 -0.061951 -0.559387 0.067566 -0.823853 1441742026 -0.061951 -0.559387 0.067566 -0.823853 1441742026 -0.061951 -0.559387 0.067566 -0.823853 1441742026 -0.061951 -0.559387 0.067566 -0.823853 1441742026 -0.061951 -0.559387 0.067566 -0.823853 1441742026 -0.148926 -0.557129 0.025085 -0.816589 1441742026 -0.148926 -0.557129 0.025085 -0.816589 1441742026 -0.148926 -0.557129 0.025085 -0.816589 1441742026 -0.148926 -0.557129 0.025085 -0.816589 1441742026 -0.148926 -0.557129 0.025085 -0.816589 1441742026 -0.148926 -0.557129 0.025085 -0.816589 1441742026 -0.218689 -0.554932 -0.017944 -0.802490 1441742026 -0.218689 -0.554932 -0.017944 -0.802490 1441742026 -0.218689 -0.554932 -0.017944 -0.802490 1441742026 -0.218689 -0.554932 -0.017944 -0.802490 1441742026 -0.218689 -0.554932 -0.017944 -0.802490 1441742026 -0.218689 -0.554932 -0.017944 -0.802490 1441742026 -0.281677 -0.555847 -0.067993 -0.779236 1441742026 -0.281677 -0.555847 -0.067993 -0.779236 1441742026 -0.281677 -0.555847 -0.067993 -0.779236 1441742026 -0.281677 -0.555847 -0.067993 -0.779236 1441742026 -0.281677 -0.555847 -0.067993 -0.779236 1441742026 -0.281677 -0.555847 -0.067993 -0.779236 1441742026 -0.351318 -0.551331 -0.125000 -0.746399 1441742026 -0.351318 -0.551331 -0.125000 -0.746399 1441742026 -0.351318 -0.551331 -0.125000 -0.746399 1441742026 -0.351318 -0.551331 -0.125000 -0.746399 1441742026 -0.351318 -0.551331 -0.125000 -0.746399 1441742026 -0.351318 -0.551331 -0.125000 -0.746399 1441742026 -0.405518 -0.547485 -0.171143 -0.711792 1441742026 -0.405518 -0.547485 -0.171143 -0.711792 1441742026 -0.405518 -0.547485 -0.171143 -0.711792 1441742026 -0.405518 -0.547485 -0.171143 -0.711792 1441742026 -0.405518 -0.547485 -0.171143 -0.711792 1441742026 -0.467041 -0.535461 -0.209778 -0.671753 1441742026 -0.467041 -0.535461 -0.209778 -0.671753 1441742026 -0.467041 -0.535461 -0.209778 -0.671753 1441742026 -0.467041 -0.535461 -0.209778 -0.671753 1441742026 -0.467041 -0.535461 -0.209778 -0.671753 1441742026 -0.467041 -0.535461 -0.209778 -0.671753 1441742026 -0.513855 -0.530579 -0.235413 -0.631714 1441742026 -0.513855 -0.530579 -0.235413 -0.631714 1441742026 -0.513855 -0.530579 -0.235413 -0.631714 1441742026 -0.513855 -0.530579 -0.235413 -0.631714 1441742026 -0.513855 -0.530579 -0.235413 -0.631714 1441742026 -0.513855 -0.530579 -0.235413 -0.631714 1441742026 -0.513855 -0.530579 -0.235413 -0.631714 1441742026 -0.549072 -0.534363 -0.261353 -0.587158 1441742026 -0.549072 -0.534363 -0.261353 -0.587158 1441742026 -0.549072 -0.534363 -0.261353 -0.587158 1441742026 -0.549072 -0.534363 -0.261353 -0.587158 1441742026 -0.549072 -0.534363 -0.261353 -0.587158 1441742026 -0.549072 -0.534363 -0.261353 -0.587158 1441742026 -0.542480 -0.531860 -0.283813 -0.585205 1441742026 -0.542480 -0.531860 -0.283813 -0.585205 1441742026 -0.542480 -0.531860 -0.283813 -0.585205 1441742026 -0.542480 -0.531860 -0.283813 -0.585205 1441742026 -0.542480 -0.531860 -0.283813 -0.585205 1441742026 -0.518616 -0.535645 -0.292358 -0.598938 1441742027 -0.518616 -0.535645 -0.292358 -0.598938 1441742027 -0.518616 -0.535645 -0.292358 -0.598938 1441742027 -0.518616 -0.535645 -0.292358 -0.598938 1441742027 -0.518616 -0.535645 -0.292358 -0.598938 1441742027 -0.518616 -0.535645 -0.292358 -0.598938 1441742027 -0.518616 -0.535645 -0.292358 -0.598938 1441742027 -0.490234 -0.545044 -0.273376 -0.622925 1441742027 -0.490234 -0.545044 -0.273376 -0.622925 1441742027 -0.490234 -0.545044 -0.273376 -0.622925 1441742027 -0.490234 -0.545044 -0.273376 -0.622925 1441742027 -0.490234 -0.545044 -0.273376 -0.622925 1441742027 -0.490234 -0.545044 -0.273376 -0.622925 1441742027 -0.463196 -0.557129 -0.235840 -0.647766 1441742027 -0.463196 -0.557129 -0.235840 -0.647766 1441742027 -0.463196 -0.557129 -0.235840 -0.647766 1441742027 
-0.244385 -0.559998 0.204224 -0.764893 1441742029 -0.244385 -0.559998 0.204224 -0.764893 1441742029 -0.244385 -0.559998 0.204224 -0.764893 1441742029 -0.246521 -0.559448 0.206787 -0.763916 1441742029 -0.246521 -0.559448 0.206787 -0.763916 1441742029 -0.246521 -0.559448 0.206787 -0.763916 1441742029 -0.246521 -0.559448 0.206787 -0.763916 1441742029 -0.246521 -0.559448 0.206787 -0.763916 1441742029 -0.246521 -0.559448 0.206787 -0.763916 1441742029 -0.250977 -0.557922 0.214050 -0.761597 1441742029 -0.250977 -0.557922 0.214050 -0.761597 1441742029 -0.250977 -0.557922 0.214050 -0.761597 1441742029 -0.250977 -0.557922 0.214050 -0.761597 1441742029 -0.250977 -0.557922 0.214050 -0.761597 1441742029 -0.250977 -0.557922 0.214050 -0.761597 1441742029 -0.258179 -0.554993 0.222839 -0.758728 1441742029 -0.258179 -0.554993 0.222839 -0.758728 1441742029 -0.258179 -0.554993 0.222839 -0.758728 1441742029 -0.258179 -0.554993 0.222839 -0.758728 1441742030 -0.258179 -0.554993 0.222839 -0.758728 1441742030 -0.258179 -0.554993 0.222839 -0.758728 1441742030 -0.266296 -0.548157 0.233948 -0.757629 1441742030 -0.266296 -0.548157 0.233948 -0.757629 1441742030 -0.266296 -0.548157 0.233948 -0.757629 1441742030 -0.266296 -0.548157 0.233948 -0.757629 1441742030 -0.266296 -0.548157 0.233948 -0.757629 1441742030 -0.266296 -0.548157 0.233948 -0.757629 1441742030 -0.266296 -0.548157 0.233948 -0.757629 1441742030 -0.263611 -0.546997 0.235474 -0.758911 1441742030 -0.263611 -0.546997 0.235474 -0.758911 1441742030 -0.263611 -0.546997 0.235474 -0.758911 1441742030 -0.263611 -0.546997 0.235474 -0.758911 1441742030 -0.263611 -0.546997 0.235474 -0.758911 1441742030 -0.263611 -0.546997 0.235474 -0.758911 1441742030 -0.252686 -0.551697 0.226074 -0.762085 1441742030 -0.252686 -0.551697 0.226074 -0.762085 1441742030 -0.252686 -0.551697 0.226074 -0.762085 1441742030 -0.252686 -0.551697 0.226074 -0.762085 1441742030 -0.252686 -0.551697 0.226074 -0.762085 1441742030 -0.252686 -0.551697 0.226074 -0.762085 1441742030 -0.244873 -0.556091 0.216431 -0.764221 1441742030 -0.244873 -0.556091 0.216431 -0.764221 1441742030 -0.244873 -0.556091 0.216431 -0.764221 1441742030 -0.244873 -0.556091 0.216431 -0.764221 1441742030 -0.244873 -0.556091 0.216431 -0.764221 1441742030 -0.244873 -0.556091 0.216431 -0.764221 1441742030 -0.244873 -0.556091 0.216431 -0.764221 1441742030 -0.243958 -0.558167 0.214478 -0.763550 1441742030 -0.243958 -0.558167 0.214478 -0.763550 1441742030 -0.243958 -0.558167 0.214478 -0.763550 1441742030 -0.243958 -0.558167 0.214478 -0.763550 1441742030 -0.243958 -0.558167 0.214478 -0.763550 1441742030 -0.243958 -0.558167 0.214478 -0.763550 1441742030 -0.248596 -0.556152 0.218628 -0.762329 1441742030 -0.248596 -0.556152 0.218628 -0.762329 1441742030 -0.248596 -0.556152 0.218628 -0.762329 1441742030 -0.248596 -0.556152 0.218628 -0.762329 1441742030 -0.248596 -0.556152 0.218628 -0.762329 1441742030 -0.248596 -0.556152 0.218628 -0.762329 1441742030 -0.248596 -0.556152 0.218628 -0.762329 1441742030 -0.254089 -0.551331 0.223328 -0.762695 1441742030 -0.254089 -0.551331 0.223328 -0.762695 1441742030 -0.254089 -0.551331 0.223328 -0.762695 1441742030 -0.254089 -0.551331 0.223328 -0.762695 1441742030 -0.254089 -0.551331 0.223328 -0.762695 1441742030 -0.254089 -0.551331 0.223328 -0.762695 1441742030 -0.250671 -0.550659 0.216980 -0.766113 1441742030 -0.250671 -0.550659 0.216980 -0.766113 1441742030 -0.250671 -0.550659 0.216980 -0.766113 1441742030 -0.250671 -0.550659 0.216980 -0.766113 1441742030 -0.250671 -0.550659 0.216980 -0.766113 1441742030 -0.250671 -0.550659 0.216980 -0.766113 1441742030 -0.249878 -0.551514 0.210999 -0.767456 1441742030 -0.249878 -0.551514 0.210999 -0.767456 1441742030 -0.249878 -0.551514 0.210999 -0.767456 1441742030 -0.249878 -0.551514 0.210999 -0.767456 1441742030 -0.249878 -0.551514 0.210999 -0.767456 1441742030 -0.249878 -0.551514 0.210999 -0.767456 1441742030 -0.249878 -0.551514 0.210999 -0.767456 1441742030 -0.255554 -0.548706 0.215393 -0.766357 1441742030 -0.255554 -0.548706 0.215393 -0.766357 1441742030 -0.255554 -0.548706 0.215393 -0.766357 1441742030 -0.255554 -0.548706 0.215393 -0.766357 1441742030 -0.255554 -0.548706 0.215393 -0.766357 1441742030 -0.255554 -0.548706 0.215393 -0.766357 1441742030 -0.250977 -0.551086 0.212402 -0.767029 1441742030 -0.250977 -0.551086 0.212402 -0.767029 1441742030 -0.250977 -0.551086 0.212402 -0.767029 1441742030 -0.250977 -0.551086 0.212402 -0.767029 1441742030 -0.250977 -0.551086 0.212402 -0.767029 1441742030 -0.250977 -0.551086 0.212402 -0.767029 1441742030 -0.242981 -0.556091 0.204834 -0.768005 1441742030 -0.242981 -0.556091 0.204834 -0.768005 1441742030 -0.242981 -0.556091 0.204834 -0.768005 1441742030 -0.242981 -0.556091 0.204834 -0.768005 1441742030 -0.242981 -0.556091 0.204834 -0.768005 1441742030 -0.242981 -0.556091 0.204834 -0.768005 1441742030 -0.242981 -0.556091 0.204834 -0.768005 1441742030 -0.234924 -0.558777 0.199890 -0.769897 1441742030 -0.234924 -0.558777 0.199890 -0.769897 1441742030 -0.234924 -0.558777 0.199890 -0.769897 1441742030 -0.234924 -0.558777 0.199890 -0.769897 1441742030 -0.234924 -0.558777 0.199890 -0.769897 1441742030 -0.234924 -0.558777 0.199890 -0.769897 1441742030 -0.220337 -0.561829 0.191528 -0.774048 1441742030 -0.220337 -0.561829 0.191528 -0.774048 1441742030 -0.220337 -0.561829 0.191528 -0.774048 1441742030 -0.220337 -0.561829 0.191528 -0.774048 1441742030 -0.220337 -0.561829 0.191528 -0.774048 1441742030 -0.220337 -0.561829 0.191528 -0.774048 1441742030 -0.198547 -0.567017 0.177551 -0.779541 1441742030 -0.198547 -0.567017 0.177551 -0.779541 1441742030 -0.198547 -0.567017 0.177551 -0.779541 1441742030 -0.198547 -0.567017 0.177551 -0.779541 1441742030 -0.198547 -0.567017 0.177551 -0.779541 1441742030 -0.198547 -0.567017 0.177551 -0.779541 1441742030 -0.198547 -0.567017 0.177551 -0.779541 1441742030 -0.182617 -0.570251 0.169312 -0.782898 1441742030 -0.182617 -0.570251 0.169312 -0.782898 1441742030 -0.182617 -0.570251 0.169312 -0.782898 1441742030 -0.182617 -0.570251 0.169312 -0.782898 1441742030 -0.182617 -0.570251 0.169312 -0.782898 1441742030 -0.187866 -0.566162 0.180908 -0.781982 1441742030 -0.187866 -0.566162 0.180908 -0.781982 1441742030 -0.187866 -0.566162 0.180908 -0.781982 1441742030 -0.187866 -0.566162 0.180908 -0.781982 1441742030 -0.187866 -0.566162 0.180908 -0.781982 1441742030 -0.187866 -0.566162 0.180908 -0.781982 1441742030 -0.187866 -0.566162 0.180908 -0.781982 1441742030 -0.196838 -0.560669 0.198425 -0.779541 1441742030 -0.196838 -0.560669 0.198425 -0.779541 1441742030 -0.196838 -0.560669 0.198425 -0.779541 1441742030 -0.196838 -0.560669 0.198425 -0.779541 1441742030 -0.196838 -0.560669 0.198425 -0.779541 1441742031 -0.196838 -0.560669 0.198425 -0.779541 1441742031 -0.197815 -0.558289 0.202698 -0.779846 1441742031 -0.197815 -0.558289 0.202698 -0.779846 1441742031 -0.197815 -0.558289 0.202698 -0.779846 1441742031 -0.197815 -0.558289 0.202698 -0.779846 1441742031 -0.197815 -0.558289 0.202698 -0.779846 1441742031 -0.197815 -0.558289 0.202698 -0.779846 1441742031 -0.197815 -0.558289 0.202698 -0.779846 1441742031 -0.204346 -0.556030 0.207092 -0.778625 1441742031 -0.204346 -0.556030 0.207092 -0.778625 1441742031 -0.204346 -0.556030 0.207092 -0.778625 1441742031 -0.204346 -0.556030 0.207092 -0.778625 1441742031 -0.204346 -0.556030 0.207092 -0.778625 1441742031 -0.204346 -0.556030 0.207092 -0.778625 1441742031 -0.216370 -0.552124 0.215088 -0.776001 1441742031 -0.216370 -0.552124 0.215088 -0.776001 1441742031 -0.216370 -0.552124 0.215088 -0.776001 1441742031 -0.216370 -0.552124 0.215088 -0.776001 1441742031 -0.216370 -0.552124 0.215088 -0.776001 1441742031 -0.216370 -0.552124 0.215088 -0.776001 1441742031 -0.216370 -0.552124 0.215088 -0.776001 1441742031 -0.226563 -0.548889 0.219177 -0.774231 1441742031 -0.226563 -0.548889 0.219177 -0.774231 1441742031 -0.226563 -0.548889 0.219177 -0.774231 1441742031 -0.226563 -0.548889 0.219177 -0.774231 1441742031 -0.226563 -0.548889 0.219177 -0.774231 1441742031 -0.226563 -0.548889 0.219177 -0.774231 1441742031 -0.232788 -0.548096 0.216736 -0.773621 1441742031 -0.232788 -0.548096 0.216736 -0.773621 1441742031 -0.232788 -0.548096 0.216736 -0.773621 1441742031 -0.232788 -0.548096 0.216736 -0.773621 1441742031 -0.232788 -0.548096 0.216736 -0.773621 1441742031 -0.232788 -0.548096 0.216736 -0.773621 1441742031 -0.237549 -0.549377 0.211914 -0.772644 1441742031 -0.237549 -0.549377 0.211914 -0.772644 1441742031 -0.237549 -0.549377 0.211914 -0.772644 1441742031 -0.237549 -0.549377 0.211914 -0.772644 1441742031 -0.237549 -0.549377 0.211914 -0.772644 1441742031 -0.237549 -0.549377 0.211914 -0.772644 1441742031 -0.240601 -0.551941 0.206909 -0.771179 1441742031 -0.240601 -0.551941 0.206909 -0.771179 1441742031 -0.240601 -0.551941 0.206909 -0.771179 1441742031 -0.240601 -0.551941 0.206909 -0.771179 1441742031 -0.240601 -0.551941 0.206909 -0.771179 1441742031 -0.240601 -0.551941 0.206909 -0.771179 1441742031 -0.240601 -0.551941 0.206909 -0.771179 1441742031 -0.243347 -0.556213 0.203979 -0.768066 1441742031 -0.243347 -0.556213 0.203979 -0.768066 1441742031 -0.243347 -0.556213 0.203979 -0.768066 1441742031 -0.243347 -0.556213 0.203979 -0.768066 1441742031 -0.243347 -0.556213 0.203979 -0.768066 1441742031 -0.243347 -0.556213 0.203979 -0.768066 1441742031 -0.248962 -0.557739 0.207397 -0.764221 1441742031 -0.248962 -0.557739 0.207397 -0.764221 1441742031 -0.248962 -0.557739 0.207397 -0.764221 1441742031 -0.248962 -0.557739 0.207397 -0.764221 1441742031 -0.248962 -0.557739 0.207397 -0.764221 1441742031 -0.248962 -0.557739 0.207397 -0.764221 1441742031 -0.251038 -0.558228 0.209595 -0.762573 1441742031 -0.251038 -0.558228 0.209595 -0.762573 1441742031 -0.251038 -0.558228 0.209595 -0.762573 1441742031 -0.251038 -0.558228 0.209595 -0.762573 1441742031 -0.251038 -0.558228 0.209595 -0.762573 1441742031 -0.251038 -0.558228 0.209595 -0.762573 1441742031 -0.251038 -0.558228 0.209595 -0.762573 1441742031 -0.249023 -0.557312 0.209045 -0.764038 1441742031 -0.249023 -0.557312 0.209045 -0.764038 1441742031 -0.249023 -0.557312 0.209045 -0.764038 1441742031 -0.249023 -0.557312 0.209045 -0.764038 1441742031 -0.249023 -0.557312 0.209045 -0.764038 1441742031 -0.249023 -0.557312 0.209045 -0.764038 1441742031 -0.249023 -0.557312 0.209045 -0.764038 1441742031 -0.246460 -0.555603 0.207092 -0.766663 1441742031 -0.246460 -0.555603 0.207092 -0.766663 1441742031 -0.246460 -0.555603 0.207092 -0.766663 1441742031 -0.246460 -0.555603 0.207092 -0.766663 1441742031 -0.246460 -0.555603 0.207092 -0.766663 1441742031 -0.246460 -0.555603 0.207092 -0.766663 1441742031 -0.244019 -0.553650 0.207397 -0.768738 1441742031 -0.244019 -0.553650 0.207397 -0.768738 1441742031 -0.244019 -0.553650 0.207397 -0.768738 1441742031 -0.244019 -0.553650 0.207397 -0.768738 1441742031 -0.244019 -0.553650 0.207397 -0.768738 1441742031 -0.244019 -0.553650 0.207397 -0.768738 1441742031 -0.241394 -0.552124 0.209290 -0.770203 1441742031 -0.241394 -0.552124 0.209290 -0.770203 1441742031 -0.241394 -0.552124 0.209290 -0.770203 1441742031 -0.241394 -0.552124 0.209290 -0.770203 1441742031 -0.241394 -0.552124 0.209290 -0.770203 1441742031 -0.241394 -0.552124 0.209290 -0.770203 1441742031 -0.235291 -0.551819 0.210510 -0.771973 1441742031 -0.235291 -0.551819 0.210510 -0.771973 1441742031 -0.235291 -0.551819 0.210510 -0.771973 1441742031 -0.235291 -0.551819 0.210510 -0.771973 1441742031 -0.235291 -0.551819 0.210510 -0.771973 1441742031 -0.235291 -0.551819 0.210510 -0.771973 1441742031 -0.235291 -0.551819 0.210510 -0.771973 1441742031 -0.222168 -0.554626 0.203857 -0.775574 1441742031 -0.222168 -0.554626 0.203857 -0.775574 1441742031 -0.222168 -0.554626 0.203857 -0.775574 1441742031 -0.222168 -0.554626 0.203857 -0.775574 1441742031 -0.222168 -0.554626 0.203857 -0.775574 1441742031 -0.222168 -0.554626 0.203857 -0.775574 1441742031 -0.202209 -0.559387 0.188843 -0.781433 1441742031 -0.202209 -0.559387 0.188843 -0.781433 1441742031 -0.202209 -0.559387 0.188843 -0.781433 1441742031 -0.202209 -0.559387 0.188843 -0.781433 1441742031 -0.202209 -0.559387 0.188843 -0.781433 1441742031 -0.202209 -0.559387 0.188843 -0.781433 1441742031 -0.202209 -0.559387 0.188843 -0.781433 1441742031 -0.179565 -0.563049 0.172180 -0.788147 1441742031 -0.179565 -0.563049 0.172180 -0.788147 1441742031 -0.179565 -0.563049 0.172180 -0.788147 1441742031 -0.179565 -0.563049 0.172180 -0.788147 1441742031 -0.179565 -0.563049 0.172180 -0.788147 1441742031 -0.179565 -0.563049 0.172180 -0.788147 1441742032 -0.154175 -0.566406 0.156677 -0.794312 1441742032 -0.154175 -0.566406 0.156677 -0.794312 1441742032 -0.154175 -0.566406 0.156677 -0.794312 1441742032 -0.154175 -0.566406 0.156677 -0.794312 1441742032 -0.154175 -0.566406 0.156677 -0.794312 1441742032 -0.154175 -0.566406 0.156677 -0.794312 1441742032 -0.154175 -0.566406 0.156677 -0.794312 1441742032 -0.139160 -0.568237 0.151123 -0.796875 1441742032 -0.139160 -0.568237 0.151123 -0.796875 1441742032 -0.139160 -0.568237 0.151123 -0.796875 1441742032 -0.139160 -0.568237 0.151123 -0.796875 1441742032 -0.139160 -0.568237 0.151123 -0.796875 1441742032 -0.139160 -0.568237 0.151123 -0.796875 1441742032 -0.147339 -0.565735 0.165649 -0.794312 1441742032 -0.147339 -0.565735 0.165649 -0.794312 1441742032 -0.147339 -0.565735 0.165649 -0.794312 1441742032 -0.147339 -0.565735 0.165649 -0.794312 1441742032 -0.147339 -0.565735 0.165649 -0.794312 1441742032 -0.147339 -0.565735 0.165649 -0.794312 1441742032 -0.163940 -0.560852 0.188416 -0.789429 1441742032 -0.163940 -0.560852 0.188416 -0.789429 1441742032 -0.163940 -0.560852 0.188416 -0.789429 1441742032 -0.163940 -0.560852 0.188416 -0.789429 1441742032 -0.163940 -0.560852 0.188416 -0.789429 1441742032 -0.163940 -0.560852 0.188416 -0.789429 1441742032 -0.163940 -0.560852 0.188416 -0.789429 1441742032 -0.172241 -0.558777 0.199829 -0.786316 1441742032 -0.172241 -0.558777 0.199829 -0.786316 1441742032 -0.172241 -0.558777 0.199829 -0.786316 1441742032 -0.172241 -0.558777 0.199829 -0.786316 1441742032 -0.172241 -0.558777 0.199829 -0.786316 1441742032 -0.172241 -0.558777 0.199829 -0.786316 1441742032 -0.176208 -0.559326 0.200256 -0.784912 1441742032 -0.176208 -0.559326 0.200256 -0.784912 1441742032 -0.176208 -0.559326 0.200256 -0.784912 1441742032 -0.176208 -0.559326 0.200256 -0.784912 1441742032 -0.176208 -0.559326 0.200256 -0.784912 1441742032 -0.176208 -0.559326 0.200256 -0.784912 1441742032 -0.188904 -0.558228 0.201660 -0.782349 1441742032 -0.188904 -0.558228 0.201660 -0.782349 1441742032 -0.188904 -0.558228 0.201660 -0.782349 1441742032 -0.188904 -0.558228 0.201660 -0.782349 1441742032 -0.188904 -0.558228 0.201660 -0.782349 1441742032 -0.188904 -0.558228 0.201660 -0.782349 1441742032 -0.208252 -0.553711 0.207214 -0.779236 1441742032 -0.208252 -0.553711 0.207214 -0.779236 1441742032 -0.208252 -0.553711 0.207214 -0.779236 1441742032 -0.208252 -0.553711 0.207214 -0.779236 1441742032 -0.208252 -0.553711 0.207214 -0.779236 1441742032 -0.208252 -0.553711 0.207214 -0.779236 1441742032 -0.223450 -0.549255 0.208496 -0.777771 1441742032 -0.223450 -0.549255 0.208496 -0.777771 1441742032 -0.223450 -0.549255 0.208496 -0.777771 1441742032 -0.223450 -0.549255 0.208496 -0.777771 1441742032 -0.223450 -0.549255 0.208496 -0.777771 1441742032 -0.230347 -0.547668 0.204102 -0.778076 1441742032 -0.230347 -0.547668 0.204102 -0.778076 1441742032 -0.230347 -0.547668 0.204102 -0.778076 1441742032 -0.230347 -0.547668 0.204102 -0.778076 1441742032 -0.230347 -0.547668 0.204102 -0.778076 1441742032 -0.230347 -0.547668 0.204102 -0.778076 1441742032 -0.230347 -0.547668 0.204102 -0.778076 1441742032 -0.232666 -0.549500 0.196594 -0.778076 1441742032 -0.232666 -0.549500 0.196594 -0.778076 1441742032 -0.232666 -0.549500 0.196594 -0.778076 1441742032 -0.232666 -0.549500 0.196594 -0.778076 1441742032 -0.232666 -0.549500 0.196594 -0.778076 1441742032 -0.232666 -0.549500 0.196594 -0.778076 1441742032 -0.236206 -0.551697 0.192444 -0.776489 1441742032 -0.236206 -0.551697 0.192444 -0.776489 1441742032 -0.236206 -0.551697 0.192444 -0.776489 1441742032 -0.236206 -0.551697 0.192444 -0.776489 1441742032 -0.236206 -0.551697 0.192444 -0.776489 1441742032 -0.236206 -0.551697 0.192444 -0.776489 1441742032 -0.239746 -0.553650 0.193665 -0.773682 1441742032 -0.239746 -0.553650 0.193665 -0.773682 1441742032 -0.239746 -0.553650 0.193665 -0.773682 1441742032 -0.239746 -0.553650 0.193665 -0.773682 1441742032 -0.239746 -0.553650 0.193665 -0.773682 1441742032 -0.239746 -0.553650 0.193665 -0.773682 1441742032 -0.239563 -0.555725 0.196472 -0.771545 1441742032 -0.239563 -0.555725 0.196472 -0.771545 1441742032 -0.239563 -0.555725 0.196472 -0.771545 1441742032 -0.239563 -0.555725 0.196472 -0.771545 1441742032 -0.239563 -0.555725 0.196472 -0.771545 1441742032 -0.239563 -0.555725 0.196472 -0.771545 1441742032 -0.239563 -0.555725 0.196472 -0.771545 1441742032 -0.237305 -0.557251 0.198669 -0.770569 1441742032 -0.237305 -0.557251 0.198669 -0.770569 1441742032 -0.237305 -0.557251 0.198669 -0.770569 1441742032 -0.237305 -0.557251 0.198669 -0.770569 1441742032 -0.237305 -0.557251 0.198669 -0.770569 1441742032 -0.237305 -0.557251 0.198669 -0.770569 1441742032 -0.235291 -0.556824 0.201599 -0.770691 1441742032 -0.235291 -0.556824 0.201599 -0.770691 1441742032 -0.235291 -0.556824 0.201599 -0.770691 1441742032 -0.235291 -0.556824 0.201599 -0.770691 1441742032 -0.235291 -0.556824 0.201599 -0.770691 1441742032 -0.235291 -0.556824 0.201599 -0.770691 1441742032 -0.233704 -0.553772 0.205444 -0.772400 1441742032 -0.233704 -0.553772 0.205444 -0.772400 1441742032 -0.233704 -0.553772 0.205444 -0.772400 1441742032 -0.233704 -0.553772 0.205444 -0.772400 1441742032 -0.233704 -0.553772 0.205444 -0.772400 1441742032 -0.233704 -0.553772 0.205444 -0.772400 1441742032 -0.231750 -0.551025 0.208923 -0.774048 1441742032 -0.231750 -0.551025 0.208923 -0.774048 1441742032 -0.231750 -0.551025 0.208923 -0.774048 1441742032 -0.231750 -0.551025 0.208923 -0.774048 1441742032 -0.231750 -0.551025 0.208923 -0.774048 1441742032 -0.231750 -0.551025 0.208923 -0.774048 1441742032 -0.231750 -0.551025 0.208923 -0.774048 1441742032 -0.228210 -0.549622 0.211548 -0.775330 1441742033 -0.228210 -0.549622 0.211548 -0.775330 1441742033 -0.228210 -0.549622 0.211548 -0.775330 1441742033 -0.228210 -0.549622 0.211548 -0.775330 1441742033 -0.228210 -0.549622 0.211548 -0.775330 1441742033 -0.228210 -0.549622 0.211548 -0.775330 1441742033 -0.218140 -0.550781 0.208862 -0.778137 1441742033 -0.218140 -0.550781 0.208862 -0.778137 1441742033 -0.218140 -0.550781 0.208862 -0.778137 1441742033 -0.218140 -0.550781 0.208862 -0.778137 1441742033 -0.218140 -0.550781 0.208862 -0.778137 1441742033 -0.218140 -0.550781 0.208862 -0.778137 1441742033 -0.218140 -0.550781 0.208862 -0.778137 1441742033 -0.207092 -0.553833 0.203186 -0.780457 1441742033 -0.207092 -0.553833 0.203186 -0.780457 1441742033 -0.207092 -0.553833 0.203186 -0.780457 1441742033 -0.207092 -0.553833 0.203186 -0.780457 1441742033 -0.207092 -0.553833 0.203186 -0.780457 1441742033 -0.207092 -0.553833 0.203186 -0.780457 1441742033 -0.201599 -0.554871 0.201111 -0.781738 1441742033 -0.201599 -0.554871 0.201111 -0.781738 1441742033 -0.201599 -0.554871 0.201111 -0.781738 1441742033 -0.201599 -0.554871 0.201111 -0.781738 1441742033 -0.201599 -0.554871 0.201111 -0.781738 1441742033 -0.201599 -0.554871 0.201111 -0.781738 1441742033 -0.199585 -0.554077 0.203247 -0.782288 1441742033 -0.199585 -0.554077 0.203247 -0.782288 1441742033 -0.199585 -0.554077 0.203247 -0.782288 1441742033 -0.199585 -0.554077 0.203247 -0.782288 1441742033 -0.199585 -0.554077 0.203247 -0.782288 1441742033 -0.199585 -0.554077 0.203247 -0.782288 1441742033 -0.188049 -0.554932 0.199524 -0.785461 1441742033 -0.188049 -0.554932 0.199524 -0.785461 1441742033 -0.188049 -0.554932 0.199524 -0.785461 1441742033 -0.188049 -0.554932 0.199524 -0.785461 1441742033 -0.188049 -0.554932 0.199524 -0.785461 1441742033 -0.188049 -0.554932 0.199524 -0.785461 1441742033 -0.188049 -0.554932 0.199524 -0.785461 1441742033 -0.174133 -0.561096 0.188965 -0.786926 1441742033 -0.174133 -0.561096 0.188965 -0.786926 1441742033 -0.174133 -0.561096 0.188965 -0.786926 1441742033 -0.174133 -0.561096 0.188965 -0.786926 1441742033 -0.174133 -0.561096 0.188965 -0.786926 1441742033 -0.174133 -0.561096 0.188965 -0.786926 1441742033 -0.181763 -0.560669 0.193115 -0.784485 1441742033 -0.181763 -0.560669 0.193115 -0.784485 1441742033 -0.181763 -0.560669 0.193115 -0.784485 1441742033 -0.181763 -0.560669 0.193115 -0.784485 1441742033 -0.181763 -0.560669 0.193115 -0.784485 1441742033 -0.181763 -0.560669 0.193115 -0.784485 1441742033 -0.199585 -0.556030 0.206604 -0.780029 1441742033 -0.199585 -0.556030 0.206604 -0.780029 1441742033 -0.199585 -0.556030 0.206604 -0.780029 1441742033 -0.199585 -0.556030 0.206604 -0.780029 1441742033 -0.199585 -0.556030 0.206604 -0.780029 1441742033 -0.199585 -0.556030 0.206604 -0.780029 1441742033 -0.199585 -0.556030 0.206604 -0.780029 1441742033 -0.210449 -0.552734 0.211121 -0.778259 1441742033 -0.210449 -0.552734 0.211121 -0.778259 1441742033 -0.210449 -0.552734 0.211121 -0.778259 1441742033 -0.210449 -0.552734 0.211121 -0.778259 1441742033 -0.210449 -0.552734 0.211121 -0.778259 1441742033 -0.220154 -0.551147 0.210022 -0.776978 1441742033 -0.220154 -0.551147 0.210022 -0.776978 1441742033 -0.220154 -0.551147 0.210022 -0.776978 1441742033 -0.220154 -0.551147 0.210022 -0.776978 1441742033 -0.220154 -0.551147 0.210022 -0.776978 1441742033 -0.220154 -0.551147 0.210022 -0.776978 1441742033 -0.220154 -0.551147 0.210022 -0.776978 1441742033 -0.232422 -0.547607 0.210876 -0.775696 1441742033 -0.232422 -0.547607 0.210876 -0.775696 1441742033 -0.232422 -0.547607 0.210876 -0.775696 1441742033 -0.232422 -0.547607 0.210876 -0.775696 1441742033 -0.232422 -0.547607 0.210876 -0.775696 1441742033 -0.232422 -0.547607 0.210876 -0.775696 1441742033 -0.241150 -0.544739 0.209351 -0.775452 1441742033 -0.241150 -0.544739 0.209351 -0.775452 1441742033 -0.241150 -0.544739 0.209351 -0.775452 1441742033 -0.241150 -0.544739 0.209351 -0.775452 1441742033 -0.241150 -0.544739 0.209351 -0.775452 1441742033 -0.241150 -0.544739 0.209351 -0.775452 1441742033 -0.241150 -0.544739 0.209351 -0.775452 1441742033 -0.243835 -0.545654 0.203186 -0.775635 1441742033 -0.243835 -0.545654 0.203186 -0.775635 1441742033 -0.243835 -0.545654 0.203186 -0.775635 1441742033 -0.243835 -0.545654 0.203186 -0.775635 1441742033 -0.243835 -0.545654 0.203186 -0.775635 1441742033 -0.243835 -0.545654 0.203186 -0.775635 1441742033 -0.242004 -0.549255 0.196106 -0.775513 1441742033 -0.242004 -0.549255 0.196106 -0.775513 1441742033 -0.242004 -0.549255 0.196106 -0.775513 1441742033 -0.242004 -0.549255 0.196106 -0.775513 1441742033 -0.242004 -0.549255 0.196106 -0.775513 1441742033 -0.234619 -0.554504 0.189880 -0.775574 1441742033 -0.234619 -0.554504 0.189880 -0.775574 1441742033 -0.234619 -0.554504 0.189880 -0.775574 1441742033 -0.234619 -0.554504 0.189880 -0.775574 1441742033 -0.234619 -0.554504 0.189880 -0.775574 1441742033 -0.234619 -0.554504 0.189880 -0.775574 1441742033 -0.234619 -0.554504 0.189880 -0.775574 1441742033 -0.223572 -0.561279 0.183777 -0.775391 1441742033 -0.223572 -0.561279 0.183777 -0.775391 1441742033 -0.223572 -0.561279 0.183777 -0.775391 1441742033 -0.223572 -0.561279 0.183777 -0.775391 1441742033 -0.223572 -0.561279 0.183777 -0.775391 1441742033 -0.223572 -0.561279 0.183777 -0.775391 1441742033 -0.212219 -0.567627 0.176208 -0.775757 1441742033 -0.212219 -0.567627 0.176208 -0.775757 1441742033 -0.212219 -0.567627 0.176208 -0.775757 1441742033 -0.212219 -0.567627 0.176208 -0.775757 1441742033 -0.212219 -0.567627 0.176208 -0.775757 1441742033 -0.212219 -0.567627 0.176208 -0.775757 1441742033 -0.206543 -0.567444 0.176270 -0.777405 1441742033 -0.206543 -0.567444 0.176270 -0.777405 1441742034 -0.206543 -0.567444 0.176270 -0.777405 1441742034 -0.206543 -0.567444 0.176270 -0.777405 1441742034 -0.206543 -0.567444 0.176270 -0.777405 1441742034 -0.206543 -0.567444 0.176270 -0.777405 1441742034 -0.206543 -0.567444 0.176270 -0.777405 1441742034 -0.198792 -0.564331 0.180115 -0.780823 1441742034 -0.198792 -0.564331 0.180115 -0.780823 1441742034 -0.198792 -0.564331 0.180115 -0.780823 1441742034 -0.198792 -0.564331 0.180115 -0.780823 1441742034 -0.198792 -0.564331 0.180115 -0.780823 1441742034 -0.198792 -0.564331 0.180115 -0.780823 1441742034 -0.192322 -0.560486 0.183289 -0.784485 1441742034 -0.192322 -0.560486 0.183289 -0.784485 1441742034 -0.192322 -0.560486 0.183289 -0.784485 1441742034 -0.192322 -0.560486 0.183289 -0.784485 1441742034 -0.192322 -0.560486 0.183289 -0.784485 1441742034 -0.192322 -0.560486 0.183289 -0.784485 1441742034 -0.192322 -0.560486 0.183289 -0.784485 1441742034 -0.190857 -0.555359 0.188965 -0.787048 1441742034 -0.190857 -0.555359 0.188965 -0.787048 1441742034 -0.190857 -0.555359 0.188965 -0.787048 1441742034 -0.190857 -0.555359 0.188965 -0.787048 1441742034 -0.190857 -0.555359 0.188965 -0.787048 1441742034 -0.190857 -0.555359 0.188965 -0.787048 1441742034 -0.188599 -0.551819 0.190857 -0.789673 1441742034 -0.188599 -0.551819 0.190857 -0.789673 1441742034 -0.188599 -0.551819 0.190857 -0.789673 1441742034 -0.188599 -0.551819 0.190857 -0.789673 1441742034 -0.188599 -0.551819 0.190857 -0.789673 1441742034 -0.188599 -0.551819 0.190857 -0.789673 1441742034 -0.188782 -0.550171 0.186951 -0.791687 1441742034 -0.188782 -0.550171 0.186951 -0.791687 1441742034 -0.188782 -0.550171 0.186951 -0.791687 1441742034 -0.188782 -0.550171 0.186951 -0.791687 1441742034 -0.188782 -0.550171 0.186951 -0.791687 1441742034 -0.188782 -0.550171 0.186951 -0.791687 1441742034 -0.179138 -0.546997 0.183105 -0.797058 1441742034 -0.179138 -0.546997 0.183105 -0.797058 1441742034 -0.179138 -0.546997 0.183105 -0.797058 1441742034 -0.179138 -0.546997 0.183105 -0.797058 1441742034 -0.179138 -0.546997 0.183105 -0.797058 1441742034 -0.179138 -0.546997 0.183105 -0.797058 1441742034 -0.179138 -0.546997 0.183105 -0.797058 1441742034 -0.161377 -0.550415 0.169373 -0.801514 1441742034 -0.161377 -0.550415 0.169373 -0.801514 1441742034 -0.161377 -0.550415 0.169373 -0.801514 1441742034 -0.161377 -0.550415 0.169373 -0.801514 1441742034 -0.161377 -0.550415 0.169373 -0.801514 1441742034 -0.161377 -0.550415 0.169373 -0.801514 1441742034 -0.142212 -0.553650 0.154785 -0.805847 1441742034 -0.142212 -0.553650 0.154785 -0.805847 1441742034 -0.142212 -0.553650 0.154785 -0.805847 1441742034 -0.142212 -0.553650 0.154785 -0.805847 1441742034 -0.142212 -0.553650 0.154785 -0.805847 1441742034 -0.142212 -0.553650 0.154785 -0.805847 1441742034 -0.118958 -0.561035 0.139587 -0.807251 1441742034 -0.118958 -0.561035 0.139587 -0.807251 1441742034 -0.118958 -0.561035 0.139587 -0.807251 1441742034 -0.118958 -0.561035 0.139587 -0.807251 1441742034 -0.118958 -0.561035 0.139587 -0.807251 1441742034 -0.118958 -0.561035 0.139587 -0.807251 1441742034 -0.118958 -0.561035 0.139587 -0.807251 1441742034 -0.109436 -0.564514 0.136292 -0.806763 1441742034 -0.109436 -0.564514 0.136292 -0.806763 1441742034 -0.109436 -0.564514 0.136292 -0.806763 1441742034 -0.109436 -0.564514 0.136292 -0.806763 1441742034 -0.109436 -0.564514 0.136292 -0.806763 1441742034 -0.109436 -0.564514 0.136292 -0.806763 1441742034 -0.122253 -0.565125 0.150513 -0.801941 1441742034 -0.122253 -0.565125 0.150513 -0.801941 1441742034 -0.122253 -0.565125 0.150513 -0.801941 1441742034 -0.122253 -0.565125 0.150513 -0.801941 1441742034 -0.122253 -0.565125 0.150513 -0.801941 1441742034 -0.122253 -0.565125 0.150513 -0.801941 1441742034 -0.122253 -0.565125 0.150513 -0.801941 1441742034 -0.134949 -0.565857 0.160889 -0.797363 1441742034 -0.134949 -0.565857 0.160889 -0.797363 1441742034 -0.134949 -0.565857 0.160889 -0.797363 1441742034 -0.134949 -0.565857 0.160889 -0.797363 1441742034 -0.134949 -0.565857 0.160889 -0.797363 1441742034 -0.134949 -0.565857 0.160889 -0.797363 1441742034 -0.134949 -0.565857 0.160889 -0.797363 1441742034 -0.150024 -0.565369 0.170349 -0.793030 1441742034 -0.150024 -0.565369 0.170349 -0.793030 1441742034 -0.150024 -0.565369 0.170349 -0.793030 1441742034 -0.150024 -0.565369 0.170349 -0.793030 1441742034 -0.150024 -0.565369 0.170349 -0.793030 1441742034 -0.150024 -0.565369 0.170349 -0.793030 1441742034 -0.167175 -0.562927 0.178528 -0.789551 1441742034 -0.167175 -0.562927 0.178528 -0.789551 1441742034 -0.167175 -0.562927 0.178528 -0.789551 1441742034 -0.167175 -0.562927 0.178528 -0.789551 1441742034 -0.167175 -0.562927 0.178528 -0.789551 1441742034 -0.167175 -0.562927 0.178528 -0.789551 1441742034 -0.180847 -0.560730 0.179749 -0.787781 1441742034 -0.180847 -0.560730 0.179749 -0.787781 1441742034 -0.180847 -0.560730 0.179749 -0.787781 1441742034 -0.180847 -0.560730 0.179749 -0.787781 1441742034 -0.180847 -0.560730 0.179749 -0.787781 1441742034 -0.180847 -0.560730 0.179749 -0.787781 1441742034 -0.180847 -0.560730 0.179749 -0.787781 1441742034 -0.191956 -0.558350 0.177917 -0.787292 1441742034 -0.191956 -0.558350 0.177917 -0.787292 1441742034 -0.191956 -0.558350 0.177917 -0.787292 1441742034 -0.191956 -0.558350 0.177917 -0.787292 1441742034 -0.191956 -0.558350 0.177917 -0.787292 1441742034 -0.191956 -0.558350 0.177917 -0.787292 1441742034 -0.191956 -0.558350 0.177917 -0.787292 1441742034 -0.200684 -0.555725 0.176270 -0.787354 1441742034 -0.200684 -0.555725 0.176270 -0.787354 1441742034 -0.200684 -0.555725 0.176270 -0.787354 1441742034 -0.200684 -0.555725 0.176270 -0.787354 1441742034 -0.200684 -0.555725 0.176270 -0.787354 1441742034 -0.200684 -0.555725 0.176270 -0.787354 1441742034 -0.206177 -0.554077 0.174805 -0.787415 1441742034 -0.206177 -0.554077 0.174805 -0.787415 1441742034 -0.206177 -0.554077 0.174805 -0.787415 1441742035 -0.206177 -0.554077 0.174805 -0.787415 1441742035 -0.206177 -0.554077 0.174805 -0.787415 1441742035 -0.206177 -0.554077 0.174805 -0.787415 1441742035 -0.207275 -0.554382 0.173828 -0.787109 1441742035 -0.207275 -0.554382 0.173828 -0.787109 1441742035 -0.207275 -0.554382 0.173828 -0.787109 1441742035 -0.207275 -0.554382 0.173828 -0.787109 1441742035 -0.207275 -0.554382 0.173828 -0.787109 1441742035 -0.207275 -0.554382 0.173828 -0.787109 1441742035 -0.204834 -0.556702 0.172119 -0.786499 1441742035 -0.204834 -0.556702 0.172119 -0.786499 1441742035 -0.204834 -0.556702 0.172119 -0.786499 1441742035 -0.204834 -0.556702 0.172119 -0.786499 1441742035 -0.204834 -0.556702 0.172119 -0.786499 1441742035 -0.204834 -0.556702 0.172119 -0.786499 1441742035 -0.201172 -0.559570 0.171814 -0.785461 1441742035 
-0.264526 -0.524292 0.122559 -0.800110 1441742037 -0.264526 -0.524292 0.122559 -0.800110 1441742037 -0.264526 -0.524292 0.122559 -0.800110 1441742037 -0.264526 -0.524292 0.122559 -0.800110 1441742037 -0.249451 -0.528381 0.002808 -0.811584 1441742037 -0.249451 -0.528381 0.002808 -0.811584 1441742037 -0.249451 -0.528381 0.002808 -0.811584 1441742037 -0.249451 -0.528381 0.002808 -0.811584 1441742037 -0.249451 -0.528381 0.002808 -0.811584 1441742037 -0.249451 -0.528381 0.002808 -0.811584 1441742037 -0.279175 -0.538391 -0.089661 -0.790100 1441742037 -0.279175 -0.538391 -0.089661 -0.790100 1441742037 -0.279175 -0.538391 -0.089661 -0.790100 1441742037 -0.279175 -0.538391 -0.089661 -0.790100 1441742037 -0.279175 -0.538391 -0.089661 -0.790100 1441742037 -0.279175 -0.538391 -0.089661 -0.790100 1441742037 -0.335938 -0.527954 -0.141357 -0.767151 1441742037 -0.335938 -0.527954 -0.141357 -0.767151 1441742037 -0.335938 -0.527954 -0.141357 -0.767151 1441742037 -0.335938 -0.527954 -0.141357 -0.767151 1441742037 -0.335938 -0.527954 -0.141357 -0.767151 1441742037 -0.335938 -0.527954 -0.141357 -0.767151 1441742037 -0.377502 -0.514832 -0.206909 -0.741455 1441742037 -0.377502 -0.514832 -0.206909 -0.741455 1441742037 -0.377502 -0.514832 -0.206909 -0.741455 1441742037 -0.377502 -0.514832 -0.206909 -0.741455 1441742037 -0.377502 -0.514832 -0.206909 -0.741455 1441742037 -0.377502 -0.514832 -0.206909 -0.741455 1441742037 -0.415527 -0.499084 -0.265259 -0.712708 1441742037 -0.415527 -0.499084 -0.265259 -0.712708 1441742037 -0.415527 -0.499084 -0.265259 -0.712708 1441742037 -0.415527 -0.499084 -0.265259 -0.712708 1441742037 -0.415527 -0.499084 -0.265259 -0.712708 1441742037 -0.415527 -0.499084 -0.265259 -0.712708 1441742037 -0.415527 -0.499084 -0.265259 -0.712708 1441742037 -0.450745 -0.483032 -0.311035 -0.683289 1441742037 -0.450745 -0.483032 -0.311035 -0.683289 1441742037 -0.450745 -0.483032 -0.311035 -0.683289 1441742037 -0.450745 -0.483032 -0.311035 -0.683289 1441742037 -0.450745 -0.483032 -0.311035 -0.683289 1441742037 -0.450745 -0.483032 -0.311035 -0.683289 1441742038 -0.450745 -0.483032 -0.311035 -0.683289 1441742038 -0.483398 -0.473572 -0.342957 -0.651611 1441742038 -0.483398 -0.473572 -0.342957 -0.651611 1441742038 -0.483398 -0.473572 -0.342957 -0.651611 1441742038 -0.483398 -0.473572 -0.342957 -0.651611 1441742038 -0.483398 -0.473572 -0.342957 -0.651611 1441742038 -0.483398 -0.473572 -0.342957 -0.651611 1441742038 -0.491333 -0.473694 -0.354248 -0.639404 1441742038 -0.491333 -0.473694 -0.354248 -0.639404 1441742038 -0.491333 -0.473694 -0.354248 -0.639404 1441742038 -0.491333 -0.473694 -0.354248 -0.639404 1441742038 -0.491333 -0.473694 -0.354248 -0.639404 1441742038 -0.491333 -0.473694 -0.354248 -0.639404 1441742038 -0.482971 -0.481506 -0.343079 -0.645996 1441742038 -0.482971 -0.481506 -0.343079 -0.645996 1441742038 -0.482971 -0.481506 -0.343079 -0.645996 1441742038 -0.482971 -0.481506 -0.343079 -0.645996 1441742038 -0.482971 -0.481506 -0.343079 -0.645996 1441742038 -0.482971 -0.481506 -0.343079 -0.645996 1441742038 -0.465271 -0.495300 -0.307922 -0.665955 1441742038 -0.465271 -0.495300 -0.307922 -0.665955 1441742038 -0.465271 -0.495300 -0.307922 -0.665955 1441742038 -0.465271 -0.495300 -0.307922 -0.665955 1441742038 -0.465271 -0.495300 -0.307922 -0.665955 1441742038 -0.465271 -0.495300 -0.307922 -0.665955 1441742038 -0.465271 -0.495300 -0.307922 -0.665955 1441742038 -0.444275 -0.508545 -0.261292 -0.689819 1441742038 -0.444275 -0.508545 -0.261292 -0.689819 1441742038 -0.444275 -0.508545 -0.261292 -0.689819 1441742038 -0.444275 -0.508545 -0.261292 -0.689819 1441742038 -0.444275 -0.508545 -0.261292 -0.689819 1441742038 -0.444275 -0.508545 -0.261292 -0.689819 1441742038 -0.422119 -0.515381 -0.202820 -0.717773 1441742038 -0.422119 -0.515381 -0.202820 -0.717773 1441742038 -0.422119 -0.515381 -0.202820 -0.717773 1441742038 -0.422119 -0.515381 -0.202820 -0.717773 1441742038 -0.422119 -0.515381 -0.202820 -0.717773 1441742038 -0.422119 -0.515381 -0.202820 -0.717773 1441742038 -0.422119 -0.515381 -0.202820 -0.717773 1441742038 -0.385681 -0.513062 -0.126831 -0.756348 1441742038 -0.385681 -0.513062 -0.126831 -0.756348 1441742038 -0.385681 -0.513062 -0.126831 -0.756348 1441742038 -0.385681 -0.513062 -0.126831 -0.756348 1441742038 -0.385681 -0.513062 -0.126831 -0.756348 1441742038 -0.385681 -0.513062 -0.126831 -0.756348 1441742038 -0.371887 -0.505859 -0.011414 -0.778320 1441742038 -0.371887 -0.505859 -0.011414 -0.778320 1441742038 -0.371887 -0.505859 -0.011414 -0.778320 1441742038 -0.371887 -0.505859 -0.011414 -0.778320 1441742038 -0.371887 -0.505859 -0.011414 -0.778320 1441742038 -0.371887 -0.505859 -0.011414 -0.778320 1441742038 -0.371887 -0.505859 -0.011414 -0.778320 1441742038 -0.312927 -0.514832 0.075684 -0.794556 1441742038 -0.312927 -0.514832 0.075684 -0.794556 1441742038 -0.312927 -0.514832 0.075684 -0.794556 1441742038 -0.312927 -0.514832 0.075684 -0.794556 1441742038 -0.312927 -0.514832 0.075684 -0.794556 1441742038 -0.312927 -0.514832 0.075684 -0.794556 1441742038 -0.280334 -0.486938 0.211609 -0.799744 1441742038 -0.280334 -0.486938 0.211609 -0.799744 1441742038 -0.280334 -0.486938 0.211609 -0.799744 1441742038 -0.280334 -0.486938 0.211609 -0.799744 1441742038 -0.280334 -0.486938 0.211609 -0.799744 1441742038 -0.280334 -0.486938 0.211609 -0.799744 1441742038 -0.179626 -0.488220 0.275146 -0.808594 1441742038 -0.179626 -0.488220 0.275146 -0.808594 1441742038 -0.179626 -0.488220 0.275146 -0.808594 1441742038 -0.179626 -0.488220 0.275146 -0.808594 1441742038 -0.179626 -0.488220 0.275146 -0.808594 1441742038 -0.179626 -0.488220 0.275146 -0.808594 1441742038 -0.179626 -0.488220 0.275146 -0.808594 1441742038 -0.039673 -0.542419 0.143860 -0.826782 1441742038 -0.039673 -0.542419 0.143860 -0.826782 1441742038 -0.039673 -0.542419 0.143860 -0.826782 1441742038 -0.039673 -0.542419 0.143860 -0.826782 1441742038 -0.039673 -0.542419 0.143860 -0.826782 1441742038 -0.039673 -0.542419 0.143860 -0.826782 1441742038 -0.033997 -0.532471 0.139160 -0.834290 1441742038 -0.033997 -0.532471 0.139160 -0.834290 1441742038 -0.033997 -0.532471 0.139160 -0.834290 1441742038 -0.033997 -0.532471 0.139160 -0.834290 1441742038 -0.033997 -0.532471 0.139160 -0.834290 1441742038 -0.033997 -0.532471 0.139160 -0.834290 1441742038 -0.033997 -0.532471 0.139160 -0.834290 1441742038 -0.069153 -0.525818 0.158569 -0.832886 1441742038 -0.069153 -0.525818 0.158569 -0.832886 1441742038 -0.069153 -0.525818 0.158569 -0.832886 1441742038 -0.069153 -0.525818 0.158569 -0.832886 1441742038 -0.069153 -0.525818 0.158569 -0.832886 1441742038 -0.069153 -0.525818 0.158569 -0.832886 1441742038 -0.097290 -0.535767 0.126038 -0.829285 1441742038 -0.097290 -0.535767 0.126038 -0.829285 1441742038 -0.097290 -0.535767 0.126038 -0.829285 1441742038 -0.097290 -0.535767 0.126038 -0.829285 1441742038 -0.097290 -0.535767 0.126038 -0.829285 1441742038 -0.097290 -0.535767 0.126038 -0.829285 1441742038 -0.144287 -0.541199 0.095154 -0.822998 1441742038 -0.144287 -0.541199 0.095154 -0.822998 1441742038 -0.144287 -0.541199 0.095154 -0.822998 1441742038 -0.144287 -0.541199 0.095154 -0.822998 1441742038 -0.144287 -0.541199 0.095154 -0.822998 1441742038 -0.144287 -0.541199 0.095154 -0.822998 1441742038 -0.144287 -0.541199 0.095154 -0.822998 1441742038 -0.195068 -0.544739 0.054749 -0.813843 1441742038 -0.195068 -0.544739 0.054749 -0.813843 1441742038 -0.195068 -0.544739 0.054749 -0.813843 1441742038 -0.195068 -0.544739 0.054749 -0.813843 1441742038 -0.195068 -0.544739 0.054749 -0.813843 1441742038 -0.195068 -0.544739 0.054749 -0.813843 1441742038 -0.249634 -0.553650 -0.013977 -0.794373 1441742038 -0.249634 -0.553650 -0.013977 -0.794373 1441742038 -0.249634 -0.553650 -0.013977 -0.794373 1441742038 -0.249634 -0.553650 -0.013977 -0.794373 1441742038 -0.249634 -0.553650 -0.013977 -0.794373 1441742038 -0.249634 -0.553650 -0.013977 -0.794373 1441742039 -0.322693 -0.560364 -0.075806 -0.759094 1441742039 -0.322693 -0.560364 -0.075806 -0.759094 1441742039 -0.322693 -0.560364 -0.075806 -0.759094 1441742039 -0.322693 -0.560364 -0.075806 -0.759094 1441742039 -0.322693 -0.560364 -0.075806 -0.759094 1441742039 -0.322693 -0.560364 -0.075806 -0.759094 1441742039 -0.387878 -0.545776 -0.117188 -0.733521 1441742039 -0.387878 -0.545776 -0.117188 -0.733521 1441742039 -0.387878 -0.545776 -0.117188 -0.733521 1441742039 -0.387878 -0.545776 -0.117188 -0.733521 1441742039 -0.387878 -0.545776 -0.117188 -0.733521 1441742039 -0.387878 -0.545776 -0.117188 -0.733521 1441742039 -0.428406 -0.532104 -0.165710 -0.711304 1441742039 -0.428406 -0.532104 -0.165710 -0.711304 1441742039 -0.428406 -0.532104 -0.165710 -0.711304 1441742039 -0.428406 -0.532104 -0.165710 -0.711304 1441742039 -0.428406 -0.532104 -0.165710 -0.711304 1441742039 -0.428406 -0.532104 -0.165710 -0.711304 1441742039 -0.428406 -0.532104 -0.165710 -0.711304 1441742039 -0.459473 -0.526855 -0.224243 -0.679077 1441742039 -0.459473 -0.526855 -0.224243 -0.679077 1441742039 -0.459473 -0.526855 -0.224243 -0.679077 1441742039 -0.459473 -0.526855 -0.224243 -0.679077 1441742039 -0.459473 -0.526855 -0.224243 -0.679077 1441742039 -0.459473 -0.526855 -0.224243 -0.679077 1441742039 -0.505066 -0.520874 -0.269226 -0.633484 1441742039 -0.505066 -0.520874 -0.269226 -0.633484 1441742039 -0.505066 -0.520874 -0.269226 -0.633484 1441742039 -0.505066 -0.520874 -0.269226 -0.633484 1441742039 -0.505066 -0.520874 -0.269226 -0.633484 1441742039 -0.505066 -0.520874 -0.269226 -0.633484 1441742039 -0.505066 -0.520874 -0.269226 -0.633484 1441742039 -0.507751 -0.516602 -0.301514 -0.620117 1441742039 -0.507751 -0.516602 -0.301514 -0.620117 1441742039 -0.507751 -0.516602 -0.301514 -0.620117 1441742039 -0.507751 -0.516602 -0.301514 -0.620117 1441742039 -0.507751 -0.516602 -0.301514 -0.620117 1441742039 -0.507751 -0.516602 -0.301514 -0.620117 1441742039 -0.483704 -0.523621 -0.304443 -0.631897 1441742039 -0.483704 -0.523621 -0.304443 -0.631897 1441742039 -0.483704 -0.523621 -0.304443 -0.631897 1441742039 -0.483704 -0.523621 -0.304443 -0.631897 1441742039 -0.483704 -0.523621 -0.304443 -0.631897 1441742039 -0.483704 -0.523621 -0.304443 -0.631897 1441742039 -0.455688 -0.536316 -0.272888 -0.656006 1441742039 -0.455688 -0.536316 -0.272888 -0.656006 1441742039 -0.455688 -0.536316 -0.272888 -0.656006 1441742039 -0.455688 -0.536316 -0.272888 -0.656006 1441742039 -0.455688 -0.536316 -0.272888 -0.656006 1441742039 -0.455688 -0.536316 -0.272888 -0.656006 1441742039 -0.422668 -0.551392 -0.236145 -0.679443 1441742039 -0.422668 -0.551392 -0.236145 -0.679443 1441742039 -0.422668 -0.551392 -0.236145 -0.679443 1441742039 -0.422668 -0.551392 -0.236145 -0.679443 1441742039 -0.422668 -0.551392 -0.236145 -0.679443 1441742039 -0.422668 -0.551392 -0.236145 -0.679443 1441742039 -0.422668 -0.551392 -0.236145 -0.679443 1441742039 -0.375305 -0.568237 -0.186218 -0.708313 1441742039 -0.375305 -0.568237 -0.186218 -0.708313 1441742039 -0.375305 -0.568237 -0.186218 -0.708313 1441742039 -0.375305 -0.568237 -0.186218 -0.708313 1441742039 -0.375305 -0.568237 -0.186218 -0.708313 1441742039 -0.375305 -0.568237 -0.186218 -0.708313 1441742039 -0.318970 -0.579224 -0.126465 -0.739502 1441742039 -0.318970 -0.579224 -0.126465 -0.739502 1441742039 -0.318970 -0.579224 -0.126465 -0.739502 1441742039 -0.318970 -0.579224 -0.126465 -0.739502 1441742039 -0.318970 -0.579224 -0.126465 -0.739502 1441742039 -0.318970 -0.579224 -0.126465 -0.739502 1441742039 -0.248901 -0.582764 -0.062073 -0.771118 1441742039 -0.248901 -0.582764 -0.062073 -0.771118 1441742039 -0.248901 -0.582764 -0.062073 -0.771118 1441742039 -0.248901 -0.582764 -0.062073 -0.771118 1441742039 -0.248901 -0.582764 -0.062073 -0.771118 1441742039 -0.248901 -0.582764 -0.062073 -0.771118 1441742039 -0.198486 -0.574768 0.030579 -0.793335 1441742039 -0.198486 -0.574768 0.030579 -0.793335 1441742039 -0.198486 -0.574768 0.030579 -0.793335 1441742039 -0.198486 -0.574768 0.030579 -0.793335 1441742039 -0.198486 -0.574768 0.030579 -0.793335 1441742039 -0.198486 -0.574768 0.030579 -0.793335 1441742039 -0.198486 -0.574768 0.030579 -0.793335 1441742039 -0.141724 -0.538757 0.171570 -0.812622 1441742039 -0.141724 -0.538757 0.171570 -0.812622 1441742039 -0.141724 -0.538757 0.171570 -0.812622 1441742039 -0.141724 -0.538757 0.171570 -0.812622 1441742039 -0.141724 -0.538757 0.171570 -0.812622 1441742039 -0.141724 -0.538757 0.171570 -0.812622 1441742039 -0.141724 -0.538757 0.171570 -0.812622 1441742039 -0.008545 -0.562195 0.159851 -0.811401 1441742039 -0.008545 -0.562195 0.159851 -0.811401 1441742039 -0.008545 -0.562195 0.159851 -0.811401 1441742039 -0.008545 -0.562195 0.159851 -0.811401 1441742039 -0.008545 -0.562195 0.159851 -0.811401 1441742039 0.091858 -0.565063 0.074707 -0.816528 1441742039 0.091858 -0.565063 0.074707 -0.816528 1441742039 0.091858 -0.565063 0.074707 -0.816528 1441742039 0.091858 -0.565063 0.074707 -0.816528 1441742039 0.091858 -0.565063 0.074707 -0.816528 1441742039 0.091858 -0.565063 0.074707 -0.816528 1441742039 0.093262 -0.561340 0.062012 -0.820007 1441742039 0.093262 -0.561340 0.062012 -0.820007 1441742039 0.093262 -0.561340 0.062012 -0.820007 1441742039 0.093262 -0.561340 0.062012 -0.820007 1441742039 0.093262 -0.561340 0.062012 -0.820007 1441742039 0.093262 -0.561340 0.062012 -0.820007 1441742039 0.093262 -0.561340 0.062012 -0.820007 1441742039 0.047546 -0.563110 0.091431 -0.819946 1441742039 0.047546 -0.563110 0.091431 -0.819946 1441742039 0.047546 -0.563110 0.091431 -0.819946 1441742039 0.047546 -0.563110 0.091431 -0.819946 1441742039 0.047546 -0.563110 0.091431 -0.819946 1441742039 0.047546 -0.563110 0.091431 -0.819946 1441742039 0.001709 -0.575195 0.071167 -0.815002 1441742039 0.001709 -0.575195 0.071167 -0.815002 1441742040 0.001709 -0.575195 0.071167 -0.815002 1441742040 0.001709 -0.575195 0.071167 -0.815002 1441742040 0.001709 -0.575195 0.071167 -0.815002 1441742040 0.001709 -0.575195 0.071167 -0.815002 1441742040 0.001709 -0.575195 0.071167 -0.815002 1441742040 -0.060059 -0.588074 0.036499 -0.805847 1441742040 -0.060059 -0.588074 0.036499 -0.805847 1441742040 -0.060059 -0.588074 0.036499 -0.805847 1441742040 -0.060059 -0.588074 0.036499 -0.805847 1441742040 -0.060059 -0.588074 0.036499 -0.805847 1441742040 -0.060059 -0.588074 0.036499 -0.805847 1441742040 -0.132568 -0.595215 0.000732 -0.792603 1441742040 -0.132568 -0.595215 0.000732 -0.792603 1441742040 -0.132568 -0.595215 0.000732 -0.792603 1441742040 -0.132568 -0.595215 0.000732 -0.792603 1441742040 -0.132568 -0.595215 0.000732 -0.792603 1441742040 -0.132568 -0.595215 0.000732 -0.792603 1441742040 -0.132568 -0.595215 0.000732 -0.792603 1441742040 -0.209229 -0.590881 -0.047607 -0.777771 1441742040 -0.209229 -0.590881 -0.047607 -0.777771 1441742040 -0.209229 -0.590881 -0.047607 -0.777771 1441742040 -0.209229 -0.590881 -0.047607 -0.777771 1441742040 -0.209229 -0.590881 -0.047607 -0.777771 1441742040 -0.209229 -0.590881 -0.047607 -0.777771 1441742040 -0.274841 -0.592896 -0.120667 -0.747314 1441742040 -0.274841 -0.592896 -0.120667 -0.747314 1441742040 -0.274841 -0.592896 -0.120667 -0.747314 1441742040 -0.274841 -0.592896 -0.120667 -0.747314 1441742040 -0.274841 -0.592896 -0.120667 -0.747314 1441742040 -0.274841 -0.592896 -0.120667 -0.747314 1441742040 -0.362976 -0.566345 -0.172424 -0.719604 1441742040 -0.362976 -0.566345 -0.172424 -0.719604 1441742040 -0.362976 -0.566345 -0.172424 -0.719604 1441742040 -0.362976 -0.566345 -0.172424 -0.719604 1441742040 -0.362976 -0.566345 -0.172424 -0.719604 1441742040 -0.362976 -0.566345 -0.172424 -0.719604 1441742040 -0.440308 -0.536804 -0.213562 -0.687378 1441742040 -0.440308 -0.536804 -0.213562 -0.687378 1441742040 -0.440308 -0.536804 -0.213562 -0.687378 1441742040 -0.440308 -0.536804 -0.213562 -0.687378 1441742040 -0.440308 -0.536804 -0.213562 -0.687378 1441742040 -0.440308 -0.536804 -0.213562 -0.687378 1441742040 -0.504944 -0.518616 -0.247009 -0.644287 1441742040 -0.504944 -0.518616 -0.247009 -0.644287 1441742040 -0.504944 -0.518616 -0.247009 -0.644287 1441742040 -0.504944 -0.518616 -0.247009 -0.644287 1441742040 -0.504944 -0.518616 -0.247009 -0.644287 1441742040 -0.504944 -0.518616 -0.247009 -0.644287 1441742040 -0.504944 -0.518616 -0.247009 -0.644287 1441742040 -0.554199 -0.516785 -0.277222 -0.590820 1441742040 -0.554199 -0.516785 -0.277222 -0.590820 1441742040 -0.554199 -0.516785 -0.277222 -0.590820 1441742040 -0.554199 -0.516785 -0.277222 -0.590820 1441742040 -0.554199 -0.516785 -0.277222 -0.590820 1441742040 -0.554199 -0.516785 -0.277222 -0.590820 1441742040 -0.554932 -0.519653 -0.303101 -0.574707 1441742040 -0.554932 -0.519653 -0.303101 -0.574707 1441742040 -0.554932 -0.519653 -0.303101 -0.574707 1441742040 -0.554932 -0.519653 -0.303101 -0.574707 1441742040 -0.554932 -0.519653 -0.303101 -0.574707 1441742040 -0.554932 -0.519653 -0.303101 -0.574707 1441742040 -0.538086 -0.521729 -0.294922 -0.592773 1441742040 -0.538086 -0.521729 -0.294922 -0.592773 1441742040 -0.538086 -0.521729 -0.294922 -0.592773 1441742040 -0.538086 -0.521729 -0.294922 -0.592773 1441742040 -0.538086 -0.521729 -0.294922 -0.592773 1441742040 -0.538086 -0.521729 -0.294922 -0.592773 1441742040 -0.506409 -0.527283 -0.268250 -0.627441 1441742040 -0.506409 -0.527283 -0.268250 -0.627441 1441742040 -0.506409 -0.527283 -0.268250 -0.627441 1441742040 -0.506409 -0.527283 -0.268250 -0.627441 1441742040 -0.506409 -0.527283 -0.268250 -0.627441 1441742040 -0.506409 -0.527283 -0.268250 -0.627441 1441742040 -0.506409 -0.527283 -0.268250 -0.627441 1441742040 -0.454956 -0.534912 -0.239502 -0.670532 1441742040 -0.454956 -0.534912 -0.239502 -0.670532 1441742040 -0.454956 -0.534912 -0.239502 -0.670532 1441742040 -0.454956 -0.534912 -0.239502 -0.670532 1441742040 -0.454956 -0.534912 -0.239502 -0.670532 1441742040 -0.454956 -0.534912 -0.239502 -0.670532 1441742040 -0.400513 -0.549133 -0.183655 -0.710266 1441742040 -0.400513 -0.549133 -0.183655 -0.710266 1441742040 -0.400513 -0.549133 -0.183655 -0.710266 1441742040 -0.400513 -0.549133 -0.183655 -0.710266 1441742040 -0.400513 -0.549133 -0.183655 -0.710266 1441742040 -0.400513 -0.549133 -0.183655 -0.710266 1441742040 -0.344177 -0.570740 -0.136780 -0.732971 1441742040 -0.344177 -0.570740 -0.136780 -0.732971 1441742040 -0.344177 -0.570740 -0.136780 -0.732971 1441742040 -0.344177 -0.570740 -0.136780 -0.732971 1441742040 -0.344177 -0.570740 -0.136780 -0.732971 1441742040 -0.344177 -0.570740 -0.136780 -0.732971 1441742040 -0.292542 -0.569702 -0.070007 -0.764893 1441742040 -0.292542 -0.569702 -0.070007 -0.764893 1441742040 -0.292542 -0.569702 -0.070007 -0.764893 1441742040 -0.292542 -0.569702 -0.070007 -0.764893 1441742040 -0.292542 -0.569702 -0.070007 -0.764893 1441742040 -0.292542 -0.569702 -0.070007 -0.764893 1441742040 -0.227905 -0.546631 0.076721 -0.802124 1441742040 -0.227905 -0.546631 0.076721 -0.802124 1441742040 -0.227905 -0.546631 0.076721 -0.802124 1441742040 -0.227905 -0.546631 0.076721 -0.802124 1441742040 -0.227905 -0.546631 0.076721 -0.802124 1441742040 -0.227905 -0.546631 0.076721 -0.802124 1441742040 -0.227905 -0.546631 0.076721 -0.802124 1441742040 -0.146179 -0.539307 0.198059 -0.805359 1441742040 -0.146179 -0.539307 0.198059 -0.805359 1441742040 -0.146179 -0.539307 0.198059 -0.805359 1441742040 -0.146179 -0.539307 0.198059 -0.805359 1441742040 -0.146179 -0.539307 0.198059 -0.805359 1441742040 -0.146179 -0.539307 0.198059 -0.805359 1441742040 -0.023071 -0.577820 0.120544 -0.806946 1441742040 -0.023071 -0.577820 0.120544 -0.806946 1441742041 -0.023071 -0.577820 0.120544 -0.806946 1441742041 -0.023071 -0.577820 0.120544 -0.806946 1441742041 -0.023071 -0.577820 0.120544 -0.806946 1441742041 -0.023071 -0.577820 0.120544 -0.806946 1441742041 0.028198 -0.566345 0.114807 -0.815735 1441742041 0.028198 -0.566345 0.114807 -0.815735 1441742041 0.028198 -0.566345 0.114807 -0.815735 1441742041 0.028198 -0.566345 0.114807 -0.815735 1441742041 0.028198 -0.566345 0.114807 -0.815735 1441742041 0.028198 -0.566345 0.114807 -0.815735 1441742041 0.028198 -0.566345 0.114807 -0.815735 1441742041 0.020691 -0.563232 0.124878 -0.816589 1441742041 0.020691 -0.563232 0.124878 -0.816589 1441742041 0.020691 -0.563232 0.124878 -0.816589 1441742041 0.020691 -0.563232 0.124878 -0.816589 1441742041 0.020691 -0.563232 0.124878 -0.816589 1441742041 0.020691 -0.563232 0.124878 -0.816589 1441742041 -0.010010 -0.571045 0.089905 -0.815979 1441742041 -0.010010 -0.571045 0.089905 -0.815979 1441742041 -0.010010 -0.571045 0.089905 -0.815979 1441742041 -0.010010 -0.571045 0.089905 -0.815979 1441742041 -0.010010 -0.571045 0.089905 -0.815979 1441742041 -0.010010 -0.571045 0.089905 -0.815979 1441742041 -0.071777 -0.559692 0.071228 -0.822571 1441742041 -0.071777 -0.559692 0.071228 -0.822571 1441742041 -0.071777 -0.559692 0.071228 -0.822571 1441742041 -0.071777 -0.559692 0.071228 -0.822571 1441742041 -0.071777 -0.559692 0.071228 -0.822571 1441742041 -0.071777 -0.559692 0.071228 -0.822571 1441742041 -0.071777 -0.559692 0.071228 -0.822571 1441742041 -0.137085 -0.555725 0.044739 -0.818787 1441742041 -0.137085 -0.555725 0.044739 -0.818787 1441742041 -0.137085 -0.555725 0.044739 -0.818787 1441742041 -0.137085 -0.555725 0.044739 -0.818787 1441742041 -0.137085 -0.555725 0.044739 -0.818787 1441742041 -0.137085 -0.555725 0.044739 -0.818787 1441742041 -0.211243 -0.573608 -0.026001 -0.791016 1441742041 -0.211243 -0.573608 -0.026001 -0.791016 1441742041 -0.211243 -0.573608 -0.026001 -0.791016 1441742041 -0.211243 -0.573608 -0.026001 -0.791016 1441742041 -0.211243 -0.573608 -0.026001 -0.791016 1441742041 -0.211243 -0.573608 -0.026001 -0.791016 1441742041 -0.211243 -0.573608 -0.026001 -0.791016 1441742041 -0.303345 -0.577576 -0.090698 -0.752502 1441742041 -0.303345 -0.577576 -0.090698 -0.752502 1441742041 -0.303345 -0.577576 -0.090698 -0.752502 1441742041 -0.303345 -0.577576 -0.090698 -0.752502 1441742041 -0.303345 -0.577576 -0.090698 -0.752502 1441742041 -0.303345 -0.577576 -0.090698 -0.752502 1441742041 -0.391785 -0.553467 -0.122803 -0.724731 1441742041 -0.391785 -0.553467 -0.122803 -0.724731 1441742041 -0.391785 -0.553467 -0.122803 -0.724731 1441742041 -0.391785 -0.553467 -0.122803 -0.724731 1441742041 -0.391785 -0.553467 -0.122803 -0.724731 1441742041 -0.450928 -0.536438 -0.179016 -0.690613 1441742041 -0.450928 -0.536438 -0.179016 -0.690613 1441742041 -0.450928 -0.536438 -0.179016 -0.690613 1441742041 -0.450928 -0.536438 -0.179016 -0.690613 1441742041 -0.450928 -0.536438 -0.179016 -0.690613 1441742041 -0.450928 -0.536438 -0.179016 -0.690613 1441742041 -0.501343 -0.525818 -0.235779 -0.645508 1441742041 -0.501343 -0.525818 -0.235779 -0.645508 1441742041 -0.501343 -0.525818 -0.235779 -0.645508 1441742041 -0.501343 -0.525818 -0.235779 -0.645508 1441742041 -0.501343 -0.525818 -0.235779 -0.645508 1441742041 -0.501343 -0.525818 -0.235779 -0.645508 1441742041 -0.555725 -0.538208 -0.274109 -0.571411 1441742041 -0.555725 -0.538208 -0.274109 -0.571411 1441742041 -0.555725 -0.538208 -0.274109 -0.571411 1441742041 -0.555725 -0.538208 -0.274109 -0.571411 1441742041 -0.555725 -0.538208 -0.274109 -0.571411 1441742041 -0.555725 -0.538208 -0.274109 -0.571411 1441742041 -0.555725 -0.538208 -0.274109 -0.571411 1441742041 -0.547119 -0.535583 -0.292480 -0.573059 1441742041 -0.547119 -0.535583 -0.292480 -0.573059 1441742041 -0.547119 -0.535583 -0.292480 -0.573059 1441742041 -0.547119 -0.535583 -0.292480 -0.573059 1441742041 -0.547119 -0.535583 -0.292480 -0.573059 1441742041 -0.547119 -0.535583 -0.292480 -0.573059 1441742041 -0.533447 -0.538574 -0.259705 -0.598389 1441742041 -0.533447 -0.538574 -0.259705 -0.598389 1441742041 -0.533447 -0.538574 -0.259705 -0.598389 1441742041 -0.533447 -0.538574 -0.259705 -0.598389 1441742041 -0.533447 -0.538574 -0.259705 -0.598389 1441742041 -0.533447 -0.538574 -0.259705 -0.598389 1441742041 -0.499207 -0.550903 -0.218201 -0.632324 1441742041 -0.499207 -0.550903 -0.218201 -0.632324 1441742041 -0.499207 -0.550903 -0.218201 -0.632324 1441742041 -0.499207 -0.550903 -0.218201 -0.632324 1441742041 -0.499207 -0.550903 -0.218201 -0.632324 1441742041 -0.499207 -0.550903 -0.218201 -0.632324 1441742041 -0.499207 -0.550903 -0.218201 -0.632324 1441742041 -0.445984 -0.548889 -0.183533 -0.682800 1441742041 -0.445984 -0.548889 -0.183533 -0.682800 1441742041 -0.445984 -0.548889 -0.183533 -0.682800 1441742041 -0.445984 -0.548889 -0.183533 -0.682800 1441742041 -0.445984 -0.548889 -0.183533 -0.682800 1441742041 -0.445984 -0.548889 -0.183533 -0.682800 1441742041 -0.380066 -0.557617 -0.114929 -0.729065 1441742041 -0.380066 -0.557617 -0.114929 -0.729065 1441742041 -0.380066 -0.557617 -0.114929 -0.729065 1441742041 -0.380066 -0.557617 -0.114929 -0.729065 1441742041 -0.380066 -0.557617 -0.114929 -0.729065 1441742041 -0.380066 -0.557617 -0.114929 -0.729065 1441742041 -0.333801 -0.576538 -0.063721 -0.743103 1441742041 -0.333801 -0.576538 -0.063721 -0.743103 1441742041 -0.333801 -0.576538 -0.063721 -0.743103 1441742041 -0.333801 -0.576538 -0.063721 -0.743103 1441742041 -0.333801 -0.576538 -0.063721 -0.743103 1441742041 -0.333801 -0.576538 -0.063721 -0.743103 1441742041 -0.333801 -0.576538 -0.063721 -0.743103 1441742041 -0.265381 -0.573608 -0.005310 -0.774963 1441742041 -0.265381 -0.573608 -0.005310 -0.774963 1441742041 -0.265381 -0.573608 -0.005310 -0.774963 1441742042 -0.265381 -0.573608 -0.005310 -0.774963 1441742042 -0.265381 -0.573608 -0.005310 -0.774963 1441742042 -0.265381 -0.573608 -0.005310 -0.774963 1441742042 -0.216797 -0.560059 0.086914 -0.794922 1441742042 -0.216797 -0.560059 0.086914 -0.794922 1441742042 -0.216797 -0.560059 0.086914 -0.794922 1441742042 -0.216797 -0.560059 0.086914 -0.794922 1441742042 -0.216797 -0.560059 0.086914 -0.794922 1441742042 -0.216797 -0.560059 0.086914 -0.794922 1441742042 -0.156494 -0.535645 0.204834 -0.804199 1441742042 -0.156494 -0.535645 0.204834 -0.804199 1441742042 -0.156494 -0.535645 0.204834 -0.804199 1441742042 -0.156494 -0.535645 0.204834 -0.804199 1441742042 -0.156494 -0.535645 0.204834 -0.804199 1441742042 -0.156494 -0.535645 0.204834 -0.804199 1441742042 -0.156494 -0.535645 0.204834 -0.804199 1441742042 -0.063904 -0.558167 0.184143 -0.806580 1441742042 -0.063904 -0.558167 0.184143 -0.806580 1441742042 -0.063904 -0.558167 0.184143 -0.806580 1441742042 -0.063904 -0.558167 0.184143 -0.806580 1441742042 -0.063904 -0.558167 0.184143 -0.806580 1441742042 -0.063904 -0.558167 0.184143 -0.806580 1441742042 0.008240 -0.556213 0.140991 -0.818970 1441742042 0.008240 -0.556213 0.140991 -0.818970 1441742042 0.008240 -0.556213 0.140991 -0.818970 1441742042 0.008240 -0.556213 0.140991 -0.818970 1441742042 0.008240 -0.556213 0.140991 -0.818970 1441742042 0.008240 -0.556213 0.140991 -0.818970 1441742042 0.020569 -0.554688 0.135559 -0.820740 1441742042 0.020569 -0.554688 0.135559 -0.820740 1441742042 0.020569 -0.554688 0.135559 -0.820740 1441742042 0.020569 -0.554688 0.135559 -0.820740 1441742042 0.020569 -0.554688 0.135559 -0.820740 1441742042 0.020569 -0.554688 0.135559 -0.820740 1441742042 0.001892 -0.559265 0.124268 -0.819641 1441742042 0.001892 -0.559265 0.124268 -0.819641 1441742042 0.001892 -0.559265 0.124268 -0.819641 1441742042 0.001892 -0.559265 0.124268 -0.819641 1441742042 0.001892 -0.559265 0.124268 -0.819641 1441742042 0.001892 -0.559265 0.124268 -0.819641 1441742042 0.001892 -0.559265 0.124268 -0.819641 1441742042 -0.052002 -0.570190 0.106140 -0.812988 1441742042 -0.052002 -0.570190 0.106140 -0.812988 1441742042 -0.052002 -0.570190 0.106140 -0.812988 1441742042 -0.052002 -0.570190 0.106140 -0.812988 1441742042 -0.052002 -0.570190 0.106140 -0.812988 1441742042 -0.052002 -0.570190 0.106140 -0.812988 1441742042 -0.052002 -0.570190 0.106140 -0.812988 1441742042 -0.125244 -0.573914 0.090332 -0.804260 1441742042 -0.125244 -0.573914 0.090332 -0.804260 1441742042 -0.125244 -0.573914 0.090332 -0.804260 1441742042 -0.125244 -0.573914 0.090332 -0.804260 1441742042 -0.125244 -0.573914 0.090332 -0.804260 1441742042 -0.125244 -0.573914 0.090332 -0.804260 1441742042 -0.194031 -0.566223 0.058777 -0.799011 1441742042 -0.194031 -0.566223 0.058777 -0.799011 1441742042 -0.194031 -0.566223 0.058777 -0.799011 1441742042 -0.194031 -0.566223 0.058777 -0.799011 1441742042 -0.194031 -0.566223 0.058777 -0.799011 1441742042 -0.194031 -0.566223 0.058777 -0.799011 1441742042 -0.257935 -0.567688 0.003418 -0.781860 1441742042 -0.257935 -0.567688 0.003418 -0.781860 1441742042 -0.257935 -0.567688 0.003418 -0.781860 1441742042 -0.257935 -0.567688 0.003418 -0.781860 1441742042 -0.257935 -0.567688 0.003418 -0.781860 1441742042 -0.257935 -0.567688 0.003418 -0.781860 1441742042 -0.330261 -0.572144 -0.066101 -0.747864 1441742042 -0.330261 -0.572144 -0.066101 -0.747864 1441742042 -0.330261 -0.572144 -0.066101 -0.747864 1441742042 -0.330261 -0.572144 -0.066101 -0.747864 1441742042 -0.330261 -0.572144 -0.066101 -0.747864 1441742042 -0.330261 -0.572144 -0.066101 -0.747864 1441742042 -0.403381 -0.564697 -0.124084 -0.709290 1441742042 -0.403381 -0.564697 -0.124084 -0.709290 1441742042 -0.403381 -0.564697 -0.124084 -0.709290 1441742042 -0.403381 -0.564697 -0.124084 -0.709290 1441742042 -0.403381 -0.564697 -0.124084 -0.709290 1441742042 -0.403381 -0.564697 -0.124084 -0.709290 1441742042 -0.403381 -0.564697 -0.124084 -0.709290 1441742042 -0.460876 -0.544617 -0.184326 -0.676086 1441742042 -0.460876 -0.544617 -0.184326 -0.676086 1441742042 -0.460876 -0.544617 -0.184326 -0.676086 1441742042 -0.460876 -0.544617 -0.184326 -0.676086 1441742042 -0.460876 -0.544617 -0.184326 -0.676086 1441742042 -0.460876 -0.544617 -0.184326 -0.676086 1441742042 -0.517883 -0.534912 -0.251892 -0.618286 1441742042 -0.517883 -0.534912 -0.251892 -0.618286 1441742042 -0.517883 -0.534912 -0.251892 -0.618286 1441742042 
-0.230530 -0.574524 0.169434 -0.766907 1441742045 -0.230530 -0.574524 0.169434 -0.766907 1441742045 -0.230530 -0.574524 0.169434 -0.766907 1441742045 -0.230530 -0.574524 0.169434 -0.766907 1441742045 -0.230530 -0.574524 0.169434 -0.766907 1441742045 -0.230530 -0.574524 0.169434 -0.766907 1441742045 -0.230530 -0.574524 0.169434 -0.766907 1441742045 -0.222900 -0.577087 0.165588 -0.768066 1441742045 -0.222900 -0.577087 0.165588 -0.768066 1441742045 -0.222900 -0.577087 0.165588 -0.768066 1441742045 -0.222900 -0.577087 0.165588 -0.768066 1441742045 -0.222900 -0.577087 0.165588 -0.768066 1441742045 -0.222900 -0.577087 0.165588 -0.768066 1441742045 -0.220154 -0.577881 0.168457 -0.767639 1441742045 -0.220154 -0.577881 0.168457 -0.767639 1441742045 -0.220154 -0.577881 0.168457 -0.767639 1441742045 -0.220154 -0.577881 0.168457 -0.767639 1441742045 -0.220154 -0.577881 0.168457 -0.767639 1441742045 -0.222778 -0.577454 0.177856 -0.765076 1441742045 -0.222778 -0.577454 0.177856 -0.765076 1441742045 -0.222778 -0.577454 0.177856 -0.765076 1441742045 -0.222778 -0.577454 0.177856 -0.765076 1441742045 -0.222778 -0.577454 0.177856 -0.765076 1441742045 -0.222778 -0.577454 0.177856 -0.765076 1441742045 -0.228271 -0.574036 0.189392 -0.763245 1441742045 -0.228271 -0.574036 0.189392 -0.763245 1441742045 -0.228271 -0.574036 0.189392 -0.763245 1441742045 -0.228271 -0.574036 0.189392 -0.763245 1441742045 -0.228271 -0.574036 0.189392 -0.763245 1441742045 -0.228271 -0.574036 0.189392 -0.763245 1441742045 -0.235291 -0.567505 0.200684 -0.763123 1441742045 -0.235291 -0.567505 0.200684 -0.763123 1441742045 -0.235291 -0.567505 0.200684 -0.763123 1441742045 -0.235291 -0.567505 0.200684 -0.763123 1441742045 -0.235291 -0.567505 0.200684 -0.763123 1441742045 -0.235291 -0.567505 0.200684 -0.763123 1441742045 -0.235291 -0.567505 0.200684 -0.763123 1441742045 -0.238281 -0.562866 0.205811 -0.764282 1441742045 -0.238281 -0.562866 0.205811 -0.764282 1441742045 -0.238281 -0.562866 0.205811 -0.764282 1441742045 -0.238281 -0.562866 0.205811 -0.764282 1441742045 -0.238281 -0.562866 0.205811 -0.764282 1441742045 -0.238281 -0.562866 0.205811 -0.764282 1441742045 -0.237976 -0.560913 0.205383 -0.765930 1441742045 -0.237976 -0.560913 0.205383 -0.765930 1441742045 -0.237976 -0.560913 0.205383 -0.765930 1441742045 -0.237976 -0.560913 0.205383 -0.765930 1441742045 -0.237976 -0.560913 0.205383 -0.765930 1441742045 -0.237976 -0.560913 0.205383 -0.765930 1441742045 -0.234741 -0.561768 0.201782 -0.767273 1441742045 -0.234741 -0.561768 0.201782 -0.767273 1441742045 -0.234741 -0.561768 0.201782 -0.767273 1441742045 -0.234741 -0.561768 0.201782 -0.767273 1441742045 -0.234741 -0.561768 0.201782 -0.767273 1441742045 -0.234741 -0.561768 0.201782 -0.767273 1441742045 -0.234741 -0.561768 0.201782 -0.767273 1441742045 -0.233032 -0.563782 0.197693 -0.767395 1441742045 -0.233032 -0.563782 0.197693 -0.767395 1441742045 -0.233032 -0.563782 0.197693 -0.767395 1441742045 -0.233032 -0.563782 0.197693 -0.767395 1441742045 -0.233032 -0.563782 0.197693 -0.767395 1441742045 -0.233032 -0.563782 0.197693 -0.767395 1441742045 -0.233032 -0.563782 0.197693 -0.767395 1441742045 -0.234924 -0.564392 0.198242 -0.766174 1441742045 -0.234924 -0.564392 0.198242 -0.766174 1441742045 -0.234924 -0.564392 0.198242 -0.766174 1441742045 -0.234924 -0.564392 0.198242 -0.766174 1441742045 -0.234924 -0.564392 0.198242 -0.766174 1441742045 -0.234924 -0.564392 0.198242 -0.766174 1441742045 -0.238342 -0.564392 0.200806 -0.764465 1441742045 -0.238342 -0.564392 0.200806 -0.764465 1441742045 -0.238342 -0.564392 0.200806 -0.764465 1441742045 -0.238342 -0.564392 0.200806 -0.764465 1441742045 -0.238342 -0.564392 0.200806 -0.764465 1441742045 -0.238342 -0.564392 0.200806 -0.764465 1441742045 -0.240173 -0.564697 0.200378 -0.763794 1441742045 -0.240173 -0.564697 0.200378 -0.763794 1441742045 -0.240173 -0.564697 0.200378 -0.763794 1441742045 -0.240173 -0.564697 0.200378 -0.763794 1441742045 -0.240173 -0.564697 0.200378 -0.763794 1441742045 -0.240173 -0.564697 0.200378 -0.763794 1441742045 -0.241760 -0.565491 0.197571 -0.763428 1441742045 -0.241760 -0.565491 0.197571 -0.763428 1441742045 -0.241760 -0.565491 0.197571 -0.763428 1441742045 -0.241760 -0.565491 0.197571 -0.763428 1441742045 -0.241760 -0.565491 0.197571 -0.763428 1441742045 -0.241760 -0.565491 0.197571 -0.763428 1441742045 -0.246887 -0.565308 0.199585 -0.761414 1441742045 -0.246887 -0.565308 0.199585 -0.761414 1441742045 -0.246887 -0.565308 0.199585 -0.761414 1441742045 -0.246887 -0.565308 0.199585 -0.761414 1441742045 -0.246887 -0.565308 0.199585 -0.761414 1441742045 -0.246887 -0.565308 0.199585 -0.761414 1441742045 -0.251526 -0.564880 0.203918 -0.759033 1441742046 -0.251526 -0.564880 0.203918 -0.759033 1441742046 -0.251526 -0.564880 0.203918 -0.759033 1441742046 -0.251526 -0.564880 0.203918 -0.759033 1441742046 -0.251526 -0.564880 0.203918 -0.759033 1441742046 -0.251526 -0.564880 0.203918 -0.759033 1441742046 -0.251526 -0.564880 0.203918 -0.759033 1441742046 -0.250732 -0.566833 0.202576 -0.758240 1441742046 -0.250732 -0.566833 0.202576 -0.758240 1441742046 -0.250732 -0.566833 0.202576 -0.758240 1441742046 -0.250732 -0.566833 0.202576 -0.758240 1441742046 -0.250732 -0.566833 0.202576 -0.758240 1441742046 -0.250732 -0.566833 0.202576 -0.758240 1441742046 -0.243835 -0.570007 0.194153 -0.760254 1441742046 -0.243835 -0.570007 0.194153 -0.760254 1441742046 -0.243835 -0.570007 0.194153 -0.760254 1441742046 -0.243835 -0.570007 0.194153 -0.760254 1441742046 -0.243835 -0.570007 0.194153 -0.760254 1441742046 -0.243835 -0.570007 0.194153 -0.760254 1441742046 -0.225830 -0.574463 0.178284 -0.766357 1441742046 -0.225830 -0.574463 0.178284 -0.766357 1441742046 -0.225830 -0.574463 0.178284 -0.766357 1441742046 -0.225830 -0.574463 0.178284 -0.766357 1441742046 -0.225830 -0.574463 0.178284 -0.766357 1441742046 -0.225830 -0.574463 0.178284 -0.766357 1441742046 -0.203674 -0.578491 0.161011 -0.773315 1441742046 -0.203674 -0.578491 0.161011 -0.773315 1441742046 -0.203674 -0.578491 0.161011 -0.773315 1441742046 -0.203674 -0.578491 0.161011 -0.773315 1441742046 -0.203674 -0.578491 0.161011 -0.773315 1441742046 -0.203674 -0.578491 0.161011 -0.773315 1441742046 -0.203674 -0.578491 0.161011 -0.773315 1441742046 -0.194824 -0.578308 0.159302 -0.776062 1441742046 -0.194824 -0.578308 0.159302 -0.776062 1441742046 -0.194824 -0.578308 0.159302 -0.776062 1441742046 -0.194824 -0.578308 0.159302 -0.776062 1441742046 -0.194824 -0.578308 0.159302 -0.776062 1441742046 -0.194824 -0.578308 0.159302 -0.776062 1441742046 -0.208252 -0.572815 0.176147 -0.773010 1441742046 -0.208252 -0.572815 0.176147 -0.773010 1441742046 -0.208252 -0.572815 0.176147 -0.773010 1441742046 -0.208252 -0.572815 0.176147 -0.773010 1441742046 -0.208252 -0.572815 0.176147 -0.773010 1441742046 -0.208252 -0.572815 0.176147 -0.773010 1441742046 -0.208252 -0.572815 0.176147 -0.773010 1441742046 -0.224121 -0.564758 0.193359 -0.770447 1441742046 -0.224121 -0.564758 0.193359 -0.770447 1441742046 -0.224121 -0.564758 0.193359 -0.770447 1441742046 -0.224121 -0.564758 0.193359 -0.770447 1441742046 -0.224121 -0.564758 0.193359 -0.770447 1441742046 -0.224121 -0.564758 0.193359 -0.770447 1441742046 -0.238037 -0.559021 0.203125 -0.767883 1441742046 -0.238037 -0.559021 0.203125 -0.767883 1441742046 -0.238037 -0.559021 0.203125 -0.767883 1441742046 -0.238037 -0.559021 0.203125 -0.767883 1441742046 -0.238037 -0.559021 0.203125 -0.767883 1441742046 -0.238037 -0.559021 0.203125 -0.767883 1441742046 -0.253174 -0.553528 0.211792 -0.764648 1441742046 -0.253174 -0.553528 0.211792 -0.764648 1441742046 -0.253174 -0.553528 0.211792 -0.764648 1441742046 -0.253174 -0.553528 0.211792 -0.764648 1441742046 -0.253174 -0.553528 0.211792 -0.764648 1441742046 -0.253174 -0.553528 0.211792 -0.764648 1441742046 -0.262817 -0.551636 0.212341 -0.762634 1441742046 -0.262817 -0.551636 0.212341 -0.762634 1441742046 -0.262817 -0.551636 0.212341 -0.762634 1441742046 -0.262817 -0.551636 0.212341 -0.762634 1441742046 -0.262817 -0.551636 0.212341 -0.762634 1441742046 -0.262817 -0.551636 0.212341 -0.762634 1441742046 -0.262817 -0.551636 0.212341 -0.762634 1441742046 -0.266541 -0.552551 0.204285 -0.762878 1441742046 -0.266541 -0.552551 0.204285 -0.762878 1441742046 -0.266541 -0.552551 0.204285 -0.762878 1441742046 -0.266541 -0.552551 0.204285 -0.762878 1441742046 -0.266541 -0.552551 0.204285 -0.762878 1441742046 -0.266541 -0.552551 0.204285 -0.762878 1441742046 -0.266541 -0.552551 0.204285 -0.762878 1441742046 -0.265747 -0.556824 0.191956 -0.763245 1441742046 -0.265747 -0.556824 0.191956 -0.763245 1441742046 -0.265747 -0.556824 0.191956 -0.763245 1441742046 -0.265747 -0.556824 0.191956 -0.763245 1441742046 -0.265747 -0.556824 0.191956 -0.763245 1441742046 -0.265747 -0.556824 0.191956 -0.763245 1441742046 -0.264038 -0.562012 0.182068 -0.762451 1441742046 -0.264038 -0.562012 0.182068 -0.762451 1441742046 -0.264038 -0.562012 0.182068 -0.762451 1441742046 -0.264038 -0.562012 0.182068 -0.762451 1441742046 -0.264038 -0.562012 0.182068 -0.762451 1441742046 -0.264038 -0.562012 0.182068 -0.762451 1441742046 -0.264038 -0.562012 0.182068 -0.762451 1441742046 -0.262512 -0.567993 0.176941 -0.759766 1441742046 -0.262512 -0.567993 0.176941 -0.759766 1441742046 -0.262512 -0.567993 0.176941 -0.759766 1441742046 -0.262512 -0.567993 0.176941 -0.759766 1441742046 -0.262512 -0.567993 0.176941 -0.759766 1441742046 -0.262512 -0.567993 0.176941 -0.759766 1441742046 -0.263062 -0.573486 0.177307 -0.755371 1441742046 -0.263062 -0.573486 0.177307 -0.755371 1441742046 -0.263062 -0.573486 0.177307 -0.755371 1441742046 -0.263062 -0.573486 0.177307 -0.755371 1441742046 -0.263062 -0.573486 0.177307 -0.755371 1441742046 -0.263062 -0.573486 0.177307 -0.755371 1441742046 -0.264160 -0.575806 0.182556 -0.751953 1441742046 -0.264160 -0.575806 0.182556 -0.751953 1441742046 -0.264160 -0.575806 0.182556 -0.751953 1441742046 -0.264160 -0.575806 0.182556 -0.751953 1441742046 -0.264160 -0.575806 0.182556 -0.751953 1441742046 -0.264160 -0.575806 0.182556 -0.751953 1441742046 -0.262573 -0.575195 0.187744 -0.751648 1441742046 -0.262573 -0.575195 0.187744 -0.751648 1441742046 -0.262573 -0.575195 0.187744 -0.751648 1441742046 -0.262573 -0.575195 0.187744 -0.751648 1441742046 -0.262573 -0.575195 0.187744 -0.751648 1441742046 -0.262573 -0.575195 0.187744 -0.751648 1441742046 -0.262573 -0.575195 0.187744 -0.751648 1441742046 -0.260193 -0.571777 0.188232 -0.755005 1441742046 -0.260193 -0.571777 0.188232 -0.755005 1441742047 -0.260193 -0.571777 0.188232 -0.755005 1441742047 -0.260193 -0.571777 0.188232 -0.755005 1441742047 -0.260193 -0.571777 0.188232 -0.755005 1441742047 -0.260193 -0.571777 0.188232 -0.755005 1441742047 -0.261108 -0.566895 0.190247 -0.757874 1441742047 -0.261108 -0.566895 0.190247 -0.757874 1441742047 -0.261108 -0.566895 0.190247 -0.757874 1441742047 -0.261108 -0.566895 0.190247 -0.757874 1441742047 -0.261108 -0.566895 0.190247 -0.757874 1441742047 -0.261108 -0.566895 0.190247 -0.757874 1441742047 -0.264221 -0.560120 0.198608 -0.759644 1441742047 -0.264221 -0.560120 0.198608 -0.759644 1441742047 -0.264221 -0.560120 0.198608 -0.759644 1441742047 -0.264221 -0.560120 0.198608 -0.759644 1441742047 -0.264221 -0.560120 0.198608 -0.759644 1441742047 -0.264221 -0.560120 0.198608 -0.759644 1441742047 -0.262329 -0.555542 0.205139 -0.761963 1441742047 -0.262329 -0.555542 0.205139 -0.761963 1441742047 -0.262329 -0.555542 0.205139 -0.761963 1441742047 -0.262329 -0.555542 0.205139 -0.761963 1441742047 -0.262329 -0.555542 0.205139 -0.761963 1441742047 -0.262329 -0.555542 0.205139 -0.761963 1441742047 -0.262329 -0.555542 0.205139 -0.761963 1441742047 -0.250671 -0.557190 0.200439 -0.765869 1441742047 -0.250671 -0.557190 0.200439 -0.765869 1441742047 -0.250671 -0.557190 0.200439 -0.765869 1441742047 -0.250671 -0.557190 0.200439 -0.765869 1441742047 -0.250671 -0.557190 0.200439 -0.765869 1441742047 -0.250671 -0.557190 0.200439 -0.765869 1441742047 -0.231628 -0.561584 0.186035 -0.772278 1441742047 -0.231628 -0.561584 0.186035 -0.772278 1441742047 -0.231628 -0.561584 0.186035 -0.772278 1441742047 -0.231628 -0.561584 0.186035 -0.772278 1441742047 -0.231628 -0.561584 0.186035 -0.772278 1441742047 -0.231628 -0.561584 0.186035 -0.772278 1441742047 -0.209412 -0.563965 0.169739 -0.780579 1441742047 -0.209412 -0.563965 0.169739 -0.780579 1441742047 -0.209412 -0.563965 0.169739 -0.780579 1441742047 -0.209412 -0.563965 0.169739 -0.780579 1441742047 -0.209412 -0.563965 0.169739 -0.780579 1441742047 -0.209412 -0.563965 0.169739 -0.780579 1441742047 -0.187805 -0.567749 0.154541 -0.786499 1441742047 -0.187805 -0.567749 0.154541 -0.786499 1441742047 -0.187805 -0.567749 0.154541 -0.786499 1441742047 -0.187805 -0.567749 0.154541 -0.786499 1441742047 -0.187805 -0.567749 0.154541 -0.786499 1441742047 -0.187805 -0.567749 0.154541 -0.786499 1441742047 -0.180908 -0.567017 0.154663 -0.788635 1441742047 -0.180908 -0.567017 0.154663 -0.788635 1441742047 -0.180908 -0.567017 0.154663 -0.788635 1441742047 -0.180908 -0.567017 0.154663 -0.788635 1441742047 -0.180908 -0.567017 0.154663 -0.788635 1441742047 -0.180908 -0.567017 0.154663 -0.788635 1441742047 -0.190918 -0.565247 0.170105 -0.784363 1441742047 -0.190918 -0.565247 0.170105 -0.784363 1441742047 -0.190918 -0.565247 0.170105 -0.784363 1441742047 -0.190918 -0.565247 0.170105 -0.784363 1441742047 -0.190918 -0.565247 0.170105 -0.784363 1441742047 -0.190918 -0.565247 0.170105 -0.784363 1441742047 -0.202881 -0.565308 0.183960 -0.778137 1441742047 -0.202881 -0.565308 0.183960 -0.778137 1441742047 -0.202881 -0.565308 0.183960 -0.778137 1441742047 -0.202881 -0.565308 0.183960 -0.778137 1441742047 -0.202881 -0.565308 0.183960 -0.778137 1441742047 -0.202881 -0.565308 0.183960 -0.778137 1441742047 -0.218079 -0.566467 0.192993 -0.770996 1441742047 -0.218079 -0.566467 0.192993 -0.770996 1441742047 -0.218079 -0.566467 0.192993 -0.770996 1441742047 -0.218079 -0.566467 0.192993 -0.770996 1441742047 -0.218079 -0.566467 0.192993 -0.770996 1441742047 -0.218079 -0.566467 0.192993 -0.770996 1441742047 -0.218079 -0.566467 0.192993 -0.770996 1441742047 -0.232178 -0.566040 0.198364 -0.765808 1441742047 -0.232178 -0.566040 0.198364 -0.765808 1441742047 -0.232178 -0.566040 0.198364 -0.765808 1441742047 -0.232178 -0.566040 0.198364 -0.765808 1441742047 -0.232178 -0.566040 0.198364 -0.765808 1441742047 -0.232178 -0.566040 0.198364 -0.765808 1441742047 -0.241516 -0.565674 0.198486 -0.763123 1441742047 -0.241516 -0.565674 0.198486 -0.763123 1441742047 -0.241516 -0.565674 0.198486 -0.763123 1441742047 -0.241516 -0.565674 0.198486 -0.763123 1441742047 -0.241516 -0.565674 0.198486 -0.763123 1441742047 -0.241516 -0.565674 0.198486 -0.763123 1441742047 -0.250305 -0.564453 0.198853 -0.761108 1441742047 -0.250305 -0.564453 0.198853 -0.761108 1441742047 -0.250305 -0.564453 0.198853 -0.761108 1441742047 -0.250305 -0.564453 0.198853 -0.761108 1441742047 -0.250305 -0.564453 0.198853 -0.761108 1441742047 -0.258179 -0.564026 0.199341 -0.758667 1441742047 -0.258179 -0.564026 0.199341 -0.758667 1441742047 -0.258179 -0.564026 0.199341 -0.758667 1441742047 -0.258179 -0.564026 0.199341 -0.758667 1441742047 -0.258179 -0.564026 0.199341 -0.758667 1441742047 -0.258179 -0.564026 0.199341 -0.758667 1441742047 -0.258179 -0.564026 0.199341 -0.758667 1441742047 -0.261841 -0.564148 0.198120 -0.757629 1441742047 -0.261841 -0.564148 0.198120 -0.757629 1441742047 -0.261841 -0.564148 0.198120 -0.757629 1441742047 -0.261841 -0.564148 0.198120 -0.757629 1441742047 -0.261841 -0.564148 0.198120 -0.757629 1441742047 -0.261841 -0.564148 0.198120 -0.757629 1441742047 -0.261841 -0.564148 0.198120 -0.757629 1441742047 -0.256897 -0.566956 0.193237 -0.758484 1441742047 -0.256897 -0.566956 0.193237 -0.758484 1441742047 -0.256897 -0.566956 0.193237 -0.758484 1441742047 -0.256897 -0.566956 0.193237 -0.758484 1441742047 -0.256897 -0.566956 0.193237 -0.758484 1441742047 -0.256897 -0.566956 0.193237 -0.758484 1441742047 -0.250061 -0.571594 0.186768 -0.758911 1441742047 -0.250061 -0.571594 0.186768 -0.758911 1441742047 -0.250061 -0.571594 0.186768 -0.758911 1441742048 -0.250061 -0.571594 0.186768 -0.758911 1441742048 -0.250061 -0.571594 0.186768 -0.758911 1441742048 -0.250061 -0.571594 0.186768 -0.758911 1441742048 -0.250244 -0.573242 0.188171 -0.757263 1441742048 -0.250244 -0.573242 0.188171 -0.757263 1441742048 -0.250244 -0.573242 0.188171 -0.757263 1441742048 -0.250244 -0.573242 0.188171 -0.757263 1441742048 -0.250244 -0.573242 0.188171 -0.757263 1441742048 -0.250244 -0.573242 0.188171 -0.757263 1441742048 -0.252747 -0.571533 0.196167 -0.755676 1441742048 -0.252747 -0.571533 0.196167 -0.755676 1441742048 -0.252747 -0.571533 0.196167 -0.755676 1441742048 -0.252747 -0.571533 0.196167 -0.755676 1441742048 -0.252747 -0.571533 0.196167 -0.755676 1441742048 -0.252747 -0.571533 0.196167 -0.755676 1441742048 -0.252747 -0.571533 0.196167 -0.755676 1441742048 -0.254211 -0.568542 0.204895 -0.755127 1441742048 -0.254211 -0.568542 0.204895 -0.755127 1441742048 -0.254211 -0.568542 0.204895 -0.755127 1441742048 -0.254211 -0.568542 0.204895 -0.755127 1441742048 -0.254211 -0.568542 0.204895 -0.755127 1441742048 -0.254211 -0.568542 0.204895 -0.755127 1441742048 -0.254456 -0.564941 0.208557 -0.756775 1441742048 -0.254456 -0.564941 0.208557 -0.756775 1441742048 -0.254456 -0.564941 0.208557 -0.756775 1441742048 -0.254456 -0.564941 0.208557 -0.756775 1441742048 -0.254456 -0.564941 0.208557 -0.756775 1441742048 -0.254456 -0.564941 0.208557 -0.756775 1441742048 -0.257507 -0.560608 0.211975 -0.757996 1441742048 -0.257507 -0.560608 0.211975 -0.757996 1441742048 -0.257507 -0.560608 0.211975 -0.757996 1441742048 -0.257507 -0.560608 0.211975 -0.757996 1441742048 -0.257507 -0.560608 0.211975 -0.757996 1441742048 -0.257507 -0.560608 0.211975 -0.757996 1441742048 -0.257507 -0.560608 0.211975 -0.757996 1441742048 -0.262512 -0.551270 0.225525 -0.759216 1441742048 -0.262512 -0.551270 0.225525 -0.759216 1441742048 -0.262512 -0.551270 0.225525 -0.759216 1441742048 -0.262512 -0.551270 0.225525 -0.759216 1441742048 -0.262512 -0.551270 0.225525 -0.759216 1441742048 -0.262512 -0.551270 0.225525 -0.759216 1441742048 -0.262573 -0.542175 0.239380 -0.761536 1441742048 -0.262573 -0.542175 0.239380 -0.761536 1441742048 -0.262573 -0.542175 0.239380 -0.761536 1441742048 -0.262573 -0.542175 0.239380 -0.761536 1441742048 -0.262573 -0.542175 0.239380 -0.761536 1441742048 -0.262573 -0.542175 0.239380 -0.761536 1441742048 -0.247742 -0.539917 0.236633 -0.768860 1441742048 -0.247742 -0.539917 0.236633 -0.768860 1441742048 -0.247742 -0.539917 0.236633 -0.768860 1441742048 -0.247742 -0.539917 0.236633 -0.768860 1441742048 -0.247742 -0.539917 0.236633 -0.768860 1441742048 -0.247742 -0.539917 0.236633 -0.768860 1441742048 -0.221558 -0.540222 0.221375 -0.781128 1441742048 -0.221558 -0.540222 0.221375 -0.781128 1441742048 -0.221558 -0.540222 0.221375 -0.781128 1441742048 -0.221558 -0.540222 0.221375 -0.781128 1441742048 -0.221558 -0.540222 0.221375 -0.781128 1441742048 -0.221558 -0.540222 0.221375 -0.781128 1441742048 -0.192139 -0.545349 0.200500 -0.790955 1441742048 -0.192139 -0.545349 0.200500 -0.790955 1441742048 -0.192139 -0.545349 0.200500 -0.790955 1441742048 -0.192139 -0.545349 0.200500 -0.790955 1441742048 -0.192139 -0.545349 0.200500 -0.790955 1441742048 -0.192139 -0.545349 0.200500 -0.790955 1441742048 -0.192139 -0.545349 0.200500 -0.790955 1441742048 -0.183899 -0.543823 0.196777 -0.794861 1441742048 -0.183899 -0.543823 0.196777 -0.794861 1441742048 -0.183899 -0.543823 0.196777 -0.794861 1441742048 -0.183899 -0.543823 0.196777 -0.794861 1441742048 -0.183899 -0.543823 0.196777 -0.794861 1441742048 -0.183899 -0.543823 0.196777 -0.794861 1441742048 -0.194946 -0.539429 0.211304 -0.791504 1441742048 -0.194946 -0.539429 0.211304 -0.791504 1441742048 -0.194946 -0.539429 0.211304 -0.791504 1441742048 -0.194946 -0.539429 0.211304 -0.791504 1441742048 -0.194946 -0.539429 0.211304 -0.791504 1441742048 -0.194946 -0.539429 0.211304 -0.791504 1441742048 -0.194946 -0.539429 0.211304 -0.791504 1441742048 -0.200745 -0.541931 0.216125 -0.787048 1441742048 -0.200745 -0.541931 0.216125 -0.787048 1441742048 -0.200745 -0.541931 0.216125 -0.787048 1441742048 -0.200745 -0.541931 0.216125 -0.787048 1441742048 -0.200745 -0.541931 0.216125 -0.787048 1441742048 -0.200745 -0.541931 0.216125 -0.787048 1441742048 -0.209717 -0.547241 0.214355 -0.781433 1441742048 -0.209717 -0.547241 0.214355 -0.781433 1441742048 -0.209717 -0.547241 0.214355 -0.781433 1441742048 -0.209717 -0.547241 0.214355 -0.781433 1441742048 -0.209717 -0.547241 0.214355 -0.781433 1441742048 -0.209717 -0.547241 0.214355 -0.781433 1441742048 -0.228455 -0.547302 0.216980 -0.775391 1441742048 -0.228455 -0.547302 0.216980 -0.775391 1441742048 -0.228455 -0.547302 0.216980 -0.775391 1441742048 -0.228455 -0.547302 0.216980 -0.775391 1441742048 -0.228455 -0.547302 0.216980 -0.775391 1441742048 -0.228455 -0.547302 0.216980 -0.775391 1441742048 -0.243530 -0.547485 0.214783 -0.771301 1441742048 -0.243530 -0.547485 0.214783 -0.771301 1441742048 -0.243530 -0.547485 0.214783 -0.771301 1441742048 -0.243530 -0.547485 0.214783 -0.771301 1441742048 -0.243530 -0.547485 0.214783 -0.771301 1441742048 -0.243530 -0.547485 0.214783 -0.771301 1441742048 -0.243530 -0.547485 0.214783 -0.771301 1441742048 -0.256226 -0.546021 0.213379 -0.768616 1441742048 -0.256226 -0.546021 0.213379 -0.768616 1441742048 -0.256226 -0.546021 0.213379 -0.768616 1441742048 -0.256226 -0.546021 0.213379 -0.768616 1441742048 -0.256226 -0.546021 0.213379 -0.768616 1441742048 -0.256226 -0.546021 0.213379 -0.768616 1441742048 -0.267761 -0.542236 0.215820 -0.766663 1441742048 -0.267761 -0.542236 0.215820 -0.766663 1441742048 -0.267761 -0.542236 0.215820 -0.766663 1441742048 -0.267761 -0.542236 0.215820 -0.766663 1441742049 -0.267761 -0.542236 0.215820 -0.766663 1441742049 -0.267761 -0.542236 0.215820 -0.766663 1441742049 -0.271912 -0.540283 0.216370 -0.766418 1441742049 -0.271912 -0.540283 0.216370 -0.766418 1441742049 -0.271912 -0.540283 0.216370 -0.766418 1441742049 -0.271912 -0.540283 0.216370 -0.766418 1441742049 -0.271912 -0.540283 0.216370 -0.766418 1441742049 -0.271912 -0.540283 0.216370 -0.766418 1441742049 -0.264832 -0.542297 0.211243 -0.768921 1441742049 -0.264832 -0.542297 0.211243 -0.768921 1441742049 -0.264832 -0.542297 0.211243 -0.768921 1441742049 -0.264832 -0.542297 0.211243 -0.768921 1441742049 -0.264832 -0.542297 0.211243 -0.768921 1441742049 -0.264832 -0.542297 0.211243 -0.768921 1441742049 -0.264832 -0.542297 0.211243 -0.768921 1441742049 -0.251343 -0.546448 0.205811 -0.771973 1441742049 -0.251343 -0.546448 0.205811 -0.771973 1441742049 -0.251343 -0.546448 0.205811 -0.771973 1441742049 -0.251343 -0.546448 0.205811 -0.771973 1441742049 -0.251343 -0.546448 0.205811 -0.771973 1441742049 -0.251343 -0.546448 0.205811 -0.771973 1441742049 -0.241699 -0.550598 0.205933 -0.772095 1441742049 -0.241699 -0.550598 0.205933 -0.772095 1441742049 -0.241699 -0.550598 0.205933 -0.772095 1441742049 -0.241699 -0.550598 0.205933 -0.772095 1441742049 -0.241699 -0.550598 0.205933 -0.772095 1441742049 -0.241699 -0.550598 0.205933 -0.772095 1441742049 -0.238708 -0.551819 0.212463 -0.770386 1441742049 -0.238708 -0.551819 0.212463 -0.770386 1441742049 -0.238708 -0.551819 0.212463 -0.770386 1441742049 -0.238708 -0.551819 0.212463 -0.770386 1441742049 -0.238708 -0.551819 0.212463 -0.770386 1441742049 -0.238708 -0.551819 0.212463 -0.770386 1441742049 -0.240906 -0.550781 0.221313 -0.767944 1441742049 -0.240906 -0.550781 0.221313 -0.767944 1441742049 -0.240906 -0.550781 0.221313 -0.767944 1441742049 -0.240906 -0.550781 0.221313 -0.767944 1441742049 -0.240906 -0.550781 0.221313 -0.767944 1441742049 -0.240906 -0.550781 0.221313 -0.767944 1441742049 -0.243835 -0.548889 0.228149 -0.766357 1441742049 -0.243835 -0.548889 0.228149 -0.766357 1441742049 -0.243835 -0.548889 0.228149 -0.766357 1441742049 -0.243835 -0.548889 0.228149 -0.766357 1441742049 -0.243835 -0.548889 0.228149 -0.766357 1441742049 -0.243835 -0.548889 0.228149 -0.766357 1441742049 -0.243835 -0.548889 0.228149 -0.766357 1441742049 -0.242981 -0.548340 0.227234 -0.767273 1441742049 -0.242981 -0.548340 0.227234 -0.767273 1441742049 -0.242981 -0.548340 0.227234 -0.767273 1441742049 -0.242981 -0.548340 0.227234 -0.767273 1441742049 -0.242981 -0.548340 0.227234 -0.767273 1441742049 -0.242981 -0.548340 0.227234 -0.767273 1441742049 -0.245667 -0.546936 0.226196 -0.767700 1441742049 -0.245667 -0.546936 0.226196 -0.767700 1441742049 -0.245667 -0.546936 0.226196 -0.767700 1441742049 -0.245667 -0.546936 0.226196 -0.767700 1441742049 -0.245667 -0.546936 0.226196 -0.767700 1441742049 -0.245667 -0.546936 0.226196 -0.767700 1441742049 -0.252258 -0.543213 0.229614 -0.767212 1441742049 -0.252258 -0.543213 0.229614 -0.767212 1441742049 -0.252258 -0.543213 0.229614 -0.767212 1441742049 -0.252258 -0.543213 0.229614 -0.767212 1441742049 -0.252258 -0.543213 0.229614 -0.767212 1441742049 -0.252258 -0.543213 0.229614 -0.767212 1441742049 -0.252258 -0.543213 0.229614 -0.767212 1441742049 -0.254944 -0.541382 0.229126 -0.767761 1441742049 -0.254944 -0.541382 0.229126 -0.767761 1441742049 -0.254944 -0.541382 0.229126 -0.767761 1441742049 -0.254944 -0.541382 0.229126 -0.767761 1441742049 -0.254944 -0.541382 0.229126 -0.767761 1441742049 -0.254944 -0.541382 0.229126 -0.767761 1441742049 -0.248657 -0.543335 0.217346 -0.771912 1441742049 -0.248657 -0.543335 0.217346 -0.771912 1441742049 -0.248657 -0.543335 0.217346 -0.771912 1441742049 -0.248657 -0.543335 0.217346 -0.771912 1441742049 -0.248657 -0.543335 0.217346 -0.771912 1441742049 -0.248657 -0.543335 0.217346 -0.771912 1441742049 -0.248657 -0.543335 0.217346 -0.771912 1441742049 -0.234375 -0.547058 0.196899 -0.779175 1441742049 -0.234375 -0.547058 0.196899 -0.779175 1441742049 -0.234375 -0.547058 0.196899 -0.779175 1441742049 -0.234375 -0.547058 0.196899 -0.779175 1441742049 -0.234375 -0.547058 0.196899 -0.779175 1441742049 -0.219299 -0.551147 0.179321 -0.784912 1441742049 -0.219299 -0.551147 0.179321 -0.784912 1441742049 -0.219299 -0.551147 0.179321 -0.784912 1441742049 -0.219299 -0.551147 0.179321 -0.784912 1441742049 -0.219299 -0.551147 0.179321 -0.784912 1441742049 -0.219299 -0.551147 0.179321 -0.784912 1441742049 -0.213928 -0.551758 0.176208 -0.786682 1441742049 -0.213928 -0.551758 0.176208 -0.786682 1441742049 -0.213928 -0.551758 0.176208 -0.786682 1441742049 -0.213928 -0.551758 0.176208 -0.786682 1441742049 -0.213928 -0.551758 0.176208 -0.786682 1441742049 -0.213928 -0.551758 0.176208 -0.786682 1441742049 -0.213928 -0.551758 0.176208 -0.786682 1441742049 -0.220581 -0.548645 0.187317 -0.784424 1441742049 -0.220581 -0.548645 0.187317 -0.784424 1441742049 -0.220581 -0.548645 0.187317 -0.784424 1441742049 -0.220581 -0.548645 0.187317 -0.784424 1441742049 -0.220581 -0.548645 0.187317 -0.784424 1441742049 -0.220581 -0.548645 0.187317 -0.784424 1441742049 -0.227539 -0.548279 0.196289 -0.780518 1441742049 -0.227539 -0.548279 0.196289 -0.780518 1441742049 -0.227539 -0.548279 0.196289 -0.780518 1441742049 -0.227539 -0.548279 0.196289 -0.780518 1441742049 -0.227539 -0.548279 0.196289 -0.780518 1441742049 -0.227539 -0.548279 0.196289 -0.780518 1441742049 -0.233704 -0.551392 0.200623 -0.775330 1441742049 -0.233704 -0.551392 0.200623 -0.775330 1441742049 -0.233704 -0.551392 0.200623 -0.775330 1441742049 -0.233704 -0.551392 0.200623 -0.775330 1441742049 -0.233704 -0.551392 0.200623 -0.775330 1441742049 -0.233704 -0.551392 0.200623 -0.775330 1441742050 -0.233704 -0.551392 0.200623 -0.775330 1441742050 -0.247620 -0.551086 0.206909 -0.769531 1441742050 -0.247620 -0.551086 0.206909 -0.769531 1441742050 -0.247620 -0.551086 0.206909 -0.769531 1441742050 -0.247620 -0.551086 0.206909 -0.769531 1441742050 -0.247620 -0.551086 0.206909 -0.769531 1441742050 -0.247620 -0.551086 0.206909 -0.769531 1441742050 -0.265381 -0.547668 0.212524 -0.764526 1441742050 -0.265381 -0.547668 0.212524 -0.764526 1441742050 -0.265381 -0.547668 0.212524 -0.764526 1441742050 -0.265381 -0.547668 0.212524 -0.764526 1441742050 -0.265381 -0.547668 0.212524 -0.764526 1441742050 -0.265381 -0.547668 0.212524 -0.764526 1441742050 -0.281372 -0.543579 0.216125 -0.760742 1441742050 -0.281372 -0.543579 0.216125 -0.760742 1441742050 -0.281372 -0.543579 0.216125 -0.760742 1441742050 -0.281372 -0.543579 0.216125 -0.760742 1441742050 -0.281372 -0.543579 0.216125 -0.760742 1441742050 -0.281372 -0.543579 0.216125 -0.760742 1441742050 -0.293030 -0.541138 0.217407 -0.757690 1441742050 -0.293030 -0.541138 0.217407 -0.757690 1441742050 -0.293030 -0.541138 0.217407 -0.757690 1441742050 -0.293030 -0.541138 0.217407 -0.757690 1441742050 -0.293030 -0.541138 0.217407 -0.757690 1441742050 -0.293030 -0.541138 0.217407 -0.757690 1441742050 -0.300354 -0.540771 0.215149 -0.755737 1441742050 -0.300354 -0.540771 0.215149 -0.755737 1441742050 -0.300354 -0.540771 0.215149 -0.755737 1441742050 -0.300354 -0.540771 0.215149 -0.755737 1441742050 -0.300354 -0.540771 0.215149 -0.755737 1441742050 -0.300354 -0.540771 0.215149 -0.755737 1441742050 -0.300354 -0.540771 0.215149 -0.755737 1441742050 -0.300964 -0.542969 0.210815 -0.755127 1441742050 -0.300964 -0.542969 0.210815 -0.755127 1441742050 -0.300964 -0.542969 0.210815 -0.755127 1441742050 -0.300964 -0.542969 0.210815 -0.755127 1441742050 -0.300964 -0.542969 0.210815 -0.755127 1441742050 -0.300964 -0.542969 0.210815 -0.755127 1441742050 -0.290222 -0.549744 0.199158 -0.757629 1441742050 -0.290222 -0.549744 0.199158 -0.757629 1441742050 -0.290222 -0.549744 0.199158 -0.757629 1441742050 -0.290222 -0.549744 0.199158 -0.757629 1441742050 -0.290222 -0.549744 0.199158 -0.757629 1441742050 
-0.237610 -0.563538 0.175720 -0.771484 1441742053 -0.237610 -0.563538 0.175720 -0.771484 1441742053 -0.243408 -0.558899 0.158813 -0.776672 1441742053 -0.243408 -0.558899 0.158813 -0.776672 1441742053 -0.243408 -0.558899 0.158813 -0.776672 1441742053 -0.243408 -0.558899 0.158813 -0.776672 1441742053 -0.243408 -0.558899 0.158813 -0.776672 1441742053 -0.243408 -0.558899 0.158813 -0.776672 1441742053 -0.243408 -0.558899 0.158813 -0.776672 1441742053 -0.255676 -0.551086 0.159119 -0.778259 1441742053 -0.255676 -0.551086 0.159119 -0.778259 1441742053 -0.255676 -0.551086 0.159119 -0.778259 1441742053 -0.255676 -0.551086 0.159119 -0.778259 1441742053 -0.255676 -0.551086 0.159119 -0.778259 1441742053 -0.255676 -0.551086 0.159119 -0.778259 1441742053 -0.266479 -0.546021 0.161987 -0.777588 1441742053 -0.266479 -0.546021 0.161987 -0.777588 1441742053 -0.266479 -0.546021 0.161987 -0.777588 1441742053 -0.266479 -0.546021 0.161987 -0.777588 1441742053 -0.266479 -0.546021 0.161987 -0.777588 1441742053 -0.266479 -0.546021 0.161987 -0.777588 1441742053 -0.272278 -0.545349 0.160034 -0.776489 1441742053 -0.272278 -0.545349 0.160034 -0.776489 1441742053 -0.272278 -0.545349 0.160034 -0.776489 1441742053 -0.272278 -0.545349 0.160034 -0.776489 1441742053 -0.272278 -0.545349 0.160034 -0.776489 1441742053 -0.272278 -0.545349 0.160034 -0.776489 1441742053 -0.272278 -0.545349 0.160034 -0.776489 1441742053 -0.262756 -0.550171 0.129211 -0.782104 1441742053 -0.262756 -0.550171 0.129211 -0.782104 1441742053 -0.262756 -0.550171 0.129211 -0.782104 1441742054 -0.262756 -0.550171 0.129211 -0.782104 1441742054 -0.262756 -0.550171 0.129211 -0.782104 1441742054 -0.262756 -0.550171 0.129211 -0.782104 1441742054 -0.252930 -0.554871 0.075745 -0.789001 1441742054 -0.252930 -0.554871 0.075745 -0.789001 1441742054 -0.252930 -0.554871 0.075745 -0.789001 1441742054 -0.252930 -0.554871 0.075745 -0.789001 1441742054 -0.252930 -0.554871 0.075745 -0.789001 1441742054 -0.252930 -0.554871 0.075745 -0.789001 1441742054 -0.252930 -0.554871 0.075745 -0.789001 1441742054 -0.261719 -0.560913 0.002441 -0.785461 1441742054 -0.261719 -0.560913 0.002441 -0.785461 1441742054 -0.261719 -0.560913 0.002441 -0.785461 1441742054 -0.261719 -0.560913 0.002441 -0.785461 1441742054 -0.261719 -0.560913 0.002441 -0.785461 1441742054 -0.261719 -0.560913 0.002441 -0.785461 1441742054 -0.294983 -0.558899 -0.077515 -0.771179 1441742054 -0.294983 -0.558899 -0.077515 -0.771179 1441742054 -0.294983 -0.558899 -0.077515 -0.771179 1441742054 -0.294983 -0.558899 -0.077515 -0.771179 1441742054 -0.294983 -0.558899 -0.077515 -0.771179 1441742054 -0.294983 -0.558899 -0.077515 -0.771179 1441742054 -0.294983 -0.558899 -0.077515 -0.771179 1441742054 -0.351929 -0.542786 -0.154053 -0.746948 1441742054 -0.351929 -0.542786 -0.154053 -0.746948 1441742054 -0.351929 -0.542786 -0.154053 -0.746948 1441742054 -0.351929 -0.542786 -0.154053 -0.746948 1441742054 -0.351929 -0.542786 -0.154053 -0.746948 1441742054 -0.351929 -0.542786 -0.154053 -0.746948 1441742054 -0.412598 -0.511108 -0.222900 -0.720337 1441742054 -0.412598 -0.511108 -0.222900 -0.720337 1441742054 -0.412598 -0.511108 -0.222900 -0.720337 1441742054 -0.412598 -0.511108 -0.222900 -0.720337 1441742054 -0.412598 -0.511108 -0.222900 -0.720337 1441742054 -0.412598 -0.511108 -0.222900 -0.720337 1441742054 -0.458130 -0.483337 -0.297363 -0.684265 1441742054 -0.458130 -0.483337 -0.297363 -0.684265 1441742054 -0.458130 -0.483337 -0.297363 -0.684265 1441742054 -0.458130 -0.483337 -0.297363 -0.684265 1441742054 -0.458130 -0.483337 -0.297363 -0.684265 1441742054 -0.458130 -0.483337 -0.297363 -0.684265 1441742054 -0.501282 -0.468933 -0.373718 -0.623901 1441742054 -0.501282 -0.468933 -0.373718 -0.623901 1441742054 -0.501282 -0.468933 -0.373718 -0.623901 1441742054 -0.501282 -0.468933 -0.373718 -0.623901 1441742054 -0.501282 -0.468933 -0.373718 -0.623901 1441742054 -0.501282 -0.468933 -0.373718 -0.623901 1441742054 -0.522461 -0.468079 -0.436462 -0.563538 1441742054 -0.522461 -0.468079 -0.436462 -0.563538 1441742054 -0.522461 -0.468079 -0.436462 -0.563538 1441742054 -0.522461 -0.468079 -0.436462 -0.563538 1441742054 -0.522461 -0.468079 -0.436462 -0.563538 1441742054 -0.522461 -0.468079 -0.436462 -0.563538 1441742054 -0.522461 -0.468079 -0.436462 -0.563538 1441742054 -0.490173 -0.490173 -0.458313 -0.556396 1441742054 -0.490173 -0.490173 -0.458313 -0.556396 1441742054 -0.490173 -0.490173 -0.458313 -0.556396 1441742054 -0.490173 -0.490173 -0.458313 -0.556396 1441742054 -0.490173 -0.490173 -0.458313 -0.556396 1441742054 -0.490173 -0.490173 -0.458313 -0.556396 1441742054 -0.470886 -0.505310 -0.406616 -0.598083 1441742054 -0.470886 -0.505310 -0.406616 -0.598083 1441742054 -0.470886 -0.505310 -0.406616 -0.598083 1441742054 -0.470886 -0.505310 -0.406616 -0.598083 1441742054 -0.470886 -0.505310 -0.406616 -0.598083 1441742054 -0.470886 -0.505310 -0.406616 -0.598083 1441742054 -0.448853 -0.507202 -0.328430 -0.658447 1441742054 -0.448853 -0.507202 -0.328430 -0.658447 1441742054 -0.448853 -0.507202 -0.328430 -0.658447 1441742054 -0.448853 -0.507202 -0.328430 -0.658447 1441742054 -0.448853 -0.507202 -0.328430 -0.658447 1441742054 -0.448853 -0.507202 -0.328430 -0.658447 1441742054 -0.410889 -0.517029 -0.255127 -0.706299 1441742054 -0.410889 -0.517029 -0.255127 -0.706299 1441742054 -0.410889 -0.517029 -0.255127 -0.706299 1441742054 -0.410889 -0.517029 -0.255127 -0.706299 1441742054 -0.410889 -0.517029 -0.255127 -0.706299 1441742054 -0.410889 -0.517029 -0.255127 -0.706299 1441742054 -0.410889 -0.517029 -0.255127 -0.706299 1441742054 -0.332947 -0.532898 -0.169189 -0.759338 1441742054 -0.332947 -0.532898 -0.169189 -0.759338 1441742054 -0.332947 -0.532898 -0.169189 -0.759338 1441742054 -0.332947 -0.532898 -0.169189 -0.759338 1441742054 -0.332947 -0.532898 -0.169189 -0.759338 1441742054 -0.332947 -0.532898 -0.169189 -0.759338 1441742054 -0.293457 -0.558350 -0.107544 -0.768555 1441742054 -0.293457 -0.558350 -0.107544 -0.768555 1441742054 -0.293457 -0.558350 -0.107544 -0.768555 1441742054 -0.293457 -0.558350 -0.107544 -0.768555 1441742054 -0.293457 -0.558350 -0.107544 -0.768555 1441742054 -0.293457 -0.558350 -0.107544 -0.768555 1441742054 -0.238647 -0.543335 0.011230 -0.804871 1441742054 -0.238647 -0.543335 0.011230 -0.804871 1441742054 -0.238647 -0.543335 0.011230 -0.804871 1441742054 -0.238647 -0.543335 0.011230 -0.804871 1441742054 -0.238647 -0.543335 0.011230 -0.804871 1441742054 -0.238647 -0.543335 0.011230 -0.804871 1441742054 -0.166870 -0.514465 0.168762 -0.824097 1441742054 -0.166870 -0.514465 0.168762 -0.824097 1441742054 -0.166870 -0.514465 0.168762 -0.824097 1441742054 -0.166870 -0.514465 0.168762 -0.824097 1441742054 -0.166870 -0.514465 0.168762 -0.824097 1441742054 0.038391 -0.555176 0.118591 -0.822388 1441742054 0.038391 -0.555176 0.118591 -0.822388 1441742054 0.038391 -0.555176 0.118591 -0.822388 1441742054 0.038391 -0.555176 0.118591 -0.822388 1441742054 0.038391 -0.555176 0.118591 -0.822388 1441742054 0.038391 -0.555176 0.118591 -0.822388 1441742054 0.163025 -0.543091 -0.017822 -0.823547 1441742054 0.163025 -0.543091 -0.017822 -0.823547 1441742054 0.163025 -0.543091 -0.017822 -0.823547 1441742054 0.163025 -0.543091 -0.017822 -0.823547 1441742055 0.163025 -0.543091 -0.017822 -0.823547 1441742055 0.163025 -0.543091 -0.017822 -0.823547 1441742055 0.163025 -0.543091 -0.017822 -0.823547 1441742055 0.136108 -0.527405 0.063843 -0.836243 1441742055 0.136108 -0.527405 0.063843 -0.836243 1441742055 0.136108 -0.527405 0.063843 -0.836243 1441742055 0.136108 -0.527405 0.063843 -0.836243 1441742055 0.136108 -0.527405 0.063843 -0.836243 1441742055 0.136108 -0.527405 0.063843 -0.836243 1441742055 0.129150 -0.529419 0.094360 -0.833191 1441742055 0.129150 -0.529419 0.094360 -0.833191 1441742055 0.129150 -0.529419 0.094360 -0.833191 1441742055 0.129150 -0.529419 0.094360 -0.833191 1441742055 0.129150 -0.529419 0.094360 -0.833191 1441742055 0.129150 -0.529419 0.094360 -0.833191 1441742055 0.129150 -0.529419 0.094360 -0.833191 1441742055 0.091675 -0.546631 0.059204 -0.830261 1441742055 0.091675 -0.546631 0.059204 -0.830261 1441742055 0.091675 -0.546631 0.059204 -0.830261 1441742055 0.091675 -0.546631 0.059204 -0.830261 1441742055 0.091675 -0.546631 0.059204 -0.830261 1441742055 0.091675 -0.546631 0.059204 -0.830261 1441742055 0.015747 -0.567627 0.033630 -0.822510 1441742055 0.015747 -0.567627 0.033630 -0.822510 1441742055 0.015747 -0.567627 0.033630 -0.822510 1441742055 0.015747 -0.567627 0.033630 -0.822510 1441742055 0.015747 -0.567627 0.033630 -0.822510 1441742055 0.015747 -0.567627 0.033630 -0.822510 1441742055 -0.071106 -0.579224 0.006287 -0.812073 1441742055 -0.071106 -0.579224 0.006287 -0.812073 1441742055 -0.071106 -0.579224 0.006287 -0.812073 1441742055 -0.071106 -0.579224 0.006287 -0.812073 1441742055 -0.071106 -0.579224 0.006287 -0.812073 1441742055 -0.071106 -0.579224 0.006287 -0.812073 1441742055 -0.071106 -0.579224 0.006287 -0.812073 1441742055 -0.168823 -0.592834 -0.019592 -0.787231 1441742055 -0.168823 -0.592834 -0.019592 -0.787231 1441742055 -0.168823 -0.592834 -0.019592 -0.787231 1441742055 -0.168823 -0.592834 -0.019592 -0.787231 1441742055 -0.168823 -0.592834 -0.019592 -0.787231 1441742055 -0.168823 -0.592834 -0.019592 -0.787231 1441742055 -0.265991 -0.601563 -0.061523 -0.750793 1441742055 -0.265991 -0.601563 -0.061523 -0.750793 1441742055 -0.265991 -0.601563 -0.061523 -0.750793 1441742055 -0.265991 -0.601563 -0.061523 -0.750793 1441742055 -0.265991 -0.601563 -0.061523 -0.750793 1441742055 -0.265991 -0.601563 -0.061523 -0.750793 1441742055 -0.339661 -0.583252 -0.115173 -0.728882 1441742055 -0.339661 -0.583252 -0.115173 -0.728882 1441742055 -0.339661 -0.583252 -0.115173 -0.728882 1441742055 -0.339661 -0.583252 -0.115173 -0.728882 1441742055 -0.339661 -0.583252 -0.115173 -0.728882 1441742055 -0.339661 -0.583252 -0.115173 -0.728882 1441742055 -0.339661 -0.583252 -0.115173 -0.728882 1441742055 -0.416138 -0.576111 -0.192810 -0.676697 1441742055 -0.416138 -0.576111 -0.192810 -0.676697 1441742055 -0.416138 -0.576111 -0.192810 -0.676697 1441742055 -0.416138 -0.576111 -0.192810 -0.676697 1441742055 -0.416138 -0.576111 -0.192810 -0.676697 1441742055 -0.416138 -0.576111 -0.192810 -0.676697 1441742055 -0.475098 -0.545044 -0.241028 -0.647461 1441742055 -0.475098 -0.545044 -0.241028 -0.647461 1441742055 -0.475098 -0.545044 -0.241028 -0.647461 1441742055 -0.475098 -0.545044 -0.241028 -0.647461 1441742055 -0.475098 -0.545044 -0.241028 -0.647461 1441742055 -0.475098 -0.545044 -0.241028 -0.647461 1441742055 -0.525879 -0.541748 -0.299377 -0.583435 1441742055 -0.525879 -0.541748 -0.299377 -0.583435 1441742055 -0.525879 -0.541748 -0.299377 -0.583435 1441742055 -0.525879 -0.541748 -0.299377 -0.583435 1441742055 -0.525879 -0.541748 -0.299377 -0.583435 1441742055 -0.525879 -0.541748 -0.299377 -0.583435 1441742055 -0.525879 -0.541748 -0.299377 -0.583435 1441742055 -0.525513 -0.544983 -0.363342 -0.543152 1441742055 -0.525513 -0.544983 -0.363342 -0.543152 1441742055 -0.525513 -0.544983 -0.363342 -0.543152 1441742055 -0.525513 -0.544983 -0.363342 -0.543152 1441742055 -0.525513 -0.544983 -0.363342 -0.543152 1441742055 -0.525513 -0.544983 -0.363342 -0.543152 1441742055 -0.503113 -0.551147 -0.367493 -0.555176 1441742055 -0.503113 -0.551147 -0.367493 -0.555176 1441742055 -0.503113 -0.551147 -0.367493 -0.555176 1441742055 -0.503113 -0.551147 -0.367493 -0.555176 1441742055 -0.503113 -0.551147 -0.367493 -0.555176 1441742055 -0.503113 -0.551147 -0.367493 -0.555176 1441742055 -0.503113 -0.551147 -0.367493 -0.555176 1441742055 -0.476868 -0.563599 -0.309570 -0.599365 1441742055 -0.476868 -0.563599 -0.309570 -0.599365 1441742055 -0.476868 -0.563599 -0.309570 -0.599365 1441742055 -0.476868 -0.563599 -0.309570 -0.599365 1441742055 -0.476868 -0.563599 -0.309570 -0.599365 1441742055 -0.476868 -0.563599 -0.309570 -0.599365 1441742055 -0.453064 -0.577087 -0.249084 -0.632263 1441742055 -0.453064 -0.577087 -0.249084 -0.632263 1441742055 -0.453064 -0.577087 -0.249084 -0.632263 1441742055 -0.453064 -0.577087 -0.249084 -0.632263 1441742055 -0.453064 -0.577087 -0.249084 -0.632263 1441742055 -0.453064 -0.577087 -0.249084 -0.632263 1441742055 -0.391052 -0.576538 -0.188843 -0.692200 1441742055 -0.391052 -0.576538 -0.188843 -0.692200 1441742055 -0.391052 -0.576538 -0.188843 -0.692200 1441742055 -0.391052 -0.576538 -0.188843 -0.692200 1441742055 -0.391052 -0.576538 -0.188843 -0.692200 1441742055 -0.391052 -0.576538 -0.188843 -0.692200 1441742055 -0.391052 -0.576538 -0.188843 -0.692200 1441742055 -0.324158 -0.583984 -0.124023 -0.733887 1441742055 -0.324158 -0.583984 -0.124023 -0.733887 1441742055 -0.324158 -0.583984 -0.124023 -0.733887 1441742055 -0.324158 -0.583984 -0.124023 -0.733887 1441742055 -0.324158 -0.583984 -0.124023 -0.733887 1441742055 -0.324158 -0.583984 -0.124023 -0.733887 1441742055 -0.324158 -0.583984 -0.124023 -0.733887 1441742055 -0.243591 -0.584167 -0.054443 -0.772339 1441742055 -0.243591 -0.584167 -0.054443 -0.772339 1441742055 -0.243591 -0.584167 -0.054443 -0.772339 1441742055 -0.243591 -0.584167 -0.054443 -0.772339 1441742056 -0.243591 -0.584167 -0.054443 -0.772339 1441742056 -0.161926 -0.550537 0.083252 -0.814758 1441742056 -0.161926 -0.550537 0.083252 -0.814758 1441742056 -0.161926 -0.550537 0.083252 -0.814758 1441742056 -0.161926 -0.550537 0.083252 -0.814758 1441742056 -0.161926 -0.550537 0.083252 -0.814758 1441742056 -0.161926 -0.550537 0.083252 -0.814758 1441742056 -0.030457 -0.562012 0.130676 -0.816223 1441742056 -0.030457 -0.562012 0.130676 -0.816223 1441742056 -0.030457 -0.562012 0.130676 -0.816223 1441742056 -0.030457 -0.562012 0.130676 -0.816223 1441742056 -0.030457 -0.562012 0.130676 -0.816223 1441742056 -0.030457 -0.562012 0.130676 -0.816223 1441742056 0.064270 -0.571899 0.058044 -0.815796 1441742056 0.064270 -0.571899 0.058044 -0.815796 1441742056 0.064270 -0.571899 0.058044 -0.815796 1441742056 0.064270 -0.571899 0.058044 -0.815796 1441742056 0.064270 -0.571899 0.058044 -0.815796 1441742056 0.064270 -0.571899 0.058044 -0.815796 1441742056 0.091309 -0.565979 0.068176 -0.816528 1441742056 0.091309 -0.565979 0.068176 -0.816528 1441742056 0.091309 -0.565979 0.068176 -0.816528 1441742056 0.091309 -0.565979 0.068176 -0.816528 1441742056 0.091309 -0.565979 0.068176 -0.816528 1441742056 0.091309 -0.565979 0.068176 -0.816528 1441742056 0.079834 -0.569092 0.060242 -0.816223 1441742056 0.079834 -0.569092 0.060242 -0.816223 1441742056 0.079834 -0.569092 0.060242 -0.816223 1441742056 0.079834 -0.569092 0.060242 -0.816223 1441742056 0.079834 -0.569092 0.060242 -0.816223 1441742056 0.033264 -0.584351 0.031494 -0.810242 1441742056 0.033264 -0.584351 0.031494 -0.810242 1441742056 0.033264 -0.584351 0.031494 -0.810242 1441742056 0.033264 -0.584351 0.031494 -0.810242 1441742056 0.033264 -0.584351 0.031494 -0.810242 1441742056 0.033264 -0.584351 0.031494 -0.810242 1441742056 -0.041504 -0.596863 0.011108 -0.801208 1441742056 -0.041504 -0.596863 0.011108 -0.801208 1441742056 -0.041504 -0.596863 0.011108 -0.801208 1441742056 -0.041504 -0.596863 0.011108 -0.801208 1441742056 -0.041504 -0.596863 0.011108 -0.801208 1441742056 -0.041504 -0.596863 0.011108 -0.801208 1441742056 -0.041504 -0.596863 0.011108 -0.801208 1441742056 -0.121887 -0.601929 -0.013489 -0.789124 1441742056 -0.121887 -0.601929 -0.013489 -0.789124 1441742056 -0.121887 -0.601929 -0.013489 -0.789124 1441742056 -0.121887 -0.601929 -0.013489 -0.789124 1441742056 -0.121887 -0.601929 -0.013489 -0.789124 1441742056 -0.121887 -0.601929 -0.013489 -0.789124 1441742056 -0.195557 -0.606079 -0.062439 -0.768494 1441742056 -0.195557 -0.606079 -0.062439 -0.768494 1441742056 -0.195557 -0.606079 -0.062439 -0.768494 1441742056 -0.195557 -0.606079 -0.062439 -0.768494 1441742056 -0.195557 -0.606079 -0.062439 -0.768494 1441742056 -0.195557 -0.606079 -0.062439 -0.768494 1441742056 -0.268799 -0.601746 -0.127625 -0.741272 1441742056 -0.268799 -0.601746 -0.127625 -0.741272 1441742056 -0.268799 -0.601746 -0.127625 -0.741272 1441742056 -0.268799 -0.601746 -0.127625 -0.741272 1441742056 -0.268799 -0.601746 -0.127625 -0.741272 1441742056 -0.268799 -0.601746 -0.127625 -0.741272 1441742056 -0.347534 -0.581421 -0.177185 -0.714111 1441742056 -0.347534 -0.581421 -0.177185 -0.714111 1441742056 -0.347534 -0.581421 -0.177185 -0.714111 1441742056 -0.347534 -0.581421 -0.177185 -0.714111 1441742056 -0.347534 -0.581421 -0.177185 -0.714111 1441742056 -0.347534 -0.581421 -0.177185 -0.714111 1441742056 -0.419373 -0.555420 -0.220764 -0.683350 1441742056 -0.419373 -0.555420 -0.220764 -0.683350 1441742056 -0.419373 -0.555420 -0.220764 -0.683350 1441742056 -0.419373 -0.555420 -0.220764 -0.683350 1441742056 -0.419373 -0.555420 -0.220764 -0.683350 1441742056 -0.419373 -0.555420 -0.220764 -0.683350 1441742056 -0.419373 -0.555420 -0.220764 -0.683350 1441742056 -0.470032 -0.528809 -0.262817 -0.656067 1441742056 -0.470032 -0.528809 -0.262817 -0.656067 1441742056 -0.470032 -0.528809 -0.262817 -0.656067 1441742056 -0.470032 -0.528809 -0.262817 -0.656067 1441742056 -0.470032 -0.528809 -0.262817 -0.656067 1441742056 -0.470032 -0.528809 -0.262817 -0.656067 1441742056 -0.510925 -0.516907 -0.313477 -0.611206 1441742056 -0.510925 -0.516907 -0.313477 -0.611206 1441742056 -0.510925 -0.516907 -0.313477 -0.611206 1441742056 -0.510925 -0.516907 -0.313477 -0.611206 1441742056 -0.510925 -0.516907 -0.313477 -0.611206 1441742056 -0.510925 -0.516907 -0.313477 -0.611206 1441742056 -0.532715 -0.513672 -0.366333 -0.564087 1441742056 -0.532715 -0.513672 -0.366333 -0.564087 1441742056 -0.532715 -0.513672 -0.366333 -0.564087 1441742056 -0.532715 -0.513672 -0.366333 -0.564087 1441742056 -0.532715 -0.513672 -0.366333 -0.564087 1441742056 -0.532715 -0.513672 -0.366333 -0.564087 1441742056 -0.521240 -0.511597 -0.400085 -0.553711 1441742056 -0.521240 -0.511597 -0.400085 -0.553711 1441742056 -0.521240 -0.511597 -0.400085 -0.553711 1441742056 -0.521240 -0.511597 -0.400085 -0.553711 1441742056 -0.521240 -0.511597 -0.400085 -0.553711 1441742056 -0.521240 -0.511597 -0.400085 -0.553711 1441742056 -0.521240 -0.511597 -0.400085 -0.553711 1441742056 -0.502808 -0.526062 -0.391724 -0.563110 1441742056 -0.502808 -0.526062 -0.391724 -0.563110 1441742056 -0.502808 -0.526062 -0.391724 -0.563110 1441742056 -0.502808 -0.526062 -0.391724 -0.563110 1441742056 -0.502808 -0.526062 -0.391724 -0.563110 1441742056 -0.502808 -0.526062 -0.391724 -0.563110 1441742056 -0.475403 -0.546326 -0.344910 -0.597168 1441742056 -0.475403 -0.546326 -0.344910 -0.597168 1441742056 -0.475403 -0.546326 -0.344910 -0.597168 1441742056 -0.475403 -0.546326 -0.344910 -0.597168 1441742056 -0.475403 -0.546326 -0.344910 -0.597168 1441742056 -0.475403 -0.546326 -0.344910 -0.597168 1441742057 -0.454590 -0.568665 -0.279663 -0.625977 1441742057 -0.454590 -0.568665 -0.279663 -0.625977 1441742057 -0.454590 -0.568665 -0.279663 -0.625977 1441742057 -0.454590 -0.568665 -0.279663 -0.625977 1441742057 -0.454590 -0.568665 -0.279663 -0.625977 1441742057 -0.454590 -0.568665 -0.279663 -0.625977 1441742057 -0.421082 -0.581909 -0.200378 -0.666382 1441742057 -0.421082 -0.581909 -0.200378 -0.666382 1441742057 -0.421082 -0.581909 -0.200378 -0.666382 1441742057 -0.421082 -0.581909 -0.200378 -0.666382 1441742057 -0.421082 -0.581909 -0.200378 -0.666382 1441742057 -0.421082 -0.581909 -0.200378 -0.666382 1441742057 -0.345032 -0.596252 -0.114258 -0.715881 1441742057 -0.345032 -0.596252 -0.114258 -0.715881 1441742057 -0.345032 -0.596252 -0.114258 -0.715881 1441742057 -0.345032 -0.596252 -0.114258 -0.715881 1441742057 -0.345032 -0.596252 -0.114258 -0.715881 1441742057 -0.345032 -0.596252 -0.114258 -0.715881 1441742057 -0.345032 -0.596252 -0.114258 -0.715881 1441742057 -0.260742 -0.603882 -0.032959 -0.752563 1441742057 -0.260742 -0.603882 -0.032959 -0.752563 1441742057 -0.260742 -0.603882 -0.032959 -0.752563 1441742057 -0.260742 -0.603882 -0.032959 -0.752563 1441742057 -0.260742 -0.603882 -0.032959 -0.752563 1441742057 -0.260742 -0.603882 -0.032959 -0.752563 1441742057 -0.151794 -0.597412 0.082581 -0.783142 1441742057 -0.151794 -0.597412 0.082581 -0.783142 1441742057 -0.151794 -0.597412 0.082581 -0.783142 1441742057 -0.151794 -0.597412 0.082581 -0.783142 1441742057 -0.151794 -0.597412 0.082581 -0.783142 1441742057 -0.151794 -0.597412 0.082581 -0.783142 1441742057 -0.092102 -0.554993 0.231018 -0.793823 1441742057 -0.092102 -0.554993 0.231018 -0.793823 1441742057 -0.092102 -0.554993 0.231018 -0.793823 1441742057 -0.092102 -0.554993 0.231018 -0.793823 1441742057 -0.092102 -0.554993 0.231018 -0.793823 1441742057 -0.092102 -0.554993 0.231018 -0.793823 1441742057 -0.092102 -0.554993 0.231018 -0.793823 1441742057 0.059204 -0.568054 0.225952 -0.789185 1441742057 0.059204 -0.568054 0.225952 -0.789185 1441742057 0.059204 -0.568054 0.225952 -0.789185 1441742057 0.059204 -0.568054 0.225952 -0.789185 1441742057 0.059204 -0.568054 0.225952 -0.789185 1441742057 0.059204 -0.568054 0.225952 -0.789185 1441742057 0.188477 -0.549072 0.118469 -0.805603 1441742057 0.188477 -0.549072 0.118469 -0.805603 1441742057 0.188477 -0.549072 0.118469 -0.805603 1441742057 0.188477 -0.549072 0.118469 -0.805603 1441742057 0.188477 -0.549072 0.118469 -0.805603 1441742057 0.188477 -0.549072 0.118469 -0.805603 1441742057 0.162964 -0.542358 0.159912 -0.808533 1441742057 0.162964 -0.542358 0.159912 -0.808533 1441742057 0.162964 -0.542358 0.159912 -0.808533 1441742057 0.162964 -0.542358 0.159912 -0.808533 1441742057 0.162964 -0.542358 0.159912 -0.808533 1441742057 0.162964 -0.542358 0.159912 -0.808533 1441742057 0.131165 -0.549744 0.164429 -0.808472 1441742057 0.131165 -0.549744 0.164429 -0.808472 1441742057 0.131165 -0.549744 0.164429 -0.808472 1441742057 0.131165 -0.549744 0.164429 -0.808472 1441742057 0.131165 -0.549744 0.164429 -0.808472 1441742057 0.131165 -0.549744 0.164429 -0.808472 1441742057 0.131165 -0.549744 0.164429 -0.808472 1441742057 0.076538 -0.573364 0.120972 -0.806702 1441742057 0.076538 -0.573364 0.120972 -0.806702 1441742057 0.076538 -0.573364 0.120972 -0.806702 1441742057 0.076538 -0.573364 0.120972 -0.806702 1441742057 0.076538 -0.573364 0.120972 -0.806702 1441742057 0.076538 -0.573364 0.120972 -0.806702 1441742057 -0.014099 -0.594482 0.088318 -0.799194 1441742057 -0.014099 -0.594482 0.088318 -0.799194 1441742057 -0.014099 -0.594482 0.088318 -0.799194 1441742057 -0.014099 -0.594482 0.088318 -0.799194 1441742057 -0.014099 -0.594482 0.088318 -0.799194 1441742057 -0.014099 -0.594482 0.088318 -0.799194 1441742057 -0.014099 -0.594482 0.088318 -0.799194 1441742057 -0.100769 -0.591858 0.063171 -0.797241 1441742057 -0.100769 -0.591858 0.063171 -0.797241 1441742057 -0.100769 -0.591858 0.063171 -0.797241 1441742057 -0.100769 -0.591858 0.063171 -0.797241 1441742057 -0.100769 -0.591858 0.063171 -0.797241 1441742057 -0.100769 -0.591858 0.063171 -0.797241 1441742057 -0.197266 -0.607727 -0.000244 -0.769348 1441742057 -0.197266 -0.607727 -0.000244 -0.769348 1441742057 -0.197266 -0.607727 -0.000244 -0.769348 1441742057 -0.197266 -0.607727 -0.000244 -0.769348 1441742057 -0.197266 -0.607727 -0.000244 -0.769348 1441742057 -0.197266 -0.607727 -0.000244 -0.769348 1441742057 -0.281311 -0.616150 -0.083618 -0.730957 1441742057 -0.281311 -0.616150 -0.083618 -0.730957 1441742057 -0.281311 -0.616150 -0.083618 -0.730957 1441742057 -0.281311 -0.616150 -0.083618 -0.730957 1441742057 -0.281311 -0.616150 -0.083618 -0.730957 1441742057 -0.281311 -0.616150 -0.083618 -0.730957 1441742057 -0.373230 -0.609314 -0.154480 -0.682373 1441742057 -0.373230 -0.609314 -0.154480 -0.682373 1441742057 -0.373230 -0.609314 -0.154480 -0.682373 1441742057 -0.373230 -0.609314 -0.154480 -0.682373 1441742057 -0.373230 -0.609314 -0.154480 -0.682373 1441742057 -0.373230 -0.609314 -0.154480 -0.682373 1441742057 -0.373230 -0.609314 -0.154480 -0.682373 1441742057 -0.446655 -0.590332 -0.212891 -0.637756 1441742057 -0.446655 -0.590332 -0.212891 -0.637756 1441742057 -0.446655 -0.590332 -0.212891 -0.637756 1441742057 -0.446655 -0.590332 -0.212891 -0.637756 1441742057 -0.446655 -0.590332 -0.212891 -0.637756 1441742057 -0.503601 -0.575684 -0.265930 -0.586853 1441742057 -0.503601 -0.575684 -0.265930 -0.586853 1441742057 -0.503601 -0.575684 -0.265930 -0.586853 1441742057 -0.503601 -0.575684 -0.265930 -0.586853 1441742057 -0.503601 -0.575684 -0.265930 -0.586853 1441742057 -0.503601 -0.575684 -0.265930 -0.586853 1441742057 -0.503601 -0.575684 -0.265930 -0.586853 1441742057 -0.552917 -0.566284 -0.318054 -0.522034 1441742058 -0.552917 -0.566284 -0.318054 -0.522034 1441742058 -0.552917 -0.566284 -0.318054 -0.522034 1441742058 -0.552917 -0.566284 -0.318054 -0.522034 1441742058 -0.552917 -0.566284 -0.318054 -0.522034 1441742058 -0.552917 -0.566284 -0.318054 -0.522034 1441742058 -0.543762 -0.571594 -0.360291 -0.497925 1441742058 -0.543762 -0.571594 -0.360291 -0.497925 1441742058 -0.543762 -0.571594 -0.360291 -0.497925 1441742058 -0.543762 -0.571594 -0.360291 -0.497925 1441742058 -0.543762 -0.571594 -0.360291 -0.497925 1441742058 -0.543762 -0.571594 -0.360291 -0.497925 1441742058 -0.511169 -0.580261 -0.362244 -0.520508 1441742058 -0.511169 -0.580261 -0.362244 -0.520508 1441742058 -0.511169 -0.580261 -0.362244 -0.520508 1441742058 -0.511169 -0.580261 -0.362244 -0.520508 1441742058 -0.511169 -0.580261 -0.362244 -0.520508 1441742058 -0.511169 -0.580261 -0.362244 -0.520508 1441742058 -0.511169 -0.580261 -0.362244 -0.520508 1441742058 -0.483398 -0.589417 -0.313721 -0.566223 1441742058 -0.483398 -0.589417 -0.313721 -0.566223 1441742058 -0.483398 -0.589417 -0.313721 -0.566223 1441742058 -0.483398 -0.589417 -0.313721 -0.566223 1441742058 -0.483398 -0.589417 -0.313721 -0.566223 1441742058 -0.483398 -0.589417 -0.313721 -0.566223 1441742058 -0.456238 -0.599060 -0.258667 -0.605103 1441742058 -0.456238 -0.599060 -0.258667 -0.605103 1441742058 -0.456238 -0.599060 -0.258667 -0.605103 1441742058 -0.456238 -0.599060 -0.258667 -0.605103 1441742058 -0.456238 -0.599060 -0.258667 -0.605103 1441742058 -0.456238 -0.599060 -0.258667 -0.605103 1441742058 -0.411926 -0.595032 -0.192688 -0.662781 1441742058 -0.411926 -0.595032 -0.192688 -0.662781 1441742058 -0.411926 -0.595032 -0.192688 -0.662781 1441742058 -0.411926 -0.595032 -0.192688 -0.662781 1441742058 -0.411926 -0.595032 -0.192688 -0.662781 1441742058 -0.411926 -0.595032 -0.192688 -0.662781 1441742058 -0.344421 -0.597839 -0.121460 -0.713684 1441742058 -0.344421 -0.597839 -0.121460 -0.713684 1441742058 -0.344421 -0.597839 -0.121460 -0.713684 1441742058 -0.344421 -0.597839 -0.121460 -0.713684 1441742058 -0.344421 -0.597839 -0.121460 -0.713684 1441742058 -0.277954 -0.602783 -0.039673 -0.746948 1441742058 -0.277954 -0.602783 -0.039673 -0.746948 1441742058 -0.277954 -0.602783 -0.039673 -0.746948 1441742058 -0.277954 -0.602783 -0.039673 -0.746948 1441742058 -0.277954 -0.602783 -0.039673 -0.746948 1441742058 -0.277954 -0.602783 -0.039673 -0.746948 1441742058 -0.210205 -0.554932 0.135498 -0.793457 1441742058 -0.210205 -0.554932 0.135498 -0.793457 1441742058 -0.210205 -0.554932 0.135498 -0.793457 1441742058 -0.210205 -0.554932 0.135498 -0.793457 1441742058 -0.210205 -0.554932 0.135498 -0.793457 1441742058 -0.210205 -0.554932 0.135498 -0.793457 1441742058 -0.210205 -0.554932 0.135498 -0.793457 1441742058 -0.097595 -0.563599 0.240540 -0.784241 1441742058 -0.097595 -0.563599 0.240540 -0.784241 1441742058 -0.097595 -0.563599 0.240540 -0.784241 1441742058 -0.097595 -0.563599 0.240540 -0.784241 1441742058 -0.097595 -0.563599 0.240540 -0.784241 1441742058 -0.097595 -0.563599 0.240540 -0.784241 1441742058 0.028381 -0.596313 0.149536 -0.788208 1441742058 0.028381 -0.596313 0.149536 -0.788208 1441742058 0.028381 -0.596313 0.149536 -0.788208 1441742058 0.028381 -0.596313 0.149536 -0.788208 1441742058 0.028381 -0.596313 0.149536 -0.788208 1441742058 0.028381 -0.596313 0.149536 -0.788208 1441742058 0.086243 -0.560730 0.183167 -0.802917 1441742058 0.086243 -0.560730 0.183167 -0.802917 1441742058 0.086243 -0.560730 0.183167 -0.802917 1441742058 0.086243 -0.560730 0.183167 -0.802917 1441742058 0.086243 -0.560730 0.183167 -0.802917 1441742058 0.086243 -0.560730 0.183167 -0.802917 1441742058 0.086243 -0.560730 0.183167 -0.802917 1441742058 0.128906 -0.549927 0.200562 -0.800537 1441742058 0.128906 -0.549927 0.200562 -0.800537 1441742058 0.128906 -0.549927 0.200562 -0.800537 1441742058 0.128906 -0.549927 0.200562 -0.800537 1441742058 0.128906 -0.549927 0.200562 -0.800537 1441742058 0.128906 -0.549927 0.200562 -0.800537 1441742058 0.123291 -0.559204 0.150757 -0.805847 1441742058 0.123291 -0.559204 0.150757 -0.805847 1441742058 0.123291 -0.559204 0.150757 -0.805847 1441742058 0.123291 -0.559204 0.150757 -0.805847 1441742058 0.123291 -0.559204 0.150757 -0.805847 1441742058 0.123291 -0.559204 0.150757 -0.805847 1441742058 0.123291 -0.559204 0.150757 -0.805847 1441742058 0.054260 -0.576538 0.136719 -0.803772 1441742058 0.054260 -0.576538 0.136719 -0.803772 1441742058 0.054260 -0.576538 0.136719 -0.803772 1441742058 0.054260 -0.576538 0.136719 -0.803772 1441742058 0.054260 -0.576538 0.136719 -0.803772 1441742058 0.054260 -0.576538 0.136719 -0.803772 1441742058 -0.032654 -0.595581 0.103271 -0.796021 1441742058 -0.032654 -0.595581 0.103271 -0.796021 1441742058 -0.032654 -0.595581 0.103271 -0.796021 1441742058 -0.032654 -0.595581 0.103271 -0.796021 1441742058 -0.032654 -0.595581 0.103271 -0.796021 1441742058 -0.032654 -0.595581 0.103271 -0.796021 1441742058 -0.120544 -0.608521 0.055481 -0.782410 1441742058 -0.120544 -0.608521 0.055481 -0.782410 1441742058 -0.120544 -0.608521 0.055481 -0.782410 1441742058 -0.120544 -0.608521 0.055481 -0.782410 1441742058 -0.120544 -0.608521 0.055481 -0.782410 1441742058 -0.120544 -0.608521 0.055481 -0.782410 1441742058 -0.120544 -0.608521 0.055481 -0.782410 1441742058 -0.210449 -0.614929 -0.003601 -0.760071 1441742058 -0.210449 -0.614929 -0.003601 -0.760071 1441742058 -0.210449 -0.614929 -0.003601 -0.760071 1441742058 -0.210449 -0.614929 -0.003601 -0.760071 1441742058 -0.210449 -0.614929 -0.003601 -0.760071 1441742058 -0.210449 -0.614929 -0.003601 -0.760071 1441742058 -0.296509 -0.607117 -0.067871 -0.734192 1441742059 -0.296509 -0.607117 -0.067871 -0.734192 1441742059 -0.296509 -0.607117 -0.067871 -0.734192 1441742059 -0.296509 -0.607117 -0.067871 -0.734192 1441742059 -0.296509 -0.607117 -0.067871 -0.734192 1441742059 
-0.213318 -0.591248 0.153442 -0.762512 1441742078 -0.216492 -0.590210 0.154968 -0.762146 1441742078 -0.216492 -0.590210 0.154968 -0.762146 1441742078 -0.216492 -0.590210 0.154968 -0.762146 1441742078 -0.216492 -0.590210 0.154968 -0.762146 1441742078 -0.216492 -0.590210 0.154968 -0.762146 1441742078 -0.216492 -0.590210 0.154968 -0.762146 1441742078 -0.216492 -0.590210 0.154968 -0.762146 1441742078 -0.223022 -0.587891 0.159973 -0.761047 1441742078 -0.223022 -0.587891 0.159973 -0.761047 1441742078 -0.223022 -0.587891 0.159973 -0.761047 1441742078 -0.229248 -0.585571 0.165100 -0.759827 1441742078 -0.229248 -0.585571 0.165100 -0.759827 1441742078 -0.229248 -0.585571 0.165100 -0.759827 1441742078 -0.235352 -0.583069 0.170776 -0.758667 1441742078 -0.235352 -0.583069 0.170776 -0.758667 1441742078 -0.235352 -0.583069 0.170776 -0.758667 1441742078 -0.235352 -0.583069 0.170776 -0.758667 1441742078 -0.235352 -0.583069 0.170776 -0.758667 1441742078 -0.235352 -0.583069 0.170776 -0.758667 1441742078 -0.238586 -0.580688 0.174377 -0.758606 1441742078 -0.238586 -0.580688 0.174377 -0.758606 1441742078 -0.238586 -0.580688 0.174377 -0.758606 1441742078 -0.238586 -0.580688 0.174377 -0.758606 1441742078 -0.238586 -0.580688 0.174377 -0.758606 1441742078 -0.238586 -0.580688 0.174377 -0.758606 1441742078 -0.238586 -0.580688 0.174377 -0.758606 1441742078 -0.234497 -0.580078 0.169800 -0.761414 1441742078 -0.234497 -0.580078 0.169800 -0.761414 1441742078 -0.234497 -0.580078 0.169800 -0.761414 1441742078 -0.234497 -0.580078 0.169800 -0.761414 1441742078 -0.234497 -0.580078 0.169800 -0.761414 1441742078 -0.234497 -0.580078 0.169800 -0.761414 1441742078 -0.234497 -0.580078 0.169800 -0.761414 1441742078 -0.223816 -0.580933 0.159485 -0.766235 1441742078 -0.223816 -0.580933 0.159485 -0.766235 1441742078 -0.223816 -0.580933 0.159485 -0.766235 1441742078 -0.223816 -0.580933 0.159485 -0.766235 1441742078 -0.223816 -0.580933 0.159485 -0.766235 1441742078 -0.223816 -0.580933 0.159485 -0.766235 1441742078 -0.209534 -0.587036 0.145996 -0.768250 1441742078 -0.209534 -0.587036 0.145996 -0.768250 1441742078 -0.209534 -0.587036 0.145996 -0.768250 1441742078 -0.209534 -0.587036 0.145996 -0.768250 1441742078 -0.209534 -0.587036 0.145996 -0.768250 1441742078 -0.209534 -0.587036 0.145996 -0.768250 1441742078 -0.207703 -0.589600 0.144653 -0.767029 1441742078 -0.207703 -0.589600 0.144653 -0.767029 1441742078 -0.207703 -0.589600 0.144653 -0.767029 1441742078 -0.207703 -0.589600 0.144653 -0.767029 1441742078 -0.207703 -0.589600 0.144653 -0.767029 1441742078 -0.207703 -0.589600 0.144653 -0.767029 1441742078 -0.207947 -0.589355 0.150940 -0.765991 1441742078 -0.207947 -0.589355 0.150940 -0.765991 1441742078 -0.207947 -0.589355 0.150940 -0.765991 1441742078 -0.207947 -0.589355 0.150940 -0.765991 1441742078 -0.207947 -0.589355 0.150940 -0.765991 1441742078 -0.207947 -0.589355 0.150940 -0.765991 1441742078 -0.202637 -0.589844 0.147949 -0.767578 1441742078 -0.202637 -0.589844 0.147949 -0.767578 1441742078 -0.202637 -0.589844 0.147949 -0.767578 1441742079 -0.202637 -0.589844 0.147949 -0.767578 1441742079 -0.202637 -0.589844 0.147949 -0.767578 1441742079 -0.202637 -0.589844 0.147949 -0.767578 1441742079 -0.202820 -0.588074 0.145813 -0.769348 1441742079 -0.202820 -0.588074 0.145813 -0.769348 1441742079 -0.202820 -0.588074 0.145813 -0.769348 1441742079 -0.202820 -0.588074 0.145813 -0.769348 1441742079 -0.202820 -0.588074 0.145813 -0.769348 1441742079 -0.202820 -0.588074 0.145813 -0.769348 1441742079 -0.202820 -0.588074 0.145813 -0.769348 1441742079 -0.206665 -0.586243 0.147034 -0.769470 1441742079 -0.206665 -0.586243 0.147034 -0.769470 1441742079 -0.206665 -0.586243 0.147034 -0.769470 1441742079 -0.206665 -0.586243 0.147034 -0.769470 1441742079 -0.206665 -0.586243 0.147034 -0.769470 1441742079 -0.206665 -0.586243 0.147034 -0.769470 1441742079 -0.211121 -0.585083 0.150269 -0.768494 1441742079 -0.211121 -0.585083 0.150269 -0.768494 1441742079 -0.211121 -0.585083 0.150269 -0.768494 1441742079 -0.211121 -0.585083 0.150269 -0.768494 1441742079 -0.211121 -0.585083 0.150269 -0.768494 1441742079 -0.211121 -0.585083 0.150269 -0.768494 1441742079 -0.214661 -0.584961 0.152466 -0.767151 1441742079 -0.214661 -0.584961 0.152466 -0.767151 1441742079 -0.214661 -0.584961 0.152466 -0.767151 1441742079 -0.214661 -0.584961 0.152466 -0.767151 1441742079 -0.214661 -0.584961 0.152466 -0.767151 1441742079 -0.214661 -0.584961 0.152466 -0.767151 1441742079 -0.214661 -0.584961 0.152466 -0.767151 1441742079 -0.215393 -0.585083 0.152222 -0.766968 1441742079 -0.215393 -0.585083 0.152222 -0.766968 1441742079 -0.215393 -0.585083 0.152222 -0.766968 1441742079 -0.215393 -0.585083 0.152222 -0.766968 1441742079 -0.215393 -0.585083 0.152222 -0.766968 1441742079 -0.215393 -0.585083 0.152222 -0.766968 1441742079 -0.210327 -0.586426 0.147461 -0.768250 1441742079 -0.210327 -0.586426 0.147461 -0.768250 1441742079 -0.210327 -0.586426 0.147461 -0.768250 1441742079 -0.210327 -0.586426 0.147461 -0.768250 1441742079 -0.210327 -0.586426 0.147461 -0.768250 1441742079 -0.210327 -0.586426 0.147461 -0.768250 1441742079 -0.201172 -0.586853 0.142090 -0.771423 1441742079 -0.201172 -0.586853 0.142090 -0.771423 1441742079 -0.201172 -0.586853 0.142090 -0.771423 1441742079 -0.201172 -0.586853 0.142090 -0.771423 1441742079 -0.201172 -0.586853 0.142090 -0.771423 1441742079 -0.201172 -0.586853 0.142090 -0.771423 1441742079 -0.201172 -0.586853 0.142090 -0.771423 1441742079 -0.186096 -0.590942 0.132813 -0.773682 1441742079 -0.186096 -0.590942 0.132813 -0.773682 1441742079 -0.186096 -0.590942 0.132813 -0.773682 1441742079 -0.186096 -0.590942 0.132813 -0.773682 1441742079 -0.186096 -0.590942 0.132813 -0.773682 1441742079 -0.186096 -0.590942 0.132813 -0.773682 1441742079 -0.177124 -0.594238 0.129761 -0.773804 1441742079 -0.177124 -0.594238 0.129761 -0.773804 1441742079 -0.177124 -0.594238 0.129761 -0.773804 1441742079 -0.177124 -0.594238 0.129761 -0.773804 1441742079 -0.177124 -0.594238 0.129761 -0.773804 1441742079 -0.177124 -0.594238 0.129761 -0.773804 1441742079 -0.177124 -0.594238 0.129761 -0.773804 1441742079 -0.185059 -0.589905 0.144226 -0.772705 1441742079 -0.185059 -0.589905 0.144226 -0.772705 1441742079 -0.185059 -0.589905 0.144226 -0.772705 1441742079 -0.185059 -0.589905 0.144226 -0.772705 1441742079 -0.185059 -0.589905 0.144226 -0.772705 1441742079 -0.185059 -0.589905 0.144226 -0.772705 1441742079 -0.187866 -0.585815 0.153625 -0.773315 1441742079 -0.187866 -0.585815 0.153625 -0.773315 1441742079 -0.187866 -0.585815 0.153625 -0.773315 1441742079 -0.187866 -0.585815 0.153625 -0.773315 1441742079 -0.187866 -0.585815 0.153625 -0.773315 1441742079 -0.187866 -0.585815 0.153625 -0.773315 1441742079 -0.187378 -0.585205 0.152527 -0.774109 1441742079 -0.187378 -0.585205 0.152527 -0.774109 1441742079 -0.187378 -0.585205 0.152527 -0.774109 1441742079 -0.187378 -0.585205 0.152527 -0.774109 1441742079 -0.187378 -0.585205 0.152527 -0.774109 1441742079 -0.193054 -0.585022 0.152710 -0.772827 1441742079 -0.193054 -0.585022 0.152710 -0.772827 1441742079 -0.193054 -0.585022 0.152710 -0.772827 1441742079 -0.193054 -0.585022 0.152710 -0.772827 1441742079 -0.193054 -0.585022 0.152710 -0.772827 1441742079 -0.193054 -0.585022 0.152710 -0.772827 1441742079 -0.203369 -0.583313 0.155579 -0.770874 1441742079 -0.203369 -0.583313 0.155579 -0.770874 1441742079 -0.203369 -0.583313 0.155579 -0.770874 1441742079 -0.203369 -0.583313 0.155579 -0.770874 1441742079 -0.203369 -0.583313 0.155579 -0.770874 1441742079 -0.203369 -0.583313 0.155579 -0.770874 1441742079 -0.203369 -0.583313 0.155579 -0.770874 1441742079 -0.213806 -0.582703 0.156128 -0.768433 1441742079 -0.213806 -0.582703 0.156128 -0.768433 1441742079 -0.213806 -0.582703 0.156128 -0.768433 1441742079 -0.213806 -0.582703 0.156128 -0.768433 1441742079 -0.213806 -0.582703 0.156128 -0.768433 1441742079 -0.213806 -0.582703 0.156128 -0.768433 1441742079 -0.222656 -0.582092 0.156616 -0.766235 1441742079 -0.222656 -0.582092 0.156616 -0.766235 1441742079 -0.222656 -0.582092 0.156616 -0.766235 1441742079 -0.222656 -0.582092 0.156616 -0.766235 1441742079 -0.222656 -0.582092 0.156616 -0.766235 1441742079 -0.222656 -0.582092 0.156616 -0.766235 1441742079 -0.227112 -0.583496 0.155396 -0.764160 1441742079 -0.227112 -0.583496 0.155396 -0.764160 1441742079 -0.227112 -0.583496 0.155396 -0.764160 1441742079 -0.227112 -0.583496 0.155396 -0.764160 1441742079 -0.227112 -0.583496 0.155396 -0.764160 1441742079 -0.227112 -0.583496 0.155396 -0.764160 1441742079 -0.227112 -0.583496 0.155396 -0.764160 1441742079 -0.227722 -0.584473 0.153809 -0.763550 1441742079 -0.227722 -0.584473 0.153809 -0.763550 1441742079 -0.227722 -0.584473 0.153809 -0.763550 1441742080 -0.227722 -0.584473 0.153809 -0.763550 1441742080 -0.227722 -0.584473 0.153809 -0.763550 1441742080 -0.222168 -0.588318 0.147278 -0.763489 1441742080 -0.217590 -0.590698 0.143494 -0.763733 1441742080 -0.217590 -0.590698 0.143494 -0.763733 1441742080 -0.217590 -0.590698 0.143494 -0.763733 1441742080 -0.208984 -0.591919 0.140930 -0.765625 1441742080 -0.208984 -0.591919 0.140930 -0.765625 1441742080 -0.208984 -0.591919 0.140930 -0.765625 1441742080 -0.208984 -0.591919 0.140930 -0.765625 1441742080 -0.208984 -0.591919 0.140930 -0.765625 1441742080 -0.198303 -0.594421 0.136536 -0.767334 1441742080 -0.198303 -0.594421 0.136536 -0.767334 1441742080 -0.198303 -0.594421 0.136536 -0.767334 1441742080 -0.198303 -0.594421 0.136536 -0.767334 1441742080 -0.198303 -0.594421 0.136536 -0.767334 1441742080 -0.194397 -0.593506 0.137573 -0.768860 1441742080 -0.194397 -0.593506 0.137573 -0.768860 1441742080 -0.194397 -0.593506 0.137573 -0.768860 1441742080 -0.194397 -0.593506 0.137573 -0.768860 1441742080 -0.194397 -0.593506 0.137573 -0.768860 1441742080 -0.194397 -0.593506 0.137573 -0.768860 1441742080 -0.196167 -0.589417 0.142456 -0.770630 1441742080 -0.196167 -0.589417 0.142456 -0.770630 1441742080 -0.196167 -0.589417 0.142456 -0.770630 1441742080 -0.196167 -0.589417 0.142456 -0.770630 1441742080 -0.196167 -0.589417 0.142456 -0.770630 1441742080 -0.196167 -0.589417 0.142456 -0.770630 1441742080 -0.198608 -0.585693 0.147278 -0.771973 1441742080 -0.198608 -0.585693 0.147278 -0.771973 1441742080 -0.198608 -0.585693 0.147278 -0.771973 1441742080 -0.198608 -0.585693 0.147278 -0.771973 1441742080 -0.198608 -0.585693 0.147278 -0.771973 1441742080 -0.198608 -0.585693 0.147278 -0.771973 1441742080 -0.202332 -0.583557 0.152649 -0.771545 1441742080 -0.202332 -0.583557 0.152649 -0.771545 1441742080 -0.202332 -0.583557 0.152649 -0.771545 1441742080 -0.202332 -0.583557 0.152649 -0.771545 1441742080 -0.202332 -0.583557 0.152649 -0.771545 1441742080 -0.202332 -0.583557 0.152649 -0.771545 1441742080 -0.202332 -0.583557 0.152649 -0.771545 1441742080 -0.204956 -0.583069 0.155334 -0.770691 1441742080 -0.204956 -0.583069 0.155334 -0.770691 1441742080 -0.204956 -0.583069 0.155334 -0.770691 1441742080 -0.204956 -0.583069 0.155334 -0.770691 1441742080 -0.204956 -0.583069 0.155334 -0.770691 1441742080 -0.204956 -0.583069 0.155334 -0.770691 1441742080 -0.207214 -0.585632 0.153381 -0.768555 1441742080 -0.207214 -0.585632 0.153381 -0.768555 1441742080 -0.207214 -0.585632 0.153381 -0.768555 1441742080 -0.207214 -0.585632 0.153381 -0.768555 1441742080 -0.207214 -0.585632 0.153381 -0.768555 1441742080 -0.207214 -0.585632 0.153381 -0.768555 1441742080 -0.207214 -0.585632 0.153381 -0.768555 1441742080 -0.212097 -0.586182 0.153809 -0.766663 1441742080 -0.212097 -0.586182 0.153809 -0.766663 1441742080 -0.212097 -0.586182 0.153809 -0.766663 1441742080 -0.212097 -0.586182 0.153809 -0.766663 1441742080 -0.212097 -0.586182 0.153809 -0.766663 1441742080 -0.212097 -0.586182 0.153809 -0.766663 1441742080 -0.214783 -0.586060 0.153687 -0.766113 1441742080 -0.214783 -0.586060 0.153687 -0.766113 1441742080 -0.214783 -0.586060 0.153687 -0.766113 1441742080 -0.214783 -0.586060 0.153687 -0.766113 1441742080 -0.214783 -0.586060 0.153687 -0.766113 1441742080 -0.214783 -0.586060 0.153687 -0.766113 1441742080 -0.213684 -0.583740 0.155273 -0.767822 1441742080 -0.213684 -0.583740 0.155273 -0.767822 1441742080 -0.213684 -0.583740 0.155273 -0.767822 1441742080 -0.213684 -0.583740 0.155273 -0.767822 1441742080 -0.213684 -0.583740 0.155273 -0.767822 1441742080 -0.213684 -0.583740 0.155273 -0.767822 1441742080 -0.201233 -0.584229 0.150330 -0.771790 1441742080 -0.201233 -0.584229 0.150330 -0.771790 1441742080 -0.201233 -0.584229 0.150330 -0.771790 1441742080 -0.201233 -0.584229 0.150330 -0.771790 1441742080 -0.201233 -0.584229 0.150330 -0.771790 1441742080 -0.201233 -0.584229 0.150330 -0.771790 1441742080 -0.201233 -0.584229 0.150330 -0.771790 1441742080 -0.186279 -0.586487 0.143066 -0.775208 1441742080 -0.186279 -0.586487 0.143066 -0.775208 1441742080 -0.186279 -0.586487 0.143066 -0.775208 1441742080 -0.186279 -0.586487 0.143066 -0.775208 1441742080 -0.186279 -0.586487 0.143066 -0.775208 1441742080 -0.186279 -0.586487 0.143066 -0.775208 1441742080 -0.182434 -0.584595 0.146729 -0.776855 1441742080 -0.182434 -0.584595 0.146729 -0.776855 1441742080 -0.182434 -0.584595 0.146729 -0.776855 1441742080 -0.182434 -0.584595 0.146729 -0.776855 1441742080 -0.182434 -0.584595 0.146729 -0.776855 1441742080 -0.182434 -0.584595 0.146729 -0.776855 1441742080 -0.182434 -0.584595 0.146729 -0.776855 1441742080 -0.185486 -0.580872 0.157898 -0.776733 1441742080 -0.185486 -0.580872 0.157898 -0.776733 1441742080 -0.185486 -0.580872 0.157898 -0.776733 1441742080 -0.185486 -0.580872 0.157898 -0.776733 1441742080 -0.185486 -0.580872 0.157898 -0.776733 1441742080 -0.185486 -0.580872 0.157898 -0.776733 1441742080 -0.187805 -0.578552 0.164673 -0.776489 1441742080 -0.187805 -0.578552 0.164673 -0.776489 1441742080 -0.187805 -0.578552 0.164673 -0.776489 1441742080 -0.187805 -0.578552 0.164673 -0.776489 1441742080 -0.187805 -0.578552 0.164673 -0.776489 1441742081 -0.187805 -0.578552 0.164673 -0.776489 1441742081 -0.191223 -0.577820 0.167236 -0.775635 1441742081 -0.191223 -0.577820 0.167236 -0.775635 1441742081 -0.191223 -0.577820 0.167236 -0.775635 1441742081 -0.191223 -0.577820 0.167236 -0.775635 1441742081 -0.191223 -0.577820 0.167236 -0.775635 1441742081 -0.191223 -0.577820 0.167236 -0.775635 1441742081 -0.198669 -0.577209 0.167725 -0.774109 1441742081 -0.198669 -0.577209 0.167725 -0.774109 1441742081 -0.198669 -0.577209 0.167725 -0.774109 1441742081 -0.198669 -0.577209 0.167725 -0.774109 1441742081 -0.198669 -0.577209 0.167725 -0.774109 1441742081 -0.198669 -0.577209 0.167725 -0.774109 1441742081 -0.198669 -0.577209 0.167725 -0.774109 1441742081 -0.208008 -0.576050 0.167297 -0.772644 1441742081 -0.208008 -0.576050 0.167297 -0.772644 1441742081 -0.208008 -0.576050 0.167297 -0.772644 1441742081 -0.208008 -0.576050 0.167297 -0.772644 1441742081 -0.208008 -0.576050 0.167297 -0.772644 1441742081 -0.208008 -0.576050 0.167297 -0.772644 1441742081 -0.217529 -0.575317 0.166809 -0.770691 1441742081 -0.217529 -0.575317 0.166809 -0.770691 1441742081 -0.217529 -0.575317 0.166809 -0.770691 1441742081 -0.217529 -0.575317 0.166809 -0.770691 1441742081 -0.217529 -0.575317 0.166809 -0.770691 1441742081 -0.217529 -0.575317 0.166809 -0.770691 1441742081 -0.224731 -0.575134 0.166077 -0.768860 1441742081 -0.224731 -0.575134 0.166077 -0.768860 1441742081 -0.224731 -0.575134 0.166077 -0.768860 1441742081 -0.224731 -0.575134 0.166077 -0.768860 1441742081 -0.224731 -0.575134 0.166077 -0.768860 1441742081 -0.224731 -0.575134 0.166077 -0.768860 1441742081 -0.228333 -0.575928 0.163513 -0.767822 1441742081 -0.228333 -0.575928 0.163513 -0.767822 1441742081 -0.228333 -0.575928 0.163513 -0.767822 1441742081 -0.228333 -0.575928 0.163513 -0.767822 1441742081 -0.228333 -0.575928 0.163513 -0.767822 1441742081 -0.228333 -0.575928 0.163513 -0.767822 1441742081 -0.226990 -0.577637 0.157715 -0.768127 1441742081 -0.226990 -0.577637 0.157715 -0.768127 1441742081 -0.226990 -0.577637 0.157715 -0.768127 1441742081 -0.226990 -0.577637 0.157715 -0.768127 1441742081 -0.226990 -0.577637 0.157715 -0.768127 1441742081 -0.226990 -0.577637 0.157715 -0.768127 1441742081 -0.226990 -0.577637 0.157715 -0.768127 1441742081 -0.218811 -0.581848 0.146545 -0.769531 1441742081 -0.210022 -0.584290 0.142578 -0.770874 1441742081 -0.210022 -0.584290 0.142578 -0.770874 1441742081 -0.210022 -0.584290 0.142578 -0.770874 1441742081 -0.210022 -0.584290 0.142578 -0.770874 1441742081 -0.202820 -0.586182 0.142090 -0.771484 1441742081 -0.202820 -0.586182 0.142090 -0.771484 1441742081 -0.202820 -0.586182 0.142090 -0.771484 1441742081 -0.202820 -0.586182 0.142090 -0.771484 1441742081 -0.202820 -0.586182 0.142090 -0.771484 1441742081 -0.202820 -0.586182 0.142090 -0.771484 1441742081 -0.200745 -0.585083 0.148376 -0.771667 1441742081 -0.200745 -0.585083 0.148376 -0.771667 1441742081 -0.200745 -0.585083 0.148376 -0.771667 1441742081 -0.200745 -0.585083 0.148376 -0.771667 1441742081 -0.200745 -0.585083 0.148376 -0.771667 1441742081 -0.200745 -0.585083 0.148376 -0.771667 1441742081 -0.200745 -0.585083 0.148376 -0.771667 1441742081 -0.197876 -0.583984 0.153076 -0.772339 1441742081 -0.197876 -0.583984 0.153076 -0.772339 1441742081 -0.197876 -0.583984 0.153076 -0.772339 1441742081 -0.197876 -0.583984 0.153076 -0.772339 1441742081 -0.197876 -0.583984 0.153076 -0.772339 1441742081 -0.197876 -0.583984 0.153076 -0.772339 1441742081 -0.197876 -0.583984 0.153076 -0.772339 1441742081 -0.197693 -0.581970 0.155823 -0.773376 1441742081 -0.197693 -0.581970 0.155823 -0.773376 1441742081 -0.197693 -0.581970 0.155823 -0.773376 1441742081 -0.197693 -0.581970 0.155823 -0.773376 1441742081 -0.197693 -0.581970 0.155823 -0.773376 1441742081 -0.197693 -0.581970 0.155823 -0.773376 1441742081 -0.199158 -0.580017 0.160522 -0.773499 1441742081 -0.199158 -0.580017 0.160522 -0.773499 1441742081 -0.199158 -0.580017 0.160522 -0.773499 1441742081 -0.199158 -0.580017 0.160522 -0.773499 1441742081 -0.199158 -0.580017 0.160522 -0.773499 1441742081 -0.199158 -0.580017 0.160522 -0.773499 1441742081 -0.197815 -0.580933 0.158997 -0.773438 1441742081 -0.197815 -0.580933 0.158997 -0.773438 1441742081 -0.197815 -0.580933 0.158997 -0.773438 1441742081 -0.197815 -0.580933 0.158997 -0.773438 1441742081 -0.197815 -0.580933 0.158997 -0.773438 1441742081 -0.197815 -0.580933 0.158997 -0.773438 1441742081 -0.197815 -0.580933 0.158997 -0.773438 1441742081 -0.199280 -0.581665 0.156799 -0.772949 1441742081 -0.199280 -0.581665 0.156799 -0.772949 1441742081 -0.199280 -0.581665 0.156799 -0.772949 1441742081 -0.199280 -0.581665 0.156799 -0.772949 1441742081 -0.199280 -0.581665 0.156799 -0.772949 1441742081 -0.199280 -0.581665 0.156799 -0.772949 1441742081 -0.202881 -0.583130 0.155945 -0.771057 1441742081 -0.202881 -0.583130 0.155945 -0.771057 1441742081 -0.202881 -0.583130 0.155945 -0.771057 1441742081 -0.202881 -0.583130 0.155945 -0.771057 1441742081 -0.202881 -0.583130 0.155945 -0.771057 1441742081 -0.202881 -0.583130 0.155945 -0.771057 1441742082 -0.206360 -0.583984 0.155151 -0.769653 1441742082 -0.206360 -0.583984 0.155151 -0.769653 1441742082 -0.206360 -0.583984 0.155151 -0.769653 1441742082 -0.206360 -0.583984 0.155151 -0.769653 1441742082 -0.206360 -0.583984 0.155151 -0.769653 1441742082 -0.206360 -0.583984 0.155151 -0.769653 1441742082 -0.206360 -0.583984 0.155151 -0.769653 1441742082 -0.206177 -0.583740 0.153687 -0.770203 1441742082 -0.206177 -0.583740 0.153687 -0.770203 1441742082 -0.206177 -0.583740 0.153687 -0.770203 1441742082 -0.206177 -0.583740 0.153687 -0.770203 1441742082 -0.206177 -0.583740 0.153687 -0.770203 1441742082 -0.206177 -0.583740 0.153687 -0.770203 1441742082 -0.203430 -0.584412 0.151917 -0.770813 1441742082 -0.203430 -0.584412 0.151917 -0.770813 1441742082 -0.203430 -0.584412 0.151917 -0.770813 1441742082 -0.203430 -0.584412 0.151917 -0.770813 1441742082 -0.203430 -0.584412 0.151917 -0.770813 1441742082 -0.203430 -0.584412 0.151917 -0.770813 1441742082 -0.200928 -0.584595 0.151001 -0.771484 1441742082 -0.200928 -0.584595 0.151001 -0.771484 1441742082 -0.200928 -0.584595 0.151001 -0.771484 1441742082 -0.200928 -0.584595 0.151001 -0.771484 1441742082 -0.200928 -0.584595 0.151001 -0.771484 1441742082 -0.200928 -0.584595 0.151001 -0.771484 1441742082 -0.203735 -0.580933 0.159607 -0.771790 1441742082 -0.203735 -0.580933 0.159607 -0.771790 1441742082 -0.203735 -0.580933 0.159607 -0.771790 1441742082 -0.203735 -0.580933 0.159607 -0.771790 1441742082 -0.203735 -0.580933 0.159607 -0.771790 1441742082 -0.203735 -0.580933 0.159607 -0.771790 1441742082 -0.203735 -0.580933 0.159607 -0.771790 1441742082 -0.202881 -0.579224 0.162964 -0.772583 1441742082 -0.202881 -0.579224 0.162964 -0.772583 1441742082 -0.202881 -0.579224 0.162964 -0.772583 1441742082 -0.202881 -0.579224 0.162964 -0.772583 1441742082 -0.202881 -0.579224 0.162964 -0.772583 1441742082 -0.202881 -0.579224 0.162964 -0.772583 1441742082 -0.206360 -0.576965 0.168091 -0.772278 1441742082 -0.206360 -0.576965 0.168091 -0.772278 1441742082 -0.206360 -0.576965 0.168091 -0.772278 1441742082 -0.206360 -0.576965 0.168091 -0.772278 1441742082 -0.206360 -0.576965 0.168091 -0.772278 1441742082 -0.206360 -0.576965 0.168091 -0.772278 1441742082 -0.211121 -0.574951 0.173584 -0.771179 1441742082 -0.211121 -0.574951 0.173584 -0.771179 1441742082 -0.211121 -0.574951 0.173584 -0.771179 1441742082 -0.211121 -0.574951 0.173584 -0.771179 1441742082 -0.211121 -0.574951 0.173584 -0.771179 1441742082 -0.211121 -0.574951 0.173584 -0.771179 1441742082 -0.215759 -0.574280 0.175659 -0.770020 1441742082 -0.215759 -0.574280 0.175659 -0.770020 1441742082 -0.215759 -0.574280 0.175659 -0.770020 1441742082 -0.215759 -0.574280 0.175659 -0.770020 1441742082 -0.215759 -0.574280 0.175659 -0.770020 1441742082 -0.215759 -0.574280 0.175659 -0.770020 1441742082 -0.219849 -0.574951 0.174438 -0.768616 1441742082 -0.219849 -0.574951 0.174438 -0.768616 1441742082 -0.219849 -0.574951 0.174438 -0.768616 1441742082 -0.219849 -0.574951 0.174438 -0.768616 1441742082 -0.219849 -0.574951 0.174438 -0.768616 1441742082 -0.219849 -0.574951 0.174438 -0.768616 1441742082 -0.224792 -0.575989 0.172119 -0.766907 1441742082 -0.224792 -0.575989 0.172119 -0.766907 1441742082 -0.224792 -0.575989 0.172119 -0.766907 1441742082 -0.224792 -0.575989 0.172119 -0.766907 1441742082 -0.224792 -0.575989 0.172119 -0.766907 1441742082 -0.224792 -0.575989 0.172119 -0.766907 1441742082 -0.224792 -0.575989 0.172119 -0.766907 1441742082 -0.229187 -0.577271 0.169983 -0.765137 1441742082 -0.229187 -0.577271 0.169983 -0.765137 1441742082 -0.229187 -0.577271 0.169983 -0.765137 1441742082 -0.229187 -0.577271 0.169983 -0.765137 1441742082 -0.229187 -0.577271 0.169983 -0.765137 1441742082 -0.229187 -0.577271 0.169983 -0.765137 1441742082 -0.231445 -0.578735 0.166809 -0.764038 1441742082 -0.231445 -0.578735 0.166809 -0.764038 1441742082 -0.231445 -0.578735 0.166809 -0.764038 1441742082 -0.231445 -0.578735 0.166809 -0.764038 1441742082 -0.231445 -0.578735 0.166809 -0.764038 1441742082 -0.231445 -0.578735 0.166809 -0.764038 1441742082 -0.231628 -0.580444 0.163574 -0.763367 1441742082 -0.231628 -0.580444 0.163574 -0.763367 1441742082 -0.231628 -0.580444 0.163574 -0.763367 1441742082 -0.231628 -0.580444 0.163574 -0.763367 1441742082 -0.231628 -0.580444 0.163574 -0.763367 1441742082 -0.231628 -0.580444 0.163574 -0.763367 1441742082 -0.231628 -0.580444 0.163574 -0.763367 1441742082 -0.229248 -0.581421 0.160522 -0.764038 1441742082 -0.229248 -0.581421 0.160522 -0.764038 1441742082 -0.229248 -0.581421 0.160522 -0.764038 1441742082 -0.229248 -0.581421 0.160522 -0.764038 1441742082 -0.229248 -0.581421 0.160522 -0.764038 1441742082 -0.229248 -0.581421 0.160522 -0.764038 1441742082 -0.224060 -0.582397 0.156006 -0.765747 1441742082 -0.224060 -0.582397 0.156006 -0.765747 1441742082 -0.224060 -0.582397 0.156006 -0.765747 1441742082 -0.216431 -0.582458 0.151062 -0.768860 1441742082 -0.216431 -0.582458 0.151062 -0.768860 1441742082 -0.216431 -0.582458 0.151062 -0.768860 1441742082 -0.216431 -0.582458 0.151062 -0.768860 1441742082 -0.216431 -0.582458 0.151062 -0.768860 1441742082 -0.216431 -0.582458 0.151062 -0.768860 1441742082 -0.216431 -0.582458 0.151062 -0.768860 1441742082 -0.204773 -0.584839 0.143311 -0.771729 1441742082 -0.204773 -0.584839 0.143311 -0.771729 1441742082 -0.204773 -0.584839 0.143311 -0.771729 1441742082 -0.204773 -0.584839 0.143311 -0.771729 1441742082 -0.204773 -0.584839 0.143311 -0.771729 1441742082 -0.204773 -0.584839 0.143311 -0.771729 1441742082 -0.193420 -0.586792 0.136963 -0.774353 1441742083 -0.193420 -0.586792 0.136963 -0.774353 1441742083 -0.193420 -0.586792 0.136963 -0.774353 1441742083 -0.193420 -0.586792 0.136963 -0.774353 1441742083 -0.193420 -0.586792 0.136963 -0.774353 1441742083 -0.193420 -0.586792 0.136963 -0.774353 1441742083 -0.187317 -0.587097 0.135925 -0.775757 1441742083 -0.187317 -0.587097 0.135925 -0.775757 1441742083 -0.187317 -0.587097 0.135925 -0.775757 1441742083 -0.187317 -0.587097 0.135925 -0.775757 1441742083 -0.187317 -0.587097 0.135925 -0.775757 1441742083 -0.187317 -0.587097 0.135925 -0.775757 1441742083 -0.185669 -0.586121 0.139648 -0.776245 1441742083 -0.185669 -0.586121 0.139648 -0.776245 1441742083 -0.185669 -0.586121 0.139648 -0.776245 1441742083 -0.185669 -0.586121 0.139648 -0.776245 1441742083 -0.185669 -0.586121 0.139648 -0.776245 1441742083 -0.185669 -0.586121 0.139648 -0.776245 1441742083 -0.187622 -0.583679 0.145142 -0.776611 1441742083 -0.187622 -0.583679 0.145142 -0.776611 1441742083 -0.187622 -0.583679 0.145142 -0.776611 1441742083 -0.187622 -0.583679 0.145142 -0.776611 1441742083 -0.187622 -0.583679 0.145142 -0.776611 1441742083 -0.187622 -0.583679 0.145142 -0.776611 1441742083 -0.192017 -0.580811 0.151611 -0.776428 1441742083 -0.192017 -0.580811 0.151611 -0.776428 1441742083 -0.192017 -0.580811 0.151611 -0.776428 1441742083 -0.192017 -0.580811 0.151611 -0.776428 1441742083 -0.192017 -0.580811 0.151611 -0.776428 1441742083 -0.192017 -0.580811 0.151611 -0.776428 1441742083 -0.192017 -0.580811 0.151611 -0.776428 1441742083 -0.196228 -0.579529 0.155457 -0.775635 1441742083 -0.196228 -0.579529 0.155457 -0.775635 1441742083 -0.196228 -0.579529 0.155457 -0.775635 1441742083 -0.196228 -0.579529 0.155457 -0.775635 1441742083 -0.196228 -0.579529 0.155457 -0.775635 1441742083 -0.196228 -0.579529 0.155457 -0.775635 1441742083 -0.200073 -0.579651 0.157166 -0.774170 1441742083 -0.200073 -0.579651 0.157166 -0.774170 1441742083 -0.200073 -0.579651 0.157166 -0.774170 1441742083 -0.200073 -0.579651 0.157166 -0.774170 1441742083 -0.200073 -0.579651 0.157166 -0.774170 1441742083 -0.200073 -0.579651 0.157166 -0.774170 1441742083 -0.205383 -0.579834 0.158691 -0.772339 1441742083 -0.205383 -0.579834 0.158691 -0.772339 1441742083 -0.205383 -0.579834 0.158691 -0.772339 1441742083 -0.205383 -0.579834 0.158691 -0.772339 1441742083 -0.205383 -0.579834 0.158691 -0.772339 1441742083 -0.205383 -0.579834 0.158691 -0.772339 1441742083 -0.205383 -0.579834 0.158691 -0.772339 1441742083 -0.209778 -0.578491 0.162048 -0.771484 1441742083 -0.209778 -0.578491 0.162048 -0.771484 1441742083 -0.209778 -0.578491 0.162048 -0.771484 1441742083 -0.209778 -0.578491 0.162048 -0.771484 1441742083 -0.209778 -0.578491 0.162048 -0.771484 1441742083 -0.209778 -0.578491 0.162048 -0.771484 1441742083 -0.210815 -0.580261 0.161682 -0.769958 1441742083 -0.210815 -0.580261 0.161682 -0.769958 1441742083 -0.210815 -0.580261 0.161682 -0.769958 1441742083 -0.210815 -0.580261 0.161682 -0.769958 1441742083 -0.210815 -0.580261 0.161682 -0.769958 1441742083 -0.210815 -0.580261 0.161682 -0.769958 1441742083 -0.211487 -0.578979 0.163391 -0.770386 1441742083 -0.211487 -0.578979 0.163391 -0.770386 1441742083 -0.211487 -0.578979 0.163391 -0.770386 1441742083 -0.211487 -0.578979 0.163391 -0.770386 1441742083 -0.211487 -0.578979 0.163391 -0.770386 1441742083 -0.211487 -0.578979 0.163391 -0.770386 1441742083 -0.207642 -0.578308 0.163025 -0.771973 1441742083 -0.207642 -0.578308 0.163025 -0.771973 1441742083 -0.207642 -0.578308 0.163025 -0.771973 1441742083 -0.207642 -0.578308 0.163025 -0.771973 1441742083 -0.207642 -0.578308 0.163025 -0.771973 1441742083 -0.207642 -0.578308 0.163025 -0.771973 1441742083 -0.200806 -0.578308 0.160767 -0.774231 1441742083 -0.200806 -0.578308 0.160767 -0.774231 1441742083 -0.200806 -0.578308 0.160767 -0.774231 1441742083 -0.200806 -0.578308 0.160767 -0.774231 1441742083 -0.200806 -0.578308 0.160767 -0.774231 1441742083 -0.200806 -0.578308 0.160767 -0.774231 1441742083 -0.196289 -0.578735 0.160645 -0.775146 1441742083 -0.196289 -0.578735 0.160645 -0.775146 1441742083 -0.196289 -0.578735 0.160645 -0.775146 1441742083 -0.196289 -0.578735 0.160645 -0.775146 1441742083 -0.196289 -0.578735 0.160645 -0.775146 1441742083 -0.196289 -0.578735 0.160645 -0.775146 1441742083 -0.198486 -0.577026 0.168457 -0.774170 1441742083 -0.198486 -0.577026 0.168457 -0.774170 1441742083 -0.198486 -0.577026 0.168457 -0.774170 1441742083 -0.198486 -0.577026 0.168457 -0.774170 1441742083 -0.198486 -0.577026 0.168457 -0.774170 1441742083 -0.198486 -0.577026 0.168457 -0.774170 1441742083 -0.201721 -0.575439 0.175659 -0.772949 1441742083 -0.201721 -0.575439 0.175659 -0.772949 1441742083 -0.201721 -0.575439 0.175659 -0.772949 1441742083 -0.201721 -0.575439 0.175659 -0.772949 1441742083 -0.201721 -0.575439 0.175659 -0.772949 1441742083 -0.201721 -0.575439 0.175659 -0.772949 1441742083 -0.204041 -0.574707 0.177368 -0.772461 1441742083 -0.204041 -0.574707 0.177368 -0.772461 1441742083 -0.204041 -0.574707 0.177368 -0.772461 1441742083 -0.204041 -0.574707 0.177368 -0.772461 1441742083 -0.204041 -0.574707 0.177368 -0.772461 1441742083 -0.204041 -0.574707 0.177368 -0.772461 1441742083 -0.204041 -0.574707 0.177368 -0.772461 1441742083 -0.208008 -0.574524 0.175598 -0.771912 1441742083 -0.208008 -0.574524 0.175598 -0.771912 1441742083 -0.208008 -0.574524 0.175598 -0.771912 1441742083 -0.208008 -0.574524 0.175598 -0.771912 1441742083 -0.208008 -0.574524 0.175598 -0.771912 1441742083 -0.208008 -0.574524 0.175598 -0.771912 1441742083 -0.213440 -0.573975 0.173462 -0.771362 1441742083 -0.213440 -0.573975 0.173462 -0.771362 1441742084 -0.213440 -0.573975 0.173462 -0.771362 1441742084 -0.213440 -0.573975 0.173462 -0.771362 1441742084 
-0.183655 -0.590759 0.073730 -0.782288 1441742086 -0.183655 -0.590759 0.073730 -0.782288 1441742086 -0.183655 -0.590759 0.073730 -0.782288 1441742086 -0.197998 -0.584839 0.064331 -0.784058 1441742086 -0.197998 -0.584839 0.064331 -0.784058 1441742086 -0.197998 -0.584839 0.064331 -0.784058 1441742086 -0.197998 -0.584839 0.064331 -0.784058 1441742086 -0.197998 -0.584839 0.064331 -0.784058 1441742086 -0.197998 -0.584839 0.064331 -0.784058 1441742086 -0.197998 -0.584839 0.064331 -0.784058 1441742086 -0.212341 -0.578186 0.052307 -0.786133 1441742086 -0.212341 -0.578186 0.052307 -0.786133 1441742086 -0.212341 -0.578186 0.052307 -0.786133 1441742086 -0.212341 -0.578186 0.052307 -0.786133 1441742086 -0.212341 -0.578186 0.052307 -0.786133 1441742086 -0.212341 -0.578186 0.052307 -0.786133 1441742086 -0.215027 -0.580933 0.017761 -0.784912 1441742086 -0.215027 -0.580933 0.017761 -0.784912 1441742086 -0.215027 -0.580933 0.017761 -0.784912 1441742086 -0.215027 -0.580933 0.017761 -0.784912 1441742086 -0.215027 -0.580933 0.017761 -0.784912 1441742086 -0.215027 -0.580933 0.017761 -0.784912 1441742086 -0.214844 -0.578125 -0.025330 -0.786804 1441742086 -0.214844 -0.578125 -0.025330 -0.786804 1441742086 -0.214844 -0.578125 -0.025330 -0.786804 1441742086 -0.214844 -0.578125 -0.025330 -0.786804 1441742086 -0.214844 -0.578125 -0.025330 -0.786804 1441742086 -0.214844 -0.578125 -0.025330 -0.786804 1441742086 -0.214844 -0.578125 -0.025330 -0.786804 1441742086 -0.220642 -0.571899 -0.071228 -0.786926 1441742086 -0.220642 -0.571899 -0.071228 -0.786926 1441742086 -0.220642 -0.571899 -0.071228 -0.786926 1441742086 -0.220642 -0.571899 -0.071228 -0.786926 1441742086 -0.220642 -0.571899 -0.071228 -0.786926 1441742086 -0.220642 -0.571899 -0.071228 -0.786926 1441742086 -0.235229 -0.566589 -0.123352 -0.780090 1441742086 -0.235229 -0.566589 -0.123352 -0.780090 1441742086 -0.235229 -0.566589 -0.123352 -0.780090 1441742086 -0.235229 -0.566589 -0.123352 -0.780090 1441742086 -0.235229 -0.566589 -0.123352 -0.780090 1441742086 -0.235229 -0.566589 -0.123352 -0.780090 1441742086 -0.235229 -0.566589 -0.123352 -0.780090 1441742086 -0.250427 -0.561584 -0.159973 -0.772278 1441742086 -0.250427 -0.561584 -0.159973 -0.772278 1441742086 -0.250427 -0.561584 -0.159973 -0.772278 1441742086 -0.250427 -0.561584 -0.159973 -0.772278 1441742086 -0.250427 -0.561584 -0.159973 -0.772278 1441742086 -0.250427 -0.561584 -0.159973 -0.772278 1441742086 -0.252869 -0.560974 -0.166687 -0.770508 1441742086 -0.252869 -0.560974 -0.166687 -0.770508 1441742086 -0.252869 -0.560974 -0.166687 -0.770508 1441742086 -0.252869 -0.560974 -0.166687 -0.770508 1441742086 -0.252869 -0.560974 -0.166687 -0.770508 1441742086 -0.252869 -0.560974 -0.166687 -0.770508 1441742086 -0.252869 -0.560974 -0.166687 -0.770508 1441742086 -0.241943 -0.568237 -0.145203 -0.773071 1441742086 -0.241943 -0.568237 -0.145203 -0.773071 1441742086 -0.241943 -0.568237 -0.145203 -0.773071 1441742086 -0.241943 -0.568237 -0.145203 -0.773071 1441742086 -0.241943 -0.568237 -0.145203 -0.773071 1441742086 -0.226135 -0.579895 -0.104675 -0.775757 1441742086 -0.226135 -0.579895 -0.104675 -0.775757 1441742086 -0.226135 -0.579895 -0.104675 -0.775757 1441742086 -0.226135 -0.579895 -0.104675 -0.775757 1441742086 -0.226135 -0.579895 -0.104675 -0.775757 1441742087 -0.226135 -0.579895 -0.104675 -0.775757 1441742087 -0.226135 -0.579895 -0.104675 -0.775757 1441742087 -0.214111 -0.588623 -0.062866 -0.777039 1441742087 -0.214111 -0.588623 -0.062866 -0.777039 1441742087 -0.214111 -0.588623 -0.062866 -0.777039 1441742087 -0.214111 -0.588623 -0.062866 -0.777039 1441742087 -0.214111 -0.588623 -0.062866 -0.777039 1441742087 -0.214111 -0.588623 -0.062866 -0.777039 1441742087 -0.214111 -0.588623 -0.062866 -0.777039 1441742087 -0.201904 -0.597046 -0.036133 -0.775574 1441742087 -0.201904 -0.597046 -0.036133 -0.775574 1441742087 -0.201904 -0.597046 -0.036133 -0.775574 1441742087 -0.201904 -0.597046 -0.036133 -0.775574 1441742087 -0.201904 -0.597046 -0.036133 -0.775574 1441742087 -0.201904 -0.597046 -0.036133 -0.775574 1441742087 -0.180176 -0.597961 -0.010803 -0.781006 1441742087 -0.180176 -0.597961 -0.010803 -0.781006 1441742087 -0.180176 -0.597961 -0.010803 -0.781006 1441742087 -0.180176 -0.597961 -0.010803 -0.781006 1441742087 -0.180176 -0.597961 -0.010803 -0.781006 1441742087 -0.180176 -0.597961 -0.010803 -0.781006 1441742087 -0.169434 -0.614441 0.011902 -0.770508 1441742087 -0.169434 -0.614441 0.011902 -0.770508 1441742087 -0.169434 -0.614441 0.011902 -0.770508 1441742087 -0.169434 -0.614441 0.011902 -0.770508 1441742087 -0.169434 -0.614441 0.011902 -0.770508 1441742087 -0.169434 -0.614441 0.011902 -0.770508 1441742087 -0.177063 -0.582458 0.111145 -0.785583 1441742087 -0.177063 -0.582458 0.111145 -0.785583 1441742087 -0.177063 -0.582458 0.111145 -0.785583 1441742087 -0.177063 -0.582458 0.111145 -0.785583 1441742087 -0.177063 -0.582458 0.111145 -0.785583 1441742087 -0.177063 -0.582458 0.111145 -0.785583 1441742087 -0.192017 -0.537964 0.238831 -0.785339 1441742087 -0.192017 -0.537964 0.238831 -0.785339 1441742087 -0.192017 -0.537964 0.238831 -0.785339 1441742087 -0.192017 -0.537964 0.238831 -0.785339 1441742087 -0.192017 -0.537964 0.238831 -0.785339 1441742087 -0.192017 -0.537964 0.238831 -0.785339 1441742087 -0.192017 -0.537964 0.238831 -0.785339 1441742087 -0.165161 -0.541199 0.284180 -0.773987 1441742087 -0.165161 -0.541199 0.284180 -0.773987 1441742087 -0.165161 -0.541199 0.284180 -0.773987 1441742087 -0.165161 -0.541199 0.284180 -0.773987 1441742087 -0.165161 -0.541199 0.284180 -0.773987 1441742087 -0.165161 -0.541199 0.284180 -0.773987 1441742087 -0.110657 -0.559082 0.263184 -0.778503 1441742087 -0.110657 -0.559082 0.263184 -0.778503 1441742087 -0.110657 -0.559082 0.263184 -0.778503 1441742087 -0.110657 -0.559082 0.263184 -0.778503 1441742087 -0.110657 -0.559082 0.263184 -0.778503 1441742087 -0.110657 -0.559082 0.263184 -0.778503 1441742087 -0.063416 -0.572144 0.217712 -0.788269 1441742087 -0.063416 -0.572144 0.217712 -0.788269 1441742087 -0.063416 -0.572144 0.217712 -0.788269 1441742087 -0.063416 -0.572144 0.217712 -0.788269 1441742087 -0.063416 -0.572144 0.217712 -0.788269 1441742087 -0.063416 -0.572144 0.217712 -0.788269 1441742087 -0.063416 -0.572144 0.217712 -0.788269 1441742087 -0.056335 -0.581238 0.190125 -0.789246 1441742087 -0.056335 -0.581238 0.190125 -0.789246 1441742087 -0.056335 -0.581238 0.190125 -0.789246 1441742087 -0.056335 -0.581238 0.190125 -0.789246 1441742087 -0.056335 -0.581238 0.190125 -0.789246 1441742087 -0.056335 -0.581238 0.190125 -0.789246 1441742087 -0.088318 -0.583679 0.193604 -0.783630 1441742087 -0.088318 -0.583679 0.193604 -0.783630 1441742087 -0.088318 -0.583679 0.193604 -0.783630 1441742087 -0.088318 -0.583679 0.193604 -0.783630 1441742087 -0.088318 -0.583679 0.193604 -0.783630 1441742087 -0.088318 -0.583679 0.193604 -0.783630 1441742087 -0.124084 -0.587341 0.194702 -0.775757 1441742087 -0.124084 -0.587341 0.194702 -0.775757 1441742087 -0.124084 -0.587341 0.194702 -0.775757 1441742087 -0.124084 -0.587341 0.194702 -0.775757 1441742087 -0.124084 -0.587341 0.194702 -0.775757 1441742087 -0.124084 -0.587341 0.194702 -0.775757 1441742087 -0.142090 -0.596313 0.169434 -0.771790 1441742087 -0.142090 -0.596313 0.169434 -0.771790 1441742087 -0.142090 -0.596313 0.169434 -0.771790 1441742087 -0.142090 -0.596313 0.169434 -0.771790 1441742087 -0.142090 -0.596313 0.169434 -0.771790 1441742087 -0.142090 -0.596313 0.169434 -0.771790 1441742087 -0.142090 -0.596313 0.169434 -0.771790 1441742087 -0.155334 -0.608643 0.126953 -0.767761 1441742087 -0.155334 -0.608643 0.126953 -0.767761 1441742087 -0.155334 -0.608643 0.126953 -0.767761 1441742087 -0.155334 -0.608643 0.126953 -0.767761 1441742087 -0.155334 -0.608643 0.126953 -0.767761 1441742087 -0.155334 -0.608643 0.126953 -0.767761 1441742087 -0.177917 -0.616150 0.087952 -0.762268 1441742087 -0.177917 -0.616150 0.087952 -0.762268 1441742087 -0.177917 -0.616150 0.087952 -0.762268 1441742087 -0.177917 -0.616150 0.087952 -0.762268 1441742087 -0.177917 -0.616150 0.087952 -0.762268 1441742087 -0.177917 -0.616150 0.087952 -0.762268 1441742087 -0.177917 -0.616150 0.087952 -0.762268 1441742087 -0.200195 -0.626160 0.029358 -0.753052 1441742087 -0.200195 -0.626160 0.029358 -0.753052 1441742087 -0.200195 -0.626160 0.029358 -0.753052 1441742087 -0.200195 -0.626160 0.029358 -0.753052 1441742087 -0.200195 -0.626160 0.029358 -0.753052 1441742087 -0.200195 -0.626160 0.029358 -0.753052 1441742087 -0.234802 -0.623108 -0.018677 -0.745911 1441742087 -0.234802 -0.623108 -0.018677 -0.745911 1441742087 -0.234802 -0.623108 -0.018677 -0.745911 1441742087 -0.234802 -0.623108 -0.018677 -0.745911 1441742087 -0.234802 -0.623108 -0.018677 -0.745911 1441742087 -0.234802 -0.623108 -0.018677 -0.745911 1441742087 -0.234802 -0.623108 -0.018677 -0.745911 1441742087 -0.280518 -0.616333 -0.056763 -0.733704 1441742087 -0.280518 -0.616333 -0.056763 -0.733704 1441742087 -0.280518 -0.616333 -0.056763 -0.733704 1441742087 -0.280518 -0.616333 -0.056763 -0.733704 1441742087 -0.280518 -0.616333 -0.056763 -0.733704 1441742087 -0.280518 -0.616333 -0.056763 -0.733704 1441742088 -0.280518 -0.616333 -0.056763 -0.733704 1441742088 -0.319092 -0.605164 -0.087646 -0.724121 1441742088 -0.319092 -0.605164 -0.087646 -0.724121 1441742088 -0.319092 -0.605164 -0.087646 -0.724121 1441742088 -0.319092 -0.605164 -0.087646 -0.724121 1441742088 -0.319092 -0.605164 -0.087646 -0.724121 1441742088 -0.319092 -0.605164 -0.087646 -0.724121 1441742088 -0.341919 -0.602966 -0.124207 -0.710083 1441742088 -0.341919 -0.602966 -0.124207 -0.710083 1441742088 -0.341919 -0.602966 -0.124207 -0.710083 1441742088 -0.341919 -0.602966 -0.124207 -0.710083 1441742088 -0.341919 -0.602966 -0.124207 -0.710083 1441742088 -0.341919 -0.602966 -0.124207 -0.710083 1441742088 -0.341919 -0.602966 -0.124207 -0.710083 1441742088 -0.361572 -0.607056 -0.152100 -0.691162 1441742088 -0.361572 -0.607056 -0.152100 -0.691162 1441742088 -0.361572 -0.607056 -0.152100 -0.691162 1441742088 -0.361572 -0.607056 -0.152100 -0.691162 1441742088 -0.361572 -0.607056 -0.152100 -0.691162 1441742088 -0.361572 -0.607056 -0.152100 -0.691162 1441742088 -0.357483 -0.599121 -0.160706 -0.698303 1441742088 -0.357483 -0.599121 -0.160706 -0.698303 1441742088 -0.357483 -0.599121 -0.160706 -0.698303 1441742088 -0.357483 -0.599121 -0.160706 -0.698303 1441742088 -0.357483 -0.599121 -0.160706 -0.698303 1441742088 -0.357483 -0.599121 -0.160706 -0.698303 1441742088 -0.357483 -0.599121 -0.160706 -0.698303 1441742088 -0.335999 -0.597778 -0.151550 -0.711975 1441742088 -0.335999 -0.597778 -0.151550 -0.711975 1441742088 -0.335999 -0.597778 -0.151550 -0.711975 1441742088 -0.335999 -0.597778 -0.151550 -0.711975 1441742088 -0.335999 -0.597778 -0.151550 -0.711975 1441742088 -0.335999 -0.597778 -0.151550 -0.711975 1441742088 -0.309204 -0.602478 -0.133850 -0.723633 1441742088 -0.309204 -0.602478 -0.133850 -0.723633 1441742088 -0.309204 -0.602478 -0.133850 -0.723633 1441742088 -0.309204 -0.602478 -0.133850 -0.723633 1441742088 -0.309204 -0.602478 -0.133850 -0.723633 1441742088 -0.309204 -0.602478 -0.133850 -0.723633 1441742088 -0.281128 -0.604309 -0.107849 -0.737732 1441742088 -0.281128 -0.604309 -0.107849 -0.737732 1441742088 -0.281128 -0.604309 -0.107849 -0.737732 1441742088 -0.281128 -0.604309 -0.107849 -0.737732 1441742088 -0.281128 -0.604309 -0.107849 -0.737732 1441742088 -0.281128 -0.604309 -0.107849 -0.737732 1441742088 -0.254272 -0.606018 -0.078918 -0.749634 1441742088 -0.254272 -0.606018 -0.078918 -0.749634 1441742088 -0.254272 -0.606018 -0.078918 -0.749634 1441742088 -0.254272 -0.606018 -0.078918 -0.749634 1441742088 -0.254272 -0.606018 -0.078918 -0.749634 1441742088 -0.254272 -0.606018 -0.078918 -0.749634 1441742088 -0.217834 -0.601563 -0.042542 -0.767456 1441742088 -0.217834 -0.601563 -0.042542 -0.767456 1441742088 -0.217834 -0.601563 -0.042542 -0.767456 1441742088 -0.217834 -0.601563 -0.042542 -0.767456 1441742088 -0.217834 -0.601563 -0.042542 -0.767456 1441742088 -0.217834 -0.601563 -0.042542 -0.767456 1441742088 -0.217834 -0.601563 -0.042542 -0.767456 1441742088 -0.184204 -0.615967 -0.000122 -0.765991 1441742088 -0.184204 -0.615967 -0.000122 -0.765991 1441742088 -0.184204 -0.615967 -0.000122 -0.765991 1441742088 -0.184204 -0.615967 -0.000122 -0.765991 1441742088 -0.184204 -0.615967 -0.000122 -0.765991 1441742088 -0.184204 -0.615967 -0.000122 -0.765991 1441742088 -0.167480 -0.592163 0.077209 -0.784485 1441742088 -0.167480 -0.592163 0.077209 -0.784485 1441742088 -0.167480 -0.592163 0.077209 -0.784485 1441742088 -0.167480 -0.592163 0.077209 -0.784485 1441742088 -0.167480 -0.592163 0.077209 -0.784485 1441742088 -0.167480 -0.592163 0.077209 -0.784485 1441742088 -0.167480 -0.592163 0.077209 -0.784485 1441742088 -0.161621 -0.551147 0.208984 -0.791504 1441742088 -0.161621 -0.551147 0.208984 -0.791504 1441742088 -0.161621 -0.551147 0.208984 -0.791504 1441742088 -0.161621 -0.551147 0.208984 -0.791504 1441742088 -0.161621 -0.551147 0.208984 -0.791504 1441742088 -0.161621 -0.551147 0.208984 -0.791504 1441742088 -0.098145 -0.559875 0.241760 -0.786438 1441742088 -0.098145 -0.559875 0.241760 -0.786438 1441742088 -0.098145 -0.559875 0.241760 -0.786438 1441742088 -0.098145 -0.559875 0.241760 -0.786438 1441742088 -0.098145 -0.559875 0.241760 -0.786438 1441742088 -0.098145 -0.559875 0.241760 -0.786438 1441742088 -0.098145 -0.559875 0.241760 -0.786438 1441742088 -0.020386 -0.573486 0.191406 -0.796326 1441742088 -0.020386 -0.573486 0.191406 -0.796326 1441742088 -0.020386 -0.573486 0.191406 -0.796326 1441742088 -0.020386 -0.573486 0.191406 -0.796326 1441742088 -0.020386 -0.573486 0.191406 -0.796326 1441742088 -0.020386 -0.573486 0.191406 -0.796326 1441742088 0.020874 -0.578857 0.150696 -0.801147 1441742088 0.020874 -0.578857 0.150696 -0.801147 1441742088 0.020874 -0.578857 0.150696 -0.801147 1441742088 0.020874 -0.578857 0.150696 -0.801147 1441742088 0.020874 -0.578857 0.150696 -0.801147 1441742088 0.020874 -0.578857 0.150696 -0.801147 1441742088 0.015869 -0.578552 0.148560 -0.801880 1441742088 0.015869 -0.578552 0.148560 -0.801880 1441742088 0.015869 -0.578552 0.148560 -0.801880 1441742088 0.015869 -0.578552 0.148560 -0.801880 1441742088 0.015869 -0.578552 0.148560 -0.801880 1441742088 0.015869 -0.578552 0.148560 -0.801880 1441742088 -0.012817 -0.579285 0.160828 -0.799011 1441742088 -0.012817 -0.579285 0.160828 -0.799011 1441742088 -0.012817 -0.579285 0.160828 -0.799011 1441742088 -0.012817 -0.579285 0.160828 -0.799011 1441742088 -0.012817 -0.579285 0.160828 -0.799011 1441742088 -0.012817 -0.579285 0.160828 -0.799011 1441742088 -0.012817 -0.579285 0.160828 -0.799011 1441742088 -0.037109 -0.585144 0.149048 -0.796326 1441742088 -0.037109 -0.585144 0.149048 -0.796326 1441742088 -0.037109 -0.585144 0.149048 -0.796326 1441742088 -0.037109 -0.585144 0.149048 -0.796326 1441742088 -0.037109 -0.585144 0.149048 -0.796326 1441742088 -0.067932 -0.593872 0.119141 -0.792847 1441742089 -0.067932 -0.593872 0.119141 -0.792847 1441742089 -0.067932 -0.593872 0.119141 -0.792847 1441742089 -0.067932 -0.593872 0.119141 -0.792847 1441742089 -0.067932 -0.593872 0.119141 -0.792847 1441742089 -0.067932 -0.593872 0.119141 -0.792847 1441742089 -0.067932 -0.593872 0.119141 -0.792847 1441742089 -0.116150 -0.596680 0.099792 -0.787781 1441742089 -0.116150 -0.596680 0.099792 -0.787781 1441742089 -0.116150 -0.596680 0.099792 -0.787781 1441742089 -0.116150 -0.596680 0.099792 -0.787781 1441742089 -0.116150 -0.596680 0.099792 -0.787781 1441742089 -0.116150 -0.596680 0.099792 -0.787781 1441742089 -0.165955 -0.581238 0.103149 -0.789978 1441742089 -0.165955 -0.581238 0.103149 -0.789978 1441742089 -0.165955 -0.581238 0.103149 -0.789978 1441742089 -0.165955 -0.581238 0.103149 -0.789978 1441742089 -0.165955 -0.581238 0.103149 -0.789978 1441742089 -0.165955 -0.581238 0.103149 -0.789978 1441742089 -0.165955 -0.581238 0.103149 -0.789978 1441742089 -0.197083 -0.599670 0.043640 -0.774414 1441742089 -0.197083 -0.599670 0.043640 -0.774414 1441742089 -0.197083 -0.599670 0.043640 -0.774414 1441742089 -0.197083 -0.599670 0.043640 -0.774414 1441742089 -0.197083 -0.599670 0.043640 -0.774414 1441742089 -0.197083 -0.599670 0.043640 -0.774414 1441742089 -0.220032 -0.611084 -0.022888 -0.760071 1441742089 -0.220032 -0.611084 -0.022888 -0.760071 1441742089 -0.220032 -0.611084 -0.022888 -0.760071 1441742089 -0.220032 -0.611084 -0.022888 -0.760071 1441742089 -0.220032 -0.611084 -0.022888 -0.760071 1441742089 -0.220032 -0.611084 -0.022888 -0.760071 1441742089 -0.259338 -0.610413 -0.062683 -0.745850 1441742089 -0.259338 -0.610413 -0.062683 -0.745850 1441742089 -0.259338 -0.610413 -0.062683 -0.745850 1441742089 -0.259338 -0.610413 -0.062683 -0.745850 1441742089 -0.259338 -0.610413 -0.062683 -0.745850 1441742089 -0.259338 -0.610413 -0.062683 -0.745850 1441742089 -0.259338 -0.610413 -0.062683 -0.745850 1441742089 -0.289795 -0.604126 -0.090820 -0.736816 1441742089 -0.289795 -0.604126 -0.090820 -0.736816 1441742089 -0.289795 -0.604126 -0.090820 -0.736816 1441742089 -0.289795 -0.604126 -0.090820 -0.736816 1441742089 -0.289795 -0.604126 -0.090820 -0.736816 1441742089 -0.289795 -0.604126 -0.090820 -0.736816 1441742089 -0.310486 -0.597412 -0.118469 -0.729919 1441742089 -0.310486 -0.597412 -0.118469 -0.729919 1441742089 -0.310486 -0.597412 -0.118469 -0.729919 1441742089 -0.310486 -0.597412 -0.118469 -0.729919 1441742089 -0.310486 -0.597412 -0.118469 -0.729919 1441742089 -0.310486 -0.597412 -0.118469 -0.729919 1441742089 -0.343872 -0.600769 -0.153198 -0.705322 1441742089 -0.343872 -0.600769 -0.153198 -0.705322 1441742089 -0.343872 -0.600769 -0.153198 -0.705322 1441742089 -0.343872 -0.600769 -0.153198 -0.705322 1441742089 -0.343872 -0.600769 -0.153198 -0.705322 1441742089 -0.343872 -0.600769 -0.153198 -0.705322 1441742089 -0.359131 -0.598694 -0.169312 -0.695740 1441742089 -0.359131 -0.598694 -0.169312 -0.695740 1441742089 -0.359131 -0.598694 -0.169312 -0.695740 1441742089 -0.359131 -0.598694 -0.169312 -0.695740 1441742089 -0.359131 -0.598694 -0.169312 -0.695740 1441742089 -0.359131 -0.598694 -0.169312 -0.695740 1441742089 -0.359131 -0.598694 -0.169312 -0.695740 1441742089 -0.344910 -0.580383 -0.160339 -0.720093 1441742089 -0.344910 -0.580383 -0.160339 -0.720093 1441742089 -0.344910 -0.580383 -0.160339 -0.720093 1441742089 -0.344910 -0.580383 -0.160339 -0.720093 1441742089 -0.344910 -0.580383 -0.160339 -0.720093 1441742089 -0.344910 -0.580383 -0.160339 -0.720093 1441742089 -0.320618 -0.584534 -0.149475 -0.730286 1441742089 -0.320618 -0.584534 -0.149475 -0.730286 1441742089 -0.320618 -0.584534 -0.149475 -0.730286 1441742089 -0.320618 -0.584534 -0.149475 -0.730286 1441742089 -0.320618 -0.584534 -0.149475 -0.730286 1441742089 -0.320618 -0.584534 -0.149475 -0.730286 1441742089 -0.295349 -0.587341 -0.126770 -0.742859 1441742089 -0.295349 -0.587341 -0.126770 -0.742859 1441742089 -0.295349 -0.587341 -0.126770 -0.742859 1441742089 -0.295349 -0.587341 -0.126770 -0.742859 1441742089 -0.295349 -0.587341 -0.126770 -0.742859 1441742089 -0.295349 -0.587341 -0.126770 -0.742859 1441742089 -0.295349 -0.587341 -0.126770 -0.742859 1441742089 -0.271301 -0.595886 -0.103943 -0.748718 1441742089 -0.271301 -0.595886 -0.103943 -0.748718 1441742089 -0.271301 -0.595886 -0.103943 -0.748718 1441742089 -0.271301 -0.595886 -0.103943 -0.748718 1441742089 -0.271301 -0.595886 -0.103943 -0.748718 1441742089 -0.271301 -0.595886 -0.103943 -0.748718 1441742089 -0.243713 -0.600525 -0.080750 -0.757324 1441742089 -0.243713 -0.600525 -0.080750 -0.757324 1441742089 -0.243713 -0.600525 -0.080750 -0.757324 1441742089 -0.243713 -0.600525 -0.080750 -0.757324 1441742089 -0.243713 -0.600525 -0.080750 -0.757324 1441742089 -0.243713 -0.600525 -0.080750 -0.757324 1441742089 -0.243713 -0.600525 -0.080750 -0.757324 1441742089 -0.205444 -0.600098 -0.041138 -0.772034 1441742089 -0.205444 -0.600098 -0.041138 -0.772034 1441742089 -0.205444 -0.600098 -0.041138 -0.772034 1441742089 -0.205444 -0.600098 -0.041138 -0.772034 1441742089 -0.205444 -0.600098 -0.041138 -0.772034 1441742089 -0.205444 -0.600098 -0.041138 -0.772034 1441742089 -0.167175 -0.601257 0.017273 -0.781250 1441742089 -0.167175 -0.601257 0.017273 -0.781250 1441742089 -0.167175 -0.601257 0.017273 -0.781250 1441742089 -0.167175 -0.601257 0.017273 -0.781250 1441742089 -0.167175 -0.601257 0.017273 -0.781250 1441742089 -0.167175 -0.601257 0.017273 -0.781250 1441742089 -0.137146 -0.564636 0.138367 -0.802063 1441742089 -0.137146 -0.564636 0.138367 -0.802063 1441742089 -0.137146 -0.564636 0.138367 -0.802063 1441742089 -0.137146 -0.564636 0.138367 -0.802063 1441742089 -0.137146 -0.564636 0.138367 -0.802063 1441742089 -0.137146 -0.564636 0.138367 -0.802063 1441742089 -0.137146 -0.564636 0.138367 -0.802063 1441742089 -0.064392 -0.557556 0.192322 -0.805054 1441742090 -0.064392 -0.557556 0.192322 -0.805054 1441742090 -0.064392 -0.557556 0.192322 -0.805054 1441742090 -0.064392 -0.557556 0.192322 -0.805054 1441742090 -0.064392 -0.557556 0.192322 -0.805054 1441742090 -0.064392 -0.557556 0.192322 -0.805054 1441742090 0.038269 -0.562317 0.163025 -0.809814 1441742090 0.038269 -0.562317 0.163025 -0.809814 1441742090 0.038269 -0.562317 0.163025 -0.809814 1441742090 0.038269 -0.562317 0.163025 -0.809814 1441742090 0.038269 -0.562317 0.163025 -0.809814 1441742090 0.038269 -0.562317 0.163025 -0.809814 1441742090 0.038269 -0.562317 0.163025 -0.809814 1441742090 0.099121 -0.558716 0.118774 -0.814819 1441742090 0.099121 -0.558716 0.118774 -0.814819 1441742090 0.099121 -0.558716 0.118774 -0.814819 1441742090 0.099121 -0.558716 0.118774 -0.814819 1441742090 0.099121 -0.558716 0.118774 -0.814819 1441742090 0.099121 -0.558716 0.118774 -0.814819 1441742090 0.115784 -0.556152 0.109253 -0.815735 1441742090 0.115784 -0.556152 0.109253 -0.815735 1441742090 0.115784 -0.556152 0.109253 -0.815735 1441742090 0.115784 -0.556152 0.109253 -0.815735 1441742090 0.115784 -0.556152 0.109253 -0.815735 1441742090 0.115784 -0.556152 0.109253 -0.815735 1441742090 0.115784 -0.556152 0.109253 -0.815735 1441742090 0.102478 -0.560181 0.110718 -0.814575 1441742090 0.102478 -0.560181 0.110718 -0.814575 1441742090 0.102478 -0.560181 0.110718 -0.814575 1441742090 0.102478 -0.560181 0.110718 -0.814575 1441742090 0.102478 -0.560181 0.110718 -0.814575 1441742090 0.102478 -0.560181 0.110718 -0.814575 1441742090 0.071777 -0.569458 0.112671 -0.811157 1441742090 0.071777 -0.569458 0.112671 -0.811157 1441742090 0.071777 -0.569458 0.112671 -0.811157 1441742090 0.071777 -0.569458 0.112671 -0.811157 1441742090 0.071777 -0.569458 0.112671 -0.811157 1441742090 0.071777 -0.569458 0.112671 -0.811157 1441742090 0.034058 -0.582642 0.096558 -0.806335 1441742090 0.034058 -0.582642 0.096558 -0.806335 1441742090 0.034058 -0.582642 0.096558 -0.806335 1441742090 0.034058 -0.582642 0.096558 -0.806335 1441742090 0.034058 -0.582642 0.096558 -0.806335 1441742090 0.034058 -0.582642 0.096558 -0.806335 1441742090 0.034058 -0.582642 0.096558 -0.806335 1441742090 -0.017456 -0.593384 0.079651 -0.800842 1441742090 -0.017456 -0.593384 0.079651 -0.800842 1441742090 -0.017456 -0.593384 0.079651 -0.800842 1441742090 -0.017456 -0.593384 0.079651 -0.800842 1441742090 -0.017456 -0.593384 0.079651 -0.800842 1441742090 -0.017456 -0.593384 0.079651 -0.800842 1441742090 -0.083313 -0.603943 0.078369 -0.788818 1441742090 -0.083313 -0.603943 0.078369 -0.788818 1441742090 -0.083313 -0.603943 0.078369 -0.788818 1441742090 -0.083313 -0.603943 0.078369 -0.788818 1441742090 -0.083313 -0.603943 0.078369 -0.788818 1441742090 -0.083313 -0.603943 0.078369 -0.788818 1441742090 -0.142761 -0.612061 0.077271 -0.774048 1441742090 -0.142761 -0.612061 0.077271 -0.774048 1441742090 -0.142761 -0.612061 0.077271 -0.774048 1441742090 -0.142761 -0.612061 0.077271 -0.774048 1441742090 -0.142761 -0.612061 0.077271 -0.774048 1441742090 -0.142761 -0.612061 0.077271 -0.774048 1441742090 -0.142761 -0.612061 0.077271 -0.774048 1441742090 -0.173340 -0.620544 0.032959 -0.764160 1441742090 -0.173340 -0.620544 0.032959 -0.764160 1441742090 -0.173340 -0.620544 0.032959 -0.764160 1441742090 -0.173340 -0.620544 0.032959 -0.764160 1441742090 -0.173340 -0.620544 0.032959 -0.764160 1441742090 -0.173340 -0.620544 0.032959 -0.764160 1441742090 -0.208130 -0.629883 -0.031616 -0.747681 1441742090 -0.208130 -0.629883 -0.031616 -0.747681 1441742090 -0.208130 -0.629883 -0.031616 -0.747681 1441742090 -0.208130 -0.629883 -0.031616 -0.747681 1441742090 -0.208130 -0.629883 -0.031616 -0.747681 1441742090 -0.208130 -0.629883 -0.031616 -0.747681 1441742090 -0.264282 -0.620850 -0.066345 -0.735168 1441742090 -0.264282 -0.620850 -0.066345 -0.735168 1441742090 -0.264282 -0.620850 -0.066345 -0.735168 1441742090 -0.264282 -0.620850 -0.066345 -0.735168 1441742090 -0.264282 -0.620850 -0.066345 -0.735168 1441742090 -0.264282 -0.620850 -0.066345 -0.735168 1441742090 -0.310486 -0.608459 -0.096375 -0.724060 1441742090 -0.310486 -0.608459 -0.096375 -0.724060 1441742090 -0.310486 -0.608459 -0.096375 -0.724060 1441742090 -0.310486 -0.608459 -0.096375 -0.724060 1441742090 -0.310486 -0.608459 -0.096375 -0.724060 1441742090 -0.310486 -0.608459 -0.096375 -0.724060 1441742090 -0.355957 -0.598328 -0.135498 -0.705017 1441742090 -0.355957 -0.598328 -0.135498 -0.705017 1441742090 -0.355957 -0.598328 -0.135498 -0.705017 1441742090 -0.355957 -0.598328 -0.135498 -0.705017 1441742090 -0.355957 -0.598328 -0.135498 -0.705017 1441742090 -0.355957 -0.598328 -0.135498 -0.705017 1441742090 -0.355957 -0.598328 -0.135498 -0.705017 1441742090 -0.412781 -0.601135 -0.170044 -0.662964 1441742090 -0.412781 -0.601135 -0.170044 -0.662964 1441742090 -0.412781 -0.601135 -0.170044 -0.662964 1441742090 -0.412781 -0.601135 -0.170044 -0.662964 1441742090 -0.412781 -0.601135 -0.170044 -0.662964 1441742090 -0.412781 -0.601135 -0.170044 -0.662964 1441742090 -0.437195 -0.600342 -0.183472 -0.644165 1441742090 -0.437195 -0.600342 -0.183472 -0.644165 1441742090 -0.437195 -0.600342 -0.183472 -0.644165 1441742090 -0.437195 -0.600342 -0.183472 -0.644165 1441742090 -0.437195 -0.600342 -0.183472 -0.644165 1441742090 -0.437195 -0.600342 -0.183472 -0.644165 1441742090 -0.428284 -0.585388 -0.178528 -0.664917 1441742090 -0.428284 -0.585388 -0.178528 -0.664917 1441742090 -0.428284 -0.585388 -0.178528 -0.664917 1441742090 -0.428284 -0.585388 -0.178528 -0.664917 1441742090 -0.428284 -0.585388 -0.178528 -0.664917 1441742090 -0.428284 -0.585388 -0.178528 -0.664917 1441742090 -0.403564 -0.591187 -0.158020 -0.680298 1441742090 -0.403564 -0.591187 -0.158020 -0.680298 1441742091 -0.403564 -0.591187 -0.158020 -0.680298 1441742091 -0.403564 -0.591187 -0.158020 -0.680298 1441742091 -0.403564 -0.591187 -0.158020 -0.680298 1441742091 -0.403564 -0.591187 -0.158020 -0.680298 1441742091 -0.371460 -0.601013 -0.132141 -0.695313 1441742091 -0.371460 -0.601013 -0.132141 -0.695313 1441742091 -0.371460 -0.601013 -0.132141 -0.695313 1441742091 -0.371460 -0.601013 -0.132141 -0.695313 1441742091 -0.371460 -0.601013 -0.132141 -0.695313 1441742091 -0.371460 -0.601013 -0.132141 -0.695313 1441742091 -0.371460 -0.601013 -0.132141 -0.695313 1441742091 -0.340393 -0.607056 -0.096619 -0.711609 1441742091 -0.340393 -0.607056 -0.096619 -0.711609 1441742091 -0.340393 -0.607056 -0.096619 -0.711609 1441742091 -0.340393 -0.607056 -0.096619 -0.711609 1441742091 -0.340393 -0.607056 -0.096619 -0.711609 1441742091 -0.340393 -0.607056 -0.096619 -0.711609 1441742091 -0.307190 -0.606873 -0.051392 -0.731262 1441742091 -0.307190 -0.606873 -0.051392 -0.731262 1441742091 -0.307190 -0.606873 -0.051392 -0.731262 1441742091 -0.307190 -0.606873 -0.051392 -0.731262 1441742091 -0.307190 -0.606873 -0.051392 -0.731262 1441742091 -0.307190 -0.606873 -0.051392 -0.731262 1441742091 -0.263000 -0.600891 -0.002197 -0.754883 1441742091 -0.263000 -0.600891 -0.002197 -0.754883 1441742091 -0.263000 -0.600891 -0.002197 -0.754883 1441742091 -0.263000 -0.600891 -0.002197 -0.754883 1441742091 -0.263000 -0.600891 -0.002197 -0.754883 1441742091 -0.263000 -0.600891 -0.002197 -0.754883 1441742091 -0.214661 -0.612976 0.046448 -0.759033 1441742091 -0.214661 -0.612976 0.046448 -0.759033 1441742091 -0.214661 -0.612976 0.046448 -0.759033 1441742091 -0.214661 -0.612976 0.046448 -0.759033 1441742091 -0.214661 -0.612976 0.046448 -0.759033 1441742091 -0.214661 -0.612976 0.046448 -0.759033 1441742091 -0.214661 -0.612976 0.046448 -0.759033 1441742091 -0.174805 -0.599915 0.110229 -0.772949 1441742091 -0.174805 -0.599915 0.110229 -0.772949 1441742091 -0.174805 -0.599915 0.110229 -0.772949 1441742091 -0.174805 -0.599915 0.110229 -0.772949 1441742091 -0.174805 -0.599915 0.110229 -0.772949 1441742091 -0.174805 -0.599915 0.110229 -0.772949 1441742091 -0.139282 -0.563660 0.202087 -0.788757 1441742091 -0.139282 -0.563660 0.202087 -0.788757 1441742091 -0.139282 -0.563660 0.202087 -0.788757 1441742091 -0.139282 -0.563660 0.202087 -0.788757 1441742091 -0.139282 -0.563660 0.202087 -0.788757 1441742091 -0.139282 -0.563660 0.202087 -0.788757 1441742091 -0.075439 -0.547302 0.251343 -0.794739 1441742091 -0.075439 -0.547302 0.251343 -0.794739 1441742091 -0.075439 -0.547302 0.251343 -0.794739 1441742091 -0.075439 -0.547302 0.251343 -0.794739 1441742091 -0.075439 -0.547302 0.251343 -0.794739 1441742091 -0.075439 -0.547302 0.251343 -0.794739 1441742091 -0.075439 -0.547302 0.251343 -0.794739 1441742091 0.011536 -0.555298 0.210571 -0.804504 1441742091 0.011536 -0.555298 0.210571 -0.804504 1441742091 0.011536 -0.555298 0.210571 -0.804504 1441742091 0.011536 -0.555298 0.210571 -0.804504 1441742091 0.011536 -0.555298 0.210571 -0.804504 1441742091 0.011536 -0.555298 0.210571 -0.804504 1441742091 0.060608 -0.550720 0.170898 -0.814819 1441742091 0.060608 -0.550720 0.170898 -0.814819 1441742091 0.060608 -0.550720 0.170898 -0.814819 1441742091 0.060608 -0.550720 0.170898 -0.814819 1441742091 0.060608 -0.550720 0.170898 -0.814819 1441742091 0.060608 -0.550720 0.170898 -0.814819 1441742091 0.060608 -0.550720 0.170898 -0.814819 1441742091 0.074341 -0.549683 0.155884 -0.817383 1441742091 0.074341 -0.549683 0.155884 -0.817383 1441742091 0.074341 -0.549683 0.155884 -0.817383 1441742091 0.074341 -0.549683 0.155884 -0.817383 1441742091 0.074341 -0.549683 0.155884 -0.817383 1441742091 0.074341 -0.549683 0.155884 -0.817383 1441742091 0.064941 -0.555054 0.144409 -0.816650 1441742091 0.064941 -0.555054 0.144409 -0.816650 1441742091 0.064941 -0.555054 0.144409 -0.816650 1441742091 0.064941 -0.555054 0.144409 -0.816650 1441742091 0.064941 -0.555054 0.144409 -0.816650 1441742091 0.064941 -0.555054 0.144409 -0.816650 1441742091 0.039368 -0.567505 0.128113 -0.812439 1441742091 0.039368 -0.567505 0.128113 -0.812439 1441742091 0.039368 -0.567505 0.128113 -0.812439 1441742091 
-0.181091 -0.599182 0.141785 -0.766968 1441742093 -0.181091 -0.599182 0.141785 -0.766968 1441742093 -0.176941 -0.600708 0.141418 -0.766785 1441742093 -0.176941 -0.600708 0.141418 -0.766785 1441742093 -0.176941 -0.600708 0.141418 -0.766785 1441742093 -0.176941 -0.600708 0.141418 -0.766785 1441742093 -0.176941 -0.600708 0.141418 -0.766785 1441742093 -0.176941 -0.600708 0.141418 -0.766785 1441742093 -0.173889 -0.601685 0.141052 -0.766785 1441742093 -0.173889 -0.601685 0.141052 -0.766785 1441742093 -0.173889 -0.601685 0.141052 -0.766785 1441742093 -0.173889 -0.601685 0.141052 -0.766785 1441742093 -0.173889 -0.601685 0.141052 -0.766785 1441742094 -0.173889 -0.601685 0.141052 -0.766785 1441742094 -0.173889 -0.601685 0.141052 -0.766785 1441742094 -0.171265 -0.602417 0.139709 -0.767029 1441742094 -0.171265 -0.602417 0.139709 -0.767029 1441742094 -0.171265 -0.602417 0.139709 -0.767029 1441742094 -0.171265 -0.602417 0.139709 -0.767029 1441742094 -0.171265 -0.602417 0.139709 -0.767029 1441742094 -0.171265 -0.602417 0.139709 -0.767029 1441742094 -0.169495 -0.602539 0.136719 -0.767822 1441742094 -0.169495 -0.602539 0.136719 -0.767822 1441742094 -0.169495 -0.602539 0.136719 -0.767822 1441742094 -0.169495 -0.602539 0.136719 -0.767822 1441742094 -0.169495 -0.602539 0.136719 -0.767822 1441742094 -0.169495 -0.602539 0.136719 -0.767822 1441742094 -0.168457 -0.601685 0.133179 -0.769409 1441742094 -0.168457 -0.601685 0.133179 -0.769409 1441742094 -0.168457 -0.601685 0.133179 -0.769409 1441742094 -0.168457 -0.601685 0.133179 -0.769409 1441742094 -0.168457 -0.601685 0.133179 -0.769409 1441742094 -0.168457 -0.601685 0.133179 -0.769409 1441742094 -0.168457 -0.601685 0.133179 -0.769409 1441742094 -0.169983 -0.600037 0.131592 -0.770630 1441742094 -0.169983 -0.600037 0.131592 -0.770630 1441742094 -0.169983 -0.600037 0.131592 -0.770630 1441742094 -0.169983 -0.600037 0.131592 -0.770630 1441742094 -0.169983 -0.600037 0.131592 -0.770630 1441742094 -0.169983 -0.600037 0.131592 -0.770630 1441742094 -0.174072 -0.597717 0.133667 -0.771118 1441742094 -0.174072 -0.597717 0.133667 -0.771118 1441742094 -0.174072 -0.597717 0.133667 -0.771118 1441742094 -0.174072 -0.597717 0.133667 -0.771118 1441742094 -0.174072 -0.597717 0.133667 -0.771118 1441742094 -0.174072 -0.597717 0.133667 -0.771118 1441742094 -0.178772 -0.595703 0.137024 -0.770996 1441742094 -0.178772 -0.595703 0.137024 -0.770996 1441742094 -0.178772 -0.595703 0.137024 -0.770996 1441742094 -0.178772 -0.595703 0.137024 -0.770996 1441742094 -0.178772 -0.595703 0.137024 -0.770996 1441742094 -0.178772 -0.595703 0.137024 -0.770996 1441742094 -0.183228 -0.594482 0.141602 -0.770081 1441742094 -0.183228 -0.594482 0.141602 -0.770081 1441742094 -0.183228 -0.594482 0.141602 -0.770081 1441742094 -0.183228 -0.594482 0.141602 -0.770081 1441742094 -0.183228 -0.594482 0.141602 -0.770081 1441742094 -0.183228 -0.594482 0.141602 -0.770081 1441742094 -0.183228 -0.594482 0.141602 -0.770081 1441742094 -0.188477 -0.592529 0.148865 -0.768921 1441742094 -0.188477 -0.592529 0.148865 -0.768921 1441742094 -0.188477 -0.592529 0.148865 -0.768921 1441742094 -0.188477 -0.592529 0.148865 -0.768921 1441742094 -0.188477 -0.592529 0.148865 -0.768921 1441742094 -0.188477 -0.592529 0.148865 -0.768921 1441742094 -0.194397 -0.589783 0.157043 -0.767944 1441742094 -0.194397 -0.589783 0.157043 -0.767944 1441742094 -0.194397 -0.589783 0.157043 -0.767944 1441742094 -0.194397 -0.589783 0.157043 -0.767944 1441742094 -0.194397 -0.589783 0.157043 -0.767944 1441742094 -0.194397 -0.589783 0.157043 -0.767944 1441742094 -0.197021 -0.586548 0.162537 -0.768677 1441742094 -0.197021 -0.586548 0.162537 -0.768677 1441742094 -0.197021 -0.586548 0.162537 -0.768677 1441742094 -0.197021 -0.586548 0.162537 -0.768677 1441742094 -0.197021 -0.586548 0.162537 -0.768677 1441742094 -0.197021 -0.586548 0.162537 -0.768677 1441742094 -0.191284 -0.584717 0.161438 -0.771667 1441742094 -0.191284 -0.584717 0.161438 -0.771667 1441742094 -0.191284 -0.584717 0.161438 -0.771667 1441742094 -0.191284 -0.584717 0.161438 -0.771667 1441742094 -0.191284 -0.584717 0.161438 -0.771667 1441742094 -0.191284 -0.584717 0.161438 -0.771667 1441742094 -0.191284 -0.584717 0.161438 -0.771667 1441742094 -0.183105 -0.586365 0.155212 -0.773682 1441742094 -0.183105 -0.586365 0.155212 -0.773682 1441742094 -0.183105 -0.586365 0.155212 -0.773682 1441742094 -0.183105 -0.586365 0.155212 -0.773682 1441742094 -0.183105 -0.586365 0.155212 -0.773682 1441742094 -0.183105 -0.586365 0.155212 -0.773682 1441742094 -0.182129 -0.589111 0.151794 -0.772583 1441742094 -0.182129 -0.589111 0.151794 -0.772583 1441742094 -0.182129 -0.589111 0.151794 -0.772583 1441742094 -0.182129 -0.589111 0.151794 -0.772583 1441742094 -0.182129 -0.589111 0.151794 -0.772583 1441742094 -0.182129 -0.589111 0.151794 -0.772583 1441742094 -0.187805 -0.587402 0.158081 -0.771179 1441742094 -0.187805 -0.587402 0.158081 -0.771179 1441742094 -0.187805 -0.587402 0.158081 -0.771179 1441742094 -0.187805 -0.587402 0.158081 -0.771179 1441742094 -0.187805 -0.587402 0.158081 -0.771179 1441742094 -0.187805 -0.587402 0.158081 -0.771179 1441742094 -0.187134 -0.588989 0.159607 -0.769836 1441742094 -0.187134 -0.588989 0.159607 -0.769836 1441742094 -0.187134 -0.588989 0.159607 -0.769836 1441742094 -0.187134 -0.588989 0.159607 -0.769836 1441742094 -0.187134 -0.588989 0.159607 -0.769836 1441742094 -0.187134 -0.588989 0.159607 -0.769836 1441742094 -0.187134 -0.588989 0.159607 -0.769836 1441742094 -0.187622 -0.590454 0.159546 -0.768616 1441742094 -0.187622 -0.590454 0.159546 -0.768616 1441742094 -0.187622 -0.590454 0.159546 -0.768616 1441742094 -0.187622 -0.590454 0.159546 -0.768616 1441742094 -0.187622 -0.590454 0.159546 -0.768616 1441742094 -0.187622 -0.590454 0.159546 -0.768616 1441742094 -0.188904 -0.590698 0.159546 -0.768127 1441742094 -0.188904 -0.590698 0.159546 -0.768127 1441742094 -0.188904 -0.590698 0.159546 -0.768127 1441742094 -0.188904 -0.590698 0.159546 -0.768127 1441742094 -0.188904 -0.590698 0.159546 -0.768127 1441742094 -0.188904 -0.590698 0.159546 -0.768127 1441742094 -0.188843 -0.591492 0.156860 -0.768066 1441742094 -0.188843 -0.591492 0.156860 -0.768066 1441742094 -0.188843 -0.591492 0.156860 -0.768066 1441742094 -0.188843 -0.591492 0.156860 -0.768066 1441742094 -0.188843 -0.591492 0.156860 -0.768066 1441742094 -0.188843 -0.591492 0.156860 -0.768066 1441742094 -0.188843 -0.591492 0.156860 -0.768066 1441742095 -0.191772 -0.591309 0.157349 -0.767395 1441742095 -0.191772 -0.591309 0.157349 -0.767395 1441742095 -0.191772 -0.591309 0.157349 -0.767395 1441742095 -0.191772 -0.591309 0.157349 -0.767395 1441742095 -0.191772 -0.591309 0.157349 -0.767395 1441742095 -0.191772 -0.591309 0.157349 -0.767395 1441742095 -0.194214 -0.590149 0.159241 -0.767273 1441742095 -0.194214 -0.590149 0.159241 -0.767273 1441742095 -0.194214 -0.590149 0.159241 -0.767273 1441742095 -0.194214 -0.590149 0.159241 -0.767273 1441742095 -0.194214 -0.590149 0.159241 -0.767273 1441742095 -0.194214 -0.590149 0.159241 -0.767273 1441742095 -0.196411 -0.587341 0.161133 -0.768494 1441742095 -0.196411 -0.587341 0.161133 -0.768494 1441742095 -0.196411 -0.587341 0.161133 -0.768494 1441742095 -0.196411 -0.587341 0.161133 -0.768494 1441742095 -0.196411 -0.587341 0.161133 -0.768494 1441742095 -0.196411 -0.587341 0.161133 -0.768494 1441742095 -0.196411 -0.587341 0.161133 -0.768494 1441742095 -0.194946 -0.583374 0.167053 -0.770630 1441742095 -0.194946 -0.583374 0.167053 -0.770630 1441742095 -0.194946 -0.583374 0.167053 -0.770630 1441742095 -0.194946 -0.583374 0.167053 -0.770630 1441742095 -0.194946 -0.583374 0.167053 -0.770630 1441742095 -0.194946 -0.583374 0.167053 -0.770630 1441742095 -0.185486 -0.582520 0.166626 -0.773682 1441742095 -0.185486 -0.582520 0.166626 -0.773682 1441742095 -0.185486 -0.582520 0.166626 -0.773682 1441742095 -0.185486 -0.582520 0.166626 -0.773682 1441742095 -0.168213 -0.582825 0.158813 -0.779053 1441742095 -0.168213 -0.582825 0.158813 -0.779053 1441742095 -0.168213 -0.582825 0.158813 -0.779053 1441742095 -0.168213 -0.582825 0.158813 -0.779053 1441742095 -0.168213 -0.582825 0.158813 -0.779053 1441742095 -0.168213 -0.582825 0.158813 -0.779053 1441742095 -0.145203 -0.588074 0.141663 -0.782959 1441742095 -0.145203 -0.588074 0.141663 -0.782959 1441742095 -0.145203 -0.588074 0.141663 -0.782959 1441742095 -0.145203 -0.588074 0.141663 -0.782959 1441742095 -0.145203 -0.588074 0.141663 -0.782959 1441742095 -0.145203 -0.588074 0.141663 -0.782959 1441742095 -0.134216 -0.592407 0.129761 -0.783752 1441742095 -0.134216 -0.592407 0.129761 -0.783752 1441742095 -0.134216 -0.592407 0.129761 -0.783752 1441742095 -0.134216 -0.592407 0.129761 -0.783752 1441742095 -0.134216 -0.592407 0.129761 -0.783752 1441742095 -0.134216 -0.592407 0.129761 -0.783752 1441742095 -0.134216 -0.592407 0.129761 -0.783752 1441742095 -0.144836 -0.590454 0.138855 -0.781799 1441742095 -0.144836 -0.590454 0.138855 -0.781799 1441742095 -0.144836 -0.590454 0.138855 -0.781799 1441742095 -0.144836 -0.590454 0.138855 -0.781799 1441742095 -0.144836 -0.590454 0.138855 -0.781799 1441742095 -0.144836 -0.590454 0.138855 -0.781799 1441742095 -0.144836 -0.590454 0.138855 -0.781799 1441742095 -0.158020 -0.588257 0.152832 -0.778259 1441742095 -0.158020 -0.588257 0.152832 -0.778259 1441742095 -0.158020 -0.588257 0.152832 -0.778259 1441742095 -0.158020 -0.588257 0.152832 -0.778259 1441742095 -0.158020 -0.588257 0.152832 -0.778259 1441742095 -0.158020 -0.588257 0.152832 -0.778259 1441742095 -0.166443 -0.587830 0.160706 -0.775269 1441742095 -0.166443 -0.587830 0.160706 -0.775269 1441742095 -0.166443 -0.587830 0.160706 -0.775269 1441742095 -0.166443 -0.587830 0.160706 -0.775269 1441742095 -0.166443 -0.587830 0.160706 -0.775269 1441742095 -0.166443 -0.587830 0.160706 -0.775269 1441742095 -0.166443 -0.587830 0.160706 -0.775269 1441742095 -0.173645 -0.588196 0.163879 -0.772766 1441742095 -0.173645 -0.588196 0.163879 -0.772766 1441742095 -0.173645 -0.588196 0.163879 -0.772766 1441742095 -0.173645 -0.588196 0.163879 -0.772766 1441742095 -0.173645 -0.588196 0.163879 -0.772766 1441742095 -0.173645 -0.588196 0.163879 -0.772766 1441742095 -0.182007 -0.588196 0.162964 -0.770996 1441742095 -0.182007 -0.588196 0.162964 -0.770996 1441742095 -0.182007 -0.588196 0.162964 -0.770996 1441742095 -0.182007 -0.588196 0.162964 -0.770996 1441742095 -0.182007 -0.588196 0.162964 -0.770996 1441742095 -0.182007 -0.588196 0.162964 -0.770996 1441742095 -0.191772 -0.586914 0.161865 -0.769836 1441742095 -0.191772 -0.586914 0.161865 -0.769836 1441742095 -0.191772 -0.586914 0.161865 -0.769836 1441742095 -0.191772 -0.586914 0.161865 -0.769836 1441742095 -0.191772 -0.586914 0.161865 -0.769836 1441742095 -0.191772 -0.586914 0.161865 -0.769836 1441742095 -0.200012 -0.585327 0.160278 -0.769287 1441742095 -0.200012 -0.585327 0.160278 -0.769287 1441742095 -0.200012 -0.585327 0.160278 -0.769287 1441742095 -0.200012 -0.585327 0.160278 -0.769287 1441742095 -0.200012 -0.585327 0.160278 -0.769287 1441742095 -0.200012 -0.585327 0.160278 -0.769287 1441742095 -0.206970 -0.584167 0.158875 -0.768555 1441742095 -0.206970 -0.584167 0.158875 -0.768555 1441742095 -0.206970 -0.584167 0.158875 -0.768555 1441742095 -0.206970 -0.584167 0.158875 -0.768555 1441742095 -0.206970 -0.584167 0.158875 -0.768555 1441742095 -0.206970 -0.584167 0.158875 -0.768555 1441742095 -0.211731 -0.583740 0.157837 -0.767883 1441742095 -0.211731 -0.583740 0.157837 -0.767883 1441742095 -0.211731 -0.583740 0.157837 -0.767883 1441742095 -0.211731 -0.583740 0.157837 -0.767883 1441742095 -0.211731 -0.583740 0.157837 -0.767883 1441742095 -0.211731 -0.583740 0.157837 -0.767883 1441742095 -0.211731 -0.583740 0.157837 -0.767883 1441742095 -0.213379 -0.584045 0.157043 -0.767334 1441742095 -0.213379 -0.584045 0.157043 -0.767334 1441742095 -0.213379 -0.584045 0.157043 -0.767334 1441742095 -0.213379 -0.584045 0.157043 -0.767334 1441742095 -0.213379 -0.584045 0.157043 -0.767334 1441742095 -0.213379 -0.584045 0.157043 -0.767334 1441742095 -0.210388 -0.584961 0.155823 -0.767700 1441742096 -0.210388 -0.584961 0.155823 -0.767700 1441742096 -0.210388 -0.584961 0.155823 -0.767700 1441742096 -0.210388 -0.584961 0.155823 -0.767700 1441742096 -0.210388 -0.584961 0.155823 -0.767700 1441742096 -0.210388 -0.584961 0.155823 -0.767700 1441742096 -0.202942 -0.586975 0.153198 -0.768677 1441742096 -0.202942 -0.586975 0.153198 -0.768677 1441742096 -0.202942 -0.586975 0.153198 -0.768677 1441742096 -0.202942 -0.586975 0.153198 -0.768677 1441742096 -0.202942 -0.586975 0.153198 -0.768677 1441742096 -0.202942 -0.586975 0.153198 -0.768677 1441742096 -0.195801 -0.589294 0.151367 -0.769165 1441742096 -0.195801 -0.589294 0.151367 -0.769165 1441742096 -0.195801 -0.589294 0.151367 -0.769165 1441742096 -0.195801 -0.589294 0.151367 -0.769165 1441742096 -0.195801 -0.589294 0.151367 -0.769165 1441742096 -0.195801 -0.589294 0.151367 -0.769165 1441742096 -0.193176 -0.590088 0.154236 -0.768616 1441742096 -0.193176 -0.590088 0.154236 -0.768616 1441742096 -0.193176 -0.590088 0.154236 -0.768616 1441742096 -0.193176 -0.590088 0.154236 -0.768616 1441742096 -0.193176 -0.590088 0.154236 -0.768616 1441742096 -0.193176 -0.590088 0.154236 -0.768616 1441742096 -0.192810 -0.589233 0.159729 -0.768250 1441742096 -0.192810 -0.589233 0.159729 -0.768250 1441742096 -0.192810 -0.589233 0.159729 -0.768250 1441742096 -0.192810 -0.589233 0.159729 -0.768250 1441742096 -0.192810 -0.589233 0.159729 -0.768250 1441742096 -0.192810 -0.589233 0.159729 -0.768250 1441742096 -0.190430 -0.587708 0.162476 -0.769409 1441742096 -0.190430 -0.587708 0.162476 -0.769409 1441742096 -0.190430 -0.587708 0.162476 -0.769409 1441742096 -0.190430 -0.587708 0.162476 -0.769409 1441742096 -0.190430 -0.587708 0.162476 -0.769409 1441742096 -0.190430 -0.587708 0.162476 -0.769409 1441742096 -0.188110 -0.586731 0.163330 -0.770569 1441742096 -0.188110 -0.586731 0.163330 -0.770569 1441742096 -0.188110 -0.586731 0.163330 -0.770569 1441742096 -0.188110 -0.586731 0.163330 -0.770569 1441742096 -0.188110 -0.586731 0.163330 -0.770569 1441742096 -0.188110 -0.586731 0.163330 -0.770569 1441742096 -0.188110 -0.586731 0.163330 -0.770569 1441742096 -0.192627 -0.584839 0.165405 -0.770447 1441742096 -0.192627 -0.584839 0.165405 -0.770447 1441742096 -0.192627 -0.584839 0.165405 -0.770447 1441742096 -0.192627 -0.584839 0.165405 -0.770447 1441742096 -0.192627 -0.584839 0.165405 -0.770447 1441742096 -0.192627 -0.584839 0.165405 -0.770447 1441742096 -0.199097 -0.580566 0.171631 -0.770691 1441742096 -0.199097 -0.580566 0.171631 -0.770691 1441742096 -0.199097 -0.580566 0.171631 -0.770691 1441742096 -0.199097 -0.580566 0.171631 -0.770691 1441742096 -0.199097 -0.580566 0.171631 -0.770691 1441742096 -0.199097 -0.580566 0.171631 -0.770691 1441742096 -0.200989 -0.578430 0.174561 -0.771118 1441742096 -0.200989 -0.578430 0.174561 -0.771118 1441742096 -0.200989 -0.578430 0.174561 -0.771118 1441742096 -0.200989 -0.578430 0.174561 -0.771118 1441742096 -0.200989 -0.578430 0.174561 -0.771118 1441742096 -0.200989 -0.578430 0.174561 -0.771118 1441742096 -0.199463 -0.577515 0.175781 -0.771912 1441742096 -0.199463 -0.577515 0.175781 -0.771912 1441742096 -0.199463 -0.577515 0.175781 -0.771912 1441742096 -0.199463 -0.577515 0.175781 -0.771912 1441742096 -0.199463 -0.577515 0.175781 -0.771912 1441742096 -0.199463 -0.577515 0.175781 -0.771912 1441742096 -0.199463 -0.577515 0.175781 -0.771912 1441742096 -0.197449 -0.576965 0.176147 -0.772766 1441742096 -0.197449 -0.576965 0.176147 -0.772766 1441742096 -0.197449 -0.576965 0.176147 -0.772766 1441742096 -0.197449 -0.576965 0.176147 -0.772766 1441742096 -0.197449 -0.576965 0.176147 -0.772766 1441742096 -0.197449 -0.576965 0.176147 -0.772766 1441742096 -0.197449 -0.576965 0.176147 -0.772766 1441742096 -0.191650 -0.576416 0.173706 -0.775208 1441742096 -0.191650 -0.576416 0.173706 -0.775208 1441742096 -0.191650 -0.576416 0.173706 -0.775208 1441742096 -0.191650 -0.576416 0.173706 -0.775208 1441742096 -0.191650 -0.576416 0.173706 -0.775208 1441742096 -0.191650 -0.576416 0.173706 -0.775208 1441742096 -0.181213 -0.575684 0.168701 -0.779358 1441742096 -0.181213 -0.575684 0.168701 -0.779358 1441742096 -0.181213 -0.575684 0.168701 -0.779358 1441742096 -0.181213 -0.575684 0.168701 -0.779358 1441742096 -0.181213 -0.575684 0.168701 -0.779358 1441742096 -0.181213 -0.575684 0.168701 -0.779358 1441742096 -0.170654 -0.576904 0.164368 -0.781738 1441742096 -0.170654 -0.576904 0.164368 -0.781738 1441742096 -0.170654 -0.576904 0.164368 -0.781738 1441742096 -0.170654 -0.576904 0.164368 -0.781738 1441742096 -0.170654 -0.576904 0.164368 -0.781738 1441742096 -0.170654 -0.576904 0.164368 -0.781738 1441742096 -0.168884 -0.575806 0.169189 -0.781921 1441742096 -0.168884 -0.575806 0.169189 -0.781921 1441742096 -0.168884 -0.575806 0.169189 -0.781921 1441742096 -0.168884 -0.575806 0.169189 -0.781921 1441742096 -0.168884 -0.575806 0.169189 -0.781921 1441742096 -0.168884 -0.575806 0.169189 -0.781921 1441742096 -0.168884 -0.575806 0.169189 -0.781921 1441742096 -0.172058 -0.573730 0.179932 -0.780334 1441742096 -0.172058 -0.573730 0.179932 -0.780334 1441742096 -0.172058 -0.573730 0.179932 -0.780334 1441742096 -0.172058 -0.573730 0.179932 -0.780334 1441742096 -0.172058 -0.573730 0.179932 -0.780334 1441742096 -0.172058 -0.573730 0.179932 -0.780334 1441742096 -0.173157 -0.574890 0.184509 -0.778198 1441742096 -0.173157 -0.574890 0.184509 -0.778198 1441742096 -0.173157 -0.574890 0.184509 -0.778198 1441742096 -0.173157 -0.574890 0.184509 -0.778198 1441742096 -0.173157 -0.574890 0.184509 -0.778198 1441742096 -0.173157 -0.574890 0.184509 -0.778198 1441742096 -0.173157 -0.574890 0.184509 -0.778198 1441742096 -0.176331 -0.576782 0.185425 -0.775818 1441742096 -0.176331 -0.576782 0.185425 -0.775818 1441742097 -0.176331 -0.576782 0.185425 -0.775818 1441742097 -0.176331 -0.576782 0.185425 -0.775818 1441742097 -0.176331 -0.576782 0.185425 -0.775818 1441742097 -0.176331 -0.576782 0.185425 -0.775818 1441742097 -0.182556 -0.578247 0.183289 -0.773804 1441742097 -0.182556 -0.578247 0.183289 -0.773804 1441742097 -0.182556 -0.578247 0.183289 -0.773804 1441742097 -0.182556 -0.578247 0.183289 -0.773804 1441742097 -0.182556 -0.578247 0.183289 -0.773804 1441742097 -0.182556 -0.578247 0.183289 -0.773804 1441742097 -0.182556 -0.578247 0.183289 -0.773804 1441742097 -0.192200 -0.577942 0.181641 -0.772095 1441742097 -0.192200 -0.577942 0.181641 -0.772095 1441742097 -0.192200 -0.577942 0.181641 -0.772095 1441742097 -0.192200 -0.577942 0.181641 -0.772095 1441742097 -0.192200 -0.577942 0.181641 -0.772095 1441742097 -0.192200 -0.577942 0.181641 -0.772095 1441742097 -0.202820 -0.577026 0.180420 -0.770386 1441742097 -0.202820 -0.577026 0.180420 -0.770386 1441742097 -0.202820 -0.577026 0.180420 -0.770386 1441742097 -0.202820 -0.577026 0.180420 -0.770386 1441742097 -0.202820 -0.577026 0.180420 -0.770386 1441742097 -0.202820 -0.577026 0.180420 -0.770386 1441742097 -0.211365 -0.576050 0.177673 -0.769409 1441742097 -0.211365 -0.576050 0.177673 -0.769409 1441742097 -0.211365 -0.576050 0.177673 -0.769409 1441742097 -0.211365 -0.576050 0.177673 -0.769409 1441742097 -0.211365 -0.576050 0.177673 -0.769409 1441742097 -0.211365 -0.576050 0.177673 -0.769409 1441742097 -0.211365 -0.576050 0.177673 -0.769409 1441742097 -0.216553 -0.575867 0.172485 -0.769287 1441742097 -0.216553 -0.575867 0.172485 -0.769287 1441742097 -0.216553 -0.575867 0.172485 -0.769287 1441742097 -0.216553 -0.575867 0.172485 -0.769287 1441742097 -0.216553 -0.575867 0.172485 -0.769287 1441742097 -0.216553 -0.575867 0.172485 -0.769287 1441742097 -0.218567 -0.576599 0.166260 -0.769592 1441742097 -0.218567 -0.576599 0.166260 -0.769592 1441742097 -0.218567 -0.576599 0.166260 -0.769592 1441742097 -0.218567 -0.576599 0.166260 -0.769592 1441742097 -0.218567 -0.576599 0.166260 -0.769592 1441742097 -0.218567 -0.576599 0.166260 -0.769592 1441742097 -0.218567 -0.576599 0.166260 -0.769592 1441742097 -0.218628 -0.577209 0.161255 -0.770142 1441742097 -0.218628 -0.577209 0.161255 -0.770142 1441742097 -0.218628 -0.577209 0.161255 -0.770142 1441742097 -0.218628 -0.577209 0.161255 -0.770142 1441742097 -0.218628 -0.577209 0.161255 -0.770142 1441742097 -0.218628 -0.577209 0.161255 -0.770142 1441742097 -0.214478 -0.577759 0.157471 -0.771667 1441742097 -0.214478 -0.577759 0.157471 -0.771667 1441742097 -0.214478 -0.577759 0.157471 -0.771667 1441742097 -0.214478 -0.577759 0.157471 -0.771667 1441742097 -0.214478 -0.577759 0.157471 -0.771667 1441742097 -0.214478 -0.577759 0.157471 -0.771667 1441742097 -0.204956 -0.579651 0.152588 -0.773865 1441742097 -0.204956 -0.579651 0.152588 -0.773865 1441742097 -0.204956 -0.579651 0.152588 -0.773865 1441742097 -0.204956 -0.579651 0.152588 -0.773865 1441742097 -0.204956 -0.579651 0.152588 -0.773865 1441742097 -0.204956 -0.579651 0.152588 -0.773865 1441742097 -0.204956 -0.579651 0.152588 -0.773865 1441742097 -0.195068 -0.582520 0.149353 -0.774841 1441742097 -0.195068 -0.582520 0.149353 -0.774841 1441742097 -0.195068 -0.582520 0.149353 -0.774841 1441742097 -0.195068 -0.582520 0.149353 -0.774841 1441742097 -0.195068 -0.582520 0.149353 -0.774841 1441742097 -0.195068 -0.582520 0.149353 -0.774841 1441742097 -0.189270 -0.584412 0.151855 -0.774353 1441742097 -0.189270 -0.584412 0.151855 -0.774353 1441742097 -0.189270 -0.584412 0.151855 -0.774353 1441742097 -0.189270 -0.584412 0.151855 -0.774353 1441742097 -0.189270 -0.584412 0.151855 -0.774353 1441742097 -0.189270 -0.584412 0.151855 -0.774353 1441742097 -0.189270 -0.584412 0.151855 -0.774353 1441742097 -0.184082 -0.585632 0.155762 -0.773926 1441742097 -0.184082 -0.585632 0.155762 -0.773926 1441742097 -0.184082 -0.585632 0.155762 -0.773926 1441742097 -0.184082 -0.585632 0.155762 -0.773926 1441742097 -0.184082 -0.585632 0.155762 -0.773926 1441742097 -0.184082 -0.585632 0.155762 -0.773926 1441742097 -0.178528 -0.586853 0.157166 -0.774048 1441742097 -0.178528 -0.586853 0.157166 -0.774048 1441742097 -0.178528 -0.586853 0.157166 -0.774048 1441742097 -0.178528 -0.586853 0.157166 -0.774048 1441742097 -0.178528 -0.586853 0.157166 -0.774048 1441742097 -0.178528 -0.586853 0.157166 -0.774048 1441742097 -0.177368 -0.586182 0.159058 -0.774414 1441742097 -0.177368 -0.586182 0.159058 -0.774414 1441742097 -0.177368 -0.586182 0.159058 -0.774414 1441742097 -0.177368 -0.586182 0.159058 -0.774414 1441742097 -0.177368 -0.586182 0.159058 -0.774414 1441742097 -0.177368 -0.586182 0.159058 -0.774414 1441742097 -0.177368 -0.586182 0.159058 -0.774414 1441742097 -0.179932 -0.583862 0.162964 -0.774780 1441742097 -0.179932 -0.583862 0.162964 -0.774780 1441742097 -0.179932 -0.583862 0.162964 -0.774780 1441742097 -0.179932 -0.583862 0.162964 -0.774780 1441742097 -0.179932 -0.583862 0.162964 -0.774780 1441742097 -0.179932 -0.583862 0.162964 -0.774780 1441742097 -0.183472 -0.581970 0.165894 -0.774719 1441742097 -0.183472 -0.581970 0.165894 -0.774719 1441742097 -0.183472 -0.581970 0.165894 -0.774719 1441742097 -0.183472 -0.581970 0.165894 -0.774719 1441742097 -0.183472 -0.581970 0.165894 -0.774719 1441742097 -0.183472 -0.581970 0.165894 -0.774719 1441742097 -0.185547 -0.580200 0.166687 -0.775391 1441742097 -0.185547 -0.580200 0.166687 -0.775391 1441742097 -0.185547 -0.580200 0.166687 -0.775391 1441742097 -0.185547 -0.580200 0.166687 -0.775391 1441742097 -0.185547 -0.580200 0.166687 -0.775391 1441742097 -0.185547 -0.580200 0.166687 -0.775391 1441742097 -0.179871 -0.580322 0.158508 -0.778320 1441742097 -0.179871 -0.580322 0.158508 -0.778320 1441742097 -0.179871 -0.580322 0.158508 -0.778320 1441742098 -0.179871 -0.580322 0.158508 -0.778320 1441742098 -0.179871 -0.580322 0.158508 -0.778320 1441742098 -0.179871 -0.580322 0.158508 -0.778320 1441742098 -0.173035 -0.582214 0.146729 -0.780762 1441742098 -0.173035 -0.582214 0.146729 -0.780762 1441742098 -0.173035 -0.582214 0.146729 -0.780762 1441742098 -0.173035 -0.582214 0.146729 -0.780762 1441742098 -0.173035 -0.582214 0.146729 -0.780762 1441742098 -0.173035 -0.582214 0.146729 -0.780762 1441742098 -0.172119 -0.580627 0.141418 -0.783142 1441742098 -0.172119 -0.580627 0.141418 -0.783142 1441742098 -0.172119 -0.580627 0.141418 -0.783142 1441742098 -0.172119 -0.580627 0.141418 -0.783142 1441742098 -0.172119 -0.580627 0.141418 -0.783142 1441742098 -0.172119 -0.580627 0.141418 -0.783142 1441742098 -0.166077 -0.577698 0.136658 -0.787476 1441742098 -0.166077 -0.577698 0.136658 -0.787476 1441742098 -0.166077 -0.577698 0.136658 -0.787476 1441742098 -0.166077 -0.577698 0.136658 -0.787476 1441742098 -0.166077 -0.577698 0.136658 -0.787476 1441742098 -0.166077 -0.577698 0.136658 -0.787476 1441742098 -0.166077 -0.577698 0.136658 -0.787476 1441742098 -0.150085 -0.578979 0.122375 -0.792053 1441742098 -0.150085 -0.578979 0.122375 -0.792053 1441742098 -0.150085 -0.578979 0.122375 -0.792053 1441742098 -0.150085 -0.578979 0.122375 -0.792053 1441742098 -0.150085 -0.578979 0.122375 -0.792053 1441742098 -0.150085 -0.578979 0.122375 -0.792053 1441742098 -0.140625 -0.579834 0.114258 -0.794373 1441742098 -0.140625 -0.579834 0.114258 -0.794373 1441742098 -0.140625 -0.579834 0.114258 -0.794373 1441742098 -0.140625 -0.579834 0.114258 -0.794373 1441742098 -0.140625 -0.579834 0.114258 -0.794373 1441742098 -0.140625 -0.579834 0.114258 -0.794373 1441742098 -0.143372 -0.578064 0.121826 -0.794067 1441742098 -0.143372 -0.578064 0.121826 -0.794067 1441742098 -0.143372 -0.578064 0.121826 -0.794067 1441742098 -0.143372 -0.578064 0.121826 -0.794067 1441742098 -0.143372 -0.578064 0.121826 -0.794067 1441742098 -0.143372 -0.578064 0.121826 -0.794067 1441742098 -0.145752 -0.578064 0.130371 -0.792236 1441742098 -0.145752 -0.578064 0.130371 -0.792236 1441742098 -0.145752 -0.578064 0.130371 -0.792236 1441742098 -0.145752 -0.578064 0.130371 -0.792236 1441742098 -0.145752 -0.578064 0.130371 -0.792236 1441742098 -0.145752 -0.578064 0.130371 -0.792236 1441742098 -0.145752 -0.578064 0.130371 -0.792236 1441742098 -0.147278 -0.580627 0.134399 -0.789429 1441742098 -0.147278 -0.580627 0.134399 -0.789429 1441742098 -0.147278 -0.580627 0.134399 -0.789429 1441742098 -0.147278 -0.580627 0.134399 -0.789429 1441742098 -0.147278 -0.580627 0.134399 -0.789429 1441742098 -0.147278 -0.580627 0.134399 -0.789429 1441742098 -0.147278 -0.580627 0.134399 -0.789429 1441742098 -0.153564 -0.582886 0.136963 -0.786133 1441742098 -0.153564 -0.582886 0.136963 -0.786133 1441742098 -0.153564 -0.582886 0.136963 -0.786133 1441742098 -0.153564 -0.582886 0.136963 -0.786133 1441742098 -0.153564 -0.582886 0.136963 -0.786133 1441742098 -0.153564 -0.582886 0.136963 -0.786133 1441742098 -0.162292 -0.583801 0.137451 -0.783630 1441742098 -0.162292 -0.583801 0.137451 -0.783630 1441742098 -0.162292 -0.583801 0.137451 -0.783630 1441742098 -0.162292 -0.583801 0.137451 -0.783630 1441742098 -0.162292 -0.583801 0.137451 -0.783630 1441742098 -0.162292 -0.583801 0.137451 -0.783630 1441742098 -0.162292 -0.583801 0.137451 -0.783630 1441742098 -0.173096 -0.583313 0.137756 -0.781616 1441742098 -0.173096 -0.583313 0.137756 -0.781616 1441742098 -0.173096 -0.583313 0.137756 -0.781616 1441742098 -0.173096 -0.583313 0.137756 -0.781616 1441742098 -0.173096 -0.583313 0.137756 -0.781616 1441742098 -0.173096 -0.583313 0.137756 -0.781616 1441742098 -0.183289 -0.582520 0.137085 -0.779968 1441742098 -0.183289 -0.582520 0.137085 -0.779968 1441742098 -0.183289 -0.582520 0.137085 -0.779968 1441742098 -0.183289 -0.582520 0.137085 -0.779968 1441742098 -0.183289 -0.582520 0.137085 -0.779968 1441742098 -0.183289 -0.582520 0.137085 -0.779968 1441742098 -0.191406 -0.581604 0.135254 -0.779053 1441742098 -0.191406 -0.581604 0.135254 -0.779053 1441742098 -0.191406 -0.581604 0.135254 -0.779053 1441742098 -0.191406 -0.581604 0.135254 -0.779053 1441742098 -0.191406 -0.581604 0.135254 -0.779053 1441742098 -0.191406 -0.581604 0.135254 -0.779053 1441742098 -0.196350 -0.581177 0.132141 -0.778687 1441742098 -0.196350 -0.581177 0.132141 -0.778687 1441742098 -0.196350 -0.581177 0.132141 -0.778687 1441742098 -0.196350 -0.581177 0.132141 -0.778687 1441742098 -0.196350 -0.581177 0.132141 -0.778687 1441742098 -0.196350 -0.581177 0.132141 -0.778687 1441742098 -0.196350 -0.581177 0.132141 -0.778687 1441742098 -0.197266 -0.581238 0.127991 -0.779053 1441742098 -0.197266 -0.581238 0.127991 -0.779053 1441742098 -0.197266 -0.581238 0.127991 -0.779053 1441742098 -0.197266 -0.581238 0.127991 -0.779053 1441742098 -0.197266 -0.581238 0.127991 -0.779053 1441742098 -0.197266 -0.581238 0.127991 -0.779053 1441742098 -0.194153 -0.581726 0.123840 -0.780151 1441742098 -0.194153 -0.581726 0.123840 -0.780151 1441742098 -0.194153 -0.581726 0.123840 -0.780151 1441742098 -0.194153 -0.581726 0.123840 -0.780151 1441742098 -0.194153 -0.581726 0.123840 -0.780151 1441742098 -0.194153 -0.581726 0.123840 -0.780151 1441742098 -0.186157 -0.583069 0.118591 -0.781921 1441742098 -0.186157 -0.583069 0.118591 -0.781921 1441742098 -0.186157 -0.583069 0.118591 -0.781921 1441742098 -0.186157 -0.583069 0.118591 -0.781921 1441742098 -0.186157 -0.583069 0.118591 -0.781921 1441742098 -0.186157 -0.583069 0.118591 -0.781921 1441742098 -0.174927 -0.585205 0.112976 -0.783752 1441742098 -0.174927 -0.585205 0.112976 -0.783752 1441742098 -0.174927 -0.585205 0.112976 -0.783752 1441742098 -0.174927 -0.585205 0.112976 -0.783752 1441742099 -0.174927 -0.585205 0.112976 -0.783752 1441742099 -0.174927 -0.585205 0.112976 -0.783752 1441742099 -0.163879 -0.587830 0.109619 -0.784607 1441742099 -0.163879 -0.587830 0.109619 -0.784607 1441742099 -0.163879 -0.587830 0.109619 -0.784607 1441742099 -0.163879 -0.587830 0.109619 -0.784607 1441742099 -0.163879 -0.587830 0.109619 -0.784607 1441742099 -0.163879 -0.587830 0.109619 -0.784607 1441742099 -0.163879 -0.587830 0.109619 -0.784607 1441742099 -0.158447 -0.589600 0.110840 -0.784241 1441742099 -0.158447 -0.589600 0.110840 -0.784241 1441742099 -0.158447 -0.589600 0.110840 -0.784241 1441742099 -0.158447 -0.589600 0.110840 -0.784241 1441742099 -0.158447 -0.589600 0.110840 -0.784241 1441742099 -0.158447 -0.589600 0.110840 -0.784241 1441742099 -0.156433 -0.588684 0.116943 -0.784485 1441742099 -0.156433 -0.588684 0.116943 -0.784485 1441742099 -0.156433 -0.588684 0.116943 -0.784485 1441742099 -0.156433 -0.588684 0.116943 -0.784485 1441742099 -0.156433 -0.588684 0.116943 -0.784485 1441742099 -0.156433 -0.588684 0.116943 -0.784485 1441742099 -0.151062 -0.589600 0.117920 -0.784668 1441742099 -0.151062 -0.589600 0.117920 -0.784668 1441742099 -0.151062 -0.589600 0.117920 -0.784668 1441742099 -0.151062 -0.589600 0.117920 -0.784668 1441742099 -0.151062 -0.589600 0.117920 -0.784668 1441742099 -0.151062 -0.589600 0.117920 -0.784668 1441742099 -0.151062 -0.589600 0.117920 -0.784668 1441742099 -0.149536 -0.588867 0.119507 -0.785278 1441742099 -0.149536 -0.588867 0.119507 -0.785278 1441742099 -0.149536 -0.588867 0.119507 -0.785278 1441742099 -0.149536 -0.588867 0.119507 -0.785278 1441742099 -0.149536 -0.588867 0.119507 -0.785278 1441742099 -0.149536 -0.588867 0.119507 -0.785278 1441742099 -0.151245 -0.588074 0.121704 -0.785217 1441742099 -0.151245 -0.588074 0.121704 -0.785217 1441742099 -0.151245 -0.588074 0.121704 -0.785217 1441742099 -0.151245 -0.588074 0.121704 -0.785217 1441742099 -0.151245 -0.588074 0.121704 -0.785217 1441742099 
-0.185791 -0.574463 0.147583 -0.783447 1441742102 -0.185791 -0.574463 0.147583 -0.783447 1441742102 -0.185791 -0.574463 0.147583 -0.783447 1441742102 -0.190796 -0.570251 0.149109 -0.785034 1441742102 -0.190796 -0.570251 0.149109 -0.785034 1441742102 -0.190796 -0.570251 0.149109 -0.785034 1441742102 -0.190796 -0.570251 0.149109 -0.785034 1441742102 -0.190796 -0.570251 0.149109 -0.785034 1441742102 -0.190796 -0.570251 0.149109 -0.785034 1441742102 -0.190491 -0.577332 0.120605 -0.784851 1441742102 -0.190491 -0.577332 0.120605 -0.784851 1441742102 -0.190491 -0.577332 0.120605 -0.784851 1441742102 -0.190491 -0.577332 0.120605 -0.784851 1441742102 -0.190491 -0.577332 0.120605 -0.784851 1441742102 -0.190491 -0.577332 0.120605 -0.784851 1441742102 -0.196472 -0.579895 0.085388 -0.786072 1441742102 -0.196472 -0.579895 0.085388 -0.786072 1441742102 -0.196472 -0.579895 0.085388 -0.786072 1441742102 -0.196472 -0.579895 0.085388 -0.786072 1441742102 -0.196472 -0.579895 0.085388 -0.786072 1441742102 -0.196472 -0.579895 0.085388 -0.786072 1441742102 -0.196472 -0.579895 0.085388 -0.786072 1441742102 -0.200745 -0.582520 0.051453 -0.786011 1441742102 -0.200745 -0.582520 0.051453 -0.786011 1441742102 -0.200745 -0.582520 0.051453 -0.786011 1441742102 -0.200745 -0.582520 0.051453 -0.786011 1441742102 -0.200745 -0.582520 0.051453 -0.786011 1441742102 -0.200745 -0.582520 0.051453 -0.786011 1441742102 -0.213745 -0.594421 -0.007019 -0.775269 1441742102 -0.213745 -0.594421 -0.007019 -0.775269 1441742102 -0.213745 -0.594421 -0.007019 -0.775269 1441742102 -0.213745 -0.594421 -0.007019 -0.775269 1441742102 -0.213745 -0.594421 -0.007019 -0.775269 1441742102 -0.213745 -0.594421 -0.007019 -0.775269 1441742102 -0.255798 -0.596558 -0.049133 -0.759216 1441742102 -0.255798 -0.596558 -0.049133 -0.759216 1441742102 -0.255798 -0.596558 -0.049133 -0.759216 1441742102 -0.255798 -0.596558 -0.049133 -0.759216 1441742102 -0.255798 -0.596558 -0.049133 -0.759216 1441742102 -0.255798 -0.596558 -0.049133 -0.759216 1441742102 -0.255798 -0.596558 -0.049133 -0.759216 1441742102 -0.297668 -0.586975 -0.085449 -0.748108 1441742102 -0.297668 -0.586975 -0.085449 -0.748108 1441742102 -0.297668 -0.586975 -0.085449 -0.748108 1441742102 -0.297668 -0.586975 -0.085449 -0.748108 1441742102 -0.297668 -0.586975 -0.085449 -0.748108 1441742102 -0.330750 -0.578552 -0.137939 -0.732788 1441742102 -0.330750 -0.578552 -0.137939 -0.732788 1441742102 -0.330750 -0.578552 -0.137939 -0.732788 1441742102 -0.330750 -0.578552 -0.137939 -0.732788 1441742102 -0.330750 -0.578552 -0.137939 -0.732788 1441742102 -0.330750 -0.578552 -0.137939 -0.732788 1441742102 -0.364624 -0.571533 -0.193237 -0.709351 1441742102 -0.364624 -0.571533 -0.193237 -0.709351 1441742102 -0.364624 -0.571533 -0.193237 -0.709351 1441742102 -0.364624 -0.571533 -0.193237 -0.709351 1441742102 -0.364624 -0.571533 -0.193237 -0.709351 1441742102 -0.364624 -0.571533 -0.193237 -0.709351 1441742102 -0.404968 -0.582764 -0.234863 -0.664307 1441742102 -0.404968 -0.582764 -0.234863 -0.664307 1441742102 -0.404968 -0.582764 -0.234863 -0.664307 1441742102 -0.404968 -0.582764 -0.234863 -0.664307 1441742102 -0.404968 -0.582764 -0.234863 -0.664307 1441742102 -0.404968 -0.582764 -0.234863 -0.664307 1441742102 -0.407166 -0.584290 -0.248474 -0.656616 1441742102 -0.407166 -0.584290 -0.248474 -0.656616 1441742102 -0.407166 -0.584290 -0.248474 -0.656616 1441742102 -0.407166 -0.584290 -0.248474 -0.656616 1441742102 -0.407166 -0.584290 -0.248474 -0.656616 1441742102 -0.407166 -0.584290 -0.248474 -0.656616 1441742102 -0.407166 -0.584290 -0.248474 -0.656616 1441742102 -0.388672 -0.571167 -0.237244 -0.683044 1441742102 -0.388672 -0.571167 -0.237244 -0.683044 1441742102 -0.388672 -0.571167 -0.237244 -0.683044 1441742102 -0.388672 -0.571167 -0.237244 -0.683044 1441742102 -0.388672 -0.571167 -0.237244 -0.683044 1441742102 -0.388672 -0.571167 -0.237244 -0.683044 1441742102 -0.363464 -0.577454 -0.224182 -0.695923 1441742102 -0.363464 -0.577454 -0.224182 -0.695923 1441742102 -0.363464 -0.577454 -0.224182 -0.695923 1441742102 -0.363464 -0.577454 -0.224182 -0.695923 1441742102 -0.363464 -0.577454 -0.224182 -0.695923 1441742102 -0.363464 -0.577454 -0.224182 -0.695923 1441742102 -0.363464 -0.577454 -0.224182 -0.695923 1441742102 -0.335571 -0.576233 -0.195007 -0.719299 1441742102 -0.335571 -0.576233 -0.195007 -0.719299 1441742102 -0.335571 -0.576233 -0.195007 -0.719299 1441742102 -0.335571 -0.576233 -0.195007 -0.719299 1441742102 -0.335571 -0.576233 -0.195007 -0.719299 1441742102 -0.335571 -0.576233 -0.195007 -0.719299 1441742102 -0.335571 -0.576233 -0.195007 -0.719299 1441742102 -0.309448 -0.584900 -0.166992 -0.731018 1441742102 -0.309448 -0.584900 -0.166992 -0.731018 1441742102 -0.309448 -0.584900 -0.166992 -0.731018 1441742102 -0.309448 -0.584900 -0.166992 -0.731018 1441742102 -0.309448 -0.584900 -0.166992 -0.731018 1441742102 -0.309448 -0.584900 -0.166992 -0.731018 1441742102 -0.273010 -0.589844 -0.133057 -0.748291 1441742103 -0.273010 -0.589844 -0.133057 -0.748291 1441742103 -0.273010 -0.589844 -0.133057 -0.748291 1441742103 -0.273010 -0.589844 -0.133057 -0.748291 1441742103 -0.273010 -0.589844 -0.133057 -0.748291 1441742103 -0.273010 -0.589844 -0.133057 -0.748291 1441742103 -0.234436 -0.594910 -0.072510 -0.765503 1441742103 -0.234436 -0.594910 -0.072510 -0.765503 1441742103 -0.234436 -0.594910 -0.072510 -0.765503 1441742103 -0.234436 -0.594910 -0.072510 -0.765503 1441742103 -0.234436 -0.594910 -0.072510 -0.765503 1441742103 -0.234436 -0.594910 -0.072510 -0.765503 1441742103 -0.234436 -0.594910 -0.072510 -0.765503 1441742103 -0.190247 -0.594788 -0.002808 -0.781128 1441742103 -0.190247 -0.594788 -0.002808 -0.781128 1441742103 -0.190247 -0.594788 -0.002808 -0.781128 1441742103 -0.190247 -0.594788 -0.002808 -0.781128 1441742103 -0.190247 -0.594788 -0.002808 -0.781128 1441742103 -0.190247 -0.594788 -0.002808 -0.781128 1441742103 -0.161926 -0.575562 0.101624 -0.795166 1441742103 -0.161926 -0.575562 0.101624 -0.795166 1441742103 -0.161926 -0.575562 0.101624 -0.795166 1441742103 -0.161926 -0.575562 0.101624 -0.795166 1441742103 -0.161926 -0.575562 0.101624 -0.795166 1441742103 -0.161926 -0.575562 0.101624 -0.795166 1441742103 -0.099426 -0.551453 0.187195 -0.806885 1441742103 -0.099426 -0.551453 0.187195 -0.806885 1441742103 -0.099426 -0.551453 0.187195 -0.806885 1441742103 -0.099426 -0.551453 0.187195 -0.806885 1441742103 -0.099426 -0.551453 0.187195 -0.806885 1441742103 -0.099426 -0.551453 0.187195 -0.806885 1441742103 0.024048 -0.569397 0.149841 -0.807983 1441742103 0.024048 -0.569397 0.149841 -0.807983 1441742103 0.024048 -0.569397 0.149841 -0.807983 1441742103 0.024048 -0.569397 0.149841 -0.807983 1441742103 0.024048 -0.569397 0.149841 -0.807983 1441742103 0.024048 -0.569397 0.149841 -0.807983 1441742103 0.084229 -0.570740 0.095886 -0.811157 1441742103 0.084229 -0.570740 0.095886 -0.811157 1441742103 0.084229 -0.570740 0.095886 -0.811157 1441742103 0.084229 -0.570740 0.095886 -0.811157 1441742103 0.084229 -0.570740 0.095886 -0.811157 1441742103 0.084229 -0.570740 0.095886 -0.811157 1441742103 0.077698 -0.572815 0.111816 -0.808350 1441742103 0.077698 -0.572815 0.111816 -0.808350 1441742103 0.077698 -0.572815 0.111816 -0.808350 1441742103 0.077698 -0.572815 0.111816 -0.808350 1441742103 0.077698 -0.572815 0.111816 -0.808350 1441742103 0.077698 -0.572815 0.111816 -0.808350 1441742103 0.077698 -0.572815 0.111816 -0.808350 1441742103 0.068420 -0.580139 0.107788 -0.804504 1441742103 0.068420 -0.580139 0.107788 -0.804504 1441742103 0.068420 -0.580139 0.107788 -0.804504 1441742103 0.068420 -0.580139 0.107788 -0.804504 1441742103 0.068420 -0.580139 0.107788 -0.804504 1441742103 0.068420 -0.580139 0.107788 -0.804504 1441742103 0.068420 -0.580139 0.107788 -0.804504 1441742103 0.042358 -0.590454 0.092590 -0.800659 1441742103 0.042358 -0.590454 0.092590 -0.800659 1441742103 0.042358 -0.590454 0.092590 -0.800659 1441742103 0.042358 -0.590454 0.092590 -0.800659 1441742103 0.042358 -0.590454 0.092590 -0.800659 1441742103 0.042358 -0.590454 0.092590 -0.800659 1441742103 -0.003479 -0.601990 0.073486 -0.795166 1441742103 -0.003479 -0.601990 0.073486 -0.795166 1441742103 -0.003479 -0.601990 0.073486 -0.795166 1441742103 -0.003479 -0.601990 0.073486 -0.795166 1441742103 -0.003479 -0.601990 0.073486 -0.795166 1441742103 -0.003479 -0.601990 0.073486 -0.795166 1441742103 -0.067078 -0.609131 0.059937 -0.788025 1441742103 -0.067078 -0.609131 0.059937 -0.788025 1441742103 -0.067078 -0.609131 0.059937 -0.788025 1441742103 -0.067078 -0.609131 0.059937 -0.788025 1441742103 -0.067078 -0.609131 0.059937 -0.788025 1441742103 -0.067078 -0.609131 0.059937 -0.788025 1441742103 -0.067078 -0.609131 0.059937 -0.788025 1441742103 -0.142212 -0.605896 0.063721 -0.780151 1441742103 -0.142212 -0.605896 0.063721 -0.780151 1441742103 -0.142212 -0.605896 0.063721 -0.780151 1441742103 -0.142212 -0.605896 0.063721 -0.780151 1441742103 -0.142212 -0.605896 0.063721 -0.780151 1441742103 -0.142212 -0.605896 0.063721 -0.780151 1441742103 -0.202026 -0.599609 0.054443 -0.772522 1441742103 -0.202026 -0.599609 0.054443 -0.772522 1441742103 -0.202026 -0.599609 0.054443 -0.772522 1441742103 -0.202026 -0.599609 0.054443 -0.772522 1441742103 -0.202026 -0.599609 0.054443 -0.772522 1441742103 -0.202026 -0.599609 0.054443 -0.772522 1441742103 -0.238953 -0.600647 0.005737 -0.763000 1441742103 -0.238953 -0.600647 0.005737 -0.763000 1441742103 -0.238953 -0.600647 0.005737 -0.763000 1441742103 -0.238953 -0.600647 0.005737 -0.763000 1441742103 -0.238953 -0.600647 0.005737 -0.763000 1441742103 -0.238953 -0.600647 0.005737 -0.763000 1441742103 -0.283997 -0.599243 -0.035828 -0.747742 1441742103 -0.283997 -0.599243 -0.035828 -0.747742 1441742103 -0.283997 -0.599243 -0.035828 -0.747742 1441742103 -0.283997 -0.599243 -0.035828 -0.747742 1441742103 -0.283997 -0.599243 -0.035828 -0.747742 1441742103 -0.283997 -0.599243 -0.035828 -0.747742 1441742103 -0.327332 -0.595398 -0.073181 -0.730103 1441742103 -0.327332 -0.595398 -0.073181 -0.730103 1441742103 -0.327332 -0.595398 -0.073181 -0.730103 1441742103 -0.327332 -0.595398 -0.073181 -0.730103 1441742103 -0.327332 -0.595398 -0.073181 -0.730103 1441742103 -0.327332 -0.595398 -0.073181 -0.730103 1441742103 -0.327332 -0.595398 -0.073181 -0.730103 1441742103 -0.363953 -0.590637 -0.115051 -0.710999 1441742103 -0.363953 -0.590637 -0.115051 -0.710999 1441742103 -0.363953 -0.590637 -0.115051 -0.710999 1441742103 -0.363953 -0.590637 -0.115051 -0.710999 1441742103 -0.363953 -0.590637 -0.115051 -0.710999 1441742103 -0.363953 -0.590637 -0.115051 -0.710999 1441742103 -0.395630 -0.592102 -0.154785 -0.684875 1441742103 -0.395630 -0.592102 -0.154785 -0.684875 1441742103 -0.395630 -0.592102 -0.154785 -0.684875 1441742104 -0.395630 -0.592102 -0.154785 -0.684875 1441742104 -0.395630 -0.592102 -0.154785 -0.684875 1441742104 -0.395630 -0.592102 -0.154785 -0.684875 1441742104 -0.395630 -0.592102 -0.154785 -0.684875 1441742104 -0.422729 -0.590942 -0.192688 -0.659607 1441742104 -0.422729 -0.590942 -0.192688 -0.659607 1441742104 -0.422729 -0.590942 -0.192688 -0.659607 1441742104 -0.422729 -0.590942 -0.192688 -0.659607 1441742104 -0.422729 -0.590942 -0.192688 -0.659607 1441742104 -0.422729 -0.590942 -0.192688 -0.659607 1441742104 -0.438538 -0.586304 -0.213318 -0.646973 1441742104 -0.438538 -0.586304 -0.213318 -0.646973 1441742104 -0.438538 -0.586304 -0.213318 -0.646973 1441742104 -0.438538 -0.586304 -0.213318 -0.646973 1441742104 -0.438538 -0.586304 -0.213318 -0.646973 1441742104 -0.438538 -0.586304 -0.213318 -0.646973 1441742104 -0.430359 -0.579102 -0.207153 -0.660828 1441742104 -0.430359 -0.579102 -0.207153 -0.660828 1441742104 -0.430359 -0.579102 -0.207153 -0.660828 1441742104 -0.430359 -0.579102 -0.207153 -0.660828 1441742104 -0.430359 -0.579102 -0.207153 -0.660828 1441742104 -0.430359 -0.579102 -0.207153 -0.660828 1441742104 -0.401001 -0.576904 -0.188538 -0.686279 1441742104 -0.401001 -0.576904 -0.188538 -0.686279 1441742104 -0.401001 -0.576904 -0.188538 -0.686279 1441742104 -0.401001 -0.576904 -0.188538 -0.686279 1441742104 -0.401001 -0.576904 -0.188538 -0.686279 1441742104 -0.401001 -0.576904 -0.188538 -0.686279 1441742104 -0.401001 -0.576904 -0.188538 -0.686279 1441742104 -0.361328 -0.579529 -0.164795 -0.711731 1441742104 -0.361328 -0.579529 -0.164795 -0.711731 1441742104 -0.361328 -0.579529 -0.164795 -0.711731 1441742104 -0.361328 -0.579529 -0.164795 -0.711731 1441742104 -0.361328 -0.579529 -0.164795 -0.711731 1441742104 -0.361328 -0.579529 -0.164795 -0.711731 1441742104 -0.323792 -0.584045 -0.133484 -0.732361 1441742104 -0.323792 -0.584045 -0.133484 -0.732361 1441742104 -0.323792 -0.584045 -0.133484 -0.732361 1441742104 -0.323792 -0.584045 -0.133484 -0.732361 1441742104 -0.323792 -0.584045 -0.133484 -0.732361 1441742104 -0.289185 -0.591309 -0.102295 -0.745911 1441742104 -0.289185 -0.591309 -0.102295 -0.745911 1441742104 -0.289185 -0.591309 -0.102295 -0.745911 1441742104 -0.289185 -0.591309 -0.102295 -0.745911 1441742104 -0.289185 -0.591309 -0.102295 -0.745911 1441742104 -0.289185 -0.591309 -0.102295 -0.745911 1441742104 -0.244507 -0.599121 -0.054565 -0.760559 1441742104 -0.244507 -0.599121 -0.054565 -0.760559 1441742104 -0.244507 -0.599121 -0.054565 -0.760559 1441742104 -0.244507 -0.599121 -0.054565 -0.760559 1441742104 -0.244507 -0.599121 -0.054565 -0.760559 1441742104 -0.244507 -0.599121 -0.054565 -0.760559 1441742104 -0.214294 -0.589294 0.021118 -0.778748 1441742104 -0.214294 -0.589294 0.021118 -0.778748 1441742104 -0.214294 -0.589294 0.021118 -0.778748 1441742104 -0.214294 -0.589294 0.021118 -0.778748 1441742104 -0.214294 -0.589294 0.021118 -0.778748 1441742104 -0.214294 -0.589294 0.021118 -0.778748 1441742104 -0.214294 -0.589294 0.021118 -0.778748 1441742104 -0.194458 -0.550354 0.147705 -0.798462 1441742104 -0.194458 -0.550354 0.147705 -0.798462 1441742104 -0.194458 -0.550354 0.147705 -0.798462 1441742104 -0.194458 -0.550354 0.147705 -0.798462 1441742104 -0.194458 -0.550354 0.147705 -0.798462 1441742104 -0.194458 -0.550354 0.147705 -0.798462 1441742104 -0.138062 -0.530640 0.236511 -0.802185 1441742104 -0.138062 -0.530640 0.236511 -0.802185 1441742104 -0.138062 -0.530640 0.236511 -0.802185 1441742104 -0.138062 -0.530640 0.236511 -0.802185 1441742104 -0.138062 -0.530640 0.236511 -0.802185 1441742104 -0.138062 -0.530640 0.236511 -0.802185 1441742104 -0.038086 -0.568542 0.150879 -0.807861 1441742104 -0.038086 -0.568542 0.150879 -0.807861 1441742104 -0.038086 -0.568542 0.150879 -0.807861 1441742104 -0.038086 -0.568542 0.150879 -0.807861 1441742104 -0.038086 -0.568542 0.150879 -0.807861 1441742104 -0.038086 -0.568542 0.150879 -0.807861 1441742104 -0.002258 -0.573792 0.112061 -0.811340 1441742104 -0.002258 -0.573792 0.112061 -0.811340 1441742104 -0.002258 -0.573792 0.112061 -0.811340 1441742104 -0.002258 -0.573792 0.112061 -0.811340 1441742104 -0.002258 -0.573792 0.112061 -0.811340 1441742104 -0.002258 -0.573792 0.112061 -0.811340 1441742104 -0.022461 -0.571594 0.124451 -0.810791 1441742104 -0.022461 -0.571594 0.124451 -0.810791 1441742104 -0.022461 -0.571594 0.124451 -0.810791 1441742104 -0.022461 -0.571594 0.124451 -0.810791 1441742104 -0.022461 -0.571594 0.124451 -0.810791 1441742104 -0.022461 -0.571594 0.124451 -0.810791 1441742104 -0.022461 -0.571594 0.124451 -0.810791 1441742104 -0.035950 -0.573914 0.113159 -0.810303 1441742104 -0.035950 -0.573914 0.113159 -0.810303 1441742104 -0.035950 -0.573914 0.113159 -0.810303 1441742104 -0.035950 -0.573914 0.113159 -0.810303 1441742104 -0.035950 -0.573914 0.113159 -0.810303 1441742104 -0.035950 -0.573914 0.113159 -0.810303 1441742104 -0.058838 -0.582153 0.085266 -0.806519 1441742104 -0.058838 -0.582153 0.085266 -0.806519 1441742104 -0.058838 -0.582153 0.085266 -0.806519 1441742104 -0.058838 -0.582153 0.085266 -0.806519 1441742104 -0.058838 -0.582153 0.085266 -0.806519 1441742104 -0.058838 -0.582153 0.085266 -0.806519 1441742104 -0.098572 -0.590759 0.063660 -0.798279 1441742104 -0.098572 -0.590759 0.063660 -0.798279 1441742104 -0.098572 -0.590759 0.063660 -0.798279 1441742104 -0.098572 -0.590759 0.063660 -0.798279 1441742104 -0.098572 -0.590759 0.063660 -0.798279 1441742104 -0.098572 -0.590759 0.063660 -0.798279 1441742104 -0.142334 -0.599487 0.035583 -0.786865 1441742104 -0.142334 -0.599487 0.035583 -0.786865 1441742104 -0.142334 -0.599487 0.035583 -0.786865 1441742104 -0.142334 -0.599487 0.035583 -0.786865 1441742105 -0.142334 -0.599487 0.035583 -0.786865 1441742105 -0.142334 -0.599487 0.035583 -0.786865 1441742105 -0.194702 -0.603882 0.000061 -0.772949 1441742105 -0.194702 -0.603882 0.000061 -0.772949 1441742105 -0.194702 -0.603882 0.000061 -0.772949 1441742105 -0.194702 -0.603882 0.000061 -0.772949 1441742105 -0.194702 -0.603882 0.000061 -0.772949 1441742105 -0.194702 -0.603882 0.000061 -0.772949 1441742105 -0.194702 -0.603882 0.000061 -0.772949 1441742105 -0.247559 -0.603882 -0.036987 -0.756836 1441742105 -0.247559 -0.603882 -0.036987 -0.756836 1441742105 -0.247559 -0.603882 -0.036987 -0.756836 1441742105 -0.247559 -0.603882 -0.036987 -0.756836 1441742105 -0.247559 -0.603882 -0.036987 -0.756836 1441742105 -0.247559 -0.603882 -0.036987 -0.756836 1441742105 -0.247559 -0.603882 -0.036987 -0.756836 1441742105 -0.302124 -0.598633 -0.067261 -0.738892 1441742105 -0.302124 -0.598633 -0.067261 -0.738892 1441742105 -0.302124 -0.598633 -0.067261 -0.738892 1441742105 -0.302124 -0.598633 -0.067261 -0.738892 1441742105 -0.302124 -0.598633 -0.067261 -0.738892 1441742105 -0.302124 -0.598633 -0.067261 -0.738892 1441742105 -0.346985 -0.592957 -0.095703 -0.720398 1441742105 -0.346985 -0.592957 -0.095703 -0.720398 1441742105 -0.346985 -0.592957 -0.095703 -0.720398 1441742105 -0.346985 -0.592957 -0.095703 -0.720398 1441742105 -0.346985 -0.592957 -0.095703 -0.720398 1441742105 -0.346985 -0.592957 -0.095703 -0.720398 1441742105 -0.374390 -0.590454 -0.130676 -0.703003 1441742105 -0.374390 -0.590454 -0.130676 -0.703003 1441742105 -0.374390 -0.590454 -0.130676 -0.703003 1441742105 -0.374390 -0.590454 -0.130676 -0.703003 1441742105 -0.374390 -0.590454 -0.130676 -0.703003 1441742105 -0.374390 -0.590454 -0.130676 -0.703003 1441742105 -0.394348 -0.589600 -0.165833 -0.685181 1441742105 -0.394348 -0.589600 -0.165833 -0.685181 1441742105 -0.394348 -0.589600 -0.165833 -0.685181 1441742105 -0.394348 -0.589600 -0.165833 -0.685181 1441742105 -0.394348 -0.589600 -0.165833 -0.685181 1441742105 -0.394348 -0.589600 -0.165833 -0.685181 1441742105 -0.394348 -0.589600 -0.165833 -0.685181 1441742105 -0.420105 -0.590942 -0.194031 -0.660828 1441742105 -0.420105 -0.590942 -0.194031 -0.660828 1441742105 -0.420105 -0.590942 -0.194031 -0.660828 1441742105 -0.420105 -0.590942 -0.194031 -0.660828 1441742105 -0.420105 -0.590942 -0.194031 -0.660828 1441742105 -0.420105 -0.590942 -0.194031 -0.660828 1441742105 -0.433167 -0.584961 -0.207092 -0.653748 1441742105 -0.433167 -0.584961 -0.207092 -0.653748 1441742105 -0.433167 -0.584961 -0.207092 -0.653748 1441742105 -0.433167 -0.584961 -0.207092 -0.653748 1441742105 -0.433167 -0.584961 -0.207092 -0.653748 1441742105 -0.433167 -0.584961 -0.207092 -0.653748 1441742105 -0.431213 -0.579041 -0.211426 -0.658936 1441742105 -0.431213 -0.579041 -0.211426 -0.658936 1441742105 -0.431213 -0.579041 -0.211426 -0.658936 1441742105 -0.431213 -0.579041 -0.211426 -0.658936 1441742105 -0.431213 -0.579041 -0.211426 -0.658936 1441742105 -0.431213 -0.579041 -0.211426 -0.658936 1441742105 -0.418945 -0.577332 -0.208374 -0.669250 1441742105 -0.418945 -0.577332 -0.208374 -0.669250 1441742105 -0.418945 -0.577332 -0.208374 -0.669250 1441742105 -0.418945 -0.577332 -0.208374 -0.669250 1441742105 -0.418945 -0.577332 -0.208374 -0.669250 1441742105 -0.418945 -0.577332 -0.208374 -0.669250 1441742105 -0.418945 -0.577332 -0.208374 -0.669250 1441742105 -0.399414 -0.578796 -0.193604 -0.684204 1441742105 -0.399414 -0.578796 -0.193604 -0.684204 1441742105 -0.399414 -0.578796 -0.193604 -0.684204 1441742105 -0.399414 -0.578796 -0.193604 -0.684204 1441742105 -0.399414 -0.578796 -0.193604 -0.684204 1441742105 -0.399414 -0.578796 -0.193604 -0.684204 1441742105 -0.377319 -0.580322 -0.168823 -0.701721 1441742105 -0.377319 -0.580322 -0.168823 -0.701721 1441742105 -0.377319 -0.580322 -0.168823 -0.701721 1441742105 -0.377319 -0.580322 -0.168823 -0.701721 1441742105 -0.377319 -0.580322 -0.168823 -0.701721 1441742105 -0.377319 -0.580322 -0.168823 -0.701721 1441742105 -0.356567 -0.584839 -0.137573 -0.715576 1441742105 -0.356567 -0.584839 -0.137573 -0.715576 1441742105 -0.356567 -0.584839 -0.137573 -0.715576 1441742105 -0.356567 -0.584839 -0.137573 -0.715576 1441742105 -0.356567 -0.584839 -0.137573 -0.715576 1441742105 -0.356567 -0.584839 -0.137573 -0.715576 1441742105 -0.356567 -0.584839 -0.137573 -0.715576 1441742105 -0.327148 -0.588379 -0.107361 -0.731689 1441742105 -0.327148 -0.588379 -0.107361 -0.731689 1441742105 -0.327148 -0.588379 -0.107361 -0.731689 1441742105 -0.327148 -0.588379 -0.107361 -0.731689 1441742105 -0.327148 -0.588379 -0.107361 -0.731689 1441742105 -0.327148 -0.588379 -0.107361 -0.731689 1441742105 -0.302551 -0.605713 -0.069885 -0.732666 1441742105 -0.302551 -0.605713 -0.069885 -0.732666 1441742105 -0.302551 -0.605713 -0.069885 -0.732666 1441742105 -0.302551 -0.605713 -0.069885 -0.732666 1441742105 -0.302551 -0.605713 -0.069885 -0.732666 1441742105 -0.302551 -0.605713 -0.069885 -0.732666 1441742105 -0.278442 -0.596558 0.005249 -0.752747 1441742105 -0.278442 -0.596558 0.005249 -0.752747 1441742105 -0.278442 -0.596558 0.005249 -0.752747 1441742105 -0.278442 -0.596558 0.005249 -0.752747 1441742105 -0.278442 -0.596558 0.005249 -0.752747 1441742105 -0.278442 -0.596558 0.005249 -0.752747 1441742105 -0.244995 -0.567200 0.099792 -0.779968 1441742105 -0.244995 -0.567200 0.099792 -0.779968 1441742105 -0.244995 -0.567200 0.099792 -0.779968 1441742105 -0.244995 -0.567200 0.099792 -0.779968 1441742105 -0.244995 -0.567200 0.099792 -0.779968 1441742105 -0.244995 -0.567200 0.099792 -0.779968 1441742105 -0.244995 -0.567200 0.099792 -0.779968 1441742105 -0.159485 -0.551880 0.157349 -0.803345 1441742105 -0.159485 -0.551880 0.157349 -0.803345 1441742105 -0.159485 -0.551880 0.157349 -0.803345 1441742105 -0.159485 -0.551880 0.157349 -0.803345 1441742105 -0.159485 -0.551880 0.157349 -0.803345 1441742106 -0.159485 -0.551880 0.157349 -0.803345 1441742106 -0.050110 -0.576782 0.111694 -0.807678 1441742106 -0.050110 -0.576782 0.111694 -0.807678 1441742106 -0.050110 -0.576782 0.111694 -0.807678 1441742106 -0.050110 -0.576782 0.111694 -0.807678 1441742106 -0.050110 -0.576782 0.111694 -0.807678 1441742106 -0.050110 -0.576782 0.111694 -0.807678 1441742106 0.004028 -0.579834 0.063293 -0.812317 1441742106 0.004028 -0.579834 0.063293 -0.812317 1441742106 0.004028 -0.579834 0.063293 -0.812317 1441742106 0.004028 -0.579834 0.063293 -0.812317 1441742106 0.004028 -0.579834 0.063293 -0.812317 1441742106 0.004028 -0.579834 0.063293 -0.812317 1441742106 -0.008850 -0.570251 0.089722 -0.816589 1441742106 -0.008850 -0.570251 0.089722 -0.816589 1441742106 -0.008850 -0.570251 0.089722 -0.816589 1441742106 -0.008850 -0.570251 0.089722 -0.816589 1441742106 -0.008850 -0.570251 0.089722 -0.816589 1441742106 -0.008850 -0.570251 0.089722 -0.816589 1441742106 -0.014587 -0.569214 0.093140 -0.816833 1441742106 -0.014587 -0.569214 0.093140 -0.816833 1441742106 -0.014587 -0.569214 0.093140 -0.816833 1441742106 -0.014587 -0.569214 0.093140 -0.816833 1441742106 -0.014587 -0.569214 0.093140 -0.816833 1441742106 -0.014587 -0.569214 0.093140 -0.816833 1441742106 -0.014587 -0.569214 0.093140 -0.816833 1441742106 -0.028503 -0.577759 0.070374 -0.812744 1441742106 -0.028503 -0.577759 0.070374 -0.812744 1441742106 -0.028503 -0.577759 0.070374 -0.812744 1441742106 -0.028503 -0.577759 0.070374 -0.812744 1441742106 -0.028503 -0.577759 0.070374 -0.812744 1441742106 -0.028503 -0.577759 0.070374 -0.812744 1441742106 -0.068848 -0.587463 0.049622 -0.804871 1441742106 -0.068848 -0.587463 0.049622 -0.804871 1441742106 -0.068848 -0.587463 0.049622 -0.804871 1441742106 -0.068848 -0.587463 0.049622 -0.804871 1441742106 -0.068848 -0.587463 0.049622 -0.804871 1441742106 -0.068848 -0.587463 0.049622 -0.804871 1441742106 -0.068848 -0.587463 0.049622 -0.804871 1441742106 -0.118469 -0.597961 0.031189 -0.792175 1441742106 -0.118469 -0.597961 0.031189 -0.792175 1441742106 -0.118469 -0.597961 0.031189 -0.792175 1441742106 -0.118469 -0.597961 0.031189 -0.792175 1441742106 -0.118469 -0.597961 0.031189 -0.792175 1441742106 -0.118469 -0.597961 0.031189 -0.792175 1441742106 -0.169495 -0.605652 0.004272 -0.777527 1441742106 -0.169495 -0.605652 0.004272 -0.777527 1441742106 -0.169495 -0.605652 0.004272 -0.777527 1441742106 -0.169495 -0.605652 0.004272 -0.777527 1441742106 -0.169495 -0.605652 0.004272 -0.777527 1441742106 -0.169495 -0.605652 0.004272 -0.777527 1441742106 -0.223450 -0.611084 -0.040100 -0.758362 1441742106 -0.223450 -0.611084 -0.040100 -0.758362 1441742106 -0.223450 -0.611084 -0.040100 -0.758362 1441742106 -0.223450 -0.611084 -0.040100 -0.758362 1441742106 -0.223450 -0.611084 -0.040100 -0.758362 1441742106 -0.223450 -0.611084 -0.040100 -0.758362 1441742106 -0.223450 -0.611084 -0.040100 -0.758362 1441742106 -0.282959 -0.611633 -0.084106 -0.734070 1441742106 -0.282959 -0.611633 -0.084106 -0.734070 1441742106 -0.282959 -0.611633 -0.084106 -0.734070 1441742106 -0.282959 -0.611633 -0.084106 -0.734070 1441742106 -0.282959 -0.611633 -0.084106 -0.734070 1441742106 -0.343689 -0.596924 -0.110901 -0.716492 1441742106 -0.343689 -0.596924 -0.110901 -0.716492 1441742106 -0.343689 -0.596924 -0.110901 -0.716492 1441742106 -0.343689 -0.596924 -0.110901 -0.716492 1441742106 -0.343689 -0.596924 -0.110901 -0.716492 1441742106 -0.343689 -0.596924 -0.110901 -0.716492 1441742106 -0.392212 -0.584229 -0.137817 -0.697144 1441742106 -0.392212 -0.584229 -0.137817 -0.697144 1441742106 -0.392212 -0.584229 -0.137817 -0.697144 1441742106 -0.392212 -0.584229 -0.137817 -0.697144 1441742106 -0.392212 -0.584229 -0.137817 -0.697144 1441742106 -0.392212 -0.584229 -0.137817 -0.697144 1441742106 -0.424133 -0.586975 -0.156982 -0.671631 1441742106 -0.424133 -0.586975 -0.156982 -0.671631 1441742106 -0.424133 -0.586975 -0.156982 -0.671631 1441742106 -0.424133 -0.586975 -0.156982 -0.671631 1441742106 -0.424133 -0.586975 -0.156982 -0.671631 1441742106 -0.424133 -0.586975 -0.156982 -0.671631 1441742106 -0.424133 -0.586975 -0.156982 -0.671631 1441742106 -0.447754 -0.578247 -0.188416 -0.655579 1441742106 -0.447754 -0.578247 -0.188416 -0.655579 1441742106 -0.447754 -0.578247 -0.188416 -0.655579 1441742106 -0.447754 -0.578247 -0.188416 -0.655579 1441742106 -0.447754 -0.578247 -0.188416 -0.655579 1441742106 -0.447754 -0.578247 -0.188416 -0.655579 1441742106 -0.482910 -0.581482 -0.216980 -0.617798 1441742106 -0.482910 -0.581482 -0.216980 -0.617798 1441742106 -0.482910 -0.581482 -0.216980 -0.617798 1441742106 -0.482910 -0.581482 -0.216980 -0.617798 1441742106 -0.482910 -0.581482 -0.216980 -0.617798 1441742106 -0.482910 -0.581482 -0.216980 -0.617798 1441742106 -0.482910 -0.581482 -0.216980 -0.617798 1441742106 -0.481445 -0.583557 -0.219299 -0.616211 1441742106 -0.481445 -0.583557 -0.219299 -0.616211 1441742106 -0.481445 -0.583557 -0.219299 -0.616211 1441742106 -0.481445 -0.583557 -0.219299 -0.616211 1441742106 -0.481445 -0.583557 -0.219299 -0.616211 1441742106 -0.481445 -0.583557 -0.219299 -0.616211 1441742106 -0.461243 -0.565613 -0.208496 -0.651123 1441742106 -0.461243 -0.565613 -0.208496 -0.651123 1441742106 -0.461243 -0.565613 -0.208496 -0.651123 1441742106 -0.461243 -0.565613 -0.208496 -0.651123 1441742106 -0.461243 -0.565613 -0.208496 -0.651123 1441742106 -0.461243 -0.565613 -0.208496 -0.651123 1441742106 -0.461243 -0.565613 -0.208496 -0.651123 1441742106 -0.439453 -0.576721 -0.201843 -0.658508 1441742106 -0.439453 -0.576721 -0.201843 -0.658508 1441742106 -0.439453 -0.576721 -0.201843 -0.658508 1441742106 -0.439453 -0.576721 -0.201843 -0.658508 1441742106 -0.439453 -0.576721 -0.201843 -0.658508 1441742107 -0.439453 -0.576721 -0.201843 -0.658508 1441742107 -0.413513 -0.583435 -0.185059 -0.674194 1441742107 -0.413513 -0.583435 -0.185059 -0.674194 1441742107 -0.413513 -0.583435 -0.185059 -0.674194 1441742107 -0.413513 -0.583435 -0.185059 -0.674194 1441742107 -0.413513 -0.583435 -0.185059 -0.674194 1441742107 -0.413513 -0.583435 -0.185059 -0.674194 1441742107 -0.373901 -0.584045 -0.150269 -0.704712 1441742107 -0.373901 -0.584045 -0.150269 -0.704712 1441742107 -0.373901 -0.584045 -0.150269 -0.704712 1441742107 -0.373901 -0.584045 -0.150269 -0.704712 1441742107 -0.373901 -0.584045 -0.150269 -0.704712 1441742107 -0.373901 -0.584045 -0.150269 -0.704712 1441742107 -0.332275 -0.590088 -0.117249 -0.726440 1441742107 -0.332275 -0.590088 -0.117249 -0.726440 1441742107 -0.332275 -0.590088 -0.117249 -0.726440 1441742107 -0.332275 -0.590088 -0.117249 -0.726440 1441742107 -0.332275 -0.590088 -0.117249 -0.726440 1441742107 -0.332275 -0.590088 -0.117249 -0.726440 1441742107 -0.332275 -0.590088 -0.117249 -0.726440 1441742107 -0.272339 -0.613464 -0.091248 -0.735718 1441742107 -0.272339 -0.613464 -0.091248 -0.735718 1441742107 -0.272339 -0.613464 -0.091248 -0.735718 1441742107 -0.272339 -0.613464 -0.091248 -0.735718 1441742107 -0.272339 -0.613464 -0.091248 -0.735718 1441742107 -0.229126 -0.615112 -0.046448 -0.753052 1441742107 -0.229126 -0.615112 -0.046448 -0.753052 1441742107 -0.229126 -0.615112 -0.046448 -0.753052 1441742107 -0.229126 -0.615112 -0.046448 -0.753052 1441742107 -0.229126 -0.615112 -0.046448 -0.753052 1441742107 -0.229126 -0.615112 -0.046448 -0.753052 1441742107 -0.229126 -0.615112 -0.046448 -0.753052 1441742107 -0.194641 -0.599182 0.036987 -0.775757 1441742107 -0.194641 -0.599182 0.036987 -0.775757 1441742107 -0.194641 -0.599182 0.036987 -0.775757 1441742107 -0.194641 -0.599182 0.036987 -0.775757 1441742107 -0.194641 -0.599182 0.036987 -0.775757 1441742107 -0.194641 -0.599182 0.036987 -0.775757 1441742107 -0.194641 -0.599182 0.036987 -0.775757 1441742107 -0.150452 -0.568420 0.147034 -0.795410 1441742107 -0.150452 -0.568420 0.147034 -0.795410 1441742107 -0.150452 -0.568420 0.147034 -0.795410 1441742107 
-0.209839 -0.585571 0.140442 -0.770386 1441742109 -0.209839 -0.585571 0.140442 -0.770386 1441742109 -0.209839 -0.585571 0.140442 -0.770386 1441742109 -0.209839 -0.585571 0.140442 -0.770386 1441742109 -0.209839 -0.585571 0.140442 -0.770386 1441742109 -0.209839 -0.585571 0.140442 -0.770386 1441742109 -0.208496 -0.584900 0.138916 -0.771484 1441742109 -0.208496 -0.584900 0.138916 -0.771484 1441742109 -0.208496 -0.584900 0.138916 -0.771484 1441742109 -0.208496 -0.584900 0.138916 -0.771484 1441742109 -0.208496 -0.584900 0.138916 -0.771484 1441742109 -0.208496 -0.584900 0.138916 -0.771484 1441742109 -0.208496 -0.584900 0.138916 -0.771484 1441742109 -0.204041 -0.584961 0.135376 -0.773254 1441742109 -0.204041 -0.584961 0.135376 -0.773254 1441742109 -0.204041 -0.584961 0.135376 -0.773254 1441742109 -0.204041 -0.584961 0.135376 -0.773254 1441742109 -0.204041 -0.584961 0.135376 -0.773254 1441742109 -0.204041 -0.584961 0.135376 -0.773254 1441742109 -0.199158 -0.586609 0.131592 -0.773926 1441742109 -0.199158 -0.586609 0.131592 -0.773926 1441742109 -0.199158 -0.586609 0.131592 -0.773926 1441742109 -0.199158 -0.586609 0.131592 -0.773926 1441742109 -0.199158 -0.586609 0.131592 -0.773926 1441742109 -0.199158 -0.586609 0.131592 -0.773926 1441742109 -0.199158 -0.586609 0.131592 -0.773926 1441742109 -0.198120 -0.587708 0.132141 -0.773254 1441742109 -0.198120 -0.587708 0.132141 -0.773254 1441742110 -0.198120 -0.587708 0.132141 -0.773254 1441742110 -0.198120 -0.587708 0.132141 -0.773254 1441742110 -0.198120 -0.587708 0.132141 -0.773254 1441742110 -0.198120 -0.587708 0.132141 -0.773254 1441742110 -0.198120 -0.587708 0.132141 -0.773254 1441742110 -0.197510 -0.588928 0.135437 -0.771912 1441742110 -0.197510 -0.588928 0.135437 -0.771912 1441742110 -0.197510 -0.588928 0.135437 -0.771912 1441742110 -0.197510 -0.588928 0.135437 -0.771912 1441742110 -0.197510 -0.588928 0.135437 -0.771912 1441742110 -0.197510 -0.588928 0.135437 -0.771912 1441742110 -0.194275 -0.590698 0.135986 -0.771301 1441742110 -0.194275 -0.590698 0.135986 -0.771301 1441742110 -0.194275 -0.590698 0.135986 -0.771301 1441742110 -0.194275 -0.590698 0.135986 -0.771301 1441742110 -0.194275 -0.590698 0.135986 -0.771301 1441742110 -0.194275 -0.590698 0.135986 -0.771301 1441742110 -0.192993 -0.592224 0.136475 -0.770386 1441742110 -0.192993 -0.592224 0.136475 -0.770386 1441742110 -0.192993 -0.592224 0.136475 -0.770386 1441742110 -0.192993 -0.592224 0.136475 -0.770386 1441742110 -0.192993 -0.592224 0.136475 -0.770386 1441742110 -0.192993 -0.592224 0.136475 -0.770386 1441742110 -0.195435 -0.591492 0.138794 -0.769897 1441742110 -0.195435 -0.591492 0.138794 -0.769897 1441742110 -0.195435 -0.591492 0.138794 -0.769897 1441742110 -0.195435 -0.591492 0.138794 -0.769897 1441742110 -0.195435 -0.591492 0.138794 -0.769897 1441742110 -0.195435 -0.591492 0.138794 -0.769897 1441742110 -0.195435 -0.591492 0.138794 -0.769897 1441742110 -0.197754 -0.590088 0.139221 -0.770325 1441742110 -0.197754 -0.590088 0.139221 -0.770325 1441742110 -0.197754 -0.590088 0.139221 -0.770325 1441742110 -0.197754 -0.590088 0.139221 -0.770325 1441742110 -0.197754 -0.590088 0.139221 -0.770325 1441742110 -0.197754 -0.590088 0.139221 -0.770325 1441742110 -0.200928 -0.588623 0.140198 -0.770447 1441742110 -0.200928 -0.588623 0.140198 -0.770447 1441742110 -0.200928 -0.588623 0.140198 -0.770447 1441742110 -0.200928 -0.588623 0.140198 -0.770447 1441742110 -0.200928 -0.588623 0.140198 -0.770447 1441742110 -0.200928 -0.588623 0.140198 -0.770447 1441742110 -0.203857 -0.587280 0.141846 -0.770386 1441742110 -0.203857 -0.587280 0.141846 -0.770386 1441742110 -0.203857 -0.587280 0.141846 -0.770386 1441742110 -0.203857 -0.587280 0.141846 -0.770386 1441742110 -0.203857 -0.587280 0.141846 -0.770386 1441742110 -0.203857 -0.587280 0.141846 -0.770386 1441742110 -0.204712 -0.587463 0.141846 -0.770020 1441742110 -0.204712 -0.587463 0.141846 -0.770020 1441742110 -0.204712 -0.587463 0.141846 -0.770020 1441742110 -0.204712 -0.587463 0.141846 -0.770020 1441742110 -0.204712 -0.587463 0.141846 -0.770020 1441742110 -0.204712 -0.587463 0.141846 -0.770020 1441742110 -0.204712 -0.587463 0.141846 -0.770020 1441742110 -0.205688 -0.588074 0.142456 -0.769165 1441742110 -0.205688 -0.588074 0.142456 -0.769165 1441742110 -0.205688 -0.588074 0.142456 -0.769165 1441742110 -0.205688 -0.588074 0.142456 -0.769165 1441742110 -0.205688 -0.588074 0.142456 -0.769165 1441742110 -0.205688 -0.588074 0.142456 -0.769165 1441742110 -0.206421 -0.589233 0.143677 -0.767883 1441742110 -0.206421 -0.589233 0.143677 -0.767883 1441742110 -0.206421 -0.589233 0.143677 -0.767883 1441742110 -0.206421 -0.589233 0.143677 -0.767883 1441742110 -0.206421 -0.589233 0.143677 -0.767883 1441742110 -0.206421 -0.589233 0.143677 -0.767883 1441742110 -0.204956 -0.590027 0.143555 -0.767639 1441742110 -0.204956 -0.590027 0.143555 -0.767639 1441742110 -0.204956 -0.590027 0.143555 -0.767639 1441742110 -0.204956 -0.590027 0.143555 -0.767639 1441742110 -0.204956 -0.590027 0.143555 -0.767639 1441742110 -0.204956 -0.590027 0.143555 -0.767639 1441742110 -0.196411 -0.589783 0.139160 -0.770935 1441742110 -0.196411 -0.589783 0.139160 -0.770935 1441742110 -0.196411 -0.589783 0.139160 -0.770935 1441742110 -0.196411 -0.589783 0.139160 -0.770935 1441742110 -0.196411 -0.589783 0.139160 -0.770935 1441742110 -0.196411 -0.589783 0.139160 -0.770935 1441742110 -0.196411 -0.589783 0.139160 -0.770935 1441742110 -0.181885 -0.592224 0.129456 -0.774292 1441742110 -0.181885 -0.592224 0.129456 -0.774292 1441742110 -0.181885 -0.592224 0.129456 -0.774292 1441742110 -0.181885 -0.592224 0.129456 -0.774292 1441742110 -0.181885 -0.592224 0.129456 -0.774292 1441742110 -0.181885 -0.592224 0.129456 -0.774292 1441742110 -0.174194 -0.593750 0.124878 -0.775635 1441742110 -0.174194 -0.593750 0.124878 -0.775635 1441742110 -0.174194 -0.593750 0.124878 -0.775635 1441742110 -0.174194 -0.593750 0.124878 -0.775635 1441742110 -0.174194 -0.593750 0.124878 -0.775635 1441742110 -0.174194 -0.593750 0.124878 -0.775635 1441742110 -0.183777 -0.588684 0.139587 -0.774780 1441742110 -0.183777 -0.588684 0.139587 -0.774780 1441742110 -0.183777 -0.588684 0.139587 -0.774780 1441742110 -0.183777 -0.588684 0.139587 -0.774780 1441742110 -0.183777 -0.588684 0.139587 -0.774780 1441742110 -0.183777 -0.588684 0.139587 -0.774780 1441742110 -0.192322 -0.583496 0.155090 -0.773682 1441742110 -0.192322 -0.583496 0.155090 -0.773682 1441742110 -0.192322 -0.583496 0.155090 -0.773682 1441742110 -0.192322 -0.583496 0.155090 -0.773682 1441742110 -0.192322 -0.583496 0.155090 -0.773682 1441742110 -0.192322 -0.583496 0.155090 -0.773682 1441742110 -0.196899 -0.581604 0.159790 -0.773010 1441742110 -0.196899 -0.581604 0.159790 -0.773010 1441742110 -0.196899 -0.581604 0.159790 -0.773010 1441742110 -0.196899 -0.581604 0.159790 -0.773010 1441742110 -0.196899 -0.581604 0.159790 -0.773010 1441742110 -0.196899 -0.581604 0.159790 -0.773010 1441742110 -0.206665 -0.578918 0.164368 -0.771545 1441742110 -0.206665 -0.578918 0.164368 -0.771545 1441742110 -0.206665 -0.578918 0.164368 -0.771545 1441742110 -0.206665 -0.578918 0.164368 -0.771545 1441742111 -0.206665 -0.578918 0.164368 -0.771545 1441742111 -0.206665 -0.578918 0.164368 -0.771545 1441742111 -0.215637 -0.577271 0.164490 -0.770264 1441742111 -0.215637 -0.577271 0.164490 -0.770264 1441742111 -0.215637 -0.577271 0.164490 -0.770264 1441742111 -0.215637 -0.577271 0.164490 -0.770264 1441742111 -0.215637 -0.577271 0.164490 -0.770264 1441742111 -0.215637 -0.577271 0.164490 -0.770264 1441742111 -0.215637 -0.577271 0.164490 -0.770264 1441742111 -0.223755 -0.577209 0.159668 -0.768982 1441742111 -0.223755 -0.577209 0.159668 -0.768982 1441742111 -0.223755 -0.577209 0.159668 -0.768982 1441742111 -0.223755 -0.577209 0.159668 -0.768982 1441742111 -0.223755 -0.577209 0.159668 -0.768982 1441742111 -0.223755 -0.577209 0.159668 -0.768982 1441742111 -0.232666 -0.577209 0.156250 -0.767029 1441742111 -0.232666 -0.577209 0.156250 -0.767029 1441742111 -0.232666 -0.577209 0.156250 -0.767029 1441742111 -0.232666 -0.577209 0.156250 -0.767029 1441742111 -0.232666 -0.577209 0.156250 -0.767029 1441742111 -0.232666 -0.577209 0.156250 -0.767029 1441742111 -0.232666 -0.577209 0.156250 -0.767029 1441742111 -0.237671 -0.579163 0.151733 -0.764954 1441742111 -0.237671 -0.579163 0.151733 -0.764954 1441742111 -0.237671 -0.579163 0.151733 -0.764954 1441742111 -0.237671 -0.579163 0.151733 -0.764954 1441742111 -0.237671 -0.579163 0.151733 -0.764954 1441742111 -0.240173 -0.582092 0.148682 -0.762573 1441742111 -0.240173 -0.582092 0.148682 -0.762573 1441742111 -0.240173 -0.582092 0.148682 -0.762573 1441742111 -0.240173 -0.582092 0.148682 -0.762573 1441742111 -0.240173 -0.582092 0.148682 -0.762573 1441742111 -0.240173 -0.582092 0.148682 -0.762573 1441742111 -0.240173 -0.582092 0.148682 -0.762573 1441742111 -0.239929 -0.585632 0.147339 -0.760132 1441742111 -0.239929 -0.585632 0.147339 -0.760132 1441742111 -0.239929 -0.585632 0.147339 -0.760132 1441742111 -0.239929 -0.585632 0.147339 -0.760132 1441742111 -0.239929 -0.585632 0.147339 -0.760132 1441742111 -0.239929 -0.585632 0.147339 -0.760132 1441742111 -0.237488 -0.587830 0.148132 -0.759094 1441742111 -0.237488 -0.587830 0.148132 -0.759094 1441742111 -0.237488 -0.587830 0.148132 -0.759094 1441742111 -0.237488 -0.587830 0.148132 -0.759094 1441742111 -0.237488 -0.587830 0.148132 -0.759094 1441742111 -0.237488 -0.587830 0.148132 -0.759094 1441742111 -0.230469 -0.589966 0.148254 -0.759583 1441742111 -0.230469 -0.589966 0.148254 -0.759583 1441742111 -0.230469 -0.589966 0.148254 -0.759583 1441742111 -0.230469 -0.589966 0.148254 -0.759583 1441742111 -0.230469 -0.589966 0.148254 -0.759583 1441742111 -0.230469 -0.589966 0.148254 -0.759583 1441742111 -0.222351 -0.591187 0.147522 -0.761169 1441742111 -0.222351 -0.591187 0.147522 -0.761169 1441742111 -0.222351 -0.591187 0.147522 -0.761169 1441742111 -0.222351 -0.591187 0.147522 -0.761169 1441742111 -0.222351 -0.591187 0.147522 -0.761169 1441742111 -0.222351 -0.591187 0.147522 -0.761169 1441742111 -0.222351 -0.591187 0.147522 -0.761169 1441742111 -0.215942 -0.590576 0.147888 -0.763428 1441742111 -0.215942 -0.590576 0.147888 -0.763428 1441742111 -0.215942 -0.590576 0.147888 -0.763428 1441742111 -0.215942 -0.590576 0.147888 -0.763428 1441742111 -0.215942 -0.590576 0.147888 -0.763428 1441742111 -0.215942 -0.590576 0.147888 -0.763428 1441742111 -0.212463 -0.588562 0.148682 -0.765808 1441742111 -0.212463 -0.588562 0.148682 -0.765808 1441742111 -0.212463 -0.588562 0.148682 -0.765808 1441742111 -0.212463 -0.588562 0.148682 -0.765808 1441742111 -0.212463 -0.588562 0.148682 -0.765808 1441742111 -0.212463 -0.588562 0.148682 -0.765808 1441742111 -0.212341 -0.585754 0.152954 -0.767090 1441742111 -0.212341 -0.585754 0.152954 -0.767090 1441742111 -0.212341 -0.585754 0.152954 -0.767090 1441742111 -0.212341 -0.585754 0.152954 -0.767090 1441742111 -0.212341 -0.585754 0.152954 -0.767090 1441742111 -0.212341 -0.585754 0.152954 -0.767090 1441742111 -0.212341 -0.585754 0.152954 -0.767090 1441742111 -0.212280 -0.583801 0.156555 -0.767944 1441742111 -0.212280 -0.583801 0.156555 -0.767944 1441742111 -0.212280 -0.583801 0.156555 -0.767944 1441742111 -0.212280 -0.583801 0.156555 -0.767944 1441742111 -0.212280 -0.583801 0.156555 -0.767944 1441742111 -0.212280 -0.583801 0.156555 -0.767944 1441742111 -0.212524 -0.583130 0.158264 -0.768005 1441742111 -0.212524 -0.583130 0.158264 -0.768005 1441742111 -0.212524 -0.583130 0.158264 -0.768005 1441742111 -0.212524 -0.583130 0.158264 -0.768005 1441742111 -0.212524 -0.583130 0.158264 -0.768005 1441742111 -0.212524 -0.583130 0.158264 -0.768005 1441742111 -0.212524 -0.583130 0.158264 -0.768005 1441742111 -0.214294 -0.583923 0.159119 -0.766724 1441742111 -0.214294 -0.583923 0.159119 -0.766724 1441742111 -0.214294 -0.583923 0.159119 -0.766724 1441742111 -0.214294 -0.583923 0.159119 -0.766724 1441742111 -0.214294 -0.583923 0.159119 -0.766724 1441742111 -0.214294 -0.583923 0.159119 -0.766724 1441742111 -0.215698 -0.584534 0.161194 -0.765442 1441742111 -0.215698 -0.584534 0.161194 -0.765442 1441742111 -0.215698 -0.584534 0.161194 -0.765442 1441742111 -0.215698 -0.584534 0.161194 -0.765442 1441742111 -0.215698 -0.584534 0.161194 -0.765442 1441742111 -0.215698 -0.584534 0.161194 -0.765442 1441742111 -0.214600 -0.585938 0.160522 -0.764832 1441742111 -0.214600 -0.585938 0.160522 -0.764832 1441742111 -0.214600 -0.585938 0.160522 -0.764832 1441742111 -0.214600 -0.585938 0.160522 -0.764832 1441742111 -0.214600 -0.585938 0.160522 -0.764832 1441742111 -0.214600 -0.585938 0.160522 -0.764832 1441742111 -0.211914 -0.587280 0.159912 -0.764648 1441742111 -0.211914 -0.587280 0.159912 -0.764648 1441742111 -0.211914 -0.587280 0.159912 -0.764648 1441742111 -0.211914 -0.587280 0.159912 -0.764648 1441742112 -0.211914 -0.587280 0.159912 -0.764648 1441742112 -0.211914 -0.587280 0.159912 -0.764648 1441742112 -0.209045 -0.588623 0.157898 -0.764832 1441742112 -0.209045 -0.588623 0.157898 -0.764832 1441742112 -0.209045 -0.588623 0.157898 -0.764832 1441742112 -0.209045 -0.588623 0.157898 -0.764832 1441742112 -0.209045 -0.588623 0.157898 -0.764832 1441742112 -0.209045 -0.588623 0.157898 -0.764832 1441742112 -0.201843 -0.586182 0.156433 -0.768921 1441742112 -0.201843 -0.586182 0.156433 -0.768921 1441742112 -0.201843 -0.586182 0.156433 -0.768921 1441742112 -0.201843 -0.586182 0.156433 -0.768921 1441742112 -0.201843 -0.586182 0.156433 -0.768921 1441742112 -0.201843 -0.586182 0.156433 -0.768921 1441742112 -0.181946 -0.589050 0.144104 -0.774109 1441742112 -0.181946 -0.589050 0.144104 -0.774109 1441742112 -0.181946 -0.589050 0.144104 -0.774109 1441742112 -0.181946 -0.589050 0.144104 -0.774109 1441742112 -0.181946 -0.589050 0.144104 -0.774109 1441742112 -0.181946 -0.589050 0.144104 -0.774109 1441742112 -0.181946 -0.589050 0.144104 -0.774109 1441742112 -0.170532 -0.591675 0.136536 -0.776062 1441742112 -0.170532 -0.591675 0.136536 -0.776062 1441742112 -0.170532 -0.591675 0.136536 -0.776062 1441742112 -0.170532 -0.591675 0.136536 -0.776062 1441742112 -0.170532 -0.591675 0.136536 -0.776062 1441742112 -0.170532 -0.591675 0.136536 -0.776062 1441742112 -0.170532 -0.591675 0.136536 -0.776062 1441742112 -0.176208 -0.588562 0.147461 -0.775146 1441742112 -0.176208 -0.588562 0.147461 -0.775146 1441742112 -0.176208 -0.588562 0.147461 -0.775146 1441742112 -0.176208 -0.588562 0.147461 -0.775146 1441742112 -0.176208 -0.588562 0.147461 -0.775146 1441742112 -0.176208 -0.588562 0.147461 -0.775146 1441742112 -0.183105 -0.585205 0.160645 -0.773499 1441742112 -0.183105 -0.585205 0.160645 -0.773499 1441742112 -0.183105 -0.585205 0.160645 -0.773499 1441742112 -0.183105 -0.585205 0.160645 -0.773499 1441742112 -0.183105 -0.585205 0.160645 -0.773499 1441742112 -0.183105 -0.585205 0.160645 -0.773499 1441742112 -0.183105 -0.585205 0.160645 -0.773499 1441742112 -0.187744 -0.583740 0.165833 -0.772400 1441742112 -0.187744 -0.583740 0.165833 -0.772400 1441742112 -0.187744 -0.583740 0.165833 -0.772400 1441742112 -0.187744 -0.583740 0.165833 -0.772400 1441742112 -0.187744 -0.583740 0.165833 -0.772400 1441742112 -0.187744 -0.583740 0.165833 -0.772400 1441742112 -0.197571 -0.582703 0.170105 -0.769775 1441742112 -0.197571 -0.582703 0.170105 -0.769775 1441742112 -0.197571 -0.582703 0.170105 -0.769775 1441742112 -0.197571 -0.582703 0.170105 -0.769775 1441742112 -0.197571 -0.582703 0.170105 -0.769775 1441742112 -0.197571 -0.582703 0.170105 -0.769775 1441742112 -0.210449 -0.580750 0.173706 -0.767029 1441742112 -0.210449 -0.580750 0.173706 -0.767029 1441742112 -0.210449 -0.580750 0.173706 -0.767029 1441742112 -0.210449 -0.580750 0.173706 -0.767029 1441742112 -0.210449 -0.580750 0.173706 -0.767029 1441742112 -0.210449 -0.580750 0.173706 -0.767029 1441742112 -0.221252 -0.579590 0.174316 -0.764709 1441742112 -0.221252 -0.579590 0.174316 -0.764709 1441742112 -0.221252 -0.579590 0.174316 -0.764709 1441742112 -0.221252 -0.579590 0.174316 -0.764709 1441742112 -0.221252 -0.579590 0.174316 -0.764709 1441742112 -0.221252 -0.579590 0.174316 -0.764709 1441742112 -0.230103 -0.578552 0.172546 -0.763306 1441742112 -0.230103 -0.578552 0.172546 -0.763306 1441742112 -0.230103 -0.578552 0.172546 -0.763306 1441742112 -0.230103 -0.578552 0.172546 -0.763306 1441742112 -0.230103 -0.578552 0.172546 -0.763306 1441742112 -0.230103 -0.578552 0.172546 -0.763306 1441742112 -0.236633 -0.578857 0.168640 -0.761963 1441742112 -0.236633 -0.578857 0.168640 -0.761963 1441742112 -0.236633 -0.578857 0.168640 -0.761963 1441742112 -0.236633 -0.578857 0.168640 -0.761963 1441742112 -0.236633 -0.578857 0.168640 -0.761963 1441742112 -0.236633 -0.578857 0.168640 -0.761963 1441742112 -0.238770 -0.580383 0.161682 -0.761658 1441742112 -0.238770 -0.580383 0.161682 -0.761658 1441742112 -0.238770 -0.580383 0.161682 -0.761658 1441742112 -0.238770 -0.580383 0.161682 -0.761658 1441742112 -0.238770 -0.580383 0.161682 -0.761658 1441742112 -0.238770 -0.580383 0.161682 -0.761658 1441742112 -0.238770 -0.580383 0.161682 -0.761658 1441742112 -0.234863 -0.584412 0.151306 -0.761902 1441742112 -0.234863 -0.584412 0.151306 -0.761902 1441742112 -0.234863 -0.584412 0.151306 -0.761902 1441742112 -0.234863 -0.584412 0.151306 -0.761902 1441742112 -0.234863 -0.584412 0.151306 -0.761902 1441742112 -0.234863 -0.584412 0.151306 -0.761902 1441742112 -0.234863 -0.584412 0.151306 -0.761902 1441742112 -0.229553 -0.587891 0.145081 -0.762024 1441742112 -0.229553 -0.587891 0.145081 -0.762024 1441742112 -0.229553 -0.587891 0.145081 -0.762024 1441742112 -0.229553 -0.587891 0.145081 -0.762024 1441742112 -0.229553 -0.587891 0.145081 -0.762024 1441742112 -0.229553 -0.587891 0.145081 -0.762024 1441742112 -0.229553 -0.587891 0.145081 -0.762024 1441742112 -0.222900 -0.592468 0.140991 -0.761230 1441742112 -0.222900 -0.592468 0.140991 -0.761230 1441742112 -0.222900 -0.592468 0.140991 -0.761230 1441742112 -0.222900 -0.592468 0.140991 -0.761230 1441742112 -0.222900 -0.592468 0.140991 -0.761230 1441742112 -0.222900 -0.592468 0.140991 -0.761230 1441742112 -0.216858 -0.594971 0.140198 -0.761169 1441742112 -0.216858 -0.594971 0.140198 -0.761169 1441742112 -0.216858 -0.594971 0.140198 -0.761169 1441742112 -0.216858 -0.594971 0.140198 -0.761169 1441742112 -0.216858 -0.594971 0.140198 -0.761169 1441742112 -0.216858 -0.594971 0.140198 -0.761169 1441742112 -0.216858 -0.594971 0.140198 -0.761169 1441742112 -0.210327 -0.595703 0.137573 -0.762939 1441742112 -0.210327 -0.595703 0.137573 -0.762939 1441742112 -0.210327 -0.595703 0.137573 -0.762939 1441742112 -0.210327 -0.595703 0.137573 -0.762939 1441742112 -0.210327 -0.595703 0.137573 -0.762939 1441742112 -0.210327 -0.595703 0.137573 -0.762939 1441742113 -0.210327 -0.595703 0.137573 -0.762939 1441742113 -0.208801 -0.594482 0.135498 -0.764648 1441742113 -0.208801 -0.594482 0.135498 -0.764648 1441742113 -0.208801 -0.594482 0.135498 -0.764648 1441742113 -0.208801 -0.594482 0.135498 -0.764648 1441742113 -0.208801 -0.594482 0.135498 -0.764648 1441742113 -0.208801 -0.594482 0.135498 -0.764648 1441742113 -0.213013 -0.591187 0.139587 -0.765320 1441742113 -0.213013 -0.591187 0.139587 -0.765320 1441742113 -0.213013 -0.591187 0.139587 -0.765320 1441742113 -0.213013 -0.591187 0.139587 -0.765320 1441742113 -0.213013 -0.591187 0.139587 -0.765320 1441742113 -0.213013 -0.591187 0.139587 -0.765320 1441742113 -0.213013 -0.591187 0.139587 -0.765320 1441742113 -0.216797 -0.588745 0.144287 -0.765259 1441742113 -0.216797 -0.588745 0.144287 -0.765259 1441742113 -0.216797 -0.588745 0.144287 -0.765259 1441742113 -0.216797 -0.588745 0.144287 -0.765259 1441742113 -0.216797 -0.588745 0.144287 -0.765259 1441742113 -0.216797 -0.588745 0.144287 -0.765259 1441742113 -0.219116 -0.587952 0.148315 -0.764465 1441742113 -0.219116 -0.587952 0.148315 -0.764465 1441742113 -0.219116 -0.587952 0.148315 -0.764465 1441742113 -0.219116 -0.587952 0.148315 -0.764465 1441742113 -0.219116 -0.587952 0.148315 -0.764465 1441742113 -0.219116 -0.587952 0.148315 -0.764465 1441742113 -0.221924 -0.587341 0.153503 -0.763062 1441742113 -0.221924 -0.587341 0.153503 -0.763062 1441742113 -0.221924 -0.587341 0.153503 -0.763062 1441742113 -0.221924 -0.587341 0.153503 -0.763062 1441742113 -0.221924 -0.587341 0.153503 -0.763062 1441742113 -0.221924 -0.587341 0.153503 -0.763062 1441742113 -0.221924 -0.587341 0.153503 -0.763062 1441742113 -0.221741 -0.587769 0.155579 -0.762390 1441742113 -0.221741 -0.587769 0.155579 -0.762390 1441742113 -0.221741 -0.587769 0.155579 -0.762390 1441742113 -0.221741 -0.587769 0.155579 -0.762390 1441742113 -0.221741 -0.587769 0.155579 -0.762390 1441742113 -0.221741 -0.587769 0.155579 -0.762390 1441742113 -0.218140 -0.590149 0.152893 -0.762146 1441742113 -0.218140 -0.590149 0.152893 -0.762146 1441742113 -0.218140 -0.590149 0.152893 -0.762146 1441742113 -0.218140 -0.590149 0.152893 -0.762146 1441742113 -0.218140 -0.590149 0.152893 -0.762146 1441742113 -0.218140 -0.590149 0.152893 -0.762146 1441742113 -0.215271 -0.590393 0.150085 -0.763367 1441742113 -0.215271 -0.590393 0.150085 -0.763367 1441742113 -0.215271 -0.590393 0.150085 -0.763367 1441742113 -0.215271 -0.590393 0.150085 -0.763367 1441742113 -0.215271 -0.590393 0.150085 -0.763367 1441742113 -0.215271 -0.590393 0.150085 -0.763367 1441742113 -0.209961 -0.588501 0.147339 -0.766785 1441742113 -0.209961 -0.588501 0.147339 -0.766785 1441742113 -0.209961 -0.588501 0.147339 -0.766785 1441742113 -0.209961 -0.588501 0.147339 -0.766785 1441742113 -0.209961 -0.588501 0.147339 -0.766785 1441742113 -0.209961 -0.588501 0.147339 -0.766785 1441742113 -0.200073 -0.588562 0.139893 -0.770752 1441742113 -0.200073 -0.588562 0.139893 -0.770752 1441742113 -0.200073 -0.588562 0.139893 -0.770752 1441742113 -0.200073 -0.588562 0.139893 -0.770752 1441742113 -0.200073 -0.588562 0.139893 -0.770752 1441742113 -0.200073 -0.588562 0.139893 -0.770752 1441742113 -0.200073 -0.588562 0.139893 -0.770752 1441742113 -0.191589 -0.588989 0.133484 -0.773743 1441742113 -0.191589 -0.588989 0.133484 -0.773743 1441742113 -0.191589 -0.588989 0.133484 -0.773743 1441742113 -0.191589 -0.588989 0.133484 -0.773743 1441742113 -0.191589 -0.588989 0.133484 -0.773743 1441742113 -0.191589 -0.588989 0.133484 -0.773743 1441742113 -0.191162 -0.587524 0.135742 -0.774597 1441742113 -0.191162 -0.587524 0.135742 -0.774597 1441742113 -0.191162 -0.587524 0.135742 -0.774597 1441742113 -0.191162 -0.587524 0.135742 -0.774597 1441742113 -0.191162 -0.587524 0.135742 -0.774597 1441742113 -0.191162 -0.587524 0.135742 -0.774597 1441742113 -0.191162 -0.587524 0.135742 -0.774597 1441742113 -0.197693 -0.584900 0.145630 -0.773132 1441742113 -0.197693 -0.584900 0.145630 -0.773132 1441742113 -0.197693 -0.584900 0.145630 -0.773132 1441742113 -0.197693 -0.584900 0.145630 -0.773132 1441742113 -0.197693 -0.584900 0.145630 -0.773132 1441742113 -0.197693 -0.584900 0.145630 -0.773132 1441742113 -0.202209 -0.584534 0.150513 -0.771240 1441742113 -0.202209 -0.584534 0.150513 -0.771240 1441742113 -0.202209 -0.584534 0.150513 -0.771240 1441742113 -0.202209 -0.584534 0.150513 -0.771240 1441742113 -0.202209 -0.584534 0.150513 -0.771240 1441742113 -0.202209 -0.584534 0.150513 -0.771240 1441742113 -0.202209 -0.584534 0.150513 -0.771240 1441742113 -0.208679 -0.584473 0.152283 -0.769287 1441742113 -0.208679 -0.584473 0.152283 -0.769287 1441742113 -0.208679 -0.584473 0.152283 -0.769287 1441742113 -0.208679 -0.584473 0.152283 -0.769287 1441742113 -0.208679 -0.584473 0.152283 -0.769287 1441742113 -0.208679 -0.584473 0.152283 -0.769287 1441742113 -0.218811 -0.583374 0.154297 -0.766846 1441742113 -0.218811 -0.583374 0.154297 -0.766846 1441742113 -0.218811 -0.583374 0.154297 -0.766846 1441742113 -0.218811 -0.583374 0.154297 -0.766846 1441742113 -0.218811 -0.583374 0.154297 -0.766846 1441742113 -0.218811 -0.583374 0.154297 -0.766846 1441742113 -0.227051 -0.582642 0.153625 -0.765137 1441742113 -0.227051 -0.582642 0.153625 -0.765137 1441742113 -0.227051 -0.582642 0.153625 -0.765137 1441742113 -0.227051 -0.582642 0.153625 -0.765137 1441742113 -0.227051 -0.582642 0.153625 -0.765137 1441742113 -0.227051 -0.582642 0.153625 -0.765137 1441742113 -0.227051 -0.582642 0.153625 -0.765137 1441742113 -0.232666 -0.582947 0.149536 -0.764038 1441742113 -0.232666 -0.582947 0.149536 -0.764038 1441742113 -0.232666 -0.582947 0.149536 -0.764038 1441742113 -0.232666 -0.582947 0.149536 -0.764038 1441742113 -0.232666 -0.582947 0.149536 -0.764038 1441742113 -0.232666 -0.582947 0.149536 -0.764038 1441742113 -0.237000 -0.583435 0.145752 -0.763062 1441742114 -0.237000 -0.583435 0.145752 -0.763062 1441742114 -0.237000 -0.583435 0.145752 -0.763062 1441742114 -0.237000 -0.583435 0.145752 -0.763062 1441742114 -0.237000 -0.583435 0.145752 -0.763062 1441742114 -0.237000 -0.583435 0.145752 -0.763062 1441742114 -0.237000 -0.583435 0.145752 -0.763062 1441742114 -0.238464 -0.584778 0.141357 -0.762390 1441742114 -0.238464 -0.584778 0.141357 -0.762390 1441742114 -0.238464 -0.584778 0.141357 -0.762390 1441742114 -0.238464 -0.584778 0.141357 -0.762390 1441742114 -0.238464 -0.584778 0.141357 -0.762390 1441742114 -0.238464 -0.584778 0.141357 -0.762390 1441742114 -0.234924 -0.586670 0.136414 -0.762939 1441742114 -0.234924 -0.586670 0.136414 -0.762939 1441742114 -0.234924 -0.586670 0.136414 -0.762939 1441742114 -0.234924 -0.586670 0.136414 -0.762939 1441742114 -0.234924 -0.586670 0.136414 -0.762939 1441742114 -0.234924 -0.586670 0.136414 -0.762939 1441742114 -0.226013 -0.589905 0.130432 -0.764221 1441742114 -0.226013 -0.589905 0.130432 -0.764221 1441742114 -0.226013 -0.589905 0.130432 -0.764221 1441742114 -0.226013 -0.589905 0.130432 -0.764221 1441742114 -0.226013 -0.589905 0.130432 -0.764221 1441742114 -0.226013 -0.589905 0.130432 -0.764221 1441742114 -0.226013 -0.589905 0.130432 -0.764221 1441742114 -0.214966 -0.593445 0.125427 -0.765503 1441742114 -0.214966 -0.593445 0.125427 -0.765503 1441742114 -0.214966 -0.593445 0.125427 -0.765503 1441742114 -0.214966 -0.593445 0.125427 -0.765503 1441742114 -0.214966 -0.593445 0.125427 -0.765503 1441742114 -0.214966 -0.593445 0.125427 -0.765503 1441742114 -0.205750 -0.595093 0.125427 -0.766724 1441742114 -0.205750 -0.595093 0.125427 -0.766724 1441742114 -0.205750 -0.595093 0.125427 -0.766724 1441742114 -0.205750 -0.595093 0.125427 -0.766724 1441742114 -0.205750 -0.595093 0.125427 -0.766724 1441742114 -0.205750 -0.595093 0.125427 -0.766724 1441742114 -0.205750 -0.595093 0.125427 -0.766724 1441742114 -0.195923 -0.595825 0.125366 -0.768738 1441742114 -0.195923 -0.595825 0.125366 -0.768738 1441742114 -0.195923 -0.595825 0.125366 -0.768738 1441742114 -0.195923 -0.595825 0.125366 -0.768738 1441742114 -0.195923 -0.595825 0.125366 -0.768738 1441742114 -0.195923 -0.595825 0.125366 -0.768738 1441742114 -0.190186 -0.594971 0.125183 -0.770874 1441742114 -0.190186 -0.594971 0.125183 -0.770874 1441742114 -0.190186 -0.594971 0.125183 -0.770874 1441742114 -0.190186 -0.594971 0.125183 -0.770874 1441742114 -0.190186 -0.594971 0.125183 -0.770874 1441742114 -0.190186 -0.594971 0.125183 -0.770874 1441742114 -0.189941 -0.591553 0.128479 -0.773010 1441742114 -0.189941 -0.591553 0.128479 -0.773010 1441742114 -0.189941 -0.591553 0.128479 -0.773010 1441742114 -0.189941 -0.591553 0.128479 -0.773010 1441742114 -0.189941 -0.591553 0.128479 -0.773010 1441742114 -0.189941 -0.591553 0.128479 -0.773010 1441742114 -0.189697 -0.589905 0.130432 -0.773987 1441742114 -0.189697 -0.589905 0.130432 -0.773987 1441742114 -0.189697 -0.589905 0.130432 -0.773987 1441742114 -0.189697 -0.589905 0.130432 -0.773987 1441742114 -0.189697 -0.589905 0.130432 -0.773987 1441742114 -0.189697 -0.589905 0.130432 -0.773987 1441742114 -0.191833 -0.588684 0.133118 -0.773926 1441742114 -0.191833 -0.588684 0.133118 -0.773926 1441742114 -0.191833 -0.588684 0.133118 -0.773926 1441742114 -0.191833 -0.588684 0.133118 -0.773926 1441742114 -0.191833 -0.588684 0.133118 -0.773926 1441742114 -0.191833 -0.588684 0.133118 -0.773926 1441742114 -0.191833 -0.588684 0.133118 -0.773926 1441742114 -0.193970 -0.588623 0.135559 -0.773071 1441742114 -0.193970 -0.588623 0.135559 -0.773071 1441742114 -0.193970 -0.588623 0.135559 -0.773071 1441742114 -0.193970 -0.588623 0.135559 -0.773071 1441742114 -0.193970 -0.588623 0.135559 -0.773071 1441742114 -0.193970 -0.588623 0.135559 -0.773071 1441742114 -0.197388 -0.589172 0.138000 -0.771301 1441742114 -0.197388 -0.589172 0.138000 -0.771301 1441742114 -0.197388 -0.589172 0.138000 -0.771301 1441742114 -0.197388 -0.589172 0.138000 -0.771301 1441742114 -0.197388 -0.589172 0.138000 -0.771301 1441742114 -0.197388 -0.589172 0.138000 -0.771301 1441742114 -0.197388 -0.589172 0.138000 -0.771301 1441742114 -0.200623 -0.590088 0.140686 -0.769287 1441742114 -0.200623 -0.590088 0.140686 -0.769287 1441742114 -0.200623 -0.590088 0.140686 -0.769287 1441742114 -0.200623 -0.590088 0.140686 -0.769287 1441742114 -0.200623 -0.590088 0.140686 -0.769287 1441742114 -0.204346 -0.591309 0.141541 -0.767212 1441742114 -0.204346 -0.591309 0.141541 -0.767212 1441742114 -0.204346 -0.591309 0.141541 -0.767212 1441742114 -0.204346 -0.591309 0.141541 -0.767212 1441742114 -0.204346 -0.591309 0.141541 -0.767212 1441742114 -0.204346 -0.591309 0.141541 -0.767212 1441742114 -0.204346 -0.591309 0.141541 -0.767212 1441742114 -0.209595 -0.590454 0.143372 -0.766174 1441742114 -0.209595 -0.590454 0.143372 -0.766174 1441742114 -0.209595 -0.590454 0.143372 -0.766174 1441742114 -0.209595 -0.590454 0.143372 -0.766174 1441742114 -0.209595 -0.590454 0.143372 -0.766174 1441742114 -0.209595 -0.590454 0.143372 -0.766174 1441742114 -0.209595 -0.590454 0.143372 -0.766174 1441742114 -0.210144 -0.587341 0.143982 -0.768250 1441742114 -0.210144 -0.587341 0.143982 -0.768250 1441742114 -0.210144 -0.587341 0.143982 -0.768250 1441742114 -0.210144 -0.587341 0.143982 -0.768250 1441742114 -0.210144 -0.587341 0.143982 -0.768250 1441742114 -0.210144 -0.587341 0.143982 -0.768250 1441742114 -0.210144 -0.587341 0.143982 -0.768250 1441742114 -0.202209 -0.586060 0.139954 -0.772095 1441742114 -0.202209 -0.586060 0.139954 -0.772095 1441742114 -0.202209 -0.586060 0.139954 -0.772095 1441742114 
-0.322693 -0.599670 -0.102417 -0.725159 1441742118 -0.322693 -0.599670 -0.102417 -0.725159 1441742118 -0.322693 -0.599670 -0.102417 -0.725159 1441742118 -0.322693 -0.599670 -0.102417 -0.725159 1441742118 -0.393127 -0.576843 -0.168396 -0.695984 1441742118 -0.393127 -0.576843 -0.168396 -0.695984 1441742118 -0.393127 -0.576843 -0.168396 -0.695984 1441742118 -0.393127 -0.576843 -0.168396 -0.695984 1441742118 -0.393127 -0.576843 -0.168396 -0.695984 1441742118 -0.393127 -0.576843 -0.168396 -0.695984 1441742118 -0.393127 -0.576843 -0.168396 -0.695984 1441742118 -0.438843 -0.556580 -0.208496 -0.674011 1441742118 -0.438843 -0.556580 -0.208496 -0.674011 1441742118 -0.438843 -0.556580 -0.208496 -0.674011 1441742118 -0.438843 -0.556580 -0.208496 -0.674011 1441742118 -0.438843 -0.556580 -0.208496 -0.674011 1441742118 -0.438843 -0.556580 -0.208496 -0.674011 1441742118 -0.465393 -0.551086 -0.253357 -0.644775 1441742118 -0.465393 -0.551086 -0.253357 -0.644775 1441742118 -0.465393 -0.551086 -0.253357 -0.644775 1441742118 -0.465393 -0.551086 -0.253357 -0.644775 1441742118 -0.465393 -0.551086 -0.253357 -0.644775 1441742118 -0.465393 -0.551086 -0.253357 -0.644775 1441742118 -0.473694 -0.549133 -0.280396 -0.628967 1441742118 -0.473694 -0.549133 -0.280396 -0.628967 1441742118 -0.473694 -0.549133 -0.280396 -0.628967 1441742118 -0.473694 -0.549133 -0.280396 -0.628967 1441742118 -0.473694 -0.549133 -0.280396 -0.628967 1441742118 -0.473694 -0.549133 -0.280396 -0.628967 1441742118 -0.473694 -0.549133 -0.280396 -0.628967 1441742118 -0.467468 -0.554077 -0.291931 -0.623962 1441742118 -0.467468 -0.554077 -0.291931 -0.623962 1441742118 -0.467468 -0.554077 -0.291931 -0.623962 1441742118 -0.467468 -0.554077 -0.291931 -0.623962 1441742118 -0.467468 -0.554077 -0.291931 -0.623962 1441742118 -0.450012 -0.559814 -0.279541 -0.637268 1441742118 -0.450012 -0.559814 -0.279541 -0.637268 1441742118 -0.450012 -0.559814 -0.279541 -0.637268 1441742118 -0.450012 -0.559814 -0.279541 -0.637268 1441742118 -0.450012 -0.559814 -0.279541 -0.637268 1441742118 -0.450012 -0.559814 -0.279541 -0.637268 1441742118 -0.421326 -0.564636 -0.245056 -0.666138 1441742118 -0.421326 -0.564636 -0.245056 -0.666138 1441742118 -0.421326 -0.564636 -0.245056 -0.666138 1441742118 -0.421326 -0.564636 -0.245056 -0.666138 1441742118 -0.421326 -0.564636 -0.245056 -0.666138 1441742118 -0.421326 -0.564636 -0.245056 -0.666138 1441742118 -0.387939 -0.568359 -0.202026 -0.696960 1441742118 -0.387939 -0.568359 -0.202026 -0.696960 1441742118 -0.387939 -0.568359 -0.202026 -0.696960 1441742118 -0.387939 -0.568359 -0.202026 -0.696960 1441742118 -0.387939 -0.568359 -0.202026 -0.696960 1441742118 -0.387939 -0.568359 -0.202026 -0.696960 1441742118 -0.387939 -0.568359 -0.202026 -0.696960 1441742118 -0.357849 -0.579529 -0.153015 -0.716125 1441742118 -0.357849 -0.579529 -0.153015 -0.716125 1441742118 -0.357849 -0.579529 -0.153015 -0.716125 1441742118 -0.357849 -0.579529 -0.153015 -0.716125 1441742118 -0.357849 -0.579529 -0.153015 -0.716125 1441742118 -0.357849 -0.579529 -0.153015 -0.716125 1441742118 -0.357849 -0.579529 -0.153015 -0.716125 1441742118 -0.303772 -0.582031 -0.092529 -0.748718 1441742118 -0.303772 -0.582031 -0.092529 -0.748718 1441742118 -0.303772 -0.582031 -0.092529 -0.748718 1441742118 -0.303772 -0.582031 -0.092529 -0.748718 1441742118 -0.303772 -0.582031 -0.092529 -0.748718 1441742118 -0.303772 -0.582031 -0.092529 -0.748718 1441742118 -0.255615 -0.593689 -0.015320 -0.762939 1441742118 -0.255615 -0.593689 -0.015320 -0.762939 1441742118 -0.255615 -0.593689 -0.015320 -0.762939 1441742118 -0.255615 -0.593689 -0.015320 -0.762939 1441742118 -0.255615 -0.593689 -0.015320 -0.762939 1441742119 -0.255615 -0.593689 -0.015320 -0.762939 1441742119 -0.255615 -0.593689 -0.015320 -0.762939 1441742119 -0.210693 -0.561340 0.117493 -0.791687 1441742119 -0.210693 -0.561340 0.117493 -0.791687 1441742119 -0.210693 -0.561340 0.117493 -0.791687 1441742119 -0.210693 -0.561340 0.117493 -0.791687 1441742119 -0.210693 -0.561340 0.117493 -0.791687 1441742119 -0.210693 -0.561340 0.117493 -0.791687 1441742119 -0.136963 -0.540833 0.210571 -0.802795 1441742119 -0.136963 -0.540833 0.210571 -0.802795 1441742119 -0.136963 -0.540833 0.210571 -0.802795 1441742119 -0.136963 -0.540833 0.210571 -0.802795 1441742119 -0.136963 -0.540833 0.210571 -0.802795 1441742119 -0.136963 -0.540833 0.210571 -0.802795 1441742119 -0.015259 -0.539246 0.202881 -0.817261 1441742119 -0.015259 -0.539246 0.202881 -0.817261 1441742119 -0.015259 -0.539246 0.202881 -0.817261 1441742119 -0.015259 -0.539246 0.202881 -0.817261 1441742119 0.070679 -0.537903 0.131409 -0.829773 1441742119 0.070679 -0.537903 0.131409 -0.829773 1441742119 0.070679 -0.537903 0.131409 -0.829773 1441742119 0.070679 -0.537903 0.131409 -0.829773 1441742119 0.070679 -0.537903 0.131409 -0.829773 1441742119 0.070679 -0.537903 0.131409 -0.829773 1441742119 0.090881 -0.536255 0.096497 -0.833618 1441742119 0.090881 -0.536255 0.096497 -0.833618 1441742119 0.090881 -0.536255 0.096497 -0.833618 1441742119 0.090881 -0.536255 0.096497 -0.833618 1441742119 0.090881 -0.536255 0.096497 -0.833618 1441742119 0.090881 -0.536255 0.096497 -0.833618 1441742119 0.061890 -0.541565 0.092896 -0.833252 1441742119 0.061890 -0.541565 0.092896 -0.833252 1441742119 0.061890 -0.541565 0.092896 -0.833252 1441742119 0.061890 -0.541565 0.092896 -0.833252 1441742119 0.061890 -0.541565 0.092896 -0.833252 1441742119 0.061890 -0.541565 0.092896 -0.833252 1441742119 0.061890 -0.541565 0.092896 -0.833252 1441742119 0.016602 -0.555359 0.084229 -0.827209 1441742119 0.016602 -0.555359 0.084229 -0.827209 1441742119 0.016602 -0.555359 0.084229 -0.827209 1441742119 0.016602 -0.555359 0.084229 -0.827209 1441742119 0.016602 -0.555359 0.084229 -0.827209 1441742119 0.016602 -0.555359 0.084229 -0.827209 1441742119 -0.038086 -0.573547 0.062256 -0.815979 1441742119 -0.038086 -0.573547 0.062256 -0.815979 1441742119 -0.038086 -0.573547 0.062256 -0.815979 1441742119 -0.038086 -0.573547 0.062256 -0.815979 1441742119 -0.038086 -0.573547 0.062256 -0.815979 1441742119 -0.038086 -0.573547 0.062256 -0.815979 1441742119 -0.106140 -0.590088 0.038025 -0.799500 1441742119 -0.106140 -0.590088 0.038025 -0.799500 1441742119 -0.106140 -0.590088 0.038025 -0.799500 1441742119 -0.106140 -0.590088 0.038025 -0.799500 1441742119 -0.106140 -0.590088 0.038025 -0.799500 1441742119 -0.106140 -0.590088 0.038025 -0.799500 1441742119 -0.180115 -0.597229 0.015747 -0.781494 1441742119 -0.180115 -0.597229 0.015747 -0.781494 1441742119 -0.180115 -0.597229 0.015747 -0.781494 1441742119 -0.180115 -0.597229 0.015747 -0.781494 1441742119 -0.180115 -0.597229 0.015747 -0.781494 1441742119 -0.180115 -0.597229 0.015747 -0.781494 1441742119 -0.180115 -0.597229 0.015747 -0.781494 1441742119 -0.244812 -0.593323 -0.014465 -0.766724 1441742119 -0.244812 -0.593323 -0.014465 -0.766724 1441742119 -0.244812 -0.593323 -0.014465 -0.766724 1441742119 -0.244812 -0.593323 -0.014465 -0.766724 1441742119 -0.244812 -0.593323 -0.014465 -0.766724 1441742119 -0.244812 -0.593323 -0.014465 -0.766724 1441742119 -0.291748 -0.597839 -0.075745 -0.742859 1441742119 -0.291748 -0.597839 -0.075745 -0.742859 1441742119 -0.291748 -0.597839 -0.075745 -0.742859 1441742119 -0.291748 -0.597839 -0.075745 -0.742859 1441742119 -0.291748 -0.597839 -0.075745 -0.742859 1441742119 -0.291748 -0.597839 -0.075745 -0.742859 1441742119 -0.291748 -0.597839 -0.075745 -0.742859 1441742119 -0.349609 -0.590149 -0.115295 -0.718567 1441742119 -0.349609 -0.590149 -0.115295 -0.718567 1441742119 -0.349609 -0.590149 -0.115295 -0.718567 1441742119 -0.349609 -0.590149 -0.115295 -0.718567 1441742119 -0.349609 -0.590149 -0.115295 -0.718567 1441742119 -0.349609 -0.590149 -0.115295 -0.718567 1441742119 -0.401855 -0.572815 -0.147461 -0.699097 1441742119 -0.401855 -0.572815 -0.147461 -0.699097 1441742119 -0.401855 -0.572815 -0.147461 -0.699097 1441742119 -0.401855 -0.572815 -0.147461 -0.699097 1441742119 -0.401855 -0.572815 -0.147461 -0.699097 1441742119 -0.401855 -0.572815 -0.147461 -0.699097 1441742119 -0.401855 -0.572815 -0.147461 -0.699097 1441742119 -0.435242 -0.568665 -0.198303 -0.669312 1441742119 -0.435242 -0.568665 -0.198303 -0.669312 1441742119 -0.435242 -0.568665 -0.198303 -0.669312 1441742119 -0.435242 -0.568665 -0.198303 -0.669312 1441742119 -0.435242 -0.568665 -0.198303 -0.669312 1441742119 -0.435242 -0.568665 -0.198303 -0.669312 1441742119 -0.471252 -0.570923 -0.248901 -0.624573 1441742119 -0.471252 -0.570923 -0.248901 -0.624573 1441742119 -0.471252 -0.570923 -0.248901 -0.624573 1441742119 -0.471252 -0.570923 -0.248901 -0.624573 1441742119 -0.471252 -0.570923 -0.248901 -0.624573 1441742119 -0.471252 -0.570923 -0.248901 -0.624573 1441742119 -0.471252 -0.570923 -0.248901 -0.624573 1441742119 -0.474487 -0.575745 -0.298340 -0.595398 1441742119 -0.474487 -0.575745 -0.298340 -0.595398 1441742119 -0.474487 -0.575745 -0.298340 -0.595398 1441742119 -0.474487 -0.575745 -0.298340 -0.595398 1441742119 -0.474487 -0.575745 -0.298340 -0.595398 1441742119 -0.474487 -0.575745 -0.298340 -0.595398 1441742119 -0.460632 -0.563843 -0.309509 -0.611755 1441742119 -0.460632 -0.563843 -0.309509 -0.611755 1441742119 -0.460632 -0.563843 -0.309509 -0.611755 1441742119 -0.460632 -0.563843 -0.309509 -0.611755 1441742119 -0.460632 -0.563843 -0.309509 -0.611755 1441742119 -0.460632 -0.563843 -0.309509 -0.611755 1441742120 -0.438354 -0.553711 -0.273987 -0.652954 1441742120 -0.438354 -0.553711 -0.273987 -0.652954 1441742120 -0.438354 -0.553711 -0.273987 -0.652954 1441742120 -0.438354 -0.553711 -0.273987 -0.652954 1441742120 -0.438354 -0.553711 -0.273987 -0.652954 1441742120 -0.438354 -0.553711 -0.273987 -0.652954 1441742120 -0.411316 -0.559509 -0.227051 -0.682922 1441742120 -0.411316 -0.559509 -0.227051 -0.682922 1441742120 -0.411316 -0.559509 -0.227051 -0.682922 1441742120 -0.411316 -0.559509 -0.227051 -0.682922 1441742120 -0.411316 -0.559509 -0.227051 -0.682922 1441742120 -0.411316 -0.559509 -0.227051 -0.682922 1441742120 -0.378784 -0.568420 -0.172424 -0.709778 1441742120 -0.378784 -0.568420 -0.172424 -0.709778 1441742120 -0.378784 -0.568420 -0.172424 -0.709778 1441742120 -0.378784 -0.568420 -0.172424 -0.709778 1441742120 -0.378784 -0.568420 -0.172424 -0.709778 1441742120 -0.378784 -0.568420 -0.172424 -0.709778 1441742120 -0.347656 -0.585632 -0.120117 -0.722412 1441742120 -0.347656 -0.585632 -0.120117 -0.722412 1441742120 -0.347656 -0.585632 -0.120117 -0.722412 1441742120 -0.347656 -0.585632 -0.120117 -0.722412 1441742120 -0.347656 -0.585632 -0.120117 -0.722412 1441742120 -0.347656 -0.585632 -0.120117 -0.722412 1441742120 -0.292908 -0.583862 -0.040527 -0.756165 1441742120 -0.292908 -0.583862 -0.040527 -0.756165 1441742120 -0.292908 -0.583862 -0.040527 -0.756165 1441742120 -0.292908 -0.583862 -0.040527 -0.756165 1441742120 -0.292908 -0.583862 -0.040527 -0.756165 1441742120 -0.292908 -0.583862 -0.040527 -0.756165 1441742120 -0.292908 -0.583862 -0.040527 -0.756165 1441742120 -0.242188 -0.612183 0.016663 -0.752625 1441742120 -0.242188 -0.612183 0.016663 -0.752625 1441742120 -0.242188 -0.612183 0.016663 -0.752625 1441742120 -0.242188 -0.612183 0.016663 -0.752625 1441742120 -0.242188 -0.612183 0.016663 -0.752625 1441742120 -0.242188 -0.612183 0.016663 -0.752625 1441742120 -0.242188 -0.612183 0.016663 -0.752625 1441742120 -0.197388 -0.592346 0.113647 -0.772888 1441742120 -0.197388 -0.592346 0.113647 -0.772888 1441742120 -0.197388 -0.592346 0.113647 -0.772888 1441742120 -0.197388 -0.592346 0.113647 -0.772888 1441742120 -0.197388 -0.592346 0.113647 -0.772888 1441742120 -0.197388 -0.592346 0.113647 -0.772888 1441742120 -0.132751 -0.560059 0.212280 -0.789734 1441742120 -0.132751 -0.560059 0.212280 -0.789734 1441742120 -0.132751 -0.560059 0.212280 -0.789734 1441742120 -0.132751 -0.560059 0.212280 -0.789734 1441742120 -0.132751 -0.560059 0.212280 -0.789734 1441742120 -0.132751 -0.560059 0.212280 -0.789734 1441742120 -0.132751 -0.560059 0.212280 -0.789734 1441742120 -0.013428 -0.556641 0.211487 -0.803345 1441742120 -0.013428 -0.556641 0.211487 -0.803345 1441742120 -0.013428 -0.556641 0.211487 -0.803345 1441742120 -0.013428 -0.556641 0.211487 -0.803345 1441742120 -0.013428 -0.556641 0.211487 -0.803345 1441742120 -0.013428 -0.556641 0.211487 -0.803345 1441742120 0.086853 -0.550354 0.151611 -0.816467 1441742120 0.086853 -0.550354 0.151611 -0.816467 1441742120 0.086853 -0.550354 0.151611 -0.816467 1441742120 0.086853 -0.550354 0.151611 -0.816467 1441742120 0.086853 -0.550354 0.151611 -0.816467 1441742120 0.086853 -0.550354 0.151611 -0.816467 1441742120 0.122803 -0.539551 0.135925 -0.821838 1441742120 0.122803 -0.539551 0.135925 -0.821838 1441742120 0.122803 -0.539551 0.135925 -0.821838 1441742120 0.122803 -0.539551 0.135925 -0.821838 1441742120 0.122803 -0.539551 0.135925 -0.821838 1441742120 0.122803 -0.539551 0.135925 -0.821838 1441742120 0.119446 -0.540771 0.138977 -0.821045 1441742120 0.119446 -0.540771 0.138977 -0.821045 1441742120 0.119446 -0.540771 0.138977 -0.821045 1441742120 0.119446 -0.540771 0.138977 -0.821045 1441742120 0.119446 -0.540771 0.138977 -0.821045 1441742120 0.119446 -0.540771 0.138977 -0.821045 1441742120 0.119446 -0.540771 0.138977 -0.821045 1441742120 0.098816 -0.550415 0.126465 -0.819336 1441742120 0.098816 -0.550415 0.126465 -0.819336 1441742120 0.098816 -0.550415 0.126465 -0.819336 1441742120 0.098816 -0.550415 0.126465 -0.819336 1441742120 0.098816 -0.550415 0.126465 -0.819336 1441742120 0.098816 -0.550415 0.126465 -0.819336 1441742120 0.052429 -0.569153 0.104492 -0.813904 1441742120 0.052429 -0.569153 0.104492 -0.813904 1441742120 0.052429 -0.569153 0.104492 -0.813904 1441742120 0.052429 -0.569153 0.104492 -0.813904 1441742120 0.052429 -0.569153 0.104492 -0.813904 1441742120 0.052429 -0.569153 0.104492 -0.813904 1441742120 0.052429 -0.569153 0.104492 -0.813904 1441742120 -0.010864 -0.587952 0.075500 -0.805359 1441742120 -0.010864 -0.587952 0.075500 -0.805359 1441742120 -0.010864 -0.587952 0.075500 -0.805359 1441742120 -0.010864 -0.587952 0.075500 -0.805359 1441742120 -0.010864 -0.587952 0.075500 -0.805359 1441742120 -0.010864 -0.587952 0.075500 -0.805359 1441742120 -0.081116 -0.605042 0.036499 -0.791260 1441742120 -0.081116 -0.605042 0.036499 -0.791260 1441742120 -0.081116 -0.605042 0.036499 -0.791260 1441742120 -0.081116 -0.605042 0.036499 -0.791260 1441742120 -0.081116 -0.605042 0.036499 -0.791260 1441742120 -0.081116 -0.605042 0.036499 -0.791260 1441742120 -0.081116 -0.605042 0.036499 -0.791260 1441742120 -0.151550 -0.615479 -0.008057 -0.773438 1441742120 -0.151550 -0.615479 -0.008057 -0.773438 1441742120 -0.151550 -0.615479 -0.008057 -0.773438 1441742120 -0.151550 -0.615479 -0.008057 -0.773438 1441742120 -0.151550 -0.615479 -0.008057 -0.773438 1441742120 -0.151550 -0.615479 -0.008057 -0.773438 1441742120 -0.217224 -0.622620 -0.069214 -0.748657 1441742120 -0.217224 -0.622620 -0.069214 -0.748657 1441742120 -0.217224 -0.622620 -0.069214 -0.748657 1441742120 -0.217224 -0.622620 -0.069214 -0.748657 1441742120 -0.217224 -0.622620 -0.069214 -0.748657 1441742120 -0.217224 -0.622620 -0.069214 -0.748657 1441742120 -0.217224 -0.622620 -0.069214 -0.748657 1441742120 -0.275574 -0.615845 -0.116272 -0.728943 1441742121 -0.275574 -0.615845 -0.116272 -0.728943 1441742121 -0.275574 -0.615845 -0.116272 -0.728943 1441742121 -0.275574 -0.615845 -0.116272 -0.728943 1441742121 -0.275574 -0.615845 -0.116272 -0.728943 1441742121 -0.275574 -0.615845 -0.116272 -0.728943 1441742121 -0.334106 -0.605042 -0.149597 -0.707153 1441742121 -0.334106 -0.605042 -0.149597 -0.707153 1441742121 -0.334106 -0.605042 -0.149597 -0.707153 1441742121 -0.334106 -0.605042 -0.149597 -0.707153 1441742121 -0.334106 -0.605042 -0.149597 -0.707153 1441742121 -0.334106 -0.605042 -0.149597 -0.707153 1441742121 -0.334106 -0.605042 -0.149597 -0.707153 1441742121 -0.381348 -0.594116 -0.185547 -0.683594 1441742121 -0.381348 -0.594116 -0.185547 -0.683594 1441742121 -0.381348 -0.594116 -0.185547 -0.683594 1441742121 -0.381348 -0.594116 -0.185547 -0.683594 1441742121 -0.381348 -0.594116 -0.185547 -0.683594 1441742121 -0.381348 -0.594116 -0.185547 -0.683594 1441742121 -0.424255 -0.599487 -0.210876 -0.645142 1441742121 -0.424255 -0.599487 -0.210876 -0.645142 1441742121 -0.424255 -0.599487 -0.210876 -0.645142 1441742121 -0.424255 -0.599487 -0.210876 -0.645142 1441742121 -0.424255 -0.599487 -0.210876 -0.645142 1441742121 -0.424255 -0.599487 -0.210876 -0.645142 1441742121 -0.443970 -0.602844 -0.221558 -0.624939 1441742121 -0.443970 -0.602844 -0.221558 -0.624939 1441742121 -0.443970 -0.602844 -0.221558 -0.624939 1441742121 -0.443970 -0.602844 -0.221558 -0.624939 1441742121 -0.443970 -0.602844 -0.221558 -0.624939 1441742121 -0.443970 -0.602844 -0.221558 -0.624939 1441742121 -0.438538 -0.583740 -0.203857 -0.652283 1441742121 -0.438538 -0.583740 -0.203857 -0.652283 1441742121 -0.438538 -0.583740 -0.203857 -0.652283 1441742121 -0.438538 -0.583740 -0.203857 -0.652283 1441742121 -0.438538 -0.583740 -0.203857 -0.652283 1441742121 -0.438538 -0.583740 -0.203857 -0.652283 1441742121 -0.438538 -0.583740 -0.203857 -0.652283 1441742121 -0.417358 -0.586121 -0.193787 -0.666931 1441742121 -0.417358 -0.586121 -0.193787 -0.666931 1441742121 -0.417358 -0.586121 -0.193787 -0.666931 1441742121 -0.417358 -0.586121 -0.193787 -0.666931 1441742121 -0.417358 -0.586121 -0.193787 -0.666931 1441742121 -0.417358 -0.586121 -0.193787 -0.666931 1441742121 -0.391846 -0.596863 -0.182556 -0.676025 1441742121 -0.391846 -0.596863 -0.182556 -0.676025 1441742121 -0.391846 -0.596863 -0.182556 -0.676025 1441742121 -0.391846 -0.596863 -0.182556 -0.676025 1441742121 -0.391846 -0.596863 -0.182556 -0.676025 1441742121 -0.391846 -0.596863 -0.182556 -0.676025 1441742121 -0.391846 -0.596863 -0.182556 -0.676025 1441742121 -0.357361 -0.605774 -0.165649 -0.691406 1441742121 -0.357361 -0.605774 -0.165649 -0.691406 1441742121 -0.357361 -0.605774 -0.165649 -0.691406 1441742121 -0.357361 -0.605774 -0.165649 -0.691406 1441742121 -0.357361 -0.605774 -0.165649 -0.691406 1441742121 -0.357361 -0.605774 -0.165649 -0.691406 1441742121 -0.357361 -0.605774 -0.165649 -0.691406 1441742121 -0.314514 -0.601929 -0.121582 -0.723938 1441742121 -0.314514 -0.601929 -0.121582 -0.723938 1441742121 -0.314514 -0.601929 -0.121582 -0.723938 1441742121 -0.314514 -0.601929 -0.121582 -0.723938 1441742121 -0.314514 -0.601929 -0.121582 -0.723938 1441742121 -0.314514 -0.601929 -0.121582 -0.723938 1441742121 -0.260193 -0.605530 -0.057068 -0.750000 1441742121 -0.260193 -0.605530 -0.057068 -0.750000 1441742121 -0.260193 -0.605530 -0.057068 -0.750000 1441742121 -0.260193 -0.605530 -0.057068 -0.750000 1441742121 -0.260193 -0.605530 -0.057068 -0.750000 1441742121 -0.260193 -0.605530 -0.057068 -0.750000 1441742121 -0.260193 -0.605530 -0.057068 -0.750000 1441742121 -0.203979 -0.596191 0.022217 -0.776245 1441742121 -0.203979 -0.596191 0.022217 -0.776245 1441742121 -0.203979 -0.596191 0.022217 -0.776245 1441742121 -0.203979 -0.596191 0.022217 -0.776245 1441742121 -0.203979 -0.596191 0.022217 -0.776245 1441742121 -0.203979 -0.596191 0.022217 -0.776245 1441742121 -0.143188 -0.562805 0.136047 -0.802734 1441742121 -0.143188 -0.562805 0.136047 -0.802734 1441742121 -0.143188 -0.562805 0.136047 -0.802734 1441742121 -0.143188 -0.562805 0.136047 -0.802734 1441742121 -0.143188 -0.562805 0.136047 -0.802734 1441742121 -0.143188 -0.562805 0.136047 -0.802734 1441742121 -0.032715 -0.558228 0.189697 -0.807129 1441742121 -0.032715 -0.558228 0.189697 -0.807129 1441742121 -0.032715 -0.558228 0.189697 -0.807129 1441742121 -0.032715 -0.558228 0.189697 -0.807129 1441742121 -0.032715 -0.558228 0.189697 -0.807129 1441742121 -0.032715 -0.558228 0.189697 -0.807129 1441742121 0.081543 -0.566650 0.126892 -0.810059 1441742121 0.081543 -0.566650 0.126892 -0.810059 1441742121 0.081543 -0.566650 0.126892 -0.810059 1441742121 0.081543 -0.566650 0.126892 -0.810059 1441742121 0.081543 -0.566650 0.126892 -0.810059 1441742121 0.081543 -0.566650 0.126892 -0.810059 1441742121 0.081543 -0.566650 0.126892 -0.810059 1441742121 0.136047 -0.548767 0.113586 -0.817017 1441742121 0.136047 -0.548767 0.113586 -0.817017 1441742121 0.136047 -0.548767 0.113586 -0.817017 1441742121 0.136047 -0.548767 0.113586 -0.817017 1441742121 0.136047 -0.548767 0.113586 -0.817017 1441742121 0.136047 -0.548767 0.113586 -0.817017 1441742121 0.152954 -0.542236 0.124207 -0.816833 1441742121 0.152954 -0.542236 0.124207 -0.816833 1441742121 0.152954 -0.542236 0.124207 -0.816833 1441742121 0.152954 -0.542236 0.124207 -0.816833 1441742121 0.152954 -0.542236 0.124207 -0.816833 1441742121 0.152954 -0.542236 0.124207 -0.816833 1441742121 0.152954 -0.542236 0.124207 -0.816833 1441742121 0.153137 -0.546387 0.118103 -0.814941 1441742121 0.153137 -0.546387 0.118103 -0.814941 1441742121 0.153137 -0.546387 0.118103 -0.814941 1441742121 0.153137 -0.546387 0.118103 -0.814941 1441742121 0.153137 -0.546387 0.118103 -0.814941 1441742121 0.153137 -0.546387 0.118103 -0.814941 1441742121 0.122620 -0.563538 0.106750 -0.809998 1441742121 0.122620 -0.563538 0.106750 -0.809998 1441742122 0.122620 -0.563538 0.106750 -0.809998 1441742122 0.122620 -0.563538 0.106750 -0.809998 1441742122 0.122620 -0.563538 0.106750 -0.809998 1441742122 0.122620 -0.563538 0.106750 -0.809998 1441742122 0.122620 -0.563538 0.106750 -0.809998 1441742122 0.066650 -0.585754 0.087463 -0.803040 1441742122 0.066650 -0.585754 0.087463 -0.803040 1441742122 0.066650 -0.585754 0.087463 -0.803040 1441742122 0.066650 -0.585754 0.087463 -0.803040 1441742122 0.066650 -0.585754 0.087463 -0.803040 1441742122 0.066650 -0.585754 0.087463 -0.803040 1441742122 -0.008057 -0.605591 0.064148 -0.793213 1441742122 -0.008057 -0.605591 0.064148 -0.793213 1441742122 -0.008057 -0.605591 0.064148 -0.793213 1441742122 -0.008057 -0.605591 0.064148 -0.793213 1441742122 -0.008057 -0.605591 0.064148 -0.793213 1441742122 -0.008057 -0.605591 0.064148 -0.793213 1441742122 -0.097717 -0.616089 0.047852 -0.780151 1441742122 -0.097717 -0.616089 0.047852 -0.780151 1441742122 -0.097717 -0.616089 0.047852 -0.780151 1441742122 -0.097717 -0.616089 0.047852 -0.780151 1441742122 -0.097717 -0.616089 0.047852 -0.780151 1441742122 -0.097717 -0.616089 0.047852 -0.780151 1441742122 -0.190796 -0.609253 0.042603 -0.768555 1441742122 -0.190796 -0.609253 0.042603 -0.768555 1441742122 -0.190796 -0.609253 0.042603 -0.768555 1441742122 -0.190796 -0.609253 0.042603 -0.768555 1441742122 -0.190796 -0.609253 0.042603 -0.768555 1441742122 -0.190796 -0.609253 0.042603 -0.768555 1441742122 -0.254089 -0.603455 0.008728 -0.755859 1441742122 -0.254089 -0.603455 0.008728 -0.755859 1441742122 -0.254089 -0.603455 0.008728 -0.755859 1441742122 -0.254089 -0.603455 0.008728 -0.755859 1441742122 -0.254089 -0.603455 0.008728 -0.755859 1441742122 -0.254089 -0.603455 0.008728 -0.755859 1441742122 -0.254089 -0.603455 0.008728 -0.755859 1441742122 -0.298584 -0.605530 -0.054382 -0.735779 1441742122 -0.298584 -0.605530 -0.054382 -0.735779 1441742122 -0.298584 -0.605530 -0.054382 -0.735779 1441742122 -0.298584 -0.605530 -0.054382 -0.735779 1441742122 -0.298584 -0.605530 -0.054382 -0.735779 1441742122 -0.298584 -0.605530 -0.054382 -0.735779 1441742122 -0.343994 -0.595825 -0.096802 -0.719299 1441742122 -0.343994 -0.595825 -0.096802 -0.719299 1441742122 -0.343994 -0.595825 -0.096802 -0.719299 1441742122 -0.343994 -0.595825 -0.096802 -0.719299 1441742122 -0.343994 -0.595825 -0.096802 -0.719299 1441742122 -0.343994 -0.595825 -0.096802 -0.719299 1441742122 -0.343994 -0.595825 -0.096802 -0.719299 1441742122 -0.381165 -0.594177 -0.144409 -0.693481 1441742122 -0.381165 -0.594177 -0.144409 -0.693481 1441742122 -0.381165 -0.594177 -0.144409 -0.693481 1441742122 -0.381165 -0.594177 -0.144409 -0.693481 1441742122 -0.381165 -0.594177 -0.144409 -0.693481 1441742122 -0.381165 -0.594177 -0.144409 -0.693481 1441742122 -0.409180 -0.594666 -0.172791 -0.670166 1441742122 -0.409180 -0.594666 -0.172791 -0.670166 1441742122 -0.409180 -0.594666 -0.172791 -0.670166 1441742122 -0.409180 -0.594666 -0.172791 -0.670166 1441742122 -0.409180 -0.594666 -0.172791 -0.670166 1441742122 -0.409180 -0.594666 -0.172791 -0.670166 1441742122 -0.409180 -0.594666 -0.172791 -0.670166 1441742122 -0.418518 -0.593323 -0.190308 -0.660828 1441742122 -0.418518 -0.593323 -0.190308 -0.660828 1441742122 -0.418518 -0.593323 -0.190308 -0.660828 1441742122 -0.418518 -0.593323 -0.190308 -0.660828 1441742122 -0.418518 -0.593323 -0.190308 -0.660828 1441742122 -0.418518 -0.593323 -0.190308 -0.660828 1441742122 -0.415222 -0.594055 -0.193298 -0.661377 1441742122 -0.415222 -0.594055 -0.193298 -0.661377 1441742122 -0.415222 -0.594055 -0.193298 -0.661377 1441742122 -0.415222 -0.594055 -0.193298 -0.661377 1441742122 -0.415222 -0.594055 -0.193298 -0.661377 1441742122 -0.415222 -0.594055 -0.193298 -0.661377 1441742122 -0.395264 -0.593567 -0.179565 -0.677734 1441742122 -0.395264 -0.593567 -0.179565 -0.677734 1441742122 -0.395264 -0.593567 -0.179565 -0.677734 1441742122 -0.395264 -0.593567 -0.179565 -0.677734 1441742122 -0.395264 -0.593567 -0.179565 -0.677734 1441742122 -0.395264 -0.593567 -0.179565 -0.677734 1441742122 -0.364136 -0.597412 -0.156433 -0.697266 1441742122 -0.364136 -0.597412 -0.156433 -0.697266 1441742122 -0.364136 -0.597412 -0.156433 -0.697266 1441742122 -0.364136 -0.597412 -0.156433 -0.697266 1441742122 -0.364136 -0.597412 -0.156433 -0.697266 1441742122 -0.364136 -0.597412 -0.156433 -0.697266 1441742122 -0.328430 -0.605896 -0.129700 -0.712952 1441742122 -0.328430 -0.605896 -0.129700 -0.712952 1441742122 -0.328430 -0.605896 -0.129700 -0.712952 1441742122 -0.328430 -0.605896 -0.129700 -0.712952 1441742122 -0.328430 -0.605896 -0.129700 -0.712952 1441742122 -0.328430 -0.605896 -0.129700 -0.712952 1441742122 -0.328430 -0.605896 -0.129700 -0.712952 1441742122 -0.285278 -0.603333 -0.089844 -0.739380 1441742122 -0.285278 -0.603333 -0.089844 -0.739380 1441742122 -0.285278 -0.603333 -0.089844 -0.739380 1441742122 -0.285278 -0.603333 -0.089844 -0.739380 1441742122 -0.285278 -0.603333 -0.089844 -0.739380 1441742122 -0.285278 -0.603333 -0.089844 -0.739380 1441742122 -0.235413 -0.608459 -0.031250 -0.757263 1441742122 -0.235413 -0.608459 -0.031250 -0.757263 1441742122 -0.235413 -0.608459 -0.031250 -0.757263 1441742122 -0.235413 -0.608459 -0.031250 -0.757263 1441742122 -0.235413 -0.608459 -0.031250 -0.757263 1441742122 -0.235413 -0.608459 -0.031250 -0.757263 1441742122 -0.184021 -0.601135 0.054871 -0.775757 1441742122 -0.184021 -0.601135 0.054871 -0.775757 1441742122 -0.184021 -0.601135 0.054871 -0.775757 1441742122 -0.184021 -0.601135 0.054871 -0.775757 1441742122 -0.184021 -0.601135 0.054871 -0.775757 1441742122 -0.184021 -0.601135 0.054871 -0.775757 1441742122 -0.149658 -0.564575 0.194946 -0.787964 1441742122 -0.149658 -0.564575 0.194946 -0.787964 1441742122 -0.149658 -0.564575 0.194946 -0.787964 1441742123 -0.149658 -0.564575 0.194946 -0.787964 1441742123 -0.149658 -0.564575 0.194946 -0.787964 1441742123 -0.149658 -0.564575 0.194946 -0.787964 1441742123 -0.075134 -0.555908 0.276184 -0.780457 1441742123 -0.075134 -0.555908 0.276184 -0.780457 1441742123 -0.075134 -0.555908 0.276184 -0.780457 1441742123 -0.075134 -0.555908 0.276184 -0.780457 1441742123 -0.075134 -0.555908 0.276184 -0.780457 1441742123 -0.075134 -0.555908 0.276184 -0.780457 1441742123 -0.075134 -0.555908 0.276184 -0.780457 1441742123 0.045166 -0.574951 0.233948 -0.782776 1441742123 0.045166 -0.574951 0.233948 -0.782776 1441742123 0.045166 -0.574951 0.233948 -0.782776 1441742123 0.045166 -0.574951 0.233948 -0.782776 1441742123 0.045166 -0.574951 0.233948 -0.782776 1441742123 0.045166 -0.574951 0.233948 -0.782776 1441742123 0.116638 -0.569397 0.184692 -0.792542 1441742123 0.116638 -0.569397 0.184692 -0.792542 1441742123 0.116638 -0.569397 0.184692 -0.792542 1441742123 0.116638 -0.569397 0.184692 -0.792542 1441742123 0.116638 -0.569397 0.184692 -0.792542 1441742123 0.116638 -0.569397 0.184692 -0.792542 1441742123 0.116638 -0.569397 0.184692 -0.792542 1441742123 0.127991 -0.563171 0.183655 -0.795532 1441742123 0.127991 -0.563171 0.183655 -0.795532 1441742123 0.127991 -0.563171 0.183655 -0.795532 1441742123 0.127991 -0.563171 0.183655 -0.795532 1441742123 0.127991 -0.563171 0.183655 -0.795532 1441742123 0.115906 -0.563354 0.188782 -0.796021 1441742123 0.115906 -0.563354 0.188782 -0.796021 1441742123 0.115906 -0.563354 0.188782 -0.796021 1441742123 0.115906 -0.563354 0.188782 -0.796021 1441742123 0.115906 -0.563354 0.188782 -0.796021 1441742123 0.115906 -0.563354 0.188782 -0.796021 1441742123 0.115906 -0.563354 0.188782 -0.796021 1441742123 0.082581 -0.574219 0.180298 -0.794373 1441742123 0.082581 -0.574219 0.180298 -0.794373 1441742123 0.082581 -0.574219 0.180298 -0.794373 1441742123 0.082581 -0.574219 0.180298 -0.794373 1441742123 0.082581 -0.574219 0.180298 -0.794373 1441742123 0.082581 -0.574219 0.180298 -0.794373 1441742123 0.032471 -0.590332 0.148132 -0.792847 1441742123 0.032471 -0.590332 0.148132 -0.792847 1441742123 0.032471 -0.590332 0.148132 -0.792847 1441742123 0.032471 -0.590332 0.148132 -0.792847 1441742123 0.032471 -0.590332 0.148132 -0.792847 1441742123 0.032471 -0.590332 0.148132 -0.792847 1441742123 0.032471 -0.590332 0.148132 -0.792847 1441742123 -0.037903 -0.605774 0.107727 -0.787415 1441742123 -0.037903 -0.605774 0.107727 -0.787415 1441742123 -0.037903 -0.605774 0.107727 -0.787415 1441742123 -0.037903 -0.605774 0.107727 -0.787415 1441742123 -0.037903 -0.605774 0.107727 -0.787415 1441742123 -0.127197 -0.606384 0.086243 -0.780212 1441742123 -0.127197 -0.606384 0.086243 -0.780212 1441742123 -0.127197 -0.606384 0.086243 -0.780212 1441742123 -0.127197 -0.606384 0.086243 -0.780212 1441742123 -0.127197 -0.606384 0.086243 -0.780212 1441742123 -0.127197 -0.606384 0.086243 -0.780212 1441742123 -0.127197 -0.606384 0.086243 -0.780212 1441742123 -0.215759 -0.585388 0.082520 -0.777222 1441742123 -0.215759 -0.585388 0.082520 -0.777222 1441742123 -0.215759 -0.585388 0.082520 -0.777222 1441742123 -0.215759 -0.585388 0.082520 -0.777222 1441742123 -0.215759 -0.585388 0.082520 -0.777222 1441742123 -0.215759 -0.585388 0.082520 -0.777222 1441742123 -0.269897 -0.593567 0.021240 -0.757935 1441742123 -0.269897 -0.593567 0.021240 -0.757935 1441742123 -0.269897 -0.593567 0.021240 -0.757935 1441742123 -0.269897 -0.593567 0.021240 -0.757935 1441742123 -0.269897 -0.593567 0.021240 -0.757935 1441742123 -0.269897 -0.593567 0.021240 -0.757935 1441742123 -0.269897 -0.593567 0.021240 -0.757935 1441742123 -0.315308 -0.603577 -0.052612 -0.730469 1441742123 -0.315308 -0.603577 -0.052612 -0.730469 1441742123 -0.315308 -0.603577 -0.052612 -0.730469 1441742123 -0.315308 -0.603577 -0.052612 -0.730469 1441742123 -0.315308 -0.603577 -0.052612 -0.730469 1441742123 -0.315308 -0.603577 -0.052612 -0.730469 1441742123 -0.369690 -0.595581 -0.093567 -0.707092 1441742123 -0.369690 -0.595581 -0.093567 -0.707092 1441742123 -0.369690 -0.595581 -0.093567 -0.707092 1441742123 -0.369690 -0.595581 -0.093567 -0.707092 1441742123 -0.369690 -0.595581 -0.093567 -0.707092 1441742123 -0.369690 -0.595581 -0.093567 -0.707092 1441742123 -0.406860 -0.595215 -0.134277 -0.679871 1441742123 -0.406860 -0.595215 -0.134277 -0.679871 1441742123 -0.406860 -0.595215 -0.134277 -0.679871 1441742123 -0.406860 -0.595215 -0.134277 -0.679871 1441742123 -0.406860 -0.595215 -0.134277 -0.679871 1441742123 -0.406860 -0.595215 -0.134277 -0.679871 1441742123 -0.435608 -0.603271 -0.167847 -0.646790 1441742123 
-0.201355 -0.596924 0.143677 -0.763306 1441742126 -0.201355 -0.596924 0.143677 -0.763306 1441742126 -0.201355 -0.596924 0.143677 -0.763306 1441742126 -0.201355 -0.596924 0.143677 -0.763306 1441742126 -0.201355 -0.596924 0.143677 -0.763306 1441742126 -0.201355 -0.596924 0.143677 -0.763306 1441742126 -0.207947 -0.592407 0.152588 -0.763306 1441742126 -0.207947 -0.592407 0.152588 -0.763306 1441742126 -0.207947 -0.592407 0.152588 -0.763306 1441742126 -0.207947 -0.592407 0.152588 -0.763306 1441742126 -0.207947 -0.592407 0.152588 -0.763306 1441742126 -0.207947 -0.592407 0.152588 -0.763306 1441742126 -0.207947 -0.592407 0.152588 -0.763306 1441742126 -0.212036 -0.587219 0.160583 -0.764526 1441742126 -0.212036 -0.587219 0.160583 -0.764526 1441742126 -0.212036 -0.587219 0.160583 -0.764526 1441742126 -0.212036 -0.587219 0.160583 -0.764526 1441742126 -0.212036 -0.587219 0.160583 -0.764526 1441742126 -0.212036 -0.587219 0.160583 -0.764526 1441742126 -0.212036 -0.587219 0.160583 -0.764526 1441742126 -0.208130 -0.587341 0.157471 -0.766113 1441742126 -0.208130 -0.587341 0.157471 -0.766113 1441742126 -0.208130 -0.587341 0.157471 -0.766113 1441742126 -0.208130 -0.587341 0.157471 -0.766113 1441742126 -0.208130 -0.587341 0.157471 -0.766113 1441742126 -0.208130 -0.587341 0.157471 -0.766113 1441742126 -0.208130 -0.587341 0.157471 -0.766113 1441742126 -0.203369 -0.589600 0.149841 -0.767273 1441742126 -0.203369 -0.589600 0.149841 -0.767273 1441742126 -0.203369 -0.589600 0.149841 -0.767273 1441742126 -0.203369 -0.589600 0.149841 -0.767273 1441742126 -0.203369 -0.589600 0.149841 -0.767273 1441742126 -0.203369 -0.589600 0.149841 -0.767273 1441742126 -0.201172 -0.591553 0.144348 -0.767395 1441742127 -0.201172 -0.591553 0.144348 -0.767395 1441742127 -0.201172 -0.591553 0.144348 -0.767395 1441742127 -0.201172 -0.591553 0.144348 -0.767395 1441742127 -0.201172 -0.591553 0.144348 -0.767395 1441742127 -0.201172 -0.591553 0.144348 -0.767395 1441742127 -0.199951 -0.594055 0.141052 -0.766357 1441742127 -0.199951 -0.594055 0.141052 -0.766357 1441742127 -0.199951 -0.594055 0.141052 -0.766357 1441742127 -0.199951 -0.594055 0.141052 -0.766357 1441742127 -0.199951 -0.594055 0.141052 -0.766357 1441742127 -0.199951 -0.594055 0.141052 -0.766357 1441742127 -0.199951 -0.594055 0.141052 -0.766357 1441742127 -0.200806 -0.595215 0.141296 -0.765198 1441742127 -0.200806 -0.595215 0.141296 -0.765198 1441742127 -0.200806 -0.595215 0.141296 -0.765198 1441742127 -0.200806 -0.595215 0.141296 -0.765198 1441742127 -0.200806 -0.595215 0.141296 -0.765198 1441742127 -0.200806 -0.595215 0.141296 -0.765198 1441742127 -0.201111 -0.596191 0.141235 -0.764404 1441742127 -0.201111 -0.596191 0.141235 -0.764404 1441742127 -0.201111 -0.596191 0.141235 -0.764404 1441742127 -0.201111 -0.596191 0.141235 -0.764404 1441742127 -0.201111 -0.596191 0.141235 -0.764404 1441742127 -0.201111 -0.596191 0.141235 -0.764404 1441742127 -0.201904 -0.596069 0.140442 -0.764404 1441742127 -0.201904 -0.596069 0.140442 -0.764404 1441742127 -0.201904 -0.596069 0.140442 -0.764404 1441742127 -0.201904 -0.596069 0.140442 -0.764404 1441742127 -0.201904 -0.596069 0.140442 -0.764404 1441742127 -0.201904 -0.596069 0.140442 -0.764404 1441742127 -0.204102 -0.595825 0.142151 -0.763672 1441742127 -0.204102 -0.595825 0.142151 -0.763672 1441742127 -0.204102 -0.595825 0.142151 -0.763672 1441742127 -0.204102 -0.595825 0.142151 -0.763672 1441742127 -0.204102 -0.595825 0.142151 -0.763672 1441742127 -0.204102 -0.595825 0.142151 -0.763672 1441742127 -0.204102 -0.595825 0.142151 -0.763672 1441742127 -0.207214 -0.595276 0.146301 -0.762451 1441742127 -0.207214 -0.595276 0.146301 -0.762451 1441742127 -0.207214 -0.595276 0.146301 -0.762451 1441742127 -0.207214 -0.595276 0.146301 -0.762451 1441742127 -0.207214 -0.595276 0.146301 -0.762451 1441742127 -0.207214 -0.595276 0.146301 -0.762451 1441742127 -0.205688 -0.595947 0.145813 -0.762451 1441742127 -0.205688 -0.595947 0.145813 -0.762451 1441742127 -0.205688 -0.595947 0.145813 -0.762451 1441742127 -0.205688 -0.595947 0.145813 -0.762451 1441742127 -0.205688 -0.595947 0.145813 -0.762451 1441742127 -0.205688 -0.595947 0.145813 -0.762451 1441742127 -0.200256 -0.596497 0.142517 -0.764099 1441742127 -0.200256 -0.596497 0.142517 -0.764099 1441742127 -0.200256 -0.596497 0.142517 -0.764099 1441742127 -0.200256 -0.596497 0.142517 -0.764099 1441742127 -0.200256 -0.596497 0.142517 -0.764099 1441742127 -0.200256 -0.596497 0.142517 -0.764099 1441742127 -0.200256 -0.596497 0.142517 -0.764099 1441742127 -0.190552 -0.595703 0.137817 -0.768066 1441742127 -0.190552 -0.595703 0.137817 -0.768066 1441742127 -0.190552 -0.595703 0.137817 -0.768066 1441742127 -0.190552 -0.595703 0.137817 -0.768066 1441742127 -0.190552 -0.595703 0.137817 -0.768066 1441742127 -0.190552 -0.595703 0.137817 -0.768066 1441742127 -0.176392 -0.596924 0.131348 -0.771606 1441742127 -0.176392 -0.596924 0.131348 -0.771606 1441742127 -0.176392 -0.596924 0.131348 -0.771606 1441742127 -0.176392 -0.596924 0.131348 -0.771606 1441742127 -0.176392 -0.596924 0.131348 -0.771606 1441742127 -0.176392 -0.596924 0.131348 -0.771606 1441742127 -0.168579 -0.599426 0.126526 -0.772217 1441742127 -0.168579 -0.599426 0.126526 -0.772217 1441742127 -0.168579 -0.599426 0.126526 -0.772217 1441742127 -0.168579 -0.599426 0.126526 -0.772217 1441742127 -0.168579 -0.599426 0.126526 -0.772217 1441742127 -0.168579 -0.599426 0.126526 -0.772217 1441742127 -0.168579 -0.599426 0.126526 -0.772217 1441742127 -0.181335 -0.594116 0.143616 -0.770447 1441742127 -0.181335 -0.594116 0.143616 -0.770447 1441742127 -0.181335 -0.594116 0.143616 -0.770447 1441742127 -0.181335 -0.594116 0.143616 -0.770447 1441742127 -0.181335 -0.594116 0.143616 -0.770447 1441742127 -0.181335 -0.594116 0.143616 -0.770447 1441742127 -0.190735 -0.588623 0.160706 -0.768982 1441742127 -0.190735 -0.588623 0.160706 -0.768982 1441742127 -0.190735 -0.588623 0.160706 -0.768982 1441742127 -0.190735 -0.588623 0.160706 -0.768982 1441742127 -0.190735 -0.588623 0.160706 -0.768982 1441742127 -0.190735 -0.588623 0.160706 -0.768982 1441742127 -0.190735 -0.588623 0.160706 -0.768982 1441742127 -0.194580 -0.587830 0.164429 -0.767883 1441742127 -0.194580 -0.587830 0.164429 -0.767883 1441742127 -0.194580 -0.587830 0.164429 -0.767883 1441742127 -0.194580 -0.587830 0.164429 -0.767883 1441742127 -0.194580 -0.587830 0.164429 -0.767883 1441742127 -0.194580 -0.587830 0.164429 -0.767883 1441742127 -0.204041 -0.586487 0.167725 -0.765747 1441742127 -0.204041 -0.586487 0.167725 -0.765747 1441742127 -0.204041 -0.586487 0.167725 -0.765747 1441742127 -0.204041 -0.586487 0.167725 -0.765747 1441742127 -0.204041 -0.586487 0.167725 -0.765747 1441742127 -0.204041 -0.586487 0.167725 -0.765747 1441742127 -0.212280 -0.585205 0.166809 -0.764709 1441742127 -0.212280 -0.585205 0.166809 -0.764709 1441742127 -0.212280 -0.585205 0.166809 -0.764709 1441742127 -0.212280 -0.585205 0.166809 -0.764709 1441742127 -0.212280 -0.585205 0.166809 -0.764709 1441742127 -0.212280 -0.585205 0.166809 -0.764709 1441742127 -0.212280 -0.585205 0.166809 -0.764709 1441742127 -0.219421 -0.586304 0.161377 -0.762939 1441742127 -0.219421 -0.586304 0.161377 -0.762939 1441742127 -0.219421 -0.586304 0.161377 -0.762939 1441742127 -0.219421 -0.586304 0.161377 -0.762939 1441742127 -0.219421 -0.586304 0.161377 -0.762939 1441742127 -0.219421 -0.586304 0.161377 -0.762939 1441742127 -0.227783 -0.585815 0.159485 -0.761292 1441742128 -0.227783 -0.585815 0.159485 -0.761292 1441742128 -0.227783 -0.585815 0.159485 -0.761292 1441742128 -0.227783 -0.585815 0.159485 -0.761292 1441742128 -0.227783 -0.585815 0.159485 -0.761292 1441742128 -0.227783 -0.585815 0.159485 -0.761292 1441742128 -0.230896 -0.586853 0.156189 -0.760254 1441742128 -0.230896 -0.586853 0.156189 -0.760254 1441742128 -0.230896 -0.586853 0.156189 -0.760254 1441742128 -0.230896 -0.586853 0.156189 -0.760254 1441742128 -0.230896 -0.586853 0.156189 -0.760254 1441742128 -0.230896 -0.586853 0.156189 -0.760254 1441742128 -0.230896 -0.586853 0.156189 -0.760254 1441742128 -0.230225 -0.589294 0.151428 -0.759521 1441742128 -0.230225 -0.589294 0.151428 -0.759521 1441742128 -0.230225 -0.589294 0.151428 -0.759521 1441742128 -0.230225 -0.589294 0.151428 -0.759521 1441742128 -0.230225 -0.589294 0.151428 -0.759521 1441742128 -0.230225 -0.589294 0.151428 -0.759521 1441742128 -0.226013 -0.591797 0.147156 -0.759705 1441742128 -0.226013 -0.591797 0.147156 -0.759705 1441742128 -0.226013 -0.591797 0.147156 -0.759705 1441742128 -0.226013 -0.591797 0.147156 -0.759705 1441742128 -0.226013 -0.591797 0.147156 -0.759705 1441742128 -0.226013 -0.591797 0.147156 -0.759705 1441742128 -0.216248 -0.595886 0.139526 -0.760742 1441742128 -0.216248 -0.595886 0.139526 -0.760742 1441742128 -0.216248 -0.595886 0.139526 -0.760742 1441742128 -0.216248 -0.595886 0.139526 -0.760742 1441742128 -0.216248 -0.595886 0.139526 -0.760742 1441742128 -0.216248 -0.595886 0.139526 -0.760742 1441742128 -0.204895 -0.600037 0.131470 -0.762085 1441742128 -0.204895 -0.600037 0.131470 -0.762085 1441742128 -0.204895 -0.600037 0.131470 -0.762085 1441742128 -0.204895 -0.600037 0.131470 -0.762085 1441742128 -0.204895 -0.600037 0.131470 -0.762085 1441742128 -0.204895 -0.600037 0.131470 -0.762085 1441742128 -0.204895 -0.600037 0.131470 -0.762085 1441742128 -0.197998 -0.601685 0.130310 -0.762817 1441742128 -0.197998 -0.601685 0.130310 -0.762817 1441742128 -0.197998 -0.601685 0.130310 -0.762817 1441742128 -0.197998 -0.601685 0.130310 -0.762817 1441742128 -0.197998 -0.601685 0.130310 -0.762817 1441742128 -0.197998 -0.601685 0.130310 -0.762817 1441742128 -0.195862 -0.599854 0.135620 -0.763855 1441742128 -0.195862 -0.599854 0.135620 -0.763855 1441742128 -0.195862 -0.599854 0.135620 -0.763855 1441742128 -0.195862 -0.599854 0.135620 -0.763855 1441742128 -0.195862 -0.599854 0.135620 -0.763855 1441742128 -0.195862 -0.599854 0.135620 -0.763855 1441742128 -0.196472 -0.597046 0.140808 -0.764954 1441742128 -0.196472 -0.597046 0.140808 -0.764954 1441742128 -0.196472 -0.597046 0.140808 -0.764954 1441742128 -0.196472 -0.597046 0.140808 -0.764954 1441742128 -0.196472 -0.597046 0.140808 -0.764954 1441742128 -0.196472 -0.597046 0.140808 -0.764954 1441742128 -0.198181 -0.594788 0.145020 -0.765503 1441742128 -0.198181 -0.594788 0.145020 -0.765503 1441742128 -0.198181 -0.594788 0.145020 -0.765503 1441742128 -0.198181 -0.594788 0.145020 -0.765503 1441742128 -0.198181 -0.594788 0.145020 -0.765503 1441742128 -0.198181 -0.594788 0.145020 -0.765503 1441742128 -0.198181 -0.594788 0.145020 -0.765503 1441742128 -0.200134 -0.592285 0.149292 -0.766113 1441742128 -0.200134 -0.592285 0.149292 -0.766113 1441742128 -0.200134 -0.592285 0.149292 -0.766113 1441742128 -0.200134 -0.592285 0.149292 -0.766113 1441742128 -0.200134 -0.592285 0.149292 -0.766113 1441742128 -0.200134 -0.592285 0.149292 -0.766113 1441742128 -0.201721 -0.591125 0.151672 -0.766174 1441742128 -0.201721 -0.591125 0.151672 -0.766174 1441742128 -0.201721 -0.591125 0.151672 -0.766174 1441742128 -0.201721 -0.591125 0.151672 -0.766174 1441742128 -0.201721 -0.591125 0.151672 -0.766174 1441742128 -0.201721 -0.591125 0.151672 -0.766174 1441742128 -0.201721 -0.591125 0.151672 -0.766174 1441742128 -0.205933 -0.590637 0.153076 -0.765076 1441742128 -0.205933 -0.590637 0.153076 -0.765076 1441742128 -0.205933 -0.590637 0.153076 -0.765076 1441742128 -0.205933 -0.590637 0.153076 -0.765076 1441742128 -0.205933 -0.590637 0.153076 -0.765076 1441742128 -0.205933 -0.590637 0.153076 -0.765076 1441742128 -0.210876 -0.588745 0.154724 -0.764893 1441742128 -0.210876 -0.588745 0.154724 -0.764893 1441742128 -0.210876 -0.588745 0.154724 -0.764893 1441742128 -0.210876 -0.588745 0.154724 -0.764893 1441742128 -0.210876 -0.588745 0.154724 -0.764893 1441742128 -0.210876 -0.588745 0.154724 -0.764893 1441742128 -0.209167 -0.587646 0.150818 -0.766968 1441742128 -0.209167 -0.587646 0.150818 -0.766968 1441742128 -0.209167 -0.587646 0.150818 -0.766968 1441742128 -0.209167 -0.587646 0.150818 -0.766968 1441742128 -0.209167 -0.587646 0.150818 -0.766968 1441742128 -0.209167 -0.587646 0.150818 -0.766968 1441742128 -0.209167 -0.587646 0.150818 -0.766968 1441742128 -0.199829 -0.588257 0.141846 -0.770691 1441742128 -0.199829 -0.588257 0.141846 -0.770691 1441742128 -0.199829 -0.588257 0.141846 -0.770691 1441742128 -0.199829 -0.588257 0.141846 -0.770691 1441742128 -0.199829 -0.588257 0.141846 -0.770691 1441742128 -0.199829 -0.588257 0.141846 -0.770691 1441742128 -0.189636 -0.591797 0.131775 -0.772339 1441742128 -0.189636 -0.591797 0.131775 -0.772339 1441742128 -0.189636 -0.591797 0.131775 -0.772339 1441742128 -0.189636 -0.591797 0.131775 -0.772339 1441742128 -0.189636 -0.591797 0.131775 -0.772339 1441742128 -0.189636 -0.591797 0.131775 -0.772339 1441742128 -0.191162 -0.591553 0.134827 -0.771606 1441742128 -0.191162 -0.591553 0.134827 -0.771606 1441742128 -0.191162 -0.591553 0.134827 -0.771606 1441742128 -0.191162 -0.591553 0.134827 -0.771606 1441742128 -0.191162 -0.591553 0.134827 -0.771606 1441742128 -0.191162 -0.591553 0.134827 -0.771606 1441742128 -0.191162 -0.591553 0.134827 -0.771606 1441742128 -0.194763 -0.589661 0.144592 -0.770447 1441742128 -0.194763 -0.589661 0.144592 -0.770447 1441742129 -0.194763 -0.589661 0.144592 -0.770447 1441742129 -0.194763 -0.589661 0.144592 -0.770447 1441742129 -0.194763 -0.589661 0.144592 -0.770447 1441742129 -0.192932 -0.591553 0.147339 -0.768921 1441742129 -0.192932 -0.591553 0.147339 -0.768921 1441742129 -0.192932 -0.591553 0.147339 -0.768921 1441742129 -0.192932 -0.591553 0.147339 -0.768921 1441742129 -0.192932 -0.591553 0.147339 -0.768921 1441742129 -0.192932 -0.591553 0.147339 -0.768921 1441742129 -0.192932 -0.591553 0.147339 -0.768921 1441742129 -0.195129 -0.592712 0.149048 -0.767151 1441742129 -0.195129 -0.592712 0.149048 -0.767151 1441742129 -0.195129 -0.592712 0.149048 -0.767151 1441742129 -0.195129 -0.592712 0.149048 -0.767151 1441742129 -0.195129 -0.592712 0.149048 -0.767151 1441742129 -0.195129 -0.592712 0.149048 -0.767151 1441742129 -0.200867 -0.591858 0.151428 -0.765808 1441742129 -0.200867 -0.591858 0.151428 -0.765808 1441742129 -0.200867 -0.591858 0.151428 -0.765808 1441742129 -0.200867 -0.591858 0.151428 -0.765808 1441742129 -0.200867 -0.591858 0.151428 -0.765808 1441742129 -0.200867 -0.591858 0.151428 -0.765808 1441742129 -0.207092 -0.589844 0.153870 -0.765259 1441742129 -0.207092 -0.589844 0.153870 -0.765259 1441742129 -0.207092 -0.589844 0.153870 -0.765259 1441742129 -0.207092 -0.589844 0.153870 -0.765259 1441742129 -0.207092 -0.589844 0.153870 -0.765259 1441742129 -0.207092 -0.589844 0.153870 -0.765259 1441742129 -0.207092 -0.589844 0.153870 -0.765259 1441742129 -0.212463 -0.588562 0.156494 -0.764221 1441742129 -0.212463 -0.588562 0.156494 -0.764221 1441742129 -0.212463 -0.588562 0.156494 -0.764221 1441742129 -0.212463 -0.588562 0.156494 -0.764221 1441742129 -0.212463 -0.588562 0.156494 -0.764221 1441742129 -0.212463 -0.588562 0.156494 -0.764221 1441742129 -0.217041 -0.587524 0.158997 -0.763245 1441742129 -0.217041 -0.587524 0.158997 -0.763245 1441742129 -0.217041 -0.587524 0.158997 -0.763245 1441742129 -0.217041 -0.587524 0.158997 -0.763245 1441742129 -0.217041 -0.587524 0.158997 -0.763245 1441742129 -0.217041 -0.587524 0.158997 -0.763245 1441742129 -0.219788 -0.586548 0.160828 -0.762817 1441742129 -0.219788 -0.586548 0.160828 -0.762817 1441742129 -0.219788 -0.586548 0.160828 -0.762817 1441742129 -0.219788 -0.586548 0.160828 -0.762817 1441742129 -0.219788 -0.586548 0.160828 -0.762817 1441742129 -0.219788 -0.586548 0.160828 -0.762817 1441742129 -0.219788 -0.586548 0.160828 -0.762817 1441742129 -0.217041 -0.587280 0.158447 -0.763550 1441742129 -0.217041 -0.587280 0.158447 -0.763550 1441742129 -0.217041 -0.587280 0.158447 -0.763550 1441742129 -0.217041 -0.587280 0.158447 -0.763550 1441742129 -0.217041 -0.587280 0.158447 -0.763550 1441742129 -0.217041 -0.587280 0.158447 -0.763550 1441742129 -0.211487 -0.589355 0.153687 -0.764465 1441742129 -0.211487 -0.589355 0.153687 -0.764465 1441742129 -0.211487 -0.589355 0.153687 -0.764465 1441742129 -0.211487 -0.589355 0.153687 -0.764465 1441742129 -0.211487 -0.589355 0.153687 -0.764465 1441742129 -0.211487 -0.589355 0.153687 -0.764465 1441742129 -0.205994 -0.591797 0.149170 -0.764954 1441742129 -0.205994 -0.591797 0.149170 -0.764954 1441742129 -0.205994 -0.591797 0.149170 -0.764954 1441742129 -0.205994 -0.591797 0.149170 -0.764954 1441742129 -0.205994 -0.591797 0.149170 -0.764954 1441742129 -0.205994 -0.591797 0.149170 -0.764954 1441742129 -0.205994 -0.591797 0.149170 -0.764954 1441742129 -0.203247 -0.593811 0.147156 -0.764526 1441742129 -0.203247 -0.593811 0.147156 -0.764526 1441742129 -0.203247 -0.593811 0.147156 -0.764526 1441742129 -0.203247 -0.593811 0.147156 -0.764526 1441742129 -0.203247 -0.593811 0.147156 -0.764526 1441742129 -0.203247 -0.593811 0.147156 -0.764526 1441742129 -0.203003 -0.594238 0.148376 -0.764038 1441742129 -0.203003 -0.594238 0.148376 -0.764038 1441742129 -0.203003 -0.594238 0.148376 -0.764038 1441742129 -0.203003 -0.594238 0.148376 -0.764038 1441742129 -0.203003 -0.594238 0.148376 -0.764038 1441742129 -0.203003 -0.594238 0.148376 -0.764038 1441742129 -0.203003 -0.594238 0.148376 -0.764038 1441742129 -0.204956 -0.593018 0.151489 -0.763855 1441742129 -0.204956 -0.593018 0.151489 -0.763855 1441742129 -0.204956 -0.593018 0.151489 -0.763855 1441742129 -0.204956 -0.593018 0.151489 -0.763855 1441742129 -0.204956 -0.593018 0.151489 -0.763855 1441742129 -0.204956 -0.593018 0.151489 -0.763855 1441742129 -0.209106 -0.590881 0.153687 -0.763977 1441742129 -0.209106 -0.590881 0.153687 -0.763977 1441742129 -0.209106 -0.590881 0.153687 -0.763977 1441742129 -0.209106 -0.590881 0.153687 -0.763977 1441742129 -0.209106 -0.590881 0.153687 -0.763977 1441742129 -0.209106 -0.590881 0.153687 -0.763977 1441742129 -0.209106 -0.590881 0.153687 -0.763977 1441742129 -0.215637 -0.588013 0.158020 -0.763489 1441742129 -0.215637 -0.588013 0.158020 -0.763489 1441742129 -0.215637 -0.588013 0.158020 -0.763489 1441742129 -0.215637 -0.588013 0.158020 -0.763489 1441742129 -0.215637 -0.588013 0.158020 -0.763489 1441742129 -0.215637 -0.588013 0.158020 -0.763489 1441742129 -0.221985 -0.583252 0.165833 -0.763611 1441742129 -0.221985 -0.583252 0.165833 -0.763611 1441742129 -0.221985 -0.583252 0.165833 -0.763611 1441742129 -0.221985 -0.583252 0.165833 -0.763611 1441742129 -0.221985 -0.583252 0.165833 -0.763611 1441742129 -0.221985 -0.583252 0.165833 -0.763611 1441742129 -0.221985 -0.583252 0.165833 -0.763611 1441742129 -0.220581 -0.579651 0.170959 -0.765625 1441742129 -0.220581 -0.579651 0.170959 -0.765625 1441742129 -0.220581 -0.579651 0.170959 -0.765625 1441742129 -0.220581 -0.579651 0.170959 -0.765625 1441742129 -0.220581 -0.579651 0.170959 -0.765625 1441742129 -0.220581 -0.579651 0.170959 -0.765625 1441742129 -0.214233 -0.579102 0.171021 -0.767883 1441742129 -0.214233 -0.579102 0.171021 -0.767883 1441742129 -0.214233 -0.579102 0.171021 -0.767883 1441742130 -0.214233 -0.579102 0.171021 -0.767883 1441742130 -0.214233 -0.579102 0.171021 -0.767883 1441742130 -0.214233 -0.579102 0.171021 -0.767883 1441742130 -0.208008 -0.577026 0.170532 -0.771240 1441742130 -0.208008 -0.577026 0.170532 -0.771240 1441742130 -0.208008 -0.577026 0.170532 -0.771240 1441742130 -0.208008 -0.577026 0.170532 -0.771240 1441742130 -0.208008 -0.577026 0.170532 -0.771240 1441742130 -0.208008 -0.577026 0.170532 -0.771240 1441742130 -0.197021 -0.574402 0.167480 -0.776733 1441742130 -0.197021 -0.574402 0.167480 -0.776733 1441742130 -0.197021 -0.574402 0.167480 -0.776733 1441742130 -0.197021 -0.574402 0.167480 -0.776733 1441742130 -0.197021 -0.574402 0.167480 -0.776733 1441742130 -0.197021 -0.574402 0.167480 -0.776733 1441742130 -0.181763 -0.576355 0.158325 -0.780884 1441742130 -0.181763 -0.576355 0.158325 -0.780884 1441742130 -0.181763 -0.576355 0.158325 -0.780884 1441742130 -0.181763 -0.576355 0.158325 -0.780884 1441742130 -0.181763 -0.576355 0.158325 -0.780884 1441742130 -0.181763 -0.576355 0.158325 -0.780884 1441742130 -0.175171 -0.577942 0.156006 -0.781677 1441742130 -0.175171 -0.577942 0.156006 -0.781677 1441742130 -0.175171 -0.577942 0.156006 -0.781677 1441742130 -0.175171 -0.577942 0.156006 -0.781677 1441742130 -0.175171 -0.577942 0.156006 -0.781677 1441742130 -0.175171 -0.577942 0.156006 -0.781677 1441742130 -0.175171 -0.577942 0.156006 -0.781677 1441742130 -0.177856 -0.576233 0.164795 -0.780579 1441742130 -0.177856 -0.576233 0.164795 -0.780579 1441742130 -0.177856 -0.576233 0.164795 -0.780579 1441742130 -0.177856 -0.576233 0.164795 -0.780579 1441742130 -0.177856 -0.576233 0.164795 -0.780579 1441742130 -0.177856 -0.576233 0.164795 -0.780579 1441742130 -0.179199 -0.577942 0.169189 -0.778015 1441742130 -0.179199 -0.577942 0.169189 -0.778015 1441742130 -0.179199 -0.577942 0.169189 -0.778015 1441742130 -0.179199 -0.577942 0.169189 -0.778015 1441742130 -0.179199 -0.577942 0.169189 -0.778015 1441742130 -0.179199 -0.577942 0.169189 -0.778015 1441742130 -0.179199 -0.577942 0.169189 -0.778015 1441742130 -0.182800 -0.580505 0.169861 -0.775146 1441742130 -0.182800 -0.580505 0.169861 -0.775146 1441742130 -0.182800 -0.580505 0.169861 -0.775146 1441742130 -0.182800 -0.580505 0.169861 -0.775146 1441742130 -0.182800 -0.580505 0.169861 -0.775146 1441742130 -0.189758 -0.582458 0.168579 -0.772278 1441742130 -0.189758 -0.582458 0.168579 -0.772278 1441742130 -0.189758 -0.582458 0.168579 -0.772278 1441742130 -0.189758 -0.582458 0.168579 -0.772278 1441742130 -0.189758 -0.582458 0.168579 -0.772278 1441742130 -0.189758 -0.582458 0.168579 -0.772278 1441742130 -0.189758 -0.582458 0.168579 -0.772278 1441742130 -0.199707 -0.582458 0.168274 -0.769836 1441742130 -0.199707 -0.582458 0.168274 -0.769836 1441742130 -0.199707 -0.582458 0.168274 -0.769836 1441742130 -0.199707 -0.582458 0.168274 -0.769836 1441742130 -0.199707 -0.582458 0.168274 -0.769836 1441742130 -0.199707 -0.582458 0.168274 -0.769836 1441742130 -0.210449 -0.581238 0.167664 -0.768005 1441742130 -0.210449 -0.581238 0.167664 -0.768005 1441742130 -0.210449 -0.581238 0.167664 -0.768005 1441742130 -0.210449 -0.581238 0.167664 -0.768005 1441742130 -0.210449 -0.581238 0.167664 -0.768005 1441742130 -0.210449 -0.581238 0.167664 -0.768005 1441742130 -0.210449 -0.581238 0.167664 -0.768005 1441742130 -0.218933 -0.579529 0.166260 -0.767273 1441742130 -0.218933 -0.579529 0.166260 -0.767273 1441742130 -0.218933 -0.579529 0.166260 -0.767273 1441742130 -0.218933 -0.579529 0.166260 -0.767273 1441742130 -0.218933 -0.579529 0.166260 -0.767273 1441742130 -0.218933 -0.579529 0.166260 -0.767273 1441742130 -0.222656 -0.578613 0.162354 -0.767700 1441742130 -0.222656 -0.578613 0.162354 -0.767700 1441742130 -0.222656 -0.578613 0.162354 -0.767700 1441742130 -0.222656 -0.578613 0.162354 -0.767700 1441742130 -0.222656 -0.578613 0.162354 -0.767700 1441742130 -0.222656 -0.578613 0.162354 -0.767700 1441742130 -0.223328 -0.578552 0.158264 -0.768372 1441742130 -0.223328 -0.578552 0.158264 -0.768372 1441742130 -0.223328 -0.578552 0.158264 -0.768372 1441742130 -0.223328 -0.578552 0.158264 -0.768372 1441742130 -0.223328 -0.578552 0.158264 -0.768372 1441742130 -0.223328 -0.578552 0.158264 -0.768372 1441742130 -0.221375 -0.578003 0.156189 -0.769775 1441742130 -0.221375 -0.578003 0.156189 -0.769775 1441742130 -0.221375 -0.578003 0.156189 -0.769775 1441742130 -0.221375 -0.578003 0.156189 -0.769775 1441742130 -0.221375 -0.578003 0.156189 -0.769775 1441742130 -0.221375 -0.578003 0.156189 -0.769775 1441742130 -0.221375 -0.578003 0.156189 -0.769775 1441742130 -0.216248 -0.579590 0.153503 -0.770569 1441742130 -0.216248 -0.579590 0.153503 -0.770569 1441742130 -0.216248 -0.579590 0.153503 -0.770569 1441742130 -0.216248 -0.579590 0.153503 -0.770569 1441742130 -0.216248 -0.579590 0.153503 -0.770569 1441742130 -0.216248 -0.579590 0.153503 -0.770569 1441742130 -0.209595 -0.582458 0.149353 -0.771118 1441742130 -0.209595 -0.582458 0.149353 -0.771118 1441742130 -0.209595 -0.582458 0.149353 -0.771118 1441742130 -0.209595 -0.582458 0.149353 -0.771118 1441742130 -0.209595 -0.582458 0.149353 -0.771118 1441742130 -0.209595 -0.582458 0.149353 -0.771118 1441742130 -0.204346 -0.584534 0.148438 -0.771118 1441742130 -0.204346 -0.584534 0.148438 -0.771118 1441742130 -0.204346 -0.584534 0.148438 -0.771118 1441742130 -0.204346 -0.584534 0.148438 -0.771118 1441742130 -0.204346 -0.584534 0.148438 -0.771118 1441742130 -0.204346 -0.584534 0.148438 -0.771118 1441742130 -0.200867 -0.585754 0.150757 -0.770630 1441742130 -0.200867 -0.585754 0.150757 -0.770630 1441742130 -0.200867 -0.585754 0.150757 -0.770630 1441742130 -0.200867 -0.585754 0.150757 -0.770630 1441742130 -0.200867 -0.585754 0.150757 -0.770630 1441742131 -0.200867 -0.585754 0.150757 -0.770630 1441742131 -0.200867 -0.585754 0.150757 -0.770630 1441742131 -0.200317 -0.586182 0.155029 -0.769653 1441742131 -0.200317 -0.586182 0.155029 -0.769653 1441742131 -0.200317 -0.586182 0.155029 -0.769653 1441742131 -0.200317 -0.586182 0.155029 -0.769653 1441742131 -0.200317 -0.586182 0.155029 -0.769653 1441742131 -0.200317 -0.586182 0.155029 -0.769653 1441742131 -0.200806 -0.585266 0.158936 -0.769409 1441742131 -0.200806 -0.585266 0.158936 -0.769409 1441742131 -0.200806 -0.585266 0.158936 -0.769409 1441742131 -0.200806 -0.585266 0.158936 -0.769409 1441742131 -0.200806 -0.585266 0.158936 -0.769409 1441742131 -0.200806 -0.585266 0.158936 -0.769409 1441742131 -0.201233 -0.584656 0.159424 -0.769653 1441742131 -0.201233 -0.584656 0.159424 -0.769653 1441742131 -0.201233 -0.584656 0.159424 -0.769653 1441742131 -0.201233 -0.584656 0.159424 -0.769653 1441742131 -0.201233 -0.584656 0.159424 -0.769653 1441742131 -0.201233 -0.584656 0.159424 -0.769653 1441742131 -0.201233 -0.584656 0.159424 -0.769653 1441742131 -0.205444 -0.582764 0.161072 -0.769653 1441742131 -0.205444 -0.582764 0.161072 -0.769653 1441742131 -0.205444 -0.582764 0.161072 -0.769653 1441742131 -0.205444 -0.582764 0.161072 -0.769653 1441742131 -0.205444 -0.582764 0.161072 -0.769653 1441742131 -0.205444 -0.582764 0.161072 -0.769653 1441742131 -0.207703 -0.581055 0.161865 -0.770142 1441742131 -0.207703 -0.581055 0.161865 -0.770142 1441742131 -0.207703 -0.581055 0.161865 -0.770142 1441742131 -0.207703 -0.581055 0.161865 -0.770142 1441742131 -0.207703 -0.581055 0.161865 -0.770142 1441742131 -0.207703 -0.581055 0.161865 -0.770142 1441742131 -0.207703 -0.581055 0.161865 -0.770142 1441742131 -0.209229 -0.580139 0.161377 -0.770508 1441742131 -0.209229 -0.580139 0.161377 -0.770508 1441742131 -0.209229 -0.580139 0.161377 -0.770508 1441742131 -0.209229 -0.580139 0.161377 -0.770508 1441742131 -0.209229 -0.580139 0.161377 -0.770508 1441742131 -0.211792 -0.578613 0.162903 -0.770630 1441742131 -0.211792 -0.578613 0.162903 -0.770630 1441742131 -0.211792 -0.578613 0.162903 -0.770630 1441742131 -0.211792 -0.578613 0.162903 -0.770630 1441742131 -0.211792 -0.578613 0.162903 -0.770630 1441742131 -0.211792 -0.578613 0.162903 -0.770630 1441742131 -0.209900 -0.577515 0.162720 -0.772034 1441742131 -0.209900 -0.577515 0.162720 -0.772034 1441742131 -0.209900 -0.577515 0.162720 -0.772034 1441742131 -0.209900 -0.577515 0.162720 -0.772034 1441742131 -0.209900 -0.577515 0.162720 -0.772034 1441742131 -0.209900 -0.577515 0.162720 -0.772034 1441742131 -0.203918 -0.578613 0.159546 -0.773499 1441742131 -0.203918 -0.578613 0.159546 -0.773499 1441742131 -0.203918 -0.578613 0.159546 -0.773499 1441742131 -0.203918 -0.578613 0.159546 -0.773499 1441742131 -0.203918 -0.578613 0.159546 -0.773499 1441742131 -0.203918 -0.578613 0.159546 -0.773499 1441742131 -0.199707 -0.577881 0.160461 -0.774963 1441742131 -0.199707 -0.577881 0.160461 -0.774963 1441742131 -0.199707 -0.577881 0.160461 -0.774963 1441742131 -0.199707 -0.577881 0.160461 -0.774963 1441742131 -0.199707 -0.577881 0.160461 -0.774963 1441742131 -0.199707 -0.577881 0.160461 -0.774963 1441742131 -0.195313 -0.577332 0.162964 -0.775940 1441742131 -0.195313 -0.577332 0.162964 -0.775940 1441742131 -0.195313 -0.577332 0.162964 -0.775940 1441742131 -0.195313 -0.577332 0.162964 -0.775940 1441742131 -0.195313 -0.577332 0.162964 -0.775940 1441742131 -0.195313 -0.577332 0.162964 -0.775940 1441742131 -0.195313 -0.577332 0.162964 -0.775940 1441742131 -0.192444 -0.577148 0.165955 -0.776184 1441742131 -0.192444 -0.577148 0.165955 -0.776184 1441742131 -0.192444 -0.577148 0.165955 -0.776184 1441742131 -0.192444 -0.577148 0.165955 -0.776184 1441742131 -0.192444 -0.577148 0.165955 -0.776184 1441742131 -0.192444 -0.577148 0.165955 -0.776184 1441742131 -0.192444 -0.577148 0.165955 -0.776184 1441742131 -0.194763 -0.576721 0.171936 -0.774597 1441742131 -0.194763 -0.576721 0.171936 -0.774597 1441742131 -0.194763 -0.576721 0.171936 -0.774597 1441742131 -0.194763 -0.576721 0.171936 -0.774597 1441742131 -0.194763 -0.576721 0.171936 -0.774597 1441742131 -0.194763 -0.576721 0.171936 -0.774597 1441742131 -0.198181 -0.577454 0.175171 -0.772461 1441742131 -0.198181 -0.577454 0.175171 -0.772461 1441742131 -0.198181 -0.577454 0.175171 -0.772461 1441742131 -0.198181 -0.577454 0.175171 -0.772461 1441742131 -0.198181 -0.577454 0.175171 -0.772461 1441742131 -0.198181 -0.577454 0.175171 -0.772461 1441742131 -0.202515 -0.579163 0.174744 -0.770142 1441742131 -0.202515 -0.579163 0.174744 -0.770142 1441742131 -0.202515 -0.579163 0.174744 -0.770142 1441742131 -0.202515 -0.579163 0.174744 -0.770142 1441742131 -0.202515 -0.579163 0.174744 -0.770142 1441742131 -0.202515 -0.579163 0.174744 -0.770142 1441742131 -0.202515 -0.579163 0.174744 -0.770142 1441742131 -0.209167 -0.580505 0.172852 -0.767761 1441742131 -0.209167 -0.580505 0.172852 -0.767761 1441742131 -0.209167 -0.580505 0.172852 -0.767761 1441742131 -0.209167 -0.580505 0.172852 -0.767761 1441742131 -0.209167 -0.580505 0.172852 -0.767761 1441742131 -0.209167 -0.580505 0.172852 -0.767761 1441742131 -0.216431 -0.581055 0.170715 -0.765808 1441742131 -0.216431 -0.581055 0.170715 -0.765808 1441742131 -0.216431 -0.581055 0.170715 -0.765808 1441742131 -0.216431 -0.581055 0.170715 -0.765808 1441742131 -0.216431 -0.581055 0.170715 -0.765808 1441742131 -0.216431 -0.581055 0.170715 -0.765808 1441742131 -0.221985 -0.581360 0.168213 -0.764526 1441742131 -0.221985 -0.581360 0.168213 -0.764526 1441742131 -0.221985 -0.581360 0.168213 -0.764526 1441742131 -0.221985 -0.581360 0.168213 -0.764526 1441742131 -0.221985 -0.581360 0.168213 -0.764526 1441742131
[truncated: 211,047 more chars]
