# Supplementary material for: Quaternion-Based Gesture Recognition Using Wireless Wearable Motion Capture Sensors
Source: Sensors (Basel). 2016 Apr 28;16(5):605. doi: 10.3390/s16050605 (PMC4883296; doi:10.3390/s16050605)
Supplement: Supplementary file 1 [file sensors-16-00605-s001.zip › MultiSensorGestureData/P2/4. Lift/Training18.txt]

-0.729492 -0.026611 -0.661133 0.173706 1441742013 -0.729492 -0.026611 -0.661133 0.173706 1441742013 -0.729492 -0.026611 -0.661133 0.173706 1441742013 -0.729797 -0.037109 -0.657166 0.184814 1441742013 -0.729797 -0.037109 -0.657166 0.184814 1441742013 -0.729797 -0.037109 -0.657166 0.184814 1441742013 -0.729797 -0.037109 -0.657166 0.184814 1441742013 -0.729797 -0.037109 -0.657166 0.184814 1441742013 -0.729797 -0.037109 -0.657166 0.184814 1441742013 -0.732239 -0.035461 -0.653748 0.187683 1441742013 -0.732239 -0.035461 -0.653748 0.187683 1441742013 -0.732239 -0.035461 -0.653748 0.187683 1441742013 -0.732239 -0.035461 -0.653748 0.187683 1441742013 -0.732239 -0.035461 -0.653748 0.187683 1441742013 -0.732239 -0.035461 -0.653748 0.187683 1441742013 -0.734253 -0.029236 -0.651489 0.188599 1441742013 -0.734253 -0.029236 -0.651489 0.188599 1441742013 -0.734253 -0.029236 -0.651489 0.188599 1441742013 -0.734253 -0.029236 -0.651489 0.188599 1441742013 -0.734253 -0.029236 -0.651489 0.188599 1441742013 -0.734253 -0.029236 -0.651489 0.188599 1441742013 -0.735901 -0.020142 -0.650330 0.187561 1441742013 -0.735901 -0.020142 -0.650330 0.187561 1441742013 -0.735901 -0.020142 -0.650330 0.187561 1441742013 -0.735901 -0.020142 -0.650330 0.187561 1441742013 -0.735901 -0.020142 -0.650330 0.187561 1441742013 -0.735901 -0.020142 -0.650330 0.187561 1441742013 -0.735840 -0.013489 -0.650879 0.186584 1441742013 -0.735840 -0.013489 -0.650879 0.186584 1441742013 -0.735840 -0.013489 -0.650879 0.186584 1441742013 -0.735840 -0.013489 -0.650879 0.186584 1441742013 -0.735840 -0.013489 -0.650879 0.186584 1441742013 -0.735840 -0.013489 -0.650879 0.186584 1441742013 -0.734802 -0.010742 -0.653320 0.182007 1441742013 -0.734802 -0.010742 -0.653320 0.182007 1441742013 -0.734802 -0.010742 -0.653320 0.182007 1441742013 -0.734802 -0.010742 -0.653320 0.182007 1441742013 -0.734802 -0.010742 -0.653320 0.182007 1441742013 -0.734802 -0.010742 -0.653320 0.182007 1441742013 -0.734009 -0.000183 -0.658020 0.168213 1441742013 -0.734009 -0.000183 -0.658020 0.168213 1441742013 -0.734009 -0.000183 -0.658020 0.168213 1441742013 -0.734009 -0.000183 -0.658020 0.168213 1441742013 -0.734009 -0.000183 -0.658020 0.168213 1441742013 -0.734009 -0.000183 -0.658020 0.168213 1441742013 -0.734009 -0.000183 -0.658020 0.168213 1441742013 -0.734009 -0.000183 -0.658020 0.168213 1441742013 -0.733948 0.005371 -0.659668 0.162048 1441742013 -0.733948 0.005371 -0.659668 0.162048 1441742013 -0.733948 0.005371 -0.659668 0.162048 1441742013 -0.733948 0.005371 -0.659668 0.162048 1441742013 -0.733948 0.005371 -0.659668 0.162048 1441742013 -0.733704 -0.000244 -0.658691 0.167053 1441742013 -0.733704 -0.000244 -0.658691 0.167053 1441742013 -0.733704 -0.000244 -0.658691 0.167053 1441742013 -0.733704 -0.000244 -0.658691 0.167053 1441742013 -0.733704 -0.000244 -0.658691 0.167053 1441742013 -0.733704 -0.000244 -0.658691 0.167053 1441742013 -0.733704 -0.000244 -0.658691 0.167053 1441742013 -0.733093 -0.005554 -0.657104 0.175598 1441742013 -0.733093 -0.005554 -0.657104 0.175598 1441742013 -0.733093 -0.005554 -0.657104 0.175598 1441742013 -0.733093 -0.005554 -0.657104 0.175598 1441742013 -0.733093 -0.005554 -0.657104 0.175598 1441742013 -0.733093 -0.005554 -0.657104 0.175598 1441742013 -0.732544 -0.010742 -0.655212 0.184570 1441742013 -0.732544 -0.010742 -0.655212 0.184570 1441742013 -0.732544 -0.010742 -0.655212 0.184570 1441742013 -0.732544 -0.010742 -0.655212 0.184570 1441742013 -0.732544 -0.010742 -0.655212 0.184570 1441742013 -0.732544 -0.010742 -0.655212 0.184570 1441742013 -0.732544 -0.010742 -0.655212 0.184570 1441742013 -0.731689 -0.012817 -0.654907 0.188660 1441742013 -0.731689 -0.012817 -0.654907 0.188660 1441742013 -0.731689 -0.012817 -0.654907 0.188660 1441742013 -0.731689 -0.012817 -0.654907 0.188660 1441742013 -0.731689 -0.012817 -0.654907 0.188660 1441742013 -0.731689 -0.012817 -0.654907 0.188660 1441742013 -0.732117 -0.008484 -0.655273 0.186035 1441742013 -0.732117 -0.008484 -0.655273 0.186035 1441742013 -0.732117 -0.008484 -0.655273 0.186035 1441742013 -0.732117 -0.008484 -0.655273 0.186035 1441742013 -0.732117 -0.008484 -0.655273 0.186035 1441742013 -0.732117 -0.008484 -0.655273 0.186035 1441742013 -0.733582 -0.003784 -0.655334 0.180115 1441742013 -0.733582 -0.003784 -0.655334 0.180115 1441742013 -0.733582 -0.003784 -0.655334 0.180115 1441742013 -0.733582 -0.003784 -0.655334 0.180115 1441742013 -0.733582 -0.003784 -0.655334 0.180115 1441742013 -0.733582 -0.003784 -0.655334 0.180115 1441742013 -0.733582 -0.003784 -0.655334 0.180115 1441742013 -0.738403 0.002686 -0.652039 0.172363 1441742013 -0.738403 0.002686 -0.652039 0.172363 1441742013 -0.738403 0.002686 -0.652039 0.172363 1441742013 -0.738403 0.002686 -0.652039 0.172363 1441742013 -0.738403 0.002686 -0.652039 0.172363 1441742013 -0.738403 0.002686 -0.652039 0.172363 1441742013 -0.745178 0.022095 -0.647156 0.159668 1441742014 -0.745178 0.022095 -0.647156 0.159668 1441742014 -0.745178 0.022095 -0.647156 0.159668 1441742014 -0.745178 0.022095 -0.647156 0.159668 1441742014 -0.745178 0.022095 -0.647156 0.159668 1441742014 -0.745178 0.022095 -0.647156 0.159668 1441742014 -0.745178 0.022095 -0.647156 0.159668 1441742014 -0.743958 0.041443 -0.651733 0.141907 1441742014 -0.743958 0.041443 -0.651733 0.141907 1441742014 -0.743958 0.041443 -0.651733 0.141907 1441742014 -0.743958 0.041443 -0.651733 0.141907 1441742014 -0.743958 0.041443 -0.651733 0.141907 1441742014 -0.737061 0.020691 -0.662170 0.133728 1441742014 -0.737061 0.020691 -0.662170 0.133728 1441742014 -0.737061 0.020691 -0.662170 0.133728 1441742014 -0.737061 0.020691 -0.662170 0.133728 1441742014 -0.737061 0.020691 -0.662170 0.133728 1441742014 -0.733704 -0.018555 -0.666504 0.130981 1441742014 -0.733704 -0.018555 -0.666504 0.130981 1441742014 -0.733704 -0.018555 -0.666504 0.130981 1441742014 -0.733704 -0.018555 -0.666504 0.130981 1441742014 -0.733704 -0.018555 -0.666504 0.130981 1441742014 -0.733704 -0.018555 -0.666504 0.130981 1441742014 -0.733398 -0.036133 -0.665833 0.132507 1441742014 -0.733398 -0.036133 -0.665833 0.132507 1441742014 -0.733398 -0.036133 -0.665833 0.132507 1441742014 -0.733398 -0.036133 -0.665833 0.132507 1441742014 -0.733398 -0.036133 -0.665833 0.132507 1441742014 -0.733398 -0.036133 -0.665833 0.132507 1441742014 -0.733398 -0.036133 -0.665833 0.132507 1441742014 -0.730164 -0.040161 -0.666687 0.144653 1441742014 -0.730164 -0.040161 -0.666687 0.144653 1441742014 -0.730164 -0.040161 -0.666687 0.144653 1441742014 -0.730164 -0.040161 -0.666687 0.144653 1441742014 -0.730164 -0.040161 -0.666687 0.144653 1441742014 -0.730164 -0.040161 -0.666687 0.144653 1441742014 -0.729736 -0.041138 -0.662964 0.162292 1441742014 -0.729736 -0.041138 -0.662964 0.162292 1441742014 -0.729736 -0.041138 -0.662964 0.162292 1441742014 -0.729736 -0.041138 -0.662964 0.162292 1441742014 -0.729736 -0.041138 -0.662964 0.162292 1441742014 -0.729736 -0.041138 -0.662964 0.162292 1441742014 -0.730347 -0.037170 -0.659729 0.173401 1441742014 -0.730347 -0.037170 -0.659729 0.173401 1441742014 -0.730347 -0.037170 -0.659729 0.173401 1441742014 -0.730347 -0.037170 -0.659729 0.173401 1441742014 -0.730347 -0.037170 -0.659729 0.173401 1441742014 -0.730347 -0.037170 -0.659729 0.173401 1441742014 -0.732117 -0.026367 -0.656738 0.179321 1441742014 -0.732117 -0.026367 -0.656738 0.179321 1441742014 -0.732117 -0.026367 -0.656738 0.179321 1441742014 -0.732117 -0.026367 -0.656738 0.179321 1441742014 -0.732117 -0.026367 -0.656738 0.179321 1441742014 -0.732117 -0.026367 -0.656738 0.179321 1441742014 -0.733704 -0.012939 -0.653992 0.184082 1441742014 -0.733704 -0.012939 -0.653992 0.184082 1441742014 -0.733704 -0.012939 -0.653992 0.184082 1441742014 -0.733704 -0.012939 -0.653992 0.184082 1441742014 -0.733704 -0.012939 -0.653992 0.184082 1441742014 -0.733704 -0.012939 -0.653992 0.184082 1441742014 -0.733704 -0.012939 -0.653992 0.184082 1441742014 -0.733215 -0.005127 -0.653076 0.189514 1441742014 -0.733215 -0.005127 -0.653076 0.189514 1441742014 -0.733215 -0.005127 -0.653076 0.189514 1441742014 -0.733215 -0.005127 -0.653076 0.189514 1441742014 -0.733215 -0.005127 -0.653076 0.189514 1441742014 -0.733154 -0.006836 -0.652222 0.192505 1441742014 -0.733154 -0.006836 -0.652222 0.192505 1441742014 -0.733154 -0.006836 -0.652222 0.192505 1441742014 -0.733154 -0.006836 -0.652222 0.192505 1441742014 -0.733154 -0.006836 -0.652222 0.192505 1441742014 -0.733154 -0.006836 -0.652222 0.192505 1441742014 -0.734314 -0.006409 -0.653076 0.185059 1441742014 -0.734314 -0.006409 -0.653076 0.185059 1441742014 -0.734314 -0.006409 -0.653076 0.185059 1441742014 -0.734314 -0.006409 -0.653076 0.185059 1441742014 -0.734314 -0.006409 -0.653076 0.185059 1441742014 -0.734314 -0.006409 -0.653076 0.185059 1441742014 -0.733459 0.001648 -0.657043 0.174438 1441742014 -0.733459 0.001648 -0.657043 0.174438 1441742014 -0.733459 0.001648 -0.657043 0.174438 1441742014 -0.733459 0.001648 -0.657043 0.174438 1441742014 -0.733459 0.001648 -0.657043 0.174438 1441742014 -0.733459 0.001648 -0.657043 0.174438 1441742014 -0.733398 -0.007019 -0.656311 0.177063 1441742014 -0.733398 -0.007019 -0.656311 0.177063 1441742014 -0.733398 -0.007019 -0.656311 0.177063 1441742014 -0.733398 -0.007019 -0.656311 0.177063 1441742014 -0.733398 -0.007019 -0.656311 0.177063 1441742014 -0.733398 -0.007019 -0.656311 0.177063 1441742014 -0.734436 -0.016296 -0.654846 0.177551 1441742014 -0.734436 -0.016296 -0.654846 0.177551 1441742014 -0.734436 -0.016296 -0.654846 0.177551 1441742014 -0.734436 -0.016296 -0.654846 0.177551 1441742014 -0.734436 -0.016296 -0.654846 0.177551 1441742014 -0.734436 -0.016296 -0.654846 0.177551 1441742014 -0.734131 -0.019104 -0.656433 0.172974 1441742014 -0.734131 -0.019104 -0.656433 0.172974 1441742014 -0.734131 -0.019104 -0.656433 0.172974 1441742014 -0.734131 -0.019104 -0.656433 0.172974 1441742014 -0.734131 -0.019104 -0.656433 0.172974 1441742014 -0.734131 -0.019104 -0.656433 0.172974 1441742014 -0.733826 -0.020691 -0.657898 0.168213 1441742014 -0.733826 -0.020691 -0.657898 0.168213 1441742014 -0.733826 -0.020691 -0.657898 0.168213 1441742014 -0.733826 -0.020691 -0.657898 0.168213 1441742014 -0.733826 -0.020691 -0.657898 0.168213 1441742014 -0.733826 -0.020691 -0.657898 0.168213 1441742014 -0.734985 -0.015564 -0.658752 0.160461 1441742014 -0.734985 -0.015564 -0.658752 0.160461 1441742015 -0.734985 -0.015564 -0.658752 0.160461 1441742015 -0.734985 -0.015564 -0.658752 0.160461 1441742015 -0.734985 -0.015564 -0.658752 0.160461 1441742015 -0.734985 -0.015564 -0.658752 0.160461 1441742015 -0.735474 -0.006836 -0.660156 0.152710 1441742015 -0.735474 -0.006836 -0.660156 0.152710 1441742015 -0.735474 -0.006836 -0.660156 0.152710 1441742015 -0.735474 -0.006836 -0.660156 0.152710 1441742015 -0.735474 -0.006836 -0.660156 0.152710 1441742015 -0.735474 -0.006836 -0.660156 0.152710 1441742015 -0.738403 -0.007263 -0.657898 0.148010 1441742015 -0.738403 -0.007263 -0.657898 0.148010 1441742015 -0.738403 -0.007263 -0.657898 0.148010 1441742015 -0.738403 -0.007263 -0.657898 0.148010 1441742015 -0.738403 -0.007263 -0.657898 0.148010 1441742015 -0.738403 -0.007263 -0.657898 0.148010 1441742015 -0.744751 0.000977 -0.652954 0.138184 1441742015 -0.744751 0.000977 -0.652954 0.138184 1441742015 -0.744751 0.000977 -0.652954 0.138184 1441742015 -0.744751 0.000977 -0.652954 0.138184 1441742015 -0.744751 0.000977 -0.652954 0.138184 1441742015 -0.744751 0.000977 -0.652954 0.138184 1441742015 -0.742493 0.014465 -0.658142 0.124023 1441742015 -0.742493 0.014465 -0.658142 0.124023 1441742015 -0.742493 0.014465 -0.658142 0.124023 1441742015 -0.742493 0.014465 -0.658142 0.124023 1441742015 -0.742493 0.014465 -0.658142 0.124023 1441742015 -0.742493 0.014465 -0.658142 0.124023 1441742015 -0.734497 -0.000549 -0.667236 0.124146 1441742015 -0.734497 -0.000549 -0.667236 0.124146 1441742015 -0.734497 -0.000549 -0.667236 0.124146 1441742015 -0.734497 -0.000549 -0.667236 0.124146 1441742015 -0.734497 -0.000549 -0.667236 0.124146 1441742015 -0.734497 -0.000549 -0.667236 0.124146 1441742015 -0.733826 -0.026062 -0.665283 0.135132 1441742015 -0.733826 -0.026062 -0.665283 0.135132 1441742015 -0.733826 -0.026062 -0.665283 0.135132 1441742015 -0.733826 -0.026062 -0.665283 0.135132 1441742015 -0.733826 -0.026062 -0.665283 0.135132 1441742015 -0.733826 -0.026062 -0.665283 0.135132 1441742015 -0.733826 -0.026062 -0.665283 0.135132 1441742015 -0.734131 -0.037476 -0.661011 0.151001 1441742015 -0.734131 -0.037476 -0.661011 0.151001 1441742015 -0.734131 -0.037476 -0.661011 0.151001 1441742015 -0.734131 -0.037476 -0.661011 0.151001 1441742015 -0.734131 -0.037476 -0.661011 0.151001 1441742015 -0.734131 -0.037476 -0.661011 0.151001 1441742015 -0.734131 -0.037476 -0.661011 0.151001 1441742015 -0.732666 -0.033997 -0.659241 0.165771 1441742015 -0.732666 -0.033997 -0.659241 0.165771 1441742015 -0.732666 -0.033997 -0.659241 0.165771 1441742015 -0.732666 -0.033997 -0.659241 0.165771 1441742015 -0.732666 -0.033997 -0.659241 0.165771 1441742015 -0.732666 -0.033997 -0.659241 0.165771 1441742015 -0.733215 -0.030823 -0.654419 0.182495 1441742015 -0.733215 -0.030823 -0.654419 0.182495 1441742015 -0.733215 -0.030823 -0.654419 0.182495 1441742015 -0.733215 -0.030823 -0.654419 0.182495 1441742015 -0.733215 -0.030823 -0.654419 0.182495 1441742015 -0.734741 -0.024353 -0.649475 0.194458 1441742015 -0.734741 -0.024353 -0.649475 0.194458 1441742015 -0.734741 -0.024353 -0.649475 0.194458 1441742015 -0.734741 -0.024353 -0.649475 0.194458 1441742015 -0.734741 -0.024353 -0.649475 0.194458 1441742015 -0.734741 -0.024353 -0.649475 0.194458 1441742015 -0.735962 -0.010620 -0.646057 0.202271 1441742015 -0.735962 -0.010620 -0.646057 0.202271 1441742015 -0.735962 -0.010620 -0.646057 0.202271 1441742015 -0.735962 -0.010620 -0.646057 0.202271 1441742015 -0.735962 -0.010620 -0.646057 0.202271 1441742015 -0.735962 -0.010620 -0.646057 0.202271 1441742015 -0.736206 0.001160 -0.643494 0.209656 1441742015 -0.736206 0.001160 -0.643494 0.209656 1441742015 -0.736206 0.001160 -0.643494 0.209656 1441742015 -0.736206 0.001160 -0.643494 0.209656 1441742015 -0.736206 0.001160 -0.643494 0.209656 1441742015 -0.736206 0.001160 -0.643494 0.209656 1441742015 -0.736755 0.008789 -0.641846 0.212708 1441742015 -0.736755 0.008789 -0.641846 0.212708 1441742015 -0.736755 0.008789 -0.641846 0.212708 1441742015 -0.736755 0.008789 -0.641846 0.212708 1441742015 -0.736755 0.008789 -0.641846 0.212708 1441742015 -0.736755 0.008789 -0.641846 0.212708 1441742015 -0.736755 0.008179 -0.642700 0.210022 1441742015 -0.736755 0.008179 -0.642700 0.210022 1441742015 -0.736755 0.008179 -0.642700 0.210022 1441742015 -0.736755 0.008179 -0.642700 0.210022 1441742015 -0.736755 0.008179 -0.642700 0.210022 1441742015 -0.736755 0.008179 -0.642700 0.210022 1441742015 -0.735840 0.016113 -0.648865 0.193359 1441742015 -0.735840 0.016113 -0.648865 0.193359 1441742015 -0.735840 0.016113 -0.648865 0.193359 1441742015 -0.735840 0.016113 -0.648865 0.193359 1441742015 -0.735840 0.016113 -0.648865 0.193359 1441742015 -0.735840 0.016113 -0.648865 0.193359 1441742015 -0.735718 0.018677 -0.652405 0.181213 1441742015 -0.735718 0.018677 -0.652405 0.181213 1441742015 -0.735718 0.018677 -0.652405 0.181213 1441742015 -0.735718 0.018677 -0.652405 0.181213 1441742015 -0.735718 0.018677 -0.652405 0.181213 1441742015 -0.735718 0.018677 -0.652405 0.181213 1441742015 -0.736877 0.011292 -0.651978 0.178650 1441742015 -0.736877 0.011292 -0.651978 0.178650 1441742015 -0.736877 0.011292 -0.651978 0.178650 1441742015 -0.736877 0.011292 -0.651978 0.178650 1441742015 -0.736877 0.011292 -0.651978 0.178650 1441742015 -0.736877 0.011292 -0.651978 0.178650 1441742015 -0.737000 0.004089 -0.651794 0.178894 1441742015 -0.737000 0.004089 -0.651794 0.178894 1441742015 -0.737000 0.004089 -0.651794 0.178894 1441742015 -0.737000 0.004089 -0.651794 0.178894 1441742016 -0.737000 0.004089 -0.651794 0.178894 1441742016 -0.737000 0.004089 -0.651794 0.178894 1441742016 -0.737000 0.004089 -0.651794 0.178894 1441742016 -0.736389 -0.001221 -0.652283 0.179810 1441742016 -0.736389 -0.001221 -0.652283 0.179810 1441742016 -0.736389 -0.001221 -0.652283 0.179810 1441742016 -0.736389 -0.001221 -0.652283 0.179810 1441742016 -0.736389 -0.001221 -0.652283 0.179810 1441742016 -0.736389 -0.001221 -0.652283 0.179810 1441742016 -0.736694 -0.002747 -0.651917 0.179688 1441742016 -0.736694 -0.002747 -0.651917 0.179688 1441742016 -0.736694 -0.002747 -0.651917 0.179688 1441742016 -0.736694 -0.002747 -0.651917 0.179688 1441742016 -0.736694 -0.002747 -0.651917 0.179688 1441742016 -0.736694 -0.002747 -0.651917 0.179688 1441742016 -0.736877 0.002869 -0.652466 0.177185 1441742016 -0.736877 0.002869 -0.652466 0.177185 1441742016 -0.736877 0.002869 -0.652466 0.177185 1441742016 -0.736877 0.002869 -0.652466 0.177185 1441742016 -0.736877 0.002869 -0.652466 0.177185 1441742016 -0.736877 0.002869 -0.652466 0.177185 1441742016 -0.737427 0.002380 -0.652832 0.173462 1441742016 -0.737427 0.002380 -0.652832 0.173462 1441742016 -0.737427 0.002380 -0.652832 0.173462 1441742016 -0.737427 0.002380 -0.652832 0.173462 1441742016 -0.737427 0.002380 -0.652832 0.173462 1441742016 -0.737427 0.002380 -0.652832 0.173462 1441742016 -0.742310 0.007141 -0.649292 0.165527 1441742016 -0.742310 0.007141 -0.649292 0.165527 1441742016 -0.742310 0.007141 -0.649292 0.165527 1441742016 -0.742310 0.007141 -0.649292 0.165527 1441742016 -0.742310 0.007141 -0.649292 0.165527 1441742016 -0.742310 0.007141 -0.649292 0.165527 1441742016 -0.747559 0.022034 -0.646790 0.149719 1441742016 -0.747559 0.022034 -0.646790 0.149719 1441742016 -0.747559 0.022034 -0.646790 0.149719 1441742016 -0.747559 0.022034 -0.646790 0.149719 1441742016 -0.747559 0.022034 -0.646790 0.149719 1441742016 -0.745239 0.044189 -0.653137 0.126892 1441742016 -0.745239 0.044189 -0.653137 0.126892 1441742016 -0.745239 0.044189 -0.653137 0.126892 1441742016 -0.745239 0.044189 -0.653137 0.126892 1441742016 -0.745239 0.044189 -0.653137 0.126892 1441742016 -0.745239 0.044189 -0.653137 0.126892 1441742016 -0.742310 0.037903 -0.657837 0.121948 1441742016 -0.742310 0.037903 -0.657837 0.121948 1441742016 -0.742310 0.037903 -0.657837 0.121948 1441742016 -0.742310 0.037903 -0.657837 0.121948 1441742016 -0.742310 0.037903 -0.657837 0.121948 1441742016 -0.742310 0.037903 -0.657837 0.121948 1441742016 -0.740479 0.011597 -0.659363 0.129822 1441742016 -0.740479 0.011597 -0.659363 0.129822 1441742016 -0.740479 0.011597 -0.659363 0.129822 1441742016 -0.740479 0.011597 -0.659363 0.129822 1441742016 -0.740479 0.011597 -0.659363 0.129822 1441742016 -0.740479 0.011597 -0.659363 0.129822 1441742016 -0.739502 -0.001648 -0.659119 0.137024 1441742016 -0.739502 -0.001648 -0.659119 0.137024 1441742016 -0.739502 -0.001648 -0.659119 0.137024 1441742016 -0.739502 -0.001648 -0.659119 0.137024 1441742016 -0.739502 -0.001648 -0.659119 0.137024 1441742016 -0.737671 -0.009521 -0.658325 0.149719 1441742016 -0.737671 -0.009521 -0.658325 0.149719 1441742016 -0.737671 -0.009521 -0.658325 0.149719 1441742016 -0.737671 -0.009521 -0.658325 0.149719 1441742016 -0.737671 -0.009521 -0.658325 0.149719 1441742016 -0.737671 -0.009521 -0.658325 0.149719 1441742016 -0.735962 -0.021667 -0.655273 0.169006 1441742016 -0.735962 -0.021667 -0.655273 0.169006 1441742016 -0.735962 -0.021667 -0.655273 0.169006 1441742016 -0.735962 -0.021667 -0.655273 0.169006 1441742016 -0.735962 -0.021667 -0.655273 0.169006 1441742016 -0.735962 -0.021667 -0.655273 0.169006 1441742016 -0.735535 -0.027283 -0.651917 0.182495 1441742016 -0.735535 -0.027283 -0.651917 0.182495 1441742016 -0.735535 -0.027283 -0.651917 0.182495 1441742016 -0.735535 -0.027283 -0.651917 0.182495 1441742016 -0.735535 -0.027283 -0.651917 0.182495 1441742016 -0.735535 -0.027283 -0.651917 0.182495 1441742016 -0.735535 -0.027283 -0.651917 0.182495 1441742016 -0.736389 -0.022827 -0.649597 0.188110 1441742016 -0.736389 -0.022827 -0.649597 0.188110 1441742016 -0.736389 -0.022827 -0.649597 0.188110 1441742016 -0.736389 -0.022827 -0.649597 0.188110 1441742016 -0.736389 -0.022827 -0.649597 0.188110 1441742016 -0.736389 -0.022827 -0.649597 0.188110 1441742016 -0.737549 -0.011780 -0.648254 0.188782 1441742016 -0.737549 -0.011780 -0.648254 0.188782 1441742016 -0.737549 -0.011780 -0.648254 0.188782 1441742016 -0.737549 -0.011780 -0.648254 0.188782 1441742016 -0.737549 -0.011780 -0.648254 0.188782 1441742016 -0.737549 -0.011780 -0.648254 0.188782 1441742016 -0.737488 -0.001953 -0.649048 0.186890 1441742016 -0.737488 -0.001953 -0.649048 0.186890 1441742016 -0.737488 -0.001953 -0.649048 0.186890 1441742016 -0.737488 -0.001953 -0.649048 0.186890 1441742016 -0.737488 -0.001953 -0.649048 0.186890 1441742016 -0.737488 -0.001953 -0.649048 0.186890 1441742016 -0.736450 0.000305 -0.651672 0.181763 1441742016 -0.736450 0.000305 -0.651672 0.181763 1441742016 -0.736450 0.000305 -0.651672 0.181763 1441742016 -0.736450 0.000305 -0.651672 0.181763 1441742016 -0.736450 0.000305 -0.651672 0.181763 1441742016 -0.736450 0.000305 -0.651672 0.181763 1441742016 -0.736450 0.000305 -0.651672 0.181763 1441742016 -0.736389 0.012939 -0.655884 0.165710 1441742016 -0.736389 0.012939 -0.655884 0.165710 1441742016 -0.736389 0.012939 -0.655884 0.165710 1441742016 -0.736389 0.012939 -0.655884 0.165710 1441742017 -0.736389 0.012939 -0.655884 0.165710 1441742017 -0.736389 0.012939 -0.655884 0.165710 1441742017 -0.736389 0.015076 -0.656372 0.163635 1441742017 -0.736389 0.015076 -0.656372 0.163635 1441742017 -0.736389 0.015076 -0.656372 0.163635 1441742017 -0.736389 0.015076 -0.656372 0.163635 1441742017 -0.736389 0.015076 -0.656372 0.163635 1441742017 -0.736389 0.015076 -0.656372 0.163635 1441742017 -0.735352 -0.001038 -0.654663 0.175354 1441742017 -0.735352 -0.001038 -0.654663 0.175354 1441742017 -0.735352 -0.001038 -0.654663 0.175354 1441742017 -0.735352 -0.001038 -0.654663 0.175354 1441742017 -0.735352 -0.001038 -0.654663 0.175354 1441742017 -0.735352 -0.001038 -0.654663 0.175354 1441742017 -0.733582 -0.015076 -0.654297 0.183472 1441742017 -0.733582 -0.015076 -0.654297 0.183472 1441742017 -0.733582 -0.015076 -0.654297 0.183472 1441742017 -0.733582 -0.015076 -0.654297 0.183472 1441742017 -0.733582 -0.015076 -0.654297 0.183472 1441742017 -0.732422 -0.022705 -0.654724 0.185547 1441742017 -0.732422 -0.022705 -0.654724 0.185547 1441742017 -0.732422 -0.022705 -0.654724 0.185547 1441742017 -0.732422 -0.022705 -0.654724 0.185547 1441742017 -0.732422 -0.022705 -0.654724 0.185547 1441742017 -0.732422 -0.022705 -0.654724 0.185547 1441742017 -0.731934 -0.025085 -0.655090 0.185913 1441742017 -0.731934 -0.025085 -0.655090 0.185913 1441742017 -0.731934 -0.025085 -0.655090 0.185913 1441742017 -0.731934 -0.025085 -0.655090 0.185913 1441742017 -0.731934 -0.025085 -0.655090 0.185913 1441742017 -0.731934 -0.025085 -0.655090 0.185913 1441742017 -0.731934 -0.025085 -0.655090 0.185913 1441742017 -0.731384 -0.021790 -0.656555 0.183411 1441742017 -0.731384 -0.021790 -0.656555 0.183411 1441742017 -0.731384 -0.021790 -0.656555 0.183411 1441742017 -0.731384 -0.021790 -0.656555 0.183411 1441742017 -0.731384 -0.021790 -0.656555 0.183411 1441742017 -0.731384 -0.021790 -0.656555 0.183411 1441742017 -0.732117 -0.021118 -0.657410 0.177124 1441742017 -0.732117 -0.021118 -0.657410 0.177124 1441742017 -0.732117 -0.021118 -0.657410 0.177124 1441742017 -0.732117 -0.021118 -0.657410 0.177124 1441742017 -0.732117 -0.021118 -0.657410 0.177124 1441742017 -0.732117 -0.021118 -0.657410 0.177124 1441742017 -0.737061 -0.014526 -0.654053 0.169861 1441742017 -0.737061 -0.014526 -0.654053 0.169861 1441742017 -0.737061 -0.014526 -0.654053 0.169861 1441742017 -0.737061 -0.014526 -0.654053 0.169861 1441742017 -0.737061 -0.014526 -0.654053 0.169861 1441742017 -0.737061 -0.014526 -0.654053 0.169861 1441742017 -0.741150 0.006775 -0.652588 0.157593 1441742017 -0.741150 0.006775 -0.652588 0.157593 1441742017 -0.741150 0.006775 -0.652588 0.157593 1441742017 -0.741150 0.006775 -0.652588 0.157593 1441742017 -0.741150 0.006775 -0.652588 0.157593 1441742017 -0.741150 0.006775 -0.652588 0.157593 1441742017 -0.738037 0.020203 -0.658386 0.146545 1441742017 -0.738037 0.020203 -0.658386 0.146545 1441742017 -0.738037 0.020203 -0.658386 0.146545 1441742017 -0.738037 0.020203 -0.658386 0.146545 1441742017 -0.738037 0.020203 -0.658386 0.146545 1441742017 -0.738037 0.020203 -0.658386 0.146545 1441742017 -0.735413 0.009583 -0.662109 0.143982 1441742017 -0.735413 0.009583 -0.662109 0.143982 1441742017 -0.735413 0.009583 -0.662109 0.143982 1441742017 -0.735413 0.009583 -0.662109 0.143982 1441742017 -0.735413 0.009583 -0.662109 0.143982 1441742017 -0.735413 0.009583 -0.662109 0.143982 1441742017 -0.735046 -0.006653 -0.661804 0.147705 1441742017 -0.735046 -0.006653 -0.661804 0.147705 1441742017 -0.735046 -0.006653 -0.661804 0.147705 1441742017 -0.735046 -0.006653 -0.661804 0.147705 1441742017 -0.735046 -0.006653 -0.661804 0.147705 1441742017 -0.735046 -0.006653 -0.661804 0.147705 1441742017 -0.733582 -0.009949 -0.661987 0.153809 1441742017 -0.733582 -0.009949 -0.661987 0.153809 1441742017 -0.733582 -0.009949 -0.661987 0.153809 1441742017 -0.733582 -0.009949 -0.661987 0.153809 1441742017 -0.733582 -0.009949 -0.661987 0.153809 1441742017 -0.732300 -0.012512 -0.660339 0.166077 1441742017 -0.732300 -0.012512 -0.660339 0.166077 1441742017 -0.732300 -0.012512 -0.660339 0.166077 1441742017 -0.732300 -0.012512 -0.660339 0.166077 1441742017 -0.732300 -0.012512 -0.660339 0.166077 1441742017 -0.732300 -0.012512 -0.660339 0.166077 1441742017 -0.731506 -0.017456 -0.658264 0.177246 1441742017 -0.731506 -0.017456 -0.658264 0.177246 1441742017 -0.731506 -0.017456 -0.658264 0.177246 1441742017 -0.731506 -0.017456 -0.658264 0.177246 1441742017 -0.731506 -0.017456 -0.658264 0.177246 1441742017 -0.731506 -0.017456 -0.658264 0.177246 1441742017 -0.731506 -0.017456 -0.658264 0.177246 1441742017 -0.731506 -0.019287 -0.656616 0.182922 1441742017 -0.731506 -0.019287 -0.656616 0.182922 1441742017 -0.731506 -0.019287 -0.656616 0.182922 1441742017 -0.731506 -0.019287 -0.656616 0.182922 1441742017 -0.731506 -0.019287 -0.656616 0.182922 1441742017 -0.731506 -0.019287 -0.656616 0.182922 1441742017 -0.732300 -0.018066 -0.654846 0.186096 1441742017 -0.732300 -0.018066 -0.654846 0.186096 1441742017 -0.732300 -0.018066 -0.654846 0.186096 1441742017 -0.732300 -0.018066 -0.654846 0.186096 1441742017 -0.732300 -0.018066 -0.654846 0.186096 1441742017 -0.732300 -0.018066 -0.654846 0.186096 1441742017 -0.733704 -0.012878 -0.653259 0.186646 1441742017 -0.733704 -0.012878 -0.653259 0.186646 1441742017 -0.733704 -0.012878 -0.653259 0.186646 1441742017 -0.733704 -0.012878 -0.653259 0.186646 1441742017 -0.733704 -0.012878 -0.653259 0.186646 1441742017 -0.733704 -0.012878 -0.653259 0.186646 1441742018 -0.733704 -0.012878 -0.653259 0.186646 1441742018 -0.734802 -0.005554 -0.652771 0.184387 1441742018 -0.734802 -0.005554 -0.652771 0.184387 1441742018 -0.734802 -0.005554 -0.652771 0.184387 1441742018 -0.734802 -0.005554 -0.652771 0.184387 1441742018 -0.734802 -0.005554 -0.652771 0.184387 1441742018 -0.734802 -0.005554 -0.652771 0.184387 1441742018 -0.734253 -0.001770 -0.655151 0.178040 1441742018 -0.734253 -0.001770 -0.655151 0.178040 1441742018 -0.734253 -0.001770 -0.655151 0.178040 1441742018 -0.734253 -0.001770 -0.655151 0.178040 1441742018 -0.734253 -0.001770 -0.655151 0.178040 1441742018 -0.734253 -0.001770 -0.655151 0.178040 1441742018 -0.734253 -0.001770 -0.655151 0.178040 1441742018 -0.734680 0.011841 -0.658508 0.163025 1441742018 -0.734680 0.011841 -0.658508 0.163025 1441742018 -0.734680 0.011841 -0.658508 0.163025 1441742018 -0.734680 0.011841 -0.658508 0.163025 1441742018 -0.734680 0.011841 -0.658508 0.163025 1441742018 -0.735352 0.013916 -0.657898 0.162109 1441742018 -0.735352 0.013916 -0.657898 0.162109 1441742018 -0.735352 0.013916 -0.657898 0.162109 1441742018 -0.735352 0.013916 -0.657898 0.162109 1441742018 -0.735352 0.013916 -0.657898 0.162109 1441742018 -0.735352 0.013916 -0.657898 0.162109 1441742018 -0.735352 0.013916 -0.657898 0.162109 1441742018 -0.734680 0.003723 -0.656616 0.170654 1441742018 -0.734680 0.003723 -0.656616 0.170654 1441742018 -0.734680 0.003723 -0.656616 0.170654 1441742018 -0.734680 0.003723 -0.656616 0.170654 1441742018 -0.734680 0.003723 -0.656616 0.170654 1441742018 -0.734680 0.003723 -0.656616 0.170654 1441742018 -0.734314 -0.002380 -0.655518 0.176331 1441742018 -0.734314 -0.002380 -0.655518 0.176331 1441742018 -0.734314 -0.002380 -0.655518 0.176331 1441742018 -0.734314 -0.002380 -0.655518 0.176331 1441742018 -0.734314 -0.002380 -0.655518 0.176331 1441742018 -0.734314 -0.002380 -0.655518 0.176331 1441742018 -0.732910 -0.006409 -0.656311 0.179138 1441742018 -0.732910 -0.006409 -0.656311 0.179138 1441742018 -0.732910 -0.006409 -0.656311 0.179138 1441742018 -0.732910 -0.006409 -0.656311 0.179138 1441742018 -0.732910 -0.006409 -0.656311 0.179138 1441742018 -0.732910 -0.006409 -0.656311 0.179138 1441742018 -0.731995 -0.011169 -0.656677 0.181519 1441742018 -0.731995 -0.011169 -0.656677 0.181519 1441742018 -0.731995 -0.011169 -0.656677 0.181519 1441742018 -0.731995 -0.011169 -0.656677 0.181519 1441742018 -0.731995 -0.011169 -0.656677 0.181519 1441742018 -0.731995 -0.011169 -0.656677 0.181519 1441742018 -0.733215 -0.010925 -0.655334 0.181213 1441742018 -0.733215 -0.010925 -0.655334 0.181213 1441742018 -0.733215 -0.010925 -0.655334 0.181213 1441742018 -0.733215 -0.010925 -0.655334 0.181213 1441742018 -0.733215 -0.010925 -0.655334 0.181213 1441742018 -0.733215 -0.010925 -0.655334 0.181213 1441742018 -0.733215 -0.010925 -0.655334 0.181213 1441742018 -0.735962 -0.001648 -0.653809 0.176208 1441742018 -0.735962 -0.001648 -0.653809 0.176208 1441742018 -0.735962 -0.001648 -0.653809 0.176208 1441742018 -0.735962 -0.001648 -0.653809 0.176208 1441742018 -0.735962 -0.001648 -0.653809 0.176208 1441742018 -0.735962 -0.001648 -0.653809 0.176208 1441742018 -0.741821 0.012329 -0.649109 0.168213 1441742018 -0.741821 0.012329 -0.649109 0.168213 1441742018 -0.741821 0.012329 -0.649109 0.168213 1441742018 -0.741821 0.012329 -0.649109 0.168213 1441742018 -0.741821 0.012329 -0.649109 0.168213 1441742018 -0.741821 0.012329 -0.649109 0.168213 1441742018 -0.741821 0.012329 -0.649109 0.168213 1441742018 -0.746643 0.038330 -0.647156 0.149292 1441742018 -0.746643 0.038330 -0.647156 0.149292 1441742018 -0.746643 0.038330 -0.647156 0.149292 1441742018 -0.746643 0.038330 -0.647156 0.149292 1441742018 -0.746643 0.038330 -0.647156 0.149292 1441742018 -0.746643 0.038330 -0.647156 0.149292 1441742018 -0.742493 0.051147 -0.656250 0.124695 1441742018 -0.742493 0.051147 -0.656250 0.124695 1441742018 -0.742493 0.051147 -0.656250 0.124695 1441742018 -0.742493 0.051147 -0.656250 0.124695 1441742018 -0.742493 0.051147 -0.656250 0.124695 1441742018 -0.742493 0.051147 -0.656250 0.124695 1441742018 -0.740173 0.038818 -0.662170 0.110657 1441742018 -0.740173 0.038818 -0.662170 0.110657 1441742018 -0.740173 0.038818 -0.662170 0.110657 1441742018 -0.740173 0.038818 -0.662170 0.110657 1441742018 -0.740173 0.038818 -0.662170 0.110657 1441742018 -0.740173 0.038818 -0.662170 0.110657 1441742018 -0.737610 0.006348 -0.665588 0.113953 1441742018 -0.737610 0.006348 -0.665588 0.113953 1441742018 -0.737610 0.006348 -0.665588 0.113953 1441742018 -0.737610 0.006348 -0.665588 0.113953 1441742018 -0.737610 0.006348 -0.665588 0.113953 1441742018 
-0.695129 0.388611 -0.602295 0.055237 1441742021 -0.577759 0.602173 -0.550537 0.023560 1441742021 -0.577759 0.602173 -0.550537 0.023560 1441742021 -0.577759 0.602173 -0.550537 0.023560 1441742021 -0.577759 0.602173 -0.550537 0.023560 1441742021 -0.577759 0.602173 -0.550537 0.023560 1441742021 -0.577759 0.602173 -0.550537 0.023560 1441742021 -0.447998 0.713806 -0.529602 0.096191 1441742021 -0.447998 0.713806 -0.529602 0.096191 1441742021 -0.447998 0.713806 -0.529602 0.096191 1441742021 -0.447998 0.713806 -0.529602 0.096191 1441742021 -0.447998 0.713806 -0.529602 0.096191 1441742021 -0.340149 0.749573 -0.512573 0.244263 1441742021 -0.340149 0.749573 -0.512573 0.244263 1441742021 -0.340149 0.749573 -0.512573 0.244263 1441742021 -0.340149 0.749573 -0.512573 0.244263 1441742021 -0.340149 0.749573 -0.512573 0.244263 1441742021 -0.340149 0.749573 -0.512573 0.244263 1441742021 -0.225769 0.747559 -0.482178 0.397095 1441742021 -0.225769 0.747559 -0.482178 0.397095 1441742021 -0.225769 0.747559 -0.482178 0.397095 1441742021 -0.225769 0.747559 -0.482178 0.397095 1441742021 -0.225769 0.747559 -0.482178 0.397095 1441742021 -0.225769 0.747559 -0.482178 0.397095 1441742021 -0.117920 0.693665 -0.413574 0.577759 1441742021 -0.117920 0.693665 -0.413574 0.577759 1441742021 -0.117920 0.693665 -0.413574 0.577759 1441742021 -0.117920 0.693665 -0.413574 0.577759 1441742021 -0.117920 0.693665 -0.413574 0.577759 1441742021 -0.117920 0.693665 -0.413574 0.577759 1441742021 -0.010864 0.610596 -0.345642 0.712402 1441742021 -0.010864 0.610596 -0.345642 0.712402 1441742021 -0.010864 0.610596 -0.345642 0.712402 1441742021 -0.010864 0.610596 -0.345642 0.712402 1441742021 -0.010864 0.610596 -0.345642 0.712402 1441742021 -0.010864 0.610596 -0.345642 0.712402 1441742021 -0.010864 0.610596 -0.345642 0.712402 1441742021 0.062378 0.558105 -0.277588 0.779419 1441742021 0.062378 0.558105 -0.277588 0.779419 1441742021 0.062378 0.558105 -0.277588 0.779419 1441742022 0.062378 0.558105 -0.277588 0.779419 1441742022 0.062378 0.558105 -0.277588 0.779419 1441742022 0.062378 0.558105 -0.277588 0.779419 1441742022 0.082947 0.521667 -0.231934 0.816772 1441742022 0.082947 0.521667 -0.231934 0.816772 1441742022 0.082947 0.521667 -0.231934 0.816772 1441742022 0.082947 0.521667 -0.231934 0.816772 1441742022 0.082947 0.521667 -0.231934 0.816772 1441742022 0.066284 0.529602 -0.227661 0.814392 1441742022 0.066284 0.529602 -0.227661 0.814392 1441742022 0.066284 0.529602 -0.227661 0.814392 1441742022 0.066284 0.529602 -0.227661 0.814392 1441742022 0.066284 0.529602 -0.227661 0.814392 1441742022 0.066284 0.529602 -0.227661 0.814392 1441742022 0.002991 0.565430 -0.252991 0.784973 1441742022 0.002991 0.565430 -0.252991 0.784973 1441742022 0.002991 0.565430 -0.252991 0.784973 1441742022 0.002991 0.565430 -0.252991 0.784973 1441742022 0.002991 0.565430 -0.252991 0.784973 1441742022 0.002991 0.565430 -0.252991 0.784973 1441742022 -0.089111 0.610718 -0.310242 0.723022 1441742022 -0.089111 0.610718 -0.310242 0.723022 1441742022 -0.089111 0.610718 -0.310242 0.723022 1441742022 -0.089111 0.610718 -0.310242 0.723022 1441742022 -0.089111 0.610718 -0.310242 0.723022 1441742022 -0.089111 0.610718 -0.310242 0.723022 1441742022 -0.196838 0.666138 -0.401245 0.597046 1441742022 -0.196838 0.666138 -0.401245 0.597046 1441742022 -0.196838 0.666138 -0.401245 0.597046 1441742022 -0.196838 0.666138 -0.401245 0.597046 1441742022 -0.196838 0.666138 -0.401245 0.597046 1441742022 -0.196838 0.666138 -0.401245 0.597046 1441742022 -0.336548 0.697144 -0.484680 0.407104 1441742022 -0.336548 0.697144 -0.484680 0.407104 1441742022 -0.336548 0.697144 -0.484680 0.407104 1441742022 -0.336548 0.697144 -0.484680 0.407104 1441742022 -0.336548 0.697144 -0.484680 0.407104 1441742022 -0.336548 0.697144 -0.484680 0.407104 1441742022 -0.470947 0.681519 -0.544189 0.132874 1441742022 -0.470947 0.681519 -0.544189 0.132874 1441742022 -0.470947 0.681519 -0.544189 0.132874 1441742022 -0.470947 0.681519 -0.544189 0.132874 1441742022 -0.470947 0.681519 -0.544189 0.132874 1441742022 -0.470947 0.681519 -0.544189 0.132874 1441742022 -0.470947 0.681519 -0.544189 0.132874 1441742022 -0.600891 0.578979 -0.537231 -0.122864 1441742022 -0.600891 0.578979 -0.537231 -0.122864 1441742022 -0.600891 0.578979 -0.537231 -0.122864 1441742022 -0.600891 0.578979 -0.537231 -0.122864 1441742022 -0.600891 0.578979 -0.537231 -0.122864 1441742022 -0.600891 0.578979 -0.537231 -0.122864 1441742022 -0.600891 0.578979 -0.537231 -0.122864 1441742022 -0.668152 0.471008 -0.478333 -0.320923 1441742022 -0.668152 0.471008 -0.478333 -0.320923 1441742022 -0.668152 0.471008 -0.478333 -0.320923 1441742022 -0.668152 0.471008 -0.478333 -0.320923 1441742022 -0.668152 0.471008 -0.478333 -0.320923 1441742022 -0.668152 0.471008 -0.478333 -0.320923 1441742022 -0.653137 0.464783 -0.459656 -0.382385 1441742022 -0.653137 0.464783 -0.459656 -0.382385 1441742022 -0.653137 0.464783 -0.459656 -0.382385 1441742022 -0.653137 0.464783 -0.459656 -0.382385 1441742022 -0.653137 0.464783 -0.459656 -0.382385 1441742022 -0.653137 0.464783 -0.459656 -0.382385 1441742022 -0.645996 0.422729 -0.448120 -0.450806 1441742022 -0.645996 0.422729 -0.448120 -0.450806 1441742022 -0.645996 0.422729 -0.448120 -0.450806 1441742022 -0.645996 0.422729 -0.448120 -0.450806 1441742022 -0.645996 0.422729 -0.448120 -0.450806 1441742022 -0.645996 0.422729 -0.448120 -0.450806 1441742022 -0.630066 0.453674 -0.378357 -0.504028 1441742022 -0.630066 0.453674 -0.378357 -0.504028 1441742022 -0.630066 0.453674 -0.378357 -0.504028 1441742022 -0.630066 0.453674 -0.378357 -0.504028 1441742022 -0.630066 0.453674 -0.378357 -0.504028 1441742022 -0.630066 0.453674 -0.378357 -0.504028 1441742022 -0.626831 0.484131 -0.409180 -0.453186 1441742022 -0.626831 0.484131 -0.409180 -0.453186 1441742022 -0.626831 0.484131 -0.409180 -0.453186 1441742022 -0.626831 0.484131 -0.409180 -0.453186 1441742022 -0.626831 0.484131 -0.409180 -0.453186 1441742022 -0.626831 0.484131 -0.409180 -0.453186 1441742022 -0.626831 0.484131 -0.409180 -0.453186 1441742022 -0.613037 0.528320 -0.433716 -0.396301 1441742022 -0.613037 0.528320 -0.433716 -0.396301 1441742022 -0.613037 0.528320 -0.433716 -0.396301 1441742022 -0.613037 0.528320 -0.433716 -0.396301 1441742022 -0.613037 0.528320 -0.433716 -0.396301 1441742022 -0.613037 0.528320 -0.433716 -0.396301 1441742022 -0.603027 0.568542 -0.453430 -0.328003 1441742022 -0.603027 0.568542 -0.453430 -0.328003 1441742022 -0.603027 0.568542 -0.453430 -0.328003 1441742022 -0.603027 0.568542 -0.453430 -0.328003 1441742022 -0.603027 0.568542 -0.453430 -0.328003 1441742022 -0.603027 0.568542 -0.453430 -0.328003 1441742022 -0.575317 0.621338 -0.481018 -0.227112 1441742022 -0.575317 0.621338 -0.481018 -0.227112 1441742022 -0.575317 0.621338 -0.481018 -0.227112 1441742022 -0.575317 0.621338 -0.481018 -0.227112 1441742022 -0.575317 0.621338 -0.481018 -0.227112 1441742022 -0.575317 0.621338 -0.481018 -0.227112 1441742022 -0.513428 0.686584 -0.505554 -0.097412 1441742022 -0.513428 0.686584 -0.505554 -0.097412 1441742022 -0.513428 0.686584 -0.505554 -0.097412 1441742022 -0.513428 0.686584 -0.505554 -0.097412 1441742022 -0.513428 0.686584 -0.505554 -0.097412 1441742022 -0.513428 0.686584 -0.505554 -0.097412 1441742022 -0.404785 0.749695 -0.522034 0.039307 1441742022 -0.404785 0.749695 -0.522034 0.039307 1441742022 -0.404785 0.749695 -0.522034 0.039307 1441742022 -0.404785 0.749695 -0.522034 0.039307 1441742023 -0.404785 0.749695 -0.522034 0.039307 1441742023 -0.404785 0.749695 -0.522034 0.039307 1441742023 -0.281311 0.774597 -0.531006 0.197205 1441742023 -0.281311 0.774597 -0.531006 0.197205 1441742023 -0.281311 0.774597 -0.531006 0.197205 1441742023 -0.281311 0.774597 -0.531006 0.197205 1441742023 -0.281311 0.774597 -0.531006 0.197205 1441742023 -0.281311 0.774597 -0.531006 0.197205 1441742023 -0.145935 0.756287 -0.529053 0.356140 1441742023 -0.145935 0.756287 -0.529053 0.356140 1441742023 -0.145935 0.756287 -0.529053 0.356140 1441742023 -0.145935 0.756287 -0.529053 0.356140 1441742023 -0.145935 0.756287 -0.529053 0.356140 1441742023 -0.145935 0.756287 -0.529053 0.356140 1441742023 -0.052795 0.688354 -0.463257 0.555603 1441742023 -0.052795 0.688354 -0.463257 0.555603 1441742023 -0.052795 0.688354 -0.463257 0.555603 1441742023 -0.052795 0.688354 -0.463257 0.555603 1441742023 -0.052795 0.688354 -0.463257 0.555603 1441742023 -0.052795 0.688354 -0.463257 0.555603 1441742023 0.024658 0.605042 -0.348999 0.715149 1441742023 0.024658 0.605042 -0.348999 0.715149 1441742023 0.024658 0.605042 -0.348999 0.715149 1441742023 0.024658 0.605042 -0.348999 0.715149 1441742023 0.024658 0.605042 -0.348999 0.715149 1441742023 0.024658 0.605042 -0.348999 0.715149 1441742023 0.058960 0.548218 -0.250793 0.795654 1441742023 0.058960 0.548218 -0.250793 0.795654 1441742023 0.058960 0.548218 -0.250793 0.795654 1441742023 0.058960 0.548218 -0.250793 0.795654 1441742023 0.058960 0.548218 -0.250793 0.795654 1441742023 0.058960 0.548218 -0.250793 0.795654 1441742023 0.058960 0.548218 -0.250793 0.795654 1441742023 0.101929 0.515381 -0.221985 0.821350 1441742023 0.101929 0.515381 -0.221985 0.821350 1441742023 0.101929 0.515381 -0.221985 0.821350 1441742023 0.101929 0.515381 -0.221985 0.821350 1441742023 0.101929 0.515381 -0.221985 0.821350 1441742023 0.101929 0.515381 -0.221985 0.821350 1441742023 0.079285 0.526978 -0.231262 0.813904 1441742023 0.079285 0.526978 -0.231262 0.813904 1441742023 0.079285 0.526978 -0.231262 0.813904 1441742023 0.079285 0.526978 -0.231262 0.813904 1441742023 0.079285 0.526978 -0.231262 0.813904 1441742023 0.079285 0.526978 -0.231262 0.813904 1441742023 0.004456 0.564819 -0.278015 0.776917 1441742023 0.004456 0.564819 -0.278015 0.776917 1441742023 0.004456 0.564819 -0.278015 0.776917 1441742023 0.004456 0.564819 -0.278015 0.776917 1441742023 0.004456 0.564819 -0.278015 0.776917 1441742023 0.004456 0.564819 -0.278015 0.776917 1441742023 -0.100220 0.624695 -0.367554 0.681580 1441742023 -0.100220 0.624695 -0.367554 0.681580 1441742023 -0.100220 0.624695 -0.367554 0.681580 1441742023 -0.100220 0.624695 -0.367554 0.681580 1441742023 -0.100220 0.624695 -0.367554 0.681580 1441742023 -0.238220 0.676575 -0.462463 0.521118 1441742023 -0.238220 0.676575 -0.462463 0.521118 1441742023 -0.238220 0.676575 -0.462463 0.521118 1441742023 -0.238220 0.676575 -0.462463 0.521118 1441742023 -0.238220 0.676575 -0.462463 0.521118 1441742023 -0.238220 0.676575 -0.462463 0.521118 1441742023 -0.238220 0.676575 -0.462463 0.521118 1441742023 -0.399475 0.697815 -0.529907 0.269592 1441742023 -0.399475 0.697815 -0.529907 0.269592 1441742023 -0.399475 0.697815 -0.529907 0.269592 1441742023 -0.399475 0.697815 -0.529907 0.269592 1441742023 -0.399475 0.697815 -0.529907 0.269592 1441742023 -0.538879 0.648376 -0.536621 -0.035767 1441742023 -0.538879 0.648376 -0.536621 -0.035767 1441742023 -0.538879 0.648376 -0.536621 -0.035767 1441742023 -0.538879 0.648376 -0.536621 -0.035767 1441742023 -0.538879 0.648376 -0.536621 -0.035767 1441742023 -0.647339 0.494934 -0.499817 -0.293762 1441742023 -0.647339 0.494934 -0.499817 -0.293762 1441742023 -0.647339 0.494934 -0.499817 -0.293762 1441742023 -0.647339 0.494934 -0.499817 -0.293762 1441742023 -0.647339 0.494934 -0.499817 -0.293762 1441742023 -0.647339 0.494934 -0.499817 -0.293762 1441742023 -0.647339 0.494934 -0.499817 -0.293762 1441742023 -0.607056 0.494507 -0.381226 -0.491638 1441742023 -0.607056 0.494507 -0.381226 -0.491638 1441742023 -0.607056 0.494507 -0.381226 -0.491638 1441742023 -0.607056 0.494507 -0.381226 -0.491638 1441742023 -0.607056 0.494507 -0.381226 -0.491638 1441742023 -0.607056 0.494507 -0.381226 -0.491638 1441742023 -0.590820 0.508850 -0.361755 -0.511047 1441742023 -0.590820 0.508850 -0.361755 -0.511047 1441742023 -0.590820 0.508850 -0.361755 -0.511047 1441742023 -0.590820 0.508850 -0.361755 -0.511047 1441742023 -0.590820 0.508850 -0.361755 -0.511047 1441742023 -0.590820 0.508850 -0.361755 -0.511047 1441742023 -0.574585 0.527527 -0.336792 -0.527466 1441742023 -0.574585 0.527527 -0.336792 -0.527466 1441742023 -0.574585 0.527527 -0.336792 -0.527466 1441742023 -0.574585 0.527527 -0.336792 -0.527466 1441742023 -0.574585 0.527527 -0.336792 -0.527466 1441742023 -0.574585 0.527527 -0.336792 -0.527466 1441742023 -0.576050 0.542664 -0.340027 -0.508118 1441742023 -0.576050 0.542664 -0.340027 -0.508118 1441742023 -0.576050 0.542664 -0.340027 -0.508118 1441742023 -0.576050 0.542664 -0.340027 -0.508118 1441742023 -0.576050 0.542664 -0.340027 -0.508118 1441742023 -0.576050 0.542664 -0.340027 -0.508118 1441742023 -0.576050 0.542664 -0.340027 -0.508118 1441742023 -0.573547 0.575989 -0.374756 -0.445984 1441742023 -0.573547 0.575989 -0.374756 -0.445984 1441742023 -0.573547 0.575989 -0.374756 -0.445984 1441742023 -0.573547 0.575989 -0.374756 -0.445984 1441742023 -0.573547 0.575989 -0.374756 -0.445984 1441742024 -0.573547 0.575989 -0.374756 -0.445984 1441742024 -0.562256 0.620605 -0.415710 -0.354919 1441742024 -0.562256 0.620605 -0.415710 -0.354919 1441742024 -0.562256 0.620605 -0.415710 -0.354919 1441742024 -0.562256 0.620605 -0.415710 -0.354919 1441742024 -0.562256 0.620605 -0.415710 -0.354919 1441742024 -0.562256 0.620605 -0.415710 -0.354919 1441742024 -0.537720 0.671265 -0.457458 -0.225952 1441742024 -0.537720 0.671265 -0.457458 -0.225952 1441742024 -0.537720 0.671265 -0.457458 -0.225952 1441742024 -0.537720 0.671265 -0.457458 -0.225952 1441742024 -0.537720 0.671265 -0.457458 -0.225952 1441742024 -0.537720 0.671265 -0.457458 -0.225952 1441742024 -0.473267 0.728149 -0.489502 -0.078979 1441742024 -0.473267 0.728149 -0.489502 -0.078979 1441742024 -0.473267 0.728149 -0.489502 -0.078979 1441742024 -0.473267 0.728149 -0.489502 -0.078979 1441742024 -0.473267 0.728149 -0.489502 -0.078979 1441742024 -0.473267 0.728149 -0.489502 -0.078979 1441742024 -0.405090 0.754822 -0.505920 0.100708 1441742024 -0.405090 0.754822 -0.505920 0.100708 1441742024 -0.405090 0.754822 -0.505920 0.100708 1441742024 -0.405090 0.754822 -0.505920 0.100708 1441742024 -0.405090 0.754822 -0.505920 0.100708 1441742024 -0.405090 0.754822 -0.505920 0.100708 1441742024 -0.405090 0.754822 -0.505920 0.100708 1441742024 -0.352966 0.736572 -0.482971 0.315613 1441742024 -0.352966 0.736572 -0.482971 0.315613 1441742024 -0.352966 0.736572 -0.482971 0.315613 1441742024 -0.352966 0.736572 -0.482971 0.315613 1441742024 -0.352966 0.736572 -0.482971 0.315613 1441742024 -0.352966 0.736572 -0.482971 0.315613 1441742024 -0.206726 0.720154 -0.443176 0.492188 1441742024 -0.206726 0.720154 -0.443176 0.492188 1441742024 -0.206726 0.720154 -0.443176 0.492188 1441742024 -0.206726 0.720154 -0.443176 0.492188 1441742024 -0.206726 0.720154 -0.443176 0.492188 1441742024 -0.206726 0.720154 -0.443176 0.492188 1441742024 -0.056946 0.669739 -0.374329 0.638733 1441742024 -0.056946 0.669739 -0.374329 0.638733 1441742024 -0.056946 0.669739 -0.374329 0.638733 1441742024 -0.056946 0.669739 -0.374329 0.638733 1441742024 -0.056946 0.669739 -0.374329 0.638733 1441742024 -0.056946 0.669739 -0.374329 0.638733 1441742024 0.072998 0.608643 -0.315735 0.724182 1441742024 0.072998 0.608643 -0.315735 0.724182 1441742024 0.072998 0.608643 -0.315735 0.724182 1441742024 0.072998 0.608643 -0.315735 0.724182 1441742024 0.072998 0.608643 -0.315735 0.724182 1441742024 0.072998 0.608643 -0.315735 0.724182 1441742024 0.102661 0.560669 -0.253845 0.781433 1441742024 0.102661 0.560669 -0.253845 0.781433 1441742024 0.102661 0.560669 -0.253845 0.781433 1441742024 0.102661 0.560669 -0.253845 0.781433 1441742024 0.102661 0.560669 -0.253845 0.781433 1441742024 0.102661 0.560669 -0.253845 0.781433 1441742024 0.102661 0.560669 -0.253845 0.781433 1441742024 0.050232 0.576477 -0.253174 0.775208 1441742024 0.050232 0.576477 -0.253174 0.775208 1441742024 0.050232 0.576477 -0.253174 0.775208 1441742024 0.050232 0.576477 -0.253174 0.775208 1441742024 0.050232 0.576477 -0.253174 0.775208 1441742024 0.050232 0.576477 -0.253174 0.775208 1441742024 -0.040039 0.638184 -0.312683 0.702332 1441742024 -0.040039 0.638184 -0.312683 0.702332 1441742024 -0.040039 0.638184 -0.312683 0.702332 1441742024 -0.040039 0.638184 -0.312683 0.702332 1441742024 -0.040039 0.638184 -0.312683 0.702332 1441742024 -0.040039 0.638184 -0.312683 0.702332 1441742024 -0.040039 0.638184 -0.312683 0.702332 1441742024 -0.144958 0.698425 -0.403198 0.573181 1441742024 -0.144958 0.698425 -0.403198 0.573181 1441742024 -0.144958 0.698425 -0.403198 0.573181 1441742024 -0.144958 0.698425 -0.403198 0.573181 1441742024 -0.144958 0.698425 -0.403198 0.573181 1441742024 -0.249084 0.739868 -0.488464 0.389771 1441742024 -0.249084 0.739868 -0.488464 0.389771 1441742024 -0.249084 0.739868 -0.488464 0.389771 1441742024 -0.249084 0.739868 -0.488464 0.389771 1441742024 -0.249084 0.739868 -0.488464 0.389771 1441742024 -0.249084 0.739868 -0.488464 0.389771 1441742024 -0.457886 0.685059 -0.527039 0.208069 1441742024 -0.457886 0.685059 -0.527039 0.208069 1441742024 -0.457886 0.685059 -0.527039 0.208069 1441742024 -0.457886 0.685059 -0.527039 0.208069 1441742024 -0.457886 0.685059 -0.527039 0.208069 1441742024 -0.457886 0.685059 -0.527039 0.208069 1441742024 -0.457886 0.685059 -0.527039 0.208069 1441742024 -0.594971 0.566956 -0.568970 -0.030212 1441742024 -0.594971 0.566956 -0.568970 -0.030212 1441742024 -0.594971 0.566956 -0.568970 -0.030212 1441742024 -0.594971 0.566956 -0.568970 -0.030212 1441742024 -0.594971 0.566956 -0.568970 -0.030212 1441742024 -0.594971 0.566956 -0.568970 -0.030212 1441742024 -0.660278 0.469299 -0.531433 -0.247864 1441742024 -0.660278 0.469299 -0.531433 -0.247864 1441742024 -0.660278 0.469299 -0.531433 -0.247864 1441742024 -0.660278 0.469299 -0.531433 -0.247864 1441742024 -0.660278 0.469299 -0.531433 -0.247864 1441742024 -0.678284 0.440125 -0.491394 -0.323853 1441742024 -0.678284 0.440125 -0.491394 -0.323853 1441742024 -0.678284 0.440125 -0.491394 -0.323853 1441742024 -0.678284 0.440125 -0.491394 -0.323853 1441742024 -0.678284 0.440125 -0.491394 -0.323853 1441742024 -0.678284 0.440125 -0.491394 -0.323853 1441742024 -0.678284 0.440125 -0.491394 -0.323853 1441742024 -0.660217 0.369141 -0.528564 -0.385437 1441742024 -0.660217 0.369141 -0.528564 -0.385437 1441742024 -0.660217 0.369141 -0.528564 -0.385437 1441742024 -0.660217 0.369141 -0.528564 -0.385437 1441742024 -0.660217 0.369141 -0.528564 -0.385437 1441742024 -0.660217 0.369141 -0.528564 -0.385437 1441742025 -0.645996 0.390259 -0.466614 -0.461182 1441742025 -0.645996 0.390259 -0.466614 -0.461182 1441742025 -0.645996 0.390259 -0.466614 -0.461182 1441742025 -0.645996 0.390259 -0.466614 -0.461182 1441742025 -0.645996 0.390259 -0.466614 -0.461182 1441742025 -0.645996 0.390259 -0.466614 -0.461182 1441742025 -0.644714 0.403198 -0.467224 -0.451172 1441742025 -0.644714 0.403198 -0.467224 -0.451172 1441742025 -0.644714 0.403198 -0.467224 -0.451172 1441742025 -0.644714 0.403198 -0.467224 -0.451172 1441742025 -0.644714 0.403198 -0.467224 -0.451172 1441742025 -0.644714 0.403198 -0.467224 -0.451172 1441742025 -0.635132 0.431763 -0.481262 -0.422668 1441742025 -0.635132 0.431763 -0.481262 -0.422668 1441742025 -0.635132 0.431763 -0.481262 -0.422668 1441742025 -0.635132 0.431763 -0.481262 -0.422668 1441742025 -0.635132 0.431763 -0.481262 -0.422668 1441742025 -0.635132 0.431763 -0.481262 -0.422668 1441742025 -0.641479 0.460327 -0.498352 -0.358215 1441742025 -0.641479 0.460327 -0.498352 -0.358215 1441742025 -0.641479 0.460327 -0.498352 -0.358215 1441742025 -0.641479 0.460327 -0.498352 -0.358215 1441742025 -0.641479 0.460327 -0.498352 -0.358215 1441742025 -0.641479 0.460327 -0.498352 -0.358215 1441742025 -0.642334 0.492004 -0.526245 -0.261719 1441742025 -0.642334 0.492004 -0.526245 -0.261719 1441742025 -0.642334 0.492004 -0.526245 -0.261719 1441742025 -0.642334 0.492004 -0.526245 -0.261719 1441742025 -0.642334 0.492004 -0.526245 -0.261719 1441742025 -0.642334 0.492004 -0.526245 -0.261719 1441742025 -0.642334 0.492004 -0.526245 -0.261719 1441742025 -0.624084 0.539978 -0.549500 -0.130493 1441742025 -0.624084 0.539978 -0.549500 -0.130493 1441742025 -0.624084 0.539978 -0.549500 -0.130493 1441742025 -0.624084 0.539978 -0.549500 -0.130493 1441742025 -0.624084 0.539978 -0.549500 -0.130493 1441742025 -0.624084 0.539978 -0.549500 -0.130493 1441742025 -0.568542 0.600830 -0.561035 0.031372 1441742025 -0.568542 0.600830 -0.561035 0.031372 1441742025 -0.568542 0.600830 -0.561035 0.031372 1441742025 -0.568542 0.600830 -0.561035 0.031372 1441742025 -0.568542 0.600830 -0.561035 0.031372 1441742025 -0.568542 0.600830 -0.561035 0.031372 1441742025 -0.461609 0.666809 -0.553833 0.188660 1441742025 -0.461609 0.666809 -0.553833 0.188660 1441742025 -0.461609 0.666809 -0.553833 0.188660 1441742025 -0.461609 0.666809 -0.553833 0.188660 1441742025 -0.461609 0.666809 -0.553833 0.188660 1441742025 -0.461609 0.666809 -0.553833 0.188660 1441742025 -0.296631 0.732300 -0.534546 0.299988 1441742025 -0.296631 0.732300 -0.534546 0.299988 1441742025 -0.296631 0.732300 -0.534546 0.299988 1441742025 -0.296631 0.732300 -0.534546 0.299988 1441742025 -0.296631 0.732300 -0.534546 0.299988 1441742025 -0.296631 0.732300 -0.534546 0.299988 1441742025 -0.115356 0.739075 -0.500854 0.435364 1441742025 -0.115356 0.739075 -0.500854 0.435364 1441742025 -0.115356 0.739075 -0.500854 0.435364 1441742025 -0.115356 0.739075 -0.500854 0.435364 1441742025 -0.115356 0.739075 -0.500854 0.435364 1441742025 -0.115356 0.739075 -0.500854 0.435364 1441742025 -0.017700 0.683228 -0.422546 0.595215 1441742025 -0.017700 0.683228 -0.422546 0.595215 1441742025 -0.017700 0.683228 -0.422546 0.595215 1441742025 -0.017700 0.683228 -0.422546 0.595215 1441742025 -0.017700 0.683228 -0.422546 0.595215 1441742025 -0.017700 0.683228 -0.422546 0.595215 1441742025 0.076782 0.621399 -0.353088 0.695129 1441742025 0.076782 0.621399 -0.353088 0.695129 1441742025 0.076782 0.621399 -0.353088 0.695129 1441742025 0.076782 0.621399 -0.353088 0.695129 1441742025 0.076782 0.621399 -0.353088 0.695129 1441742025 0.132263 0.571045 -0.309937 0.748535 1441742025 0.132263 0.571045 -0.309937 0.748535 1441742025 0.132263 0.571045 -0.309937 0.748535 1441742025 0.132263 0.571045 -0.309937 0.748535 1441742025 0.132263 0.571045 -0.309937 0.748535 1441742025 0.132263 0.571045 -0.309937 0.748535 1441742025 0.132263 0.571045 -0.309937 0.748535 1441742025 0.100220 0.567017 -0.306580 0.757874 1441742025 0.100220 0.567017 -0.306580 0.757874 1441742025 0.100220 0.567017 -0.306580 0.757874 1441742025 0.100220 0.567017 -0.306580 0.757874 1441742025 0.100220 0.567017 -0.306580 0.757874 1441742025 0.100220 0.567017 -0.306580 0.757874 1441742025 -0.012878 0.625244 -0.348389 0.698181 1441742025 -0.012878 0.625244 -0.348389 0.698181 1441742025 -0.012878 0.625244 -0.348389 0.698181 1441742025 -0.012878 0.625244 -0.348389 0.698181 1441742025 -0.012878 0.625244 -0.348389 0.698181 1441742025 -0.012878 0.625244 -0.348389 0.698181 1441742025 -0.147095 0.678955 -0.422485 0.582092 1441742025 -0.147095 0.678955 -0.422485 0.582092 1441742025 -0.147095 0.678955 -0.422485 0.582092 1441742025 -0.147095 0.678955 -0.422485 0.582092 1441742025 -0.147095 0.678955 -0.422485 0.582092 1441742025 -0.147095 0.678955 -0.422485 0.582092 1441742025 -0.323669 0.705688 -0.484863 0.402649 1441742025 -0.323669 0.705688 -0.484863 0.402649 1441742025 -0.323669 0.705688 -0.484863 0.402649 1441742025 -0.323669 0.705688 -0.484863 0.402649 1441742025 -0.323669 0.705688 -0.484863 0.402649 1441742025 -0.506409 0.667664 -0.524170 0.151672 1441742025 -0.506409 0.667664 -0.524170 0.151672 1441742025 -0.506409 0.667664 -0.524170 0.151672 1441742025 -0.506409 0.667664 -0.524170 0.151672 1441742025 -0.506409 0.667664 -0.524170 0.151672 1441742025 -0.506409 0.667664 -0.524170 0.151672 1441742025 -0.633972 0.549927 -0.532410 -0.110657 1441742026 -0.633972 0.549927 -0.532410 -0.110657 1441742026 -0.633972 0.549927 -0.532410 -0.110657 1441742026 -0.633972 0.549927 -0.532410 -0.110657 1441742026 -0.633972 0.549927 -0.532410 -0.110657 1441742026 -0.633972 0.549927 -0.532410 -0.110657 1441742026 -0.662170 0.464539 -0.503540 -0.303711 1441742026 -0.662170 0.464539 -0.503540 -0.303711 1441742026 -0.662170 0.464539 -0.503540 -0.303711 1441742026 -0.662170 0.464539 -0.503540 -0.303711 1441742026 -0.662170 0.464539 -0.503540 -0.303711 1441742026 -0.662170 0.464539 -0.503540 -0.303711 1441742026 -0.662170 0.464539 -0.503540 -0.303711 1441742026 -0.657288 0.456604 -0.475952 -0.364746 1441742026 -0.657288 0.456604 -0.475952 -0.364746 1441742026 -0.657288 0.456604 -0.475952 -0.364746 1441742026 -0.657288 0.456604 -0.475952 -0.364746 1441742026 -0.657288 0.456604 -0.475952 -0.364746 1441742026 -0.646729 0.415039 -0.455688 -0.449341 1441742026 -0.646729 0.415039 -0.455688 -0.449341 1441742026 -0.646729 0.415039 -0.455688 -0.449341 1441742026 -0.646729 0.415039 -0.455688 -0.449341 1441742026 -0.646729 0.415039 -0.455688 -0.449341 1441742026 -0.646729 0.415039 -0.455688 -0.449341 1441742026 -0.646729 0.415039 -0.455688 -0.449341 1441742026 -0.637573 0.420471 -0.410767 -0.498047 1441742026 -0.637573 0.420471 -0.410767 -0.498047 1441742026 -0.637573 0.420471 -0.410767 -0.498047 1441742026 -0.637573 0.420471 -0.410767 -0.498047 1441742026 -0.637573 0.420471 -0.410767 -0.498047 1441742026 -0.637573 0.420471 -0.410767 -0.498047 1441742026 -0.629272 0.444275 -0.420227 -0.479675 1441742026 -0.629272 0.444275 -0.420227 -0.479675 1441742026 -0.629272 0.444275 -0.420227 -0.479675 1441742026 -0.629272 0.444275 -0.420227 -0.479675 1441742026 -0.629272 0.444275 -0.420227 -0.479675 1441742026 -0.629272 0.444275 -0.420227 -0.479675 1441742026 -0.623901 0.473755 -0.425110 -0.453430 1441742026 -0.623901 0.473755 -0.425110 -0.453430 1441742026 -0.623901 0.473755 -0.425110 -0.453430 1441742026 -0.623901 0.473755 -0.425110 -0.453430 1441742026 -0.623901 0.473755 -0.425110 -0.453430 1441742026 -0.623901 0.473755 -0.425110 -0.453430 1441742026 -0.618958 0.509094 -0.444763 -0.399963 1441742026 -0.618958 0.509094 -0.444763 -0.399963 1441742026 -0.618958 0.509094 -0.444763 -0.399963 1441742026 -0.618958 0.509094 -0.444763 -0.399963 1441742026 -0.618958 0.509094 -0.444763 -0.399963 1441742026 -0.618958 0.509094 -0.444763 -0.399963 1441742026 -0.612488 0.542664 -0.473206 -0.326477 1441742026 -0.612488 0.542664 -0.473206 -0.326477 1441742026 -0.612488 0.542664 -0.473206 -0.326477 1441742026 -0.612488 0.542664 -0.473206 -0.326477 1441742026 -0.612488 0.542664 -0.473206 -0.326477 1441742026 -0.612488 0.542664 -0.473206 -0.326477 1441742026 -0.602600 0.578979 -0.497437 -0.232910 1441742026 -0.602600 0.578979 -0.497437 -0.232910 1441742026 -0.602600 0.578979 -0.497437 -0.232910 1441742026 -0.602600 0.578979 -0.497437 -0.232910 1441742026 -0.602600 0.578979 -0.497437 -0.232910 1441742026 -0.572998 0.637329 -0.501404 -0.118896 1441742026 -0.572998 0.637329 -0.501404 -0.118896 1441742026 -0.572998 0.637329 -0.501404 -0.118896 1441742026 -0.572998 0.637329 -0.501404 -0.118896 1441742026 -0.572998 0.637329 -0.501404 -0.118896 1441742026 -0.572998 0.637329 -0.501404 -0.118896 1441742026 -0.572998 0.637329 -0.501404 -0.118896 1441742026 -0.520569 0.693848 -0.497070 0.023926 1441742026 -0.520569 0.693848 -0.497070 0.023926 1441742026 -0.520569 0.693848 -0.497070 0.023926 1441742026 -0.520569 0.693848 -0.497070 0.023926 1441742026 -0.520569 0.693848 -0.497070 0.023926 1441742026 -0.520569 0.693848 -0.497070 0.023926 1441742026 -0.361633 0.775818 -0.501709 0.124817 1441742026 -0.361633 0.775818 -0.501709 0.124817 1441742026 -0.361633 0.775818 -0.501709 0.124817 1441742026 -0.361633 0.775818 -0.501709 0.124817 1441742026 -0.361633 0.775818 -0.501709 0.124817 1441742026 -0.361633 0.775818 -0.501709 0.124817 1441742026 -0.142517 0.805115 -0.536987 0.207642 1441742026 -0.142517 0.805115 -0.536987 0.207642 1441742026 -0.142517 0.805115 -0.536987 0.207642 1441742026 -0.142517 0.805115 -0.536987 0.207642 1441742026 -0.142517 0.805115 -0.536987 0.207642 1441742026 -0.142517 0.805115 -0.536987 0.207642 1441742026 -0.051270 0.756104 -0.531250 0.378723 1441742026 -0.051270 0.756104 -0.531250 0.378723 1441742026 -0.051270 0.756104 -0.531250 0.378723 1441742026 -0.051270 0.756104 -0.531250 0.378723 1441742026 -0.051270 0.756104 -0.531250 0.378723 1441742026 -0.051270 0.756104 -0.531250 0.378723 1441742026 0.017700 0.669495 -0.441284 0.597229 1441742026 0.017700 0.669495 -0.441284 0.597229 1441742026 0.017700 0.669495 -0.441284 0.597229 1441742026 0.017700 0.669495 -0.441284 0.597229 1441742026 0.017700 0.669495 -0.441284 0.597229 1441742026 0.017700 0.669495 -0.441284 0.597229 1441742026 0.151428 0.577271 -0.371826 0.710999 1441742026 0.151428 0.577271 -0.371826 0.710999 1441742026 0.151428 0.577271 -0.371826 0.710999 1441742026 0.151428 0.577271 -0.371826 0.710999 1441742026 0.151428 0.577271 -0.371826 0.710999 1441742026 0.151428 0.577271 -0.371826 0.710999 1441742026 0.151428 0.577271 -0.371826 0.710999 1441742026 0.210144 0.532654 -0.322266 0.753723 1441742026 0.210144 0.532654 -0.322266 0.753723 1441742026 0.210144 0.532654 -0.322266 0.753723 1441742026 0.210144 0.532654 -0.322266 0.753723 1441742026 0.210144 0.532654 -0.322266 0.753723 1441742026 0.210144 0.532654 -0.322266 0.753723 1441742026 0.207458 0.536194 -0.284729 0.767029 1441742026 0.207458 0.536194 -0.284729 0.767029 1441742027 0.207458 0.536194 -0.284729 0.767029 1441742027 0.207458 0.536194 -0.284729 0.767029 1441742027 0.207458 0.536194 -0.284729 0.767029 1441742027 0.207458 0.536194 -0.284729 0.767029 1441742027 0.141357 0.588684 -0.292603 0.740112 1441742027 0.141357 0.588684 -0.292603 0.740112 1441742027 0.141357 0.588684 -0.292603 0.740112 1441742027 0.141357 0.588684 -0.292603 0.740112 1441742027 0.141357 0.588684 -0.292603 0.740112 1441742027 0.141357 0.588684 -0.292603 0.740112 1441742027 0.141357 0.588684 -0.292603 0.740112 1441742027 0.036499 0.644775 -0.332520 0.687195 1441742027 0.036499 0.644775 -0.332520 0.687195 1441742027 0.036499 0.644775 -0.332520 0.687195 1441742027 
-0.740662 0.075989 -0.651306 0.146912 1441742029 -0.740662 0.075989 -0.651306 0.146912 1441742029 -0.740112 0.072693 -0.651550 0.150024 1441742029 -0.740112 0.072693 -0.651550 0.150024 1441742029 -0.740112 0.072693 -0.651550 0.150024 1441742029 -0.740112 0.072693 -0.651550 0.150024 1441742029 -0.740112 0.072693 -0.651550 0.150024 1441742029 -0.740112 0.072693 -0.651550 0.150024 1441742029 -0.738525 0.065247 -0.652832 0.155640 1441742029 -0.738525 0.065247 -0.652832 0.155640 1441742029 -0.738525 0.065247 -0.652832 0.155640 1441742029 -0.738525 0.065247 -0.652832 0.155640 1441742029 -0.738525 0.065247 -0.652832 0.155640 1441742029 -0.738525 0.065247 -0.652832 0.155640 1441742029 -0.738525 0.065247 -0.652832 0.155640 1441742029 -0.736145 0.050720 -0.655518 0.161011 1441742029 -0.736145 0.050720 -0.655518 0.161011 1441742029 -0.736145 0.050720 -0.655518 0.161011 1441742029 -0.736145 0.050720 -0.655518 0.161011 1441742030 -0.736145 0.050720 -0.655518 0.161011 1441742030 -0.735901 0.037537 -0.656006 0.163513 1441742030 -0.735901 0.037537 -0.656006 0.163513 1441742030 -0.735901 0.037537 -0.656006 0.163513 1441742030 -0.735901 0.037537 -0.656006 0.163513 1441742030 -0.735901 0.037537 -0.656006 0.163513 1441742030 -0.735901 0.037537 -0.656006 0.163513 1441742030 -0.739014 0.038574 -0.652344 0.164001 1441742030 -0.739014 0.038574 -0.652344 0.164001 1441742030 -0.739014 0.038574 -0.652344 0.164001 1441742030 -0.739014 0.038574 -0.652344 0.164001 1441742030 -0.739014 0.038574 -0.652344 0.164001 1441742030 -0.739014 0.038574 -0.652344 0.164001 1441742030 -0.739014 0.038574 -0.652344 0.164001 1441742030 -0.741577 0.056030 -0.649048 0.160278 1441742030 -0.741577 0.056030 -0.649048 0.160278 1441742030 -0.741577 0.056030 -0.649048 0.160278 1441742030 -0.741577 0.056030 -0.649048 0.160278 1441742030 -0.741577 0.056030 -0.649048 0.160278 1441742030 -0.741577 0.056030 -0.649048 0.160278 1441742030 -0.742249 0.073792 -0.647583 0.156067 1441742030 -0.742249 0.073792 -0.647583 0.156067 1441742030 -0.742249 0.073792 -0.647583 0.156067 1441742030 -0.742249 0.073792 -0.647583 0.156067 1441742030 -0.742249 0.073792 -0.647583 0.156067 1441742030 -0.742249 0.073792 -0.647583 0.156067 1441742030 -0.741272 0.079468 -0.648254 0.154846 1441742030 -0.741272 0.079468 -0.648254 0.154846 1441742030 -0.741272 0.079468 -0.648254 0.154846 1441742030 -0.741272 0.079468 -0.648254 0.154846 1441742030 -0.741272 0.079468 -0.648254 0.154846 1441742030 -0.741272 0.079468 -0.648254 0.154846 1441742030 -0.740295 0.073914 -0.650635 0.152527 1441742030 -0.740295 0.073914 -0.650635 0.152527 1441742030 -0.740295 0.073914 -0.650635 0.152527 1441742030 -0.740295 0.073914 -0.650635 0.152527 1441742030 -0.740295 0.073914 -0.650635 0.152527 1441742030 -0.740295 0.073914 -0.650635 0.152527 1441742030 -0.740295 0.073914 -0.650635 0.152527 1441742030 -0.743713 0.073547 -0.647461 0.149536 1441742030 -0.743713 0.073547 -0.647461 0.149536 1441742030 -0.743713 0.073547 -0.647461 0.149536 1441742030 -0.743713 0.073547 -0.647461 0.149536 1441742030 -0.743713 0.073547 -0.647461 0.149536 1441742030 -0.743713 0.073547 -0.647461 0.149536 1441742030 -0.745605 0.074707 -0.644775 0.151062 1441742030 -0.745605 0.074707 -0.644775 0.151062 1441742030 -0.745605 0.074707 -0.644775 0.151062 1441742030 -0.745605 0.074707 -0.644775 0.151062 1441742030 -0.745605 0.074707 -0.644775 0.151062 1441742030 -0.745605 0.074707 -0.644775 0.151062 1441742030 -0.745117 0.071289 -0.644409 0.156616 1441742030 -0.745117 0.071289 -0.644409 0.156616 1441742030 -0.745117 0.071289 -0.644409 0.156616 1441742030 -0.745117 0.071289 -0.644409 0.156616 1441742030 -0.745117 0.071289 -0.644409 0.156616 1441742030 -0.745117 0.071289 -0.644409 0.156616 1441742030 -0.745117 0.071289 -0.644409 0.156616 1441742030 -0.745972 0.069824 -0.643250 0.157898 1441742030 -0.745972 0.069824 -0.643250 0.157898 1441742030 -0.745972 0.069824 -0.643250 0.157898 1441742030 -0.745972 0.069824 -0.643250 0.157898 1441742030 -0.745972 0.069824 -0.643250 0.157898 1441742030 -0.745972 0.069824 -0.643250 0.157898 1441742030 -0.746277 0.074463 -0.643188 0.154541 1441742030 -0.746277 0.074463 -0.643188 0.154541 1441742030 -0.746277 0.074463 -0.643188 0.154541 1441742030 -0.746277 0.074463 -0.643188 0.154541 1441742030 -0.746277 0.074463 -0.643188 0.154541 1441742030 -0.746277 0.074463 -0.643188 0.154541 1441742030 -0.745850 0.081604 -0.643982 0.149780 1441742030 -0.745850 0.081604 -0.643982 0.149780 1441742030 -0.745850 0.081604 -0.643982 0.149780 1441742030 -0.745850 0.081604 -0.643982 0.149780 1441742030 -0.745850 0.081604 -0.643982 0.149780 1441742030 -0.745850 0.081604 -0.643982 0.149780 1441742030 -0.746155 0.088013 -0.644226 0.143250 1441742030 -0.746155 0.088013 -0.644226 0.143250 1441742030 -0.746155 0.088013 -0.644226 0.143250 1441742030 -0.746155 0.088013 -0.644226 0.143250 1441742030 -0.746155 0.088013 -0.644226 0.143250 1441742030 -0.746155 0.088013 -0.644226 0.143250 1441742030 -0.749207 0.096741 -0.641724 0.132751 1441742030 -0.749207 0.096741 -0.641724 0.132751 1441742030 -0.749207 0.096741 -0.641724 0.132751 1441742030 -0.749207 0.096741 -0.641724 0.132751 1441742030 -0.749207 0.096741 -0.641724 0.132751 1441742030 -0.749207 0.096741 -0.641724 0.132751 1441742030 -0.752380 0.114746 -0.638855 0.112549 1441742030 -0.752380 0.114746 -0.638855 0.112549 1441742030 -0.752380 0.114746 -0.638855 0.112549 1441742030 -0.752380 0.114746 -0.638855 0.112549 1441742030 -0.752380 0.114746 -0.638855 0.112549 1441742030 -0.751587 0.128784 -0.640747 0.089661 1441742030 -0.751587 0.128784 -0.640747 0.089661 1441742030 -0.751587 0.128784 -0.640747 0.089661 1441742030 -0.751587 0.128784 -0.640747 0.089661 1441742030 -0.751587 0.128784 -0.640747 0.089661 1441742030 -0.751587 0.128784 -0.640747 0.089661 1441742030 -0.751587 0.128784 -0.640747 0.089661 1441742030 -0.747925 0.112122 -0.648926 0.083862 1441742030 -0.747925 0.112122 -0.648926 0.083862 1441742030 -0.747925 0.112122 -0.648926 0.083862 1441742030 -0.747925 0.112122 -0.648926 0.083862 1441742030 -0.747925 0.112122 -0.648926 0.083862 1441742030 -0.747925 0.112122 -0.648926 0.083862 1441742030 -0.746033 0.089722 -0.654907 0.080872 1441742030 -0.746033 0.089722 -0.654907 0.080872 1441742030 -0.746033 0.089722 -0.654907 0.080872 1441742030 -0.746033 0.089722 -0.654907 0.080872 1441742030 -0.746033 0.089722 -0.654907 0.080872 1441742030 -0.746033 0.089722 -0.654907 0.080872 1441742031 -0.747009 0.076355 -0.655334 0.081970 1441742031 -0.747009 0.076355 -0.655334 0.081970 1441742031 -0.747009 0.076355 -0.655334 0.081970 1441742031 -0.747009 0.076355 -0.655334 0.081970 1441742031 -0.747009 0.076355 -0.655334 0.081970 1441742031 -0.747009 0.076355 -0.655334 0.081970 1441742031 -0.745972 0.062927 -0.656494 0.093140 1441742031 -0.745972 0.062927 -0.656494 0.093140 1441742031 -0.745972 0.062927 -0.656494 0.093140 1441742031 -0.745972 0.062927 -0.656494 0.093140 1441742031 -0.745972 0.062927 -0.656494 0.093140 1441742031 -0.745972 0.062927 -0.656494 0.093140 1441742031 -0.746094 0.054504 -0.654785 0.108215 1441742031 -0.746094 0.054504 -0.654785 0.108215 1441742031 -0.746094 0.054504 -0.654785 0.108215 1441742031 -0.746094 0.054504 -0.654785 0.108215 1441742031 -0.746094 0.054504 -0.654785 0.108215 1441742031 -0.746094 0.054504 -0.654785 0.108215 1441742031 -0.747498 0.053101 -0.650818 0.122253 1441742031 -0.747498 0.053101 -0.650818 0.122253 1441742031 -0.747498 0.053101 -0.650818 0.122253 1441742031 -0.747498 0.053101 -0.650818 0.122253 1441742031 -0.747498 0.053101 -0.650818 0.122253 1441742031 -0.747498 0.053101 -0.650818 0.122253 1441742031 -0.748901 0.059631 -0.646362 0.133728 1441742031 -0.748901 0.059631 -0.646362 0.133728 1441742031 -0.748901 0.059631 -0.646362 0.133728 1441742031 -0.748901 0.059631 -0.646362 0.133728 1441742031 -0.748901 0.059631 -0.646362 0.133728 1441742031 -0.748901 0.059631 -0.646362 0.133728 1441742031 -0.748901 0.059631 -0.646362 0.133728 1441742031 -0.749878 0.071411 -0.642090 0.142639 1441742031 -0.749878 0.071411 -0.642090 0.142639 1441742031 -0.749878 0.071411 -0.642090 0.142639 1441742031 -0.749878 0.071411 -0.642090 0.142639 1441742031 -0.749878 0.071411 -0.642090 0.142639 1441742031 -0.749878 0.071411 -0.642090 0.142639 1441742031 -0.749573 0.085266 -0.639160 0.149536 1441742031 -0.749573 0.085266 -0.639160 0.149536 1441742031 -0.749573 0.085266 -0.639160 0.149536 1441742031 -0.749573 0.085266 -0.639160 0.149536 1441742031 -0.749573 0.085266 -0.639160 0.149536 1441742031 -0.749573 0.085266 -0.639160 0.149536 1441742031 -0.746582 0.094177 -0.639648 0.157166 1441742031 -0.746582 0.094177 -0.639648 0.157166 1441742031 -0.746582 0.094177 -0.639648 0.157166 1441742031 -0.746582 0.094177 -0.639648 0.157166 1441742031 -0.746582 0.094177 -0.639648 0.157166 1441742031 -0.746582 0.094177 -0.639648 0.157166 1441742031 -0.746582 0.094177 -0.639648 0.157166 1441742031 -0.742981 0.091125 -0.641357 0.168579 1441742031 -0.742981 0.091125 -0.641357 0.168579 1441742031 -0.742981 0.091125 -0.641357 0.168579 1441742031 -0.742981 0.091125 -0.641357 0.168579 1441742031 -0.742981 0.091125 -0.641357 0.168579 1441742031 -0.742981 0.091125 -0.641357 0.168579 1441742031 -0.743164 0.081726 -0.640930 0.174072 1441742031 -0.743164 0.081726 -0.640930 0.174072 1441742031 -0.743164 0.081726 -0.640930 0.174072 1441742031 -0.743164 0.081726 -0.640930 0.174072 1441742031 -0.743164 0.081726 -0.640930 0.174072 1441742031 -0.743164 0.081726 -0.640930 0.174072 1441742031 -0.743286 0.086426 -0.643066 0.162842 1441742031 -0.743286 0.086426 -0.643066 0.162842 1441742031 -0.743286 0.086426 -0.643066 0.162842 1441742031 -0.743286 0.086426 -0.643066 0.162842 1441742031 -0.743286 0.086426 -0.643066 0.162842 1441742031 -0.743286 0.086426 -0.643066 0.162842 1441742031 -0.744568 0.082947 -0.643005 0.159180 1441742031 -0.744568 0.082947 -0.643005 0.159180 1441742031 -0.744568 0.082947 -0.643005 0.159180 1441742031 -0.744568 0.082947 -0.643005 0.159180 1441742031 -0.744568 0.082947 -0.643005 0.159180 1441742031 -0.744568 0.082947 -0.643005 0.159180 1441742031 -0.746704 0.075500 -0.642334 0.155701 1441742031 -0.746704 0.075500 -0.642334 0.155701 1441742031 -0.746704 0.075500 -0.642334 0.155701 1441742031 -0.746704 0.075500 -0.642334 0.155701 1441742031 -0.746704 0.075500 -0.642334 0.155701 1441742031 -0.746704 0.075500 -0.642334 0.155701 1441742031 -0.746704 0.075500 -0.642334 0.155701 1441742031 -0.747314 0.071472 -0.643738 0.148560 1441742031 -0.747314 0.071472 -0.643738 0.148560 1441742031 -0.747314 0.071472 -0.643738 0.148560 1441742031 -0.747314 0.071472 -0.643738 0.148560 1441742031 -0.747314 0.071472 -0.643738 0.148560 1441742031 -0.747314 0.071472 -0.643738 0.148560 1441742031 -0.747803 0.067688 -0.645020 0.142456 1441742031 -0.747803 0.067688 -0.645020 0.142456 1441742031 -0.747803 0.067688 -0.645020 0.142456 1441742031 -0.747803 0.067688 -0.645020 0.142456 1441742031 -0.747803 0.067688 -0.645020 0.142456 1441742031 -0.747803 0.067688 -0.645020 0.142456 1441742031 -0.750305 0.072266 -0.643311 0.134338 1441742031 -0.750305 0.072266 -0.643311 0.134338 1441742031 -0.750305 0.072266 -0.643311 0.134338 1441742031 -0.750305 0.072266 -0.643311 0.134338 1441742031 -0.750305 0.072266 -0.643311 0.134338 1441742031 -0.750305 0.072266 -0.643311 0.134338 1441742031 -0.754272 0.090820 -0.639221 0.119690 1441742031 -0.754272 0.090820 -0.639221 0.119690 1441742031 -0.754272 0.090820 -0.639221 0.119690 1441742031 -0.754272 0.090820 -0.639221 0.119690 1441742031 -0.754272 0.090820 -0.639221 0.119690 1441742031 -0.754272 0.090820 -0.639221 0.119690 1441742031 -0.754272 0.090820 -0.639221 0.119690 1441742031 -0.759399 0.112427 -0.632813 0.101440 1441742031 -0.759399 0.112427 -0.632813 0.101440 1441742031 -0.759399 0.112427 -0.632813 0.101440 1441742031 -0.759399 0.112427 -0.632813 0.101440 1441742031 -0.759399 0.112427 -0.632813 0.101440 1441742031 -0.759399 0.112427 -0.632813 0.101440 1441742031 -0.762634 0.135925 -0.627869 0.076111 1441742032 -0.762634 0.135925 -0.627869 0.076111 1441742032 -0.762634 0.135925 -0.627869 0.076111 1441742032 -0.762634 0.135925 -0.627869 0.076111 1441742032 -0.762634 0.135925 -0.627869 0.076111 1441742032 -0.762634 0.135925 -0.627869 0.076111 1441742032 -0.759155 0.143494 -0.632507 0.055359 1441742032 -0.759155 0.143494 -0.632507 0.055359 1441742032 -0.759155 0.143494 -0.632507 0.055359 1441742032 -0.759155 0.143494 -0.632507 0.055359 1441742032 -0.759155 0.143494 -0.632507 0.055359 1441742032 -0.759155 0.143494 -0.632507 0.055359 1441742032 -0.753174 0.116028 -0.645630 0.050110 1441742032 -0.753174 0.116028 -0.645630 0.050110 1441742032 -0.753174 0.116028 -0.645630 0.050110 1441742032 -0.753174 0.116028 -0.645630 0.050110 1441742032 -0.753174 0.116028 -0.645630 0.050110 1441742032 -0.753174 0.116028 -0.645630 0.050110 1441742032 -0.746765 0.075500 -0.658630 0.053711 1441742032 -0.746765 0.075500 -0.658630 0.053711 1441742032 -0.746765 0.075500 -0.658630 0.053711 1441742032 -0.746765 0.075500 -0.658630 0.053711 1441742032 -0.746765 0.075500 -0.658630 0.053711 1441742032 -0.746765 0.075500 -0.658630 0.053711 1441742032 -0.743042 0.050415 -0.664734 0.059631 1441742032 -0.743042 0.050415 -0.664734 0.059631 1441742032 -0.743042 0.050415 -0.664734 0.059631 1441742032 -0.743042 0.050415 -0.664734 0.059631 1441742032 -0.743042 0.050415 -0.664734 0.059631 1441742032 -0.743042 0.050415 -0.664734 0.059631 1441742032 -0.743042 0.050415 -0.664734 0.059631 1441742032 -0.742859 0.048950 -0.663757 0.072632 1441742032 -0.742859 0.048950 -0.663757 0.072632 1441742032 -0.742859 0.048950 -0.663757 0.072632 1441742032 -0.742859 0.048950 -0.663757 0.072632 1441742032 -0.742859 0.048950 -0.663757 0.072632 1441742032 -0.742859 0.048950 -0.663757 0.072632 1441742032 -0.745117 0.050293 -0.658081 0.096252 1441742032 -0.745117 0.050293 -0.658081 0.096252 1441742032 -0.745117 0.050293 -0.658081 0.096252 1441742032 -0.745117 0.050293 -0.658081 0.096252 1441742032 -0.745117 0.050293 -0.658081 0.096252 1441742032 -0.745117 0.050293 -0.658081 0.096252 1441742032 -0.747314 0.052612 -0.651550 0.119690 1441742032 -0.747314 0.052612 -0.651550 0.119690 1441742032 -0.747314 0.052612 -0.651550 0.119690 1441742032 -0.747314 0.052612 -0.651550 0.119690 1441742032 -0.747314 0.052612 -0.651550 0.119690 1441742032 -0.747314 0.052612 -0.651550 0.119690 1441742032 -0.750000 0.057556 -0.644226 0.138611 1441742032 -0.750000 0.057556 -0.644226 0.138611 1441742032 -0.750000 0.057556 -0.644226 0.138611 1441742032 -0.750000 0.057556 -0.644226 0.138611 1441742032 -0.750000 0.057556 -0.644226 0.138611 1441742032 -0.750000 0.057556 -0.644226 0.138611 1441742032 -0.753418 0.072144 -0.635925 0.150940 1441742032 -0.753418 0.072144 -0.635925 0.150940 1441742032 -0.753418 0.072144 -0.635925 0.150940 1441742032 -0.753418 0.072144 -0.635925 0.150940 1441742032 -0.753418 0.072144 -0.635925 0.150940 1441742032 -0.753418 0.072144 -0.635925 0.150940 1441742032 -0.755188 0.093750 -0.629761 0.156067 1441742032 -0.755188 0.093750 -0.629761 0.156067 1441742032 -0.755188 0.093750 -0.629761 0.156067 1441742032 -0.755188 0.093750 -0.629761 0.156067 1441742032 -0.755188 0.093750 -0.629761 0.156067 1441742032 -0.755188 0.093750 -0.629761 0.156067 1441742032 -0.753784 0.109741 -0.628479 0.157715 1441742032 -0.753784 0.109741 -0.628479 0.157715 1441742032 -0.753784 0.109741 -0.628479 0.157715 1441742032 -0.753784 0.109741 -0.628479 0.157715 1441742032 -0.753784 0.109741 -0.628479 0.157715 1441742032 -0.753784 0.109741 -0.628479 0.157715 1441742032 -0.751099 0.110413 -0.630676 0.161255 1441742032 -0.751099 0.110413 -0.630676 0.161255 1441742032 -0.751099 0.110413 -0.630676 0.161255 1441742032 -0.751099 0.110413 -0.630676 0.161255 1441742032 -0.751099 0.110413 -0.630676 0.161255 1441742032 -0.751099 0.110413 -0.630676 0.161255 1441742032 -0.747437 0.103943 -0.635742 0.162476 1441742032 -0.747437 0.103943 -0.635742 0.162476 1441742032 -0.747437 0.103943 -0.635742 0.162476 1441742032 -0.747437 0.103943 -0.635742 0.162476 1441742032 -0.747437 0.103943 -0.635742 0.162476 1441742032 -0.747437 0.103943 -0.635742 0.162476 1441742032 -0.744263 0.092834 -0.641724 0.160278 1441742032 -0.744263 0.092834 -0.641724 0.160278 1441742032 -0.744263 0.092834 -0.641724 0.160278 1441742032 -0.744263 0.092834 -0.641724 0.160278 1441742032 -0.744263 0.092834 -0.641724 0.160278 1441742032 -0.744263 0.092834 -0.641724 0.160278 1441742032 -0.744263 0.092834 -0.641724 0.160278 1441742032 -0.744568 0.086853 -0.645081 0.148315 1441742032 -0.744568 0.086853 -0.645081 0.148315 1441742032 -0.744568 0.086853 -0.645081 0.148315 1441742032 -0.744568 0.086853 -0.645081 0.148315 1441742032 -0.744568 0.086853 -0.645081 0.148315 1441742032 -0.744568 0.086853 -0.645081 0.148315 1441742032 -0.747009 0.080688 -0.645325 0.138184 1441742032 -0.747009 0.080688 -0.645325 0.138184 1441742032 -0.747009 0.080688 -0.645325 0.138184 1441742032 -0.747009 0.080688 -0.645325 0.138184 1441742032 -0.747009 0.080688 -0.645325 0.138184 1441742032 -0.747009 0.080688 -0.645325 0.138184 1441742032 -0.747803 0.068909 -0.646667 0.133972 1441742032 -0.747803 0.068909 -0.646667 0.133972 1441742032 -0.747803 0.068909 -0.646667 0.133972 1441742032 -0.747803 0.068909 -0.646667 0.133972 1441742032 -0.747803 0.068909 -0.646667 0.133972 1441742032 -0.747803 0.068909 -0.646667 0.133972 1441742032 -0.749084 0.061157 -0.646851 0.129578 1441742033 -0.749084 0.061157 -0.646851 0.129578 1441742033 -0.749084 0.061157 -0.646851 0.129578 1441742033 -0.749084 0.061157 -0.646851 0.129578 1441742033 -0.749084 0.061157 -0.646851 0.129578 1441742033 -0.751404 0.066406 -0.645386 0.120667 1441742033 -0.751404 0.066406 -0.645386 0.120667 1441742033 -0.751404 0.066406 -0.645386 0.120667 1441742033 -0.751404 0.066406 -0.645386 0.120667 1441742033 -0.751404 0.066406 -0.645386 0.120667 1441742033 -0.751404 0.066406 -0.645386 0.120667 1441742033 -0.753174 0.080078 -0.643738 0.109741 1441742033 -0.753174 0.080078 -0.643738 0.109741 1441742033 -0.753174 0.080078 -0.643738 0.109741 1441742033 -0.753174 0.080078 -0.643738 0.109741 1441742033 -0.753174 0.080078 -0.643738 0.109741 1441742033 -0.753174 0.080078 -0.643738 0.109741 1441742033 -0.752380 0.083374 -0.645203 0.103699 1441742033 -0.752380 0.083374 -0.645203 0.103699 1441742033 -0.752380 0.083374 -0.645203 0.103699 1441742033 -0.752380 0.083374 -0.645203 0.103699 1441742033 -0.752380 0.083374 -0.645203 0.103699 1441742033 -0.752380 0.083374 -0.645203 0.103699 1441742033 -0.752197 0.077209 -0.646973 0.098572 1441742033 -0.752197 0.077209 -0.646973 0.098572 1441742033 -0.752197 0.077209 -0.646973 0.098572 1441742033 -0.752197 0.077209 -0.646973 0.098572 1441742033 -0.752197 0.077209 -0.646973 0.098572 1441742033 -0.752197 0.077209 -0.646973 0.098572 1441742033 -0.752197 0.077209 -0.646973 0.098572 1441742033 -0.753479 0.078064 -0.646484 0.091187 1441742033 -0.753479 0.078064 -0.646484 0.091187 1441742033 -0.753479 0.078064 -0.646484 0.091187 1441742033 -0.753479 0.078064 -0.646484 0.091187 1441742033 -0.753479 0.078064 -0.646484 0.091187 1441742033 -0.753479 0.078064 -0.646484 0.091187 1441742033 -0.753113 0.093506 -0.646240 0.081055 1441742033 -0.753113 0.093506 -0.646240 0.081055 1441742033 -0.753113 0.093506 -0.646240 0.081055 1441742033 -0.753113 0.093506 -0.646240 0.081055 1441742033 -0.753113 0.093506 -0.646240 0.081055 1441742033 -0.748718 0.091309 -0.651489 0.082092 1441742033 -0.748718 0.091309 -0.651489 0.082092 1441742033 -0.748718 0.091309 -0.651489 0.082092 1441742033 -0.748718 0.091309 -0.651489 0.082092 1441742033 -0.748718 0.091309 -0.651489 0.082092 1441742033 -0.748718 0.091309 -0.651489 0.082092 1441742033 -0.748718 0.091309 -0.651489 0.082092 1441742033 -0.745850 0.072998 -0.655823 0.091064 1441742033 -0.745850 0.072998 -0.655823 0.091064 1441742033 -0.745850 0.072998 -0.655823 0.091064 1441742033 -0.745850 0.072998 -0.655823 0.091064 1441742033 -0.745850 0.072998 -0.655823 0.091064 1441742033 -0.745850 0.072998 -0.655823 0.091064 1441742033 -0.746460 0.061157 -0.654480 0.104065 1441742033 -0.746460 0.061157 -0.654480 0.104065 1441742033 -0.746460 0.061157 -0.654480 0.104065 1441742033 -0.746460 0.061157 -0.654480 0.104065 1441742033 -0.746460 0.061157 -0.654480 0.104065 1441742033 -0.746460 0.061157 -0.654480 0.104065 1441742033 -0.748108 0.057007 -0.650085 0.120605 1441742033 -0.748108 0.057007 -0.650085 0.120605 1441742033 -0.748108 0.057007 -0.650085 0.120605 1441742033 -0.748108 0.057007 -0.650085 0.120605 1441742033 -0.748108 0.057007 -0.650085 0.120605 1441742033 -0.748108 0.057007 -0.650085 0.120605 1441742033 -0.750183 0.060486 -0.644775 0.133972 1441742033 -0.750183 0.060486 -0.644775 0.133972 1441742033 -0.750183 0.060486 -0.644775 0.133972 1441742033 -0.750183 0.060486 -0.644775 0.133972 1441742033 -0.750183 0.060486 -0.644775 0.133972 1441742033 -0.750183 0.060486 -0.644775 0.133972 1441742033 -0.750183 0.060486 -0.644775 0.133972 1441742033 -0.752686 0.066711 -0.638916 0.144531 1441742033 -0.752686 0.066711 -0.638916 0.144531 1441742033 -0.752686 0.066711 -0.638916 0.144531 1441742033 -0.752686 0.066711 -0.638916 0.144531 1441742033 -0.752686 0.066711 -0.638916 0.144531 1441742033 -0.752686 0.066711 -0.638916 0.144531 1441742033 -0.753906 0.076843 -0.634583 0.151978 1441742033 -0.753906 0.076843 -0.634583 0.151978 1441742033 -0.753906 0.076843 -0.634583 0.151978 1441742033 -0.753906 0.076843 -0.634583 0.151978 1441742033 -0.753906 0.076843 -0.634583 0.151978 1441742033 -0.753906 0.076843 -0.634583 0.151978 1441742033 -0.754456 0.090576 -0.631470 0.154724 1441742033 -0.754456 0.090576 -0.631470 0.154724 1441742033 -0.754456 0.090576 -0.631470 0.154724 1441742033 -0.754456 0.090576 -0.631470 0.154724 1441742033 -0.754456 0.090576 -0.631470 0.154724 1441742033 -0.754456 0.090576 -0.631470 0.154724 1441742033 -0.753845 0.106995 -0.630127 0.152588 1441742033 -0.753845 0.106995 -0.630127 0.152588 1441742033 -0.753845 0.106995 -0.630127 0.152588 1441742033 -0.753845 0.106995 -0.630127 0.152588 1441742033 -0.753845 0.106995 -0.630127 0.152588 1441742033 -0.753845 0.106995 -0.630127 0.152588 1441742033 -0.753845 0.106995 -0.630127 0.152588 1441742033 -0.750671 0.119751 -0.632751 0.147888 1441742033 -0.750671 0.119751 -0.632751 0.147888 1441742033 -0.750671 0.119751 -0.632751 0.147888 1441742033 -0.750671 0.119751 -0.632751 0.147888 1441742033 -0.750671 0.119751 -0.632751 0.147888 1441742033 -0.750671 0.119751 -0.632751 0.147888 1441742033 -0.747375 0.118896 -0.638794 0.138977 1441742033 -0.747375 0.118896 -0.638794 0.138977 1441742033 -0.747375 0.118896 -0.638794 0.138977 1441742033 -0.747375 0.118896 -0.638794 0.138977 1441742033 -0.747375 0.118896 -0.638794 0.138977 1441742033 -0.747375 0.118896 -0.638794 0.138977 1441742033 -0.747437 0.109070 -0.643494 0.124268 1441742033 -0.747437 0.109070 -0.643494 0.124268 1441742033 -0.747437 0.109070 -0.643494 0.124268 1441742034 -0.747437 0.109070 -0.643494 0.124268 1441742034 -0.747437 0.109070 -0.643494 0.124268 1441742034 -0.747437 0.109070 -0.643494 0.124268 1441742034 -0.747437 0.109070 -0.643494 0.124268 1441742034 -0.749512 0.101013 -0.645325 0.108276 1441742034 -0.749512 0.101013 -0.645325 0.108276 1441742034 -0.749512 0.101013 -0.645325 0.108276 1441742034 -0.749512 0.101013 -0.645325 0.108276 1441742034 -0.749512 0.101013 -0.645325 0.108276 1441742034 -0.749512 0.101013 -0.645325 0.108276 1441742034 -0.751770 0.092834 -0.645752 0.096497 1441742034 -0.751770 0.092834 -0.645752 0.096497 1441742034 -0.751770 0.092834 -0.645752 0.096497 1441742034 -0.751770 0.092834 -0.645752 0.096497 1441742034 -0.751770 0.092834 -0.645752 0.096497 1441742034 -0.751770 0.092834 -0.645752 0.096497 1441742034 -0.753906 0.083862 -0.645874 0.086853 1441742034 -0.753906 0.083862 -0.645874 0.086853 1441742034 -0.753906 0.083862 -0.645874 0.086853 1441742034 -0.753906 0.083862 -0.645874 0.086853 1441742034 -0.753906 0.083862 -0.645874 0.086853 1441742034 -0.753906 0.083862 -0.645874 0.086853 1441742034 -0.753906 0.083862 -0.645874 0.086853 1441742034 -0.755981 0.079834 -0.645203 0.076660 1441742034 -0.755981 0.079834 -0.645203 0.076660 1441742034 -0.755981 0.079834 -0.645203 0.076660 1441742034 -0.755981 0.079834 -0.645203 0.076660 1441742034 -0.755981 0.079834 -0.645203 0.076660 1441742034 -0.755981 0.079834 -0.645203 0.076660 1441742034 -0.758667 0.087708 -0.643188 0.056458 1441742034 -0.758667 0.087708 -0.643188 0.056458 1441742034 -0.758667 0.087708 -0.643188 0.056458 1441742034 -0.758667 0.087708 -0.643188 0.056458 1441742034 -0.758667 0.087708 -0.643188 0.056458 1441742034 -0.758667 0.087708 -0.643188 0.056458 1441742034 -0.759888 0.103760 -0.641357 0.023254 1441742034 -0.759888 0.103760 -0.641357 0.023254 1441742034 -0.759888 0.103760 -0.641357 0.023254 1441742034 -0.759888 0.103760 -0.641357 0.023254 1441742034 -0.759888 0.103760 -0.641357 0.023254 1441742034 -0.759888 0.103760 -0.641357 0.023254 1441742034 -0.759338 0.116089 -0.640259 0.004517 1441742034 -0.759338 0.116089 -0.640259 0.004517 1441742034 -0.759338 0.116089 -0.640259 0.004517 1441742034 -0.759338 0.116089 -0.640259 0.004517 1441742034 -0.759338 0.116089 -0.640259 0.004517 1441742034 -0.759338 0.116089 -0.640259 0.004517 1441742034 -0.759583 0.133423 -0.636536 -0.008301 1441742034 -0.759583 0.133423 -0.636536 -0.008301 1441742034 -0.759583 0.133423 -0.636536 -0.008301 1441742034 -0.759583 0.133423 -0.636536 -0.008301 1441742034 -0.759583 0.133423 -0.636536 -0.008301 1441742034 -0.759583 0.133423 -0.636536 -0.008301 1441742034 -0.760315 0.165039 -0.627808 -0.024902 1441742034 -0.760315 0.165039 -0.627808 -0.024902 1441742034 -0.760315 0.165039 -0.627808 -0.024902 1441742034 -0.760315 0.165039 -0.627808 -0.024902 1441742034 -0.760315 0.165039 -0.627808 -0.024902 1441742034 -0.760315 0.165039 -0.627808 -0.024902 1441742034 -0.757080 0.177979 -0.628113 -0.026733 1441742034 -0.757080 0.177979 -0.628113 -0.026733 1441742034 -0.757080 0.177979 -0.628113 -0.026733 1441742034 -0.757080 0.177979 -0.628113 -0.026733 1441742034 -0.757080 0.177979 -0.628113 -0.026733 1441742034 -0.757080 0.177979 -0.628113 -0.026733 1441742034 -0.752380 0.155945 -0.639954 -0.011047 1441742034 -0.752380 0.155945 -0.639954 -0.011047 1441742034 -0.752380 0.155945 -0.639954 -0.011047 1441742034 -0.752380 0.155945 -0.639954 -0.011047 1441742034 -0.752380 0.155945 -0.639954 -0.011047 1441742034 -0.752380 0.155945 -0.639954 -0.011047 1441742034 -0.748291 0.121521 -0.652100 0.009033 1441742034 -0.748291 0.121521 -0.652100 0.009033 1441742034 -0.748291 0.121521 -0.652100 0.009033 1441742034 -0.748291 0.121521 -0.652100 0.009033 1441742034 -0.748291 0.121521 -0.652100 0.009033 1441742034 -0.748291 0.121521 -0.652100 0.009033 1441742034 -0.748291 0.121521 -0.652100 0.009033 1441742034 -0.745850 0.103027 -0.657776 0.022827 1441742034 -0.745850 0.103027 -0.657776 0.022827 1441742034 -0.745850 0.103027 -0.657776 0.022827 1441742034 -0.745850 0.103027 -0.657776 0.022827 1441742034 -0.745850 0.103027 -0.657776 0.022827 1441742034 -0.746582 0.098694 -0.656921 0.038025 1441742034 -0.746582 0.098694 -0.656921 0.038025 1441742034 -0.746582 0.098694 -0.656921 0.038025 1441742034 -0.746582 0.098694 -0.656921 0.038025 1441742034 -0.746582 0.098694 -0.656921 0.038025 1441742034 -0.746582 0.098694 -0.656921 0.038025 1441742034 -0.746582 0.098694 -0.656921 0.038025 1441742034 -0.750732 0.101196 -0.650513 0.055298 1441742034 -0.750732 0.101196 -0.650513 0.055298 1441742034 -0.750732 0.101196 -0.650513 0.055298 1441742034 -0.750732 0.101196 -0.650513 0.055298 1441742034 -0.750732 0.101196 -0.650513 0.055298 1441742034 -0.750732 0.101196 -0.650513 0.055298 1441742034 -0.754761 0.112854 -0.642822 0.066406 1441742034 -0.754761 0.112854 -0.642822 0.066406 1441742034 -0.754761 0.112854 -0.642822 0.066406 1441742034 -0.754761 0.112854 -0.642822 0.066406 1441742034 -0.754761 0.112854 -0.642822 0.066406 1441742034 -0.754761 0.112854 -0.642822 0.066406 1441742034 -0.757202 0.123596 -0.637085 0.074707 1441742034 -0.757202 0.123596 -0.637085 0.074707 1441742034 -0.757202 0.123596 -0.637085 0.074707 1441742034 -0.757202 0.123596 -0.637085 0.074707 1441742034 -0.757202 0.123596 -0.637085 0.074707 1441742034 -0.757202 0.123596 -0.637085 0.074707 1441742034 -0.759155 0.128174 -0.632751 0.083252 1441742034 -0.759155 0.128174 -0.632751 0.083252 1441742034 -0.759155 0.128174 -0.632751 0.083252 1441742034 -0.759155 0.128174 -0.632751 0.083252 1441742035 -0.759155 0.128174 -0.632751 0.083252 1441742035 -0.759155 0.128174 -0.632751 0.083252 1441742035 -0.759155 0.128174 -0.632751 0.083252 1441742035 -0.759766 0.132080 -0.630676 0.087769 1441742035 -0.759766 0.132080 -0.630676 0.087769 1441742035 -0.759766 0.132080 -0.630676 0.087769 1441742035 -0.759766 0.132080 -0.630676 0.087769 1441742035 -0.759766 0.132080 -0.630676 0.087769 1441742035 -0.759766 0.132080 -0.630676 0.087769 1441742035 -0.758606 0.135071 -0.630981 0.090576 1441742035 -0.758606 0.135071 -0.630981 0.090576 1441742035 -0.758606 0.135071 -0.630981 0.090576 1441742035 -0.758606 0.135071 -0.630981 0.090576 1441742035 -0.758606 0.135071 -0.630981 0.090576 1441742035 -0.758606 0.135071 -0.630981 0.090576 1441742035 -0.756836 0.134155 -0.632935 0.093079 1441742035 -0.756836 0.134155 -0.632935 0.093079 1441742035 
-0.693054 0.507813 -0.496765 -0.122742 1441742037 -0.693054 0.507813 -0.496765 -0.122742 1441742037 -0.559753 0.671509 -0.474182 -0.104309 1441742037 -0.559753 0.671509 -0.474182 -0.104309 1441742037 -0.559753 0.671509 -0.474182 -0.104309 1441742037 -0.559753 0.671509 -0.474182 -0.104309 1441742037 -0.559753 0.671509 -0.474182 -0.104309 1441742037 -0.445923 0.760376 -0.471863 0.017700 1441742037 -0.445923 0.760376 -0.471863 0.017700 1441742037 -0.445923 0.760376 -0.471863 0.017700 1441742037 -0.445923 0.760376 -0.471863 0.017700 1441742037 -0.445923 0.760376 -0.471863 0.017700 1441742037 -0.445923 0.760376 -0.471863 0.017700 1441742037 -0.445923 0.760376 -0.471863 0.017700 1441742037 -0.329956 0.797180 -0.471680 0.182129 1441742037 -0.329956 0.797180 -0.471680 0.182129 1441742037 -0.329956 0.797180 -0.471680 0.182129 1441742037 -0.329956 0.797180 -0.471680 0.182129 1441742037 -0.329956 0.797180 -0.471680 0.182129 1441742037 -0.154419 0.796875 -0.471863 0.344238 1441742037 -0.154419 0.796875 -0.471863 0.344238 1441742037 -0.154419 0.796875 -0.471863 0.344238 1441742037 -0.154419 0.796875 -0.471863 0.344238 1441742037 -0.154419 0.796875 -0.471863 0.344238 1441742037 -0.154419 0.796875 -0.471863 0.344238 1441742037 -0.154419 0.796875 -0.471863 0.344238 1441742037 -0.040588 0.730469 -0.430786 0.528320 1441742037 -0.040588 0.730469 -0.430786 0.528320 1441742037 -0.040588 0.730469 -0.430786 0.528320 1441742037 -0.040588 0.730469 -0.430786 0.528320 1441742037 -0.040588 0.730469 -0.430786 0.528320 1441742037 -0.040588 0.730469 -0.430786 0.528320 1441742037 0.044189 0.625916 -0.353394 0.693726 1441742037 0.044189 0.625916 -0.353394 0.693726 1441742037 0.044189 0.625916 -0.353394 0.693726 1441742037 0.044189 0.625916 -0.353394 0.693726 1441742037 0.044189 0.625916 -0.353394 0.693726 1441742037 0.124878 0.553040 -0.296082 0.768677 1441742038 0.124878 0.553040 -0.296082 0.768677 1441742038 0.124878 0.553040 -0.296082 0.768677 1441742038 0.124878 0.553040 -0.296082 0.768677 1441742038 0.124878 0.553040 -0.296082 0.768677 1441742038 0.124878 0.553040 -0.296082 0.768677 1441742038 0.168152 0.509644 -0.273071 0.798340 1441742038 0.168152 0.509644 -0.273071 0.798340 1441742038 0.168152 0.509644 -0.273071 0.798340 1441742038 0.168152 0.509644 -0.273071 0.798340 1441742038 0.168152 0.509644 -0.273071 0.798340 1441742038 0.168152 0.509644 -0.273071 0.798340 1441742038 0.168152 0.509644 -0.273071 0.798340 1441742038 0.151001 0.515259 -0.259827 0.802612 1441742038 0.151001 0.515259 -0.259827 0.802612 1441742038 0.151001 0.515259 -0.259827 0.802612 1441742038 0.151001 0.515259 -0.259827 0.802612 1441742038 0.151001 0.515259 -0.259827 0.802612 1441742038 0.151001 0.515259 -0.259827 0.802612 1441742038 0.093811 0.561890 -0.272217 0.775452 1441742038 0.093811 0.561890 -0.272217 0.775452 1441742038 0.093811 0.561890 -0.272217 0.775452 1441742038 0.093811 0.561890 -0.272217 0.775452 1441742038 0.093811 0.561890 -0.272217 0.775452 1441742038 0.093811 0.561890 -0.272217 0.775452 1441742038 0.013306 0.615112 -0.325012 0.718201 1441742038 0.013306 0.615112 -0.325012 0.718201 1441742038 0.013306 0.615112 -0.325012 0.718201 1441742038 0.013306 0.615112 -0.325012 0.718201 1441742038 0.013306 0.615112 -0.325012 0.718201 1441742038 0.013306 0.615112 -0.325012 0.718201 1441742038 -0.107483 0.690735 -0.405151 0.589172 1441742038 -0.107483 0.690735 -0.405151 0.589172 1441742038 -0.107483 0.690735 -0.405151 0.589172 1441742038 -0.107483 0.690735 -0.405151 0.589172 1441742038 -0.107483 0.690735 -0.405151 0.589172 1441742038 -0.107483 0.690735 -0.405151 0.589172 1441742038 -0.107483 0.690735 -0.405151 0.589172 1441742038 -0.261475 0.744507 -0.485962 0.375732 1441742038 -0.261475 0.744507 -0.485962 0.375732 1441742038 -0.261475 0.744507 -0.485962 0.375732 1441742038 -0.261475 0.744507 -0.485962 0.375732 1441742038 -0.261475 0.744507 -0.485962 0.375732 1441742038 -0.429016 0.707031 -0.530945 0.184998 1441742038 -0.429016 0.707031 -0.530945 0.184998 1441742038 -0.429016 0.707031 -0.530945 0.184998 1441742038 -0.429016 0.707031 -0.530945 0.184998 1441742038 -0.429016 0.707031 -0.530945 0.184998 1441742038 -0.429016 0.707031 -0.530945 0.184998 1441742038 -0.429016 0.707031 -0.530945 0.184998 1441742038 -0.588440 0.575012 -0.568420 -0.003357 1441742038 -0.588440 0.575012 -0.568420 -0.003357 1441742038 -0.588440 0.575012 -0.568420 -0.003357 1441742038 -0.588440 0.575012 -0.568420 -0.003357 1441742038 -0.588440 0.575012 -0.568420 -0.003357 1441742038 -0.588440 0.575012 -0.568420 -0.003357 1441742038 -0.710510 0.402100 -0.556519 -0.154297 1441742038 -0.710510 0.402100 -0.556519 -0.154297 1441742038 -0.710510 0.402100 -0.556519 -0.154297 1441742038 -0.710510 0.402100 -0.556519 -0.154297 1441742038 -0.710510 0.402100 -0.556519 -0.154297 1441742038 -0.710510 0.402100 -0.556519 -0.154297 1441742038 -0.738647 0.358459 -0.484802 -0.301514 1441742038 -0.738647 0.358459 -0.484802 -0.301514 1441742038 -0.738647 0.358459 -0.484802 -0.301514 1441742038 -0.738647 0.358459 -0.484802 -0.301514 1441742038 -0.707275 0.401733 -0.445618 -0.373962 1441742038 -0.707275 0.401733 -0.445618 -0.373962 1441742038 -0.707275 0.401733 -0.445618 -0.373962 1441742038 -0.707275 0.401733 -0.445618 -0.373962 1441742038 -0.707275 0.401733 -0.445618 -0.373962 1441742038 -0.707275 0.401733 -0.445618 -0.373962 1441742038 -0.707275 0.401733 -0.445618 -0.373962 1441742038 -0.704224 0.399719 -0.435974 -0.392700 1441742038 -0.704224 0.399719 -0.435974 -0.392700 1441742038 -0.704224 0.399719 -0.435974 -0.392700 1441742038 -0.704224 0.399719 -0.435974 -0.392700 1441742038 -0.704224 0.399719 -0.435974 -0.392700 1441742038 -0.694824 0.442749 -0.412170 -0.389038 1441742038 -0.694824 0.442749 -0.412170 -0.389038 1441742038 -0.694824 0.442749 -0.412170 -0.389038 1441742038 -0.694824 0.442749 -0.412170 -0.389038 1441742038 -0.694824 0.442749 -0.412170 -0.389038 1441742038 -0.680115 0.490295 -0.427917 -0.337646 1441742038 -0.680115 0.490295 -0.427917 -0.337646 1441742038 -0.680115 0.490295 -0.427917 -0.337646 1441742038 -0.680115 0.490295 -0.427917 -0.337646 1441742038 -0.680115 0.490295 -0.427917 -0.337646 1441742038 -0.680115 0.490295 -0.427917 -0.337646 1441742038 -0.680115 0.490295 -0.427917 -0.337646 1441742038 -0.650146 0.551758 -0.456665 -0.253723 1441742038 -0.650146 0.551758 -0.456665 -0.253723 1441742038 -0.650146 0.551758 -0.456665 -0.253723 1441742038 -0.650146 0.551758 -0.456665 -0.253723 1441742038 -0.650146 0.551758 -0.456665 -0.253723 1441742038 -0.650146 0.551758 -0.456665 -0.253723 1441742038 -0.598633 0.622925 -0.479797 -0.153137 1441742038 -0.598633 0.622925 -0.479797 -0.153137 1441742038 -0.598633 0.622925 -0.479797 -0.153137 1441742038 -0.598633 0.622925 -0.479797 -0.153137 1441742038 -0.598633 0.622925 -0.479797 -0.153137 1441742038 -0.598633 0.622925 -0.479797 -0.153137 1441742038 -0.598633 0.622925 -0.479797 -0.153137 1441742038 -0.506165 0.701538 -0.500000 -0.040283 1441742038 -0.506165 0.701538 -0.500000 -0.040283 1441742038 -0.506165 0.701538 -0.500000 -0.040283 1441742038 -0.506165 0.701538 -0.500000 -0.040283 1441742038 -0.506165 0.701538 -0.500000 -0.040283 1441742038 -0.388062 0.762756 -0.511719 0.076050 1441742038 -0.388062 0.762756 -0.511719 0.076050 1441742039 -0.388062 0.762756 -0.511719 0.076050 1441742039 -0.388062 0.762756 -0.511719 0.076050 1441742039 -0.388062 0.762756 -0.511719 0.076050 1441742039 -0.388062 0.762756 -0.511719 0.076050 1441742039 -0.388062 0.762756 -0.511719 0.076050 1441742039 -0.291687 0.781433 -0.510742 0.208313 1441742039 -0.291687 0.781433 -0.510742 0.208313 1441742039 -0.291687 0.781433 -0.510742 0.208313 1441742039 -0.291687 0.781433 -0.510742 0.208313 1441742039 -0.291687 0.781433 -0.510742 0.208313 1441742039 -0.291687 0.781433 -0.510742 0.208313 1441742039 -0.165405 0.780212 -0.506104 0.328247 1441742039 -0.165405 0.780212 -0.506104 0.328247 1441742039 -0.165405 0.780212 -0.506104 0.328247 1441742039 -0.165405 0.780212 -0.506104 0.328247 1441742039 -0.165405 0.780212 -0.506104 0.328247 1441742039 -0.165405 0.780212 -0.506104 0.328247 1441742039 -0.165405 0.780212 -0.506104 0.328247 1441742039 -0.028320 0.736328 -0.477295 0.478699 1441742039 -0.028320 0.736328 -0.477295 0.478699 1441742039 -0.028320 0.736328 -0.477295 0.478699 1441742039 -0.028320 0.736328 -0.477295 0.478699 1441742039 -0.028320 0.736328 -0.477295 0.478699 1441742039 -0.028320 0.736328 -0.477295 0.478699 1441742039 0.085632 0.645813 -0.388916 0.651367 1441742039 0.085632 0.645813 -0.388916 0.651367 1441742039 0.085632 0.645813 -0.388916 0.651367 1441742039 0.085632 0.645813 -0.388916 0.651367 1441742039 0.085632 0.645813 -0.388916 0.651367 1441742039 0.085632 0.645813 -0.388916 0.651367 1441742039 0.172485 0.539001 -0.334290 0.753601 1441742039 0.172485 0.539001 -0.334290 0.753601 1441742039 0.172485 0.539001 -0.334290 0.753601 1441742039 0.172485 0.539001 -0.334290 0.753601 1441742039 0.172485 0.539001 -0.334290 0.753601 1441742039 0.172485 0.539001 -0.334290 0.753601 1441742039 0.195435 0.501343 -0.310608 0.783508 1441742039 0.195435 0.501343 -0.310608 0.783508 1441742039 0.195435 0.501343 -0.310608 0.783508 1441742039 0.195435 0.501343 -0.310608 0.783508 1441742039 0.195435 0.501343 -0.310608 0.783508 1441742039 0.195435 0.501343 -0.310608 0.783508 1441742039 0.135071 0.544617 -0.329224 0.759399 1441742039 0.135071 0.544617 -0.329224 0.759399 1441742039 0.135071 0.544617 -0.329224 0.759399 1441742039 0.135071 0.544617 -0.329224 0.759399 1441742039 0.135071 0.544617 -0.329224 0.759399 1441742039 0.135071 0.544617 -0.329224 0.759399 1441742039 0.030090 0.619751 -0.376709 0.687805 1441742039 0.030090 0.619751 -0.376709 0.687805 1441742039 0.030090 0.619751 -0.376709 0.687805 1441742039 0.030090 0.619751 -0.376709 0.687805 1441742039 0.030090 0.619751 -0.376709 0.687805 1441742039 0.030090 0.619751 -0.376709 0.687805 1441742039 -0.111572 0.705994 -0.443298 0.540894 1441742039 -0.111572 0.705994 -0.443298 0.540894 1441742039 -0.111572 0.705994 -0.443298 0.540894 1441742039 -0.111572 0.705994 -0.443298 0.540894 1441742039 -0.111572 0.705994 -0.443298 0.540894 1441742039 -0.111572 0.705994 -0.443298 0.540894 1441742039 -0.269043 0.743958 -0.506897 0.342285 1441742039 -0.269043 0.743958 -0.506897 0.342285 1441742039 -0.269043 0.743958 -0.506897 0.342285 1441742039 -0.269043 0.743958 -0.506897 0.342285 1441742039 -0.269043 0.743958 -0.506897 0.342285 1441742039 -0.269043 0.743958 -0.506897 0.342285 1441742039 -0.421082 0.723022 -0.545471 0.049622 1441742039 -0.421082 0.723022 -0.545471 0.049622 1441742039 -0.421082 0.723022 -0.545471 0.049622 1441742039 -0.421082 0.723022 -0.545471 0.049622 1441742039 -0.421082 0.723022 -0.545471 0.049622 1441742039 -0.421082 0.723022 -0.545471 0.049622 1441742039 -0.421082 0.723022 -0.545471 0.049622 1441742039 -0.590576 0.581543 -0.519287 -0.208496 1441742039 -0.590576 0.581543 -0.519287 -0.208496 1441742039 -0.590576 0.581543 -0.519287 -0.208496 1441742039 -0.590576 0.581543 -0.519287 -0.208496 1441742039 -0.590576 0.581543 -0.519287 -0.208496 1441742039 -0.590576 0.581543 -0.519287 -0.208496 1441742039 -0.694824 0.369507 -0.493103 -0.370972 1441742039 -0.694824 0.369507 -0.493103 -0.370972 1441742039 -0.694824 0.369507 -0.493103 -0.370972 1441742039 -0.694824 0.369507 -0.493103 -0.370972 1441742039 -0.694824 0.369507 -0.493103 -0.370972 1441742039 -0.694824 0.369507 -0.493103 -0.370972 1441742039 -0.694824 0.369507 -0.493103 -0.370972 1441742039 -0.673950 0.367004 -0.440674 -0.465820 1441742039 -0.673950 0.367004 -0.440674 -0.465820 1441742039 -0.673950 0.367004 -0.440674 -0.465820 1441742039 -0.673950 0.367004 -0.440674 -0.465820 1441742039 -0.673950 0.367004 -0.440674 -0.465820 1441742039 -0.673950 0.367004 -0.440674 -0.465820 1441742039 -0.625427 0.413269 -0.436279 -0.497864 1441742039 -0.625427 0.413269 -0.436279 -0.497864 1441742039 -0.625427 0.413269 -0.436279 -0.497864 1441742039 -0.625427 0.413269 -0.436279 -0.497864 1441742039 -0.625427 0.413269 -0.436279 -0.497864 1441742039 -0.625427 0.413269 -0.436279 -0.497864 1441742039 -0.626343 0.421204 -0.411621 -0.510803 1441742039 -0.626343 0.421204 -0.411621 -0.510803 1441742039 -0.626343 0.421204 -0.411621 -0.510803 1441742039 -0.626343 0.421204 -0.411621 -0.510803 1441742039 -0.626343 0.421204 -0.411621 -0.510803 1441742039 -0.626343 0.421204 -0.411621 -0.510803 1441742039 -0.631897 0.436157 -0.392700 -0.506226 1441742039 -0.631897 0.436157 -0.392700 -0.506226 1441742039 -0.631897 0.436157 -0.392700 -0.506226 1441742039 -0.631897 0.436157 -0.392700 -0.506226 1441742039 -0.631897 0.436157 -0.392700 -0.506226 1441742039 -0.631897 0.436157 -0.392700 -0.506226 1441742039 -0.631897 0.436157 -0.392700 -0.506226 1441742039 -0.625977 0.473938 -0.420410 -0.454773 1441742039 -0.625977 0.473938 -0.420410 -0.454773 1441742040 -0.625977 0.473938 -0.420410 -0.454773 1441742040 -0.625977 0.473938 -0.420410 -0.454773 1441742040 -0.625977 0.473938 -0.420410 -0.454773 1441742040 -0.614014 0.530762 -0.446472 -0.376831 1441742040 -0.614014 0.530762 -0.446472 -0.376831 1441742040 -0.614014 0.530762 -0.446472 -0.376831 1441742040 -0.614014 0.530762 -0.446472 -0.376831 1441742040 -0.614014 0.530762 -0.446472 -0.376831 1441742040 -0.614014 0.530762 -0.446472 -0.376831 1441742040 -0.614014 0.530762 -0.446472 -0.376831 1441742040 -0.588440 0.601257 -0.468872 -0.269165 1441742040 -0.588440 0.601257 -0.468872 -0.269165 1441742040 -0.588440 0.601257 -0.468872 -0.269165 1441742040 -0.588440 0.601257 -0.468872 -0.269165 1441742040 -0.588440 0.601257 -0.468872 -0.269165 1441742040 -0.588440 0.601257 -0.468872 -0.269165 1441742040 -0.542297 0.675537 -0.482361 -0.130188 1441742040 -0.542297 0.675537 -0.482361 -0.130188 1441742040 -0.542297 0.675537 -0.482361 -0.130188 1441742040 -0.542297 0.675537 -0.482361 -0.130188 1441742040 -0.542297 0.675537 -0.482361 -0.130188 1441742040 -0.542297 0.675537 -0.482361 -0.130188 1441742040 -0.450867 0.750122 -0.482727 0.032104 1441742040 -0.450867 0.750122 -0.482727 0.032104 1441742040 -0.450867 0.750122 -0.482727 0.032104 1441742040 -0.450867 0.750122 -0.482727 0.032104 1441742040 -0.450867 0.750122 -0.482727 0.032104 1441742040 -0.450867 0.750122 -0.482727 0.032104 1441742040 -0.450867 0.750122 -0.482727 0.032104 1441742040 -0.282715 0.801147 -0.493408 0.186401 1441742040 -0.282715 0.801147 -0.493408 0.186401 1441742040 -0.282715 0.801147 -0.493408 0.186401 1441742040 -0.282715 0.801147 -0.493408 0.186401 1441742040 -0.282715 0.801147 -0.493408 0.186401 1441742040 -0.282715 0.801147 -0.493408 0.186401 1441742040 -0.080933 0.790100 -0.511902 0.327209 1441742040 -0.080933 0.790100 -0.511902 0.327209 1441742040 -0.080933 0.790100 -0.511902 0.327209 1441742040 -0.080933 0.790100 -0.511902 0.327209 1441742040 0.031616 0.714233 -0.463257 0.523682 1441742040 0.031616 0.714233 -0.463257 0.523682 1441742040 0.031616 0.714233 -0.463257 0.523682 1441742040 0.031616 0.714233 -0.463257 0.523682 1441742040 0.031616 0.714233 -0.463257 0.523682 1441742040 0.031616 0.714233 -0.463257 0.523682 1441742040 0.163818 0.610046 -0.398560 0.664856 1441742040 0.163818 0.610046 -0.398560 0.664856 1441742040 0.163818 0.610046 -0.398560 0.664856 1441742040 0.163818 0.610046 -0.398560 0.664856 1441742040 0.163818 0.610046 -0.398560 0.664856 1441742040 0.163818 0.610046 -0.398560 0.664856 1441742040 0.219727 0.535950 -0.331787 0.744507 1441742040 0.219727 0.535950 -0.331787 0.744507 1441742040 0.219727 0.535950 -0.331787 0.744507 1441742040 0.219727 0.535950 -0.331787 0.744507 1441742040 0.219727 0.535950 -0.331787 0.744507 1441742040 0.219727 0.535950 -0.331787 0.744507 1441742040 0.187866 0.534973 -0.296753 0.768372 1441742040 0.187866 0.534973 -0.296753 0.768372 1441742040 0.187866 0.534973 -0.296753 0.768372 1441742040 0.187866 0.534973 -0.296753 0.768372 1441742040 0.187866 0.534973 -0.296753 0.768372 1441742040 0.187866 0.534973 -0.296753 0.768372 1441742040 0.109985 0.597351 -0.330322 0.722412 1441742040 0.109985 0.597351 -0.330322 0.722412 1441742040 0.109985 0.597351 -0.330322 0.722412 1441742040 0.109985 0.597351 -0.330322 0.722412 1441742040 0.109985 0.597351 -0.330322 0.722412 1441742040 0.109985 0.597351 -0.330322 0.722412 1441742040 -0.000122 0.670776 -0.386536 0.632935 1441742040 -0.000122 0.670776 -0.386536 0.632935 1441742040 -0.000122 0.670776 -0.386536 0.632935 1441742040 -0.000122 0.670776 -0.386536 0.632935 1441742040 -0.000122 0.670776 -0.386536 0.632935 1441742040 -0.000122 0.670776 -0.386536 0.632935 1441742040 -0.124695 0.743469 -0.458496 0.470642 1441742040 -0.124695 0.743469 -0.458496 0.470642 1441742040 -0.124695 0.743469 -0.458496 0.470642 1441742040 -0.124695 0.743469 -0.458496 0.470642 1441742040 -0.124695 0.743469 -0.458496 0.470642 1441742040 -0.124695 0.743469 -0.458496 0.470642 1441742040 -0.287231 0.771362 -0.506592 0.256653 1441742040 -0.287231 0.771362 -0.506592 0.256653 1441742040 -0.287231 0.771362 -0.506592 0.256653 1441742040 -0.287231 0.771362 -0.506592 0.256653 1441742040 -0.287231 0.771362 -0.506592 0.256653 1441742040 -0.287231 0.771362 -0.506592 0.256653 1441742040 -0.490723 0.692993 -0.526611 0.041504 1441742040 -0.490723 0.692993 -0.526611 0.041504 1441742040 -0.490723 0.692993 -0.526611 0.041504 1441742040 -0.490723 0.692993 -0.526611 0.041504 1441742040 -0.490723 0.692993 -0.526611 0.041504 1441742040 -0.490723 0.692993 -0.526611 0.041504 1441742040 -0.641602 0.525024 -0.532349 -0.171265 1441742040 -0.641602 0.525024 -0.532349 -0.171265 1441742040 -0.641602 0.525024 -0.532349 -0.171265 1441742040 -0.641602 0.525024 -0.532349 -0.171265 1441742040 -0.641602 0.525024 -0.532349 -0.171265 1441742040 -0.641602 0.525024 -0.532349 -0.171265 1441742040 -0.690918 0.385010 -0.527588 -0.309998 1441742040 -0.690918 0.385010 -0.527588 -0.309998 1441742040 -0.690918 0.385010 -0.527588 -0.309998 1441742040 -0.690918 0.385010 -0.527588 -0.309998 1441742040 -0.690918 0.385010 -0.527588 -0.309998 1441742040 -0.690918 0.385010 -0.527588 -0.309998 1441742040 -0.677490 0.359924 -0.518616 -0.377563 1441742040 -0.677490 0.359924 -0.518616 -0.377563 1441742040 -0.677490 0.359924 -0.518616 -0.377563 1441742040 -0.677490 0.359924 -0.518616 -0.377563 1441742041 -0.677490 0.359924 -0.518616 -0.377563 1441742041 -0.677490 0.359924 -0.518616 -0.377563 1441742041 -0.677490 0.359924 -0.518616 -0.377563 1441742041 -0.657410 0.373962 -0.481384 -0.443115 1441742041 -0.657410 0.373962 -0.481384 -0.443115 1441742041 -0.657410 0.373962 -0.481384 -0.443115 1441742041 -0.657410 0.373962 -0.481384 -0.443115 1441742041 -0.657410 0.373962 -0.481384 -0.443115 1441742041 -0.657410 0.373962 -0.481384 -0.443115 1441742041 -0.661499 0.389526 -0.456055 -0.450317 1441742041 -0.661499 0.389526 -0.456055 -0.450317 1441742041 -0.661499 0.389526 -0.456055 -0.450317 1441742041 -0.661499 0.389526 -0.456055 -0.450317 1441742041 -0.661499 0.389526 -0.456055 -0.450317 1441742041 -0.661499 0.389526 -0.456055 -0.450317 1441742041 -0.650818 0.438354 -0.467773 -0.406799 1441742041 -0.650818 0.438354 -0.467773 -0.406799 1441742041 -0.650818 0.438354 -0.467773 -0.406799 1441742041 -0.650818 0.438354 -0.467773 -0.406799 1441742041 -0.650818 0.438354 -0.467773 -0.406799 1441742041 -0.650818 0.438354 -0.467773 -0.406799 1441742041 -0.650818 0.438354 -0.467773 -0.406799 1441742041 -0.641052 0.500183 -0.480347 -0.329041 1441742041 -0.641052 0.500183 -0.480347 -0.329041 1441742041 -0.641052 0.500183 -0.480347 -0.329041 1441742041 -0.641052 0.500183 -0.480347 -0.329041 1441742041 -0.641052 0.500183 -0.480347 -0.329041 1441742041 -0.641052 0.500183 -0.480347 -0.329041 1441742041 -0.630371 0.561890 -0.493469 -0.208374 1441742041 -0.630371 0.561890 -0.493469 -0.208374 1441742041 -0.630371 0.561890 -0.493469 -0.208374 1441742041 -0.630371 0.561890 -0.493469 -0.208374 1441742041 -0.630371 0.561890 -0.493469 -0.208374 1441742041 -0.630371 0.561890 -0.493469 -0.208374 1441742041 -0.579041 0.642822 -0.497864 -0.061096 1441742041 -0.579041 0.642822 -0.497864 -0.061096 1441742041 -0.579041 0.642822 -0.497864 -0.061096 1441742041 -0.579041 0.642822 -0.497864 -0.061096 1441742041 -0.579041 0.642822 -0.497864 -0.061096 1441742041 -0.579041 0.642822 -0.497864 -0.061096 1441742041 -0.476013 0.713135 -0.506409 0.092102 1441742041 -0.476013 0.713135 -0.506409 0.092102 1441742041 -0.476013 0.713135 -0.506409 0.092102 1441742041 -0.476013 0.713135 -0.506409 0.092102 1441742041 -0.476013 0.713135 -0.506409 0.092102 1441742041 -0.338684 0.751282 -0.516235 0.233215 1441742041 -0.338684 0.751282 -0.516235 0.233215 1441742041 -0.338684 0.751282 -0.516235 0.233215 1441742041 -0.338684 0.751282 -0.516235 0.233215 1441742041 -0.338684 0.751282 -0.516235 0.233215 1441742041 -0.338684 0.751282 -0.516235 0.233215 1441742041 -0.338684 0.751282 -0.516235 0.233215 1441742041 -0.185242 0.740906 -0.502014 0.405762 1441742041 -0.185242 0.740906 -0.502014 0.405762 1441742041 -0.185242 0.740906 -0.502014 0.405762 1441742041 -0.185242 0.740906 -0.502014 0.405762 1441742041 -0.185242 0.740906 -0.502014 0.405762 1441742041 -0.029968 0.659241 -0.434998 0.612549 1441742041 -0.029968 0.659241 -0.434998 0.612549 1441742041 -0.029968 0.659241 -0.434998 0.612549 1441742041 -0.029968 0.659241 -0.434998 0.612549 1441742041 -0.029968 0.659241 -0.434998 0.612549 1441742041 -0.029968 0.659241 -0.434998 0.612549 1441742041 -0.029968 0.659241 -0.434998 0.612549 1441742041 0.101990 0.582031 -0.358398 0.722717 1441742041 0.101990 0.582031 -0.358398 0.722717 1441742041 0.101990 0.582031 -0.358398 0.722717 1441742041 0.101990 0.582031 -0.358398 0.722717 1441742041 0.101990 0.582031 -0.358398 0.722717 1441742041 0.101990 0.582031 -0.358398 0.722717 1441742041 0.177185 0.494812 -0.283875 0.801941 1441742041 0.177185 0.494812 -0.283875 0.801941 1441742041 0.177185 0.494812 -0.283875 0.801941 1441742041 0.177185 0.494812 -0.283875 0.801941 1441742041 0.177185 0.494812 -0.283875 0.801941 1441742041 0.177185 0.494812 -0.283875 0.801941 1441742041 0.132507 0.506104 -0.290649 0.801086 1441742041 0.132507 0.506104 -0.290649 0.801086 1441742041 0.132507 0.506104 -0.290649 0.801086 1441742041 0.132507 0.506104 -0.290649 0.801086 1441742041 0.132507 0.506104 -0.290649 0.801086 1441742041 0.132507 0.506104 -0.290649 0.801086 1441742041 0.132507 0.506104 -0.290649 0.801086 1441742041 0.006409 0.591064 -0.348450 0.727417 1441742041 0.006409 0.591064 -0.348450 0.727417 1441742041 0.006409 0.591064 -0.348450 0.727417 1441742041 0.006409 0.591064 -0.348450 0.727417 1441742041 0.006409 0.591064 -0.348450 0.727417 1441742041 0.006409 0.591064 -0.348450 0.727417 1441742041 -0.141479 0.658936 -0.428955 0.601440 1441742041 -0.141479 0.658936 -0.428955 0.601440 1441742041 -0.141479 0.658936 -0.428955 0.601440 1441742041 -0.141479 0.658936 -0.428955 0.601440 1441742041 -0.141479 0.658936 -0.428955 0.601440 1441742041 -0.141479 0.658936 -0.428955 0.601440 1441742041 -0.271484 0.727051 -0.512634 0.367249 1441742041 -0.271484 0.727051 -0.512634 0.367249 1441742041 -0.271484 0.727051 -0.512634 0.367249 1441742041 -0.271484 0.727051 -0.512634 0.367249 1441742041 -0.271484 0.727051 -0.512634 0.367249 1441742041 -0.271484 0.727051 -0.512634 0.367249 1441742041 -0.413879 0.717712 -0.530945 0.177979 1441742041 -0.413879 0.717712 -0.530945 0.177979 1441742041 -0.413879 0.717712 -0.530945 0.177979 1441742041 -0.413879 0.717712 -0.530945 0.177979 1441742041 -0.413879 0.717712 -0.530945 0.177979 1441742041 -0.413879 0.717712 -0.530945 0.177979 1441742041 -0.559509 0.614380 -0.556030 0.017517 1441742041 -0.559509 0.614380 -0.556030 0.017517 1441742041 -0.559509 0.614380 -0.556030 0.017517 1441742041 -0.559509 0.614380 -0.556030 0.017517 1441742042 -0.559509 0.614380 -0.556030 0.017517 1441742042 -0.662537 0.478333 -0.553528 -0.161011 1441742042 -0.662537 0.478333 -0.553528 -0.161011 1441742042 -0.662537 0.478333 -0.553528 -0.161011 1441742042 -0.662537 0.478333 -0.553528 -0.161011 1441742042 -0.662537 0.478333 -0.553528 -0.161011 1441742042 -0.662537 0.478333 -0.553528 -0.161011 1441742042 -0.709045 0.372681 -0.516541 -0.302673 1441742042 -0.709045 0.372681 -0.516541 -0.302673 1441742042 -0.709045 0.372681 -0.516541 -0.302673 1441742042 -0.709045 0.372681 -0.516541 -0.302673 1441742042 -0.709045 0.372681 -0.516541 -0.302673 1441742042 -0.709045 0.372681 -0.516541 -0.302673 1441742042 -0.712830 0.337219 -0.492371 -0.368530 1441742042 -0.712830 0.337219 -0.492371 -0.368530 1441742042 -0.712830 0.337219 -0.492371 -0.368530 1441742042 -0.712830 0.337219 -0.492371 -0.368530 1441742042 -0.712830 0.337219 -0.492371 -0.368530 1441742042 -0.712830 0.337219 -0.492371 -0.368530 1441742042 -0.690369 0.347839 -0.480347 -0.414368 1441742042 -0.690369 0.347839 -0.480347 -0.414368 1441742042 -0.690369 0.347839 -0.480347 -0.414368 1441742042 -0.690369 0.347839 -0.480347 -0.414368 1441742042 -0.690369 0.347839 -0.480347 -0.414368 1441742042 -0.690369 0.347839 -0.480347 -0.414368 1441742042 -0.690369 0.347839 -0.480347 -0.414368 1441742042 -0.686890 0.367004 -0.437561 -0.449585 1441742042 -0.686890 0.367004 -0.437561 -0.449585 1441742042 -0.686890 0.367004 -0.437561 -0.449585 1441742042 -0.686890 0.367004 -0.437561 -0.449585 1441742042 -0.686890 0.367004 -0.437561 -0.449585 1441742042 -0.686890 0.367004 -0.437561 -0.449585 1441742042 -0.681091 0.394653 -0.432556 -0.439697 1441742042 -0.681091 0.394653 -0.432556 -0.439697 1441742042 -0.681091 0.394653 -0.432556 -0.439697 1441742042 -0.681091 0.394653 -0.432556 -0.439697 1441742042 -0.681091 0.394653 -0.432556 -0.439697 1441742042 -0.681091 0.394653 -0.432556 -0.439697 1441742042 -0.670532 0.433472 -0.461914 -0.386230 1441742042 -0.670532 0.433472 -0.461914 -0.386230 1441742042 -0.670532 0.433472 -0.461914 -0.386230 1441742042 -0.670532 0.433472 -0.461914 -0.386230 1441742042 -0.670532 0.433472 -0.461914 -0.386230 1441742042 -0.670532 0.433472 -0.461914 -0.386230 1441742042 -0.659912 0.486145 -0.490173 -0.296570 1441742042 -0.659912 0.486145 -0.490173 -0.296570 1441742042 -0.659912 0.486145 -0.490173 -0.296570 1441742042 -0.659912 0.486145 -0.490173 -0.296570 1441742042 -0.659912 0.486145 -0.490173 -0.296570 1441742042 -0.659912 0.486145 -0.490173 -0.296570 1441742042 -0.638855 0.544189 -0.517700 -0.166382 1441742042 -0.638855 0.544189 -0.517700 -0.166382 1441742042 -0.638855 0.544189 -0.517700 -0.166382 1441742042 -0.638855 0.544189 -0.517700 -0.166382 1441742042 -0.638855 0.544189 -0.517700 -0.166382 1441742042 -0.638855 0.544189 -0.517700 -0.166382 1441742042 -0.638855 0.544189 -0.517700 -0.166382 1441742042 -0.582397 0.616333 -0.529053 -0.032898 1441742042 -0.582397 0.616333 -0.529053 -0.032898 1441742042 -0.582397 0.616333 -0.529053 -0.032898 1441742042 -0.475891 0.690063 -0.534729 0.106689 1441742042 -0.475891 0.690063 -0.534729 0.106689 1441742042 -0.475891 0.690063 -0.534729 0.106689 1441742042 -0.475891 0.690063 -0.534729 0.106689 1441742042 -0.475891 0.690063 -0.534729 0.106689 1441742042 -0.475891 0.690063 -0.534729 0.106689 1441742042 -0.314941 0.739990 -0.539856 0.248596 1441742042 -0.314941 0.739990 -0.539856 0.248596 1441742042 -0.314941 0.739990 -0.539856 0.248596 1441742042 -0.314941 0.739990 -0.539856 0.248596 1441742042 -0.314941 0.739990 -0.539856 0.248596 1441742042 -0.314941 0.739990 -0.539856 0.248596 1441742042 -0.169434 0.728577 -0.514038 0.419739 1441742042 -0.169434 0.728577 -0.514038 0.419739 1441742042 -0.169434 0.728577 -0.514038 0.419739 1441742042 -0.169434 0.728577 -0.514038 0.419739 1441742042 -0.169434 0.728577 -0.514038 0.419739 1441742042 -0.169434 0.728577 -0.514038 0.419739 1441742042 -0.030823 0.653320 -0.418884 0.629822 1441742042 -0.030823 0.653320 -0.418884 0.629822 1441742042 -0.030823 0.653320 -0.418884 0.629822 1441742042 -0.030823 0.653320 -0.418884 0.629822 1441742042 -0.030823 0.653320 -0.418884 0.629822 1441742042 
-0.714478 0.058167 -0.682434 0.143127 1441742045 -0.714478 0.058167 -0.682434 0.143127 1441742045 -0.714478 0.058167 -0.682434 0.143127 1441742045 -0.714478 0.058167 -0.682434 0.143127 1441742045 -0.714478 0.058167 -0.682434 0.143127 1441742045 -0.714478 0.058167 -0.682434 0.143127 1441742045 -0.716797 0.064148 -0.680054 0.140259 1441742045 -0.716797 0.064148 -0.680054 0.140259 1441742045 -0.716797 0.064148 -0.680054 0.140259 1441742045 -0.716797 0.064148 -0.680054 0.140259 1441742045 -0.716797 0.064148 -0.680054 0.140259 1441742045 -0.716858 0.069336 -0.679993 0.137817 1441742045 -0.716858 0.069336 -0.679993 0.137817 1441742045 -0.716858 0.069336 -0.679993 0.137817 1441742045 -0.716858 0.069336 -0.679993 0.137817 1441742045 -0.716858 0.069336 -0.679993 0.137817 1441742045 -0.716858 0.069336 -0.679993 0.137817 1441742045 -0.716858 0.069336 -0.679993 0.137817 1441742045 -0.716370 0.074219 -0.681152 0.132019 1441742045 -0.716370 0.074219 -0.681152 0.132019 1441742045 -0.716370 0.074219 -0.681152 0.132019 1441742045 -0.716370 0.074219 -0.681152 0.132019 1441742045 -0.716370 0.074219 -0.681152 0.132019 1441742045 -0.716370 0.074219 -0.681152 0.132019 1441742045 -0.716736 0.068604 -0.681763 0.130005 1441742045 -0.716736 0.068604 -0.681763 0.130005 1441742045 -0.716736 0.068604 -0.681763 0.130005 1441742045 -0.716736 0.068604 -0.681763 0.130005 1441742045 -0.716736 0.068604 -0.681763 0.130005 1441742045 -0.716736 0.068604 -0.681763 0.130005 1441742045 -0.716736 0.068604 -0.681763 0.130005 1441742045 -0.716919 0.052002 -0.681946 0.135437 1441742045 -0.716919 0.052002 -0.681946 0.135437 1441742045 -0.716919 0.052002 -0.681946 0.135437 1441742045 -0.716919 0.052002 -0.681946 0.135437 1441742045 -0.716919 0.052002 -0.681946 0.135437 1441742045 -0.716919 0.052002 -0.681946 0.135437 1441742045 -0.716919 0.052002 -0.681946 0.135437 1441742045 -0.717712 0.037231 -0.679810 0.146362 1441742045 -0.717712 0.037231 -0.679810 0.146362 1441742045 -0.717712 0.037231 -0.679810 0.146362 1441742045 -0.717712 0.037231 -0.679810 0.146362 1441742045 -0.717712 0.037231 -0.679810 0.146362 1441742045 -0.717712 0.037231 -0.679810 0.146362 1441742045 -0.721008 0.026611 -0.674133 0.158264 1441742045 -0.721008 0.026611 -0.674133 0.158264 1441742045 -0.721008 0.026611 -0.674133 0.158264 1441742045 -0.721008 0.026611 -0.674133 0.158264 1441742045 -0.721008 0.026611 -0.674133 0.158264 1441742045 -0.721008 0.026611 -0.674133 0.158264 1441742045 -0.723267 0.034424 -0.671814 0.156311 1441742045 -0.723267 0.034424 -0.671814 0.156311 1441742045 -0.723267 0.034424 -0.671814 0.156311 1441742045 -0.723267 0.034424 -0.671814 0.156311 1441742045 -0.723267 0.034424 -0.671814 0.156311 1441742045 -0.723267 0.034424 -0.671814 0.156311 1441742045 -0.722900 0.045349 -0.672791 0.150879 1441742045 -0.722900 0.045349 -0.672791 0.150879 1441742045 -0.722900 0.045349 -0.672791 0.150879 1441742045 -0.722900 0.045349 -0.672791 0.150879 1441742045 -0.722900 0.045349 -0.672791 0.150879 1441742045 -0.722900 0.045349 -0.672791 0.150879 1441742045 -0.722046 0.043701 -0.673279 0.153259 1441742045 -0.722046 0.043701 -0.673279 0.153259 1441742045 -0.722046 0.043701 -0.673279 0.153259 1441742045 -0.722046 0.043701 -0.673279 0.153259 1441742045 -0.722046 0.043701 -0.673279 0.153259 1441742045 -0.722046 0.043701 -0.673279 0.153259 1441742045 -0.721802 0.043823 -0.673401 0.153809 1441742045 -0.721802 0.043823 -0.673401 0.153809 1441742045 -0.721802 0.043823 -0.673401 0.153809 1441742045 -0.721802 0.043823 -0.673401 0.153809 1441742045 -0.721802 0.043823 -0.673401 0.153809 1441742045 -0.721802 0.043823 -0.673401 0.153809 1441742045 -0.721985 0.047974 -0.672791 0.154419 1441742045 -0.721985 0.047974 -0.672791 0.154419 1441742045 -0.721985 0.047974 -0.672791 0.154419 1441742045 -0.721985 0.047974 -0.672791 0.154419 1441742045 -0.721985 0.047974 -0.672791 0.154419 1441742045 -0.721985 0.047974 -0.672791 0.154419 1441742045 -0.722046 0.048401 -0.671814 0.158203 1441742045 -0.722046 0.048401 -0.671814 0.158203 1441742045 -0.722046 0.048401 -0.671814 0.158203 1441742045 -0.722046 0.048401 -0.671814 0.158203 1441742045 -0.722046 0.048401 -0.671814 0.158203 1441742045 -0.722046 0.048401 -0.671814 0.158203 1441742045 -0.722046 0.048401 -0.671814 0.158203 1441742045 -0.720337 0.045593 -0.673035 0.161621 1441742045 -0.720337 0.045593 -0.673035 0.161621 1441742045 -0.720337 0.045593 -0.673035 0.161621 1441742045 -0.720337 0.045593 -0.673035 0.161621 1441742045 -0.720337 0.045593 -0.673035 0.161621 1441742045 -0.720337 0.045593 -0.673035 0.161621 1441742045 -0.719360 0.041626 -0.673645 0.164612 1441742045 -0.719360 0.041626 -0.673645 0.164612 1441742046 -0.719360 0.041626 -0.673645 0.164612 1441742046 -0.719360 0.041626 -0.673645 0.164612 1441742046 -0.719360 0.041626 -0.673645 0.164612 1441742046 -0.719360 0.041626 -0.673645 0.164612 1441742046 -0.718262 0.041016 -0.674683 0.165283 1441742046 -0.718262 0.041016 -0.674683 0.165283 1441742046 -0.718262 0.041016 -0.674683 0.165283 1441742046 -0.718262 0.041016 -0.674683 0.165283 1441742046 -0.718262 0.041016 -0.674683 0.165283 1441742046 -0.718262 0.041016 -0.674683 0.165283 1441742046 -0.720337 0.041016 -0.672119 0.166565 1441742046 -0.720337 0.041016 -0.672119 0.166565 1441742046 -0.720337 0.041016 -0.672119 0.166565 1441742046 -0.720337 0.041016 -0.672119 0.166565 1441742046 -0.720337 0.041016 -0.672119 0.166565 1441742046 -0.720337 0.041016 -0.672119 0.166565 1441742046 -0.720337 0.041016 -0.672119 0.166565 1441742046 -0.726685 0.053345 -0.666016 0.159790 1441742046 -0.726685 0.053345 -0.666016 0.159790 1441742046 -0.726685 0.053345 -0.666016 0.159790 1441742046 -0.726685 0.053345 -0.666016 0.159790 1441742046 -0.726685 0.053345 -0.666016 0.159790 1441742046 -0.726685 0.053345 -0.666016 0.159790 1441742046 -0.731934 0.086182 -0.661621 0.138489 1441742046 -0.731934 0.086182 -0.661621 0.138489 1441742046 -0.731934 0.086182 -0.661621 0.138489 1441742046 -0.731934 0.086182 -0.661621 0.138489 1441742046 -0.731934 0.086182 -0.661621 0.138489 1441742046 -0.731934 0.086182 -0.661621 0.138489 1441742046 -0.729431 0.104187 -0.665039 0.122253 1441742046 -0.729431 0.104187 -0.665039 0.122253 1441742046 -0.729431 0.104187 -0.665039 0.122253 1441742046 -0.729431 0.104187 -0.665039 0.122253 1441742046 -0.729431 0.104187 -0.665039 0.122253 1441742046 -0.729431 0.104187 -0.665039 0.122253 1441742046 -0.729431 0.104187 -0.665039 0.122253 1441742046 -0.727051 0.091736 -0.670715 0.114990 1441742046 -0.727051 0.091736 -0.670715 0.114990 1441742046 -0.727051 0.091736 -0.670715 0.114990 1441742046 -0.727051 0.091736 -0.670715 0.114990 1441742046 -0.727051 0.091736 -0.670715 0.114990 1441742046 -0.727051 0.091736 -0.670715 0.114990 1441742046 -0.724426 0.067078 -0.677124 0.110779 1441742046 -0.724426 0.067078 -0.677124 0.110779 1441742046 -0.724426 0.067078 -0.677124 0.110779 1441742046 -0.724426 0.067078 -0.677124 0.110779 1441742046 -0.724426 0.067078 -0.677124 0.110779 1441742046 -0.724426 0.067078 -0.677124 0.110779 1441742046 -0.719482 0.031860 -0.682739 0.123413 1441742046 -0.719482 0.031860 -0.682739 0.123413 1441742046 -0.719482 0.031860 -0.682739 0.123413 1441742046 -0.719482 0.031860 -0.682739 0.123413 1441742046 -0.719482 0.031860 -0.682739 0.123413 1441742046 -0.719482 0.031860 -0.682739 0.123413 1441742046 -0.718811 0.001282 -0.678467 0.151794 1441742046 -0.718811 0.001282 -0.678467 0.151794 1441742046 -0.718811 0.001282 -0.678467 0.151794 1441742046 -0.718811 0.001282 -0.678467 0.151794 1441742046 -0.718811 0.001282 -0.678467 0.151794 1441742046 -0.718811 0.001282 -0.678467 0.151794 1441742046 -0.723145 -0.000916 -0.668640 0.173279 1441742046 -0.723145 -0.000916 -0.668640 0.173279 1441742046 -0.723145 -0.000916 -0.668640 0.173279 1441742046 -0.723145 -0.000916 -0.668640 0.173279 1441742046 -0.723145 -0.000916 -0.668640 0.173279 1441742046 -0.723145 -0.000916 -0.668640 0.173279 1441742046 -0.723145 -0.000916 -0.668640 0.173279 1441742046 -0.727173 0.020691 -0.661255 0.183411 1441742046 -0.727173 0.020691 -0.661255 0.183411 1441742046 -0.727173 0.020691 -0.661255 0.183411 1441742046 -0.727173 0.020691 -0.661255 0.183411 1441742046 -0.727173 0.020691 -0.661255 0.183411 1441742046 -0.727173 0.020691 -0.661255 0.183411 1441742046 -0.729370 0.047974 -0.655518 0.189880 1441742046 -0.729370 0.047974 -0.655518 0.189880 1441742046 -0.729370 0.047974 -0.655518 0.189880 1441742046 -0.729370 0.047974 -0.655518 0.189880 1441742046 -0.729370 0.047974 -0.655518 0.189880 1441742046 -0.729370 0.047974 -0.655518 0.189880 1441742046 -0.729980 0.071533 -0.651306 0.194641 1441742046 -0.729980 0.071533 -0.651306 0.194641 1441742046 -0.729980 0.071533 -0.651306 0.194641 1441742046 -0.729980 0.071533 -0.651306 0.194641 1441742046 -0.729980 0.071533 -0.651306 0.194641 1441742046 -0.729980 0.071533 -0.651306 0.194641 1441742046 -0.727295 0.087402 -0.651611 0.197144 1441742046 -0.727295 0.087402 -0.651611 0.197144 1441742046 -0.727295 0.087402 -0.651611 0.197144 1441742046 -0.727295 0.087402 -0.651611 0.197144 1441742046 -0.727295 0.087402 -0.651611 0.197144 1441742046 -0.727295 0.087402 -0.651611 0.197144 1441742046 -0.721191 0.085815 -0.657471 0.200867 1441742046 -0.721191 0.085815 -0.657471 0.200867 1441742046 -0.721191 0.085815 -0.657471 0.200867 1441742046 -0.721191 0.085815 -0.657471 0.200867 1441742046 -0.721191 0.085815 -0.657471 0.200867 1441742046 -0.721191 0.085815 -0.657471 0.200867 1441742046 -0.721191 0.085815 -0.657471 0.200867 1441742046 -0.716187 0.068054 -0.663635 0.205078 1441742046 -0.716187 0.068054 -0.663635 0.205078 1441742046 -0.716187 0.068054 -0.663635 0.205078 1441742046 -0.716187 0.068054 -0.663635 0.205078 1441742046 -0.716187 0.068054 -0.663635 0.205078 1441742046 -0.716187 0.068054 -0.663635 0.205078 1441742046 -0.718445 0.061218 -0.664490 0.196411 1441742046 -0.718445 0.061218 -0.664490 0.196411 1441742046 -0.718445 0.061218 -0.664490 0.196411 1441742046 -0.718445 0.061218 -0.664490 0.196411 1441742046 -0.718445 0.061218 -0.664490 0.196411 1441742046 -0.718445 0.061218 -0.664490 0.196411 1441742046 -0.721191 0.064514 -0.665161 0.182739 1441742046 -0.721191 0.064514 -0.665161 0.182739 1441742046 -0.721191 0.064514 -0.665161 0.182739 1441742047 -0.721191 0.064514 -0.665161 0.182739 1441742047 -0.721191 0.064514 -0.665161 0.182739 1441742047 -0.721191 0.064514 -0.665161 0.182739 1441742047 -0.722046 0.054077 -0.665955 0.179626 1441742047 -0.722046 0.054077 -0.665955 0.179626 1441742047 -0.722046 0.054077 -0.665955 0.179626 1441742047 -0.722046 0.054077 -0.665955 0.179626 1441742047 -0.722046 0.054077 -0.665955 0.179626 1441742047 -0.725281 0.035522 -0.663330 0.181030 1441742047 -0.725281 0.035522 -0.663330 0.181030 1441742047 -0.725281 0.035522 -0.663330 0.181030 1441742047 -0.725281 0.035522 -0.663330 0.181030 1441742047 -0.725281 0.035522 -0.663330 0.181030 1441742047 -0.725281 0.035522 -0.663330 0.181030 1441742047 -0.728210 0.024536 -0.661255 0.178528 1441742047 -0.728210 0.024536 -0.661255 0.178528 1441742047 -0.728210 0.024536 -0.661255 0.178528 1441742047 -0.728210 0.024536 -0.661255 0.178528 1441742047 -0.728210 0.024536 -0.661255 0.178528 1441742047 -0.728210 0.024536 -0.661255 0.178528 1441742047 -0.728210 0.024536 -0.661255 0.178528 1441742047 -0.731140 0.029175 -0.659790 0.171326 1441742047 -0.731140 0.029175 -0.659790 0.171326 1441742047 -0.731140 0.029175 -0.659790 0.171326 1441742047 -0.731140 0.029175 -0.659790 0.171326 1441742047 -0.731140 0.029175 -0.659790 0.171326 1441742047 -0.731140 0.029175 -0.659790 0.171326 1441742047 -0.735596 0.045593 -0.656738 0.159912 1441742047 -0.735596 0.045593 -0.656738 0.159912 1441742047 -0.735596 0.045593 -0.656738 0.159912 1441742047 -0.735596 0.045593 -0.656738 0.159912 1441742047 -0.735596 0.045593 -0.656738 0.159912 1441742047 -0.735596 0.045593 -0.656738 0.159912 1441742047 -0.741333 0.070435 -0.651611 0.144775 1441742047 -0.741333 0.070435 -0.651611 0.144775 1441742047 -0.741333 0.070435 -0.651611 0.144775 1441742047 -0.741333 0.070435 -0.651611 0.144775 1441742047 -0.741333 0.070435 -0.651611 0.144775 1441742047 -0.741333 0.070435 -0.651611 0.144775 1441742047 -0.744324 0.093384 -0.648743 0.128174 1441742047 -0.744324 0.093384 -0.648743 0.128174 1441742047 -0.744324 0.093384 -0.648743 0.128174 1441742047 -0.744324 0.093384 -0.648743 0.128174 1441742047 -0.744324 0.093384 -0.648743 0.128174 1441742047 -0.744324 0.093384 -0.648743 0.128174 1441742047 -0.744324 0.093384 -0.648743 0.128174 1441742047 -0.740540 0.097229 -0.654907 0.115417 1441742047 -0.740540 0.097229 -0.654907 0.115417 1441742047 -0.740540 0.097229 -0.654907 0.115417 1441742047 -0.740540 0.097229 -0.654907 0.115417 1441742047 -0.740540 0.097229 -0.654907 0.115417 1441742047 -0.740540 0.097229 -0.654907 0.115417 1441742047 -0.732361 0.077759 -0.666443 0.116150 1441742047 -0.732361 0.077759 -0.666443 0.116150 1441742047 -0.732361 0.077759 -0.666443 0.116150 1441742047 -0.732361 0.077759 -0.666443 0.116150 1441742047 -0.732361 0.077759 -0.666443 0.116150 1441742047 -0.732361 0.077759 -0.666443 0.116150 1441742047 -0.721069 0.051697 -0.678894 0.128479 1441742047 -0.721069 0.051697 -0.678894 0.128479 1441742047 -0.721069 0.051697 -0.678894 0.128479 1441742047 -0.721069 0.051697 -0.678894 0.128479 1441742047 -0.721069 0.051697 -0.678894 0.128479 1441742047 -0.721069 0.051697 -0.678894 0.128479 1441742047 -0.713318 0.028198 -0.684326 0.148865 1441742047 -0.713318 0.028198 -0.684326 0.148865 1441742047 -0.713318 0.028198 -0.684326 0.148865 1441742047 -0.713318 0.028198 -0.684326 0.148865 1441742047 -0.713318 0.028198 -0.684326 0.148865 1441742047 -0.713318 0.028198 -0.684326 0.148865 1441742047 -0.714417 0.016357 -0.679016 0.168457 1441742047 -0.714417 0.016357 -0.679016 0.168457 1441742047 -0.714417 0.016357 -0.679016 0.168457 1441742047 -0.714417 0.016357 -0.679016 0.168457 1441742047 -0.714417 0.016357 -0.679016 0.168457 1441742047 -0.714417 0.016357 -0.679016 0.168457 1441742047 -0.718323 0.023193 -0.671570 0.180359 1441742047 -0.718323 0.023193 -0.671570 0.180359 1441742047 -0.718323 0.023193 -0.671570 0.180359 1441742047 -0.718323 0.023193 -0.671570 0.180359 1441742047 -0.718323 0.023193 -0.671570 0.180359 1441742047 -0.718323 0.023193 -0.671570 0.180359 1441742047 -0.719971 0.035645 -0.666687 0.189636 1441742047 -0.719971 0.035645 -0.666687 0.189636 1441742047 -0.719971 0.035645 -0.666687 0.189636 1441742047 -0.719971 0.035645 -0.666687 0.189636 1441742047 -0.719971 0.035645 -0.666687 0.189636 1441742047 -0.719971 0.035645 -0.666687 0.189636 1441742047 -0.720032 0.042664 -0.663330 0.199463 1441742047 -0.720032 0.042664 -0.663330 0.199463 1441742047 -0.720032 0.042664 -0.663330 0.199463 1441742047 -0.720032 0.042664 -0.663330 0.199463 1441742047 -0.720032 0.042664 -0.663330 0.199463 1441742047 -0.720032 0.042664 -0.663330 0.199463 1441742047 -0.720337 0.044373 -0.660950 0.205750 1441742047 -0.720337 0.044373 -0.660950 0.205750 1441742047 -0.720337 0.044373 -0.660950 0.205750 1441742047 -0.720337 0.044373 -0.660950 0.205750 1441742047 -0.720337 0.044373 -0.660950 0.205750 1441742047 -0.720337 0.044373 -0.660950 0.205750 1441742047 -0.721497 0.053162 -0.659912 0.203003 1441742047 -0.721497 0.053162 -0.659912 0.203003 1441742047 -0.721497 0.053162 -0.659912 0.203003 1441742047 -0.721497 0.053162 -0.659912 0.203003 1441742047 -0.721497 0.053162 -0.659912 0.203003 1441742047 -0.721497 0.053162 -0.659912 0.203003 1441742047 -0.720581 0.062012 -0.661926 0.197021 1441742047 -0.720581 0.062012 -0.661926 0.197021 1441742047 -0.720581 0.062012 -0.661926 0.197021 1441742047 -0.720581 0.062012 -0.661926 0.197021 1441742048 -0.720581 0.062012 -0.661926 0.197021 1441742048 -0.720581 0.062012 -0.661926 0.197021 1441742048 -0.720581 0.062012 -0.661926 0.197021 1441742048 -0.717712 0.057556 -0.666992 0.191650 1441742048 -0.717712 0.057556 -0.666992 0.191650 1441742048 -0.717712 0.057556 -0.666992 0.191650 1441742048 -0.717712 0.057556 -0.666992 0.191650 1441742048 -0.717712 0.057556 -0.666992 0.191650 1441742048 -0.717712 0.057556 -0.666992 0.191650 1441742048 -0.715698 0.046265 -0.672424 0.183228 1441742048 -0.715698 0.046265 -0.672424 0.183228 1441742048 -0.715698 0.046265 -0.672424 0.183228 1441742048 -0.715698 0.046265 -0.672424 0.183228 1441742048 -0.715698 0.046265 -0.672424 0.183228 1441742048 -0.715698 0.046265 -0.672424 0.183228 1441742048 -0.716553 0.042053 -0.675049 0.170959 1441742048 -0.716553 0.042053 -0.675049 0.170959 1441742048 -0.716553 0.042053 -0.675049 0.170959 1441742048 -0.716553 0.042053 -0.675049 0.170959 1441742048 -0.716553 0.042053 -0.675049 0.170959 1441742048 -0.716553 0.042053 -0.675049 0.170959 1441742048 -0.716553 0.042053 -0.675049 0.170959 1441742048 -0.718567 0.043457 -0.675476 0.159729 1441742048 -0.718567 0.043457 -0.675476 0.159729 1441742048 -0.718567 0.043457 -0.675476 0.159729 1441742048 -0.718567 0.043457 -0.675476 0.159729 1441742048 -0.718567 0.043457 -0.675476 0.159729 1441742048 -0.718567 0.043457 -0.675476 0.159729 1441742048 -0.720032 0.032104 -0.676514 0.151367 1441742048 -0.720032 0.032104 -0.676514 0.151367 1441742048 -0.720032 0.032104 -0.676514 0.151367 1441742048 -0.720032 0.032104 -0.676514 0.151367 1441742048 -0.720032 0.032104 -0.676514 0.151367 1441742048 -0.720032 0.032104 -0.676514 0.151367 1441742048 -0.722534 0.014954 -0.678772 0.130615 1441742048 -0.722534 0.014954 -0.678772 0.130615 1441742048 -0.722534 0.014954 -0.678772 0.130615 1441742048 -0.722534 0.014954 -0.678772 0.130615 1441742048 -0.722534 0.014954 -0.678772 0.130615 1441742048 -0.724304 -0.005920 -0.680176 0.113098 1441742048 -0.724304 -0.005920 -0.680176 0.113098 1441742048 -0.724304 -0.005920 -0.680176 0.113098 1441742048 -0.724304 -0.005920 -0.680176 0.113098 1441742048 -0.724304 -0.005920 -0.680176 0.113098 1441742048 -0.724304 -0.005920 -0.680176 0.113098 1441742048 -0.724304 -0.005920 -0.680176 0.113098 1441742048 -0.725342 -0.023804 -0.679077 0.110901 1441742048 -0.725342 -0.023804 -0.679077 0.110901 1441742048 -0.725342 -0.023804 -0.679077 0.110901 1441742048 -0.725342 -0.023804 -0.679077 0.110901 1441742048 -0.725342 -0.023804 -0.679077 0.110901 1441742048 -0.725342 -0.023804 -0.679077 0.110901 1441742048 -0.725342 -0.023804 -0.679077 0.110901 1441742048 -0.735352 -0.006470 -0.671204 0.093994 1441742048 -0.735352 -0.006470 -0.671204 0.093994 1441742048 -0.735352 -0.006470 -0.671204 0.093994 1441742048 -0.735352 -0.006470 -0.671204 0.093994 1441742048 -0.735352 -0.006470 -0.671204 0.093994 1441742048 -0.735352 -0.006470 -0.671204 0.093994 1441742048 -0.749451 0.048401 -0.658142 0.053528 1441742048 -0.749451 0.048401 -0.658142 0.053528 1441742048 -0.749451 0.048401 -0.658142 0.053528 1441742048 -0.749451 0.048401 -0.658142 0.053528 1441742048 -0.749451 0.048401 -0.658142 0.053528 1441742048 -0.749451 0.048401 -0.658142 0.053528 1441742048 -0.753662 0.075012 -0.652344 0.028564 1441742048 -0.753662 0.075012 -0.652344 0.028564 1441742048 -0.753662 0.075012 -0.652344 0.028564 1441742048 -0.753662 0.075012 -0.652344 0.028564 1441742048 -0.753662 0.075012 -0.652344 0.028564 1441742048 -0.753662 0.075012 -0.652344 0.028564 1441742048 -0.753662 0.075012 -0.652344 0.028564 1441742048 -0.747864 0.047119 -0.661133 0.038879 1441742048 -0.747864 0.047119 -0.661133 0.038879 1441742048 -0.747864 0.047119 -0.661133 0.038879 1441742048 -0.747864 0.047119 -0.661133 0.038879 1441742048 -0.747864 0.047119 -0.661133 0.038879 1441742048 -0.747864 0.047119 -0.661133 0.038879 1441742048 -0.739258 0.016724 -0.670471 0.061584 1441742048 -0.739258 0.016724 -0.670471 0.061584 1441742048 -0.739258 0.016724 -0.670471 0.061584 1441742048 -0.739258 0.016724 -0.670471 0.061584 1441742048 -0.739258 0.016724 -0.670471 0.061584 1441742048 -0.739258 0.016724 -0.670471 0.061584 1441742048 -0.733765 0.013428 -0.674561 0.080200 1441742048 -0.733765 0.013428 -0.674561 0.080200 1441742048 -0.733765 0.013428 -0.674561 0.080200 1441742048 -0.733765 0.013428 -0.674561 0.080200 1441742048 -0.733765 0.013428 -0.674561 0.080200 1441742048 -0.733765 0.013428 -0.674561 0.080200 1441742048 -0.731262 0.016296 -0.674744 0.098877 1441742048 -0.731262 0.016296 -0.674744 0.098877 1441742048 -0.731262 0.016296 -0.674744 0.098877 1441742048 -0.731262 0.016296 -0.674744 0.098877 1441742048 -0.731262 0.016296 -0.674744 0.098877 1441742048 -0.731262 0.016296 -0.674744 0.098877 1441742048 -0.731262 0.016296 -0.674744 0.098877 1441742048 -0.732483 0.017212 -0.670105 0.119080 1441742048 -0.732483 0.017212 -0.670105 0.119080 1441742048 -0.732483 0.017212 -0.670105 0.119080 1441742048 -0.732483 0.017212 -0.670105 0.119080 1441742048 -0.732483 0.017212 -0.670105 0.119080 1441742048 -0.732483 0.017212 -0.670105 0.119080 1441742048 -0.734680 0.023071 -0.664307 0.135742 1441742048 -0.734680 0.023071 -0.664307 0.135742 1441742048 -0.734680 0.023071 -0.664307 0.135742 1441742048 -0.734680 0.023071 -0.664307 0.135742 1441742048 -0.734680 0.023071 -0.664307 0.135742 1441742048 -0.734680 0.023071 -0.664307 0.135742 1441742048 -0.738220 0.030396 -0.657654 0.147156 1441742048 -0.738220 0.030396 -0.657654 0.147156 1441742048 -0.738220 0.030396 -0.657654 0.147156 1441742048 -0.738220 0.030396 -0.657654 0.147156 1441742048 -0.738220 0.030396 -0.657654 0.147156 1441742048 -0.738220 0.030396 -0.657654 0.147156 1441742049 -0.738220 0.030396 -0.657654 0.147156 1441742049 -0.741150 0.033875 -0.652771 0.153381 1441742049 -0.741150 0.033875 -0.652771 0.153381 1441742049 -0.741150 0.033875 -0.652771 0.153381 1441742049 -0.741150 0.033875 -0.652771 0.153381 1441742049 -0.741150 0.033875 -0.652771 0.153381 1441742049 -0.741150 0.033875 -0.652771 0.153381 1441742049 -0.741150 0.033875 -0.652771 0.153381 1441742049 -0.743652 0.043030 -0.650208 0.149658 1441742049 -0.743652 0.043030 -0.650208 0.149658 1441742049 -0.743652 0.043030 -0.650208 0.149658 1441742049 -0.743652 0.043030 -0.650208 0.149658 1441742049 -0.743652 0.043030 -0.650208 0.149658 1441742049 -0.743652 0.043030 -0.650208 0.149658 1441742049 -0.745483 0.058777 -0.649841 0.136292 1441742049 -0.745483 0.058777 -0.649841 0.136292 1441742049 -0.745483 0.058777 -0.649841 0.136292 1441742049 -0.745483 0.058777 -0.649841 0.136292 1441742049 -0.745483 0.058777 -0.649841 0.136292 1441742049 -0.745483 0.058777 -0.649841 0.136292 1441742049 -0.742920 0.061707 -0.654663 0.125610 1441742049 -0.742920 0.061707 -0.654663 0.125610 1441742049 -0.742920 0.061707 -0.654663 0.125610 1441742049 -0.742920 0.061707 -0.654663 0.125610 1441742049 -0.742920 0.061707 -0.654663 0.125610 1441742049 -0.742920 0.061707 -0.654663 0.125610 1441742049 -0.742920 0.061707 -0.654663 0.125610 1441742049 -0.737000 0.042297 -0.662476 0.127319 1441742049 -0.737000 0.042297 -0.662476 0.127319 1441742049 -0.737000 0.042297 -0.662476 0.127319 1441742049 -0.737000 0.042297 -0.662476 0.127319 1441742049 -0.737000 0.042297 -0.662476 0.127319 1441742049 -0.729675 0.009766 -0.669434 0.139343 1441742049 -0.729675 0.009766 -0.669434 0.139343 1441742049 -0.729675 0.009766 -0.669434 0.139343 1441742049 -0.729675 0.009766 -0.669434 0.139343 1441742049 -0.729675 0.009766 -0.669434 0.139343 1441742049 -0.729675 0.009766 -0.669434 0.139343 1441742049 -0.725830 -0.015259 -0.672241 0.145325 1441742049 -0.725830 -0.015259 -0.672241 0.145325 1441742049 -0.725830 -0.015259 -0.672241 0.145325 1441742049 -0.725830 -0.015259 -0.672241 0.145325 1441742049 -0.725830 -0.015259 -0.672241 0.145325 1441742049 -0.725830 -0.015259 -0.672241 0.145325 1441742049 -0.728271 -0.013672 -0.671448 0.136597 1441742049 -0.728271 -0.013672 -0.671448 0.136597 1441742049 -0.728271 -0.013672 -0.671448 0.136597 1441742049 -0.728271 -0.013672 -0.671448 0.136597 1441742049 -0.728271 -0.013672 -0.671448 0.136597 1441742049 -0.728271 -0.013672 -0.671448 0.136597 1441742049 -0.729675 -0.010498 -0.670471 0.134033 1441742049 -0.729675 -0.010498 -0.670471 0.134033 1441742049 -0.729675 -0.010498 -0.670471 0.134033 1441742049 -0.729675 -0.010498 -0.670471 0.134033 1441742049 -0.729675 -0.010498 -0.670471 0.134033 1441742049 -0.729675 -0.010498 -0.670471 0.134033 1441742049 -0.729675 -0.010498 -0.670471 0.134033 1441742049 -0.731628 -0.010620 -0.667847 0.136719 1441742049 -0.731628 -0.010620 -0.667847 0.136719 1441742049 -0.731628 -0.010620 -0.667847 0.136719 1441742049 -0.731628 -0.010620 -0.667847 0.136719 1441742049 -0.731628 -0.010620 -0.667847 0.136719 1441742049 -0.731628 -0.010620 -0.667847 0.136719 1441742049 -0.734558 -0.006104 -0.664551 0.137207 1441742049 -0.734558 -0.006104 -0.664551 0.137207 1441742049 -0.734558 -0.006104 -0.664551 0.137207 1441742049 -0.734558 -0.006104 -0.664551 0.137207 1441742049 -0.734558 -0.006104 -0.664551 0.137207 1441742049 -0.734558 -0.006104 -0.664551 0.137207 1441742049 -0.734558 -0.006104 -0.664551 0.137207 1441742049 -0.738708 0.006897 -0.660461 0.134766 1441742049 -0.738708 0.006897 -0.660461 0.134766 1441742049 -0.738708 0.006897 -0.660461 0.134766 1441742049 -0.738708 0.006897 -0.660461 0.134766 1441742049 -0.738708 0.006897 -0.660461 0.134766 1441742049 -0.738708 0.006897 -0.660461 0.134766 1441742049 -0.745911 0.034119 -0.653076 0.126648 1441742049 -0.745911 0.034119 -0.653076 0.126648 1441742049 -0.745911 0.034119 -0.653076 0.126648 1441742049 -0.745911 0.034119 -0.653076 0.126648 1441742049 -0.745911 0.034119 -0.653076 0.126648 1441742049 -0.745911 0.034119 -0.653076 0.126648 1441742049 -0.752991 0.072083 -0.645447 0.106323 1441742049 -0.752991 0.072083 -0.645447 0.106323 1441742049 -0.752991 0.072083 -0.645447 0.106323 1441742049 -0.752991 0.072083 -0.645447 0.106323 1441742049 -0.752991 0.072083 -0.645447 0.106323 1441742049 -0.753906 0.090881 -0.644531 0.089600 1441742049 -0.753906 0.090881 -0.644531 0.089600 1441742049 -0.753906 0.090881 -0.644531 0.089600 1441742049 -0.753906 0.090881 -0.644531 0.089600 1441742049 -0.753906 0.090881 -0.644531 0.089600 1441742049 -0.753906 0.090881 -0.644531 0.089600 1441742049 -0.748291 0.066162 -0.653076 0.096252 1441742049 -0.748291 0.066162 -0.653076 0.096252 1441742049 -0.748291 0.066162 -0.653076 0.096252 1441742049 -0.748291 0.066162 -0.653076 0.096252 1441742049 -0.748291 0.066162 -0.653076 0.096252 1441742049 -0.748291 0.066162 -0.653076 0.096252 1441742049 -0.739990 0.025452 -0.661804 0.117859 1441742049 -0.739990 0.025452 -0.661804 0.117859 1441742049 -0.739990 0.025452 -0.661804 0.117859 1441742049 -0.739990 0.025452 -0.661804 0.117859 1441742049 -0.739990 0.025452 -0.661804 0.117859 1441742049 -0.739990 0.025452 -0.661804 0.117859 1441742049 -0.734863 0.004944 -0.664246 0.137024 1441742049 -0.734863 0.004944 -0.664246 0.137024 1441742049 -0.734863 0.004944 -0.664246 0.137024 1441742049 -0.734863 0.004944 -0.664246 0.137024 1441742049 -0.734863 0.004944 -0.664246 0.137024 1441742049 -0.734863 0.004944 -0.664246 0.137024 1441742050 -0.731995 0.002747 -0.664795 0.149292 1441742050 -0.731995 0.002747 -0.664795 0.149292 1441742050 -0.731995 0.002747 -0.664795 0.149292 1441742050 -0.731995 0.002747 -0.664795 0.149292 1441742050 -0.731995 0.002747 -0.664795 0.149292 1441742050 -0.731995 0.002747 -0.664795 0.149292 1441742050 -0.731995 0.002747 -0.664795 0.149292 1441742050 -0.730713 -0.004333 -0.662903 0.163513 1441742050 -0.730713 -0.004333 -0.662903 0.163513 1441742050 -0.730713 -0.004333 -0.662903 0.163513 1441742050 -0.730713 -0.004333 -0.662903 0.163513 1441742050 -0.730713 -0.004333 -0.662903 0.163513 1441742050 -0.731262 -0.010681 -0.658813 0.176514 1441742050 -0.731262 -0.010681 -0.658813 0.176514 1441742050 -0.731262 -0.010681 -0.658813 0.176514 1441742050 -0.731262 -0.010681 -0.658813 0.176514 1441742050 -0.731262 -0.010681 -0.658813 0.176514 1441742050 -0.731262 -0.010681 -0.658813 0.176514 1441742050 -0.731262 -0.010681 -0.658813 0.176514 1441742050 -0.732727 -0.006409 -0.654053 0.188110 1441742050 -0.732727 -0.006409 -0.654053 0.188110 1441742050 -0.732727 -0.006409 -0.654053 0.188110 1441742050 -0.732727 -0.006409 -0.654053 0.188110 1441742050 -0.732727 -0.006409 -0.654053 0.188110 1441742050 -0.732727 -0.006409 -0.654053 0.188110 1441742050 -0.732971 0.002075 -0.650085 0.200500 1441742050 -0.732971 0.002075 -0.650085 0.200500 1441742050 -0.732971 0.002075 -0.650085 0.200500 1441742050 -0.732971 0.002075 -0.650085 0.200500 1441742050 -0.732971 0.002075 -0.650085 0.200500 1441742050 -0.732971 0.002075 -0.650085 0.200500 1441742050 -0.733459 0.015503 -0.646240 0.210266 1441742050 -0.733459 0.015503 -0.646240 0.210266 1441742050 -0.733459 0.015503 -0.646240 0.210266 1441742050 -0.733459 0.015503 -0.646240 0.210266 1441742050 -0.733459 0.015503 -0.646240 0.210266 1441742050 -0.733459 0.015503 -0.646240 0.210266 1441742050 -0.733459 0.015503 -0.646240 0.210266 1441742050 -0.734863 0.035828 -0.641541 0.217285 1441742050 -0.734863 0.035828 -0.641541 0.217285 1441742050 -0.734863 0.035828 -0.641541 0.217285 1441742050 -0.734863 0.035828 -0.641541 0.217285 1441742050 -0.734863 0.035828 -0.641541 0.217285 1441742050 -0.734863 0.035828 -0.641541 0.217285 1441742050 
-0.759094 0.136169 -0.636597 0.001282 1441742053 -0.766541 0.157715 -0.622498 -0.007568 1441742053 -0.766541 0.157715 -0.622498 -0.007568 1441742053 -0.766541 0.157715 -0.622498 -0.007568 1441742053 -0.766541 0.157715 -0.622498 -0.007568 1441742053 -0.766541 0.157715 -0.622498 -0.007568 1441742053 -0.766541 0.157715 -0.622498 -0.007568 1441742053 -0.766541 0.157715 -0.622498 -0.007568 1441742053 -0.768066 0.161621 -0.619690 -0.005493 1441742053 -0.768066 0.161621 -0.619690 -0.005493 1441742053 -0.768066 0.161621 -0.619690 -0.005493 1441742053 -0.768066 0.161621 -0.619690 -0.005493 1441742053 -0.768066 0.161621 -0.619690 -0.005493 1441742053 -0.768066 0.161621 -0.619690 -0.005493 1441742053 -0.770508 0.165405 -0.615662 0.003601 1441742053 -0.770508 0.165405 -0.615662 0.003601 1441742053 -0.770508 0.165405 -0.615662 0.003601 1441742053 -0.770508 0.165405 -0.615662 0.003601 1441742053 -0.770508 0.165405 -0.615662 0.003601 1441742053 -0.770508 0.165405 -0.615662 0.003601 1441742053 -0.767761 0.190125 -0.611877 0.010864 1441742053 -0.767761 0.190125 -0.611877 0.010864 1441742053 -0.767761 0.190125 -0.611877 0.010864 1441742053 -0.767761 0.190125 -0.611877 0.010864 1441742053 -0.767761 0.190125 -0.611877 0.010864 1441742053 -0.767761 0.190125 -0.611877 0.010864 1441742053 -0.754517 0.250488 -0.606567 0.011414 1441742053 -0.754517 0.250488 -0.606567 0.011414 1441742053 -0.754517 0.250488 -0.606567 0.011414 1441742053 -0.754517 0.250488 -0.606567 0.011414 1441742054 -0.754517 0.250488 -0.606567 0.011414 1441742054 -0.754517 0.250488 -0.606567 0.011414 1441742054 -0.754517 0.250488 -0.606567 0.011414 1441742054 -0.713745 0.378052 -0.589600 -0.012024 1441742054 -0.713745 0.378052 -0.589600 -0.012024 1441742054 -0.713745 0.378052 -0.589600 -0.012024 1441742054 -0.713745 0.378052 -0.589600 -0.012024 1441742054 -0.713745 0.378052 -0.589600 -0.012024 1441742054 -0.713745 0.378052 -0.589600 -0.012024 1441742054 -0.608154 0.568237 -0.552612 -0.043335 1441742054 -0.608154 0.568237 -0.552612 -0.043335 1441742054 -0.608154 0.568237 -0.552612 -0.043335 1441742054 -0.608154 0.568237 -0.552612 -0.043335 1441742054 -0.608154 0.568237 -0.552612 -0.043335 1441742054 -0.608154 0.568237 -0.552612 -0.043335 1441742054 -0.608154 0.568237 -0.552612 -0.043335 1441742054 -0.440308 0.726990 -0.525635 -0.037292 1441742054 -0.440308 0.726990 -0.525635 -0.037292 1441742054 -0.440308 0.726990 -0.525635 -0.037292 1441742054 -0.440308 0.726990 -0.525635 -0.037292 1441742054 -0.440308 0.726990 -0.525635 -0.037292 1441742054 -0.440308 0.726990 -0.525635 -0.037292 1441742054 -0.293335 0.793518 -0.528687 0.069031 1441742054 -0.293335 0.793518 -0.528687 0.069031 1441742054 -0.293335 0.793518 -0.528687 0.069031 1441742054 -0.293335 0.793518 -0.528687 0.069031 1441742054 -0.293335 0.793518 -0.528687 0.069031 1441742054 -0.293335 0.793518 -0.528687 0.069031 1441742054 -0.190796 0.789307 -0.522644 0.259705 1441742054 -0.190796 0.789307 -0.522644 0.259705 1441742054 -0.190796 0.789307 -0.522644 0.259705 1441742054 -0.190796 0.789307 -0.522644 0.259705 1441742054 -0.190796 0.789307 -0.522644 0.259705 1441742054 -0.190796 0.789307 -0.522644 0.259705 1441742054 -0.093506 0.737671 -0.456970 0.488037 1441742054 -0.093506 0.737671 -0.456970 0.488037 1441742054 -0.093506 0.737671 -0.456970 0.488037 1441742054 -0.093506 0.737671 -0.456970 0.488037 1441742054 -0.093506 0.737671 -0.456970 0.488037 1441742054 -0.093506 0.737671 -0.456970 0.488037 1441742054 0.012451 0.630249 -0.334412 0.700500 1441742054 0.012451 0.630249 -0.334412 0.700500 1441742054 0.012451 0.630249 -0.334412 0.700500 1441742054 0.012451 0.630249 -0.334412 0.700500 1441742054 0.012451 0.630249 -0.334412 0.700500 1441742054 0.012451 0.630249 -0.334412 0.700500 1441742054 0.169434 0.511353 -0.253784 0.803345 1441742054 0.169434 0.511353 -0.253784 0.803345 1441742054 0.169434 0.511353 -0.253784 0.803345 1441742054 0.169434 0.511353 -0.253784 0.803345 1441742054 0.169434 0.511353 -0.253784 0.803345 1441742054 0.169434 0.511353 -0.253784 0.803345 1441742054 0.218384 0.418579 -0.178711 0.863159 1441742054 0.218384 0.418579 -0.178711 0.863159 1441742054 0.218384 0.418579 -0.178711 0.863159 1441742054 0.218384 0.418579 -0.178711 0.863159 1441742054 0.218384 0.418579 -0.178711 0.863159 1441742054 0.218384 0.418579 -0.178711 0.863159 1441742054 0.218384 0.418579 -0.178711 0.863159 1441742054 0.138855 0.430420 -0.166809 0.876099 1441742054 0.138855 0.430420 -0.166809 0.876099 1441742054 0.138855 0.430420 -0.166809 0.876099 1441742054 0.138855 0.430420 -0.166809 0.876099 1441742054 0.138855 0.430420 -0.166809 0.876099 1441742054 0.009216 0.580078 -0.259644 0.771973 1441742054 0.009216 0.580078 -0.259644 0.771973 1441742054 0.009216 0.580078 -0.259644 0.771973 1441742054 0.009216 0.580078 -0.259644 0.771973 1441742054 0.009216 0.580078 -0.259644 0.771973 1441742054 0.009216 0.580078 -0.259644 0.771973 1441742054 -0.147949 0.711060 -0.377563 0.574402 1441742054 -0.147949 0.711060 -0.377563 0.574402 1441742054 -0.147949 0.711060 -0.377563 0.574402 1441742054 -0.147949 0.711060 -0.377563 0.574402 1441742054 -0.147949 0.711060 -0.377563 0.574402 1441742054 -0.147949 0.711060 -0.377563 0.574402 1441742054 -0.147949 0.711060 -0.377563 0.574402 1441742054 -0.330872 0.768005 -0.464844 0.290894 1441742054 -0.330872 0.768005 -0.464844 0.290894 1441742054 -0.330872 0.768005 -0.464844 0.290894 1441742054 -0.330872 0.768005 -0.464844 0.290894 1441742054 -0.330872 0.768005 -0.464844 0.290894 1441742054 -0.330872 0.768005 -0.464844 0.290894 1441742054 -0.539917 0.668152 -0.504089 0.089172 1441742054 -0.539917 0.668152 -0.504089 0.089172 1441742054 -0.539917 0.668152 -0.504089 0.089172 1441742054 -0.539917 0.668152 -0.504089 0.089172 1441742054 -0.539917 0.668152 -0.504089 0.089172 1441742054 -0.539917 0.668152 -0.504089 0.089172 1441742054 -0.670532 0.475220 -0.563416 -0.084717 1441742054 -0.670532 0.475220 -0.563416 -0.084717 1441742054 -0.670532 0.475220 -0.563416 -0.084717 1441742054 -0.670532 0.475220 -0.563416 -0.084717 1441742054 -0.670532 0.475220 -0.563416 -0.084717 1441742054 -0.670532 0.475220 -0.563416 -0.084717 1441742054 -0.713806 0.335754 -0.543091 -0.287903 1441742054 -0.713806 0.335754 -0.543091 -0.287903 1441742054 -0.713806 0.335754 -0.543091 -0.287903 1441742054 -0.713806 0.335754 -0.543091 -0.287903 1441742054 -0.713806 0.335754 -0.543091 -0.287903 1441742054 -0.713806 0.335754 -0.543091 -0.287903 1441742054 -0.674683 0.378784 -0.491150 -0.400269 1441742054 -0.674683 0.378784 -0.491150 -0.400269 1441742054 -0.674683 0.378784 -0.491150 -0.400269 1441742054 -0.674683 0.378784 -0.491150 -0.400269 1441742054 -0.674683 0.378784 -0.491150 -0.400269 1441742054 -0.674683 0.378784 -0.491150 -0.400269 1441742054 -0.674683 0.378784 -0.491150 -0.400269 1441742054 -0.601685 0.464111 -0.479614 -0.438904 1441742054 -0.601685 0.464111 -0.479614 -0.438904 1441742054 -0.601685 0.464111 -0.479614 -0.438904 1441742054 -0.601685 0.464111 -0.479614 -0.438904 1441742054 -0.601685 0.464111 -0.479614 -0.438904 1441742055 -0.601685 0.464111 -0.479614 -0.438904 1441742055 -0.635620 0.409485 -0.431580 -0.492065 1441742055 -0.635620 0.409485 -0.431580 -0.492065 1441742055 -0.635620 0.409485 -0.431580 -0.492065 1441742055 -0.635620 0.409485 -0.431580 -0.492065 1441742055 -0.635620 0.409485 -0.431580 -0.492065 1441742055 -0.635620 0.409485 -0.431580 -0.492065 1441742055 -0.645996 0.386108 -0.415466 -0.510986 1441742055 -0.645996 0.386108 -0.415466 -0.510986 1441742055 -0.645996 0.386108 -0.415466 -0.510986 1441742055 -0.645996 0.386108 -0.415466 -0.510986 1441742055 -0.645996 0.386108 -0.415466 -0.510986 1441742055 -0.645996 0.386108 -0.415466 -0.510986 1441742055 -0.641418 0.423523 -0.454834 -0.449829 1441742055 -0.641418 0.423523 -0.454834 -0.449829 1441742055 -0.641418 0.423523 -0.454834 -0.449829 1441742055 -0.641418 0.423523 -0.454834 -0.449829 1441742055 -0.641418 0.423523 -0.454834 -0.449829 1441742055 -0.641418 0.423523 -0.454834 -0.449829 1441742055 -0.638245 0.474487 -0.486389 -0.361877 1441742055 -0.638245 0.474487 -0.486389 -0.361877 1441742055 -0.638245 0.474487 -0.486389 -0.361877 1441742055 -0.638245 0.474487 -0.486389 -0.361877 1441742055 -0.638245 0.474487 -0.486389 -0.361877 1441742055 -0.638245 0.474487 -0.486389 -0.361877 1441742055 -0.630127 0.517456 -0.515503 -0.263550 1441742055 -0.630127 0.517456 -0.515503 -0.263550 1441742055 -0.630127 0.517456 -0.515503 -0.263550 1441742055 -0.630127 0.517456 -0.515503 -0.263550 1441742055 -0.630127 0.517456 -0.515503 -0.263550 1441742055 -0.630127 0.517456 -0.515503 -0.263550 1441742055 -0.615784 0.562195 -0.530640 -0.152283 1441742055 -0.615784 0.562195 -0.530640 -0.152283 1441742055 -0.615784 0.562195 -0.530640 -0.152283 1441742055 -0.615784 0.562195 -0.530640 -0.152283 1441742055 -0.615784 0.562195 -0.530640 -0.152283 1441742055 -0.532227 0.655273 -0.532104 -0.065186 1441742055 -0.532227 0.655273 -0.532104 -0.065186 1441742055 -0.532227 0.655273 -0.532104 -0.065186 1441742055 -0.532227 0.655273 -0.532104 -0.065186 1441742055 -0.532227 0.655273 -0.532104 -0.065186 1441742055 -0.532227 0.655273 -0.532104 -0.065186 1441742055 -0.314758 0.766602 -0.559204 0.022827 1441742055 -0.314758 0.766602 -0.559204 0.022827 1441742055 -0.314758 0.766602 -0.559204 0.022827 1441742055 -0.314758 0.766602 -0.559204 0.022827 1441742055 -0.314758 0.766602 -0.559204 0.022827 1441742055 -0.314758 0.766602 -0.559204 0.022827 1441742055 -0.182800 0.774414 -0.573425 0.195068 1441742055 -0.182800 0.774414 -0.573425 0.195068 1441742055 -0.182800 0.774414 -0.573425 0.195068 1441742055 -0.182800 0.774414 -0.573425 0.195068 1441742055 -0.182800 0.774414 -0.573425 0.195068 1441742055 -0.182800 0.774414 -0.573425 0.195068 1441742055 -0.075012 0.736328 -0.539124 0.401855 1441742055 -0.075012 0.736328 -0.539124 0.401855 1441742055 -0.075012 0.736328 -0.539124 0.401855 1441742055 -0.075012 0.736328 -0.539124 0.401855 1441742055 -0.075012 0.736328 -0.539124 0.401855 1441742055 -0.075012 0.736328 -0.539124 0.401855 1441742055 0.079041 0.634827 -0.434875 0.633667 1441742055 0.079041 0.634827 -0.434875 0.633667 1441742055 0.079041 0.634827 -0.434875 0.633667 1441742055 0.079041 0.634827 -0.434875 0.633667 1441742055 0.079041 0.634827 -0.434875 0.633667 1441742055 0.079041 0.634827 -0.434875 0.633667 1441742055 0.225159 0.494812 -0.322021 0.775085 1441742055 0.225159 0.494812 -0.322021 0.775085 1441742055 0.225159 0.494812 -0.322021 0.775085 1441742055 0.225159 0.494812 -0.322021 0.775085 1441742055 0.225159 0.494812 -0.322021 0.775085 1441742055 0.225159 0.494812 -0.322021 0.775085 1441742055 0.266296 0.392944 -0.265137 0.839233 1441742055 0.266296 0.392944 -0.265137 0.839233 1441742055 0.266296 0.392944 -0.265137 0.839233 1441742055 0.266296 0.392944 -0.265137 0.839233 1441742055 0.266296 0.392944 -0.265137 0.839233 1441742055 0.134766 0.494690 -0.292969 0.806946 1441742055 0.134766 0.494690 -0.292969 0.806946 1441742055 0.134766 0.494690 -0.292969 0.806946 1441742055 0.134766 0.494690 -0.292969 0.806946 1441742055 0.134766 0.494690 -0.292969 0.806946 1441742055 0.134766 0.494690 -0.292969 0.806946 1441742055 -0.019653 0.621094 -0.385498 0.682007 1441742055 -0.019653 0.621094 -0.385498 0.682007 1441742055 -0.019653 0.621094 -0.385498 0.682007 1441742055 -0.019653 0.621094 -0.385498 0.682007 1441742055 -0.019653 0.621094 -0.385498 0.682007 1441742055 -0.019653 0.621094 -0.385498 0.682007 1441742055 -0.194824 0.708374 -0.475769 0.483521 1441742055 -0.194824 0.708374 -0.475769 0.483521 1441742055 -0.194824 0.708374 -0.475769 0.483521 1441742055 -0.194824 0.708374 -0.475769 0.483521 1441742055 -0.194824 0.708374 -0.475769 0.483521 1441742055 -0.194824 0.708374 -0.475769 0.483521 1441742055 -0.406311 0.722595 -0.523499 0.196655 1441742055 -0.406311 0.722595 -0.523499 0.196655 1441742055 -0.406311 0.722595 -0.523499 0.196655 1441742055 -0.406311 0.722595 -0.523499 0.196655 1441742055 -0.406311 0.722595 -0.523499 0.196655 1441742055 -0.406311 0.722595 -0.523499 0.196655 1441742055 -0.603333 0.595276 -0.529358 -0.037781 1441742055 -0.603333 0.595276 -0.529358 -0.037781 1441742055 -0.603333 0.595276 -0.529358 -0.037781 1441742055 -0.603333 0.595276 -0.529358 -0.037781 1441742055 -0.603333 0.595276 -0.529358 -0.037781 1441742055 -0.603333 0.595276 -0.529358 -0.037781 1441742055 -0.603333 0.595276 -0.529358 -0.037781 1441742056 -0.694702 0.431030 -0.510071 -0.267273 1441742056 -0.694702 0.431030 -0.510071 -0.267273 1441742056 -0.694702 0.431030 -0.510071 -0.267273 1441742056 -0.694702 0.431030 -0.510071 -0.267273 1441742056 -0.694702 0.431030 -0.510071 -0.267273 1441742056 -0.694702 0.431030 -0.510071 -0.267273 1441742056 -0.680054 0.383301 -0.460388 -0.422668 1441742056 -0.680054 0.383301 -0.460388 -0.422668 1441742056 -0.680054 0.383301 -0.460388 -0.422668 1441742056 -0.680054 0.383301 -0.460388 -0.422668 1441742056 -0.680054 0.383301 -0.460388 -0.422668 1441742056 -0.680054 0.383301 -0.460388 -0.422668 1441742056 -0.648804 0.397095 -0.440063 -0.477295 1441742056 -0.648804 0.397095 -0.440063 -0.477295 1441742056 -0.648804 0.397095 -0.440063 -0.477295 1441742056 -0.648804 0.397095 -0.440063 -0.477295 1441742056 -0.648804 0.397095 -0.440063 -0.477295 1441742056 -0.648804 0.397095 -0.440063 -0.477295 1441742056 -0.630188 0.402222 -0.405701 -0.525940 1441742056 -0.630188 0.402222 -0.405701 -0.525940 1441742056 -0.630188 0.402222 -0.405701 -0.525940 1441742056 -0.630188 0.402222 -0.405701 -0.525940 1441742056 -0.630188 0.402222 -0.405701 -0.525940 1441742056 -0.630188 0.402222 -0.405701 -0.525940 1441742056 -0.630188 0.402222 -0.405701 -0.525940 1441742056 -0.633179 0.418701 -0.407715 -0.507568 1441742056 -0.633179 0.418701 -0.407715 -0.507568 1441742056 -0.633179 0.418701 -0.407715 -0.507568 1441742056 -0.633179 0.418701 -0.407715 -0.507568 1441742056 -0.633179 0.418701 -0.407715 -0.507568 1441742056 -0.633179 0.418701 -0.407715 -0.507568 1441742056 -0.625244 0.468323 -0.434509 -0.448303 1441742056 -0.625244 0.468323 -0.434509 -0.448303 1441742056 -0.625244 0.468323 -0.434509 -0.448303 1441742056 -0.625244 0.468323 -0.434509 -0.448303 1441742056 -0.625244 0.468323 -0.434509 -0.448303 1441742056 -0.625244 0.468323 -0.434509 -0.448303 1441742056 -0.621155 0.516296 -0.469116 -0.357178 1441742056 -0.621155 0.516296 -0.469116 -0.357178 1441742056 -0.621155 0.516296 -0.469116 -0.357178 1441742056 -0.621155 0.516296 -0.469116 -0.357178 1441742056 -0.621155 0.516296 -0.469116 -0.357178 1441742056 -0.621155 0.516296 -0.469116 -0.357178 1441742056 -0.610291 0.567078 -0.495728 -0.245605 1441742056 -0.610291 0.567078 -0.495728 -0.245605 1441742056 -0.610291 0.567078 -0.495728 -0.245605 1441742056 -0.610291 0.567078 -0.495728 -0.245605 1441742056 -0.610291 0.567078 -0.495728 -0.245605 1441742056 -0.610291 0.567078 -0.495728 -0.245605 1441742056 -0.566406 0.634033 -0.513855 -0.115112 1441742056 -0.566406 0.634033 -0.513855 -0.115112 1441742056 -0.566406 0.634033 -0.513855 -0.115112 1441742056 -0.566406 0.634033 -0.513855 -0.115112 1441742056 -0.566406 0.634033 -0.513855 -0.115112 1441742056 -0.465149 0.712891 -0.524841 0.003845 1441742056 -0.465149 0.712891 -0.524841 0.003845 1441742056 -0.465149 0.712891 -0.524841 0.003845 1441742056 -0.465149 0.712891 -0.524841 0.003845 1441742056 -0.465149 0.712891 -0.524841 0.003845 1441742056 -0.465149 0.712891 -0.524841 0.003845 1441742056 -0.318909 0.771667 -0.535034 0.128906 1441742056 -0.318909 0.771667 -0.535034 0.128906 1441742056 -0.318909 0.771667 -0.535034 0.128906 1441742056 -0.318909 0.771667 -0.535034 0.128906 1441742056 -0.318909 0.771667 -0.535034 0.128906 1441742056 -0.187073 0.773682 -0.536011 0.281189 1441742056 -0.187073 0.773682 -0.536011 0.281189 1441742056 -0.187073 0.773682 -0.536011 0.281189 1441742056 -0.187073 0.773682 -0.536011 0.281189 1441742056 -0.187073 0.773682 -0.536011 0.281189 1441742056 -0.187073 0.773682 -0.536011 0.281189 1441742056 -0.078186 0.727905 -0.504333 0.457947 1441742056 -0.078186 0.727905 -0.504333 0.457947 1441742056 -0.078186 0.727905 -0.504333 0.457947 1441742056 -0.078186 0.727905 -0.504333 0.457947 1441742056 -0.078186 0.727905 -0.504333 0.457947 1441742056 -0.078186 0.727905 -0.504333 0.457947 1441742056 0.014221 0.637268 -0.429016 0.639954 1441742056 0.014221 0.637268 -0.429016 0.639954 1441742056 0.014221 0.637268 -0.429016 0.639954 1441742056 0.014221 0.637268 -0.429016 0.639954 1441742056 0.014221 0.637268 -0.429016 0.639954 1441742056 0.014221 0.637268 -0.429016 0.639954 1441742056 0.110596 0.526489 -0.319580 0.779968 1441742056 0.110596 0.526489 -0.319580 0.779968 1441742056 0.110596 0.526489 -0.319580 0.779968 1441742056 0.110596 0.526489 -0.319580 0.779968 1441742056 0.110596 0.526489 -0.319580 0.779968 1441742056 0.110596 0.526489 -0.319580 0.779968 1441742056 0.197693 0.450745 -0.255676 0.832031 1441742056 0.197693 0.450745 -0.255676 0.832031 1441742056 0.197693 0.450745 -0.255676 0.832031 1441742056 0.197693 0.450745 -0.255676 0.832031 1441742056 0.197693 0.450745 -0.255676 0.832031 1441742056 0.197693 0.450745 -0.255676 0.832031 1441742056 0.222168 0.427124 -0.242737 0.842163 1441742056 0.222168 0.427124 -0.242737 0.842163 1441742056 0.222168 0.427124 -0.242737 0.842163 1441742056 0.222168 0.427124 -0.242737 0.842163 1441742056 0.222168 0.427124 -0.242737 0.842163 1441742056 0.222168 0.427124 -0.242737 0.842163 1441742056 0.149658 0.481323 -0.266479 0.821472 1441742056 0.149658 0.481323 -0.266479 0.821472 1441742056 0.149658 0.481323 -0.266479 0.821472 1441742056 0.149658 0.481323 -0.266479 0.821472 1441742056 0.149658 0.481323 -0.266479 0.821472 1441742056 0.149658 0.481323 -0.266479 0.821472 1441742056 0.149658 0.481323 -0.266479 0.821472 1441742056 0.026550 0.582031 -0.337158 0.739441 1441742057 0.026550 0.582031 -0.337158 0.739441 1441742057 0.026550 0.582031 -0.337158 0.739441 1441742057 0.026550 0.582031 -0.337158 0.739441 1441742057 0.026550 0.582031 -0.337158 0.739441 1441742057 0.026550 0.582031 -0.337158 0.739441 1441742057 -0.105652 0.683838 -0.450134 0.564392 1441742057 -0.105652 0.683838 -0.450134 0.564392 1441742057 -0.105652 0.683838 -0.450134 0.564392 1441742057 -0.105652 0.683838 -0.450134 0.564392 1441742057 -0.105652 0.683838 -0.450134 0.564392 1441742057 -0.105652 0.683838 -0.450134 0.564392 1441742057 -0.304260 0.722351 -0.528259 0.326416 1441742057 -0.304260 0.722351 -0.528259 0.326416 1441742057 -0.304260 0.722351 -0.528259 0.326416 1441742057 -0.304260 0.722351 -0.528259 0.326416 1441742057 -0.304260 0.722351 -0.528259 0.326416 1441742057 -0.304260 0.722351 -0.528259 0.326416 1441742057 -0.511169 0.636902 -0.573242 0.066895 1441742057 -0.511169 0.636902 -0.573242 0.066895 1441742057 -0.511169 0.636902 -0.573242 0.066895 1441742057 -0.511169 0.636902 -0.573242 0.066895 1441742057 -0.511169 0.636902 -0.573242 0.066895 1441742057 -0.511169 0.636902 -0.573242 0.066895 1441742057 -0.660156 0.445679 -0.574524 -0.188538 1441742057 -0.660156 0.445679 -0.574524 -0.188538 1441742057 -0.660156 0.445679 -0.574524 -0.188538 1441742057 -0.660156 0.445679 -0.574524 -0.188538 1441742057 -0.660156 0.445679 -0.574524 -0.188538 1441742057 -0.660156 0.445679 -0.574524 -0.188538 1441742057 -0.703735 0.264099 -0.542969 -0.374451 1441742057 -0.703735 0.264099 -0.542969 -0.374451 1441742057 -0.703735 0.264099 -0.542969 -0.374451 1441742057 -0.703735 0.264099 -0.542969 -0.374451 1441742057 -0.703735 0.264099 -0.542969 -0.374451 1441742057 -0.703735 0.264099 -0.542969 -0.374451 1441742057 -0.686584 0.260132 -0.498474 -0.461060 1441742057 -0.686584 0.260132 -0.498474 -0.461060 1441742057 -0.686584 0.260132 -0.498474 -0.461060 1441742057 -0.686584 0.260132 -0.498474 -0.461060 1441742057 -0.686584 0.260132 -0.498474 -0.461060 1441742057 -0.686584 0.260132 -0.498474 -0.461060 1441742057 -0.635010 0.303406 -0.473450 -0.529724 1441742057 -0.635010 0.303406 -0.473450 -0.529724 1441742057 -0.635010 0.303406 -0.473450 -0.529724 1441742057 -0.635010 0.303406 -0.473450 -0.529724 1441742057 -0.635010 0.303406 -0.473450 -0.529724 1441742057 -0.635010 0.303406 -0.473450 -0.529724 1441742057 -0.635010 0.303406 -0.473450 -0.529724 1441742057 -0.661133 0.275513 -0.428589 -0.550781 1441742057 -0.661133 0.275513 -0.428589 -0.550781 1441742057 -0.661133 0.275513 -0.428589 -0.550781 1441742057 -0.661133 0.275513 -0.428589 -0.550781 1441742057 -0.661133 0.275513 -0.428589 -0.550781 1441742057 -0.661133 0.275513 -0.428589 -0.550781 1441742057 -0.669373 0.308411 -0.422974 -0.527222 1441742057 -0.669373 0.308411 -0.422974 -0.527222 1441742057 -0.669373 0.308411 -0.422974 -0.527222 1441742057 -0.669373 0.308411 -0.422974 -0.527222 1441742057 -0.669373 0.308411 -0.422974 -0.527222 1441742057 -0.669373 0.308411 -0.422974 -0.527222 1441742057 -0.661377 0.375916 -0.460388 -0.457520 1441742057 -0.661377 0.375916 -0.460388 -0.457520 1441742057 -0.661377 0.375916 -0.460388 -0.457520 1441742057 -0.661377 0.375916 -0.460388 -0.457520 1441742057 -0.661377 0.375916 -0.460388 -0.457520 1441742057 -0.661377 0.375916 -0.460388 -0.457520 1441742057 -0.657959 0.435608 -0.500854 -0.355774 1441742057 -0.657959 0.435608 -0.500854 -0.355774 1441742057 -0.657959 0.435608 -0.500854 -0.355774 1441742057 -0.657959 0.435608 -0.500854 -0.355774 1441742057 -0.657959 0.435608 -0.500854 -0.355774 1441742057 -0.657959 0.435608 -0.500854 -0.355774 1441742057 -0.637817 0.503906 -0.523254 -0.256104 1441742057 -0.637817 0.503906 -0.523254 -0.256104 1441742057 -0.637817 0.503906 -0.523254 -0.256104 1441742057 -0.637817 0.503906 -0.523254 -0.256104 1441742057 -0.637817 0.503906 -0.523254 -0.256104 1441742057 -0.637817 0.503906 -0.523254 -0.256104 1441742057 -0.586060 0.589722 -0.543945 -0.113464 1441742057 -0.586060 0.589722 -0.543945 -0.113464 1441742057 -0.586060 0.589722 -0.543945 -0.113464 1441742057 -0.586060 0.589722 -0.543945 -0.113464 1441742057 -0.586060 0.589722 -0.543945 -0.113464 1441742057 -0.586060 0.589722 -0.543945 -0.113464 1441742057 -0.586060 0.589722 -0.543945 -0.113464 1441742057 -0.471741 0.681885 -0.557312 0.044006 1441742057 -0.471741 0.681885 -0.557312 0.044006 1441742057 -0.471741 0.681885 -0.557312 0.044006 1441742057 -0.471741 0.681885 -0.557312 0.044006 1441742057 -0.471741 0.681885 -0.557312 0.044006 1441742057 -0.471741 0.681885 -0.557312 0.044006 1441742057 -0.314087 0.745178 -0.562683 0.171509 1441742057 -0.314087 0.745178 -0.562683 0.171509 1441742057 -0.314087 0.745178 -0.562683 0.171509 1441742057 -0.314087 0.745178 -0.562683 0.171509 1441742057 -0.314087 0.745178 -0.562683 0.171509 1441742057 -0.314087 0.745178 -0.562683 0.171509 1441742057 -0.143250 0.757507 -0.555298 0.311829 1441742057 -0.143250 0.757507 -0.555298 0.311829 1441742057 -0.143250 0.757507 -0.555298 0.311829 1441742057 -0.143250 0.757507 -0.555298 0.311829 1441742057 -0.143250 0.757507 -0.555298 0.311829 1441742057 -0.143250 0.757507 -0.555298 0.311829 1441742057 -0.143250 0.757507 -0.555298 0.311829 1441742057 0.019714 0.705566 -0.510254 0.491333 1441742057 0.019714 0.705566 -0.510254 0.491333 1441742057 0.019714 0.705566 -0.510254 0.491333 1441742057 0.019714 0.705566 -0.510254 0.491333 1441742057 0.019714 0.705566 -0.510254 0.491333 1441742057 0.019714 0.705566 -0.510254 0.491333 1441742057 0.152954 0.605103 -0.396729 0.673035 1441742057 0.152954 0.605103 -0.396729 0.673035 1441742058 0.152954 0.605103 -0.396729 0.673035 1441742058 0.152954 0.605103 -0.396729 0.673035 1441742058 0.265137 0.505432 -0.289978 0.768188 1441742058 0.265137 0.505432 -0.289978 0.768188 1441742058 0.265137 0.505432 -0.289978 0.768188 1441742058 0.265137 0.505432 -0.289978 0.768188 1441742058 0.265137 0.505432 -0.289978 0.768188 1441742058 0.265137 0.505432 -0.289978 0.768188 1441742058 0.277466 0.462891 -0.242432 0.806152 1441742058 0.277466 0.462891 -0.242432 0.806152 1441742058 0.277466 0.462891 -0.242432 0.806152 1441742058 0.277466 0.462891 -0.242432 0.806152 1441742058 0.277466 0.462891 -0.242432 0.806152 1441742058 0.277466 0.462891 -0.242432 0.806152 1441742058 0.277466 0.462891 -0.242432 0.806152 1441742058 0.166931 0.550842 -0.268250 0.772461 1441742058 0.166931 0.550842 -0.268250 0.772461 1441742058 0.166931 0.550842 -0.268250 0.772461 1441742058 0.166931 0.550842 -0.268250 0.772461 1441742058 0.166931 0.550842 -0.268250 0.772461 1441742058 0.028564 0.652466 -0.361755 0.665222 1441742058 0.028564 0.652466 -0.361755 0.665222 1441742058 0.028564 0.652466 -0.361755 0.665222 1441742058 0.028564 0.652466 -0.361755 0.665222 1441742058 0.028564 0.652466 -0.361755 0.665222 1441742058 0.028564 0.652466 -0.361755 0.665222 1441742058 -0.142090 0.717957 -0.462158 0.500732 1441742058 -0.142090 0.717957 -0.462158 0.500732 1441742058 -0.142090 0.717957 -0.462158 0.500732 1441742058 -0.142090 0.717957 -0.462158 0.500732 1441742058 -0.142090 0.717957 -0.462158 0.500732 1441742058 -0.142090 0.717957 -0.462158 0.500732 1441742058 -0.142090 0.717957 -0.462158 0.500732 1441742058 -0.345825 0.715698 -0.542603 0.271606 1441742058 -0.345825 0.715698 -0.542603 0.271606 1441742058 -0.345825 0.715698 -0.542603 0.271606 1441742058 -0.345825 0.715698 -0.542603 0.271606 1441742058 -0.345825 0.715698 -0.542603 0.271606 1441742058 -0.345825 0.715698 -0.542603 0.271606 1441742058 -0.540771 0.610046 -0.578796 0.020325 1441742058 -0.540771 0.610046 -0.578796 0.020325 1441742058 -0.540771 0.610046 -0.578796 0.020325 1441742058 -0.540771 0.610046 -0.578796 0.020325 1441742058 -0.540771 0.610046 -0.578796 0.020325 1441742058 -0.540771 0.610046 -0.578796 0.020325 1441742058 -0.662537 0.424316 -0.592712 -0.172607 1441742058 -0.662537 0.424316 -0.592712 -0.172607 1441742058 -0.662537 0.424316 -0.592712 -0.172607 1441742058 -0.662537 0.424316 -0.592712 -0.172607 1441742058 -0.662537 0.424316 -0.592712 -0.172607 1441742058 -0.662537 0.424316 -0.592712 -0.172607 1441742058 -0.677490 0.348938 -0.576111 -0.295715 1441742058 -0.677490 0.348938 -0.576111 -0.295715 1441742058 -0.677490 0.348938 -0.576111 -0.295715 1441742058 -0.677490 0.348938 -0.576111 -0.295715 1441742058 -0.677490 0.348938 -0.576111 -0.295715 1441742058 -0.677490 0.348938 -0.576111 -0.295715 1441742058 -0.663818 0.325134 -0.578064 -0.345642 1441742058 -0.663818 0.325134 -0.578064 -0.345642 1441742058 -0.663818 0.325134 -0.578064 -0.345642 1441742058 -0.663818 0.325134 -0.578064 -0.345642 1441742058 -0.663818 0.325134 -0.578064 -0.345642 1441742058 -0.663818 0.325134 -0.578064 -0.345642 1441742058 -0.663818 0.325134 -0.578064 -0.345642 1441742058 -0.649353 0.304810 -0.539185 -0.441406 1441742058 -0.649353 0.304810 -0.539185 -0.441406 1441742058 -0.649353 0.304810 -0.539185 -0.441406 1441742058 -0.649353 0.304810 -0.539185 -0.441406 1441742058 -0.649353 0.304810 -0.539185 -0.441406 1441742058 -0.650269 0.320068 -0.481018 -0.493347 1441742058 -0.650269 0.320068 -0.481018 -0.493347 1441742058 -0.650269 0.320068 -0.481018 -0.493347 1441742058 -0.650269 0.320068 -0.481018 -0.493347 1441742058 -0.650269 0.320068 -0.481018 -0.493347 1441742058 -0.650269 0.320068 -0.481018 -0.493347 1441742058 -0.647583 0.350952 -0.483521 -0.473022 1441742058 -0.647583 0.350952 -0.483521 -0.473022 1441742058 -0.647583 0.350952 -0.483521 -0.473022 1441742058 -0.647583 0.350952 -0.483521 -0.473022 1441742058 -0.647583 0.350952 -0.483521 -0.473022 1441742058 -0.647583 0.350952 -0.483521 -0.473022 1441742058 -0.647583 0.350952 -0.483521 -0.473022 1441742058 -0.643005 0.395081 -0.503235 -0.421143 1441742058 -0.643005 0.395081 -0.503235 -0.421143 1441742058 -0.643005 0.395081 -0.503235 -0.421143 1441742058 -0.643005 0.395081 -0.503235 -0.421143 1441742058 -0.643005 0.395081 -0.503235 -0.421143 1441742058 -0.643005 0.395081 -0.503235 -0.421143 1441742058 -0.641541 0.443665 -0.527832 -0.336182 1441742058 -0.641541 0.443665 -0.527832 -0.336182 1441742058 -0.641541 0.443665 -0.527832 -0.336182 1441742058 -0.641541 0.443665 -0.527832 -0.336182 1441742058 -0.641541 0.443665 -0.527832 -0.336182 1441742058 -0.641541 0.443665 -0.527832 -0.336182 1441742058 -0.641541 0.443665 -0.527832 -0.336182 1441742058 -0.629395 0.499146 -0.550293 -0.227844 1441742058 -0.629395 0.499146 -0.550293 -0.227844 1441742058 -0.629395 0.499146 -0.550293 -0.227844 1441742058 -0.629395 0.499146 -0.550293 -0.227844 1441742058 -0.629395 0.499146 -0.550293 -0.227844 1441742058 -0.629395 0.499146 -0.550293 -0.227844 1441742058 -0.593384 0.567078 -0.561584 -0.104797 1441742058 -0.593384 0.567078 -0.561584 -0.104797 1441742058 -0.593384 0.567078 -0.561584 -0.104797 1441742058 -0.593384 0.567078 -0.561584 -0.104797 1441742058 -0.593384 0.567078 -0.561584 -0.104797 1441742058 -0.593384 0.567078 -0.561584 -0.104797 1441742058 -0.502686 0.661194 -0.556885 -0.001770 1441742058 -0.502686 0.661194 -0.556885 -0.001770 1441742058 -0.502686 0.661194 -0.556885 -0.001770 1441742059 -0.502686 0.661194 -0.556885 -0.001770 1441742059 -0.502686 0.661194 -0.556885 -0.001770 1441742059 -0.502686 0.661194 -0.556885 -0.001770 1441742059 -0.344849 0.748047 -0.558838 0.096008 1441742059 
-0.737427 0.046997 -0.658020 0.145386 1441742078 -0.737427 0.046997 -0.658020 0.145386 1441742078 -0.737427 0.046997 -0.658020 0.145386 1441742078 -0.737427 0.046997 -0.658020 0.145386 1441742078 -0.737427 0.046997 -0.658020 0.145386 1441742078 -0.737061 0.042053 -0.657593 0.150574 1441742078 -0.737061 0.042053 -0.657593 0.150574 1441742078 -0.737061 0.042053 -0.657593 0.150574 1441742078 -0.737061 0.042053 -0.657593 0.150574 1441742078 -0.737061 0.042053 -0.657593 0.150574 1441742078 -0.737061 0.042053 -0.657593 0.150574 1441742078 -0.737061 0.042053 -0.657593 0.150574 1441742078 -0.736755 0.036316 -0.657043 0.155823 1441742078 -0.736755 0.036316 -0.657043 0.155823 1441742078 -0.736755 0.036316 -0.657043 0.155823 1441742078 -0.736755 0.036316 -0.657043 0.155823 1441742078 -0.736755 0.036316 -0.657043 0.155823 1441742078 -0.736511 0.031250 -0.656128 0.161621 1441742078 -0.736511 0.031250 -0.656128 0.161621 1441742078 -0.736511 0.031250 -0.656128 0.161621 1441742078 -0.736511 0.031250 -0.656128 0.161621 1441742078 -0.736511 0.031250 -0.656128 0.161621 1441742078 -0.737732 0.030457 -0.653870 0.165527 1441742078 -0.737732 0.030457 -0.653870 0.165527 1441742078 -0.737732 0.030457 -0.653870 0.165527 1441742078 -0.737732 0.030457 -0.653870 0.165527 1441742078 -0.737732 0.030457 -0.653870 0.165527 1441742078 -0.737732 0.030457 -0.653870 0.165527 1441742078 -0.737732 0.030457 -0.653870 0.165527 1441742078 -0.740723 0.034973 -0.649780 0.167114 1441742078 -0.740723 0.034973 -0.649780 0.167114 1441742078 -0.740723 0.034973 -0.649780 0.167114 1441742078 -0.740723 0.034973 -0.649780 0.167114 1441742078 -0.740723 0.034973 -0.649780 0.167114 1441742078 -0.740723 0.034973 -0.649780 0.167114 1441742078 -0.746399 0.051697 -0.643799 0.160828 1441742078 -0.746399 0.051697 -0.643799 0.160828 1441742078 -0.746399 0.051697 -0.643799 0.160828 1441742078 -0.746399 0.051697 -0.643799 0.160828 1441742078 -0.746399 0.051697 -0.643799 0.160828 1441742078 -0.746399 0.051697 -0.643799 0.160828 1441742078 -0.746704 0.072144 -0.643494 0.152405 1441742078 -0.746704 0.072144 -0.643494 0.152405 1441742078 -0.746704 0.072144 -0.643494 0.152405 1441742078 -0.746704 0.072144 -0.643494 0.152405 1441742078 -0.746704 0.072144 -0.643494 0.152405 1441742078 -0.746704 0.072144 -0.643494 0.152405 1441742078 -0.742859 0.071411 -0.648682 0.149719 1441742078 -0.742859 0.071411 -0.648682 0.149719 1441742078 -0.742859 0.071411 -0.648682 0.149719 1441742078 -0.742859 0.071411 -0.648682 0.149719 1441742078 -0.742859 0.071411 -0.648682 0.149719 1441742078 -0.742859 0.071411 -0.648682 0.149719 1441742078 -0.741028 0.068542 -0.653687 0.137634 1441742078 -0.741028 0.068542 -0.653687 0.137634 1441742078 -0.741028 0.068542 -0.653687 0.137634 1441742078 -0.741028 0.068542 -0.653687 0.137634 1441742078 -0.741028 0.068542 -0.653687 0.137634 1441742078 -0.741028 0.068542 -0.653687 0.137634 1441742078 -0.744446 0.076660 -0.651978 0.122314 1441742078 -0.744446 0.076660 -0.651978 0.122314 1441742078 -0.744446 0.076660 -0.651978 0.122314 1441742078 -0.744446 0.076660 -0.651978 0.122314 1441742079 -0.744446 0.076660 -0.651978 0.122314 1441742079 -0.744446 0.076660 -0.651978 0.122314 1441742079 -0.744446 0.076660 -0.651978 0.122314 1441742079 -0.744385 0.074890 -0.652100 0.122925 1441742079 -0.744385 0.074890 -0.652100 0.122925 1441742079 -0.744385 0.074890 -0.652100 0.122925 1441742079 -0.744385 0.074890 -0.652100 0.122925 1441742079 -0.744385 0.074890 -0.652100 0.122925 1441742079 -0.744385 0.074890 -0.652100 0.122925 1441742079 -0.744202 0.064087 -0.651489 0.133057 1441742079 -0.744202 0.064087 -0.651489 0.133057 1441742079 -0.744202 0.064087 -0.651489 0.133057 1441742079 -0.744202 0.064087 -0.651489 0.133057 1441742079 -0.744202 0.064087 -0.651489 0.133057 1441742079 -0.744202 0.064087 -0.651489 0.133057 1441742079 -0.745056 0.058289 -0.649902 0.138306 1441742079 -0.745056 0.058289 -0.649902 0.138306 1441742079 -0.745056 0.058289 -0.649902 0.138306 1441742079 -0.745056 0.058289 -0.649902 0.138306 1441742079 -0.745056 0.058289 -0.649902 0.138306 1441742079 -0.745056 0.058289 -0.649902 0.138306 1441742079 -0.744141 0.058716 -0.650879 0.138550 1441742079 -0.744141 0.058716 -0.650879 0.138550 1441742079 -0.744141 0.058716 -0.650879 0.138550 1441742079 -0.744141 0.058716 -0.650879 0.138550 1441742079 -0.744141 0.058716 -0.650879 0.138550 1441742079 -0.744141 0.058716 -0.650879 0.138550 1441742079 -0.744141 0.058716 -0.650879 0.138550 1441742079 -0.744812 0.059814 -0.650391 0.136902 1441742079 -0.744812 0.059814 -0.650391 0.136902 1441742079 -0.744812 0.059814 -0.650391 0.136902 1441742079 -0.744812 0.059814 -0.650391 0.136902 1441742079 -0.744812 0.059814 -0.650391 0.136902 1441742079 -0.744812 0.059814 -0.650391 0.136902 1441742079 -0.744812 0.059814 -0.650391 0.136902 1441742079 -0.745544 0.064819 -0.650085 0.131836 1441742079 -0.745544 0.064819 -0.650085 0.131836 1441742079 -0.745544 0.064819 -0.650085 0.131836 1441742079 -0.745544 0.064819 -0.650085 0.131836 1441742079 -0.745544 0.064819 -0.650085 0.131836 1441742079 -0.745544 0.064819 -0.650085 0.131836 1441742079 -0.747498 0.073242 -0.648193 0.125732 1441742079 -0.747498 0.073242 -0.648193 0.125732 1441742079 -0.747498 0.073242 -0.648193 0.125732 1441742079 -0.747498 0.073242 -0.648193 0.125732 1441742079 -0.747498 0.073242 -0.648193 0.125732 1441742079 -0.747498 0.073242 -0.648193 0.125732 1441742079 -0.748962 0.085327 -0.646606 0.117371 1441742079 -0.748962 0.085327 -0.646606 0.117371 1441742079 -0.748962 0.085327 -0.646606 0.117371 1441742079 -0.748962 0.085327 -0.646606 0.117371 1441742079 -0.748962 0.085327 -0.646606 0.117371 1441742079 -0.748962 0.085327 -0.646606 0.117371 1441742079 -0.745789 0.085876 -0.651367 0.110474 1441742079 -0.745789 0.085876 -0.651367 0.110474 1441742079 -0.745789 0.085876 -0.651367 0.110474 1441742079 -0.745789 0.085876 -0.651367 0.110474 1441742079 -0.745789 0.085876 -0.651367 0.110474 1441742079 -0.745789 0.085876 -0.651367 0.110474 1441742079 -0.742981 0.071289 -0.657288 0.104553 1441742079 -0.742981 0.071289 -0.657288 0.104553 1441742079 -0.742981 0.071289 -0.657288 0.104553 1441742079 -0.742981 0.071289 -0.657288 0.104553 1441742079 -0.742981 0.071289 -0.657288 0.104553 1441742079 -0.742981 0.071289 -0.657288 0.104553 1441742079 -0.742798 0.059509 -0.659790 0.097290 1441742079 -0.742798 0.059509 -0.659790 0.097290 1441742079 -0.742798 0.059509 -0.659790 0.097290 1441742079 -0.742798 0.059509 -0.659790 0.097290 1441742079 -0.742798 0.059509 -0.659790 0.097290 1441742079 -0.742798 0.059509 -0.659790 0.097290 1441742079 -0.742798 0.059509 -0.659790 0.097290 1441742079 -0.743347 0.053223 -0.658997 0.101868 1441742079 -0.743347 0.053223 -0.658997 0.101868 1441742079 -0.743347 0.053223 -0.658997 0.101868 1441742079 -0.743347 0.053223 -0.658997 0.101868 1441742079 -0.743347 0.053223 -0.658997 0.101868 1441742079 -0.743347 0.053223 -0.658997 0.101868 1441742079 -0.743652 0.047729 -0.656860 0.115540 1441742079 -0.743652 0.047729 -0.656860 0.115540 1441742079 -0.743652 0.047729 -0.656860 0.115540 1441742079 -0.743652 0.047729 -0.656860 0.115540 1441742079 -0.743652 0.047729 -0.656860 0.115540 1441742079 -0.743652 0.047729 -0.656860 0.115540 1441742079 -0.743652 0.047729 -0.656860 0.115540 1441742079 -0.743896 0.047302 -0.654724 0.125793 1441742079 -0.743896 0.047302 -0.654724 0.125793 1441742079 -0.743896 0.047302 -0.654724 0.125793 1441742079 -0.743896 0.047302 -0.654724 0.125793 1441742079 -0.743896 0.047302 -0.654724 0.125793 1441742079 -0.743896 0.047302 -0.654724 0.125793 1441742079 -0.744446 0.047974 -0.652161 0.135315 1441742079 -0.744446 0.047974 -0.652161 0.135315 1441742079 -0.744446 0.047974 -0.652161 0.135315 1441742079 -0.744446 0.047974 -0.652161 0.135315 1441742079 -0.744446 0.047974 -0.652161 0.135315 1441742079 -0.744446 0.047974 -0.652161 0.135315 1441742079 -0.744385 0.049866 -0.650146 0.144165 1441742079 -0.744385 0.049866 -0.650146 0.144165 1441742079 -0.744385 0.049866 -0.650146 0.144165 1441742079 -0.744385 0.049866 -0.650146 0.144165 1441742079 -0.744385 0.049866 -0.650146 0.144165 1441742079 -0.743896 0.054810 -0.648254 0.153198 1441742079 -0.743896 0.054810 -0.648254 0.153198 1441742079 -0.743896 0.054810 -0.648254 0.153198 1441742079 -0.743896 0.054810 -0.648254 0.153198 1441742079 -0.743896 0.054810 -0.648254 0.153198 1441742079 -0.743896 0.054810 -0.648254 0.153198 1441742079 -0.743896 0.054810 -0.648254 0.153198 1441742079 -0.744019 0.063171 -0.645691 0.159790 1441742079 -0.744019 0.063171 -0.645691 0.159790 1441742079 -0.744019 0.063171 -0.645691 0.159790 1441742079 -0.744019 0.063171 -0.645691 0.159790 1441742079 -0.744019 0.063171 -0.645691 0.159790 1441742080 -0.744019 0.063171 -0.645691 0.159790 1441742080 -0.743591 0.071899 -0.644226 0.163940 1441742080 -0.743591 0.071899 -0.644226 0.163940 1441742080 -0.743591 0.071899 -0.644226 0.163940 1441742080 -0.743591 0.071899 -0.644226 0.163940 1441742080 -0.743591 0.071899 -0.644226 0.163940 1441742080 -0.743591 0.071899 -0.644226 0.163940 1441742080 -0.743408 0.077087 -0.644470 0.161682 1441742080 -0.743408 0.077087 -0.644470 0.161682 1441742080 -0.743408 0.077087 -0.644470 0.161682 1441742080 -0.743408 0.077087 -0.644470 0.161682 1441742080 -0.743408 0.077087 -0.644470 0.161682 1441742080 -0.743408 0.077087 -0.644470 0.161682 1441742080 -0.743408 0.077087 -0.644470 0.161682 1441742080 -0.743408 0.080566 -0.646240 0.152588 1441742080 -0.743408 0.080566 -0.646240 0.152588 1441742080 -0.743408 0.080566 -0.646240 0.152588 1441742080 -0.743408 0.080566 -0.646240 0.152588 1441742080 -0.743408 0.080566 -0.646240 0.152588 1441742080 -0.743408 0.080566 -0.646240 0.152588 1441742080 -0.742981 0.084167 -0.649475 0.138428 1441742080 -0.742981 0.084167 -0.649475 0.138428 1441742080 -0.742981 0.084167 -0.649475 0.138428 1441742080 -0.742981 0.084167 -0.649475 0.138428 1441742080 -0.742981 0.084167 -0.649475 0.138428 1441742080 -0.742981 0.084167 -0.649475 0.138428 1441742080 -0.743896 0.086243 -0.651306 0.122681 1441742080 -0.743896 0.086243 -0.651306 0.122681 1441742080 -0.743896 0.086243 -0.651306 0.122681 1441742080 -0.743896 0.086243 -0.651306 0.122681 1441742080 -0.743896 0.086243 -0.651306 0.122681 1441742080 -0.743896 0.086243 -0.651306 0.122681 1441742080 -0.745361 0.078308 -0.651917 0.115723 1441742080 -0.745361 0.078308 -0.651917 0.115723 1441742080 -0.745361 0.078308 -0.651917 0.115723 1441742080 -0.745361 0.078308 -0.651917 0.115723 1441742080 -0.745361 0.078308 -0.651917 0.115723 1441742080 -0.745361 0.078308 -0.651917 0.115723 1441742080 -0.743896 0.057495 -0.654907 0.120361 1441742080 -0.743896 0.057495 -0.654907 0.120361 1441742080 -0.743896 0.057495 -0.654907 0.120361 1441742080 -0.743896 0.057495 -0.654907 0.120361 1441742080 -0.743896 0.057495 -0.654907 0.120361 1441742080 -0.743896 0.057495 -0.654907 0.120361 1441742080 -0.743896 0.057495 -0.654907 0.120361 1441742080 -0.744202 0.043213 -0.654968 0.124207 1441742080 -0.744202 0.043213 -0.654968 0.124207 1441742080 -0.744202 0.043213 -0.654968 0.124207 1441742080 -0.744202 0.043213 -0.654968 0.124207 1441742080 -0.744202 0.043213 -0.654968 0.124207 1441742080 -0.744202 0.043213 -0.654968 0.124207 1441742080 -0.743835 0.043701 -0.655273 0.124451 1441742080 -0.743835 0.043701 -0.655273 0.124451 1441742080 -0.743835 0.043701 -0.655273 0.124451 1441742080 -0.743835 0.043701 -0.655273 0.124451 1441742080 -0.743835 0.043701 -0.655273 0.124451 1441742080 -0.743835 0.043701 -0.655273 0.124451 1441742080 -0.743469 0.047119 -0.654724 0.128113 1441742080 -0.743469 0.047119 -0.654724 0.128113 1441742080 -0.743469 0.047119 -0.654724 0.128113 1441742080 -0.743469 0.047119 -0.654724 0.128113 1441742080 -0.743469 0.047119 -0.654724 0.128113 1441742080 -0.743469 0.047119 -0.654724 0.128113 1441742080 -0.742859 0.053650 -0.654785 0.128723 1441742080 -0.742859 0.053650 -0.654785 0.128723 1441742080 -0.742859 0.053650 -0.654785 0.128723 1441742080 -0.742859 0.053650 -0.654785 0.128723 1441742080 -0.742859 0.053650 -0.654785 0.128723 1441742080 -0.742371 0.055115 -0.655884 0.125488 1441742080 -0.742371 0.055115 -0.655884 0.125488 1441742080 -0.742371 0.055115 -0.655884 0.125488 1441742080 -0.742371 0.055115 -0.655884 0.125488 1441742080 -0.742371 0.055115 -0.655884 0.125488 1441742080 -0.742371 0.055115 -0.655884 0.125488 1441742080 -0.743835 0.056824 -0.655640 0.117065 1441742080 -0.743835 0.056824 -0.655640 0.117065 1441742080 -0.743835 0.056824 -0.655640 0.117065 1441742080 -0.743835 0.056824 -0.655640 0.117065 1441742080 -0.743835 0.056824 -0.655640 0.117065 1441742080 -0.743835 0.056824 -0.655640 0.117065 1441742080 -0.746460 0.063538 -0.653687 0.107300 1441742080 -0.746460 0.063538 -0.653687 0.107300 1441742080 -0.746460 0.063538 -0.653687 0.107300 1441742080 -0.746460 0.063538 -0.653687 0.107300 1441742080 -0.746460 0.063538 -0.653687 0.107300 1441742080 -0.746460 0.063538 -0.653687 0.107300 1441742080 -0.746460 0.063538 -0.653687 0.107300 1441742080 -0.747437 0.068359 -0.653381 0.098816 1441742080 -0.747437 0.068359 -0.653381 0.098816 1441742080 -0.747437 0.068359 -0.653381 0.098816 1441742080 -0.747437 0.068359 -0.653381 0.098816 1441742080 -0.747437 0.068359 -0.653381 0.098816 1441742080 -0.747437 0.068359 -0.653381 0.098816 1441742080 -0.746094 0.062805 -0.656616 0.091125 1441742080 -0.746094 0.062805 -0.656616 0.091125 1441742080 -0.746094 0.062805 -0.656616 0.091125 1441742080 -0.746094 0.062805 -0.656616 0.091125 1441742080 -0.746094 0.062805 -0.656616 0.091125 1441742080 -0.746094 0.062805 -0.656616 0.091125 1441742080 -0.744690 0.046143 -0.659912 0.089111 1441742080 -0.744690 0.046143 -0.659912 0.089111 1441742080 -0.744690 0.046143 -0.659912 0.089111 1441742080 -0.744690 0.046143 -0.659912 0.089111 1441742080 -0.744690 0.046143 -0.659912 0.089111 1441742080 -0.744690 0.046143 -0.659912 0.089111 1441742080 -0.743835 0.033447 -0.661438 0.090271 1441742080 -0.743835 0.033447 -0.661438 0.090271 1441742080 -0.743835 0.033447 -0.661438 0.090271 1441742080 -0.743835 0.033447 -0.661438 0.090271 1441742080 -0.743835 0.033447 -0.661438 0.090271 1441742080 -0.743835 0.033447 -0.661438 0.090271 1441742081 -0.743347 0.028931 -0.661255 0.096741 1441742081 -0.743347 0.028931 -0.661255 0.096741 1441742081 -0.743347 0.028931 -0.661255 0.096741 1441742081 -0.743347 0.028931 -0.661255 0.096741 1441742081 -0.743347 0.028931 -0.661255 0.096741 1441742081 -0.743347 0.028931 -0.661255 0.096741 1441742081 -0.744507 0.029419 -0.658325 0.107239 1441742081 -0.744507 0.029419 -0.658325 0.107239 1441742081 -0.744507 0.029419 -0.658325 0.107239 1441742081 -0.744507 0.029419 -0.658325 0.107239 1441742081 -0.744507 0.029419 -0.658325 0.107239 1441742081 -0.744507 0.029419 -0.658325 0.107239 1441742081 -0.744507 0.029419 -0.658325 0.107239 1441742081 -0.745850 0.033142 -0.654724 0.118469 1441742081 -0.745850 0.033142 -0.654724 0.118469 1441742081 -0.745850 0.033142 -0.654724 0.118469 1441742081 -0.745850 0.033142 -0.654724 0.118469 1441742081 -0.745850 0.033142 -0.654724 0.118469 1441742081 -0.747009 0.038208 -0.650879 0.130127 1441742081 -0.747009 0.038208 -0.650879 0.130127 1441742081 -0.747009 0.038208 -0.650879 0.130127 1441742081 -0.747009 0.038208 -0.650879 0.130127 1441742081 -0.747009 0.038208 -0.650879 0.130127 1441742081 -0.747009 0.038208 -0.650879 0.130127 1441742081 -0.747498 0.044067 -0.647278 0.142700 1441742081 -0.747498 0.044067 -0.647278 0.142700 1441742081 -0.747498 0.044067 -0.647278 0.142700 1441742081 -0.747498 0.044067 -0.647278 0.142700 1441742081 -0.747498 0.044067 -0.647278 0.142700 1441742081 -0.747498 0.044067 -0.647278 0.142700 1441742081 -0.747498 0.044067 -0.647278 0.142700 1441742081 -0.747559 0.049561 -0.643921 0.155212 1441742081 -0.747559 0.049561 -0.643921 0.155212 1441742081 -0.747559 0.049561 -0.643921 0.155212 1441742081 -0.747559 0.049561 -0.643921 0.155212 1441742081 -0.747559 0.049561 -0.643921 0.155212 1441742081 -0.747559 0.049561 -0.643921 0.155212 1441742081 -0.748779 0.058838 -0.639587 0.163879 1441742081 -0.748779 0.058838 -0.639587 0.163879 1441742081 -0.748779 0.058838 -0.639587 0.163879 1441742081 -0.748779 0.058838 -0.639587 0.163879 1441742081 -0.748779 0.058838 -0.639587 0.163879 1441742081 -0.748779 0.058838 -0.639587 0.163879 1441742081 -0.749390 0.068115 -0.636780 0.168335 1441742081 -0.749390 0.068115 -0.636780 0.168335 1441742081 -0.749390 0.068115 -0.636780 0.168335 1441742081 -0.749390 0.068115 -0.636780 0.168335 1441742081 -0.749390 0.068115 -0.636780 0.168335 1441742081 -0.749390 0.068115 -0.636780 0.168335 1441742081 -0.749756 0.073975 -0.636169 0.166687 1441742081 -0.749756 0.073975 -0.636169 0.166687 1441742081 -0.749756 0.073975 -0.636169 0.166687 1441742081 -0.749756 0.073975 -0.636169 0.166687 1441742081 -0.749756 0.073975 -0.636169 0.166687 1441742081 -0.749756 0.073975 -0.636169 0.166687 1441742081 -0.749756 0.073975 -0.636169 0.166687 1441742081 -0.749573 0.077332 -0.637817 0.159546 1441742081 -0.749573 0.077332 -0.637817 0.159546 1441742081 -0.749573 0.077332 -0.637817 0.159546 1441742081 -0.749573 0.077332 -0.637817 0.159546 1441742081 -0.749573 0.077332 -0.637817 0.159546 1441742081 -0.749573 0.077332 -0.637817 0.159546 1441742081 -0.747131 0.072510 -0.643005 0.151978 1441742081 -0.747131 0.072510 -0.643005 0.151978 1441742081 -0.747131 0.072510 -0.643005 0.151978 1441742081 -0.747131 0.072510 -0.643005 0.151978 1441742081 -0.747131 0.072510 -0.643005 0.151978 1441742081 -0.747131 0.072510 -0.643005 0.151978 1441742081 -0.745361 0.062805 -0.648499 0.141418 1441742081 -0.745361 0.062805 -0.648499 0.141418 1441742081 -0.745361 0.062805 -0.648499 0.141418 1441742081 -0.745361 0.062805 -0.648499 0.141418 1441742081 -0.745361 0.062805 -0.648499 0.141418 1441742081 -0.745361 0.062805 -0.648499 0.141418 1441742081 -0.745117 0.056519 -0.652222 0.127502 1441742081 -0.745117 0.056519 -0.652222 0.127502 1441742081 -0.745117 0.056519 -0.652222 0.127502 1441742081 -0.745117 0.056519 -0.652222 0.127502 1441742081 -0.745117 0.056519 -0.652222 0.127502 1441742081 -0.745117 0.056519 -0.652222 0.127502 1441742081 -0.745117 0.056519 -0.652222 0.127502 1441742081 -0.744385 0.044739 -0.654907 0.122803 1441742081 -0.744385 0.044739 -0.654907 0.122803 1441742081 -0.744385 0.044739 -0.654907 0.122803 1441742081 -0.744385 0.044739 -0.654907 0.122803 1441742081 -0.744385 0.044739 -0.654907 0.122803 1441742081 -0.744385 0.044739 -0.654907 0.122803 1441742081 -0.743835 0.034912 -0.656006 0.123718 1441742081 -0.743835 0.034912 -0.656006 0.123718 1441742081 -0.743835 0.034912 -0.656006 0.123718 1441742081 -0.743835 0.034912 -0.656006 0.123718 1441742081 -0.743835 0.034912 -0.656006 0.123718 1441742081 -0.743835 0.034912 -0.656006 0.123718 1441742081 -0.745056 0.036804 -0.654480 0.123474 1441742081 -0.745056 0.036804 -0.654480 0.123474 1441742081 -0.745056 0.036804 -0.654480 0.123474 1441742081 -0.745056 0.036804 -0.654480 0.123474 1441742081 -0.745056 0.036804 -0.654480 0.123474 1441742081 -0.745056 0.036804 -0.654480 0.123474 1441742081 -0.745056 0.036804 -0.654480 0.123474 1441742081 -0.745178 0.040833 -0.653687 0.125916 1441742081 -0.745178 0.040833 -0.653687 0.125916 1441742081 -0.745178 0.040833 -0.653687 0.125916 1441742081 -0.745178 0.040833 -0.653687 0.125916 1441742081 -0.745178 0.040833 -0.653687 0.125916 1441742081 -0.744934 0.045227 -0.653076 0.129028 1441742081 -0.744934 0.045227 -0.653076 0.129028 1441742081 -0.744934 0.045227 -0.653076 0.129028 1441742081 -0.744934 0.045227 -0.653076 0.129028 1441742081 -0.744934 0.045227 -0.653076 0.129028 1441742081 -0.744934 0.045227 -0.653076 0.129028 1441742081 -0.744873 0.049866 -0.652344 0.131042 1441742082 -0.744873 0.049866 -0.652344 0.131042 1441742082 -0.744873 0.049866 -0.652344 0.131042 1441742082 -0.744873 0.049866 -0.652344 0.131042 1441742082 -0.744873 0.049866 -0.652344 0.131042 1441742082 -0.744873 0.049866 -0.652344 0.131042 1441742082 -0.744873 0.049866 -0.652344 0.131042 1441742082 -0.745605 0.053833 -0.650757 0.133301 1441742082 -0.745605 0.053833 -0.650757 0.133301 1441742082 -0.745605 0.053833 -0.650757 0.133301 1441742082 -0.745605 0.053833 -0.650757 0.133301 1441742082 -0.745605 0.053833 -0.650757 0.133301 1441742082 -0.745605 0.053833 -0.650757 0.133301 1441742082 -0.747437 0.062927 -0.648315 0.130981 1441742082 -0.747437 0.062927 -0.648315 0.130981 1441742082 -0.747437 0.062927 -0.648315 0.130981 1441742082 -0.747437 0.062927 -0.648315 0.130981 1441742082 -0.747437 0.062927 -0.648315 0.130981 1441742082 -0.747437 0.062927 -0.648315 0.130981 1441742082 -0.747498 0.062134 -0.648376 0.130676 1441742082 -0.747498 0.062134 -0.648376 0.130676 1441742082 -0.747498 0.062134 -0.648376 0.130676 1441742082 -0.747498 0.062134 -0.648376 0.130676 1441742082 -0.747498 0.062134 -0.648376 0.130676 1441742082 -0.747498 0.062134 -0.648376 0.130676 1441742082 -0.747070 0.056885 -0.650330 0.125916 1441742082 -0.747070 0.056885 -0.650330 0.125916 1441742082 -0.747070 0.056885 -0.650330 0.125916 1441742082 -0.747070 0.056885 -0.650330 0.125916 1441742082 -0.747070 0.056885 -0.650330 0.125916 1441742082 -0.747070 0.056885 -0.650330 0.125916 1441742082 -0.747070 0.050964 -0.651550 0.121826 1441742082 -0.747070 0.050964 -0.651550 0.121826 1441742082 -0.747070 0.050964 -0.651550 0.121826 1441742082 -0.747070 0.050964 -0.651550 0.121826 1441742082 -0.747070 0.050964 -0.651550 0.121826 1441742082 -0.747070 0.050964 -0.651550 0.121826 1441742082 -0.746155 0.040649 -0.653198 0.122620 1441742082 -0.746155 0.040649 -0.653198 0.122620 1441742082 -0.746155 0.040649 -0.653198 0.122620 1441742082 -0.746155 0.040649 -0.653198 0.122620 1441742082 -0.746155 0.040649 -0.653198 0.122620 1441742082 -0.746155 0.040649 -0.653198 0.122620 1441742082 -0.745178 0.031311 -0.653931 0.127197 1441742082 -0.745178 0.031311 -0.653931 0.127197 1441742082 -0.745178 0.031311 -0.653931 0.127197 1441742082 -0.745178 0.031311 -0.653931 0.127197 1441742082 -0.745178 0.031311 -0.653931 0.127197 1441742082 -0.745178 0.031311 -0.653931 0.127197 1441742082 -0.745178 0.031311 -0.653931 0.127197 1441742082 -0.744751 0.026367 -0.653503 0.132874 1441742082 -0.744751 0.026367 -0.653503 0.132874 1441742082 -0.744751 0.026367 -0.653503 0.132874 1441742082 -0.744751 0.026367 -0.653503 0.132874 1441742082 -0.744751 0.026367 -0.653503 0.132874 1441742082 -0.744812 0.028381 -0.652222 0.138306 1441742082 -0.744812 0.028381 -0.652222 0.138306 1441742082 -0.744812 0.028381 -0.652222 0.138306 1441742082 -0.744812 0.028381 -0.652222 0.138306 1441742082 -0.744812 0.028381 -0.652222 0.138306 1441742082 -0.744812 0.028381 -0.652222 0.138306 1441742082 -0.744629 0.032471 -0.650879 0.144592 1441742082 -0.744629 0.032471 -0.650879 0.144592 1441742082 -0.744629 0.032471 -0.650879 0.144592 1441742082 -0.744629 0.032471 -0.650879 0.144592 1441742082 -0.744629 0.032471 -0.650879 0.144592 1441742082 -0.744629 0.032471 -0.650879 0.144592 1441742082 -0.744629 0.032471 -0.650879 0.144592 1441742082 -0.744324 0.037415 -0.649597 0.150513 1441742082 -0.744324 0.037415 -0.649597 0.150513 1441742082 -0.744324 0.037415 -0.649597 0.150513 1441742082 -0.744324 0.037415 -0.649597 0.150513 1441742082 -0.744324 0.037415 -0.649597 0.150513 1441742082 -0.744324 0.037415 -0.649597 0.150513 1441742082 -0.744080 0.043152 -0.648560 0.154785 1441742082 -0.744080 0.043152 -0.648560 0.154785 1441742082 -0.744080 0.043152 -0.648560 0.154785 1441742082 -0.744080 0.043152 -0.648560 0.154785 1441742082 -0.744080 0.043152 -0.648560 0.154785 1441742082 -0.744080 0.043152 -0.648560 0.154785 1441742082 -0.743896 0.048340 -0.647766 0.157349 1441742082 -0.743896 0.048340 -0.647766 0.157349 1441742082 -0.743896 0.048340 -0.647766 0.157349 1441742082 -0.743896 0.048340 -0.647766 0.157349 1441742082 -0.743896 0.048340 -0.647766 0.157349 1441742082 -0.743896 0.048340 -0.647766 0.157349 1441742082 -0.744202 0.052124 -0.647034 0.157715 1441742082 -0.744202 0.052124 -0.647034 0.157715 1441742082 -0.744202 0.052124 -0.647034 0.157715 1441742082 -0.744202 0.052124 -0.647034 0.157715 1441742082 -0.744202 0.052124 -0.647034 0.157715 1441742082 -0.745544 0.055176 -0.646179 0.153870 1441742082 -0.745544 0.055176 -0.646179 0.153870 1441742082 -0.745544 0.055176 -0.646179 0.153870 1441742082 -0.745544 0.055176 -0.646179 0.153870 1441742082 -0.745544 0.055176 -0.646179 0.153870 1441742082 -0.745544 0.055176 -0.646179 0.153870 1441742082 -0.747375 0.061157 -0.645691 0.144592 1441742082 -0.747375 0.061157 -0.645691 0.144592 1441742082 -0.747375 0.061157 -0.645691 0.144592 1441742082 -0.747375 0.061157 -0.645691 0.144592 1441742082 -0.747375 0.061157 -0.645691 0.144592 1441742082 -0.747375 0.061157 -0.645691 0.144592 1441742082 -0.749207 0.067993 -0.644897 0.135071 1441742082 -0.749207 0.067993 -0.644897 0.135071 1441742082 -0.749207 0.067993 -0.644897 0.135071 1441742082 -0.749207 0.067993 -0.644897 0.135071 1441742082 -0.749207 0.067993 -0.644897 0.135071 1441742082 -0.749207 0.067993 -0.644897 0.135071 1441742082 -0.749207 0.067993 -0.644897 0.135071 1441742082 -0.749817 0.073914 -0.645569 0.124817 1441742083 -0.749817 0.073914 -0.645569 0.124817 1441742083 -0.749817 0.073914 -0.645569 0.124817 1441742083 -0.749817 0.073914 -0.645569 0.124817 1441742083 -0.749817 0.073914 -0.645569 0.124817 1441742083 -0.748901 0.074219 -0.648376 0.115295 1441742083 -0.748901 0.074219 -0.648376 0.115295 1441742083 -0.748901 0.074219 -0.648376 0.115295 1441742083 -0.748901 0.074219 -0.648376 0.115295 1441742083 -0.748901 0.074219 -0.648376 0.115295 1441742083 -0.748901 0.074219 -0.648376 0.115295 1441742083 -0.747986 0.067993 -0.651306 0.108398 1441742083 -0.747986 0.067993 -0.651306 0.108398 1441742083 -0.747986 0.067993 -0.651306 0.108398 1441742083 -0.747986 0.067993 -0.651306 0.108398 1441742083 -0.747986 0.067993 -0.651306 0.108398 1441742083 -0.747986 0.067993 -0.651306 0.108398 1441742083 -0.747986 0.067993 -0.651306 0.108398 1441742083 -0.747253 0.059570 -0.653992 0.102295 1441742083 -0.747253 0.059570 -0.653992 0.102295 1441742083 -0.747253 0.059570 -0.653992 0.102295 1441742083 -0.747253 0.059570 -0.653992 0.102295 1441742083 -0.747253 0.059570 -0.653992 0.102295 1441742083 -0.747253 0.059570 -0.653992 0.102295 1441742083 -0.747070 0.051758 -0.655151 0.100220 1441742083 -0.747070 0.051758 -0.655151 0.100220 1441742083 -0.747070 0.051758 -0.655151 0.100220 1441742083 -0.747070 0.051758 -0.655151 0.100220 1441742083 -0.747070 0.051758 -0.655151 0.100220 1441742083 -0.747070 0.051758 -0.655151 0.100220 1441742083 -0.746582 0.045349 -0.655640 0.103760 1441742083 -0.746582 0.045349 -0.655640 0.103760 1441742083 -0.746582 0.045349 -0.655640 0.103760 1441742083 -0.746582 0.045349 -0.655640 0.103760 1441742083 -0.746582 0.045349 -0.655640 0.103760 1441742083 -0.746582 0.045349 -0.655640 0.103760 1441742083 -0.746399 0.043945 -0.655090 0.108948 1441742083 -0.746399 0.043945 -0.655090 0.108948 1441742083 -0.746399 0.043945 -0.655090 0.108948 1441742083 -0.746399 0.043945 -0.655090 0.108948 1441742083 -0.746399 0.043945 -0.655090 0.108948 1441742083 -0.746399 0.043945 -0.655090 0.108948 1441742083 -0.746277 0.044006 -0.654541 0.113037 1441742083 -0.746277 0.044006 -0.654541 0.113037 1441742083 -0.746277 0.044006 -0.654541 0.113037 1441742083 -0.746277 0.044006 -0.654541 0.113037 1441742083 -0.746277 0.044006 -0.654541 0.113037 1441742083 -0.746277 0.044006 -0.654541 0.113037 1441742083 -0.746277 0.044006 -0.654541 0.113037 1441742083 -0.745605 0.044373 -0.654724 0.116272 1441742083 -0.745605 0.044373 -0.654724 0.116272 1441742083 -0.745605 0.044373 -0.654724 0.116272 1441742083 -0.745605 0.044373 -0.654724 0.116272 1441742083 -0.745605 0.044373 -0.654724 0.116272 1441742083 -0.745605 0.044373 -0.654724 0.116272 1441742083 -0.745605 0.046387 -0.654175 0.118408 1441742083 -0.745605 0.046387 -0.654175 0.118408 1441742083 -0.745605 0.046387 -0.654175 0.118408 1441742083 -0.745605 0.046387 -0.654175 0.118408 1441742083 -0.745605 0.046387 -0.654175 0.118408 1441742083 -0.745605 0.045715 -0.654114 0.119141 1441742083 -0.745605 0.045715 -0.654114 0.119141 1441742083 -0.745605 0.045715 -0.654114 0.119141 1441742083 -0.745605 0.045715 -0.654114 0.119141 1441742083 -0.745605 0.045715 -0.654114 0.119141 1441742083 -0.745605 0.045715 -0.654114 0.119141 1441742083 -0.745605 0.045715 -0.654114 0.119141 1441742083 -0.746948 0.045532 -0.652893 0.117249 1441742083 -0.746948 0.045532 -0.652893 0.117249 1441742083 -0.746948 0.045532 -0.652893 0.117249 1441742083 -0.746948 0.045532 -0.652893 0.117249 1441742083 -0.746948 0.045532 -0.652893 0.117249 1441742083 -0.746948 0.045532 -0.652893 0.117249 1441742083 -0.748291 0.047729 -0.652222 0.111328 1441742083 -0.748291 0.047729 -0.652222 0.111328 1441742083 -0.748291 0.047729 -0.652222 0.111328 1441742083 -0.748291 0.047729 -0.652222 0.111328 1441742083 -0.748291 0.047729 -0.652222 0.111328 1441742083 -0.748291 0.047729 -0.652222 0.111328 1441742083 -0.747986 0.046997 -0.653625 0.105896 1441742083 -0.747986 0.046997 -0.653625 0.105896 1441742083 -0.747986 0.046997 -0.653625 0.105896 1441742083 -0.747986 0.046997 -0.653625 0.105896 1441742083 -0.747986 0.046997 -0.653625 0.105896 1441742083 -0.745300 0.037537 -0.657593 0.103638 1441742083 -0.745300 0.037537 -0.657593 0.103638 1441742083 -0.745300 0.037537 -0.657593 0.103638 1441742083 -0.745300 0.037537 -0.657593 0.103638 1441742083 -0.745300 0.037537 -0.657593 0.103638 1441742083 -0.745300 0.037537 -0.657593 0.103638 1441742083 -0.745300 0.037537 -0.657593 0.103638 1441742083 -0.743713 0.027588 -0.659973 0.103149 1441742083 -0.743713 0.027588 -0.659973 0.103149 1441742083 -0.743713 0.027588 -0.659973 0.103149 1441742083 -0.743713 0.027588 -0.659973 0.103149 1441742083 -0.743713 0.027588 -0.659973 0.103149 1441742083 -0.743713 0.027588 -0.659973 0.103149 1441742083 -0.743652 0.024048 -0.659851 0.105469 1441742083 -0.743652 0.024048 -0.659851 0.105469 1441742083 -0.743652 0.024048 -0.659851 0.105469 1441742083 -0.743652 0.024048 -0.659851 0.105469 1441742083 -0.743652 0.024048 -0.659851 0.105469 1441742083 -0.743652 0.024048 -0.659851 0.105469 1441742083 -0.744080 0.023682 -0.658142 0.112488 1441742083 -0.744080 0.023682 -0.658142 0.112488 1441742083 -0.744080 0.023682 -0.658142 0.112488 1441742083 -0.744080 0.023682 -0.658142 0.112488 1441742083 -0.744080 0.023682 -0.658142 0.112488 1441742083 -0.744080 0.023682 -0.658142 0.112488 1441742083 -0.745850 0.027893 -0.655029 0.117859 1441742083 -0.745850 0.027893 -0.655029 0.117859 1441742084 -0.745850 0.027893 -0.655029 0.117859 1441742084 -0.745850 0.027893 -0.655029 0.117859 1441742084 -0.745850 0.027893 -0.655029 0.117859 1441742084 
-0.728333 0.290405 -0.620422 0.017395 1441742086 -0.728333 0.290405 -0.620422 0.017395 1441742086 -0.696533 0.407532 -0.590576 0.007202 1441742086 -0.696533 0.407532 -0.590576 0.007202 1441742086 -0.696533 0.407532 -0.590576 0.007202 1441742086 -0.696533 0.407532 -0.590576 0.007202 1441742086 -0.696533 0.407532 -0.590576 0.007202 1441742086 -0.696533 0.407532 -0.590576 0.007202 1441742086 -0.616150 0.544128 -0.569458 0.000305 1441742086 -0.616150 0.544128 -0.569458 0.000305 1441742086 -0.616150 0.544128 -0.569458 0.000305 1441742086 -0.616150 0.544128 -0.569458 0.000305 1441742086 -0.616150 0.544128 -0.569458 0.000305 1441742086 -0.616150 0.544128 -0.569458 0.000305 1441742086 -0.471558 0.674194 -0.568298 0.014709 1441742086 -0.471558 0.674194 -0.568298 0.014709 1441742086 -0.471558 0.674194 -0.568298 0.014709 1441742086 -0.471558 0.674194 -0.568298 0.014709 1441742086 -0.471558 0.674194 -0.568298 0.014709 1441742086 -0.471558 0.674194 -0.568298 0.014709 1441742086 -0.303101 0.758362 -0.570923 0.083984 1441742086 -0.303101 0.758362 -0.570923 0.083984 1441742086 -0.303101 0.758362 -0.570923 0.083984 1441742086 -0.303101 0.758362 -0.570923 0.083984 1441742086 -0.303101 0.758362 -0.570923 0.083984 1441742086 -0.303101 0.758362 -0.570923 0.083984 1441742086 -0.185730 0.782654 -0.556335 0.208557 1441742086 -0.185730 0.782654 -0.556335 0.208557 1441742086 -0.185730 0.782654 -0.556335 0.208557 1441742086 -0.185730 0.782654 -0.556335 0.208557 1441742086 -0.185730 0.782654 -0.556335 0.208557 1441742086 -0.185730 0.782654 -0.556335 0.208557 1441742086 -0.185730 0.782654 -0.556335 0.208557 1441742086 -0.120056 0.769470 -0.516785 0.355652 1441742086 -0.120056 0.769470 -0.516785 0.355652 1441742086 -0.120056 0.769470 -0.516785 0.355652 1441742086 -0.120056 0.769470 -0.516785 0.355652 1441742086 -0.120056 0.769470 -0.516785 0.355652 1441742086 -0.120056 0.769470 -0.516785 0.355652 1441742086 -0.059326 0.762451 -0.482361 0.427063 1441742086 -0.059326 0.762451 -0.482361 0.427063 1441742086 -0.059326 0.762451 -0.482361 0.427063 1441742086 -0.059326 0.762451 -0.482361 0.427063 1441742086 -0.059326 0.762451 -0.482361 0.427063 1441742086 -0.059326 0.762451 -0.482361 0.427063 1441742086 -0.034790 0.757141 -0.465942 0.456421 1441742086 -0.034790 0.757141 -0.465942 0.456421 1441742086 -0.034790 0.757141 -0.465942 0.456421 1441742086 -0.034790 0.757141 -0.465942 0.456421 1441742086 -0.034790 0.757141 -0.465942 0.456421 1441742086 -0.034790 0.757141 -0.465942 0.456421 1441742086 -0.034790 0.757141 -0.465942 0.456421 1441742086 -0.073120 0.761963 -0.461853 0.447998 1441742086 -0.073120 0.761963 -0.461853 0.447998 1441742086 -0.073120 0.761963 -0.461853 0.447998 1441742086 -0.073120 0.761963 -0.461853 0.447998 1441742086 -0.073120 0.761963 -0.461853 0.447998 1441742086 -0.073120 0.761963 -0.461853 0.447998 1441742086 -0.138611 0.778198 -0.475586 0.385925 1441742086 -0.138611 0.778198 -0.475586 0.385925 1441742086 -0.138611 0.778198 -0.475586 0.385925 1441742086 -0.138611 0.778198 -0.475586 0.385925 1441742086 -0.138611 0.778198 -0.475586 0.385925 1441742086 -0.138611 0.778198 -0.475586 0.385925 1441742087 -0.225647 0.791687 -0.494812 0.278320 1441742087 -0.225647 0.791687 -0.494812 0.278320 1441742087 -0.225647 0.791687 -0.494812 0.278320 1441742087 -0.225647 0.791687 -0.494812 0.278320 1441742087 -0.225647 0.791687 -0.494812 0.278320 1441742087 -0.225647 0.791687 -0.494812 0.278320 1441742087 -0.225647 0.791687 -0.494812 0.278320 1441742087 -0.312683 0.784485 -0.510864 0.160706 1441742087 -0.312683 0.784485 -0.510864 0.160706 1441742087 -0.312683 0.784485 -0.510864 0.160706 1441742087 -0.312683 0.784485 -0.510864 0.160706 1441742087 -0.312683 0.784485 -0.510864 0.160706 1441742087 -0.312683 0.784485 -0.510864 0.160706 1441742087 -0.416260 0.744080 -0.521973 0.024963 1441742087 -0.416260 0.744080 -0.521973 0.024963 1441742087 -0.416260 0.744080 -0.521973 0.024963 1441742087 -0.416260 0.744080 -0.521973 0.024963 1441742087 -0.416260 0.744080 -0.521973 0.024963 1441742087 -0.568604 0.616455 -0.541931 -0.054871 1441742087 -0.568604 0.616455 -0.541931 -0.054871 1441742087 -0.568604 0.616455 -0.541931 -0.054871 1441742087 -0.568604 0.616455 -0.541931 -0.054871 1441742087 -0.568604 0.616455 -0.541931 -0.054871 1441742087 -0.568604 0.616455 -0.541931 -0.054871 1441742087 -0.568604 0.616455 -0.541931 -0.054871 1441742087 -0.710266 0.361084 -0.596130 -0.099365 1441742087 -0.710266 0.361084 -0.596130 -0.099365 1441742087 -0.710266 0.361084 -0.596130 -0.099365 1441742087 -0.710266 0.361084 -0.596130 -0.099365 1441742087 -0.710266 0.361084 -0.596130 -0.099365 1441742087 -0.710266 0.361084 -0.596130 -0.099365 1441742087 -0.741638 0.011963 -0.669678 -0.038757 1441742087 -0.741638 0.011963 -0.669678 -0.038757 1441742087 -0.741638 0.011963 -0.669678 -0.038757 1441742087 -0.741638 0.011963 -0.669678 -0.038757 1441742087 -0.741638 0.011963 -0.669678 -0.038757 1441742087 -0.741638 0.011963 -0.669678 -0.038757 1441742087 -0.671143 -0.191406 -0.715515 0.032104 1441742087 -0.671143 -0.191406 -0.715515 0.032104 1441742087 -0.671143 -0.191406 -0.715515 0.032104 1441742087 -0.671143 -0.191406 -0.715515 0.032104 1441742087 -0.671143 -0.191406 -0.715515 0.032104 1441742087 -0.671143 -0.191406 -0.715515 0.032104 1441742087 -0.683960 -0.125061 -0.718384 -0.023071 1441742087 -0.683960 -0.125061 -0.718384 -0.023071 1441742087 -0.683960 -0.125061 -0.718384 -0.023071 1441742087 -0.683960 -0.125061 -0.718384 -0.023071 1441742087 -0.683960 -0.125061 -0.718384 -0.023071 1441742087 -0.683960 -0.125061 -0.718384 -0.023071 1441742087 -0.707397 -0.004333 -0.700378 -0.095520 1441742087 -0.707397 -0.004333 -0.700378 -0.095520 1441742087 -0.707397 -0.004333 -0.700378 -0.095520 1441742087 -0.707397 -0.004333 -0.700378 -0.095520 1441742087 -0.707397 -0.004333 -0.700378 -0.095520 1441742087 -0.707397 -0.004333 -0.700378 -0.095520 1441742087 -0.707397 -0.004333 -0.700378 -0.095520 1441742087 -0.717529 0.063721 -0.682190 -0.125793 1441742087 -0.717529 0.063721 -0.682190 -0.125793 1441742087 -0.717529 0.063721 -0.682190 -0.125793 1441742087 -0.717529 0.063721 -0.682190 -0.125793 1441742087 -0.717529 0.063721 -0.682190 -0.125793 1441742087 -0.717529 0.063721 -0.682190 -0.125793 1441742087 -0.720520 0.088135 -0.677429 -0.119568 1441742087 -0.720520 0.088135 -0.677429 -0.119568 1441742087 -0.720520 0.088135 -0.677429 -0.119568 1441742087 -0.720520 0.088135 -0.677429 -0.119568 1441742087 -0.720520 0.088135 -0.677429 -0.119568 1441742087 -0.720520 0.088135 -0.677429 -0.119568 1441742087 -0.719177 0.118225 -0.677368 -0.100403 1441742087 -0.719177 0.118225 -0.677368 -0.100403 1441742087 -0.719177 0.118225 -0.677368 -0.100403 1441742087 -0.719177 0.118225 -0.677368 -0.100403 1441742087 -0.719177 0.118225 -0.677368 -0.100403 1441742087 -0.719177 0.118225 -0.677368 -0.100403 1441742087 -0.713257 0.190674 -0.669434 -0.082886 1441742087 -0.713257 0.190674 -0.669434 -0.082886 1441742087 -0.713257 0.190674 -0.669434 -0.082886 1441742087 -0.713257 0.190674 -0.669434 -0.082886 1441742087 -0.713257 0.190674 -0.669434 -0.082886 1441742087 -0.713257 0.190674 -0.669434 -0.082886 1441742087 -0.696716 0.299011 -0.648010 -0.072998 1441742087 -0.696716 0.299011 -0.648010 -0.072998 1441742087 -0.696716 0.299011 -0.648010 -0.072998 1441742087 -0.696716 0.299011 -0.648010 -0.072998 1441742087 -0.696716 0.299011 -0.648010 -0.072998 1441742087 -0.696716 0.299011 -0.648010 -0.072998 1441742087 -0.696716 0.299011 -0.648010 -0.072998 1441742087 -0.665222 0.421936 -0.612976 -0.061829 1441742087 -0.665222 0.421936 -0.612976 -0.061829 1441742087 -0.665222 0.421936 -0.612976 -0.061829 1441742087 -0.665222 0.421936 -0.612976 -0.061829 1441742087 -0.665222 0.421936 -0.612976 -0.061829 1441742087 -0.665222 0.421936 -0.612976 -0.061829 1441742087 -0.546509 0.587585 -0.591675 -0.077820 1441742087 -0.546509 0.587585 -0.591675 -0.077820 1441742087 -0.546509 0.587585 -0.591675 -0.077820 1441742087 -0.546509 0.587585 -0.591675 -0.077820 1441742087 -0.546509 0.587585 -0.591675 -0.077820 1441742087 -0.546509 0.587585 -0.591675 -0.077820 1441742087 -0.546509 0.587585 -0.591675 -0.077820 1441742087 -0.366516 0.718201 -0.590149 -0.039795 1441742087 -0.366516 0.718201 -0.590149 -0.039795 1441742087 -0.366516 0.718201 -0.590149 -0.039795 1441742087 -0.366516 0.718201 -0.590149 -0.039795 1441742087 -0.366516 0.718201 -0.590149 -0.039795 1441742087 -0.366516 0.718201 -0.590149 -0.039795 1441742087 -0.268127 0.752380 -0.595886 0.083008 1441742087 -0.268127 0.752380 -0.595886 0.083008 1441742087 -0.268127 0.752380 -0.595886 0.083008 1441742087 -0.268127 0.752380 -0.595886 0.083008 1441742087 -0.268127 0.752380 -0.595886 0.083008 1441742087 -0.268127 0.752380 -0.595886 0.083008 1441742087 -0.164551 0.756592 -0.593933 0.218384 1441742088 -0.164551 0.756592 -0.593933 0.218384 1441742088 -0.164551 0.756592 -0.593933 0.218384 1441742088 -0.164551 0.756592 -0.593933 0.218384 1441742088 -0.164551 0.756592 -0.593933 0.218384 1441742088 -0.164551 0.756592 -0.593933 0.218384 1441742088 -0.046631 0.730774 -0.567810 0.375916 1441742088 -0.046631 0.730774 -0.567810 0.375916 1441742088 -0.046631 0.730774 -0.567810 0.375916 1441742088 -0.046631 0.730774 -0.567810 0.375916 1441742088 -0.046631 0.730774 -0.567810 0.375916 1441742088 -0.046631 0.730774 -0.567810 0.375916 1441742088 0.011353 0.686768 -0.530029 0.497253 1441742088 0.011353 0.686768 -0.530029 0.497253 1441742088 0.011353 0.686768 -0.530029 0.497253 1441742088 0.011353 0.686768 -0.530029 0.497253 1441742088 0.011353 0.686768 -0.530029 0.497253 1441742088 0.011353 0.686768 -0.530029 0.497253 1441742088 0.011353 0.686768 -0.530029 0.497253 1441742088 0.016113 0.674255 -0.500977 0.542297 1441742088 0.016113 0.674255 -0.500977 0.542297 1441742088 0.016113 0.674255 -0.500977 0.542297 1441742088 0.016113 0.674255 -0.500977 0.542297 1441742088 0.016113 0.674255 -0.500977 0.542297 1441742088 0.016113 0.674255 -0.500977 0.542297 1441742088 -0.011230 0.685791 -0.489563 0.538330 1441742088 -0.011230 0.685791 -0.489563 0.538330 1441742088 -0.011230 0.685791 -0.489563 0.538330 1441742088 -0.011230 0.685791 -0.489563 0.538330 1441742088 -0.011230 0.685791 -0.489563 0.538330 1441742088 -0.011230 0.685791 -0.489563 0.538330 1441742088 -0.011230 0.685791 -0.489563 0.538330 1441742088 -0.059448 0.709961 -0.498779 0.493530 1441742088 -0.059448 0.709961 -0.498779 0.493530 1441742088 -0.059448 0.709961 -0.498779 0.493530 1441742088 -0.059448 0.709961 -0.498779 0.493530 1441742088 -0.059448 0.709961 -0.498779 0.493530 1441742088 -0.059448 0.709961 -0.498779 0.493530 1441742088 -0.128540 0.743835 -0.525208 0.392822 1441742088 -0.128540 0.743835 -0.525208 0.392822 1441742088 -0.128540 0.743835 -0.525208 0.392822 1441742088 -0.128540 0.743835 -0.525208 0.392822 1441742088 -0.128540 0.743835 -0.525208 0.392822 1441742088 -0.128540 0.743835 -0.525208 0.392822 1441742088 -0.235352 0.754944 -0.545837 0.276917 1441742088 -0.235352 0.754944 -0.545837 0.276917 1441742088 -0.235352 0.754944 -0.545837 0.276917 1441742088 -0.235352 0.754944 -0.545837 0.276917 1441742088 -0.235352 0.754944 -0.545837 0.276917 1441742088 -0.235352 0.754944 -0.545837 0.276917 1441742088 -0.366455 0.728760 -0.565369 0.122253 1441742088 -0.366455 0.728760 -0.565369 0.122253 1441742088 -0.366455 0.728760 -0.565369 0.122253 1441742088 -0.366455 0.728760 -0.565369 0.122253 1441742088 -0.366455 0.728760 -0.565369 0.122253 1441742088 -0.366455 0.728760 -0.565369 0.122253 1441742088 -0.366455 0.728760 -0.565369 0.122253 1441742088 -0.502991 0.642456 -0.577820 -0.020630 1441742088 -0.502991 0.642456 -0.577820 -0.020630 1441742088 -0.502991 0.642456 -0.577820 -0.020630 1441742088 -0.502991 0.642456 -0.577820 -0.020630 1441742088 -0.502991 0.642456 -0.577820 -0.020630 1441742088 -0.502991 0.642456 -0.577820 -0.020630 1441742088 -0.645752 0.451233 -0.600464 -0.137390 1441742088 -0.645752 0.451233 -0.600464 -0.137390 1441742088 -0.645752 0.451233 -0.600464 -0.137390 1441742088 -0.645752 0.451233 -0.600464 -0.137390 1441742088 -0.645752 0.451233 -0.600464 -0.137390 1441742088 -0.645752 0.451233 -0.600464 -0.137390 1441742088 -0.645752 0.451233 -0.600464 -0.137390 1441742088 -0.705994 0.256653 -0.618042 -0.231812 1441742088 -0.705994 0.256653 -0.618042 -0.231812 1441742088 -0.705994 0.256653 -0.618042 -0.231812 1441742088 -0.705994 0.256653 -0.618042 -0.231812 1441742088 -0.705994 0.256653 -0.618042 -0.231812 1441742088 -0.705994 0.256653 -0.618042 -0.231812 1441742088 -0.726501 0.193420 -0.591003 -0.292603 1441742088 -0.726501 0.193420 -0.591003 -0.292603 1441742088 -0.726501 0.193420 -0.591003 -0.292603 1441742088 -0.726501 0.193420 -0.591003 -0.292603 1441742088 -0.726501 0.193420 -0.591003 -0.292603 1441742088 -0.726501 0.193420 -0.591003 -0.292603 1441742088 -0.726501 0.193420 -0.591003 -0.292603 1441742088 -0.708130 0.243225 -0.589294 -0.303711 1441742088 -0.708130 0.243225 -0.589294 -0.303711 1441742088 -0.708130 0.243225 -0.589294 -0.303711 1441742088 -0.708130 0.243225 -0.589294 -0.303711 1441742088 -0.708130 0.243225 -0.589294 -0.303711 1441742088 -0.683960 0.284058 -0.588928 -0.323608 1441742088 -0.683960 0.284058 -0.588928 -0.323608 1441742088 -0.683960 0.284058 -0.588928 -0.323608 1441742088 -0.683960 0.284058 -0.588928 -0.323608 1441742088 -0.683960 0.284058 -0.588928 -0.323608 1441742088 -0.683960 0.284058 -0.588928 -0.323608 1441742088 -0.688904 0.286377 -0.576965 -0.332458 1441742088 -0.688904 0.286377 -0.576965 -0.332458 1441742088 -0.688904 0.286377 -0.576965 -0.332458 1441742088 -0.688904 0.286377 -0.576965 -0.332458 1441742088 -0.688904 0.286377 -0.576965 -0.332458 1441742088 -0.688904 0.286377 -0.576965 -0.332458 1441742088 -0.688904 0.286377 -0.576965 -0.332458 1441742088 -0.693726 0.294617 -0.565796 -0.334534 1441742088 -0.693726 0.294617 -0.565796 -0.334534 1441742088 -0.693726 0.294617 -0.565796 -0.334534 1441742088 -0.693726 0.294617 -0.565796 -0.334534 1441742088 -0.693726 0.294617 -0.565796 -0.334534 1441742088 -0.691284 0.318726 -0.566040 -0.316528 1441742088 -0.691284 0.318726 -0.566040 -0.316528 1441742088 -0.691284 0.318726 -0.566040 -0.316528 1441742088 -0.691284 0.318726 -0.566040 -0.316528 1441742088 -0.691284 0.318726 -0.566040 -0.316528 1441742088 -0.691284 0.318726 -0.566040 -0.316528 1441742088 -0.691284 0.318726 -0.566040 -0.316528 1441742088 -0.683350 0.357849 -0.573364 -0.276184 1441742089 -0.683350 0.357849 -0.573364 -0.276184 1441742089 -0.683350 0.357849 -0.573364 -0.276184 1441742089 -0.683350 0.357849 -0.573364 -0.276184 1441742089 -0.670837 0.403198 -0.580872 -0.223816 1441742089 -0.670837 0.403198 -0.580872 -0.223816 1441742089 -0.670837 0.403198 -0.580872 -0.223816 1441742089 -0.670837 0.403198 -0.580872 -0.223816 1441742089 -0.670837 0.403198 -0.580872 -0.223816 1441742089 -0.670837 0.403198 -0.580872 -0.223816 1441742089 -0.648132 0.466248 -0.576538 -0.173706 1441742089 -0.648132 0.466248 -0.576538 -0.173706 1441742089 -0.648132 0.466248 -0.576538 -0.173706 1441742089 -0.648132 0.466248 -0.576538 -0.173706 1441742089 -0.648132 0.466248 -0.576538 -0.173706 1441742089 -0.648132 0.466248 -0.576538 -0.173706 1441742089 -0.648132 0.466248 -0.576538 -0.173706 1441742089 -0.591248 0.561890 -0.567322 -0.113586 1441742089 -0.591248 0.561890 -0.567322 -0.113586 1441742089 -0.591248 0.561890 -0.567322 -0.113586 1441742089 -0.591248 0.561890 -0.567322 -0.113586 1441742089 -0.591248 0.561890 -0.567322 -0.113586 1441742089 -0.591248 0.561890 -0.567322 -0.113586 1441742089 -0.465027 0.677246 -0.568237 -0.047119 1441742089 -0.465027 0.677246 -0.568237 -0.047119 1441742089 -0.465027 0.677246 -0.568237 -0.047119 1441742089 -0.465027 0.677246 -0.568237 -0.047119 1441742089 -0.465027 0.677246 -0.568237 -0.047119 1441742089 -0.465027 0.677246 -0.568237 -0.047119 1441742089 -0.339233 0.747314 -0.570984 0.020142 1441742089 -0.339233 0.747314 -0.570984 0.020142 1441742089 -0.339233 0.747314 -0.570984 0.020142 1441742089 -0.339233 0.747314 -0.570984 0.020142 1441742089 -0.339233 0.747314 -0.570984 0.020142 1441742089 -0.339233 0.747314 -0.570984 0.020142 1441742089 -0.230286 0.776672 -0.575806 0.110046 1441742089 -0.230286 0.776672 -0.575806 0.110046 1441742089 -0.230286 0.776672 -0.575806 0.110046 1441742089 -0.230286 0.776672 -0.575806 0.110046 1441742089 -0.230286 0.776672 -0.575806 0.110046 1441742089 -0.230286 0.776672 -0.575806 0.110046 1441742089 -0.230286 0.776672 -0.575806 0.110046 1441742089 -0.125305 0.765564 -0.573120 0.264038 1441742089 -0.125305 0.765564 -0.573120 0.264038 1441742089 -0.125305 0.765564 -0.573120 0.264038 1441742089 -0.125305 0.765564 -0.573120 0.264038 1441742089 -0.125305 0.765564 -0.573120 0.264038 1441742089 -0.125305 0.765564 -0.573120 0.264038 1441742089 -0.033447 0.719543 -0.540894 0.434204 1441742089 -0.033447 0.719543 -0.540894 0.434204 1441742089 -0.033447 0.719543 -0.540894 0.434204 1441742089 -0.033447 0.719543 -0.540894 0.434204 1441742089 -0.033447 0.719543 -0.540894 0.434204 1441742089 -0.033447 0.719543 -0.540894 0.434204 1441742089 0.017395 0.701294 -0.529602 0.476868 1441742089 0.017395 0.701294 -0.529602 0.476868 1441742089 0.017395 0.701294 -0.529602 0.476868 1441742089 0.017395 0.701294 -0.529602 0.476868 1441742089 0.017395 0.701294 -0.529602 0.476868 1441742089 0.017395 0.701294 -0.529602 0.476868 1441742089 -0.009521 0.698425 -0.506165 0.505859 1441742089 -0.009521 0.698425 -0.506165 0.505859 1441742089 -0.009521 0.698425 -0.506165 0.505859 1441742089 -0.009521 0.698425 -0.506165 0.505859 1441742089 -0.009521 0.698425 -0.506165 0.505859 1441742089 -0.009521 0.698425 -0.506165 0.505859 1441742089 -0.047791 0.717224 -0.500305 0.482605 1441742089 -0.047791 0.717224 -0.500305 0.482605 1441742089 -0.047791 0.717224 -0.500305 0.482605 1441742089 -0.047791 0.717224 -0.500305 0.482605 1441742089 -0.047791 0.717224 -0.500305 0.482605 1441742089 -0.047791 0.717224 -0.500305 0.482605 1441742089 -0.103027 0.735657 -0.510864 0.432617 1441742089 -0.103027 0.735657 -0.510864 0.432617 1441742089 -0.103027 0.735657 -0.510864 0.432617 1441742089 -0.103027 0.735657 -0.510864 0.432617 1441742089 -0.103027 0.735657 -0.510864 0.432617 1441742089 -0.103027 0.735657 -0.510864 0.432617 1441742089 -0.103027 0.735657 -0.510864 0.432617 1441742089 -0.187317 0.757202 -0.524902 0.340576 1441742089 -0.187317 0.757202 -0.524902 0.340576 1441742089 -0.187317 0.757202 -0.524902 0.340576 1441742089 -0.187317 0.757202 -0.524902 0.340576 1441742089 -0.187317 0.757202 -0.524902 0.340576 1441742089 -0.187317 0.757202 -0.524902 0.340576 1441742089 -0.304626 0.748108 -0.540466 0.235413 1441742089 -0.304626 0.748108 -0.540466 0.235413 1441742089 -0.304626 0.748108 -0.540466 0.235413 1441742089 -0.304626 0.748108 -0.540466 0.235413 1441742089 -0.304626 0.748108 -0.540466 0.235413 1441742089 -0.304626 0.748108 -0.540466 0.235413 1441742089 -0.446350 0.704651 -0.548157 0.062073 1441742089 -0.446350 0.704651 -0.548157 0.062073 1441742089 -0.446350 0.704651 -0.548157 0.062073 1441742089 -0.446350 0.704651 -0.548157 0.062073 1441742089 -0.446350 0.704651 -0.548157 0.062073 1441742089 -0.446350 0.704651 -0.548157 0.062073 1441742089 -0.578613 0.593506 -0.548157 -0.111938 1441742089 -0.578613 0.593506 -0.548157 -0.111938 1441742089 -0.578613 0.593506 -0.548157 -0.111938 1441742089 -0.578613 0.593506 -0.548157 -0.111938 1441742089 -0.578613 0.593506 -0.548157 -0.111938 1441742089 -0.578613 0.593506 -0.548157 -0.111938 1441742089 -0.672729 0.434448 -0.535278 -0.268738 1441742089 -0.672729 0.434448 -0.535278 -0.268738 1441742089 -0.672729 0.434448 -0.535278 -0.268738 1441742089 -0.672729 0.434448 -0.535278 -0.268738 1441742089 -0.672729 0.434448 -0.535278 -0.268738 1441742089 -0.672729 0.434448 -0.535278 -0.268738 1441742089 -0.672729 0.434448 -0.535278 -0.268738 1441742089 -0.704895 0.333313 -0.492004 -0.387329 1441742089 -0.704895 0.333313 -0.492004 -0.387329 1441742089 -0.704895 0.333313 -0.492004 -0.387329 1441742090 -0.704895 0.333313 -0.492004 -0.387329 1441742090 -0.704895 0.333313 -0.492004 -0.387329 1441742090 -0.704895 0.333313 -0.492004 -0.387329 1441742090 -0.690979 0.337708 -0.456848 -0.447083 1441742090 -0.690979 0.337708 -0.456848 -0.447083 1441742090 -0.690979 0.337708 -0.456848 -0.447083 1441742090 -0.690979 0.337708 -0.456848 -0.447083 1441742090 -0.690979 0.337708 -0.456848 -0.447083 1441742090 -0.690979 0.337708 -0.456848 -0.447083 1441742090 -0.690979 0.337708 -0.456848 -0.447083 1441742090 -0.664490 0.368408 -0.447754 -0.471497 1441742090 -0.664490 0.368408 -0.447754 -0.471497 1441742090 -0.664490 0.368408 -0.447754 -0.471497 1441742090 -0.664490 0.368408 -0.447754 -0.471497 1441742090 -0.664490 0.368408 -0.447754 -0.471497 1441742090 -0.664490 0.368408 -0.447754 -0.471497 1441742090 -0.653320 0.384583 -0.436157 -0.484863 1441742090 -0.653320 0.384583 -0.436157 -0.484863 1441742090 -0.653320 0.384583 -0.436157 -0.484863 1441742090 -0.653320 0.384583 -0.436157 -0.484863 1441742090 -0.653320 0.384583 -0.436157 -0.484863 1441742090 -0.653320 0.384583 -0.436157 -0.484863 1441742090 -0.653320 0.384583 -0.436157 -0.484863 1441742090 -0.651367 0.391174 -0.429016 -0.488586 1441742090 -0.651367 0.391174 -0.429016 -0.488586 1441742090 -0.651367 0.391174 -0.429016 -0.488586 1441742090 -0.651367 0.391174 -0.429016 -0.488586 1441742090 -0.651367 0.391174 -0.429016 -0.488586 1441742090 -0.651367 0.391174 -0.429016 -0.488586 1441742090 -0.651367 0.391174 -0.429016 -0.488586 1441742090 -0.644897 0.411133 -0.438110 -0.472473 1441742090 -0.644897 0.411133 -0.438110 -0.472473 1441742090 -0.644897 0.411133 -0.438110 -0.472473 1441742090 -0.644897 0.411133 -0.438110 -0.472473 1441742090 -0.644897 0.411133 -0.438110 -0.472473 1441742090 -0.644897 0.411133 -0.438110 -0.472473 1441742090 -0.638550 0.438354 -0.465393 -0.428467 1441742090 -0.638550 0.438354 -0.465393 -0.428467 1441742090 -0.638550 0.438354 -0.465393 -0.428467 1441742090 -0.638550 0.438354 -0.465393 -0.428467 1441742090 -0.638550 0.438354 -0.465393 -0.428467 1441742090 -0.638550 0.438354 -0.465393 -0.428467 1441742090 -0.629272 0.463379 -0.501160 -0.371765 1441742090 -0.629272 0.463379 -0.501160 -0.371765 1441742090 -0.629272 0.463379 -0.501160 -0.371765 1441742090 -0.629272 0.463379 -0.501160 -0.371765 1441742090 -0.629272 0.463379 -0.501160 -0.371765 1441742090 -0.629272 0.463379 -0.501160 -0.371765 1441742090 -0.628479 0.481018 -0.520813 -0.320007 1441742090 -0.628479 0.481018 -0.520813 -0.320007 1441742090 -0.628479 0.481018 -0.520813 -0.320007 1441742090 -0.628479 0.481018 -0.520813 -0.320007 1441742090 -0.628479 0.481018 -0.520813 -0.320007 1441742090 -0.628479 0.481018 -0.520813 -0.320007 1441742090 -0.628479 0.481018 -0.520813 -0.320007 1441742090 -0.631165 0.512207 -0.519165 -0.264343 1441742090 -0.631165 0.512207 -0.519165 -0.264343 1441742090 -0.631165 0.512207 -0.519165 -0.264343 1441742090 -0.631165 0.512207 -0.519165 -0.264343 1441742090 -0.631165 0.512207 -0.519165 -0.264343 1441742090 -0.631165 0.512207 -0.519165 -0.264343 1441742090 -0.561829 0.606628 -0.535339 -0.172607 1441742090 -0.561829 0.606628 -0.535339 -0.172607 1441742090 -0.561829 0.606628 -0.535339 -0.172607 1441742090 -0.561829 0.606628 -0.535339 -0.172607 1441742090 -0.561829 0.606628 -0.535339 -0.172607 1441742090 -0.561829 0.606628 -0.535339 -0.172607 1441742090 -0.443237 0.704468 -0.548096 -0.083069 1441742090 -0.443237 0.704468 -0.548096 -0.083069 1441742090 -0.443237 0.704468 -0.548096 -0.083069 1441742090 -0.443237 0.704468 -0.548096 -0.083069 1441742090 -0.335876 0.757507 -0.559570 0.016357 1441742090 -0.335876 0.757507 -0.559570 0.016357 1441742090 -0.335876 0.757507 -0.559570 0.016357 1441742090 -0.335876 0.757507 -0.559570 0.016357 1441742090 -0.335876 0.757507 -0.559570 0.016357 1441742090 -0.335876 0.757507 -0.559570 0.016357 1441742090 -0.202087 0.785706 -0.568787 0.135254 1441742090 -0.202087 0.785706 -0.568787 0.135254 1441742090 -0.202087 0.785706 -0.568787 0.135254 1441742090 -0.202087 0.785706 -0.568787 0.135254 1441742090 -0.202087 0.785706 -0.568787 0.135254 1441742090 -0.202087 0.785706 -0.568787 0.135254 1441742090 -0.037109 0.772583 -0.558350 0.299927 1441742090 -0.037109 0.772583 -0.558350 0.299927 1441742090 -0.037109 0.772583 -0.558350 0.299927 1441742090 -0.037109 0.772583 -0.558350 0.299927 1441742090 -0.037109 0.772583 -0.558350 0.299927 1441742090 -0.037109 0.772583 -0.558350 0.299927 1441742090 -0.027344 0.724915 -0.514343 0.457336 1441742090 -0.027344 0.724915 -0.514343 0.457336 1441742090 -0.027344 0.724915 -0.514343 0.457336 1441742090 -0.027344 0.724915 -0.514343 0.457336 1441742090 -0.027344 0.724915 -0.514343 0.457336 1441742090 -0.027344 0.724915 -0.514343 0.457336 1441742090 -0.027344 0.724915 -0.514343 0.457336 1441742090 0.034973 0.704956 -0.488586 0.512878 1441742090 0.034973 0.704956 -0.488586 0.512878 1441742090 0.034973 0.704956 -0.488586 0.512878 1441742090 0.034973 0.704956 -0.488586 0.512878 1441742090 0.034973 0.704956 -0.488586 0.512878 1441742090 0.042786 0.690369 -0.479736 0.539734 1441742090 0.042786 0.690369 -0.479736 0.539734 1441742090 0.042786 0.690369 -0.479736 0.539734 1441742090 0.042786 0.690369 -0.479736 0.539734 1441742090 0.042786 0.690369 -0.479736 0.539734 1441742090 0.042786 0.690369 -0.479736 0.539734 1441742090 0.042786 0.690369 -0.479736 0.539734 1441742090 0.016907 0.702820 -0.487732 0.517578 1441742090 0.016907 0.702820 -0.487732 0.517578 1441742090 0.016907 0.702820 -0.487732 0.517578 1441742090 0.016907 0.702820 -0.487732 0.517578 1441742091 0.016907 0.702820 -0.487732 0.517578 1441742091 0.016907 0.702820 -0.487732 0.517578 1441742091 0.016907 0.702820 -0.487732 0.517578 1441742091 -0.030151 0.722229 -0.507202 0.469299 1441742091 -0.030151 0.722229 -0.507202 0.469299 1441742091 -0.030151 0.722229 -0.507202 0.469299 1441742091 -0.030151 0.722229 -0.507202 0.469299 1441742091 -0.030151 0.722229 -0.507202 0.469299 1441742091 -0.115173 0.745422 -0.534668 0.380981 1441742091 -0.115173 0.745422 -0.534668 0.380981 1441742091 -0.115173 0.745422 -0.534668 0.380981 1441742091 -0.115173 0.745422 -0.534668 0.380981 1441742091 -0.115173 0.745422 -0.534668 0.380981 1441742091 -0.115173 0.745422 -0.534668 0.380981 1441742091 -0.115173 0.745422 -0.534668 0.380981 1441742091 -0.226318 0.753845 -0.561218 0.255920 1441742091 -0.226318 0.753845 -0.561218 0.255920 1441742091 -0.226318 0.753845 -0.561218 0.255920 1441742091 -0.226318 0.753845 -0.561218 0.255920 1441742091 -0.226318 0.753845 -0.561218 0.255920 1441742091 -0.226318 0.753845 -0.561218 0.255920 1441742091 -0.337402 0.732910 -0.584778 0.083557 1441742091 -0.337402 0.732910 -0.584778 0.083557 1441742091 -0.337402 0.732910 -0.584778 0.083557 1441742091 -0.337402 0.732910 -0.584778 0.083557 1441742091 -0.337402 0.732910 -0.584778 0.083557 1441742091 -0.337402 0.732910 -0.584778 0.083557 1441742091 -0.337402 0.732910 -0.584778 0.083557 1441742091 -0.491821 0.642456 -0.587524 -0.015198 1441742091 -0.491821 0.642456 -0.587524 -0.015198 1441742091 -0.491821 0.642456 -0.587524 -0.015198 1441742091 -0.491821 0.642456 -0.587524 -0.015198 1441742091 -0.491821 0.642456 -0.587524 -0.015198 1441742091 -0.633972 0.470947 -0.601135 -0.122253 1441742091 -0.633972 0.470947 -0.601135 -0.122253 1441742091 -0.633972 0.470947 -0.601135 -0.122253 1441742091 -0.633972 0.470947 -0.601135 -0.122253 1441742091 -0.633972 0.470947 -0.601135 -0.122253 1441742091 -0.703674 0.294312 -0.606567 -0.224426 1441742091 -0.703674 0.294312 -0.606567 -0.224426 1441742091 -0.703674 0.294312 -0.606567 -0.224426 1441742091 -0.703674 0.294312 -0.606567 -0.224426 1441742091 -0.703674 0.294312 -0.606567 -0.224426 1441742091 -0.703674 0.294312 -0.606567 -0.224426 1441742091 -0.723572 0.219482 -0.568115 -0.325073 1441742091 -0.723572 0.219482 -0.568115 -0.325073 1441742091 -0.723572 0.219482 -0.568115 -0.325073 1441742091 -0.723572 0.219482 -0.568115 -0.325073 1441742091 -0.723572 0.219482 -0.568115 -0.325073 1441742091 -0.723572 0.219482 -0.568115 -0.325073 1441742091 -0.723572 0.219482 -0.568115 -0.325073 1441742091 -0.715210 0.239685 -0.535583 -0.379822 1441742091 -0.715210 0.239685 -0.535583 -0.379822 1441742091 -0.715210 0.239685 -0.535583 -0.379822 1441742091 -0.715210 0.239685 -0.535583 -0.379822 1441742091 -0.715210 0.239685 -0.535583 -0.379822 1441742091 -0.715210 0.239685 -0.535583 -0.379822 1441742091 -0.693970 0.271851 -0.533936 -0.399353 1441742091 -0.693970 0.271851 -0.533936 -0.399353 1441742091 -0.693970 0.271851 -0.533936 -0.399353 1441742091 -0.693970 0.271851 -0.533936 -0.399353 1441742091 -0.693970 0.271851 -0.533936 -0.399353 1441742091 -0.693970 0.271851 -0.533936 -0.399353 1441742091 -0.693970 0.271851 -0.533936 -0.399353 1441742091 -0.690369 0.292236 -0.505249 -0.427551 1441742091 -0.690369 0.292236 -0.505249 -0.427551 1441742091 -0.690369 0.292236 -0.505249 -0.427551 1441742091 -0.690369 0.292236 -0.505249 -0.427551 1441742091 -0.690369 0.292236 -0.505249 -0.427551 1441742091 -0.690369 0.292236 -0.505249 -0.427551 1441742091 -0.692383 0.311707 -0.483948 -0.435059 1441742091 -0.692383 0.311707 -0.483948 -0.435059 1441742091 -0.692383 0.311707 -0.483948 -0.435059 1441742091 -0.692383 0.311707 -0.483948 -0.435059 1441742091 -0.692383 0.311707 -0.483948 -0.435059 1441742091 -0.692383 0.311707 -0.483948 -0.435059 1441742091 -0.682800 0.346619 -0.492920 -0.413269 1441742091 -0.682800 0.346619 -0.492920 -0.413269 1441742091 -0.682800 0.346619 -0.492920 -0.413269 1441742091 -0.682800 0.346619 -0.492920 -0.413269 1441742091 -0.682800 0.346619 -0.492920 -0.413269 1441742091 
-0.737610 0.101624 -0.661377 0.090881 1441742093 -0.737610 0.101624 -0.661377 0.090881 1441742093 -0.737610 0.101624 -0.661377 0.090881 1441742093 -0.737610 0.101624 -0.661377 0.090881 1441742093 -0.737610 0.101624 -0.661377 0.090881 1441742093 -0.737610 0.101624 -0.661377 0.090881 1441742093 -0.736633 0.101563 -0.662903 0.087769 1441742093 -0.736633 0.101563 -0.662903 0.087769 1441742093 -0.736633 0.101563 -0.662903 0.087769 1441742093 -0.736633 0.101563 -0.662903 0.087769 1441742093 -0.736633 0.101563 -0.662903 0.087769 1441742093 -0.736633 0.101563 -0.662903 0.087769 1441742093 -0.736328 0.103333 -0.663269 0.085266 1441742094 -0.736328 0.103333 -0.663269 0.085266 1441742094 -0.736328 0.103333 -0.663269 0.085266 1441742094 -0.736328 0.103333 -0.663269 0.085266 1441742094 -0.736328 0.103333 -0.663269 0.085266 1441742094 -0.736328 0.103333 -0.663269 0.085266 1441742094 -0.737366 0.106201 -0.661865 0.083679 1441742094 -0.737366 0.106201 -0.661865 0.083679 1441742094 -0.737366 0.106201 -0.661865 0.083679 1441742094 -0.737366 0.106201 -0.661865 0.083679 1441742094 -0.737366 0.106201 -0.661865 0.083679 1441742094 -0.737366 0.106201 -0.661865 0.083679 1441742094 -0.739624 0.108459 -0.658936 0.083679 1441742094 -0.739624 0.108459 -0.658936 0.083679 1441742094 -0.739624 0.108459 -0.658936 0.083679 1441742094 -0.739624 0.108459 -0.658936 0.083679 1441742094 -0.739624 0.108459 -0.658936 0.083679 1441742094 -0.739624 0.108459 -0.658936 0.083679 1441742094 -0.740967 0.108276 -0.657349 0.085022 1441742094 -0.740967 0.108276 -0.657349 0.085022 1441742094 -0.740967 0.108276 -0.657349 0.085022 1441742094 -0.740967 0.108276 -0.657349 0.085022 1441742094 -0.740967 0.108276 -0.657349 0.085022 1441742094 -0.740967 0.108276 -0.657349 0.085022 1441742094 -0.741821 0.106079 -0.656433 0.087524 1441742094 -0.741821 0.106079 -0.656433 0.087524 1441742094 -0.741821 0.106079 -0.656433 0.087524 1441742094 -0.741821 0.106079 -0.656433 0.087524 1441742094 -0.741821 0.106079 -0.656433 0.087524 1441742094 -0.741821 0.106079 -0.656433 0.087524 1441742094 -0.742432 0.102234 -0.655640 0.092407 1441742094 -0.742432 0.102234 -0.655640 0.092407 1441742094 -0.742432 0.102234 -0.655640 0.092407 1441742094 -0.742432 0.102234 -0.655640 0.092407 1441742094 -0.742432 0.102234 -0.655640 0.092407 1441742094 -0.742432 0.102234 -0.655640 0.092407 1441742094 -0.742737 0.098328 -0.655151 0.097534 1441742094 -0.742737 0.098328 -0.655151 0.097534 1441742094 -0.742737 0.098328 -0.655151 0.097534 1441742094 -0.742737 0.098328 -0.655151 0.097534 1441742094 -0.742737 0.098328 -0.655151 0.097534 1441742094 -0.742737 0.098328 -0.655151 0.097534 1441742094 -0.742737 0.098328 -0.655151 0.097534 1441742094 -0.742371 0.093262 -0.655457 0.103027 1441742094 -0.742371 0.093262 -0.655457 0.103027 1441742094 -0.742371 0.093262 -0.655457 0.103027 1441742094 -0.742371 0.093262 -0.655457 0.103027 1441742094 -0.742371 0.093262 -0.655457 0.103027 1441742094 -0.742371 0.093262 -0.655457 0.103027 1441742094 -0.741333 0.084045 -0.656738 0.110107 1441742094 -0.741333 0.084045 -0.656738 0.110107 1441742094 -0.741333 0.084045 -0.656738 0.110107 1441742094 -0.741333 0.084045 -0.656738 0.110107 1441742094 -0.741333 0.084045 -0.656738 0.110107 1441742094 -0.741333 0.084045 -0.656738 0.110107 1441742094 -0.741333 0.084045 -0.656738 0.110107 1441742094 -0.742859 0.074158 -0.655151 0.116333 1441742094 -0.742859 0.074158 -0.655151 0.116333 1441742094 -0.742859 0.074158 -0.655151 0.116333 1441742094 -0.742859 0.074158 -0.655151 0.116333 1441742094 -0.742859 0.074158 -0.655151 0.116333 1441742094 -0.742859 0.074158 -0.655151 0.116333 1441742094 -0.746399 0.074341 -0.650696 0.118347 1441742094 -0.746399 0.074341 -0.650696 0.118347 1441742094 -0.746399 0.074341 -0.650696 0.118347 1441742094 -0.746399 0.074341 -0.650696 0.118347 1441742094 -0.746399 0.074341 -0.650696 0.118347 1441742094 -0.746399 0.074341 -0.650696 0.118347 1441742094 -0.746399 0.074341 -0.650696 0.118347 1441742094 -0.748291 0.087952 -0.647583 0.114075 1441742094 -0.748291 0.087952 -0.647583 0.114075 1441742094 -0.748291 0.087952 -0.647583 0.114075 1441742094 -0.748291 0.087952 -0.647583 0.114075 1441742094 -0.748291 0.087952 -0.647583 0.114075 1441742094 -0.748291 0.087952 -0.647583 0.114075 1441742094 -0.746521 0.095337 -0.649292 0.109985 1441742094 -0.746521 0.095337 -0.649292 0.109985 1441742094 -0.746521 0.095337 -0.649292 0.109985 1441742094 -0.746521 0.095337 -0.649292 0.109985 1441742094 -0.746521 0.095337 -0.649292 0.109985 1441742094 -0.746521 0.095337 -0.649292 0.109985 1441742094 -0.744629 0.086426 -0.652649 0.110474 1441742094 -0.744629 0.086426 -0.652649 0.110474 1441742094 -0.744629 0.086426 -0.652649 0.110474 1441742094 -0.744629 0.086426 -0.652649 0.110474 1441742094 -0.744629 0.086426 -0.652649 0.110474 1441742094 -0.742737 0.080017 -0.655884 0.108887 1441742094 -0.742737 0.080017 -0.655884 0.108887 1441742094 -0.742737 0.080017 -0.655884 0.108887 1441742094 -0.742737 0.080017 -0.655884 0.108887 1441742094 -0.742737 0.080017 -0.655884 0.108887 1441742094 -0.742737 0.080017 -0.655884 0.108887 1441742094 -0.740417 0.077576 -0.658875 0.108337 1441742094 -0.740417 0.077576 -0.658875 0.108337 1441742094 -0.740417 0.077576 -0.658875 0.108337 1441742094 -0.740417 0.077576 -0.658875 0.108337 1441742094 -0.740417 0.077576 -0.658875 0.108337 1441742094 -0.740417 0.077576 -0.658875 0.108337 1441742094 -0.740540 0.077515 -0.658569 0.109314 1441742094 -0.740540 0.077515 -0.658569 0.109314 1441742094 -0.740540 0.077515 -0.658569 0.109314 1441742094 -0.740540 0.077515 -0.658569 0.109314 1441742094 -0.740540 0.077515 -0.658569 0.109314 1441742094 -0.740540 0.077515 -0.658569 0.109314 1441742094 -0.741211 0.079163 -0.657227 0.111877 1441742094 -0.741211 0.079163 -0.657227 0.111877 1441742094 -0.741211 0.079163 -0.657227 0.111877 1441742094 -0.741211 0.079163 -0.657227 0.111877 1441742094 -0.741211 0.079163 -0.657227 0.111877 1441742094 -0.741211 0.079163 -0.657227 0.111877 1441742094 -0.741882 0.079529 -0.655884 0.114807 1441742095 -0.741882 0.079529 -0.655884 0.114807 1441742095 -0.741882 0.079529 -0.655884 0.114807 1441742095 -0.741882 0.079529 -0.655884 0.114807 1441742095 -0.741882 0.079529 -0.655884 0.114807 1441742095 -0.741882 0.079529 -0.655884 0.114807 1441742095 -0.742859 0.081177 -0.654785 0.113281 1441742095 -0.742859 0.081177 -0.654785 0.113281 1441742095 -0.742859 0.081177 -0.654785 0.113281 1441742095 -0.742859 0.081177 -0.654785 0.113281 1441742095 -0.742859 0.081177 -0.654785 0.113281 1441742095 -0.742859 0.081177 -0.654785 0.113281 1441742095 -0.742859 0.081177 -0.654785 0.113281 1441742095 -0.743835 0.080872 -0.655884 0.100220 1441742095 -0.743835 0.080872 -0.655884 0.100220 1441742095 -0.743835 0.080872 -0.655884 0.100220 1441742095 -0.743835 0.080872 -0.655884 0.100220 1441742095 -0.743835 0.080872 -0.655884 0.100220 1441742095 -0.743835 0.080872 -0.655884 0.100220 1441742095 -0.744568 0.075684 -0.658508 0.079956 1441742095 -0.744568 0.075684 -0.658508 0.079956 1441742095 -0.744568 0.075684 -0.658508 0.079956 1441742095 -0.744568 0.075684 -0.658508 0.079956 1441742095 -0.744568 0.075684 -0.658508 0.079956 1441742095 -0.744568 0.075684 -0.658508 0.079956 1441742095 -0.744568 0.075684 -0.658508 0.079956 1441742095 -0.744751 0.066345 -0.660217 0.071777 1441742095 -0.744751 0.066345 -0.660217 0.071777 1441742095 -0.744751 0.066345 -0.660217 0.071777 1441742095 -0.744751 0.066345 -0.660217 0.071777 1441742095 -0.744751 0.066345 -0.660217 0.071777 1441742095 -0.744751 0.066345 -0.660217 0.071777 1441742095 -0.747375 0.067993 -0.657104 0.071350 1441742095 -0.747375 0.067993 -0.657104 0.071350 1441742095 -0.747375 0.067993 -0.657104 0.071350 1441742095 -0.747375 0.067993 -0.657104 0.071350 1441742095 -0.747375 0.067993 -0.657104 0.071350 1441742095 -0.747375 0.067993 -0.657104 0.071350 1441742095 -0.747375 0.067993 -0.657104 0.071350 1441742095 -0.752258 0.092651 -0.648926 0.066467 1441742095 -0.752258 0.092651 -0.648926 0.066467 1441742095 -0.752258 0.092651 -0.648926 0.066467 1441742095 -0.752258 0.092651 -0.648926 0.066467 1441742095 -0.752258 0.092651 -0.648926 0.066467 1441742095 -0.752258 0.092651 -0.648926 0.066467 1441742095 -0.751038 0.113464 -0.647644 0.060730 1441742095 -0.751038 0.113464 -0.647644 0.060730 1441742095 -0.751038 0.113464 -0.647644 0.060730 1441742095 -0.751038 0.113464 -0.647644 0.060730 1441742095 -0.751038 0.113464 -0.647644 0.060730 1441742095 -0.751038 0.113464 -0.647644 0.060730 1441742095 -0.751038 0.113464 -0.647644 0.060730 1441742095 -0.747009 0.102234 -0.653687 0.065125 1441742095 -0.747009 0.102234 -0.653687 0.065125 1441742095 -0.747009 0.102234 -0.653687 0.065125 1441742095 -0.747009 0.102234 -0.653687 0.065125 1441742095 -0.747009 0.102234 -0.653687 0.065125 1441742095 -0.747009 0.102234 -0.653687 0.065125 1441742095 -0.744080 0.078796 -0.659424 0.073242 1441742095 -0.744080 0.078796 -0.659424 0.073242 1441742095 -0.744080 0.078796 -0.659424 0.073242 1441742095 -0.744080 0.078796 -0.659424 0.073242 1441742095 -0.744080 0.078796 -0.659424 0.073242 1441742095 -0.741699 0.065979 -0.662598 0.081055 1441742095 -0.741699 0.065979 -0.662598 0.081055 1441742095 -0.741699 0.065979 -0.662598 0.081055 1441742095 -0.741699 0.065979 -0.662598 0.081055 1441742095 -0.741699 0.065979 -0.662598 0.081055 1441742095 -0.741699 0.065979 -0.662598 0.081055 1441742095 -0.741211 0.063538 -0.661743 0.093506 1441742095 -0.741211 0.063538 -0.661743 0.093506 1441742095 -0.741211 0.063538 -0.661743 0.093506 1441742095 -0.741211 0.063538 -0.661743 0.093506 1441742095 -0.741211 0.063538 -0.661743 0.093506 1441742095 -0.741211 0.063538 -0.661743 0.093506 1441742095 -0.742065 0.065491 -0.658325 0.108337 1441742095 -0.742065 0.065491 -0.658325 0.108337 1441742095 -0.742065 0.065491 -0.658325 0.108337 1441742095 -0.742065 0.065491 -0.658325 0.108337 1441742095 -0.742065 0.065491 -0.658325 0.108337 1441742095 -0.742065 0.065491 -0.658325 0.108337 1441742095 -0.743835 0.070435 -0.653748 0.120117 1441742095 -0.743835 0.070435 -0.653748 0.120117 1441742095 -0.743835 0.070435 -0.653748 0.120117 1441742095 -0.743835 0.070435 -0.653748 0.120117 1441742095 -0.743835 0.070435 -0.653748 0.120117 1441742095 -0.743835 0.070435 -0.653748 0.120117 1441742095 -0.743835 0.070435 -0.653748 0.120117 1441742095 -0.745605 0.075989 -0.649048 0.130676 1441742095 -0.745605 0.075989 -0.649048 0.130676 1441742095 -0.745605 0.075989 -0.649048 0.130676 1441742095 -0.745605 0.075989 -0.649048 0.130676 1441742095 -0.745605 0.075989 -0.649048 0.130676 1441742095 -0.745605 0.075989 -0.649048 0.130676 1441742095 -0.745605 0.075989 -0.649048 0.130676 1441742095 -0.746643 0.079895 -0.645386 0.140259 1441742095 -0.746643 0.079895 -0.645386 0.140259 1441742095 -0.746643 0.079895 -0.645386 0.140259 1441742095 -0.746643 0.079895 -0.645386 0.140259 1441742095 -0.746643 0.079895 -0.645386 0.140259 1441742095 -0.746643 0.079895 -0.645386 0.140259 1441742095 -0.747070 0.082581 -0.643066 0.146973 1441742095 -0.747070 0.082581 -0.643066 0.146973 1441742095 -0.747070 0.082581 -0.643066 0.146973 1441742095 -0.747070 0.082581 -0.643066 0.146973 1441742095 -0.747070 0.082581 -0.643066 0.146973 1441742095 -0.747070 0.082581 -0.643066 0.146973 1441742095 -0.747192 0.084412 -0.642090 0.149414 1441742095 -0.747192 0.084412 -0.642090 0.149414 1441742095 -0.747192 0.084412 -0.642090 0.149414 1441742095 -0.747192 0.084412 -0.642090 0.149414 1441742095 -0.747192 0.084412 -0.642090 0.149414 1441742095 -0.747192 0.084412 -0.642090 0.149414 1441742095 -0.746948 0.086487 -0.642578 0.147339 1441742095 -0.746948 0.086487 -0.642578 0.147339 1441742095 -0.746948 0.086487 -0.642578 0.147339 1441742096 -0.746948 0.086487 -0.642578 0.147339 1441742096 -0.746948 0.086487 -0.642578 0.147339 1441742096 -0.746948 0.086487 -0.642578 0.147339 1441742096 -0.746948 0.086487 -0.642578 0.147339 1441742096 -0.746643 0.088928 -0.643738 0.142456 1441742096 -0.746643 0.088928 -0.643738 0.142456 1441742096 -0.746643 0.088928 -0.643738 0.142456 1441742096 -0.746643 0.088928 -0.643738 0.142456 1441742096 -0.746643 0.088928 -0.643738 0.142456 1441742096 -0.746643 0.088928 -0.643738 0.142456 1441742096 -0.745056 0.087646 -0.647034 0.136230 1441742096 -0.745056 0.087646 -0.647034 0.136230 1441742096 -0.745056 0.087646 -0.647034 0.136230 1441742096 -0.745056 0.087646 -0.647034 0.136230 1441742096 -0.745056 0.087646 -0.647034 0.136230 1441742096 -0.745056 0.087646 -0.647034 0.136230 1441742096 -0.742981 0.080505 -0.652100 0.127808 1441742096 -0.742981 0.080505 -0.652100 0.127808 1441742096 -0.742981 0.080505 -0.652100 0.127808 1441742096 -0.742981 0.080505 -0.652100 0.127808 1441742096 -0.742981 0.080505 -0.652100 0.127808 1441742096 -0.742981 0.080505 -0.652100 0.127808 1441742096 -0.741455 0.071350 -0.656982 0.116760 1441742096 -0.741455 0.071350 -0.656982 0.116760 1441742096 -0.741455 0.071350 -0.656982 0.116760 1441742096 -0.741455 0.071350 -0.656982 0.116760 1441742096 -0.741455 0.071350 -0.656982 0.116760 1441742096 -0.741455 0.071350 -0.656982 0.116760 1441742096 -0.741272 0.065857 -0.659607 0.105835 1441742096 -0.741272 0.065857 -0.659607 0.105835 1441742096 -0.741272 0.065857 -0.659607 0.105835 1441742096 -0.741272 0.065857 -0.659607 0.105835 1441742096 -0.741272 0.065857 -0.659607 0.105835 1441742096 -0.741272 0.065857 -0.659607 0.105835 1441742096 -0.741272 0.065857 -0.659607 0.105835 1441742096 -0.742065 0.059937 -0.659485 0.104431 1441742096 -0.742065 0.059937 -0.659485 0.104431 1441742096 -0.742065 0.059937 -0.659485 0.104431 1441742096 -0.742065 0.059937 -0.659485 0.104431 1441742096 -0.742065 0.059937 -0.659485 0.104431 1441742096 -0.742065 0.059937 -0.659485 0.104431 1441742096 -0.742859 0.056030 -0.659058 0.103943 1441742096 -0.742859 0.056030 -0.659058 0.103943 1441742096 -0.742859 0.056030 -0.659058 0.103943 1441742096 -0.742859 0.056030 -0.659058 0.103943 1441742096 -0.742859 0.056030 -0.659058 0.103943 1441742096 -0.742859 0.056030 -0.659058 0.103943 1441742096 -0.744202 0.052368 -0.658569 0.099060 1441742096 -0.744202 0.052368 -0.658569 0.099060 1441742096 -0.744202 0.052368 -0.658569 0.099060 1441742096 -0.744202 0.052368 -0.658569 0.099060 1441742096 -0.744202 0.052368 -0.658569 0.099060 1441742096 -0.744202 0.052368 -0.658569 0.099060 1441742096 -0.745117 0.048645 -0.658752 0.092590 1441742096 -0.745117 0.048645 -0.658752 0.092590 1441742096 -0.745117 0.048645 -0.658752 0.092590 1441742096 -0.745117 0.048645 -0.658752 0.092590 1441742096 -0.745117 0.048645 -0.658752 0.092590 1441742096 -0.745117 0.048645 -0.658752 0.092590 1441742096 -0.745544 0.048218 -0.659058 0.086914 1441742096 -0.745544 0.048218 -0.659058 0.086914 1441742096 -0.745544 0.048218 -0.659058 0.086914 1441742096 -0.745544 0.048218 -0.659058 0.086914 1441742096 -0.745544 0.048218 -0.659058 0.086914 1441742096 -0.745605 0.048340 -0.659363 0.083740 1441742096 -0.745605 0.048340 -0.659363 0.083740 1441742096 -0.745605 0.048340 -0.659363 0.083740 1441742096 -0.745605 0.048340 -0.659363 0.083740 1441742096 -0.745605 0.048340 -0.659363 0.083740 1441742096 -0.745605 0.048340 -0.659363 0.083740 1441742096 -0.746948 0.049988 -0.658386 0.078613 1441742096 -0.746948 0.049988 -0.658386 0.078613 1441742096 -0.746948 0.049988 -0.658386 0.078613 1441742096 -0.746948 0.049988 -0.658386 0.078613 1441742096 -0.746948 0.049988 -0.658386 0.078613 1441742096 -0.746948 0.049988 -0.658386 0.078613 1441742096 -0.749939 0.057739 -0.655396 0.069214 1441742096 -0.749939 0.057739 -0.655396 0.069214 1441742096 -0.749939 0.057739 -0.655396 0.069214 1441742096 -0.749939 0.057739 -0.655396 0.069214 1441742096 -0.749939 0.057739 -0.655396 0.069214 1441742096 -0.749939 0.057739 -0.655396 0.069214 1441742096 -0.751831 0.067871 -0.653442 0.057312 1441742096 -0.751831 0.067871 -0.653442 0.057312 1441742096 -0.751831 0.067871 -0.653442 0.057312 1441742096 -0.751831 0.067871 -0.653442 0.057312 1441742096 -0.751831 0.067871 -0.653442 0.057312 1441742096 -0.751831 0.067871 -0.653442 0.057312 1441742096 -0.749817 0.065002 -0.656616 0.049866 1441742096 -0.749817 0.065002 -0.656616 0.049866 1441742096 -0.749817 0.065002 -0.656616 0.049866 1441742096 -0.749817 0.065002 -0.656616 0.049866 1441742096 -0.749817 0.065002 -0.656616 0.049866 1441742096 -0.749817 0.065002 -0.656616 0.049866 1441742096 -0.749817 0.065002 -0.656616 0.049866 1441742096 -0.746277 0.048035 -0.661987 0.050659 1441742096 -0.746277 0.048035 -0.661987 0.050659 1441742096 -0.746277 0.048035 -0.661987 0.050659 1441742096 -0.746277 0.048035 -0.661987 0.050659 1441742096 -0.746277 0.048035 -0.661987 0.050659 1441742096 -0.746277 0.048035 -0.661987 0.050659 1441742096 -0.743530 0.035339 -0.665466 0.056152 1441742096 -0.743530 0.035339 -0.665466 0.056152 1441742096 -0.743530 0.035339 -0.665466 0.056152 1441742096 -0.743530 0.035339 -0.665466 0.056152 1441742096 -0.743530 0.035339 -0.665466 0.056152 1441742096 -0.743530 0.035339 -0.665466 0.056152 1441742096 -0.743530 0.035339 -0.665466 0.056152 1441742096 -0.741638 0.034912 -0.666992 0.062683 1441742096 -0.741638 0.034912 -0.666992 0.062683 1441742096 -0.741638 0.034912 -0.666992 0.062683 1441742097 -0.741638 0.034912 -0.666992 0.062683 1441742097 -0.741638 0.034912 -0.666992 0.062683 1441742097 -0.741638 0.034912 -0.666992 0.062683 1441742097 -0.741760 0.038391 -0.665649 0.072693 1441742097 -0.741760 0.038391 -0.665649 0.072693 1441742097 -0.741760 0.038391 -0.665649 0.072693 1441742097 -0.741760 0.038391 -0.665649 0.072693 1441742097 -0.741760 0.038391 -0.665649 0.072693 1441742097 -0.741760 0.038391 -0.665649 0.072693 1441742097 -0.742737 0.042664 -0.663147 0.082214 1441742097 -0.742737 0.042664 -0.663147 0.082214 1441742097 -0.742737 0.042664 -0.663147 0.082214 1441742097 -0.742737 0.042664 -0.663147 0.082214 1441742097 -0.742737 0.042664 -0.663147 0.082214 1441742097 -0.742737 0.042664 -0.663147 0.082214 1441742097 -0.744263 0.046509 -0.659729 0.093201 1441742097 -0.744263 0.046509 -0.659729 0.093201 1441742097 -0.744263 0.046509 -0.659729 0.093201 1441742097 -0.744263 0.046509 -0.659729 0.093201 1441742097 -0.744263 0.046509 -0.659729 0.093201 1441742097 -0.744263 0.046509 -0.659729 0.093201 1441742097 -0.746033 0.052124 -0.655457 0.105469 1441742097 -0.746033 0.052124 -0.655457 0.105469 1441742097 -0.746033 0.052124 -0.655457 0.105469 1441742097 -0.746033 0.052124 -0.655457 0.105469 1441742097 -0.746033 0.052124 -0.655457 0.105469 1441742097 -0.746033 0.052124 -0.655457 0.105469 1441742097 -0.746033 0.052124 -0.655457 0.105469 1441742097 -0.748108 0.060242 -0.650696 0.115601 1441742097 -0.748108 0.060242 -0.650696 0.115601 1441742097 -0.748108 0.060242 -0.650696 0.115601 1441742097 -0.748108 0.060242 -0.650696 0.115601 1441742097 -0.748108 0.060242 -0.650696 0.115601 1441742097 -0.748108 0.060242 -0.650696 0.115601 1441742097 -0.749817 0.068787 -0.646729 0.121948 1441742097 -0.749817 0.068787 -0.646729 0.121948 1441742097 -0.749817 0.068787 -0.646729 0.121948 1441742097 -0.749817 0.068787 -0.646729 0.121948 1441742097 -0.749817 0.068787 -0.646729 0.121948 1441742097 -0.749817 0.068787 -0.646729 0.121948 1441742097 -0.750732 0.074768 -0.644470 0.124634 1441742097 -0.750732 0.074768 -0.644470 0.124634 1441742097 -0.750732 0.074768 -0.644470 0.124634 1441742097 -0.750732 0.074768 -0.644470 0.124634 1441742097 -0.750732 0.074768 -0.644470 0.124634 1441742097 -0.750732 0.074768 -0.644470 0.124634 1441742097 -0.751831 0.079956 -0.643372 0.120544 1441742097 -0.751831 0.079956 -0.643372 0.120544 1441742097 -0.751831 0.079956 -0.643372 0.120544 1441742097 -0.751831 0.079956 -0.643372 0.120544 1441742097 -0.751831 0.079956 -0.643372 0.120544 1441742097 -0.751831 0.079956 -0.643372 0.120544 1441742097 -0.752502 0.085632 -0.643616 0.110535 1441742097 -0.752502 0.085632 -0.643616 0.110535 1441742097 -0.752502 0.085632 -0.643616 0.110535 1441742097 -0.752502 0.085632 -0.643616 0.110535 1441742097 -0.752502 0.085632 -0.643616 0.110535 1441742097 -0.752502 0.085632 -0.643616 0.110535 1441742097 -0.752502 0.085632 -0.643616 0.110535 1441742097 -0.751038 0.086060 -0.646973 0.100220 1441742097 -0.751038 0.086060 -0.646973 0.100220 1441742097 -0.751038 0.086060 -0.646973 0.100220 1441742097 -0.751038 0.086060 -0.646973 0.100220 1441742097 -0.751038 0.086060 -0.646973 0.100220 1441742097 -0.751038 0.086060 -0.646973 0.100220 1441742097 -0.747559 0.078186 -0.653198 0.092163 1441742097 -0.747559 0.078186 -0.653198 0.092163 1441742097 -0.747559 0.078186 -0.653198 0.092163 1441742097 -0.747559 0.078186 -0.653198 0.092163 1441742097 -0.747559 0.078186 -0.653198 0.092163 1441742097 -0.747559 0.078186 -0.653198 0.092163 1441742097 -0.744812 0.067749 -0.658325 0.085876 1441742097 -0.744812 0.067749 -0.658325 0.085876 1441742097 -0.744812 0.067749 -0.658325 0.085876 1441742097 -0.744812 0.067749 -0.658325 0.085876 1441742097 -0.744812 0.067749 -0.658325 0.085876 1441742097 -0.744812 0.067749 -0.658325 0.085876 1441742097 -0.744812 0.067749 -0.658325 0.085876 1441742097 -0.742981 0.062012 -0.661743 0.079224 1441742097 -0.742981 0.062012 -0.661743 0.079224 1441742097 -0.742981 0.062012 -0.661743 0.079224 1441742097 -0.742981 0.062012 -0.661743 0.079224 1441742097 -0.742981 0.062012 -0.661743 0.079224 1441742097 -0.742310 0.058044 -0.663452 0.074280 1441742097 -0.742310 0.058044 -0.663452 0.074280 1441742097 -0.742310 0.058044 -0.663452 0.074280 1441742097 -0.742310 0.058044 -0.663452 0.074280 1441742097 -0.742310 0.058044 -0.663452 0.074280 1441742097 -0.742493 0.053284 -0.663818 0.072815 1441742097 -0.742493 0.053284 -0.663818 0.072815 1441742097 -0.742493 0.053284 -0.663818 0.072815 1441742097 -0.742493 0.053284 -0.663818 0.072815 1441742097 -0.742493 0.053284 -0.663818 0.072815 1441742097 -0.742493 0.053284 -0.663818 0.072815 1441742097 -0.743347 0.050720 -0.662903 0.074036 1441742097 -0.743347 0.050720 -0.662903 0.074036 1441742097 -0.743347 0.050720 -0.662903 0.074036 1441742097 -0.743347 0.050720 -0.662903 0.074036 1441742097 -0.743347 0.050720 -0.662903 0.074036 1441742097 -0.743347 0.050720 -0.662903 0.074036 1441742097 -0.745056 0.053467 -0.660645 0.075195 1441742097 -0.745056 0.053467 -0.660645 0.075195 1441742097 -0.745056 0.053467 -0.660645 0.075195 1441742097 -0.745056 0.053467 -0.660645 0.075195 1441742097 -0.745056 0.053467 -0.660645 0.075195 1441742097 -0.745056 0.053467 -0.660645 0.075195 1441742097 -0.748291 0.066101 -0.656372 0.070557 1441742097 -0.748291 0.066101 -0.656372 0.070557 1441742097 -0.748291 0.066101 -0.656372 0.070557 1441742097 -0.748291 0.066101 -0.656372 0.070557 1441742098 -0.748291 0.066101 -0.656372 0.070557 1441742098 -0.751160 0.085388 -0.651794 0.060913 1441742098 -0.751160 0.085388 -0.651794 0.060913 1441742098 -0.751160 0.085388 -0.651794 0.060913 1441742098 -0.751160 0.085388 -0.651794 0.060913 1441742098 -0.751160 0.085388 -0.651794 0.060913 1441742098 -0.751160 0.085388 -0.651794 0.060913 1441742098 -0.752747 0.093140 -0.649109 0.059021 1441742098 -0.752747 0.093140 -0.649109 0.059021 1441742098 -0.752747 0.093140 -0.649109 0.059021 1441742098 -0.752747 0.093140 -0.649109 0.059021 1441742098 -0.752747 0.093140 -0.649109 0.059021 1441742098 -0.752747 0.093140 -0.649109 0.059021 1441742098 -0.756958 0.097534 -0.643677 0.057312 1441742098 -0.756958 0.097534 -0.643677 0.057312 1441742098 -0.756958 0.097534 -0.643677 0.057312 1441742098 -0.756958 0.097534 -0.643677 0.057312 1441742098 -0.756958 0.097534 -0.643677 0.057312 1441742098 -0.756958 0.097534 -0.643677 0.057312 1441742098 -0.756958 0.097534 -0.643677 0.057312 1441742098 -0.761292 0.117493 -0.636108 0.044800 1441742098 -0.761292 0.117493 -0.636108 0.044800 1441742098 -0.761292 0.117493 -0.636108 0.044800 1441742098 -0.761292 0.117493 -0.636108 0.044800 1441742098 -0.761292 0.117493 -0.636108 0.044800 1441742098 -0.761292 0.117493 -0.636108 0.044800 1441742098 -0.761597 0.132813 -0.633606 0.030151 1441742098 -0.761597 0.132813 -0.633606 0.030151 1441742098 -0.761597 0.132813 -0.633606 0.030151 1441742098 -0.761597 0.132813 -0.633606 0.030151 1441742098 -0.761597 0.132813 -0.633606 0.030151 1441742098 -0.761597 0.132813 -0.633606 0.030151 1441742098 -0.759766 0.123474 -0.637878 0.026184 1441742098 -0.759766 0.123474 -0.637878 0.026184 1441742098 -0.759766 0.123474 -0.637878 0.026184 1441742098 -0.759766 0.123474 -0.637878 0.026184 1441742098 -0.759766 0.123474 -0.637878 0.026184 1441742098 -0.759766 0.123474 -0.637878 0.026184 1441742098 -0.759766 0.123474 -0.637878 0.026184 1441742098 -0.756409 0.103943 -0.645142 0.030823 1441742098 -0.756409 0.103943 -0.645142 0.030823 1441742098 -0.756409 0.103943 -0.645142 0.030823 1441742098 -0.756409 0.103943 -0.645142 0.030823 1441742098 -0.756409 0.103943 -0.645142 0.030823 1441742098 -0.756409 0.103943 -0.645142 0.030823 1441742098 -0.753052 0.093506 -0.650208 0.038025 1441742098 -0.753052 0.093506 -0.650208 0.038025 1441742098 -0.753052 0.093506 -0.650208 0.038025 1441742098 -0.753052 0.093506 -0.650208 0.038025 1441742098 -0.753052 0.093506 -0.650208 0.038025 1441742098 -0.753052 0.093506 -0.650208 0.038025 1441742098 -0.751160 0.092346 -0.652039 0.046387 1441742098 -0.751160 0.092346 -0.652039 0.046387 1441742098 -0.751160 0.092346 -0.652039 0.046387 1441742098 -0.751160 0.092346 -0.652039 0.046387 1441742098 -0.751160 0.092346 -0.652039 0.046387 1441742098 -0.751160 0.092346 -0.652039 0.046387 1441742098 -0.750671 0.091492 -0.651917 0.056641 1441742098 -0.750671 0.091492 -0.651917 0.056641 1441742098 -0.750671 0.091492 -0.651917 0.056641 1441742098 -0.750671 0.091492 -0.651917 0.056641 1441742098 -0.750671 0.091492 -0.651917 0.056641 1441742098 -0.751282 0.092651 -0.650024 0.067444 1441742098 -0.751282 0.092651 -0.650024 0.067444 1441742098 -0.751282 0.092651 -0.650024 0.067444 1441742098 -0.751282 0.092651 -0.650024 0.067444 1441742098 -0.752563 0.095703 -0.646729 0.079163 1441742098 -0.752563 0.095703 -0.646729 0.079163 1441742098 -0.752563 0.095703 -0.646729 0.079163 1441742098 -0.752563 0.095703 -0.646729 0.079163 1441742098 -0.752563 0.095703 -0.646729 0.079163 1441742098 -0.752563 0.095703 -0.646729 0.079163 1441742098 -0.752563 0.095703 -0.646729 0.079163 1441742098 -0.753906 0.099182 -0.643127 0.090637 1441742098 -0.753906 0.099182 -0.643127 0.090637 1441742098 -0.753906 0.099182 -0.643127 0.090637 1441742098 -0.753906 0.099182 -0.643127 0.090637 1441742098 -0.753906 0.099182 -0.643127 0.090637 1441742098 -0.753906 0.099182 -0.643127 0.090637 1441742098 -0.755615 0.104248 -0.639221 0.098145 1441742098 -0.755615 0.104248 -0.639221 0.098145 1441742098 -0.755615 0.104248 -0.639221 0.098145 1441742098 -0.755615 0.104248 -0.639221 0.098145 1441742098 -0.755615 0.104248 -0.639221 0.098145 1441742098 -0.755615 0.104248 -0.639221 0.098145 1441742098 -0.755615 0.104248 -0.639221 0.098145 1441742098 -0.756836 0.108887 -0.636414 0.101746 1441742098 -0.756836 0.108887 -0.636414 0.101746 1441742098 -0.756836 0.108887 -0.636414 0.101746 1441742098 -0.756836 0.108887 -0.636414 0.101746 1441742098 -0.756836 0.108887 -0.636414 0.101746 1441742098 -0.756836 0.108887 -0.636414 0.101746 1441742098 -0.757935 0.113586 -0.634399 0.100891 1441742098 -0.757935 0.113586 -0.634399 0.100891 1441742098 -0.757935 0.113586 -0.634399 0.100891 1441742098 -0.757935 0.113586 -0.634399 0.100891 1441742098 -0.757935 0.113586 -0.634399 0.100891 1441742098 -0.757935 0.113586 -0.634399 0.100891 1441742098 -0.759033 0.119263 -0.632935 0.095642 1441742098 -0.759033 0.119263 -0.632935 0.095642 1441742098 -0.759033 0.119263 -0.632935 0.095642 1441742098 -0.759033 0.119263 -0.632935 0.095642 1441742098 -0.759033 0.119263 -0.632935 0.095642 1441742098 -0.759033 0.119263 -0.632935 0.095642 1441742098 -0.759033 0.124695 -0.633118 0.086914 1441742098 -0.759033 0.124695 -0.633118 0.086914 1441742098 -0.759033 0.124695 -0.633118 0.086914 1441742098 -0.759033 0.124695 -0.633118 0.086914 1441742098 -0.759033 0.124695 -0.633118 0.086914 1441742099 -0.759033 0.124695 -0.633118 0.086914 1441742099 -0.757263 0.126465 -0.636108 0.077332 1441742099 -0.757263 0.126465 -0.636108 0.077332 1441742099 -0.757263 0.126465 -0.636108 0.077332 1441742099 -0.757263 0.126465 -0.636108 0.077332 1441742099 -0.757263 0.126465 -0.636108 0.077332 1441742099 -0.757263 0.126465 -0.636108 0.077332 1441742099 -0.757263 0.126465 -0.636108 0.077332 1441742099 -0.754211 0.119202 -0.642029 0.069397 1441742099 -0.754211 0.119202 -0.642029 0.069397 1441742099 -0.754211 0.119202 -0.642029 0.069397 1441742099 -0.754211 0.119202 -0.642029 0.069397 1441742099 -0.754211 0.119202 -0.642029 0.069397 1441742099 -0.754211 0.119202 -0.642029 0.069397 1441742099 -0.752014 0.106873 -0.647522 0.062195 1441742099 -0.752014 0.106873 -0.647522 0.062195 1441742099 -0.752014 0.106873 -0.647522 0.062195 1441742099 -0.752014 0.106873 -0.647522 0.062195 1441742099 -0.752014 0.106873 -0.647522 0.062195 1441742099 -0.752014 0.106873 -0.647522 0.062195 1441742099 -0.750549 0.098816 -0.651062 0.055359 1441742099 -0.750549 0.098816 -0.651062 0.055359 1441742099 -0.750549 0.098816 -0.651062 0.055359 1441742099 -0.750549 0.098816 -0.651062 0.055359 1441742099 -0.750549 0.098816 -0.651062 0.055359 1441742099 -0.750549 0.098816 -0.651062 0.055359 1441742099 -0.750549 0.098816 -0.651062 0.055359 1441742099 -0.750000 0.094849 -0.652649 0.051636 1441742099 -0.750000 0.094849 -0.652649 0.051636 1441742099 -0.750000 0.094849 -0.652649 0.051636 1441742099 -0.750000 0.094849 -0.652649 0.051636 1441742099 -0.750000 0.094849 -0.652649 0.051636 1441742099 -0.750000 0.094849 -0.652649 0.051636 1441742099 -0.750366 0.094421 -0.652283 0.051636 1441742099 -0.750366 0.094421 -0.652283 0.051636 1441742099 -0.750366 0.094421 -0.652283 0.051636 1441742099 -0.750366 0.094421 -0.652283 0.051636 1441742099 
-0.752258 0.104126 -0.646057 -0.076965 1441742102 -0.752258 0.104126 -0.646057 -0.076965 1441742102 -0.752258 0.104126 -0.646057 -0.076965 1441742102 -0.752258 0.104126 -0.646057 -0.076965 1441742102 -0.752258 0.104126 -0.646057 -0.076965 1441742102 -0.752258 0.104126 -0.646057 -0.076965 1441742102 -0.752258 0.104126 -0.646057 -0.076965 1441742102 -0.755859 0.145020 -0.636108 -0.055542 1441742102 -0.755859 0.145020 -0.636108 -0.055542 1441742102 -0.755859 0.145020 -0.636108 -0.055542 1441742102 -0.755859 0.145020 -0.636108 -0.055542 1441742102 -0.755859 0.145020 -0.636108 -0.055542 1441742102 -0.755859 0.145020 -0.636108 -0.055542 1441742102 -0.753601 0.213501 -0.620972 -0.030762 1441742102 -0.753601 0.213501 -0.620972 -0.030762 1441742102 -0.753601 0.213501 -0.620972 -0.030762 1441742102 -0.753601 0.213501 -0.620972 -0.030762 1441742102 -0.753601 0.213501 -0.620972 -0.030762 1441742102 -0.753601 0.213501 -0.620972 -0.030762 1441742102 -0.733643 0.319641 -0.599548 -0.014038 1441742102 -0.733643 0.319641 -0.599548 -0.014038 1441742102 -0.733643 0.319641 -0.599548 -0.014038 1441742102 -0.733643 0.319641 -0.599548 -0.014038 1441742102 -0.733643 0.319641 -0.599548 -0.014038 1441742102 -0.733643 0.319641 -0.599548 -0.014038 1441742102 -0.680847 0.456848 -0.572083 0.022034 1441742102 -0.680847 0.456848 -0.572083 0.022034 1441742102 -0.680847 0.456848 -0.572083 0.022034 1441742102 -0.680847 0.456848 -0.572083 0.022034 1441742102 -0.680847 0.456848 -0.572083 0.022034 1441742102 -0.680847 0.456848 -0.572083 0.022034 1441742102 -0.680847 0.456848 -0.572083 0.022034 1441742102 -0.582886 0.594971 -0.549011 0.069336 1441742102 -0.582886 0.594971 -0.549011 0.069336 1441742102 -0.582886 0.594971 -0.549011 0.069336 1441742102 -0.582886 0.594971 -0.549011 0.069336 1441742102 -0.582886 0.594971 -0.549011 0.069336 1441742102 -0.449158 0.693604 -0.541443 0.154846 1441742102 -0.449158 0.693604 -0.541443 0.154846 1441742102 -0.449158 0.693604 -0.541443 0.154846 1441742102 -0.449158 0.693604 -0.541443 0.154846 1441742102 -0.449158 0.693604 -0.541443 0.154846 1441742102 -0.288330 0.745850 -0.537964 0.266663 1441742102 -0.288330 0.745850 -0.537964 0.266663 1441742102 -0.288330 0.745850 -0.537964 0.266663 1441742102 -0.288330 0.745850 -0.537964 0.266663 1441742102 -0.288330 0.745850 -0.537964 0.266663 1441742102 -0.288330 0.745850 -0.537964 0.266663 1441742102 -0.171204 0.734436 -0.497925 0.428223 1441742102 -0.171204 0.734436 -0.497925 0.428223 1441742102 -0.171204 0.734436 -0.497925 0.428223 1441742102 -0.171204 0.734436 -0.497925 0.428223 1441742102 -0.171204 0.734436 -0.497925 0.428223 1441742102 -0.171204 0.734436 -0.497925 0.428223 1441742102 -0.171204 0.734436 -0.497925 0.428223 1441742102 -0.072998 0.711792 -0.430603 0.550049 1441742102 -0.072998 0.711792 -0.430603 0.550049 1441742102 -0.072998 0.711792 -0.430603 0.550049 1441742102 -0.072998 0.711792 -0.430603 0.550049 1441742102 -0.072998 0.711792 -0.430603 0.550049 1441742102 -0.072998 0.711792 -0.430603 0.550049 1441742102 0.010681 0.710205 -0.428162 0.558716 1441742102 0.010681 0.710205 -0.428162 0.558716 1441742102 0.010681 0.710205 -0.428162 0.558716 1441742102 0.010681 0.710205 -0.428162 0.558716 1441742102 0.010681 0.710205 -0.428162 0.558716 1441742102 0.010681 0.710205 -0.428162 0.558716 1441742102 0.007202 0.711487 -0.426025 0.558716 1441742102 0.007202 0.711487 -0.426025 0.558716 1441742102 0.007202 0.711487 -0.426025 0.558716 1441742102 0.007202 0.711487 -0.426025 0.558716 1441742102 0.007202 0.711487 -0.426025 0.558716 1441742102 0.007202 0.711487 -0.426025 0.558716 1441742102 0.007202 0.711487 -0.426025 0.558716 1441742102 -0.019836 0.737183 -0.440186 0.512207 1441742102 -0.019836 0.737183 -0.440186 0.512207 1441742102 -0.019836 0.737183 -0.440186 0.512207 1441742102 -0.019836 0.737183 -0.440186 0.512207 1441742102 -0.019836 0.737183 -0.440186 0.512207 1441742102 -0.019836 0.737183 -0.440186 0.512207 1441742102 -0.066406 0.767578 -0.463684 0.437439 1441742102 -0.066406 0.767578 -0.463684 0.437439 1441742102 -0.066406 0.767578 -0.463684 0.437439 1441742102 -0.066406 0.767578 -0.463684 0.437439 1441742102 -0.066406 0.767578 -0.463684 0.437439 1441742102 -0.066406 0.767578 -0.463684 0.437439 1441742102 -0.066406 0.767578 -0.463684 0.437439 1441742102 -0.155151 0.792603 -0.479187 0.343567 1441742102 -0.155151 0.792603 -0.479187 0.343567 1441742102 -0.155151 0.792603 -0.479187 0.343567 1441742102 -0.155151 0.792603 -0.479187 0.343567 1441742102 -0.155151 0.792603 -0.479187 0.343567 1441742102 -0.291992 0.784973 -0.493774 0.234009 1441742102 -0.291992 0.784973 -0.493774 0.234009 1441742102 -0.291992 0.784973 -0.493774 0.234009 1441742103 -0.291992 0.784973 -0.493774 0.234009 1441742103 -0.291992 0.784973 -0.493774 0.234009 1441742103 -0.291992 0.784973 -0.493774 0.234009 1441742103 -0.440552 0.730225 -0.515503 0.083435 1441742103 -0.440552 0.730225 -0.515503 0.083435 1441742103 -0.440552 0.730225 -0.515503 0.083435 1441742103 -0.440552 0.730225 -0.515503 0.083435 1441742103 -0.440552 0.730225 -0.515503 0.083435 1441742103 -0.440552 0.730225 -0.515503 0.083435 1441742103 -0.440552 0.730225 -0.515503 0.083435 1441742103 -0.570862 0.610229 -0.544495 -0.072693 1441742103 -0.570862 0.610229 -0.544495 -0.072693 1441742103 -0.570862 0.610229 -0.544495 -0.072693 1441742103 -0.570862 0.610229 -0.544495 -0.072693 1441742103 -0.570862 0.610229 -0.544495 -0.072693 1441742103 -0.570862 0.610229 -0.544495 -0.072693 1441742103 -0.665710 0.437317 -0.560852 -0.225952 1441742103 -0.665710 0.437317 -0.560852 -0.225952 1441742103 -0.665710 0.437317 -0.560852 -0.225952 1441742103 -0.665710 0.437317 -0.560852 -0.225952 1441742103 -0.665710 0.437317 -0.560852 -0.225952 1441742103 -0.665710 0.437317 -0.560852 -0.225952 1441742103 -0.665710 0.437317 -0.560852 -0.225952 1441742103 -0.703430 0.300659 -0.535706 -0.357544 1441742103 -0.703430 0.300659 -0.535706 -0.357544 1441742103 -0.703430 0.300659 -0.535706 -0.357544 1441742103 -0.703430 0.300659 -0.535706 -0.357544 1441742103 -0.703430 0.300659 -0.535706 -0.357544 1441742103 -0.703430 0.300659 -0.535706 -0.357544 1441742103 -0.690002 0.310181 -0.484985 -0.438843 1441742103 -0.690002 0.310181 -0.484985 -0.438843 1441742103 -0.690002 0.310181 -0.484985 -0.438843 1441742103 -0.690002 0.310181 -0.484985 -0.438843 1441742103 -0.690002 0.310181 -0.484985 -0.438843 1441742103 -0.690002 0.310181 -0.484985 -0.438843 1441742103 -0.657776 0.348389 -0.497192 -0.445923 1441742103 -0.657776 0.348389 -0.497192 -0.445923 1441742103 -0.657776 0.348389 -0.497192 -0.445923 1441742103 -0.657776 0.348389 -0.497192 -0.445923 1441742103 -0.657776 0.348389 -0.497192 -0.445923 1441742103 -0.646301 0.355652 -0.496582 -0.457397 1441742103 -0.646301 0.355652 -0.496582 -0.457397 1441742103 -0.646301 0.355652 -0.496582 -0.457397 1441742103 -0.646301 0.355652 -0.496582 -0.457397 1441742103 -0.646301 0.355652 -0.496582 -0.457397 1441742103 -0.646301 0.355652 -0.496582 -0.457397 1441742103 -0.646301 0.355652 -0.496582 -0.457397 1441742103 -0.646790 0.366699 -0.483582 -0.461975 1441742103 -0.646790 0.366699 -0.483582 -0.461975 1441742103 -0.646790 0.366699 -0.483582 -0.461975 1441742103 -0.646790 0.366699 -0.483582 -0.461975 1441742103 -0.646790 0.366699 -0.483582 -0.461975 1441742103 -0.646790 0.366699 -0.483582 -0.461975 1441742103 -0.640930 0.398987 -0.493835 -0.431519 1441742103 -0.640930 0.398987 -0.493835 -0.431519 1441742103 -0.640930 0.398987 -0.493835 -0.431519 1441742103 -0.640930 0.398987 -0.493835 -0.431519 1441742103 -0.640930 0.398987 -0.493835 -0.431519 1441742103 -0.640930 0.398987 -0.493835 -0.431519 1441742103 -0.631836 0.441162 -0.518005 -0.371338 1441742103 -0.631836 0.441162 -0.518005 -0.371338 1441742103 -0.631836 0.441162 -0.518005 -0.371338 1441742103 -0.631836 0.441162 -0.518005 -0.371338 1441742103 -0.631836 0.441162 -0.518005 -0.371338 1441742103 -0.631836 0.441162 -0.518005 -0.371338 1441742103 -0.625549 0.476196 -0.541260 -0.298340 1441742103 -0.625549 0.476196 -0.541260 -0.298340 1441742103 -0.625549 0.476196 -0.541260 -0.298340 1441742103 -0.625549 0.476196 -0.541260 -0.298340 1441742103 -0.625549 0.476196 -0.541260 -0.298340 1441742103 -0.625549 0.476196 -0.541260 -0.298340 1441742103 -0.621643 0.500549 -0.562561 -0.215759 1441742103 -0.621643 0.500549 -0.562561 -0.215759 1441742103 -0.621643 0.500549 -0.562561 -0.215759 1441742103 -0.621643 0.500549 -0.562561 -0.215759 1441742103 -0.621643 0.500549 -0.562561 -0.215759 1441742103 -0.621643 0.500549 -0.562561 -0.215759 1441742103 -0.621643 0.500549 -0.562561 -0.215759 1441742103 -0.612305 0.527466 -0.575378 -0.126160 1441742103 -0.612305 0.527466 -0.575378 -0.126160 1441742103 -0.612305 0.527466 -0.575378 -0.126160 1441742103 -0.612305 0.527466 -0.575378 -0.126160 1441742103 -0.612305 0.527466 -0.575378 -0.126160 1441742103 -0.612305 0.527466 -0.575378 -0.126160 1441742103 -0.567810 0.584473 -0.578247 -0.041138 1441742103 -0.567810 0.584473 -0.578247 -0.041138 1441742103 -0.567810 0.584473 -0.578247 -0.041138 1441742103 -0.567810 0.584473 -0.578247 -0.041138 1441742103 -0.567810 0.584473 -0.578247 -0.041138 1441742103 -0.567810 0.584473 -0.578247 -0.041138 1441742103 -0.479431 0.654785 -0.581787 0.053589 1441742103 -0.479431 0.654785 -0.581787 0.053589 1441742103 -0.479431 0.654785 -0.581787 0.053589 1441742103 -0.479431 0.654785 -0.581787 0.053589 1441742103 -0.479431 0.654785 -0.581787 0.053589 1441742103 -0.479431 0.654785 -0.581787 0.053589 1441742103 -0.345093 0.715210 -0.588501 0.151794 1441742103 -0.345093 0.715210 -0.588501 0.151794 1441742103 -0.345093 0.715210 -0.588501 0.151794 1441742103 -0.345093 0.715210 -0.588501 0.151794 1441742103 -0.345093 0.715210 -0.588501 0.151794 1441742103 -0.345093 0.715210 -0.588501 0.151794 1441742103 -0.199890 0.740662 -0.583313 0.266968 1441742103 -0.199890 0.740662 -0.583313 0.266968 1441742103 -0.199890 0.740662 -0.583313 0.266968 1441742103 -0.199890 0.740662 -0.583313 0.266968 1441742103 -0.199890 0.740662 -0.583313 0.266968 1441742103 -0.199890 0.740662 -0.583313 0.266968 1441742103 -0.199890 0.740662 -0.583313 0.266968 1441742103 -0.105103 0.713745 -0.540466 0.432922 1441742103 -0.105103 0.713745 -0.540466 0.432922 1441742103 -0.105103 0.713745 -0.540466 0.432922 1441742103 -0.105103 0.713745 -0.540466 0.432922 1441742104 -0.105103 0.713745 -0.540466 0.432922 1441742104 -0.105103 0.713745 -0.540466 0.432922 1441742104 -0.039551 0.658752 -0.475586 0.581604 1441742104 -0.039551 0.658752 -0.475586 0.581604 1441742104 -0.039551 0.658752 -0.475586 0.581604 1441742104 -0.039551 0.658752 -0.475586 0.581604 1441742104 -0.039551 0.658752 -0.475586 0.581604 1441742104 -0.039551 0.658752 -0.475586 0.581604 1441742104 0.003479 0.622192 -0.444946 0.644104 1441742104 0.003479 0.622192 -0.444946 0.644104 1441742104 0.003479 0.622192 -0.444946 0.644104 1441742104 0.003479 0.622192 -0.444946 0.644104 1441742104 0.003479 0.622192 -0.444946 0.644104 1441742104 0.003479 0.622192 -0.444946 0.644104 1441742104 0.001770 0.614807 -0.436584 0.656799 1441742104 0.001770 0.614807 -0.436584 0.656799 1441742104 0.001770 0.614807 -0.436584 0.656799 1441742104 0.001770 0.614807 -0.436584 0.656799 1441742104 0.001770 0.614807 -0.436584 0.656799 1441742104 0.001770 0.614807 -0.436584 0.656799 1441742104 -0.052490 0.631226 -0.443298 0.634216 1441742104 -0.052490 0.631226 -0.443298 0.634216 1441742104 -0.052490 0.631226 -0.443298 0.634216 1441742104 -0.052490 0.631226 -0.443298 0.634216 1441742104 -0.052490 0.631226 -0.443298 0.634216 1441742104 -0.052490 0.631226 -0.443298 0.634216 1441742104 -0.052490 0.631226 -0.443298 0.634216 1441742104 -0.118225 0.655701 -0.470520 0.578430 1441742104 -0.118225 0.655701 -0.470520 0.578430 1441742104 -0.118225 0.655701 -0.470520 0.578430 1441742104 -0.118225 0.655701 -0.470520 0.578430 1441742104 -0.118225 0.655701 -0.470520 0.578430 1441742104 -0.118225 0.655701 -0.470520 0.578430 1441742104 -0.185974 0.686401 -0.521240 0.471802 1441742104 -0.185974 0.686401 -0.521240 0.471802 1441742104 -0.185974 0.686401 -0.521240 0.471802 1441742104 -0.185974 0.686401 -0.521240 0.471802 1441742104 -0.185974 0.686401 -0.521240 0.471802 1441742104 -0.185974 0.686401 -0.521240 0.471802 1441742104 -0.302307 0.701111 -0.560425 0.320923 1441742104 -0.302307 0.701111 -0.560425 0.320923 1441742104 -0.302307 0.701111 -0.560425 0.320923 1441742104 -0.302307 0.701111 -0.560425 0.320923 1441742104 -0.302307 0.701111 -0.560425 0.320923 1441742104 -0.302307 0.701111 -0.560425 0.320923 1441742104 -0.302307 0.701111 -0.560425 0.320923 1441742104 -0.441895 0.668030 -0.585449 0.125488 1441742104 -0.441895 0.668030 -0.585449 0.125488 1441742104 -0.441895 0.668030 -0.585449 0.125488 1441742104 -0.441895 0.668030 -0.585449 0.125488 1441742104 -0.441895 0.668030 -0.585449 0.125488 1441742104 -0.441895 0.668030 -0.585449 0.125488 1441742104 -0.588928 0.539307 -0.595642 -0.087158 1441742104 -0.588928 0.539307 -0.595642 -0.087158 1441742104 -0.588928 0.539307 -0.595642 -0.087158 1441742104 -0.588928 0.539307 -0.595642 -0.087158 1441742104 -0.588928 0.539307 -0.595642 -0.087158 1441742104 -0.588928 0.539307 -0.595642 -0.087158 1441742104 -0.588928 0.539307 -0.595642 -0.087158 1441742104 -0.695129 0.324951 -0.597717 -0.232300 1441742104 -0.695129 0.324951 -0.597717 -0.232300 1441742104 -0.695129 0.324951 -0.597717 -0.232300 1441742104 -0.695129 0.324951 -0.597717 -0.232300 1441742104 -0.695129 0.324951 -0.597717 -0.232300 1441742104 -0.695129 0.324951 -0.597717 -0.232300 1441742104 -0.726624 0.251953 -0.531677 -0.354858 1441742104 -0.726624 0.251953 -0.531677 -0.354858 1441742104 -0.726624 0.251953 -0.531677 -0.354858 1441742104 -0.726624 0.251953 -0.531677 -0.354858 1441742104 -0.726624 0.251953 -0.531677 -0.354858 1441742104 -0.726624 0.251953 -0.531677 -0.354858 1441742104 -0.726624 0.251953 -0.531677 -0.354858 1441742104 -0.695801 0.300110 -0.555420 -0.342590 1441742104 -0.695801 0.300110 -0.555420 -0.342590 1441742104 -0.695801 0.300110 -0.555420 -0.342590 1441742104 -0.695801 0.300110 -0.555420 -0.342590 1441742104 -0.695801 0.300110 -0.555420 -0.342590 1441742104 -0.695801 0.300110 -0.555420 -0.342590 1441742104 -0.650085 0.359497 -0.567444 -0.355286 1441742104 -0.650085 0.359497 -0.567444 -0.355286 1441742104 -0.650085 0.359497 -0.567444 -0.355286 1441742104 -0.650085 0.359497 -0.567444 -0.355286 1441742104 -0.650085 0.359497 -0.567444 -0.355286 1441742104 -0.650085 0.359497 -0.567444 -0.355286 1441742104 -0.650085 0.359497 -0.567444 -0.355286 1441742104 -0.669495 0.345459 -0.550415 -0.359863 1441742104 -0.669495 0.345459 -0.550415 -0.359863 1441742104 -0.669495 0.345459 -0.550415 -0.359863 1441742104 -0.669495 0.345459 -0.550415 -0.359863 1441742104 -0.669495 0.345459 -0.550415 -0.359863 1441742104 -0.681885 0.350830 -0.532532 -0.358337 1441742104 -0.681885 0.350830 -0.532532 -0.358337 1441742104 -0.681885 0.350830 -0.532532 -0.358337 1441742104 -0.681885 0.350830 -0.532532 -0.358337 1441742104 -0.681885 0.350830 -0.532532 -0.358337 1441742104 -0.681885 0.350830 -0.532532 -0.358337 1441742104 -0.672241 0.388977 -0.543457 -0.318542 1441742104 -0.672241 0.388977 -0.543457 -0.318542 1441742104 -0.672241 0.388977 -0.543457 -0.318542 1441742104 -0.672241 0.388977 -0.543457 -0.318542 1441742104 -0.672241 0.388977 -0.543457 -0.318542 1441742104 -0.672241 0.388977 -0.543457 -0.318542 1441742104 -0.662842 0.430359 -0.559021 -0.250977 1441742104 -0.662842 0.430359 -0.559021 -0.250977 1441742104 -0.662842 0.430359 -0.559021 -0.250977 1441742104 -0.662842 0.430359 -0.559021 -0.250977 1441742104 -0.662842 0.430359 -0.559021 -0.250977 1441742104 -0.662842 0.430359 -0.559021 -0.250977 1441742104 -0.647888 0.479065 -0.566345 -0.173096 1441742104 -0.647888 0.479065 -0.566345 -0.173096 1441742104 -0.647888 0.479065 -0.566345 -0.173096 1441742104 -0.647888 0.479065 -0.566345 -0.173096 1441742104 -0.647888 0.479065 -0.566345 -0.173096 1441742104 -0.647888 0.479065 -0.566345 -0.173096 1441742105 -0.647888 0.479065 -0.566345 -0.173096 1441742105 -0.614807 0.537292 -0.571350 -0.083191 1441742105 -0.614807 0.537292 -0.571350 -0.083191 1441742105 -0.614807 0.537292 -0.571350 -0.083191 1441742105 -0.614807 0.537292 -0.571350 -0.083191 1441742105 -0.614807 0.537292 -0.571350 -0.083191 1441742105 -0.614807 0.537292 -0.571350 -0.083191 1441742105 -0.554993 0.602112 -0.573975 0.005737 1441742105 -0.554993 0.602112 -0.573975 0.005737 1441742105 -0.554993 0.602112 -0.573975 0.005737 1441742105 -0.554993 0.602112 -0.573975 0.005737 1441742105 -0.554993 0.602112 -0.573975 0.005737 1441742105 -0.554993 0.602112 -0.573975 0.005737 1441742105 -0.471008 0.666443 -0.572083 0.082214 1441742105 -0.471008 0.666443 -0.572083 0.082214 1441742105 -0.471008 0.666443 -0.572083 0.082214 1441742105 -0.471008 0.666443 -0.572083 0.082214 1441742105 -0.471008 0.666443 -0.572083 0.082214 1441742105 -0.471008 0.666443 -0.572083 0.082214 1441742105 -0.359985 0.725525 -0.568298 0.145203 1441742105 -0.359985 0.725525 -0.568298 0.145203 1441742105 -0.359985 0.725525 -0.568298 0.145203 1441742105 -0.359985 0.725525 -0.568298 0.145203 1441742105 -0.359985 0.725525 -0.568298 0.145203 1441742105 -0.359985 0.725525 -0.568298 0.145203 1441742105 -0.214905 0.763123 -0.569275 0.217834 1441742105 -0.214905 0.763123 -0.569275 0.217834 1441742105 -0.214905 0.763123 -0.569275 0.217834 1441742105 -0.214905 0.763123 -0.569275 0.217834 1441742105 -0.214905 0.763123 -0.569275 0.217834 1441742105 -0.214905 0.763123 -0.569275 0.217834 1441742105 -0.214905 0.763123 -0.569275 0.217834 1441742105 -0.086975 0.760315 -0.557983 0.320801 1441742105 -0.086975 0.760315 -0.557983 0.320801 1441742105 -0.086975 0.760315 -0.557983 0.320801 1441742105 -0.086975 0.760315 -0.557983 0.320801 1441742105 -0.086975 0.760315 -0.557983 0.320801 1441742105 -0.086975 0.760315 -0.557983 0.320801 1441742105 -0.021301 0.731689 -0.525208 0.433899 1441742105 -0.021301 0.731689 -0.525208 0.433899 1441742105 -0.021301 0.731689 -0.525208 0.433899 1441742105 -0.021301 0.731689 -0.525208 0.433899 1441742105 -0.021301 0.731689 -0.525208 0.433899 1441742105 -0.021301 0.731689 -0.525208 0.433899 1441742105 -0.004578 0.712158 -0.491333 0.501343 1441742105 -0.004578 0.712158 -0.491333 0.501343 1441742105 -0.004578 0.712158 -0.491333 0.501343 1441742105 -0.004578 0.712158 -0.491333 0.501343 1441742105 -0.004578 0.712158 -0.491333 0.501343 1441742105 -0.004578 0.712158 -0.491333 0.501343 1441742105 0.009644 0.705444 -0.479370 0.521973 1441742105 0.009644 0.705444 -0.479370 0.521973 1441742105 0.009644 0.705444 -0.479370 0.521973 1441742105 0.009644 0.705444 -0.479370 0.521973 1441742105 0.009644 0.705444 -0.479370 0.521973 1441742105 0.009644 0.705444 -0.479370 0.521973 1441742105 0.009644 0.705444 -0.479370 0.521973 1441742105 -0.011292 0.711670 -0.471680 0.520508 1441742105 -0.011292 0.711670 -0.471680 0.520508 1441742105 -0.011292 0.711670 -0.471680 0.520508 1441742105 -0.011292 0.711670 -0.471680 0.520508 1441742105 -0.011292 0.711670 -0.471680 0.520508 1441742105 -0.011292 0.711670 -0.471680 0.520508 1441742105 -0.051392 0.729187 -0.476685 0.488220 1441742105 -0.051392 0.729187 -0.476685 0.488220 1441742105 -0.051392 0.729187 -0.476685 0.488220 1441742105 -0.051392 0.729187 -0.476685 0.488220 1441742105 -0.051392 0.729187 -0.476685 0.488220 1441742105 -0.051392 0.729187 -0.476685 0.488220 1441742105 -0.107727 0.747620 -0.496033 0.428162 1441742105 -0.107727 0.747620 -0.496033 0.428162 1441742105 -0.107727 0.747620 -0.496033 0.428162 1441742105 -0.107727 0.747620 -0.496033 0.428162 1441742105 -0.107727 0.747620 -0.496033 0.428162 1441742105 -0.107727 0.747620 -0.496033 0.428162 1441742105 -0.107727 0.747620 -0.496033 0.428162 1441742105 -0.193176 0.761658 -0.519470 0.335693 1441742105 -0.193176 0.761658 -0.519470 0.335693 1441742105 -0.193176 0.761658 -0.519470 0.335693 1441742105 -0.193176 0.761658 -0.519470 0.335693 1441742105 -0.193176 0.761658 -0.519470 0.335693 1441742105 -0.193176 0.761658 -0.519470 0.335693 1441742105 -0.236389 0.776428 -0.561157 0.162476 1441742105 -0.236389 0.776428 -0.561157 0.162476 1441742105 -0.236389 0.776428 -0.561157 0.162476 1441742105 -0.236389 0.776428 -0.561157 0.162476 1441742105 -0.236389 0.776428 -0.561157 0.162476 1441742105 -0.236389 0.776428 -0.561157 0.162476 1441742105 -0.428162 0.709473 -0.550354 0.102234 1441742105 -0.428162 0.709473 -0.550354 0.102234 1441742105 -0.428162 0.709473 -0.550354 0.102234 1441742105 -0.428162 0.709473 -0.550354 0.102234 1441742105 -0.428162 0.709473 -0.550354 0.102234 1441742105 -0.428162 0.709473 -0.550354 0.102234 1441742105 -0.428162 0.709473 -0.550354 0.102234 1441742105 -0.592529 0.569092 -0.570129 -0.006897 1441742105 -0.592529 0.569092 -0.570129 -0.006897 1441742105 -0.592529 0.569092 -0.570129 -0.006897 1441742105 -0.592529 0.569092 -0.570129 -0.006897 1441742105 -0.592529 0.569092 -0.570129 -0.006897 1441742105 -0.673706 0.441528 -0.565125 -0.178406 1441742105 -0.673706 0.441528 -0.565125 -0.178406 1441742105 -0.673706 0.441528 -0.565125 -0.178406 1441742105 -0.673706 0.441528 -0.565125 -0.178406 1441742105 -0.673706 0.441528 -0.565125 -0.178406 1441742105 -0.673706 0.441528 -0.565125 -0.178406 1441742105 -0.704102 0.373535 -0.501953 -0.335938 1441742105 -0.704102 0.373535 -0.501953 -0.335938 1441742105 -0.704102 0.373535 -0.501953 -0.335938 1441742105 -0.704102 0.373535 -0.501953 -0.335938 1441742105 -0.704102 0.373535 -0.501953 -0.335938 1441742105 -0.704102 0.373535 -0.501953 -0.335938 1441742106 -0.690918 0.381409 -0.477478 -0.386414 1441742106 -0.690918 0.381409 -0.477478 -0.386414 1441742106 -0.690918 0.381409 -0.477478 -0.386414 1441742106 -0.690918 0.381409 -0.477478 -0.386414 1441742106 -0.690918 0.381409 -0.477478 -0.386414 1441742106 -0.690918 0.381409 -0.477478 -0.386414 1441742106 -0.667969 0.394653 -0.500427 -0.384338 1441742106 -0.667969 0.394653 -0.500427 -0.384338 1441742106 -0.667969 0.394653 -0.500427 -0.384338 1441742106 -0.667969 0.394653 -0.500427 -0.384338 1441742106 -0.667969 0.394653 -0.500427 -0.384338 1441742106 -0.671936 0.387817 -0.486694 -0.401672 1441742106 -0.671936 0.387817 -0.486694 -0.401672 1441742106 -0.671936 0.387817 -0.486694 -0.401672 1441742106 -0.671936 0.387817 -0.486694 -0.401672 1441742106 -0.671936 0.387817 -0.486694 -0.401672 1441742106 -0.676758 0.387451 -0.469421 -0.414185 1441742106 -0.676758 0.387451 -0.469421 -0.414185 1441742106 -0.676758 0.387451 -0.469421 -0.414185 1441742106 -0.676758 0.387451 -0.469421 -0.414185 1441742106 -0.676758 0.387451 -0.469421 -0.414185 1441742106 -0.676758 0.387451 -0.469421 -0.414185 1441742106 -0.676758 0.387451 -0.469421 -0.414185 1441742106 -0.669556 0.411438 -0.479797 -0.390198 1441742106 -0.669556 0.411438 -0.479797 -0.390198 1441742106 -0.669556 0.411438 -0.479797 -0.390198 1441742106 -0.669556 0.411438 -0.479797 -0.390198 1441742106 -0.669556 0.411438 -0.479797 -0.390198 1441742106 -0.660400 0.442688 -0.505615 -0.335022 1441742106 -0.660400 0.442688 -0.505615 -0.335022 1441742106 -0.660400 0.442688 -0.505615 -0.335022 1441742106 -0.660400 0.442688 -0.505615 -0.335022 1441742106 -0.660400 0.442688 -0.505615 -0.335022 1441742106 -0.660400 0.442688 -0.505615 -0.335022 1441742106 -0.660400 0.442688 -0.505615 -0.335022 1441742106 -0.645874 0.489502 -0.517456 -0.274780 1441742106 -0.645874 0.489502 -0.517456 -0.274780 1441742106 -0.645874 0.489502 -0.517456 -0.274780 1441742106 -0.645874 0.489502 -0.517456 -0.274780 1441742106 -0.645874 0.489502 -0.517456 -0.274780 1441742106 -0.620239 0.552490 -0.520325 -0.198364 1441742106 -0.620239 0.552490 -0.520325 -0.198364 1441742106 -0.620239 0.552490 -0.520325 -0.198364 1441742106 -0.620239 0.552490 -0.520325 -0.198364 1441742106 -0.620239 0.552490 -0.520325 -0.198364 1441742106 -0.620239 0.552490 -0.520325 -0.198364 1441742106 -0.567078 0.623840 -0.527649 -0.103821 1441742106 -0.567078 0.623840 -0.527649 -0.103821 1441742106 -0.567078 0.623840 -0.527649 -0.103821 1441742106 -0.567078 0.623840 -0.527649 -0.103821 1441742106 -0.567078 0.623840 -0.527649 -0.103821 1441742106 -0.567078 0.623840 -0.527649 -0.103821 1441742106 -0.567078 0.623840 -0.527649 -0.103821 1441742106 -0.493408 0.684631 -0.536499 0.008728 1441742106 -0.493408 0.684631 -0.536499 0.008728 1441742106 -0.493408 0.684631 -0.536499 0.008728 1441742106 -0.493408 0.684631 -0.536499 0.008728 1441742106 -0.493408 0.684631 -0.536499 0.008728 1441742106 -0.493408 0.684631 -0.536499 0.008728 1441742106 -0.403503 0.727112 -0.541931 0.121582 1441742106 -0.403503 0.727112 -0.541931 0.121582 1441742106 -0.403503 0.727112 -0.541931 0.121582 1441742106 -0.403503 0.727112 -0.541931 0.121582 1441742106 -0.403503 0.727112 -0.541931 0.121582 1441742106 -0.403503 0.727112 -0.541931 0.121582 1441742106 -0.297974 0.748596 -0.545288 0.231201 1441742106 -0.297974 0.748596 -0.545288 0.231201 1441742106 -0.297974 0.748596 -0.545288 0.231201 1441742106 -0.297974 0.748596 -0.545288 0.231201 1441742106 -0.297974 0.748596 -0.545288 0.231201 1441742106 -0.297974 0.748596 -0.545288 0.231201 1441742106 -0.198608 0.746277 -0.539246 0.335876 1441742106 -0.198608 0.746277 -0.539246 0.335876 1441742106 -0.198608 0.746277 -0.539246 0.335876 1441742106 -0.198608 0.746277 -0.539246 0.335876 1441742106 -0.198608 0.746277 -0.539246 0.335876 1441742106 -0.149780 0.715210 -0.473938 0.491333 1441742106 -0.149780 0.715210 -0.473938 0.491333 1441742106 -0.149780 0.715210 -0.473938 0.491333 1441742106 -0.149780 0.715210 -0.473938 0.491333 1441742106 -0.149780 0.715210 -0.473938 0.491333 1441742106 -0.149780 0.715210 -0.473938 0.491333 1441742106 -0.064148 0.692993 -0.421326 0.581482 1441742106 -0.064148 0.692993 -0.421326 0.581482 1441742106 -0.064148 0.692993 -0.421326 0.581482 1441742106 -0.064148 0.692993 -0.421326 0.581482 1441742106 -0.064148 0.692993 -0.421326 0.581482 1441742106 -0.064148 0.692993 -0.421326 0.581482 1441742106 -0.021423 0.679688 -0.413818 0.605225 1441742106 -0.021423 0.679688 -0.413818 0.605225 1441742106 -0.021423 0.679688 -0.413818 0.605225 1441742106 -0.021423 0.679688 -0.413818 0.605225 1441742106 -0.021423 0.679688 -0.413818 0.605225 1441742106 -0.021423 0.679688 -0.413818 0.605225 1441742106 -0.040588 0.676758 -0.407288 0.611877 1441742106 -0.040588 0.676758 -0.407288 0.611877 1441742106 -0.040588 0.676758 -0.407288 0.611877 1441742106 -0.040588 0.676758 -0.407288 0.611877 1441742106 -0.040588 0.676758 -0.407288 0.611877 1441742106 -0.040588 0.676758 -0.407288 0.611877 1441742106 -0.040588 0.676758 -0.407288 0.611877 1441742106 -0.070984 0.689148 -0.409607 0.593506 1441742106 -0.070984 0.689148 -0.409607 0.593506 1441742106 -0.070984 0.689148 -0.409607 0.593506 1441742106 -0.070984 0.689148 -0.409607 0.593506 1441742106 -0.070984 0.689148 -0.409607 0.593506 1441742106 -0.070984 0.689148 -0.409607 0.593506 1441742106 -0.118835 0.708374 -0.430908 0.546204 1441742107 -0.118835 0.708374 -0.430908 0.546204 1441742107 -0.118835 0.708374 -0.430908 0.546204 1441742107 -0.118835 0.708374 -0.430908 0.546204 1441742107 -0.118835 0.708374 -0.430908 0.546204 1441742107 -0.118835 0.708374 -0.430908 0.546204 1441742107 -0.118835 0.708374 -0.430908 0.546204 1441742107 -0.176331 0.737244 -0.484802 0.436279 1441742107 -0.176331 0.737244 -0.484802 0.436279 1441742107 -0.176331 0.737244 -0.484802 0.436279 1441742107 -0.176331 0.737244 -0.484802 0.436279 1441742107 -0.176331 0.737244 -0.484802 0.436279 1441742107 -0.176331 0.737244 -0.484802 0.436279 1441742107 -0.226685 0.765686 -0.542358 0.261108 1441742107 -0.226685 0.765686 -0.542358 0.261108 1441742107 -0.226685 0.765686 -0.542358 0.261108 1441742107 -0.226685 0.765686 -0.542358 0.261108 1441742107 -0.226685 0.765686 -0.542358 0.261108 1441742107 -0.226685 0.765686 -0.542358 0.261108 1441742107 -0.313354 0.766052 -0.551147 0.105591 1441742107 -0.313354 0.766052 -0.551147 0.105591 1441742107 -0.313354 0.766052 -0.551147 0.105591 1441742107 -0.313354 0.766052 -0.551147 0.105591 1441742107 -0.313354 0.766052 -0.551147 0.105591 1441742107 -0.313354 0.766052 -0.551147 0.105591 1441742107 -0.513855 0.657043 -0.550903 0.027832 1441742107 -0.513855 0.657043 -0.550903 0.027832 1441742107 -0.513855 0.657043 -0.550903 0.027832 1441742107 -0.513855 0.657043 -0.550903 0.027832 1441742107 -0.513855 0.657043 -0.550903 0.027832 1441742107 -0.513855 0.657043 -0.550903 0.027832 1441742107 -0.645630 0.487976 -0.575806 -0.116150 1441742107 -0.645630 0.487976 -0.575806 -0.116150 1441742107 -0.645630 0.487976 -0.575806 -0.116150 1441742107 -0.645630 0.487976 -0.575806 -0.116150 1441742107 -0.645630 0.487976 -0.575806 -0.116150 1441742107 -0.701721 0.330566 -0.579285 -0.250549 1441742107 -0.701721 0.330566 -0.579285 -0.250549 1441742107 -0.701721 0.330566 -0.579285 -0.250549 1441742107 -0.701721 0.330566 -0.579285 -0.250549 1441742107 -0.701721 0.330566 -0.579285 -0.250549 1441742107 
-0.736450 0.061096 -0.660034 0.135559 1441742109 -0.736450 0.061096 -0.660034 0.135559 1441742109 -0.736450 0.061096 -0.660034 0.135559 1441742109 -0.736450 0.061096 -0.660034 0.135559 1441742109 -0.738159 0.063599 -0.657532 0.137085 1441742109 -0.738159 0.063599 -0.657532 0.137085 1441742109 -0.738159 0.063599 -0.657532 0.137085 1441742109 -0.738159 0.063599 -0.657532 0.137085 1441742109 -0.738159 0.063599 -0.657532 0.137085 1441742109 -0.738159 0.063599 -0.657532 0.137085 1441742109 -0.738159 0.063599 -0.657532 0.137085 1441742109 -0.740173 0.070374 -0.654785 0.136047 1441742109 -0.740173 0.070374 -0.654785 0.136047 1441742109 -0.740173 0.070374 -0.654785 0.136047 1441742109 -0.740173 0.070374 -0.654785 0.136047 1441742109 -0.740173 0.070374 -0.654785 0.136047 1441742109 -0.740173 0.070374 -0.654785 0.136047 1441742109 -0.740906 0.077881 -0.653625 0.133606 1441742109 -0.740906 0.077881 -0.653625 0.133606 1441742109 -0.740906 0.077881 -0.653625 0.133606 1441742109 -0.740906 0.077881 -0.653625 0.133606 1441742109 -0.740906 0.077881 -0.653625 0.133606 1441742109 -0.740906 0.077881 -0.653625 0.133606 1441742109 -0.738953 0.077087 -0.656189 0.132141 1441742109 -0.738953 0.077087 -0.656189 0.132141 1441742109 -0.738953 0.077087 -0.656189 0.132141 1441742109 -0.738953 0.077087 -0.656189 0.132141 1441742110 -0.738953 0.077087 -0.656189 0.132141 1441742110 -0.738953 0.077087 -0.656189 0.132141 1441742110 -0.736572 0.072388 -0.659973 0.129333 1441742110 -0.736572 0.072388 -0.659973 0.129333 1441742110 -0.736572 0.072388 -0.659973 0.129333 1441742110 -0.736572 0.072388 -0.659973 0.129333 1441742110 -0.736572 0.072388 -0.659973 0.129333 1441742110 -0.736572 0.072388 -0.659973 0.129333 1441742110 -0.734558 0.070801 -0.663269 0.124634 1441742110 -0.734558 0.070801 -0.663269 0.124634 1441742110 -0.734558 0.070801 -0.663269 0.124634 1441742110 -0.734558 0.070801 -0.663269 0.124634 1441742110 -0.734558 0.070801 -0.663269 0.124634 1441742110 -0.734558 0.070801 -0.663269 0.124634 1441742110 -0.732849 0.070557 -0.665771 0.121582 1441742110 -0.732849 0.070557 -0.665771 0.121582 1441742110 -0.732849 0.070557 -0.665771 0.121582 1441742110 -0.732849 0.070557 -0.665771 0.121582 1441742110 -0.732849 0.070557 -0.665771 0.121582 1441742110 -0.732849 0.070557 -0.665771 0.121582 1441742110 -0.732849 0.070557 -0.665771 0.121582 1441742110 -0.732788 0.071228 -0.666016 0.120239 1441742110 -0.732788 0.071228 -0.666016 0.120239 1441742110 -0.732788 0.071228 -0.666016 0.120239 1441742110 -0.732788 0.071228 -0.666016 0.120239 1441742110 -0.732788 0.071228 -0.666016 0.120239 1441742110 -0.732788 0.071228 -0.666016 0.120239 1441742110 -0.734131 0.067139 -0.664124 0.124817 1441742110 -0.734131 0.067139 -0.664124 0.124817 1441742110 -0.734131 0.067139 -0.664124 0.124817 1441742110 -0.734131 0.067139 -0.664124 0.124817 1441742110 -0.734131 0.067139 -0.664124 0.124817 1441742110 -0.734131 0.067139 -0.664124 0.124817 1441742110 -0.735229 0.063660 -0.662415 0.128967 1441742110 -0.735229 0.063660 -0.662415 0.128967 1441742110 -0.735229 0.063660 -0.662415 0.128967 1441742110 -0.735229 0.063660 -0.662415 0.128967 1441742110 -0.735229 0.063660 -0.662415 0.128967 1441742110 -0.735229 0.063660 -0.662415 0.128967 1441742110 -0.736450 0.064453 -0.660706 0.130432 1441742110 -0.736450 0.064453 -0.660706 0.130432 1441742110 -0.736450 0.064453 -0.660706 0.130432 1441742110 -0.736450 0.064453 -0.660706 0.130432 1441742110 -0.736450 0.064453 -0.660706 0.130432 1441742110 -0.736450 0.064453 -0.660706 0.130432 1441742110 -0.736938 0.066467 -0.659729 0.131470 1441742110 -0.736938 0.066467 -0.659729 0.131470 1441742110 -0.736938 0.066467 -0.659729 0.131470 1441742110 -0.736938 0.066467 -0.659729 0.131470 1441742110 -0.736938 0.066467 -0.659729 0.131470 1441742110 -0.736938 0.066467 -0.659729 0.131470 1441742110 -0.736450 0.067993 -0.660034 0.132080 1441742110 -0.736450 0.067993 -0.660034 0.132080 1441742110 -0.736450 0.067993 -0.660034 0.132080 1441742110 -0.736450 0.067993 -0.660034 0.132080 1441742110 -0.736450 0.067993 -0.660034 0.132080 1441742110 -0.736450 0.067993 -0.660034 0.132080 1441742110 -0.734924 0.067200 -0.661682 0.132507 1441742110 -0.734924 0.067200 -0.661682 0.132507 1441742110 -0.734924 0.067200 -0.661682 0.132507 1441742110 -0.734924 0.067200 -0.661682 0.132507 1441742110 -0.734924 0.067200 -0.661682 0.132507 1441742110 -0.734924 0.067200 -0.661682 0.132507 1441742110 -0.734436 0.066833 -0.662659 0.130493 1441742110 -0.734436 0.066833 -0.662659 0.130493 1441742110 -0.734436 0.066833 -0.662659 0.130493 1441742110 -0.734436 0.066833 -0.662659 0.130493 1441742110 -0.734436 0.066833 -0.662659 0.130493 1441742110 -0.734436 0.066833 -0.662659 0.130493 1441742110 -0.736816 0.070496 -0.660583 0.125916 1441742110 -0.736816 0.070496 -0.660583 0.125916 1441742110 -0.736816 0.070496 -0.660583 0.125916 1441742110 -0.736816 0.070496 -0.660583 0.125916 1441742110 -0.736816 0.070496 -0.660583 0.125916 1441742110 -0.736816 0.070496 -0.660583 0.125916 1441742110 -0.736816 0.070496 -0.660583 0.125916 1441742110 -0.739685 0.083740 -0.657715 0.115601 1441742110 -0.739685 0.083740 -0.657715 0.115601 1441742110 -0.739685 0.083740 -0.657715 0.115601 1441742110 -0.739685 0.083740 -0.657715 0.115601 1441742110 -0.738586 0.090820 -0.659729 0.105286 1441742110 -0.738586 0.090820 -0.659729 0.105286 1441742110 -0.738586 0.090820 -0.659729 0.105286 1441742110 -0.738586 0.090820 -0.659729 0.105286 1441742110 -0.738586 0.090820 -0.659729 0.105286 1441742110 -0.738586 0.090820 -0.659729 0.105286 1441742110 -0.735474 0.073914 -0.665344 0.105225 1441742110 -0.735474 0.073914 -0.665344 0.105225 1441742110 -0.735474 0.073914 -0.665344 0.105225 1441742110 -0.735474 0.073914 -0.665344 0.105225 1441742110 -0.735474 0.073914 -0.665344 0.105225 1441742110 -0.735474 0.073914 -0.665344 0.105225 1441742110 -0.734680 0.053162 -0.668030 0.106201 1441742110 -0.734680 0.053162 -0.668030 0.106201 1441742110 -0.734680 0.053162 -0.668030 0.106201 1441742110 -0.734680 0.053162 -0.668030 0.106201 1441742110 -0.734680 0.053162 -0.668030 0.106201 1441742110 -0.734680 0.053162 -0.668030 0.106201 1441742110 -0.733887 0.040649 -0.668823 0.111755 1441742110 -0.733887 0.040649 -0.668823 0.111755 1441742110 -0.733887 0.040649 -0.668823 0.111755 1441742110 -0.733887 0.040649 -0.668823 0.111755 1441742110 -0.733887 0.040649 -0.668823 0.111755 1441742110 -0.733887 0.040649 -0.668823 0.111755 1441742110 -0.734375 0.031555 -0.666626 0.124268 1441742110 -0.734375 0.031555 -0.666626 0.124268 1441742110 -0.734375 0.031555 -0.666626 0.124268 1441742110 -0.734375 0.031555 -0.666626 0.124268 1441742110 -0.734375 0.031555 -0.666626 0.124268 1441742111 -0.734375 0.031555 -0.666626 0.124268 1441742111 -0.734375 0.031555 -0.666626 0.124268 1441742111 -0.736450 0.032715 -0.662048 0.135315 1441742111 -0.736450 0.032715 -0.662048 0.135315 1441742111 -0.736450 0.032715 -0.662048 0.135315 1441742111 -0.736450 0.032715 -0.662048 0.135315 1441742111 -0.736450 0.032715 -0.662048 0.135315 1441742111 -0.736450 0.032715 -0.662048 0.135315 1441742111 -0.737976 0.039551 -0.657654 0.146301 1441742111 -0.737976 0.039551 -0.657654 0.146301 1441742111 -0.737976 0.039551 -0.657654 0.146301 1441742111 -0.737976 0.039551 -0.657654 0.146301 1441742111 -0.737976 0.039551 -0.657654 0.146301 1441742111 -0.737976 0.039551 -0.657654 0.146301 1441742111 -0.739441 0.047852 -0.653015 0.156799 1441742111 -0.739441 0.047852 -0.653015 0.156799 1441742111 -0.739441 0.047852 -0.653015 0.156799 1441742111 -0.739441 0.047852 -0.653015 0.156799 1441742111 -0.739441 0.047852 -0.653015 0.156799 1441742111 -0.739441 0.047852 -0.653015 0.156799 1441742111 -0.739441 0.047852 -0.653015 0.156799 1441742111 -0.739197 0.056946 -0.650269 0.166077 1441742111 -0.739197 0.056946 -0.650269 0.166077 1441742111 -0.739197 0.056946 -0.650269 0.166077 1441742111 -0.739197 0.056946 -0.650269 0.166077 1441742111 -0.739197 0.056946 -0.650269 0.166077 1441742111 -0.739197 0.056946 -0.650269 0.166077 1441742111 -0.739197 0.056946 -0.650269 0.166077 1441742111 -0.737549 0.064453 -0.649231 0.174561 1441742111 -0.737549 0.064453 -0.649231 0.174561 1441742111 -0.737549 0.064453 -0.649231 0.174561 1441742111 -0.737549 0.064453 -0.649231 0.174561 1441742111 -0.737549 0.064453 -0.649231 0.174561 1441742111 -0.737549 0.064453 -0.649231 0.174561 1441742111 -0.734985 0.068542 -0.650146 0.180359 1441742111 -0.734985 0.068542 -0.650146 0.180359 1441742111 -0.734985 0.068542 -0.650146 0.180359 1441742111 -0.734985 0.068542 -0.650146 0.180359 1441742111 -0.734985 0.068542 -0.650146 0.180359 1441742111 -0.734985 0.068542 -0.650146 0.180359 1441742111 -0.732727 0.067810 -0.652588 0.180908 1441742111 -0.732727 0.067810 -0.652588 0.180908 1441742111 -0.732727 0.067810 -0.652588 0.180908 1441742111 -0.732727 0.067810 -0.652588 0.180908 1441742111 -0.732727 0.067810 -0.652588 0.180908 1441742111 -0.732727 0.067810 -0.652588 0.180908 1441742111 -0.731445 0.066406 -0.656067 0.173767 1441742111 -0.731445 0.066406 -0.656067 0.173767 1441742111 -0.731445 0.066406 -0.656067 0.173767 1441742111 -0.731445 0.066406 -0.656067 0.173767 1441742111 -0.731445 0.066406 -0.656067 0.173767 1441742111 -0.731445 0.066406 -0.656067 0.173767 1441742111 -0.731445 0.066406 -0.656067 0.173767 1441742111 -0.731628 0.067078 -0.659424 0.159668 1441742111 -0.731628 0.067078 -0.659424 0.159668 1441742111 -0.731628 0.067078 -0.659424 0.159668 1441742111 -0.731628 0.067078 -0.659424 0.159668 1441742111 -0.731628 0.067078 -0.659424 0.159668 1441742111 -0.732544 0.072144 -0.662170 0.140686 1441742111 -0.732544 0.072144 -0.662170 0.140686 1441742111 -0.732544 0.072144 -0.662170 0.140686 1441742111 -0.732544 0.072144 -0.662170 0.140686 1441742111 -0.732544 0.072144 -0.662170 0.140686 1441742111 -0.732544 0.072144 -0.662170 0.140686 1441742111 -0.732544 0.072144 -0.662170 0.140686 1441742111 -0.733582 0.064636 -0.663452 0.132507 1441742111 -0.733582 0.064636 -0.663452 0.132507 1441742111 -0.733582 0.064636 -0.663452 0.132507 1441742111 -0.733582 0.064636 -0.663452 0.132507 1441742111 -0.733582 0.064636 -0.663452 0.132507 1441742111 -0.733582 0.064636 -0.663452 0.132507 1441742111 -0.733398 0.048706 -0.665161 0.131775 1441742111 -0.733398 0.048706 -0.665161 0.131775 1441742111 -0.733398 0.048706 -0.665161 0.131775 1441742111 -0.733398 0.048706 -0.665161 0.131775 1441742111 -0.733398 0.048706 -0.665161 0.131775 1441742111 -0.733398 0.048706 -0.665161 0.131775 1441742111 -0.733582 0.038574 -0.665955 0.130249 1441742111 -0.733582 0.038574 -0.665955 0.130249 1441742111 -0.733582 0.038574 -0.665955 0.130249 1441742111 -0.733582 0.038574 -0.665955 0.130249 1441742111 -0.733582 0.038574 -0.665955 0.130249 1441742111 -0.733582 0.038574 -0.665955 0.130249 1441742111 -0.733582 0.035706 -0.666443 0.128357 1441742111 -0.733582 0.035706 -0.666443 0.128357 1441742111 -0.733582 0.035706 -0.666443 0.128357 1441742111 -0.733582 0.035706 -0.666443 0.128357 1441742111 -0.733582 0.035706 -0.666443 0.128357 1441742111 -0.733582 0.035706 -0.666443 0.128357 1441742111 -0.733276 0.035339 -0.666687 0.128967 1441742111 -0.733276 0.035339 -0.666687 0.128967 1441742111 -0.733276 0.035339 -0.666687 0.128967 1441742111 -0.733276 0.035339 -0.666687 0.128967 1441742111 -0.733276 0.035339 -0.666687 0.128967 1441742111 -0.733276 0.035339 -0.666687 0.128967 1441742111 -0.733276 0.035339 -0.666687 0.128967 1441742111 -0.733154 0.040527 -0.666626 0.128601 1441742111 -0.733154 0.040527 -0.666626 0.128601 1441742111 -0.733154 0.040527 -0.666626 0.128601 1441742111 -0.733154 0.040527 -0.666626 0.128601 1441742111 -0.733154 0.040527 -0.666626 0.128601 1441742111 -0.733154 0.040527 -0.666626 0.128601 1441742111 -0.733032 0.047302 -0.666321 0.128479 1441742111 -0.733032 0.047302 -0.666321 0.128479 1441742111 -0.733032 0.047302 -0.666321 0.128479 1441742111 -0.733032 0.047302 -0.666321 0.128479 1441742111 -0.733032 0.047302 -0.666321 0.128479 1441742111 -0.733032 0.047302 -0.666321 0.128479 1441742111 -0.732849 0.053528 -0.666382 0.126587 1441742111 -0.732849 0.053528 -0.666382 0.126587 1441742111 -0.732849 0.053528 -0.666382 0.126587 1441742111 -0.732849 0.053528 -0.666382 0.126587 1441742111 -0.732849 0.053528 -0.666382 0.126587 1441742112 -0.732849 0.053528 -0.666382 0.126587 1441742112 -0.732117 0.053955 -0.667480 0.124878 1441742112 -0.732117 0.053955 -0.667480 0.124878 1441742112 -0.732117 0.053955 -0.667480 0.124878 1441742112 -0.732117 0.053955 -0.667480 0.124878 1441742112 -0.732117 0.053955 -0.667480 0.124878 1441742112 -0.732117 0.053955 -0.667480 0.124878 1441742112 -0.734802 0.055237 -0.665649 0.118286 1441742112 -0.734802 0.055237 -0.665649 0.118286 1441742112 -0.734802 0.055237 -0.665649 0.118286 1441742112 -0.734802 0.055237 -0.665649 0.118286 1441742112 -0.734802 0.055237 -0.665649 0.118286 1441742112 -0.734802 0.055237 -0.665649 0.118286 1441742112 -0.739624 0.071533 -0.660828 0.106018 1441742112 -0.739624 0.071533 -0.660828 0.106018 1441742112 -0.739624 0.071533 -0.660828 0.106018 1441742112 -0.739624 0.071533 -0.660828 0.106018 1441742112 -0.739624 0.071533 -0.660828 0.106018 1441742112 -0.739624 0.071533 -0.660828 0.106018 1441742112 -0.739197 0.084961 -0.661621 0.093445 1441742112 -0.739197 0.084961 -0.661621 0.093445 1441742112 -0.739197 0.084961 -0.661621 0.093445 1441742112 -0.739197 0.084961 -0.661621 0.093445 1441742112 -0.739197 0.084961 -0.661621 0.093445 1441742112 -0.739197 0.084961 -0.661621 0.093445 1441742112 -0.736145 0.073853 -0.666870 0.089600 1441742112 -0.736145 0.073853 -0.666870 0.089600 1441742112 -0.736145 0.073853 -0.666870 0.089600 1441742112 -0.736145 0.073853 -0.666870 0.089600 1441742112 -0.736145 0.073853 -0.666870 0.089600 1441742112 -0.734436 0.059570 -0.670898 0.083801 1441742112 -0.734436 0.059570 -0.670898 0.083801 1441742112 -0.734436 0.059570 -0.670898 0.083801 1441742112 -0.734436 0.059570 -0.670898 0.083801 1441742112 -0.734436 0.059570 -0.670898 0.083801 1441742112 -0.734436 0.059570 -0.670898 0.083801 1441742112 -0.732727 0.050049 -0.673096 0.087097 1441742112 -0.732727 0.050049 -0.673096 0.087097 1441742112 -0.732727 0.050049 -0.673096 0.087097 1441742112 -0.732727 0.050049 -0.673096 0.087097 1441742112 -0.732727 0.050049 -0.673096 0.087097 1441742112 -0.732727 0.050049 -0.673096 0.087097 1441742112 -0.732178 0.039917 -0.672180 0.102966 1441742112 -0.732178 0.039917 -0.672180 0.102966 1441742112 -0.732178 0.039917 -0.672180 0.102966 1441742112 -0.732178 0.039917 -0.672180 0.102966 1441742112 -0.732178 0.039917 -0.672180 0.102966 1441742112 -0.732178 0.039917 -0.672180 0.102966 1441742112 -0.732788 0.030273 -0.668762 0.122253 1441742112 -0.732788 0.030273 -0.668762 0.122253 1441742112 -0.732788 0.030273 -0.668762 0.122253 1441742112 -0.732788 0.030273 -0.668762 0.122253 1441742112 -0.732788 0.030273 -0.668762 0.122253 1441742112 -0.732788 0.030273 -0.668762 0.122253 1441742112 -0.733521 0.032410 -0.665955 0.132324 1441742112 -0.733521 0.032410 -0.665955 0.132324 1441742112 -0.733521 0.032410 -0.665955 0.132324 1441742112 -0.733521 0.032410 -0.665955 0.132324 1441742112 -0.733521 0.032410 -0.665955 0.132324 1441742112 -0.733521 0.032410 -0.665955 0.132324 1441742112 -0.734924 0.037903 -0.662170 0.141418 1441742112 -0.734924 0.037903 -0.662170 0.141418 1441742112 -0.734924 0.037903 -0.662170 0.141418 1441742112 -0.734924 0.037903 -0.662170 0.141418 1441742112 -0.734924 0.037903 -0.662170 0.141418 1441742112 -0.734924 0.037903 -0.662170 0.141418 1441742112 -0.734924 0.037903 -0.662170 0.141418 1441742112 -0.735596 0.043518 -0.659180 0.150330 1441742112 -0.735596 0.043518 -0.659180 0.150330 1441742112 -0.735596 0.043518 -0.659180 0.150330 1441742112 -0.735596 0.043518 -0.659180 0.150330 1441742112 -0.735596 0.043518 -0.659180 0.150330 1441742112 -0.735596 0.043518 -0.659180 0.150330 1441742112 -0.736694 0.051514 -0.656311 0.154724 1441742112 -0.736694 0.051514 -0.656311 0.154724 1441742112 -0.736694 0.051514 -0.656311 0.154724 1441742112 -0.736694 0.051514 -0.656311 0.154724 1441742112 -0.736694 0.051514 -0.656311 0.154724 1441742112 -0.736694 0.051514 -0.656311 0.154724 1441742112 -0.736694 0.051514 -0.656311 0.154724 1441742112 -0.737549 0.062500 -0.654480 0.154236 1441742112 -0.737549 0.062500 -0.654480 0.154236 1441742112 -0.737549 0.062500 -0.654480 0.154236 1441742112 -0.737549 0.062500 -0.654480 0.154236 1441742112 -0.737549 0.062500 -0.654480 0.154236 1441742112 -0.737549 0.062500 -0.654480 0.154236 1441742112 -0.737122 0.073547 -0.654724 0.150574 1441742112 -0.737122 0.073547 -0.654724 0.150574 1441742112 -0.737122 0.073547 -0.654724 0.150574 1441742112 -0.737122 0.073547 -0.654724 0.150574 1441742112 -0.737122 0.073547 -0.654724 0.150574 1441742112 -0.734497 0.077332 -0.658020 0.146973 1441742112 -0.734497 0.077332 -0.658020 0.146973 1441742112 -0.734497 0.077332 -0.658020 0.146973 1441742112 -0.734497 0.077332 -0.658020 0.146973 1441742112 -0.734497 0.077332 -0.658020 0.146973 1441742112 -0.734497 0.077332 -0.658020 0.146973 1441742112 -0.734497 0.077332 -0.658020 0.146973 1441742112 -0.732727 0.080322 -0.662109 0.135559 1441742112 -0.732727 0.080322 -0.662109 0.135559 1441742112 -0.732727 0.080322 -0.662109 0.135559 1441742112 -0.732727 0.080322 -0.662109 0.135559 1441742112 -0.732727 0.080322 -0.662109 0.135559 1441742112 -0.732727 0.080322 -0.662109 0.135559 1441742112 -0.735107 0.091858 -0.661133 0.119141 1441742112 -0.735107 0.091858 -0.661133 0.119141 1441742112 -0.735107 0.091858 -0.661133 0.119141 1441742112 -0.735107 0.091858 -0.661133 0.119141 1441742112 -0.735107 0.091858 -0.661133 0.119141 1441742112 -0.735474 0.091431 -0.661560 0.114563 1441742113 -0.735474 0.091431 -0.661560 0.114563 1441742113 -0.735474 0.091431 -0.661560 0.114563 1441742113 -0.735474 0.091431 -0.661560 0.114563 1441742113 -0.735474 0.091431 -0.661560 0.114563 1441742113 -0.735474 0.091431 -0.661560 0.114563 1441742113 -0.735535 0.079834 -0.662109 0.119507 1441742113 -0.735535 0.079834 -0.662109 0.119507 1441742113 -0.735535 0.079834 -0.662109 0.119507 1441742113 -0.735535 0.079834 -0.662109 0.119507 1441742113 -0.735535 0.079834 -0.662109 0.119507 1441742113 -0.735535 0.079834 -0.662109 0.119507 1441742113 -0.735535 0.079834 -0.662109 0.119507 1441742113 -0.735962 0.065918 -0.661987 0.125916 1441742113 -0.735962 0.065918 -0.661987 0.125916 1441742113 -0.735962 0.065918 -0.661987 0.125916 1441742113 -0.735962 0.065918 -0.661987 0.125916 1441742113 -0.735962 0.065918 -0.661987 0.125916 1441742113 -0.735962 0.065918 -0.661987 0.125916 1441742113 -0.735046 0.058289 -0.663330 0.127930 1441742113 -0.735046 0.058289 -0.663330 0.127930 1441742113 -0.735046 0.058289 -0.663330 0.127930 1441742113 -0.735046 0.058289 -0.663330 0.127930 1441742113 -0.735046 0.058289 -0.663330 0.127930 1441742113 -0.735046 0.058289 -0.663330 0.127930 1441742113 -0.733887 0.055664 -0.664612 0.129272 1441742113 -0.733887 0.055664 -0.664612 0.129272 1441742113 -0.733887 0.055664 -0.664612 0.129272 1441742113 -0.733887 0.055664 -0.664612 0.129272 1441742113 -0.733887 0.055664 -0.664612 0.129272 1441742113 -0.733276 0.054260 -0.664856 0.131836 1441742113 -0.733276 0.054260 -0.664856 0.131836 1441742113 -0.733276 0.054260 -0.664856 0.131836 1441742113 -0.733276 0.054260 -0.664856 0.131836 1441742113 -0.733276 0.054260 -0.664856 0.131836 1441742113 -0.733276 0.054260 -0.664856 0.131836 1441742113 -0.733276 0.054260 -0.664856 0.131836 1441742113 -0.733154 0.057434 -0.664734 0.131897 1441742113 -0.733154 0.057434 -0.664734 0.131897 1441742113 -0.733154 0.057434 -0.664734 0.131897 1441742113 -0.733154 0.057434 -0.664734 0.131897 1441742113 -0.733154 0.057434 -0.664734 0.131897 1441742113 -0.733154 0.057434 -0.664734 0.131897 1441742113 -0.734314 0.059814 -0.663818 0.128845 1441742113 -0.734314 0.059814 -0.663818 0.128845 1441742113 -0.734314 0.059814 -0.663818 0.128845 1441742113 -0.734314 0.059814 -0.663818 0.128845 1441742113 -0.734314 0.059814 -0.663818 0.128845 1441742113 -0.734314 0.059814 -0.663818 0.128845 1441742113 -0.736511 0.063599 -0.662231 0.122803 1441742113 -0.736511 0.063599 -0.662231 0.122803 1441742113 -0.736511 0.063599 -0.662231 0.122803 1441742113 -0.736511 0.063599 -0.662231 0.122803 1441742113 -0.736511 0.063599 -0.662231 0.122803 1441742113 -0.736511 0.063599 -0.662231 0.122803 1441742113 -0.739319 0.069641 -0.659668 0.116150 1441742113 -0.739319 0.069641 -0.659668 0.116150 1441742113 -0.739319 0.069641 -0.659668 0.116150 1441742113 -0.739319 0.069641 -0.659668 0.116150 1441742113 -0.739319 0.069641 -0.659668 0.116150 1441742113 -0.739319 0.069641 -0.659668 0.116150 1441742113 -0.741699 0.076782 -0.657471 0.108582 1441742113 -0.741699 0.076782 -0.657471 0.108582 1441742113 -0.741699 0.076782 -0.657471 0.108582 1441742113 -0.741699 0.076782 -0.657471 0.108582 1441742113 -0.741699 0.076782 -0.657471 0.108582 1441742113 -0.741699 0.076782 -0.657471 0.108582 1441742113 -0.741699 0.076782 -0.657471 0.108582 1441742113 -0.740540 0.073853 -0.659729 0.105042 1441742113 -0.740540 0.073853 -0.659729 0.105042 1441742113 -0.740540 0.073853 -0.659729 0.105042 1441742113 -0.740540 0.073853 -0.659729 0.105042 1441742113 -0.740540 0.073853 -0.659729 0.105042 1441742113 -0.740540 0.073853 -0.659729 0.105042 1441742113 -0.738220 0.061218 -0.663269 0.107178 1441742113 -0.738220 0.061218 -0.663269 0.107178 1441742113 -0.738220 0.061218 -0.663269 0.107178 1441742113 -0.738220 0.061218 -0.663269 0.107178 1441742113 -0.738220 0.061218 -0.663269 0.107178 1441742113 -0.738220 0.061218 -0.663269 0.107178 1441742113 -0.738220 0.061218 -0.663269 0.107178 1441742113 -0.736938 0.053345 -0.664917 0.109985 1441742113 -0.736938 0.053345 -0.664917 0.109985 1441742113 -0.736938 0.053345 -0.664917 0.109985 1441742113 -0.736938 0.053345 -0.664917 0.109985 1441742113 -0.736938 0.053345 -0.664917 0.109985 1441742113 -0.736938 0.053345 -0.664917 0.109985 1441742113 -0.735779 0.049988 -0.665161 0.117249 1441742113 -0.735779 0.049988 -0.665161 0.117249 1441742113 -0.735779 0.049988 -0.665161 0.117249 1441742113 -0.735779 0.049988 -0.665161 0.117249 1441742113 -0.735779 0.049988 -0.665161 0.117249 1441742113 -0.735779 0.049988 -0.665161 0.117249 1441742113 -0.735840 0.044617 -0.662842 0.131226 1441742113 -0.735840 0.044617 -0.662842 0.131226 1441742113 -0.735840 0.044617 -0.662842 0.131226 1441742113 -0.735840 0.044617 -0.662842 0.131226 1441742113 -0.735840 0.044617 -0.662842 0.131226 1441742113 -0.735840 0.044617 -0.662842 0.131226 1441742113 -0.736633 0.045349 -0.659790 0.141846 1441742113 -0.736633 0.045349 -0.659790 0.141846 1441742113 -0.736633 0.045349 -0.659790 0.141846 1441742113 -0.736633 0.045349 -0.659790 0.141846 1441742113 -0.736633 0.045349 -0.659790 0.141846 1441742113 -0.736633 0.045349 -0.659790 0.141846 1441742113 -0.736633 0.045349 -0.659790 0.141846 1441742113 -0.737976 0.052612 -0.655945 0.149780 1441742113 -0.737976 0.052612 -0.655945 0.149780 1441742113 -0.737976 0.052612 -0.655945 0.149780 1441742113 -0.737976 0.052612 -0.655945 0.149780 1441742113 -0.737976 0.052612 -0.655945 0.149780 1441742113 -0.737976 0.052612 -0.655945 0.149780 1441742113 -0.738770 0.059998 -0.652466 0.157898 1441742113 -0.738770 0.059998 -0.652466 0.157898 1441742114 -0.738770 0.059998 -0.652466 0.157898 1441742114 -0.738770 0.059998 -0.652466 0.157898 1441742114 -0.738770 0.059998 -0.652466 0.157898 1441742114 -0.738770 0.059998 -0.652466 0.157898 1441742114 -0.739319 0.067749 -0.649963 0.162781 1441742114 -0.739319 0.067749 -0.649963 0.162781 1441742114 -0.739319 0.067749 -0.649963 0.162781 1441742114 -0.739319 0.067749 -0.649963 0.162781 1441742114 -0.739319 0.067749 -0.649963 0.162781 1441742114 -0.739319 0.067749 -0.649963 0.162781 1441742114 -0.739929 0.075989 -0.648376 0.162659 1441742114 -0.739929 0.075989 -0.648376 0.162659 1441742114 -0.739929 0.075989 -0.648376 0.162659 1441742114 -0.739929 0.075989 -0.648376 0.162659 1441742114 -0.739929 0.075989 -0.648376 0.162659 1441742114 -0.739929 0.075989 -0.648376 0.162659 1441742114 -0.739929 0.083496 -0.648560 0.158020 1441742114 -0.739929 0.083496 -0.648560 0.158020 1441742114 -0.739929 0.083496 -0.648560 0.158020 1441742114 -0.739929 0.083496 -0.648560 0.158020 1441742114 -0.739929 0.083496 -0.648560 0.158020 1441742114 -0.739929 0.083496 -0.648560 0.158020 1441742114 -0.738770 0.086670 -0.651306 0.150085 1441742114 -0.738770 0.086670 -0.651306 0.150085 1441742114 -0.738770 0.086670 -0.651306 0.150085 1441742114 -0.738770 0.086670 -0.651306 0.150085 1441742114 -0.738770 0.086670 -0.651306 0.150085 1441742114 -0.738770 0.086670 -0.651306 0.150085 1441742114 -0.737610 0.087585 -0.655579 0.136047 1441742114 -0.737610 0.087585 -0.655579 0.136047 1441742114 -0.737610 0.087585 -0.655579 0.136047 1441742114 -0.737610 0.087585 -0.655579 0.136047 1441742114 -0.737610 0.087585 -0.655579 0.136047 1441742114 -0.737610 0.087585 -0.655579 0.136047 1441742114 -0.737488 0.095093 -0.658997 0.113403 1441742114 -0.737488 0.095093 -0.658997 0.113403 1441742114 -0.737488 0.095093 -0.658997 0.113403 1441742114 -0.737488 0.095093 -0.658997 0.113403 1441742114 -0.737488 0.095093 -0.658997 0.113403 1441742114 -0.737488 0.095093 -0.658997 0.113403 1441742114 -0.737488 0.095093 -0.658997 0.113403 1441742114 -0.737793 0.098694 -0.660767 0.096741 1441742114 -0.737793 0.098694 -0.660767 0.096741 1441742114 -0.737793 0.098694 -0.660767 0.096741 1441742114 -0.737793 0.098694 -0.660767 0.096741 1441742114 -0.737793 0.098694 -0.660767 0.096741 1441742114 -0.737793 0.098694 -0.660767 0.096741 1441742114 -0.738281 0.089355 -0.661743 0.095337 1441742114 -0.738281 0.089355 -0.661743 0.095337 1441742114 -0.738281 0.089355 -0.661743 0.095337 1441742114 -0.738281 0.089355 -0.661743 0.095337 1441742114 -0.738281 0.089355 -0.661743 0.095337 1441742114 -0.738281 0.089355 -0.661743 0.095337 1441742114 -0.738708 0.075745 -0.662109 0.101074 1441742114 -0.738708 0.075745 -0.662109 0.101074 1441742114 -0.738708 0.075745 -0.662109 0.101074 1441742114 -0.738708 0.075745 -0.662109 0.101074 1441742114 -0.738708 0.075745 -0.662109 0.101074 1441742114 -0.738708 0.075745 -0.662109 0.101074 1441742114 -0.738708 0.075745 -0.662109 0.101074 1441742114 -0.739136 0.066833 -0.661926 0.105225 1441742114 -0.739136 0.066833 -0.661926 0.105225 1441742114 -0.739136 0.066833 -0.661926 0.105225 1441742114 -0.739136 0.066833 -0.661926 0.105225 1441742114 -0.739136 0.066833 -0.661926 0.105225 1441742114 -0.739136 0.066833 -0.661926 0.105225 1441742114 -0.738403 0.066162 -0.662598 0.106628 1441742114 -0.738403 0.066162 -0.662598 0.106628 1441742114 -0.738403 0.066162 -0.662598 0.106628 1441742114 -0.738403 0.066162 -0.662598 0.106628 1441742114 -0.738403 0.066162 -0.662598 0.106628 1441742114 -0.738403 0.066162 -0.662598 0.106628 1441742114 -0.737244 0.064148 -0.663086 0.112915 1441742114 -0.737244 0.064148 -0.663086 0.112915 1441742114 -0.737244 0.064148 -0.663086 0.112915 1441742114 -0.737244 0.064148 -0.663086 0.112915 1441742114 -0.737244 0.064148 -0.663086 0.112915 1441742114 -0.737244 0.064148 -0.663086 0.112915 1441742114 -0.736450 0.064636 -0.662598 0.120361 1441742114 -0.736450 0.064636 -0.662598 0.120361 1441742114 -0.736450 0.064636 -0.662598 0.120361 1441742114 -0.736450 0.064636 -0.662598 0.120361 1441742114 -0.736450 0.064636 -0.662598 0.120361 1441742114 -0.736450 0.064636 -0.662598 0.120361 1441742114 -0.736450 0.064636 -0.662598 0.120361 1441742114 -0.735596 0.065552 -0.662109 0.127625 1441742114 -0.735596 0.065552 -0.662109 0.127625 1441742114 -0.735596 0.065552 -0.662109 0.127625 1441742114 -0.735596 0.065552 -0.662109 0.127625 1441742114 -0.735596 0.065552 -0.662109 0.127625 1441742114 -0.735901 0.064880 -0.661072 0.131409 1441742114 -0.735901 0.064880 -0.661072 0.131409 1441742114 -0.735901 0.064880 -0.661072 0.131409 1441742114 -0.735901 0.064880 -0.661072 0.131409 1441742114 -0.735901 0.064880 -0.661072 0.131409 1441742114 -0.735901 0.064880 -0.661072 0.131409 1441742114 -0.735901 0.064880 -0.661072 0.131409 1441742114 -0.738586 0.064331 -0.657837 0.132874 1441742114 -0.738586 0.064331 -0.657837 0.132874 1441742114 -0.738586 0.064331 -0.657837 0.132874 1441742114 -0.738586 0.064331 -0.657837 0.132874 1441742114 -0.738586 0.064331 -0.657837 0.132874 1441742114 -0.742432 0.072815 -0.653137 0.130371 1441742114 -0.742432 0.072815 -0.653137 0.130371 1441742114 -0.742432 0.072815 -0.653137 0.130371 1441742114 -0.742432 0.072815 -0.653137 0.130371 1441742114 -0.742432 0.072815 -0.653137 0.130371 1441742114 -0.742432 0.072815 -0.653137 0.130371 1441742114 
-0.370056 0.739319 -0.558105 0.070801 1441742118 -0.370056 0.739319 -0.558105 0.070801 1441742118 -0.370056 0.739319 -0.558105 0.070801 1441742118 -0.235840 0.759399 -0.542358 0.271118 1441742118 -0.235840 0.759399 -0.542358 0.271118 1441742118 -0.235840 0.759399 -0.542358 0.271118 1441742118 -0.235840 0.759399 -0.542358 0.271118 1441742118 -0.235840 0.759399 -0.542358 0.271118 1441742118 -0.144531 0.730042 -0.496521 0.446716 1441742118 -0.144531 0.730042 -0.496521 0.446716 1441742118 -0.144531 0.730042 -0.496521 0.446716 1441742118 -0.144531 0.730042 -0.496521 0.446716 1441742118 -0.144531 0.730042 -0.496521 0.446716 1441742118 -0.144531 0.730042 -0.496521 0.446716 1441742118 -0.017212 0.689575 -0.450256 0.566956 1441742118 -0.017212 0.689575 -0.450256 0.566956 1441742118 -0.017212 0.689575 -0.450256 0.566956 1441742118 -0.017212 0.689575 -0.450256 0.566956 1441742118 -0.017212 0.689575 -0.450256 0.566956 1441742118 -0.017212 0.689575 -0.450256 0.566956 1441742118 0.069458 0.647034 -0.419800 0.632629 1441742118 0.069458 0.647034 -0.419800 0.632629 1441742118 0.069458 0.647034 -0.419800 0.632629 1441742118 0.069458 0.647034 -0.419800 0.632629 1441742118 0.069458 0.647034 -0.419800 0.632629 1441742118 0.069458 0.647034 -0.419800 0.632629 1441742118 0.069458 0.647034 -0.419800 0.632629 1441742118 0.086731 0.626038 -0.378967 0.675903 1441742118 0.086731 0.626038 -0.378967 0.675903 1441742118 0.086731 0.626038 -0.378967 0.675903 1441742118 0.086731 0.626038 -0.378967 0.675903 1441742118 0.086731 0.626038 -0.378967 0.675903 1441742118 0.086731 0.626038 -0.378967 0.675903 1441742118 0.071167 0.634216 -0.372009 0.673950 1441742118 0.071167 0.634216 -0.372009 0.673950 1441742118 0.071167 0.634216 -0.372009 0.673950 1441742118 0.071167 0.634216 -0.372009 0.673950 1441742118 0.071167 0.634216 -0.372009 0.673950 1441742118 0.071167 0.634216 -0.372009 0.673950 1441742118 0.071167 0.634216 -0.372009 0.673950 1441742118 0.014771 0.673767 -0.395935 0.623718 1441742118 0.014771 0.673767 -0.395935 0.623718 1441742118 0.014771 0.673767 -0.395935 0.623718 1441742118 0.014771 0.673767 -0.395935 0.623718 1441742118 0.014771 0.673767 -0.395935 0.623718 1441742118 0.014771 0.673767 -0.395935 0.623718 1441742118 -0.074646 0.715881 -0.438965 0.537781 1441742118 -0.074646 0.715881 -0.438965 0.537781 1441742118 -0.074646 0.715881 -0.438965 0.537781 1441742118 -0.074646 0.715881 -0.438965 0.537781 1441742118 -0.074646 0.715881 -0.438965 0.537781 1441742118 -0.074646 0.715881 -0.438965 0.537781 1441742118 -0.200867 0.748840 -0.484314 0.405396 1441742118 -0.200867 0.748840 -0.484314 0.405396 1441742118 -0.200867 0.748840 -0.484314 0.405396 1441742118 -0.200867 0.748840 -0.484314 0.405396 1441742118 -0.200867 0.748840 -0.484314 0.405396 1441742118 -0.200867 0.748840 -0.484314 0.405396 1441742118 -0.343994 0.741943 -0.534302 0.213745 1441742118 -0.343994 0.741943 -0.534302 0.213745 1441742118 -0.343994 0.741943 -0.534302 0.213745 1441742118 -0.343994 0.741943 -0.534302 0.213745 1441742118 -0.343994 0.741943 -0.534302 0.213745 1441742118 -0.343994 0.741943 -0.534302 0.213745 1441742118 -0.526794 0.638794 -0.559631 0.036133 1441742118 -0.526794 0.638794 -0.559631 0.036133 1441742118 -0.526794 0.638794 -0.559631 0.036133 1441742118 -0.526794 0.638794 -0.559631 0.036133 1441742118 -0.666077 0.450623 -0.577026 -0.142944 1441742119 -0.666077 0.450623 -0.577026 -0.142944 1441742119 -0.666077 0.450623 -0.577026 -0.142944 1441742119 -0.666077 0.450623 -0.577026 -0.142944 1441742119 -0.666077 0.450623 -0.577026 -0.142944 1441742119 -0.666077 0.450623 -0.577026 -0.142944 1441742119 -0.721924 0.270691 -0.565857 -0.292358 1441742119 -0.721924 0.270691 -0.565857 -0.292358 1441742119 -0.721924 0.270691 -0.565857 -0.292358 1441742119 -0.721924 0.270691 -0.565857 -0.292358 1441742119 -0.721924 0.270691 -0.565857 -0.292358 1441742119 -0.721924 0.270691 -0.565857 -0.292358 1441742119 -0.718628 0.237976 -0.507385 -0.411804 1441742119 -0.718628 0.237976 -0.507385 -0.411804 1441742119 -0.718628 0.237976 -0.507385 -0.411804 1441742119 -0.718628 0.237976 -0.507385 -0.411804 1441742119 -0.718628 0.237976 -0.507385 -0.411804 1441742119 -0.718628 0.237976 -0.507385 -0.411804 1441742119 -0.688477 0.292419 -0.487488 -0.450500 1441742119 -0.688477 0.292419 -0.487488 -0.450500 1441742119 -0.688477 0.292419 -0.487488 -0.450500 1441742119 -0.688477 0.292419 -0.487488 -0.450500 1441742119 -0.688477 0.292419 -0.487488 -0.450500 1441742119 -0.688477 0.292419 -0.487488 -0.450500 1441742119 -0.667358 0.352234 -0.466309 -0.461731 1441742119 -0.667358 0.352234 -0.466309 -0.461731 1441742119 -0.667358 0.352234 -0.466309 -0.461731 1441742119 -0.667358 0.352234 -0.466309 -0.461731 1441742119 -0.667358 0.352234 -0.466309 -0.461731 1441742119 -0.667358 0.352234 -0.466309 -0.461731 1441742119 -0.667358 0.352234 -0.466309 -0.461731 1441742119 -0.678223 0.369934 -0.459778 -0.437988 1441742119 -0.678223 0.369934 -0.459778 -0.437988 1441742119 -0.678223 0.369934 -0.459778 -0.437988 1441742119 -0.678223 0.369934 -0.459778 -0.437988 1441742119 -0.678223 0.369934 -0.459778 -0.437988 1441742119 -0.677856 0.402771 -0.472961 -0.393250 1441742119 -0.677856 0.402771 -0.472961 -0.393250 1441742119 -0.677856 0.402771 -0.472961 -0.393250 1441742119 -0.677856 0.402771 -0.472961 -0.393250 1441742119 -0.677856 0.402771 -0.472961 -0.393250 1441742119 -0.677856 0.402771 -0.472961 -0.393250 1441742119 -0.677856 0.402771 -0.472961 -0.393250 1441742119 -0.668335 0.443420 -0.503540 -0.321350 1441742119 -0.668335 0.443420 -0.503540 -0.321350 1441742119 -0.668335 0.443420 -0.503540 -0.321350 1441742119 -0.668335 0.443420 -0.503540 -0.321350 1441742119 -0.668335 0.443420 -0.503540 -0.321350 1441742119 -0.668335 0.443420 -0.503540 -0.321350 1441742119 -0.656189 0.477966 -0.535828 -0.232117 1441742119 -0.656189 0.477966 -0.535828 -0.232117 1441742119 -0.656189 0.477966 -0.535828 -0.232117 1441742119 -0.656189 0.477966 -0.535828 -0.232117 1441742119 -0.656189 0.477966 -0.535828 -0.232117 1441742119 -0.656189 0.477966 -0.535828 -0.232117 1441742119 -0.640991 0.511536 -0.556213 -0.134766 1441742119 -0.640991 0.511536 -0.556213 -0.134766 1441742119 -0.640991 0.511536 -0.556213 -0.134766 1441742119 -0.640991 0.511536 -0.556213 -0.134766 1441742119 -0.640991 0.511536 -0.556213 -0.134766 1441742119 -0.640991 0.511536 -0.556213 -0.134766 1441742119 -0.640991 0.511536 -0.556213 -0.134766 1441742119 -0.609985 0.563416 -0.555725 -0.040527 1441742119 -0.609985 0.563416 -0.555725 -0.040527 1441742119 -0.609985 0.563416 -0.555725 -0.040527 1441742119 -0.609985 0.563416 -0.555725 -0.040527 1441742119 -0.609985 0.563416 -0.555725 -0.040527 1441742119 -0.609985 0.563416 -0.555725 -0.040527 1441742119 -0.536743 0.634521 -0.552673 0.061951 1441742119 -0.536743 0.634521 -0.552673 0.061951 1441742119 -0.536743 0.634521 -0.552673 0.061951 1441742119 -0.536743 0.634521 -0.552673 0.061951 1441742119 -0.536743 0.634521 -0.552673 0.061951 1441742119 -0.536743 0.634521 -0.552673 0.061951 1441742119 -0.536743 0.634521 -0.552673 0.061951 1441742119 -0.420776 0.703186 -0.551636 0.155518 1441742119 -0.420776 0.703186 -0.551636 0.155518 1441742119 -0.420776 0.703186 -0.551636 0.155518 1441742119 -0.420776 0.703186 -0.551636 0.155518 1441742119 -0.420776 0.703186 -0.551636 0.155518 1441742119 -0.420776 0.703186 -0.551636 0.155518 1441742119 -0.257935 0.749390 -0.557495 0.247131 1441742119 -0.257935 0.749390 -0.557495 0.247131 1441742119 -0.257935 0.749390 -0.557495 0.247131 1441742119 -0.257935 0.749390 -0.557495 0.247131 1441742119 -0.257935 0.749390 -0.557495 0.247131 1441742119 -0.257935 0.749390 -0.557495 0.247131 1441742119 -0.138000 0.727356 -0.532959 0.409668 1441742119 -0.138000 0.727356 -0.532959 0.409668 1441742119 -0.138000 0.727356 -0.532959 0.409668 1441742119 -0.138000 0.727356 -0.532959 0.409668 1441742119 -0.138000 0.727356 -0.532959 0.409668 1441742119 -0.138000 0.727356 -0.532959 0.409668 1441742119 -0.048096 0.668091 -0.442688 0.596069 1441742119 -0.048096 0.668091 -0.442688 0.596069 1441742119 -0.048096 0.668091 -0.442688 0.596069 1441742119 -0.048096 0.668091 -0.442688 0.596069 1441742119 -0.048096 0.668091 -0.442688 0.596069 1441742119 -0.048096 0.668091 -0.442688 0.596069 1441742119 0.094543 0.622253 -0.393494 0.670105 1441742119 0.094543 0.622253 -0.393494 0.670105 1441742119 0.094543 0.622253 -0.393494 0.670105 1441742119 0.094543 0.622253 -0.393494 0.670105 1441742119 0.094543 0.622253 -0.393494 0.670105 1441742119 0.083130 0.608582 -0.349121 0.707642 1441742119 0.083130 0.608582 -0.349121 0.707642 1441742119 0.083130 0.608582 -0.349121 0.707642 1441742119 0.083130 0.608582 -0.349121 0.707642 1441742119 0.083130 0.608582 -0.349121 0.707642 1441742119 0.083130 0.608582 -0.349121 0.707642 1441742119 0.029907 0.635010 -0.358337 0.683655 1441742119 0.029907 0.635010 -0.358337 0.683655 1441742120 0.029907 0.635010 -0.358337 0.683655 1441742120 0.029907 0.635010 -0.358337 0.683655 1441742120 0.029907 0.635010 -0.358337 0.683655 1441742120 0.029907 0.635010 -0.358337 0.683655 1441742120 0.029907 0.635010 -0.358337 0.683655 1441742120 -0.062317 0.682495 -0.400024 0.608459 1441742120 -0.062317 0.682495 -0.400024 0.608459 1441742120 -0.062317 0.682495 -0.400024 0.608459 1441742120 -0.062317 0.682495 -0.400024 0.608459 1441742120 -0.062317 0.682495 -0.400024 0.608459 1441742120 -0.062317 0.682495 -0.400024 0.608459 1441742120 -0.062317 0.682495 -0.400024 0.608459 1441742120 -0.164124 0.726685 -0.463562 0.479736 1441742120 -0.164124 0.726685 -0.463562 0.479736 1441742120 -0.164124 0.726685 -0.463562 0.479736 1441742120 -0.164124 0.726685 -0.463562 0.479736 1441742120 -0.164124 0.726685 -0.463562 0.479736 1441742120 -0.164124 0.726685 -0.463562 0.479736 1441742120 -0.280396 0.736328 -0.510315 0.344666 1441742120 -0.280396 0.736328 -0.510315 0.344666 1441742120 -0.280396 0.736328 -0.510315 0.344666 1441742120 -0.280396 0.736328 -0.510315 0.344666 1441742120 -0.280396 0.736328 -0.510315 0.344666 1441742120 -0.280396 0.736328 -0.510315 0.344666 1441742120 -0.371887 0.725281 -0.567688 0.115662 1441742120 -0.371887 0.725281 -0.567688 0.115662 1441742120 -0.371887 0.725281 -0.567688 0.115662 1441742120 -0.371887 0.725281 -0.567688 0.115662 1441742120 -0.371887 0.725281 -0.567688 0.115662 1441742120 -0.371887 0.725281 -0.567688 0.115662 1441742120 -0.371887 0.725281 -0.567688 0.115662 1441742120 -0.505981 0.644287 -0.572449 -0.033936 1441742120 -0.505981 0.644287 -0.572449 -0.033936 1441742120 -0.505981 0.644287 -0.572449 -0.033936 1441742120 -0.505981 0.644287 -0.572449 -0.033936 1441742120 -0.505981 0.644287 -0.572449 -0.033936 1441742120 -0.505981 0.644287 -0.572449 -0.033936 1441742120 -0.645325 0.475403 -0.579224 -0.148560 1441742120 -0.645325 0.475403 -0.579224 -0.148560 1441742120 -0.645325 0.475403 -0.579224 -0.148560 1441742120 -0.645325 0.475403 -0.579224 -0.148560 1441742120 -0.645325 0.475403 -0.579224 -0.148560 1441742120 -0.645325 0.475403 -0.579224 -0.148560 1441742120 -0.702637 0.337524 -0.548401 -0.302979 1441742120 -0.702637 0.337524 -0.548401 -0.302979 1441742120 -0.702637 0.337524 -0.548401 -0.302979 1441742120 -0.702637 0.337524 -0.548401 -0.302979 1441742120 -0.702637 0.337524 -0.548401 -0.302979 1441742120 -0.711182 0.291199 -0.481750 -0.421204 1441742120 -0.711182 0.291199 -0.481750 -0.421204 1441742120 -0.711182 0.291199 -0.481750 -0.421204 1441742120 -0.711182 0.291199 -0.481750 -0.421204 1441742120 -0.711182 0.291199 -0.481750 -0.421204 1441742120 -0.711182 0.291199 -0.481750 -0.421204 1441742120 -0.684448 0.315857 -0.441956 -0.486328 1441742120 -0.684448 0.315857 -0.441956 -0.486328 1441742120 -0.684448 0.315857 -0.441956 -0.486328 1441742120 -0.684448 0.315857 -0.441956 -0.486328 1441742120 -0.684448 0.315857 -0.441956 -0.486328 1441742120 -0.684448 0.315857 -0.441956 -0.486328 1441742120 -0.684448 0.315857 -0.441956 -0.486328 1441742120 -0.664307 0.342285 -0.429626 -0.506958 1441742120 -0.664307 0.342285 -0.429626 -0.506958 1441742120 -0.664307 0.342285 -0.429626 -0.506958 1441742120 -0.664307 0.342285 -0.429626 -0.506958 1441742120 -0.664307 0.342285 -0.429626 -0.506958 1441742120 -0.664307 0.342285 -0.429626 -0.506958 1441742120 -0.666077 0.343506 -0.414917 -0.516052 1441742120 -0.666077 0.343506 -0.414917 -0.516052 1441742120 -0.666077 0.343506 -0.414917 -0.516052 1441742120 -0.666077 0.343506 -0.414917 -0.516052 1441742120 -0.666077 0.343506 -0.414917 -0.516052 1441742120 -0.666077 0.343506 -0.414917 -0.516052 1441742120 -0.662231 0.363403 -0.422302 -0.501160 1441742120 -0.662231 0.363403 -0.422302 -0.501160 1441742120 -0.662231 0.363403 -0.422302 -0.501160 1441742120 -0.662231 0.363403 -0.422302 -0.501160 1441742120 -0.662231 0.363403 -0.422302 -0.501160 1441742120 -0.662231 0.363403 -0.422302 -0.501160 1441742120 -0.662231 0.363403 -0.422302 -0.501160 1441742120 -0.654236 0.406494 -0.452454 -0.449524 1441742120 -0.654236 0.406494 -0.452454 -0.449524 1441742120 -0.654236 0.406494 -0.452454 -0.449524 1441742120 -0.654236 0.406494 -0.452454 -0.449524 1441742120 -0.654236 0.406494 -0.452454 -0.449524 1441742120 -0.654236 0.406494 -0.452454 -0.449524 1441742120 -0.654236 0.406494 -0.452454 -0.449524 1441742120 -0.645752 0.452820 -0.486816 -0.375610 1441742120 -0.645752 0.452820 -0.486816 -0.375610 1441742120 -0.645752 0.452820 -0.486816 -0.375610 1441742120 -0.645752 0.452820 -0.486816 -0.375610 1441742120 -0.645752 0.452820 -0.486816 -0.375610 1441742120 -0.645752 0.452820 -0.486816 -0.375610 1441742120 -0.626831 0.513794 -0.508606 -0.290588 1441742120 -0.626831 0.513794 -0.508606 -0.290588 1441742120 -0.626831 0.513794 -0.508606 -0.290588 1441742120 -0.626831 0.513794 -0.508606 -0.290588 1441742120 -0.626831 0.513794 -0.508606 -0.290588 1441742120 -0.590637 0.581421 -0.526672 -0.189087 1441742120 -0.590637 0.581421 -0.526672 -0.189087 1441742120 -0.590637 0.581421 -0.526672 -0.189087 1441742120 -0.590637 0.581421 -0.526672 -0.189087 1441742120 -0.590637 0.581421 -0.526672 -0.189087 1441742120 -0.590637 0.581421 -0.526672 -0.189087 1441742120 -0.543274 0.643433 -0.533142 -0.081360 1441742120 -0.543274 0.643433 -0.533142 -0.081360 1441742120 -0.543274 0.643433 -0.533142 -0.081360 1441742120 -0.543274 0.643433 -0.533142 -0.081360 1441742120 -0.543274 0.643433 -0.533142 -0.081360 1441742120 -0.543274 0.643433 -0.533142 -0.081360 1441742120 -0.543274 0.643433 -0.533142 -0.081360 1441742120 -0.473694 0.704163 -0.528931 0.008545 1441742120 -0.473694 0.704163 -0.528931 0.008545 1441742121 -0.473694 0.704163 -0.528931 0.008545 1441742121 -0.473694 0.704163 -0.528931 0.008545 1441742121 -0.473694 0.704163 -0.528931 0.008545 1441742121 -0.473694 0.704163 -0.528931 0.008545 1441742121 -0.349731 0.763123 -0.532532 0.108276 1441742121 -0.349731 0.763123 -0.532532 0.108276 1441742121 -0.349731 0.763123 -0.532532 0.108276 1441742121 -0.349731 0.763123 -0.532532 0.108276 1441742121 -0.349731 0.763123 -0.532532 0.108276 1441742121 -0.349731 0.763123 -0.532532 0.108276 1441742121 -0.349731 0.763123 -0.532532 0.108276 1441742121 -0.186707 0.786194 -0.537109 0.242004 1441742121 -0.186707 0.786194 -0.537109 0.242004 1441742121 -0.186707 0.786194 -0.537109 0.242004 1441742121 -0.186707 0.786194 -0.537109 0.242004 1441742121 -0.186707 0.786194 -0.537109 0.242004 1441742121 -0.186707 0.786194 -0.537109 0.242004 1441742121 -0.078552 0.752441 -0.512939 0.405640 1441742121 -0.078552 0.752441 -0.512939 0.405640 1441742121 -0.078552 0.752441 -0.512939 0.405640 1441742121 -0.078552 0.752441 -0.512939 0.405640 1441742121 -0.078552 0.752441 -0.512939 0.405640 1441742121 -0.063354 0.714355 -0.469299 0.515137 1441742121 -0.063354 0.714355 -0.469299 0.515137 1441742121 -0.063354 0.714355 -0.469299 0.515137 1441742121 -0.063354 0.714355 -0.469299 0.515137 1441742121 -0.063354 0.714355 -0.469299 0.515137 1441742121 -0.063354 0.714355 -0.469299 0.515137 1441742121 -0.059021 0.701782 -0.457397 0.542908 1441742121 -0.059021 0.701782 -0.457397 0.542908 1441742121 -0.059021 0.701782 -0.457397 0.542908 1441742121 -0.059021 0.701782 -0.457397 0.542908 1441742121 -0.059021 0.701782 -0.457397 0.542908 1441742121 -0.059021 0.701782 -0.457397 0.542908 1441742121 -0.087952 0.709961 -0.466919 0.519775 1441742121 -0.087952 0.709961 -0.466919 0.519775 1441742121 -0.087952 0.709961 -0.466919 0.519775 1441742121 -0.087952 0.709961 -0.466919 0.519775 1441742121 -0.087952 0.709961 -0.466919 0.519775 1441742121 -0.087952 0.709961 -0.466919 0.519775 1441742121 -0.127258 0.732605 -0.489990 0.454956 1441742121 -0.127258 0.732605 -0.489990 0.454956 1441742121 -0.127258 0.732605 -0.489990 0.454956 1441742121 -0.127258 0.732605 -0.489990 0.454956 1441742121 -0.127258 0.732605 -0.489990 0.454956 1441742121 -0.127258 0.732605 -0.489990 0.454956 1441742121 -0.223999 0.750122 -0.500305 0.369873 1441742121 -0.223999 0.750122 -0.500305 0.369873 1441742121 -0.223999 0.750122 -0.500305 0.369873 1441742121 -0.223999 0.750122 -0.500305 0.369873 1441742121 -0.223999 0.750122 -0.500305 0.369873 1441742121 -0.223999 0.750122 -0.500305 0.369873 1441742121 -0.340454 0.741272 -0.524048 0.244934 1441742121 -0.340454 0.741272 -0.524048 0.244934 1441742121 -0.340454 0.741272 -0.524048 0.244934 1441742121 -0.340454 0.741272 -0.524048 0.244934 1441742121 -0.340454 0.741272 -0.524048 0.244934 1441742121 -0.340454 0.741272 -0.524048 0.244934 1441742121 -0.464966 0.689331 -0.550598 0.073975 1441742121 -0.464966 0.689331 -0.550598 0.073975 1441742121 -0.464966 0.689331 -0.550598 0.073975 1441742121 -0.464966 0.689331 -0.550598 0.073975 1441742121 -0.464966 0.689331 -0.550598 0.073975 1441742121 -0.464966 0.689331 -0.550598 0.073975 1441742121 -0.592285 0.568054 -0.560547 -0.111084 1441742121 -0.592285 0.568054 -0.560547 -0.111084 1441742121 -0.592285 0.568054 -0.560547 -0.111084 1441742121 -0.592285 0.568054 -0.560547 -0.111084 1441742121 -0.592285 0.568054 -0.560547 -0.111084 1441742121 -0.592285 0.568054 -0.560547 -0.111084 1441742121 -0.672852 0.418457 -0.540527 -0.282959 1441742121 -0.672852 0.418457 -0.540527 -0.282959 1441742121 -0.672852 0.418457 -0.540527 -0.282959 1441742121 -0.672852 0.418457 -0.540527 -0.282959 1441742121 -0.672852 0.418457 -0.540527 -0.282959 1441742121 -0.672852 0.418457 -0.540527 -0.282959 1441742121 -0.681396 0.356995 -0.484070 -0.417114 1441742121 -0.681396 0.356995 -0.484070 -0.417114 1441742121 -0.681396 0.356995 -0.484070 -0.417114 1441742121 -0.681396 0.356995 -0.484070 -0.417114 1441742121 -0.681396 0.356995 -0.484070 -0.417114 1441742121 -0.681396 0.356995 -0.484070 -0.417114 1441742121 -0.681396 0.356995 -0.484070 -0.417114 1441742121 -0.664368 0.361328 -0.459534 -0.465820 1441742121 -0.664368 0.361328 -0.459534 -0.465820 1441742121 -0.664368 0.361328 -0.459534 -0.465820 1441742121 -0.664368 0.361328 -0.459534 -0.465820 1441742121 -0.664368 0.361328 -0.459534 -0.465820 1441742121 -0.644165 0.368774 -0.442383 -0.503357 1441742121 -0.644165 0.368774 -0.442383 -0.503357 1441742121 -0.644165 0.368774 -0.442383 -0.503357 1441742121 -0.644165 0.368774 -0.442383 -0.503357 1441742121 -0.644165 0.368774 -0.442383 -0.503357 1441742121 -0.644165 0.368774 -0.442383 -0.503357 1441742121 -0.640869 0.362183 -0.405823 -0.541809 1441742121 -0.640869 0.362183 -0.405823 -0.541809 1441742121 -0.640869 0.362183 -0.405823 -0.541809 1441742121 -0.640869 0.362183 -0.405823 -0.541809 1441742121 -0.640869 0.362183 -0.405823 -0.541809 1441742121 -0.640869 0.362183 -0.405823 -0.541809 1441742121 -0.634277 0.371643 -0.398865 -0.548218 1441742121 -0.634277 0.371643 -0.398865 -0.548218 1441742121 -0.634277 0.371643 -0.398865 -0.548218 1441742121 -0.634277 0.371643 -0.398865 -0.548218 1441742121 -0.634277 0.371643 -0.398865 -0.548218 1441742121 -0.634277 0.371643 -0.398865 -0.548218 1441742121 -0.625122 0.408630 -0.421448 -0.514465 1441742121 -0.625122 0.408630 -0.421448 -0.514465 1441742121 -0.625122 0.408630 -0.421448 -0.514465 1441742121 -0.625122 0.408630 -0.421448 -0.514465 1441742122 -0.625122 0.408630 -0.421448 -0.514465 1441742122 -0.625122 0.408630 -0.421448 -0.514465 1441742122 -0.625122 0.408630 -0.421448 -0.514465 1441742122 -0.615723 0.452698 -0.457703 -0.454407 1441742122 -0.615723 0.452698 -0.457703 -0.454407 1441742122 -0.615723 0.452698 -0.457703 -0.454407 1441742122 -0.615723 0.452698 -0.457703 -0.454407 1441742122 -0.615723 0.452698 -0.457703 -0.454407 1441742122 -0.615723 0.452698 -0.457703 -0.454407 1441742122 -0.604675 0.495178 -0.495300 -0.379333 1441742122 -0.604675 0.495178 -0.495300 -0.379333 1441742122 -0.604675 0.495178 -0.495300 -0.379333 1441742122 -0.604675 0.495178 -0.495300 -0.379333 1441742122 -0.604675 0.495178 -0.495300 -0.379333 1441742122 -0.604675 0.495178 -0.495300 -0.379333 1441742122 -0.604675 0.495178 -0.495300 -0.379333 1441742122 -0.595520 0.531189 -0.526794 -0.292664 1441742122 -0.595520 0.531189 -0.526794 -0.292664 1441742122 -0.595520 0.531189 -0.526794 -0.292664 1441742122 -0.595520 0.531189 -0.526794 -0.292664 1441742122 -0.595520 0.531189 -0.526794 -0.292664 1441742122 -0.595520 0.531189 -0.526794 -0.292664 1441742122 -0.583984 0.564331 -0.551880 -0.189758 1441742122 -0.583984 0.564331 -0.551880 -0.189758 1441742122 -0.583984 0.564331 -0.551880 -0.189758 1441742122 -0.583984 0.564331 -0.551880 -0.189758 1441742122 -0.547180 0.610718 -0.569092 -0.060974 1441742122 -0.547180 0.610718 -0.569092 -0.060974 1441742122 -0.547180 0.610718 -0.569092 -0.060974 1441742122 -0.547180 0.610718 -0.569092 -0.060974 1441742122 -0.547180 0.610718 -0.569092 -0.060974 1441742122 -0.547180 0.610718 -0.569092 -0.060974 1441742122 -0.464111 0.664673 -0.579529 0.083435 1441742122 -0.464111 0.664673 -0.579529 0.083435 1441742122 -0.464111 0.664673 -0.579529 0.083435 1441742122 -0.464111 0.664673 -0.579529 0.083435 1441742122 -0.464111 0.664673 -0.579529 0.083435 1441742122 -0.464111 0.664673 -0.579529 0.083435 1441742122 -0.348145 0.692139 -0.584106 0.242126 1441742122 -0.348145 0.692139 -0.584106 0.242126 1441742122 -0.348145 0.692139 -0.584106 0.242126 1441742122 -0.348145 0.692139 -0.584106 0.242126 1441742122 -0.348145 0.692139 -0.584106 0.242126 1441742122 -0.348145 0.692139 -0.584106 0.242126 1441742122 -0.234863 0.699646 -0.560974 0.375000 1441742122 -0.234863 0.699646 -0.560974 0.375000 1441742122 -0.234863 0.699646 -0.560974 0.375000 1441742122 -0.234863 0.699646 -0.560974 0.375000 1441742122 -0.234863 0.699646 -0.560974 0.375000 1441742122 -0.234863 0.699646 -0.560974 0.375000 1441742122 -0.146423 0.706482 -0.520020 0.457092 1441742122 -0.146423 0.706482 -0.520020 0.457092 1441742122 -0.146423 0.706482 -0.520020 0.457092 1441742122 -0.146423 0.706482 -0.520020 0.457092 1441742122 -0.146423 0.706482 -0.520020 0.457092 1441742122 -0.146423 0.706482 -0.520020 0.457092 1441742122 -0.071472 0.704895 -0.492432 0.505432 1441742122 -0.071472 0.704895 -0.492432 0.505432 1441742122 -0.071472 0.704895 -0.492432 0.505432 1441742122 -0.071472 0.704895 -0.492432 0.505432 1441742122 -0.071472 0.704895 -0.492432 0.505432 1441742122 -0.071472 0.704895 -0.492432 0.505432 1441742122 -0.071472 0.704895 -0.492432 0.505432 1441742122 -0.045166 0.702942 -0.478760 0.523987 1441742122 -0.045166 0.702942 -0.478760 0.523987 1441742122 -0.045166 0.702942 -0.478760 0.523987 1441742122 -0.045166 0.702942 -0.478760 0.523987 1441742122 -0.045166 0.702942 -0.478760 0.523987 1441742122 -0.045166 0.702942 -0.478760 0.523987 1441742122 -0.061096 0.708557 -0.478088 0.515320 1441742122 -0.061096 0.708557 -0.478088 0.515320 1441742122 -0.061096 0.708557 -0.478088 0.515320 1441742122 -0.061096 0.708557 -0.478088 0.515320 1441742122 -0.061096 0.708557 -0.478088 0.515320 1441742122 -0.114136 0.726440 -0.489075 0.469055 1441742122 -0.114136 0.726440 -0.489075 0.469055 1441742122 -0.114136 0.726440 -0.489075 0.469055 1441742122 -0.114136 0.726440 -0.489075 0.469055 1441742122 -0.114136 0.726440 -0.489075 0.469055 1441742122 -0.114136 0.726440 -0.489075 0.469055 1441742122 -0.206238 0.742249 -0.507935 0.385437 1441742122 -0.206238 0.742249 -0.507935 0.385437 1441742122 -0.206238 0.742249 -0.507935 0.385437 1441742122 -0.206238 0.742249 -0.507935 0.385437 1441742122 -0.206238 0.742249 -0.507935 0.385437 1441742122 -0.206238 0.742249 -0.507935 0.385437 1441742122 -0.338928 0.732910 -0.528442 0.262146 1441742122 -0.338928 0.732910 -0.528442 0.262146 1441742122 -0.338928 0.732910 -0.528442 0.262146 1441742122 -0.338928 0.732910 -0.528442 0.262146 1441742122 -0.338928 0.732910 -0.528442 0.262146 1441742122 -0.338928 0.732910 -0.528442 0.262146 1441742122 -0.469971 0.674194 -0.562134 0.092590 1441742122 -0.469971 0.674194 -0.562134 0.092590 1441742122 -0.469971 0.674194 -0.562134 0.092590 1441742122 -0.469971 0.674194 -0.562134 0.092590 1441742122 -0.469971 0.674194 -0.562134 0.092590 1441742122 -0.469971 0.674194 -0.562134 0.092590 1441742122 -0.599487 0.533081 -0.591064 -0.084412 1441742122 -0.599487 0.533081 -0.591064 -0.084412 1441742122 -0.599487 0.533081 -0.591064 -0.084412 1441742122 -0.599487 0.533081 -0.591064 -0.084412 1441742122 -0.599487 0.533081 -0.591064 -0.084412 1441742122 -0.599487 0.533081 -0.591064 -0.084412 1441742122 -0.686279 0.323242 -0.619202 -0.203064 1441742122 -0.686279 0.323242 -0.619202 -0.203064 1441742122 -0.686279 0.323242 -0.619202 -0.203064 1441742122 -0.686279 0.323242 -0.619202 -0.203064 1441742122 -0.686279 0.323242 -0.619202 -0.203064 1441742123 -0.686279 0.323242 -0.619202 -0.203064 1441742123 -0.706421 0.152283 -0.636597 -0.269409 1441742123 -0.706421 0.152283 -0.636597 -0.269409 1441742123 -0.706421 0.152283 -0.636597 -0.269409 1441742123 -0.706421 0.152283 -0.636597 -0.269409 1441742123 -0.706421 0.152283 -0.636597 -0.269409 1441742123 -0.706421 0.152283 -0.636597 -0.269409 1441742123 -0.706421 0.152283 -0.636597 -0.269409 1441742123 -0.689331 0.157166 -0.628723 -0.323914 1441742123 -0.689331 0.157166 -0.628723 -0.323914 1441742123 -0.689331 0.157166 -0.628723 -0.323914 1441742123 -0.689331 0.157166 -0.628723 -0.323914 1441742123 -0.689331 0.157166 -0.628723 -0.323914 1441742123 -0.689331 0.157166 -0.628723 -0.323914 1441742123 -0.666077 0.206177 -0.614502 -0.369263 1441742123 -0.666077 0.206177 -0.614502 -0.369263 1441742123 -0.666077 0.206177 -0.614502 -0.369263 1441742123 -0.666077 0.206177 -0.614502 -0.369263 1441742123 -0.666077 0.206177 -0.614502 -0.369263 1441742123 -0.666077 0.206177 -0.614502 -0.369263 1441742123 -0.663757 0.223816 -0.583374 -0.411194 1441742123 -0.663757 0.223816 -0.583374 -0.411194 1441742123 -0.663757 0.223816 -0.583374 -0.411194 1441742123 -0.663757 0.223816 -0.583374 -0.411194 1441742123 -0.663757 0.223816 -0.583374 -0.411194 1441742123 -0.663757 0.223816 -0.583374 -0.411194 1441742123 -0.663757 0.223816 -0.583374 -0.411194 1441742123 -0.661133 0.244812 -0.564636 -0.429321 1441742123 -0.661133 0.244812 -0.564636 -0.429321 1441742123 -0.661133 0.244812 -0.564636 -0.429321 1441742123 -0.661133 0.244812 -0.564636 -0.429321 1441742123 -0.661133 0.244812 -0.564636 -0.429321 1441742123 -0.663879 0.282776 -0.565186 -0.399963 1441742123 -0.663879 0.282776 -0.565186 -0.399963 1441742123 -0.663879 0.282776 -0.565186 -0.399963 1441742123 -0.663879 0.282776 -0.565186 -0.399963 1441742123 -0.663879 0.282776 -0.565186 -0.399963 1441742123 -0.663879 0.282776 -0.565186 -0.399963 1441742123 -0.663879 0.282776 -0.565186 -0.399963 1441742123 -0.664368 0.336609 -0.573547 -0.341125 1441742123 -0.664368 0.336609 -0.573547 -0.341125 1441742123 -0.664368 0.336609 -0.573547 -0.341125 1441742123 -0.664368 0.336609 -0.573547 -0.341125 1441742123 -0.664368 0.336609 -0.573547 -0.341125 1441742123 -0.664368 0.336609 -0.573547 -0.341125 1441742123 -0.664368 0.336609 -0.573547 -0.341125 1441742123 -0.660767 0.391296 -0.579895 -0.272217 1441742123 -0.660767 0.391296 -0.579895 -0.272217 1441742123 -0.660767 0.391296 -0.579895 -0.272217 1441742123 -0.660767 0.391296 -0.579895 -0.272217 1441742123 -0.660767 0.391296 -0.579895 -0.272217 1441742123 -0.654968 0.438721 -0.582458 -0.198547 1441742123 -0.654968 0.438721 -0.582458 -0.198547 1441742123 -0.654968 0.438721 -0.582458 -0.198547 1441742123 -0.654968 0.438721 -0.582458 -0.198547 1441742123 -0.654968 0.438721 -0.582458 -0.198547 1441742123 -0.654968 0.438721 -0.582458 -0.198547 1441742123 -0.644104 0.494324 -0.572815 -0.112793 1441742123 -0.644104 0.494324 -0.572815 -0.112793 1441742123 -0.644104 0.494324 -0.572815 -0.112793 1441742123 -0.644104 0.494324 -0.572815 -0.112793 1441742123 -0.644104 0.494324 -0.572815 -0.112793 1441742123 -0.644104 0.494324 -0.572815 -0.112793 1441742123 -0.580322 0.581238 -0.570435 -0.000916 1441742123 -0.580322 0.581238 -0.570435 -0.000916 1441742123 -0.580322 0.581238 -0.570435 -0.000916 1441742123 -0.580322 0.581238 -0.570435 -0.000916 1441742123 -0.580322 0.581238 -0.570435 -0.000916 1441742123 -0.580322 0.581238 -0.570435 -0.000916 1441742123 -0.480957 0.661011 -0.566345 0.105042 1441742123 -0.480957 0.661011 -0.566345 0.105042 1441742123 -0.480957 0.661011 -0.566345 0.105042 1441742123 -0.480957 0.661011 -0.566345 0.105042 1441742123 -0.480957 0.661011 -0.566345 0.105042 1441742123 -0.480957 0.661011 -0.566345 0.105042 1441742123 -0.480957 0.661011 -0.566345 0.105042 1441742123 -0.355408 0.714539 -0.561707 0.218079 1441742123 -0.355408 0.714539 -0.561707 0.218079 1441742123 -0.355408 0.714539 -0.561707 0.218079 1441742123 -0.355408 0.714539 -0.561707 0.218079 1441742123 -0.355408 0.714539 -0.561707 0.218079 1441742123 -0.355408 0.714539 -0.561707 0.218079 1441742123 -0.233948 0.714233 -0.543579 0.373718 1441742123 -0.233948 0.714233 -0.543579 0.373718 1441742123 -0.233948 0.714233 -0.543579 0.373718 1441742123 -0.233948 0.714233 -0.543579 0.373718 1441742123 -0.233948 0.714233 -0.543579 0.373718 1441742123 -0.138000 0.680420 -0.508179 0.509644 1441742123 -0.138000 0.680420 -0.508179 0.509644 1441742123 -0.138000 0.680420 -0.508179 0.509644 1441742123 
-0.734009 0.090149 -0.664673 0.106628 1441742126 -0.734009 0.090149 -0.664673 0.106628 1441742126 -0.734009 0.090149 -0.664673 0.106628 1441742126 -0.734009 0.090149 -0.664673 0.106628 1441742126 -0.734009 0.090149 -0.664673 0.106628 1441742126 -0.733948 0.079163 -0.665649 0.109558 1441742126 -0.733948 0.079163 -0.665649 0.109558 1441742126 -0.733948 0.079163 -0.665649 0.109558 1441742126 -0.733948 0.079163 -0.665649 0.109558 1441742126 -0.733948 0.079163 -0.665649 0.109558 1441742126 -0.733948 0.079163 -0.665649 0.109558 1441742126 -0.733948 0.079163 -0.665649 0.109558 1441742126 -0.736023 0.071777 -0.663879 0.111450 1441742126 -0.736023 0.071777 -0.663879 0.111450 1441742126 -0.736023 0.071777 -0.663879 0.111450 1441742126 -0.736023 0.071777 -0.663879 0.111450 1441742126 -0.736023 0.071777 -0.663879 0.111450 1441742126 -0.736023 0.071777 -0.663879 0.111450 1441742126 -0.738403 0.073547 -0.660828 0.112732 1441742126 -0.738403 0.073547 -0.660828 0.112732 1441742126 -0.738403 0.073547 -0.660828 0.112732 1441742126 -0.738403 0.073547 -0.660828 0.112732 1441742126 -0.738403 0.073547 -0.660828 0.112732 1441742126 -0.738403 0.073547 -0.660828 0.112732 1441742126 -0.739929 0.083435 -0.658081 0.112061 1441742126 -0.739929 0.083435 -0.658081 0.112061 1441742126 -0.739929 0.083435 -0.658081 0.112061 1441742126 -0.739929 0.083435 -0.658081 0.112061 1441742126 -0.739929 0.083435 -0.658081 0.112061 1441742126 -0.739929 0.083435 -0.658081 0.112061 1441742126 -0.739929 0.083435 -0.658081 0.112061 1441742126 -0.740051 0.092285 -0.656860 0.111145 1441742126 -0.740051 0.092285 -0.656860 0.111145 1441742127 -0.740051 0.092285 -0.656860 0.111145 1441742127 -0.740051 0.092285 -0.656860 0.111145 1441742127 -0.740051 0.092285 -0.656860 0.111145 1441742127 -0.740051 0.092285 -0.656860 0.111145 1441742127 -0.738708 0.096313 -0.657837 0.111145 1441742127 -0.738708 0.096313 -0.657837 0.111145 1441742127 -0.738708 0.096313 -0.657837 0.111145 1441742127 -0.738708 0.096313 -0.657837 0.111145 1441742127 -0.738708 0.096313 -0.657837 0.111145 1441742127 -0.738708 0.096313 -0.657837 0.111145 1441742127 -0.736633 0.096741 -0.660339 0.109802 1441742127 -0.736633 0.096741 -0.660339 0.109802 1441742127 -0.736633 0.096741 -0.660339 0.109802 1441742127 -0.736633 0.096741 -0.660339 0.109802 1441742127 -0.736389 0.101013 -0.660828 0.104248 1441742127 -0.736389 0.101013 -0.660828 0.104248 1441742127 -0.736389 0.101013 -0.660828 0.104248 1441742127 -0.736389 0.101013 -0.660828 0.104248 1441742127 -0.736389 0.101013 -0.660828 0.104248 1441742127 -0.736389 0.101013 -0.660828 0.104248 1441742127 -0.736511 0.104553 -0.660461 0.102173 1441742127 -0.736511 0.104553 -0.660461 0.102173 1441742127 -0.736511 0.104553 -0.660461 0.102173 1441742127 -0.736511 0.104553 -0.660461 0.102173 1441742127 -0.736511 0.104553 -0.660461 0.102173 1441742127 -0.736511 0.104553 -0.660461 0.102173 1441742127 -0.736145 0.099976 -0.660767 0.107544 1441742127 -0.736145 0.099976 -0.660767 0.107544 1441742127 -0.736145 0.099976 -0.660767 0.107544 1441742127 -0.736145 0.099976 -0.660767 0.107544 1441742127 -0.736145 0.099976 -0.660767 0.107544 1441742127 -0.736145 0.099976 -0.660767 0.107544 1441742127 -0.736328 0.096252 -0.660522 0.110901 1441742127 -0.736328 0.096252 -0.660522 0.110901 1441742127 -0.736328 0.096252 -0.660522 0.110901 1441742127 -0.736328 0.096252 -0.660522 0.110901 1441742127 -0.736328 0.096252 -0.660522 0.110901 1441742127 -0.736328 0.096252 -0.660522 0.110901 1441742127 -0.735962 0.096436 -0.661377 0.108276 1441742127 -0.735962 0.096436 -0.661377 0.108276 1441742127 -0.735962 0.096436 -0.661377 0.108276 1441742127 -0.735962 0.096436 -0.661377 0.108276 1441742127 -0.735962 0.096436 -0.661377 0.108276 1441742127 -0.736938 0.097412 -0.661133 0.101990 1441742127 -0.736938 0.097412 -0.661133 0.101990 1441742127 -0.736938 0.097412 -0.661133 0.101990 1441742127 -0.736938 0.097412 -0.661133 0.101990 1441742127 -0.736938 0.097412 -0.661133 0.101990 1441742127 -0.736938 0.097412 -0.661133 0.101990 1441742127 -0.739258 0.100586 -0.658997 0.095459 1441742127 -0.739258 0.100586 -0.658997 0.095459 1441742127 -0.739258 0.100586 -0.658997 0.095459 1441742127 -0.739258 0.100586 -0.658997 0.095459 1441742127 -0.741577 0.112244 -0.655884 0.085876 1441742127 -0.741577 0.112244 -0.655884 0.085876 1441742127 -0.741577 0.112244 -0.655884 0.085876 1441742127 -0.741577 0.112244 -0.655884 0.085876 1441742127 -0.741577 0.112244 -0.655884 0.085876 1441742127 -0.741577 0.112244 -0.655884 0.085876 1441742127 -0.739197 0.116394 -0.658875 0.077881 1441742127 -0.739197 0.116394 -0.658875 0.077881 1441742127 -0.739197 0.116394 -0.658875 0.077881 1441742127 -0.739197 0.116394 -0.658875 0.077881 1441742127 -0.739197 0.116394 -0.658875 0.077881 1441742127 -0.739197 0.116394 -0.658875 0.077881 1441742127 -0.736328 0.096069 -0.665710 0.074402 1441742127 -0.736328 0.096069 -0.665710 0.074402 1441742127 -0.736328 0.096069 -0.665710 0.074402 1441742127 -0.736328 0.096069 -0.665710 0.074402 1441742127 -0.736328 0.096069 -0.665710 0.074402 1441742127 -0.736023 0.076111 -0.669006 0.070862 1441742127 -0.736023 0.076111 -0.669006 0.070862 1441742127 -0.736023 0.076111 -0.669006 0.070862 1441742127 -0.736023 0.076111 -0.669006 0.070862 1441742127 -0.736023 0.076111 -0.669006 0.070862 1441742127 -0.736023 0.076111 -0.669006 0.070862 1441742127 -0.734314 0.061279 -0.671509 0.078430 1441742127 -0.734314 0.061279 -0.671509 0.078430 1441742127 -0.734314 0.061279 -0.671509 0.078430 1441742127 -0.734314 0.061279 -0.671509 0.078430 1441742127 -0.734314 0.061279 -0.671509 0.078430 1441742127 -0.734314 0.061279 -0.671509 0.078430 1441742127 -0.734497 0.052063 -0.670227 0.093506 1441742127 -0.734497 0.052063 -0.670227 0.093506 1441742127 -0.734497 0.052063 -0.670227 0.093506 1441742127 -0.734497 0.052063 -0.670227 0.093506 1441742127 -0.734497 0.052063 -0.670227 0.093506 1441742127 -0.734497 0.052063 -0.670227 0.093506 1441742127 -0.737244 0.057312 -0.665405 0.102783 1441742127 -0.737244 0.057312 -0.665405 0.102783 1441742127 -0.737244 0.057312 -0.665405 0.102783 1441742127 -0.737244 0.057312 -0.665405 0.102783 1441742127 -0.737244 0.057312 -0.665405 0.102783 1441742127 -0.737244 0.057312 -0.665405 0.102783 1441742127 -0.737244 0.057312 -0.665405 0.102783 1441742127 -0.737976 0.067139 -0.662292 0.110840 1441742127 -0.737976 0.067139 -0.662292 0.110840 1441742127 -0.737976 0.067139 -0.662292 0.110840 1441742127 -0.737976 0.067139 -0.662292 0.110840 1441742127 -0.737976 0.067139 -0.662292 0.110840 1441742127 -0.737976 0.067139 -0.662292 0.110840 1441742127 -0.738647 0.073120 -0.659180 0.120667 1441742127 -0.738647 0.073120 -0.659180 0.120667 1441742127 -0.738647 0.073120 -0.659180 0.120667 1441742127 -0.738647 0.073120 -0.659180 0.120667 1441742128 -0.738647 0.073120 -0.659180 0.120667 1441742128 -0.738647 0.073120 -0.659180 0.120667 1441742128 -0.738647 0.073120 -0.659180 0.120667 1441742128 -0.738892 0.081177 -0.656738 0.127319 1441742128 -0.738892 0.081177 -0.656738 0.127319 1441742128 -0.738892 0.081177 -0.656738 0.127319 1441742128 -0.738892 0.081177 -0.656738 0.127319 1441742128 -0.738892 0.081177 -0.656738 0.127319 1441742128 -0.738892 0.081177 -0.656738 0.127319 1441742128 -0.738342 0.088623 -0.655579 0.131592 1441742128 -0.738342 0.088623 -0.655579 0.131592 1441742128 -0.738342 0.088623 -0.655579 0.131592 1441742128 -0.738342 0.088623 -0.655579 0.131592 1441742128 -0.738342 0.088623 -0.655579 0.131592 1441742128 -0.738342 0.088623 -0.655579 0.131592 1441742128 -0.738037 0.096313 -0.654663 0.132263 1441742128 -0.738037 0.096313 -0.654663 0.132263 1441742128 -0.738037 0.096313 -0.654663 0.132263 1441742128 -0.738037 0.096313 -0.654663 0.132263 1441742128 -0.738037 0.096313 -0.654663 0.132263 1441742128 -0.738037 0.096313 -0.654663 0.132263 1441742128 -0.737610 0.104004 -0.654907 0.127686 1441742128 -0.737610 0.104004 -0.654907 0.127686 1441742128 -0.737610 0.104004 -0.654907 0.127686 1441742128 -0.737610 0.104004 -0.654907 0.127686 1441742128 -0.737610 0.104004 -0.654907 0.127686 1441742128 -0.737610 0.104004 -0.654907 0.127686 1441742128 -0.736450 0.107910 -0.657166 0.119141 1441742128 -0.736450 0.107910 -0.657166 0.119141 1441742128 -0.736450 0.107910 -0.657166 0.119141 1441742128 -0.736450 0.107910 -0.657166 0.119141 1441742128 -0.736450 0.107910 -0.657166 0.119141 1441742128 -0.736450 0.107910 -0.657166 0.119141 1441742128 -0.734802 0.104614 -0.661377 0.108643 1441742128 -0.734802 0.104614 -0.661377 0.108643 1441742128 -0.734802 0.104614 -0.661377 0.108643 1441742128 -0.734802 0.104614 -0.661377 0.108643 1441742128 -0.734802 0.104614 -0.661377 0.108643 1441742128 -0.734802 0.104614 -0.661377 0.108643 1441742128 -0.734375 0.098755 -0.664673 0.096191 1441742128 -0.734375 0.098755 -0.664673 0.096191 1441742128 -0.734375 0.098755 -0.664673 0.096191 1441742128 -0.734375 0.098755 -0.664673 0.096191 1441742128 -0.734375 0.098755 -0.664673 0.096191 1441742128 -0.734375 0.098755 -0.664673 0.096191 1441742128 -0.734375 0.098755 -0.664673 0.096191 1441742128 -0.734436 0.089722 -0.666870 0.088562 1441742128 -0.734436 0.089722 -0.666870 0.088562 1441742128 -0.734436 0.089722 -0.666870 0.088562 1441742128 -0.734436 0.089722 -0.666870 0.088562 1441742128 -0.734436 0.089722 -0.666870 0.088562 1441742128 -0.734436 0.089722 -0.666870 0.088562 1441742128 -0.734009 0.073059 -0.669006 0.091370 1441742128 -0.734009 0.073059 -0.669006 0.091370 1441742128 -0.734009 0.073059 -0.669006 0.091370 1441742128 -0.734009 0.073059 -0.669006 0.091370 1441742128 -0.734009 0.073059 -0.669006 0.091370 1441742128 -0.734009 0.073059 -0.669006 0.091370 1441742128 -0.734009 0.073059 -0.669006 0.091370 1441742128 -0.735352 0.061890 -0.668274 0.094482 1441742128 -0.735352 0.061890 -0.668274 0.094482 1441742128 -0.735352 0.061890 -0.668274 0.094482 1441742128 -0.735352 0.061890 -0.668274 0.094482 1441742128 -0.735352 0.061890 -0.668274 0.094482 1441742128 -0.735352 0.061890 -0.668274 0.094482 1441742128 -0.736328 0.065552 -0.666992 0.093262 1441742128 -0.736328 0.065552 -0.666992 0.093262 1441742128 -0.736328 0.065552 -0.666992 0.093262 1441742128 -0.736328 0.065552 -0.666992 0.093262 1441742128 -0.736328 0.065552 -0.666992 0.093262 1441742128 -0.736572 0.069397 -0.666138 0.094910 1441742128 -0.736572 0.069397 -0.666138 0.094910 1441742128 -0.736572 0.069397 -0.666138 0.094910 1441742128 -0.736572 0.069397 -0.666138 0.094910 1441742128 -0.736572 0.069397 -0.666138 0.094910 1441742128 -0.736572 0.069397 -0.666138 0.094910 1441742128 -0.736572 0.069397 -0.666138 0.094910 1441742128 -0.737427 0.069519 -0.664978 0.096130 1441742128 -0.737427 0.069519 -0.664978 0.096130 1441742128 -0.737427 0.069519 -0.664978 0.096130 1441742128 -0.737427 0.069519 -0.664978 0.096130 1441742128 -0.737427 0.069519 -0.664978 0.096130 1441742128 -0.737427 0.069519 -0.664978 0.096130 1441742128 -0.739380 0.073486 -0.662720 0.093689 1441742128 -0.739380 0.073486 -0.662720 0.093689 1441742128 -0.739380 0.073486 -0.662720 0.093689 1441742128 -0.739380 0.073486 -0.662720 0.093689 1441742128 -0.739380 0.073486 -0.662720 0.093689 1441742128 -0.739380 0.073486 -0.662720 0.093689 1441742128 -0.742493 0.087219 -0.658508 0.087097 1441742128 -0.742493 0.087219 -0.658508 0.087097 1441742128 -0.742493 0.087219 -0.658508 0.087097 1441742128 -0.742493 0.087219 -0.658508 0.087097 1441742128 -0.742493 0.087219 -0.658508 0.087097 1441742128 -0.742493 0.087219 -0.658508 0.087097 1441742128 -0.743042 0.103333 -0.656555 0.079163 1441742128 -0.743042 0.103333 -0.656555 0.079163 1441742128 -0.743042 0.103333 -0.656555 0.079163 1441742128 -0.743042 0.103333 -0.656555 0.079163 1441742128 -0.743042 0.103333 -0.656555 0.079163 1441742128 -0.740784 0.101074 -0.659729 0.076538 1441742128 -0.740784 0.101074 -0.659729 0.076538 1441742128 -0.740784 0.101074 -0.659729 0.076538 1441742128 -0.740784 0.101074 -0.659729 0.076538 1441742128 -0.740784 0.101074 -0.659729 0.076538 1441742128 -0.740784 0.101074 -0.659729 0.076538 1441742128 -0.738464 0.084595 -0.664307 0.079224 1441742128 -0.738464 0.084595 -0.664307 0.079224 1441742128 -0.738464 0.084595 -0.664307 0.079224 1441742128 -0.738464 0.084595 -0.664307 0.079224 1441742129 -0.738464 0.084595 -0.664307 0.079224 1441742129 -0.738464 0.084595 -0.664307 0.079224 1441742129 -0.736084 0.075317 -0.667786 0.081482 1441742129 -0.736084 0.075317 -0.667786 0.081482 1441742129 -0.736084 0.075317 -0.667786 0.081482 1441742129 -0.736084 0.075317 -0.667786 0.081482 1441742129 -0.736084 0.075317 -0.667786 0.081482 1441742129 -0.736084 0.075317 -0.667786 0.081482 1441742129 -0.734314 0.075745 -0.669312 0.084229 1441742129 -0.734314 0.075745 -0.669312 0.084229 1441742129 -0.734314 0.075745 -0.669312 0.084229 1441742129 -0.734314 0.075745 -0.669312 0.084229 1441742129 -0.734314 0.075745 -0.669312 0.084229 1441742129 -0.734314 0.075745 -0.669312 0.084229 1441742129 -0.734314 0.075745 -0.669312 0.084229 1441742129 -0.734619 0.073120 -0.668518 0.090210 1441742129 -0.734619 0.073120 -0.668518 0.090210 1441742129 -0.734619 0.073120 -0.668518 0.090210 1441742129 -0.734619 0.073120 -0.668518 0.090210 1441742129 -0.734619 0.073120 -0.668518 0.090210 1441742129 -0.734619 0.073120 -0.668518 0.090210 1441742129 -0.735718 0.070679 -0.666870 0.095337 1441742129 -0.735718 0.070679 -0.666870 0.095337 1441742129 -0.735718 0.070679 -0.666870 0.095337 1441742129 -0.735718 0.070679 -0.666870 0.095337 1441742129 -0.735718 0.070679 -0.666870 0.095337 1441742129 -0.736633 0.070801 -0.665039 0.100769 1441742129 -0.736633 0.070801 -0.665039 0.100769 1441742129 -0.736633 0.070801 -0.665039 0.100769 1441742129 -0.736633 0.070801 -0.665039 0.100769 1441742129 -0.736633 0.070801 -0.665039 0.100769 1441742129 -0.736633 0.070801 -0.665039 0.100769 1441742129 -0.736633 0.070801 -0.665039 0.100769 1441742129 -0.736511 0.069580 -0.664307 0.106934 1441742129 -0.736511 0.069580 -0.664307 0.106934 1441742129 -0.736511 0.069580 -0.664307 0.106934 1441742129 -0.736511 0.069580 -0.664307 0.106934 1441742129 -0.736511 0.069580 -0.664307 0.106934 1441742129 -0.736511 0.069580 -0.664307 0.106934 1441742129 -0.736877 0.069824 -0.663452 0.109863 1441742129 -0.736877 0.069824 -0.663452 0.109863 1441742129 -0.736877 0.069824 -0.663452 0.109863 1441742129 -0.736877 0.069824 -0.663452 0.109863 1441742129 -0.736877 0.069824 -0.663452 0.109863 1441742129 -0.736877 0.069824 -0.663452 0.109863 1441742129 -0.737488 0.073853 -0.662354 0.109375 1441742129 -0.737488 0.073853 -0.662354 0.109375 1441742129 -0.737488 0.073853 -0.662354 0.109375 1441742129 -0.737488 0.073853 -0.662354 0.109375 1441742129 -0.737488 0.073853 -0.662354 0.109375 1441742129 -0.737488 0.073853 -0.662354 0.109375 1441742129 -0.737488 0.073853 -0.662354 0.109375 1441742129 -0.737549 0.080078 -0.661865 0.107910 1441742129 -0.737549 0.080078 -0.661865 0.107910 1441742129 -0.737549 0.080078 -0.661865 0.107910 1441742129 -0.737549 0.080078 -0.661865 0.107910 1441742129 -0.737549 0.080078 -0.661865 0.107910 1441742129 -0.737549 0.080078 -0.661865 0.107910 1441742129 -0.736938 0.084351 -0.662170 0.106750 1441742129 -0.736938 0.084351 -0.662170 0.106750 1441742129 -0.736938 0.084351 -0.662170 0.106750 1441742129 -0.736938 0.084351 -0.662170 0.106750 1441742129 -0.736938 0.084351 -0.662170 0.106750 1441742129 -0.736938 0.084351 -0.662170 0.106750 1441742129 -0.735474 0.085876 -0.664185 0.103027 1441742129 -0.735474 0.085876 -0.664185 0.103027 1441742129 -0.735474 0.085876 -0.664185 0.103027 1441742129 -0.735474 0.085876 -0.664185 0.103027 1441742129 -0.735474 0.085876 -0.664185 0.103027 1441742129 -0.733887 0.083252 -0.666809 0.099670 1441742129 -0.733887 0.083252 -0.666809 0.099670 1441742129 -0.733887 0.083252 -0.666809 0.099670 1441742129 -0.733887 0.083252 -0.666809 0.099670 1441742129 -0.733887 0.083252 -0.666809 0.099670 1441742129 -0.733887 0.083252 -0.666809 0.099670 1441742129 -0.733582 0.082153 -0.667908 0.095032 1441742129 -0.733582 0.082153 -0.667908 0.095032 1441742129 -0.733582 0.082153 -0.667908 0.095032 1441742129 -0.733582 0.082153 -0.667908 0.095032 1441742129 -0.733582 0.082153 -0.667908 0.095032 1441742129 -0.733582 0.082153 -0.667908 0.095032 1441742129 -0.734253 0.078186 -0.667603 0.095886 1441742129 -0.734253 0.078186 -0.667603 0.095886 1441742129 -0.734253 0.078186 -0.667603 0.095886 1441742129 -0.734253 0.078186 -0.667603 0.095886 1441742129 -0.734253 0.078186 -0.667603 0.095886 1441742129 -0.734558 0.066772 -0.667908 0.099731 1441742129 -0.734558 0.066772 -0.667908 0.099731 1441742129 -0.734558 0.066772 -0.667908 0.099731 1441742129 -0.734558 0.066772 -0.667908 0.099731 1441742129 -0.734558 0.066772 -0.667908 0.099731 1441742129 -0.734558 0.066772 -0.667908 0.099731 1441742129 -0.734558 0.066772 -0.667908 0.099731 1441742129 -0.735596 0.057678 -0.668457 0.093933 1441742129 -0.735596 0.057678 -0.668457 0.093933 1441742129 -0.735596 0.057678 -0.668457 0.093933 1441742129 -0.735596 0.057678 -0.668457 0.093933 1441742129 -0.735596 0.057678 -0.668457 0.093933 1441742129 -0.735596 0.057678 -0.668457 0.093933 1441742129 -0.736511 0.052124 -0.669067 0.085449 1441742129 -0.736511 0.052124 -0.669067 0.085449 1441742129 -0.736511 0.052124 -0.669067 0.085449 1441742129 -0.736511 0.052124 -0.669067 0.085449 1441742129 -0.736511 0.052124 -0.669067 0.085449 1441742129 -0.736511 0.052124 -0.669067 0.085449 1441742129 -0.737366 0.051086 -0.669250 0.076416 1441742129 -0.737366 0.051086 -0.669250 0.076416 1441742129 -0.737366 0.051086 -0.669250 0.076416 1441742129 -0.737366 0.051086 -0.669250 0.076416 1441742129 -0.737366 0.051086 -0.669250 0.076416 1441742130 -0.737366 0.051086 -0.669250 0.076416 1441742130 -0.738342 0.048340 -0.669312 0.067993 1441742130 -0.738342 0.048340 -0.669312 0.067993 1441742130 -0.738342 0.048340 -0.669312 0.067993 1441742130 -0.738342 0.048340 -0.669312 0.067993 1441742130 -0.738342 0.048340 -0.669312 0.067993 1441742130 -0.738342 0.048340 -0.669312 0.067993 1441742130 -0.741516 0.051208 -0.666748 0.055542 1441742130 -0.741516 0.051208 -0.666748 0.055542 1441742130 -0.741516 0.051208 -0.666748 0.055542 1441742130 -0.741516 0.051208 -0.666748 0.055542 1441742130 -0.741516 0.051208 -0.666748 0.055542 1441742130 -0.741516 0.051208 -0.666748 0.055542 1441742130 -0.741516 0.051208 -0.666748 0.055542 1441742130 -0.744202 0.064026 -0.663635 0.041382 1441742130 -0.744202 0.064026 -0.663635 0.041382 1441742130 -0.744202 0.064026 -0.663635 0.041382 1441742130 -0.744202 0.064026 -0.663635 0.041382 1441742130 -0.744202 0.064026 -0.663635 0.041382 1441742130 -0.742981 0.070251 -0.664978 0.030579 1441742130 -0.742981 0.070251 -0.664978 0.030579 1441742130 -0.742981 0.070251 -0.664978 0.030579 1441742130 -0.742981 0.070251 -0.664978 0.030579 1441742130 -0.742981 0.070251 -0.664978 0.030579 1441742130 -0.742981 0.070251 -0.664978 0.030579 1441742130 -0.739990 0.059937 -0.669373 0.029236 1441742130 -0.739990 0.059937 -0.669373 0.029236 1441742130 -0.739990 0.059937 -0.669373 0.029236 1441742130 -0.739990 0.059937 -0.669373 0.029236 1441742130 -0.739990 0.059937 -0.669373 0.029236 1441742130 -0.739990 0.059937 -0.669373 0.029236 1441742130 -0.736572 0.048279 -0.673828 0.034729 1441742130 -0.736572 0.048279 -0.673828 0.034729 1441742130 -0.736572 0.048279 -0.673828 0.034729 1441742130 -0.736572 0.048279 -0.673828 0.034729 1441742130 -0.736572 0.048279 -0.673828 0.034729 1441742130 -0.736572 0.048279 -0.673828 0.034729 1441742130 -0.736572 0.048279 -0.673828 0.034729 1441742130 -0.733948 0.046570 -0.676453 0.041321 1441742130 -0.733948 0.046570 -0.676453 0.041321 1441742130 -0.733948 0.046570 -0.676453 0.041321 1441742130 -0.733948 0.046570 -0.676453 0.041321 1441742130 -0.733948 0.046570 -0.676453 0.041321 1441742130 -0.733948 0.046570 -0.676453 0.041321 1441742130 -0.733948 0.046570 -0.676453 0.041321 1441742130 -0.733337 0.048706 -0.676331 0.050049 1441742130 -0.733337 0.048706 -0.676331 0.050049 1441742130 -0.733337 0.048706 -0.676331 0.050049 1441742130 -0.733337 0.048706 -0.676331 0.050049 1441742130 -0.733337 0.048706 -0.676331 0.050049 1441742130 -0.733337 0.048706 -0.676331 0.050049 1441742130 -0.733826 0.050964 -0.674805 0.059937 1441742130 -0.733826 0.050964 -0.674805 0.059937 1441742130 -0.733826 0.050964 -0.674805 0.059937 1441742130 -0.733826 0.050964 -0.674805 0.059937 1441742130 -0.733826 0.050964 -0.674805 0.059937 1441742130 -0.733826 0.050964 -0.674805 0.059937 1441742130 -0.735229 0.053162 -0.672058 0.071045 1441742130 -0.735229 0.053162 -0.672058 0.071045 1441742130 -0.735229 0.053162 -0.672058 0.071045 1441742130 -0.735229 0.053162 -0.672058 0.071045 1441742130 -0.735229 0.053162 -0.672058 0.071045 1441742130 -0.735229 0.053162 -0.672058 0.071045 1441742130 -0.737549 0.056519 -0.668030 0.081055 1441742130 -0.737549 0.056519 -0.668030 0.081055 1441742130 -0.737549 0.056519 -0.668030 0.081055 1441742130 -0.737549 0.056519 -0.668030 0.081055 1441742130 -0.737549 0.056519 -0.668030 0.081055 1441742130 -0.737549 0.056519 -0.668030 0.081055 1441742130 -0.737549 0.056519 -0.668030 0.081055 1441742130 -0.740051 0.062012 -0.664001 0.087952 1441742130 -0.740051 0.062012 -0.664001 0.087952 1441742130 -0.740051 0.062012 -0.664001 0.087952 1441742130 -0.740051 0.062012 -0.664001 0.087952 1441742130 -0.740051 0.062012 -0.664001 0.087952 1441742130 -0.740051 0.062012 -0.664001 0.087952 1441742130 -0.742188 0.068298 -0.660461 0.091492 1441742130 -0.742188 0.068298 -0.660461 0.091492 1441742130 -0.742188 0.068298 -0.660461 0.091492 1441742130 -0.742188 0.068298 -0.660461 0.091492 1441742130 -0.742188 0.068298 -0.660461 0.091492 1441742130 -0.742188 0.068298 -0.660461 0.091492 1441742130 -0.743469 0.073486 -0.658203 0.093140 1441742130 -0.743469 0.073486 -0.658203 0.093140 1441742130 -0.743469 0.073486 -0.658203 0.093140 1441742130 -0.743469 0.073486 -0.658203 0.093140 1441742130 -0.743469 0.073486 -0.658203 0.093140 1441742130 -0.743469 0.073486 -0.658203 0.093140 1441742130 -0.743469 0.073486 -0.658203 0.093140 1441742130 -0.743835 0.078430 -0.657166 0.093384 1441742130 -0.743835 0.078430 -0.657166 0.093384 1441742130 -0.743835 0.078430 -0.657166 0.093384 1441742130 -0.743835 0.078430 -0.657166 0.093384 1441742130 -0.743835 0.078430 -0.657166 0.093384 1441742130 -0.743835 0.078430 -0.657166 0.093384 1441742130 -0.743103 0.081726 -0.658020 0.090820 1441742130 -0.743103 0.081726 -0.658020 0.090820 1441742130 -0.743103 0.081726 -0.658020 0.090820 1441742130 -0.743103 0.081726 -0.658020 0.090820 1441742130 -0.743103 0.081726 -0.658020 0.090820 1441742130 -0.743103 0.081726 -0.658020 0.090820 1441742130 -0.741089 0.082092 -0.661072 0.084290 1441742130 -0.741089 0.082092 -0.661072 0.084290 1441742130 -0.741089 0.082092 -0.661072 0.084290 1441742130 -0.741089 0.082092 -0.661072 0.084290 1441742130 -0.741089 0.082092 -0.661072 0.084290 1441742130 -0.741089 0.082092 -0.661072 0.084290 1441742130 -0.741089 0.082092 -0.661072 0.084290 1441742130 -0.738342 0.076477 -0.665405 0.079102 1441742130 -0.738342 0.076477 -0.665405 0.079102 1441742130 -0.738342 0.076477 -0.665405 0.079102 1441742130 -0.738342 0.076477 -0.665405 0.079102 1441742130 -0.738342 0.076477 -0.665405 0.079102 1441742130 -0.738342 0.076477 -0.665405 0.079102 1441742131 -0.735413 0.065369 -0.669983 0.078003 1441742131 -0.735413 0.065369 -0.669983 0.078003 1441742131 -0.735413 0.065369 -0.669983 0.078003 1441742131 -0.735413 0.065369 -0.669983 0.078003 1441742131 -0.735413 0.065369 -0.669983 0.078003 1441742131 -0.734558 0.056580 -0.671753 0.077759 1441742131 -0.734558 0.056580 -0.671753 0.077759 1441742131 -0.734558 0.056580 -0.671753 0.077759 1441742131 -0.734558 0.056580 -0.671753 0.077759 1441742131 -0.734558 0.056580 -0.671753 0.077759 1441742131 -0.734558 0.056580 -0.671753 0.077759 1441742131 -0.735229 0.054932 -0.671204 0.077209 1441742131 -0.735229 0.054932 -0.671204 0.077209 1441742131 -0.735229 0.054932 -0.671204 0.077209 1441742131 -0.735229 0.054932 -0.671204 0.077209 1441742131 -0.735229 0.054932 -0.671204 0.077209 1441742131 -0.735229 0.054932 -0.671204 0.077209 1441742131 -0.735229 0.054932 -0.671204 0.077209 1441742131 -0.736511 0.053223 -0.669739 0.078857 1441742131 -0.736511 0.053223 -0.669739 0.078857 1441742131 -0.736511 0.053223 -0.669739 0.078857 1441742131 -0.736511 0.053223 -0.669739 0.078857 1441742131 -0.736511 0.053223 -0.669739 0.078857 1441742131 -0.736511 0.053223 -0.669739 0.078857 1441742131 -0.738403 0.054810 -0.667480 0.079224 1441742131 -0.738403 0.054810 -0.667480 0.079224 1441742131 -0.738403 0.054810 -0.667480 0.079224 1441742131 -0.738403 0.054810 -0.667480 0.079224 1441742131 -0.738403 0.054810 -0.667480 0.079224 1441742131 -0.738403 0.054810 -0.667480 0.079224 1441742131 -0.739807 0.057861 -0.665710 0.078979 1441742131 -0.739807 0.057861 -0.665710 0.078979 1441742131 -0.739807 0.057861 -0.665710 0.078979 1441742131 -0.739807 0.057861 -0.665710 0.078979 1441742131 -0.739807 0.057861 -0.665710 0.078979 1441742131 -0.739807 0.057861 -0.665710 0.078979 1441742131 -0.740479 0.058533 -0.664917 0.078796 1441742131 -0.740479 0.058533 -0.664917 0.078796 1441742131 -0.740479 0.058533 -0.664917 0.078796 1441742131 -0.740479 0.058533 -0.664917 0.078796 1441742131 -0.740479 0.058533 -0.664917 0.078796 1441742131 -0.741577 0.059753 -0.663818 0.076721 1441742131 -0.741577 0.059753 -0.663818 0.076721 1441742131 -0.741577 0.059753 -0.663818 0.076721 1441742131 -0.741577 0.059753 -0.663818 0.076721 1441742131 -0.741577 0.059753 -0.663818 0.076721 1441742131 -0.741577 0.059753 -0.663818 0.076721 1441742131 -0.741577 0.059753 -0.663818 0.076721 1441742131 -0.742737 0.065857 -0.662537 0.071228 1441742131 -0.742737 0.065857 -0.662537 0.071228 1441742131 -0.742737 0.065857 -0.662537 0.071228 1441742131 -0.742737 0.065857 -0.662537 0.071228 1441742131 -0.742737 0.065857 -0.662537 0.071228 1441742131 -0.742737 0.065857 -0.662537 0.071228 1441742131 -0.742554 0.066284 -0.663208 0.066589 1441742131 -0.742554 0.066284 -0.663208 0.066589 1441742131 -0.742554 0.066284 -0.663208 0.066589 1441742131 -0.742554 0.066284 -0.663208 0.066589 1441742131 -0.742554 0.066284 -0.663208 0.066589 1441742131 -0.742310 0.062927 -0.664307 0.061646 1441742131 -0.742310 0.062927 -0.664307 0.061646 1441742131 -0.742310 0.062927 -0.664307 0.061646 1441742131 -0.742310 0.062927 -0.664307 0.061646 1441742131 -0.742310 0.062927 -0.664307 0.061646 1441742131 -0.742310 0.062927 -0.664307 0.061646 1441742131 -0.742310 0.062927 -0.664307 0.061646 1441742131 -0.740784 0.057190 -0.666870 0.057800 1441742131 -0.740784 0.057190 -0.666870 0.057800 1441742131 -0.740784 0.057190 -0.666870 0.057800 1441742131 -0.740784 0.057190 -0.666870 0.057800 1441742131 -0.740784 0.057190 -0.666870 0.057800 1441742131 -0.740784 0.057190 -0.666870 0.057800 1441742131 -0.738464 0.049133 -0.670105 0.057800 1441742131 -0.738464 0.049133 -0.670105 0.057800 1441742131 -0.738464 0.049133 -0.670105 0.057800 1441742131 -0.738464 0.049133 -0.670105 0.057800 1441742131 -0.738464 0.049133 -0.670105 0.057800 1441742131 -0.738464 0.049133 -0.670105 0.057800 1441742131 -0.736755 0.043457 -0.671936 0.061829 1441742131 -0.736755 0.043457 -0.671936 0.061829 1441742131 -0.736755 0.043457 -0.671936 0.061829 1441742131 -0.736755 0.043457 -0.671936 0.061829 1441742131 -0.736755 0.043457 -0.671936 0.061829 1441742131 -0.736755 0.043457 -0.671936 0.061829 1441742131 -0.735535 0.043640 -0.672607 0.069214 1441742131 -0.735535 0.043640 -0.672607 0.069214 1441742131 -0.735535 0.043640 -0.672607 0.069214 1441742131 -0.735535 0.043640 -0.672607 0.069214 1441742131 -0.735535 0.043640 -0.672607 0.069214 1441742131 -0.735535 0.043640 -0.672607 0.069214 1441742131 -0.735291 0.048218 -0.671509 0.078247 1441742131 -0.735291 0.048218 -0.671509 0.078247 1441742131 -0.735291 0.048218 -0.671509 0.078247 1441742131 -0.735291 0.048218 -0.671509 0.078247 1441742131 -0.735291 0.048218 -0.671509 0.078247 1441742131 -0.735291 0.048218 -0.671509 0.078247 1441742131 -0.736023 0.053833 -0.669250 0.086914 1441742131 -0.736023 0.053833 -0.669250 0.086914 1441742131 -0.736023 0.053833 -0.669250 0.086914 1441742131 -0.736023 0.053833 -0.669250 0.086914 1441742131 -0.736023 0.053833 -0.669250 0.086914 1441742131 -0.736023 0.053833 -0.669250 0.086914 1441742131 -0.736023 0.053833 -0.669250 0.086914 1441742131 -0.736877 0.059509 -0.666870 0.093750 1441742131 -0.736877 0.059509 -0.666870 0.093750 1441742131 -0.736877 0.059509 -0.666870 0.093750 1441742131 -0.736877 0.059509 -0.666870 0.093750 1441742131 -0.736877 0.059509 -0.666870 0.093750 1441742131 -0.736877 0.059509 -0.666870 0.093750 1441742131 -0.737732 0.063843 -0.664856 0.098694 1441742132
[truncated: 201,957 more chars]
