# Supplementary material for: Quaternion-Based Gesture Recognition Using Wireless Wearable Motion Capture Sensors
Source: Sensors (Basel). 2016 Apr 28;16(5):605. doi: 10.3390/s16050605 (PMC4883296; doi:10.3390/s16050605)
Supplement: Supplementary file 1 [file sensors-16-00605-s001.zip › MultiSensorGestureData/P2/4. Lift/Training19.txt]

0.379639 0.637146 0.489197 -0.458862 1441742013 0.379639 0.637146 0.489197 -0.458862 1441742013 0.379639 0.637146 0.489197 -0.458862 1441742013 0.379639 0.637146 0.489197 -0.458862 1441742013 0.379639 0.637146 0.489197 -0.458862 1441742013 0.379150 0.638977 0.486633 -0.459351 1441742013 0.379150 0.638977 0.486633 -0.459351 1441742013 0.379150 0.638977 0.486633 -0.459351 1441742013 0.379150 0.638977 0.486633 -0.459351 1441742013 0.379150 0.638977 0.486633 -0.459351 1441742013 0.379150 0.638977 0.486633 -0.459351 1441742013 0.381897 0.638428 0.488220 -0.456238 1441742013 0.381897 0.638428 0.488220 -0.456238 1441742013 0.381897 0.638428 0.488220 -0.456238 1441742013 0.381897 0.638428 0.488220 -0.456238 1441742013 0.381897 0.638428 0.488220 -0.456238 1441742013 0.381897 0.638428 0.488220 -0.456238 1441742013 0.386780 0.635193 0.493408 -0.450989 1441742013 0.386780 0.635193 0.493408 -0.450989 1441742013 0.386780 0.635193 0.493408 -0.450989 1441742013 0.386780 0.635193 0.493408 -0.450989 1441742013 0.386780 0.635193 0.493408 -0.450989 1441742013 0.386780 0.635193 0.493408 -0.450989 1441742013 0.391541 0.630798 0.500183 -0.445557 1441742013 0.391541 0.630798 0.500183 -0.445557 1441742013 0.391541 0.630798 0.500183 -0.445557 1441742013 0.391541 0.630798 0.500183 -0.445557 1441742013 0.391541 0.630798 0.500183 -0.445557 1441742013 0.391541 0.630798 0.500183 -0.445557 1441742013 0.394958 0.627258 0.505432 -0.441528 1441742013 0.394958 0.627258 0.505432 -0.441528 1441742013 0.394958 0.627258 0.505432 -0.441528 1441742013 0.394958 0.627258 0.505432 -0.441528 1441742013 0.394958 0.627258 0.505432 -0.441528 1441742013 0.394958 0.627258 0.505432 -0.441528 1441742013 0.394958 0.627258 0.505432 -0.441528 1441742013 0.394958 0.627258 0.505432 -0.441528 1441742013 0.396606 0.625427 0.508362 -0.439392 1441742013 0.396606 0.625427 0.508362 -0.439392 1441742013 0.396606 0.625427 0.508362 -0.439392 1441742013 0.396606 0.625427 0.508362 -0.439392 1441742013 0.396606 0.625427 0.508362 -0.439392 1441742013 0.396606 0.625427 0.508362 -0.439392 1441742013 0.395081 0.626526 0.507385 -0.440369 1441742013 0.395081 0.626526 0.507385 -0.440369 1441742013 0.395081 0.626526 0.507385 -0.440369 1441742013 0.395081 0.626526 0.507385 -0.440369 1441742013 0.391968 0.629395 0.503540 -0.443420 1441742013 0.391968 0.629395 0.503540 -0.443420 1441742013 0.391968 0.629395 0.503540 -0.443420 1441742013 0.391968 0.629395 0.503540 -0.443420 1441742013 0.391968 0.629395 0.503540 -0.443420 1441742013 0.391968 0.629395 0.503540 -0.443420 1441742013 0.391968 0.629395 0.503540 -0.443420 1441742013 0.391968 0.629395 0.503540 -0.443420 1441742013 0.389099 0.631714 0.500183 -0.446350 1441742013 0.389099 0.631714 0.500183 -0.446350 1441742013 0.389099 0.631714 0.500183 -0.446350 1441742013 0.389099 0.631714 0.500183 -0.446350 1441742013 0.387268 0.633667 0.497559 -0.448242 1441742013 0.387268 0.633667 0.497559 -0.448242 1441742013 0.387268 0.633667 0.497559 -0.448242 1441742013 0.387268 0.633667 0.497559 -0.448242 1441742013 0.387268 0.633667 0.497559 -0.448242 1441742013 0.387268 0.633667 0.497559 -0.448242 1441742013 0.386414 0.634460 0.496033 -0.449463 1441742013 0.386414 0.634460 0.496033 -0.449463 1441742013 0.386414 0.634460 0.496033 -0.449463 1441742013 0.386414 0.634460 0.496033 -0.449463 1441742013 0.386414 0.634460 0.496033 -0.449463 1441742013 0.386414 0.634460 0.496033 -0.449463 1441742013 0.386414 0.634460 0.496033 -0.449463 1441742013 0.386414 0.634460 0.496033 -0.449463 1441742013 0.387207 0.633362 0.496948 -0.449341 1441742013 0.387207 0.633362 0.496948 -0.449341 1441742013 0.387207 0.633362 0.496948 -0.449341 1441742013 0.387207 0.633362 0.496948 -0.449341 1441742013 0.389954 0.630371 0.499084 -0.448730 1441742013 0.389954 0.630371 0.499084 -0.448730 1441742013 0.389954 0.630371 0.499084 -0.448730 1441742013 0.389954 0.630371 0.499084 -0.448730 1441742013 0.389954 0.630371 0.499084 -0.448730 1441742013 0.389954 0.630371 0.499084 -0.448730 1441742013 0.389954 0.630371 0.499084 -0.448730 1441742013 0.389954 0.630371 0.499084 -0.448730 1441742013 0.395325 0.624817 0.503479 -0.446960 1441742013 0.395325 0.624817 0.503479 -0.446960 1441742013 0.395325 0.624817 0.503479 -0.446960 1441742013 0.395325 0.624817 0.503479 -0.446960 1441742013 0.395325 0.624817 0.503479 -0.446960 1441742013 0.395325 0.624817 0.503479 -0.446960 1441742013 0.402405 0.616821 0.512146 -0.441833 1441742013 0.402405 0.616821 0.512146 -0.441833 1441742013 0.402405 0.616821 0.512146 -0.441833 1441742013 0.402405 0.616821 0.512146 -0.441833 1441742013 0.402405 0.616821 0.512146 -0.441833 1441742014 0.402405 0.616821 0.512146 -0.441833 1441742014 0.408691 0.610352 0.524963 -0.429871 1441742014 0.408691 0.610352 0.524963 -0.429871 1441742014 0.408691 0.610352 0.524963 -0.429871 1441742014 0.408691 0.610352 0.524963 -0.429871 1441742014 0.410339 0.609924 0.526733 -0.426697 1441742014 0.410339 0.609924 0.526733 -0.426697 1441742014 0.410339 0.609924 0.526733 -0.426697 1441742014 0.410339 0.609924 0.526733 -0.426697 1441742014 0.410339 0.609924 0.526733 -0.426697 1441742014 0.410339 0.609924 0.526733 -0.426697 1441742014 0.403625 0.613953 0.521362 -0.433960 1441742014 0.403625 0.613953 0.521362 -0.433960 1441742014 0.403625 0.613953 0.521362 -0.433960 1441742014 0.403625 0.613953 0.521362 -0.433960 1441742014 0.403625 0.613953 0.521362 -0.433960 1441742014 0.403625 0.613953 0.521362 -0.433960 1441742014 0.395874 0.619385 0.513794 -0.442322 1441742014 0.395874 0.619385 0.513794 -0.442322 1441742014 0.395874 0.619385 0.513794 -0.442322 1441742014 0.395874 0.619385 0.513794 -0.442322 1441742014 0.395874 0.619385 0.513794 -0.442322 1441742014 0.395874 0.619385 0.513794 -0.442322 1441742014 0.390869 0.624939 0.506165 -0.447693 1441742014 0.390869 0.624939 0.506165 -0.447693 1441742014 0.390869 0.624939 0.506165 -0.447693 1441742014 0.390869 0.624939 0.506165 -0.447693 1441742014 0.390869 0.624939 0.506165 -0.447693 1441742014 0.390869 0.624939 0.506165 -0.447693 1441742014 0.387573 0.629456 0.499878 -0.451294 1441742014 0.387573 0.629456 0.499878 -0.451294 1441742014 0.387573 0.629456 0.499878 -0.451294 1441742014 0.387573 0.629456 0.499878 -0.451294 1441742014 0.387573 0.629456 0.499878 -0.451294 1441742014 0.387573 0.629456 0.499878 -0.451294 1441742014 0.386475 0.631653 0.495300 -0.454102 1441742014 0.386475 0.631653 0.495300 -0.454102 1441742014 0.386475 0.631653 0.495300 -0.454102 1441742014 0.386475 0.631653 0.495300 -0.454102 1441742014 0.386475 0.631653 0.495300 -0.454102 1441742014 0.386475 0.631653 0.495300 -0.454102 1441742014 0.387817 0.630981 0.494568 -0.454712 1441742014 0.387817 0.630981 0.494568 -0.454712 1441742014 0.387817 0.630981 0.494568 -0.454712 1441742014 0.387817 0.630981 0.494568 -0.454712 1441742014 0.387817 0.630981 0.494568 -0.454712 1441742014 0.387817 0.630981 0.494568 -0.454712 1441742014 0.391541 0.628601 0.496826 -0.452393 1441742014 0.391541 0.628601 0.496826 -0.452393 1441742014 0.391541 0.628601 0.496826 -0.452393 1441742014 0.391541 0.628601 0.496826 -0.452393 1441742014 0.391541 0.628601 0.496826 -0.452393 1441742014 0.391541 0.628601 0.496826 -0.452393 1441742014 0.391541 0.628601 0.496826 -0.452393 1441742014 0.391541 0.628601 0.496826 -0.452393 1441742014 0.395447 0.625427 0.501648 -0.447998 1441742014 0.395447 0.625427 0.501648 -0.447998 1441742014 0.395447 0.625427 0.501648 -0.447998 1441742014 0.395447 0.625427 0.501648 -0.447998 1441742014 0.395447 0.625427 0.501648 -0.447998 1441742014 0.395447 0.625427 0.501648 -0.447998 1441742014 0.397644 0.623047 0.505432 -0.445190 1441742014 0.397644 0.623047 0.505432 -0.445190 1441742014 0.397644 0.623047 0.505432 -0.445190 1441742014 0.397644 0.623047 0.505432 -0.445190 1441742014 0.397644 0.623047 0.505432 -0.445190 1441742014 0.397644 0.623047 0.505432 -0.445190 1441742014 0.398682 0.621704 0.507019 -0.444275 1441742014 0.398682 0.621704 0.507019 -0.444275 1441742014 0.398682 0.621704 0.507019 -0.444275 1441742014 0.398682 0.621704 0.507019 -0.444275 1441742014 0.398682 0.621704 0.507019 -0.444275 1441742014 0.398682 0.621704 0.507019 -0.444275 1441742014 0.397705 0.622559 0.505676 -0.445435 1441742014 0.397705 0.622559 0.505676 -0.445435 1441742014 0.397705 0.622559 0.505676 -0.445435 1441742014 0.397705 0.622559 0.505676 -0.445435 1441742014 0.397705 0.622559 0.505676 -0.445435 1441742014 0.397705 0.622559 0.505676 -0.445435 1441742014 0.397705 0.622559 0.505676 -0.445435 1441742014 0.397705 0.622559 0.505676 -0.445435 1441742014 0.395691 0.624146 0.502991 -0.448181 1441742014 0.395691 0.624146 0.502991 -0.448181 1441742014 0.395691 0.624146 0.502991 -0.448181 1441742014 0.395691 0.624146 0.502991 -0.448181 1441742014 0.395691 0.624146 0.502991 -0.448181 1441742014 0.395691 0.624146 0.502991 -0.448181 1441742014 0.394165 0.625488 0.500793 -0.450073 1441742014 0.394165 0.625488 0.500793 -0.450073 1441742014 0.394165 0.625488 0.500793 -0.450073 1441742014 0.394165 0.625488 0.500793 -0.450073 1441742014 0.394165 0.625488 0.500793 -0.450073 1441742014 0.394165 0.625488 0.500793 -0.450073 1441742014 0.393616 0.626587 0.499756 -0.450195 1441742014 0.393616 0.626587 0.499756 -0.450195 1441742014 0.393616 0.626587 0.499756 -0.450195 1441742014 0.393616 0.626587 0.499756 -0.450195 1441742014 0.393616 0.626587 0.499756 -0.450195 1441742014 0.393616 0.626587 0.499756 -0.450195 1441742014 0.394043 0.626282 0.499939 -0.449951 1441742014 0.394043 0.626282 0.499939 -0.449951 1441742014 0.394043 0.626282 0.499939 -0.449951 1441742014 0.394043 0.626282 0.499939 -0.449951 1441742014 0.396423 0.623657 0.502258 -0.448975 1441742014 0.396423 0.623657 0.502258 -0.448975 1441742014 0.396423 0.623657 0.502258 -0.448975 1441742014 0.396423 0.623657 0.502258 -0.448975 1441742014 0.396423 0.623657 0.502258 -0.448975 1441742014 0.396423 0.623657 0.502258 -0.448975 1441742014 0.396423 0.623657 0.502258 -0.448975 1441742014 0.396423 0.623657 0.502258 -0.448975 1441742014 0.400330 0.619385 0.507263 -0.445801 1441742015 0.400330 0.619385 0.507263 -0.445801 1441742015 0.400330 0.619385 0.507263 -0.445801 1441742015 0.400330 0.619385 0.507263 -0.445801 1441742015 0.400330 0.619385 0.507263 -0.445801 1441742015 0.400330 0.619385 0.507263 -0.445801 1441742015 0.406677 0.613708 0.513184 -0.441162 1441742015 0.406677 0.613708 0.513184 -0.441162 1441742015 0.406677 0.613708 0.513184 -0.441162 1441742015 0.406677 0.613708 0.513184 -0.441162 1441742015 0.406677 0.613708 0.513184 -0.441162 1441742015 0.406677 0.613708 0.513184 -0.441162 1441742015 0.413818 0.606445 0.522522 -0.433472 1441742015 0.413818 0.606445 0.522522 -0.433472 1441742015 0.413818 0.606445 0.522522 -0.433472 1441742015 0.413818 0.606445 0.522522 -0.433472 1441742015 0.413818 0.606445 0.522522 -0.433472 1441742015 0.413818 0.606445 0.522522 -0.433472 1441742015 0.418091 0.600952 0.535034 -0.421509 1441742015 0.418091 0.600952 0.535034 -0.421509 1441742015 0.418091 0.600952 0.535034 -0.421509 1441742015 0.418091 0.600952 0.535034 -0.421509 1441742015 0.418091 0.600952 0.535034 -0.421509 1441742015 0.418091 0.600952 0.535034 -0.421509 1441742015 0.417053 0.602051 0.535400 -0.420593 1441742015 0.417053 0.602051 0.535400 -0.420593 1441742015 0.417053 0.602051 0.535400 -0.420593 1441742015 0.417053 0.602051 0.535400 -0.420593 1441742015 0.417053 0.602051 0.535400 -0.420593 1441742015 0.417053 0.602051 0.535400 -0.420593 1441742015 0.408691 0.608765 0.526917 -0.429749 1441742015 0.408691 0.608765 0.526917 -0.429749 1441742015 0.408691 0.608765 0.526917 -0.429749 1441742015 0.408691 0.608765 0.526917 -0.429749 1441742015 0.408691 0.608765 0.526917 -0.429749 1441742015 0.408691 0.608765 0.526917 -0.429749 1441742015 0.399536 0.616150 0.516602 -0.440247 1441742015 0.399536 0.616150 0.516602 -0.440247 1441742015 0.399536 0.616150 0.516602 -0.440247 1441742015 0.399536 0.616150 0.516602 -0.440247 1441742015 0.399536 0.616150 0.516602 -0.440247 1441742015 0.399536 0.616150 0.516602 -0.440247 1441742015 0.393555 0.622986 0.507019 -0.447144 1441742015 0.393555 0.622986 0.507019 -0.447144 1441742015 0.393555 0.622986 0.507019 -0.447144 1441742015 0.393555 0.622986 0.507019 -0.447144 1441742015 0.393555 0.622986 0.507019 -0.447144 1441742015 0.393555 0.622986 0.507019 -0.447144 1441742015 0.393555 0.622986 0.507019 -0.447144 1441742015 0.393555 0.622986 0.507019 -0.447144 1441742015 0.390625 0.628540 0.499329 -0.450562 1441742015 0.390625 0.628540 0.499329 -0.450562 1441742015 0.390625 0.628540 0.499329 -0.450562 1441742015 0.390625 0.628540 0.499329 -0.450562 1441742015 0.390442 0.630615 0.496338 -0.450989 1441742015 0.390442 0.630615 0.496338 -0.450989 1441742015 0.390442 0.630615 0.496338 -0.450989 1441742015 0.390442 0.630615 0.496338 -0.450989 1441742015 0.390442 0.630615 0.496338 -0.450989 1441742015 0.390442 0.630615 0.496338 -0.450989 1441742015 0.390442 0.630615 0.496338 -0.450989 1441742015 0.390442 0.630615 0.496338 -0.450989 1441742015 0.392212 0.629822 0.497253 -0.449646 1441742015 0.392212 0.629822 0.497253 -0.449646 1441742015 0.392212 0.629822 0.497253 -0.449646 1441742015 0.392212 0.629822 0.497253 -0.449646 1441742015 0.392212 0.629822 0.497253 -0.449646 1441742015 0.392212 0.629822 0.497253 -0.449646 1441742015 0.396240 0.627380 0.500732 -0.445740 1441742015 0.396240 0.627380 0.500732 -0.445740 1441742015 0.396240 0.627380 0.500732 -0.445740 1441742015 0.396240 0.627380 0.500732 -0.445740 1441742015 0.396240 0.627380 0.500732 -0.445740 1441742015 0.396240 0.627380 0.500732 -0.445740 1441742015 0.399658 0.624268 0.506165 -0.440796 1441742015 0.399658 0.624268 0.506165 -0.440796 1441742015 0.399658 0.624268 0.506165 -0.440796 1441742015 0.399658 0.624268 0.506165 -0.440796 1441742015 0.399658 0.624268 0.506165 -0.440796 1441742015 0.399658 0.624268 0.506165 -0.440796 1441742015 0.402039 0.621948 0.510681 -0.436707 1441742015 0.402039 0.621948 0.510681 -0.436707 1441742015 0.402039 0.621948 0.510681 -0.436707 1441742015 0.402039 0.621948 0.510681 -0.436707 1441742015 0.402039 0.621948 0.510681 -0.436707 1441742015 0.402039 0.621948 0.510681 -0.436707 1441742015 0.403137 0.621033 0.511902 -0.435547 1441742015 0.403137 0.621033 0.511902 -0.435547 1441742015 0.403137 0.621033 0.511902 -0.435547 1441742015 0.403137 0.621033 0.511902 -0.435547 1441742015 0.403137 0.621033 0.511902 -0.435547 1441742015 0.403137 0.621033 0.511902 -0.435547 1441742015 0.401855 0.622131 0.510498 -0.436768 1441742015 0.401855 0.622131 0.510498 -0.436768 1441742015 0.401855 0.622131 0.510498 -0.436768 1441742015 0.401855 0.622131 0.510498 -0.436768 1441742015 0.401855 0.622131 0.510498 -0.436768 1441742015 0.401855 0.622131 0.510498 -0.436768 1441742015 0.399353 0.624512 0.506592 -0.440247 1441742015 0.399353 0.624512 0.506592 -0.440247 1441742015 0.399353 0.624512 0.506592 -0.440247 1441742015 0.399353 0.624512 0.506592 -0.440247 1441742015 0.399353 0.624512 0.506592 -0.440247 1441742015 0.399353 0.624512 0.506592 -0.440247 1441742015 0.396912 0.627197 0.503235 -0.442505 1441742015 0.396912 0.627197 0.503235 -0.442505 1441742015 0.396912 0.627197 0.503235 -0.442505 1441742015 0.396912 0.627197 0.503235 -0.442505 1441742015 0.396912 0.627197 0.503235 -0.442505 1441742015 0.396912 0.627197 0.503235 -0.442505 1441742015 0.394958 0.629333 0.500427 -0.444458 1441742015 0.394958 0.629333 0.500427 -0.444458 1441742015 0.394958 0.629333 0.500427 -0.444458 1441742016 0.394958 0.629333 0.500427 -0.444458 1441742016 0.394958 0.629333 0.500427 -0.444458 1441742016 0.394958 0.629333 0.500427 -0.444458 1441742016 0.394348 0.629761 0.499390 -0.445435 1441742016 0.394348 0.629761 0.499390 -0.445435 1441742016 0.394348 0.629761 0.499390 -0.445435 1441742016 0.394348 0.629761 0.499390 -0.445435 1441742016 0.394348 0.629761 0.499390 -0.445435 1441742016 0.394348 0.629761 0.499390 -0.445435 1441742016 0.395752 0.627869 0.502258 -0.443665 1441742016 0.395752 0.627869 0.502258 -0.443665 1441742016 0.395752 0.627869 0.502258 -0.443665 1441742016 0.395752 0.627869 0.502258 -0.443665 1441742016 0.395752 0.627869 0.502258 -0.443665 1441742016 0.395752 0.627869 0.502258 -0.443665 1441742016 0.400085 0.623535 0.507507 -0.439880 1441742016 0.400085 0.623535 0.507507 -0.439880 1441742016 0.400085 0.623535 0.507507 -0.439880 1441742016 0.400085 0.623535 0.507507 -0.439880 1441742016 0.400085 0.623535 0.507507 -0.439880 1441742016 0.400085 0.623535 0.507507 -0.439880 1441742016 0.400085 0.623535 0.507507 -0.439880 1441742016 0.400085 0.623535 0.507507 -0.439880 1441742016 0.406006 0.617859 0.514709 -0.434021 1441742016 0.406006 0.617859 0.514709 -0.434021 1441742016 0.406006 0.617859 0.514709 -0.434021 1441742016 0.406006 0.617859 0.514709 -0.434021 1441742016 0.406006 0.617859 0.514709 -0.434021 1441742016 0.406006 0.617859 0.514709 -0.434021 1441742016 0.411255 0.611328 0.525024 -0.425964 1441742016 0.411255 0.611328 0.525024 -0.425964 1441742016 0.411255 0.611328 0.525024 -0.425964 1441742016 0.411255 0.611328 0.525024 -0.425964 1441742016 0.411255 0.611328 0.525024 -0.425964 1441742016 0.411255 0.611328 0.525024 -0.425964 1441742016 0.414185 0.608521 0.530884 -0.419800 1441742016 0.414185 0.608521 0.530884 -0.419800 1441742016 0.414185 0.608521 0.530884 -0.419800 1441742016 0.414185 0.608521 0.530884 -0.419800 1441742016 0.414185 0.608521 0.530884 -0.419800 1441742016 0.414185 0.608521 0.530884 -0.419800 1441742016 0.411682 0.610046 0.529907 -0.421265 1441742016 0.411682 0.610046 0.529907 -0.421265 1441742016 0.411682 0.610046 0.529907 -0.421265 1441742016 0.411682 0.610046 0.529907 -0.421265 1441742016 0.411682 0.610046 0.529907 -0.421265 1441742016 0.411682 0.610046 0.529907 -0.421265 1441742016 0.405884 0.613770 0.525269 -0.427368 1441742016 0.405884 0.613770 0.525269 -0.427368 1441742016 0.405884 0.613770 0.525269 -0.427368 1441742016 0.405884 0.613770 0.525269 -0.427368 1441742016 0.405884 0.613770 0.525269 -0.427368 1441742016 0.405884 0.613770 0.525269 -0.427368 1441742016 0.400024 0.618347 0.517761 -0.435242 1441742016 0.400024 0.618347 0.517761 -0.435242 1441742016 0.400024 0.618347 0.517761 -0.435242 1441742016 0.400024 0.618347 0.517761 -0.435242 1441742016 0.400024 0.618347 0.517761 -0.435242 1441742016 0.400024 0.618347 0.517761 -0.435242 1441742016 0.400024 0.618347 0.517761 -0.435242 1441742016 0.400024 0.618347 0.517761 -0.435242 1441742016 0.396484 0.622559 0.511047 -0.440430 1441742016 0.396484 0.622559 0.511047 -0.440430 1441742016 0.396484 0.622559 0.511047 -0.440430 1441742016 0.396484 0.622559 0.511047 -0.440430 1441742016 0.396484 0.622559 0.511047 -0.440430 1441742016 0.396484 0.622559 0.511047 -0.440430 1441742016 0.393555 0.626099 0.505310 -0.444702 1441742016 0.393555 0.626099 0.505310 -0.444702 1441742016 0.393555 0.626099 0.505310 -0.444702 1441742016 0.393555 0.626099 0.505310 -0.444702 1441742016 0.393555 0.626099 0.505310 -0.444702 1441742016 0.393555 0.626099 0.505310 -0.444702 1441742016 0.392395 0.627930 0.500244 -0.448792 1441742016 0.392395 0.627930 0.500244 -0.448792 1441742016 0.392395 0.627930 0.500244 -0.448792 1441742016 0.392395 0.627930 0.500244 -0.448792 1441742016 0.393799 0.627441 0.498901 -0.449768 1441742016 0.393799 0.627441 0.498901 -0.449768 1441742016 0.393799 0.627441 0.498901 -0.449768 1441742016 0.393799 0.627441 0.498901 -0.449768 1441742016 0.393799 0.627441 0.498901 -0.449768 1441742016 0.393799 0.627441 0.498901 -0.449768 1441742016 0.397217 0.625183 0.500916 -0.447632 1441742016 0.397217 0.625183 0.500916 -0.447632 1441742016 0.397217 0.625183 0.500916 -0.447632 1441742016 0.397217 0.625183 0.500916 -0.447632 1441742016 0.397217 0.625183 0.500916 -0.447632 1441742016 0.397217 0.625183 0.500916 -0.447632 1441742016 0.401001 0.621948 0.506348 -0.442627 1441742016 0.401001 0.621948 0.506348 -0.442627 1441742016 0.401001 0.621948 0.506348 -0.442627 1441742016 0.401001 0.621948 0.506348 -0.442627 1441742016 0.401001 0.621948 0.506348 -0.442627 1441742016 0.401001 0.621948 0.506348 -0.442627 1441742016 0.403992 0.619141 0.511353 -0.438110 1441742016 0.403992 0.619141 0.511353 -0.438110 1441742016 0.403992 0.619141 0.511353 -0.438110 1441742016 0.403992 0.619141 0.511353 -0.438110 1441742016 0.403992 0.619141 0.511353 -0.438110 1441742016 0.403992 0.619141 0.511353 -0.438110 1441742016 0.403442 0.618652 0.512024 -0.438477 1441742016 0.403442 0.618652 0.512024 -0.438477 1441742016 0.403442 0.618652 0.512024 -0.438477 1441742016 0.403442 0.618652 0.512024 -0.438477 1441742016 0.403442 0.618652 0.512024 -0.438477 1441742016 0.403442 0.618652 0.512024 -0.438477 1441742016 0.399841 0.621460 0.508118 -0.442322 1441742016 0.399841 0.621460 0.508118 -0.442322 1441742016 0.399841 0.621460 0.508118 -0.442322 1441742017 0.399841 0.621460 0.508118 -0.442322 1441742017 0.399841 0.621460 0.508118 -0.442322 1441742017 0.399841 0.621460 0.508118 -0.442322 1441742017 0.395935 0.625366 0.502075 -0.447205 1441742017 0.395935 0.625366 0.502075 -0.447205 1441742017 0.395935 0.625366 0.502075 -0.447205 1441742017 0.395935 0.625366 0.502075 -0.447205 1441742017 0.395935 0.625366 0.502075 -0.447205 1441742017 0.395935 0.625366 0.502075 -0.447205 1441742017 0.392456 0.628967 0.497681 -0.450134 1441742017 0.392456 0.628967 0.497681 -0.450134 1441742017 0.392456 0.628967 0.497681 -0.450134 1441742017 0.392456 0.628967 0.497681 -0.450134 1441742017 0.392456 0.628967 0.497681 -0.450134 1441742017 0.392456 0.628967 0.497681 -0.450134 1441742017 0.392456 0.628967 0.497681 -0.450134 1441742017 0.392456 0.628967 0.497681 -0.450134 1441742017 0.389709 0.632141 0.494629 -0.451355 1441742017 0.389709 0.632141 0.494629 -0.451355 1441742017 0.389709 0.632141 0.494629 -0.451355 1441742017 0.389709 0.632141 0.494629 -0.451355 1441742017 0.389709 0.632141 0.494629 -0.451355 1441742017 0.389709 0.632141 0.494629 -0.451355 1441742017 0.388977 0.632751 0.493530 -0.452454 1441742017 0.388977 0.632751 0.493530 -0.452454 1441742017 0.388977 0.632751 0.493530 -0.452454 1441742017 0.388977 0.632751 0.493530 -0.452454 1441742017 0.388977 0.632751 0.493530 -0.452454 1441742017 0.388977 0.632751 0.493530 -0.452454 1441742017 0.390137 0.631287 0.494873 -0.452026 1441742017 0.390137 0.631287 0.494873 -0.452026 1441742017 0.390137 0.631287 0.494873 -0.452026 1441742017 0.390137 0.631287 0.494873 -0.452026 1441742017 0.393127 0.629578 0.497070 -0.449341 1441742017 0.393127 0.629578 0.497070 -0.449341 1441742017 0.393127 0.629578 0.497070 -0.449341 1441742017 0.393127 0.629578 0.497070 -0.449341 1441742017 0.393127 0.629578 0.497070 -0.449341 1441742017 0.393127 0.629578 0.497070 -0.449341 1441742017 0.393127 0.629578 0.497070 -0.449341 1441742017 0.393127 0.629578 0.497070 -0.449341 1441742017 0.398071 0.626282 0.499695 -0.446716 1441742017 0.398071 0.626282 0.499695 -0.446716 1441742017 0.398071 0.626282 0.499695 -0.446716 1441742017 0.398071 0.626282 0.499695 -0.446716 1441742017 0.398071 0.626282 0.499695 -0.446716 1441742017 0.398071 0.626282 0.499695 -0.446716 1441742017 0.403687 0.620422 0.509155 -0.439026 1441742017 0.403687 0.620422 0.509155 -0.439026 1441742017 0.403687 0.620422 0.509155 -0.439026 1441742017 0.403687 0.620422 0.509155 -0.439026 1441742017 0.403687 0.620422 0.509155 -0.439026 1441742017 0.403687 0.620422 0.509155 -0.439026 1441742017 0.408081 0.616760 0.518738 -0.428833 1441742017 0.408081 0.616760 0.518738 -0.428833 1441742017 0.408081 0.616760 0.518738 -0.428833 1441742017 0.408081 0.616760 0.518738 -0.428833 1441742017 0.408081 0.616760 0.518738 -0.428833 1441742017 0.408081 0.616760 0.518738 -0.428833 1441742017 0.406372 0.616638 0.518433 -0.430969 1441742017 0.406372 0.616638 0.518433 -0.430969 1441742017 0.406372 0.616638 0.518433 -0.430969 1441742017 0.406372 0.616638 0.518433 -0.430969 1441742017 0.406372 0.616638 0.518433 -0.430969 1441742017 0.406372 0.616638 0.518433 -0.430969 1441742017 0.401062 0.619263 0.515869 -0.435303 1441742017 0.401062 0.619263 0.515869 -0.435303 1441742017 0.401062 0.619263 0.515869 -0.435303 1441742017 0.401062 0.619263 0.515869 -0.435303 1441742017 0.401062 0.619263 0.515869 -0.435303 1441742017 0.401062 0.619263 0.515869 -0.435303 1441742017 0.395569 0.623352 0.510376 -0.440857 1441742017 0.395569 0.623352 0.510376 -0.440857 1441742017 0.395569 0.623352 0.510376 -0.440857 1441742017 0.395569 0.623352 0.510376 -0.440857 1441742017 0.395569 0.623352 0.510376 -0.440857 1441742017 0.395569 0.623352 0.510376 -0.440857 1441742017 0.391418 0.627319 0.504883 -0.445313 1441742017 0.391418 0.627319 0.504883 -0.445313 1441742017 0.391418 0.627319 0.504883 -0.445313 1441742017 0.391418 0.627319 0.504883 -0.445313 1441742017 0.391418 0.627319 0.504883 -0.445313 1441742017 0.388489 0.630859 0.499573 -0.448853 1441742017 0.388489 0.630859 0.499573 -0.448853 1441742017 0.388489 0.630859 0.499573 -0.448853 1441742017 0.388489 0.630859 0.499573 -0.448853 1441742017 0.388489 0.630859 0.499573 -0.448853 1441742017 0.388489 0.630859 0.499573 -0.448853 1441742017 0.386719 0.633545 0.495300 -0.451355 1441742017 0.386719 0.633545 0.495300 -0.451355 1441742017 0.386719 0.633545 0.495300 -0.451355 1441742017 0.386719 0.633545 0.495300 -0.451355 1441742017 0.386719 0.633545 0.495300 -0.451355 1441742017 0.386719 0.633545 0.495300 -0.451355 1441742017 0.386719 0.633545 0.495300 -0.451355 1441742017 0.387634 0.634155 0.494202 -0.450867 1441742017 0.387634 0.634155 0.494202 -0.450867 1441742017 0.387634 0.634155 0.494202 -0.450867 1441742017 0.387634 0.634155 0.494202 -0.450867 1441742017 0.387634 0.634155 0.494202 -0.450867 1441742017 0.387634 0.634155 0.494202 -0.450867 1441742017 0.390930 0.632446 0.496826 -0.447510 1441742017 0.390930 0.632446 0.496826 -0.447510 1441742017 0.390930 0.632446 0.496826 -0.447510 1441742017 0.390930 0.632446 0.496826 -0.447510 1441742017 0.390930 0.632446 0.496826 -0.447510 1441742017 0.390930 0.632446 0.496826 -0.447510 1441742017 0.394714 0.629272 0.502197 -0.442627 1441742017 0.394714 0.629272 0.502197 -0.442627 1441742017 0.394714 0.629272 0.502197 -0.442627 1441742017 0.394714 0.629272 0.502197 -0.442627 1441742018 0.394714 0.629272 0.502197 -0.442627 1441742018 0.394714 0.629272 0.502197 -0.442627 1441742018 0.398376 0.626160 0.506897 -0.438354 1441742018 0.398376 0.626160 0.506897 -0.438354 1441742018 0.398376 0.626160 0.506897 -0.438354 1441742018 0.398376 0.626160 0.506897 -0.438354 1441742018 0.398376 0.626160 0.506897 -0.438354 1441742018 0.398376 0.626160 0.506897 -0.438354 1441742018 0.399536 0.624268 0.509216 -0.437317 1441742018 0.399536 0.624268 0.509216 -0.437317 1441742018 0.399536 0.624268 0.509216 -0.437317 1441742018 0.399536 0.624268 0.509216 -0.437317 1441742018 0.399536 0.624268 0.509216 -0.437317 1441742018 0.399536 0.624268 0.509216 -0.437317 1441742018 0.399536 0.624268 0.509216 -0.437317 1441742018 0.398193 0.624756 0.508240 -0.439026 1441742018 0.398193 0.624756 0.508240 -0.439026 1441742018 0.398193 0.624756 0.508240 -0.439026 1441742018 0.398193 0.624756 0.508240 -0.439026 1441742018 0.398193 0.624756 0.508240 -0.439026 1441742018 0.398193 0.624756 0.508240 -0.439026 1441742018 0.394409 0.627686 0.503723 -0.443420 1441742018 0.394409 0.627686 0.503723 -0.443420 1441742018 0.394409 0.627686 0.503723 -0.443420 1441742018 0.394409 0.627686 0.503723 -0.443420 1441742018 0.394409 0.627686 0.503723 -0.443420 1441742018 0.394409 0.627686 0.503723 -0.443420 1441742018 0.391296 0.630432 0.499756 -0.446838 1441742018 0.391296 0.630432 0.499756 -0.446838 1441742018 0.391296 0.630432 0.499756 -0.446838 1441742018 0.391296 0.630432 0.499756 -0.446838 1441742018 0.391296 0.630432 0.499756 -0.446838 1441742018 0.391296 0.630432 0.499756 -0.446838 1441742018 0.389648 0.632385 0.497437 -0.448059 1441742018 0.389648 0.632385 0.497437 -0.448059 1441742018 0.389648 0.632385 0.497437 -0.448059 1441742018 0.389648 0.632385 0.497437 -0.448059 1441742018 0.389648 0.632385 0.497437 -0.448059 1441742018 0.389648 0.632385 0.497437 -0.448059 1441742018 0.389465 0.633057 0.496338 -0.448547 1441742018 0.389465 0.633057 0.496338 -0.448547 1441742018 0.389465 0.633057 0.496338 -0.448547 1441742018 0.389465 0.633057 0.496338 -0.448547 1441742018 0.389465 0.633057 0.496338 -0.448547 1441742018 0.390991 0.631348 0.496826 -0.449036 1441742018 0.390991 0.631348 0.496826 -0.449036 1441742018 0.390991 0.631348 0.496826 -0.449036 1441742018 0.390991 0.631348 0.496826 -0.449036 1441742018 0.390991 0.631348 0.496826 -0.449036 1441742018 0.390991 0.631348 0.496826 -0.449036 1441742018 0.394775 0.627625 0.499634 -0.447815 1441742018 0.394775 0.627625 0.499634 -0.447815 1441742018 0.394775 0.627625 0.499634 -0.447815 1441742018 0.394775 0.627625 0.499634 -0.447815 1441742018 0.394775 0.627625 0.499634 -0.447815 1441742018 0.394775 0.627625 0.499634 -0.447815 1441742018 0.394775 0.627625 0.499634 -0.447815 1441742018 0.401978 0.621399 0.505249 -0.443726 1441742018 0.401978 0.621399 0.505249 -0.443726 1441742018 0.401978 0.621399 0.505249 -0.443726 1441742018 0.401978 0.621399 0.505249 -0.443726 1441742018 0.401978 0.621399 0.505249 -0.443726 1441742018 0.401978 0.621399 0.505249 -0.443726 1441742018 0.410522 0.614075 0.515991 -0.433716 1441742018 0.410522 0.614075 0.515991 -0.433716 1441742018 0.410522 0.614075 0.515991 -0.433716 1441742018 0.410522 0.614075 0.515991 -0.433716 1441742018 0.410522 0.614075 0.515991 -0.433716 1441742018 0.410522 0.614075 0.515991 -0.433716 1441742018 0.416016 0.609009 0.526062 -0.423279 1441742018 0.416016 0.609009 0.526062 -0.423279 1441742018 0.416016 0.609009 0.526062 -0.423279 1441742018 0.416016 0.609009 0.526062 -0.423279 1441742018 0.416016 0.609009 0.526062 -0.423279 1441742018 0.416016 0.609009 0.526062 -0.423279 1441742018 0.413086 0.612061 0.523682 -0.424744 1441742018 0.413086 0.612061 0.523682 -0.424744 1441742018 0.413086 0.612061 0.523682 -0.424744 1441742018 0.413086 0.612061 0.523682 -0.424744 1441742018 0.413086 0.612061 0.523682 -0.424744 1441742018 0.413086 0.612061 0.523682 -0.424744 1441742018 0.413086 0.612061 0.523682 -0.424744 1441742018 0.405701 0.617310 0.518372 -0.430725 1441742018 0.405701 0.617310 0.518372 -0.430725 1441742018 0.405701 0.617310 0.518372 -0.430725 1441742018 0.405701 0.617310 0.518372 -0.430725 1441742018 0.405701 0.617310 0.518372 -0.430725 1441742018 0.405701 0.617310 0.518372 -0.430725 1441742018 0.397217 0.624939 0.509705 -0.437927 1441742018 0.397217 0.624939 0.509705 -0.437927 1441742018 0.397217 0.624939 0.509705 -0.437927 1441742018 0.397217 0.624939 0.509705 -0.437927 1441742018 0.397217 0.624939 0.509705 -0.437927 1441742018 
0.385132 0.630737 0.498474 -0.453125 1441742021 0.387512 0.627380 0.502380 -0.451355 1441742021 0.387512 0.627380 0.502380 -0.451355 1441742021 0.387512 0.627380 0.502380 -0.451355 1441742021 0.387512 0.627380 0.502380 -0.451355 1441742021 0.387512 0.627380 0.502380 -0.451355 1441742021 0.387512 0.627380 0.502380 -0.451355 1441742021 0.387512 0.627380 0.502380 -0.451355 1441742021 0.389160 0.624878 0.505493 -0.450012 1441742021 0.389160 0.624878 0.505493 -0.450012 1441742021 0.389160 0.624878 0.505493 -0.450012 1441742021 0.389160 0.624878 0.505493 -0.450012 1441742021 0.389160 0.624878 0.505493 -0.450012 1441742021 0.389160 0.624878 0.505493 -0.450012 1441742021 0.389282 0.623596 0.507568 -0.449341 1441742021 0.389282 0.623596 0.507568 -0.449341 1441742021 0.389282 0.623596 0.507568 -0.449341 1441742021 0.389282 0.623596 0.507568 -0.449341 1441742021 0.389282 0.623596 0.507568 -0.449341 1441742021 0.389282 0.623596 0.507568 -0.449341 1441742021 0.387573 0.623840 0.507446 -0.450623 1441742021 0.387573 0.623840 0.507446 -0.450623 1441742021 0.387573 0.623840 0.507446 -0.450623 1441742021 0.387573 0.623840 0.507446 -0.450623 1441742021 0.387573 0.623840 0.507446 -0.450623 1441742021 0.387573 0.623840 0.507446 -0.450623 1441742021 0.387573 0.623840 0.507446 -0.450623 1441742021 0.384827 0.625549 0.505737 -0.452515 1441742021 0.384827 0.625549 0.505737 -0.452515 1441742021 0.384827 0.625549 0.505737 -0.452515 1441742021 0.384827 0.625549 0.505737 -0.452515 1441742021 0.384827 0.625549 0.505737 -0.452515 1441742021 0.384827 0.625549 0.505737 -0.452515 1441742021 0.382019 0.628418 0.502808 -0.454224 1441742021 0.382019 0.628418 0.502808 -0.454224 1441742021 0.382019 0.628418 0.502808 -0.454224 1441742021 0.382019 0.628418 0.502808 -0.454224 1441742021 0.382019 0.628418 0.502808 -0.454224 1441742021 0.382019 0.628418 0.502808 -0.454224 1441742021 0.379333 0.631165 0.500122 -0.455627 1441742021 0.379333 0.631165 0.500122 -0.455627 1441742022 0.379333 0.631165 0.500122 -0.455627 1441742022 0.379333 0.631165 0.500122 -0.455627 1441742022 0.379333 0.631165 0.500122 -0.455627 1441742022 0.379333 0.631165 0.500122 -0.455627 1441742022 0.378357 0.632935 0.498352 -0.455872 1441742022 0.378357 0.632935 0.498352 -0.455872 1441742022 0.378357 0.632935 0.498352 -0.455872 1441742022 0.378357 0.632935 0.498352 -0.455872 1441742022 0.378357 0.632935 0.498352 -0.455872 1441742022 0.378357 0.632935 0.498352 -0.455872 1441742022 0.378357 0.632935 0.498352 -0.455872 1441742022 0.379089 0.633789 0.497498 -0.455017 1441742022 0.379089 0.633789 0.497498 -0.455017 1441742022 0.379089 0.633789 0.497498 -0.455017 1441742022 0.379089 0.633789 0.497498 -0.455017 1441742022 0.379089 0.633789 0.497498 -0.455017 1441742022 0.379089 0.633789 0.497498 -0.455017 1441742022 0.380249 0.633606 0.497620 -0.454102 1441742022 0.380249 0.633606 0.497620 -0.454102 1441742022 0.380249 0.633606 0.497620 -0.454102 1441742022 0.380249 0.633606 0.497620 -0.454102 1441742022 0.380249 0.633606 0.497620 -0.454102 1441742022 0.380249 0.633606 0.497620 -0.454102 1441742022 0.381958 0.632263 0.498718 -0.453430 1441742022 0.381958 0.632263 0.498718 -0.453430 1441742022 0.381958 0.632263 0.498718 -0.453430 1441742022 0.381958 0.632263 0.498718 -0.453430 1441742022 0.381958 0.632263 0.498718 -0.453430 1441742022 0.381958 0.632263 0.498718 -0.453430 1441742022 0.381958 0.632263 0.498718 -0.453430 1441742022 0.383972 0.630554 0.500122 -0.452454 1441742022 0.383972 0.630554 0.500122 -0.452454 1441742022 0.383972 0.630554 0.500122 -0.452454 1441742022 0.383972 0.630554 0.500122 -0.452454 1441742022 0.383972 0.630554 0.500122 -0.452454 1441742022 0.383972 0.630554 0.500122 -0.452454 1441742022 0.385498 0.629333 0.500916 -0.452087 1441742022 0.385498 0.629333 0.500916 -0.452087 1441742022 0.385498 0.629333 0.500916 -0.452087 1441742022 0.385498 0.629333 0.500916 -0.452087 1441742022 0.385498 0.629333 0.500916 -0.452087 1441742022 0.385498 0.629333 0.500916 -0.452087 1441742022 0.386414 0.628845 0.500183 -0.452759 1441742022 0.386414 0.628845 0.500183 -0.452759 1441742022 0.386414 0.628845 0.500183 -0.452759 1441742022 0.386414 0.628845 0.500183 -0.452759 1441742022 0.386414 0.628845 0.500183 -0.452759 1441742022 0.386414 0.628845 0.500183 -0.452759 1441742022 0.385132 0.630371 0.496765 -0.455505 1441742022 0.385132 0.630371 0.496765 -0.455505 1441742022 0.385132 0.630371 0.496765 -0.455505 1441742022 0.385132 0.630371 0.496765 -0.455505 1441742022 0.385132 0.630371 0.496765 -0.455505 1441742022 0.385132 0.630371 0.496765 -0.455505 1441742022 0.381165 0.635620 0.487915 -0.461060 1441742022 0.381165 0.635620 0.487915 -0.461060 1441742022 0.381165 0.635620 0.487915 -0.461060 1441742022 0.381165 0.635620 0.487915 -0.461060 1441742022 0.381165 0.635620 0.487915 -0.461060 1441742022 0.381165 0.635620 0.487915 -0.461060 1441742022 0.381165 0.635620 0.487915 -0.461060 1441742022 0.374390 0.644287 0.474487 -0.468567 1441742022 0.374390 0.644287 0.474487 -0.468567 1441742022 0.374390 0.644287 0.474487 -0.468567 1441742022 0.374390 0.644287 0.474487 -0.468567 1441742022 0.374390 0.644287 0.474487 -0.468567 1441742022 0.374390 0.644287 0.474487 -0.468567 1441742022 0.367310 0.650208 0.468445 -0.472046 1441742022 0.367310 0.650208 0.468445 -0.472046 1441742022 0.367310 0.650208 0.468445 -0.472046 1441742022 0.367310 0.650208 0.468445 -0.472046 1441742022 0.367310 0.650208 0.468445 -0.472046 1441742022 0.367310 0.650208 0.468445 -0.472046 1441742022 0.366455 0.650330 0.469849 -0.471130 1441742022 0.366455 0.650330 0.469849 -0.471130 1441742022 0.366455 0.650330 0.469849 -0.471130 1441742022 0.366455 0.650330 0.469849 -0.471130 1441742022 0.366455 0.650330 0.469849 -0.471130 1441742022 0.366455 0.650330 0.469849 -0.471130 1441742022 0.366455 0.650330 0.469849 -0.471130 1441742022 0.367981 0.649597 0.473267 -0.467529 1441742022 0.367981 0.649597 0.473267 -0.467529 1441742022 0.367981 0.649597 0.473267 -0.467529 1441742022 0.367981 0.649597 0.473267 -0.467529 1441742022 0.367981 0.649597 0.473267 -0.467529 1441742022 0.367981 0.649597 0.473267 -0.467529 1441742022 0.372742 0.645996 0.477722 -0.464233 1441742022 0.372742 0.645996 0.477722 -0.464233 1441742022 0.372742 0.645996 0.477722 -0.464233 1441742022 0.372742 0.645996 0.477722 -0.464233 1441742022 0.372742 0.645996 0.477722 -0.464233 1441742022 0.372742 0.645996 0.477722 -0.464233 1441742022 0.378662 0.640991 0.482605 -0.461304 1441742022 0.378662 0.640991 0.482605 -0.461304 1441742022 0.378662 0.640991 0.482605 -0.461304 1441742022 0.378662 0.640991 0.482605 -0.461304 1441742022 0.378662 0.640991 0.482605 -0.461304 1441742022 0.378662 0.640991 0.482605 -0.461304 1441742022 0.385986 0.634521 0.487549 -0.458984 1441742022 0.385986 0.634521 0.487549 -0.458984 1441742022 0.385986 0.634521 0.487549 -0.458984 1441742022 0.385986 0.634521 0.487549 -0.458984 1441742022 0.385986 0.634521 0.487549 -0.458984 1441742022 0.391785 0.629272 0.492065 -0.456421 1441742022 0.391785 0.629272 0.492065 -0.456421 1441742022 0.391785 0.629272 0.492065 -0.456421 1441742022 0.391785 0.629272 0.492065 -0.456421 1441742022 0.391785 0.629272 0.492065 -0.456421 1441742022 0.391785 0.629272 0.492065 -0.456421 1441742022 0.394165 0.625916 0.494751 -0.456055 1441742022 0.394165 0.625916 0.494751 -0.456055 1441742022 0.394165 0.625916 0.494751 -0.456055 1441742023 0.394165 0.625916 0.494751 -0.456055 1441742023 0.394165 0.625916 0.494751 -0.456055 1441742023 0.394165 0.625916 0.494751 -0.456055 1441742023 0.392883 0.625671 0.494263 -0.458069 1441742023 0.392883 0.625671 0.494263 -0.458069 1441742023 0.392883 0.625671 0.494263 -0.458069 1441742023 0.392883 0.625671 0.494263 -0.458069 1441742023 0.392883 0.625671 0.494263 -0.458069 1441742023 0.392883 0.625671 0.494263 -0.458069 1441742023 0.392883 0.625671 0.494263 -0.458069 1441742023 0.390198 0.627563 0.491760 -0.460510 1441742023 0.390198 0.627563 0.491760 -0.460510 1441742023 0.390198 0.627563 0.491760 -0.460510 1441742023 0.390198 0.627563 0.491760 -0.460510 1441742023 0.390198 0.627563 0.491760 -0.460510 1441742023 0.390198 0.627563 0.491760 -0.460510 1441742023 0.387512 0.629761 0.488953 -0.462830 1441742023 0.387512 0.629761 0.488953 -0.462830 1441742023 0.387512 0.629761 0.488953 -0.462830 1441742023 0.387512 0.629761 0.488953 -0.462830 1441742023 0.387512 0.629761 0.488953 -0.462830 1441742023 0.387512 0.629761 0.488953 -0.462830 1441742023 0.385254 0.631897 0.486450 -0.464294 1441742023 0.385254 0.631897 0.486450 -0.464294 1441742023 0.385254 0.631897 0.486450 -0.464294 1441742023 0.385254 0.631897 0.486450 -0.464294 1441742023 0.385254 0.631897 0.486450 -0.464294 1441742023 0.385254 0.631897 0.486450 -0.464294 1441742023 0.385254 0.631897 0.486450 -0.464294 1441742023 0.385498 0.632263 0.485779 -0.464294 1441742023 0.385498 0.632263 0.485779 -0.464294 1441742023 0.385498 0.632263 0.485779 -0.464294 1441742023 0.385498 0.632263 0.485779 -0.464294 1441742023 0.385498 0.632263 0.485779 -0.464294 1441742023 0.385498 0.632263 0.485779 -0.464294 1441742023 0.387024 0.630981 0.487366 -0.463135 1441742023 0.387024 0.630981 0.487366 -0.463135 1441742023 0.387024 0.630981 0.487366 -0.463135 1441742023 0.387024 0.630981 0.487366 -0.463135 1441742023 0.387024 0.630981 0.487366 -0.463135 1441742023 0.387024 0.630981 0.487366 -0.463135 1441742023 0.389099 0.629150 0.489258 -0.461853 1441742023 0.389099 0.629150 0.489258 -0.461853 1441742023 0.389099 0.629150 0.489258 -0.461853 1441742023 0.389099 0.629150 0.489258 -0.461853 1441742023 0.389099 0.629150 0.489258 -0.461853 1441742023 0.389099 0.629150 0.489258 -0.461853 1441742023 0.391541 0.626465 0.492615 -0.459900 1441742023 0.391541 0.626465 0.492615 -0.459900 1441742023 0.391541 0.626465 0.492615 -0.459900 1441742023 0.391541 0.626465 0.492615 -0.459900 1441742023 0.391541 0.626465 0.492615 -0.459900 1441742023 0.391541 0.626465 0.492615 -0.459900 1441742023 0.394348 0.624023 0.495972 -0.457214 1441742023 0.394348 0.624023 0.495972 -0.457214 1441742023 0.394348 0.624023 0.495972 -0.457214 1441742023 0.394348 0.624023 0.495972 -0.457214 1441742023 0.394348 0.624023 0.495972 -0.457214 1441742023 0.394348 0.624023 0.495972 -0.457214 1441742023 0.394348 0.624023 0.495972 -0.457214 1441742023 0.396484 0.622620 0.498108 -0.454956 1441742023 0.396484 0.622620 0.498108 -0.454956 1441742023 0.396484 0.622620 0.498108 -0.454956 1441742023 0.396484 0.622620 0.498108 -0.454956 1441742023 0.396484 0.622620 0.498108 -0.454956 1441742023 0.396484 0.622620 0.498108 -0.454956 1441742023 0.396545 0.623108 0.497803 -0.454529 1441742023 0.396545 0.623108 0.497803 -0.454529 1441742023 0.396545 0.623108 0.497803 -0.454529 1441742023 0.396545 0.623108 0.497803 -0.454529 1441742023 0.396545 0.623108 0.497803 -0.454529 1441742023 0.396545 0.623108 0.497803 -0.454529 1441742023 0.396545 0.623108 0.497803 -0.454529 1441742023 0.395813 0.624512 0.495300 -0.455994 1441742023 0.395813 0.624512 0.495300 -0.455994 1441742023 0.395813 0.624512 0.495300 -0.455994 1441742023 0.395813 0.624512 0.495300 -0.455994 1441742023 0.395813 0.624512 0.495300 -0.455994 1441742023 0.395813 0.624512 0.495300 -0.455994 1441742023 0.393066 0.627258 0.489502 -0.460815 1441742023 0.393066 0.627258 0.489502 -0.460815 1441742023 0.393066 0.627258 0.489502 -0.460815 1441742023 0.393066 0.627258 0.489502 -0.460815 1441742023 0.393066 0.627258 0.489502 -0.460815 1441742023 0.393066 0.627258 0.489502 -0.460815 1441742023 0.385193 0.635010 0.479004 -0.467834 1441742023 0.385193 0.635010 0.479004 -0.467834 1441742023 0.385193 0.635010 0.479004 -0.467834 1441742023 0.385193 0.635010 0.479004 -0.467834 1441742023 0.385193 0.635010 0.479004 -0.467834 1441742023 0.385193 0.635010 0.479004 -0.467834 1441742023 0.377808 0.641541 0.468079 -0.475952 1441742023 0.377808 0.641541 0.468079 -0.475952 1441742023 0.377808 0.641541 0.468079 -0.475952 1441742023 0.377808 0.641541 0.468079 -0.475952 1441742023 0.377808 0.641541 0.468079 -0.475952 1441742023 0.377808 0.641541 0.468079 -0.475952 1441742023 0.377808 0.641541 0.468079 -0.475952 1441742023 0.385010 0.637817 0.473022 -0.470337 1441742023 0.385010 0.637817 0.473022 -0.470337 1441742023 0.385010 0.637817 0.473022 -0.470337 1441742023 0.385010 0.637817 0.473022 -0.470337 1441742023 0.385010 0.637817 0.473022 -0.470337 1441742023 0.385010 0.637817 0.473022 -0.470337 1441742023 0.392029 0.633789 0.479736 -0.463013 1441742023 0.392029 0.633789 0.479736 -0.463013 1441742023 0.392029 0.633789 0.479736 -0.463013 1441742023 0.392029 0.633789 0.479736 -0.463013 1441742023 0.392029 0.633789 0.479736 -0.463013 1441742023 0.392029 0.633789 0.479736 -0.463013 1441742023 0.395935 0.629639 0.486572 -0.458313 1441742023 0.395935 0.629639 0.486572 -0.458313 1441742023 0.395935 0.629639 0.486572 -0.458313 1441742023 0.395935 0.629639 0.486572 -0.458313 1441742024 0.395935 0.629639 0.486572 -0.458313 1441742024 0.395935 0.629639 0.486572 -0.458313 1441742024 0.399109 0.625366 0.491699 -0.455872 1441742024 0.399109 0.625366 0.491699 -0.455872 1441742024 0.399109 0.625366 0.491699 -0.455872 1441742024 0.399109 0.625366 0.491699 -0.455872 1441742024 0.399109 0.625366 0.491699 -0.455872 1441742024 0.399109 0.625366 0.491699 -0.455872 1441742024 0.399109 0.625366 0.491699 -0.455872 1441742024 0.403198 0.621460 0.496643 -0.452209 1441742024 0.403198 0.621460 0.496643 -0.452209 1441742024 0.403198 0.621460 0.496643 -0.452209 1441742024 0.403198 0.621460 0.496643 -0.452209 1441742024 0.403198 0.621460 0.496643 -0.452209 1441742024 0.403198 0.621460 0.496643 -0.452209 1441742024 0.405029 0.619202 0.499756 -0.450317 1441742024 0.405029 0.619202 0.499756 -0.450317 1441742024 0.405029 0.619202 0.499756 -0.450317 1441742024 0.405029 0.619202 0.499756 -0.450317 1441742024 0.405029 0.619202 0.499756 -0.450317 1441742024 0.405029 0.619202 0.499756 -0.450317 1441742024 0.405029 0.619202 0.499756 -0.450317 1441742024 0.403992 0.618286 0.501282 -0.450684 1441742024 0.403992 0.618286 0.501282 -0.450684 1441742024 0.403992 0.618286 0.501282 -0.450684 1441742024 0.403992 0.618286 0.501282 -0.450684 1441742024 0.403992 0.618286 0.501282 -0.450684 1441742024 0.403992 0.618286 0.501282 -0.450684 1441742024 0.401184 0.619568 0.499878 -0.453064 1441742024 0.401184 0.619568 0.499878 -0.453064 1441742024 0.401184 0.619568 0.499878 -0.453064 1441742024 0.401184 0.619568 0.499878 -0.453064 1441742024 0.401184 0.619568 0.499878 -0.453064 1441742024 0.401184 0.619568 0.499878 -0.453064 1441742024 0.401184 0.619568 0.499878 -0.453064 1441742024 0.398132 0.621582 0.497314 -0.455750 1441742024 0.398132 0.621582 0.497314 -0.455750 1441742024 0.398132 0.621582 0.497314 -0.455750 1441742024 0.398132 0.621582 0.497314 -0.455750 1441742024 0.398132 0.621582 0.497314 -0.455750 1441742024 0.398132 0.621582 0.497314 -0.455750 1441742024 0.394897 0.623657 0.494934 -0.458435 1441742024 0.394897 0.623657 0.494934 -0.458435 1441742024 0.394897 0.623657 0.494934 -0.458435 1441742024 0.394897 0.623657 0.494934 -0.458435 1441742024 0.394897 0.623657 0.494934 -0.458435 1441742024 0.394897 0.623657 0.494934 -0.458435 1441742024 0.394897 0.623657 0.494934 -0.458435 1441742024 0.392944 0.625610 0.492981 -0.459473 1441742024 0.392944 0.625610 0.492981 -0.459473 1441742024 0.392944 0.625610 0.492981 -0.459473 1441742024 0.392944 0.625610 0.492981 -0.459473 1441742024 0.392944 0.625610 0.492981 -0.459473 1441742024 0.392944 0.625610 0.492981 -0.459473 1441742024 0.392578 0.626831 0.491882 -0.459351 1441742024 0.392578 0.626831 0.491882 -0.459351 1441742024 0.392578 0.626831 0.491882 -0.459351 1441742024 0.392578 0.626831 0.491882 -0.459351 1441742024 0.392578 0.626831 0.491882 -0.459351 1441742024 0.392578 0.626831 0.491882 -0.459351 1441742024 0.394531 0.625305 0.492249 -0.459290 1441742024 0.394531 0.625305 0.492249 -0.459290 1441742024 0.394531 0.625305 0.492249 -0.459290 1441742024 0.394531 0.625305 0.492249 -0.459290 1441742024 0.394531 0.625305 0.492249 -0.459290 1441742024 0.394531 0.625305 0.492249 -0.459290 1441742024 0.398621 0.622559 0.494812 -0.456665 1441742024 0.398621 0.622559 0.494812 -0.456665 1441742024 0.398621 0.622559 0.494812 -0.456665 1441742024 0.398621 0.622559 0.494812 -0.456665 1441742024 0.398621 0.622559 0.494812 -0.456665 1441742024 0.398621 0.622559 0.494812 -0.456665 1441742024 0.398621 0.622559 0.494812 -0.456665 1441742024 0.400696 0.620361 0.496643 -0.455933 1441742024 0.400696 0.620361 0.496643 -0.455933 1441742024 0.400696 0.620361 0.496643 -0.455933 1441742024 0.400696 0.620361 0.496643 -0.455933 1441742024 0.400696 0.620361 0.496643 -0.455933 1441742024 0.400696 0.620361 0.496643 -0.455933 1441742024 0.402649 0.618408 0.497864 -0.455505 1441742024 0.402649 0.618408 0.497864 -0.455505 1441742024 0.402649 0.618408 0.497864 -0.455505 1441742024 0.402649 0.618408 0.497864 -0.455505 1441742024 0.402649 0.618408 0.497864 -0.455505 1441742024 0.402649 0.618408 0.497864 -0.455505 1441742024 0.403198 0.618530 0.497864 -0.454834 1441742024 0.403198 0.618530 0.497864 -0.454834 1441742024 0.403198 0.618530 0.497864 -0.454834 1441742024 0.403198 0.618530 0.497864 -0.454834 1441742024 0.403198 0.618530 0.497864 -0.454834 1441742024 0.403198 0.618530 0.497864 -0.454834 1441742024 0.402283 0.619446 0.496033 -0.456421 1441742024 0.402283 0.619446 0.496033 -0.456421 1441742024 0.402283 0.619446 0.496033 -0.456421 1441742024 0.402283 0.619446 0.496033 -0.456421 1441742024 0.402283 0.619446 0.496033 -0.456421 1441742024 0.402283 0.619446 0.496033 -0.456421 1441742024 0.399170 0.622314 0.492371 -0.459229 1441742024 0.399170 0.622314 0.492371 -0.459229 1441742024 0.399170 0.622314 0.492371 -0.459229 1441742024 0.399170 0.622314 0.492371 -0.459229 1441742024 0.399170 0.622314 0.492371 -0.459229 1441742024 0.399170 0.622314 0.492371 -0.459229 1441742024 0.390320 0.628418 0.483582 -0.467773 1441742024 0.390320 0.628418 0.483582 -0.467773 1441742024 0.390320 0.628418 0.483582 -0.467773 1441742024 0.390320 0.628418 0.483582 -0.467773 1441742024 0.390320 0.628418 0.483582 -0.467773 1441742024 0.390320 0.628418 0.483582 -0.467773 1441742024 0.385071 0.633423 0.474548 -0.474548 1441742024 0.385071 0.633423 0.474548 -0.474548 1441742024 0.385071 0.633423 0.474548 -0.474548 1441742024 0.385071 0.633423 0.474548 -0.474548 1441742024 0.385071 0.633423 0.474548 -0.474548 1441742024 0.385071 0.633423 0.474548 -0.474548 1441742025 0.385376 0.633972 0.474915 -0.473267 1441742025 0.385376 0.633972 0.474915 -0.473267 1441742025 0.385376 0.633972 0.474915 -0.473267 1441742025 0.385376 0.633972 0.474915 -0.473267 1441742025 0.385376 0.633972 0.474915 -0.473267 1441742025 0.385376 0.633972 0.474915 -0.473267 1441742025 0.385376 0.633972 0.474915 -0.473267 1441742025 0.384216 0.635681 0.474915 -0.471924 1441742025 0.384216 0.635681 0.474915 -0.471924 1441742025 0.384216 0.635681 0.474915 -0.471924 1441742025 0.384216 0.635681 0.474915 -0.471924 1441742025 0.384216 0.635681 0.474915 -0.471924 1441742025 0.385132 0.634583 0.476563 -0.471008 1441742025 0.385132 0.634583 0.476563 -0.471008 1441742025 0.385132 0.634583 0.476563 -0.471008 1441742025 0.385132 0.634583 0.476563 -0.471008 1441742025 0.385132 0.634583 0.476563 -0.471008 1441742025 0.385132 0.634583 0.476563 -0.471008 1441742025 0.387573 0.633240 0.478821 -0.468506 1441742025 0.387573 0.633240 0.478821 -0.468506 1441742025 0.387573 0.633240 0.478821 -0.468506 1441742025 0.387573 0.633240 0.478821 -0.468506 1441742025 0.387573 0.633240 0.478821 -0.468506 1441742025 0.387573 0.633240 0.478821 -0.468506 1441742025 0.387573 0.633240 0.478821 -0.468506 1441742025 0.393250 0.630066 0.481689 -0.465027 1441742025 0.393250 0.630066 0.481689 -0.465027 1441742025 0.393250 0.630066 0.481689 -0.465027 1441742025 0.393250 0.630066 0.481689 -0.465027 1441742025 0.393250 0.630066 0.481689 -0.465027 1441742025 0.393250 0.630066 0.481689 -0.465027 1441742025 0.399719 0.623779 0.488037 -0.461365 1441742025 0.399719 0.623779 0.488037 -0.461365 1441742025 0.399719 0.623779 0.488037 -0.461365 1441742025 0.399719 0.623779 0.488037 -0.461365 1441742025 0.399719 0.623779 0.488037 -0.461365 1441742025 0.399719 0.623779 0.488037 -0.461365 1441742025 0.401855 0.619690 0.493835 -0.458862 1441742025 0.401855 0.619690 0.493835 -0.458862 1441742025 0.401855 0.619690 0.493835 -0.458862 1441742025 0.401855 0.619690 0.493835 -0.458862 1441742025 0.401855 0.619690 0.493835 -0.458862 1441742025 0.401855 0.619690 0.493835 -0.458862 1441742025 0.401855 0.619690 0.493835 -0.458862 1441742025 0.400452 0.619568 0.496460 -0.457458 1441742025 0.400452 0.619568 0.496460 -0.457458 1441742025 0.400452 0.619568 0.496460 -0.457458 1441742025 0.400452 0.619568 0.496460 -0.457458 1441742025 0.400452 0.619568 0.496460 -0.457458 1441742025 0.400452 0.619568 0.496460 -0.457458 1441742025 0.396240 0.621704 0.495300 -0.459473 1441742025 0.396240 0.621704 0.495300 -0.459473 1441742025 0.396240 0.621704 0.495300 -0.459473 1441742025 0.396240 0.621704 0.495300 -0.459473 1441742025 0.396240 0.621704 0.495300 -0.459473 1441742025 0.396240 0.621704 0.495300 -0.459473 1441742025 0.390076 0.626160 0.491821 -0.462341 1441742025 0.390076 0.626160 0.491821 -0.462341 1441742025 0.390076 0.626160 0.491821 -0.462341 1441742025 0.390076 0.626160 0.491821 -0.462341 1441742025 0.390076 0.626160 0.491821 -0.462341 1441742025 0.390076 0.626160 0.491821 -0.462341 1441742025 0.383545 0.632019 0.487305 -0.464661 1441742025 0.383545 0.632019 0.487305 -0.464661 1441742025 0.383545 0.632019 0.487305 -0.464661 1441742025 0.383545 0.632019 0.487305 -0.464661 1441742025 0.383545 0.632019 0.487305 -0.464661 1441742025 0.383545 0.632019 0.487305 -0.464661 1441742025 0.383545 0.632019 0.487305 -0.464661 1441742025 0.379761 0.635559 0.483887 -0.466492 1441742025 0.379761 0.635559 0.483887 -0.466492 1441742025 0.379761 0.635559 0.483887 -0.466492 1441742025 0.379761 0.635559 0.483887 -0.466492 1441742025 0.379761 0.635559 0.483887 -0.466492 1441742025 0.379761 0.635559 0.483887 -0.466492 1441742025 0.379089 0.638428 0.481873 -0.465271 1441742025 0.379089 0.638428 0.481873 -0.465271 1441742025 0.379089 0.638428 0.481873 -0.465271 1441742025 0.379089 0.638428 0.481873 -0.465271 1441742025 0.379089 0.638428 0.481873 -0.465271 1441742025 0.379089 0.638428 0.481873 -0.465271 1441742025 0.379822 0.639221 0.481323 -0.464111 1441742025 0.379822 0.639221 0.481323 -0.464111 1441742025 0.379822 0.639221 0.481323 -0.464111 1441742025 0.379822 0.639221 0.481323 -0.464111 1441742025 0.379822 0.639221 0.481323 -0.464111 1441742025 0.379822 0.639221 0.481323 -0.464111 1441742025 0.382507 0.636230 0.483704 -0.463562 1441742025 0.382507 0.636230 0.483704 -0.463562 1441742025 0.382507 0.636230 0.483704 -0.463562 1441742025 0.382507 0.636230 0.483704 -0.463562 1441742025 0.382507 0.636230 0.483704 -0.463562 1441742025 0.382507 0.636230 0.483704 -0.463562 1441742025 0.386353 0.633362 0.487305 -0.460510 1441742025 0.386353 0.633362 0.487305 -0.460510 1441742025 0.386353 0.633362 0.487305 -0.460510 1441742025 0.386353 0.633362 0.487305 -0.460510 1441742025 0.386353 0.633362 0.487305 -0.460510 1441742025 0.386353 0.633362 0.487305 -0.460510 1441742025 0.389282 0.630859 0.491028 -0.457520 1441742025 0.389282 0.630859 0.491028 -0.457520 1441742025 0.389282 0.630859 0.491028 -0.457520 1441742025 0.389282 0.630859 0.491028 -0.457520 1441742025 0.389282 0.630859 0.491028 -0.457520 1441742025 0.389282 0.630859 0.491028 -0.457520 1441742025 0.389282 0.630859 0.491028 -0.457520 1441742025 0.390198 0.629456 0.493164 -0.456421 1441742025 0.390198 0.629456 0.493164 -0.456421 1441742025 0.390198 0.629456 0.493164 -0.456421 1441742025 0.390198 0.629456 0.493164 -0.456421 1441742025 0.390198 0.629456 0.493164 -0.456421 1441742025 0.390198 0.629456 0.493164 -0.456421 1441742025 0.389404 0.630066 0.491272 -0.458252 1441742026 0.389404 0.630066 0.491272 -0.458252 1441742026 0.389404 0.630066 0.491272 -0.458252 1441742026 0.389404 0.630066 0.491272 -0.458252 1441742026 0.389404 0.630066 0.491272 -0.458252 1441742026 0.389404 0.630066 0.491272 -0.458252 1441742026 0.386292 0.633240 0.483521 -0.464722 1441742026 0.386292 0.633240 0.483521 -0.464722 1441742026 0.386292 0.633240 0.483521 -0.464722 1441742026 0.386292 0.633240 0.483521 -0.464722 1441742026 0.386292 0.633240 0.483521 -0.464722 1441742026 0.386292 0.633240 0.483521 -0.464722 1441742026 0.386292 0.633240 0.483521 -0.464722 1441742026 0.376648 0.641174 0.471436 -0.474060 1441742026 0.376648 0.641174 0.471436 -0.474060 1441742026 0.376648 0.641174 0.471436 -0.474060 1441742026 0.376648 0.641174 0.471436 -0.474060 1441742026 0.376648 0.641174 0.471436 -0.474060 1441742026 0.376648 0.641174 0.471436 -0.474060 1441742026 0.370239 0.646851 0.463501 -0.479187 1441742026 0.370239 0.646851 0.463501 -0.479187 1441742026 0.370239 0.646851 0.463501 -0.479187 1441742026 0.370239 0.646851 0.463501 -0.479187 1441742026 0.370239 0.646851 0.463501 -0.479187 1441742026 0.370239 0.646851 0.463501 -0.479187 1441742026 0.373169 0.646912 0.466003 -0.474365 1441742026 0.373169 0.646912 0.466003 -0.474365 1441742026 0.373169 0.646912 0.466003 -0.474365 1441742026 0.373169 0.646912 0.466003 -0.474365 1441742026 0.373169 0.646912 0.466003 -0.474365 1441742026 0.373169 0.646912 0.466003 -0.474365 1441742026 0.375427 0.646545 0.468933 -0.470215 1441742026 0.375427 0.646545 0.468933 -0.470215 1441742026 0.375427 0.646545 0.468933 -0.470215 1441742026 0.375427 0.646545 0.468933 -0.470215 1441742026 0.375427 0.646545 0.468933 -0.470215 1441742026 0.375427 0.646545 0.468933 -0.470215 1441742026 0.375427 0.646545 0.468933 -0.470215 1441742026 0.379517 0.642212 0.473572 -0.468140 1441742026 0.379517 0.642212 0.473572 -0.468140 1441742026 0.379517 0.642212 0.473572 -0.468140 1441742026 0.379517 0.642212 0.473572 -0.468140 1441742026 0.379517 0.642212 0.473572 -0.468140 1441742026 0.379517 0.642212 0.473572 -0.468140 1441742026 0.384033 0.638245 0.477905 -0.465515 1441742026 0.384033 0.638245 0.477905 -0.465515 1441742026 0.384033 0.638245 0.477905 -0.465515 1441742026 0.384033 0.638245 0.477905 -0.465515 1441742026 0.384033 0.638245 0.477905 -0.465515 1441742026 0.384033 0.638245 0.477905 -0.465515 1441742026 0.390930 0.633728 0.481812 -0.461914 1441742026 0.390930 0.633728 0.481812 -0.461914 1441742026 0.390930 0.633728 0.481812 -0.461914 1441742026 0.390930 0.633728 0.481812 -0.461914 1441742026 0.390930 0.633728 0.481812 -0.461914 1441742026 0.390930 0.633728 0.481812 -0.461914 1441742026 0.390930 0.633728 0.481812 -0.461914 1441742026 0.399231 0.627014 0.487549 -0.458008 1441742026 0.399231 0.627014 0.487549 -0.458008 1441742026 0.399231 0.627014 0.487549 -0.458008 1441742026 0.399231 0.627014 0.487549 -0.458008 1441742026 0.399231 0.627014 0.487549 -0.458008 1441742026 0.399231 0.627014 0.487549 -0.458008 1441742026 0.405396 0.620544 0.493103 -0.455444 1441742026 0.405396 0.620544 0.493103 -0.455444 1441742026 0.405396 0.620544 0.493103 -0.455444 1441742026 0.405396 0.620544 0.493103 -0.455444 1441742026 0.405396 0.620544 0.493103 -0.455444 1441742026 0.406616 0.617554 0.495117 -0.456177 1441742026 0.406616 0.617554 0.495117 -0.456177 1441742026 0.406616 0.617554 0.495117 -0.456177 1441742026 0.406616 0.617554 0.495117 -0.456177 1441742026 0.406616 0.617554 0.495117 -0.456177 1441742026 0.406616 0.617554 0.495117 -0.456177 1441742026 0.402954 0.618958 0.492737 -0.460083 1441742026 0.402954 0.618958 0.492737 -0.460083 1441742026 0.402954 0.618958 0.492737 -0.460083 1441742026 0.402954 0.618958 0.492737 -0.460083 1441742026 0.402954 0.618958 0.492737 -0.460083 1441742026 0.402954 0.618958 0.492737 -0.460083 1441742026 0.397339 0.622681 0.487427 -0.465576 1441742026 0.397339 0.622681 0.487427 -0.465576 1441742026 0.397339 0.622681 0.487427 -0.465576 1441742026 0.397339 0.622681 0.487427 -0.465576 1441742026 0.397339 0.622681 0.487427 -0.465576 1441742026 0.397339 0.622681 0.487427 -0.465576 1441742026 0.391602 0.627197 0.481567 -0.470459 1441742026 0.391602 0.627197 0.481567 -0.470459 1441742026 0.391602 0.627197 0.481567 -0.470459 1441742026 0.391602 0.627197 0.481567 -0.470459 1441742026 0.391602 0.627197 0.481567 -0.470459 1441742026 0.391602 0.627197 0.481567 -0.470459 1441742026 0.391602 0.627197 0.481567 -0.470459 1441742026 0.387695 0.631104 0.477173 -0.472961 1441742026 0.387695 0.631104 0.477173 -0.472961 1441742026 0.387695 0.631104 0.477173 -0.472961 1441742026 0.387695 0.631104 0.477173 -0.472961 1441742026 0.387695 0.631104 0.477173 -0.472961 1441742026 0.387695 0.631104 0.477173 -0.472961 1441742026 0.385742 0.633606 0.474609 -0.473755 1441742026 0.385742 0.633606 0.474609 -0.473755 1441742026 0.385742 0.633606 0.474609 -0.473755 1441742026 0.385742 0.633606 0.474609 -0.473755 1441742026 0.385742 0.633606 0.474609 -0.473755 1441742026 0.385742 0.633606 0.474609 -0.473755 1441742026 0.385254 0.634705 0.474670 -0.472595 1441742026 0.385254 0.634705 0.474670 -0.472595 1441742026 0.385254 0.634705 0.474670 -0.472595 1441742026 0.385254 0.634705 0.474670 -0.472595 1441742026 0.385254 0.634705 0.474670 -0.472595 1441742026 0.385254 0.634705 0.474670 -0.472595 1441742026 0.385254 0.634705 0.474670 -0.472595 1441742026 0.386108 0.634094 0.475830 -0.471558 1441742027 0.386108 0.634094 0.475830 -0.471558 1441742027 0.386108 0.634094 0.475830 -0.471558 1441742027 0.386108 0.634094 0.475830 -0.471558 1441742027 0.386108 0.634094 0.475830 -0.471558 1441742027 0.388245 0.632080 0.478149 -0.470093 1441742027 0.388245 0.632080 0.478149 -0.470093 1441742027 0.388245 0.632080 0.478149 -0.470093 1441742027 0.388245 0.632080 0.478149 -0.470093 1441742027 0.388245 0.632080 0.478149 -0.470093 1441742027 0.388245 0.632080 0.478149 -0.470093 1441742027 0.391602 0.629272 0.480957 -0.468262 1441742027 0.391602 0.629272 0.480957 -0.468262 1441742027 0.391602 0.629272 0.480957 -0.468262 1441742027 0.391602 0.629272 0.480957 -0.468262 1441742027 
0.378723 0.637695 0.482971 -0.465332 1441742029 0.378723 0.637695 0.482971 -0.465332 1441742029 0.375671 0.640686 0.477966 -0.468872 1441742029 0.375671 0.640686 0.477966 -0.468872 1441742029 0.375671 0.640686 0.477966 -0.468872 1441742029 0.375671 0.640686 0.477966 -0.468872 1441742029 0.375671 0.640686 0.477966 -0.468872 1441742029 0.375671 0.640686 0.477966 -0.468872 1441742029 0.372314 0.644775 0.471619 -0.472473 1441742029 0.372314 0.644775 0.471619 -0.472473 1441742029 0.372314 0.644775 0.471619 -0.472473 1441742029 0.372314 0.644775 0.471619 -0.472473 1441742029 0.372314 0.644775 0.471619 -0.472473 1441742029 0.372314 0.644775 0.471619 -0.472473 1441742029 0.370483 0.648132 0.466980 -0.473877 1441742029 0.370483 0.648132 0.466980 -0.473877 1441742029 0.370483 0.648132 0.466980 -0.473877 1441742029 0.370483 0.648132 0.466980 -0.473877 1441742029 0.370483 0.648132 0.466980 -0.473877 1441742030 0.370483 0.648132 0.466980 -0.473877 1441742030 0.371094 0.648804 0.466858 -0.472595 1441742030 0.371094 0.648804 0.466858 -0.472595 1441742030 0.371094 0.648804 0.466858 -0.472595 1441742030 0.371094 0.648804 0.466858 -0.472595 1441742030 0.371094 0.648804 0.466858 -0.472595 1441742030 0.371094 0.648804 0.466858 -0.472595 1441742030 0.375427 0.646179 0.470947 -0.468750 1441742030 0.375427 0.646179 0.470947 -0.468750 1441742030 0.375427 0.646179 0.470947 -0.468750 1441742030 0.375427 0.646179 0.470947 -0.468750 1441742030 0.375427 0.646179 0.470947 -0.468750 1441742030 0.375427 0.646179 0.470947 -0.468750 1441742030 0.382751 0.640991 0.479431 -0.461243 1441742030 0.382751 0.640991 0.479431 -0.461243 1441742030 0.382751 0.640991 0.479431 -0.461243 1441742030 0.382751 0.640991 0.479431 -0.461243 1441742030 0.382751 0.640991 0.479431 -0.461243 1441742030 0.382751 0.640991 0.479431 -0.461243 1441742030 0.389709 0.635010 0.489014 -0.453552 1441742030 0.389709 0.635010 0.489014 -0.453552 1441742030 0.389709 0.635010 0.489014 -0.453552 1441742030 0.389709 0.635010 0.489014 -0.453552 1441742030 0.389709 0.635010 0.489014 -0.453552 1441742030 0.389709 0.635010 0.489014 -0.453552 1441742030 0.392761 0.630920 0.494507 -0.450623 1441742030 0.392761 0.630920 0.494507 -0.450623 1441742030 0.392761 0.630920 0.494507 -0.450623 1441742030 0.392761 0.630920 0.494507 -0.450623 1441742030 0.392761 0.630920 0.494507 -0.450623 1441742030 0.392761 0.630920 0.494507 -0.450623 1441742030 0.392761 0.630920 0.494507 -0.450623 1441742030 0.391968 0.630493 0.492371 -0.454224 1441742030 0.391968 0.630493 0.492371 -0.454224 1441742030 0.391968 0.630493 0.492371 -0.454224 1441742030 0.391968 0.630493 0.492371 -0.454224 1441742030 0.391968 0.630493 0.492371 -0.454224 1441742030 0.390076 0.632263 0.487488 -0.458679 1441742030 0.390076 0.632263 0.487488 -0.458679 1441742030 0.390076 0.632263 0.487488 -0.458679 1441742030 0.390076 0.632263 0.487488 -0.458679 1441742030 0.390076 0.632263 0.487488 -0.458679 1441742030 0.390076 0.632263 0.487488 -0.458679 1441742030 0.390076 0.632263 0.487488 -0.458679 1441742030 0.389465 0.633972 0.484802 -0.459717 1441742030 0.389465 0.633972 0.484802 -0.459717 1441742030 0.389465 0.633972 0.484802 -0.459717 1441742030 0.389465 0.633972 0.484802 -0.459717 1441742030 0.389465 0.633972 0.484802 -0.459717 1441742030 0.389709 0.634277 0.483887 -0.460083 1441742030 0.389709 0.634277 0.483887 -0.460083 1441742030 0.389709 0.634277 0.483887 -0.460083 1441742030 0.389709 0.634277 0.483887 -0.460083 1441742030 0.389709 0.634277 0.483887 -0.460083 1441742030 0.389709 0.634277 0.483887 -0.460083 1441742030 0.389709 0.634277 0.483887 -0.460083 1441742030 0.391052 0.632507 0.485229 -0.459839 1441742030 0.391052 0.632507 0.485229 -0.459839 1441742030 0.391052 0.632507 0.485229 -0.459839 1441742030 0.391052 0.632507 0.485229 -0.459839 1441742030 0.391052 0.632507 0.485229 -0.459839 1441742030 0.391052 0.632507 0.485229 -0.459839 1441742030 0.393372 0.629639 0.487549 -0.459351 1441742030 0.393372 0.629639 0.487549 -0.459351 1441742030 0.393372 0.629639 0.487549 -0.459351 1441742030 0.393372 0.629639 0.487549 -0.459351 1441742030 0.393372 0.629639 0.487549 -0.459351 1441742030 0.396973 0.626099 0.490479 -0.458008 1441742030 0.396973 0.626099 0.490479 -0.458008 1441742030 0.396973 0.626099 0.490479 -0.458008 1441742030 0.396973 0.626099 0.490479 -0.458008 1441742030 0.396973 0.626099 0.490479 -0.458008 1441742030 0.396973 0.626099 0.490479 -0.458008 1441742030 0.396973 0.626099 0.490479 -0.458008 1441742030 0.402527 0.621094 0.495789 -0.454224 1441742030 0.402527 0.621094 0.495789 -0.454224 1441742030 0.402527 0.621094 0.495789 -0.454224 1441742030 0.402527 0.621094 0.495789 -0.454224 1441742030 0.402527 0.621094 0.495789 -0.454224 1441742030 0.402527 0.621094 0.495789 -0.454224 1441742030 0.409485 0.613708 0.504700 -0.448303 1441742030 0.409485 0.613708 0.504700 -0.448303 1441742030 0.409485 0.613708 0.504700 -0.448303 1441742030 0.409485 0.613708 0.504700 -0.448303 1441742030 0.409485 0.613708 0.504700 -0.448303 1441742030 0.409485 0.613708 0.504700 -0.448303 1441742030 0.417480 0.608154 0.512695 -0.439209 1441742030 0.417480 0.608154 0.512695 -0.439209 1441742030 0.417480 0.608154 0.512695 -0.439209 1441742030 0.417480 0.608154 0.512695 -0.439209 1441742030 0.417480 0.608154 0.512695 -0.439209 1441742030 0.417480 0.608154 0.512695 -0.439209 1441742030 0.418945 0.606506 0.513672 -0.439026 1441742030 0.418945 0.606506 0.513672 -0.439026 1441742030 0.418945 0.606506 0.513672 -0.439026 1441742030 0.418945 0.606506 0.513672 -0.439026 1441742030 0.418945 0.606506 0.513672 -0.439026 1441742030 0.418945 0.606506 0.513672 -0.439026 1441742030 0.418945 0.606506 0.513672 -0.439026 1441742030 0.414978 0.608276 0.512756 -0.441406 1441742030 0.414978 0.608276 0.512756 -0.441406 1441742030 0.414978 0.608276 0.512756 -0.441406 1441742030 0.414978 0.608276 0.512756 -0.441406 1441742030 0.414978 0.608276 0.512756 -0.441406 1441742030 0.414978 0.608276 0.512756 -0.441406 1441742030 0.408020 0.611389 0.511292 -0.445251 1441742030 0.408020 0.611389 0.511292 -0.445251 1441742030 0.408020 0.611389 0.511292 -0.445251 1441742030 0.408020 0.611389 0.511292 -0.445251 1441742030 0.408020 0.611389 0.511292 -0.445251 1441742031 0.402832 0.617432 0.504272 -0.449585 1441742031 0.402832 0.617432 0.504272 -0.449585 1441742031 0.402832 0.617432 0.504272 -0.449585 1441742031 0.402832 0.617432 0.504272 -0.449585 1441742031 0.402832 0.617432 0.504272 -0.449585 1441742031 0.402832 0.617432 0.504272 -0.449585 1441742031 0.402832 0.617432 0.504272 -0.449585 1441742031 0.396851 0.623230 0.497131 -0.454895 1441742031 0.396851 0.623230 0.497131 -0.454895 1441742031 0.396851 0.623230 0.497131 -0.454895 1441742031 0.396851 0.623230 0.497131 -0.454895 1441742031 0.396851 0.623230 0.497131 -0.454895 1441742031 0.396851 0.623230 0.497131 -0.454895 1441742031 0.393250 0.627075 0.491028 -0.459290 1441742031 0.393250 0.627075 0.491028 -0.459290 1441742031 0.393250 0.627075 0.491028 -0.459290 1441742031 0.393250 0.627075 0.491028 -0.459290 1441742031 0.393250 0.627075 0.491028 -0.459290 1441742031 0.393250 0.627075 0.491028 -0.459290 1441742031 0.391785 0.630127 0.486389 -0.461365 1441742031 0.391785 0.630127 0.486389 -0.461365 1441742031 0.391785 0.630127 0.486389 -0.461365 1441742031 0.391785 0.630127 0.486389 -0.461365 1441742031 0.391785 0.630127 0.486389 -0.461365 1441742031 0.391785 0.630127 0.486389 -0.461365 1441742031 0.393799 0.630737 0.486145 -0.458984 1441742031 0.393799 0.630737 0.486145 -0.458984 1441742031 0.393799 0.630737 0.486145 -0.458984 1441742031 0.393799 0.630737 0.486145 -0.458984 1441742031 0.393799 0.630737 0.486145 -0.458984 1441742031 0.393799 0.630737 0.486145 -0.458984 1441742031 0.396545 0.629517 0.489441 -0.454773 1441742031 0.396545 0.629517 0.489441 -0.454773 1441742031 0.396545 0.629517 0.489441 -0.454773 1441742031 0.396545 0.629517 0.489441 -0.454773 1441742031 0.396545 0.629517 0.489441 -0.454773 1441742031 0.396545 0.629517 0.489441 -0.454773 1441742031 0.399719 0.627319 0.494263 -0.449768 1441742031 0.399719 0.627319 0.494263 -0.449768 1441742031 0.399719 0.627319 0.494263 -0.449768 1441742031 0.399719 0.627319 0.494263 -0.449768 1441742031 0.399719 0.627319 0.494263 -0.449768 1441742031 0.399719 0.627319 0.494263 -0.449768 1441742031 0.401489 0.625488 0.497742 -0.446899 1441742031 0.401489 0.625488 0.497742 -0.446899 1441742031 0.401489 0.625488 0.497742 -0.446899 1441742031 0.401489 0.625488 0.497742 -0.446899 1441742031 0.401489 0.625488 0.497742 -0.446899 1441742031 0.401489 0.625488 0.497742 -0.446899 1441742031 0.401611 0.624390 0.499268 -0.446716 1441742031 0.401611 0.624390 0.499268 -0.446716 1441742031 0.401611 0.624390 0.499268 -0.446716 1441742031 0.401611 0.624390 0.499268 -0.446716 1441742031 0.401611 0.624390 0.499268 -0.446716 1441742031 0.401611 0.624390 0.499268 -0.446716 1441742031 0.400146 0.624512 0.499695 -0.447266 1441742031 0.400146 0.624512 0.499695 -0.447266 1441742031 0.400146 0.624512 0.499695 -0.447266 1441742031 0.400146 0.624512 0.499695 -0.447266 1441742031 0.400146 0.624512 0.499695 -0.447266 1441742031 0.400146 0.624512 0.499695 -0.447266 1441742031 0.400146 0.624512 0.499695 -0.447266 1441742031 0.397583 0.627136 0.497620 -0.448303 1441742031 0.397583 0.627136 0.497620 -0.448303 1441742031 0.397583 0.627136 0.497620 -0.448303 1441742031 0.397583 0.627136 0.497620 -0.448303 1441742031 0.397583 0.627136 0.497620 -0.448303 1441742031 0.397583 0.627136 0.497620 -0.448303 1441742031 0.395020 0.629333 0.494507 -0.450806 1441742031 0.395020 0.629333 0.494507 -0.450806 1441742031 0.395020 0.629333 0.494507 -0.450806 1441742031 0.395020 0.629333 0.494507 -0.450806 1441742031 0.395020 0.629333 0.494507 -0.450806 1441742031 0.395020 0.629333 0.494507 -0.450806 1441742031 0.393616 0.631165 0.493164 -0.451050 1441742031 0.393616 0.631165 0.493164 -0.451050 1441742031 0.393616 0.631165 0.493164 -0.451050 1441742031 0.393616 0.631165 0.493164 -0.451050 1441742031 0.393616 0.631165 0.493164 -0.451050 1441742031 0.392395 0.632629 0.491638 -0.451721 1441742031 0.392395 0.632629 0.491638 -0.451721 1441742031 0.392395 0.632629 0.491638 -0.451721 1441742031 0.392395 0.632629 0.491638 -0.451721 1441742031 0.392395 0.632629 0.491638 -0.451721 1441742031 0.392395 0.632629 0.491638 -0.451721 1441742031 0.392517 0.632446 0.491150 -0.452393 1441742031 0.392517 0.632446 0.491150 -0.452393 1441742031 0.392517 0.632446 0.491150 -0.452393 1441742031 0.392517 0.632446 0.491150 -0.452393 1441742031 0.392517 0.632446 0.491150 -0.452393 1441742031 0.392517 0.632446 0.491150 -0.452393 1441742031 0.394531 0.630737 0.492615 -0.451477 1441742031 0.394531 0.630737 0.492615 -0.451477 1441742031 0.394531 0.630737 0.492615 -0.451477 1441742031 0.394531 0.630737 0.492615 -0.451477 1441742031 0.394531 0.630737 0.492615 -0.451477 1441742031 0.398804 0.626831 0.497131 -0.448120 1441742031 0.398804 0.626831 0.497131 -0.448120 1441742031 0.398804 0.626831 0.497131 -0.448120 1441742031 0.398804 0.626831 0.497131 -0.448120 1441742031 0.398804 0.626831 0.497131 -0.448120 1441742031 0.398804 0.626831 0.497131 -0.448120 1441742031 0.398804 0.626831 0.497131 -0.448120 1441742031 0.405884 0.620178 0.506348 -0.440613 1441742031 0.405884 0.620178 0.506348 -0.440613 1441742031 0.405884 0.620178 0.506348 -0.440613 1441742031 0.405884 0.620178 0.506348 -0.440613 1441742031 0.405884 0.620178 0.506348 -0.440613 1441742031 0.405884 0.620178 0.506348 -0.440613 1441742031 0.412598 0.614502 0.516052 -0.431030 1441742032 0.412598 0.614502 0.516052 -0.431030 1441742032 0.412598 0.614502 0.516052 -0.431030 1441742032 0.412598 0.614502 0.516052 -0.431030 1441742032 0.412598 0.614502 0.516052 -0.431030 1441742032 0.412598 0.614502 0.516052 -0.431030 1441742032 0.412598 0.614502 0.516052 -0.431030 1441742032 0.416016 0.612122 0.521729 -0.424194 1441742032 0.416016 0.612122 0.521729 -0.424194 1441742032 0.416016 0.612122 0.521729 -0.424194 1441742032 0.416016 0.612122 0.521729 -0.424194 1441742032 0.416016 0.612122 0.521729 -0.424194 1441742032 0.416016 0.612122 0.521729 -0.424194 1441742032 0.413879 0.613403 0.520630 -0.425781 1441742032 0.413879 0.613403 0.520630 -0.425781 1441742032 0.413879 0.613403 0.520630 -0.425781 1441742032 0.413879 0.613403 0.520630 -0.425781 1441742032 0.413879 0.613403 0.520630 -0.425781 1441742032 0.413879 0.613403 0.520630 -0.425781 1441742032 0.408020 0.618103 0.513733 -0.432983 1441742032 0.408020 0.618103 0.513733 -0.432983 1441742032 0.408020 0.618103 0.513733 -0.432983 1441742032 0.408020 0.618103 0.513733 -0.432983 1441742032 0.408020 0.618103 0.513733 -0.432983 1441742032 0.408020 0.618103 0.513733 -0.432983 1441742032 0.408020 0.618103 0.513733 -0.432983 1441742032 0.401733 0.623657 0.505432 -0.440613 1441742032 0.401733 0.623657 0.505432 -0.440613 1441742032 0.401733 0.623657 0.505432 -0.440613 1441742032 0.401733 0.623657 0.505432 -0.440613 1441742032 0.401733 0.623657 0.505432 -0.440613 1441742032 0.401733 0.623657 0.505432 -0.440613 1441742032 0.401733 0.623657 0.505432 -0.440613 1441742032 0.396484 0.628235 0.498169 -0.447083 1441742032 0.396484 0.628235 0.498169 -0.447083 1441742032 0.396484 0.628235 0.498169 -0.447083 1441742032 0.396484 0.628235 0.498169 -0.447083 1441742032 0.396484 0.628235 0.498169 -0.447083 1441742032 0.396484 0.628235 0.498169 -0.447083 1441742032 0.393005 0.631897 0.490784 -0.453064 1441742032 0.393005 0.631897 0.490784 -0.453064 1441742032 0.393005 0.631897 0.490784 -0.453064 1441742032 0.393005 0.631897 0.490784 -0.453064 1441742032 0.393005 0.631897 0.490784 -0.453064 1441742032 0.393005 0.631897 0.490784 -0.453064 1441742032 0.393005 0.631897 0.490784 -0.453064 1441742032 0.391663 0.632996 0.486145 -0.457703 1441742032 0.391663 0.632996 0.486145 -0.457703 1441742032 0.391663 0.632996 0.486145 -0.457703 1441742032 0.391663 0.632996 0.486145 -0.457703 1441742032 0.391663 0.632996 0.486145 -0.457703 1441742032 0.391663 0.632996 0.486145 -0.457703 1441742032 0.392334 0.633240 0.483215 -0.459961 1441742032 0.392334 0.633240 0.483215 -0.459961 1441742032 0.392334 0.633240 0.483215 -0.459961 1441742032 0.392334 0.633240 0.483215 -0.459961 1441742032 0.392334 0.633240 0.483215 -0.459961 1441742032 0.392334 0.633240 0.483215 -0.459961 1441742032 0.395142 0.632141 0.484192 -0.458008 1441742032 0.395142 0.632141 0.484192 -0.458008 1441742032 0.395142 0.632141 0.484192 -0.458008 1441742032 0.395142 0.632141 0.484192 -0.458008 1441742032 0.395142 0.632141 0.484192 -0.458008 1441742032 0.398743 0.630188 0.487183 -0.454346 1441742032 0.398743 0.630188 0.487183 -0.454346 1441742032 0.398743 0.630188 0.487183 -0.454346 1441742032 0.398743 0.630188 0.487183 -0.454346 1441742032 0.398743 0.630188 0.487183 -0.454346 1441742032 0.398743 0.630188 0.487183 -0.454346 1441742032 0.402039 0.627747 0.490845 -0.450867 1441742032 0.402039 0.627747 0.490845 -0.450867 1441742032 0.402039 0.627747 0.490845 -0.450867 1441742032 0.402039 0.627747 0.490845 -0.450867 1441742032 0.402039 0.627747 0.490845 -0.450867 1441742032 0.402039 0.627747 0.490845 -0.450867 1441742032 0.402893 0.626282 0.493042 -0.449768 1441742032 0.402893 0.626282 0.493042 -0.449768 1441742032 0.402893 0.626282 0.493042 -0.449768 1441742032 0.402893 0.626282 0.493042 -0.449768 1441742032 0.402893 0.626282 0.493042 -0.449768 1441742032 0.402893 0.626282 0.493042 -0.449768 1441742032 0.401672 0.625916 0.492798 -0.451599 1441742032 0.401672 0.625916 0.492798 -0.451599 1441742032 0.401672 0.625916 0.492798 -0.451599 1441742032 0.401672 0.625916 0.492798 -0.451599 1441742032 0.401672 0.625916 0.492798 -0.451599 1441742032 0.401672 0.625916 0.492798 -0.451599 1441742032 0.401672 0.625916 0.492798 -0.451599 1441742032 0.398804 0.628052 0.489929 -0.454285 1441742032 0.398804 0.628052 0.489929 -0.454285 1441742032 0.398804 0.628052 0.489929 -0.454285 1441742032 0.398804 0.628052 0.489929 -0.454285 1441742032 0.398804 0.628052 0.489929 -0.454285 1441742032 0.398804 0.628052 0.489929 -0.454285 1441742032 0.396179 0.630554 0.485413 -0.458008 1441742032 0.396179 0.630554 0.485413 -0.458008 1441742032 0.396179 0.630554 0.485413 -0.458008 1441742032 0.396179 0.630554 0.485413 -0.458008 1441742032 0.396179 0.630554 0.485413 -0.458008 1441742032 0.394165 0.632324 0.482727 -0.460083 1441742032 0.394165 0.632324 0.482727 -0.460083 1441742032 0.394165 0.632324 0.482727 -0.460083 1441742032 0.394165 0.632324 0.482727 -0.460083 1441742032 0.394165 0.632324 0.482727 -0.460083 1441742032 0.393372 0.633240 0.481201 -0.461182 1441742032 0.393372 0.633240 0.481201 -0.461182 1441742032 0.393372 0.633240 0.481201 -0.461182 1441742032 0.393372 0.633240 0.481201 -0.461182 1441742032 0.393372 0.633240 0.481201 -0.461182 1441742032 0.393372 0.633240 0.481201 -0.461182 1441742032 0.393372 0.633240 0.481201 -0.461182 1441742032 0.394104 0.632385 0.481995 -0.460815 1441742032 0.394104 0.632385 0.481995 -0.460815 1441742033 0.394104 0.632385 0.481995 -0.460815 1441742033 0.394104 0.632385 0.481995 -0.460815 1441742033 0.394104 0.632385 0.481995 -0.460815 1441742033 0.394104 0.632385 0.481995 -0.460815 1441742033 0.396973 0.629456 0.485291 -0.458923 1441742033 0.396973 0.629456 0.485291 -0.458923 1441742033 0.396973 0.629456 0.485291 -0.458923 1441742033 0.396973 0.629456 0.485291 -0.458923 1441742033 0.396973 0.629456 0.485291 -0.458923 1441742033 0.396973 0.629456 0.485291 -0.458923 1441742033 0.401733 0.625610 0.490723 -0.454224 1441742033 0.401733 0.625610 0.490723 -0.454224 1441742033 0.401733 0.625610 0.490723 -0.454224 1441742033 0.401733 0.625610 0.490723 -0.454224 1441742033 0.401733 0.625610 0.490723 -0.454224 1441742033 0.401733 0.625610 0.490723 -0.454224 1441742033 0.401733 0.625610 0.490723 -0.454224 1441742033 0.406128 0.621887 0.495850 -0.449890 1441742033 0.406128 0.621887 0.495850 -0.449890 1441742033 0.406128 0.621887 0.495850 -0.449890 1441742033 0.406128 0.621887 0.495850 -0.449890 1441742033 0.406128 0.621887 0.495850 -0.449890 1441742033 0.406128 0.621887 0.495850 -0.449890 1441742033 0.409546 0.619141 0.499878 -0.446106 1441742033 0.409546 0.619141 0.499878 -0.446106 1441742033 0.409546 0.619141 0.499878 -0.446106 1441742033 0.409546 0.619141 0.499878 -0.446106 1441742033 0.409546 0.619141 0.499878 -0.446106 1441742033 0.409546 0.619141 0.499878 -0.446106 1441742033 0.411560 0.617615 0.504456 -0.441162 1441742033 0.411560 0.617615 0.504456 -0.441162 1441742033 0.411560 0.617615 0.504456 -0.441162 1441742033 0.411560 0.617615 0.504456 -0.441162 1441742033 0.411560 0.617615 0.504456 -0.441162 1441742033 0.411560 0.617615 0.504456 -0.441162 1441742033 0.411560 0.617615 0.504456 -0.441162 1441742033 0.411499 0.618408 0.507202 -0.436890 1441742033 0.411499 0.618408 0.507202 -0.436890 1441742033 0.411499 0.618408 0.507202 -0.436890 1441742033 0.411499 0.618408 0.507202 -0.436890 1441742033 0.411499 0.618408 0.507202 -0.436890 1441742033 0.411499 0.618408 0.507202 -0.436890 1441742033 0.407593 0.621399 0.504883 -0.439026 1441742033 0.407593 0.621399 0.504883 -0.439026 1441742033 0.407593 0.621399 0.504883 -0.439026 1441742033 0.407593 0.621399 0.504883 -0.439026 1441742033 0.407593 0.621399 0.504883 -0.439026 1441742033 0.407593 0.621399 0.504883 -0.439026 1441742033 0.401062 0.625549 0.498718 -0.446167 1441742033 0.401062 0.625549 0.498718 -0.446167 1441742033 0.401062 0.625549 0.498718 -0.446167 1441742033 0.401062 0.625549 0.498718 -0.446167 1441742033 0.401062 0.625549 0.498718 -0.446167 1441742033 0.401062 0.625549 0.498718 -0.446167 1441742033 0.395447 0.629578 0.491699 -0.453308 1441742033 0.395447 0.629578 0.491699 -0.453308 1441742033 0.395447 0.629578 0.491699 -0.453308 1441742033 0.395447 0.629578 0.491699 -0.453308 1441742033 0.395447 0.629578 0.491699 -0.453308 1441742033 0.395447 0.629578 0.491699 -0.453308 1441742033 0.395447 0.629578 0.491699 -0.453308 1441742033 0.391357 0.633301 0.484802 -0.459045 1441742033 0.391357 0.633301 0.484802 -0.459045 1441742033 0.391357 0.633301 0.484802 -0.459045 1441742033 0.391357 0.633301 0.484802 -0.459045 1441742033 0.391357 0.633301 0.484802 -0.459045 1441742033 0.391357 0.633301 0.484802 -0.459045 1441742033 0.389404 0.635864 0.479309 -0.462830 1441742033 0.389404 0.635864 0.479309 -0.462830 1441742033 0.389404 0.635864 0.479309 -0.462830 1441742033 0.389404 0.635864 0.479309 -0.462830 1441742033 0.389404 0.635864 0.479309 -0.462830 1441742033 0.389404 0.635864 0.479309 -0.462830 1441742033 0.389771 0.636353 0.478333 -0.462952 1441742033 0.389771 0.636353 0.478333 -0.462952 1441742033 0.389771 0.636353 0.478333 -0.462952 1441742033 0.389771 0.636353 0.478333 -0.462952 1441742033 0.389771 0.636353 0.478333 -0.462952 1441742033 0.389771 0.636353 0.478333 -0.462952 1441742033 0.393311 0.634338 0.479980 -0.460999 1441742033 0.393311 0.634338 0.479980 -0.460999 1441742033 0.393311 0.634338 0.479980 -0.460999 1441742033 0.393311 0.634338 0.479980 -0.460999 1441742033 0.393311 0.634338 0.479980 -0.460999 1441742033 0.393311 0.634338 0.479980 -0.460999 1441742033 0.398193 0.630737 0.484741 -0.456665 1441742033 0.398193 0.630737 0.484741 -0.456665 1441742033 0.398193 0.630737 0.484741 -0.456665 1441742033 0.398193 0.630737 0.484741 -0.456665 1441742033 0.398193 0.630737 0.484741 -0.456665 1441742033 0.402527 0.626770 0.491699 -0.450928 1441742033 0.402527 0.626770 0.491699 -0.450928 1441742033 0.402527 0.626770 0.491699 -0.450928 1441742033 0.402527 0.626770 0.491699 -0.450928 1441742033 0.402527 0.626770 0.491699 -0.450928 1441742033 0.405212 0.624146 0.498108 -0.445129 1441742033 0.405212 0.624146 0.498108 -0.445129 1441742033 0.405212 0.624146 0.498108 -0.445129 1441742033 0.405212 0.624146 0.498108 -0.445129 1441742033 0.405212 0.624146 0.498108 -0.445129 1441742033 0.405212 0.624146 0.498108 -0.445129 1441742033 0.405212 0.624146 0.498108 -0.445129 1441742033 0.403564 0.623962 0.500122 -0.444519 1441742033 0.403564 0.623962 0.500122 -0.444519 1441742033 0.403564 0.623962 0.500122 -0.444519 1441742033 0.403564 0.623962 0.500122 -0.444519 1441742033 0.403564 0.623962 0.500122 -0.444519 1441742033 0.403564 0.623962 0.500122 -0.444519 1441742033 0.398560 0.626038 0.498352 -0.448120 1441742033 0.398560 0.626038 0.498352 -0.448120 1441742033 0.398560 0.626038 0.498352 -0.448120 1441742034 0.398560 0.626038 0.498352 -0.448120 1441742034 0.398560 0.626038 0.498352 -0.448120 1441742034 0.398560 0.626038 0.498352 -0.448120 1441742034 0.394287 0.629028 0.494873 -0.451599 1441742034 0.394287 0.629028 0.494873 -0.451599 1441742034 0.394287 0.629028 0.494873 -0.451599 1441742034 0.394287 0.629028 0.494873 -0.451599 1441742034 0.394287 0.629028 0.494873 -0.451599 1441742034 0.394287 0.629028 0.494873 -0.451599 1441742034 0.394287 0.629028 0.494873 -0.451599 1441742034 0.390503 0.633179 0.490356 -0.453979 1441742034 0.390503 0.633179 0.490356 -0.453979 1441742034 0.390503 0.633179 0.490356 -0.453979 1441742034 0.390503 0.633179 0.490356 -0.453979 1441742034 0.390503 0.633179 0.490356 -0.453979 1441742034 0.390503 0.633179 0.490356 -0.453979 1441742034 0.387085 0.636169 0.486389 -0.456970 1441742034 0.387085 0.636169 0.486389 -0.456970 1441742034 0.387085 0.636169 0.486389 -0.456970 1441742034 0.387085 0.636169 0.486389 -0.456970 1441742034 0.387085 0.636169 0.486389 -0.456970 1441742034 0.387085 0.636169 0.486389 -0.456970 1441742034 0.386169 0.636597 0.484680 -0.458923 1441742034 0.386169 0.636597 0.484680 -0.458923 1441742034 0.386169 0.636597 0.484680 -0.458923 1441742034 0.386169 0.636597 0.484680 -0.458923 1441742034 0.386169 0.636597 0.484680 -0.458923 1441742034 0.387939 0.634644 0.485840 -0.458984 1441742034 0.387939 0.634644 0.485840 -0.458984 1441742034 0.387939 0.634644 0.485840 -0.458984 1441742034 0.387939 0.634644 0.485840 -0.458984 1441742034 0.387939 0.634644 0.485840 -0.458984 1441742034 0.387939 0.634644 0.485840 -0.458984 1441742034 0.387939 0.634644 0.485840 -0.458984 1441742034 0.391846 0.631287 0.489685 -0.456238 1441742034 0.391846 0.631287 0.489685 -0.456238 1441742034 0.391846 0.631287 0.489685 -0.456238 1441742034 0.391846 0.631287 0.489685 -0.456238 1441742034 0.391846 0.631287 0.489685 -0.456238 1441742034 0.391846 0.631287 0.489685 -0.456238 1441742034 0.396851 0.626831 0.494202 -0.453186 1441742034 0.396851 0.626831 0.494202 -0.453186 1441742034 0.396851 0.626831 0.494202 -0.453186 1441742034 0.396851 0.626831 0.494202 -0.453186 1441742034 0.396851 0.626831 0.494202 -0.453186 1441742034 0.396851 0.626831 0.494202 -0.453186 1441742034 0.396851 0.626831 0.494202 -0.453186 1441742034 0.403870 0.621887 0.499817 -0.447510 1441742034 0.403870 0.621887 0.499817 -0.447510 1441742034 0.403870 0.621887 0.499817 -0.447510 1441742034 0.403870 0.621887 0.499817 -0.447510 1441742034 0.403870 0.621887 0.499817 -0.447510 1441742034 0.408997 0.617249 0.508179 -0.439758 1441742034 0.408997 0.617249 0.508179 -0.439758 1441742034 0.408997 0.617249 0.508179 -0.439758 1441742034 0.408997 0.617249 0.508179 -0.439758 1441742034 0.408997 0.617249 0.508179 -0.439758 1441742034 0.408997 0.617249 0.508179 -0.439758 1441742034 0.406738 0.618835 0.506653 -0.441406 1441742034 0.406738 0.618835 0.506653 -0.441406 1441742034 0.406738 0.618835 0.506653 -0.441406 1441742034 0.406738 0.618835 0.506653 -0.441406 1441742034 0.406738 0.618835 0.506653 -0.441406 1441742034 0.406738 0.618835 0.506653 -0.441406 1441742034 0.406738 0.618835 0.506653 -0.441406 1441742034 0.400574 0.623718 0.499695 -0.448120 1441742034 0.400574 0.623718 0.499695 -0.448120 1441742034 0.400574 0.623718 0.499695 -0.448120 1441742034 0.400574 0.623718 0.499695 -0.448120 1441742034 0.400574 0.623718 0.499695 -0.448120 1441742034 0.400574 0.623718 0.499695 -0.448120 1441742034 0.392517 0.629578 0.492065 -0.455444 1441742034 0.392517 0.629578 0.492065 -0.455444 1441742034 0.392517 0.629578 0.492065 -0.455444 1441742034 0.392517 0.629578 0.492065 -0.455444 1441742034 0.392517 0.629578 0.492065 -0.455444 1441742034 0.392517 0.629578 0.492065 -0.455444 1441742034 0.392517 0.629578 0.492065 -0.455444 1441742034 0.386658 0.634277 0.484497 -0.461975 1441742034 0.386658 0.634277 0.484497 -0.461975 1441742034 0.386658 0.634277 0.484497 -0.461975 1441742034 0.386658 0.634277 0.484497 -0.461975 1441742034 0.386658 0.634277 0.484497 -0.461975 1441742034 0.386658 0.634277 0.484497 -0.461975 1441742034 0.383301 0.637451 0.478516 -0.466553 1441742034 0.383301 0.637451 0.478516 -0.466553 1441742034 0.383301 0.637451 0.478516 -0.466553 1441742034 0.383301 0.637451 0.478516 -0.466553 1441742034 0.383301 0.637451 0.478516 -0.466553 1441742034 0.383301 0.637451 0.478516 -0.466553 1441742034 0.381409 0.639160 0.473572 -0.470825 1441742034 0.381409 0.639160 0.473572 -0.470825 1441742034 0.381409 0.639160 0.473572 -0.470825 1441742034 0.381409 0.639160 0.473572 -0.470825 1441742034 0.381409 0.639160 0.473572 -0.470825 1441742034 0.381409 0.639160 0.473572 -0.470825 1441742034 0.381592 0.639038 0.471313 -0.473145 1441742034 0.381592 0.639038 0.471313 -0.473145 1441742034 0.381592 0.639038 0.471313 -0.473145 1441742034 0.381592 0.639038 0.471313 -0.473145 1441742034 0.381592 0.639038 0.471313 -0.473145 1441742034 0.384216 0.637878 0.471985 -0.471802 1441742034 0.384216 0.637878 0.471985 -0.471802 1441742034 0.384216 0.637878 0.471985 -0.471802 1441742034 0.384216 0.637878 0.471985 -0.471802 1441742034 0.384216 0.637878 0.471985 -0.471802 1441742034 0.386780 0.635986 0.474915 -0.469421 1441742034 0.386780 0.635986 0.474915 -0.469421 1441742034 0.386780 0.635986 0.474915 -0.469421 1441742034 0.386780 0.635986 0.474915 -0.469421 1441742035 0.386780 0.635986 0.474915 -0.469421 1441742035 0.386780 0.635986 0.474915 -0.469421 1441742035 0.389099 0.634277 0.478882 -0.465698 1441742035 0.389099 0.634277 0.478882 -0.465698 1441742035 0.389099 0.634277 0.478882 -0.465698 1441742035 0.389099 0.634277 0.478882 -0.465698 1441742035 0.389099 0.634277 0.478882 -0.465698 1441742035 0.391418 0.632263 0.482239 -0.463013 1441742035 0.391418 0.632263 0.482239 -0.463013 1441742035 0.391418 0.632263 0.482239 -0.463013 1441742035 0.391418 0.632263 0.482239 -0.463013 1441742035 0.391418 0.632263 0.482239 -0.463013 1441742035 0.391418 0.632263 0.482239 -0.463013 1441742035 0.391724 0.631653 0.483948 -0.461853 1441742035 0.391724 0.631653 0.483948 -0.461853 1441742035 
0.389465 0.633606 0.487061 -0.457764 1441742037 0.394836 0.627319 0.494385 -0.454041 1441742037 0.394836 0.627319 0.494385 -0.454041 1441742037 0.394836 0.627319 0.494385 -0.454041 1441742037 0.394836 0.627319 0.494385 -0.454041 1441742037 0.394836 0.627319 0.494385 -0.454041 1441742037 0.394836 0.627319 0.494385 -0.454041 1441742037 0.394836 0.627319 0.494385 -0.454041 1441742037 0.398743 0.620850 0.501526 -0.451599 1441742037 0.398743 0.620850 0.501526 -0.451599 1441742037 0.398743 0.620850 0.501526 -0.451599 1441742037 0.398743 0.620850 0.501526 -0.451599 1441742037 0.398743 0.620850 0.501526 -0.451599 1441742037 0.398743 0.620850 0.501526 -0.451599 1441742037 0.399963 0.617798 0.505127 -0.450684 1441742037 0.399963 0.617798 0.505127 -0.450684 1441742037 0.399963 0.617798 0.505127 -0.450684 1441742037 0.399963 0.617798 0.505127 -0.450684 1441742037 0.399963 0.617798 0.505127 -0.450684 1441742037 0.398254 0.617676 0.504211 -0.453430 1441742037 0.398254 0.617676 0.504211 -0.453430 1441742037 0.398254 0.617676 0.504211 -0.453430 1441742037 0.398254 0.617676 0.504211 -0.453430 1441742037 0.398254 0.617676 0.504211 -0.453430 1441742037 0.398254 0.617676 0.504211 -0.453430 1441742037 0.394104 0.620850 0.499512 -0.457825 1441742037 0.394104 0.620850 0.499512 -0.457825 1441742037 0.394104 0.620850 0.499512 -0.457825 1441742037 0.394104 0.620850 0.499512 -0.457825 1441742037 0.394104 0.620850 0.499512 -0.457825 1441742037 0.394104 0.620850 0.499512 -0.457825 1441742037 0.389526 0.625854 0.493591 -0.461365 1441742037 0.389526 0.625854 0.493591 -0.461365 1441742037 0.389526 0.625854 0.493591 -0.461365 1441742037 0.389526 0.625854 0.493591 -0.461365 1441742037 0.389526 0.625854 0.493591 -0.461365 1441742037 0.389526 0.625854 0.493591 -0.461365 1441742037 0.386047 0.630371 0.488953 -0.463135 1441742037 0.386047 0.630371 0.488953 -0.463135 1441742038 0.386047 0.630371 0.488953 -0.463135 1441742038 0.386047 0.630371 0.488953 -0.463135 1441742038 0.386047 0.630371 0.488953 -0.463135 1441742038 0.386047 0.630371 0.488953 -0.463135 1441742038 0.383789 0.633423 0.486328 -0.463562 1441742038 0.383789 0.633423 0.486328 -0.463562 1441742038 0.383789 0.633423 0.486328 -0.463562 1441742038 0.383789 0.633423 0.486328 -0.463562 1441742038 0.383789 0.633423 0.486328 -0.463562 1441742038 0.383789 0.633423 0.486328 -0.463562 1441742038 0.383911 0.634094 0.485046 -0.463989 1441742038 0.383911 0.634094 0.485046 -0.463989 1441742038 0.383911 0.634094 0.485046 -0.463989 1441742038 0.383911 0.634094 0.485046 -0.463989 1441742038 0.383911 0.634094 0.485046 -0.463989 1441742038 0.383911 0.634094 0.485046 -0.463989 1441742038 0.385803 0.632935 0.484863 -0.464050 1441742038 0.385803 0.632935 0.484863 -0.464050 1441742038 0.385803 0.632935 0.484863 -0.464050 1441742038 0.385803 0.632935 0.484863 -0.464050 1441742038 0.385803 0.632935 0.484863 -0.464050 1441742038 0.385803 0.632935 0.484863 -0.464050 1441742038 0.387695 0.631531 0.485657 -0.463623 1441742038 0.387695 0.631531 0.485657 -0.463623 1441742038 0.387695 0.631531 0.485657 -0.463623 1441742038 0.387695 0.631531 0.485657 -0.463623 1441742038 0.387695 0.631531 0.485657 -0.463623 1441742038 0.387695 0.631531 0.485657 -0.463623 1441742038 0.389038 0.630127 0.486511 -0.463501 1441742038 0.389038 0.630127 0.486511 -0.463501 1441742038 0.389038 0.630127 0.486511 -0.463501 1441742038 0.389038 0.630127 0.486511 -0.463501 1441742038 0.389038 0.630127 0.486511 -0.463501 1441742038 0.389038 0.630127 0.486511 -0.463501 1441742038 0.389587 0.629333 0.486450 -0.464172 1441742038 0.389587 0.629333 0.486450 -0.464172 1441742038 0.389587 0.629333 0.486450 -0.464172 1441742038 0.389587 0.629333 0.486450 -0.464172 1441742038 0.389587 0.629333 0.486450 -0.464172 1441742038 0.389587 0.629333 0.486450 -0.464172 1441742038 0.389587 0.629333 0.486450 -0.464172 1441742038 0.388489 0.630920 0.483826 -0.465698 1441742038 0.388489 0.630920 0.483826 -0.465698 1441742038 0.388489 0.630920 0.483826 -0.465698 1441742038 0.388489 0.630920 0.483826 -0.465698 1441742038 0.388489 0.630920 0.483826 -0.465698 1441742038 0.388489 0.630920 0.483826 -0.465698 1441742038 0.383911 0.635376 0.478455 -0.468994 1441742038 0.383911 0.635376 0.478455 -0.468994 1441742038 0.383911 0.635376 0.478455 -0.468994 1441742038 0.383911 0.635376 0.478455 -0.468994 1441742038 0.383911 0.635376 0.478455 -0.468994 1441742038 0.383911 0.635376 0.478455 -0.468994 1441742038 0.383911 0.635376 0.478455 -0.468994 1441742038 0.376648 0.641418 0.469788 -0.475342 1441742038 0.376648 0.641418 0.469788 -0.475342 1441742038 0.376648 0.641418 0.469788 -0.475342 1441742038 0.376648 0.641418 0.469788 -0.475342 1441742038 0.376648 0.641418 0.469788 -0.475342 1441742038 0.376648 0.641418 0.469788 -0.475342 1441742038 0.366394 0.649719 0.458923 -0.482666 1441742038 0.366394 0.649719 0.458923 -0.482666 1441742038 0.366394 0.649719 0.458923 -0.482666 1441742038 0.366394 0.649719 0.458923 -0.482666 1441742038 0.366394 0.649719 0.458923 -0.482666 1441742038 0.366394 0.649719 0.458923 -0.482666 1441742038 0.354370 0.659668 0.451050 -0.485535 1441742038 0.354370 0.659668 0.451050 -0.485535 1441742038 0.354370 0.659668 0.451050 -0.485535 1441742038 0.354370 0.659668 0.451050 -0.485535 1441742038 0.354370 0.659668 0.451050 -0.485535 1441742038 0.354370 0.659668 0.451050 -0.485535 1441742038 0.350037 0.664612 0.448120 -0.484680 1441742038 0.350037 0.664612 0.448120 -0.484680 1441742038 0.350037 0.664612 0.448120 -0.484680 1441742038 0.350037 0.664612 0.448120 -0.484680 1441742038 0.350037 0.664612 0.448120 -0.484680 1441742038 0.350037 0.664612 0.448120 -0.484680 1441742038 0.353271 0.662842 0.452515 -0.480652 1441742038 0.353271 0.662842 0.452515 -0.480652 1441742038 0.353271 0.662842 0.452515 -0.480652 1441742038 0.353271 0.662842 0.452515 -0.480652 1441742038 0.353271 0.662842 0.452515 -0.480652 1441742038 0.353271 0.662842 0.452515 -0.480652 1441742038 0.359558 0.658569 0.458923 -0.475769 1441742038 0.359558 0.658569 0.458923 -0.475769 1441742038 0.359558 0.658569 0.458923 -0.475769 1441742038 0.359558 0.658569 0.458923 -0.475769 1441742038 0.359558 0.658569 0.458923 -0.475769 1441742038 0.359558 0.658569 0.458923 -0.475769 1441742038 0.359558 0.658569 0.458923 -0.475769 1441742038 0.367065 0.652466 0.465332 -0.472168 1441742038 0.367065 0.652466 0.465332 -0.472168 1441742038 0.367065 0.652466 0.465332 -0.472168 1441742038 0.367065 0.652466 0.465332 -0.472168 1441742038 0.367065 0.652466 0.465332 -0.472168 1441742038 0.367065 0.652466 0.465332 -0.472168 1441742038 0.374634 0.645386 0.471130 -0.470276 1441742038 0.374634 0.645386 0.471130 -0.470276 1441742038 0.374634 0.645386 0.471130 -0.470276 1441742038 0.374634 0.645386 0.471130 -0.470276 1441742038 0.374634 0.645386 0.471130 -0.470276 1441742038 0.374634 0.645386 0.471130 -0.470276 1441742038 0.381042 0.639709 0.476440 -0.467468 1441742038 0.381042 0.639709 0.476440 -0.467468 1441742038 0.381042 0.639709 0.476440 -0.467468 1441742038 0.381042 0.639709 0.476440 -0.467468 1441742038 0.381042 0.639709 0.476440 -0.467468 1441742038 0.381042 0.639709 0.476440 -0.467468 1441742038 0.381042 0.639709 0.476440 -0.467468 1441742038 0.385620 0.635254 0.481201 -0.464844 1441742038 0.385620 0.635254 0.481201 -0.464844 1441742039 0.385620 0.635254 0.481201 -0.464844 1441742039 0.385620 0.635254 0.481201 -0.464844 1441742039 0.385620 0.635254 0.481201 -0.464844 1441742039 0.385620 0.635254 0.481201 -0.464844 1441742039 0.386658 0.632690 0.484314 -0.464294 1441742039 0.386658 0.632690 0.484314 -0.464294 1441742039 0.386658 0.632690 0.484314 -0.464294 1441742039 0.386658 0.632690 0.484314 -0.464294 1441742039 0.386658 0.632690 0.484314 -0.464294 1441742039 0.386658 0.632690 0.484314 -0.464294 1441742039 0.383911 0.632935 0.485474 -0.465027 1441742039 0.383911 0.632935 0.485474 -0.465027 1441742039 0.383911 0.632935 0.485474 -0.465027 1441742039 0.383911 0.632935 0.485474 -0.465027 1441742039 0.383911 0.632935 0.485474 -0.465027 1441742039 0.378906 0.636169 0.485535 -0.464661 1441742039 0.378906 0.636169 0.485535 -0.464661 1441742039 0.378906 0.636169 0.485535 -0.464661 1441742039 0.378906 0.636169 0.485535 -0.464661 1441742039 0.378906 0.636169 0.485535 -0.464661 1441742039 0.378906 0.636169 0.485535 -0.464661 1441742039 0.374634 0.639587 0.484619 -0.464355 1441742039 0.374634 0.639587 0.484619 -0.464355 1441742039 0.374634 0.639587 0.484619 -0.464355 1441742039 0.374634 0.639587 0.484619 -0.464355 1441742039 0.374634 0.639587 0.484619 -0.464355 1441742039 0.374634 0.639587 0.484619 -0.464355 1441742039 0.372986 0.641235 0.483704 -0.464355 1441742039 0.372986 0.641235 0.483704 -0.464355 1441742039 0.372986 0.641235 0.483704 -0.464355 1441742039 0.372986 0.641235 0.483704 -0.464355 1441742039 0.372986 0.641235 0.483704 -0.464355 1441742039 0.372986 0.641235 0.483704 -0.464355 1441742039 0.372986 0.641235 0.483704 -0.464355 1441742039 0.373596 0.641479 0.484436 -0.462830 1441742039 0.373596 0.641479 0.484436 -0.462830 1441742039 0.373596 0.641479 0.484436 -0.462830 1441742039 0.373596 0.641479 0.484436 -0.462830 1441742039 0.373596 0.641479 0.484436 -0.462830 1441742039 0.373596 0.641479 0.484436 -0.462830 1441742039 0.376038 0.640564 0.484863 -0.461731 1441742039 0.376038 0.640564 0.484863 -0.461731 1441742039 0.376038 0.640564 0.484863 -0.461731 1441742039 0.376038 0.640564 0.484863 -0.461731 1441742039 0.376038 0.640564 0.484863 -0.461731 1441742039 0.376038 0.640564 0.484863 -0.461731 1441742039 0.379272 0.638184 0.486511 -0.460571 1441742039 0.379272 0.638184 0.486511 -0.460571 1441742039 0.379272 0.638184 0.486511 -0.460571 1441742039 0.379272 0.638184 0.486511 -0.460571 1441742039 0.379272 0.638184 0.486511 -0.460571 1441742039 0.379272 0.638184 0.486511 -0.460571 1441742039 0.382202 0.635620 0.489075 -0.458923 1441742039 0.382202 0.635620 0.489075 -0.458923 1441742039 0.382202 0.635620 0.489075 -0.458923 1441742039 0.382202 0.635620 0.489075 -0.458923 1441742039 0.382202 0.635620 0.489075 -0.458923 1441742039 0.382202 0.635620 0.489075 -0.458923 1441742039 0.382202 0.635620 0.489075 -0.458923 1441742039 0.384583 0.634155 0.491150 -0.456787 1441742039 0.384583 0.634155 0.491150 -0.456787 1441742039 0.384583 0.634155 0.491150 -0.456787 1441742039 0.384583 0.634155 0.491150 -0.456787 1441742039 0.384583 0.634155 0.491150 -0.456787 1441742039 0.384583 0.634155 0.491150 -0.456787 1441742039 0.385681 0.633362 0.492126 -0.455994 1441742039 0.385681 0.633362 0.492126 -0.455994 1441742039 0.385681 0.633362 0.492126 -0.455994 1441742039 0.385681 0.633362 0.492126 -0.455994 1441742039 0.385681 0.633362 0.492126 -0.455994 1441742039 0.385681 0.633362 0.492126 -0.455994 1441742039 0.384827 0.634399 0.490723 -0.456726 1441742039 0.384827 0.634399 0.490723 -0.456726 1441742039 0.384827 0.634399 0.490723 -0.456726 1441742039 0.384827 0.634399 0.490723 -0.456726 1441742039 0.384827 0.634399 0.490723 -0.456726 1441742039 0.384827 0.634399 0.490723 -0.456726 1441742039 0.380615 0.638733 0.485596 -0.459717 1441742039 0.380615 0.638733 0.485596 -0.459717 1441742039 0.380615 0.638733 0.485596 -0.459717 1441742039 0.380615 0.638733 0.485596 -0.459717 1441742039 0.380615 0.638733 0.485596 -0.459717 1441742039 0.380615 0.638733 0.485596 -0.459717 1441742039 0.369568 0.648682 0.475708 -0.465027 1441742039 0.369568 0.648682 0.475708 -0.465027 1441742039 0.369568 0.648682 0.475708 -0.465027 1441742039 0.369568 0.648682 0.475708 -0.465027 1441742039 0.369568 0.648682 0.475708 -0.465027 1441742039 0.369568 0.648682 0.475708 -0.465027 1441742039 0.361938 0.655579 0.465698 -0.471497 1441742039 0.361938 0.655579 0.465698 -0.471497 1441742039 0.361938 0.655579 0.465698 -0.471497 1441742039 0.361938 0.655579 0.465698 -0.471497 1441742039 0.361938 0.655579 0.465698 -0.471497 1441742039 0.361938 0.655579 0.465698 -0.471497 1441742039 0.361938 0.655579 0.465698 -0.471497 1441742039 0.361572 0.656616 0.464844 -0.471069 1441742039 0.361572 0.656616 0.464844 -0.471069 1441742039 0.361572 0.656616 0.464844 -0.471069 1441742039 0.361572 0.656616 0.464844 -0.471069 1441742039 0.361572 0.656616 0.464844 -0.471069 1441742039 0.361572 0.656616 0.464844 -0.471069 1441742039 0.365295 0.654907 0.467163 -0.468384 1441742039 0.365295 0.654907 0.467163 -0.468384 1441742039 0.365295 0.654907 0.467163 -0.468384 1441742039 0.365295 0.654907 0.467163 -0.468384 1441742039 0.365295 0.654907 0.467163 -0.468384 1441742039 0.365295 0.654907 0.467163 -0.468384 1441742039 0.368164 0.652344 0.469421 -0.467468 1441742039 0.368164 0.652344 0.469421 -0.467468 1441742039 0.368164 0.652344 0.469421 -0.467468 1441742039 0.368164 0.652344 0.469421 -0.467468 1441742040 0.368164 0.652344 0.469421 -0.467468 1441742040 0.368164 0.652344 0.469421 -0.467468 1441742040 0.368164 0.652344 0.469421 -0.467468 1441742040 0.372864 0.648315 0.472229 -0.466492 1441742040 0.372864 0.648315 0.472229 -0.466492 1441742040 0.372864 0.648315 0.472229 -0.466492 1441742040 0.372864 0.648315 0.472229 -0.466492 1441742040 0.372864 0.648315 0.472229 -0.466492 1441742040 0.372864 0.648315 0.472229 -0.466492 1441742040 0.379761 0.642883 0.476257 -0.464294 1441742040 0.379761 0.642883 0.476257 -0.464294 1441742040 0.379761 0.642883 0.476257 -0.464294 1441742040 0.379761 0.642883 0.476257 -0.464294 1441742040 0.379761 0.642883 0.476257 -0.464294 1441742040 0.379761 0.642883 0.476257 -0.464294 1441742040 0.379761 0.642883 0.476257 -0.464294 1441742040 0.387268 0.636475 0.481873 -0.461121 1441742040 0.387268 0.636475 0.481873 -0.461121 1441742040 0.387268 0.636475 0.481873 -0.461121 1441742040 0.387268 0.636475 0.481873 -0.461121 1441742040 0.387268 0.636475 0.481873 -0.461121 1441742040 0.391724 0.630676 0.486938 -0.460022 1441742040 0.391724 0.630676 0.486938 -0.460022 1441742040 0.391724 0.630676 0.486938 -0.460022 1441742040 0.391724 0.630676 0.486938 -0.460022 1441742040 0.391724 0.630676 0.486938 -0.460022 1441742040 0.391724 0.630676 0.486938 -0.460022 1441742040 0.391724 0.630676 0.486938 -0.460022 1441742040 0.392395 0.627869 0.489380 -0.460693 1441742040 0.392395 0.627869 0.489380 -0.460693 1441742040 0.392395 0.627869 0.489380 -0.460693 1441742040 0.392395 0.627869 0.489380 -0.460693 1441742040 0.392395 0.627869 0.489380 -0.460693 1441742040 0.392395 0.627869 0.489380 -0.460693 1441742040 0.389648 0.629028 0.487854 -0.463074 1441742040 0.389648 0.629028 0.487854 -0.463074 1441742040 0.389648 0.629028 0.487854 -0.463074 1441742040 0.389648 0.629028 0.487854 -0.463074 1441742040 0.389648 0.629028 0.487854 -0.463074 1441742040 0.389648 0.629028 0.487854 -0.463074 1441742040 0.386963 0.631287 0.485840 -0.464417 1441742040 0.386963 0.631287 0.485840 -0.464417 1441742040 0.386963 0.631287 0.485840 -0.464417 1441742040 0.386963 0.631287 0.485840 -0.464417 1441742040 0.386963 0.631287 0.485840 -0.464417 1441742040 0.386963 0.631287 0.485840 -0.464417 1441742040 0.384155 0.633911 0.483643 -0.465454 1441742040 0.384155 0.633911 0.483643 -0.465454 1441742040 0.384155 0.633911 0.483643 -0.465454 1441742040 0.384155 0.633911 0.483643 -0.465454 1441742040 0.384155 0.633911 0.483643 -0.465454 1441742040 0.384155 0.633911 0.483643 -0.465454 1441742040 0.384155 0.633911 0.483643 -0.465454 1441742040 0.382874 0.636414 0.481934 -0.464844 1441742040 0.382874 0.636414 0.481934 -0.464844 1441742040 0.382874 0.636414 0.481934 -0.464844 1441742040 0.382874 0.636414 0.481934 -0.464844 1441742040 0.382874 0.636414 0.481934 -0.464844 1441742040 0.382874 0.636414 0.481934 -0.464844 1441742040 0.384277 0.636230 0.482361 -0.463501 1441742040 0.384277 0.636230 0.482361 -0.463501 1441742040 0.384277 0.636230 0.482361 -0.463501 1441742040 0.384277 0.636230 0.482361 -0.463501 1441742040 0.384277 0.636230 0.482361 -0.463501 1441742040 0.384277 0.636230 0.482361 -0.463501 1441742040 0.387573 0.633423 0.484314 -0.462524 1441742040 0.387573 0.633423 0.484314 -0.462524 1441742040 0.387573 0.633423 0.484314 -0.462524 1441742040 0.387573 0.633423 0.484314 -0.462524 1441742040 0.387573 0.633423 0.484314 -0.462524 1441742040 0.387573 0.633423 0.484314 -0.462524 1441742040 0.390198 0.630798 0.486694 -0.461365 1441742040 0.390198 0.630798 0.486694 -0.461365 1441742040 0.390198 0.630798 0.486694 -0.461365 1441742040 0.390198 0.630798 0.486694 -0.461365 1441742040 0.390198 0.630798 0.486694 -0.461365 1441742040 0.390198 0.630798 0.486694 -0.461365 1441742040 0.392090 0.628845 0.489014 -0.460022 1441742040 0.392090 0.628845 0.489014 -0.460022 1441742040 0.392090 0.628845 0.489014 -0.460022 1441742040 0.392090 0.628845 0.489014 -0.460022 1441742040 0.392090 0.628845 0.489014 -0.460022 1441742040 0.392090 0.628845 0.489014 -0.460022 1441742040 0.392517 0.628418 0.490051 -0.459106 1441742040 0.392517 0.628418 0.490051 -0.459106 1441742040 0.392517 0.628418 0.490051 -0.459106 1441742040 0.392517 0.628418 0.490051 -0.459106 1441742040 0.392517 0.628418 0.490051 -0.459106 1441742040 0.392517 0.628418 0.490051 -0.459106 1441742040 0.392517 0.628418 0.490051 -0.459106 1441742040 0.391907 0.628845 0.489197 -0.459961 1441742040 0.391907 0.628845 0.489197 -0.459961 1441742040 0.391907 0.628845 0.489197 -0.459961 1441742040 0.391907 0.628845 0.489197 -0.459961 1441742040 0.391907 0.628845 0.489197 -0.459961 1441742040 0.391907 0.628845 0.489197 -0.459961 1441742040 0.389526 0.630188 0.485901 -0.463623 1441742040 0.389526 0.630188 0.485901 -0.463623 1441742040 0.389526 0.630188 0.485901 -0.463623 1441742040 0.389526 0.630188 0.485901 -0.463623 1441742040 0.389526 0.630188 0.485901 -0.463623 1441742040 0.382935 0.634888 0.478577 -0.470337 1441742040 0.382935 0.634888 0.478577 -0.470337 1441742040 0.382935 0.634888 0.478577 -0.470337 1441742040 0.382935 0.634888 0.478577 -0.470337 1441742040 0.382935 0.634888 0.478577 -0.470337 1441742040 0.382935 0.634888 0.478577 -0.470337 1441742040 0.382935 0.634888 0.478577 -0.470337 1441742040 0.371033 0.644470 0.468262 -0.477173 1441742040 0.371033 0.644470 0.468262 -0.477173 1441742040 0.371033 0.644470 0.468262 -0.477173 1441742040 0.371033 0.644470 0.468262 -0.477173 1441742040 0.371033 0.644470 0.468262 -0.477173 1441742041 0.371033 0.644470 0.468262 -0.477173 1441742041 0.367432 0.648743 0.461792 -0.480530 1441742041 0.367432 0.648743 0.461792 -0.480530 1441742041 0.367432 0.648743 0.461792 -0.480530 1441742041 0.367432 0.648743 0.461792 -0.480530 1441742041 0.367432 0.648743 0.461792 -0.480530 1441742041 0.367432 0.648743 0.461792 -0.480530 1441742041 0.367432 0.648743 0.461792 -0.480530 1441742041 0.372925 0.646667 0.467285 -0.473694 1441742041 0.372925 0.646667 0.467285 -0.473694 1441742041 0.372925 0.646667 0.467285 -0.473694 1441742041 0.372925 0.646667 0.467285 -0.473694 1441742041 0.372925 0.646667 0.467285 -0.473694 1441742041 0.372925 0.646667 0.467285 -0.473694 1441742041 0.378662 0.643555 0.473633 -0.466980 1441742041 0.378662 0.643555 0.473633 -0.466980 1441742041 0.378662 0.643555 0.473633 -0.466980 1441742041 0.378662 0.643555 0.473633 -0.466980 1441742041 0.378662 0.643555 0.473633 -0.466980 1441742041 0.378662 0.643555 0.473633 -0.466980 1441742041 0.384399 0.638367 0.481384 -0.461365 1441742041 0.384399 0.638367 0.481384 -0.461365 1441742041 0.384399 0.638367 0.481384 -0.461365 1441742041 0.384399 0.638367 0.481384 -0.461365 1441742041 0.384399 0.638367 0.481384 -0.461365 1441742041 0.384399 0.638367 0.481384 -0.461365 1441742041 0.389587 0.633301 0.486816 -0.458374 1441742041 0.389587 0.633301 0.486816 -0.458374 1441742041 0.389587 0.633301 0.486816 -0.458374 1441742041 0.389587 0.633301 0.486816 -0.458374 1441742041 0.389587 0.633301 0.486816 -0.458374 1441742041 0.389587 0.633301 0.486816 -0.458374 1441742041 0.394714 0.628601 0.490051 -0.456970 1441742041 0.394714 0.628601 0.490051 -0.456970 1441742041 0.394714 0.628601 0.490051 -0.456970 1441742041 0.394714 0.628601 0.490051 -0.456970 1441742041 0.394714 0.628601 0.490051 -0.456970 1441742041 0.394714 0.628601 0.490051 -0.456970 1441742041 0.394714 0.628601 0.490051 -0.456970 1441742041 0.395935 0.625732 0.491028 -0.458740 1441742041 0.395935 0.625732 0.491028 -0.458740 1441742041 0.395935 0.625732 0.491028 -0.458740 1441742041 0.395935 0.625732 0.491028 -0.458740 1441742041 0.395935 0.625732 0.491028 -0.458740 1441742041 0.395935 0.625732 0.491028 -0.458740 1441742041 0.393799 0.625916 0.490051 -0.461426 1441742041 0.393799 0.625916 0.490051 -0.461426 1441742041 0.393799 0.625916 0.490051 -0.461426 1441742041 0.393799 0.625916 0.490051 -0.461426 1441742041 0.393799 0.625916 0.490051 -0.461426 1441742041 0.393799 0.625916 0.490051 -0.461426 1441742041 0.393799 0.625916 0.490051 -0.461426 1441742041 0.388916 0.629028 0.485840 -0.465759 1441742041 0.388916 0.629028 0.485840 -0.465759 1441742041 0.388916 0.629028 0.485840 -0.465759 1441742041 0.388916 0.629028 0.485840 -0.465759 1441742041 0.388916 0.629028 0.485840 -0.465759 1441742041 0.388916 0.629028 0.485840 -0.465759 1441742041 0.382874 0.634583 0.479492 -0.469788 1441742041 0.382874 0.634583 0.479492 -0.469788 1441742041 0.382874 0.634583 0.479492 -0.469788 1441742041 0.382874 0.634583 0.479492 -0.469788 1441742041 0.382874 0.634583 0.479492 -0.469788 1441742041 0.382874 0.634583 0.479492 -0.469788 1441742041 0.376892 0.639954 0.473633 -0.473328 1441742041 0.376892 0.639954 0.473633 -0.473328 1441742041 0.376892 0.639954 0.473633 -0.473328 1441742041 0.376892 0.639954 0.473633 -0.473328 1441742041 0.376892 0.639954 0.473633 -0.473328 1441742041 0.374084 0.643372 0.469482 -0.475037 1441742041 0.374084 0.643372 0.469482 -0.475037 1441742041 0.374084 0.643372 0.469482 -0.475037 1441742041 0.374084 0.643372 0.469482 -0.475037 1441742041 0.374084 0.643372 0.469482 -0.475037 1441742041 0.374084 0.643372 0.469482 -0.475037 1441742041 0.374084 0.643372 0.469482 -0.475037 1441742041 0.375854 0.643738 0.469360 -0.473328 1441742041 0.375854 0.643738 0.469360 -0.473328 1441742041 0.375854 0.643738 0.469360 -0.473328 1441742041 0.375854 0.643738 0.469360 -0.473328 1441742041 0.375854 0.643738 0.469360 -0.473328 1441742041 0.375854 0.643738 0.469360 -0.473328 1441742041 0.380127 0.640625 0.472778 -0.470642 1441742041 0.380127 0.640625 0.472778 -0.470642 1441742041 0.380127 0.640625 0.472778 -0.470642 1441742041 0.380127 0.640625 0.472778 -0.470642 1441742041 0.380127 0.640625 0.472778 -0.470642 1441742041 0.380127 0.640625 0.472778 -0.470642 1441742041 0.383240 0.637207 0.476318 -0.469177 1441742041 0.383240 0.637207 0.476318 -0.469177 1441742041 0.383240 0.637207 0.476318 -0.469177 1441742041 0.383240 0.637207 0.476318 -0.469177 1441742041 0.383240 0.637207 0.476318 -0.469177 1441742041 0.383240 0.637207 0.476318 -0.469177 1441742041 0.383240 0.637207 0.476318 -0.469177 1441742041 0.385559 0.635071 0.479370 -0.467041 1441742041 0.385559 0.635071 0.479370 -0.467041 1441742041 0.385559 0.635071 0.479370 -0.467041 1441742041 0.385559 0.635071 0.479370 -0.467041 1441742041 0.385559 0.635071 0.479370 -0.467041 1441742041 0.385559 0.635071 0.479370 -0.467041 1441742041 0.385376 0.635010 0.480530 -0.466187 1441742041 0.385376 0.635010 0.480530 -0.466187 1441742041 0.385376 0.635010 0.480530 -0.466187 1441742041 0.385376 0.635010 0.480530 -0.466187 1441742041 0.385376 0.635010 0.480530 -0.466187 1441742041 0.385376 0.635010 0.480530 -0.466187 1441742041 0.382080 0.638062 0.478271 -0.467041 1441742041 0.382080 0.638062 0.478271 -0.467041 1441742041 0.382080 0.638062 0.478271 -0.467041 1441742041 0.382080 0.638062 0.478271 -0.467041 1441742041 0.382080 0.638062 0.478271 -0.467041 1441742041 0.382080 0.638062 0.478271 -0.467041 1441742041 0.382080 0.638062 0.478271 -0.467041 1441742042 0.376831 0.640625 0.476074 -0.469910 1441742042 0.376831 0.640625 0.476074 -0.469910 1441742042 0.376831 0.640625 0.476074 -0.469910 1441742042 0.376831 0.640625 0.476074 -0.469910 1441742042 0.376831 0.640625 0.476074 -0.469910 1441742042 0.376831 0.640625 0.476074 -0.469910 1441742042 0.371033 0.643860 0.472656 -0.473572 1441742042 0.371033 0.643860 0.472656 -0.473572 1441742042 0.371033 0.643860 0.472656 -0.473572 1441742042 0.371033 0.643860 0.472656 -0.473572 1441742042 0.371033 0.643860 0.472656 -0.473572 1441742042 0.371033 0.643860 0.472656 -0.473572 1441742042 0.371033 0.643860 0.472656 -0.473572 1441742042 0.364502 0.649658 0.468079 -0.475281 1441742042 0.364502 0.649658 0.468079 -0.475281 1441742042 0.364502 0.649658 0.468079 -0.475281 1441742042 0.364502 0.649658 0.468079 -0.475281 1441742042 0.364502 0.649658 0.468079 -0.475281 1441742042 0.364502 0.649658 0.468079 -0.475281 1441742042 0.360291 0.653503 0.464172 -0.477112 1441742042 0.360291 0.653503 0.464172 -0.477112 1441742042 0.360291 0.653503 0.464172 -0.477112 1441742042 0.360291 0.653503 0.464172 -0.477112 1441742042 0.360291 0.653503 0.464172 -0.477112 1441742042 0.360291 0.653503 0.464172 -0.477112 1441742042 0.363647 0.651428 0.465210 -0.476318 1441742042 0.363647 0.651428 0.465210 -0.476318 1441742042 0.363647 0.651428 0.465210 -0.476318 1441742042 0.363647 0.651428 0.465210 -0.476318 1441742042 0.363647 0.651428 0.465210 -0.476318 1441742042 0.363647 0.651428 0.465210 -0.476318 1441742042 0.363647 0.651428 0.465210 -0.476318 1441742042 0.368042 0.648987 0.469116 -0.472534 1441742042 0.368042 0.648987 0.469116 -0.472534 1441742042 0.368042 0.648987 0.469116 -0.472534 1441742042 0.368042 0.648987 0.469116 -0.472534 1441742042 0.368042 0.648987 0.469116 -0.472534 1441742042 0.368042 0.648987 0.469116 -0.472534 1441742042 0.373474 0.645752 0.473145 -0.468628 1441742042 0.373474 0.645752 0.473145 -0.468628 1441742042 0.373474 0.645752 0.473145 -0.468628 1441742042 0.373474 0.645752 0.473145 -0.468628 1441742042 0.373474 0.645752 0.473145 -0.468628 1441742042 0.373474 0.645752 0.473145 -0.468628 1441742042 0.377930 0.641724 0.477234 -0.466431 1441742042 0.377930 0.641724 0.477234 -0.466431 1441742042 0.377930 0.641724 0.477234 -0.466431 1441742042 0.377930 0.641724 0.477234 -0.466431 1441742042 0.377930 0.641724 0.477234 -0.466431 1441742042 0.377930 0.641724 0.477234 -0.466431 1441742042 0.382996 0.637939 0.479675 -0.464966 1441742042 0.382996 0.637939 0.479675 -0.464966 1441742042 0.382996 0.637939 0.479675 -0.464966 1441742042 0.382996 0.637939 0.479675 -0.464966 1441742042 0.382996 0.637939 0.479675 -0.464966 1441742042 0.382996 0.637939 0.479675 -0.464966 1441742042 0.382996 0.637939 0.479675 -0.464966 1441742042 0.387573 0.633667 0.482178 -0.464478 1441742042 0.387573 0.633667 0.482178 -0.464478 1441742042 0.387573 0.633667 0.482178 -0.464478 1441742042 0.387573 0.633667 0.482178 -0.464478 1441742042 0.387573 0.633667 0.482178 -0.464478 1441742042 0.387573 0.633667 0.482178 -0.464478 1441742042 0.388184 0.631897 0.481934 -0.466553 1441742042 0.388184 0.631897 0.481934 -0.466553 1441742042 0.388184 0.631897 0.481934 -0.466553 1441742042 0.388184 0.631897 0.481934 -0.466553 1441742042 0.388184 0.631897 0.481934 -0.466553 1441742042 0.388184 0.631897 0.481934 -0.466553 1441742042 0.384949 0.632935 0.479309 -0.470520 1441742042 0.384949 0.632935 0.479309 -0.470520 1441742042 0.384949 0.632935 0.479309 -0.470520 1441742042 0.384949 0.632935 0.479309 -0.470520 1441742042 0.384949 0.632935 0.479309 -0.470520 1441742042 0.384949 0.632935 0.479309 -0.470520 1441742042 0.381165 0.635803 0.475281 -0.473755 1441742042 0.381165 0.635803 0.475281 -0.473755 1441742042 0.381165 0.635803 0.475281 -0.473755 1441742042 0.381165 0.635803 0.475281 -0.473755 1441742042 0.381165 0.635803 0.475281 -0.473755 1441742042 0.381165 0.635803 0.475281 -0.473755 1441742042 0.376709 0.639160 0.472900 -0.475281 1441742042 0.376709 0.639160 0.472900 -0.475281 1441742042 0.376709 0.639160 0.472900 -0.475281 1441742042 0.376709 0.639160 0.472900 -0.475281 1441742042 0.376709 0.639160 0.472900 -0.475281 1441742042 0.376709 0.639160 0.472900 -0.475281 1441742042 
0.390991 0.630493 0.496094 -0.450989 1441742045 0.390991 0.630493 0.496094 -0.450989 1441742045 0.390991 0.630493 0.496094 -0.450989 1441742045 0.390991 0.630493 0.496094 -0.450989 1441742045 0.391541 0.629333 0.497620 -0.450439 1441742045 0.391541 0.629333 0.497620 -0.450439 1441742045 0.391541 0.629333 0.497620 -0.450439 1441742045 0.391541 0.629333 0.497620 -0.450439 1441742045 0.391541 0.629333 0.497620 -0.450439 1441742045 0.391541 0.629333 0.497620 -0.450439 1441742045 0.391541 0.629333 0.497620 -0.450439 1441742045 0.390625 0.630127 0.494629 -0.453491 1441742045 0.390625 0.630127 0.494629 -0.453491 1441742045 0.390625 0.630127 0.494629 -0.453491 1441742045 0.390625 0.630127 0.494629 -0.453491 1441742045 0.390625 0.630127 0.494629 -0.453491 1441742045 0.390625 0.630127 0.494629 -0.453491 1441742045 0.387878 0.633179 0.489746 -0.456848 1441742045 0.387878 0.633179 0.489746 -0.456848 1441742045 0.387878 0.633179 0.489746 -0.456848 1441742045 0.387878 0.633179 0.489746 -0.456848 1441742045 0.387878 0.633179 0.489746 -0.456848 1441742045 0.387878 0.633179 0.489746 -0.456848 1441742045 0.383728 0.637634 0.482361 -0.461975 1441742045 0.383728 0.637634 0.482361 -0.461975 1441742045 0.383728 0.637634 0.482361 -0.461975 1441742045 0.383728 0.637634 0.482361 -0.461975 1441742045 0.383728 0.637634 0.482361 -0.461975 1441742045 0.383728 0.637634 0.482361 -0.461975 1441742045 0.380493 0.641235 0.474854 -0.467468 1441742045 0.380493 0.641235 0.474854 -0.467468 1441742045 0.380493 0.641235 0.474854 -0.467468 1441742045 0.380493 0.641235 0.474854 -0.467468 1441742045 0.380493 0.641235 0.474854 -0.467468 1441742045 0.380493 0.641235 0.474854 -0.467468 1441742045 0.380249 0.642578 0.472473 -0.468262 1441742045 0.380249 0.642578 0.472473 -0.468262 1441742045 0.380249 0.642578 0.472473 -0.468262 1441742045 0.380249 0.642578 0.472473 -0.468262 1441742045 0.383423 0.641663 0.475464 -0.463806 1441742045 0.383423 0.641663 0.475464 -0.463806 1441742045 0.383423 0.641663 0.475464 -0.463806 1441742045 0.383423 0.641663 0.475464 -0.463806 1441742045 0.383423 0.641663 0.475464 -0.463806 1441742045 0.383423 0.641663 0.475464 -0.463806 1441742045 0.388367 0.638367 0.481812 -0.457642 1441742045 0.388367 0.638367 0.481812 -0.457642 1441742045 0.388367 0.638367 0.481812 -0.457642 1441742045 0.388367 0.638367 0.481812 -0.457642 1441742045 0.388367 0.638367 0.481812 -0.457642 1441742045 0.388367 0.638367 0.481812 -0.457642 1441742045 0.392883 0.634399 0.488586 -0.452148 1441742045 0.392883 0.634399 0.488586 -0.452148 1441742045 0.392883 0.634399 0.488586 -0.452148 1441742045 0.392883 0.634399 0.488586 -0.452148 1441742045 0.392883 0.634399 0.488586 -0.452148 1441742045 0.392883 0.634399 0.488586 -0.452148 1441742045 0.393433 0.632141 0.491821 -0.451233 1441742045 0.393433 0.632141 0.491821 -0.451233 1441742045 0.393433 0.632141 0.491821 -0.451233 1441742045 0.393433 0.632141 0.491821 -0.451233 1441742045 0.393433 0.632141 0.491821 -0.451233 1441742045 0.393433 0.632141 0.491821 -0.451233 1441742045 0.393433 0.632141 0.491821 -0.451233 1441742045 0.391541 0.632202 0.490112 -0.454651 1441742045 0.391541 0.632202 0.490112 -0.454651 1441742045 0.391541 0.632202 0.490112 -0.454651 1441742045 0.391541 0.632202 0.490112 -0.454651 1441742045 0.391541 0.632202 0.490112 -0.454651 1441742045 0.391541 0.632202 0.490112 -0.454651 1441742045 0.389709 0.633240 0.486206 -0.458984 1441742045 0.389709 0.633240 0.486206 -0.458984 1441742045 0.389709 0.633240 0.486206 -0.458984 1441742045 0.389709 0.633240 0.486206 -0.458984 1441742045 0.389709 0.633240 0.486206 -0.458984 1441742045 0.389709 0.633240 0.486206 -0.458984 1441742045 0.387695 0.635010 0.483398 -0.461243 1441742045 0.387695 0.635010 0.483398 -0.461243 1441742045 0.387695 0.635010 0.483398 -0.461243 1441742045 0.387695 0.635010 0.483398 -0.461243 1441742045 0.387695 0.635010 0.483398 -0.461243 1441742045 0.387695 0.635010 0.483398 -0.461243 1441742045 0.386169 0.636292 0.480713 -0.463562 1441742045 0.386169 0.636292 0.480713 -0.463562 1441742045 0.386169 0.636292 0.480713 -0.463562 1441742045 0.386169 0.636292 0.480713 -0.463562 1441742045 0.386169 0.636292 0.480713 -0.463562 1441742045 0.386169 0.636292 0.480713 -0.463562 1441742045 0.386169 0.636292 0.480713 -0.463562 1441742045 0.384888 0.637085 0.479126 -0.465088 1441742045 0.384888 0.637085 0.479126 -0.465088 1441742045 0.384888 0.637085 0.479126 -0.465088 1441742046 0.384888 0.637085 0.479126 -0.465088 1441742046 0.384888 0.637085 0.479126 -0.465088 1441742046 0.385498 0.636414 0.478210 -0.466492 1441742046 0.385498 0.636414 0.478210 -0.466492 1441742046 0.385498 0.636414 0.478210 -0.466492 1441742046 0.385498 0.636414 0.478210 -0.466492 1441742046 0.385498 0.636414 0.478210 -0.466492 1441742046 0.385498 0.636414 0.478210 -0.466492 1441742046 0.391174 0.631836 0.481262 -0.464905 1441742046 0.391174 0.631836 0.481262 -0.464905 1441742046 0.391174 0.631836 0.481262 -0.464905 1441742046 0.391174 0.631836 0.481262 -0.464905 1441742046 0.391174 0.631836 0.481262 -0.464905 1441742046 0.391174 0.631836 0.481262 -0.464905 1441742046 0.402710 0.622314 0.493347 -0.455139 1441742046 0.402710 0.622314 0.493347 -0.455139 1441742046 0.402710 0.622314 0.493347 -0.455139 1441742046 0.402710 0.622314 0.493347 -0.455139 1441742046 0.402710 0.622314 0.493347 -0.455139 1441742046 0.402710 0.622314 0.493347 -0.455139 1441742046 0.413757 0.612549 0.510376 -0.439331 1441742046 0.413757 0.612549 0.510376 -0.439331 1441742046 0.413757 0.612549 0.510376 -0.439331 1441742046 0.413757 0.612549 0.510376 -0.439331 1441742046 0.413757 0.612549 0.510376 -0.439331 1441742046 0.413757 0.612549 0.510376 -0.439331 1441742046 0.413757 0.612549 0.510376 -0.439331 1441742046 0.415771 0.608765 0.518127 -0.433594 1441742046 0.415771 0.608765 0.518127 -0.433594 1441742046 0.415771 0.608765 0.518127 -0.433594 1441742046 0.415771 0.608765 0.518127 -0.433594 1441742046 0.415771 0.608765 0.518127 -0.433594 1441742046 0.415771 0.608765 0.518127 -0.433594 1441742046 0.415771 0.608765 0.518127 -0.433594 1441742046 0.408203 0.613831 0.513855 -0.438721 1441742046 0.408203 0.613831 0.513855 -0.438721 1441742046 0.408203 0.613831 0.513855 -0.438721 1441742046 0.408203 0.613831 0.513855 -0.438721 1441742046 0.408203 0.613831 0.513855 -0.438721 1441742046 0.408203 0.613831 0.513855 -0.438721 1441742046 0.396301 0.622803 0.503052 -0.449341 1441742046 0.396301 0.622803 0.503052 -0.449341 1441742046 0.396301 0.622803 0.503052 -0.449341 1441742046 0.396301 0.622803 0.503052 -0.449341 1441742046 0.396301 0.622803 0.503052 -0.449341 1441742046 0.396301 0.622803 0.503052 -0.449341 1441742046 0.396301 0.622803 0.503052 -0.449341 1441742046 0.385132 0.631958 0.490112 -0.460449 1441742046 0.385132 0.631958 0.490112 -0.460449 1441742046 0.385132 0.631958 0.490112 -0.460449 1441742046 0.385132 0.631958 0.490112 -0.460449 1441742046 0.385132 0.631958 0.490112 -0.460449 1441742046 0.385132 0.631958 0.490112 -0.460449 1441742046 0.377014 0.639465 0.478149 -0.469299 1441742046 0.377014 0.639465 0.478149 -0.469299 1441742046 0.377014 0.639465 0.478149 -0.469299 1441742046 0.377014 0.639465 0.478149 -0.469299 1441742046 0.377014 0.639465 0.478149 -0.469299 1441742046 0.377014 0.639465 0.478149 -0.469299 1441742046 0.373291 0.644104 0.469238 -0.474854 1441742046 0.373291 0.644104 0.469238 -0.474854 1441742046 0.373291 0.644104 0.469238 -0.474854 1441742046 0.373291 0.644104 0.469238 -0.474854 1441742046 0.373291 0.644104 0.469238 -0.474854 1441742046 0.373291 0.644104 0.469238 -0.474854 1441742046 0.374573 0.645386 0.466675 -0.474731 1441742046 0.374573 0.645386 0.466675 -0.474731 1441742046 0.374573 0.645386 0.466675 -0.474731 1441742046 0.374573 0.645386 0.466675 -0.474731 1441742046 0.374573 0.645386 0.466675 -0.474731 1441742046 0.374573 0.645386 0.466675 -0.474731 1441742046 0.379456 0.643005 0.469849 -0.470947 1441742046 0.379456 0.643005 0.469849 -0.470947 1441742046 0.379456 0.643005 0.469849 -0.470947 1441742046 0.379456 0.643005 0.469849 -0.470947 1441742046 0.379456 0.643005 0.469849 -0.470947 1441742046 0.379456 0.643005 0.469849 -0.470947 1441742046 0.385559 0.638794 0.476563 -0.464905 1441742046 0.385559 0.638794 0.476563 -0.464905 1441742046 0.385559 0.638794 0.476563 -0.464905 1441742046 0.385559 0.638794 0.476563 -0.464905 1441742046 0.385559 0.638794 0.476563 -0.464905 1441742046 0.385559 0.638794 0.476563 -0.464905 1441742046 0.389709 0.635071 0.483704 -0.459106 1441742046 0.389709 0.635071 0.483704 -0.459106 1441742046 0.389709 0.635071 0.483704 -0.459106 1441742046 0.389709 0.635071 0.483704 -0.459106 1441742046 0.389709 0.635071 0.483704 -0.459106 1441742046 0.389709 0.635071 0.483704 -0.459106 1441742046 0.392090 0.632446 0.488159 -0.455933 1441742046 0.392090 0.632446 0.488159 -0.455933 1441742046 0.392090 0.632446 0.488159 -0.455933 1441742046 0.392090 0.632446 0.488159 -0.455933 1441742046 0.392090 0.632446 0.488159 -0.455933 1441742046 0.392090 0.632446 0.488159 -0.455933 1441742046 0.391602 0.631409 0.489502 -0.456299 1441742046 0.391602 0.631409 0.489502 -0.456299 1441742046 0.391602 0.631409 0.489502 -0.456299 1441742046 0.391602 0.631409 0.489502 -0.456299 1441742046 0.391602 0.631409 0.489502 -0.456299 1441742046 0.391602 0.631409 0.489502 -0.456299 1441742046 0.391602 0.631409 0.489502 -0.456299 1441742046 0.388672 0.633301 0.487976 -0.457886 1441742046 0.388672 0.633301 0.487976 -0.457886 1441742046 0.388672 0.633301 0.487976 -0.457886 1441742046 0.388672 0.633301 0.487976 -0.457886 1441742046 0.388672 0.633301 0.487976 -0.457886 1441742046 0.388672 0.633301 0.487976 -0.457886 1441742046 0.385010 0.636597 0.482971 -0.461670 1441742046 0.385010 0.636597 0.482971 -0.461670 1441742046 0.385010 0.636597 0.482971 -0.461670 1441742046 0.385010 0.636597 0.482971 -0.461670 1441742046 0.385010 0.636597 0.482971 -0.461670 1441742047 0.385010 0.636597 0.482971 -0.461670 1441742047 0.381714 0.639771 0.478821 -0.464417 1441742047 0.381714 0.639771 0.478821 -0.464417 1441742047 0.381714 0.639771 0.478821 -0.464417 1441742047 0.381714 0.639771 0.478821 -0.464417 1441742047 0.381714 0.639771 0.478821 -0.464417 1441742047 0.381714 0.639771 0.478821 -0.464417 1441742047 0.379639 0.641968 0.475708 -0.466187 1441742047 0.379639 0.641968 0.475708 -0.466187 1441742047 0.379639 0.641968 0.475708 -0.466187 1441742047 0.379639 0.641968 0.475708 -0.466187 1441742047 0.379639 0.641968 0.475708 -0.466187 1441742047 0.379639 0.641968 0.475708 -0.466187 1441742047 0.380066 0.642456 0.475098 -0.465820 1441742047 0.380066 0.642456 0.475098 -0.465820 1441742047 0.380066 0.642456 0.475098 -0.465820 1441742047 0.380066 0.642456 0.475098 -0.465820 1441742047 0.380066 0.642456 0.475098 -0.465820 1441742047 0.384521 0.639343 0.478516 -0.463013 1441742047 0.384521 0.639343 0.478516 -0.463013 1441742047 0.384521 0.639343 0.478516 -0.463013 1441742047 0.384521 0.639343 0.478516 -0.463013 1441742047 0.384521 0.639343 0.478516 -0.463013 1441742047 0.384521 0.639343 0.478516 -0.463013 1441742047 0.384521 0.639343 0.478516 -0.463013 1441742047 0.392578 0.632751 0.485962 -0.457397 1441742047 0.392578 0.632751 0.485962 -0.457397 1441742047 0.392578 0.632751 0.485962 -0.457397 1441742047 0.392578 0.632751 0.485962 -0.457397 1441742047 0.392578 0.632751 0.485962 -0.457397 1441742047 0.392578 0.632751 0.485962 -0.457397 1441742047 0.392578 0.632751 0.485962 -0.457397 1441742047 0.403748 0.623352 0.498230 -0.447388 1441742047 0.403748 0.623352 0.498230 -0.447388 1441742047 0.403748 0.623352 0.498230 -0.447388 1441742047 0.403748 0.623352 0.498230 -0.447388 1441742047 0.403748 0.623352 0.498230 -0.447388 1441742047 0.403748 0.623352 0.498230 -0.447388 1441742047 0.412170 0.615906 0.511475 -0.434875 1441742047 0.412170 0.615906 0.511475 -0.434875 1441742047 0.412170 0.615906 0.511475 -0.434875 1441742047 0.412170 0.615906 0.511475 -0.434875 1441742047 0.412170 0.615906 0.511475 -0.434875 1441742047 0.412170 0.615906 0.511475 -0.434875 1441742047 0.410645 0.616516 0.511841 -0.435059 1441742047 0.410645 0.616516 0.511841 -0.435059 1441742047 0.410645 0.616516 0.511841 -0.435059 1441742047 0.410645 0.616516 0.511841 -0.435059 1441742047 0.410645 0.616516 0.511841 -0.435059 1441742047 0.410645 0.616516 0.511841 -0.435059 1441742047 0.410645 0.616516 0.511841 -0.435059 1441742047 0.401184 0.621948 0.506592 -0.442200 1441742047 0.401184 0.621948 0.506592 -0.442200 1441742047 0.401184 0.621948 0.506592 -0.442200 1441742047 0.401184 0.621948 0.506592 -0.442200 1441742047 0.401184 0.621948 0.506592 -0.442200 1441742047 0.401184 0.621948 0.506592 -0.442200 1441742047 0.390625 0.629089 0.499084 -0.450012 1441742047 0.390625 0.629089 0.499084 -0.450012 1441742047 0.390625 0.629089 0.499084 -0.450012 1441742047 0.390625 0.629089 0.499084 -0.450012 1441742047 0.390625 0.629089 0.499084 -0.450012 1441742047 0.390625 0.629089 0.499084 -0.450012 1441742047 0.390625 0.629089 0.499084 -0.450012 1441742047 0.381653 0.635376 0.490479 -0.458191 1441742047 0.381653 0.635376 0.490479 -0.458191 1441742047 0.381653 0.635376 0.490479 -0.458191 1441742047 0.381653 0.635376 0.490479 -0.458191 1441742047 0.374817 0.641113 0.481140 -0.465820 1441742047 0.374817 0.641113 0.481140 -0.465820 1441742047 0.374817 0.641113 0.481140 -0.465820 1441742047 0.374817 0.641113 0.481140 -0.465820 1441742047 0.374817 0.641113 0.481140 -0.465820 1441742047 0.374817 0.641113 0.481140 -0.465820 1441742047 0.370422 0.645325 0.472778 -0.471985 1441742047 0.370422 0.645325 0.472778 -0.471985 1441742047 0.370422 0.645325 0.472778 -0.471985 1441742047 0.370422 0.645325 0.472778 -0.471985 1441742047 0.370422 0.645325 0.472778 -0.471985 1441742047 0.370422 0.645325 0.472778 -0.471985 1441742047 0.370422 0.645325 0.472778 -0.471985 1441742047 0.369751 0.647705 0.466431 -0.475525 1441742047 0.369751 0.647705 0.466431 -0.475525 1441742047 0.369751 0.647705 0.466431 -0.475525 1441742047 0.369751 0.647705 0.466431 -0.475525 1441742047 0.369751 0.647705 0.466431 -0.475525 1441742047 0.371338 0.647522 0.465210 -0.475769 1441742047 0.371338 0.647522 0.465210 -0.475769 1441742047 0.371338 0.647522 0.465210 -0.475769 1441742047 0.371338 0.647522 0.465210 -0.475769 1441742047 0.371338 0.647522 0.465210 -0.475769 1441742047 0.374939 0.645081 0.466919 -0.474548 1441742047 0.374939 0.645081 0.466919 -0.474548 1441742047 0.374939 0.645081 0.466919 -0.474548 1441742047 0.374939 0.645081 0.466919 -0.474548 1441742047 0.374939 0.645081 0.466919 -0.474548 1441742047 0.374939 0.645081 0.466919 -0.474548 1441742047 0.374939 0.645081 0.466919 -0.474548 1441742047 0.379028 0.641724 0.472473 -0.470337 1441742047 0.379028 0.641724 0.472473 -0.470337 1441742047 0.379028 0.641724 0.472473 -0.470337 1441742047 0.379028 0.641724 0.472473 -0.470337 1441742047 0.379028 0.641724 0.472473 -0.470337 1441742047 0.379028 0.641724 0.472473 -0.470337 1441742047 0.382324 0.639343 0.477295 -0.466003 1441742047 0.382324 0.639343 0.477295 -0.466003 1441742047 0.382324 0.639343 0.477295 -0.466003 1441742047 0.382324 0.639343 0.477295 -0.466003 1441742047 0.382324 0.639343 0.477295 -0.466003 1441742047 0.382324 0.639343 0.477295 -0.466003 1441742047 0.382324 0.639343 0.477295 -0.466003 1441742048 0.384827 0.637207 0.480225 -0.463867 1441742048 0.384827 0.637207 0.480225 -0.463867 1441742048 0.384827 0.637207 0.480225 -0.463867 1441742048 0.384827 0.637207 0.480225 -0.463867 1441742048 0.384827 0.637207 0.480225 -0.463867 1441742048 0.384827 0.637207 0.480225 -0.463867 1441742048 0.384949 0.635864 0.481262 -0.464539 1441742048 0.384949 0.635864 0.481262 -0.464539 1441742048 0.384949 0.635864 0.481262 -0.464539 1441742048 0.384949 0.635864 0.481262 -0.464539 1441742048 0.384949 0.635864 0.481262 -0.464539 1441742048 0.384949 0.635864 0.481262 -0.464539 1441742048 0.384949 0.635864 0.481262 -0.464539 1441742048 0.382263 0.637756 0.478149 -0.467407 1441742048 0.382263 0.637756 0.478149 -0.467407 1441742048 0.382263 0.637756 0.478149 -0.467407 1441742048 0.382263 0.637756 0.478149 -0.467407 1441742048 0.382263 0.637756 0.478149 -0.467407 1441742048 0.382263 0.637756 0.478149 -0.467407 1441742048 0.379150 0.640564 0.473633 -0.470703 1441742048 0.379150 0.640564 0.473633 -0.470703 1441742048 0.379150 0.640564 0.473633 -0.470703 1441742048 0.379150 0.640564 0.473633 -0.470703 1441742048 0.379150 0.640564 0.473633 -0.470703 1441742048 0.379150 0.640564 0.473633 -0.470703 1441742048 0.379150 0.640564 0.473633 -0.470703 1441742048 0.375122 0.644287 0.469727 -0.472778 1441742048 0.375122 0.644287 0.469727 -0.472778 1441742048 0.375122 0.644287 0.469727 -0.472778 1441742048 0.375122 0.644287 0.469727 -0.472778 1441742048 0.375122 0.644287 0.469727 -0.472778 1441742048 0.375122 0.644287 0.469727 -0.472778 1441742048 0.373047 0.646912 0.467041 -0.473450 1441742048 0.373047 0.646912 0.467041 -0.473450 1441742048 0.373047 0.646912 0.467041 -0.473450 1441742048 0.373047 0.646912 0.467041 -0.473450 1441742048 0.373047 0.646912 0.467041 -0.473450 1441742048 0.373047 0.646912 0.467041 -0.473450 1441742048 0.375122 0.646484 0.468872 -0.470581 1441742048 0.375122 0.646484 0.468872 -0.470581 1441742048 0.375122 0.646484 0.468872 -0.470581 1441742048 0.375122 0.646484 0.468872 -0.470581 1441742048 0.375122 0.646484 0.468872 -0.470581 1441742048 0.375122 0.646484 0.468872 -0.470581 1441742048 0.375122 0.646484 0.468872 -0.470581 1441742048 0.380310 0.642395 0.473328 -0.467529 1441742048 0.380310 0.642395 0.473328 -0.467529 1441742048 0.380310 0.642395 0.473328 -0.467529 1441742048 0.380310 0.642395 0.473328 -0.467529 1441742048 0.380310 0.642395 0.473328 -0.467529 1441742048 0.380310 0.642395 0.473328 -0.467529 1441742048 0.388611 0.636414 0.480164 -0.461914 1441742048 0.388611 0.636414 0.480164 -0.461914 1441742048 0.388611 0.636414 0.480164 -0.461914 1441742048 0.388611 0.636414 0.480164 -0.461914 1441742048 0.388611 0.636414 0.480164 -0.461914 1441742048 0.388611 0.636414 0.480164 -0.461914 1441742048 0.388611 0.636414 0.480164 -0.461914 1441742048 0.397827 0.629089 0.494202 -0.449097 1441742048 0.397827 0.629089 0.494202 -0.449097 1441742048 0.397827 0.629089 0.494202 -0.449097 1441742048 0.397827 0.629089 0.494202 -0.449097 1441742048 0.397827 0.629089 0.494202 -0.449097 1441742048 0.397827 0.629089 0.494202 -0.449097 1441742048 0.401001 0.628174 0.499023 -0.442139 1441742048 0.401001 0.628174 0.499023 -0.442139 1441742048 0.401001 0.628174 0.499023 -0.442139 1441742048 0.401001 0.628174 0.499023 -0.442139 1441742048 0.401001 0.628174 0.499023 -0.442139 1441742048 0.401001 0.628174 0.499023 -0.442139 1441742048 0.401001 0.628174 0.499023 -0.442139 1441742048 0.397827 0.629272 0.495667 -0.447266 1441742048 0.397827 0.629272 0.495667 -0.447266 1441742048 0.397827 0.629272 0.495667 -0.447266 1441742048 0.397827 0.629272 0.495667 -0.447266 1441742048 0.397827 0.629272 0.495667 -0.447266 1441742048 0.397827 0.629272 0.495667 -0.447266 1441742048 0.392395 0.633057 0.492859 -0.449768 1441742048 0.392395 0.633057 0.492859 -0.449768 1441742048 0.392395 0.633057 0.492859 -0.449768 1441742048 0.392395 0.633057 0.492859 -0.449768 1441742048 0.392395 0.633057 0.492859 -0.449768 1441742048 0.392395 0.633057 0.492859 -0.449768 1441742048 0.392395 0.633057 0.492859 -0.449768 1441742048 0.387207 0.636597 0.488281 -0.454285 1441742048 0.387207 0.636597 0.488281 -0.454285 1441742048 0.387207 0.636597 0.488281 -0.454285 1441742048 0.387207 0.636597 0.488281 -0.454285 1441742048 0.387207 0.636597 0.488281 -0.454285 1441742048 0.387207 0.636597 0.488281 -0.454285 1441742048 0.383301 0.640137 0.482849 -0.458374 1441742048 0.383301 0.640137 0.482849 -0.458374 1441742048 0.383301 0.640137 0.482849 -0.458374 1441742048 0.383301 0.640137 0.482849 -0.458374 1441742048 0.383301 0.640137 0.482849 -0.458374 1441742048 0.383301 0.640137 0.482849 -0.458374 1441742048 0.378906 0.643188 0.476135 -0.464722 1441742048 0.378906 0.643188 0.476135 -0.464722 1441742048 0.378906 0.643188 0.476135 -0.464722 1441742048 0.378906 0.643188 0.476135 -0.464722 1441742048 0.378906 0.643188 0.476135 -0.464722 1441742048 0.378906 0.643188 0.476135 -0.464722 1441742048 0.378906 0.643188 0.476135 -0.464722 1441742048 0.377869 0.644714 0.471008 -0.468689 1441742048 0.377869 0.644714 0.471008 -0.468689 1441742048 0.377869 0.644714 0.471008 -0.468689 1441742048 0.377869 0.644714 0.471008 -0.468689 1441742048 0.377869 0.644714 0.471008 -0.468689 1441742048 0.377869 0.644714 0.471008 -0.468689 1441742048 0.380127 0.644531 0.468872 -0.469238 1441742048 0.380127 0.644531 0.468872 -0.469238 1441742048 0.380127 0.644531 0.468872 -0.469238 1441742048 0.380127 0.644531 0.468872 -0.469238 1441742048 0.380127 0.644531 0.468872 -0.469238 1441742048 0.380127 0.644531 0.468872 -0.469238 1441742048 0.384033 0.642639 0.470276 -0.467224 1441742049 0.384033 0.642639 0.470276 -0.467224 1441742049 0.384033 0.642639 0.470276 -0.467224 1441742049 0.384033 0.642639 0.470276 -0.467224 1441742049 0.384033 0.642639 0.470276 -0.467224 1441742049 0.384033 0.642639 0.470276 -0.467224 1441742049 0.387268 0.639465 0.474121 -0.465027 1441742049 0.387268 0.639465 0.474121 -0.465027 1441742049 0.387268 0.639465 0.474121 -0.465027 1441742049 0.387268 0.639465 0.474121 -0.465027 1441742049 0.387268 0.639465 0.474121 -0.465027 1441742049 0.387268 0.639465 0.474121 -0.465027 1441742049 0.387268 0.639465 0.474121 -0.465027 1441742049 0.390381 0.636780 0.479980 -0.460022 1441742049 0.390381 0.636780 0.479980 -0.460022 1441742049 0.390381 0.636780 0.479980 -0.460022 1441742049 0.390381 0.636780 0.479980 -0.460022 1441742049 0.390381 0.636780 0.479980 -0.460022 1441742049 0.390381 0.636780 0.479980 -0.460022 1441742049 0.393494 0.634399 0.485535 -0.454895 1441742049 0.393494 0.634399 0.485535 -0.454895 1441742049 0.393494 0.634399 0.485535 -0.454895 1441742049 0.393494 0.634399 0.485535 -0.454895 1441742049 0.393494 0.634399 0.485535 -0.454895 1441742049 0.393494 0.634399 0.485535 -0.454895 1441742049 0.393188 0.633911 0.487061 -0.454224 1441742049 0.393188 0.633911 0.487061 -0.454224 1441742049 0.393188 0.633911 0.487061 -0.454224 1441742049 0.393188 0.633911 0.487061 -0.454224 1441742049 0.393188 0.633911 0.487061 -0.454224 1441742049 0.393188 0.633911 0.487061 -0.454224 1441742049 0.390564 0.635010 0.484131 -0.458008 1441742049 0.390564 0.635010 0.484131 -0.458008 1441742049 0.390564 0.635010 0.484131 -0.458008 1441742049 0.390564 0.635010 0.484131 -0.458008 1441742049 0.390564 0.635010 0.484131 -0.458008 1441742049 0.390564 0.635010 0.484131 -0.458008 1441742049 0.387451 0.637756 0.478149 -0.463135 1441742049 0.387451 0.637756 0.478149 -0.463135 1441742049 0.387451 0.637756 0.478149 -0.463135 1441742049 0.387451 0.637756 0.478149 -0.463135 1441742049 0.387451 0.637756 0.478149 -0.463135 1441742049 0.387451 0.637756 0.478149 -0.463135 1441742049 0.387451 0.637756 0.478149 -0.463135 1441742049 0.384644 0.641113 0.473267 -0.465820 1441742049 0.384644 0.641113 0.473267 -0.465820 1441742049 0.384644 0.641113 0.473267 -0.465820 1441742049 0.384644 0.641113 0.473267 -0.465820 1441742049 0.384644 0.641113 0.473267 -0.465820 1441742049 0.384644 0.641113 0.473267 -0.465820 1441742049 0.381531 0.643555 0.470337 -0.468018 1441742049 0.381531 0.643555 0.470337 -0.468018 1441742049 0.381531 0.643555 0.470337 -0.468018 1441742049 0.381531 0.643555 0.470337 -0.468018 1441742049 0.381531 0.643555 0.470337 -0.468018 1441742049 0.381531 0.643555 0.470337 -0.468018 1441742049 0.379761 0.645264 0.468689 -0.468689 1441742049 0.379761 0.645264 0.468689 -0.468689 1441742049 0.379761 0.645264 0.468689 -0.468689 1441742049 0.379761 0.645264 0.468689 -0.468689 1441742049 0.379761 0.645264 0.468689 -0.468689 1441742049 0.379761 0.645264 0.468689 -0.468689 1441742049 0.380249 0.645386 0.468079 -0.468811 1441742049 0.380249 0.645386 0.468079 -0.468811 1441742049 0.380249 0.645386 0.468079 -0.468811 1441742049 0.380249 0.645386 0.468079 -0.468811 1441742049 0.380249 0.645386 0.468079 -0.468811 1441742049 0.380249 0.645386 0.468079 -0.468811 1441742049 0.385010 0.641724 0.470398 -0.467529 1441742049 0.385010 0.641724 0.470398 -0.467529 1441742049 0.385010 0.641724 0.470398 -0.467529 1441742049 0.385010 0.641724 0.470398 -0.467529 1441742049 0.385010 0.641724 0.470398 -0.467529 1441742049 0.385010 0.641724 0.470398 -0.467529 1441742049 0.395935 0.633118 0.479370 -0.461060 1441742049 0.395935 0.633118 0.479370 -0.461060 1441742049 0.395935 0.633118 0.479370 -0.461060 1441742049 0.395935 0.633118 0.479370 -0.461060 1441742049 0.395935 0.633118 0.479370 -0.461060 1441742049 0.395935 0.633118 0.479370 -0.461060 1441742049 0.407898 0.623352 0.495728 -0.446289 1441742049 0.407898 0.623352 0.495728 -0.446289 1441742049 0.407898 0.623352 0.495728 -0.446289 1441742049 0.407898 0.623352 0.495728 -0.446289 1441742049 0.407898 0.623352 0.495728 -0.446289 1441742049 0.407898 0.623352 0.495728 -0.446289 1441742049 0.407898 0.623352 0.495728 -0.446289 1441742049 0.417114 0.616882 0.507629 -0.433289 1441742049 0.417114 0.616882 0.507629 -0.433289 1441742049 0.417114 0.616882 0.507629 -0.433289 1441742049 0.417114 0.616882 0.507629 -0.433289 1441742049 0.417114 0.616882 0.507629 -0.433289 1441742049 0.417114 0.616882 0.507629 -0.433289 1441742049 0.417114 0.616882 0.507629 -0.433289 1441742049 0.414246 0.617493 0.506592 -0.436340 1441742049 0.414246 0.617493 0.506592 -0.436340 1441742049 0.414246 0.617493 0.506592 -0.436340 1441742049 0.414246 0.617493 0.506592 -0.436340 1441742049 0.414246 0.617493 0.506592 -0.436340 1441742049 0.414246 0.617493 0.506592 -0.436340 1441742049 0.407532 0.621826 0.500916 -0.443054 1441742049 0.407532 0.621826 0.500916 -0.443054 1441742049 0.407532 0.621826 0.500916 -0.443054 1441742049 0.407532 0.621826 0.500916 -0.443054 1441742049 0.407532 0.621826 0.500916 -0.443054 1441742049 0.407532 0.621826 0.500916 -0.443054 1441742049 0.400452 0.626892 0.494751 -0.449219 1441742049 0.400452 0.626892 0.494751 -0.449219 1441742049 0.400452 0.626892 0.494751 -0.449219 1441742049 0.400452 0.626892 0.494751 -0.449219 1441742049 0.400452 0.626892 0.494751 -0.449219 1441742049 0.400452 0.626892 0.494751 -0.449219 1441742049 0.400452 0.626892 0.494751 -0.449219 1441742049 0.391602 0.633057 0.486328 -0.457458 1441742049 0.391602 0.633057 0.486328 -0.457458 1441742050 0.391602 0.633057 0.486328 -0.457458 1441742050 0.391602 0.633057 0.486328 -0.457458 1441742050 0.391602 0.633057 0.486328 -0.457458 1441742050 0.391602 0.633057 0.486328 -0.457458 1441742050 0.382629 0.639343 0.476013 -0.467041 1441742050 0.382629 0.639343 0.476013 -0.467041 1441742050 0.382629 0.639343 0.476013 -0.467041 1441742050 0.382629 0.639343 0.476013 -0.467041 1441742050 0.382629 0.639343 0.476013 -0.467041 1441742050 0.382629 0.639343 0.476013 -0.467041 1441742050 0.376770 0.643982 0.467468 -0.474060 1441742050 0.376770 0.643982 0.467468 -0.474060 1441742050 0.376770 0.643982 0.467468 -0.474060 1441742050 0.376770 0.643982 0.467468 -0.474060 1441742050 0.376770 0.643982 0.467468 -0.474060 1441742050 0.376770 0.643982 0.467468 -0.474060 1441742050 0.376770 0.643982 0.467468 -0.474060 1441742050 0.375000 0.646362 0.462463 -0.477112 1441742050 0.375000 0.646362 0.462463 -0.477112 1441742050 0.375000 0.646362 0.462463 -0.477112 1441742050 0.375000 0.646362 0.462463 -0.477112 1441742050 0.375000 0.646362 0.462463 -0.477112 1441742050 0.375000 0.646362 0.462463 -0.477112 1441742050 0.376648 0.645874 0.460999 -0.477844 1441742050 0.376648 0.645874 0.460999 -0.477844 1441742050 0.376648 0.645874 0.460999 -0.477844 1441742050 0.376648 0.645874 0.460999 -0.477844 1441742050 0.376648 0.645874 0.460999 -0.477844 1441742050 0.376648 0.645874 0.460999 -0.477844 1441742050 0.379944 0.642944 0.464172 -0.476196 1441742050 0.379944 0.642944 0.464172 -0.476196 1441742050 0.379944 0.642944 0.464172 -0.476196 1441742050 0.379944 0.642944 0.464172 -0.476196 1441742050 0.379944 0.642944 0.464172 -0.476196 1441742050 0.379944 0.642944 0.464172 -0.476196 1441742050 0.385071 0.638855 0.470276 -0.471558 1441742050 0.385071 0.638855 0.470276 -0.471558 1441742050 0.385071 0.638855 0.470276 -0.471558 1441742050 0.385071 0.638855 0.470276 -0.471558 1441742050 0.385071 0.638855 0.470276 -0.471558 1441742050 0.385071 0.638855 0.470276 -0.471558 1441742050 0.390991 0.634033 0.478210 -0.465149 1441742050 0.390991 0.634033 0.478210 -0.465149 1441742050 0.390991 0.634033 0.478210 -0.465149 1441742050 
0.374146 0.646240 0.472839 -0.467712 1441742053 0.374146 0.646240 0.472839 -0.467712 1441742053 0.374146 0.646240 0.472839 -0.467712 1441742053 0.374146 0.646240 0.472839 -0.467712 1441742053 0.374146 0.646240 0.472839 -0.467712 1441742053 0.374329 0.646423 0.471985 -0.468140 1441742053 0.374329 0.646423 0.471985 -0.468140 1441742053 0.374329 0.646423 0.471985 -0.468140 1441742053 0.374329 0.646423 0.471985 -0.468140 1441742053 0.374329 0.646423 0.471985 -0.468140 1441742053 0.374329 0.646423 0.471985 -0.468140 1441742053 0.374329 0.646423 0.471985 -0.468140 1441742053 0.374695 0.646362 0.470947 -0.468994 1441742053 0.374695 0.646362 0.470947 -0.468994 1441742053 0.374695 0.646362 0.470947 -0.468994 1441742053 0.374695 0.646362 0.470947 -0.468994 1441742053 0.374695 0.646362 0.470947 -0.468994 1441742053 0.374695 0.646362 0.470947 -0.468994 1441742053 0.374878 0.646545 0.469727 -0.469849 1441742053 0.374878 0.646545 0.469727 -0.469849 1441742053 0.374878 0.646545 0.469727 -0.469849 1441742053 0.374878 0.646545 0.469727 -0.469849 1441742053 0.374878 0.646545 0.469727 -0.469849 1441742053 0.374878 0.646545 0.469727 -0.469849 1441742053 0.375000 0.646790 0.468689 -0.470398 1441742053 0.375000 0.646790 0.468689 -0.470398 1441742053 0.375000 0.646790 0.468689 -0.470398 1441742053 0.375000 0.646790 0.468689 -0.470398 1441742053 0.375000 0.646790 0.468689 -0.470398 1441742053 0.375000 0.646790 0.468689 -0.470398 1441742053 0.375000 0.646790 0.468689 -0.470398 1441742054 0.376404 0.646118 0.468994 -0.469910 1441742054 0.376404 0.646118 0.468994 -0.469910 1441742054 0.376404 0.646118 0.468994 -0.469910 1441742054 0.376404 0.646118 0.468994 -0.469910 1441742054 0.376404 0.646118 0.468994 -0.469910 1441742054 0.376404 0.646118 0.468994 -0.469910 1441742054 0.379395 0.643799 0.471436 -0.468201 1441742054 0.379395 0.643799 0.471436 -0.468201 1441742054 0.379395 0.643799 0.471436 -0.468201 1441742054 0.379395 0.643799 0.471436 -0.468201 1441742054 0.379395 0.643799 0.471436 -0.468201 1441742054 0.379395 0.643799 0.471436 -0.468201 1441742054 0.383240 0.639893 0.476013 -0.465881 1441742054 0.383240 0.639893 0.476013 -0.465881 1441742054 0.383240 0.639893 0.476013 -0.465881 1441742054 0.383240 0.639893 0.476013 -0.465881 1441742054 0.383240 0.639893 0.476013 -0.465881 1441742054 0.383240 0.639893 0.476013 -0.465881 1441742054 0.386414 0.635681 0.481567 -0.463318 1441742054 0.386414 0.635681 0.481567 -0.463318 1441742054 0.386414 0.635681 0.481567 -0.463318 1441742054 0.386414 0.635681 0.481567 -0.463318 1441742054 0.386414 0.635681 0.481567 -0.463318 1441742054 0.386414 0.635681 0.481567 -0.463318 1441742054 0.388062 0.632874 0.485718 -0.461426 1441742054 0.388062 0.632874 0.485718 -0.461426 1441742054 0.388062 0.632874 0.485718 -0.461426 1441742054 0.388062 0.632874 0.485718 -0.461426 1441742054 0.388062 0.632874 0.485718 -0.461426 1441742054 0.388062 0.632874 0.485718 -0.461426 1441742054 0.388062 0.632874 0.485718 -0.461426 1441742054 0.386780 0.632263 0.487122 -0.461853 1441742054 0.386780 0.632263 0.487122 -0.461853 1441742054 0.386780 0.632263 0.487122 -0.461853 1441742054 0.386780 0.632263 0.487122 -0.461853 1441742054 0.386780 0.632263 0.487122 -0.461853 1441742054 0.386780 0.632263 0.487122 -0.461853 1441742054 0.383667 0.633850 0.485962 -0.463440 1441742054 0.383667 0.633850 0.485962 -0.463440 1441742054 0.383667 0.633850 0.485962 -0.463440 1441742054 0.383667 0.633850 0.485962 -0.463440 1441742054 0.383667 0.633850 0.485962 -0.463440 1441742054 0.383667 0.633850 0.485962 -0.463440 1441742054 0.383667 0.633850 0.485962 -0.463440 1441742054 0.380676 0.636230 0.483337 -0.465393 1441742054 0.380676 0.636230 0.483337 -0.465393 1441742054 0.380676 0.636230 0.483337 -0.465393 1441742054 0.380676 0.636230 0.483337 -0.465393 1441742054 0.380676 0.636230 0.483337 -0.465393 1441742054 0.380676 0.636230 0.483337 -0.465393 1441742054 0.378967 0.638794 0.480286 -0.466431 1441742054 0.378967 0.638794 0.480286 -0.466431 1441742054 0.378967 0.638794 0.480286 -0.466431 1441742054 0.378967 0.638794 0.480286 -0.466431 1441742054 0.378967 0.638794 0.480286 -0.466431 1441742054 0.378967 0.638794 0.480286 -0.466431 1441742054 0.380005 0.638977 0.479614 -0.466064 1441742054 0.380005 0.638977 0.479614 -0.466064 1441742054 0.380005 0.638977 0.479614 -0.466064 1441742054 0.380005 0.638977 0.479614 -0.466064 1441742054 0.380005 0.638977 0.479614 -0.466064 1441742054 0.380005 0.638977 0.479614 -0.466064 1441742054 0.383606 0.636536 0.481628 -0.464417 1441742054 0.383606 0.636536 0.481628 -0.464417 1441742054 0.383606 0.636536 0.481628 -0.464417 1441742054 0.383606 0.636536 0.481628 -0.464417 1441742054 0.383606 0.636536 0.481628 -0.464417 1441742054 0.383606 0.636536 0.481628 -0.464417 1441742054 0.386902 0.633606 0.483826 -0.463440 1441742054 0.386902 0.633606 0.483826 -0.463440 1441742054 0.386902 0.633606 0.483826 -0.463440 1441742054 0.386902 0.633606 0.483826 -0.463440 1441742054 0.386902 0.633606 0.483826 -0.463440 1441742054 0.386902 0.633606 0.483826 -0.463440 1441742054 0.387329 0.632141 0.485168 -0.463562 1441742054 0.387329 0.632141 0.485168 -0.463562 1441742054 0.387329 0.632141 0.485168 -0.463562 1441742054 0.387329 0.632141 0.485168 -0.463562 1441742054 0.387329 0.632141 0.485168 -0.463562 1441742054 0.387329 0.632141 0.485168 -0.463562 1441742054 0.385681 0.632935 0.484802 -0.464233 1441742054 0.385681 0.632935 0.484802 -0.464233 1441742054 0.385681 0.632935 0.484802 -0.464233 1441742054 0.385681 0.632935 0.484802 -0.464233 1441742054 0.385681 0.632935 0.484802 -0.464233 1441742054 0.385681 0.632935 0.484802 -0.464233 1441742054 0.385681 0.632935 0.484802 -0.464233 1441742054 0.380127 0.638123 0.480469 -0.466187 1441742054 0.380127 0.638123 0.480469 -0.466187 1441742054 0.380127 0.638123 0.480469 -0.466187 1441742054 0.380127 0.638123 0.480469 -0.466187 1441742054 0.380127 0.638123 0.480469 -0.466187 1441742054 0.380127 0.638123 0.480469 -0.466187 1441742054 0.370605 0.646606 0.472412 -0.470398 1441742054 0.370605 0.646606 0.472412 -0.470398 1441742054 0.370605 0.646606 0.472412 -0.470398 1441742054 0.370605 0.646606 0.472412 -0.470398 1441742054 0.370605 0.646606 0.472412 -0.470398 1441742054 0.370605 0.646606 0.472412 -0.470398 1441742054 0.356140 0.658813 0.458740 -0.478210 1441742054 0.356140 0.658813 0.458740 -0.478210 1441742054 0.356140 0.658813 0.458740 -0.478210 1441742054 0.356140 0.658813 0.458740 -0.478210 1441742054 0.356140 0.658813 0.458740 -0.478210 1441742054 0.356140 0.658813 0.458740 -0.478210 1441742054 0.356140 0.658813 0.458740 -0.478210 1441742054 0.336243 0.676758 0.440796 -0.484375 1441742054 0.336243 0.676758 0.440796 -0.484375 1441742054 0.336243 0.676758 0.440796 -0.484375 1441742054 0.336243 0.676758 0.440796 -0.484375 1441742054 0.336243 0.676758 0.440796 -0.484375 1441742054 0.336243 0.676758 0.440796 -0.484375 1441742054 0.326355 0.686035 0.429138 -0.488464 1441742054 0.326355 0.686035 0.429138 -0.488464 1441742055 0.326355 0.686035 0.429138 -0.488464 1441742055 0.326355 0.686035 0.429138 -0.488464 1441742055 0.326355 0.686035 0.429138 -0.488464 1441742055 0.326355 0.686035 0.429138 -0.488464 1441742055 0.326355 0.686035 0.429138 -0.488464 1441742055 0.327026 0.688110 0.427979 -0.486145 1441742055 0.327026 0.688110 0.427979 -0.486145 1441742055 0.327026 0.688110 0.427979 -0.486145 1441742055 0.327026 0.688110 0.427979 -0.486145 1441742055 0.327026 0.688110 0.427979 -0.486145 1441742055 0.327026 0.688110 0.427979 -0.486145 1441742055 0.331116 0.687073 0.431458 -0.481750 1441742055 0.331116 0.687073 0.431458 -0.481750 1441742055 0.331116 0.687073 0.431458 -0.481750 1441742055 0.331116 0.687073 0.431458 -0.481750 1441742055 0.331116 0.687073 0.431458 -0.481750 1441742055 0.339294 0.681763 0.438660 -0.477112 1441742055 0.339294 0.681763 0.438660 -0.477112 1441742055 0.339294 0.681763 0.438660 -0.477112 1441742055 0.339294 0.681763 0.438660 -0.477112 1441742055 0.339294 0.681763 0.438660 -0.477112 1441742055 0.339294 0.681763 0.438660 -0.477112 1441742055 0.339294 0.681763 0.438660 -0.477112 1441742055 0.349304 0.674011 0.448486 -0.471680 1441742055 0.349304 0.674011 0.448486 -0.471680 1441742055 0.349304 0.674011 0.448486 -0.471680 1441742055 0.349304 0.674011 0.448486 -0.471680 1441742055 0.349304 0.674011 0.448486 -0.471680 1441742055 0.349304 0.674011 0.448486 -0.471680 1441742055 0.362488 0.664307 0.459167 -0.465210 1441742055 0.362488 0.664307 0.459167 -0.465210 1441742055 0.362488 0.664307 0.459167 -0.465210 1441742055 0.362488 0.664307 0.459167 -0.465210 1441742055 0.362488 0.664307 0.459167 -0.465210 1441742055 0.362488 0.664307 0.459167 -0.465210 1441742055 0.362488 0.664307 0.459167 -0.465210 1441742055 0.375244 0.653381 0.470215 -0.459412 1441742055 0.375244 0.653381 0.470215 -0.459412 1441742055 0.375244 0.653381 0.470215 -0.459412 1441742055 0.375244 0.653381 0.470215 -0.459412 1441742055 0.375244 0.653381 0.470215 -0.459412 1441742055 0.375244 0.653381 0.470215 -0.459412 1441742055 0.384521 0.643311 0.480652 -0.455200 1441742055 0.384521 0.643311 0.480652 -0.455200 1441742055 0.384521 0.643311 0.480652 -0.455200 1441742055 0.384521 0.643311 0.480652 -0.455200 1441742055 0.384521 0.643311 0.480652 -0.455200 1441742055 0.384521 0.643311 0.480652 -0.455200 1441742055 0.386841 0.637329 0.487732 -0.454102 1441742055 0.386841 0.637329 0.487732 -0.454102 1441742055 0.386841 0.637329 0.487732 -0.454102 1441742055 0.386841 0.637329 0.487732 -0.454102 1441742055 0.386841 0.637329 0.487732 -0.454102 1441742055 0.386841 0.637329 0.487732 -0.454102 1441742055 0.386841 0.637329 0.487732 -0.454102 1441742055 0.384460 0.636292 0.489075 -0.456116 1441742055 0.384460 0.636292 0.489075 -0.456116 1441742055 0.384460 0.636292 0.489075 -0.456116 1441742055 0.384460 0.636292 0.489075 -0.456116 1441742055 0.384460 0.636292 0.489075 -0.456116 1441742055 0.384460 0.636292 0.489075 -0.456116 1441742055 0.379211 0.639526 0.486023 -0.459290 1441742055 0.379211 0.639526 0.486023 -0.459290 1441742055 0.379211 0.639526 0.486023 -0.459290 1441742055 0.379211 0.639526 0.486023 -0.459290 1441742055 0.379211 0.639526 0.486023 -0.459290 1441742055 0.379211 0.639526 0.486023 -0.459290 1441742055 0.373474 0.643311 0.481140 -0.463806 1441742055 0.373474 0.643311 0.481140 -0.463806 1441742055 0.373474 0.643311 0.481140 -0.463806 1441742055 0.373474 0.643311 0.481140 -0.463806 1441742055 0.373474 0.643311 0.481140 -0.463806 1441742055 0.373474 0.643311 0.481140 -0.463806 1441742055 0.370483 0.645691 0.477539 -0.466675 1441742055 0.370483 0.645691 0.477539 -0.466675 1441742055 0.370483 0.645691 0.477539 -0.466675 1441742055 0.370483 0.645691 0.477539 -0.466675 1441742055 0.370483 0.645691 0.477539 -0.466675 1441742055 0.370483 0.645691 0.477539 -0.466675 1441742055 0.373352 0.645081 0.477905 -0.464783 1441742055 0.373352 0.645081 0.477905 -0.464783 1441742055 0.373352 0.645081 0.477905 -0.464783 1441742055 0.373352 0.645081 0.477905 -0.464783 1441742055 0.373352 0.645081 0.477905 -0.464783 1441742055 0.373352 0.645081 0.477905 -0.464783 1441742055 0.379150 0.640686 0.481262 -0.462646 1441742055 0.379150 0.640686 0.481262 -0.462646 1441742055 0.379150 0.640686 0.481262 -0.462646 1441742055 0.379150 0.640686 0.481262 -0.462646 1441742055 0.379150 0.640686 0.481262 -0.462646 1441742055 0.379150 0.640686 0.481262 -0.462646 1441742055 0.383484 0.636719 0.484497 -0.461243 1441742055 0.383484 0.636719 0.484497 -0.461243 1441742055 0.383484 0.636719 0.484497 -0.461243 1441742055 0.383484 0.636719 0.484497 -0.461243 1441742055 0.383484 0.636719 0.484497 -0.461243 1441742055 0.383484 0.636719 0.484497 -0.461243 1441742055 0.385864 0.634338 0.486633 -0.460266 1441742055 0.385864 0.634338 0.486633 -0.460266 1441742055 0.385864 0.634338 0.486633 -0.460266 1441742055 0.385864 0.634338 0.486633 -0.460266 1441742055 0.385864 0.634338 0.486633 -0.460266 1441742055 0.385864 0.634338 0.486633 -0.460266 1441742055 0.385254 0.634216 0.486389 -0.461243 1441742055 0.385254 0.634216 0.486389 -0.461243 1441742055 0.385254 0.634216 0.486389 -0.461243 1441742055 0.385254 0.634216 0.486389 -0.461243 1441742055 0.385254 0.634216 0.486389 -0.461243 1441742055 0.385254 0.634216 0.486389 -0.461243 1441742055 0.385254 0.634216 0.486389 -0.461243 1441742055 0.382446 0.637024 0.481079 -0.465210 1441742055 0.382446 0.637024 0.481079 -0.465210 1441742055 0.382446 0.637024 0.481079 -0.465210 1441742056 0.382446 0.637024 0.481079 -0.465210 1441742056 0.382446 0.637024 0.481079 -0.465210 1441742056 0.382446 0.637024 0.481079 -0.465210 1441742056 0.374756 0.643982 0.471069 -0.472168 1441742056 0.374756 0.643982 0.471069 -0.472168 1441742056 0.374756 0.643982 0.471069 -0.472168 1441742056 0.374756 0.643982 0.471069 -0.472168 1441742056 0.374756 0.643982 0.471069 -0.472168 1441742056 0.374756 0.643982 0.471069 -0.472168 1441742056 0.361877 0.654053 0.458984 -0.480103 1441742056 0.361877 0.654053 0.458984 -0.480103 1441742056 0.361877 0.654053 0.458984 -0.480103 1441742056 0.361877 0.654053 0.458984 -0.480103 1441742056 0.359192 0.656494 0.454163 -0.483398 1441742056 0.359192 0.656494 0.454163 -0.483398 1441742056 0.359192 0.656494 0.454163 -0.483398 1441742056 0.359192 0.656494 0.454163 -0.483398 1441742056 0.359192 0.656494 0.454163 -0.483398 1441742056 0.359192 0.656494 0.454163 -0.483398 1441742056 0.367004 0.653687 0.459717 -0.476074 1441742056 0.367004 0.653687 0.459717 -0.476074 1441742056 0.367004 0.653687 0.459717 -0.476074 1441742056 0.367004 0.653687 0.459717 -0.476074 1441742056 0.367004 0.653687 0.459717 -0.476074 1441742056 0.373169 0.649109 0.466003 -0.471313 1441742056 0.373169 0.649109 0.466003 -0.471313 1441742056 0.373169 0.649109 0.466003 -0.471313 1441742056 0.373169 0.649109 0.466003 -0.471313 1441742056 0.373169 0.649109 0.466003 -0.471313 1441742056 0.373169 0.649109 0.466003 -0.471313 1441742056 0.373169 0.649109 0.466003 -0.471313 1441742056 0.378845 0.643066 0.472412 -0.468750 1441742056 0.378845 0.643066 0.472412 -0.468750 1441742056 0.378845 0.643066 0.472412 -0.468750 1441742056 0.378845 0.643066 0.472412 -0.468750 1441742056 0.378845 0.643066 0.472412 -0.468750 1441742056 0.378845 0.643066 0.472412 -0.468750 1441742056 0.384705 0.637878 0.478210 -0.465149 1441742056 0.384705 0.637878 0.478210 -0.465149 1441742056 0.384705 0.637878 0.478210 -0.465149 1441742056 0.384705 0.637878 0.478210 -0.465149 1441742056 0.384705 0.637878 0.478210 -0.465149 1441742056 0.384705 0.637878 0.478210 -0.465149 1441742056 0.390015 0.634338 0.482422 -0.461182 1441742056 0.390015 0.634338 0.482422 -0.461182 1441742056 0.390015 0.634338 0.482422 -0.461182 1441742056 0.390015 0.634338 0.482422 -0.461182 1441742056 0.390015 0.634338 0.482422 -0.461182 1441742056 0.390015 0.634338 0.482422 -0.461182 1441742056 0.390015 0.634338 0.482422 -0.461182 1441742056 0.392151 0.630554 0.485291 -0.461548 1441742056 0.392151 0.630554 0.485291 -0.461548 1441742056 0.392151 0.630554 0.485291 -0.461548 1441742056 0.392151 0.630554 0.485291 -0.461548 1441742056 0.392151 0.630554 0.485291 -0.461548 1441742056 0.392151 0.630554 0.485291 -0.461548 1441742056 0.390564 0.629150 0.486572 -0.463440 1441742056 0.390564 0.629150 0.486572 -0.463440 1441742056 0.390564 0.629150 0.486572 -0.463440 1441742056 0.390564 0.629150 0.486572 -0.463440 1441742056 0.390564 0.629150 0.486572 -0.463440 1441742056 0.390564 0.629150 0.486572 -0.463440 1441742056 0.387146 0.630188 0.486450 -0.465027 1441742056 0.387146 0.630188 0.486450 -0.465027 1441742056 0.387146 0.630188 0.486450 -0.465027 1441742056 0.387146 0.630188 0.486450 -0.465027 1441742056 0.387146 0.630188 0.486450 -0.465027 1441742056 0.387146 0.630188 0.486450 -0.465027 1441742056 0.387146 0.630188 0.486450 -0.465027 1441742056 0.383484 0.632446 0.485046 -0.466553 1441742056 0.383484 0.632446 0.485046 -0.466553 1441742056 0.383484 0.632446 0.485046 -0.466553 1441742056 0.383484 0.632446 0.485046 -0.466553 1441742056 0.383484 0.632446 0.485046 -0.466553 1441742056 0.383484 0.632446 0.485046 -0.466553 1441742056 0.379089 0.635559 0.482971 -0.468018 1441742056 0.379089 0.635559 0.482971 -0.468018 1441742056 0.379089 0.635559 0.482971 -0.468018 1441742056 0.379089 0.635559 0.482971 -0.468018 1441742056 0.379089 0.635559 0.482971 -0.468018 1441742056 0.379089 0.635559 0.482971 -0.468018 1441742056 0.375916 0.638672 0.480530 -0.468872 1441742056 0.375916 0.638672 0.480530 -0.468872 1441742056 0.375916 0.638672 0.480530 -0.468872 1441742056 0.375916 0.638672 0.480530 -0.468872 1441742056 0.375916 0.638672 0.480530 -0.468872 1441742056 0.375916 0.638672 0.480530 -0.468872 1441742056 0.375916 0.638672 0.480530 -0.468872 1441742056 0.375366 0.640259 0.479309 -0.468384 1441742056 0.375366 0.640259 0.479309 -0.468384 1441742056 0.375366 0.640259 0.479309 -0.468384 1441742056 0.375366 0.640259 0.479309 -0.468384 1441742056 0.375366 0.640259 0.479309 -0.468384 1441742056 0.375366 0.640259 0.479309 -0.468384 1441742056 0.377502 0.639771 0.480286 -0.466309 1441742056 0.377502 0.639771 0.480286 -0.466309 1441742056 0.377502 0.639771 0.480286 -0.466309 1441742056 0.377502 0.639771 0.480286 -0.466309 1441742056 0.377502 0.639771 0.480286 -0.466309 1441742056 0.381714 0.636963 0.483826 -0.463013 1441742056 0.381714 0.636963 0.483826 -0.463013 1441742056 0.381714 0.636963 0.483826 -0.463013 1441742056 0.381714 0.636963 0.483826 -0.463013 1441742056 0.381714 0.636963 0.483826 -0.463013 1441742056 0.381714 0.636963 0.483826 -0.463013 1441742056 0.381714 0.636963 0.483826 -0.463013 1441742056 0.386719 0.632751 0.489258 -0.459045 1441742056 0.386719 0.632751 0.489258 -0.459045 1441742056 0.386719 0.632751 0.489258 -0.459045 1441742057 0.386719 0.632751 0.489258 -0.459045 1441742057 0.386719 0.632751 0.489258 -0.459045 1441742057 0.386719 0.632751 0.489258 -0.459045 1441742057 0.391235 0.628601 0.495117 -0.454529 1441742057 0.391235 0.628601 0.495117 -0.454529 1441742057 0.391235 0.628601 0.495117 -0.454529 1441742057 0.391235 0.628601 0.495117 -0.454529 1441742057 0.391235 0.628601 0.495117 -0.454529 1441742057 0.391235 0.628601 0.495117 -0.454529 1441742057 0.394409 0.625732 0.499939 -0.450378 1441742057 0.394409 0.625732 0.499939 -0.450378 1441742057 0.394409 0.625732 0.499939 -0.450378 1441742057 0.394409 0.625732 0.499939 -0.450378 1441742057 0.394409 0.625732 0.499939 -0.450378 1441742057 0.394409 0.625732 0.499939 -0.450378 1441742057 0.393311 0.625977 0.501648 -0.449219 1441742057 0.393311 0.625977 0.501648 -0.449219 1441742057 0.393311 0.625977 0.501648 -0.449219 1441742057 0.393311 0.625977 0.501648 -0.449219 1441742057 0.393311 0.625977 0.501648 -0.449219 1441742057 0.393311 0.625977 0.501648 -0.449219 1441742057 0.393311 0.625977 0.501648 -0.449219 1441742057 0.387756 0.630066 0.497803 -0.452515 1441742057 0.387756 0.630066 0.497803 -0.452515 1441742057 0.387756 0.630066 0.497803 -0.452515 1441742057 0.387756 0.630066 0.497803 -0.452515 1441742057 0.387756 0.630066 0.497803 -0.452515 1441742057 0.387756 0.630066 0.497803 -0.452515 1441742057 0.378723 0.637146 0.489380 -0.459473 1441742057 0.378723 0.637146 0.489380 -0.459473 1441742057 0.378723 0.637146 0.489380 -0.459473 1441742057 0.378723 0.637146 0.489380 -0.459473 1441742057 0.378723 0.637146 0.489380 -0.459473 1441742057 0.378723 0.637146 0.489380 -0.459473 1441742057 0.365479 0.648315 0.474915 -0.469604 1441742057 0.365479 0.648315 0.474915 -0.469604 1441742057 0.365479 0.648315 0.474915 -0.469604 1441742057 0.365479 0.648315 0.474915 -0.469604 1441742057 0.365479 0.648315 0.474915 -0.469604 1441742057 0.365479 0.648315 0.474915 -0.469604 1441742057 0.365479 0.648315 0.474915 -0.469604 1441742057 0.354126 0.655945 0.464783 -0.477783 1441742057 0.354126 0.655945 0.464783 -0.477783 1441742057 0.354126 0.655945 0.464783 -0.477783 1441742057 0.354126 0.655945 0.464783 -0.477783 1441742057 0.354126 0.655945 0.464783 -0.477783 1441742057 0.354126 0.655945 0.464783 -0.477783 1441742057 0.354919 0.656982 0.463867 -0.476624 1441742057 0.354919 0.656982 0.463867 -0.476624 1441742057 0.354919 0.656982 0.463867 -0.476624 1441742057 0.354919 0.656982 0.463867 -0.476624 1441742057 0.354919 0.656982 0.463867 -0.476624 1441742057 0.354919 0.656982 0.463867 -0.476624 1441742057 0.354919 0.656982 0.463867 -0.476624 1441742057 0.358948 0.656250 0.467468 -0.471008 1441742057 0.358948 0.656250 0.467468 -0.471008 1441742057 0.358948 0.656250 0.467468 -0.471008 1441742057 0.358948 0.656250 0.467468 -0.471008 1441742057 0.358948 0.656250 0.467468 -0.471008 1441742057 0.358948 0.656250 0.467468 -0.471008 1441742057 0.361816 0.654663 0.470886 -0.467590 1441742057 0.361816 0.654663 0.470886 -0.467590 1441742057 0.361816 0.654663 0.470886 -0.467590 1441742057 0.361816 0.654663 0.470886 -0.467590 1441742057 0.361816 0.654663 0.470886 -0.467590 1441742057 0.361816 0.654663 0.470886 -0.467590 1441742057 0.366455 0.650635 0.473755 -0.466797 1441742057 0.366455 0.650635 0.473755 -0.466797 1441742057 0.366455 0.650635 0.473755 -0.466797 1441742057 0.366455 0.650635 0.473755 -0.466797 1441742057 0.366455 0.650635 0.473755 -0.466797 1441742057 0.366455 0.650635 0.473755 -0.466797 1441742057 0.372437 0.646484 0.475769 -0.465698 1441742057 0.372437 0.646484 0.475769 -0.465698 1441742057 0.372437 0.646484 0.475769 -0.465698 1441742057 0.372437 0.646484 0.475769 -0.465698 1441742057 0.372437 0.646484 0.475769 -0.465698 1441742057 0.372437 0.646484 0.475769 -0.465698 1441742057 0.379822 0.642151 0.479248 -0.462219 1441742057 0.379822 0.642151 0.479248 -0.462219 1441742057 0.379822 0.642151 0.479248 -0.462219 1441742057 0.379822 0.642151 0.479248 -0.462219 1441742057 0.379822 0.642151 0.479248 -0.462219 1441742057 0.379822 0.642151 0.479248 -0.462219 1441742057 0.383972 0.638184 0.482788 -0.460632 1441742057 0.383972 0.638184 0.482788 -0.460632 1441742057 0.383972 0.638184 0.482788 -0.460632 1441742057 0.383972 0.638184 0.482788 -0.460632 1441742057 0.383972 0.638184 0.482788 -0.460632 1441742057 0.383972 0.638184 0.482788 -0.460632 1441742057 0.385376 0.635254 0.484985 -0.461182 1441742057 0.385376 0.635254 0.484985 -0.461182 1441742057 0.385376 0.635254 0.484985 -0.461182 1441742057 0.385376 0.635254 0.484985 -0.461182 1441742057 0.385376 0.635254 0.484985 -0.461182 1441742057 0.385376 0.635254 0.484985 -0.461182 1441742057 0.383362 0.634888 0.484375 -0.463928 1441742057 0.383362 0.634888 0.484375 -0.463928 1441742057 0.383362 0.634888 0.484375 -0.463928 1441742057 0.383362 0.634888 0.484375 -0.463928 1441742057 0.383362 0.634888 0.484375 -0.463928 1441742057 0.383362 0.634888 0.484375 -0.463928 1441742057 0.378601 0.638184 0.481079 -0.466797 1441742057 0.378601 0.638184 0.481079 -0.466797 1441742057 0.378601 0.638184 0.481079 -0.466797 1441742057 0.378601 0.638184 0.481079 -0.466797 1441742057 0.378601 0.638184 0.481079 -0.466797 1441742057 0.378601 0.638184 0.481079 -0.466797 1441742057 0.378601 0.638184 0.481079 -0.466797 1441742057 0.374268 0.642334 0.476318 -0.469421 1441742057 0.374268 0.642334 0.476318 -0.469421 1441742057 0.374268 0.642334 0.476318 -0.469421 1441742057 0.374268 0.642334 0.476318 -0.469421 1441742057 0.374268 0.642334 0.476318 -0.469421 1441742058 0.374268 0.642334 0.476318 -0.469421 1441742058 0.374268 0.642334 0.476318 -0.469421 1441742058 0.370728 0.645569 0.473511 -0.470642 1441742058 0.370728 0.645569 0.473511 -0.470642 1441742058 0.370728 0.645569 0.473511 -0.470642 1441742058 0.370728 0.645569 0.473511 -0.470642 1441742058 0.370728 0.645569 0.473511 -0.470642 1441742058 0.370728 0.645569 0.473511 -0.470642 1441742058 0.369995 0.647827 0.471863 -0.469788 1441742058 0.369995 0.647827 0.471863 -0.469788 1441742058 0.369995 0.647827 0.471863 -0.469788 1441742058 0.369995 0.647827 0.471863 -0.469788 1441742058 0.369995 0.647827 0.471863 -0.469788 1441742058 0.370728 0.647583 0.472351 -0.469055 1441742058 0.370728 0.647583 0.472351 -0.469055 1441742058 0.370728 0.647583 0.472351 -0.469055 1441742058 0.370728 0.647583 0.472351 -0.469055 1441742058 0.370728 0.647583 0.472351 -0.469055 1441742058 0.370728 0.647583 0.472351 -0.469055 1441742058 0.374268 0.644165 0.474854 -0.468445 1441742058 0.374268 0.644165 0.474854 -0.468445 1441742058 0.374268 0.644165 0.474854 -0.468445 1441742058 0.374268 0.644165 0.474854 -0.468445 1441742058 0.374268 0.644165 0.474854 -0.468445 1441742058 0.374268 0.644165 0.474854 -0.468445 1441742058 0.379395 0.640381 0.477905 -0.466370 1441742058 0.379395 0.640381 0.477905 -0.466370 1441742058 0.379395 0.640381 0.477905 -0.466370 1441742058 0.379395 0.640381 0.477905 -0.466370 1441742058 0.379395 0.640381 0.477905 -0.466370 1441742058 0.379395 0.640381 0.477905 -0.466370 1441742058 0.379395 0.640381 0.477905 -0.466370 1441742058 0.382813 0.637634 0.480713 -0.464478 1441742058 0.382813 0.637634 0.480713 -0.464478 1441742058 0.382813 0.637634 0.480713 -0.464478 1441742058 0.382813 0.637634 0.480713 -0.464478 1441742058 0.382813 0.637634 0.480713 -0.464478 1441742058 0.382813 0.637634 0.480713 -0.464478 1441742058 0.384033 0.636047 0.481873 -0.464417 1441742058 0.384033 0.636047 0.481873 -0.464417 1441742058 0.384033 0.636047 0.481873 -0.464417 1441742058 0.384033 0.636047 0.481873 -0.464417 1441742058 0.384033 0.636047 0.481873 -0.464417 1441742058 0.384033 0.636047 0.481873 -0.464417 1441742058 0.381165 0.638184 0.478821 -0.467102 1441742058 0.381165 0.638184 0.478821 -0.467102 1441742058 0.381165 0.638184 0.478821 -0.467102 1441742058 0.381165 0.638184 0.478821 -0.467102 1441742058 0.381165 0.638184 0.478821 -0.467102 1441742058 0.381165 0.638184 0.478821 -0.467102 1441742058 0.373352 0.643799 0.471191 -0.473267 1441742058 0.373352 0.643799 0.471191 -0.473267 1441742058 0.373352 0.643799 0.471191 -0.473267 1441742058 0.373352 0.643799 0.471191 -0.473267 1441742058 0.373352 0.643799 0.471191 -0.473267 1441742058 0.373352 0.643799 0.471191 -0.473267 1441742058 0.373352 0.643799 0.471191 -0.473267 1441742058 0.358826 0.654663 0.459167 -0.481445 1441742058 0.358826 0.654663 0.459167 -0.481445 1441742058 0.358826 0.654663 0.459167 -0.481445 1441742058 0.358826 0.654663 0.459167 -0.481445 1441742058 0.358826 0.654663 0.459167 -0.481445 1441742058 0.358826 0.654663 0.459167 -0.481445 1441742058 0.347351 0.662964 0.451111 -0.486084 1441742058 0.347351 0.662964 0.451111 -0.486084 1441742058 0.347351 0.662964 0.451111 -0.486084 1441742058 0.347351 0.662964 0.451111 -0.486084 1441742058 0.347351 0.662964 0.451111 -0.486084 1441742058 0.347351 0.662964 0.451111 -0.486084 1441742058 0.347778 0.664856 0.451416 -0.482910 1441742058 0.347778 0.664856 0.451416 -0.482910 1441742058 0.347778 0.664856 0.451416 -0.482910 1441742058 0.347778 0.664856 0.451416 -0.482910 1441742058 0.347778 0.664856 0.451416 -0.482910 1441742058 0.347778 0.664856 0.451416 -0.482910 1441742058 0.349854 0.665405 0.452209 -0.479858 1441742058 0.349854 0.665405 0.452209 -0.479858 1441742058 0.349854 0.665405 0.452209 -0.479858 1441742058 0.349854 0.665405 0.452209 -0.479858 1441742058 0.349854 0.665405 0.452209 -0.479858 1441742058 0.349854 0.665405 0.452209 -0.479858 1441742058 0.349854 0.665405 0.452209 -0.479858 1441742058 0.354492 0.663330 0.455994 -0.475769 1441742058 0.354492 0.663330 0.455994 -0.475769 1441742058 0.354492 0.663330 0.455994 -0.475769 1441742058 0.354492 0.663330 0.455994 -0.475769 1441742058 0.354492 0.663330 0.455994 -0.475769 1441742058 0.354492 0.663330 0.455994 -0.475769 1441742058 0.359619 0.659912 0.461243 -0.471619 1441742058 0.359619 0.659912 0.461243 -0.471619 1441742058 0.359619 0.659912 0.461243 -0.471619 1441742058 0.359619 0.659912 0.461243 -0.471619 1441742058 0.359619 0.659912 0.461243 -0.471619 1441742058 0.359619 0.659912 0.461243 -0.471619 1441742058 0.359619 0.659912 0.461243 -0.471619 1441742058 0.366089 0.655701 0.464417 -0.469299 1441742058 0.366089 0.655701 0.464417 -0.469299 1441742058 0.366089 0.655701 0.464417 -0.469299 1441742058 0.366089 0.655701 0.464417 -0.469299 1441742058 0.366089 0.655701 0.464417 -0.469299 1441742058 0.366089 0.655701 0.464417 -0.469299 1441742058 0.374146 0.649963 0.469116 -0.466309 1441742058 0.374146 0.649963 0.469116 -0.466309 1441742058 0.374146 0.649963 0.469116 -0.466309 1441742058 0.374146 0.649963 0.469116 -0.466309 1441742058 0.374146 0.649963 0.469116 -0.466309 1441742058 0.374146 0.649963 0.469116 -0.466309 1441742058 0.374146 0.649963 0.469116 -0.466309 1441742058 0.380798 0.644226 0.473389 -0.464539 1441742058 0.380798 0.644226 0.473389 -0.464539 1441742058 0.380798 0.644226 0.473389 -0.464539 1441742058 0.380798 0.644226 0.473389 -0.464539 1441742058 0.380798 0.644226 0.473389 -0.464539 1441742058 0.380798 0.644226 0.473389 -0.464539 1441742059 0.383789 0.640137 0.476685 -0.464355 1441742059 0.383789 0.640137 0.476685 -0.464355 1441742059 0.383789 0.640137 0.476685 -0.464355 1441742059 
0.377441 0.635010 0.484985 -0.468018 1441742078 0.377441 0.635010 0.484985 -0.468018 1441742078 0.377441 0.635010 0.484985 -0.468018 1441742078 0.377441 0.635010 0.484985 -0.468018 1441742078 0.377441 0.635010 0.484985 -0.468018 1441742078 0.377441 0.635010 0.484985 -0.468018 1441742078 0.377441 0.635010 0.484985 -0.468018 1441742078 0.374207 0.637939 0.480591 -0.471191 1441742078 0.374207 0.637939 0.480591 -0.471191 1441742078 0.374207 0.637939 0.480591 -0.471191 1441742078 0.374207 0.637939 0.480591 -0.471191 1441742078 0.374207 0.637939 0.480591 -0.471191 1441742078 0.374207 0.637939 0.480591 -0.471191 1441742078 0.370178 0.642090 0.474060 -0.475281 1441742078 0.370178 0.642090 0.474060 -0.475281 1441742078 0.370178 0.642090 0.474060 -0.475281 1441742078 0.370178 0.642090 0.474060 -0.475281 1441742078 0.370178 0.642090 0.474060 -0.475281 1441742078 0.370178 0.642090 0.474060 -0.475281 1441742078 0.370178 0.642090 0.474060 -0.475281 1441742078 0.367737 0.645020 0.469727 -0.477539 1441742078 0.367737 0.645020 0.469727 -0.477539 1441742078 0.367737 0.645020 0.469727 -0.477539 1441742078 0.367737 0.645020 0.469727 -0.477539 1441742078 0.367737 0.645020 0.469727 -0.477539 1441742078 0.367737 0.645020 0.469727 -0.477539 1441742078 0.368774 0.645264 0.468994 -0.477112 1441742078 0.368774 0.645264 0.468994 -0.477112 1441742078 0.368774 0.645264 0.468994 -0.477112 1441742078 0.368774 0.645264 0.468994 -0.477112 1441742078 0.368774 0.645264 0.468994 -0.477112 1441742078 0.374817 0.641479 0.474365 -0.472168 1441742078 0.374817 0.641479 0.474365 -0.472168 1441742078 0.374817 0.641479 0.474365 -0.472168 1441742078 0.374817 0.641479 0.474365 -0.472168 1441742078 0.374817 0.641479 0.474365 -0.472168 1441742078 0.374817 0.641479 0.474365 -0.472168 1441742078 0.382996 0.635437 0.485352 -0.462524 1441742078 0.382996 0.635437 0.485352 -0.462524 1441742078 0.382996 0.635437 0.485352 -0.462524 1441742078 0.382996 0.635437 0.485352 -0.462524 1441742078 0.382996 0.635437 0.485352 -0.462524 1441742078 0.382996 0.635437 0.485352 -0.462524 1441742078 0.389160 0.630859 0.493713 -0.454712 1441742078 0.389160 0.630859 0.493713 -0.454712 1441742078 0.389160 0.630859 0.493713 -0.454712 1441742078 0.389160 0.630859 0.493713 -0.454712 1441742078 0.389160 0.630859 0.493713 -0.454712 1441742078 0.389160 0.630859 0.493713 -0.454712 1441742078 0.390991 0.627563 0.497864 -0.453064 1441742078 0.390991 0.627563 0.497864 -0.453064 1441742078 0.390991 0.627563 0.497864 -0.453064 1441742078 0.390991 0.627563 0.497864 -0.453064 1441742078 0.390991 0.627563 0.497864 -0.453064 1441742078 0.390991 0.627563 0.497864 -0.453064 1441742078 0.389954 0.627502 0.497925 -0.454163 1441742078 0.389954 0.627502 0.497925 -0.454163 1441742078 0.389954 0.627502 0.497925 -0.454163 1441742078 0.389954 0.627502 0.497925 -0.454163 1441742078 0.389954 0.627502 0.497925 -0.454163 1441742078 0.389954 0.627502 0.497925 -0.454163 1441742078 0.388123 0.629761 0.495300 -0.455383 1441742078 0.388123 0.629761 0.495300 -0.455383 1441742078 0.388123 0.629761 0.495300 -0.455383 1441742079 0.388123 0.629761 0.495300 -0.455383 1441742079 0.388123 0.629761 0.495300 -0.455383 1441742079 0.388123 0.629761 0.495300 -0.455383 1441742079 0.385376 0.632202 0.492798 -0.457031 1441742079 0.385376 0.632202 0.492798 -0.457031 1441742079 0.385376 0.632202 0.492798 -0.457031 1441742079 0.385376 0.632202 0.492798 -0.457031 1441742079 0.385376 0.632202 0.492798 -0.457031 1441742079 0.385376 0.632202 0.492798 -0.457031 1441742079 0.383606 0.634338 0.490662 -0.457886 1441742079 0.383606 0.634338 0.490662 -0.457886 1441742079 0.383606 0.634338 0.490662 -0.457886 1441742079 0.383606 0.634338 0.490662 -0.457886 1441742079 0.383606 0.634338 0.490662 -0.457886 1441742079 0.383606 0.634338 0.490662 -0.457886 1441742079 0.381836 0.636414 0.488770 -0.458496 1441742079 0.381836 0.636414 0.488770 -0.458496 1441742079 0.381836 0.636414 0.488770 -0.458496 1441742079 0.381836 0.636414 0.488770 -0.458496 1441742079 0.381836 0.636414 0.488770 -0.458496 1441742079 0.381836 0.636414 0.488770 -0.458496 1441742079 0.381287 0.637085 0.487488 -0.459412 1441742079 0.381287 0.637085 0.487488 -0.459412 1441742079 0.381287 0.637085 0.487488 -0.459412 1441742079 0.381287 0.637085 0.487488 -0.459412 1441742079 0.381287 0.637085 0.487488 -0.459412 1441742079 0.381287 0.637085 0.487488 -0.459412 1441742079 0.382568 0.636292 0.488037 -0.458801 1441742079 0.382568 0.636292 0.488037 -0.458801 1441742079 0.382568 0.636292 0.488037 -0.458801 1441742079 0.382568 0.636292 0.488037 -0.458801 1441742079 0.382568 0.636292 0.488037 -0.458801 1441742079 0.382568 0.636292 0.488037 -0.458801 1441742079 0.386719 0.632996 0.491272 -0.456482 1441742079 0.386719 0.632996 0.491272 -0.456482 1441742079 0.386719 0.632996 0.491272 -0.456482 1441742079 0.386719 0.632996 0.491272 -0.456482 1441742079 0.386719 0.632996 0.491272 -0.456482 1441742079 0.386719 0.632996 0.491272 -0.456482 1441742079 0.386719 0.632996 0.491272 -0.456482 1441742079 0.392639 0.627686 0.498047 -0.451355 1441742079 0.392639 0.627686 0.498047 -0.451355 1441742079 0.392639 0.627686 0.498047 -0.451355 1441742079 0.392639 0.627686 0.498047 -0.451355 1441742079 0.392639 0.627686 0.498047 -0.451355 1441742079 0.392639 0.627686 0.498047 -0.451355 1441742079 0.397339 0.623535 0.505615 -0.444519 1441742079 0.397339 0.623535 0.505615 -0.444519 1441742079 0.397339 0.623535 0.505615 -0.444519 1441742079 0.397339 0.623535 0.505615 -0.444519 1441742079 0.397339 0.623535 0.505615 -0.444519 1441742079 0.397339 0.623535 0.505615 -0.444519 1441742079 0.397339 0.623535 0.505615 -0.444519 1441742079 0.397949 0.622803 0.507629 -0.442688 1441742079 0.397949 0.622803 0.507629 -0.442688 1441742079 0.397949 0.622803 0.507629 -0.442688 1441742079 0.397949 0.622803 0.507629 -0.442688 1441742079 0.397949 0.622803 0.507629 -0.442688 1441742079 0.397949 0.622803 0.507629 -0.442688 1441742079 0.394043 0.626038 0.504639 -0.445007 1441742079 0.394043 0.626038 0.504639 -0.445007 1441742079 0.394043 0.626038 0.504639 -0.445007 1441742079 0.394043 0.626038 0.504639 -0.445007 1441742079 0.394043 0.626038 0.504639 -0.445007 1441742079 0.394043 0.626038 0.504639 -0.445007 1441742079 0.389832 0.629517 0.500427 -0.448608 1441742079 0.389832 0.629517 0.500427 -0.448608 1441742079 0.389832 0.629517 0.500427 -0.448608 1441742079 0.389832 0.629517 0.500427 -0.448608 1441742079 0.389832 0.629517 0.500427 -0.448608 1441742079 0.389832 0.629517 0.500427 -0.448608 1441742079 0.389832 0.629517 0.500427 -0.448608 1441742079 0.386658 0.632324 0.496948 -0.451233 1441742079 0.386658 0.632324 0.496948 -0.451233 1441742079 0.386658 0.632324 0.496948 -0.451233 1441742079 0.386658 0.632324 0.496948 -0.451233 1441742079 0.386658 0.632324 0.496948 -0.451233 1441742079 0.386658 0.632324 0.496948 -0.451233 1441742079 0.384521 0.634583 0.493530 -0.453674 1441742079 0.384521 0.634583 0.493530 -0.453674 1441742079 0.384521 0.634583 0.493530 -0.453674 1441742079 0.384521 0.634583 0.493530 -0.453674 1441742079 0.384521 0.634583 0.493530 -0.453674 1441742079 0.384521 0.634583 0.493530 -0.453674 1441742079 0.382141 0.636353 0.489563 -0.457458 1441742079 0.382141 0.636353 0.489563 -0.457458 1441742079 0.382141 0.636353 0.489563 -0.457458 1441742079 0.382141 0.636353 0.489563 -0.457458 1441742079 0.382141 0.636353 0.489563 -0.457458 1441742079 0.382141 0.636353 0.489563 -0.457458 1441742079 0.382141 0.636353 0.489563 -0.457458 1441742079 0.379333 0.637878 0.485291 -0.462280 1441742079 0.379333 0.637878 0.485291 -0.462280 1441742079 0.379333 0.637878 0.485291 -0.462280 1441742079 0.379333 0.637878 0.485291 -0.462280 1441742079 0.379333 0.637878 0.485291 -0.462280 1441742079 0.379333 0.637878 0.485291 -0.462280 1441742079 0.377319 0.639832 0.480286 -0.466309 1441742079 0.377319 0.639832 0.480286 -0.466309 1441742079 0.377319 0.639832 0.480286 -0.466309 1441742079 0.377319 0.639832 0.480286 -0.466309 1441742079 0.377319 0.639832 0.480286 -0.466309 1441742079 0.377319 0.639832 0.480286 -0.466309 1441742079 0.377563 0.640015 0.478027 -0.468262 1441742079 0.377563 0.640015 0.478027 -0.468262 1441742079 0.377563 0.640015 0.478027 -0.468262 1441742079 0.377563 0.640015 0.478027 -0.468262 1441742079 0.377563 0.640015 0.478027 -0.468262 1441742079 0.377563 0.640015 0.478027 -0.468262 1441742079 0.377563 0.640015 0.478027 -0.468262 1441742079 0.380493 0.637939 0.481079 -0.465637 1441742079 0.380493 0.637939 0.481079 -0.465637 1441742079 0.380493 0.637939 0.481079 -0.465637 1441742079 0.380493 0.637939 0.481079 -0.465637 1441742080 0.380493 0.637939 0.481079 -0.465637 1441742080 0.385071 0.634766 0.486145 -0.460815 1441742080 0.385071 0.634766 0.486145 -0.460815 1441742080 0.385071 0.634766 0.486145 -0.460815 1441742080 0.385071 0.634766 0.486145 -0.460815 1441742080 0.385071 0.634766 0.486145 -0.460815 1441742080 0.385071 0.634766 0.486145 -0.460815 1441742080 0.389709 0.630493 0.491882 -0.456726 1441742080 0.389709 0.630493 0.491882 -0.456726 1441742080 0.389709 0.630493 0.491882 -0.456726 1441742080 0.389709 0.630493 0.491882 -0.456726 1441742080 0.389709 0.630493 0.491882 -0.456726 1441742080 0.389709 0.630493 0.491882 -0.456726 1441742080 0.392822 0.626831 0.496948 -0.453613 1441742080 0.392822 0.626831 0.496948 -0.453613 1441742080 0.392822 0.626831 0.496948 -0.453613 1441742080 0.392822 0.626831 0.496948 -0.453613 1441742080 0.392822 0.626831 0.496948 -0.453613 1441742080 0.394226 0.625610 0.499329 -0.451416 1441742080 0.394226 0.625610 0.499329 -0.451416 1441742080 0.394226 0.625610 0.499329 -0.451416 1441742080 0.394226 0.625610 0.499329 -0.451416 1441742080 0.394226 0.625610 0.499329 -0.451416 1441742080 0.394226 0.625610 0.499329 -0.451416 1441742080 0.392944 0.626953 0.498901 -0.451233 1441742080 0.392944 0.626953 0.498901 -0.451233 1441742080 0.392944 0.626953 0.498901 -0.451233 1441742080 0.392944 0.626953 0.498901 -0.451233 1441742080 0.392944 0.626953 0.498901 -0.451233 1441742080 0.392944 0.626953 0.498901 -0.451233 1441742080 0.389954 0.629089 0.496216 -0.453674 1441742080 0.389954 0.629089 0.496216 -0.453674 1441742080 0.389954 0.629089 0.496216 -0.453674 1441742080 0.389954 0.629089 0.496216 -0.453674 1441742080 0.389954 0.629089 0.496216 -0.453674 1441742080 0.389954 0.629089 0.496216 -0.453674 1441742080 0.387146 0.631714 0.492981 -0.456055 1441742080 0.387146 0.631714 0.492981 -0.456055 1441742080 0.387146 0.631714 0.492981 -0.456055 1441742080 0.387146 0.631714 0.492981 -0.456055 1441742080 0.387146 0.631714 0.492981 -0.456055 1441742080 0.387146 0.631714 0.492981 -0.456055 1441742080 0.384705 0.634277 0.489563 -0.458191 1441742080 0.384705 0.634277 0.489563 -0.458191 1441742080 0.384705 0.634277 0.489563 -0.458191 1441742080 0.384705 0.634277 0.489563 -0.458191 1441742080 0.384705 0.634277 0.489563 -0.458191 1441742080 0.384705 0.634277 0.489563 -0.458191 1441742080 0.382507 0.636169 0.487244 -0.459839 1441742080 0.382507 0.636169 0.487244 -0.459839 1441742080 0.382507 0.636169 0.487244 -0.459839 1441742080 0.382507 0.636169 0.487244 -0.459839 1441742080 0.382507 0.636169 0.487244 -0.459839 1441742080 0.382507 0.636169 0.487244 -0.459839 1441742080 0.381592 0.636902 0.486145 -0.460876 1441742080 0.381592 0.636902 0.486145 -0.460876 1441742080 0.381592 0.636902 0.486145 -0.460876 1441742080 0.381592 0.636902 0.486145 -0.460876 1441742080 0.381592 0.636902 0.486145 -0.460876 1441742080 0.381592 0.636902 0.486145 -0.460876 1441742080 0.382080 0.636780 0.486084 -0.460632 1441742080 0.382080 0.636780 0.486084 -0.460632 1441742080 0.382080 0.636780 0.486084 -0.460632 1441742080 0.382080 0.636780 0.486084 -0.460632 1441742080 0.382080 0.636780 0.486084 -0.460632 1441742080 0.382080 0.636780 0.486084 -0.460632 1441742080 0.382080 0.636780 0.486084 -0.460632 1441742080 0.384583 0.634521 0.487854 -0.459778 1441742080 0.384583 0.634521 0.487854 -0.459778 1441742080 0.384583 0.634521 0.487854 -0.459778 1441742080 0.384583 0.634521 0.487854 -0.459778 1441742080 0.384583 0.634521 0.487854 -0.459778 1441742080 0.384583 0.634521 0.487854 -0.459778 1441742080 0.389160 0.630859 0.493103 -0.455383 1441742080 0.389160 0.630859 0.493103 -0.455383 1441742080 0.389160 0.630859 0.493103 -0.455383 1441742080 0.389160 0.630859 0.493103 -0.455383 1441742080 0.389160 0.630859 0.493103 -0.455383 1441742080 0.389160 0.630859 0.493103 -0.455383 1441742080 0.393921 0.626953 0.500305 -0.448792 1441742080 0.393921 0.626953 0.500305 -0.448792 1441742080 0.393921 0.626953 0.500305 -0.448792 1441742080 0.393921 0.626953 0.500305 -0.448792 1441742080 0.393921 0.626953 0.500305 -0.448792 1441742080 0.393921 0.626953 0.500305 -0.448792 1441742080 0.393921 0.626953 0.500305 -0.448792 1441742080 0.396545 0.625366 0.505127 -0.443237 1441742080 0.396545 0.625366 0.505127 -0.443237 1441742080 0.396545 0.625366 0.505127 -0.443237 1441742080 0.396545 0.625366 0.505127 -0.443237 1441742080 0.396545 0.625366 0.505127 -0.443237 1441742080 0.396545 0.625366 0.505127 -0.443237 1441742080 0.395142 0.626770 0.505615 -0.442017 1441742080 0.395142 0.626770 0.505615 -0.442017 1441742080 0.395142 0.626770 0.505615 -0.442017 1441742080 0.395142 0.626770 0.505615 -0.442017 1441742080 0.395142 0.626770 0.505615 -0.442017 1441742080 0.395142 0.626770 0.505615 -0.442017 1441742080 0.391052 0.630554 0.502625 -0.443542 1441742080 0.391052 0.630554 0.502625 -0.443542 1441742080 0.391052 0.630554 0.502625 -0.443542 1441742080 0.391052 0.630554 0.502625 -0.443542 1441742080 0.391052 0.630554 0.502625 -0.443542 1441742080 0.386780 0.634033 0.499512 -0.445862 1441742080 0.386780 0.634033 0.499512 -0.445862 1441742080 0.386780 0.634033 0.499512 -0.445862 1441742080 0.386780 0.634033 0.499512 -0.445862 1441742080 0.386780 0.634033 0.499512 -0.445862 1441742080 0.386780 0.634033 0.499512 -0.445862 1441742081 0.383667 0.636902 0.495911 -0.448486 1441742081 0.383667 0.636902 0.495911 -0.448486 1441742081 0.383667 0.636902 0.495911 -0.448486 1441742081 0.383667 0.636902 0.495911 -0.448486 1441742081 0.383667 0.636902 0.495911 -0.448486 1441742081 0.383667 0.636902 0.495911 -0.448486 1441742081 0.383667 0.636902 0.495911 -0.448486 1441742081 0.381287 0.639282 0.492432 -0.451050 1441742081 0.381287 0.639282 0.492432 -0.451050 1441742081 0.381287 0.639282 0.492432 -0.451050 1441742081 0.381287 0.639282 0.492432 -0.451050 1441742081 0.381287 0.639282 0.492432 -0.451050 1441742081 0.381287 0.639282 0.492432 -0.451050 1441742081 0.378845 0.641479 0.487915 -0.454834 1441742081 0.378845 0.641479 0.487915 -0.454834 1441742081 0.378845 0.641479 0.487915 -0.454834 1441742081 0.378845 0.641479 0.487915 -0.454834 1441742081 0.378845 0.641479 0.487915 -0.454834 1441742081 0.378845 0.641479 0.487915 -0.454834 1441742081 0.377136 0.643127 0.484375 -0.457642 1441742081 0.377136 0.643127 0.484375 -0.457642 1441742081 0.377136 0.643127 0.484375 -0.457642 1441742081 0.377136 0.643127 0.484375 -0.457642 1441742081 0.377136 0.643127 0.484375 -0.457642 1441742081 0.376709 0.644531 0.481384 -0.459229 1441742081 0.376709 0.644531 0.481384 -0.459229 1441742081 0.376709 0.644531 0.481384 -0.459229 1441742081 0.376709 0.644531 0.481384 -0.459229 1441742081 0.376709 0.644531 0.481384 -0.459229 1441742081 0.376709 0.644531 0.481384 -0.459229 1441742081 0.378174 0.644348 0.481567 -0.458069 1441742081 0.378174 0.644348 0.481567 -0.458069 1441742081 0.378174 0.644348 0.481567 -0.458069 1441742081 0.378174 0.644348 0.481567 -0.458069 1441742081 0.378174 0.644348 0.481567 -0.458069 1441742081 0.378174 0.644348 0.481567 -0.458069 1441742081 0.381348 0.641724 0.484619 -0.455933 1441742081 0.381348 0.641724 0.484619 -0.455933 1441742081 0.381348 0.641724 0.484619 -0.455933 1441742081 0.381348 0.641724 0.484619 -0.455933 1441742081 0.381348 0.641724 0.484619 -0.455933 1441742081 0.381348 0.641724 0.484619 -0.455933 1441742081 0.385071 0.638611 0.488281 -0.453247 1441742081 0.385071 0.638611 0.488281 -0.453247 1441742081 0.385071 0.638611 0.488281 -0.453247 1441742081 0.385071 0.638611 0.488281 -0.453247 1441742081 0.385071 0.638611 0.488281 -0.453247 1441742081 0.385071 0.638611 0.488281 -0.453247 1441742081 0.388000 0.635559 0.492126 -0.450867 1441742081 0.388000 0.635559 0.492126 -0.450867 1441742081 0.388000 0.635559 0.492126 -0.450867 1441742081 0.388000 0.635559 0.492126 -0.450867 1441742081 0.388000 0.635559 0.492126 -0.450867 1441742081 0.388000 0.635559 0.492126 -0.450867 1441742081 0.389282 0.633850 0.495178 -0.448792 1441742081 0.389282 0.633850 0.495178 -0.448792 1441742081 0.389282 0.633850 0.495178 -0.448792 1441742081 0.389282 0.633850 0.495178 -0.448792 1441742081 0.389282 0.633850 0.495178 -0.448792 1441742081 0.389282 0.633850 0.495178 -0.448792 1441742081 0.389282 0.633362 0.497192 -0.447266 1441742081 0.389282 0.633362 0.497192 -0.447266 1441742081 0.389282 0.633362 0.497192 -0.447266 1441742081 0.389282 0.633362 0.497192 -0.447266 1441742081 0.389282 0.633362 0.497192 -0.447266 1441742081 0.388123 0.633972 0.497498 -0.447021 1441742081 0.388123 0.633972 0.497498 -0.447021 1441742081 0.388123 0.633972 0.497498 -0.447021 1441742081 0.388123 0.633972 0.497498 -0.447021 1441742081 0.388123 0.633972 0.497498 -0.447021 1441742081 0.388123 0.633972 0.497498 -0.447021 1441742081 0.386353 0.635437 0.496216 -0.447998 1441742081 0.386353 0.635437 0.496216 -0.447998 1441742081 0.386353 0.635437 0.496216 -0.447998 1441742081 0.386353 0.635437 0.496216 -0.447998 1441742081 0.386353 0.635437 0.496216 -0.447998 1441742081 0.386353 0.635437 0.496216 -0.447998 1441742081 0.384583 0.636597 0.494080 -0.450134 1441742081 0.384583 0.636597 0.494080 -0.450134 1441742081 0.384583 0.636597 0.494080 -0.450134 1441742081 0.384583 0.636597 0.494080 -0.450134 1441742081 0.384583 0.636597 0.494080 -0.450134 1441742081 0.383301 0.637695 0.491821 -0.452148 1441742081 0.383301 0.637695 0.491821 -0.452148 1441742081 0.383301 0.637695 0.491821 -0.452148 1441742081 0.383301 0.637695 0.491821 -0.452148 1441742081 0.383301 0.637695 0.491821 -0.452148 1441742081 0.382446 0.638611 0.489929 -0.453674 1441742081 0.382446 0.638611 0.489929 -0.453674 1441742081 0.382446 0.638611 0.489929 -0.453674 1441742081 0.382446 0.638611 0.489929 -0.453674 1441742081 0.382446 0.638611 0.489929 -0.453674 1441742081 0.382446 0.638611 0.489929 -0.453674 1441742081 0.382446 0.638611 0.489929 -0.453674 1441742081 0.381958 0.639099 0.488770 -0.454590 1441742081 0.381958 0.639099 0.488770 -0.454590 1441742081 0.381958 0.639099 0.488770 -0.454590 1441742081 0.381958 0.639099 0.488770 -0.454590 1441742081 0.381958 0.639099 0.488770 -0.454590 1441742081 0.381958 0.639099 0.488770 -0.454590 1441742081 0.382263 0.638672 0.488159 -0.455566 1441742081 0.382263 0.638672 0.488159 -0.455566 1441742081 0.382263 0.638672 0.488159 -0.455566 1441742081 0.382263 0.638672 0.488159 -0.455566 1441742081 0.382263 0.638672 0.488159 -0.455566 1441742081 0.382263 0.638672 0.488159 -0.455566 1441742081 0.382263 0.638672 0.488159 -0.455566 1441742082 0.383667 0.637451 0.488525 -0.455811 1441742082 0.383667 0.637451 0.488525 -0.455811 1441742082 0.383667 0.637451 0.488525 -0.455811 1441742082 0.383667 0.637451 0.488525 -0.455811 1441742082 0.383667 0.637451 0.488525 -0.455811 1441742082 0.383667 0.637451 0.488525 -0.455811 1441742082 0.386536 0.634888 0.490723 -0.454529 1441742082 0.386536 0.634888 0.490723 -0.454529 1441742082 0.386536 0.634888 0.490723 -0.454529 1441742082 0.386536 0.634888 0.490723 -0.454529 1441742082 0.386536 0.634888 0.490723 -0.454529 1441742082 0.386536 0.634888 0.490723 -0.454529 1441742082 0.386536 0.634888 0.490723 -0.454529 1441742082 0.389954 0.632385 0.494629 -0.450867 1441742082 0.389954 0.632385 0.494629 -0.450867 1441742082 0.389954 0.632385 0.494629 -0.450867 1441742082 0.389954 0.632385 0.494629 -0.450867 1441742082 0.389954 0.632385 0.494629 -0.450867 1441742082 0.389954 0.632385 0.494629 -0.450867 1441742082 0.392090 0.631104 0.497620 -0.447510 1441742082 0.392090 0.631104 0.497620 -0.447510 1441742082 0.392090 0.631104 0.497620 -0.447510 1441742082 0.392090 0.631104 0.497620 -0.447510 1441742082 0.392090 0.631104 0.497620 -0.447510 1441742082 0.392090 0.631104 0.497620 -0.447510 1441742082 0.392456 0.630859 0.498108 -0.447021 1441742082 0.392456 0.630859 0.498108 -0.447021 1441742082 0.392456 0.630859 0.498108 -0.447021 1441742082 0.392456 0.630859 0.498108 -0.447021 1441742082 0.392456 0.630859 0.498108 -0.447021 1441742082 0.392456 0.630859 0.498108 -0.447021 1441742082 0.391235 0.632080 0.497559 -0.447021 1441742082 0.391235 0.632080 0.497559 -0.447021 1441742082 0.391235 0.632080 0.497559 -0.447021 1441742082 0.391235 0.632080 0.497559 -0.447021 1441742082 0.391235 0.632080 0.497559 -0.447021 1441742082 0.391235 0.632080 0.497559 -0.447021 1441742082 0.391235 0.632080 0.497559 -0.447021 1441742082 0.389038 0.634827 0.494873 -0.447998 1441742082 0.389038 0.634827 0.494873 -0.447998 1441742082 0.389038 0.634827 0.494873 -0.447998 1441742082 0.389038 0.634827 0.494873 -0.447998 1441742082 0.389038 0.634827 0.494873 -0.447998 1441742082 0.389038 0.634827 0.494873 -0.447998 1441742082 0.386047 0.637207 0.491943 -0.450439 1441742082 0.386047 0.637207 0.491943 -0.450439 1441742082 0.386047 0.637207 0.491943 -0.450439 1441742082 0.386047 0.637207 0.491943 -0.450439 1441742082 0.386047 0.637207 0.491943 -0.450439 1441742082 0.386047 0.637207 0.491943 -0.450439 1441742082 0.383545 0.639221 0.488586 -0.453308 1441742082 0.383545 0.639221 0.488586 -0.453308 1441742082 0.383545 0.639221 0.488586 -0.453308 1441742082 0.383545 0.639221 0.488586 -0.453308 1441742082 0.383545 0.639221 0.488586 -0.453308 1441742082 0.383545 0.639221 0.488586 -0.453308 1441742082 0.381958 0.640625 0.485535 -0.455933 1441742082 0.381958 0.640625 0.485535 -0.455933 1441742082 0.381958 0.640625 0.485535 -0.455933 1441742082 0.381958 0.640625 0.485535 -0.455933 1441742082 0.381958 0.640625 0.485535 -0.455933 1441742082 0.381958 0.640625 0.485535 -0.455933 1441742082 0.381958 0.640625 0.485535 -0.455933 1441742082 0.380920 0.641235 0.483154 -0.458496 1441742082 0.380920 0.641235 0.483154 -0.458496 1441742082 0.380920 0.641235 0.483154 -0.458496 1441742082 0.380920 0.641235 0.483154 -0.458496 1441742082 0.380920 0.641235 0.483154 -0.458496 1441742082 0.380920 0.641235 0.483154 -0.458496 1441742082 0.380249 0.641479 0.481262 -0.460693 1441742082 0.380249 0.641479 0.481262 -0.460693 1441742082 0.380249 0.641479 0.481262 -0.460693 1441742082 0.380249 0.641479 0.481262 -0.460693 1441742082 0.380249 0.641479 0.481262 -0.460693 1441742082 0.380249 0.641479 0.481262 -0.460693 1441742082 0.380432 0.641052 0.480591 -0.461792 1441742082 0.380432 0.641052 0.480591 -0.461792 1441742082 0.380432 0.641052 0.480591 -0.461792 1441742082 0.380432 0.641052 0.480591 -0.461792 1441742082 0.380432 0.641052 0.480591 -0.461792 1441742082 0.380432 0.641052 0.480591 -0.461792 1441742082 0.381348 0.640015 0.480347 -0.462769 1441742082 0.381348 0.640015 0.480347 -0.462769 1441742082 0.381348 0.640015 0.480347 -0.462769 1441742082 0.381348 0.640015 0.480347 -0.462769 1441742082 0.381348 0.640015 0.480347 -0.462769 1441742082 0.381348 0.640015 0.480347 -0.462769 1441742082 0.381348 0.640015 0.480347 -0.462769 1441742082 0.383179 0.638306 0.481384 -0.462463 1441742082 0.383179 0.638306 0.481384 -0.462463 1441742082 0.383179 0.638306 0.481384 -0.462463 1441742082 0.383179 0.638306 0.481384 -0.462463 1441742082 0.383179 0.638306 0.481384 -0.462463 1441742082 0.383179 0.638306 0.481384 -0.462463 1441742082 0.385803 0.636108 0.483704 -0.460938 1441742082 0.385803 0.636108 0.483704 -0.460938 1441742082 0.385803 0.636108 0.483704 -0.460938 1441742082 0.385803 0.636108 0.483704 -0.460938 1441742082 0.385803 0.636108 0.483704 -0.460938 1441742082 0.385803 0.636108 0.483704 -0.460938 1441742082 0.388977 0.633179 0.487183 -0.458679 1441742082 0.388977 0.633179 0.487183 -0.458679 1441742082 0.388977 0.633179 0.487183 -0.458679 1441742082 0.388977 0.633179 0.487183 -0.458679 1441742082 0.391602 0.630371 0.491455 -0.455811 1441742082 0.391602 0.630371 0.491455 -0.455811 1441742082 0.391602 0.630371 0.491455 -0.455811 1441742082 0.391602 0.630371 0.491455 -0.455811 1441742082 0.391602 0.630371 0.491455 -0.455811 1441742082 0.393433 0.628540 0.494934 -0.452942 1441742082 0.393433 0.628540 0.494934 -0.452942 1441742083 0.393433 0.628540 0.494934 -0.452942 1441742083 0.393433 0.628540 0.494934 -0.452942 1441742083 0.393433 0.628540 0.494934 -0.452942 1441742083 0.393433 0.628540 0.494934 -0.452942 1441742083 0.393066 0.628052 0.497131 -0.451477 1441742083 0.393066 0.628052 0.497131 -0.451477 1441742083 0.393066 0.628052 0.497131 -0.451477 1441742083 0.393066 0.628052 0.497131 -0.451477 1441742083 0.393066 0.628052 0.497131 -0.451477 1441742083 0.393066 0.628052 0.497131 -0.451477 1441742083 0.391174 0.629150 0.496826 -0.451965 1441742083 0.391174 0.629150 0.496826 -0.451965 1441742083 0.391174 0.629150 0.496826 -0.451965 1441742083 0.391174 0.629150 0.496826 -0.451965 1441742083 0.391174 0.629150 0.496826 -0.451965 1441742083 0.391174 0.629150 0.496826 -0.451965 1441742083 0.391174 0.629150 0.496826 -0.451965 1441742083 0.388916 0.631104 0.494629 -0.453613 1441742083 0.388916 0.631104 0.494629 -0.453613 1441742083 0.388916 0.631104 0.494629 -0.453613 1441742083 0.388916 0.631104 0.494629 -0.453613 1441742083 0.388916 0.631104 0.494629 -0.453613 1441742083 0.386780 0.633301 0.491943 -0.455200 1441742083 0.386780 0.633301 0.491943 -0.455200 1441742083 0.386780 0.633301 0.491943 -0.455200 1441742083 0.386780 0.633301 0.491943 -0.455200 1441742083 0.386780 0.633301 0.491943 -0.455200 1441742083 0.386780 0.633301 0.491943 -0.455200 1441742083 0.386780 0.633301 0.491943 -0.455200 1441742083 0.384521 0.635925 0.489441 -0.456238 1441742083 0.384521 0.635925 0.489441 -0.456238 1441742083 0.384521 0.635925 0.489441 -0.456238 1441742083 0.384521 0.635925 0.489441 -0.456238 1441742083 0.384521 0.635925 0.489441 -0.456238 1441742083 0.382507 0.638306 0.487305 -0.456909 1441742083 0.382507 0.638306 0.487305 -0.456909 1441742083 0.382507 0.638306 0.487305 -0.456909 1441742083 0.382507 0.638306 0.487305 -0.456909 1441742083 0.382507 0.638306 0.487305 -0.456909 1441742083 0.382507 0.638306 0.487305 -0.456909 1441742083 0.380981 0.640442 0.485901 -0.456543 1441742083 0.380981 0.640442 0.485901 -0.456543 1441742083 0.380981 0.640442 0.485901 -0.456543 1441742083 0.380981 0.640442 0.485901 -0.456543 1441742083 0.380981 0.640442 0.485901 -0.456543 1441742083 0.380981 0.640442 0.485901 -0.456543 1441742083 0.380981 0.640442 0.485901 -0.456543 1441742083 0.380615 0.641174 0.486084 -0.455811 1441742083 0.380615 0.641174 0.486084 -0.455811 1441742083 0.380615 0.641174 0.486084 -0.455811 1441742083 0.380615 0.641174 0.486084 -0.455811 1441742083 0.380615 0.641174 0.486084 -0.455811 1441742083 0.381714 0.640625 0.486694 -0.454895 1441742083 0.381714 0.640625 0.486694 -0.454895 1441742083 0.381714 0.640625 0.486694 -0.454895 1441742083 0.381714 0.640625 0.486694 -0.454895 1441742083 0.381714 0.640625 0.486694 -0.454895 1441742083 0.381714 0.640625 0.486694 -0.454895 1441742083 0.381714 0.640625 0.486694 -0.454895 1441742083 0.383362 0.639160 0.489136 -0.452942 1441742083 0.383362 0.639160 0.489136 -0.452942 1441742083 0.383362 0.639160 0.489136 -0.452942 1441742083 0.383362 0.639160 0.489136 -0.452942 1441742083 0.383362 0.639160 0.489136 -0.452942 1441742083 0.383362 0.639160 0.489136 -0.452942 1441742083 0.385376 0.637573 0.491821 -0.450623 1441742083 0.385376 0.637573 0.491821 -0.450623 1441742083 0.385376 0.637573 0.491821 -0.450623 1441742083 0.385376 0.637573 0.491821 -0.450623 1441742083 0.385376 0.637573 0.491821 -0.450623 1441742083 0.385376 0.637573 0.491821 -0.450623 1441742083 0.387085 0.636536 0.494995 -0.447083 1441742083 0.387085 0.636536 0.494995 -0.447083 1441742083 0.387085 0.636536 0.494995 -0.447083 1441742083 0.387085 0.636536 0.494995 -0.447083 1441742083 0.387085 0.636536 0.494995 -0.447083 1441742083 0.387085 0.636536 0.494995 -0.447083 1441742083 0.387085 0.636536 0.494995 -0.447083 1441742083 0.388916 0.635864 0.496399 -0.444885 1441742083 0.388916 0.635864 0.496399 -0.444885 1441742083 0.388916 0.635864 0.496399 -0.444885 1441742083 0.388916 0.635864 0.496399 -0.444885 1441742083 0.388916 0.635864 0.496399 -0.444885 1441742083 0.388916 0.635864 0.496399 -0.444885 1441742083 0.387939 0.636780 0.495239 -0.445740 1441742083 0.387939 0.636780 0.495239 -0.445740 1441742083 0.387939 0.636780 0.495239 -0.445740 1441742083 0.387939 0.636780 0.495239 -0.445740 1441742083 0.387939 0.636780 0.495239 -0.445740 1441742083 0.387939 0.636780 0.495239 -0.445740 1441742083 0.384460 0.639465 0.491699 -0.448792 1441742083 0.384460 0.639465 0.491699 -0.448792 1441742083 0.384460 0.639465 0.491699 -0.448792 1441742083 0.384460 0.639465 0.491699 -0.448792 1441742083 0.384460 0.639465 0.491699 -0.448792 1441742083 0.384460 0.639465 0.491699 -0.448792 1441742083 0.384460 0.639465 0.491699 -0.448792 1441742083 0.381165 0.642151 0.487610 -0.452209 1441742083 0.381165 0.642151 0.487610 -0.452209 1441742083 0.381165 0.642151 0.487610 -0.452209 1441742083 0.381165 0.642151 0.487610 -0.452209 1441742083 0.381165 0.642151 0.487610 -0.452209 1441742083 0.381165 0.642151 0.487610 -0.452209 1441742083 0.379456 0.643738 0.484497 -0.454712 1441742083 0.379456 0.643738 0.484497 -0.454712 1441742083 0.379456 0.643738 0.484497 -0.454712 1441742083 0.379456 0.643738 0.484497 -0.454712 1441742083 0.379456 0.643738 0.484497 -0.454712 1441742083 0.379456 0.643738 0.484497 -0.454712 1441742083 0.379028 0.644043 0.482849 -0.456421 1441742083 0.379028 0.644043 0.482849 -0.456421 1441742083 0.379028 0.644043 0.482849 -0.456421 1441742084 0.379028 0.644043 0.482849 -0.456421 1441742084 0.379028 0.644043 0.482849 -0.456421 1441742084 0.379028 0.644043 0.482849 -0.456421 1441742084 
0.376221 0.641296 0.481628 -0.463806 1441742086 0.376099 0.640503 0.481995 -0.464722 1441742086 0.376099 0.640503 0.481995 -0.464722 1441742086 0.376099 0.640503 0.481995 -0.464722 1441742086 0.376099 0.640503 0.481995 -0.464722 1441742086 0.376099 0.640503 0.481995 -0.464722 1441742086 0.376099 0.640503 0.481995 -0.464722 1441742086 0.375671 0.640442 0.482849 -0.464294 1441742086 0.375671 0.640442 0.482849 -0.464294 1441742086 0.375671 0.640442 0.482849 -0.464294 1441742086 0.375671 0.640442 0.482849 -0.464294 1441742086 0.375671 0.640442 0.482849 -0.464294 1441742086 0.375671 0.640442 0.482849 -0.464294 1441742086 0.375671 0.640442 0.482849 -0.464294 1441742086 0.373474 0.641479 0.482727 -0.464722 1441742086 0.373474 0.641479 0.482727 -0.464722 1441742086 0.373474 0.641479 0.482727 -0.464722 1441742086 0.373474 0.641479 0.482727 -0.464722 1441742086 0.373474 0.641479 0.482727 -0.464722 1441742086 0.373474 0.641479 0.482727 -0.464722 1441742086 0.370789 0.643433 0.480347 -0.466553 1441742086 0.370789 0.643433 0.480347 -0.466553 1441742086 0.370789 0.643433 0.480347 -0.466553 1441742086 0.370789 0.643433 0.480347 -0.466553 1441742086 0.370789 0.643433 0.480347 -0.466553 1441742086 0.370789 0.643433 0.480347 -0.466553 1441742086 0.368774 0.645569 0.478027 -0.467651 1441742086 0.368774 0.645569 0.478027 -0.467651 1441742086 0.368774 0.645569 0.478027 -0.467651 1441742086 0.368774 0.645569 0.478027 -0.467651 1441742086 0.368774 0.645569 0.478027 -0.467651 1441742086 0.368774 0.645569 0.478027 -0.467651 1441742086 0.366821 0.648010 0.476013 -0.467834 1441742086 0.366821 0.648010 0.476013 -0.467834 1441742086 0.366821 0.648010 0.476013 -0.467834 1441742086 0.366821 0.648010 0.476013 -0.467834 1441742086 0.366821 0.648010 0.476013 -0.467834 1441742086 0.366821 0.648010 0.476013 -0.467834 1441742086 0.366211 0.649414 0.475281 -0.467102 1441742086 0.366211 0.649414 0.475281 -0.467102 1441742086 0.366211 0.649414 0.475281 -0.467102 1441742086 0.366211 0.649414 0.475281 -0.467102 1441742086 0.366211 0.649414 0.475281 -0.467102 1441742086 0.366211 0.649414 0.475281 -0.467102 1441742086 0.366394 0.649658 0.476013 -0.465820 1441742086 0.366394 0.649658 0.476013 -0.465820 1441742086 0.366394 0.649658 0.476013 -0.465820 1441742086 0.366394 0.649658 0.476013 -0.465820 1441742086 0.366394 0.649658 0.476013 -0.465820 1441742086 0.366394 0.649658 0.476013 -0.465820 1441742086 0.366394 0.649292 0.476685 -0.465698 1441742086 0.366394 0.649292 0.476685 -0.465698 1441742086 0.366394 0.649292 0.476685 -0.465698 1441742086 0.366394 0.649292 0.476685 -0.465698 1441742086 0.366394 0.649292 0.476685 -0.465698 1441742086 0.366394 0.649292 0.476685 -0.465698 1441742086 0.366394 0.649292 0.476685 -0.465698 1441742086 0.367310 0.648560 0.476929 -0.465759 1441742086 0.367310 0.648560 0.476929 -0.465759 1441742086 0.367310 0.648560 0.476929 -0.465759 1441742086 0.367310 0.648560 0.476929 -0.465759 1441742086 0.367310 0.648560 0.476929 -0.465759 1441742086 0.367310 0.648560 0.476929 -0.465759 1441742087 0.368530 0.647949 0.476685 -0.465881 1441742087 0.368530 0.647949 0.476685 -0.465881 1441742087 0.368530 0.647949 0.476685 -0.465881 1441742087 0.368530 0.647949 0.476685 -0.465881 1441742087 0.368530 0.647949 0.476685 -0.465881 1441742087 0.368530 0.647949 0.476685 -0.465881 1441742087 0.368530 0.647949 0.476685 -0.465881 1441742087 0.369141 0.648193 0.476013 -0.465759 1441742087 0.369141 0.648193 0.476013 -0.465759 1441742087 0.369141 0.648193 0.476013 -0.465759 1441742087 0.369141 0.648193 0.476013 -0.465759 1441742087 0.369141 0.648193 0.476013 -0.465759 1441742087 0.369141 0.648193 0.476013 -0.465759 1441742087 0.369141 0.649231 0.474976 -0.465332 1441742087 0.369141 0.649231 0.474976 -0.465332 1441742087 0.369141 0.649231 0.474976 -0.465332 1441742087 0.369141 0.649231 0.474976 -0.465332 1441742087 0.369141 0.649231 0.474976 -0.465332 1441742087 0.369141 0.649231 0.474976 -0.465332 1441742087 0.368530 0.650085 0.473816 -0.465881 1441742087 0.368530 0.650085 0.473816 -0.465881 1441742087 0.368530 0.650085 0.473816 -0.465881 1441742087 0.368530 0.650085 0.473816 -0.465881 1441742087 0.368530 0.650085 0.473816 -0.465881 1441742087 0.368530 0.650085 0.473816 -0.465881 1441742087 0.368530 0.650085 0.473816 -0.465881 1441742087 0.367676 0.650757 0.472412 -0.467041 1441742087 0.367676 0.650757 0.472412 -0.467041 1441742087 0.367676 0.650757 0.472412 -0.467041 1441742087 0.367676 0.650757 0.472412 -0.467041 1441742087 0.367676 0.650757 0.472412 -0.467041 1441742087 0.367676 0.650757 0.472412 -0.467041 1441742087 0.365906 0.652405 0.470398 -0.468140 1441742087 0.365906 0.652405 0.470398 -0.468140 1441742087 0.365906 0.652405 0.470398 -0.468140 1441742087 0.365906 0.652405 0.470398 -0.468140 1441742087 0.365906 0.652405 0.470398 -0.468140 1441742087 0.365906 0.652405 0.470398 -0.468140 1441742087 0.361938 0.656311 0.465759 -0.470398 1441742087 0.361938 0.656311 0.465759 -0.470398 1441742087 0.361938 0.656311 0.465759 -0.470398 1441742087 0.361938 0.656311 0.465759 -0.470398 1441742087 0.361938 0.656311 0.465759 -0.470398 1441742087 0.361938 0.656311 0.465759 -0.470398 1441742087 0.361938 0.656311 0.465759 -0.470398 1441742087 0.354004 0.661987 0.460449 -0.473694 1441742087 0.354004 0.661987 0.460449 -0.473694 1441742087 0.354004 0.661987 0.460449 -0.473694 1441742087 0.354004 0.661987 0.460449 -0.473694 1441742087 0.354004 0.661987 0.460449 -0.473694 1441742087 0.354004 0.661987 0.460449 -0.473694 1441742087 0.349976 0.664368 0.457031 -0.476685 1441742087 0.349976 0.664368 0.457031 -0.476685 1441742087 0.349976 0.664368 0.457031 -0.476685 1441742087 0.349976 0.664368 0.457031 -0.476685 1441742087 0.349976 0.664368 0.457031 -0.476685 1441742087 0.349976 0.664368 0.457031 -0.476685 1441742087 0.349976 0.664368 0.457031 -0.476685 1441742087 0.351685 0.664734 0.457825 -0.474060 1441742087 0.351685 0.664734 0.457825 -0.474060 1441742087 0.351685 0.664734 0.457825 -0.474060 1441742087 0.351685 0.664734 0.457825 -0.474060 1441742087 0.351685 0.664734 0.457825 -0.474060 1441742087 0.351685 0.664734 0.457825 -0.474060 1441742087 0.355347 0.662720 0.461914 -0.470215 1441742087 0.355347 0.662720 0.461914 -0.470215 1441742087 0.355347 0.662720 0.461914 -0.470215 1441742087 0.355347 0.662720 0.461914 -0.470215 1441742087 0.355347 0.662720 0.461914 -0.470215 1441742087 0.355347 0.662720 0.461914 -0.470215 1441742087 0.355347 0.662720 0.461914 -0.470215 1441742087 0.360291 0.658386 0.467896 -0.466614 1441742087 0.360291 0.658386 0.467896 -0.466614 1441742087 0.360291 0.658386 0.467896 -0.466614 1441742087 0.360291 0.658386 0.467896 -0.466614 1441742087 0.360291 0.658386 0.467896 -0.466614 1441742087 0.360291 0.658386 0.467896 -0.466614 1441742087 0.364746 0.653931 0.473389 -0.463867 1441742087 0.364746 0.653931 0.473389 -0.463867 1441742087 0.364746 0.653931 0.473389 -0.463867 1441742087 0.364746 0.653931 0.473389 -0.463867 1441742087 0.364746 0.653931 0.473389 -0.463867 1441742087 0.364746 0.653931 0.473389 -0.463867 1441742087 0.368347 0.650208 0.476990 -0.462585 1441742087 0.368347 0.650208 0.476990 -0.462585 1441742087 0.368347 0.650208 0.476990 -0.462585 1441742087 0.368347 0.650208 0.476990 -0.462585 1441742087 0.368347 0.650208 0.476990 -0.462585 1441742087 0.368347 0.650208 0.476990 -0.462585 1441742087 0.371155 0.647339 0.479553 -0.461670 1441742087 0.371155 0.647339 0.479553 -0.461670 1441742087 0.371155 0.647339 0.479553 -0.461670 1441742087 0.371155 0.647339 0.479553 -0.461670 1441742087 0.371155 0.647339 0.479553 -0.461670 1441742087 0.371155 0.647339 0.479553 -0.461670 1441742087 0.373230 0.645081 0.481201 -0.461548 1441742087 0.373230 0.645081 0.481201 -0.461548 1441742087 0.373230 0.645081 0.481201 -0.461548 1441742087 0.373230 0.645081 0.481201 -0.461548 1441742087 0.373230 0.645081 0.481201 -0.461548 1441742087 0.373230 0.645081 0.481201 -0.461548 1441742087 0.374451 0.643311 0.482178 -0.461975 1441742087 0.374451 0.643311 0.482178 -0.461975 1441742087 0.374451 0.643311 0.482178 -0.461975 1441742087 0.374451 0.643311 0.482178 -0.461975 1441742087 0.374451 0.643311 0.482178 -0.461975 1441742087 0.374451 0.643311 0.482178 -0.461975 1441742087 0.374451 0.643311 0.482178 -0.461975 1441742087 0.374451 0.642334 0.483032 -0.462402 1441742087 0.374451 0.642334 0.483032 -0.462402 1441742087 0.374451 0.642334 0.483032 -0.462402 1441742087 0.374451 0.642334 0.483032 -0.462402 1441742087 0.374451 0.642334 0.483032 -0.462402 1441742087 0.374451 0.642334 0.483032 -0.462402 1441742087 0.373962 0.642395 0.482666 -0.463135 1441742088 0.373962 0.642395 0.482666 -0.463135 1441742088 0.373962 0.642395 0.482666 -0.463135 1441742088 0.373962 0.642395 0.482666 -0.463135 1441742088 0.373962 0.642395 0.482666 -0.463135 1441742088 0.373962 0.642395 0.482666 -0.463135 1441742088 0.372864 0.643188 0.481262 -0.464294 1441742088 0.372864 0.643188 0.481262 -0.464294 1441742088 0.372864 0.643188 0.481262 -0.464294 1441742088 0.372864 0.643188 0.481262 -0.464294 1441742088 0.372864 0.643188 0.481262 -0.464294 1441742088 0.372864 0.643188 0.481262 -0.464294 1441742088 0.372864 0.643188 0.481262 -0.464294 1441742088 0.371765 0.644165 0.479980 -0.465210 1441742088 0.371765 0.644165 0.479980 -0.465210 1441742088 0.371765 0.644165 0.479980 -0.465210 1441742088 0.371765 0.644165 0.479980 -0.465210 1441742088 0.371765 0.644165 0.479980 -0.465210 1441742088 0.371216 0.644714 0.479492 -0.465393 1441742088 0.371216 0.644714 0.479492 -0.465393 1441742088 0.371216 0.644714 0.479492 -0.465393 1441742088 0.371216 0.644714 0.479492 -0.465393 1441742088 0.371216 0.644714 0.479492 -0.465393 1441742088 0.371216 0.644714 0.479492 -0.465393 1441742088 0.371216 0.644714 0.479492 -0.465393 1441742088 0.372620 0.644043 0.480408 -0.464233 1441742088 0.372620 0.644043 0.480408 -0.464233 1441742088 0.372620 0.644043 0.480408 -0.464233 1441742088 0.372620 0.644043 0.480408 -0.464233 1441742088 0.372620 0.644043 0.480408 -0.464233 1441742088 0.372620 0.644043 0.480408 -0.464233 1441742088 0.374878 0.642273 0.481995 -0.463196 1441742088 0.374878 0.642273 0.481995 -0.463196 1441742088 0.374878 0.642273 0.481995 -0.463196 1441742088 0.374878 0.642273 0.481995 -0.463196 1441742088 0.374878 0.642273 0.481995 -0.463196 1441742088 0.374878 0.642273 0.481995 -0.463196 1441742088 0.376648 0.640747 0.484131 -0.461731 1441742088 0.376648 0.640747 0.484131 -0.461731 1441742088 0.376648 0.640747 0.484131 -0.461731 1441742088 0.376648 0.640747 0.484131 -0.461731 1441742088 0.376648 0.640747 0.484131 -0.461731 1441742088 0.376648 0.640747 0.484131 -0.461731 1441742088 0.376648 0.640747 0.484131 -0.461731 1441742088 0.377808 0.639587 0.485474 -0.460938 1441742088 0.377808 0.639587 0.485474 -0.460938 1441742088 0.377808 0.639587 0.485474 -0.460938 1441742088 0.377808 0.639587 0.485474 -0.460938 1441742088 0.377808 0.639587 0.485474 -0.460938 1441742088 0.378540 0.639221 0.485352 -0.460938 1441742088 0.378540 0.639221 0.485352 -0.460938 1441742088 0.378540 0.639221 0.485352 -0.460938 1441742088 0.378540 0.639221 0.485352 -0.460938 1441742088 0.378540 0.639221 0.485352 -0.460938 1441742088 0.378540 0.639221 0.485352 -0.460938 1441742088 0.378540 0.639221 0.485352 -0.460938 1441742088 0.378113 0.640076 0.484009 -0.461487 1441742088 0.378113 0.640076 0.484009 -0.461487 1441742088 0.378113 0.640076 0.484009 -0.461487 1441742088 0.378113 0.640076 0.484009 -0.461487 1441742088 0.378113 0.640076 0.484009 -0.461487 1441742088 0.378113 0.640076 0.484009 -0.461487 1441742088 0.376648 0.641418 0.481506 -0.463440 1441742088 0.376648 0.641418 0.481506 -0.463440 1441742088 0.376648 0.641418 0.481506 -0.463440 1441742088 0.376648 0.641418 0.481506 -0.463440 1441742088 0.376648 0.641418 0.481506 -0.463440 1441742088 0.376648 0.641418 0.481506 -0.463440 1441742088 0.373901 0.644043 0.476990 -0.466736 1441742088 0.373901 0.644043 0.476990 -0.466736 1441742088 0.373901 0.644043 0.476990 -0.466736 1441742088 0.373901 0.644043 0.476990 -0.466736 1441742088 0.373901 0.644043 0.476990 -0.466736 1441742088 0.373901 0.644043 0.476990 -0.466736 1441742088 0.373901 0.644043 0.476990 -0.466736 1441742088 0.368652 0.649048 0.469788 -0.471252 1441742088 0.368652 0.649048 0.469788 -0.471252 1441742088 0.368652 0.649048 0.469788 -0.471252 1441742088 0.368652 0.649048 0.469788 -0.471252 1441742088 0.368652 0.649048 0.469788 -0.471252 1441742088 0.368652 0.649048 0.469788 -0.471252 1441742088 0.362427 0.653870 0.463806 -0.475342 1441742088 0.362427 0.653870 0.463806 -0.475342 1441742088 0.362427 0.653870 0.463806 -0.475342 1441742088 0.362427 0.653870 0.463806 -0.475342 1441742088 0.362427 0.653870 0.463806 -0.475342 1441742088 0.362427 0.653870 0.463806 -0.475342 1441742088 0.361145 0.654785 0.462219 -0.476501 1441742088 0.361145 0.654785 0.462219 -0.476501 1441742088 0.361145 0.654785 0.462219 -0.476501 1441742088 0.361145 0.654785 0.462219 -0.476501 1441742088 0.361145 0.654785 0.462219 -0.476501 1441742088 0.361145 0.654785 0.462219 -0.476501 1441742088 0.361145 0.654785 0.462219 -0.476501 1441742088 0.364502 0.653625 0.464539 -0.473389 1441742088 0.364502 0.653625 0.464539 -0.473389 1441742088 0.364502 0.653625 0.464539 -0.473389 1441742088 0.364502 0.653625 0.464539 -0.473389 1441742088 0.364502 0.653625 0.464539 -0.473389 1441742088 0.364502 0.653625 0.464539 -0.473389 1441742088 0.367798 0.651184 0.468628 -0.470154 1441742088 0.367798 0.651184 0.468628 -0.470154 1441742088 0.367798 0.651184 0.468628 -0.470154 1441742088 0.367798 0.651184 0.468628 -0.470154 1441742088 0.367798 0.651184 0.468628 -0.470154 1441742088 0.367798 0.651184 0.468628 -0.470154 1441742088 0.367798 0.651184 0.468628 -0.470154 1441742088 0.370605 0.648010 0.472473 -0.468445 1441742088 0.370605 0.648010 0.472473 -0.468445 1441742088 0.370605 0.648010 0.472473 -0.468445 1441742088 0.370605 0.648010 0.472473 -0.468445 1441742088 0.370605 0.648010 0.472473 -0.468445 1441742088 0.370605 0.648010 0.472473 -0.468445 1441742088 0.372986 0.645569 0.474976 -0.467346 1441742088 0.372986 0.645569 0.474976 -0.467346 1441742089 0.372986 0.645569 0.474976 -0.467346 1441742089 0.372986 0.645569 0.474976 -0.467346 1441742089 0.372986 0.645569 0.474976 -0.467346 1441742089 0.372986 0.645569 0.474976 -0.467346 1441742089 0.376221 0.642761 0.476990 -0.466553 1441742089 0.376221 0.642761 0.476990 -0.466553 1441742089 0.376221 0.642761 0.476990 -0.466553 1441742089 0.376221 0.642761 0.476990 -0.466553 1441742089 0.376221 0.642761 0.476990 -0.466553 1441742089 0.376221 0.642761 0.476990 -0.466553 1441742089 0.376221 0.642761 0.476990 -0.466553 1441742089 0.379395 0.640015 0.480164 -0.464478 1441742089 0.379395 0.640015 0.480164 -0.464478 1441742089 0.379395 0.640015 0.480164 -0.464478 1441742089 0.379395 0.640015 0.480164 -0.464478 1441742089 0.379395 0.640015 0.480164 -0.464478 1441742089 0.379395 0.640015 0.480164 -0.464478 1441742089 0.380859 0.638611 0.482544 -0.462830 1441742089 0.380859 0.638611 0.482544 -0.462830 1441742089 0.380859 0.638611 0.482544 -0.462830 1441742089 0.380859 0.638611 0.482544 -0.462830 1441742089 0.380859 0.638611 0.482544 -0.462830 1441742089 0.380859 0.638611 0.482544 -0.462830 1441742089 0.379700 0.638977 0.483948 -0.461792 1441742089 0.379700 0.638977 0.483948 -0.461792 1441742089 0.379700 0.638977 0.483948 -0.461792 1441742089 0.379700 0.638977 0.483948 -0.461792 1441742089 0.379700 0.638977 0.483948 -0.461792 1441742089 0.379700 0.638977 0.483948 -0.461792 1441742089 0.379700 0.638977 0.483948 -0.461792 1441742089 0.377441 0.639709 0.483765 -0.462769 1441742089 0.377441 0.639709 0.483765 -0.462769 1441742089 0.377441 0.639709 0.483765 -0.462769 1441742089 0.377441 0.639709 0.483765 -0.462769 1441742089 0.377441 0.639709 0.483765 -0.462769 1441742089 0.377441 0.639709 0.483765 -0.462769 1441742089 0.376404 0.640564 0.482361 -0.463989 1441742089 0.376404 0.640564 0.482361 -0.463989 1441742089 0.376404 0.640564 0.482361 -0.463989 1441742089 0.376404 0.640564 0.482361 -0.463989 1441742089 0.376404 0.640564 0.482361 -0.463989 1441742089 0.376404 0.640564 0.482361 -0.463989 1441742089 0.375305 0.641968 0.481506 -0.463867 1441742089 0.375305 0.641968 0.481506 -0.463867 1441742089 0.375305 0.641968 0.481506 -0.463867 1441742089 0.375305 0.641968 0.481506 -0.463867 1441742089 0.375305 0.641968 0.481506 -0.463867 1441742089 0.375305 0.641968 0.481506 -0.463867 1441742089 0.375305 0.641968 0.481506 -0.463867 1441742089 0.373596 0.643372 0.481018 -0.463684 1441742089 0.373596 0.643372 0.481018 -0.463684 1441742089 0.373596 0.643372 0.481018 -0.463684 1441742089 0.373596 0.643372 0.481018 -0.463684 1441742089 0.373596 0.643372 0.481018 -0.463684 1441742089 0.373596 0.643372 0.481018 -0.463684 1441742089 0.371948 0.644226 0.480652 -0.464233 1441742089 0.371948 0.644226 0.480652 -0.464233 1441742089 0.371948 0.644226 0.480652 -0.464233 1441742089 0.371948 0.644226 0.480652 -0.464233 1441742089 0.371948 0.644226 0.480652 -0.464233 1441742089 0.371948 0.644226 0.480652 -0.464233 1441742089 0.372009 0.644470 0.480835 -0.463745 1441742089 0.372009 0.644470 0.480835 -0.463745 1441742089 0.372009 0.644470 0.480835 -0.463745 1441742089 0.372009 0.644470 0.480835 -0.463745 1441742089 0.372009 0.644470 0.480835 -0.463745 1441742089 0.372009 0.644470 0.480835 -0.463745 1441742089 0.372009 0.644470 0.480835 -0.463745 1441742089 0.373352 0.643982 0.481750 -0.462341 1441742089 0.373352 0.643982 0.481750 -0.462341 1441742089 0.373352 0.643982 0.481750 -0.462341 1441742089 0.373352 0.643982 0.481750 -0.462341 1441742089 0.373352 0.643982 0.481750 -0.462341 1441742089 0.373352 0.643982 0.481750 -0.462341 1441742089 0.374634 0.642822 0.483215 -0.461365 1441742089 0.374634 0.642822 0.483215 -0.461365 1441742089 0.374634 0.642822 0.483215 -0.461365 1441742089 0.374634 0.642822 0.483215 -0.461365 1441742089 0.374634 0.642822 0.483215 -0.461365 1441742089 0.374634 0.642822 0.483215 -0.461365 1441742089 0.375671 0.641479 0.484863 -0.460693 1441742089 0.375671 0.641479 0.484863 -0.460693 1441742089 0.375671 0.641479 0.484863 -0.460693 1441742089 0.375671 0.641479 0.484863 -0.460693 1441742089 0.375671 0.641479 0.484863 -0.460693 1441742089 0.375671 0.641479 0.484863 -0.460693 1441742089 0.375671 0.641479 0.484863 -0.460693 1441742089 0.377014 0.640808 0.485657 -0.459656 1441742089 0.377014 0.640808 0.485657 -0.459656 1441742089 0.377014 0.640808 0.485657 -0.459656 1441742089 0.377014 0.640808 0.485657 -0.459656 1441742089 0.377014 0.640808 0.485657 -0.459656 1441742089 0.377014 0.640808 0.485657 -0.459656 1441742089 0.377808 0.640320 0.486206 -0.459106 1441742089 0.377808 0.640320 0.486206 -0.459106 1441742089 0.377808 0.640320 0.486206 -0.459106 1441742089 0.377808 0.640320 0.486206 -0.459106 1441742089 0.377808 0.640320 0.486206 -0.459106 1441742089 0.377808 0.640320 0.486206 -0.459106 1441742089 0.377502 0.640930 0.485046 -0.459717 1441742089 0.377502 0.640930 0.485046 -0.459717 1441742089 0.377502 0.640930 0.485046 -0.459717 1441742089 0.377502 0.640930 0.485046 -0.459717 1441742089 0.377502 0.640930 0.485046 -0.459717 1441742089 0.377502 0.640930 0.485046 -0.459717 1441742089 0.374817 0.643127 0.482361 -0.461670 1441742089 0.374817 0.643127 0.482361 -0.461670 1441742089 0.374817 0.643127 0.482361 -0.461670 1441742089 0.374817 0.643127 0.482361 -0.461670 1441742089 0.374817 0.643127 0.482361 -0.461670 1441742089 0.374817 0.643127 0.482361 -0.461670 1441742089 0.369995 0.648560 0.474548 -0.466003 1441742089 0.369995 0.648560 0.474548 -0.466003 1441742089 0.369995 0.648560 0.474548 -0.466003 1441742089 0.369995 0.648560 0.474548 -0.466003 1441742090 0.369995 0.648560 0.474548 -0.466003 1441742090 0.369995 0.648560 0.474548 -0.466003 1441742090 0.369995 0.648560 0.474548 -0.466003 1441742090 0.361511 0.655701 0.464661 -0.472656 1441742090 0.361511 0.655701 0.464661 -0.472656 1441742090 0.361511 0.655701 0.464661 -0.472656 1441742090 0.361511 0.655701 0.464661 -0.472656 1441742090 0.361511 0.655701 0.464661 -0.472656 1441742090 0.361511 0.655701 0.464661 -0.472656 1441742090 0.356018 0.658569 0.459534 -0.477783 1441742090 0.356018 0.658569 0.459534 -0.477783 1441742090 0.356018 0.658569 0.459534 -0.477783 1441742090 0.356018 0.658569 0.459534 -0.477783 1441742090 0.356018 0.658569 0.459534 -0.477783 1441742090 0.356018 0.658569 0.459534 -0.477783 1441742090 0.357300 0.658875 0.460144 -0.475830 1441742090 0.357300 0.658875 0.460144 -0.475830 1441742090 0.357300 0.658875 0.460144 -0.475830 1441742090 0.357300 0.658875 0.460144 -0.475830 1441742090 0.357300 0.658875 0.460144 -0.475830 1441742090 0.357300 0.658875 0.460144 -0.475830 1441742090 0.357300 0.658875 0.460144 -0.475830 1441742090 0.361023 0.657043 0.464172 -0.471619 1441742090 0.361023 0.657043 0.464172 -0.471619 1441742090 0.361023 0.657043 0.464172 -0.471619 1441742090 0.361023 0.657043 0.464172 -0.471619 1441742090 0.361023 0.657043 0.464172 -0.471619 1441742090 0.361023 0.657043 0.464172 -0.471619 1441742090 0.365234 0.653625 0.469604 -0.467773 1441742090 0.365234 0.653625 0.469604 -0.467773 1441742090 0.365234 0.653625 0.469604 -0.467773 1441742090 0.365234 0.653625 0.469604 -0.467773 1441742090 0.365234 0.653625 0.469604 -0.467773 1441742090 0.365234 0.653625 0.469604 -0.467773 1441742090 0.369629 0.649658 0.474670 -0.464722 1441742090 0.369629 0.649658 0.474670 -0.464722 1441742090 0.369629 0.649658 0.474670 -0.464722 1441742090 0.369629 0.649658 0.474670 -0.464722 1441742090 0.369629 0.649658 0.474670 -0.464722 1441742090 0.369629 0.649658 0.474670 -0.464722 1441742090 0.369629 0.649658 0.474670 -0.464722 1441742090 0.373474 0.646179 0.477234 -0.463928 1441742090 0.373474 0.646179 0.477234 -0.463928 1441742090 0.373474 0.646179 0.477234 -0.463928 1441742090 0.373474 0.646179 0.477234 -0.463928 1441742090 0.373474 0.646179 0.477234 -0.463928 1441742090 0.373474 0.646179 0.477234 -0.463928 1441742090 0.377319 0.643005 0.478699 -0.463623 1441742090 0.377319 0.643005 0.478699 -0.463623 1441742090 0.377319 0.643005 0.478699 -0.463623 1441742090 0.377319 0.643005 0.478699 -0.463623 1441742090 0.377319 0.643005 0.478699 -0.463623 1441742090 0.379761 0.641235 0.478943 -0.463867 1441742090 0.379761 0.641235 0.478943 -0.463867 1441742090 0.379761 0.641235 0.478943 -0.463867 1441742090 0.379761 0.641235 0.478943 -0.463867 1441742090 0.379761 0.641235 0.478943 -0.463867 1441742090 0.379761 0.641235 0.478943 -0.463867 1441742090 0.380432 0.640625 0.478088 -0.465027 1441742090 0.380432 0.640625 0.478088 -0.465027 1441742090 0.380432 0.640625 0.478088 -0.465027 1441742090 0.380432 0.640625 0.478088 -0.465027 1441742090 0.380432 0.640625 0.478088 -0.465027 1441742090 0.380432 0.640625 0.478088 -0.465027 1441742090 0.380432 0.640625 0.478088 -0.465027 1441742090 0.380127 0.640564 0.476624 -0.466858 1441742090 0.380127 0.640564 0.476624 -0.466858 1441742090 0.380127 0.640564 0.476624 -0.466858 1441742090 0.380127 0.640564 0.476624 -0.466858 1441742090 0.380127 0.640564 0.476624 -0.466858 1441742090 0.380127 0.640564 0.476624 -0.466858 1441742090 0.379517 0.640564 0.475769 -0.468262 1441742090 0.379517 0.640564 0.475769 -0.468262 1441742090 0.379517 0.640564 0.475769 -0.468262 1441742090 0.379517 0.640564 0.475769 -0.468262 1441742090 0.379517 0.640564 0.475769 -0.468262 1441742090 0.379517 0.640564 0.475769 -0.468262 1441742090 0.379028 0.640503 0.474609 -0.469910 1441742090 0.379028 0.640503 0.474609 -0.469910 1441742090 0.379028 0.640503 0.474609 -0.469910 1441742090 0.379028 0.640503 0.474609 -0.469910 1441742090 0.379028 0.640503 0.474609 -0.469910 1441742090 0.379028 0.640503 0.474609 -0.469910 1441742090 0.379028 0.640503 0.474609 -0.469910 1441742090 0.378235 0.641113 0.473572 -0.470764 1441742090 0.378235 0.641113 0.473572 -0.470764 1441742090 0.378235 0.641113 0.473572 -0.470764 1441742090 0.378235 0.641113 0.473572 -0.470764 1441742090 0.378235 0.641113 0.473572 -0.470764 1441742090 0.378235 0.641113 0.473572 -0.470764 1441742090 0.376709 0.641785 0.473267 -0.471313 1441742090 0.376709 0.641785 0.473267 -0.471313 1441742090 0.376709 0.641785 0.473267 -0.471313 1441742090 0.376709 0.641785 0.473267 -0.471313 1441742090 0.376709 0.641785 0.473267 -0.471313 1441742090 0.376709 0.641785 0.473267 -0.471313 1441742090 0.376709 0.641785 0.473267 -0.471313 1441742090 0.375183 0.642395 0.472961 -0.472046 1441742090 0.375183 0.642395 0.472961 -0.472046 1441742090 0.375183 0.642395 0.472961 -0.472046 1441742090 0.375183 0.642395 0.472961 -0.472046 1441742090 0.375183 0.642395 0.472961 -0.472046 1441742090 0.374756 0.642883 0.472900 -0.471802 1441742090 0.374756 0.642883 0.472900 -0.471802 1441742090 0.374756 0.642883 0.472900 -0.471802 1441742090 0.374756 0.642883 0.472900 -0.471802 1441742090 0.374756 0.642883 0.472900 -0.471802 1441742090 0.374756 0.642883 0.472900 -0.471802 1441742090 0.374756 0.642883 0.472900 -0.471802 1441742090 0.375366 0.642517 0.473206 -0.471436 1441742090 0.375366 0.642517 0.473206 -0.471436 1441742090 0.375366 0.642517 0.473206 -0.471436 1441742090 0.375366 0.642517 0.473206 -0.471436 1441742091 0.375366 0.642517 0.473206 -0.471436 1441742091 0.375366 0.642517 0.473206 -0.471436 1441742091 0.376282 0.641846 0.473999 -0.470886 1441742091 0.376282 0.641846 0.473999 -0.470886 1441742091 0.376282 0.641846 0.473999 -0.470886 1441742091 0.376282 0.641846 0.473999 -0.470886 1441742091 0.376282 0.641846 0.473999 -0.470886 1441742091 0.376282 0.641846 0.473999 -0.470886 1441742091 0.376465 0.641418 0.475281 -0.469971 1441742091 0.376465 0.641418 0.475281 -0.469971 1441742091 0.376465 0.641418 0.475281 -0.469971 1441742091 0.376465 0.641418 0.475281 -0.469971 1441742091 0.376465 0.641418 0.475281 -0.469971 1441742091 0.376465 0.641418 0.475281 -0.469971 1441742091 0.375854 0.641296 0.476929 -0.469055 1441742091 0.375854 0.641296 0.476929 -0.469055 1441742091 0.375854 0.641296 0.476929 -0.469055 1441742091 0.375854 0.641296 0.476929 -0.469055 1441742091 0.375854 0.641296 0.476929 -0.469055 1441742091 0.375854 0.641296 0.476929 -0.469055 1441742091 0.374634 0.642273 0.477905 -0.467590 1441742091 0.374634 0.642273 0.477905 -0.467590 1441742091 0.374634 0.642273 0.477905 -0.467590 1441742091 0.374634 0.642273 0.477905 -0.467590 1441742091 0.374634 0.642273 0.477905 -0.467590 1441742091 0.374634 0.642273 0.477905 -0.467590 1441742091 0.373657 0.643799 0.477417 -0.466858 1441742091 0.373657 0.643799 0.477417 -0.466858 1441742091 0.373657 0.643799 0.477417 -0.466858 1441742091 0.373657 0.643799 0.477417 -0.466858 1441742091 0.373657 0.643799 0.477417 -0.466858 1441742091 0.373657 0.643799 0.477417 -0.466858 1441742091 0.372314 0.644531 0.476685 -0.467651 1441742091 0.372314 0.644531 0.476685 -0.467651 1441742091 0.372314 0.644531 0.476685 -0.467651 1441742091 0.372314 0.644531 0.476685 -0.467651 1441742091 0.372314 0.644531 0.476685 -0.467651 1441742091 0.372314 0.644531 0.476685 -0.467651 1441742091 0.370239 0.646240 0.474365 -0.469238 1441742091 0.370239 0.646240 0.474365 -0.469238 1441742091 0.370239 0.646240 0.474365 -0.469238 1441742091 0.370239 0.646240 0.474365 -0.469238 1441742091 0.370239 0.646240 0.474365 -0.469238 1441742091 0.370239 0.646240 0.474365 -0.469238 1441742091 0.367493 0.649536 0.471863 -0.469360 1441742091 0.367493 0.649536 0.471863 -0.469360 1441742091 0.367493 0.649536 0.471863 -0.469360 1441742091 0.367493 0.649536 0.471863 -0.469360 1441742091 0.367493 0.649536 0.471863 -0.469360 1441742091 0.367493 0.649536 0.471863 -0.469360 1441742091 0.360779 0.655090 0.468933 -0.469788 1441742091 0.360779 0.655090 0.468933 -0.469788 1441742091 0.360779 0.655090 0.468933 -0.469788 1441742091 0.360779 0.655090 0.468933 -0.469788 1441742091 0.360779 0.655090 0.468933 -0.469788 1441742091 0.360779 0.655090 0.468933 -0.469788 1441742091 0.354492 0.658691 0.466003 -0.472473 1441742091 0.354492 0.658691 0.466003 -0.472473 1441742091 0.354492 0.658691 0.466003 -0.472473 1441742091 0.354492 0.658691 0.466003 -0.472473 1441742091 0.354492 0.658691 0.466003 -0.472473 1441742091 0.354492 0.658691 0.466003 -0.472473 1441742091 0.353271 0.660156 0.464966 -0.472412 1441742091 0.353271 0.660156 0.464966 -0.472412 1441742091 0.353271 0.660156 0.464966 -0.472412 1441742091 0.353271 0.660156 0.464966 -0.472412 1441742091 0.353271 0.660156 0.464966 -0.472412 1441742091 0.353271 0.660156 0.464966 -0.472412 1441742091 0.355713 0.659790 0.466736 -0.469299 1441742091 0.355713 0.659790 0.466736 -0.469299 1441742091 0.355713 0.659790 0.466736 -0.469299 1441742091 0.355713 0.659790 0.466736 -0.469299 1441742091 0.355713 0.659790 0.466736 -0.469299 1441742091 0.355713 0.659790 0.466736 -0.469299 1441742091 0.355713 0.659790 0.466736 -0.469299 1441742091 0.359802 0.657898 0.469788 -0.465759 1441742091 0.359802 0.657898 0.469788 -0.465759 1441742091 0.359802 0.657898 0.469788 -0.465759 1441742091 0.359802 0.657898 0.469788 -0.465759 1441742091 0.359802 0.657898 0.469788 -0.465759 1441742091 0.359802 0.657898 0.469788 -0.465759 1441742091 
0.372314 0.647156 0.473145 -0.467651 1441742093 0.372314 0.647156 0.473145 -0.467651 1441742093 0.372314 0.647156 0.473145 -0.467651 1441742093 0.372314 0.647156 0.473145 -0.467651 1441742093 0.372314 0.647156 0.473145 -0.467651 1441742093 0.372314 0.647156 0.473145 -0.467651 1441742093 0.374207 0.645203 0.475525 -0.466309 1441742093 0.374207 0.645203 0.475525 -0.466309 1441742093 0.374207 0.645203 0.475525 -0.466309 1441742093 0.374207 0.645203 0.475525 -0.466309 1441742093 0.374207 0.645203 0.475525 -0.466309 1441742093 0.374207 0.645203 0.475525 -0.466309 1441742093 0.375916 0.643372 0.477783 -0.465210 1441742093 0.375916 0.643372 0.477783 -0.465210 1441742094 0.375916 0.643372 0.477783 -0.465210 1441742094 0.375916 0.643372 0.477783 -0.465210 1441742094 0.375916 0.643372 0.477783 -0.465210 1441742094 0.375916 0.643372 0.477783 -0.465210 1441742094 0.377563 0.641663 0.479736 -0.464233 1441742094 0.377563 0.641663 0.479736 -0.464233 1441742094 0.377563 0.641663 0.479736 -0.464233 1441742094 0.377563 0.641663 0.479736 -0.464233 1441742094 0.377563 0.641663 0.479736 -0.464233 1441742094 0.377563 0.641663 0.479736 -0.464233 1441742094 0.377563 0.641663 0.479736 -0.464233 1441742094 0.378784 0.640076 0.481445 -0.463684 1441742094 0.378784 0.640076 0.481445 -0.463684 1441742094 0.378784 0.640076 0.481445 -0.463684 1441742094 0.378784 0.640076 0.481445 -0.463684 1441742094 0.378784 0.640076 0.481445 -0.463684 1441742094 0.378784 0.640076 0.481445 -0.463684 1441742094 0.379456 0.639038 0.482056 -0.463867 1441742094 0.379456 0.639038 0.482056 -0.463867 1441742094 0.379456 0.639038 0.482056 -0.463867 1441742094 0.379456 0.639038 0.482056 -0.463867 1441742094 0.379456 0.639038 0.482056 -0.463867 1441742094 0.379456 0.639038 0.482056 -0.463867 1441742094 0.379456 0.639038 0.482056 -0.463867 1441742094 0.379150 0.638550 0.481995 -0.464783 1441742094 0.379150 0.638550 0.481995 -0.464783 1441742094 0.379150 0.638550 0.481995 -0.464783 1441742094 0.379150 0.638550 0.481995 -0.464783 1441742094 0.379150 0.638550 0.481995 -0.464783 1441742094 0.379150 0.638550 0.481995 -0.464783 1441742094 0.377197 0.639343 0.479797 -0.467651 1441742094 0.377197 0.639343 0.479797 -0.467651 1441742094 0.377197 0.639343 0.479797 -0.467651 1441742094 0.377197 0.639343 0.479797 -0.467651 1441742094 0.377197 0.639343 0.479797 -0.467651 1441742094 0.377197 0.639343 0.479797 -0.467651 1441742094 0.377197 0.639343 0.479797 -0.467651 1441742094 0.374695 0.641296 0.475952 -0.470886 1441742094 0.374695 0.641296 0.475952 -0.470886 1441742094 0.374695 0.641296 0.475952 -0.470886 1441742094 0.374695 0.641296 0.475952 -0.470886 1441742094 0.374695 0.641296 0.475952 -0.470886 1441742094 0.374695 0.641296 0.475952 -0.470886 1441742094 0.372070 0.643982 0.471375 -0.473938 1441742094 0.372070 0.643982 0.471375 -0.473938 1441742094 0.372070 0.643982 0.471375 -0.473938 1441742094 0.372070 0.643982 0.471375 -0.473938 1441742094 0.372070 0.643982 0.471375 -0.473938 1441742094 0.372070 0.643982 0.471375 -0.473938 1441742094 0.370117 0.646545 0.467773 -0.475464 1441742094 0.370117 0.646545 0.467773 -0.475464 1441742094 0.370117 0.646545 0.467773 -0.475464 1441742094 0.370117 0.646545 0.467773 -0.475464 1441742094 0.370117 0.646545 0.467773 -0.475464 1441742094 0.370117 0.646545 0.467773 -0.475464 1441742094 0.370117 0.646545 0.467773 -0.475464 1441742094 0.369446 0.647827 0.466248 -0.475830 1441742094 0.369446 0.647827 0.466248 -0.475830 1441742094 0.369446 0.647827 0.466248 -0.475830 1441742094 0.369446 0.647827 0.466248 -0.475830 1441742094 0.369446 0.647827 0.466248 -0.475830 1441742094 0.369446 0.647827 0.466248 -0.475830 1441742094 0.371216 0.646973 0.467773 -0.473999 1441742094 0.371216 0.646973 0.467773 -0.473999 1441742094 0.371216 0.646973 0.467773 -0.473999 1441742094 0.371216 0.646973 0.467773 -0.473999 1441742094 0.371216 0.646973 0.467773 -0.473999 1441742094 0.373718 0.645691 0.471802 -0.469849 1441742094 0.373718 0.645691 0.471802 -0.469849 1441742094 0.373718 0.645691 0.471802 -0.469849 1441742094 0.373718 0.645691 0.471802 -0.469849 1441742094 0.373718 0.645691 0.471802 -0.469849 1441742094 0.376831 0.644226 0.474915 -0.466187 1441742094 0.376831 0.644226 0.474915 -0.466187 1441742094 0.376831 0.644226 0.474915 -0.466187 1441742094 0.376831 0.644226 0.474915 -0.466187 1441742094 0.376831 0.644226 0.474915 -0.466187 1441742094 0.376831 0.644226 0.474915 -0.466187 1441742094 0.376831 0.643066 0.475830 -0.466980 1441742094 0.376831 0.643066 0.475830 -0.466980 1441742094 0.376831 0.643066 0.475830 -0.466980 1441742094 0.376831 0.643066 0.475830 -0.466980 1441742094 0.376831 0.643066 0.475830 -0.466980 1441742094 0.376831 0.643066 0.475830 -0.466980 1441742094 0.375916 0.643311 0.474304 -0.468811 1441742094 0.375916 0.643311 0.474304 -0.468811 1441742094 0.375916 0.643311 0.474304 -0.468811 1441742094 0.375916 0.643311 0.474304 -0.468811 1441742094 0.375916 0.643311 0.474304 -0.468811 1441742094 0.374878 0.644653 0.471619 -0.470520 1441742094 0.374878 0.644653 0.471619 -0.470520 1441742094 0.374878 0.644653 0.471619 -0.470520 1441742094 0.374878 0.644653 0.471619 -0.470520 1441742094 0.374878 0.644653 0.471619 -0.470520 1441742094 0.373962 0.645508 0.469604 -0.472107 1441742094 0.373962 0.645508 0.469604 -0.472107 1441742094 0.373962 0.645508 0.469604 -0.472107 1441742094 0.373962 0.645508 0.469604 -0.472107 1441742094 0.373962 0.645508 0.469604 -0.472107 1441742094 0.373962 0.645508 0.469604 -0.472107 1441742094 0.373840 0.645874 0.469177 -0.472168 1441742094 0.373840 0.645874 0.469177 -0.472168 1441742094 0.373840 0.645874 0.469177 -0.472168 1441742094 0.373840 0.645874 0.469177 -0.472168 1441742094 0.373840 0.645874 0.469177 -0.472168 1441742094 0.373840 0.645874 0.469177 -0.472168 1441742094 0.374146 0.645691 0.469666 -0.471680 1441742094 0.374146 0.645691 0.469666 -0.471680 1441742095 0.374146 0.645691 0.469666 -0.471680 1441742095 0.374146 0.645691 0.469666 -0.471680 1441742095 0.374146 0.645691 0.469666 -0.471680 1441742095 0.374146 0.645691 0.469666 -0.471680 1441742095 0.374023 0.645447 0.470642 -0.471130 1441742095 0.374023 0.645447 0.470642 -0.471130 1441742095 0.374023 0.645447 0.470642 -0.471130 1441742095 0.374023 0.645447 0.470642 -0.471130 1441742095 0.374023 0.645447 0.470642 -0.471130 1441742095 0.374023 0.645447 0.470642 -0.471130 1441742095 0.374023 0.645447 0.470642 -0.471130 1441742095 0.374329 0.645203 0.470703 -0.471130 1441742095 0.374329 0.645203 0.470703 -0.471130 1441742095 0.374329 0.645203 0.470703 -0.471130 1441742095 0.374329 0.645203 0.470703 -0.471130 1441742095 0.374329 0.645203 0.470703 -0.471130 1441742095 0.374329 0.645203 0.470703 -0.471130 1441742095 0.375183 0.644653 0.471680 -0.470154 1441742095 0.375183 0.644653 0.471680 -0.470154 1441742095 0.375183 0.644653 0.471680 -0.470154 1441742095 0.375183 0.644653 0.471680 -0.470154 1441742095 0.375183 0.644653 0.471680 -0.470154 1441742095 0.375183 0.644653 0.471680 -0.470154 1441742095 0.375183 0.644653 0.471680 -0.470154 1441742095 0.377563 0.643188 0.473022 -0.468994 1441742095 0.377563 0.643188 0.473022 -0.468994 1441742095 0.377563 0.643188 0.473022 -0.468994 1441742095 0.377563 0.643188 0.473022 -0.468994 1441742095 0.377563 0.643188 0.473022 -0.468994 1441742095 0.377563 0.643188 0.473022 -0.468994 1441742095 0.381714 0.639954 0.477905 -0.465088 1441742095 0.381714 0.639954 0.477905 -0.465088 1441742095 0.381714 0.639954 0.477905 -0.465088 1441742095 0.381714 0.639954 0.477905 -0.465088 1441742095 0.381714 0.639954 0.477905 -0.465088 1441742095 0.381714 0.639954 0.477905 -0.465088 1441742095 0.385315 0.637695 0.483765 -0.459045 1441742095 0.385315 0.637695 0.483765 -0.459045 1441742095 0.385315 0.637695 0.483765 -0.459045 1441742095 0.385315 0.637695 0.483765 -0.459045 1441742095 0.385315 0.637695 0.483765 -0.459045 1441742095 0.385315 0.637695 0.483765 -0.459045 1441742095 0.386292 0.637695 0.486328 -0.455566 1441742095 0.386292 0.637695 0.486328 -0.455566 1441742095 0.386292 0.637695 0.486328 -0.455566 1441742095 0.386292 0.637695 0.486328 -0.455566 1441742095 0.386292 0.637695 0.486328 -0.455566 1441742095 0.386292 0.637695 0.486328 -0.455566 1441742095 0.386292 0.637695 0.486328 -0.455566 1441742095 0.383728 0.639709 0.484924 -0.456360 1441742095 0.383728 0.639709 0.484924 -0.456360 1441742095 0.383728 0.639709 0.484924 -0.456360 1441742095 0.383728 0.639709 0.484924 -0.456360 1441742095 0.383728 0.639709 0.484924 -0.456360 1441742095 0.383728 0.639709 0.484924 -0.456360 1441742095 0.379517 0.643005 0.481567 -0.458801 1441742095 0.379517 0.643005 0.481567 -0.458801 1441742095 0.379517 0.643005 0.481567 -0.458801 1441742095 0.379517 0.643005 0.481567 -0.458801 1441742095 0.379517 0.643005 0.481567 -0.458801 1441742095 0.379517 0.643005 0.481567 -0.458801 1441742095 0.379517 0.643005 0.481567 -0.458801 1441742095 0.375610 0.646484 0.477600 -0.461304 1441742095 0.375610 0.646484 0.477600 -0.461304 1441742095 0.375610 0.646484 0.477600 -0.461304 1441742095 0.375610 0.646484 0.477600 -0.461304 1441742095 0.375610 0.646484 0.477600 -0.461304 1441742095 0.375610 0.646484 0.477600 -0.461304 1441742095 0.373108 0.649109 0.474243 -0.463196 1441742095 0.373108 0.649109 0.474243 -0.463196 1441742095 0.373108 0.649109 0.474243 -0.463196 1441742095 0.373108 0.649109 0.474243 -0.463196 1441742095 0.373108 0.649109 0.474243 -0.463196 1441742095 0.373108 0.649109 0.474243 -0.463196 1441742095 0.371216 0.650879 0.471313 -0.465088 1441742095 0.371216 0.650879 0.471313 -0.465088 1441742095 0.371216 0.650879 0.471313 -0.465088 1441742095 0.371216 0.650879 0.471313 -0.465088 1441742095 0.371216 0.650879 0.471313 -0.465088 1441742095 0.371216 0.650879 0.471313 -0.465088 1441742095 0.369873 0.651367 0.469299 -0.467529 1441742095 0.369873 0.651367 0.469299 -0.467529 1441742095 0.369873 0.651367 0.469299 -0.467529 1441742095 0.369873 0.651367 0.469299 -0.467529 1441742095 0.369873 0.651367 0.469299 -0.467529 1441742095 0.369873 0.651367 0.469299 -0.467529 1441742095 0.369873 0.651367 0.469299 -0.467529 1441742095 0.369202 0.651733 0.468323 -0.468567 1441742095 0.369202 0.651733 0.468323 -0.468567 1441742095 0.369202 0.651733 0.468323 -0.468567 1441742095 0.369202 0.651733 0.468323 -0.468567 1441742095 0.369202 0.651733 0.468323 -0.468567 1441742095 0.369202 0.651733 0.468323 -0.468567 1441742095 0.369629 0.651184 0.467896 -0.469421 1441742095 0.369629 0.651184 0.467896 -0.469421 1441742095 0.369629 0.651184 0.467896 -0.469421 1441742095 0.369629 0.651184 0.467896 -0.469421 1441742095 0.369629 0.651184 0.467896 -0.469421 1441742095 0.370789 0.650391 0.467957 -0.469543 1441742095 0.370789 0.650391 0.467957 -0.469543 1441742095 0.370789 0.650391 0.467957 -0.469543 1441742095 0.370789 0.650391 0.467957 -0.469543 1441742095 0.370789 0.650391 0.467957 -0.469543 1441742095 0.370789 0.650391 0.467957 -0.469543 1441742095 0.372192 0.649048 0.468750 -0.469482 1441742095 0.372192 0.649048 0.468750 -0.469482 1441742095 0.372192 0.649048 0.468750 -0.469482 1441742095 0.372192 0.649048 0.468750 -0.469482 1441742095 0.372192 0.649048 0.468750 -0.469482 1441742095 0.372192 0.649048 0.468750 -0.469482 1441742095 0.374084 0.647217 0.470581 -0.468689 1441742095 0.374084 0.647217 0.470581 -0.468689 1441742095 0.374084 0.647217 0.470581 -0.468689 1441742095 0.374084 0.647217 0.470581 -0.468689 1441742096 0.374084 0.647217 0.470581 -0.468689 1441742096 0.374084 0.647217 0.470581 -0.468689 1441742096 0.374084 0.647217 0.470581 -0.468689 1441742096 0.376282 0.645142 0.473511 -0.466797 1441742096 0.376282 0.645142 0.473511 -0.466797 1441742096 0.376282 0.645142 0.473511 -0.466797 1441742096 0.376282 0.645142 0.473511 -0.466797 1441742096 0.376282 0.645142 0.473511 -0.466797 1441742096 0.376282 0.645142 0.473511 -0.466797 1441742096 0.378052 0.643616 0.475952 -0.464966 1441742096 0.378052 0.643616 0.475952 -0.464966 1441742096 0.378052 0.643616 0.475952 -0.464966 1441742096 0.378052 0.643616 0.475952 -0.464966 1441742096 0.378052 0.643616 0.475952 -0.464966 1441742096 0.378052 0.643616 0.475952 -0.464966 1441742096 0.379028 0.642761 0.476990 -0.464294 1441742096 0.379028 0.642761 0.476990 -0.464294 1441742096 0.379028 0.642761 0.476990 -0.464294 1441742096 0.379028 0.642761 0.476990 -0.464294 1441742096 0.379028 0.642761 0.476990 -0.464294 1441742096 0.379028 0.642761 0.476990 -0.464294 1441742096 0.378113 0.643188 0.476013 -0.465454 1441742096 0.378113 0.643188 0.476013 -0.465454 1441742096 0.378113 0.643188 0.476013 -0.465454 1441742096 0.378113 0.643188 0.476013 -0.465454 1441742096 0.378113 0.643188 0.476013 -0.465454 1441742096 0.378113 0.643188 0.476013 -0.465454 1441742096 0.376526 0.644165 0.474182 -0.467346 1441742096 0.376526 0.644165 0.474182 -0.467346 1441742096 0.376526 0.644165 0.474182 -0.467346 1441742096 0.376526 0.644165 0.474182 -0.467346 1441742096 0.376526 0.644165 0.474182 -0.467346 1441742096 0.376526 0.644165 0.474182 -0.467346 1441742096 0.375366 0.645203 0.472107 -0.468933 1441742096 0.375366 0.645203 0.472107 -0.468933 1441742096 0.375366 0.645203 0.472107 -0.468933 1441742096 0.375366 0.645203 0.472107 -0.468933 1441742096 0.375366 0.645203 0.472107 -0.468933 1441742096 0.375366 0.645203 0.472107 -0.468933 1441742096 0.374207 0.646301 0.470581 -0.469910 1441742096 0.374207 0.646301 0.470581 -0.469910 1441742096 0.374207 0.646301 0.470581 -0.469910 1441742096 0.374207 0.646301 0.470581 -0.469910 1441742096 0.374207 0.646301 0.470581 -0.469910 1441742096 0.373047 0.647217 0.468994 -0.471069 1441742096 0.373047 0.647217 0.468994 -0.471069 1441742096 0.373047 0.647217 0.468994 -0.471069 1441742096 0.373047 0.647217 0.468994 -0.471069 1441742096 0.373047 0.647217 0.468994 -0.471069 1441742096 0.373047 0.647217 0.468994 -0.471069 1441742096 0.372253 0.647644 0.467896 -0.472229 1441742096 0.372253 0.647644 0.467896 -0.472229 1441742096 0.372253 0.647644 0.467896 -0.472229 1441742096 0.372253 0.647644 0.467896 -0.472229 1441742096 0.372253 0.647644 0.467896 -0.472229 1441742096 0.372253 0.647644 0.467896 -0.472229 1441742096 0.372070 0.647583 0.467346 -0.472961 1441742096 0.372070 0.647583 0.467346 -0.472961 1441742096 0.372070 0.647583 0.467346 -0.472961 1441742096 0.372070 0.647583 0.467346 -0.472961 1441742096 0.372070 0.647583 0.467346 -0.472961 1441742096 0.372070 0.647583 0.467346 -0.472961 1441742096 0.372070 0.647583 0.467346 -0.472961 1441742096 0.372742 0.647034 0.467651 -0.472900 1441742096 0.372742 0.647034 0.467651 -0.472900 1441742096 0.372742 0.647034 0.467651 -0.472900 1441742096 0.372742 0.647034 0.467651 -0.472900 1441742096 0.372742 0.647034 0.467651 -0.472900 1441742096 0.372742 0.647034 0.467651 -0.472900 1441742096 0.374939 0.645081 0.468811 -0.472656 1441742096 0.374939 0.645081 0.468811 -0.472656 1441742096 0.374939 0.645081 0.468811 -0.472656 1441742096 0.374939 0.645081 0.468811 -0.472656 1441742096 0.374939 0.645081 0.468811 -0.472656 1441742096 0.374939 0.645081 0.468811 -0.472656 1441742096 0.374939 0.645081 0.468811 -0.472656 1441742096 0.378540 0.642395 0.472290 -0.469971 1441742096 0.378540 0.642395 0.472290 -0.469971 1441742096 0.378540 0.642395 0.472290 -0.469971 1441742096 0.378540 0.642395 0.472290 -0.469971 1441742096 0.378540 0.642395 0.472290 -0.469971 1441742096 0.378540 0.642395 0.472290 -0.469971 1441742096 0.382935 0.639832 0.477478 -0.464722 1441742096 0.382935 0.639832 0.477478 -0.464722 1441742096 0.382935 0.639832 0.477478 -0.464722 1441742096 0.382935 0.639832 0.477478 -0.464722 1441742096 0.382935 0.639832 0.477478 -0.464722 1441742096 0.382935 0.639832 0.477478 -0.464722 1441742096 0.382935 0.639832 0.477478 -0.464722 1441742096 0.384949 0.639099 0.480591 -0.460815 1441742096 0.384949 0.639099 0.480591 -0.460815 1441742096 0.384949 0.639099 0.480591 -0.460815 1441742096 0.384949 0.639099 0.480591 -0.460815 1441742096 0.384949 0.639099 0.480591 -0.460815 1441742096 0.384949 0.639099 0.480591 -0.460815 1441742096 0.383362 0.640015 0.479919 -0.461548 1441742096 0.383362 0.640015 0.479919 -0.461548 1441742096 0.383362 0.640015 0.479919 -0.461548 1441742096 0.383362 0.640015 0.479919 -0.461548 1441742096 0.383362 0.640015 0.479919 -0.461548 1441742096 0.383362 0.640015 0.479919 -0.461548 1441742096 0.380371 0.642151 0.477295 -0.463745 1441742096 0.380371 0.642151 0.477295 -0.463745 1441742096 0.380371 0.642151 0.477295 -0.463745 1441742096 0.380371 0.642151 0.477295 -0.463745 1441742096 0.380371 0.642151 0.477295 -0.463745 1441742096 0.380371 0.642151 0.477295 -0.463745 1441742096 0.380371 0.642151 0.477295 -0.463745 1441742096 0.377563 0.644348 0.474609 -0.465820 1441742096 0.377563 0.644348 0.474609 -0.465820 1441742096 0.377563 0.644348 0.474609 -0.465820 1441742096 0.377563 0.644348 0.474609 -0.465820 1441742096 0.377563 0.644348 0.474609 -0.465820 1441742097 0.377563 0.644348 0.474609 -0.465820 1441742097 0.375183 0.645996 0.472290 -0.467773 1441742097 0.375183 0.645996 0.472290 -0.467773 1441742097 0.375183 0.645996 0.472290 -0.467773 1441742097 0.375183 0.645996 0.472290 -0.467773 1441742097 0.375183 0.645996 0.472290 -0.467773 1441742097 0.375183 0.645996 0.472290 -0.467773 1441742097 0.373657 0.647034 0.470276 -0.469604 1441742097 0.373657 0.647034 0.470276 -0.469604 1441742097 0.373657 0.647034 0.470276 -0.469604 1441742097 0.373657 0.647034 0.470276 -0.469604 1441742097 0.373657 0.647034 0.470276 -0.469604 1441742097 0.373657 0.647034 0.470276 -0.469604 1441742097 0.373657 0.647034 0.470276 -0.469604 1441742097 0.372559 0.647644 0.467346 -0.472534 1441742097 0.372559 0.647644 0.467346 -0.472534 1441742097 0.372559 0.647644 0.467346 -0.472534 1441742097 0.372559 0.647644 0.467346 -0.472534 1441742097 0.372559 0.647644 0.467346 -0.472534 1441742097 0.372559 0.647644 0.467346 -0.472534 1441742097 0.372253 0.647522 0.465210 -0.475037 1441742097 0.372253 0.647522 0.465210 -0.475037 1441742097 0.372253 0.647522 0.465210 -0.475037 1441742097 0.372253 0.647522 0.465210 -0.475037 1441742097 0.372253 0.647522 0.465210 -0.475037 1441742097 0.372253 0.647522 0.465210 -0.475037 1441742097 0.372253 0.647522 0.465210 -0.475037 1441742097 0.372314 0.647400 0.464539 -0.475769 1441742097 0.372314 0.647400 0.464539 -0.475769 1441742097 0.372314 0.647400 0.464539 -0.475769 1441742097 0.372314 0.647400 0.464539 -0.475769 1441742097 0.372314 0.647400 0.464539 -0.475769 1441742097 0.372314 0.647400 0.464539 -0.475769 1441742097 0.373291 0.646973 0.464722 -0.475403 1441742097 0.373291 0.646973 0.464722 -0.475403 1441742097 0.373291 0.646973 0.464722 -0.475403 1441742097 0.373291 0.646973 0.464722 -0.475403 1441742097 0.373291 0.646973 0.464722 -0.475403 1441742097 0.373291 0.646973 0.464722 -0.475403 1441742097 0.375488 0.645630 0.466492 -0.473816 1441742097 0.375488 0.645630 0.466492 -0.473816 1441742097 0.375488 0.645630 0.466492 -0.473816 1441742097 0.375488 0.645630 0.466492 -0.473816 1441742097 0.375488 0.645630 0.466492 -0.473816 1441742097 0.375488 0.645630 0.466492 -0.473816 1441742097 0.375488 0.645630 0.466492 -0.473816 1441742097 0.378052 0.643555 0.469604 -0.471497 1441742097 0.378052 0.643555 0.469604 -0.471497 1441742097 0.378052 0.643555 0.469604 -0.471497 1441742097 0.378052 0.643555 0.469604 -0.471497 1441742097 0.378052 0.643555 0.469604 -0.471497 1441742097 0.378052 0.643555 0.469604 -0.471497 1441742097 0.380920 0.641174 0.474304 -0.467712 1441742097 0.380920 0.641174 0.474304 -0.467712 1441742097 0.380920 0.641174 0.474304 -0.467712 1441742097 0.380920 0.641174 0.474304 -0.467712 1441742097 0.380920 0.641174 0.474304 -0.467712 1441742097 0.380920 0.641174 0.474304 -0.467712 1441742097 0.382751 0.639587 0.478455 -0.464172 1441742097 0.382751 0.639587 0.478455 -0.464172 1441742097 0.382751 0.639587 0.478455 -0.464172 1441742097 0.382751 0.639587 0.478455 -0.464172 1441742097 0.382751 0.639587 0.478455 -0.464172 1441742097 0.382751 0.639587 0.478455 -0.464172 1441742097 0.383423 0.638855 0.480835 -0.462097 1441742097 0.383423 0.638855 0.480835 -0.462097 1441742097 0.383423 0.638855 0.480835 -0.462097 1441742097 0.383423 0.638855 0.480835 -0.462097 1441742097 0.383423 0.638855 0.480835 -0.462097 1441742097 0.382629 0.639160 0.480896 -0.462341 1441742097 0.382629 0.639160 0.480896 -0.462341 1441742097 0.382629 0.639160 0.480896 -0.462341 1441742097 0.382629 0.639160 0.480896 -0.462341 1441742097 0.382629 0.639160 0.480896 -0.462341 1441742097 0.382629 0.639160 0.480896 -0.462341 1441742097 0.380981 0.640381 0.479431 -0.463501 1441742097 0.380981 0.640381 0.479431 -0.463501 1441742097 0.380981 0.640381 0.479431 -0.463501 1441742097 0.380981 0.640381 0.479431 -0.463501 1441742097 0.380981 0.640381 0.479431 -0.463501 1441742097 0.380981 0.640381 0.479431 -0.463501 1441742097 0.379089 0.642212 0.476746 -0.465332 1441742097 0.379089 0.642212 0.476746 -0.465332 1441742097 0.379089 0.642212 0.476746 -0.465332 1441742097 0.379089 0.642212 0.476746 -0.465332 1441742097 0.379089 0.642212 0.476746 -0.465332 1441742097 0.377258 0.643921 0.474670 -0.466614 1441742097 0.377258 0.643921 0.474670 -0.466614 1441742097 0.377258 0.643921 0.474670 -0.466614 1441742097 0.377258 0.643921 0.474670 -0.466614 1441742097 0.377258 0.643921 0.474670 -0.466614 1441742097 0.377258 0.643921 0.474670 -0.466614 1441742097 0.375671 0.645508 0.473022 -0.467346 1441742097 0.375671 0.645508 0.473022 -0.467346 1441742097 0.375671 0.645508 0.473022 -0.467346 1441742097 0.375671 0.645508 0.473022 -0.467346 1441742097 0.375671 0.645508 0.473022 -0.467346 1441742097 0.375000 0.646301 0.472290 -0.467529 1441742097 0.375000 0.646301 0.472290 -0.467529 1441742097 0.375000 0.646301 0.472290 -0.467529 1441742097 0.375000 0.646301 0.472290 -0.467529 1441742097 0.375000 0.646301 0.472290 -0.467529 1441742097 0.375000 0.646301 0.472290 -0.467529 1441742097 0.375000 0.646301 0.472290 -0.467529 1441742097 0.375183 0.645874 0.472473 -0.467712 1441742097 0.375183 0.645874 0.472473 -0.467712 1441742097 0.375183 0.645874 0.472473 -0.467712 1441742097 0.375183 0.645874 0.472473 -0.467712 1441742097 0.375183 0.645874 0.472473 -0.467712 1441742097 0.375183 0.645874 0.472473 -0.467712 1441742098 0.376099 0.644958 0.473511 -0.467224 1441742098 0.376099 0.644958 0.473511 -0.467224 1441742098 0.376099 0.644958 0.473511 -0.467224 1441742098 0.376099 0.644958 0.473511 -0.467224 1441742098 0.376099 0.644958 0.473511 -0.467224 1441742098 0.376099 0.644958 0.473511 -0.467224 1441742098 0.378601 0.642761 0.475464 -0.466248 1441742098 0.378601 0.642761 0.475464 -0.466248 1441742098 0.378601 0.642761 0.475464 -0.466248 1441742098 0.378601 0.642761 0.475464 -0.466248 1441742098 0.378601 0.642761 0.475464 -0.466248 1441742098 0.378601 0.642761 0.475464 -0.466248 1441742098 0.382996 0.638733 0.479004 -0.464539 1441742098 0.382996 0.638733 0.479004 -0.464539 1441742098 0.382996 0.638733 0.479004 -0.464539 1441742098 0.382996 0.638733 0.479004 -0.464539 1441742098 0.382996 0.638733 0.479004 -0.464539 1441742098 0.382996 0.638733 0.479004 -0.464539 1441742098 0.388977 0.633667 0.485962 -0.459290 1441742098 0.388977 0.633667 0.485962 -0.459290 1441742098 0.388977 0.633667 0.485962 -0.459290 1441742098 0.388977 0.633667 0.485962 -0.459290 1441742098 0.388977 0.633667 0.485962 -0.459290 1441742098 0.388977 0.633667 0.485962 -0.459290 1441742098 0.388977 0.633667 0.485962 -0.459290 1441742098 0.393005 0.631287 0.491638 -0.453003 1441742098 0.393005 0.631287 0.491638 -0.453003 1441742098 0.393005 0.631287 0.491638 -0.453003 1441742098 0.393005 0.631287 0.491638 -0.453003 1441742098 0.393005 0.631287 0.491638 -0.453003 1441742098 0.393005 0.631287 0.491638 -0.453003 1441742098 0.393616 0.631165 0.492432 -0.451843 1441742098 0.393616 0.631165 0.492432 -0.451843 1441742098 0.393616 0.631165 0.492432 -0.451843 1441742098 0.393616 0.631165 0.492432 -0.451843 1441742098 0.393616 0.631165 0.492432 -0.451843 1441742098 0.393616 0.631165 0.492432 -0.451843 1441742098 0.389771 0.633362 0.490173 -0.454529 1441742098 0.389771 0.633362 0.490173 -0.454529 1441742098 0.389771 0.633362 0.490173 -0.454529 1441742098 0.389771 0.633362 0.490173 -0.454529 1441742098 0.389771 0.633362 0.490173 -0.454529 1441742098 0.389771 0.633362 0.490173 -0.454529 1441742098 0.385437 0.636475 0.486633 -0.457703 1441742098 0.385437 0.636475 0.486633 -0.457703 1441742098 0.385437 0.636475 0.486633 -0.457703 1441742098 0.385437 0.636475 0.486633 -0.457703 1441742098 0.385437 0.636475 0.486633 -0.457703 1441742098 0.385437 0.636475 0.486633 -0.457703 1441742098 0.385437 0.636475 0.486633 -0.457703 1441742098 0.381531 0.639648 0.482300 -0.461121 1441742098 0.381531 0.639648 0.482300 -0.461121 1441742098 0.381531 0.639648 0.482300 -0.461121 1441742098 0.381531 0.639648 0.482300 -0.461121 1441742098 0.381531 0.639648 0.482300 -0.461121 1441742098 0.381531 0.639648 0.482300 -0.461121 1441742098 0.379517 0.641785 0.478149 -0.464111 1441742098 0.379517 0.641785 0.478149 -0.464111 1441742098 0.379517 0.641785 0.478149 -0.464111 1441742098 0.379517 0.641785 0.478149 -0.464111 1441742098 0.379517 0.641785 0.478149 -0.464111 1441742098 0.379517 0.641785 0.478149 -0.464111 1441742098 0.378174 0.642700 0.474487 -0.467651 1441742098 0.378174 0.642700 0.474487 -0.467651 1441742098 0.378174 0.642700 0.474487 -0.467651 1441742098 0.378174 0.642700 0.474487 -0.467651 1441742098 0.378174 0.642700 0.474487 -0.467651 1441742098 0.378174 0.642700 0.474487 -0.467651 1441742098 0.377625 0.643005 0.471497 -0.470764 1441742098 0.377625 0.643005 0.471497 -0.470764 1441742098 0.377625 0.643005 0.471497 -0.470764 1441742098 0.377625 0.643005 0.471497 -0.470764 1441742098 0.377625 0.643005 0.471497 -0.470764 1441742098 0.377625 0.643005 0.471497 -0.470764 1441742098 0.377625 0.643005 0.471497 -0.470764 1441742098 0.377197 0.643005 0.469482 -0.473083 1441742098 0.377197 0.643005 0.469482 -0.473083 1441742098 0.377197 0.643005 0.469482 -0.473083 1441742098 0.377197 0.643005 0.469482 -0.473083 1441742098 0.377197 0.643005 0.469482 -0.473083 1441742098 0.377197 0.643005 0.469482 -0.473083 1441742098 0.377014 0.642517 0.468506 -0.474792 1441742098 0.377014 0.642517 0.468506 -0.474792 1441742098 0.377014 0.642517 0.468506 -0.474792 1441742098 0.377014 0.642517 0.468506 -0.474792 1441742098 0.377014 0.642517 0.468506 -0.474792 1441742098 0.377014 0.642517 0.468506 -0.474792 1441742098 0.378174 0.641357 0.469238 -0.474731 1441742098 0.378174 0.641357 0.469238 -0.474731 1441742098 0.378174 0.641357 0.469238 -0.474731 1441742098 0.378174 0.641357 0.469238 -0.474731 1441742098 0.378174 0.641357 0.469238 -0.474731 1441742098 0.378174 0.641357 0.469238 -0.474731 1441742098 0.380798 0.639404 0.471985 -0.472595 1441742098 0.380798 0.639404 0.471985 -0.472595 1441742098 0.380798 0.639404 0.471985 -0.472595 1441742098 0.380798 0.639404 0.471985 -0.472595 1441742098 0.380798 0.639404 0.471985 -0.472595 1441742098 0.380798 0.639404 0.471985 -0.472595 1441742098 0.380798 0.639404 0.471985 -0.472595 1441742098 0.384460 0.636353 0.476563 -0.469055 1441742098 0.384460 0.636353 0.476563 -0.469055 1441742098 0.384460 0.636353 0.476563 -0.469055 1441742098 0.384460 0.636353 0.476563 -0.469055 1441742098 0.384460 0.636353 0.476563 -0.469055 1441742098 0.384460 0.636353 0.476563 -0.469055 1441742098 0.387939 0.633423 0.481628 -0.465088 1441742098 0.387939 0.633423 0.481628 -0.465088 1441742098 0.387939 0.633423 0.481628 -0.465088 1441742098 0.387939 0.633423 0.481628 -0.465088 1441742098 0.387939 0.633423 0.481628 -0.465088 1441742098 0.387939 0.633423 0.481628 -0.465088 1441742098 0.390198 0.631287 0.485596 -0.461914 1441742099 0.390198 0.631287 0.485596 -0.461914 1441742099 0.390198 0.631287 0.485596 -0.461914 1441742099 0.390198 0.631287 0.485596 -0.461914 1441742099 0.390198 0.631287 0.485596 -0.461914 1441742099 0.390198 0.631287 0.485596 -0.461914 1441742099 0.390503 0.630737 0.487000 -0.460876 1441742099 0.390503 0.630737 0.487000 -0.460876 1441742099 0.390503 0.630737 0.487000 -0.460876 1441742099 0.390503 0.630737 0.487000 -0.460876 1441742099 0.390503 0.630737 0.487000 -0.460876 1441742099 0.390503 0.630737 0.487000 -0.460876 1441742099 0.388916 0.631409 0.485840 -0.462585 1441742099 0.388916 0.631409 0.485840 -0.462585 1441742099 0.388916 0.631409 0.485840 -0.462585 1441742099 0.388916 0.631409 0.485840 -0.462585 1441742099 0.388916 0.631409 0.485840 -0.462585 1441742099 0.388916 0.631409 0.485840 -0.462585 1441742099 0.386475 0.633667 0.483337 -0.464111 1441742099 0.386475 0.633667 0.483337 -0.464111 1441742099 0.386475 0.633667 0.483337 -0.464111 1441742099 0.386475 0.633667 0.483337 -0.464111 1441742099 0.386475 0.633667 0.483337 -0.464111 1441742099 0.386475 0.633667 0.483337 -0.464111 1441742099 0.384583 0.636292 0.480774 -0.464844 1441742099 0.384583 0.636292 0.480774 -0.464844 1441742099 0.384583 0.636292 0.480774 -0.464844 1441742099 0.384583 0.636292 0.480774 -0.464844 1441742099 0.384583 0.636292 0.480774 -0.464844 1441742099 0.384583 0.636292 0.480774 -0.464844 1441742099 0.383057 0.637939 0.479370 -0.465149 1441742099 0.383057 0.637939 0.479370 -0.465149 1441742099 0.383057 0.637939 0.479370 -0.465149 1441742099 0.383057 0.637939 0.479370 -0.465149 1441742099 0.383057 0.637939 0.479370 -0.465149 1441742099 0.383057 0.637939 0.479370 -0.465149 1441742099 0.382629 0.638672 0.479309 -0.464661 1441742099 0.382629 0.638672 0.479309 -0.464661 1441742099 
0.381897 0.637573 0.482239 -0.463745 1441742102 0.381897 0.637573 0.482239 -0.463745 1441742102 0.381897 0.637573 0.482239 -0.463745 1441742102 0.381897 0.637573 0.482239 -0.463745 1441742102 0.381897 0.637573 0.482239 -0.463745 1441742102 0.382874 0.636719 0.483521 -0.462646 1441742102 0.382874 0.636719 0.483521 -0.462646 1441742102 0.382874 0.636719 0.483521 -0.462646 1441742102 0.382874 0.636719 0.483521 -0.462646 1441742102 0.382874 0.636719 0.483521 -0.462646 1441742102 0.382874 0.636719 0.483521 -0.462646 1441742102 0.383545 0.635620 0.484924 -0.462219 1441742102 0.383545 0.635620 0.484924 -0.462219 1441742102 0.383545 0.635620 0.484924 -0.462219 1441742102 0.383545 0.635620 0.484924 -0.462219 1441742102 0.383545 0.635620 0.484924 -0.462219 1441742102 0.383545 0.635620 0.484924 -0.462219 1441742102 0.383545 0.635620 0.484924 -0.462219 1441742102 0.384155 0.634399 0.485474 -0.462891 1441742102 0.384155 0.634399 0.485474 -0.462891 1441742102 0.384155 0.634399 0.485474 -0.462891 1441742102 0.384155 0.634399 0.485474 -0.462891 1441742102 0.384155 0.634399 0.485474 -0.462891 1441742102 0.384155 0.634399 0.485474 -0.462891 1441742102 0.385376 0.633240 0.485962 -0.462891 1441742102 0.385376 0.633240 0.485962 -0.462891 1441742102 0.385376 0.633240 0.485962 -0.462891 1441742102 0.385376 0.633240 0.485962 -0.462891 1441742102 0.385376 0.633240 0.485962 -0.462891 1441742102 0.385376 0.633240 0.485962 -0.462891 1441742102 0.386108 0.632629 0.486511 -0.462524 1441742102 0.386108 0.632629 0.486511 -0.462524 1441742102 0.386108 0.632629 0.486511 -0.462524 1441742102 0.386108 0.632629 0.486511 -0.462524 1441742102 0.386108 0.632629 0.486511 -0.462524 1441742102 0.386108 0.632629 0.486511 -0.462524 1441742102 0.386108 0.632629 0.486511 -0.462524 1441742102 0.385742 0.632385 0.486267 -0.463440 1441742102 0.385742 0.632385 0.486267 -0.463440 1441742102 0.385742 0.632385 0.486267 -0.463440 1441742102 0.385742 0.632385 0.486267 -0.463440 1441742102 0.385742 0.632385 0.486267 -0.463440 1441742102 0.385742 0.632385 0.486267 -0.463440 1441742102 0.384766 0.633057 0.485535 -0.464111 1441742102 0.384766 0.633057 0.485535 -0.464111 1441742102 0.384766 0.633057 0.485535 -0.464111 1441742102 0.384766 0.633057 0.485535 -0.464111 1441742102 0.384766 0.633057 0.485535 -0.464111 1441742102 0.384766 0.633057 0.485535 -0.464111 1441742102 0.383057 0.634399 0.484009 -0.465332 1441742102 0.383057 0.634399 0.484009 -0.465332 1441742102 0.383057 0.634399 0.484009 -0.465332 1441742102 0.383057 0.634399 0.484009 -0.465332 1441742102 0.383057 0.634399 0.484009 -0.465332 1441742102 0.383057 0.634399 0.484009 -0.465332 1441742102 0.380432 0.636597 0.481812 -0.466675 1441742102 0.380432 0.636597 0.481812 -0.466675 1441742102 0.380432 0.636597 0.481812 -0.466675 1441742102 0.380432 0.636597 0.481812 -0.466675 1441742102 0.380432 0.636597 0.481812 -0.466675 1441742102 0.380432 0.636597 0.481812 -0.466675 1441742102 0.379395 0.638062 0.480652 -0.466797 1441742102 0.379395 0.638062 0.480652 -0.466797 1441742102 0.379395 0.638062 0.480652 -0.466797 1441742102 0.379395 0.638062 0.480652 -0.466797 1441742102 0.379395 0.638062 0.480652 -0.466797 1441742102 0.379395 0.638062 0.480652 -0.466797 1441742102 0.380676 0.638123 0.481262 -0.464966 1441742102 0.380676 0.638123 0.481262 -0.464966 1441742102 0.380676 0.638123 0.481262 -0.464966 1441742102 0.380676 0.638123 0.481262 -0.464966 1441742102 0.380676 0.638123 0.481262 -0.464966 1441742102 0.380676 0.638123 0.481262 -0.464966 1441742102 0.381836 0.636902 0.481750 -0.465149 1441742102 0.381836 0.636902 0.481750 -0.465149 1441742102 0.381836 0.636902 0.481750 -0.465149 1441742102 0.381836 0.636902 0.481750 -0.465149 1441742102 0.381836 0.636902 0.481750 -0.465149 1441742102 0.381836 0.636902 0.481750 -0.465149 1441742102 0.381836 0.636902 0.481750 -0.465149 1441742102 0.382629 0.635559 0.482300 -0.465820 1441742102 0.382629 0.635559 0.482300 -0.465820 1441742102 0.382629 0.635559 0.482300 -0.465820 1441742102 0.382629 0.635559 0.482300 -0.465820 1441742102 0.382629 0.635559 0.482300 -0.465820 1441742102 0.382629 0.635559 0.482300 -0.465820 1441742102 0.382996 0.635071 0.482849 -0.465576 1441742102 0.382996 0.635071 0.482849 -0.465576 1441742102 0.382996 0.635071 0.482849 -0.465576 1441742102 0.382996 0.635071 0.482849 -0.465576 1441742102 0.382996 0.635071 0.482849 -0.465576 1441742102 0.382996 0.635071 0.482849 -0.465576 1441742102 0.382446 0.635620 0.482300 -0.465820 1441742102 0.382446 0.635620 0.482300 -0.465820 1441742102 0.382446 0.635620 0.482300 -0.465820 1441742102 0.382446 0.635620 0.482300 -0.465820 1441742102 0.382446 0.635620 0.482300 -0.465820 1441742102 0.382446 0.635620 0.482300 -0.465820 1441742103 0.381409 0.636658 0.480774 -0.466919 1441742103 0.381409 0.636658 0.480774 -0.466919 1441742103 0.381409 0.636658 0.480774 -0.466919 1441742103 0.381409 0.636658 0.480774 -0.466919 1441742103 0.381409 0.636658 0.480774 -0.466919 1441742103 0.381409 0.636658 0.480774 -0.466919 1441742103 0.378967 0.639160 0.477356 -0.468933 1441742103 0.378967 0.639160 0.477356 -0.468933 1441742103 0.378967 0.639160 0.477356 -0.468933 1441742103 0.378967 0.639160 0.477356 -0.468933 1441742103 0.378967 0.639160 0.477356 -0.468933 1441742103 0.378967 0.639160 0.477356 -0.468933 1441742103 0.378967 0.639160 0.477356 -0.468933 1441742103 0.375244 0.642395 0.472290 -0.472656 1441742103 0.375244 0.642395 0.472290 -0.472656 1441742103 0.375244 0.642395 0.472290 -0.472656 1441742103 0.375244 0.642395 0.472290 -0.472656 1441742103 0.375244 0.642395 0.472290 -0.472656 1441742103 0.375244 0.642395 0.472290 -0.472656 1441742103 0.370605 0.646362 0.466797 -0.476379 1441742103 0.370605 0.646362 0.466797 -0.476379 1441742103 0.370605 0.646362 0.466797 -0.476379 1441742103 0.370605 0.646362 0.466797 -0.476379 1441742103 0.370605 0.646362 0.466797 -0.476379 1441742103 0.370605 0.646362 0.466797 -0.476379 1441742103 0.370605 0.646362 0.466797 -0.476379 1441742103 0.364258 0.652893 0.460510 -0.478516 1441742103 0.364258 0.652893 0.460510 -0.478516 1441742103 0.364258 0.652893 0.460510 -0.478516 1441742103 0.364258 0.652893 0.460510 -0.478516 1441742103 0.364258 0.652893 0.460510 -0.478516 1441742103 0.364258 0.652893 0.460510 -0.478516 1441742103 0.357910 0.659241 0.455811 -0.479004 1441742103 0.357910 0.659241 0.455811 -0.479004 1441742103 0.357910 0.659241 0.455811 -0.479004 1441742103 0.357910 0.659241 0.455811 -0.479004 1441742103 0.357910 0.659241 0.455811 -0.479004 1441742103 0.357910 0.659241 0.455811 -0.479004 1441742103 0.357910 0.659241 0.455811 -0.479004 1441742103 0.356506 0.660583 0.455811 -0.478271 1441742103 0.356506 0.660583 0.455811 -0.478271 1441742103 0.356506 0.660583 0.455811 -0.478271 1441742103 0.356506 0.660583 0.455811 -0.478271 1441742103 0.356506 0.660583 0.455811 -0.478271 1441742103 0.356506 0.660583 0.455811 -0.478271 1441742103 0.359497 0.659302 0.459412 -0.474304 1441742103 0.359497 0.659302 0.459412 -0.474304 1441742103 0.359497 0.659302 0.459412 -0.474304 1441742103 0.359497 0.659302 0.459412 -0.474304 1441742103 0.359497 0.659302 0.459412 -0.474304 1441742103 0.359497 0.659302 0.459412 -0.474304 1441742103 0.362000 0.657715 0.463867 -0.470276 1441742103 0.362000 0.657715 0.463867 -0.470276 1441742103 0.362000 0.657715 0.463867 -0.470276 1441742103 0.362000 0.657715 0.463867 -0.470276 1441742103 0.362000 0.657715 0.463867 -0.470276 1441742103 0.362000 0.657715 0.463867 -0.470276 1441742103 0.362000 0.657715 0.463867 -0.470276 1441742103 0.365051 0.655457 0.467651 -0.467224 1441742103 0.365051 0.655457 0.467651 -0.467224 1441742103 0.365051 0.655457 0.467651 -0.467224 1441742103 0.365051 0.655457 0.467651 -0.467224 1441742103 0.365051 0.655457 0.467651 -0.467224 1441742103 0.365051 0.655457 0.467651 -0.467224 1441742103 0.368164 0.653137 0.470459 -0.465271 1441742103 0.368164 0.653137 0.470459 -0.465271 1441742103 0.368164 0.653137 0.470459 -0.465271 1441742103 0.368164 0.653137 0.470459 -0.465271 1441742103 0.368164 0.653137 0.470459 -0.465271 1441742103 0.368164 0.653137 0.470459 -0.465271 1441742103 0.371826 0.650391 0.473328 -0.463318 1441742103 0.371826 0.650391 0.473328 -0.463318 1441742103 0.371826 0.650391 0.473328 -0.463318 1441742103 0.371826 0.650391 0.473328 -0.463318 1441742103 0.371826 0.650391 0.473328 -0.463318 1441742103 0.371826 0.650391 0.473328 -0.463318 1441742103 0.371826 0.650391 0.473328 -0.463318 1441742103 0.374512 0.648438 0.475159 -0.462036 1441742103 0.374512 0.648438 0.475159 -0.462036 1441742103 0.374512 0.648438 0.475159 -0.462036 1441742103 0.374512 0.648438 0.475159 -0.462036 1441742103 0.374512 0.648438 0.475159 -0.462036 1441742103 0.374512 0.648438 0.475159 -0.462036 1441742103 0.376099 0.646973 0.476257 -0.461609 1441742103 0.376099 0.646973 0.476257 -0.461609 1441742103 0.376099 0.646973 0.476257 -0.461609 1441742103 0.376099 0.646973 0.476257 -0.461609 1441742103 0.376099 0.646973 0.476257 -0.461609 1441742103 0.376099 0.646973 0.476257 -0.461609 1441742103 0.376099 0.646301 0.475952 -0.462891 1441742103 0.376099 0.646301 0.475952 -0.462891 1441742103 0.376099 0.646301 0.475952 -0.462891 1441742103 0.376099 0.646301 0.475952 -0.462891 1441742103 0.376099 0.646301 0.475952 -0.462891 1441742103 0.376099 0.646301 0.475952 -0.462891 1441742103 0.375122 0.646484 0.474976 -0.464417 1441742103 0.375122 0.646484 0.474976 -0.464417 1441742103 0.375122 0.646484 0.474976 -0.464417 1441742103 0.375122 0.646484 0.474976 -0.464417 1441742103 0.375122 0.646484 0.474976 -0.464417 1441742103 0.375122 0.646484 0.474976 -0.464417 1441742103 0.373840 0.647156 0.473877 -0.465576 1441742103 0.373840 0.647156 0.473877 -0.465576 1441742103 0.373840 0.647156 0.473877 -0.465576 1441742103 0.373840 0.647156 0.473877 -0.465576 1441742103 0.373840 0.647156 0.473877 -0.465576 1441742103 0.373840 0.647156 0.473877 -0.465576 1441742103 0.372375 0.648132 0.472961 -0.466431 1441742103 0.372375 0.648132 0.472961 -0.466431 1441742103 0.372375 0.648132 0.472961 -0.466431 1441742103 0.372375 0.648132 0.472961 -0.466431 1441742103 0.372375 0.648132 0.472961 -0.466431 1441742103 0.372375 0.648132 0.472961 -0.466431 1441742103 0.371277 0.648560 0.472534 -0.467041 1441742104 0.371277 0.648560 0.472534 -0.467041 1441742104 0.371277 0.648560 0.472534 -0.467041 1441742104 0.371277 0.648560 0.472534 -0.467041 1441742104 0.371277 0.648560 0.472534 -0.467041 1441742104 0.371277 0.648560 0.472534 -0.467041 1441742104 0.371277 0.648560 0.472534 -0.467041 1441742104 0.371033 0.648132 0.473083 -0.467346 1441742104 0.371033 0.648132 0.473083 -0.467346 1441742104 0.371033 0.648132 0.473083 -0.467346 1441742104 0.371033 0.648132 0.473083 -0.467346 1441742104 0.371033 0.648132 0.473083 -0.467346 1441742104 0.371033 0.648132 0.473083 -0.467346 1441742104 0.372314 0.647034 0.474426 -0.466492 1441742104 0.372314 0.647034 0.474426 -0.466492 1441742104 0.372314 0.647034 0.474426 -0.466492 1441742104 0.372314 0.647034 0.474426 -0.466492 1441742104 0.372314 0.647034 0.474426 -0.466492 1441742104 0.372314 0.647034 0.474426 -0.466492 1441742104 0.373840 0.645264 0.476074 -0.466003 1441742104 0.373840 0.645264 0.476074 -0.466003 1441742104 0.373840 0.645264 0.476074 -0.466003 1441742104 0.373840 0.645264 0.476074 -0.466003 1441742104 0.373840 0.645264 0.476074 -0.466003 1441742104 0.373840 0.645264 0.476074 -0.466003 1441742104 0.373840 0.645264 0.476074 -0.466003 1441742104 0.375549 0.643066 0.477783 -0.465881 1441742104 0.375549 0.643066 0.477783 -0.465881 1441742104 0.375549 0.643066 0.477783 -0.465881 1441742104 0.375549 0.643066 0.477783 -0.465881 1441742104 0.375549 0.643066 0.477783 -0.465881 1441742104 0.375549 0.643066 0.477783 -0.465881 1441742104 0.376892 0.641846 0.479431 -0.464905 1441742104 0.376892 0.641846 0.479431 -0.464905 1441742104 0.376892 0.641846 0.479431 -0.464905 1441742104 0.376892 0.641846 0.479431 -0.464905 1441742104 0.376892 0.641846 0.479431 -0.464905 1441742104 0.376892 0.641846 0.479431 -0.464905 1441742104 0.376892 0.641846 0.479431 -0.464905 1441742104 0.378113 0.640930 0.481140 -0.463379 1441742104 0.378113 0.640930 0.481140 -0.463379 1441742104 0.378113 0.640930 0.481140 -0.463379 1441742104 0.378113 0.640930 0.481140 -0.463379 1441742104 0.378113 0.640930 0.481140 -0.463379 1441742104 0.378113 0.640930 0.481140 -0.463379 1441742104 0.378906 0.640625 0.481995 -0.462219 1441742104 0.378906 0.640625 0.481995 -0.462219 1441742104 0.378906 0.640625 0.481995 -0.462219 1441742104 0.378906 0.640625 0.481995 -0.462219 1441742104 0.378906 0.640625 0.481995 -0.462219 1441742104 0.378906 0.640625 0.481995 -0.462219 1441742104 0.378784 0.640564 0.482117 -0.462280 1441742104 0.378784 0.640564 0.482117 -0.462280 1441742104 0.378784 0.640564 0.482117 -0.462280 1441742104 0.378784 0.640564 0.482117 -0.462280 1441742104 0.378784 0.640564 0.482117 -0.462280 1441742104 0.378784 0.640564 0.482117 -0.462280 1441742104 0.377502 0.641602 0.480896 -0.463196 1441742104 0.377502 0.641602 0.480896 -0.463196 1441742104 0.377502 0.641602 0.480896 -0.463196 1441742104 0.377502 0.641602 0.480896 -0.463196 1441742104 0.377502 0.641602 0.480896 -0.463196 1441742104 0.377502 0.641602 0.480896 -0.463196 1441742104 0.377502 0.641602 0.480896 -0.463196 1441742104 0.375305 0.643311 0.477295 -0.466248 1441742104 0.375305 0.643311 0.477295 -0.466248 1441742104 0.375305 0.643311 0.477295 -0.466248 1441742104 0.375305 0.643311 0.477295 -0.466248 1441742104 0.375305 0.643311 0.477295 -0.466248 1441742104 0.375305 0.643311 0.477295 -0.466248 1441742104 0.369019 0.648438 0.470215 -0.471313 1441742104 0.369019 0.648438 0.470215 -0.471313 1441742104 0.369019 0.648438 0.470215 -0.471313 1441742104 0.369019 0.648438 0.470215 -0.471313 1441742104 0.369019 0.648438 0.470215 -0.471313 1441742104 0.369019 0.648438 0.470215 -0.471313 1441742104 0.369019 0.648438 0.470215 -0.471313 1441742104 0.365295 0.649719 0.467285 -0.475342 1441742104 0.365295 0.649719 0.467285 -0.475342 1441742104 0.365295 0.649719 0.467285 -0.475342 1441742104 0.365295 0.649719 0.467285 -0.475342 1441742104 0.365295 0.649719 0.467285 -0.475342 1441742104 0.365295 0.649719 0.467285 -0.475342 1441742104 0.369690 0.647156 0.470581 -0.472168 1441742104 0.369690 0.647156 0.470581 -0.472168 1441742104 0.369690 0.647156 0.470581 -0.472168 1441742104 0.369690 0.647156 0.470581 -0.472168 1441742104 0.369690 0.647156 0.470581 -0.472168 1441742104 0.369690 0.647156 0.470581 -0.472168 1441742104 0.375549 0.644714 0.474731 -0.466736 1441742104 0.375549 0.644714 0.474731 -0.466736 1441742104 0.375549 0.644714 0.474731 -0.466736 1441742104 0.375549 0.644714 0.474731 -0.466736 1441742104 0.375549 0.644714 0.474731 -0.466736 1441742104 0.375549 0.644714 0.474731 -0.466736 1441742104 0.379456 0.640808 0.479431 -0.464233 1441742104 0.379456 0.640808 0.479431 -0.464233 1441742104 0.379456 0.640808 0.479431 -0.464233 1441742104 0.379456 0.640808 0.479431 -0.464233 1441742104 0.379456 0.640808 0.479431 -0.464233 1441742104 0.379456 0.640808 0.479431 -0.464233 1441742104 0.382446 0.637451 0.482605 -0.463013 1441742104 0.382446 0.637451 0.482605 -0.463013 1441742104 0.382446 0.637451 0.482605 -0.463013 1441742104 0.382446 0.637451 0.482605 -0.463013 1441742104 0.382446 0.637451 0.482605 -0.463013 1441742104 0.382446 0.637451 0.482605 -0.463013 1441742104 0.382446 0.637451 0.482605 -0.463013 1441742104 0.385559 0.635132 0.483826 -0.462402 1441742104 0.385559 0.635132 0.483826 -0.462402 1441742104 0.385559 0.635132 0.483826 -0.462402 1441742104 0.385559 0.635132 0.483826 -0.462402 1441742104 0.385559 0.635132 0.483826 -0.462402 1441742104 0.385559 0.635132 0.483826 -0.462402 1441742104 0.387512 0.633545 0.484436 -0.462341 1441742105 0.387512 0.633545 0.484436 -0.462341 1441742105 0.387512 0.633545 0.484436 -0.462341 1441742105 0.387512 0.633545 0.484436 -0.462341 1441742105 0.387512 0.633545 0.484436 -0.462341 1441742105 0.387512 0.633545 0.484436 -0.462341 1441742105 0.388184 0.632629 0.484314 -0.463135 1441742105 0.388184 0.632629 0.484314 -0.463135 1441742105 0.388184 0.632629 0.484314 -0.463135 1441742105 0.388184 0.632629 0.484314 -0.463135 1441742105 0.388184 0.632629 0.484314 -0.463135 1441742105 0.388184 0.632629 0.484314 -0.463135 1441742105 0.387146 0.633179 0.482727 -0.464905 1441742105 0.387146 0.633179 0.482727 -0.464905 1441742105 0.387146 0.633179 0.482727 -0.464905 1441742105 0.387146 0.633179 0.482727 -0.464905 1441742105 0.387146 0.633179 0.482727 -0.464905 1441742105 0.387146 0.633179 0.482727 -0.464905 1441742105 0.384766 0.634705 0.480469 -0.467102 1441742105 0.384766 0.634705 0.480469 -0.467102 1441742105 0.384766 0.634705 0.480469 -0.467102 1441742105 0.384766 0.634705 0.480469 -0.467102 1441742105 0.384766 0.634705 0.480469 -0.467102 1441742105 0.384766 0.634705 0.480469 -0.467102 1441742105 0.380676 0.637573 0.477722 -0.469299 1441742105 0.380676 0.637573 0.477722 -0.469299 1441742105 0.380676 0.637573 0.477722 -0.469299 1441742105 0.380676 0.637573 0.477722 -0.469299 1441742105 0.380676 0.637573 0.477722 -0.469299 1441742105 0.380676 0.637573 0.477722 -0.469299 1441742105 0.380676 0.637573 0.477722 -0.469299 1441742105 0.376160 0.641479 0.474426 -0.471008 1441742105 0.376160 0.641479 0.474426 -0.471008 1441742105 0.376160 0.641479 0.474426 -0.471008 1441742105 0.376160 0.641479 0.474426 -0.471008 1441742105 0.376160 0.641479 0.474426 -0.471008 1441742105 0.376160 0.641479 0.474426 -0.471008 1441742105 0.372620 0.645874 0.471619 -0.470703 1441742105 0.372620 0.645874 0.471619 -0.470703 1441742105 0.372620 0.645874 0.471619 -0.470703 1441742105 0.372620 0.645874 0.471619 -0.470703 1441742105 0.372620 0.645874 0.471619 -0.470703 1441742105 0.372620 0.645874 0.471619 -0.470703 1441742105 0.369690 0.649475 0.469666 -0.469971 1441742105 0.369690 0.649475 0.469666 -0.469971 1441742105 0.369690 0.649475 0.469666 -0.469971 1441742105 0.369690 0.649475 0.469666 -0.469971 1441742105 0.369690 0.649475 0.469666 -0.469971 1441742105 0.369690 0.649475 0.469666 -0.469971 1441742105 0.368286 0.651184 0.469116 -0.469238 1441742105 0.368286 0.651184 0.469116 -0.469238 1441742105 0.368286 0.651184 0.469116 -0.469238 1441742105 0.368286 0.651184 0.469116 -0.469238 1441742105 0.368286 0.651184 0.469116 -0.469238 1441742105 0.368286 0.651184 0.469116 -0.469238 1441742105 0.368408 0.651306 0.469360 -0.468750 1441742105 0.368408 0.651306 0.469360 -0.468750 1441742105 0.368408 0.651306 0.469360 -0.468750 1441742105 0.368408 0.651306 0.469360 -0.468750 1441742105 0.368408 0.651306 0.469360 -0.468750 1441742105 0.369629 0.650269 0.471008 -0.467590 1441742105 0.369629 0.650269 0.471008 -0.467590 1441742105 0.369629 0.650269 0.471008 -0.467590 1441742105 0.369629 0.650269 0.471008 -0.467590 1441742105 0.369629 0.650269 0.471008 -0.467590 1441742105 0.369629 0.650269 0.471008 -0.467590 1441742105 0.371399 0.648804 0.473450 -0.465759 1441742105 0.371399 0.648804 0.473450 -0.465759 1441742105 0.371399 0.648804 0.473450 -0.465759 1441742105 0.371399 0.648804 0.473450 -0.465759 1441742105 0.371399 0.648804 0.473450 -0.465759 1441742105 0.371399 0.648804 0.473450 -0.465759 1441742105 0.372864 0.647278 0.476257 -0.463867 1441742105 0.372864 0.647278 0.476257 -0.463867 1441742105 0.372864 0.647278 0.476257 -0.463867 1441742105 0.372864 0.647278 0.476257 -0.463867 1441742105 0.372864 0.647278 0.476257 -0.463867 1441742105 0.372864 0.647278 0.476257 -0.463867 1441742105 0.372864 0.647278 0.476257 -0.463867 1441742105 0.373047 0.646179 0.479187 -0.462158 1441742105 0.373047 0.646179 0.479187 -0.462158 1441742105 0.373047 0.646179 0.479187 -0.462158 1441742105 0.373047 0.646179 0.479187 -0.462158 1441742105 0.373047 0.646179 0.479187 -0.462158 1441742105 0.373047 0.646179 0.479187 -0.462158 1441742105 0.374573 0.644653 0.481628 -0.460510 1441742105 0.374573 0.644653 0.481628 -0.460510 1441742105 0.374573 0.644653 0.481628 -0.460510 1441742105 0.374573 0.644653 0.481628 -0.460510 1441742105 0.374573 0.644653 0.481628 -0.460510 1441742105 0.374573 0.644653 0.481628 -0.460510 1441742105 0.374573 0.644653 0.481628 -0.460510 1441742105 0.375732 0.642822 0.483643 -0.460083 1441742105 0.375732 0.642822 0.483643 -0.460083 1441742105 0.375732 0.642822 0.483643 -0.460083 1441742105 0.375732 0.642822 0.483643 -0.460083 1441742105 0.375732 0.642822 0.483643 -0.460083 1441742105 0.375732 0.642822 0.483643 -0.460083 1441742105 0.375793 0.641846 0.484619 -0.460327 1441742105 0.375793 0.641846 0.484619 -0.460327 1441742105 0.375793 0.641846 0.484619 -0.460327 1441742105 0.375793 0.641846 0.484619 -0.460327 1441742105 0.375793 0.641846 0.484619 -0.460327 1441742105 0.375793 0.641846 0.484619 -0.460327 1441742105 0.375793 0.641846 0.484619 -0.460327 1441742105 0.373596 0.643250 0.482910 -0.461975 1441742105 0.373596 0.643250 0.482910 -0.461975 1441742105 0.373596 0.643250 0.482910 -0.461975 1441742105 0.373596 0.643250 0.482910 -0.461975 1441742105 0.373596 0.643250 0.482910 -0.461975 1441742105 0.373596 0.643250 0.482910 -0.461975 1441742105 0.368042 0.647766 0.477295 -0.465942 1441742105 0.368042 0.647766 0.477295 -0.465942 1441742105 0.368042 0.647766 0.477295 -0.465942 1441742106 0.368042 0.647766 0.477295 -0.465942 1441742106 0.368042 0.647766 0.477295 -0.465942 1441742106 0.368042 0.647766 0.477295 -0.465942 1441742106 0.363586 0.650818 0.472046 -0.470459 1441742106 0.363586 0.650818 0.472046 -0.470459 1441742106 0.363586 0.650818 0.472046 -0.470459 1441742106 0.363586 0.650818 0.472046 -0.470459 1441742106 0.363586 0.650818 0.472046 -0.470459 1441742106 0.363586 0.650818 0.472046 -0.470459 1441742106 0.363586 0.650818 0.472046 -0.470459 1441742106 0.362610 0.650818 0.469421 -0.473877 1441742106 0.362610 0.650818 0.469421 -0.473877 1441742106 0.362610 0.650818 0.469421 -0.473877 1441742106 0.362610 0.650818 0.469421 -0.473877 1441742106 0.362610 0.650818 0.469421 -0.473877 1441742106 0.362610 0.650818 0.469421 -0.473877 1441742106 0.367371 0.648376 0.471985 -0.471008 1441742106 0.367371 0.648376 0.471985 -0.471008 1441742106 0.367371 0.648376 0.471985 -0.471008 1441742106 0.367371 0.648376 0.471985 -0.471008 1441742106 0.367371 0.648376 0.471985 -0.471008 1441742106 0.367371 0.648376 0.471985 -0.471008 1441742106 0.371887 0.646179 0.474854 -0.467590 1441742106 0.371887 0.646179 0.474854 -0.467590 1441742106 0.371887 0.646179 0.474854 -0.467590 1441742106 0.371887 0.646179 0.474854 -0.467590 1441742106 0.371887 0.646179 0.474854 -0.467590 1441742106 0.371887 0.646179 0.474854 -0.467590 1441742106 0.371887 0.646179 0.474854 -0.467590 1441742106 0.374573 0.643555 0.477112 -0.466736 1441742106 0.374573 0.643555 0.477112 -0.466736 1441742106 0.374573 0.643555 0.477112 -0.466736 1441742106 0.374573 0.643555 0.477112 -0.466736 1441742106 0.374573 0.643555 0.477112 -0.466736 1441742106 0.374573 0.643555 0.477112 -0.466736 1441742106 0.376404 0.641846 0.478760 -0.465942 1441742106 0.376404 0.641846 0.478760 -0.465942 1441742106 0.376404 0.641846 0.478760 -0.465942 1441742106 0.376404 0.641846 0.478760 -0.465942 1441742106 0.376404 0.641846 0.478760 -0.465942 1441742106 0.376404 0.641846 0.478760 -0.465942 1441742106 0.376404 0.641846 0.478760 -0.465942 1441742106 0.378845 0.640198 0.479858 -0.465027 1441742106 0.378845 0.640198 0.479858 -0.465027 1441742106 0.378845 0.640198 0.479858 -0.465027 1441742106 0.378845 0.640198 0.479858 -0.465027 1441742106 0.378845 0.640198 0.479858 -0.465027 1441742106 0.378845 0.640198 0.479858 -0.465027 1441742106 0.380859 0.638733 0.480957 -0.464355 1441742106 0.380859 0.638733 0.480957 -0.464355 1441742106 0.380859 0.638733 0.480957 -0.464355 1441742106 0.380859 0.638733 0.480957 -0.464355 1441742106 0.380859 0.638733 0.480957 -0.464355 1441742106 0.380859 0.638733 0.480957 -0.464355 1441742106 0.380859 0.638733 0.480957 -0.464355 1441742106 0.382080 0.637512 0.481384 -0.464478 1441742106 0.382080 0.637512 0.481384 -0.464478 1441742106 0.382080 0.637512 0.481384 -0.464478 1441742106 0.382080 0.637512 0.481384 -0.464478 1441742106 0.382080 0.637512 0.481384 -0.464478 1441742106 0.382080 0.637512 0.481384 -0.464478 1441742106 0.381775 0.636963 0.480896 -0.466064 1441742106 0.381775 0.636963 0.480896 -0.466064 1441742106 0.381775 0.636963 0.480896 -0.466064 1441742106 0.381775 0.636963 0.480896 -0.466064 1441742106 0.381775 0.636963 0.480896 -0.466064 1441742106 0.381775 0.636963 0.480896 -0.466064 1441742106 0.380432 0.637512 0.479248 -0.468140 1441742106 0.380432 0.637512 0.479248 -0.468140 1441742106 0.380432 0.637512 0.479248 -0.468140 1441742106 0.380432 0.637512 0.479248 -0.468140 1441742106 0.380432 0.637512 0.479248 -0.468140 1441742106 0.380432 0.637512 0.479248 -0.468140 1441742106 0.377869 0.639099 0.476624 -0.470642 1441742106 0.377869 0.639099 0.476624 -0.470642 1441742106 0.377869 0.639099 0.476624 -0.470642 1441742106 0.377869 0.639099 0.476624 -0.470642 1441742106 0.377869 0.639099 0.476624 -0.470642 1441742106 0.377869 0.639099 0.476624 -0.470642 1441742106 0.375000 0.641479 0.473022 -0.473389 1441742106 0.375000 0.641479 0.473022 -0.473389 1441742106 0.375000 0.641479 0.473022 -0.473389 1441742106 0.375000 0.641479 0.473022 -0.473389 1441742106 0.375000 0.641479 0.473022 -0.473389 1441742106 0.375000 0.641479 0.473022 -0.473389 1441742106 0.372131 0.644531 0.469482 -0.474976 1441742106 0.372131 0.644531 0.469482 -0.474976 1441742106 0.372131 0.644531 0.469482 -0.474976 1441742106 0.372131 0.644531 0.469482 -0.474976 1441742106 0.372131 0.644531 0.469482 -0.474976 1441742106 0.372131 0.644531 0.469482 -0.474976 1441742106 0.372131 0.644531 0.469482 -0.474976 1441742106 0.371155 0.645691 0.467834 -0.475769 1441742106 0.371155 0.645691 0.467834 -0.475769 1441742106 0.371155 0.645691 0.467834 -0.475769 1441742106 0.371155 0.645691 0.467834 -0.475769 1441742106 0.371155 0.645691 0.467834 -0.475769 1441742106 0.371155 0.645691 0.467834 -0.475769 1441742106 0.373291 0.645081 0.468262 -0.474548 1441742106 0.373291 0.645081 0.468262 -0.474548 1441742106 0.373291 0.645081 0.468262 -0.474548 1441742106 0.373291 0.645081 0.468262 -0.474548 1441742106 0.373291 0.645081 0.468262 -0.474548 1441742106 0.373291 0.645081 0.468262 -0.474548 1441742106 0.376160 0.642578 0.470520 -0.473389 1441742106 0.376160 0.642578 0.470520 -0.473389 1441742106 0.376160 0.642578 0.470520 -0.473389 1441742106 0.376160 0.642578 0.470520 -0.473389 1441742106 0.376160 0.642578 0.470520 -0.473389 1441742106 0.376160 0.642578 0.470520 -0.473389 1441742106 0.378418 0.640015 0.473816 -0.471802 1441742106 0.378418 0.640015 0.473816 -0.471802 1441742106 0.378418 0.640015 0.473816 -0.471802 1441742106 0.378418 0.640015 0.473816 -0.471802 1441742107 0.378418 0.640015 0.473816 -0.471802 1441742107 0.378418 0.640015 0.473816 -0.471802 1441742107 0.380554 0.637817 0.477417 -0.469482 1441742107 0.380554 0.637817 0.477417 -0.469482 1441742107 0.380554 0.637817 0.477417 -0.469482 1441742107 0.380554 0.637817 0.477417 -0.469482 1441742107 0.380554 0.637817 0.477417 -0.469482 1441742107 0.380554 0.637817 0.477417 -0.469482 1441742107 0.382141 0.636292 0.480164 -0.467346 1441742107 0.382141 0.636292 0.480164 -0.467346 1441742107 0.382141 0.636292 0.480164 -0.467346 1441742107 0.382141 0.636292 0.480164 -0.467346 1441742107 0.382141 0.636292 0.480164 -0.467346 1441742107 0.382141 0.636292 0.480164 -0.467346 1441742107 0.382935 0.635559 0.481750 -0.466125 1441742107 0.382935 0.635559 0.481750 -0.466125 1441742107 0.382935 0.635559 0.481750 -0.466125 1441742107 0.382935 0.635559 0.481750 -0.466125 1441742107 0.382935 0.635559 0.481750 -0.466125 1441742107 0.382935 0.635559 0.481750 -0.466125 1441742107 0.382080 0.636169 0.482544 -0.465210 1441742107 0.382080 0.636169 0.482544 -0.465210 1441742107 0.382080 0.636169 0.482544 -0.465210 1441742107 0.382080 0.636169 0.482544 -0.465210 1441742107 0.382080 0.636169 0.482544 -0.465210 1441742107 0.382080 0.636169 0.482544 -0.465210 1441742107 0.382080 0.636169 0.482544 -0.465210 1441742107 0.379333 0.638000 0.481384 -0.466064 1441742107 0.379333 0.638000 0.481384 -0.466064 1441742107 0.379333 0.638000 0.481384 -0.466064 1441742107 0.379333 0.638000 0.481384 -0.466064 1441742107 0.379333 0.638000 0.481384 -0.466064 1441742107 0.379333 0.638000 0.481384 -0.466064 1441742107 0.376282 0.640747 0.478821 -0.467529 1441742107 0.376282 0.640747 0.478821 -0.467529 1441742107 0.376282 0.640747 0.478821 -0.467529 1441742107 0.376282 0.640747 0.478821 -0.467529 1441742107 0.376282 0.640747 0.478821 -0.467529 1441742107 0.376282 0.640747 0.478821 -0.467529 1441742107 0.371765 0.645386 0.473999 -0.469666 1441742107 
0.369324 0.648987 0.467590 -0.473022 1441742109 0.369324 0.648987 0.467590 -0.473022 1441742109 0.369690 0.649475 0.467896 -0.471741 1441742109 0.369690 0.649475 0.467896 -0.471741 1441742109 0.369690 0.649475 0.467896 -0.471741 1441742109 0.369690 0.649475 0.467896 -0.471741 1441742109 0.369690 0.649475 0.467896 -0.471741 1441742109 0.369690 0.649475 0.467896 -0.471741 1441742109 0.371765 0.648438 0.470764 -0.468628 1441742109 0.371765 0.648438 0.470764 -0.468628 1441742109 0.371765 0.648438 0.470764 -0.468628 1441742109 0.371765 0.648438 0.470764 -0.468628 1441742109 0.371765 0.648438 0.470764 -0.468628 1441742109 0.371765 0.648438 0.470764 -0.468628 1441742109 0.374878 0.646423 0.475098 -0.464539 1441742109 0.374878 0.646423 0.475098 -0.464539 1441742109 0.374878 0.646423 0.475098 -0.464539 1441742109 0.374878 0.646423 0.475098 -0.464539 1441742109 0.374878 0.646423 0.475098 -0.464539 1441742109 0.374878 0.646423 0.475098 -0.464539 1441742109 0.374878 0.646423 0.475098 -0.464539 1441742109 0.377502 0.644409 0.479065 -0.461243 1441742109 0.377502 0.644409 0.479065 -0.461243 1441742109 0.377502 0.644409 0.479065 -0.461243 1441742109 0.377502 0.644409 0.479065 -0.461243 1441742109 0.377502 0.644409 0.479065 -0.461243 1441742109 0.377502 0.644409 0.479065 -0.461243 1441742110 0.378540 0.642883 0.481201 -0.460266 1441742110 0.378540 0.642883 0.481201 -0.460266 1441742110 0.378540 0.642883 0.481201 -0.460266 1441742110 0.378540 0.642883 0.481201 -0.460266 1441742110 0.378540 0.642883 0.481201 -0.460266 1441742110 0.378540 0.642883 0.481201 -0.460266 1441742110 0.377808 0.642517 0.481079 -0.461426 1441742110 0.377808 0.642517 0.481079 -0.461426 1441742110 0.377808 0.642517 0.481079 -0.461426 1441742110 0.377808 0.642517 0.481079 -0.461426 1441742110 0.377808 0.642517 0.481079 -0.461426 1441742110 0.377808 0.642517 0.481079 -0.461426 1441742110 0.377808 0.642517 0.481079 -0.461426 1441742110 0.376282 0.643799 0.479553 -0.462524 1441742110 0.376282 0.643799 0.479553 -0.462524 1441742110 0.376282 0.643799 0.479553 -0.462524 1441742110 0.376282 0.643799 0.479553 -0.462524 1441742110 0.376282 0.643799 0.479553 -0.462524 1441742110 0.376282 0.643799 0.479553 -0.462524 1441742110 0.374390 0.645630 0.477051 -0.464111 1441742110 0.374390 0.645630 0.477051 -0.464111 1441742110 0.374390 0.645630 0.477051 -0.464111 1441742110 0.374390 0.645630 0.477051 -0.464111 1441742110 0.374390 0.645630 0.477051 -0.464111 1441742110 0.374390 0.645630 0.477051 -0.464111 1441742110 0.373291 0.646484 0.475403 -0.465393 1441742110 0.373291 0.646484 0.475403 -0.465393 1441742110 0.373291 0.646484 0.475403 -0.465393 1441742110 0.373291 0.646484 0.475403 -0.465393 1441742110 0.373291 0.646484 0.475403 -0.465393 1441742110 0.373291 0.646484 0.475403 -0.465393 1441742110 0.373108 0.646973 0.474670 -0.465637 1441742110 0.373108 0.646973 0.474670 -0.465637 1441742110 0.373108 0.646973 0.474670 -0.465637 1441742110 0.373108 0.646973 0.474670 -0.465637 1441742110 0.373108 0.646973 0.474670 -0.465637 1441742110 0.373108 0.646973 0.474670 -0.465637 1441742110 0.373108 0.646973 0.474670 -0.465637 1441742110 0.373230 0.646973 0.474609 -0.465576 1441742110 0.373230 0.646973 0.474609 -0.465576 1441742110 0.373230 0.646973 0.474609 -0.465576 1441742110 0.373230 0.646973 0.474609 -0.465576 1441742110 0.373230 0.646973 0.474609 -0.465576 1441742110 0.373291 0.647034 0.474609 -0.465515 1441742110 0.373291 0.647034 0.474609 -0.465515 1441742110 0.373291 0.647034 0.474609 -0.465515 1441742110 0.373291 0.647034 0.474609 -0.465515 1441742110 0.373291 0.647034 0.474609 -0.465515 1441742110 0.373291 0.647034 0.474609 -0.465515 1441742110 0.373291 0.647034 0.474609 -0.465515 1441742110 0.373413 0.646912 0.474731 -0.465393 1441742110 0.373413 0.646912 0.474731 -0.465393 1441742110 0.373413 0.646912 0.474731 -0.465393 1441742110 0.373413 0.646912 0.474731 -0.465393 1441742110 0.373413 0.646912 0.474731 -0.465393 1441742110 0.373413 0.646912 0.474731 -0.465393 1441742110 0.374146 0.646667 0.474426 -0.465576 1441742110 0.374146 0.646667 0.474426 -0.465576 1441742110 0.374146 0.646667 0.474426 -0.465576 1441742110 0.374146 0.646667 0.474426 -0.465576 1441742110 0.374146 0.646667 0.474426 -0.465576 1441742110 0.374146 0.646667 0.474426 -0.465576 1441742110 0.375488 0.645142 0.475281 -0.465637 1441742110 0.375488 0.645142 0.475281 -0.465637 1441742110 0.375488 0.645142 0.475281 -0.465637 1441742110 0.375488 0.645142 0.475281 -0.465637 1441742110 0.375488 0.645142 0.475281 -0.465637 1441742110 0.375488 0.645142 0.475281 -0.465637 1441742110 0.378784 0.642029 0.478210 -0.464294 1441742110 0.378784 0.642029 0.478210 -0.464294 1441742110 0.378784 0.642029 0.478210 -0.464294 1441742110 0.378784 0.642029 0.478210 -0.464294 1441742110 0.378784 0.642029 0.478210 -0.464294 1441742110 0.378784 0.642029 0.478210 -0.464294 1441742110 0.382019 0.639282 0.483704 -0.459717 1441742110 0.382019 0.639282 0.483704 -0.459717 1441742110 0.382019 0.639282 0.483704 -0.459717 1441742110 0.382019 0.639282 0.483704 -0.459717 1441742110 0.382019 0.639282 0.483704 -0.459717 1441742110 0.382019 0.639282 0.483704 -0.459717 1441742110 0.383728 0.638916 0.487427 -0.454834 1441742110 0.383728 0.638916 0.487427 -0.454834 1441742110 0.383728 0.638916 0.487427 -0.454834 1441742110 0.383728 0.638916 0.487427 -0.454834 1441742110 0.383728 0.638916 0.487427 -0.454834 1441742110 0.383728 0.638916 0.487427 -0.454834 1441742110 0.383728 0.638916 0.487427 -0.454834 1441742110 0.381592 0.641357 0.485352 -0.455383 1441742110 0.381592 0.641357 0.485352 -0.455383 1441742110 0.381592 0.641357 0.485352 -0.455383 1441742110 0.381592 0.641357 0.485352 -0.455383 1441742110 0.381592 0.641357 0.485352 -0.455383 1441742110 0.381592 0.641357 0.485352 -0.455383 1441742110 0.376038 0.645447 0.479675 -0.460266 1441742110 0.376038 0.645447 0.479675 -0.460266 1441742110 0.376038 0.645447 0.479675 -0.460266 1441742110 0.376038 0.645447 0.479675 -0.460266 1441742110 0.376038 0.645447 0.479675 -0.460266 1441742110 0.376038 0.645447 0.479675 -0.460266 1441742110 0.370789 0.650208 0.472534 -0.465149 1441742110 0.370789 0.650208 0.472534 -0.465149 1441742110 0.370789 0.650208 0.472534 -0.465149 1441742110 0.370789 0.650208 0.472534 -0.465149 1441742110 0.370789 0.650208 0.472534 -0.465149 1441742110 0.370789 0.650208 0.472534 -0.465149 1441742110 0.366699 0.654114 0.466248 -0.469299 1441742110 0.366699 0.654114 0.466248 -0.469299 1441742110 0.366699 0.654114 0.466248 -0.469299 1441742110 0.366699 0.654114 0.466248 -0.469299 1441742110 0.366699 0.654114 0.466248 -0.469299 1441742110 0.366699 0.654114 0.466248 -0.469299 1441742110 0.366699 0.654114 0.466248 -0.469299 1441742110 0.363953 0.656433 0.461426 -0.472900 1441742111 0.363953 0.656433 0.461426 -0.472900 1441742111 0.363953 0.656433 0.461426 -0.472900 1441742111 0.363953 0.656433 0.461426 -0.472900 1441742111 0.363953 0.656433 0.461426 -0.472900 1441742111 0.363953 0.656433 0.461426 -0.472900 1441742111 0.362305 0.657532 0.457825 -0.476196 1441742111 0.362305 0.657532 0.457825 -0.476196 1441742111 0.362305 0.657532 0.457825 -0.476196 1441742111 0.362305 0.657532 0.457825 -0.476196 1441742111 0.362305 0.657532 0.457825 -0.476196 1441742111 0.362305 0.657532 0.457825 -0.476196 1441742111 0.362305 0.657532 0.457825 -0.476196 1441742111 0.361816 0.657288 0.455994 -0.478638 1441742111 0.361816 0.657288 0.455994 -0.478638 1441742111 0.361816 0.657288 0.455994 -0.478638 1441742111 0.361816 0.657288 0.455994 -0.478638 1441742111 0.361816 0.657288 0.455994 -0.478638 1441742111 0.361816 0.657288 0.455994 -0.478638 1441742111 0.361389 0.656677 0.455322 -0.480408 1441742111 0.361389 0.656677 0.455322 -0.480408 1441742111 0.361389 0.656677 0.455322 -0.480408 1441742111 0.361389 0.656677 0.455322 -0.480408 1441742111 0.361389 0.656677 0.455322 -0.480408 1441742111 0.361389 0.656677 0.455322 -0.480408 1441742111 0.361389 0.656677 0.455322 -0.480408 1441742111 0.361877 0.655701 0.455139 -0.481567 1441742111 0.361877 0.655701 0.455139 -0.481567 1441742111 0.361877 0.655701 0.455139 -0.481567 1441742111 0.361877 0.655701 0.455139 -0.481567 1441742111 0.361877 0.655701 0.455139 -0.481567 1441742111 0.361877 0.655701 0.455139 -0.481567 1441742111 0.363037 0.654724 0.455627 -0.481628 1441742111 0.363037 0.654724 0.455627 -0.481628 1441742111 0.363037 0.654724 0.455627 -0.481628 1441742111 0.363037 0.654724 0.455627 -0.481628 1441742111 0.363037 0.654724 0.455627 -0.481628 1441742111 0.364685 0.653503 0.456909 -0.480713 1441742111 0.364685 0.653503 0.456909 -0.480713 1441742111 0.364685 0.653503 0.456909 -0.480713 1441742111 0.364685 0.653503 0.456909 -0.480713 1441742111 0.364685 0.653503 0.456909 -0.480713 1441742111 0.364685 0.653503 0.456909 -0.480713 1441742111 0.364685 0.653503 0.456909 -0.480713 1441742111 0.366150 0.652527 0.459106 -0.478821 1441742111 0.366150 0.652527 0.459106 -0.478821 1441742111 0.366150 0.652527 0.459106 -0.478821 1441742111 0.366150 0.652527 0.459106 -0.478821 1441742111 0.366150 0.652527 0.459106 -0.478821 1441742111 0.366150 0.652527 0.459106 -0.478821 1441742111 0.367126 0.652100 0.461121 -0.476746 1441742111 0.367126 0.652100 0.461121 -0.476746 1441742111 0.367126 0.652100 0.461121 -0.476746 1441742111 0.367126 0.652100 0.461121 -0.476746 1441742111 0.367126 0.652100 0.461121 -0.476746 1441742111 0.367920 0.651672 0.463501 -0.474487 1441742111 0.367920 0.651672 0.463501 -0.474487 1441742111 0.367920 0.651672 0.463501 -0.474487 1441742111 0.367920 0.651672 0.463501 -0.474487 1441742111 0.367920 0.651672 0.463501 -0.474487 1441742111 0.367920 0.651672 0.463501 -0.474487 1441742111 0.367493 0.651550 0.464661 -0.473755 1441742111 0.367493 0.651550 0.464661 -0.473755 1441742111 0.367493 0.651550 0.464661 -0.473755 1441742111 0.367493 0.651550 0.464661 -0.473755 1441742111 0.367493 0.651550 0.464661 -0.473755 1441742111 0.367493 0.651550 0.464661 -0.473755 1441742111 0.366882 0.651978 0.464478 -0.473816 1441742111 0.366882 0.651978 0.464478 -0.473816 1441742111 0.366882 0.651978 0.464478 -0.473816 1441742111 0.366882 0.651978 0.464478 -0.473816 1441742111 0.366882 0.651978 0.464478 -0.473816 1441742111 0.366882 0.651978 0.464478 -0.473816 1441742111 0.365417 0.653015 0.463074 -0.474915 1441742111 0.365417 0.653015 0.463074 -0.474915 1441742111 0.365417 0.653015 0.463074 -0.474915 1441742111 0.365417 0.653015 0.463074 -0.474915 1441742111 0.365417 0.653015 0.463074 -0.474915 1441742111 0.365417 0.653015 0.463074 -0.474915 1441742111 0.363525 0.654907 0.460449 -0.476257 1441742111 0.363525 0.654907 0.460449 -0.476257 1441742111 0.363525 0.654907 0.460449 -0.476257 1441742111 0.363525 0.654907 0.460449 -0.476257 1441742111 0.363525 0.654907 0.460449 -0.476257 1441742111 0.363525 0.654907 0.460449 -0.476257 1441742111 0.362244 0.656982 0.458130 -0.476624 1441742111 0.362244 0.656982 0.458130 -0.476624 1441742111 0.362244 0.656982 0.458130 -0.476624 1441742111 0.362244 0.656982 0.458130 -0.476624 1441742111 0.362244 0.656982 0.458130 -0.476624 1441742111 0.362244 0.656982 0.458130 -0.476624 1441742111 0.361938 0.657837 0.457642 -0.476135 1441742111 0.361938 0.657837 0.457642 -0.476135 1441742111 0.361938 0.657837 0.457642 -0.476135 1441742111 0.361938 0.657837 0.457642 -0.476135 1441742111 0.361938 0.657837 0.457642 -0.476135 1441742111 0.361938 0.657837 0.457642 -0.476135 1441742111 0.362793 0.657471 0.458557 -0.475220 1441742111 0.362793 0.657471 0.458557 -0.475220 1441742111 0.362793 0.657471 0.458557 -0.475220 1441742111 0.362793 0.657471 0.458557 -0.475220 1441742111 0.362793 0.657471 0.458557 -0.475220 1441742111 0.362793 0.657471 0.458557 -0.475220 1441742111 0.362793 0.657471 0.458557 -0.475220 1441742111 0.364746 0.655823 0.460571 -0.473999 1441742111 0.364746 0.655823 0.460571 -0.473999 1441742111 0.364746 0.655823 0.460571 -0.473999 1441742111 0.364746 0.655823 0.460571 -0.473999 1441742111 0.364746 0.655823 0.460571 -0.473999 1441742111 0.364746 0.655823 0.460571 -0.473999 1441742111 0.367432 0.653992 0.463013 -0.472046 1441742111 0.367432 0.653992 0.463013 -0.472046 1441742111 0.367432 0.653992 0.463013 -0.472046 1441742112 0.367432 0.653992 0.463013 -0.472046 1441742112 0.367432 0.653992 0.463013 -0.472046 1441742112 0.367432 0.653992 0.463013 -0.472046 1441742112 0.367432 0.653992 0.463013 -0.472046 1441742112 0.371277 0.650757 0.465881 -0.470764 1441742112 0.371277 0.650757 0.465881 -0.470764 1441742112 0.371277 0.650757 0.465881 -0.470764 1441742112 0.371277 0.650757 0.465881 -0.470764 1441742112 0.371277 0.650757 0.465881 -0.470764 1441742112 0.376892 0.646790 0.471680 -0.465942 1441742112 0.376892 0.646790 0.471680 -0.465942 1441742112 0.376892 0.646790 0.471680 -0.465942 1441742112 0.376892 0.646790 0.471680 -0.465942 1441742112 0.376892 0.646790 0.471680 -0.465942 1441742112 0.376892 0.646790 0.471680 -0.465942 1441742112 0.376892 0.646790 0.471680 -0.465942 1441742112 0.381897 0.644226 0.478577 -0.458313 1441742112 0.381897 0.644226 0.478577 -0.458313 1441742112 0.381897 0.644226 0.478577 -0.458313 1441742112 0.381897 0.644226 0.478577 -0.458313 1441742112 0.381897 0.644226 0.478577 -0.458313 1441742112 0.381897 0.644226 0.478577 -0.458313 1441742112 0.383545 0.643188 0.481201 -0.455566 1441742112 0.383545 0.643188 0.481201 -0.455566 1441742112 0.383545 0.643188 0.481201 -0.455566 1441742112 0.383545 0.643188 0.481201 -0.455566 1441742112 0.383545 0.643188 0.481201 -0.455566 1441742112 0.383545 0.643188 0.481201 -0.455566 1441742112 0.383545 0.643188 0.481201 -0.455566 1441742112 0.379639 0.645752 0.478699 -0.457886 1441742112 0.379639 0.645752 0.478699 -0.457886 1441742112 0.379639 0.645752 0.478699 -0.457886 1441742112 0.379639 0.645752 0.478699 -0.457886 1441742112 0.379639 0.645752 0.478699 -0.457886 1441742112 0.379639 0.645752 0.478699 -0.457886 1441742112 0.373230 0.650269 0.473206 -0.462402 1441742112 0.373230 0.650269 0.473206 -0.462402 1441742112 0.373230 0.650269 0.473206 -0.462402 1441742112 0.373230 0.650269 0.473206 -0.462402 1441742112 0.373230 0.650269 0.473206 -0.462402 1441742112 0.373230 0.650269 0.473206 -0.462402 1441742112 0.367249 0.655029 0.466431 -0.467346 1441742112 0.367249 0.655029 0.466431 -0.467346 1441742112 0.367249 0.655029 0.466431 -0.467346 1441742112 0.367249 0.655029 0.466431 -0.467346 1441742112 0.367249 0.655029 0.466431 -0.467346 1441742112 0.367249 0.655029 0.466431 -0.467346 1441742112 0.367249 0.655029 0.466431 -0.467346 1441742112 0.363403 0.658508 0.460022 -0.471802 1441742112 0.363403 0.658508 0.460022 -0.471802 1441742112 0.363403 0.658508 0.460022 -0.471802 1441742112 0.363403 0.658508 0.460022 -0.471802 1441742112 0.363403 0.658508 0.460022 -0.471802 1441742112 0.363403 0.658508 0.460022 -0.471802 1441742112 0.361267 0.660217 0.455444 -0.475525 1441742112 0.361267 0.660217 0.455444 -0.475525 1441742112 0.361267 0.660217 0.455444 -0.475525 1441742112 0.361267 0.660217 0.455444 -0.475525 1441742112 0.361267 0.660217 0.455444 -0.475525 1441742112 0.361267 0.660217 0.455444 -0.475525 1441742112 0.361267 0.660217 0.455444 -0.475525 1441742112 0.360413 0.660217 0.452515 -0.478882 1441742112 0.360413 0.660217 0.452515 -0.478882 1441742112 0.360413 0.660217 0.452515 -0.478882 1441742112 0.360413 0.660217 0.452515 -0.478882 1441742112 0.360413 0.660217 0.452515 -0.478882 1441742112 0.360413 0.660217 0.452515 -0.478882 1441742112 0.360779 0.659729 0.451721 -0.480103 1441742112 0.360779 0.659729 0.451721 -0.480103 1441742112 0.360779 0.659729 0.451721 -0.480103 1441742112 0.360779 0.659729 0.451721 -0.480103 1441742112 0.360779 0.659729 0.451721 -0.480103 1441742112 0.360779 0.659729 0.451721 -0.480103 1441742112 0.363098 0.657471 0.452637 -0.480530 1441742112 0.363098 0.657471 0.452637 -0.480530 1441742112 0.363098 0.657471 0.452637 -0.480530 1441742112 0.363098 0.657471 0.452637 -0.480530 1441742112 0.363098 0.657471 0.452637 -0.480530 1441742112 0.363098 0.657471 0.452637 -0.480530 1441742112 0.363098 0.657471 0.452637 -0.480530 1441742112 0.366760 0.653870 0.457153 -0.478455 1441742112 0.366760 0.653870 0.457153 -0.478455 1441742112 0.366760 0.653870 0.457153 -0.478455 1441742112 0.366760 0.653870 0.457153 -0.478455 1441742112 0.366760 0.653870 0.457153 -0.478455 1441742112 0.366760 0.653870 0.457153 -0.478455 1441742112 0.371460 0.649597 0.463623 -0.474365 1441742112 0.371460 0.649597 0.463623 -0.474365 1441742112 0.371460 0.649597 0.463623 -0.474365 1441742112 0.371460 0.649597 0.463623 -0.474365 1441742112 0.371460 0.649597 0.463623 -0.474365 1441742112 0.375488 0.645996 0.470520 -0.469360 1441742112 0.375488 0.645996 0.470520 -0.469360 1441742112 0.375488 0.645996 0.470520 -0.469360 1441742112 0.375488 0.645996 0.470520 -0.469360 1441742112 0.378174 0.643066 0.475220 -0.466370 1441742112 0.378174 0.643066 0.475220 -0.466370 1441742112 0.378174 0.643066 0.475220 -0.466370 1441742112 0.378174 0.643066 0.475220 -0.466370 1441742112 0.378174 0.643066 0.475220 -0.466370 1441742112 0.378174 0.643066 0.475220 -0.466370 1441742112 0.378784 0.641907 0.477051 -0.465576 1441742112 0.378784 0.641907 0.477051 -0.465576 1441742112 0.378784 0.641907 0.477051 -0.465576 1441742112 0.378784 0.641907 0.477051 -0.465576 1441742112 0.378784 0.641907 0.477051 -0.465576 1441742112 0.378784 0.641907 0.477051 -0.465576 1441742112 0.378784 0.641907 0.477051 -0.465576 1441742112 0.377869 0.642090 0.476440 -0.466797 1441742112 0.377869 0.642090 0.476440 -0.466797 1441742112 0.377869 0.642090 0.476440 -0.466797 1441742113 0.377869 0.642090 0.476440 -0.466797 1441742113 0.377869 0.642090 0.476440 -0.466797 1441742113 0.377869 0.642090 0.476440 -0.466797 1441742113 0.376587 0.643005 0.474304 -0.468689 1441742113 0.376587 0.643005 0.474304 -0.468689 1441742113 0.376587 0.643005 0.474304 -0.468689 1441742113 0.376587 0.643005 0.474304 -0.468689 1441742113 0.376587 0.643005 0.474304 -0.468689 1441742113 0.376587 0.643005 0.474304 -0.468689 1441742113 0.375305 0.643921 0.472168 -0.470642 1441742113 0.375305 0.643921 0.472168 -0.470642 1441742113 0.375305 0.643921 0.472168 -0.470642 1441742113 0.375305 0.643921 0.472168 -0.470642 1441742113 0.375305 0.643921 0.472168 -0.470642 1441742113 0.375305 0.643921 0.472168 -0.470642 1441742113 0.373840 0.645508 0.470337 -0.471497 1441742113 0.373840 0.645508 0.470337 -0.471497 1441742113 0.373840 0.645508 0.470337 -0.471497 1441742113 0.373840 0.645508 0.470337 -0.471497 1441742113 0.373840 0.645508 0.470337 -0.471497 1441742113 0.372742 0.646973 0.469177 -0.471497 1441742113 0.372742 0.646973 0.469177 -0.471497 1441742113 0.372742 0.646973 0.469177 -0.471497 1441742113 0.372742 0.646973 0.469177 -0.471497 1441742113 0.372742 0.646973 0.469177 -0.471497 1441742113 0.372742 0.646973 0.469177 -0.471497 1441742113 0.372314 0.647339 0.468384 -0.472107 1441742113 0.372314 0.647339 0.468384 -0.472107 1441742113 0.372314 0.647339 0.468384 -0.472107 1441742113 0.372314 0.647339 0.468384 -0.472107 1441742113 0.372314 0.647339 0.468384 -0.472107 1441742113 0.372314 0.647339 0.468384 -0.472107 1441742113 0.372314 0.647339 0.468384 -0.472107 1441742113 0.373047 0.646729 0.469055 -0.471680 1441742113 0.373047 0.646729 0.469055 -0.471680 1441742113 0.373047 0.646729 0.469055 -0.471680 1441742113 0.373047 0.646729 0.469055 -0.471680 1441742113 0.373047 0.646729 0.469055 -0.471680 1441742113 0.373047 0.646729 0.469055 -0.471680 1441742113 0.375366 0.645203 0.470642 -0.470398 1441742113 0.375366 0.645203 0.470642 -0.470398 1441742113 0.375366 0.645203 0.470642 -0.470398 1441742113 0.375366 0.645203 0.470642 -0.470398 1441742113 0.375366 0.645203 0.470642 -0.470398 1441742113 0.379028 0.642212 0.473572 -0.468628 1441742113 0.379028 0.642212 0.473572 -0.468628 1441742113 0.379028 0.642212 0.473572 -0.468628 1441742113 0.379028 0.642212 0.473572 -0.468628 1441742113 0.379028 0.642212 0.473572 -0.468628 1441742113 0.379028 0.642212 0.473572 -0.468628 1441742113 0.382874 0.638977 0.477966 -0.465393 1441742113 0.382874 0.638977 0.477966 -0.465393 1441742113 0.382874 0.638977 0.477966 -0.465393 1441742113 0.382874 0.638977 0.477966 -0.465393 1441742113 0.382874 0.638977 0.477966 -0.465393 1441742113 0.382874 0.638977 0.477966 -0.465393 1441742113 0.382874 0.638977 0.477966 -0.465393 1441742113 0.385376 0.637024 0.483398 -0.460388 1441742113 0.385376 0.637024 0.483398 -0.460388 1441742113 0.385376 0.637024 0.483398 -0.460388 1441742113 0.385376 0.637024 0.483398 -0.460388 1441742113 0.385376 0.637024 0.483398 -0.460388 1441742113 0.385376 0.637024 0.483398 -0.460388 1441742113 0.385559 0.637146 0.486145 -0.457153 1441742113 0.385559 0.637146 0.486145 -0.457153 1441742113 0.385559 0.637146 0.486145 -0.457153 1441742113 0.385559 0.637146 0.486145 -0.457153 1441742113 0.385559 0.637146 0.486145 -0.457153 1441742113 0.385559 0.637146 0.486145 -0.457153 1441742113 0.382813 0.639648 0.484009 -0.458191 1441742113 0.382813 0.639648 0.484009 -0.458191 1441742113 0.382813 0.639648 0.484009 -0.458191 1441742113 0.382813 0.639648 0.484009 -0.458191 1441742113 0.382813 0.639648 0.484009 -0.458191 1441742113 0.382813 0.639648 0.484009 -0.458191 1441742113 0.382813 0.639648 0.484009 -0.458191 1441742113 0.378784 0.643127 0.479309 -0.461609 1441742113 0.378784 0.643127 0.479309 -0.461609 1441742113 0.378784 0.643127 0.479309 -0.461609 1441742113 0.378784 0.643127 0.479309 -0.461609 1441742113 0.378784 0.643127 0.479309 -0.461609 1441742113 0.378784 0.643127 0.479309 -0.461609 1441742113 0.374268 0.646790 0.473328 -0.466370 1441742113 0.374268 0.646790 0.473328 -0.466370 1441742113 0.374268 0.646790 0.473328 -0.466370 1441742113 0.374268 0.646790 0.473328 -0.466370 1441742113 0.374268 0.646790 0.473328 -0.466370 1441742113 0.374268 0.646790 0.473328 -0.466370 1441742113 0.371155 0.649658 0.467896 -0.470337 1441742113 0.371155 0.649658 0.467896 -0.470337 1441742113 0.371155 0.649658 0.467896 -0.470337 1441742113 0.371155 0.649658 0.467896 -0.470337 1441742113 0.371155 0.649658 0.467896 -0.470337 1441742113 0.371155 0.649658 0.467896 -0.470337 1441742113 0.371155 0.649658 0.467896 -0.470337 1441742113 0.369812 0.650940 0.463989 -0.473572 1441742113 0.369812 0.650940 0.463989 -0.473572 1441742113 0.369812 0.650940 0.463989 -0.473572 1441742113 0.369812 0.650940 0.463989 -0.473572 1441742113 0.369812 0.650940 0.463989 -0.473572 1441742113 0.369812 0.650940 0.463989 -0.473572 1441742113 0.369446 0.651306 0.462341 -0.474854 1441742113 0.369446 0.651306 0.462341 -0.474854 1441742113 0.369446 0.651306 0.462341 -0.474854 1441742113 0.369446 0.651306 0.462341 -0.474854 1441742113 0.369446 0.651306 0.462341 -0.474854 1441742113 0.369446 0.651306 0.462341 -0.474854 1441742113 0.370178 0.650513 0.462769 -0.474915 1441742113 0.370178 0.650513 0.462769 -0.474915 1441742113 0.370178 0.650513 0.462769 -0.474915 1441742113 0.370178 0.650513 0.462769 -0.474915 1441742113 0.370178 0.650513 0.462769 -0.474915 1441742114 0.370178 0.650513 0.462769 -0.474915 1441742114 0.372559 0.648743 0.464600 -0.473694 1441742114 0.372559 0.648743 0.464600 -0.473694 1441742114 0.372559 0.648743 0.464600 -0.473694 1441742114 0.372559 0.648743 0.464600 -0.473694 1441742114 0.372559 0.648743 0.464600 -0.473694 1441742114 0.372559 0.648743 0.464600 -0.473694 1441742114 0.376099 0.645813 0.468140 -0.471436 1441742114 0.376099 0.645813 0.468140 -0.471436 1441742114 0.376099 0.645813 0.468140 -0.471436 1441742114 0.376099 0.645813 0.468140 -0.471436 1441742114 0.376099 0.645813 0.468140 -0.471436 1441742114 0.376099 0.645813 0.468140 -0.471436 1441742114 0.379761 0.642273 0.473206 -0.468201 1441742114 0.379761 0.642273 0.473206 -0.468201 1441742114 0.379761 0.642273 0.473206 -0.468201 1441742114 0.379761 0.642273 0.473206 -0.468201 1441742114 0.379761 0.642273 0.473206 -0.468201 1441742114 0.379761 0.642273 0.473206 -0.468201 1441742114 0.382935 0.639221 0.478088 -0.464844 1441742114 0.382935 0.639221 0.478088 -0.464844 1441742114 0.382935 0.639221 0.478088 -0.464844 1441742114 0.382935 0.639221 0.478088 -0.464844 1441742114 0.382935 0.639221 0.478088 -0.464844 1441742114 0.382935 0.639221 0.478088 -0.464844 1441742114 0.385010 0.637512 0.481995 -0.461548 1441742114 0.385010 0.637512 0.481995 -0.461548 1441742114 0.385010 0.637512 0.481995 -0.461548 1441742114 0.385010 0.637512 0.481995 -0.461548 1441742114 0.385010 0.637512 0.481995 -0.461548 1441742114 0.385010 0.637512 0.481995 -0.461548 1441742114 0.385620 0.636841 0.483826 -0.460022 1441742114 0.385620 0.636841 0.483826 -0.460022 1441742114 0.385620 0.636841 0.483826 -0.460022 1441742114 0.385620 0.636841 0.483826 -0.460022 1441742114 0.385620 0.636841 0.483826 -0.460022 1441742114 0.385620 0.636841 0.483826 -0.460022 1441742114 0.384521 0.637573 0.483154 -0.460571 1441742114 0.384521 0.637573 0.483154 -0.460571 1441742114 0.384521 0.637573 0.483154 -0.460571 1441742114 0.384521 0.637573 0.483154 -0.460571 1441742114 0.384521 0.637573 0.483154 -0.460571 1441742114 0.384521 0.637573 0.483154 -0.460571 1441742114 0.384521 0.637573 0.483154 -0.460571 1441742114 0.383118 0.638367 0.481262 -0.462585 1441742114 0.383118 0.638367 0.481262 -0.462585 1441742114 0.383118 0.638367 0.481262 -0.462585 1441742114 0.383118 0.638367 0.481262 -0.462585 1441742114 0.383118 0.638367 0.481262 -0.462585 1441742114 0.383118 0.638367 0.481262 -0.462585 1441742114 0.381287 0.639709 0.478638 -0.465027 1441742114 0.381287 0.639709 0.478638 -0.465027 1441742114 0.381287 0.639709 0.478638 -0.465027 1441742114 0.381287 0.639709 0.478638 -0.465027 1441742114 0.381287 0.639709 0.478638 -0.465027 1441742114 0.381287 0.639709 0.478638 -0.465027 1441742114 0.380371 0.641052 0.476685 -0.465942 1441742114 0.380371 0.641052 0.476685 -0.465942 1441742114 0.380371 0.641052 0.476685 -0.465942 1441742114 0.380371 0.641052 0.476685 -0.465942 1441742114 0.380371 0.641052 0.476685 -0.465942 1441742114 0.380371 0.641052 0.476685 -0.465942 1441742114 0.379456 0.642090 0.475586 -0.466370 1441742114 0.379456 0.642090 0.475586 -0.466370 1441742114 0.379456 0.642090 0.475586 -0.466370 1441742114 0.379456 0.642090 0.475586 -0.466370 1441742114 0.379456 0.642090 0.475586 -0.466370 1441742114 0.378418 0.642578 0.475220 -0.466919 1441742114 0.378418 0.642578 0.475220 -0.466919 1441742114 0.378418 0.642578 0.475220 -0.466919 1441742114 0.378418 0.642578 0.475220 -0.466919 1441742114 0.378418 0.642578 0.475220 -0.466919 1441742114 0.378418 0.642578 0.475220 -0.466919 1441742114 0.377502 0.643005 0.475037 -0.467163 1441742114 0.377502 0.643005 0.475037 -0.467163 1441742114 0.377502 0.643005 0.475037 -0.467163 1441742114 0.377502 0.643005 0.475037 -0.467163 1441742114 0.377502 0.643005 0.475037 -0.467163 1441742114 0.377502 0.643005 0.475037 -0.467163 1441742114 0.377136 0.643555 0.474976 -0.466797 1441742114 0.377136 0.643555 0.474976 -0.466797 1441742114 0.377136 0.643555 0.474976 -0.466797 1441742114 0.377136 0.643555 0.474976 -0.466797 1441742114 0.377136 0.643555 0.474976 -0.466797 1441742114 0.377136 0.643555 0.474976 -0.466797 1441742114 0.377808 0.643433 0.475342 -0.466125 1441742114 0.377808 0.643433 0.475342 -0.466125 1441742114 0.377808 0.643433 0.475342 -0.466125 1441742114 0.377808 0.643433 0.475342 -0.466125 1441742114 0.377808 0.643433 0.475342 -0.466125 1441742114 0.377808 0.643433 0.475342 -0.466125 1441742114 0.380249 0.641418 0.476624 -0.465576 1441742114 0.380249 0.641418 0.476624 -0.465576 1441742114 0.380249 0.641418 0.476624 -0.465576 1441742114 0.380249 0.641418 0.476624 -0.465576 1441742114 0.380249 0.641418 0.476624 -0.465576 1441742114 0.380249 0.641418 0.476624 -0.465576 1441742114 0.384521 0.637695 0.480408 -0.463257 1441742114 0.384521 0.637695 0.480408 -0.463257 1441742114 0.384521 0.637695 0.480408 -0.463257 1441742114 0.384521 0.637695 0.480408 -0.463257 1441742114 0.384521 0.637695 0.480408 -0.463257 1441742114 0.384521 0.637695 0.480408 -0.463257 1441742114 0.388794 0.635315 0.486633 -0.456421 1441742114 0.388794 0.635315 0.486633 -0.456421 1441742114 
0.373718 0.643494 0.479919 -0.464600 1441742118 0.373718 0.643494 0.479919 -0.464600 1441742118 0.373718 0.643494 0.479919 -0.464600 1441742118 0.373718 0.643494 0.479919 -0.464600 1441742118 0.374023 0.641235 0.483276 -0.464050 1441742118 0.374023 0.641235 0.483276 -0.464050 1441742118 0.374023 0.641235 0.483276 -0.464050 1441742118 0.374023 0.641235 0.483276 -0.464050 1441742118 0.374023 0.641235 0.483276 -0.464050 1441742118 0.374023 0.641235 0.483276 -0.464050 1441742118 0.370911 0.642517 0.482422 -0.465637 1441742118 0.370911 0.642517 0.482422 -0.465637 1441742118 0.370911 0.642517 0.482422 -0.465637 1441742118 0.370911 0.642517 0.482422 -0.465637 1441742118 0.370911 0.642517 0.482422 -0.465637 1441742118 0.370911 0.642517 0.482422 -0.465637 1441742118 0.366272 0.646423 0.478516 -0.467896 1441742118 0.366272 0.646423 0.478516 -0.467896 1441742118 0.366272 0.646423 0.478516 -0.467896 1441742118 0.366272 0.646423 0.478516 -0.467896 1441742118 0.366272 0.646423 0.478516 -0.467896 1441742118 0.366272 0.646423 0.478516 -0.467896 1441742118 0.366272 0.646423 0.478516 -0.467896 1441742118 0.362122 0.650085 0.473694 -0.470947 1441742118 0.362122 0.650085 0.473694 -0.470947 1441742118 0.362122 0.650085 0.473694 -0.470947 1441742118 0.362122 0.650085 0.473694 -0.470947 1441742118 0.362122 0.650085 0.473694 -0.470947 1441742118 0.362122 0.650085 0.473694 -0.470947 1441742118 0.361145 0.651672 0.471008 -0.472229 1441742118 0.361145 0.651672 0.471008 -0.472229 1441742118 0.361145 0.651672 0.471008 -0.472229 1441742118 0.361145 0.651672 0.471008 -0.472229 1441742118 0.361145 0.651672 0.471008 -0.472229 1441742118 0.361145 0.651672 0.471008 -0.472229 1441742118 0.363831 0.650635 0.471375 -0.471191 1441742118 0.363831 0.650635 0.471375 -0.471191 1441742118 0.363831 0.650635 0.471375 -0.471191 1441742118 0.363831 0.650635 0.471375 -0.471191 1441742118 0.363831 0.650635 0.471375 -0.471191 1441742118 0.363831 0.650635 0.471375 -0.471191 1441742118 0.363831 0.650635 0.471375 -0.471191 1441742118 0.367615 0.647827 0.474243 -0.469299 1441742118 0.367615 0.647827 0.474243 -0.469299 1441742118 0.367615 0.647827 0.474243 -0.469299 1441742118 0.367615 0.647827 0.474243 -0.469299 1441742118 0.367615 0.647827 0.474243 -0.469299 1441742118 0.367615 0.647827 0.474243 -0.469299 1441742118 0.367615 0.647827 0.474243 -0.469299 1441742118 0.369995 0.645203 0.477295 -0.467896 1441742118 0.369995 0.645203 0.477295 -0.467896 1441742118 0.369995 0.645203 0.477295 -0.467896 1441742118 0.369995 0.645203 0.477295 -0.467896 1441742118 0.369995 0.645203 0.477295 -0.467896 1441742118 0.369995 0.645203 0.477295 -0.467896 1441742118 0.369995 0.645203 0.477295 -0.467896 1441742118 0.370911 0.644165 0.478638 -0.467285 1441742118 0.370911 0.644165 0.478638 -0.467285 1441742118 0.370911 0.644165 0.478638 -0.467285 1441742118 0.370911 0.644165 0.478638 -0.467285 1441742118 0.370911 0.644165 0.478638 -0.467285 1441742118 0.370911 0.644165 0.478638 -0.467285 1441742118 0.370056 0.644958 0.477722 -0.467773 1441742118 0.370056 0.644958 0.477722 -0.467773 1441742118 0.370056 0.644958 0.477722 -0.467773 1441742118 0.370056 0.644958 0.477722 -0.467773 1441742118 0.370056 0.644958 0.477722 -0.467773 1441742118 0.370056 0.644958 0.477722 -0.467773 1441742118 0.366699 0.647949 0.473816 -0.470276 1441742118 0.366699 0.647949 0.473816 -0.470276 1441742118 0.366699 0.647949 0.473816 -0.470276 1441742118 0.366699 0.647949 0.473816 -0.470276 1441742119 0.366699 0.647949 0.473816 -0.470276 1441742119 0.366699 0.647949 0.473816 -0.470276 1441742119 0.366699 0.647949 0.473816 -0.470276 1441742119 0.357971 0.654602 0.464661 -0.476868 1441742119 0.357971 0.654602 0.464661 -0.476868 1441742119 0.357971 0.654602 0.464661 -0.476868 1441742119 0.357971 0.654602 0.464661 -0.476868 1441742119 0.357971 0.654602 0.464661 -0.476868 1441742119 0.357971 0.654602 0.464661 -0.476868 1441742119 0.345581 0.664856 0.451599 -0.484314 1441742119 0.345581 0.664856 0.451599 -0.484314 1441742119 0.345581 0.664856 0.451599 -0.484314 1441742119 0.345581 0.664856 0.451599 -0.484314 1441742119 0.345581 0.664856 0.451599 -0.484314 1441742119 0.345581 0.664856 0.451599 -0.484314 1441742119 0.345581 0.664856 0.451599 -0.484314 1441742119 0.337463 0.672058 0.441528 -0.489319 1441742119 0.337463 0.672058 0.441528 -0.489319 1441742119 0.337463 0.672058 0.441528 -0.489319 1441742119 0.337463 0.672058 0.441528 -0.489319 1441742119 0.337463 0.672058 0.441528 -0.489319 1441742119 0.337463 0.672058 0.441528 -0.489319 1441742119 0.338013 0.672729 0.440308 -0.489075 1441742119 0.338013 0.672729 0.440308 -0.489075 1441742119 0.338013 0.672729 0.440308 -0.489075 1441742119 0.338013 0.672729 0.440308 -0.489075 1441742119 0.338013 0.672729 0.440308 -0.489075 1441742119 0.338013 0.672729 0.440308 -0.489075 1441742119 0.343079 0.670593 0.445190 -0.484131 1441742119 0.343079 0.670593 0.445190 -0.484131 1441742119 0.343079 0.670593 0.445190 -0.484131 1441742119 0.343079 0.670593 0.445190 -0.484131 1441742119 0.343079 0.670593 0.445190 -0.484131 1441742119 0.343079 0.670593 0.445190 -0.484131 1441742119 0.349487 0.666321 0.453247 -0.477905 1441742119 0.349487 0.666321 0.453247 -0.477905 1441742119 0.349487 0.666321 0.453247 -0.477905 1441742119 0.349487 0.666321 0.453247 -0.477905 1441742119 0.349487 0.666321 0.453247 -0.477905 1441742119 0.349487 0.666321 0.453247 -0.477905 1441742119 0.353821 0.662292 0.459839 -0.473999 1441742119 0.353821 0.662292 0.459839 -0.473999 1441742119 0.353821 0.662292 0.459839 -0.473999 1441742119 0.353821 0.662292 0.459839 -0.473999 1441742119 0.353821 0.662292 0.459839 -0.473999 1441742119 0.353821 0.662292 0.459839 -0.473999 1441742119 0.353821 0.662292 0.459839 -0.473999 1441742119 0.358826 0.657776 0.464417 -0.472046 1441742119 0.358826 0.657776 0.464417 -0.472046 1441742119 0.358826 0.657776 0.464417 -0.472046 1441742119 0.358826 0.657776 0.464417 -0.472046 1441742119 0.358826 0.657776 0.464417 -0.472046 1441742119 0.358826 0.657776 0.464417 -0.472046 1441742119 0.365112 0.653320 0.467957 -0.469910 1441742119 0.365112 0.653320 0.467957 -0.469910 1441742119 0.365112 0.653320 0.467957 -0.469910 1441742119 0.365112 0.653320 0.467957 -0.469910 1441742119 0.365112 0.653320 0.467957 -0.469910 1441742119 0.365112 0.653320 0.467957 -0.469910 1441742119 0.365112 0.653320 0.467957 -0.469910 1441742119 0.370667 0.649170 0.471375 -0.467896 1441742119 0.370667 0.649170 0.471375 -0.467896 1441742119 0.370667 0.649170 0.471375 -0.467896 1441742119 0.370667 0.649170 0.471375 -0.467896 1441742119 0.370667 0.649170 0.471375 -0.467896 1441742119 0.370667 0.649170 0.471375 -0.467896 1441742119 0.370667 0.649170 0.471375 -0.467896 1441742119 0.374207 0.645325 0.474304 -0.467407 1441742119 0.374207 0.645325 0.474304 -0.467407 1441742119 0.374207 0.645325 0.474304 -0.467407 1441742119 0.374207 0.645325 0.474304 -0.467407 1441742119 0.374207 0.645325 0.474304 -0.467407 1441742119 0.374207 0.645325 0.474304 -0.467407 1441742119 0.374756 0.643066 0.475830 -0.468567 1441742119 0.374756 0.643066 0.475830 -0.468567 1441742119 0.374756 0.643066 0.475830 -0.468567 1441742119 0.374756 0.643066 0.475830 -0.468567 1441742119 0.374756 0.643066 0.475830 -0.468567 1441742119 0.374756 0.643066 0.475830 -0.468567 1441742119 0.372192 0.643494 0.475708 -0.470215 1441742119 0.372192 0.643494 0.475708 -0.470215 1441742119 0.372192 0.643494 0.475708 -0.470215 1441742119 0.372192 0.643494 0.475708 -0.470215 1441742119 0.372192 0.643494 0.475708 -0.470215 1441742119 0.372192 0.643494 0.475708 -0.470215 1441742119 0.367981 0.645569 0.473328 -0.472961 1441742119 0.367981 0.645569 0.473328 -0.472961 1441742119 0.367981 0.645569 0.473328 -0.472961 1441742119 0.367981 0.645569 0.473328 -0.472961 1441742119 0.367981 0.645569 0.473328 -0.472961 1441742119 0.367981 0.645569 0.473328 -0.472961 1441742119 0.363159 0.649780 0.468994 -0.475281 1441742119 0.363159 0.649780 0.468994 -0.475281 1441742119 0.363159 0.649780 0.468994 -0.475281 1441742119 0.363159 0.649780 0.468994 -0.475281 1441742119 0.363159 0.649780 0.468994 -0.475281 1441742119 0.363159 0.649780 0.468994 -0.475281 1441742119 0.363159 0.649780 0.468994 -0.475281 1441742119 0.358643 0.653809 0.464417 -0.477722 1441742119 0.358643 0.653809 0.464417 -0.477722 1441742119 0.358643 0.653809 0.464417 -0.477722 1441742119 0.358643 0.653809 0.464417 -0.477722 1441742119 0.358643 0.653809 0.464417 -0.477722 1441742119 0.358643 0.653809 0.464417 -0.477722 1441742119 0.356384 0.656189 0.461365 -0.479126 1441742119 0.356384 0.656189 0.461365 -0.479126 1441742119 0.356384 0.656189 0.461365 -0.479126 1441742119 0.356384 0.656189 0.461365 -0.479126 1441742119 0.356384 0.656189 0.461365 -0.479126 1441742119 0.356384 0.656189 0.461365 -0.479126 1441742119 0.357849 0.656555 0.461365 -0.477478 1441742119 0.357849 0.656555 0.461365 -0.477478 1441742119 0.357849 0.656555 0.461365 -0.477478 1441742119 0.357849 0.656555 0.461365 -0.477478 1441742119 0.357849 0.656555 0.461365 -0.477478 1441742119 0.357849 0.656555 0.461365 -0.477478 1441742120 0.360657 0.654663 0.463928 -0.475403 1441742120 0.360657 0.654663 0.463928 -0.475403 1441742120 0.360657 0.654663 0.463928 -0.475403 1441742120 0.360657 0.654663 0.463928 -0.475403 1441742120 0.360657 0.654663 0.463928 -0.475403 1441742120 0.360657 0.654663 0.463928 -0.475403 1441742120 0.363037 0.652222 0.467102 -0.473877 1441742120 0.363037 0.652222 0.467102 -0.473877 1441742120 0.363037 0.652222 0.467102 -0.473877 1441742120 0.363037 0.652222 0.467102 -0.473877 1441742120 0.363037 0.652222 0.467102 -0.473877 1441742120 0.363037 0.652222 0.467102 -0.473877 1441742120 0.363037 0.652222 0.467102 -0.473877 1441742120 0.364502 0.650635 0.470215 -0.471863 1441742120 0.364502 0.650635 0.470215 -0.471863 1441742120 0.364502 0.650635 0.470215 -0.471863 1441742120 0.364502 0.650635 0.470215 -0.471863 1441742120 0.364502 0.650635 0.470215 -0.471863 1441742120 0.364319 0.650818 0.471497 -0.470520 1441742120 0.364319 0.650818 0.471497 -0.470520 1441742120 0.364319 0.650818 0.471497 -0.470520 1441742120 0.364319 0.650818 0.471497 -0.470520 1441742120 0.364319 0.650818 0.471497 -0.470520 1441742120 0.364319 0.650818 0.471497 -0.470520 1441742120 0.362427 0.652161 0.470642 -0.470947 1441742120 0.362427 0.652161 0.470642 -0.470947 1441742120 0.362427 0.652161 0.470642 -0.470947 1441742120 0.362427 0.652161 0.470642 -0.470947 1441742120 0.362427 0.652161 0.470642 -0.470947 1441742120 0.362427 0.652161 0.470642 -0.470947 1441742120 0.359131 0.655334 0.467590 -0.472046 1441742120 0.359131 0.655334 0.467590 -0.472046 1441742120 0.359131 0.655334 0.467590 -0.472046 1441742120 0.359131 0.655334 0.467590 -0.472046 1441742120 0.359131 0.655334 0.467590 -0.472046 1441742120 0.359131 0.655334 0.467590 -0.472046 1441742120 0.354187 0.659241 0.462708 -0.475220 1441742120 0.354187 0.659241 0.462708 -0.475220 1441742120 0.354187 0.659241 0.462708 -0.475220 1441742120 0.354187 0.659241 0.462708 -0.475220 1441742120 0.354187 0.659241 0.462708 -0.475220 1441742120 0.354187 0.659241 0.462708 -0.475220 1441742120 0.348511 0.664490 0.455872 -0.478638 1441742120 0.348511 0.664490 0.455872 -0.478638 1441742120 0.348511 0.664490 0.455872 -0.478638 1441742120 0.348511 0.664490 0.455872 -0.478638 1441742120 0.348511 0.664490 0.455872 -0.478638 1441742120 0.348511 0.664490 0.455872 -0.478638 1441742120 0.348511 0.664490 0.455872 -0.478638 1441742120 0.343201 0.669189 0.450623 -0.480896 1441742120 0.343201 0.669189 0.450623 -0.480896 1441742120 0.343201 0.669189 0.450623 -0.480896 1441742120 0.343201 0.669189 0.450623 -0.480896 1441742120 0.343201 0.669189 0.450623 -0.480896 1441742120 0.343201 0.669189 0.450623 -0.480896 1441742120 0.337891 0.671448 0.448425 -0.483521 1441742120 0.337891 0.671448 0.448425 -0.483521 1441742120 0.337891 0.671448 0.448425 -0.483521 1441742120 0.337891 0.671448 0.448425 -0.483521 1441742120 0.337891 0.671448 0.448425 -0.483521 1441742120 0.337891 0.671448 0.448425 -0.483521 1441742120 0.338074 0.671265 0.448120 -0.483948 1441742120 0.338074 0.671265 0.448120 -0.483948 1441742120 0.338074 0.671265 0.448120 -0.483948 1441742120 0.338074 0.671265 0.448120 -0.483948 1441742120 0.338074 0.671265 0.448120 -0.483948 1441742120 0.338074 0.671265 0.448120 -0.483948 1441742120 0.338074 0.671265 0.448120 -0.483948 1441742120 0.339966 0.670227 0.449890 -0.482422 1441742120 0.339966 0.670227 0.449890 -0.482422 1441742120 0.339966 0.670227 0.449890 -0.482422 1441742120 0.339966 0.670227 0.449890 -0.482422 1441742120 0.339966 0.670227 0.449890 -0.482422 1441742120 0.339966 0.670227 0.449890 -0.482422 1441742120 0.342529 0.669250 0.451721 -0.480225 1441742120 0.342529 0.669250 0.451721 -0.480225 1441742120 0.342529 0.669250 0.451721 -0.480225 1441742120 0.342529 0.669250 0.451721 -0.480225 1441742120 0.342529 0.669250 0.451721 -0.480225 1441742120 0.342529 0.669250 0.451721 -0.480225 1441742120 0.347046 0.666260 0.454468 -0.478516 1441742120 0.347046 0.666260 0.454468 -0.478516 1441742120 0.347046 0.666260 0.454468 -0.478516 1441742120 0.347046 0.666260 0.454468 -0.478516 1441742120 0.347046 0.666260 0.454468 -0.478516 1441742120 0.347046 0.666260 0.454468 -0.478516 1441742120 0.353149 0.662170 0.458008 -0.476440 1441742120 0.353149 0.662170 0.458008 -0.476440 1441742120 0.353149 0.662170 0.458008 -0.476440 1441742120 0.353149 0.662170 0.458008 -0.476440 1441742120 0.353149 0.662170 0.458008 -0.476440 1441742120 0.353149 0.662170 0.458008 -0.476440 1441742120 0.359497 0.657227 0.462219 -0.474426 1441742120 0.359497 0.657227 0.462219 -0.474426 1441742120 0.359497 0.657227 0.462219 -0.474426 1441742120 0.359497 0.657227 0.462219 -0.474426 1441742120 0.359497 0.657227 0.462219 -0.474426 1441742120 0.359497 0.657227 0.462219 -0.474426 1441742120 0.359497 0.657227 0.462219 -0.474426 1441742120 0.364624 0.652710 0.466370 -0.472656 1441742120 0.364624 0.652710 0.466370 -0.472656 1441742120 0.364624 0.652710 0.466370 -0.472656 1441742120 0.364624 0.652710 0.466370 -0.472656 1441742120 0.364624 0.652710 0.466370 -0.472656 1441742120 0.364624 0.652710 0.466370 -0.472656 1441742120 0.368408 0.648743 0.469910 -0.471741 1441742120 0.368408 0.648743 0.469910 -0.471741 1441742120 0.368408 0.648743 0.469910 -0.471741 1441742120 0.368408 0.648743 0.469910 -0.471741 1441742120 0.368408 0.648743 0.469910 -0.471741 1441742120 0.370178 0.646423 0.472229 -0.471252 1441742121 0.370178 0.646423 0.472229 -0.471252 1441742121 0.370178 0.646423 0.472229 -0.471252 1441742121 0.370178 0.646423 0.472229 -0.471252 1441742121 0.370178 0.646423 0.472229 -0.471252 1441742121 0.369629 0.646240 0.472717 -0.471436 1441742121 0.369629 0.646240 0.472717 -0.471436 1441742121 0.369629 0.646240 0.472717 -0.471436 1441742121 0.369629 0.646240 0.472717 -0.471436 1441742121 0.369629 0.646240 0.472717 -0.471436 1441742121 0.369629 0.646240 0.472717 -0.471436 1441742121 0.366638 0.648438 0.471191 -0.472290 1441742121 0.366638 0.648438 0.471191 -0.472290 1441742121 0.366638 0.648438 0.471191 -0.472290 1441742121 0.366638 0.648438 0.471191 -0.472290 1441742121 0.366638 0.648438 0.471191 -0.472290 1441742121 0.366638 0.648438 0.471191 -0.472290 1441742121 0.363281 0.651184 0.468628 -0.473694 1441742121 0.363281 0.651184 0.468628 -0.473694 1441742121 0.363281 0.651184 0.468628 -0.473694 1441742121 0.363281 0.651184 0.468628 -0.473694 1441742121 0.363281 0.651184 0.468628 -0.473694 1441742121 0.363281 0.651184 0.468628 -0.473694 1441742121 0.361023 0.652893 0.466309 -0.475220 1441742121 0.361023 0.652893 0.466309 -0.475220 1441742121 0.361023 0.652893 0.466309 -0.475220 1441742121 0.361023 0.652893 0.466309 -0.475220 1441742121 0.361023 0.652893 0.466309 -0.475220 1441742121 0.361023 0.652893 0.466309 -0.475220 1441742121 0.362488 0.652039 0.466675 -0.474976 1441742121 0.362488 0.652039 0.466675 -0.474976 1441742121 0.362488 0.652039 0.466675 -0.474976 1441742121 0.362488 0.652039 0.466675 -0.474976 1441742121 0.362488 0.652039 0.466675 -0.474976 1441742121 0.362488 0.652039 0.466675 -0.474976 1441742121 0.365784 0.650146 0.468567 -0.473206 1441742121 0.365784 0.650146 0.468567 -0.473206 1441742121 0.365784 0.650146 0.468567 -0.473206 1441742121 0.365784 0.650146 0.468567 -0.473206 1441742121 0.365784 0.650146 0.468567 -0.473206 1441742121 0.365784 0.650146 0.468567 -0.473206 1441742121 0.365784 0.650146 0.468567 -0.473206 1441742121 0.367920 0.648315 0.471619 -0.470947 1441742121 0.367920 0.648315 0.471619 -0.470947 1441742121 0.367920 0.648315 0.471619 -0.470947 1441742121 0.367920 0.648315 0.471619 -0.470947 1441742121 0.367920 0.648315 0.471619 -0.470947 1441742121 0.367920 0.648315 0.471619 -0.470947 1441742121 0.369690 0.646545 0.474670 -0.468933 1441742121 0.369690 0.646545 0.474670 -0.468933 1441742121 0.369690 0.646545 0.474670 -0.468933 1441742121 0.369690 0.646545 0.474670 -0.468933 1441742121 0.369690 0.646545 0.474670 -0.468933 1441742121 0.369690 0.646545 0.474670 -0.468933 1441742121 0.370667 0.645752 0.476318 -0.467529 1441742121 0.370667 0.645752 0.476318 -0.467529 1441742121 0.370667 0.645752 0.476318 -0.467529 1441742121 0.370667 0.645752 0.476318 -0.467529 1441742121 0.370667 0.645752 0.476318 -0.467529 1441742121 0.370667 0.645752 0.476318 -0.467529 1441742121 0.370850 0.645569 0.476501 -0.467468 1441742121 0.370850 0.645569 0.476501 -0.467468 1441742121 0.370850 0.645569 0.476501 -0.467468 1441742121 0.370850 0.645569 0.476501 -0.467468 1441742121 0.370850 0.645569 0.476501 -0.467468 1441742121 0.370850 0.645569 0.476501 -0.467468 1441742121 0.368164 0.647156 0.474426 -0.469543 1441742121 0.368164 0.647156 0.474426 -0.469543 1441742121 0.368164 0.647156 0.474426 -0.469543 1441742121 0.368164 0.647156 0.474426 -0.469543 1441742121 0.368164 0.647156 0.474426 -0.469543 1441742121 0.368164 0.647156 0.474426 -0.469543 1441742121 0.368164 0.647156 0.474426 -0.469543 1441742121 0.363098 0.650635 0.469666 -0.473450 1441742121 0.363098 0.650635 0.469666 -0.473450 1441742121 0.363098 0.650635 0.469666 -0.473450 1441742121 0.363098 0.650635 0.469666 -0.473450 1441742121 0.363098 0.650635 0.469666 -0.473450 1441742121 0.363098 0.650635 0.469666 -0.473450 1441742121 0.354797 0.657532 0.461243 -0.478455 1441742121 0.354797 0.657532 0.461243 -0.478455 1441742121 0.354797 0.657532 0.461243 -0.478455 1441742121 0.354797 0.657532 0.461243 -0.478455 1441742121 0.354797 0.657532 0.461243 -0.478455 1441742121 0.354797 0.657532 0.461243 -0.478455 1441742121 0.346191 0.662781 0.455200 -0.483337 1441742121 0.346191 0.662781 0.455200 -0.483337 1441742121 0.346191 0.662781 0.455200 -0.483337 1441742121 0.346191 0.662781 0.455200 -0.483337 1441742121 0.346191 0.662781 0.455200 -0.483337 1441742121 0.346191 0.662781 0.455200 -0.483337 1441742121 0.346191 0.662781 0.455200 -0.483337 1441742121 0.344543 0.664917 0.453125 -0.483521 1441742121 0.344543 0.664917 0.453125 -0.483521 1441742121 0.344543 0.664917 0.453125 -0.483521 1441742121 0.344543 0.664917 0.453125 -0.483521 1441742121 0.344543 0.664917 0.453125 -0.483521 1441742121 0.344543 0.664917 0.453125 -0.483521 1441742121 0.347534 0.664429 0.454895 -0.480408 1441742121 0.347534 0.664429 0.454895 -0.480408 1441742121 0.347534 0.664429 0.454895 -0.480408 1441742121 0.347534 0.664429 0.454895 -0.480408 1441742121 0.347534 0.664429 0.454895 -0.480408 1441742121 0.349792 0.663269 0.457825 -0.477478 1441742121 0.349792 0.663269 0.457825 -0.477478 1441742121 0.349792 0.663269 0.457825 -0.477478 1441742121 0.349792 0.663269 0.457825 -0.477478 1441742121 0.349792 0.663269 0.457825 -0.477478 1441742121 0.349792 0.663269 0.457825 -0.477478 1441742121 0.349792 0.663269 0.457825 -0.477478 1441742121 0.352295 0.661377 0.460999 -0.475281 1441742122 0.352295 0.661377 0.460999 -0.475281 1441742122 0.352295 0.661377 0.460999 -0.475281 1441742122 0.352295 0.661377 0.460999 -0.475281 1441742122 0.352295 0.661377 0.460999 -0.475281 1441742122 0.352295 0.661377 0.460999 -0.475281 1441742122 0.354919 0.659546 0.463562 -0.473389 1441742122 0.354919 0.659546 0.463562 -0.473389 1441742122 0.354919 0.659546 0.463562 -0.473389 1441742122 0.354919 0.659546 0.463562 -0.473389 1441742122 0.354919 0.659546 0.463562 -0.473389 1441742122 0.354919 0.659546 0.463562 -0.473389 1441742122 0.359863 0.656250 0.465942 -0.471863 1441742122 0.359863 0.656250 0.465942 -0.471863 1441742122 0.359863 0.656250 0.465942 -0.471863 1441742122 0.359863 0.656250 0.465942 -0.471863 1441742122 0.359863 0.656250 0.465942 -0.471863 1441742122 0.359863 0.656250 0.465942 -0.471863 1441742122 0.365662 0.652161 0.470154 -0.468933 1441742122 0.365662 0.652161 0.470154 -0.468933 1441742122 0.365662 0.652161 0.470154 -0.468933 1441742122 0.365662 0.652161 0.470154 -0.468933 1441742122 0.365662 0.652161 0.470154 -0.468933 1441742122 0.365662 0.652161 0.470154 -0.468933 1441742122 0.365662 0.652161 0.470154 -0.468933 1441742122 0.369629 0.648804 0.473816 -0.466797 1441742122 0.369629 0.648804 0.473816 -0.466797 1441742122 0.369629 0.648804 0.473816 -0.466797 1441742122 0.369629 0.648804 0.473816 -0.466797 1441742122 0.369629 0.648804 0.473816 -0.466797 1441742122 0.369629 0.648804 0.473816 -0.466797 1441742122 0.371826 0.645813 0.476868 -0.466064 1441742122 0.371826 0.645813 0.476868 -0.466064 1441742122 0.371826 0.645813 0.476868 -0.466064 1441742122 0.371826 0.645813 0.476868 -0.466064 1441742122 0.371826 0.645813 0.476868 -0.466064 1441742122 0.371826 0.645813 0.476868 -0.466064 1441742122 0.370605 0.645569 0.477051 -0.467163 1441742122 0.370605 0.645569 0.477051 -0.467163 1441742122 0.370605 0.645569 0.477051 -0.467163 1441742122 0.370605 0.645569 0.477051 -0.467163 1441742122 0.370605 0.645569 0.477051 -0.467163 1441742122 0.370605 0.645569 0.477051 -0.467163 1441742122 0.366821 0.647644 0.474609 -0.469788 1441742122 0.366821 0.647644 0.474609 -0.469788 1441742122 0.366821 0.647644 0.474609 -0.469788 1441742122 0.366821 0.647644 0.474609 -0.469788 1441742122 0.366821 0.647644 0.474609 -0.469788 1441742122 0.366821 0.647644 0.474609 -0.469788 1441742122 0.363342 0.651123 0.470459 -0.471863 1441742122 0.363342 0.651123 0.470459 -0.471863 1441742122 0.363342 0.651123 0.470459 -0.471863 1441742122 0.363342 0.651123 0.470459 -0.471863 1441742122 0.363342 0.651123 0.470459 -0.471863 1441742122 0.363342 0.651123 0.470459 -0.471863 1441742122 0.363342 0.651123 0.470459 -0.471863 1441742122 0.361206 0.653625 0.467346 -0.473083 1441742122 0.361206 0.653625 0.467346 -0.473083 1441742122 0.361206 0.653625 0.467346 -0.473083 1441742122 0.361206 0.653625 0.467346 -0.473083 1441742122 0.361206 0.653625 0.467346 -0.473083 1441742122 0.360352 0.654968 0.465759 -0.473511 1441742122 0.360352 0.654968 0.465759 -0.473511 1441742122 0.360352 0.654968 0.465759 -0.473511 1441742122 0.360352 0.654968 0.465759 -0.473511 1441742122 0.360352 0.654968 0.465759 -0.473511 1441742122 0.360718 0.655090 0.465698 -0.473083 1441742122 0.360718 0.655090 0.465698 -0.473083 1441742122 0.360718 0.655090 0.465698 -0.473083 1441742122 0.360718 0.655090 0.465698 -0.473083 1441742122 0.360718 0.655090 0.465698 -0.473083 1441742122 0.360718 0.655090 0.465698 -0.473083 1441742122 0.360718 0.655090 0.465698 -0.473083 1441742122 0.361694 0.654114 0.466858 -0.472534 1441742122 0.361694 0.654114 0.466858 -0.472534 1441742122 0.361694 0.654114 0.466858 -0.472534 1441742122 0.361694 0.654114 0.466858 -0.472534 1441742122 0.361694 0.654114 0.466858 -0.472534 1441742122 0.361694 0.654114 0.466858 -0.472534 1441742122 0.363098 0.652527 0.468262 -0.472290 1441742122 0.363098 0.652527 0.468262 -0.472290 1441742122 0.363098 0.652527 0.468262 -0.472290 1441742122 0.363098 0.652527 0.468262 -0.472290 1441742122 0.363098 0.652527 0.468262 -0.472290 1441742122 0.365234 0.650879 0.470581 -0.470581 1441742122 0.365234 0.650879 0.470581 -0.470581 1441742122 0.365234 0.650879 0.470581 -0.470581 1441742122 0.365234 0.650879 0.470581 -0.470581 1441742122 0.365234 0.650879 0.470581 -0.470581 1441742122 0.365234 0.650879 0.470581 -0.470581 1441742122 0.365234 0.650879 0.470581 -0.470581 1441742122 0.366516 0.649414 0.472656 -0.469482 1441742122 0.366516 0.649414 0.472656 -0.469482 1441742122 0.366516 0.649414 0.472656 -0.469482 1441742122 0.366516 0.649414 0.472656 -0.469482 1441742122 0.366516 0.649414 0.472656 -0.469482 1441742122 0.366516 0.649414 0.472656 -0.469482 1441742122 0.367126 0.648682 0.473633 -0.469055 1441742122 0.367126 0.648682 0.473633 -0.469055 1441742122 0.367126 0.648682 0.473633 -0.469055 1441742122 0.367126 0.648682 0.473633 -0.469055 1441742122 0.367126 0.648682 0.473633 -0.469055 1441742122 0.367126 0.648682 0.473633 -0.469055 1441742122 0.366577 0.648926 0.472778 -0.470032 1441742122 0.366577 0.648926 0.472778 -0.470032 1441742122 0.366577 0.648926 0.472778 -0.470032 1441742122 0.366577 0.648926 0.472778 -0.470032 1441742122 0.366577 0.648926 0.472778 -0.470032 1441742122 0.366577 0.648926 0.472778 -0.470032 1441742122 0.366577 0.648926 0.472778 -0.470032 1441742122 0.363220 0.651428 0.469238 -0.472656 1441742122 0.363220 0.651428 0.469238 -0.472656 1441742123 0.363220 0.651428 0.469238 -0.472656 1441742123 0.363220 0.651428 0.469238 -0.472656 1441742123 0.363220 0.651428 0.469238 -0.472656 1441742123 0.363220 0.651428 0.469238 -0.472656 1441742123 0.358582 0.655823 0.462158 -0.477112 1441742123 0.358582 0.655823 0.462158 -0.477112 1441742123 0.358582 0.655823 0.462158 -0.477112 1441742123 0.358582 0.655823 0.462158 -0.477112 1441742123 0.358582 0.655823 0.462158 -0.477112 1441742123 0.358582 0.655823 0.462158 -0.477112 1441742123 0.352966 0.658447 0.458069 -0.481628 1441742123 0.352966 0.658447 0.458069 -0.481628 1441742123 0.352966 0.658447 0.458069 -0.481628 1441742123 0.352966 0.658447 0.458069 -0.481628 1441742123 0.352966 0.658447 0.458069 -0.481628 1441742123 0.352966 0.658447 0.458069 -0.481628 1441742123 0.351929 0.658813 0.457886 -0.482117 1441742123 0.351929 0.658813 0.457886 -0.482117 1441742123 0.351929 0.658813 0.457886 -0.482117 1441742123 0.351929 0.658813 0.457886 -0.482117 1441742123 0.351929 0.658813 0.457886 -0.482117 1441742123 0.351929 0.658813 0.457886 -0.482117 1441742123 0.354980 0.657410 0.460876 -0.478882 1441742123 0.354980 0.657410 0.460876 -0.478882 1441742123 0.354980 0.657410 0.460876 -0.478882 1441742123 0.354980 0.657410 0.460876 -0.478882 1441742123 0.354980 0.657410 0.460876 -0.478882 1441742123 0.354980 0.657410 0.460876 -0.478882 1441742123 0.354980 0.657410 0.460876 -0.478882 1441742123 0.356812 0.656433 0.464294 -0.475586 1441742123 0.356812 0.656433 0.464294 -0.475586 1441742123 0.356812 0.656433 0.464294 -0.475586 1441742123 0.356812 0.656433 0.464294 -0.475586 1441742123 0.356812 0.656433 0.464294 -0.475586 1441742123 0.356812 0.656433 0.464294 -0.475586 1441742123 0.360413 0.654175 0.467285 -0.472961 1441742123 0.360413 0.654175 0.467285 -0.472961 1441742123 0.360413 0.654175 0.467285 -0.472961 1441742123 0.360413 0.654175 0.467285 -0.472961 1441742123 0.360413 0.654175 0.467285 -0.472961 1441742123 0.360413 0.654175 0.467285 -0.472961 1441742123 0.360413 0.654175 0.467285 -0.472961 1441742123 0.364563 0.651367 0.469482 -0.471558 1441742123 0.364563 0.651367 0.469482 -0.471558 1441742123 0.364563 0.651367 0.469482 -0.471558 1441742123 0.364563 0.651367 0.469482 -0.471558 1441742123 0.364563 0.651367 0.469482 -0.471558 1441742123 0.364563 0.651367 0.469482 -0.471558 1441742123 0.370239 0.647461 0.471924 -0.470032 1441742123 0.370239 0.647461 0.471924 -0.470032 1441742123 0.370239 0.647461 0.471924 -0.470032 1441742123 0.370239 0.647461 0.471924 -0.470032 1441742123 0.370239 0.647461 0.471924 -0.470032 1441742123 0.370239 0.647461 0.471924 -0.470032 1441742123 0.376953 0.642639 0.475891 -0.467285 1441742123 0.376953 0.642639 0.475891 -0.467285 1441742123 0.376953 0.642639 0.475891 -0.467285 1441742123 0.376953 0.642639 0.475891 -0.467285 1441742123 0.376953 0.642639 0.475891 -0.467285 1441742123 0.376953 0.642639 0.475891 -0.467285 1441742123 0.376953 0.642639 0.475891 -0.467285 1441742123 0.380981 0.638855 0.479004 -0.466125 1441742123 0.380981 0.638855 0.479004 -0.466125 1441742123 0.380981 0.638855 0.479004 -0.466125 1441742123 0.380981 0.638855 0.479004 -0.466125 1441742123 0.380981 0.638855 0.479004 -0.466125 1441742123 0.380981 0.638855 0.479004 -0.466125 1441742123 0.382141 0.636963 0.479797 -0.466919 1441742123 0.382141 0.636963 0.479797 -0.466919 1441742123 0.382141 0.636963 0.479797 -0.466919 1441742123 0.382141 0.636963 0.479797 -0.466919 1441742123 0.382141 0.636963 0.479797 -0.466919 1441742123 0.382141 0.636963 0.479797 -0.466919 1441742123 0.380676 0.636780 0.478516 -0.469666 1441742123 0.380676 0.636780 0.478516 -0.469666 1441742123 0.380676 0.636780 0.478516 -0.469666 1441742123 0.380676 0.636780 0.478516 -0.469666 1441742123 0.380676 0.636780 0.478516 -0.469666 1441742123 0.380676 0.636780 0.478516 -0.469666 1441742123 0.380676 0.636780 0.478516 -0.469666 1441742123 0.377380 0.638855 0.474976 -0.473022 1441742123 0.377380 0.638855 0.474976 -0.473022 1441742123 0.377380 0.638855 0.474976 -0.473022 1441742123 0.377380 0.638855 0.474976 -0.473022 1441742123 0.377380 0.638855 0.474976 -0.473022 1441742123 0.377380 0.638855 0.474976 -0.473022 1441742123 0.373169 0.642639 0.470154 -0.476074 1441742123 0.373169 0.642639 0.470154 -0.476074 1441742123 0.373169 0.642639 0.470154 -0.476074 1441742123 0.373169 0.642639 0.470154 -0.476074 1441742123 0.373169 0.642639 0.470154 -0.476074 1441742123 0.373169 0.642639 0.470154 -0.476074 1441742123 0.369629 0.646301 0.465759 -0.478210 1441742123 
0.365479 0.652771 0.464539 -0.473755 1441742126 0.365479 0.652771 0.464539 -0.473755 1441742126 0.365479 0.652771 0.464539 -0.473755 1441742126 0.365479 0.652771 0.464539 -0.473755 1441742126 0.365479 0.652771 0.464539 -0.473755 1441742126 0.365479 0.652771 0.464539 -0.473755 1441742126 0.365356 0.654053 0.462097 -0.474426 1441742126 0.365356 0.654053 0.462097 -0.474426 1441742126 0.365356 0.654053 0.462097 -0.474426 1441742126 0.365356 0.654053 0.462097 -0.474426 1441742126 0.365356 0.654053 0.462097 -0.474426 1441742126 0.365356 0.654053 0.462097 -0.474426 1441742126 0.365356 0.654053 0.462097 -0.474426 1441742126 0.366577 0.653442 0.462341 -0.474121 1441742126 0.366577 0.653442 0.462341 -0.474121 1441742126 0.366577 0.653442 0.462341 -0.474121 1441742126 0.366577 0.653442 0.462341 -0.474121 1441742126 0.366577 0.653442 0.462341 -0.474121 1441742126 0.369385 0.651855 0.465393 -0.471130 1441742126 0.369385 0.651855 0.465393 -0.471130 1441742126 0.369385 0.651855 0.465393 -0.471130 1441742126 0.369385 0.651855 0.465393 -0.471130 1441742126 0.369385 0.651855 0.465393 -0.471130 1441742126 0.369385 0.651855 0.465393 -0.471130 1441742126 0.373169 0.648987 0.470337 -0.467163 1441742126 0.373169 0.648987 0.470337 -0.467163 1441742126 0.373169 0.648987 0.470337 -0.467163 1441742126 0.373169 0.648987 0.470337 -0.467163 1441742126 0.373169 0.648987 0.470337 -0.467163 1441742126 0.373169 0.648987 0.470337 -0.467163 1441742127 0.375977 0.645752 0.474792 -0.464966 1441742127 0.375977 0.645752 0.474792 -0.464966 1441742127 0.375977 0.645752 0.474792 -0.464966 1441742127 0.375977 0.645752 0.474792 -0.464966 1441742127 0.375977 0.645752 0.474792 -0.464966 1441742127 0.375977 0.645752 0.474792 -0.464966 1441742127 0.377014 0.643555 0.476563 -0.465271 1441742127 0.377014 0.643555 0.476563 -0.465271 1441742127 0.377014 0.643555 0.476563 -0.465271 1441742127 0.377014 0.643555 0.476563 -0.465271 1441742127 0.377014 0.643555 0.476563 -0.465271 1441742127 0.376648 0.643372 0.475586 -0.466797 1441742127 0.376648 0.643372 0.475586 -0.466797 1441742127 0.376648 0.643372 0.475586 -0.466797 1441742127 0.376648 0.643372 0.475586 -0.466797 1441742127 0.376648 0.643372 0.475586 -0.466797 1441742127 0.376648 0.643372 0.475586 -0.466797 1441742127 0.375122 0.644714 0.473389 -0.468506 1441742127 0.375122 0.644714 0.473389 -0.468506 1441742127 0.375122 0.644714 0.473389 -0.468506 1441742127 0.375122 0.644714 0.473389 -0.468506 1441742127 0.375122 0.644714 0.473389 -0.468506 1441742127 0.375122 0.644714 0.473389 -0.468506 1441742127 0.373596 0.646118 0.471313 -0.469788 1441742127 0.373596 0.646118 0.471313 -0.469788 1441742127 0.373596 0.646118 0.471313 -0.469788 1441742127 0.373596 0.646118 0.471313 -0.469788 1441742127 0.373596 0.646118 0.471313 -0.469788 1441742127 0.373047 0.646606 0.470886 -0.470093 1441742127 0.373047 0.646606 0.470886 -0.470093 1441742127 0.373047 0.646606 0.470886 -0.470093 1441742127 0.373047 0.646606 0.470886 -0.470093 1441742127 0.373047 0.646606 0.470886 -0.470093 1441742127 0.373047 0.646606 0.470886 -0.470093 1441742127 0.373047 0.646606 0.470886 -0.470093 1441742127 0.373352 0.646301 0.471680 -0.469360 1441742127 0.373352 0.646301 0.471680 -0.469360 1441742127 0.373352 0.646301 0.471680 -0.469360 1441742127 0.373352 0.646301 0.471680 -0.469360 1441742127 0.373352 0.646301 0.471680 -0.469360 1441742127 0.373352 0.646301 0.471680 -0.469360 1441742127 0.375122 0.644592 0.473145 -0.468933 1441742127 0.375122 0.644592 0.473145 -0.468933 1441742127 0.375122 0.644592 0.473145 -0.468933 1441742127 0.375122 0.644592 0.473145 -0.468933 1441742127 0.375122 0.644592 0.473145 -0.468933 1441742127 0.375122 0.644592 0.473145 -0.468933 1441742127 0.375122 0.644592 0.473145 -0.468933 1441742127 0.378662 0.641418 0.476440 -0.467041 1441742127 0.378662 0.641418 0.476440 -0.467041 1441742127 0.378662 0.641418 0.476440 -0.467041 1441742127 0.378662 0.641418 0.476440 -0.467041 1441742127 0.378662 0.641418 0.476440 -0.467041 1441742127 0.378662 0.641418 0.476440 -0.467041 1441742127 0.383667 0.637817 0.482117 -0.462036 1441742127 0.383667 0.637817 0.482117 -0.462036 1441742127 0.383667 0.637817 0.482117 -0.462036 1441742127 0.383667 0.637817 0.482117 -0.462036 1441742127 0.383667 0.637817 0.482117 -0.462036 1441742127 0.383667 0.637817 0.482117 -0.462036 1441742127 0.387329 0.636414 0.487610 -0.455139 1441742127 0.387329 0.636414 0.487610 -0.455139 1441742127 0.387329 0.636414 0.487610 -0.455139 1441742127 0.387329 0.636414 0.487610 -0.455139 1441742127 0.387329 0.636414 0.487610 -0.455139 1441742127 0.387329 0.636414 0.487610 -0.455139 1441742127 0.387329 0.636414 0.487610 -0.455139 1441742127 0.386536 0.637451 0.487549 -0.454407 1441742127 0.386536 0.637451 0.487549 -0.454407 1441742127 0.386536 0.637451 0.487549 -0.454407 1441742127 0.386536 0.637451 0.487549 -0.454407 1441742127 0.386536 0.637451 0.487549 -0.454407 1441742127 0.386536 0.637451 0.487549 -0.454407 1441742127 0.381348 0.640930 0.484009 -0.457642 1441742127 0.381348 0.640930 0.484009 -0.457642 1441742127 0.381348 0.640930 0.484009 -0.457642 1441742127 0.381348 0.640930 0.484009 -0.457642 1441742127 0.381348 0.640930 0.484009 -0.457642 1441742127 0.374939 0.645874 0.477722 -0.462585 1441742127 0.374939 0.645874 0.477722 -0.462585 1441742127 0.374939 0.645874 0.477722 -0.462585 1441742127 0.374939 0.645874 0.477722 -0.462585 1441742127 0.374939 0.645874 0.477722 -0.462585 1441742127 0.374939 0.645874 0.477722 -0.462585 1441742127 0.374939 0.645874 0.477722 -0.462585 1441742127 0.369812 0.650208 0.471313 -0.467224 1441742127 0.369812 0.650208 0.471313 -0.467224 1441742127 0.369812 0.650208 0.471313 -0.467224 1441742127 0.369812 0.650208 0.471313 -0.467224 1441742127 0.369812 0.650208 0.471313 -0.467224 1441742127 0.369812 0.650208 0.471313 -0.467224 1441742127 0.365967 0.653320 0.465393 -0.471802 1441742127 0.365967 0.653320 0.465393 -0.471802 1441742127 0.365967 0.653320 0.465393 -0.471802 1441742127 0.365967 0.653320 0.465393 -0.471802 1441742127 0.365967 0.653320 0.465393 -0.471802 1441742127 0.365967 0.653320 0.465393 -0.471802 1441742127 0.362976 0.655518 0.460693 -0.475647 1441742127 0.362976 0.655518 0.460693 -0.475647 1441742127 0.362976 0.655518 0.460693 -0.475647 1441742127 0.362976 0.655518 0.460693 -0.475647 1441742127 0.362976 0.655518 0.460693 -0.475647 1441742127 0.362976 0.655518 0.460693 -0.475647 1441742127 0.362976 0.655518 0.460693 -0.475647 1441742127 0.361450 0.656555 0.457825 -0.478088 1441742127 0.361450 0.656555 0.457825 -0.478088 1441742127 0.361450 0.656555 0.457825 -0.478088 1441742127 0.361450 0.656555 0.457825 -0.478088 1441742127 0.361450 0.656555 0.457825 -0.478088 1441742127 0.361450 0.656555 0.457825 -0.478088 1441742127 0.360779 0.656860 0.456726 -0.479309 1441742127 0.360779 0.656860 0.456726 -0.479309 1441742128 0.360779 0.656860 0.456726 -0.479309 1441742128 0.360779 0.656860 0.456726 -0.479309 1441742128 0.360779 0.656860 0.456726 -0.479309 1441742128 0.360779 0.656860 0.456726 -0.479309 1441742128 0.362305 0.656189 0.457886 -0.477966 1441742128 0.362305 0.656189 0.457886 -0.477966 1441742128 0.362305 0.656189 0.457886 -0.477966 1441742128 0.362305 0.656189 0.457886 -0.477966 1441742128 0.362305 0.656189 0.457886 -0.477966 1441742128 0.362305 0.656189 0.457886 -0.477966 1441742128 0.365662 0.654358 0.461060 -0.474854 1441742128 0.365662 0.654358 0.461060 -0.474854 1441742128 0.365662 0.654358 0.461060 -0.474854 1441742128 0.365662 0.654358 0.461060 -0.474854 1441742128 0.365662 0.654358 0.461060 -0.474854 1441742128 0.365662 0.654358 0.461060 -0.474854 1441742128 0.369568 0.651428 0.466064 -0.470947 1441742128 0.369568 0.651428 0.466064 -0.470947 1441742128 0.369568 0.651428 0.466064 -0.470947 1441742128 0.369568 0.651428 0.466064 -0.470947 1441742128 0.369568 0.651428 0.466064 -0.470947 1441742128 0.369568 0.651428 0.466064 -0.470947 1441742128 0.373291 0.648254 0.471680 -0.466736 1441742128 0.373291 0.648254 0.471680 -0.466736 1441742128 0.373291 0.648254 0.471680 -0.466736 1441742128 0.373291 0.648254 0.471680 -0.466736 1441742128 0.373291 0.648254 0.471680 -0.466736 1441742128 0.374939 0.646179 0.476196 -0.463745 1441742128 0.374939 0.646179 0.476196 -0.463745 1441742128 0.374939 0.646179 0.476196 -0.463745 1441742128 0.374939 0.646179 0.476196 -0.463745 1441742128 0.374939 0.646179 0.476196 -0.463745 1441742128 0.374939 0.646179 0.476196 -0.463745 1441742128 0.373230 0.645935 0.477234 -0.464355 1441742128 0.373230 0.645935 0.477234 -0.464355 1441742128 0.373230 0.645935 0.477234 -0.464355 1441742128 0.373230 0.645935 0.477234 -0.464355 1441742128 0.373230 0.645935 0.477234 -0.464355 1441742128 0.373230 0.645935 0.477234 -0.464355 1441742128 0.373230 0.645935 0.477234 -0.464355 1441742128 0.369568 0.648071 0.474182 -0.467529 1441742128 0.369568 0.648071 0.474182 -0.467529 1441742128 0.369568 0.648071 0.474182 -0.467529 1441742128 0.369568 0.648071 0.474182 -0.467529 1441742128 0.369568 0.648071 0.474182 -0.467529 1441742128 0.369568 0.648071 0.474182 -0.467529 1441742128 0.364685 0.651611 0.469116 -0.471436 1441742128 0.364685 0.651611 0.469116 -0.471436 1441742128 0.364685 0.651611 0.469116 -0.471436 1441742128 0.364685 0.651611 0.469116 -0.471436 1441742128 0.364685 0.651611 0.469116 -0.471436 1441742128 0.360168 0.655151 0.463867 -0.475159 1441742128 0.360168 0.655151 0.463867 -0.475159 1441742128 0.360168 0.655151 0.463867 -0.475159 1441742128 0.360168 0.655151 0.463867 -0.475159 1441742128 0.360168 0.655151 0.463867 -0.475159 1441742128 0.360168 0.655151 0.463867 -0.475159 1441742128 0.357178 0.657715 0.460571 -0.477173 1441742128 0.357178 0.657715 0.460571 -0.477173 1441742128 0.357178 0.657715 0.460571 -0.477173 1441742128 0.357178 0.657715 0.460571 -0.477173 1441742128 0.357178 0.657715 0.460571 -0.477173 1441742128 0.357178 0.657715 0.460571 -0.477173 1441742128 0.356140 0.658752 0.459290 -0.477661 1441742128 0.356140 0.658752 0.459290 -0.477661 1441742128 0.356140 0.658752 0.459290 -0.477661 1441742128 0.356140 0.658752 0.459290 -0.477661 1441742128 0.356140 0.658752 0.459290 -0.477661 1441742128 0.356140 0.658752 0.459290 -0.477661 1441742128 0.356873 0.658508 0.459351 -0.477478 1441742128 0.356873 0.658508 0.459351 -0.477478 1441742128 0.356873 0.658508 0.459351 -0.477478 1441742128 0.356873 0.658508 0.459351 -0.477478 1441742128 0.356873 0.658508 0.459351 -0.477478 1441742128 0.356873 0.658508 0.459351 -0.477478 1441742128 0.356873 0.658508 0.459351 -0.477478 1441742128 0.358887 0.656677 0.459961 -0.477783 1441742128 0.358887 0.656677 0.459961 -0.477783 1441742128 0.358887 0.656677 0.459961 -0.477783 1441742128 0.358887 0.656677 0.459961 -0.477783 1441742128 0.358887 0.656677 0.459961 -0.477783 1441742128 0.358887 0.656677 0.459961 -0.477783 1441742128 0.362854 0.653137 0.463196 -0.476624 1441742128 0.362854 0.653137 0.463196 -0.476624 1441742128 0.362854 0.653137 0.463196 -0.476624 1441742128 0.362854 0.653137 0.463196 -0.476624 1441742128 0.362854 0.653137 0.463196 -0.476624 1441742128 0.362854 0.653137 0.463196 -0.476624 1441742128 0.367737 0.650085 0.468811 -0.471497 1441742128 0.367737 0.650085 0.468811 -0.471497 1441742128 0.367737 0.650085 0.468811 -0.471497 1441742128 0.367737 0.650085 0.468811 -0.471497 1441742128 0.367737 0.650085 0.468811 -0.471497 1441742128 0.367737 0.650085 0.468811 -0.471497 1441742128 0.372009 0.648193 0.473755 -0.465759 1441742128 0.372009 0.648193 0.473755 -0.465759 1441742128 0.372009 0.648193 0.473755 -0.465759 1441742128 0.372009 0.648193 0.473755 -0.465759 1441742128 0.372009 0.648193 0.473755 -0.465759 1441742128 0.372009 0.648193 0.473755 -0.465759 1441742128 0.372009 0.648193 0.473755 -0.465759 1441742128 0.372864 0.647888 0.474121 -0.465149 1441742128 0.372864 0.647888 0.474121 -0.465149 1441742128 0.372864 0.647888 0.474121 -0.465149 1441742128 0.372864 0.647888 0.474121 -0.465149 1441742128 0.372864 0.647888 0.474121 -0.465149 1441742128 0.372864 0.647888 0.474121 -0.465149 1441742128 0.370789 0.648804 0.471985 -0.467651 1441742128 0.370789 0.648804 0.471985 -0.467651 1441742128 0.370789 0.648804 0.471985 -0.467651 1441742129 0.370789 0.648804 0.471985 -0.467651 1441742129 0.370789 0.648804 0.471985 -0.467651 1441742129 0.370789 0.648804 0.471985 -0.467651 1441742129 0.367859 0.650940 0.469177 -0.469849 1441742129 0.367859 0.650940 0.469177 -0.469849 1441742129 0.367859 0.650940 0.469177 -0.469849 1441742129 0.367859 0.650940 0.469177 -0.469849 1441742129 0.367859 0.650940 0.469177 -0.469849 1441742129 0.367859 0.650940 0.469177 -0.469849 1441742129 0.367859 0.650940 0.469177 -0.469849 1441742129 0.365723 0.652832 0.466125 -0.471924 1441742129 0.365723 0.652832 0.466125 -0.471924 1441742129 0.365723 0.652832 0.466125 -0.471924 1441742129 0.365723 0.652832 0.466125 -0.471924 1441742129 0.365723 0.652832 0.466125 -0.471924 1441742129 0.365723 0.652832 0.466125 -0.471924 1441742129 0.364014 0.653748 0.463013 -0.474976 1441742129 0.364014 0.653748 0.463013 -0.474976 1441742129 0.364014 0.653748 0.463013 -0.474976 1441742129 0.364014 0.653748 0.463013 -0.474976 1441742129 0.364014 0.653748 0.463013 -0.474976 1441742129 0.364014 0.653748 0.463013 -0.474976 1441742129 0.363708 0.653503 0.461182 -0.477356 1441742129 0.363708 0.653503 0.461182 -0.477356 1441742129 0.363708 0.653503 0.461182 -0.477356 1441742129 0.363708 0.653503 0.461182 -0.477356 1441742129 0.363708 0.653503 0.461182 -0.477356 1441742129 0.363708 0.653503 0.461182 -0.477356 1441742129 0.363708 0.653809 0.459351 -0.478821 1441742129 0.363708 0.653809 0.459351 -0.478821 1441742129 0.363708 0.653809 0.459351 -0.478821 1441742129 0.363708 0.653809 0.459351 -0.478821 1441742129 0.363708 0.653809 0.459351 -0.478821 1441742129 0.363708 0.653809 0.459351 -0.478821 1441742129 0.363708 0.653809 0.459351 -0.478821 1441742129 0.364502 0.652832 0.458313 -0.480469 1441742129 0.364502 0.652832 0.458313 -0.480469 1441742129 0.364502 0.652832 0.458313 -0.480469 1441742129 0.364502 0.652832 0.458313 -0.480469 1441742129 0.364502 0.652832 0.458313 -0.480469 1441742129 0.364502 0.652832 0.458313 -0.480469 1441742129 0.365906 0.651611 0.459229 -0.480164 1441742129 0.365906 0.651611 0.459229 -0.480164 1441742129 0.365906 0.651611 0.459229 -0.480164 1441742129 0.365906 0.651611 0.459229 -0.480164 1441742129 0.365906 0.651611 0.459229 -0.480164 1441742129 0.365906 0.651611 0.459229 -0.480164 1441742129 0.368591 0.649536 0.462646 -0.477600 1441742129 0.368591 0.649536 0.462646 -0.477600 1441742129 0.368591 0.649536 0.462646 -0.477600 1441742129 0.368591 0.649536 0.462646 -0.477600 1441742129 0.368591 0.649536 0.462646 -0.477600 1441742129 0.368591 0.649536 0.462646 -0.477600 1441742129 0.371704 0.647095 0.467529 -0.473755 1441742129 0.371704 0.647095 0.467529 -0.473755 1441742129 0.371704 0.647095 0.467529 -0.473755 1441742129 0.371704 0.647095 0.467529 -0.473755 1441742129 0.371704 0.647095 0.467529 -0.473755 1441742129 0.371704 0.647095 0.467529 -0.473755 1441742129 0.374023 0.644714 0.471680 -0.471069 1441742129 0.374023 0.644714 0.471680 -0.471069 1441742129 0.374023 0.644714 0.471680 -0.471069 1441742129 0.374023 0.644714 0.471680 -0.471069 1441742129 0.374023 0.644714 0.471680 -0.471069 1441742129 0.374023 0.644714 0.471680 -0.471069 1441742129 0.374878 0.643372 0.473267 -0.470581 1441742129 0.374878 0.643372 0.473267 -0.470581 1441742129 0.374878 0.643372 0.473267 -0.470581 1441742129 0.374878 0.643372 0.473267 -0.470581 1441742129 0.374878 0.643372 0.473267 -0.470581 1441742129 0.374878 0.643372 0.473267 -0.470581 1441742129 0.374878 0.643372 0.473267 -0.470581 1441742129 0.373779 0.643738 0.472290 -0.472046 1441742129 0.373779 0.643738 0.472290 -0.472046 1441742129 0.373779 0.643738 0.472290 -0.472046 1441742129 0.373779 0.643738 0.472290 -0.472046 1441742129 0.373779 0.643738 0.472290 -0.472046 1441742129 0.373779 0.643738 0.472290 -0.472046 1441742129 0.371765 0.645203 0.469482 -0.474304 1441742129 0.371765 0.645203 0.469482 -0.474304 1441742129 0.371765 0.645203 0.469482 -0.474304 1441742129 0.371765 0.645203 0.469482 -0.474304 1441742129 0.371765 0.645203 0.469482 -0.474304 1441742129 0.371765 0.645203 0.469482 -0.474304 1441742129 0.369141 0.647461 0.465515 -0.477234 1441742129 0.369141 0.647461 0.465515 -0.477234 1441742129 0.369141 0.647461 0.465515 -0.477234 1441742129 0.369141 0.647461 0.465515 -0.477234 1441742129 0.369141 0.647461 0.465515 -0.477234 1441742129 0.369141 0.647461 0.465515 -0.477234 1441742129 0.366699 0.649719 0.461853 -0.479614 1441742129 0.366699 0.649719 0.461853 -0.479614 1441742129 0.366699 0.649719 0.461853 -0.479614 1441742129 0.366699 0.649719 0.461853 -0.479614 1441742129 0.366699 0.649719 0.461853 -0.479614 1441742129 0.365295 0.650757 0.459534 -0.481506 1441742129 0.365295 0.650757 0.459534 -0.481506 1441742129 0.365295 0.650757 0.459534 -0.481506 1441742129 0.365295 0.650757 0.459534 -0.481506 1441742129 0.365295 0.650757 0.459534 -0.481506 1441742129 0.365295 0.650757 0.459534 -0.481506 1441742129 0.365295 0.650757 0.459534 -0.481506 1441742129 0.365723 0.650879 0.459778 -0.480835 1441742129 0.365723 0.650879 0.459778 -0.480835 1441742129 0.365723 0.650879 0.459778 -0.480835 1441742129 0.365723 0.650879 0.459778 -0.480835 1441742129 0.365723 0.650879 0.459778 -0.480835 1441742129 0.365723 0.650879 0.459778 -0.480835 1441742129 0.367432 0.650452 0.461182 -0.478699 1441742129 0.367432 0.650452 0.461182 -0.478699 1441742129 0.367432 0.650452 0.461182 -0.478699 1441742129 0.367432 0.650452 0.461182 -0.478699 1441742130 0.367432 0.650452 0.461182 -0.478699 1441742130 0.367432 0.650452 0.461182 -0.478699 1441742130 0.369324 0.649414 0.463013 -0.476929 1441742130 0.369324 0.649414 0.463013 -0.476929 1441742130 0.369324 0.649414 0.463013 -0.476929 1441742130 0.369324 0.649414 0.463013 -0.476929 1441742130 0.369324 0.649414 0.463013 -0.476929 1441742130 0.369324 0.649414 0.463013 -0.476929 1441742130 0.371948 0.647278 0.466187 -0.474609 1441742130 0.371948 0.647278 0.466187 -0.474609 1441742130 0.371948 0.647278 0.466187 -0.474609 1441742130 0.371948 0.647278 0.466187 -0.474609 1441742130 0.371948 0.647278 0.466187 -0.474609 1441742130 0.371948 0.647278 0.466187 -0.474609 1441742130 0.371948 0.647278 0.466187 -0.474609 1441742130 0.374512 0.646362 0.471252 -0.468811 1441742130 0.374512 0.646362 0.471252 -0.468811 1441742130 0.374512 0.646362 0.471252 -0.468811 1441742130 0.374512 0.646362 0.471252 -0.468811 1441742130 0.374512 0.646362 0.471252 -0.468811 1441742130 0.374512 0.646362 0.471252 -0.468811 1441742130 0.376099 0.646057 0.474670 -0.464539 1441742130 0.376099 0.646057 0.474670 -0.464539 1441742130 0.376099 0.646057 0.474670 -0.464539 1441742130 0.376099 0.646057 0.474670 -0.464539 1441742130 0.376099 0.646057 0.474670 -0.464539 1441742130 0.376099 0.646057 0.474670 -0.464539 1441742130 0.373474 0.647156 0.474976 -0.464783 1441742130 0.373474 0.647156 0.474976 -0.464783 1441742130 0.373474 0.647156 0.474976 -0.464783 1441742130 0.373474 0.647156 0.474976 -0.464783 1441742130 0.373474 0.647156 0.474976 -0.464783 1441742130 0.373474 0.647156 0.474976 -0.464783 1441742130 0.373474 0.647156 0.474976 -0.464783 1441742130 0.370056 0.649170 0.473083 -0.466736 1441742130 0.370056 0.649170 0.473083 -0.466736 1441742130 0.370056 0.649170 0.473083 -0.466736 1441742130 0.370056 0.649170 0.473083 -0.466736 1441742130 0.370056 0.649170 0.473083 -0.466736 1441742130 0.370056 0.649170 0.473083 -0.466736 1441742130 0.366760 0.651367 0.469849 -0.469482 1441742130 0.366760 0.651367 0.469849 -0.469482 1441742130 0.366760 0.651367 0.469849 -0.469482 1441742130 0.366760 0.651367 0.469849 -0.469482 1441742130 0.366760 0.651367 0.469849 -0.469482 1441742130 0.366760 0.651367 0.469849 -0.469482 1441742130 0.364807 0.653137 0.466919 -0.471436 1441742130 0.364807 0.653137 0.466919 -0.471436 1441742130 0.364807 0.653137 0.466919 -0.471436 1441742130 0.364807 0.653137 0.466919 -0.471436 1441742130 0.364807 0.653137 0.466919 -0.471436 1441742130 0.364807 0.653137 0.466919 -0.471436 1441742130 0.364807 0.653137 0.466919 -0.471436 1441742130 0.363708 0.654114 0.463928 -0.473877 1441742130 0.363708 0.654114 0.463928 -0.473877 1441742130 0.363708 0.654114 0.463928 -0.473877 1441742130 0.363708 0.654114 0.463928 -0.473877 1441742130 0.363708 0.654114 0.463928 -0.473877 1441742130 0.362793 0.654480 0.461548 -0.476379 1441742130 0.362793 0.654480 0.461548 -0.476379 1441742130 0.362793 0.654480 0.461548 -0.476379 1441742130 0.362793 0.654480 0.461548 -0.476379 1441742130 0.362793 0.654480 0.461548 -0.476379 1441742130 0.362793 0.654480 0.461548 -0.476379 1441742130 0.362915 0.654297 0.460693 -0.477417 1441742130 0.362915 0.654297 0.460693 -0.477417 1441742130 0.362915 0.654297 0.460693 -0.477417 1441742130 0.362915 0.654297 0.460693 -0.477417 1441742130 0.362915 0.654297 0.460693 -0.477417 1441742130 0.362915 0.654297 0.460693 -0.477417 1441742130 0.362915 0.654297 0.460693 -0.477417 1441742130 0.364624 0.653259 0.461609 -0.476624 1441742130 0.364624 0.653259 0.461609 -0.476624 1441742130 0.364624 0.653259 0.461609 -0.476624 1441742130 0.364624 0.653259 0.461609 -0.476624 1441742130 0.364624 0.653259 0.461609 -0.476624 1441742130 0.364624 0.653259 0.461609 -0.476624 1441742130 0.366943 0.651550 0.464050 -0.474792 1441742130 0.366943 0.651550 0.464050 -0.474792 1441742130 0.366943 0.651550 0.464050 -0.474792 1441742130 0.366943 0.651550 0.464050 -0.474792 1441742130 0.366943 0.651550 0.464050 -0.474792 1441742130 0.366943 0.651550 0.464050 -0.474792 1441742130 0.370056 0.649231 0.467468 -0.472168 1441742130 0.370056 0.649231 0.467468 -0.472168 1441742130 0.370056 0.649231 0.467468 -0.472168 1441742130 0.370056 0.649231 0.467468 -0.472168 1441742130 0.370056 0.649231 0.467468 -0.472168 1441742130 0.370056 0.649231 0.467468 -0.472168 1441742130 0.370056 0.649231 0.467468 -0.472168 1441742130 0.372864 0.647034 0.471130 -0.469360 1441742130 0.372864 0.647034 0.471130 -0.469360 1441742130 0.372864 0.647034 0.471130 -0.469360 1441742130 0.372864 0.647034 0.471130 -0.469360 1441742130 0.372864 0.647034 0.471130 -0.469360 1441742130 0.372864 0.647034 0.471130 -0.469360 1441742130 0.374695 0.645386 0.474121 -0.467102 1441742130 0.374695 0.645386 0.474121 -0.467102 1441742130 0.374695 0.645386 0.474121 -0.467102 1441742130 0.374695 0.645386 0.474121 -0.467102 1441742130 0.374695 0.645386 0.474121 -0.467102 1441742130 0.375061 0.644714 0.476013 -0.465820 1441742130 0.375061 0.644714 0.476013 -0.465820 1441742130 0.375061 0.644714 0.476013 -0.465820 1441742130 0.375061 0.644714 0.476013 -0.465820 1441742130 0.375061 0.644714 0.476013 -0.465820 1441742130 0.375061 0.644714 0.476013 -0.465820 1441742130 0.374023 0.645203 0.475403 -0.466675 1441742130 0.374023 0.645203 0.475403 -0.466675 1441742130 0.374023 0.645203 0.475403 -0.466675 1441742130 0.374023 0.645203 0.475403 -0.466675 1441742130 0.374023 0.645203 0.475403 -0.466675 1441742130 0.374023 0.645203 0.475403 -0.466675 1441742131 0.374023 0.645203 0.475403 -0.466675 1441742131 0.372314 0.646606 0.473206 -0.468262 1441742131 0.372314 0.646606 0.473206 -0.468262 1441742131 0.372314 0.646606 0.473206 -0.468262 1441742131 0.372314 0.646606 0.473206 -0.468262 1441742131 0.372314 0.646606 0.473206 -0.468262 1441742131 0.370483 0.648315 0.470581 -0.470093 1441742131 0.370483 0.648315 0.470581 -0.470093 1441742131 0.370483 0.648315 0.470581 -0.470093 1441742131 0.370483 0.648315 0.470581 -0.470093 1441742131 0.370483 0.648315 0.470581 -0.470093 1441742131 0.370483 0.648315 0.470581 -0.470093 1441742131 0.370483 0.648315 0.470581 -0.470093 1441742131 0.368896 0.649963 0.468140 -0.471497 1441742131 0.368896 0.649963 0.468140 -0.471497 1441742131 0.368896 0.649963 0.468140 -0.471497 1441742131 0.368896 0.649963 0.468140 -0.471497 1441742131 0.368896 0.649963 0.468140 -0.471497 1441742131 0.368286 0.650574 0.467163 -0.471985 1441742131 0.368286 0.650574 0.467163 -0.471985 1441742131 0.368286 0.650574 0.467163 -0.471985 1441742131 0.368286 0.650574 0.467163 -0.471985 1441742131 0.368286 0.650574 0.467163 -0.471985 1441742131 0.368286 0.650574 0.467163 -0.471985 1441742131 0.368286 0.650574 0.467163 -0.471985 1441742131 0.368225 0.650818 0.467163 -0.471741 1441742131 0.368225 0.650818 0.467163 -0.471741 1441742131 0.368225 0.650818 0.467163 -0.471741 1441742131 0.368225 0.650818 0.467163 -0.471741 1441742131 0.368225 0.650818 0.467163 -0.471741 1441742131 0.368225 0.650818 0.467163 -0.471741 1441742131 0.368896 0.650513 0.467224 -0.471558 1441742131 0.368896 0.650513 0.467224 -0.471558 1441742131 0.368896 0.650513 0.467224 -0.471558 1441742131 0.368896 0.650513 0.467224 -0.471558 1441742131 0.368896 0.650513 0.467224 -0.471558 1441742131 0.368896 0.650513 0.467224 -0.471558 1441742131 0.368896 0.650513 0.467224 -0.471558 1441742131 0.370178 0.650024 0.466980 -0.471497 1441742131 0.370178 0.650024 0.466980 -0.471497 1441742131 0.370178 0.650024 0.466980 -0.471497 1441742131 0.370178 0.650024 0.466980 -0.471497 1441742131 0.370178 0.650024 0.466980 -0.471497 1441742131 0.372620 0.648254 0.467712 -0.471313 1441742131 0.372620 0.648254 0.467712 -0.471313 1441742131 0.372620 0.648254 0.467712 -0.471313 1441742131 0.372620 0.648254 0.467712 -0.471313 1441742131 0.372620 0.648254 0.467712 -0.471313 1441742131 0.372620 0.648254 0.467712 -0.471313 1441742131 0.375427 0.646790 0.470093 -0.468689 1441742131 0.375427 0.646790 0.470093 -0.468689 1441742131 0.375427 0.646790 0.470093 -0.468689 1441742131 0.375427 0.646790 0.470093 -0.468689 1441742131 0.375427 0.646790 0.470093 -0.468689 1441742131 0.375427 0.646790 0.470093 -0.468689 1441742131 0.377869 0.645874 0.472290 -0.465759 1441742131 0.377869 0.645874 0.472290 -0.465759 1441742131 0.377869 0.645874 0.472290 -0.465759 1441742131 0.377869 0.645874 0.472290 -0.465759 1441742131 0.377869 0.645874 0.472290 -0.465759 1441742131 0.377869 0.645874 0.472290 -0.465759 1441742131 0.377869 0.645874 0.472290 -0.465759 1441742131 0.378479 0.646179 0.472900 -0.464294 1441742131 0.378479 0.646179 0.472900 -0.464294 1441742131 0.378479 0.646179 0.472900 -0.464294 1441742131 0.378479 0.646179 0.472900 -0.464294 1441742131 0.378479 0.646179 0.472900 -0.464294 1441742131 0.378479 0.646179 0.472900 -0.464294 1441742131 0.377258 0.647827 0.471619 -0.464233 1441742131 0.377258 0.647827 0.471619 -0.464233 1441742131 0.377258 0.647827 0.471619 -0.464233 1441742131 0.377258 0.647827 0.471619 -0.464233 1441742131 0.377258 0.647827 0.471619 -0.464233 1441742131 0.377258 0.647827 0.471619 -0.464233 1441742131 0.375427 0.649780 0.469238 -0.465393 1441742131 0.375427 0.649780 0.469238 -0.465393 1441742131 0.375427 0.649780 0.469238 -0.465393 1441742131 0.375427 0.649780 0.469238 -0.465393 1441742131 0.375427 0.649780 0.469238 -0.465393 1441742131 0.375427 0.649780 0.469238 -0.465393 1441742131 0.372742 0.651550 0.466980 -0.467407 1441742131 0.372742 0.651550 0.466980 -0.467407 1441742131 0.372742 0.651550 0.466980 -0.467407 1441742131 0.372742 0.651550 0.466980 -0.467407 1441742131 0.372742 0.651550 0.466980 -0.467407 1441742131 0.372742 0.651550 0.466980 -0.467407 1441742131 0.370422 0.652771 0.464172 -0.470276 1441742131 0.370422 0.652771 0.464172 -0.470276 1441742131 0.370422 0.652771 0.464172 -0.470276 1441742131 0.370422 0.652771 0.464172 -0.470276 1441742131 0.370422 0.652771 0.464172 -0.470276 1441742131 0.370422 0.652771 0.464172 -0.470276 1441742131 0.368530 0.653809 0.461365 -0.473022 1441742131 0.368530 0.653809 0.461365 -0.473022 1441742131 0.368530 0.653809 0.461365 -0.473022 1441742131 0.368530 0.653809 0.461365 -0.473022 1441742131 0.368530 0.653809 0.461365 -0.473022 1441742131 0.368530 0.653809 0.461365 -0.473022 1441742131 0.367249 0.654297 0.458862 -0.475830 1441742131 0.367249 0.654297 0.458862 -0.475830 1441742131 0.367249 0.654297 0.458862 -0.475830 1441742131 0.367249 0.654297 0.458862 -0.475830 1441742131 0.367249 0.654297 0.458862 -0.475830 1441742131 0.367249 0.654297 0.458862 -0.475830 1441742131 0.367249 0.654297 0.458862 -0.475830 1441742131 0.366577 0.654419 0.457031 -0.477905 1441742131 0.366577 0.654419 0.457031 -0.477905 1441742131 0.366577 0.654419 0.457031 -0.477905 1441742131 0.366577 0.654419 0.457031 -0.477905 1441742131 0.366577 0.654419 0.457031 -0.477905 1441742131 0.366577 0.654419 0.457031 -0.477905 1441742132
[truncated: 200,504 more chars]
