# Supplementary material for: Quaternion-Based Gesture Recognition Using Wireless Wearable Motion Capture Sensors
Source: Sensors (Basel). 2016 Apr 28;16(5):605. doi: 10.3390/s16050605 (PMC4883296; doi:10.3390/s16050605)
Supplement: Supplementary file 1 [file sensors-16-00605-s001.zip › MultiSensorGestureData/P2/5. Block/Training15.txt]

0.419678 0.144531 -0.619629 0.647339 1441742232 0.419678 0.144531 -0.619629 0.647339 1441742232 0.419678 0.144531 -0.619629 0.647339 1441742232 0.419678 0.144531 -0.619629 0.647339 1441742232 0.285217 0.080078 -0.609985 0.734924 1441742232 0.285217 0.080078 -0.609985 0.734924 1441742232 0.285217 0.080078 -0.609985 0.734924 1441742232 0.285217 0.080078 -0.609985 0.734924 1441742232 0.285217 0.080078 -0.609985 0.734924 1441742232 0.285217 0.080078 -0.609985 0.734924 1441742232 0.125854 -0.010559 -0.605347 0.785889 1441742232 0.125854 -0.010559 -0.605347 0.785889 1441742232 0.125854 -0.010559 -0.605347 0.785889 1441742232 -0.039246 -0.100281 -0.595642 0.796021 1441742232 -0.039246 -0.100281 -0.595642 0.796021 1441742232 -0.039246 -0.100281 -0.595642 0.796021 1441742232 -0.039246 -0.100281 -0.595642 0.796021 1441742233 -0.039246 -0.100281 -0.595642 0.796021 1441742233 -0.039246 -0.100281 -0.595642 0.796021 1441742233 -0.039246 -0.100281 -0.595642 0.796021 1441742233 -0.191650 -0.158630 -0.573730 0.780334 1441742233 -0.191650 -0.158630 -0.573730 0.780334 1441742233 -0.191650 -0.158630 -0.573730 0.780334 1441742233 -0.191650 -0.158630 -0.573730 0.780334 1441742233 -0.191650 -0.158630 -0.573730 0.780334 1441742233 -0.307556 -0.190674 -0.550171 0.752563 1441742233 -0.307556 -0.190674 -0.550171 0.752563 1441742233 -0.307556 -0.190674 -0.550171 0.752563 1441742233 -0.307556 -0.190674 -0.550171 0.752563 1441742233 -0.307556 -0.190674 -0.550171 0.752563 1441742233 -0.307556 -0.190674 -0.550171 0.752563 1441742233 -0.369446 -0.209717 -0.511780 0.746765 1441742233 -0.369446 -0.209717 -0.511780 0.746765 1441742233 -0.369446 -0.209717 -0.511780 0.746765 1441742233 -0.369446 -0.209717 -0.511780 0.746765 1441742233 -0.369446 -0.209717 -0.511780 0.746765 1441742233 -0.369446 -0.209717 -0.511780 0.746765 1441742233 -0.387451 -0.211304 -0.503296 0.742981 1441742233 -0.387451 -0.211304 -0.503296 0.742981 1441742233 -0.387451 -0.211304 -0.503296 0.742981 1441742233 -0.387451 -0.211304 -0.503296 0.742981 1441742233 -0.387451 -0.211304 -0.503296 0.742981 1441742233 -0.387451 -0.211304 -0.503296 0.742981 1441742233 -0.387451 -0.211304 -0.503296 0.742981 1441742233 -0.366211 -0.213074 -0.504456 0.752319 1441742233 -0.366211 -0.213074 -0.504456 0.752319 1441742233 -0.366211 -0.213074 -0.504456 0.752319 1441742233 -0.366211 -0.213074 -0.504456 0.752319 1441742233 -0.366211 -0.213074 -0.504456 0.752319 1441742233 -0.366211 -0.213074 -0.504456 0.752319 1441742233 -0.325867 -0.211426 -0.507019 0.769470 1441742233 -0.325867 -0.211426 -0.507019 0.769470 1441742233 -0.325867 -0.211426 -0.507019 0.769470 1441742233 -0.325867 -0.211426 -0.507019 0.769470 1441742233 -0.325867 -0.211426 -0.507019 0.769470 1441742233 -0.325867 -0.211426 -0.507019 0.769470 1441742233 -0.325867 -0.211426 -0.507019 0.769470 1441742233 -0.248413 -0.195129 -0.515625 0.796509 1441742233 -0.134583 -0.159790 -0.550354 0.808350 1441742233 -0.134583 -0.159790 -0.550354 0.808350 1441742233 -0.134583 -0.159790 -0.550354 0.808350 1441742233 -0.134583 -0.159790 -0.550354 0.808350 1441742233 -0.134583 -0.159790 -0.550354 0.808350 1441742233 -0.134583 -0.159790 -0.550354 0.808350 1441742233 -0.134583 -0.159790 -0.550354 0.808350 1441742233 0.014526 -0.103699 -0.599243 0.793640 1441742233 0.014526 -0.103699 -0.599243 0.793640 1441742233 0.014526 -0.103699 -0.599243 0.793640 1441742233 0.182800 -0.028992 -0.606750 0.773010 1441742233 0.182800 -0.028992 -0.606750 0.773010 1441742233 0.182800 -0.028992 -0.606750 0.773010 1441742233 0.182800 -0.028992 -0.606750 0.773010 1441742233 0.182800 -0.028992 -0.606750 0.773010 1441742233 0.353455 0.069336 -0.607544 0.707886 1441742233 0.353455 0.069336 -0.607544 0.707886 1441742233 0.353455 0.069336 -0.607544 0.707886 1441742233 0.353455 0.069336 -0.607544 0.707886 1441742233 0.353455 0.069336 -0.607544 0.707886 1441742233 0.496521 0.168213 -0.617493 0.586365 1441742233 0.496521 0.168213 -0.617493 0.586365 1441742233 0.496521 0.168213 -0.617493 0.586365 1441742233 0.496521 0.168213 -0.617493 0.586365 1441742233 0.496521 0.168213 -0.617493 0.586365 1441742233 0.496521 0.168213 -0.617493 0.586365 1441742233 0.496521 0.168213 -0.617493 0.586365 1441742233 0.611206 0.251282 -0.614319 0.431091 1441742233 0.611206 0.251282 -0.614319 0.431091 1441742233 0.611206 0.251282 -0.614319 0.431091 1441742233 0.611206 0.251282 -0.614319 0.431091 1441742233 0.611206 0.251282 -0.614319 0.431091 1441742233 0.611206 0.251282 -0.614319 0.431091 1441742233 0.688660 0.307983 -0.586609 0.294556 1441742233 0.688660 0.307983 -0.586609 0.294556 1441742233 0.688660 0.307983 -0.586609 0.294556 1441742233 0.688660 0.307983 -0.586609 0.294556 1441742233 0.688660 0.307983 -0.586609 0.294556 1441742233 0.688660 0.307983 -0.586609 0.294556 1441742233 0.715576 0.329590 -0.572632 0.226746 1441742233 0.715576 0.329590 -0.572632 0.226746 1441742233 0.715576 0.329590 -0.572632 0.226746 1441742233 0.715576 0.329590 -0.572632 0.226746 1441742233 0.715576 0.329590 -0.572632 0.226746 1441742233 0.715576 0.329590 -0.572632 0.226746 1441742233 0.715576 0.329590 -0.572632 0.226746 1441742233 0.713257 0.328674 -0.586365 0.198364 1441742233 0.713257 0.328674 -0.586365 0.198364 1441742233 0.713257 0.328674 -0.586365 0.198364 1441742233 0.713257 0.328674 -0.586365 0.198364 1441742233 0.713257 0.328674 -0.586365 0.198364 1441742233 0.713257 0.328674 -0.586365 0.198364 1441742233 0.721069 0.300171 -0.596130 0.185852 1441742233 0.721069 0.300171 -0.596130 0.185852 1441742233 0.721069 0.300171 -0.596130 0.185852 1441742233 0.721069 0.300171 -0.596130 0.185852 1441742233 0.721069 0.300171 -0.596130 0.185852 1441742233 0.721069 0.300171 -0.596130 0.185852 1441742233 0.721069 0.300171 -0.596130 0.185852 1441742233 0.716675 0.288757 -0.598633 0.211121 1441742233 0.716675 0.288757 -0.598633 0.211121 1441742233 0.716675 0.288757 -0.598633 0.211121 1441742233 0.716675 0.288757 -0.598633 0.211121 1441742234 0.716675 0.288757 -0.598633 0.211121 1441742234 0.716675 0.288757 -0.598633 0.211121 1441742234 0.691711 0.281189 -0.607666 0.270447 1441742234 0.691711 0.281189 -0.607666 0.270447 1441742234 0.691711 0.281189 -0.607666 0.270447 1441742234 0.691711 0.281189 -0.607666 0.270447 1441742234 0.691711 0.281189 -0.607666 0.270447 1441742234 0.691711 0.281189 -0.607666 0.270447 1441742234 0.649719 0.248901 -0.623962 0.355713 1441742234 0.649719 0.248901 -0.623962 0.355713 1441742234 0.649719 0.248901 -0.623962 0.355713 1441742234 0.649719 0.248901 -0.623962 0.355713 1441742234 0.649719 0.248901 -0.623962 0.355713 1441742234 0.649719 0.248901 -0.623962 0.355713 1441742234 0.649719 0.248901 -0.623962 0.355713 1441742234 0.581970 0.197571 -0.641907 0.458557 1441742234 0.581970 0.197571 -0.641907 0.458557 1441742234 0.581970 0.197571 -0.641907 0.458557 1441742234 0.581970 0.197571 -0.641907 0.458557 1441742234 0.581970 0.197571 -0.641907 0.458557 1441742234 0.581970 0.197571 -0.641907 0.458557 1441742234 0.581970 0.197571 -0.641907 0.458557 1441742234 0.488220 0.122803 -0.664673 0.552063 1441742234 0.488220 0.122803 -0.664673 0.552063 1441742234 0.488220 0.122803 -0.664673 0.552063 1441742234 0.488220 0.122803 -0.664673 0.552063 1441742234 0.488220 0.122803 -0.664673 0.552063 1441742234 0.488220 0.122803 -0.664673 0.552063 1441742234 0.364807 0.048218 -0.683777 0.630127 1441742234 0.364807 0.048218 -0.683777 0.630127 1441742234 0.364807 0.048218 -0.683777 0.630127 1441742234 0.364807 0.048218 -0.683777 0.630127 1441742234 0.364807 0.048218 -0.683777 0.630127 1441742234 0.221619 -0.019897 -0.678345 0.700256 1441742234 0.221619 -0.019897 -0.678345 0.700256 1441742234 0.221619 -0.019897 -0.678345 0.700256 1441742234 0.221619 -0.019897 -0.678345 0.700256 1441742234 0.221619 -0.019897 -0.678345 0.700256 1441742234 0.067383 -0.074280 -0.631165 0.769104 1441742234 0.067383 -0.074280 -0.631165 0.769104 1441742234 0.067383 -0.074280 -0.631165 0.769104 1441742234 0.067383 -0.074280 -0.631165 0.769104 1441742234 0.067383 -0.074280 -0.631165 0.769104 1441742234 0.067383 -0.074280 -0.631165 0.769104 1441742234 -0.094727 -0.129028 -0.591919 0.789978 1441742234 -0.094727 -0.129028 -0.591919 0.789978 1441742234 -0.094727 -0.129028 -0.591919 0.789978 1441742234 -0.094727 -0.129028 -0.591919 0.789978 1441742234 -0.094727 -0.129028 -0.591919 0.789978 1441742234 -0.094727 -0.129028 -0.591919 0.789978 1441742234 -0.233765 -0.175537 -0.536987 0.791321 1441742234 -0.233765 -0.175537 -0.536987 0.791321 1441742234 -0.233765 -0.175537 -0.536987 0.791321 1441742234 -0.233765 -0.175537 -0.536987 0.791321 1441742234 -0.233765 -0.175537 -0.536987 0.791321 1441742234 -0.233765 -0.175537 -0.536987 0.791321 1441742234 -0.320068 -0.205444 -0.505920 0.774231 1441742234 -0.320068 -0.205444 -0.505920 0.774231 1441742234 -0.320068 -0.205444 -0.505920 0.774231 1441742234 -0.320068 -0.205444 -0.505920 0.774231 1441742234 -0.320068 -0.205444 -0.505920 0.774231 1441742234 -0.320068 -0.205444 -0.505920 0.774231 1441742234 -0.337769 -0.215027 -0.474365 0.783997 1441742234 -0.337769 -0.215027 -0.474365 0.783997 1441742234 -0.337769 -0.215027 -0.474365 0.783997 1441742234 -0.337769 -0.215027 -0.474365 0.783997 1441742234 -0.337769 -0.215027 -0.474365 0.783997 1441742234 -0.337769 -0.215027 -0.474365 0.783997 1441742234 -0.312317 -0.211914 -0.453674 0.807312 1441742234 -0.312317 -0.211914 -0.453674 0.807312 1441742234 -0.312317 -0.211914 -0.453674 0.807312 1441742234 -0.312317 -0.211914 -0.453674 0.807312 1441742234 -0.312317 -0.211914 -0.453674 0.807312 1441742234 -0.312317 -0.211914 -0.453674 0.807312 1441742234 -0.282593 -0.203125 -0.452698 0.820984 1441742234 -0.282593 -0.203125 -0.452698 0.820984 1441742234 -0.282593 -0.203125 -0.452698 0.820984 1441742234 -0.282593 -0.203125 -0.452698 0.820984 1441742234 -0.282593 -0.203125 -0.452698 0.820984 1441742234 -0.282593 -0.203125 -0.452698 0.820984 1441742234 -0.282593 -0.203125 -0.452698 0.820984 1441742234 -0.231079 -0.179993 -0.457458 0.839600 1441742234 -0.231079 -0.179993 -0.457458 0.839600 1441742234 -0.231079 -0.179993 -0.457458 0.839600 1441742234 -0.231079 -0.179993 -0.457458 0.839600 1441742234 -0.231079 -0.179993 -0.457458 0.839600 1441742234 -0.149414 -0.141296 -0.487305 0.848694 1441742234 -0.149414 -0.141296 -0.487305 0.848694 1441742234 -0.149414 -0.141296 -0.487305 0.848694 1441742234 -0.149414 -0.141296 -0.487305 0.848694 1441742234 -0.149414 -0.141296 -0.487305 0.848694 1441742234 -0.149414 -0.141296 -0.487305 0.848694 1441742234 -0.032593 -0.098511 -0.526367 0.843872 1441742234 -0.032593 -0.098511 -0.526367 0.843872 1441742234 -0.032593 -0.098511 -0.526367 0.843872 1441742234 -0.032593 -0.098511 -0.526367 0.843872 1441742234 -0.032593 -0.098511 -0.526367 0.843872 1441742234 -0.032593 -0.098511 -0.526367 0.843872 1441742234 0.113708 -0.026123 -0.557922 0.821655 1441742234 0.113708 -0.026123 -0.557922 0.821655 1441742234 0.113708 -0.026123 -0.557922 0.821655 1441742234 0.113708 -0.026123 -0.557922 0.821655 1441742234 0.113708 -0.026123 -0.557922 0.821655 1441742234 0.113708 -0.026123 -0.557922 0.821655 1441742234 0.282654 0.067932 -0.586731 0.755737 1441742234 0.282654 0.067932 -0.586731 0.755737 1441742234 0.282654 0.067932 -0.586731 0.755737 1441742234 0.282654 0.067932 -0.586731 0.755737 1441742234 0.282654 0.067932 -0.586731 0.755737 1441742235 0.445557 0.170837 -0.586060 0.654785 1441742235 0.445557 0.170837 -0.586060 0.654785 1441742235 0.445557 0.170837 -0.586060 0.654785 1441742235 0.445557 0.170837 -0.586060 0.654785 1441742235 0.445557 0.170837 -0.586060 0.654785 1441742235 0.445557 0.170837 -0.586060 0.654785 1441742235 0.568787 0.286133 -0.567932 0.521545 1441742235 0.568787 0.286133 -0.567932 0.521545 1441742235 0.568787 0.286133 -0.567932 0.521545 1441742235 0.568787 0.286133 -0.567932 0.521545 1441742235 0.568787 0.286133 -0.567932 0.521545 1441742235 0.568787 0.286133 -0.567932 0.521545 1441742235 0.664551 0.381836 -0.526917 0.367310 1441742235 0.664551 0.381836 -0.526917 0.367310 1441742235 0.664551 0.381836 -0.526917 0.367310 1441742235 0.664551 0.381836 -0.526917 0.367310 1441742235 0.664551 0.381836 -0.526917 0.367310 1441742235 0.664551 0.381836 -0.526917 0.367310 1441742235 0.704529 0.433350 -0.491333 0.272705 1441742235 0.704529 0.433350 -0.491333 0.272705 1441742235 0.704529 0.433350 -0.491333 0.272705 1441742235 0.704529 0.433350 -0.491333 0.272705 1441742235 0.704529 0.433350 -0.491333 0.272705 1441742235 0.709412 0.424011 -0.515442 0.226257 1441742235 0.709412 0.424011 -0.515442 0.226257 1441742235 0.709412 0.424011 -0.515442 0.226257 1441742235 0.709412 0.424011 -0.515442 0.226257 1441742235 0.709412 0.424011 -0.515442 0.226257 1441742235 0.709412 0.424011 -0.515442 0.226257 1441742235 0.709412 0.424011 -0.515442 0.226257 1441742235 0.723450 0.387085 -0.538574 0.191650 1441742235 0.723450 0.387085 -0.538574 0.191650 1441742235 0.723450 0.387085 -0.538574 0.191650 1441742235 0.723450 0.387085 -0.538574 0.191650 1441742235 0.723450 0.387085 -0.538574 0.191650 1441742235 0.723450 0.387085 -0.538574 0.191650 1441742235 0.733154 0.355896 -0.552246 0.175598 1441742235 0.733154 0.355896 -0.552246 0.175598 1441742235 0.733154 0.355896 -0.552246 0.175598 1441742235 0.733154 0.355896 -0.552246 0.175598 1441742235 0.733154 0.355896 -0.552246 0.175598 1441742235 0.733154 0.355896 -0.552246 0.175598 1441742235 0.733154 0.355896 -0.552246 0.175598 1441742235 0.719543 0.341187 -0.572937 0.193665 1441742235 0.719543 0.341187 -0.572937 0.193665 1441742235 0.719543 0.341187 -0.572937 0.193665 1441742235 0.719543 0.341187 -0.572937 0.193665 1441742235 0.719543 0.341187 -0.572937 0.193665 1441742235 0.719543 0.341187 -0.572937 0.193665 1441742235 0.695496 0.319641 -0.596558 0.241089 1441742235 0.695496 0.319641 -0.596558 0.241089 1441742235 0.695496 0.319641 -0.596558 0.241089 1441742235 0.695496 0.319641 -0.596558 0.241089 1441742235 0.695496 0.319641 -0.596558 0.241089 1441742235 0.695496 0.319641 -0.596558 0.241089 1441742235 0.659058 0.298218 -0.612244 0.319092 1441742235 0.659058 0.298218 -0.612244 0.319092 1441742235 0.659058 0.298218 -0.612244 0.319092 1441742235 0.659058 0.298218 -0.612244 0.319092 1441742235 0.659058 0.298218 -0.612244 0.319092 1441742235 0.659058 0.298218 -0.612244 0.319092 1441742235 0.659058 0.298218 -0.612244 0.319092 1441742235 0.621643 0.262756 -0.616699 0.405090 1441742235 0.621643 0.262756 -0.616699 0.405090 1441742235 0.621643 0.262756 -0.616699 0.405090 1441742235 0.621643 0.262756 -0.616699 0.405090 1441742235 0.621643 0.262756 -0.616699 0.405090 1441742235 0.621643 0.262756 -0.616699 0.405090 1441742235 0.579956 0.184143 -0.628540 0.484375 1441742235 0.579956 0.184143 -0.628540 0.484375 1441742235 0.579956 0.184143 -0.628540 0.484375 1441742235 0.501892 0.079163 -0.657043 0.556824 1441742235 0.501892 0.079163 -0.657043 0.556824 1441742235 0.501892 0.079163 -0.657043 0.556824 1441742235 0.501892 0.079163 -0.657043 0.556824 1441742235 0.501892 0.079163 -0.657043 0.556824 1441742235 0.501892 0.079163 -0.657043 0.556824 1441742235 0.378296 -0.011597 -0.688477 0.618652 1441742235 0.378296 -0.011597 -0.688477 0.618652 1441742235 0.378296 -0.011597 -0.688477 0.618652 1441742235 0.378296 -0.011597 -0.688477 0.618652 1441742235 0.378296 -0.011597 -0.688477 0.618652 1441742235 0.378296 -0.011597 -0.688477 0.618652 1441742235 0.206360 -0.067566 -0.684021 0.696411 1441742235 0.206360 -0.067566 -0.684021 0.696411 1441742235 0.206360 -0.067566 -0.684021 0.696411 1441742235 0.206360 -0.067566 -0.684021 0.696411 1441742235 0.206360 -0.067566 -0.684021 0.696411 1441742235 0.031921 -0.115295 -0.651184 0.749451 1441742235 0.031921 -0.115295 -0.651184 0.749451 1441742235 0.031921 -0.115295 -0.651184 0.749451 1441742235 0.031921 -0.115295 -0.651184 0.749451 1441742235 0.031921 -0.115295 -0.651184 0.749451 1441742235 0.031921 -0.115295 -0.651184 0.749451 1441742235 -0.138550 -0.172485 -0.603027 0.766418 1441742235 -0.138550 -0.172485 -0.603027 0.766418 1441742235 -0.138550 -0.172485 -0.603027 0.766418 1441742235 -0.138550 -0.172485 -0.603027 0.766418 1441742235 -0.138550 -0.172485 -0.603027 0.766418 1441742235 -0.138550 -0.172485 -0.603027 0.766418 1441742235 -0.281921 -0.234741 -0.521729 0.770264 1441742235 -0.281921 -0.234741 -0.521729 0.770264 1441742235 -0.281921 -0.234741 -0.521729 0.770264 1441742235 -0.281921 -0.234741 -0.521729 0.770264 1441742235 -0.281921 -0.234741 -0.521729 0.770264 1441742236 -0.369629 -0.268066 -0.446594 0.769470 1441742236 -0.369629 -0.268066 -0.446594 0.769470 1441742236 -0.369629 -0.268066 -0.446594 0.769470 1441742236 -0.369629 -0.268066 -0.446594 0.769470 1441742236 -0.372009 -0.256165 -0.423950 0.785034 1441742236 -0.372009 -0.256165 -0.423950 0.785034 1441742236 -0.372009 -0.256165 -0.423950 0.785034 1441742236 -0.372009 -0.256165 -0.423950 0.785034 1441742236 -0.318054 -0.231750 -0.442261 0.805908 1441742236 -0.318054 -0.231750 -0.442261 0.805908 1441742236 -0.318054 -0.231750 -0.442261 0.805908 1441742236 -0.318054 -0.231750 -0.442261 0.805908 1441742236 -0.318054 -0.231750 -0.442261 0.805908 1441742236 -0.318054 -0.231750 -0.442261 0.805908 1441742236 -0.280518 -0.222595 -0.462524 0.811035 1441742236 -0.280518 -0.222595 -0.462524 0.811035 1441742236 -0.280518 -0.222595 -0.462524 0.811035 1441742236 -0.280518 -0.222595 -0.462524 0.811035 1441742236 -0.280518 -0.222595 -0.462524 0.811035 1441742236 -0.280518 -0.222595 -0.462524 0.811035 1441742236 -0.236511 -0.216492 -0.455811 0.830322 1441742236 -0.236511 -0.216492 -0.455811 0.830322 1441742236 -0.236511 -0.216492 -0.455811 0.830322 1441742236 -0.236511 -0.216492 -0.455811 0.830322 1441742236 -0.236511 -0.216492 -0.455811 0.830322 1441742236 -0.236511 -0.216492 -0.455811 0.830322 1441742236 -0.236511 -0.216492 -0.455811 0.830322 1441742236 -0.170166 -0.193726 -0.468567 0.844971 1441742236 -0.170166 -0.193726 -0.468567 0.844971 1441742236 -0.170166 -0.193726 -0.468567 0.844971 1441742236 -0.170166 -0.193726 -0.468567 0.844971 1441742236 -0.170166 -0.193726 -0.468567 0.844971 1441742236 -0.170166 -0.193726 -0.468567 0.844971 1441742236 -0.069702 -0.151489 -0.495972 0.852173 1441742236 -0.069702 -0.151489 -0.495972 0.852173 1441742236 -0.069702 -0.151489 -0.495972 0.852173 1441742236 -0.069702 -0.151489 -0.495972 0.852173 1441742236 -0.069702 -0.151489 -0.495972 0.852173 1441742236 0.060120 -0.092102 -0.534851 0.837769 1441742236 0.060120 -0.092102 -0.534851 0.837769 1441742236 0.060120 -0.092102 -0.534851 0.837769 1441742236 0.060120 -0.092102 -0.534851 0.837769 1441742236 0.060120 -0.092102 -0.534851 0.837769 1441742236 0.060120 -0.092102 -0.534851 0.837769 1441742236 0.218262 -0.014954 -0.560303 0.798828 1441742236 0.218262 -0.014954 -0.560303 0.798828 1441742236 0.218262 -0.014954 -0.560303 0.798828 1441742236 0.218262 -0.014954 -0.560303 0.798828 1441742236 0.398804 0.087280 -0.589294 0.697144 1441742236 0.398804 0.087280 -0.589294 0.697144 1441742236 0.398804 0.087280 -0.589294 0.697144 1441742236 0.398804 0.087280 -0.589294 0.697144 1441742236 0.398804 0.087280 -0.589294 0.697144 1441742236 0.398804 0.087280 -0.589294 0.697144 1441742236 0.558350 0.218201 -0.589661 0.541260 1441742236 0.558350 0.218201 -0.589661 0.541260 1441742236 0.558350 0.218201 -0.589661 0.541260 1441742236 0.558350 0.218201 -0.589661 0.541260 1441742236 0.558350 0.218201 -0.589661 0.541260 1441742236 0.558350 0.218201 -0.589661 0.541260 1441742236 0.656982 0.328186 -0.573730 0.362549 1441742236 0.656982 0.328186 -0.573730 0.362549 1441742236 0.656982 0.328186 -0.573730 0.362549 1441742236 0.656982 0.328186 -0.573730 0.362549 1441742236 0.656982 0.328186 -0.573730 0.362549 1441742236 0.656982 0.328186 -0.573730 0.362549 1441742236 0.698730 0.369751 -0.556946 0.254639 1441742236 0.698730 0.369751 -0.556946 0.254639 1441742236 0.698730 0.369751 -0.556946 0.254639 1441742236 0.698730 0.369751 -0.556946 0.254639 1441742236 0.698730 0.369751 -0.556946 0.254639 1441742236 0.698730 0.369751 -0.556946 0.254639 1441742236 0.698730 0.369751 -0.556946 0.254639 1441742236 0.716431 0.354858 -0.567322 0.197266 1441742236 0.716431 0.354858 -0.567322 0.197266 1441742236 0.716431 0.354858 -0.567322 0.197266 1441742236 0.716431 0.354858 -0.567322 0.197266 1441742236 0.716431 0.354858 -0.567322 0.197266 1441742236 0.716431 0.354858 -0.567322 0.197266 1441742236 0.730103 0.320374 -0.582214 0.159180 1441742236 0.730103 0.320374 -0.582214 0.159180 1441742236 0.730103 0.320374 -0.582214 0.159180 1441742236 0.730103 0.320374 -0.582214 0.159180 1441742236 0.730103 0.320374 -0.582214 0.159180 1441742236 0.730103 0.320374 -0.582214 0.159180 1441742236 0.735657 0.296753 -0.590271 0.149292 1441742236 0.735657 0.296753 -0.590271 0.149292 1441742236 0.735657 0.296753 -0.590271 0.149292 1441742236 0.735657 0.296753 -0.590271 0.149292 1441742236 0.735657 0.296753 -0.590271 0.149292 1441742236 0.735657 0.296753 -0.590271 0.149292 1441742236 0.723938 0.281860 -0.604980 0.174500 1441742236 0.723938 0.281860 -0.604980 0.174500 1441742236 0.723938 0.281860 -0.604980 0.174500 1441742236 0.723938 0.281860 -0.604980 0.174500 1441742236 0.723938 0.281860 -0.604980 0.174500 1441742236 0.723938 0.281860 -0.604980 0.174500 1441742236 0.723938 0.281860 -0.604980 0.174500 1441742236 0.697083 0.263916 -0.625244 0.231262 1441742236 0.697083 0.263916 -0.625244 0.231262 1441742236 0.697083 0.263916 -0.625244 0.231262 1441742236 0.697083 0.263916 -0.625244 0.231262 1441742236 0.697083 0.263916 -0.625244 0.231262 1441742236 0.665100 0.227600 -0.642822 0.304321 1441742237 0.665100 0.227600 -0.642822 0.304321 1441742237 0.665100 0.227600 -0.642822 0.304321 1441742237 0.665100 0.227600 -0.642822 0.304321 1441742237 0.665100 0.227600 -0.642822 0.304321 1441742237 0.665100 0.227600 -0.642822 0.304321 1441742237 0.627136 0.151001 -0.659119 0.386658 1441742237 0.627136 0.151001 -0.659119 0.386658 1441742237 0.627136 0.151001 -0.659119 0.386658 1441742237 0.627136 0.151001 -0.659119 0.386658 1441742237 0.627136 0.151001 -0.659119 0.386658 1441742237 0.627136 0.151001 -0.659119 0.386658 1441742237 0.627136 0.151001 -0.659119 0.386658 1441742237 0.560059 0.074707 -0.678162 0.469910 1441742237 0.560059 0.074707 -0.678162 0.469910 1441742237 0.560059 0.074707 -0.678162 0.469910 1441742237 0.560059 0.074707 -0.678162 0.469910 1441742237 0.560059 0.074707 -0.678162 0.469910 1441742237 0.560059 0.074707 -0.678162 0.469910 1441742237 0.465576 0.026184 -0.688354 0.555603 1441742237 0.465576 0.026184 -0.688354 0.555603 1441742237 0.465576 0.026184 -0.688354 0.555603 1441742237 0.465576 0.026184 -0.688354 0.555603 1441742237 0.465576 0.026184 -0.688354 0.555603 1441742237 0.465576 0.026184 -0.688354 0.555603 1441742237 0.329651 -0.021545 -0.693237 0.640503 1441742237 0.329651 -0.021545 -0.693237 0.640503 1441742237 0.329651 -0.021545 -0.693237 0.640503 1441742237 0.329651 -0.021545 -0.693237 0.640503 1441742237 0.329651 -0.021545 -0.693237 0.640503 1441742237 0.329651 -0.021545 -0.693237 0.640503 1441742237 0.153076 -0.064392 -0.669128 0.724365 1441742237 0.153076 -0.064392 -0.669128 0.724365 1441742237 0.153076 -0.064392 -0.669128 0.724365 1441742237 0.153076 -0.064392 -0.669128 0.724365 1441742237 0.153076 -0.064392 -0.669128 0.724365 1441742237 0.153076 -0.064392 -0.669128 0.724365 1441742237 -0.033691 -0.107971 -0.631714 0.766907 1441742237 -0.033691 -0.107971 -0.631714 0.766907 1441742237 -0.033691 -0.107971 -0.631714 0.766907 1441742237 -0.033691 -0.107971 -0.631714 0.766907 1441742237 -0.033691 -0.107971 -0.631714 0.766907 1441742237 -0.210449 -0.156616 -0.582092 0.769653 1441742237 -0.210449 -0.156616 -0.582092 0.769653 1441742237 -0.210449 -0.156616 -0.582092 0.769653 1441742237 -0.210449 -0.156616 -0.582092 0.769653 1441742237 -0.210449 -0.156616 -0.582092 0.769653 1441742237 -0.210449 -0.156616 -0.582092 0.769653 1441742237 -0.334900 -0.202820 -0.522278 0.757568 1441742237 -0.334900 -0.202820 -0.522278 0.757568 1441742237 -0.334900 -0.202820 -0.522278 0.757568 1441742237 -0.334900 -0.202820 -0.522278 0.757568 1441742237 -0.334900 -0.202820 -0.522278 0.757568 1441742237 -0.334900 -0.202820 -0.522278 0.757568 1441742237 -0.334900 -0.202820 -0.522278 0.757568 1441742237 -0.404297 -0.208435 -0.494446 0.740723 1441742237 -0.404297 -0.208435 -0.494446 0.740723 1441742237 -0.404297 -0.208435 -0.494446 0.740723 1441742237 -0.404297 -0.208435 -0.494446 0.740723 1441742237 -0.404297 -0.208435 -0.494446 0.740723 1441742237 -0.404297 -0.208435 -0.494446 0.740723 1441742237 -0.399963 -0.210327 -0.476624 0.754089 1441742237 -0.399963 -0.210327 -0.476624 0.754089 1441742237 -0.399963 -0.210327 -0.476624 0.754089 1441742237 -0.399963 -0.210327 -0.476624 0.754089 1441742237 -0.399963 -0.210327 -0.476624 0.754089 1441742237 -0.399963 -0.210327 -0.476624 0.754089 1441742237 -0.367126 -0.208801 -0.484741 0.765930 1441742237 -0.367126 -0.208801 -0.484741 0.765930 1441742237 -0.367126 -0.208801 -0.484741 0.765930 1441742237 -0.367126 -0.208801 -0.484741 0.765930 1441742237 -0.367126 -0.208801 -0.484741 0.765930 1441742237 -0.367126 -0.208801 -0.484741 0.765930 1441742237 -0.367126 -0.208801 -0.484741 0.765930 1441742237 -0.321960 -0.209045 -0.484558 0.786072 1441742237 -0.321960 -0.209045 -0.484558 0.786072 1441742237 -0.321960 -0.209045 -0.484558 0.786072 1441742237 -0.321960 -0.209045 -0.484558 0.786072 1441742237 -0.321960 -0.209045 -0.484558 0.786072 1441742237 -0.321960 -0.209045 -0.484558 0.786072 1441742237 -0.250793 -0.189636 -0.493774 0.810791 1441742237 -0.250793 -0.189636 -0.493774 0.810791 1441742237 -0.250793 -0.189636 -0.493774 0.810791 1441742237 -0.250793 -0.189636 -0.493774 0.810791 1441742237 -0.250793 -0.189636 -0.493774 0.810791 1441742237 -0.250793 -0.189636 -0.493774 0.810791 1441742237 -0.250793 -0.189636 -0.493774 0.810791 1441742237 -0.142639 -0.152100 -0.515625 0.831055 1441742237 -0.142639 -0.152100 -0.515625 0.831055 1441742237 -0.142639 -0.152100 -0.515625 0.831055 1441742237 -0.142639 -0.152100 -0.515625 0.831055 1441742237 -0.142639 -0.152100 -0.515625 0.831055 1441742237 0.008850 -0.096008 -0.558350 0.823975 1441742237 0.008850 -0.096008 -0.558350 0.823975 1441742237 0.008850 -0.096008 -0.558350 0.823975 1441742237 0.008850 -0.096008 -0.558350 0.823975 1441742237 0.008850 -0.096008 -0.558350 0.823975 1441742237 0.008850 -0.096008 -0.558350 0.823975 1441742237 0.008850 -0.096008 -0.558350 0.823975 1441742237 0.187012 -0.016846 -0.576782 0.795044 1441742237 0.187012 -0.016846 -0.576782 0.795044 1441742237 0.187012 -0.016846 -0.576782 0.795044 1441742237 0.187012 -0.016846 -0.576782 0.795044 1441742237 0.187012 -0.016846 -0.576782 0.795044 1441742237 0.187012 -0.016846 -0.576782 0.795044 1441742237 0.354004 0.098022 -0.574707 0.731262 1441742237 0.354004 0.098022 -0.574707 0.731262 1441742237 0.354004 0.098022 -0.574707 0.731262 1441742237 0.354004 0.098022 -0.574707 0.731262 1441742237 0.354004 0.098022 -0.574707 0.731262 1441742237 0.354004 0.098022 -0.574707 0.731262 1441742237 0.511169 0.219238 -0.582642 0.592529 1441742237 0.511169 0.219238 -0.582642 0.592529 1441742238 0.511169 0.219238 -0.582642 0.592529 1441742238 0.511169 0.219238 -0.582642 0.592529 1441742238 0.511169 0.219238 -0.582642 0.592529 1441742238 0.511169 0.219238 -0.582642 0.592529 1441742238 0.630676 0.322510 -0.569458 0.417053 1441742238 0.630676 0.322510 -0.569458 0.417053 1441742238 0.630676 0.322510 -0.569458 0.417053 1441742238 0.630676 0.322510 -0.569458 0.417053 1441742238 0.630676 0.322510 -0.569458 0.417053 1441742238 0.630676 0.322510 -0.569458 0.417053 1441742238 0.630676 0.322510 -0.569458 0.417053 1441742238 0.677551 0.385132 -0.546143 0.307068 1441742238 0.677551 0.385132 -0.546143 0.307068 1441742238 0.677551 0.385132 -0.546143 0.307068 1441742238 0.677551 0.385132 -0.546143 0.307068 1441742238 0.677551 0.385132 -0.546143 0.307068 1441742238 0.677551 0.385132 -0.546143 0.307068 1441742238 0.688416 0.396973 -0.549194 0.258606 1441742238 0.688416 0.396973 -0.549194 0.258606 1441742238 0.688416 0.396973 -0.549194 0.258606 1441742238 0.688416 0.396973 -0.549194 0.258606 1441742238 0.688416 0.396973 -0.549194 0.258606 1441742238 0.688416 0.396973 -0.549194 0.258606 1441742238 0.711853 0.362610 -0.563782 0.209534 1441742238 0.711853 0.362610 -0.563782 0.209534 1441742238 0.711853 0.362610 -0.563782 0.209534 1441742238 0.711853 0.362610 -0.563782 0.209534 1441742238 0.711853 0.362610 -0.563782 0.209534 1441742238 0.711853 0.362610 -0.563782 0.209534 1441742238 0.711853 0.362610 -0.563782 0.209534 1441742238 0.732849 0.335327 -0.564209 0.179138 1441742238 0.732849 0.335327 -0.564209 0.179138 1441742238 
0.668945 0.077820 -0.698669 0.241455 1441742242 0.668945 0.077820 -0.698669 0.241455 1441742242 0.665833 0.084229 -0.698425 0.248596 1441742242 0.665833 0.084229 -0.698425 0.248596 1441742242 0.665833 0.084229 -0.698425 0.248596 1441742242 0.665833 0.084229 -0.698425 0.248596 1441742242 0.665833 0.084229 -0.698425 0.248596 1441742242 0.665833 0.084229 -0.698425 0.248596 1441742242 0.662903 0.092102 -0.698364 0.253601 1441742242 0.662903 0.092102 -0.698364 0.253601 1441742242 0.662903 0.092102 -0.698364 0.253601 1441742242 0.662903 0.092102 -0.698364 0.253601 1441742242 0.662903 0.092102 -0.698364 0.253601 1441742242 0.662903 0.092102 -0.698364 0.253601 1441742242 0.660217 0.100403 -0.697327 0.260376 1441742242 0.660217 0.100403 -0.697327 0.260376 1441742242 0.660217 0.100403 -0.697327 0.260376 1441742242 0.660217 0.100403 -0.697327 0.260376 1441742242 0.657959 0.110901 -0.693420 0.272034 1441742242 0.657959 0.110901 -0.693420 0.272034 1441742242 0.657959 0.110901 -0.693420 0.272034 1441742242 0.657959 0.110901 -0.693420 0.272034 1441742242 0.657959 0.110901 -0.693420 0.272034 1441742242 0.655884 0.117371 -0.689941 0.282898 1441742242 0.655884 0.117371 -0.689941 0.282898 1441742242 0.655884 0.117371 -0.689941 0.282898 1441742242 0.655884 0.117371 -0.689941 0.282898 1441742242 0.655884 0.117371 -0.689941 0.282898 1441742242 0.654663 0.116516 -0.689453 0.287109 1441742242 0.654663 0.116516 -0.689453 0.287109 1441742243 0.654663 0.116516 -0.689453 0.287109 1441742243 0.654663 0.116516 -0.689453 0.287109 1441742243 0.654663 0.116516 -0.689453 0.287109 1441742243 0.654968 0.116943 -0.688477 0.288696 1441742243 0.654968 0.116943 -0.688477 0.288696 1441742243 0.654968 0.116943 -0.688477 0.288696 1441742243 0.654968 0.116943 -0.688477 0.288696 1441742243 0.654968 0.116943 -0.688477 0.288696 1441742243 0.654968 0.116943 -0.688477 0.288696 1441742243 0.657349 0.116699 -0.688416 0.283325 1441742243 0.657349 0.116699 -0.688416 0.283325 1441742243 0.657349 0.116699 -0.688416 0.283325 1441742243 0.657349 0.116699 -0.688416 0.283325 1441742243 0.659485 0.111267 -0.691406 0.273132 1441742243 0.659485 0.111267 -0.691406 0.273132 1441742243 0.659485 0.111267 -0.691406 0.273132 1441742243 0.659485 0.111267 -0.691406 0.273132 1441742243 0.659485 0.111267 -0.691406 0.273132 1441742243 0.659851 0.106567 -0.693420 0.269104 1441742243 0.659851 0.106567 -0.693420 0.269104 1441742243 0.659851 0.106567 -0.693420 0.269104 1441742243 0.659851 0.106567 -0.693420 0.269104 1441742243 0.659851 0.106567 -0.693420 0.269104 1441742243 0.658264 0.105713 -0.693298 0.273560 1441742243 0.658264 0.105713 -0.693298 0.273560 1441742243 0.658264 0.105713 -0.693298 0.273560 1441742243 0.658264 0.105713 -0.693298 0.273560 1441742243 0.658264 0.105713 -0.693298 0.273560 1441742243 0.656433 0.108765 -0.692200 0.279541 1441742243 0.656433 0.108765 -0.692200 0.279541 1441742243 0.656433 0.108765 -0.692200 0.279541 1441742243 0.656433 0.108765 -0.692200 0.279541 1441742243 0.656433 0.108765 -0.692200 0.279541 1441742243 0.656433 0.108765 -0.692200 0.279541 1441742243 0.655701 0.110046 -0.691589 0.282166 1441742243 0.655701 0.110046 -0.691589 0.282166 1441742243 0.655701 0.110046 -0.691589 0.282166 1441742243 0.655701 0.110046 -0.691589 0.282166 1441742243 0.655701 0.110046 -0.691589 0.282166 1441742243 0.655701 0.110046 -0.691589 0.282166 1441742243 0.655701 0.109009 -0.693359 0.278137 1441742243 0.655701 0.109009 -0.693359 0.278137 1441742243 0.655701 0.109009 -0.693359 0.278137 1441742243 0.655701 0.109009 -0.693359 0.278137 1441742243 0.655701 0.109009 -0.693359 0.278137 1441742243 0.655701 0.109009 -0.693359 0.278137 1441742243 0.656433 0.104980 -0.695923 0.271606 1441742243 0.656433 0.104980 -0.695923 0.271606 1441742243 0.656433 0.104980 -0.695923 0.271606 1441742243 0.656433 0.104980 -0.695923 0.271606 1441742243 0.656921 0.103149 -0.696594 0.269348 1441742243 0.656921 0.103149 -0.696594 0.269348 1441742243 0.656921 0.103149 -0.696594 0.269348 1441742243 0.656921 0.103149 -0.696594 0.269348 1441742243 0.656921 0.103149 -0.696594 0.269348 1441742243 0.656921 0.103149 -0.696594 0.269348 1441742243 0.657715 0.101624 -0.695984 0.269592 1441742243 0.657715 0.101624 -0.695984 0.269592 1441742243 0.657715 0.101624 -0.695984 0.269592 1441742243 0.657715 0.101624 -0.695984 0.269592 1441742243 0.659424 0.102173 -0.693970 0.270386 1441742243 0.659424 0.102173 -0.693970 0.270386 1441742243 0.659424 0.102173 -0.693970 0.270386 1441742243 0.659424 0.102173 -0.693970 0.270386 1441742243 0.659424 0.102173 -0.693970 0.270386 1441742243 0.659424 0.102173 -0.693970 0.270386 1441742243 0.661255 0.099976 -0.693970 0.266846 1441742243 0.661255 0.099976 -0.693970 0.266846 1441742243 0.661255 0.099976 -0.693970 0.266846 1441742243 0.661255 0.099976 -0.693970 0.266846 1441742243 0.661255 0.099976 -0.693970 0.266846 1441742243 0.664551 0.098755 -0.695557 0.254517 1441742243 0.664551 0.098755 -0.695557 0.254517 1441742243 0.664551 0.098755 -0.695557 0.254517 1441742243 0.664551 0.098755 -0.695557 0.254517 1441742243 0.664551 0.098755 -0.695557 0.254517 1441742243 0.664551 0.098755 -0.695557 0.254517 1441742243 0.667664 0.096924 -0.697205 0.242249 1441742243 0.667664 0.096924 -0.697205 0.242249 1441742243 0.667664 0.096924 -0.697205 0.242249 1441742243 0.667664 0.096924 -0.697205 0.242249 1441742243 0.667664 0.096924 -0.697205 0.242249 1441742243 0.667664 0.096924 -0.697205 0.242249 1441742243 0.668457 0.096008 -0.697266 0.240295 1441742243 0.668457 0.096008 -0.697266 0.240295 1441742243 0.668457 0.096008 -0.697266 0.240295 1441742243 0.668457 0.096008 -0.697266 0.240295 1441742243 0.668457 0.096008 -0.697266 0.240295 1441742243 0.668457 0.096008 -0.697266 0.240295 1441742243 0.666077 0.093933 -0.696899 0.248718 1441742243 0.666077 0.093933 -0.696899 0.248718 1441742243 0.666077 0.093933 -0.696899 0.248718 1441742243 0.666077 0.093933 -0.696899 0.248718 1441742243 0.666077 0.093933 -0.696899 0.248718 1441742243 0.666077 0.093933 -0.696899 0.248718 1441742243 0.664856 0.095337 -0.695435 0.255432 1441742243 0.664856 0.095337 -0.695435 0.255432 1441742243 0.664856 0.095337 -0.695435 0.255432 1441742244 0.664856 0.095337 -0.695435 0.255432 1441742244 0.664856 0.095337 -0.695435 0.255432 1441742244 0.664856 0.095337 -0.695435 0.255432 1441742244 0.665283 0.092468 -0.696411 0.252686 1441742244 0.665283 0.092468 -0.696411 0.252686 1441742244 0.665283 0.092468 -0.696411 0.252686 1441742244 0.665283 0.092468 -0.696411 0.252686 1441742244 0.665283 0.092468 -0.696411 0.252686 1441742244 0.664246 0.090210 -0.697937 0.252136 1441742244 0.664246 0.090210 -0.697937 0.252136 1441742244 0.664246 0.090210 -0.697937 0.252136 1441742244 0.664246 0.090210 -0.697937 0.252136 1441742244 0.662415 0.086975 -0.699463 0.253723 1441742244 0.662415 0.086975 -0.699463 0.253723 1441742244 0.662415 0.086975 -0.699463 0.253723 1441742244 0.660706 0.086548 -0.699341 0.258484 1441742244 0.660706 0.086548 -0.699341 0.258484 1441742244 0.660706 0.086548 -0.699341 0.258484 1441742244 0.660706 0.086548 -0.699341 0.258484 1441742244 0.660706 0.086548 -0.699341 0.258484 1441742244 0.659851 0.088379 -0.698669 0.262024 1441742244 0.659851 0.088379 -0.698669 0.262024 1441742244 0.659851 0.088379 -0.698669 0.262024 1441742244 0.659851 0.088379 -0.698669 0.262024 1441742244 0.659851 0.088379 -0.698669 0.262024 1441742244 0.659790 0.088745 -0.698730 0.261780 1441742244 0.659790 0.088745 -0.698730 0.261780 1441742244 0.659790 0.088745 -0.698730 0.261780 1441742244 0.659790 0.088745 -0.698730 0.261780 1441742244 0.659790 0.088745 -0.698730 0.261780 1441742244 0.659790 0.088745 -0.698730 0.261780 1441742244 0.659790 0.088745 -0.698730 0.261780 1441742244 0.661072 0.085693 -0.699524 0.257507 1441742244 0.661072 0.085693 -0.699524 0.257507 1441742244 0.661072 0.085693 -0.699524 0.257507 1441742244 0.661072 0.085693 -0.699524 0.257507 1441742244 0.661072 0.085693 -0.699524 0.257507 1441742244 0.661072 0.085693 -0.699524 0.257507 1441742244 0.662964 0.079590 -0.701172 0.249878 1441742244 0.662964 0.079590 -0.701172 0.249878 1441742244 0.662964 0.079590 -0.701172 0.249878 1441742244 0.662964 0.079590 -0.701172 0.249878 1441742244 0.662964 0.079590 -0.701172 0.249878 1441742244 0.662964 0.079590 -0.701172 0.249878 1441742244 0.662964 0.079590 -0.701172 0.249878 1441742244 0.664429 0.075439 -0.702148 0.244690 1441742244 0.664429 0.075439 -0.702148 0.244690 1441742244 0.664429 0.075439 -0.702148 0.244690 1441742244 0.664429 0.075439 -0.702148 0.244690 1441742244 0.664429 0.075439 -0.702148 0.244690 1441742244 0.664429 0.075439 -0.702148 0.244690 1441742244 0.665039 0.073792 -0.701660 0.244873 1441742244 0.665039 0.073792 -0.701660 0.244873 1441742244 0.665039 0.073792 -0.701660 0.244873 1441742244 0.665039 0.073792 -0.701660 0.244873 1441742244 0.665039 0.073792 -0.701660 0.244873 1441742244 0.665039 0.073792 -0.701660 0.244873 1441742244 0.665039 0.073792 -0.701660 0.244873 1441742244 0.665710 0.074036 -0.699158 0.250000 1441742244 0.665710 0.074036 -0.699158 0.250000 1441742244 0.665710 0.074036 -0.699158 0.250000 1441742244 0.665710 0.074036 -0.699158 0.250000 1441742244 0.665710 0.074036 -0.699158 0.250000 1441742244 0.665894 0.074280 -0.698181 0.252197 1441742244 0.665894 0.074280 -0.698181 0.252197 1441742244 0.665894 0.074280 -0.698181 0.252197 1441742244 0.665894 0.074280 -0.698181 0.252197 1441742244 0.665894 0.074280 -0.698181 0.252197 1441742244 0.665894 0.074280 -0.698181 0.252197 1441742244 0.665222 0.074402 -0.698914 0.252014 1441742244 0.665222 0.074402 -0.698914 0.252014 1441742244 0.665222 0.074402 -0.698914 0.252014 1441742244 0.665222 0.074402 -0.698914 0.252014 1441742244 0.665222 0.074402 -0.698914 0.252014 1441742244 0.665222 0.074402 -0.698914 0.252014 1441742244 0.662903 0.078064 -0.698853 0.256958 1441742244 0.662903 0.078064 -0.698853 0.256958 1441742244 0.662903 0.078064 -0.698853 0.256958 1441742244 0.662903 0.078064 -0.698853 0.256958 1441742244 0.662903 0.078064 -0.698853 0.256958 1441742244 0.662903 0.078064 -0.698853 0.256958 1441742244 0.660522 0.082886 -0.697510 0.265198 1441742244 0.660522 0.082886 -0.697510 0.265198 1441742244 0.660522 0.082886 -0.697510 0.265198 1441742244 0.660522 0.082886 -0.697510 0.265198 1441742244 0.660522 0.082886 -0.697510 0.265198 1441742244 0.659790 0.084961 -0.696716 0.268372 1441742244 0.659790 0.084961 -0.696716 0.268372 1441742244 0.659790 0.084961 -0.696716 0.268372 1441742244 0.659790 0.084961 -0.696716 0.268372 1441742244 0.659790 0.084961 -0.696716 0.268372 1441742244 0.659790 0.084961 -0.696716 0.268372 1441742244 0.660278 0.081604 -0.698425 0.263794 1441742244 0.660278 0.081604 -0.698425 0.263794 1441742244 0.660278 0.081604 -0.698425 0.263794 1441742244 0.660278 0.081604 -0.698425 0.263794 1441742244 0.660278 0.081604 -0.698425 0.263794 1441742244 0.660278 0.081604 -0.698425 0.263794 1441742244 0.661316 0.077759 -0.699768 0.258667 1441742244 0.661316 0.077759 -0.699768 0.258667 1441742244 0.661316 0.077759 -0.699768 0.258667 1441742245 0.661316 0.077759 -0.699768 0.258667 1441742245 0.661316 0.077759 -0.699768 0.258667 1441742245 0.662842 0.075012 -0.700073 0.254822 1441742245 0.662842 0.075012 -0.700073 0.254822 1441742245 0.662842 0.075012 -0.700073 0.254822 1441742245 0.662842 0.075012 -0.700073 0.254822 1441742245 0.662842 0.075012 -0.700073 0.254822 1441742245 0.662842 0.075012 -0.700073 0.254822 1441742245 0.666199 0.073181 -0.698730 0.250183 1441742245 0.666199 0.073181 -0.698730 0.250183 1441742245 0.666199 0.073181 -0.698730 0.250183 1441742245 0.666199 0.073181 -0.698730 0.250183 1441742245 0.666199 0.073181 -0.698730 0.250183 1441742245 0.666199 0.073181 -0.698730 0.250183 1441742245 0.668640 0.067078 -0.698608 0.245667 1441742245 0.668640 0.067078 -0.698608 0.245667 1441742245 0.668640 0.067078 -0.698608 0.245667 1441742245 0.668640 0.067078 -0.698608 0.245667 1441742245 0.668640 0.067078 -0.698608 0.245667 1441742245 0.668640 0.067078 -0.698608 0.245667 1441742245 0.669739 0.065674 -0.699158 0.241455 1441742245 0.669739 0.065674 -0.699158 0.241455 1441742245 0.669739 0.065674 -0.699158 0.241455 1441742245 0.669739 0.065674 -0.699158 0.241455 1441742245 0.669739 0.065674 -0.699158 0.241455 1441742245 0.669739 0.065674 -0.699158 0.241455 1441742245 0.671753 0.068176 -0.700439 0.231079 1441742245 0.671753 0.068176 -0.700439 0.231079 1441742245 0.671753 0.068176 -0.700439 0.231079 1441742245 0.671753 0.068176 -0.700439 0.231079 1441742245 0.671753 0.068176 -0.700439 0.231079 1441742245 0.671753 0.068176 -0.700439 0.231079 1441742245 0.673828 0.070251 -0.700562 0.223999 1441742245 0.673828 0.070251 -0.700562 0.223999 1441742245 0.673828 0.070251 -0.700562 0.223999 1441742245 0.673828 0.070251 -0.700562 0.223999 1441742245 0.673828 0.070251 -0.700562 0.223999 1441742245 0.673828 0.070251 -0.700562 0.223999 1441742245 0.671143 0.072205 -0.700195 0.232483 1441742245 0.671143 0.072205 -0.700195 0.232483 1441742245 0.671143 0.072205 -0.700195 0.232483 1441742245 0.671143 0.072205 -0.700195 0.232483 1441742245 0.671143 0.072205 -0.700195 0.232483 1441742245 0.671143 0.072205 -0.700195 0.232483 1441742245 0.667725 0.077881 -0.697815 0.247131 1441742245 0.667725 0.077881 -0.697815 0.247131 1441742245 0.667725 0.077881 -0.697815 0.247131 1441742245 0.667725 0.077881 -0.697815 0.247131 1441742245 0.667725 0.077881 -0.697815 0.247131 1441742245 0.667725 0.077881 -0.697815 0.247131 1441742245 0.667908 0.080261 -0.696106 0.250671 1441742245 0.667908 0.080261 -0.696106 0.250671 1441742245 0.667908 0.080261 -0.696106 0.250671 1441742245 0.667908 0.080261 -0.696106 0.250671 1441742245 0.667908 0.080261 -0.696106 0.250671 1441742245 0.667908 0.080261 -0.696106 0.250671 1441742245 0.667908 0.080261 -0.696106 0.250671 1441742245 0.666931 0.078369 -0.697449 0.250305 1441742245 0.666931 0.078369 -0.697449 0.250305 1441742245 0.666931 0.078369 -0.697449 0.250305 1441742245 0.666931 0.078369 -0.697449 0.250305 1441742245 0.666931 0.078369 -0.697449 0.250305 1441742245 0.666931 0.078369 -0.697449 0.250305 1441742245 0.664734 0.078613 -0.698120 0.254028 1441742245 0.664734 0.078613 -0.698120 0.254028 1441742245 0.664734 0.078613 -0.698120 0.254028 1441742245 0.664734 0.078613 -0.698120 0.254028 1441742245 0.664734 0.078613 -0.698120 0.254028 1441742245 0.664734 0.078613 -0.698120 0.254028 1441742245 0.662842 0.078979 -0.698120 0.258911 1441742245 0.662842 0.078979 -0.698120 0.258911 1441742245 0.662842 0.078979 -0.698120 0.258911 1441742245 0.662842 0.078979 -0.698120 0.258911 1441742245 0.662842 0.078979 -0.698120 0.258911 1441742245 0.661682 0.082764 -0.696472 0.265015 1441742245 0.661682 0.082764 -0.696472 0.265015 1441742245 0.661682 0.082764 -0.696472 0.265015 1441742245 0.661682 0.082764 -0.696472 0.265015 1441742245 0.661682 0.082764 -0.696472 0.265015 1441742245 0.661682 0.082764 -0.696472 0.265015 1441742245 0.661499 0.086548 -0.694824 0.268616 1441742245 0.661499 0.086548 -0.694824 0.268616 1441742245 0.661499 0.086548 -0.694824 0.268616 1441742245 0.661499 0.086548 -0.694824 0.268616 1441742245 0.661499 0.086548 -0.694824 0.268616 1441742245 0.661499 0.086548 -0.694824 0.268616 1441742245 0.662476 0.088318 -0.693481 0.269104 1441742245 0.662476 0.088318 -0.693481 0.269104 1441742245 0.662476 0.088318 -0.693481 0.269104 1441742245 0.662476 0.088318 -0.693481 0.269104 1441742245 0.662476 0.088318 -0.693481 0.269104 1441742245 0.662476 0.088318 -0.693481 0.269104 1441742245 0.662476 0.088318 -0.693481 0.269104 1441742245 0.663269 0.089172 -0.693420 0.266968 1441742245 0.663269 0.089172 -0.693420 0.266968 1441742245 0.663269 0.089172 -0.693420 0.266968 1441742245 0.663269 0.089172 -0.693420 0.266968 1441742245 0.663269 0.089172 -0.693420 0.266968 1441742245 0.663269 0.089172 -0.693420 0.266968 1441742245 0.664246 0.090759 -0.693054 0.265015 1441742245 0.664246 0.090759 -0.693054 0.265015 1441742245 0.664246 0.090759 -0.693054 0.265015 1441742245 0.664246 0.090759 -0.693054 0.265015 1441742245 0.664246 0.090759 -0.693054 0.265015 1441742245 0.664246 0.090759 -0.693054 0.265015 1441742245 0.665039 0.089294 -0.693237 0.262939 1441742245 0.665039 0.089294 -0.693237 0.262939 1441742245 0.665039 0.089294 -0.693237 0.262939 1441742245 0.665039 0.089294 -0.693237 0.262939 1441742246 0.665039 0.089294 -0.693237 0.262939 1441742246 0.666138 0.088257 -0.693054 0.261047 1441742246 0.666138 0.088257 -0.693054 0.261047 1441742246 0.666138 0.088257 -0.693054 0.261047 1441742246 0.666138 0.088257 -0.693054 0.261047 1441742246 0.666138 0.088257 -0.693054 0.261047 1441742246 0.666138 0.088257 -0.693054 0.261047 1441742246 0.667542 0.087402 -0.692444 0.259399 1441742246 0.667542 0.087402 -0.692444 0.259399 1441742246 0.667542 0.087402 -0.692444 0.259399 1441742246 0.667542 0.087402 -0.692444 0.259399 1441742246 0.667969 0.086853 -0.692139 0.259216 1441742246 0.667969 0.086853 -0.692139 0.259216 1441742246 0.667969 0.086853 -0.692139 0.259216 1441742246 0.667969 0.086853 -0.692139 0.259216 1441742246 0.667969 0.086853 -0.692139 0.259216 1441742246 0.667969 0.086853 -0.692139 0.259216 1441742246 0.667969 0.086853 -0.692139 0.259216 1441742246 0.667175 0.086731 -0.691895 0.262085 1441742246 0.667175 0.086731 -0.691895 0.262085 1441742246 0.667175 0.086731 -0.691895 0.262085 1441742246 0.667175 0.086731 -0.691895 0.262085 1441742246 0.667175 0.086731 -0.691895 0.262085 1441742246 0.667175 0.086731 -0.691895 0.262085 1441742246 0.666565 0.086609 -0.692139 0.262939 1441742246 0.666565 0.086609 -0.692139 0.262939 1441742246 0.666565 0.086609 -0.692139 0.262939 1441742246 0.666565 0.086609 -0.692139 0.262939 1441742246 0.666565 0.086609 -0.692139 0.262939 1441742246 0.666565 0.086609 -0.692139 0.262939 1441742246 0.666077 0.085388 -0.692871 0.262573 1441742246 0.666077 0.085388 -0.692871 0.262573 1441742246 0.666077 0.085388 -0.692871 0.262573 1441742246 0.666077 0.085388 -0.692871 0.262573 1441742246 0.666077 0.085388 -0.692871 0.262573 1441742246 0.666077 0.085388 -0.692871 0.262573 1441742246 0.665771 0.084412 -0.693665 0.261475 1441742246 0.665771 0.084412 -0.693665 0.261475 1441742246 0.665771 0.084412 -0.693665 0.261475 1441742246 0.665771 0.084412 -0.693665 0.261475 1441742246 0.665771 0.084412 -0.693665 0.261475 1441742246 0.665771 0.084412 -0.693665 0.261475 1441742246 0.665771 0.083740 -0.694092 0.260681 1441742246 0.665771 0.083740 -0.694092 0.260681 1441742246 0.665771 0.083740 -0.694092 0.260681 1441742246 0.665771 0.083740 -0.694092 0.260681 1441742246 0.665771 0.083740 -0.694092 0.260681 1441742246 0.665771 0.083740 -0.694092 0.260681 1441742246 0.666077 0.084534 -0.693665 0.260803 1441742246 0.666077 0.084534 -0.693665 0.260803 1441742246 0.666077 0.084534 -0.693665 0.260803 1441742246 0.666077 0.084534 -0.693665 0.260803 1441742246 0.666077 0.084534 -0.693665 0.260803 1441742246 0.667419 0.085266 -0.692078 0.261230 1441742246 0.667419 0.085266 -0.692078 0.261230 1441742246 0.667419 0.085266 -0.692078 0.261230 1441742246 0.667419 0.085266 -0.692078 0.261230 1441742246 0.667419 0.085266 -0.692078 0.261230 1441742246 0.669373 0.081909 -0.689209 0.264893 1441742246 0.669373 0.081909 -0.689209 0.264893 1441742246 0.669373 0.081909 -0.689209 0.264893 1441742246 0.669373 0.081909 -0.689209 0.264893 1441742246 0.669373 0.081909 -0.689209 0.264893 1441742246 0.669373 0.081909 -0.689209 0.264893 1441742246 0.670654 0.070557 -0.688904 0.265930 1441742246 0.670654 0.070557 -0.688904 0.265930 1441742246 0.670654 0.070557 -0.688904 0.265930 1441742246 0.670654 0.070557 -0.688904 0.265930 1441742246 0.670654 0.070557 -0.688904 0.265930 1441742246 0.670654 0.070557 -0.688904 0.265930 1441742246 0.670776 0.072937 -0.688843 0.264893 1441742246 0.670776 0.072937 -0.688843 0.264893 1441742246 0.670776 0.072937 -0.688843 0.264893 1441742246 0.670776 0.072937 -0.688843 0.264893 1441742246 0.670776 0.072937 -0.688843 0.264893 1441742246 0.670776 0.072937 -0.688843 0.264893 1441742246 0.671265 0.085449 -0.688965 0.259644 1441742246 0.671265 0.085449 -0.688965 0.259644 1441742246 0.671265 0.085449 -0.688965 0.259644 1441742246 0.671265 0.085449 -0.688965 0.259644 1441742246 0.671265 0.085449 -0.688965 0.259644 1441742246 0.671265 0.085449 -0.688965 0.259644 1441742246 0.670105 0.101257 -0.688110 0.259155 1441742246 0.670105 0.101257 -0.688110 0.259155 1441742246 0.670105 0.101257 -0.688110 0.259155 1441742246 0.670105 0.101257 -0.688110 0.259155 1441742246 0.670105 0.101257 -0.688110 0.259155 1441742246 0.666321 0.102173 -0.691284 0.260254 1441742246 0.666321 0.102173 -0.691284 0.260254 1441742246 0.666321 0.102173 -0.691284 0.260254 1441742246 0.666321 0.102173 -0.691284 0.260254 1441742246 0.666321 0.102173 -0.691284 0.260254 1441742246 0.666321 0.102173 -0.691284 0.260254 1441742246 0.660828 0.106201 -0.690674 0.273743 1441742246 0.660828 0.106201 -0.690674 0.273743 1441742246 0.660828 0.106201 -0.690674 0.273743 1441742246 0.660828 0.106201 -0.690674 0.273743 1441742246 0.660828 0.106201 -0.690674 0.273743 1441742246 0.660828 0.106201 -0.690674 0.273743 1441742246 0.658508 0.110779 -0.688904 0.281921 1441742246 0.658508 0.110779 -0.688904 0.281921 1441742246 0.658508 0.110779 -0.688904 0.281921 1441742246 0.658508 0.110779 -0.688904 0.281921 1441742246 0.658508 0.110779 -0.688904 0.281921 1441742247 0.658508 0.110779 -0.688904 0.281921 1441742247 0.657043 0.110107 -0.688843 0.285767 1441742247 0.657043 0.110107 -0.688843 0.285767 1441742247 0.657043 0.110107 -0.688843 0.285767 1441742247 0.657043 0.110107 -0.688843 0.285767 1441742247 0.657043 0.110107 -0.688843 0.285767 1441742247 0.655823 0.107178 -0.688965 0.289368 1441742247 0.655823 0.107178 -0.688965 0.289368 1441742247 0.655823 0.107178 -0.688965 0.289368 1441742247 0.655823 0.107178 -0.688965 0.289368 1441742247 0.655823 0.107178 -0.688965 0.289368 1441742247 0.654480 0.104675 -0.689819 0.291260 1441742247 0.654480 0.104675 -0.689819 0.291260 1441742247 0.654480 0.104675 -0.689819 0.291260 1441742247 0.654480 0.104675 -0.689819 0.291260 1441742247 0.654480 0.104675 -0.689819 0.291260 1441742247 0.654480 0.104675 -0.689819 0.291260 1441742247 0.654602 0.106812 -0.689453 0.291016 1441742247 0.654602 0.106812 -0.689453 0.291016 1441742247 0.654602 0.106812 -0.689453 0.291016 1441742247 0.654602 0.106812 -0.689453 0.291016 1441742247 0.654602 0.106812 -0.689453 0.291016 1441742247 0.657410 0.101807 -0.690613 0.283630 1441742247 0.657410 0.101807 -0.690613 0.283630 1441742247 0.657410 0.101807 -0.690613 0.283630 1441742247 0.657410 0.101807 -0.690613 0.283630 1441742247 0.657410 0.101807 -0.690613 0.283630 1441742247 0.657410 0.101807 -0.690613 0.283630 1441742247 0.659119 0.096313 -0.691101 0.280518 1441742247 0.659119 0.096313 -0.691101 0.280518 1441742247 0.659119 0.096313 -0.691101 0.280518 1441742247 0.659119 0.096313 -0.691101 0.280518 1441742247 0.659119 0.096313 -0.691101 0.280518 1441742247 0.659119 0.096313 -0.691101 0.280518 1441742247 0.660889 0.088379 -0.691650 0.277405 1441742247 0.660889 0.088379 -0.691650 0.277405 1441742247 0.660889 0.088379 -0.691650 0.277405 1441742247 0.660889 0.088379 -0.691650 0.277405 1441742247 0.660889 0.088379 -0.691650 0.277405 1441742247 0.660889 0.088379 -0.691650 0.277405 1441742247 0.663330 0.079956 -0.692871 0.271240 1441742247 0.663330 0.079956 -0.692871 0.271240 1441742247 0.663330 0.079956 -0.692871 0.271240 1441742247 0.663330 0.079956 -0.692871 0.271240 1441742247 0.663330 0.079956 -0.692871 0.271240 1441742247 0.663330 0.079956 -0.692871 0.271240 1441742247 0.665894 0.071716 -0.694763 0.262268 1441742247 0.665894 0.071716 -0.694763 0.262268 1441742247 0.665894 0.071716 -0.694763 0.262268 1441742247 0.665894 0.071716 -0.694763 0.262268 1441742247 0.665894 0.071716 -0.694763 0.262268 1441742247 0.665894 0.071716 -0.694763 0.262268 1441742247 0.666443 0.069275 -0.696045 0.257996 1441742247 0.666443 0.069275 -0.696045 0.257996 1441742247 0.666443 0.069275 -0.696045 0.257996 1441742247 0.666443 0.069275 -0.696045 0.257996 1441742247 0.666443 0.069275 -0.696045 0.257996 1441742247 0.666443 0.069275 -0.696045 0.257996 1441742247 0.666260 0.071228 -0.695801 0.258606 1441742247 0.666260 0.071228 -0.695801 0.258606 1441742247 0.666260 0.071228 -0.695801 0.258606 1441742247 0.666260 0.071228 -0.695801 0.258606 1441742247 0.666260 0.071228 -0.695801 0.258606 1441742247 0.666260 0.071228 -0.695801 0.258606 1441742247 0.664917 0.072449 -0.696045 0.261047 1441742247 0.664917 0.072449 -0.696045 0.261047 1441742247 0.664917 0.072449 -0.696045 0.261047 1441742247 0.664917 0.072449 -0.696045 0.261047 1441742247 0.664917 0.072449 -0.696045 0.261047 1441742247 0.663025 0.077332 -0.694519 0.268311 1441742247 0.663025 0.077332 -0.694519 0.268311 1441742247 0.663025 0.077332 -0.694519 0.268311 1441742247 0.663025 0.077332 -0.694519 0.268311 1441742247 0.663025 0.077332 -0.694519 0.268311 1441742247 0.662354 0.082520 -0.693054 0.272339 1441742247 0.662354 0.082520 -0.693054 0.272339 1441742247 0.662354 0.082520 -0.693054 0.272339 1441742247 0.662354 0.082520 -0.693054 0.272339 1441742247 0.662354 0.082520 -0.693054 0.272339 1441742247 0.662354 0.082520 -0.693054 0.272339 1441742247 0.663147 0.084045 -0.693237 0.269287 1441742247 0.663147 0.084045 -0.693237 0.269287 1441742247 0.663147 0.084045 -0.693237 0.269287 1441742247 0.663147 0.084045 -0.693237 0.269287 1441742247 0.663147 0.084045 -0.693237 0.269287 1441742247 0.663147 0.084045 -0.693237 0.269287 1441742247 0.663513 0.087036 -0.692932 0.268372 1441742247 0.663513 0.087036 -0.692932 0.268372 1441742247 0.663513 0.087036 -0.692932 0.268372 1441742247 0.663513 0.087036 -0.692932 0.268372 1441742247 0.664124 0.093506 -0.690430 0.271057 1441742247 0.664124 0.093506 -0.690430 0.271057 1441742247 0.664124 0.093506 -0.690430 0.271057 1441742247 0.664124 0.093506 -0.690430 0.271057 1441742247 0.664124 0.093506 -0.690430 0.271057 1441742247 
0.526184 0.047485 -0.669495 0.522217 1441742251 0.526184 0.047485 -0.669495 0.522217 1441742251 0.422852 -0.000366 -0.647461 0.633972 1441742251 0.422852 -0.000366 -0.647461 0.633972 1441742251 0.422852 -0.000366 -0.647461 0.633972 1441742251 0.422852 -0.000366 -0.647461 0.633972 1441742251 0.422852 -0.000366 -0.647461 0.633972 1441742251 0.422852 -0.000366 -0.647461 0.633972 1441742251 0.299072 -0.067078 -0.618225 0.723755 1441742251 0.299072 -0.067078 -0.618225 0.723755 1441742251 0.299072 -0.067078 -0.618225 0.723755 1441742251 0.299072 -0.067078 -0.618225 0.723755 1441742251 0.299072 -0.067078 -0.618225 0.723755 1441742251 0.299072 -0.067078 -0.618225 0.723755 1441742251 0.145325 -0.135681 -0.591431 0.781433 1441742251 0.145325 -0.135681 -0.591431 0.781433 1441742251 0.145325 -0.135681 -0.591431 0.781433 1441742251 0.145325 -0.135681 -0.591431 0.781433 1441742251 0.145325 -0.135681 -0.591431 0.781433 1441742251 0.145325 -0.135681 -0.591431 0.781433 1441742251 -0.029358 -0.188354 -0.550781 0.812561 1441742251 -0.029358 -0.188354 -0.550781 0.812561 1441742251 -0.029358 -0.188354 -0.550781 0.812561 1441742251 -0.029358 -0.188354 -0.550781 0.812561 1441742251 -0.029358 -0.188354 -0.550781 0.812561 1441742251 -0.029358 -0.188354 -0.550781 0.812561 1441742251 -0.029358 -0.188354 -0.550781 0.812561 1441742251 -0.204407 -0.230774 -0.544006 0.780396 1441742251 -0.204407 -0.230774 -0.544006 0.780396 1441742251 -0.204407 -0.230774 -0.544006 0.780396 1441742251 -0.204407 -0.230774 -0.544006 0.780396 1441742251 -0.204407 -0.230774 -0.544006 0.780396 1441742252 -0.204407 -0.230774 -0.544006 0.780396 1441742252 -0.300964 -0.243286 -0.519043 0.762146 1441742252 -0.300964 -0.243286 -0.519043 0.762146 1441742252 -0.300964 -0.243286 -0.519043 0.762146 1441742252 -0.300964 -0.243286 -0.519043 0.762146 1441742252 -0.300964 -0.243286 -0.519043 0.762146 1441742252 -0.300964 -0.243286 -0.519043 0.762146 1441742252 -0.329834 -0.264099 -0.511230 0.748413 1441742252 -0.329834 -0.264099 -0.511230 0.748413 1441742252 -0.329834 -0.264099 -0.511230 0.748413 1441742252 -0.329834 -0.264099 -0.511230 0.748413 1441742252 -0.296631 -0.271851 -0.505005 0.763611 1441742252 -0.296631 -0.271851 -0.505005 0.763611 1441742252 -0.296631 -0.271851 -0.505005 0.763611 1441742252 -0.296631 -0.271851 -0.505005 0.763611 1441742252 -0.296631 -0.271851 -0.505005 0.763611 1441742252 -0.296631 -0.271851 -0.505005 0.763611 1441742252 -0.245667 -0.270386 -0.507263 0.780518 1441742252 -0.245667 -0.270386 -0.507263 0.780518 1441742252 -0.245667 -0.270386 -0.507263 0.780518 1441742252 -0.245667 -0.270386 -0.507263 0.780518 1441742252 -0.245667 -0.270386 -0.507263 0.780518 1441742252 -0.245667 -0.270386 -0.507263 0.780518 1441742252 -0.169006 -0.247498 -0.517700 0.801331 1441742252 -0.169006 -0.247498 -0.517700 0.801331 1441742252 -0.169006 -0.247498 -0.517700 0.801331 1441742252 -0.169006 -0.247498 -0.517700 0.801331 1441742252 -0.169006 -0.247498 -0.517700 0.801331 1441742252 -0.169006 -0.247498 -0.517700 0.801331 1441742252 -0.048096 -0.208191 -0.519470 0.827332 1441742252 -0.048096 -0.208191 -0.519470 0.827332 1441742252 -0.048096 -0.208191 -0.519470 0.827332 1441742252 -0.048096 -0.208191 -0.519470 0.827332 1441742252 -0.048096 -0.208191 -0.519470 0.827332 1441742252 -0.048096 -0.208191 -0.519470 0.827332 1441742252 0.094116 -0.145447 -0.571411 0.802185 1441742252 0.094116 -0.145447 -0.571411 0.802185 1441742252 0.094116 -0.145447 -0.571411 0.802185 1441742252 0.094116 -0.145447 -0.571411 0.802185 1441742252 0.094116 -0.145447 -0.571411 0.802185 1441742252 0.094116 -0.145447 -0.571411 0.802185 1441742252 0.257935 -0.072876 -0.611206 0.744690 1441742252 0.257935 -0.072876 -0.611206 0.744690 1441742252 0.257935 -0.072876 -0.611206 0.744690 1441742252 0.257935 -0.072876 -0.611206 0.744690 1441742252 0.257935 -0.072876 -0.611206 0.744690 1441742252 0.257935 -0.072876 -0.611206 0.744690 1441742252 0.424683 0.022522 -0.621033 0.658325 1441742252 0.424683 0.022522 -0.621033 0.658325 1441742252 0.424683 0.022522 -0.621033 0.658325 1441742252 0.424683 0.022522 -0.621033 0.658325 1441742252 0.424683 0.022522 -0.621033 0.658325 1441742252 0.563232 0.115051 -0.619080 0.534973 1441742252 0.563232 0.115051 -0.619080 0.534973 1441742252 0.563232 0.115051 -0.619080 0.534973 1441742252 0.563232 0.115051 -0.619080 0.534973 1441742252 0.563232 0.115051 -0.619080 0.534973 1441742252 0.630188 0.203796 -0.619629 0.421082 1441742252 0.630188 0.203796 -0.619629 0.421082 1441742252 0.630188 0.203796 -0.619629 0.421082 1441742252 0.630188 0.203796 -0.619629 0.421082 1441742252 0.630188 0.203796 -0.619629 0.421082 1441742252 0.630188 0.203796 -0.619629 0.421082 1441742252 0.664795 0.277771 -0.614807 0.320679 1441742252 0.664795 0.277771 -0.614807 0.320679 1441742252 0.664795 0.277771 -0.614807 0.320679 1441742252 0.664795 0.277771 -0.614807 0.320679 1441742252 0.682251 0.330383 -0.594238 0.268799 1441742252 0.682251 0.330383 -0.594238 0.268799 1441742252 0.682251 0.330383 -0.594238 0.268799 1441742252 0.682251 0.330383 -0.594238 0.268799 1441742252 0.682251 0.330383 -0.594238 0.268799 1441742252 0.682251 0.330383 -0.594238 0.268799 1441742252 0.694031 0.335388 -0.591553 0.236389 1441742252 0.694031 0.335388 -0.591553 0.236389 1441742252 0.694031 0.335388 -0.591553 0.236389 1441742252 0.694031 0.335388 -0.591553 0.236389 1441742252 0.694031 0.335388 -0.591553 0.236389 1441742252 0.694031 0.335388 -0.591553 0.236389 1441742252 0.695923 0.310181 -0.606384 0.227356 1441742252 0.695923 0.310181 -0.606384 0.227356 1441742252 0.695923 0.310181 -0.606384 0.227356 1441742252 0.695923 0.310181 -0.606384 0.227356 1441742252 0.695923 0.310181 -0.606384 0.227356 1441742252 0.695923 0.310181 -0.606384 0.227356 1441742252 0.689575 0.282715 -0.618225 0.249695 1441742252 0.689575 0.282715 -0.618225 0.249695 1441742252 0.689575 0.282715 -0.618225 0.249695 1441742252 0.689575 0.282715 -0.618225 0.249695 1441742252 0.689575 0.282715 -0.618225 0.249695 1441742252 0.689575 0.282715 -0.618225 0.249695 1441742252 0.689575 0.282715 -0.618225 0.249695 1441742252 0.678528 0.246338 -0.626221 0.294434 1441742252 0.678528 0.246338 -0.626221 0.294434 1441742252 0.678528 0.246338 -0.626221 0.294434 1441742252 0.678528 0.246338 -0.626221 0.294434 1441742252 0.678528 0.246338 -0.626221 0.294434 1441742252 0.678528 0.246338 -0.626221 0.294434 1441742252 0.652954 0.183289 -0.642700 0.356323 1441742252 0.652954 0.183289 -0.642700 0.356323 1441742252 0.652954 0.183289 -0.642700 0.356323 1441742252 0.652954 0.183289 -0.642700 0.356323 1441742252 0.652954 0.183289 -0.642700 0.356323 1441742252 0.652954 0.183289 -0.642700 0.356323 1441742253 0.602234 0.089417 -0.667236 0.429077 1441742253 0.602234 0.089417 -0.667236 0.429077 1441742253 0.602234 0.089417 -0.667236 0.429077 1441742253 0.602234 0.089417 -0.667236 0.429077 1441742253 0.602234 0.089417 -0.667236 0.429077 1441742253 0.602234 0.089417 -0.667236 0.429077 1441742253 0.602234 0.089417 -0.667236 0.429077 1441742253 0.499695 0.003113 -0.676331 0.541199 1441742253 0.499695 0.003113 -0.676331 0.541199 1441742253 0.499695 0.003113 -0.676331 0.541199 1441742253 0.499695 0.003113 -0.676331 0.541199 1441742253 0.499695 0.003113 -0.676331 0.541199 1441742253 0.499695 0.003113 -0.676331 0.541199 1441742253 0.360901 -0.080200 -0.664001 0.649902 1441742253 0.360901 -0.080200 -0.664001 0.649902 1441742253 0.360901 -0.080200 -0.664001 0.649902 1441742253 0.360901 -0.080200 -0.664001 0.649902 1441742253 0.360901 -0.080200 -0.664001 0.649902 1441742253 0.360901 -0.080200 -0.664001 0.649902 1441742253 0.202271 -0.158447 -0.640076 0.724060 1441742253 0.202271 -0.158447 -0.640076 0.724060 1441742253 0.202271 -0.158447 -0.640076 0.724060 1441742253 0.202271 -0.158447 -0.640076 0.724060 1441742253 0.202271 -0.158447 -0.640076 0.724060 1441742253 0.019104 -0.209229 -0.606995 0.766418 1441742253 0.019104 -0.209229 -0.606995 0.766418 1441742253 0.019104 -0.209229 -0.606995 0.766418 1441742253 0.019104 -0.209229 -0.606995 0.766418 1441742253 0.019104 -0.209229 -0.606995 0.766418 1441742253 0.019104 -0.209229 -0.606995 0.766418 1441742253 0.019104 -0.209229 -0.606995 0.766418 1441742253 -0.161011 -0.247864 -0.563110 0.771729 1441742253 -0.161011 -0.247864 -0.563110 0.771729 1441742253 -0.161011 -0.247864 -0.563110 0.771729 1441742253 -0.161011 -0.247864 -0.563110 0.771729 1441742253 -0.161011 -0.247864 -0.563110 0.771729 1441742253 -0.161011 -0.247864 -0.563110 0.771729 1441742253 -0.287964 -0.264221 -0.514648 0.763184 1441742253 -0.287964 -0.264221 -0.514648 0.763184 1441742253 -0.287964 -0.264221 -0.514648 0.763184 1441742253 -0.287964 -0.264221 -0.514648 0.763184 1441742253 -0.287964 -0.264221 -0.514648 0.763184 1441742253 -0.287964 -0.264221 -0.514648 0.763184 1441742253 -0.331604 -0.275635 -0.480957 0.763428 1441742253 -0.331604 -0.275635 -0.480957 0.763428 1441742253 -0.331604 -0.275635 -0.480957 0.763428 1441742253 -0.331604 -0.275635 -0.480957 0.763428 1441742253 -0.331604 -0.275635 -0.480957 0.763428 1441742253 -0.331604 -0.275635 -0.480957 0.763428 1441742253 -0.314087 -0.273743 -0.471252 0.777405 1441742253 -0.314087 -0.273743 -0.471252 0.777405 1441742253 -0.314087 -0.273743 -0.471252 0.777405 1441742253 -0.314087 -0.273743 -0.471252 0.777405 1441742253 -0.314087 -0.273743 -0.471252 0.777405 1441742253 -0.314087 -0.273743 -0.471252 0.777405 1441742253 -0.243591 -0.266846 -0.479309 0.799805 1441742253 -0.243591 -0.266846 -0.479309 0.799805 1441742253 -0.243591 -0.266846 -0.479309 0.799805 1441742253 -0.243591 -0.266846 -0.479309 0.799805 1441742253 -0.243591 -0.266846 -0.479309 0.799805 1441742253 -0.243591 -0.266846 -0.479309 0.799805 1441742253 -0.148743 -0.241333 -0.509033 0.812744 1441742253 -0.148743 -0.241333 -0.509033 0.812744 1441742253 -0.148743 -0.241333 -0.509033 0.812744 1441742253 -0.148743 -0.241333 -0.509033 0.812744 1441742253 -0.148743 -0.241333 -0.509033 0.812744 1441742253 -0.148743 -0.241333 -0.509033 0.812744 1441742253 -0.148743 -0.241333 -0.509033 0.812744 1441742253 -0.023743 -0.204407 -0.547119 0.811401 1441742253 -0.023743 -0.204407 -0.547119 0.811401 1441742253 -0.023743 -0.204407 -0.547119 0.811401 1441742253 -0.023743 -0.204407 -0.547119 0.811401 1441742253 -0.023743 -0.204407 -0.547119 0.811401 1441742253 -0.023743 -0.204407 -0.547119 0.811401 1441742253 0.128601 -0.151672 -0.612305 0.765198 1441742253 0.128601 -0.151672 -0.612305 0.765198 1441742253 0.128601 -0.151672 -0.612305 0.765198 1441742253 0.128601 -0.151672 -0.612305 0.765198 1441742253 0.128601 -0.151672 -0.612305 0.765198 1441742253 0.300781 -0.084961 -0.665283 0.677979 1441742253 0.300781 -0.084961 -0.665283 0.677979 1441742253 0.300781 -0.084961 -0.665283 0.677979 1441742253 0.300781 -0.084961 -0.665283 0.677979 1441742253 0.300781 -0.084961 -0.665283 0.677979 1441742253 0.466919 0.000305 -0.675415 0.570801 1441742253 0.466919 0.000305 -0.675415 0.570801 1441742253 0.466919 0.000305 -0.675415 0.570801 1441742253 0.466919 0.000305 -0.675415 0.570801 1441742253 0.466919 0.000305 -0.675415 0.570801 1441742253 0.593628 0.110413 -0.655212 0.453918 1441742253 0.593628 0.110413 -0.655212 0.453918 1441742253 0.593628 0.110413 -0.655212 0.453918 1441742253 0.593628 0.110413 -0.655212 0.453918 1441742253 0.593628 0.110413 -0.655212 0.453918 1441742253 0.593628 0.110413 -0.655212 0.453918 1441742253 0.686279 0.184082 -0.639832 0.292786 1441742253 0.686279 0.184082 -0.639832 0.292786 1441742253 0.686279 0.184082 -0.639832 0.292786 1441742253 0.686279 0.184082 -0.639832 0.292786 1441742253 0.686279 0.184082 -0.639832 0.292786 1441742253 0.686279 0.184082 -0.639832 0.292786 1441742253 0.686279 0.184082 -0.639832 0.292786 1441742253 0.716553 0.263062 -0.610229 0.211914 1441742253 0.716553 0.263062 -0.610229 0.211914 1441742253 0.716553 0.263062 -0.610229 0.211914 1441742253 0.716553 0.263062 -0.610229 0.211914 1441742253 0.716553 0.263062 -0.610229 0.211914 1441742253 0.688599 0.351685 -0.589722 0.233093 1441742254 0.688599 0.351685 -0.589722 0.233093 1441742254 0.688599 0.351685 -0.589722 0.233093 1441742254 0.688599 0.351685 -0.589722 0.233093 1441742254 0.688599 0.351685 -0.589722 0.233093 1441742254 0.688599 0.351685 -0.589722 0.233093 1441742254 0.667236 0.369629 -0.591797 0.260681 1441742254 0.667236 0.369629 -0.591797 0.260681 1441742254 0.667236 0.369629 -0.591797 0.260681 1441742254 0.667236 0.369629 -0.591797 0.260681 1441742254 0.667236 0.369629 -0.591797 0.260681 1441742254 0.667236 0.369629 -0.591797 0.260681 1441742254 0.676331 0.311218 -0.613403 0.263367 1441742254 0.676331 0.311218 -0.613403 0.263367 1441742254 0.676331 0.311218 -0.613403 0.263367 1441742254 0.676331 0.311218 -0.613403 0.263367 1441742254 0.676331 0.311218 -0.613403 0.263367 1441742254 0.676331 0.311218 -0.613403 0.263367 1441742254 0.676331 0.311218 -0.613403 0.263367 1441742254 0.672974 0.270142 -0.623596 0.292053 1441742254 0.672974 0.270142 -0.623596 0.292053 1441742254 0.672974 0.270142 -0.623596 0.292053 1441742254 0.672974 0.270142 -0.623596 0.292053 1441742254 0.650208 0.244446 -0.627075 0.352356 1441742254 0.650208 0.244446 -0.627075 0.352356 1441742254 0.650208 0.244446 -0.627075 0.352356 1441742254 0.650208 0.244446 -0.627075 0.352356 1441742254 0.650208 0.244446 -0.627075 0.352356 1441742254 0.650208 0.244446 -0.627075 0.352356 1441742254 0.619385 0.188660 -0.636963 0.418274 1441742254 0.619385 0.188660 -0.636963 0.418274 1441742254 0.619385 0.188660 -0.636963 0.418274 1441742254 0.619385 0.188660 -0.636963 0.418274 1441742254 0.619385 0.188660 -0.636963 0.418274 1441742254 0.619385 0.188660 -0.636963 0.418274 1441742254 0.567017 0.088501 -0.658630 0.486633 1441742254 0.567017 0.088501 -0.658630 0.486633 1441742254 0.567017 0.088501 -0.658630 0.486633 1441742254 0.567017 0.088501 -0.658630 0.486633 1441742254 0.567017 0.088501 -0.658630 0.486633 1441742254 0.567017 0.088501 -0.658630 0.486633 1441742254 0.472229 -0.001343 -0.675720 0.566040 1441742254 0.472229 -0.001343 -0.675720 0.566040 1441742254 0.472229 -0.001343 -0.675720 0.566040 1441742254 0.472229 -0.001343 -0.675720 0.566040 1441742254 0.472229 -0.001343 -0.675720 0.566040 1441742254 0.472229 -0.001343 -0.675720 0.566040 1441742254 0.348938 -0.068481 -0.668457 0.653198 1441742254 0.348938 -0.068481 -0.668457 0.653198 1441742254 0.348938 -0.068481 -0.668457 0.653198 1441742254 0.348938 -0.068481 -0.668457 0.653198 1441742254 0.348938 -0.068481 -0.668457 0.653198 1441742254 0.187561 -0.125732 -0.648804 0.726685 1441742254 0.187561 -0.125732 -0.648804 0.726685 1441742254 0.187561 -0.125732 -0.648804 0.726685 1441742254 0.187561 -0.125732 -0.648804 0.726685 1441742254 0.187561 -0.125732 -0.648804 0.726685 1441742254 0.187561 -0.125732 -0.648804 0.726685 1441742254 0.187561 -0.125732 -0.648804 0.726685 1441742254 -0.006042 -0.172302 -0.639404 0.749268 1441742254 -0.006042 -0.172302 -0.639404 0.749268 1441742254 -0.006042 -0.172302 -0.639404 0.749268 1441742254 -0.006042 -0.172302 -0.639404 0.749268 1441742254 -0.006042 -0.172302 -0.639404 0.749268 1441742254 -0.006042 -0.172302 -0.639404 0.749268 1441742254 -0.196106 -0.202515 -0.614319 0.737000 1441742254 -0.196106 -0.202515 -0.614319 0.737000 1441742254 -0.196106 -0.202515 -0.614319 0.737000 1441742254 -0.196106 -0.202515 -0.614319 0.737000 1441742254 -0.196106 -0.202515 -0.614319 0.737000 1441742254 -0.196106 -0.202515 -0.614319 0.737000 1441742254 -0.324036 -0.215454 -0.585449 0.711243 1441742254 -0.324036 -0.215454 -0.585449 0.711243 1441742254 -0.324036 -0.215454 -0.585449 0.711243 1441742254 -0.324036 -0.215454 -0.585449 0.711243 1441742254 -0.324036 -0.215454 -0.585449 0.711243 1441742254 -0.324036 -0.215454 -0.585449 0.711243 1441742254 -0.380493 -0.214050 -0.571655 0.694702 1441742254 -0.380493 -0.214050 -0.571655 0.694702 1441742254 -0.380493 -0.214050 -0.571655 0.694702 1441742254 -0.380493 -0.214050 -0.571655 0.694702 1441742254 -0.380493 -0.214050 -0.571655 0.694702 1441742254 -0.380493 -0.214050 -0.571655 0.694702 1441742254 -0.369263 -0.221252 -0.550659 0.715210 1441742254 -0.369263 -0.221252 -0.550659 0.715210 1441742254 -0.369263 -0.221252 -0.550659 0.715210 1441742254 -0.369263 -0.221252 -0.550659 0.715210 1441742254 -0.369263 -0.221252 -0.550659 0.715210 1441742254 -0.369263 -0.221252 -0.550659 0.715210 1441742254 -0.329956 -0.217896 -0.556580 0.730713 1441742254 -0.329956 -0.217896 -0.556580 0.730713 1441742254 -0.329956 -0.217896 -0.556580 0.730713 1441742254 -0.329956 -0.217896 -0.556580 0.730713 1441742254 -0.329956 -0.217896 -0.556580 0.730713 1441742254 -0.329956 -0.217896 -0.556580 0.730713 1441742254 -0.329956 -0.217896 -0.556580 0.730713 1441742254 -0.262695 -0.207764 -0.568542 0.751404 1441742254 -0.262695 -0.207764 -0.568542 0.751404 1441742254 -0.262695 -0.207764 -0.568542 0.751404 1441742254 -0.262695 -0.207764 -0.568542 0.751404 1441742254 -0.262695 -0.207764 -0.568542 0.751404 1441742254 -0.262695 -0.207764 -0.568542 0.751404 1441742254 -0.262695 -0.207764 -0.568542 0.751404 1441742254 -0.158752 -0.186707 -0.568237 0.785522 1441742254 -0.158752 -0.186707 -0.568237 0.785522 1441742254 -0.158752 -0.186707 -0.568237 0.785522 1441742254 -0.158752 -0.186707 -0.568237 0.785522 1441742254 -0.158752 -0.186707 -0.568237 0.785522 1441742254 -0.158752 -0.186707 -0.568237 0.785522 1441742254 -0.021179 -0.142273 -0.581604 0.800659 1441742254 -0.021179 -0.142273 -0.581604 0.800659 1441742255 -0.021179 -0.142273 -0.581604 0.800659 1441742255 -0.021179 -0.142273 -0.581604 0.800659 1441742255 -0.021179 -0.142273 -0.581604 0.800659 1441742255 -0.021179 -0.142273 -0.581604 0.800659 1441742255 0.140686 -0.077148 -0.618530 0.769165 1441742255 0.140686 -0.077148 -0.618530 0.769165 1441742255 0.140686 -0.077148 -0.618530 0.769165 1441742255 0.140686 -0.077148 -0.618530 0.769165 1441742255 0.140686 -0.077148 -0.618530 0.769165 1441742255 0.140686 -0.077148 -0.618530 0.769165 1441742255 0.325256 -0.004395 -0.641541 0.694702 1441742255 0.325256 -0.004395 -0.641541 0.694702 1441742255 0.325256 -0.004395 -0.641541 0.694702 1441742255 0.325256 -0.004395 -0.641541 0.694702 1441742255 0.325256 -0.004395 -0.641541 0.694702 1441742255 0.490051 0.073547 -0.655151 0.570313 1441742255 0.490051 0.073547 -0.655151 0.570313 1441742255 0.490051 0.073547 -0.655151 0.570313 1441742255 0.490051 0.073547 -0.655151 0.570313 1441742255 0.490051 0.073547 -0.655151 0.570313 1441742255 0.615234 0.150818 -0.648010 0.422791 1441742255 0.615234 0.150818 -0.648010 0.422791 1441742255 0.615234 0.150818 -0.648010 0.422791 1441742255 0.615234 0.150818 -0.648010 0.422791 1441742255 0.615234 0.150818 -0.648010 0.422791 1441742255 0.615234 0.150818 -0.648010 0.422791 1441742255 0.615234 0.150818 -0.648010 0.422791 1441742255 0.703003 0.233032 -0.597046 0.308167 1441742255 0.703003 0.233032 -0.597046 0.308167 1441742255 0.703003 0.233032 -0.597046 0.308167 1441742255 0.703003 0.233032 -0.597046 0.308167 1441742255 0.703003 0.233032 -0.597046 0.308167 1441742255 0.703003 0.233032 -0.597046 0.308167 1441742255 0.738953 0.268799 -0.574341 0.227539 1441742255 0.738953 0.268799 -0.574341 0.227539 1441742255 0.738953 0.268799 -0.574341 0.227539 1441742255 0.738953 0.268799 -0.574341 0.227539 1441742255 0.738953 0.268799 -0.574341 0.227539 1441742255 0.738953 0.268799 -0.574341 0.227539 1441742255 0.738953 0.268799 -0.574341 0.227539 1441742255 0.737732 0.265869 -0.590149 0.191711 1441742255 0.737732 0.265869 -0.590149 0.191711 1441742255 0.737732 0.265869 -0.590149 0.191711 1441742255 0.737732 0.265869 -0.590149 0.191711 1441742255 0.737732 0.265869 -0.590149 0.191711 1441742255 0.737732 0.265869 -0.590149 0.191711 1441742255 0.737732 0.265869 -0.590149 0.191711 1441742255 0.723206 0.260193 -0.610779 0.190369 1441742255 0.723206 0.260193 -0.610779 0.190369 1441742255 0.723206 0.260193 -0.610779 0.190369 1441742255 0.723206 0.260193 -0.610779 0.190369 1441742255 0.723206 0.260193 -0.610779 0.190369 1441742255 0.723206 0.260193 -0.610779 0.190369 1441742255 0.715027 0.242676 -0.621521 0.208496 1441742255 0.715027 0.242676 -0.621521 0.208496 1441742255 0.715027 0.242676 -0.621521 0.208496 1441742255 0.715027 0.242676 -0.621521 0.208496 1441742255 0.715027 0.242676 -0.621521 0.208496 1441742255 0.715027 0.242676 -0.621521 0.208496 1441742255 0.715027 0.242676 -0.621521 0.208496 1441742255 0.704102 0.194580 -0.635986 0.248596 1441742255 0.704102 0.194580 -0.635986 0.248596 1441742255 0.704102 0.194580 -0.635986 0.248596 1441742255 0.704102 0.194580 -0.635986 0.248596 1441742255 0.704102 0.194580 -0.635986 0.248596 1441742255 0.704102 0.194580 -0.635986 0.248596 1441742255 0.669922 0.098511 -0.671997 0.299927 1441742255 0.669922 0.098511 -0.671997 0.299927 1441742255 0.669922 0.098511 -0.671997 0.299927 1441742255 0.669922 0.098511 -0.671997 0.299927 1441742255 0.669922 0.098511 -0.671997 0.299927 1441742255 0.669922 0.098511 -0.671997 0.299927 1441742255 0.597046 0.000244 -0.704285 0.384094 1441742255 0.597046 0.000244 -0.704285 0.384094 1441742255 0.597046 0.000244 -0.704285 0.384094 1441742255 0.597046 0.000244 -0.704285 0.384094 1441742255 0.597046 0.000244 -0.704285 0.384094 1441742255 0.597046 0.000244 -0.704285 0.384094 1441742255 0.490234 -0.055847 -0.711792 0.499878 1441742255 0.490234 -0.055847 -0.711792 0.499878 1441742255 0.490234 -0.055847 -0.711792 0.499878 1441742255 0.490234 -0.055847 -0.711792 0.499878 1441742255 0.490234 -0.055847 -0.711792 0.499878 1441742255 0.490234 -0.055847 -0.711792 0.499878 1441742255 0.354004 -0.095825 -0.707642 0.604004 1441742255 0.354004 -0.095825 -0.707642 0.604004 1441742255 0.354004 -0.095825 -0.707642 0.604004 1441742255 0.202271 -0.119080 -0.676514 0.697998 1441742255 0.202271 -0.119080 -0.676514 0.697998 1441742255 0.202271 -0.119080 -0.676514 0.697998 1441742255 0.202271 -0.119080 -0.676514 0.697998 1441742255 0.202271 -0.119080 -0.676514 0.697998 1441742255 0.202271 -0.119080 -0.676514 0.697998 1441742255 0.040649 -0.156128 -0.643127 0.748596 1441742255 0.040649 -0.156128 -0.643127 0.748596 1441742255 0.040649 -0.156128 -0.643127 0.748596 1441742255 0.040649 -0.156128 -0.643127 0.748596 1441742255 0.040649 -0.156128 -0.643127 0.748596 1441742255 0.040649 -0.156128 -0.643127 0.748596 1441742255 -0.117310 -0.194824 -0.607178 0.761353 1441742255 -0.117310 -0.194824 -0.607178 0.761353 1441742255 -0.117310 -0.194824 -0.607178 0.761353 1441742255 -0.117310 -0.194824 -0.607178 0.761353 1441742255 -0.117310 -0.194824 -0.607178 0.761353 1441742255 -0.117310 -0.194824 -0.607178 0.761353 1441742255 -0.117310 -0.194824 -0.607178 0.761353 1441742255 -0.243835 -0.233643 -0.553711 0.761169 1441742255 -0.243835 -0.233643 -0.553711 0.761169 1441742256 -0.243835 -0.233643 -0.553711 0.761169 1441742256 -0.243835 -0.233643 -0.553711 0.761169 1441742256 -0.243835 -0.233643 -0.553711 0.761169 1441742256 -0.243835 -0.233643 -0.553711 0.761169 1441742256 -0.329834 -0.254333 -0.518494 0.746765 1441742256 -0.329834 -0.254333 -0.518494 0.746765 1441742256 -0.329834 -0.254333 -0.518494 0.746765 1441742256 -0.329834 -0.254333 -0.518494 0.746765 1441742256 -0.329834 -0.254333 -0.518494 0.746765 1441742256 -0.329834 -0.254333 -0.518494 0.746765 1441742256 -0.351135 -0.256104 -0.499817 0.749207 1441742256 -0.351135 -0.256104 -0.499817 0.749207 1441742256 -0.351135 -0.256104 -0.499817 0.749207 1441742256 -0.351135 -0.256104 -0.499817 0.749207 1441742256 -0.351135 -0.256104 -0.499817 0.749207 1441742256 -0.351135 -0.256104 -0.499817 0.749207 1441742256 -0.351135 -0.256104 -0.499817 0.749207 1441742256 -0.320129 -0.256470 -0.492310 0.767700 1441742256 -0.320129 -0.256470 -0.492310 0.767700 1441742256 -0.320129 -0.256470 -0.492310 0.767700 1441742256 -0.320129 -0.256470 -0.492310 0.767700 1441742256 -0.320129 -0.256470 -0.492310 0.767700 1441742256 -0.320129 -0.256470 -0.492310 0.767700 1441742256 -0.255432 -0.243408 -0.510620 0.784058 1441742256 -0.255432 -0.243408 -0.510620 0.784058 1441742256 -0.255432 -0.243408 -0.510620 0.784058 1441742256 -0.255432 -0.243408 -0.510620 0.784058 1441742256 -0.150208 -0.219421 -0.532227 0.803772 1441742256 -0.150208 -0.219421 -0.532227 0.803772 1441742256 -0.150208 -0.219421 -0.532227 0.803772 1441742256 -0.150208 -0.219421 -0.532227 0.803772 1441742256 -0.150208 -0.219421 -0.532227 0.803772 1441742256 -0.019775 -0.172424 -0.578308 0.797180 1441742256 -0.019775 -0.172424 -0.578308 0.797180 1441742256 -0.019775 -0.172424 -0.578308 0.797180 1441742256 -0.019775 -0.172424 -0.578308 0.797180 1441742256 0.133545 -0.106323 -0.617493 0.767822 1441742256 0.133545 -0.106323 -0.617493 0.767822 1441742256 0.133545 -0.106323 -0.617493 0.767822 1441742256 0.133545 -0.106323 -0.617493 0.767822 1441742256 0.133545 -0.106323 -0.617493 0.767822 1441742256 0.133545 -0.106323 -0.617493 0.767822 1441742256 0.299805 -0.020508 -0.635925 0.710876 1441742256 0.299805 -0.020508 -0.635925 0.710876 1441742256 0.299805 -0.020508 -0.635925 0.710876 1441742256 0.299805 -0.020508 -0.635925 0.710876 1441742256 0.299805 -0.020508 -0.635925 0.710876 1441742256 0.299805 -0.020508 -0.635925 0.710876 1441742256 0.453125 0.074463 -0.644287 0.611511 1441742256 0.453125 0.074463 -0.644287 0.611511 1441742256 0.453125 0.074463 -0.644287 0.611511 1441742256 0.589783 0.147827 -0.657837 0.444397 1441742256 0.589783 0.147827 -0.657837 0.444397 1441742256 0.589783 0.147827 -0.657837 0.444397 1441742256 0.589783 0.147827 -0.657837 0.444397 1441742256 0.589783 0.147827 -0.657837 0.444397 1441742256 0.589783 0.147827 -0.657837 0.444397 1441742256 0.589783 0.147827 -0.657837 0.444397 1441742256 0.700867 0.189270 -0.640686 0.249939 1441742256 0.700867 0.189270 -0.640686 0.249939 1441742256 0.700867 0.189270 -0.640686 0.249939 1441742256 0.700867 0.189270 -0.640686 0.249939 1441742256 0.700867 0.189270 -0.640686 0.249939 1441742256 0.700867 0.189270 -0.640686 0.249939 1441742256 0.764099 0.185669 -0.607178 0.113708 1441742256 0.764099 0.185669 -0.607178 0.113708 1441742256 0.764099 0.185669 -0.607178 0.113708 1441742256 0.764099 0.185669 -0.607178 0.113708 1441742256 0.764099 0.185669 -0.607178 0.113708 1441742256 0.764099 0.185669 -0.607178 0.113708 1441742256 0.759155 0.189819 -0.616150 0.089478 1441742256 0.759155 0.189819 -0.616150 0.089478 1441742256 0.759155 0.189819 -0.616150 0.089478 1441742256 0.759155 0.189819 -0.616150 0.089478 1441742256 0.759155 0.189819 -0.616150 0.089478 1441742256 0.759155 0.189819 -0.616150 0.089478 1441742256 0.759155 0.189819 -0.616150 0.089478 1441742256 0.757874 0.154785 -0.629578 0.072571 1441742256 0.757874 0.154785 -0.629578 0.072571 1441742256 0.757874 0.154785 -0.629578 0.072571 1441742256 0.757874 0.154785 -0.629578 0.072571 1441742256 0.757874 0.154785 -0.629578 0.072571 1441742256 0.757874 0.154785 -0.629578 0.072571 1441742256 0.768860 0.123840 -0.624207 0.062134 1441742256 0.768860 0.123840 -0.624207 0.062134 1441742256 0.768860 0.123840 -0.624207 0.062134 1441742256 0.768860 0.123840 -0.624207 0.062134 1441742256 0.768860 0.123840 -0.624207 0.062134 1441742256 0.760864 0.116821 -0.630798 0.097534 1441742256 0.760864 0.116821 -0.630798 0.097534 1441742256 0.760864 0.116821 -0.630798 0.097534 1441742256 0.760864 0.116821 -0.630798 0.097534 1441742256 0.760864 0.116821 -0.630798 0.097534 1441742256 0.760864 0.116821 -0.630798 0.097534 1441742256 0.760864 0.116821 -0.630798 0.097534 1441742256 0.731750 0.077942 -0.656860 0.164307 1441742256 0.731750 0.077942 -0.656860 0.164307 1441742256 0.731750 0.077942 -0.656860 0.164307 1441742256 0.731750 0.077942 -0.656860 0.164307 1441742256 0.731750 0.077942 -0.656860 0.164307 1441742256 0.731750 0.077942 -0.656860 0.164307 1441742256 0.682312 0.017761 -0.681335 0.264526 1441742256 0.682312 0.017761 -0.681335 0.264526 1441742256 0.682312 0.017761 -0.681335 0.264526 1441742256 0.682312 0.017761 -0.681335 0.264526 1441742257 0.682312 0.017761 -0.681335 0.264526 1441742257 0.682312 0.017761 -0.681335 0.264526 1441742257 0.682312 0.017761 -0.681335 0.264526 1441742257 
0.665771 0.049316 -0.696106 0.264038 1441742259 0.665771 0.049316 -0.696106 0.264038 1441742259 0.665771 0.049316 -0.696106 0.264038 1441742259 0.665771 0.049316 -0.696106 0.264038 1441742259 0.664795 0.049988 -0.696411 0.265564 1441742259 0.664795 0.049988 -0.696411 0.265564 1441742259 0.664795 0.049988 -0.696411 0.265564 1441742259 0.664795 0.049988 -0.696411 0.265564 1441742259 0.664795 0.049988 -0.696411 0.265564 1441742259 0.664795 0.049988 -0.696411 0.265564 1441742259 0.662048 0.057678 -0.696106 0.271606 1441742260 0.662048 0.057678 -0.696106 0.271606 1441742260 0.662048 0.057678 -0.696106 0.271606 1441742260 0.662048 0.057678 -0.696106 0.271606 1441742260 0.662048 0.057678 -0.696106 0.271606 1441742260 0.659058 0.069946 -0.695557 0.277466 1441742260 0.659058 0.069946 -0.695557 0.277466 1441742260 0.659058 0.069946 -0.695557 0.277466 1441742260 0.659058 0.069946 -0.695557 0.277466 1441742260 0.659058 0.069946 -0.695557 0.277466 1441742260 0.659058 0.069946 -0.695557 0.277466 1441742260 0.655945 0.081238 -0.694946 0.283142 1441742260 0.655945 0.081238 -0.694946 0.283142 1441742260 0.655945 0.081238 -0.694946 0.283142 1441742260 0.655945 0.081238 -0.694946 0.283142 1441742260 0.655945 0.081238 -0.694946 0.283142 1441742260 0.651917 0.089050 -0.693970 0.292297 1441742260 0.651917 0.089050 -0.693970 0.292297 1441742260 0.651917 0.089050 -0.693970 0.292297 1441742260 0.651917 0.089050 -0.693970 0.292297 1441742260 0.651917 0.089050 -0.693970 0.292297 1441742260 0.651917 0.089050 -0.693970 0.292297 1441742260 0.651917 0.089050 -0.693970 0.292297 1441742260 0.648254 0.092651 -0.692810 0.301941 1441742260 0.648254 0.092651 -0.692810 0.301941 1441742260 0.648254 0.092651 -0.692810 0.301941 1441742260 0.648254 0.092651 -0.692810 0.301941 1441742260 0.648254 0.092651 -0.692810 0.301941 1441742260 0.645996 0.090088 -0.692505 0.308228 1441742260 0.645996 0.090088 -0.692505 0.308228 1441742260 0.645996 0.090088 -0.692505 0.308228 1441742260 0.645996 0.090088 -0.692505 0.308228 1441742260 0.645996 0.090088 -0.692505 0.308228 1441742260 0.645996 0.090088 -0.692505 0.308228 1441742260 0.645996 0.090088 -0.692505 0.308228 1441742260 0.644226 0.087402 -0.693909 0.309509 1441742260 0.644226 0.087402 -0.693909 0.309509 1441742260 0.644226 0.087402 -0.693909 0.309509 1441742260 0.644226 0.087402 -0.693909 0.309509 1441742260 0.644226 0.087402 -0.693909 0.309509 1441742260 0.644226 0.087402 -0.693909 0.309509 1441742260 0.645325 0.087463 -0.693848 0.307312 1441742260 0.645325 0.087463 -0.693848 0.307312 1441742260 0.645325 0.087463 -0.693848 0.307312 1441742260 0.645325 0.087463 -0.693848 0.307312 1441742260 0.645325 0.087463 -0.693848 0.307312 1441742260 0.645325 0.087463 -0.693848 0.307312 1441742260 0.648254 0.087891 -0.693054 0.302734 1441742260 0.648254 0.087891 -0.693054 0.302734 1441742260 0.648254 0.087891 -0.693054 0.302734 1441742260 0.648254 0.087891 -0.693054 0.302734 1441742260 0.648254 0.087891 -0.693054 0.302734 1441742260 0.648254 0.087891 -0.693054 0.302734 1441742260 0.648254 0.087891 -0.693054 0.302734 1441742260 0.649292 0.090271 -0.694031 0.297607 1441742260 0.649292 0.090271 -0.694031 0.297607 1441742260 0.649292 0.090271 -0.694031 0.297607 1441742260 0.649292 0.090271 -0.694031 0.297607 1441742260 0.649292 0.090271 -0.694031 0.297607 1441742260 0.649292 0.090271 -0.694031 0.297607 1441742260 0.649597 0.087341 -0.695984 0.293213 1441742260 0.649597 0.087341 -0.695984 0.293213 1441742260 0.649597 0.087341 -0.695984 0.293213 1441742260 0.649597 0.087341 -0.695984 0.293213 1441742260 0.649597 0.087341 -0.695984 0.293213 1441742260 0.649597 0.087341 -0.695984 0.293213 1441742260 0.650024 0.083069 -0.695923 0.293640 1441742260 0.650024 0.083069 -0.695923 0.293640 1441742260 0.650024 0.083069 -0.695923 0.293640 1441742260 0.650024 0.083069 -0.695923 0.293640 1441742260 0.650024 0.083069 -0.695923 0.293640 1441742260 0.650024 0.083069 -0.695923 0.293640 1441742260 0.651489 0.083008 -0.694458 0.293884 1441742260 0.651489 0.083008 -0.694458 0.293884 1441742260 0.651489 0.083008 -0.694458 0.293884 1441742260 0.651489 0.083008 -0.694458 0.293884 1441742260 0.651489 0.083008 -0.694458 0.293884 1441742260 0.651489 0.083008 -0.694458 0.293884 1441742260 0.651489 0.083008 -0.694458 0.293884 1441742260 0.652283 0.082275 -0.695313 0.290283 1441742260 0.652161 0.084290 -0.696838 0.286316 1441742260 0.652161 0.084290 -0.696838 0.286316 1441742260 0.652161 0.084290 -0.696838 0.286316 1441742260 0.652161 0.084290 -0.696838 0.286316 1441742260 0.652161 0.084290 -0.696838 0.286316 1441742260 0.652161 0.084290 -0.696838 0.286316 1441742260 0.652161 0.084290 -0.696838 0.286316 1441742260 0.653503 0.087646 -0.696655 0.282715 1441742260 0.653503 0.087646 -0.696655 0.282715 1441742260 0.653503 0.087646 -0.696655 0.282715 1441742260 0.653503 0.087646 -0.696655 0.282715 1441742260 0.653503 0.087646 -0.696655 0.282715 1441742260 0.653503 0.087646 -0.696655 0.282715 1441742260 0.655029 0.089233 -0.696045 0.280151 1441742260 0.655029 0.089233 -0.696045 0.280151 1441742260 0.655029 0.089233 -0.696045 0.280151 1441742260 0.655029 0.089233 -0.696045 0.280151 1441742260 0.655029 0.089233 -0.696045 0.280151 1441742260 0.655029 0.089233 -0.696045 0.280151 1441742260 0.656311 0.090332 -0.694458 0.280701 1441742260 0.656311 0.090332 -0.694458 0.280701 1441742260 0.656311 0.090332 -0.694458 0.280701 1441742260 0.656311 0.090332 -0.694458 0.280701 1441742260 0.656311 0.090332 -0.694458 0.280701 1441742260 0.656311 0.090332 -0.694458 0.280701 1441742260 0.657227 0.089233 -0.692810 0.283020 1441742260 0.657227 0.089233 -0.692810 0.283020 1441742261 0.657227 0.089233 -0.692810 0.283020 1441742261 0.657227 0.089233 -0.692810 0.283020 1441742261 0.657227 0.089233 -0.692810 0.283020 1441742261 0.657227 0.089233 -0.692810 0.283020 1441742261 0.657227 0.089233 -0.692810 0.283020 1441742261 0.658264 0.091125 -0.692078 0.281860 1441742261 0.658264 0.091125 -0.692078 0.281860 1441742261 0.658264 0.091125 -0.692078 0.281860 1441742261 0.658264 0.091125 -0.692078 0.281860 1441742261 0.658264 0.091125 -0.692078 0.281860 1441742261 0.658264 0.091125 -0.692078 0.281860 1441742261 0.661133 0.091858 -0.692383 0.273987 1441742261 0.661133 0.091858 -0.692383 0.273987 1441742261 0.661133 0.091858 -0.692383 0.273987 1441742261 0.661133 0.091858 -0.692383 0.273987 1441742261 0.661133 0.091858 -0.692383 0.273987 1441742261 0.661133 0.091858 -0.692383 0.273987 1441742261 0.662964 0.090881 -0.692444 0.269714 1441742261 0.662964 0.090881 -0.692444 0.269714 1441742261 0.662964 0.090881 -0.692444 0.269714 1441742261 0.662964 0.090881 -0.692444 0.269714 1441742261 0.662964 0.090881 -0.692444 0.269714 1441742261 0.663086 0.085022 -0.693542 0.268433 1441742261 0.663086 0.085022 -0.693542 0.268433 1441742261 0.663086 0.085022 -0.693542 0.268433 1441742261 0.663086 0.085022 -0.693542 0.268433 1441742261 0.663086 0.085022 -0.693542 0.268433 1441742261 0.663086 0.085022 -0.693542 0.268433 1441742261 0.662537 0.079529 -0.693115 0.272583 1441742261 0.662537 0.079529 -0.693115 0.272583 1441742261 0.662537 0.079529 -0.693115 0.272583 1441742261 0.662598 0.077271 -0.692444 0.274719 1441742261 0.662598 0.077271 -0.692444 0.274719 1441742261 0.662598 0.077271 -0.692444 0.274719 1441742261 0.662598 0.077271 -0.692444 0.274719 1441742261 0.662598 0.077271 -0.692444 0.274719 1441742261 0.662598 0.077271 -0.692444 0.274719 1441742261 0.662598 0.077271 -0.692444 0.274719 1441742261 0.661804 0.074951 -0.693420 0.274719 1441742261 0.661804 0.074951 -0.693420 0.274719 1441742261 0.661804 0.074951 -0.693420 0.274719 1441742261 0.661804 0.074951 -0.693420 0.274719 1441742261 0.661804 0.074951 -0.693420 0.274719 1441742261 0.661804 0.074951 -0.693420 0.274719 1441742261 0.660034 0.074646 -0.694031 0.277649 1441742261 0.660034 0.074646 -0.694031 0.277649 1441742261 0.660034 0.074646 -0.694031 0.277649 1441742261 0.660034 0.074646 -0.694031 0.277649 1441742261 0.660034 0.074646 -0.694031 0.277649 1441742261 0.660034 0.074646 -0.694031 0.277649 1441742261 0.658447 0.075073 -0.694763 0.279480 1441742261 0.658447 0.075073 -0.694763 0.279480 1441742261 0.658447 0.075073 -0.694763 0.279480 1441742261 0.658447 0.075073 -0.694763 0.279480 1441742261 0.658447 0.075073 -0.694763 0.279480 1441742261 0.658447 0.075073 -0.694763 0.279480 1441742261 0.658386 0.077209 -0.694092 0.280579 1441742261 0.658386 0.077209 -0.694092 0.280579 1441742261 0.658386 0.077209 -0.694092 0.280579 1441742261 0.658386 0.077209 -0.694092 0.280579 1441742261 0.658386 0.077209 -0.694092 0.280579 1441742261 0.659424 0.079529 -0.692688 0.281067 1441742261 0.659424 0.079529 -0.692688 0.281067 1441742261 0.659424 0.079529 -0.692688 0.281067 1441742261 0.659424 0.079529 -0.692688 0.281067 1441742261 0.659424 0.079529 -0.692688 0.281067 1441742261 0.659424 0.079529 -0.692688 0.281067 1441742261 0.659424 0.079529 -0.692688 0.281067 1441742261 0.660278 0.081482 -0.692627 0.278687 1441742261 0.660278 0.081482 -0.692627 0.278687 1441742261 0.660278 0.081482 -0.692627 0.278687 1441742261 0.660278 0.081482 -0.692627 0.278687 1441742261 0.660278 0.081482 -0.692627 0.278687 1441742261 0.660278 0.081482 -0.692627 0.278687 1441742261 0.660278 0.081482 -0.692627 0.278687 1441742261 0.661133 0.081726 -0.692871 0.275879 1441742261 0.661133 0.081726 -0.692871 0.275879 1441742261 0.661133 0.081726 -0.692871 0.275879 1441742261 0.661133 0.081726 -0.692871 0.275879 1441742261 0.661133 0.081726 -0.692871 0.275879 1441742261 0.661133 0.081726 -0.692871 0.275879 1441742261 0.661926 0.081238 -0.691895 0.276611 1441742261 0.661926 0.081238 -0.691895 0.276611 1441742261 0.661926 0.081238 -0.691895 0.276611 1441742261 0.661926 0.081238 -0.691895 0.276611 1441742261 0.661926 0.081238 -0.691895 0.276611 1441742261 0.661926 0.081238 -0.691895 0.276611 1441742261 0.662354 0.077271 -0.691833 0.276917 1441742261 0.662354 0.077271 -0.691833 0.276917 1441742261 0.662354 0.077271 -0.691833 0.276917 1441742261 0.662354 0.077271 -0.691833 0.276917 1441742261 0.662354 0.077271 -0.691833 0.276917 1441742261 0.662354 0.077271 -0.691833 0.276917 1441742261 0.662354 0.077271 -0.691833 0.276917 1441742261 0.662842 0.074097 -0.692566 0.274780 1441742261 0.662842 0.074097 -0.692566 0.274780 1441742261 0.662842 0.074097 -0.692566 0.274780 1441742261 0.662842 0.074097 -0.692566 0.274780 1441742261 0.662842 0.074097 -0.692566 0.274780 1441742261 0.662842 0.074097 -0.692566 0.274780 1441742261 0.663391 0.069153 -0.694763 0.269104 1441742261 0.663391 0.069153 -0.694763 0.269104 1441742261 0.663391 0.069153 -0.694763 0.269104 1441742261 0.663391 0.069153 -0.694763 0.269104 1441742261 0.662537 0.068176 -0.696289 0.267578 1441742261 0.662537 0.068176 -0.696289 0.267578 1441742262 0.662537 0.068176 -0.696289 0.267578 1441742262 0.662537 0.068176 -0.696289 0.267578 1441742262 0.662537 0.068176 -0.696289 0.267578 1441742262 0.662537 0.068176 -0.696289 0.267578 1441742262 0.661072 0.071106 -0.695618 0.271973 1441742262 0.661072 0.071106 -0.695618 0.271973 1441742262 0.661072 0.071106 -0.695618 0.271973 1441742262 0.661072 0.071106 -0.695618 0.271973 1441742262 0.661072 0.071106 -0.695618 0.271973 1441742262 0.661072 0.071106 -0.695618 0.271973 1441742262 0.659607 0.074646 -0.695679 0.274475 1441742262 0.659607 0.074646 -0.695679 0.274475 1441742262 0.659607 0.074646 -0.695679 0.274475 1441742262 0.659607 0.074646 -0.695679 0.274475 1441742262 0.659607 0.074646 -0.695679 0.274475 1441742262 0.659607 0.074646 -0.695679 0.274475 1441742262 0.659607 0.074646 -0.695679 0.274475 1441742262 0.658325 0.076904 -0.696350 0.275330 1441742262 0.658325 0.076904 -0.696350 0.275330 1441742262 0.658325 0.076904 -0.696350 0.275330 1441742262 0.658325 0.076904 -0.696350 0.275330 1441742262 0.658325 0.076904 -0.696350 0.275330 1441742262 0.657532 0.080933 -0.695374 0.278381 1441742262 0.657532 0.080933 -0.695374 0.278381 1441742262 0.657532 0.080933 -0.695374 0.278381 1441742262 0.657532 0.080933 -0.695374 0.278381 1441742262 0.657532 0.080933 -0.695374 0.278381 1441742262 0.657532 0.080933 -0.695374 0.278381 1441742262 0.657715 0.084534 -0.693970 0.280518 1441742262 0.657715 0.084534 -0.693970 0.280518 1441742262 0.657715 0.084534 -0.693970 0.280518 1441742262 0.657715 0.084534 -0.693970 0.280518 1441742262 0.657715 0.084534 -0.693970 0.280518 1441742262 0.657715 0.084534 -0.693970 0.280518 1441742262 0.657715 0.084534 -0.693970 0.280518 1441742262 0.659058 0.085266 -0.692200 0.281494 1441742262 0.659058 0.085266 -0.692200 0.281494 1441742262 0.659058 0.085266 -0.692200 0.281494 1441742262 0.659058 0.085266 -0.692200 0.281494 1441742262 0.659058 0.085266 -0.692200 0.281494 1441742262 0.661438 0.080994 -0.691711 0.278381 1441742262 0.661438 0.080994 -0.691711 0.278381 1441742262 0.661438 0.080994 -0.691711 0.278381 1441742262 0.661438 0.080994 -0.691711 0.278381 1441742262 0.661438 0.080994 -0.691711 0.278381 1441742262 0.661438 0.080994 -0.691711 0.278381 1441742262 0.664307 0.077454 -0.692200 0.271057 1441742262 0.664307 0.077454 -0.692200 0.271057 1441742262 0.664307 0.077454 -0.692200 0.271057 1441742262 0.664307 0.077454 -0.692200 0.271057 1441742262 0.664307 0.077454 -0.692200 0.271057 1441742262 0.666687 0.072815 -0.695984 0.256470 1441742262 0.666687 0.072815 -0.695984 0.256470 1441742262 0.666687 0.072815 -0.695984 0.256470 1441742262 0.666687 0.072815 -0.695984 0.256470 1441742262 0.666687 0.072815 -0.695984 0.256470 1441742262 0.666687 0.072815 -0.695984 0.256470 1441742262 0.666809 0.073792 -0.698242 0.249756 1441742262 0.666809 0.073792 -0.698242 0.249756 1441742262 0.666809 0.073792 -0.698242 0.249756 1441742262 0.666809 0.073792 -0.698242 0.249756 1441742262 0.666809 0.073792 -0.698242 0.249756 1441742262 0.666809 0.073792 -0.698242 0.249756 1441742262 0.665527 0.073853 -0.697876 0.254211 1441742262 0.665527 0.073853 -0.697876 0.254211 1441742262 0.665527 0.073853 -0.697876 0.254211 1441742262 0.665527 0.073853 -0.697876 0.254211 1441742262 0.665527 0.073853 -0.697876 0.254211 1441742262 0.665527 0.073853 -0.697876 0.254211 1441742262 0.662659 0.077332 -0.695374 0.267090 1441742262 0.662659 0.077332 -0.695374 0.267090 1441742262 0.662659 0.077332 -0.695374 0.267090 1441742262 0.662659 0.077332 -0.695374 0.267090 1441742262 0.660461 0.081604 -0.693298 0.276489 1441742262 0.660461 0.081604 -0.693298 0.276489 1441742262 0.660461 0.081604 -0.693298 0.276489 1441742262 0.660461 0.081604 -0.693298 0.276489 1441742262 0.660461 0.081604 -0.693298 0.276489 1441742262 0.660461 0.081604 -0.693298 0.276489 1441742262 0.658447 0.084351 -0.694214 0.278076 1441742262 0.658447 0.084351 -0.694214 0.278076 1441742262 0.658447 0.084351 -0.694214 0.278076 1441742262 0.656677 0.086670 -0.695129 0.279419 1441742262 0.656677 0.086670 -0.695129 0.279419 1441742262 0.656677 0.086670 -0.695129 0.279419 1441742262 0.656677 0.086670 -0.695129 0.279419 1441742262 0.656677 0.086670 -0.695129 0.279419 1441742262 0.656677 0.086670 -0.695129 0.279419 1441742262 0.656677 0.086670 -0.695129 0.279419 1441742262 0.654968 0.088562 -0.694336 0.284729 1441742262 0.654968 0.088562 -0.694336 0.284729 1441742262 0.654968 0.088562 -0.694336 0.284729 1441742262 0.654968 0.088562 -0.694336 0.284729 1441742262 0.654968 0.088562 -0.694336 0.284729 1441742262 0.654968 0.088562 -0.694336 0.284729 1441742262 0.653931 0.090454 -0.693298 0.289001 1441742262 0.653931 0.090454 -0.693298 0.289001 1441742262 0.653931 0.090454 -0.693298 0.289001 1441742262 0.653931 0.090454 -0.693298 0.289001 1441742262 0.653931 0.090454 -0.693298 0.289001 1441742262 0.653931 0.090454 -0.693298 0.289001 1441742262 0.654114 0.091675 -0.692932 0.289001 1441742262 0.654114 0.091675 -0.692932 0.289001 1441742262 0.654114 0.091675 -0.692932 0.289001 1441742262 0.654114 0.091675 -0.692932 0.289001 1441742263 0.654114 0.091675 -0.692932 0.289001 1441742263 0.654114 0.091675 -0.692932 0.289001 1441742263 0.655212 0.091614 -0.692444 0.287781 1441742263 0.655212 0.091614 -0.692444 0.287781 1441742263 0.655212 0.091614 -0.692444 0.287781 1441742263 0.655212 0.091614 -0.692444 0.287781 1441742263 0.655212 0.091614 -0.692444 0.287781 1441742263 0.655212 0.091614 -0.692444 0.287781 1441742263 0.656799 0.088684 -0.693298 0.282898 1441742263 0.656799 0.088684 -0.693298 0.282898 1441742263 0.656799 0.088684 -0.693298 0.282898 1441742263 0.656799 0.088684 -0.693298 0.282898 1441742263 0.656799 0.088684 -0.693298 0.282898 1441742263 0.656799 0.088684 -0.693298 0.282898 1441742263 0.658752 0.083374 -0.695129 0.275513 1441742263 0.658752 0.083374 -0.695129 0.275513 1441742263 0.658752 0.083374 -0.695129 0.275513 1441742263 0.658752 0.083374 -0.695129 0.275513 1441742263 0.658752 0.083374 -0.695129 0.275513 1441742263 0.658752 0.083374 -0.695129 0.275513 1441742263 0.658752 0.083374 -0.695129 0.275513 1441742263 0.660461 0.075562 -0.696716 0.269653 1441742263 0.660461 0.075562 -0.696716 0.269653 1441742263 0.660461 0.075562 -0.696716 0.269653 1441742263 0.660461 0.075562 -0.696716 0.269653 1441742263 0.660461 0.075562 -0.696716 0.269653 1441742263 0.661316 0.067688 -0.698486 0.264893 1441742263 0.661316 0.067688 -0.698486 0.264893 1441742263 0.661316 0.067688 -0.698486 0.264893 1441742263 0.661316 0.067688 -0.698486 0.264893 1441742263 0.661316 0.067688 -0.698486 0.264893 1441742263 0.661316 0.067688 -0.698486 0.264893 1441742263 0.661316 0.067688 -0.698486 0.264893 1441742263 0.662537 0.057800 -0.700867 0.257874 1441742263 0.662537 0.057800 -0.700867 0.257874 1441742263 0.662537 0.057800 -0.700867 0.257874 1441742263 0.662537 0.057800 -0.700867 0.257874 1441742263 0.662537 0.057800 -0.700867 0.257874 1441742263 0.662537 0.057800 -0.700867 0.257874 1441742263 0.662903 0.053650 -0.700989 0.257385 1441742263 0.662903 0.053650 -0.700989 0.257385 1441742263 0.662903 0.053650 -0.700989 0.257385 1441742263 0.662903 0.053650 -0.700989 0.257385 1441742263 0.662903 0.053650 -0.700989 0.257385 1441742263 0.662903 0.053650 -0.700989 0.257385 1441742263 0.662720 0.055664 -0.700317 0.259216 1441742263 0.662720 0.055664 -0.700317 0.259216 1441742263 0.662720 0.055664 -0.700317 0.259216 1441742263 0.662720 0.055664 -0.700317 0.259216 1441742263 0.662720 0.055664 -0.700317 0.259216 1441742263 0.662720 0.055664 -0.700317 0.259216 1441742263 0.662476 0.058777 -0.700134 0.259644 1441742263 0.662476 0.058777 -0.700134 0.259644 1441742263 0.662476 0.058777 -0.700134 0.259644 1441742263 0.662476 0.058777 -0.700134 0.259644 1441742263 0.662476 0.058777 -0.700134 0.259644 1441742263 0.662476 0.058777 -0.700134 0.259644 1441742263 0.662781 0.063354 -0.699280 0.260132 1441742263 0.662781 0.063354 -0.699280 0.260132 1441742263 0.663818 0.067017 -0.697998 0.260071 1441742263 0.663818 0.067017 -0.697998 0.260071 1441742263 0.663818 0.067017 -0.697998 0.260071 1441742263 0.663818 0.067017 -0.697998 0.260071 1441742263 0.663818 0.067017 -0.697998 0.260071 1441742263 0.665283 0.069275 -0.695740 0.261841 1441742263 0.665283 0.069275 -0.695740 0.261841 1441742263 0.665283 0.069275 -0.695740 0.261841 1441742263 0.665283 0.069275 -0.695740 0.261841 1441742263 0.665283 0.069275 -0.695740 0.261841 1441742263 0.665283 0.069275 -0.695740 0.261841 1441742263 0.666382 0.068542 -0.694397 0.262756 1441742263 0.666382 0.068542 -0.694397 0.262756 1441742263 0.666382 0.068542 -0.694397 0.262756 1441742263 0.666382 0.068542 -0.694397 0.262756 1441742263 0.666382 0.068542 -0.694397 0.262756 1441742263 0.666382 0.068542 -0.694397 0.262756 1441742263 0.668213 0.071411 -0.694336 0.257568 1441742263 0.668213 0.071411 -0.694336 0.257568 1441742263 0.668213 0.071411 -0.694336 0.257568 1441742263 0.668213 0.071411 -0.694336 0.257568 1441742263 0.668213 0.071411 -0.694336 0.257568 1441742263 0.670532 0.070435 -0.695251 0.249023 1441742263 0.670532 0.070435 -0.695251 0.249023 1441742263 0.670532 0.070435 -0.695251 0.249023 1441742263 0.670532 0.070435 -0.695251 0.249023 1441742263 0.670532 0.070435 -0.695251 0.249023 1441742263 0.670532 0.070435 -0.695251 0.249023 1441742263 0.669983 0.069519 -0.696411 0.247498 1441742263 0.669983 0.069519 -0.696411 0.247498 1441742263 0.669983 0.069519 -0.696411 0.247498 1441742263 0.669983 0.069519 -0.696411 0.247498 1441742263 0.669983 0.069519 -0.696411 0.247498 1441742263 0.669128 0.070313 -0.695374 0.252441 1441742263 0.669128 0.070313 -0.695374 0.252441 1441742263 0.669128 0.070313 -0.695374 0.252441 1441742263 0.669128 0.070313 -0.695374 0.252441 1441742263 0.667542 0.072327 -0.694397 0.258850 1441742263 0.667542 0.072327 -0.694397 0.258850 1441742263 0.667542 0.072327 -0.694397 0.258850 1441742263 0.667542 0.072327 -0.694397 0.258850 1441742263 0.667542 0.072327 -0.694397 0.258850 1441742263 0.667542 0.072327 -0.694397 0.258850 1441742264 0.665039 0.076111 -0.693542 0.266235 1441742264 0.665039 0.076111 -0.693542 0.266235 1441742264 0.665039 0.076111 -0.693542 0.266235 1441742264 0.665039 0.076111 -0.693542 0.266235 1441742264 0.665039 0.076111 -0.693542 0.266235 1441742264 0.665039 0.076111 -0.693542 0.266235 1441742264 0.662781 0.078857 -0.692993 0.272461 1441742264 0.662781 0.078857 -0.692993 0.272461 1441742264 0.662781 0.078857 -0.692993 0.272461 1441742264 0.662781 0.078857 -0.692993 0.272461 1441742264 0.662781 0.078857 -0.692993 0.272461 1441742264 0.662781 0.078857 -0.692993 0.272461 1441742264 0.661011 0.080139 -0.693237 0.275635 1441742264 0.661011 0.080139 -0.693237 0.275635 1441742264 0.661011 0.080139 -0.693237 0.275635 1441742264 0.661011 0.080139 -0.693237 0.275635 1441742264 0.661011 0.080139 -0.693237 0.275635 1441742264 0.661011 0.080139 -0.693237 0.275635 1441742264 0.659973 0.080322 -0.693787 0.276855 1441742264 0.659973 0.080322 -0.693787 0.276855 1441742264 0.659973 0.080322 -0.693787 0.276855 1441742264 0.659973 0.080322 -0.693787 0.276855 1441742264 0.659973 0.080322 -0.693787 0.276855 1441742264 0.659973 0.080322 -0.693787 0.276855 1441742264 0.659119 0.081787 -0.692993 0.280334 1441742264 0.659119 0.081787 -0.692993 0.280334 1441742264 0.659119 0.081787 -0.692993 0.280334 1441742264 0.659119 0.081787 -0.692993 0.280334 1441742264 0.659119 0.081787 -0.692993 0.280334 1441742264 0.659119 0.081787 -0.692993 0.280334 1441742264 0.659119 0.081787 -0.692993 0.280334 1441742264 0.658569 0.084595 -0.691895 0.283508 1441742264 0.658569 0.084595 -0.691895 0.283508 1441742264 0.658569 0.084595 -0.691895 0.283508 1441742264 0.658569 0.084595 -0.691895 0.283508 1441742264 0.658569 0.084595 -0.691895 0.283508 1441742264 0.659180 0.085327 -0.691589 0.282715 1441742264 0.659180 0.085327 -0.691589 0.282715 1441742264 0.659180 0.085327 -0.691589 0.282715 1441742264 0.659180 0.085327 -0.691589 0.282715 1441742264 0.659180 0.085327 -0.691589 0.282715 1441742264 0.659180 0.085327 -0.691589 0.282715 1441742264 0.659180 0.085327 -0.691589 0.282715 1441742264 0.660400 0.081543 -0.692566 0.278503 1441742264 0.660400 0.081543 -0.692566 0.278503 1441742264 0.660400 0.081543 -0.692566 0.278503 1441742264 0.660400 0.081543 -0.692566 0.278503 1441742264 0.660400 0.081543 -0.692566 0.278503 1441742264 0.662109 0.077271 -0.693848 0.272461 1441742264 0.662109 0.077271 -0.693848 0.272461 1441742264 0.662109 0.077271 -0.693848 0.272461 1441742264 0.662109 0.077271 -0.693848 0.272461 1441742264 0.662109 0.077271 -0.693848 0.272461 1441742264 0.662109 0.077271 -0.693848 0.272461 1441742264 0.662109 0.077271 -0.693848 0.272461 1441742264 0.664307 0.069702 -0.696228 0.262817 1441742264 0.664307 0.069702 -0.696228 0.262817 1441742264 0.664307 0.069702 -0.696228 0.262817 1441742264 0.664307 0.069702 -0.696228 0.262817 1441742264 0.664307 0.069702 -0.696228 0.262817 1441742264 0.664307 0.069702 -0.696228 0.262817 1441742264 0.665588 0.060547 -0.699097 0.254028 1441742264 0.665588 0.060547 -0.699097 0.254028 1441742264 0.665588 0.060547 -0.699097 0.254028 1441742264 0.665588 0.060547 -0.699097 0.254028 1441742264 0.665588 0.060547 -0.699097 0.254028 1441742264 0.666321 0.055969 -0.700439 0.249634 1441742264 0.666321 0.055969 -0.700439 0.249634 1441742264 0.666321 0.055969 -0.700439 0.249634 1441742264 0.666321 0.055969 -0.700439 0.249634 1441742264 0.666321 0.055969 -0.700439 0.249634 1441742264 0.666321 0.055969 -0.700439 0.249634 1441742264 0.666077 0.055603 -0.700378 0.250427 1441742264 0.666077 0.055603 -0.700378 0.250427 1441742264 0.666077 0.055603 -0.700378 0.250427 1441742264 0.666077 0.055603 -0.700378 0.250427 1441742264 0.666077 0.055603 -0.700378 0.250427 1441742264 0.666077 0.055603 -0.700378 0.250427 1441742264 0.665833 0.058228 -0.699097 0.253906 1441742264 0.665833 0.058228 -0.699097 0.253906 1441742264 0.665833 0.058228 -0.699097 0.253906 1441742264 0.665833 0.058228 -0.699097 0.253906 1441742264 0.665833 0.058228 -0.699097 0.253906 1441742264 0.666260 0.057983 -0.699158 0.252869 1441742264 0.666260 0.057983 -0.699158 0.252869 1441742264 0.666260 0.057983 -0.699158 0.252869 1441742264 0.666260 0.057983 -0.699158 0.252869 1441742264 0.666260 0.057983 -0.699158 0.252869 1441742264 0.666260 0.057983 -0.699158 0.252869 1441742264 0.666931 0.056763 -0.699097 0.251404 1441742264 0.666931 0.056763 -0.699097 0.251404 1441742264 0.666931 0.056763 -0.699097 0.251404 1441742264 0.666931 0.056763 -0.699097 0.251404 1441742264 0.666931 0.056763 -0.699097 0.251404 1441742264 0.666931 0.056763 -0.699097 0.251404 1441742264 0.668762 0.058289 -0.697327 0.251099 1441742264 0.668762 0.058289 -0.697327 0.251099 1441742264 0.668762 0.058289 -0.697327 0.251099 1441742264 0.668762 0.058289 -0.697327 0.251099 1441742264 0.668762 0.058289 -0.697327 0.251099 1441742264 0.668762 0.058289 -0.697327 0.251099 1441742264 0.671448 0.060486 -0.694763 0.250549 1441742264 0.671448 0.060486 -0.694763 0.250549 1441742264 0.671448 0.060486 -0.694763 0.250549 1441742264 0.671448 0.060486 -0.694763 0.250549 1441742264 0.671448 0.060486 -0.694763 0.250549 1441742264 0.671448 0.060486 -0.694763 0.250549 1441742265 0.674866 0.061218 -0.689880 0.254578 1441742265 0.674866 0.061218 -0.689880 0.254578 1441742265 0.674866 0.061218 -0.689880 0.254578 1441742265 0.674866 0.061218 -0.689880 0.254578 1441742265 0.674866 0.061218 -0.689880 0.254578 1441742265 0.674866 0.061218 -0.689880 0.254578 1441742265 0.677917 0.054749 -0.686096 0.258301 1441742265 0.677917 0.054749 -0.686096 0.258301 1441742265 
0.532654 -0.037964 -0.656494 0.532715 1441742267 0.532654 -0.037964 -0.656494 0.532715 1441742267 0.532654 -0.037964 -0.656494 0.532715 1441742267 0.532654 -0.037964 -0.656494 0.532715 1441742267 0.420044 -0.092468 -0.628479 0.648010 1441742267 0.420044 -0.092468 -0.628479 0.648010 1441742267 0.420044 -0.092468 -0.628479 0.648010 1441742267 0.420044 -0.092468 -0.628479 0.648010 1441742267 0.420044 -0.092468 -0.628479 0.648010 1441742267 0.420044 -0.092468 -0.628479 0.648010 1441742267 0.266418 -0.145447 -0.601074 0.739319 1441742267 0.266418 -0.145447 -0.601074 0.739319 1441742267 0.266418 -0.145447 -0.601074 0.739319 1441742267 0.266418 -0.145447 -0.601074 0.739319 1441742267 0.266418 -0.145447 -0.601074 0.739319 1441742267 0.266418 -0.145447 -0.601074 0.739319 1441742267 0.080566 -0.192505 -0.559509 0.802124 1441742267 0.080566 -0.192505 -0.559509 0.802124 1441742267 0.080566 -0.192505 -0.559509 0.802124 1441742267 0.080566 -0.192505 -0.559509 0.802124 1441742267 0.080566 -0.192505 -0.559509 0.802124 1441742267 0.080566 -0.192505 -0.559509 0.802124 1441742267 -0.098450 -0.236389 -0.500916 0.826782 1441742267 -0.098450 -0.236389 -0.500916 0.826782 1441742267 -0.098450 -0.236389 -0.500916 0.826782 1441742267 -0.098450 -0.236389 -0.500916 0.826782 1441742267 -0.098450 -0.236389 -0.500916 0.826782 1441742267 -0.098450 -0.236389 -0.500916 0.826782 1441742267 -0.098450 -0.236389 -0.500916 0.826782 1441742267 -0.233948 -0.276367 -0.464355 0.808228 1441742267 -0.233948 -0.276367 -0.464355 0.808228 1441742267 -0.233948 -0.276367 -0.464355 0.808228 1441742267 -0.233948 -0.276367 -0.464355 0.808228 1441742267 -0.233948 -0.276367 -0.464355 0.808228 1441742267 -0.233948 -0.276367 -0.464355 0.808228 1441742267 -0.233948 -0.276367 -0.464355 0.808228 1441742267 -0.322876 -0.278931 -0.447449 0.785950 1441742267 -0.322876 -0.278931 -0.447449 0.785950 1441742267 -0.322876 -0.278931 -0.447449 0.785950 1441742267 -0.322876 -0.278931 -0.447449 0.785950 1441742267 -0.322876 -0.278931 -0.447449 0.785950 1441742267 -0.322876 -0.278931 -0.447449 0.785950 1441742267 -0.343689 -0.274292 -0.433472 0.786621 1441742267 -0.343689 -0.274292 -0.433472 0.786621 1441742267 -0.343689 -0.274292 -0.433472 0.786621 1441742267 -0.343689 -0.274292 -0.433472 0.786621 1441742267 -0.343689 -0.274292 -0.433472 0.786621 1441742267 -0.343689 -0.274292 -0.433472 0.786621 1441742267 -0.324158 -0.265320 -0.432495 0.798462 1441742267 -0.324158 -0.265320 -0.432495 0.798462 1441742267 -0.324158 -0.265320 -0.432495 0.798462 1441742267 -0.324158 -0.265320 -0.432495 0.798462 1441742267 -0.324158 -0.265320 -0.432495 0.798462 1441742267 -0.324158 -0.265320 -0.432495 0.798462 1441742267 -0.324158 -0.265320 -0.432495 0.798462 1441742267 -0.277405 -0.253052 -0.443665 0.813721 1441742267 -0.277405 -0.253052 -0.443665 0.813721 1441742267 -0.277405 -0.253052 -0.443665 0.813721 1441742268 -0.277405 -0.253052 -0.443665 0.813721 1441742268 -0.277405 -0.253052 -0.443665 0.813721 1441742268 -0.277405 -0.253052 -0.443665 0.813721 1441742268 -0.197510 -0.226257 -0.475769 0.826721 1441742268 -0.197510 -0.226257 -0.475769 0.826721 1441742268 -0.197510 -0.226257 -0.475769 0.826721 1441742268 -0.197510 -0.226257 -0.475769 0.826721 1441742268 -0.197510 -0.226257 -0.475769 0.826721 1441742268 -0.197510 -0.226257 -0.475769 0.826721 1441742268 -0.197510 -0.226257 -0.475769 0.826721 1441742268 -0.064148 -0.181763 -0.507751 0.839661 1441742268 -0.064148 -0.181763 -0.507751 0.839661 1441742268 -0.064148 -0.181763 -0.507751 0.839661 1441742268 -0.064148 -0.181763 -0.507751 0.839661 1441742268 -0.064148 -0.181763 -0.507751 0.839661 1441742268 -0.064148 -0.181763 -0.507751 0.839661 1441742268 0.110474 -0.116028 -0.567078 0.807922 1441742268 0.110474 -0.116028 -0.567078 0.807922 1441742268 0.110474 -0.116028 -0.567078 0.807922 1441742268 0.110474 -0.116028 -0.567078 0.807922 1441742268 0.110474 -0.116028 -0.567078 0.807922 1441742268 0.110474 -0.116028 -0.567078 0.807922 1441742268 0.302673 -0.041565 -0.616211 0.725891 1441742268 0.302673 -0.041565 -0.616211 0.725891 1441742268 0.302673 -0.041565 -0.616211 0.725891 1441742268 0.302673 -0.041565 -0.616211 0.725891 1441742268 0.302673 -0.041565 -0.616211 0.725891 1441742268 0.467468 0.058594 -0.624573 0.622864 1441742268 0.467468 0.058594 -0.624573 0.622864 1441742268 0.467468 0.058594 -0.624573 0.622864 1441742268 0.467468 0.058594 -0.624573 0.622864 1441742268 0.467468 0.058594 -0.624573 0.622864 1441742268 0.467468 0.058594 -0.624573 0.622864 1441742268 0.599304 0.163086 -0.620422 0.478821 1441742268 0.599304 0.163086 -0.620422 0.478821 1441742268 0.599304 0.163086 -0.620422 0.478821 1441742268 0.599304 0.163086 -0.620422 0.478821 1441742268 0.599304 0.163086 -0.620422 0.478821 1441742268 0.599304 0.163086 -0.620422 0.478821 1441742268 0.599304 0.163086 -0.620422 0.478821 1441742268 0.683289 0.247070 -0.607300 0.321289 1441742268 0.683289 0.247070 -0.607300 0.321289 1441742268 0.683289 0.247070 -0.607300 0.321289 1441742268 0.683289 0.247070 -0.607300 0.321289 1441742268 0.683289 0.247070 -0.607300 0.321289 1441742268 0.683289 0.247070 -0.607300 0.321289 1441742268 0.707336 0.310608 -0.591003 0.232117 1441742268 0.707336 0.310608 -0.591003 0.232117 1441742268 0.707336 0.310608 -0.591003 0.232117 1441742268 0.707336 0.310608 -0.591003 0.232117 1441742268 0.707336 0.310608 -0.591003 0.232117 1441742268 0.707336 0.310608 -0.591003 0.232117 1441742268 0.701843 0.335144 -0.595947 0.199646 1441742268 0.701843 0.335144 -0.595947 0.199646 1441742268 0.701843 0.335144 -0.595947 0.199646 1441742268 0.701843 0.335144 -0.595947 0.199646 1441742268 0.701843 0.335144 -0.595947 0.199646 1441742268 0.701843 0.335144 -0.595947 0.199646 1441742268 0.713257 0.305664 -0.609375 0.162537 1441742268 0.713257 0.305664 -0.609375 0.162537 1441742268 0.713257 0.305664 -0.609375 0.162537 1441742268 0.713257 0.305664 -0.609375 0.162537 1441742268 0.713257 0.305664 -0.609375 0.162537 1441742268 0.713257 0.305664 -0.609375 0.162537 1441742268 0.713257 0.305664 -0.609375 0.162537 1441742268 0.732300 0.269287 -0.609619 0.140015 1441742268 0.732300 0.269287 -0.609619 0.140015 1441742268 0.732300 0.269287 -0.609619 0.140015 1441742268 0.732300 0.269287 -0.609619 0.140015 1441742268 0.732300 0.269287 -0.609619 0.140015 1441742268 0.732300 0.269287 -0.609619 0.140015 1441742268 0.739929 0.240356 -0.610107 0.149902 1441742268 0.739929 0.240356 -0.610107 0.149902 1441742268 0.739929 0.240356 -0.610107 0.149902 1441742268 0.739929 0.240356 -0.610107 0.149902 1441742268 0.739929 0.240356 -0.610107 0.149902 1441742268 0.739929 0.240356 -0.610107 0.149902 1441742268 0.729919 0.198914 -0.625061 0.192139 1441742268 0.729919 0.198914 -0.625061 0.192139 1441742268 0.729919 0.198914 -0.625061 0.192139 1441742268 0.729919 0.198914 -0.625061 0.192139 1441742268 0.729919 0.198914 -0.625061 0.192139 1441742268 0.729919 0.198914 -0.625061 0.192139 1441742268 0.702759 0.132690 -0.651184 0.253845 1441742268 0.702759 0.132690 -0.651184 0.253845 1441742268 0.702759 0.132690 -0.651184 0.253845 1441742268 0.702759 0.132690 -0.651184 0.253845 1441742268 0.702759 0.132690 -0.651184 0.253845 1441742268 0.650696 0.057068 -0.673950 0.345154 1441742268 0.650696 0.057068 -0.673950 0.345154 1441742268 0.650696 0.057068 -0.673950 0.345154 1441742268 0.650696 0.057068 -0.673950 0.345154 1441742268 0.650696 0.057068 -0.673950 0.345154 1441742268 0.650696 0.057068 -0.673950 0.345154 1441742268 0.650696 0.057068 -0.673950 0.345154 1441742268 0.567810 -0.014343 -0.686401 0.454041 1441742268 0.567810 -0.014343 -0.686401 0.454041 1441742268 0.567810 -0.014343 -0.686401 0.454041 1441742268 0.567810 -0.014343 -0.686401 0.454041 1441742268 0.567810 -0.014343 -0.686401 0.454041 1441742268 0.567810 -0.014343 -0.686401 0.454041 1441742268 0.456726 -0.079712 -0.687866 0.558472 1441742268 0.456726 -0.079712 -0.687866 0.558472 1441742268 0.456726 -0.079712 -0.687866 0.558472 1441742268 0.456726 -0.079712 -0.687866 0.558472 1441742268 0.456726 -0.079712 -0.687866 0.558472 1441742268 0.456726 -0.079712 -0.687866 0.558472 1441742268 0.314148 -0.128601 -0.680176 0.649719 1441742268 0.314148 -0.128601 -0.680176 0.649719 1441742268 0.314148 -0.128601 -0.680176 0.649719 1441742268 0.314148 -0.128601 -0.680176 0.649719 1441742269 0.314148 -0.128601 -0.680176 0.649719 1441742269 0.164551 -0.169861 -0.647461 0.724487 1441742269 0.164551 -0.169861 -0.647461 0.724487 1441742269 0.164551 -0.169861 -0.647461 0.724487 1441742269 0.164551 -0.169861 -0.647461 0.724487 1441742269 0.164551 -0.169861 -0.647461 0.724487 1441742269 0.164551 -0.169861 -0.647461 0.724487 1441742269 0.009766 -0.214478 -0.590759 0.777771 1441742269 0.009766 -0.214478 -0.590759 0.777771 1441742269 0.009766 -0.214478 -0.590759 0.777771 1441742269 0.009766 -0.214478 -0.590759 0.777771 1441742269 0.009766 -0.214478 -0.590759 0.777771 1441742269 0.009766 -0.214478 -0.590759 0.777771 1441742269 -0.131653 -0.261780 -0.511353 0.807861 1441742269 -0.131653 -0.261780 -0.511353 0.807861 1441742269 -0.131653 -0.261780 -0.511353 0.807861 1441742269 -0.131653 -0.261780 -0.511353 0.807861 1441742269 -0.131653 -0.261780 -0.511353 0.807861 1441742269 -0.131653 -0.261780 -0.511353 0.807861 1441742269 -0.245300 -0.289856 -0.442505 0.812439 1441742269 -0.245300 -0.289856 -0.442505 0.812439 1441742269 -0.245300 -0.289856 -0.442505 0.812439 1441742269 -0.245300 -0.289856 -0.442505 0.812439 1441742269 -0.245300 -0.289856 -0.442505 0.812439 1441742269 -0.245300 -0.289856 -0.442505 0.812439 1441742269 -0.295166 -0.298706 -0.390259 0.819397 1441742269 -0.295166 -0.298706 -0.390259 0.819397 1441742269 -0.295166 -0.298706 -0.390259 0.819397 1441742269 -0.295166 -0.298706 -0.390259 0.819397 1441742269 -0.295166 -0.298706 -0.390259 0.819397 1441742269 -0.295166 -0.298706 -0.390259 0.819397 1441742269 -0.255127 -0.281921 -0.382141 0.842285 1441742269 -0.255127 -0.281921 -0.382141 0.842285 1441742269 -0.255127 -0.281921 -0.382141 0.842285 1441742269 -0.255127 -0.281921 -0.382141 0.842285 1441742269 -0.255127 -0.281921 -0.382141 0.842285 1441742269 -0.255127 -0.281921 -0.382141 0.842285 1441742269 -0.168518 -0.254578 -0.414612 0.857239 1441742269 -0.168518 -0.254578 -0.414612 0.857239 1441742269 -0.168518 -0.254578 -0.414612 0.857239 1441742269 -0.168518 -0.254578 -0.414612 0.857239 1441742269 -0.168518 -0.254578 -0.414612 0.857239 1441742269 -0.056702 -0.214478 -0.435181 0.872559 1441742269 -0.056702 -0.214478 -0.435181 0.872559 1441742269 -0.056702 -0.214478 -0.435181 0.872559 1441742269 -0.056702 -0.214478 -0.435181 0.872559 1441742269 -0.056702 -0.214478 -0.435181 0.872559 1441742269 -0.056702 -0.214478 -0.435181 0.872559 1441742269 -0.056702 -0.214478 -0.435181 0.872559 1441742269 0.056702 -0.157410 -0.485901 0.857849 1441742269 0.056702 -0.157410 -0.485901 0.857849 1441742269 0.056702 -0.157410 -0.485901 0.857849 1441742269 0.056702 -0.157410 -0.485901 0.857849 1441742269 0.056702 -0.157410 -0.485901 0.857849 1441742269 0.056702 -0.157410 -0.485901 0.857849 1441742269 0.185425 -0.086487 -0.530151 0.822876 1441742269 0.185425 -0.086487 -0.530151 0.822876 1441742269 0.185425 -0.086487 -0.530151 0.822876 1441742269 0.185425 -0.086487 -0.530151 0.822876 1441742269 0.185425 -0.086487 -0.530151 0.822876 1441742269 0.185425 -0.086487 -0.530151 0.822876 1441742269 0.321777 0.000732 -0.574646 0.752441 1441742269 0.321777 0.000732 -0.574646 0.752441 1441742269 0.321777 0.000732 -0.574646 0.752441 1441742269 0.321777 0.000732 -0.574646 0.752441 1441742269 0.321777 0.000732 -0.574646 0.752441 1441742269 0.321777 0.000732 -0.574646 0.752441 1441742269 0.321777 0.000732 -0.574646 0.752441 1441742269 0.456970 0.100464 -0.595215 0.653259 1441742269 0.456970 0.100464 -0.595215 0.653259 1441742269 0.456970 0.100464 -0.595215 0.653259 1441742269 0.456970 0.100464 -0.595215 0.653259 1441742269 0.456970 0.100464 -0.595215 0.653259 1441742269 0.456970 0.100464 -0.595215 0.653259 1441742269 0.586731 0.186646 -0.599487 0.511353 1441742269 0.586731 0.186646 -0.599487 0.511353 1441742269 0.586731 0.186646 -0.599487 0.511353 1441742269 0.586731 0.186646 -0.599487 0.511353 1441742269 0.586731 0.186646 -0.599487 0.511353 1441742269 0.586731 0.186646 -0.599487 0.511353 1441742269 0.693481 0.228149 -0.589172 0.346252 1441742269 0.693481 0.228149 -0.589172 0.346252 1441742269 0.693481 0.228149 -0.589172 0.346252 1441742269 0.693481 0.228149 -0.589172 0.346252 1441742269 0.693481 0.228149 -0.589172 0.346252 1441742269 0.693481 0.228149 -0.589172 0.346252 1441742269 0.748352 0.236938 -0.582458 0.211060 1441742269 0.748352 0.236938 -0.582458 0.211060 1441742269 0.748352 0.236938 -0.582458 0.211060 1441742269 0.748352 0.236938 -0.582458 0.211060 1441742269 0.748352 0.236938 -0.582458 0.211060 1441742269 0.748352 0.236938 -0.582458 0.211060 1441742269 0.747864 0.255127 -0.593140 0.154114 1441742269 0.747864 0.255127 -0.593140 0.154114 1441742269 0.747864 0.255127 -0.593140 0.154114 1441742269 0.747864 0.255127 -0.593140 0.154114 1441742269 0.747864 0.255127 -0.593140 0.154114 1441742269 0.747864 0.255127 -0.593140 0.154114 1441742269 0.752258 0.260254 -0.590698 0.132202 1441742269 0.752258 0.260254 -0.590698 0.132202 1441742269 0.752258 0.260254 -0.590698 0.132202 1441742269 0.752258 0.260254 -0.590698 0.132202 1441742269 0.752258 0.260254 -0.590698 0.132202 1441742269 0.752258 0.260254 -0.590698 0.132202 1441742269 0.752258 0.260254 -0.590698 0.132202 1441742269 0.764282 0.236023 -0.590271 0.108215 1441742269 0.764282 0.236023 -0.590271 0.108215 1441742269 0.764282 0.236023 -0.590271 0.108215 1441742269 0.764282 0.236023 -0.590271 0.108215 1441742269 0.764282 0.236023 -0.590271 0.108215 1441742269 0.764282 0.236023 -0.590271 0.108215 1441742270 0.764282 0.236023 -0.590271 0.108215 1441742270 0.762878 0.205872 -0.603516 0.106873 1441742270 0.762878 0.205872 -0.603516 0.106873 1441742270 0.762878 0.205872 -0.603516 0.106873 1441742270 0.762878 0.205872 -0.603516 0.106873 1441742270 0.762878 0.205872 -0.603516 0.106873 1441742270 0.762878 0.205872 -0.603516 0.106873 1441742270 0.744873 0.190613 -0.622131 0.147522 1441742270 0.744873 0.190613 -0.622131 0.147522 1441742270 0.744873 0.190613 -0.622131 0.147522 1441742270 0.744873 0.190613 -0.622131 0.147522 1441742270 0.744873 0.190613 -0.622131 0.147522 1441742270 0.744873 0.190613 -0.622131 0.147522 1441742270 0.715027 0.159912 -0.646118 0.213623 1441742270 0.715027 0.159912 -0.646118 0.213623 1441742270 0.715027 0.159912 -0.646118 0.213623 1441742270 0.715027 0.159912 -0.646118 0.213623 1441742270 0.715027 0.159912 -0.646118 0.213623 1441742270 0.715027 0.159912 -0.646118 0.213623 1441742270 0.715027 0.159912 -0.646118 0.213623 1441742270 0.663086 0.108826 -0.663940 0.328003 1441742270 0.663086 0.108826 -0.663940 0.328003 1441742270 0.663086 0.108826 -0.663940 0.328003 1441742270 0.663086 0.108826 -0.663940 0.328003 1441742270 0.663086 0.108826 -0.663940 0.328003 1441742270 0.663086 0.108826 -0.663940 0.328003 1441742270 0.581787 0.078125 -0.636230 0.500610 1441742270 0.581787 0.078125 -0.636230 0.500610 1441742270 0.581787 0.078125 -0.636230 0.500610 1441742270 0.581787 0.078125 -0.636230 0.500610 1441742270 0.581787 0.078125 -0.636230 0.500610 1441742270 0.483032 0.027893 -0.581116 0.654358 1441742270 0.483032 0.027893 -0.581116 0.654358 1441742270 0.483032 0.027893 -0.581116 0.654358 1441742270 0.483032 0.027893 -0.581116 0.654358 1441742270 0.483032 0.027893 -0.581116 0.654358 1441742270 0.483032 0.027893 -0.581116 0.654358 1441742270 0.359253 -0.048218 -0.551270 0.751465 1441742270 0.359253 -0.048218 -0.551270 0.751465 1441742270 0.359253 -0.048218 -0.551270 0.751465 1441742270 0.359253 -0.048218 -0.551270 0.751465 1441742270 0.359253 -0.048218 -0.551270 0.751465 1441742270 0.217407 -0.116089 -0.528564 0.812317 1441742270 0.217407 -0.116089 -0.528564 0.812317 1441742270 0.217407 -0.116089 -0.528564 0.812317 1441742270 0.217407 -0.116089 -0.528564 0.812317 1441742270 0.217407 -0.116089 -0.528564 0.812317 1441742270 0.217407 -0.116089 -0.528564 0.812317 1441742270 0.065918 -0.173767 -0.505615 0.842468 1441742270 0.065918 -0.173767 -0.505615 0.842468 1441742270 0.065918 -0.173767 -0.505615 0.842468 1441742270 0.065918 -0.173767 -0.505615 0.842468 1441742270 0.065918 -0.173767 -0.505615 0.842468 1441742270 0.065918 -0.173767 -0.505615 0.842468 1441742270 -0.081970 -0.222351 -0.474548 0.847717 1441742270 -0.081970 -0.222351 -0.474548 0.847717 1441742270 -0.081970 -0.222351 -0.474548 0.847717 1441742270 -0.081970 -0.222351 -0.474548 0.847717 1441742270 -0.081970 -0.222351 -0.474548 0.847717 1441742270 -0.081970 -0.222351 -0.474548 0.847717 1441742270 -0.199219 -0.254456 -0.426270 0.844910 1441742270 -0.199219 -0.254456 -0.426270 0.844910 1441742270 -0.199219 -0.254456 -0.426270 0.844910 1441742270 -0.199219 -0.254456 -0.426270 0.844910 1441742270 -0.199219 -0.254456 -0.426270 0.844910 1441742270 -0.199219 -0.254456 -0.426270 0.844910 1441742270 -0.199219 -0.254456 -0.426270 0.844910 1441742270 -0.273376 -0.270020 -0.401978 0.831116 1441742270 -0.273376 -0.270020 -0.401978 0.831116 1441742270 -0.273376 -0.270020 -0.401978 0.831116 1441742270 -0.273376 -0.270020 -0.401978 0.831116 1441742270 -0.273376 -0.270020 -0.401978 0.831116 1441742270 -0.273376 -0.270020 -0.401978 0.831116 1441742270 -0.275696 -0.279114 -0.372986 0.840820 1441742270 -0.275696 -0.279114 -0.372986 0.840820 1441742270 -0.275696 -0.279114 -0.372986 0.840820 1441742270 -0.275696 -0.279114 -0.372986 0.840820 1441742270 -0.275696 -0.279114 -0.372986 0.840820 1441742270 -0.275696 -0.279114 -0.372986 0.840820 1441742270 -0.224670 -0.278198 -0.369690 0.857605 1441742270 -0.224670 -0.278198 -0.369690 0.857605 1441742270 -0.224670 -0.278198 -0.369690 0.857605 1441742270 -0.224670 -0.278198 -0.369690 0.857605 1441742270 -0.224670 -0.278198 -0.369690 0.857605 1441742270 -0.224670 -0.278198 -0.369690 0.857605 1441742270 -0.224670 -0.278198 -0.369690 0.857605 1441742270 -0.128296 -0.237183 -0.396484 0.877563 1441742270 -0.128296 -0.237183 -0.396484 0.877563 1441742270 -0.128296 -0.237183 -0.396484 0.877563 1441742270 -0.128296 -0.237183 -0.396484 0.877563 1441742270 -0.128296 -0.237183 -0.396484 0.877563 1441742270 -0.128296 -0.237183 -0.396484 0.877563 1441742270 0.006836 -0.167603 -0.428589 0.887756 1441742270 0.006836 -0.167603 -0.428589 0.887756 1441742270 0.006836 -0.167603 -0.428589 0.887756 1441742270 0.006836 -0.167603 -0.428589 0.887756 1441742270 0.006836 -0.167603 -0.428589 0.887756 1441742270 0.006836 -0.167603 -0.428589 0.887756 1441742270 0.161072 -0.094055 -0.471008 0.862183 1441742270 0.161072 -0.094055 -0.471008 0.862183 1441742270 0.161072 -0.094055 -0.471008 0.862183 1441742270 0.161072 -0.094055 -0.471008 0.862183 1441742270 0.161072 -0.094055 -0.471008 0.862183 1441742270 0.309570 -0.024353 -0.516968 0.797668 1441742270 0.309570 -0.024353 -0.516968 0.797668 1441742270 0.309570 -0.024353 -0.516968 0.797668 1441742270 0.309570 -0.024353 -0.516968 0.797668 1441742270 0.309570 -0.024353 -0.516968 0.797668 1441742270 0.309570 -0.024353 -0.516968 0.797668 1441742271 0.454407 0.041321 -0.572510 0.681213 1441742271 0.454407 0.041321 -0.572510 0.681213 1441742271 0.454407 0.041321 -0.572510 0.681213 1441742271 0.454407 0.041321 -0.572510 0.681213 1441742271 0.454407 0.041321 -0.572510 0.681213 1441742271 0.579041 0.115173 -0.600159 0.539673 1441742271 0.579041 0.115173 -0.600159 0.539673 1441742271 0.579041 0.115173 -0.600159 0.539673 1441742271 0.579041 0.115173 -0.600159 0.539673 1441742271 0.579041 0.115173 -0.600159 0.539673 1441742271 0.579041 0.115173 -0.600159 0.539673 1441742271 0.667114 0.183716 -0.618774 0.371887 1441742271 0.667114 0.183716 -0.618774 0.371887 1441742271 0.667114 0.183716 -0.618774 0.371887 1441742271 0.667114 0.183716 -0.618774 0.371887 1441742271 0.667114 0.183716 -0.618774 0.371887 1441742271 0.667114 0.183716 -0.618774 0.371887 1441742271 0.667114 0.183716 -0.618774 0.371887 1441742271 0.717346 0.254150 -0.605774 0.232117 1441742271 0.717346 0.254150 -0.605774 0.232117 1441742271 0.717346 0.254150 -0.605774 0.232117 1441742271 0.717346 0.254150 -0.605774 0.232117 1441742271 0.717346 0.254150 -0.605774 0.232117 1441742271 0.717346 0.254150 -0.605774 0.232117 1441742271 0.737366 0.290344 -0.588867 0.158752 1441742271 0.737366 0.290344 -0.588867 0.158752 1441742271 0.737366 0.290344 -0.588867 0.158752 1441742271 0.737366 0.290344 -0.588867 0.158752 1441742271 0.737366 0.290344 -0.588867 0.158752 1441742271 0.737366 0.290344 -0.588867 0.158752 1441742271 0.737366 0.290344 -0.588867 0.158752 1441742271 0.733032 0.277771 -0.603821 0.144531 1441742271 0.733032 0.277771 -0.603821 0.144531 1441742271 0.733032 0.277771 -0.603821 0.144531 1441742271 0.733032 0.277771 -0.603821 0.144531 1441742271 0.733032 0.277771 -0.603821 0.144531 1441742271 0.733032 0.277771 -0.603821 0.144531 1441742271 0.726379 0.249756 -0.620850 0.156433 1441742271 0.726379 0.249756 -0.620850 0.156433 1441742271 0.726379 0.249756 -0.620850 0.156433 1441742271 0.726379 0.249756 -0.620850 0.156433 1441742271 0.726379 0.249756 -0.620850 0.156433 1441742271 0.726379 0.249756 -0.620850 0.156433 1441742271 0.718872 0.229553 -0.624756 0.200439 1441742271 0.718872 0.229553 -0.624756 0.200439 1441742271 0.718872 0.229553 -0.624756 0.200439 1441742271 0.718872 0.229553 -0.624756 0.200439 1441742271 0.718872 0.229553 -0.624756 0.200439 1441742271 0.718872 0.229553 -0.624756 0.200439 1441742271 0.718872 0.229553 -0.624756 0.200439 1441742271 0.700806 0.187134 -0.634766 0.266235 1441742271 0.700806 0.187134 -0.634766 0.266235 1441742271 0.700806 0.187134 -0.634766 0.266235 1441742271 0.700806 0.187134 -0.634766 0.266235 1441742271 0.700806 0.187134 -0.634766 0.266235 1441742271 0.700806 0.187134 -0.634766 0.266235 1441742271 0.662048 0.112000 -0.655090 0.346375 1441742271 0.662048 0.112000 -0.655090 0.346375 1441742271 0.662048 0.112000 -0.655090 0.346375 1441742271 0.662048 0.112000 -0.655090 0.346375 1441742271 0.662048 0.112000 -0.655090 0.346375 1441742271 0.662048 0.112000 -0.655090 0.346375 1441742271 0.596008 0.049072 -0.658508 0.456787 1441742271 0.596008 0.049072 -0.658508 0.456787 1441742271 0.596008 0.049072 -0.658508 0.456787 1441742271 0.596008 0.049072 -0.658508 0.456787 1441742271 0.596008 0.049072 -0.658508 0.456787 1441742271 0.596008 0.049072 -0.658508 0.456787 1441742271 0.499756 -0.010498 -0.652283 0.569702 1441742271 0.499756 -0.010498 -0.652283 0.569702 1441742271 0.499756 -0.010498 -0.652283 0.569702 1441742271 0.499756 -0.010498 -0.652283 0.569702 1441742271 0.499756 -0.010498 -0.652283 0.569702 1441742271 0.499756 -0.010498 -0.652283 0.569702 1441742271 0.387268 -0.059143 -0.622314 0.677673 1441742271 0.387268 -0.059143 -0.622314 0.677673 1441742271 0.387268 -0.059143 -0.622314 0.677673 1441742271 0.387268 -0.059143 -0.622314 0.677673 1441742271 0.387268 -0.059143 -0.622314 0.677673 1441742271 0.387268 -0.059143 -0.622314 0.677673 1441742271 0.262329 -0.109253 -0.573547 0.768311 1441742271 0.262329 -0.109253 -0.573547 0.768311 1441742271 0.262329 -0.109253 -0.573547 0.768311 1441742271 0.262329 -0.109253 -0.573547 0.768311 1441742271 0.262329 -0.109253 -0.573547 0.768311 1441742271 0.262329 -0.109253 -0.573547 0.768311 1441742271 0.117859 -0.172668 -0.540344 0.815063 1441742271 0.117859 -0.172668 -0.540344 0.815063 1441742271 0.117859 -0.172668 -0.540344 0.815063 1441742271 0.117859 -0.172668 -0.540344 0.815063 1441742271 0.117859 -0.172668 -0.540344 0.815063 1441742271 0.117859 -0.172668 -0.540344 0.815063 1441742271 0.117859 -0.172668 -0.540344 0.815063 1441742271 -0.038513 -0.237793 -0.503479 0.829773 1441742271 -0.038513 -0.237793 -0.503479 0.829773 1441742271 -0.038513 -0.237793 -0.503479 0.829773 1441742271 -0.038513 -0.237793 -0.503479 0.829773 1441742271 -0.038513 -0.237793 -0.503479 0.829773 1441742271 -0.168274 -0.280518 -0.472961 0.818115 1441742271 -0.168274 -0.280518 -0.472961 0.818115 1441742271 -0.168274 -0.280518 -0.472961 0.818115 1441742271 -0.168274 -0.280518 -0.472961 0.818115 1441742271 -0.168274 -0.280518 -0.472961 0.818115 1441742271 -0.168274 -0.280518 -0.472961 0.818115 1441742271 -0.227173 -0.285706 -0.460144 0.809326 1441742271 -0.227173 -0.285706 -0.460144 0.809326 1441742271 -0.227173 -0.285706 -0.460144 0.809326 1441742271 -0.227173 -0.285706 -0.460144 0.809326 1441742271 -0.227173 -0.285706 -0.460144 0.809326 1441742271 -0.227173 -0.285706 -0.460144 0.809326 1441742271 -0.208679 -0.276978 -0.444519 0.825928 1441742272 -0.208679 -0.276978 -0.444519 0.825928 1441742272 -0.208679 -0.276978 -0.444519 0.825928 1441742272 -0.208679 -0.276978 -0.444519 0.825928 1441742272 -0.208679 -0.276978 -0.444519 0.825928 1441742272 -0.208679 -0.276978 -0.444519 0.825928 1441742272 -0.208679 -0.276978 -0.444519 0.825928 1441742272 -0.130676 -0.250488 -0.460205 0.841675 1441742272 -0.130676 -0.250488 -0.460205 0.841675 1441742272 -0.130676 -0.250488 -0.460205 0.841675 1441742272 -0.130676 -0.250488 -0.460205 0.841675 1441742272 -0.130676 -0.250488 -0.460205 0.841675 1441742272 -0.002075 -0.206177 -0.474915 0.855530 1441742272 -0.002075 -0.206177 -0.474915 0.855530 1441742272 -0.002075 -0.206177 -0.474915 0.855530 1441742272 -0.002075 -0.206177 -0.474915 0.855530 1441742272 -0.002075 -0.206177 -0.474915 0.855530 1441742272 -0.002075 -0.206177 -0.474915 0.855530 1441742272 0.130066 -0.148438 -0.519165 0.831543 1441742272 0.130066 -0.148438 -0.519165 0.831543 1441742272 0.130066 -0.148438 -0.519165 0.831543 1441742272 0.130066 -0.148438 -0.519165 0.831543 1441742272 0.130066 -0.148438 -0.519165 0.831543 1441742272 0.269653 -0.070190 -0.547607 0.788940 1441742272 0.269653 -0.070190 -0.547607 0.788940 1441742272 0.269653 -0.070190 -0.547607 0.788940 1441742272 0.269653 -0.070190 -0.547607 0.788940 1441742272 0.269653 -0.070190 -0.547607 0.788940 1441742272 0.269653 -0.070190 -0.547607 0.788940 1441742272 0.402039 0.024597 -0.568359 0.717407 1441742272 0.402039 0.024597 -0.568359 0.717407 1441742272 0.402039 0.024597 -0.568359 0.717407 1441742272 0.402039 0.024597 -0.568359 0.717407 1441742272 0.402039 0.024597 -0.568359 0.717407 1441742272 0.402039 0.024597 -0.568359 0.717407 1441742272 0.518127 0.125183 -0.581055 0.614929 1441742272 0.518127 0.125183 -0.581055 0.614929 1441742272 0.518127 0.125183 -0.581055 0.614929 1441742272 0.518127 0.125183 -0.581055 0.614929 1441742272 0.518127 0.125183 -0.581055 0.614929 1441742272 0.518127 0.125183 -0.581055 0.614929 1441742272 0.618469 0.210510 -0.589722 0.474670 1441742272 0.618469 0.210510 -0.589722 0.474670 1441742272 0.618469 0.210510 -0.589722 0.474670 1441742272 0.618469 0.210510 -0.589722 0.474670 1441742272 0.692322 0.251343 -0.592590 0.325989 1441742272 0.692322 0.251343 -0.592590 0.325989 1441742272 0.692322 0.251343 -0.592590 0.325989 1441742272 0.692322 0.251343 -0.592590 0.325989 1441742272 0.692322 0.251343 -0.592590 0.325989 1441742272 0.692322 0.251343 -0.592590 0.325989 1441742272 0.728821 0.241638 -0.604553 0.211853 1441742272 0.728821 0.241638 -0.604553 0.211853 1441742272 0.728821 0.241638 -0.604553 0.211853 1441742272 0.728821 0.241638 -0.604553 0.211853 1441742272 0.728821 0.241638 -0.604553 0.211853 1441742272 0.742737 0.219971 -0.612854 0.156006 1441742272 0.742737 0.219971 -0.612854 0.156006 1441742272 0.742737 0.219971 -0.612854 0.156006 1441742272 0.742737 0.219971 -0.612854 0.156006 1441742272 0.742737 0.219971 -0.612854 0.156006 1441742272 0.742737 0.219971 -0.612854 0.156006 1441742272 0.757019 0.194458 -0.612549 0.117615 1441742272 0.757019 0.194458 -0.612549 0.117615 1441742272 0.757019 0.194458 -0.612549 0.117615 1441742272 0.757019 0.194458 -0.612549 0.117615 1441742272 0.757019 0.194458 -0.612549 0.117615 1441742272 0.757019 0.194458 -0.612549 0.117615 1441742272 0.757019 0.194458 -0.612549 0.117615 1441742272 0.765686 0.174194 -0.613770 0.081360 1441742272 0.765686 0.174194 -0.613770 0.081360 1441742272 0.765686 0.174194 -0.613770 0.081360 1441742272 0.765686 0.174194 -0.613770 0.081360 1441742272 0.765686 0.174194 -0.613770 0.081360 1441742272 0.765686 0.174194 -0.613770 0.081360 1441742272 0.758057 0.183411 -0.621094 0.077271 1441742272 0.758057 0.183411 -0.621094 0.077271 1441742272 0.758057 0.183411 -0.621094 0.077271 1441742272 0.758057 0.183411 -0.621094 0.077271 1441742272 0.758057 0.183411 -0.621094 0.077271 1441742272 0.758057 0.183411 -0.621094 0.077271 1441742272 0.742188 0.190186 -0.632568 0.113098 1441742272 0.742188 0.190186 -0.632568 0.113098 1441742272 0.742188 0.190186 -0.632568 0.113098 1441742272 0.742188 0.190186 -0.632568 0.113098 1441742272 0.742188 0.190186 -0.632568 0.113098 1441742272 0.742188 0.190186 -0.632568 0.113098 1441742272 0.721191 0.174194 -0.645203 0.182373 1441742272 0.721191 0.174194 -0.645203 0.182373 1441742272 0.721191 0.174194 -0.645203 0.182373 1441742272 0.721191 0.174194 -0.645203 0.182373 1441742272 0.721191 0.174194 -0.645203 0.182373 1441742272 0.721191 0.174194 -0.645203 0.182373 1441742272 0.688171 0.138000 -0.654358 0.281433 1441742272 0.688171 0.138000 -0.654358 0.281433 1441742272 0.688171 0.138000 -0.654358 0.281433 1441742272 0.688171 0.138000 -0.654358 0.281433 1441742272 0.688171 0.138000 -0.654358 0.281433 1441742272 0.688171 0.138000 -0.654358 0.281433 1441742272 0.638977 0.100037 -0.643433 0.409485 1441742272 
0.658813 0.070618 -0.708069 0.244141 1441742275 0.659851 0.064880 -0.708679 0.241211 1441742275 0.659851 0.064880 -0.708679 0.241211 1441742275 0.659851 0.064880 -0.708679 0.241211 1441742275 0.659851 0.064880 -0.708679 0.241211 1441742275 0.659851 0.064880 -0.708679 0.241211 1441742275 0.659851 0.064880 -0.708679 0.241211 1441742275 0.659546 0.062073 -0.709106 0.241516 1441742275 0.659546 0.062073 -0.709106 0.241516 1441742275 0.659546 0.062073 -0.709106 0.241516 1441742275 0.659546 0.062073 -0.709106 0.241516 1441742275 0.659546 0.062073 -0.709106 0.241516 1441742275 0.659546 0.062073 -0.709106 0.241516 1441742275 0.658020 0.062195 -0.709900 0.243225 1441742275 0.658020 0.062195 -0.709900 0.243225 1441742275 0.658020 0.062195 -0.709900 0.243225 1441742275 0.658020 0.062195 -0.709900 0.243225 1441742275 0.658020 0.062195 -0.709900 0.243225 1441742275 0.658020 0.062195 -0.709900 0.243225 1441742275 0.655579 0.067627 -0.709778 0.248718 1441742275 0.655579 0.067627 -0.709778 0.248718 1441742275 0.655579 0.067627 -0.709778 0.248718 1441742275 0.655579 0.067627 -0.709778 0.248718 1441742275 0.655579 0.067627 -0.709778 0.248718 1441742275 0.655579 0.067627 -0.709778 0.248718 1441742275 0.655579 0.067627 -0.709778 0.248718 1441742275 0.652771 0.077698 -0.707703 0.258789 1441742275 0.652771 0.077698 -0.707703 0.258789 1441742275 0.652771 0.077698 -0.707703 0.258789 1441742275 0.652771 0.077698 -0.707703 0.258789 1441742275 0.652771 0.077698 -0.707703 0.258789 1441742275 0.652771 0.077698 -0.707703 0.258789 1441742275 0.649658 0.090088 -0.704041 0.272217 1441742275 0.649658 0.090088 -0.704041 0.272217 1441742275 0.649658 0.090088 -0.704041 0.272217 1441742275 0.649658 0.090088 -0.704041 0.272217 1441742275 0.647461 0.098267 -0.700195 0.284302 1441742275 0.647461 0.098267 -0.700195 0.284302 1441742275 0.647461 0.098267 -0.700195 0.284302 1441742275 0.647461 0.098267 -0.700195 0.284302 1441742275 0.647461 0.098267 -0.700195 0.284302 1441742275 0.647461 0.098267 -0.700195 0.284302 1441742275 0.645630 0.097595 -0.698608 0.292542 1441742275 0.645630 0.097595 -0.698608 0.292542 1441742275 0.645630 0.097595 -0.698608 0.292542 1441742275 0.645630 0.097595 -0.698608 0.292542 1441742275 0.645630 0.097595 -0.698608 0.292542 1441742275 0.645630 0.097595 -0.698608 0.292542 1441742275 0.642090 0.092957 -0.699280 0.300049 1441742275 0.642090 0.092957 -0.699280 0.300049 1441742275 0.642090 0.092957 -0.699280 0.300049 1441742275 0.642090 0.092957 -0.699280 0.300049 1441742275 0.642090 0.092957 -0.699280 0.300049 1441742275 0.642090 0.092957 -0.699280 0.300049 1441742275 0.642090 0.092957 -0.699280 0.300049 1441742275 0.640625 0.096130 -0.696228 0.309265 1441742275 0.640625 0.096130 -0.696228 0.309265 1441742275 0.640625 0.096130 -0.696228 0.309265 1441742275 0.640625 0.096130 -0.696228 0.309265 1441742275 0.643127 0.107239 -0.689331 0.315674 1441742275 0.643127 0.107239 -0.689331 0.315674 1441742275 0.643127 0.107239 -0.689331 0.315674 1441742275 0.643127 0.107239 -0.689331 0.315674 1441742275 0.643127 0.107239 -0.689331 0.315674 1441742275 0.643127 0.107239 -0.689331 0.315674 1441742275 0.646667 0.102173 -0.690735 0.306946 1441742275 0.646667 0.102173 -0.690735 0.306946 1441742275 0.646667 0.102173 -0.690735 0.306946 1441742275 0.646667 0.102173 -0.690735 0.306946 1441742275 0.646667 0.102173 -0.690735 0.306946 1441742276 0.646667 0.102173 -0.690735 0.306946 1441742276 0.647705 0.095032 -0.694885 0.297607 1441742276 0.647705 0.095032 -0.694885 0.297607 1441742276 0.647705 0.095032 -0.694885 0.297607 1441742276 0.647705 0.095032 -0.694885 0.297607 1441742276 0.647705 0.095032 -0.694885 0.297607 1441742276 0.647705 0.095032 -0.694885 0.297607 1441742276 0.647766 0.098572 -0.695435 0.295044 1441742276 0.647766 0.098572 -0.695435 0.295044 1441742276 0.647766 0.098572 -0.695435 0.295044 1441742276 0.647766 0.098572 -0.695435 0.295044 1441742276 0.647766 0.098572 -0.695435 0.295044 1441742276 0.647766 0.098572 -0.695435 0.295044 1441742276 0.648743 0.096802 -0.696960 0.289734 1441742276 0.648743 0.096802 -0.696960 0.289734 1441742276 0.648743 0.096802 -0.696960 0.289734 1441742276 0.648743 0.096802 -0.696960 0.289734 1441742276 0.648743 0.096802 -0.696960 0.289734 1441742276 0.648743 0.096802 -0.696960 0.289734 1441742276 0.648743 0.096802 -0.696960 0.289734 1441742276 0.648804 0.091858 -0.699097 0.286011 1441742276 0.648804 0.091858 -0.699097 0.286011 1441742276 0.648804 0.091858 -0.699097 0.286011 1441742276 0.648804 0.091858 -0.699097 0.286011 1441742276 0.648804 0.091858 -0.699097 0.286011 1441742276 0.648804 0.091858 -0.699097 0.286011 1441742276 0.648743 0.095459 -0.698303 0.286987 1441742276 0.648743 0.095459 -0.698303 0.286987 1441742276 0.648743 0.095459 -0.698303 0.286987 1441742276 0.648743 0.095459 -0.698303 0.286987 1441742276 0.648743 0.095459 -0.698303 0.286987 1441742276 0.648743 0.095459 -0.698303 0.286987 1441742276 0.648987 0.098450 -0.697815 0.286682 1441742276 0.648987 0.098450 -0.697815 0.286682 1441742276 0.648987 0.098450 -0.697815 0.286682 1441742276 0.648987 0.098450 -0.697815 0.286682 1441742276 0.648987 0.098450 -0.697815 0.286682 1441742276 0.649536 0.102661 -0.697327 0.285095 1441742276 0.649536 0.102661 -0.697327 0.285095 1441742276 0.649536 0.102661 -0.697327 0.285095 1441742276 0.649536 0.102661 -0.697327 0.285095 1441742276 0.649536 0.102661 -0.697327 0.285095 1441742276 0.652161 0.103638 -0.697449 0.278442 1441742276 0.652161 0.103638 -0.697449 0.278442 1441742276 0.652161 0.103638 -0.697449 0.278442 1441742276 0.652161 0.103638 -0.697449 0.278442 1441742276 0.652161 0.103638 -0.697449 0.278442 1441742276 0.652161 0.103638 -0.697449 0.278442 1441742276 0.652161 0.103638 -0.697449 0.278442 1441742276 0.654053 0.102600 -0.698792 0.270935 1441742276 0.654053 0.102600 -0.698792 0.270935 1441742276 0.654053 0.102600 -0.698792 0.270935 1441742276 0.654053 0.102600 -0.698792 0.270935 1441742276 0.654053 0.102600 -0.698792 0.270935 1441742276 0.654053 0.102600 -0.698792 0.270935 1441742276 0.654663 0.105896 -0.700256 0.264221 1441742276 0.654663 0.105896 -0.700256 0.264221 1441742276 0.654663 0.105896 -0.700256 0.264221 1441742276 0.654663 0.105896 -0.700256 0.264221 1441742276 0.654663 0.105896 -0.700256 0.264221 1441742276 0.654663 0.105896 -0.700256 0.264221 1441742276 0.656250 0.111572 -0.698914 0.261536 1441742276 0.656250 0.111572 -0.698914 0.261536 1441742276 0.656250 0.111572 -0.698914 0.261536 1441742276 0.656250 0.111572 -0.698914 0.261536 1441742276 0.656250 0.111572 -0.698914 0.261536 1441742276 0.656250 0.111572 -0.698914 0.261536 1441742276 0.654724 0.118958 -0.698669 0.262756 1441742276 0.654724 0.118958 -0.698669 0.262756 1441742276 0.654724 0.118958 -0.698669 0.262756 1441742276 0.654724 0.118958 -0.698669 0.262756 1441742276 0.654724 0.118958 -0.698669 0.262756 1441742276 0.654724 0.118958 -0.698669 0.262756 1441742276 0.652466 0.120972 -0.699036 0.266418 1441742276 0.652466 0.120972 -0.699036 0.266418 1441742276 0.652466 0.120972 -0.699036 0.266418 1441742276 0.652466 0.120972 -0.699036 0.266418 1441742276 0.650269 0.118713 -0.700012 0.270264 1441742276 0.650269 0.118713 -0.700012 0.270264 1441742276 0.650269 0.118713 -0.700012 0.270264 1441742276 0.650269 0.118713 -0.700012 0.270264 1441742276 0.650269 0.118713 -0.700012 0.270264 1441742276 0.648315 0.115723 -0.701050 0.273560 1441742276 0.648315 0.115723 -0.701050 0.273560 1441742276 0.648315 0.115723 -0.701050 0.273560 1441742276 0.648315 0.115723 -0.701050 0.273560 1441742276 0.648315 0.115723 -0.701050 0.273560 1441742276 0.647400 0.114441 -0.700500 0.277588 1441742276 0.647400 0.114441 -0.700500 0.277588 1441742276 0.647400 0.114441 -0.700500 0.277588 1441742276 0.647400 0.114441 -0.700500 0.277588 1441742276 0.647400 0.114441 -0.700500 0.277588 1441742276 0.647400 0.114441 -0.700500 0.277588 1441742276 0.647217 0.112793 -0.699829 0.280396 1441742276 0.647217 0.112793 -0.699829 0.280396 1441742276 0.647217 0.112793 -0.699829 0.280396 1441742276 0.647217 0.112793 -0.699829 0.280396 1441742276 0.647034 0.113831 -0.698730 0.283081 1441742276 0.647034 0.113831 -0.698730 0.283081 1441742276 0.647034 0.113831 -0.698730 0.283081 1441742276 0.647034 0.113831 -0.698730 0.283081 1441742277 0.647034 0.114746 -0.697571 0.285645 1441742277 0.647034 0.114746 -0.697571 0.285645 1441742277 0.647034 0.114746 -0.697571 0.285645 1441742277 0.647034 0.114746 -0.697571 0.285645 1441742277 0.647034 0.114746 -0.697571 0.285645 1441742277 0.647034 0.114746 -0.697571 0.285645 1441742277 0.646790 0.115784 -0.696289 0.288818 1441742277 0.646790 0.115784 -0.696289 0.288818 1441742277 0.646790 0.115784 -0.696289 0.288818 1441742277 0.646790 0.115784 -0.696289 0.288818 1441742277 0.646790 0.115784 -0.696289 0.288818 1441742277 0.646790 0.115784 -0.696289 0.288818 1441742277 0.646606 0.111877 -0.695618 0.292358 1441742277 0.646606 0.111877 -0.695618 0.292358 1441742277 0.646606 0.111877 -0.695618 0.292358 1441742277 0.646606 0.111877 -0.695618 0.292358 1441742277 0.646606 0.111877 -0.695618 0.292358 1441742277 0.646301 0.103333 -0.695374 0.296692 1441742277 0.646301 0.103333 -0.695374 0.296692 1441742277 0.646301 0.103333 -0.695374 0.296692 1441742277 0.646301 0.103333 -0.695374 0.296692 1441742277 0.646301 0.103333 -0.695374 0.296692 1441742277 0.646301 0.103333 -0.695374 0.296692 1441742277 0.646484 0.097717 -0.694153 0.301086 1441742277 0.646484 0.097717 -0.694153 0.301086 1441742277 0.646484 0.097717 -0.694153 0.301086 1441742277 0.646484 0.097717 -0.694153 0.301086 1441742277 0.646484 0.097717 -0.694153 0.301086 1441742277 0.646484 0.097717 -0.694153 0.301086 1441742277 0.647705 0.098083 -0.691833 0.303711 1441742277 0.647705 0.098083 -0.691833 0.303711 1441742277 0.647705 0.098083 -0.691833 0.303711 1441742277 0.647705 0.098083 -0.691833 0.303711 1441742277 0.647705 0.098083 -0.691833 0.303711 1441742277 0.648926 0.096436 -0.691406 0.302551 1441742277 0.648926 0.096436 -0.691406 0.302551 1441742277 0.648926 0.096436 -0.691406 0.302551 1441742277 0.648926 0.096436 -0.691406 0.302551 1441742277 0.648926 0.096436 -0.691406 0.302551 1441742277 0.648926 0.096436 -0.691406 0.302551 1441742277 0.648926 0.095642 -0.692200 0.301025 1441742277 0.648926 0.095642 -0.692200 0.301025 1441742277 0.648926 0.095642 -0.692200 0.301025 1441742277 0.648926 0.095642 -0.692200 0.301025 1441742277 0.648926 0.095642 -0.692200 0.301025 1441742277 0.648682 0.094421 -0.693542 0.298828 1441742277 0.648682 0.094421 -0.693542 0.298828 1441742277 0.648682 0.094421 -0.693542 0.298828 1441742277 0.648682 0.094421 -0.693542 0.298828 1441742277 0.648682 0.094421 -0.693542 0.298828 1441742277 0.648682 0.094421 -0.693542 0.298828 1441742277 0.648254 0.094299 -0.694885 0.296631 1441742277 0.648254 0.094299 -0.694885 0.296631 1441742277 0.648254 0.094299 -0.694885 0.296631 1441742277 0.648254 0.094299 -0.694885 0.296631 1441742277 0.648254 0.094299 -0.694885 0.296631 1441742277 0.648254 0.094299 -0.694885 0.296631 1441742277 0.648254 0.095581 -0.695923 0.293823 1441742277 0.648254 0.095581 -0.695923 0.293823 1441742277 0.648254 0.095581 -0.695923 0.293823 1441742277 0.648254 0.095581 -0.695923 0.293823 1441742277 0.648254 0.095581 -0.695923 0.293823 1441742277 0.648254 0.095581 -0.695923 0.293823 1441742277 0.648315 0.097717 -0.697021 0.290283 1441742277 0.648315 0.097717 -0.697021 0.290283 1441742277 0.648315 0.097717 -0.697021 0.290283 1441742277 0.648315 0.097717 -0.697021 0.290283 1441742277 0.648315 0.097717 -0.697021 0.290283 1441742277 0.647827 0.099426 -0.699280 0.285400 1441742277 0.647827 0.099426 -0.699280 0.285400 1441742277 0.647827 0.099426 -0.699280 0.285400 1441742277 0.647827 0.099426 -0.699280 0.285400 1441742277 0.647827 0.099426 -0.699280 0.285400 1441742277 0.647827 0.099426 -0.699280 0.285400 1441742277 0.647827 0.099426 -0.699280 0.285400 1441742277 0.647583 0.099915 -0.701660 0.279785 1441742277 0.647583 0.099915 -0.701660 0.279785 1441742277 0.647583 0.099915 -0.701660 0.279785 1441742277 0.647583 0.099915 -0.701660 0.279785 1441742277 0.647583 0.099915 -0.701660 0.279785 1441742277 0.647278 0.098511 -0.701904 0.280334 1441742277 0.647278 0.098511 -0.701904 0.280334 1441742277 0.647278 0.098511 -0.701904 0.280334 1441742277 0.647278 0.098511 -0.701904 0.280334 1441742277 0.647278 0.098511 -0.701904 0.280334 1441742277 0.647278 0.098511 -0.701904 0.280334 1441742277 0.647278 0.098511 -0.701904 0.280334 1441742277 0.645874 0.102234 -0.700195 0.286560 1441742277 0.645874 0.102234 -0.700195 0.286560 1441742277 0.645874 0.102234 -0.700195 0.286560 1441742277 0.645874 0.102234 -0.700195 0.286560 1441742277 0.645874 0.102234 -0.700195 0.286560 1441742277 0.645874 0.102234 -0.700195 0.286560 1441742277 0.646362 0.103455 -0.700684 0.283752 1441742277 0.646362 0.103455 -0.700684 0.283752 1441742277 0.646362 0.103455 -0.700684 0.283752 1441742277 0.646362 0.103455 -0.700684 0.283752 1441742277 0.646362 0.103455 -0.700684 0.283752 1441742277 0.646362 0.103455 -0.700684 0.283752 1441742277 0.647461 0.104858 -0.700745 0.280701 1441742277 0.647461 0.104858 -0.700745 0.280701 1441742277 0.647461 0.104858 -0.700745 0.280701 1441742277 0.647461 0.104858 -0.700745 0.280701 1441742277 0.647461 0.104858 -0.700745 0.280701 1441742277 0.647461 0.104858 -0.700745 0.280701 1441742277 0.647461 0.106018 -0.700684 0.280334 1441742278 0.647461 0.106018 -0.700684 0.280334 1441742278 0.647461 0.106018 -0.700684 0.280334 1441742278 0.647461 0.106018 -0.700684 0.280334 1441742278 0.647461 0.106018 -0.700684 0.280334 1441742278 0.647461 0.106018 -0.700684 0.280334 1441742278 0.646118 0.102722 -0.701843 0.281616 1441742278 0.646118 0.102722 -0.701843 0.281616 1441742278 0.646118 0.102722 -0.701843 0.281616 1441742278 0.646118 0.102722 -0.701843 0.281616 1441742278 0.646118 0.102722 -0.701843 0.281616 1441742278 0.645447 0.099976 -0.701782 0.284363 1441742278 0.645447 0.099976 -0.701782 0.284363 1441742278 0.645447 0.099976 -0.701782 0.284363 1441742278 0.645447 0.099976 -0.701782 0.284363 1441742278 0.645447 0.099976 -0.701782 0.284363 1441742278 0.645447 0.099976 -0.701782 0.284363 1441742278 0.646118 0.097290 -0.701904 0.283508 1441742278 0.646118 0.097290 -0.701904 0.283508 1441742278 0.646118 0.097290 -0.701904 0.283508 1441742278 0.646118 0.097290 -0.701904 0.283508 1441742278 0.646118 0.097290 -0.701904 0.283508 1441742278 0.646118 0.097290 -0.701904 0.283508 1441742278 0.645508 0.092590 -0.703979 0.281372 1441742278 0.645508 0.092590 -0.703979 0.281372 1441742278 0.645508 0.092590 -0.703979 0.281372 1441742278 0.645508 0.092590 -0.703979 0.281372 1441742278 0.645508 0.092590 -0.703979 0.281372 1441742278 0.645508 0.092590 -0.703979 0.281372 1441742278 0.645508 0.092590 -0.703979 0.281372 1441742278 0.643982 0.093994 -0.703857 0.284607 1441742278 0.643982 0.093994 -0.703857 0.284607 1441742278 0.643982 0.093994 -0.703857 0.284607 1441742278 0.643982 0.093994 -0.703857 0.284607 1441742278 0.643982 0.093994 -0.703857 0.284607 1441742278 0.642944 0.097107 -0.702881 0.288208 1441742278 0.642944 0.097107 -0.702881 0.288208 1441742278 0.642944 0.097107 -0.702881 0.288208 1441742278 0.642944 0.097107 -0.702881 0.288208 1441742278 0.642944 0.097107 -0.702881 0.288208 1441742278 0.642944 0.097107 -0.702881 0.288208 1441742278 0.642944 0.097107 -0.702881 0.288208 1441742278 0.642883 0.100647 -0.701233 0.291199 1441742278 0.642883 0.100647 -0.701233 0.291199 1441742278 0.642883 0.100647 -0.701233 0.291199 1441742278 0.642883 0.100647 -0.701233 0.291199 1441742278 0.642883 0.100647 -0.701233 0.291199 1441742278 0.642883 0.100647 -0.701233 0.291199 1441742278 0.643677 0.103943 -0.699585 0.292297 1441742278 0.643677 0.103943 -0.699585 0.292297 1441742278 0.643677 0.103943 -0.699585 0.292297 1441742278 0.643677 0.103943 -0.699585 0.292297 1441742278 0.643677 0.103943 -0.699585 0.292297 1441742278 0.643677 0.103943 -0.699585 0.292297 1441742278 0.644226 0.106140 -0.698914 0.291870 1441742278 0.644226 0.106140 -0.698914 0.291870 1441742278 0.644226 0.106140 -0.698914 0.291870 1441742278 0.644226 0.106140 -0.698914 0.291870 1441742278 0.644226 0.106140 -0.698914 0.291870 1441742278 0.644226 0.106140 -0.698914 0.291870 1441742278 0.645020 0.106750 -0.697754 0.292664 1441742278 0.645020 0.106750 -0.697754 0.292664 1441742278 0.645020 0.106750 -0.697754 0.292664 1441742278 0.645020 0.106750 -0.697754 0.292664 1441742278 0.645020 0.106750 -0.697754 0.292664 1441742278 0.645020 0.106750 -0.697754 0.292664 1441742278 0.645691 0.104980 -0.697327 0.292786 1441742278 0.645691 0.104980 -0.697327 0.292786 1441742278 0.645691 0.104980 -0.697327 0.292786 1441742278 0.645691 0.104980 -0.697327 0.292786 1441742278 0.647217 0.099670 -0.699097 0.287048 1441742278 0.647217 0.099670 -0.699097 0.287048 1441742278 0.647217 0.099670 -0.699097 0.287048 1441742278 0.647217 0.099670 -0.699097 0.287048 1441742278 0.647217 0.099670 -0.699097 0.287048 1441742278 0.647217 0.099670 -0.699097 0.287048 1441742278 0.647766 0.094482 -0.702026 0.280457 1441742278 0.647766 0.094482 -0.702026 0.280457 1441742278 0.647766 0.094482 -0.702026 0.280457 1441742278 0.647766 0.094482 -0.702026 0.280457 1441742278 0.647766 0.094482 -0.702026 0.280457 1441742278 0.647278 0.095032 -0.702637 0.279785 1441742278 0.647278 0.095032 -0.702637 0.279785 1441742278 0.645569 0.095154 -0.702271 0.284546 1441742278 0.645569 0.095154 -0.702271 0.284546 1441742278 0.645569 0.095154 -0.702271 0.284546 1441742278 0.645569 0.095154 -0.702271 0.284546 1441742278 0.645569 0.095154 -0.702271 0.284546 1441742278 0.643433 0.100891 -0.700134 0.292542 1441742278 0.643433 0.100891 -0.700134 0.292542 1441742278 0.643433 0.100891 -0.700134 0.292542 1441742278 0.643433 0.100891 -0.700134 0.292542 1441742278 0.643433 0.100891 -0.700134 0.292542 1441742278 0.643433 0.100891 -0.700134 0.292542 1441742278 0.643433 0.100891 -0.700134 0.292542 1441742278 0.642822 0.105469 -0.699463 0.293884 1441742278 0.642822 0.105469 -0.699463 0.293884 1441742278 0.642822 0.105469 -0.699463 0.293884 1441742278 0.642822 0.105469 -0.699463 0.293884 1441742278 0.642822 0.105469 -0.699463 0.293884 1441742278 0.642822 0.105469 -0.699463 0.293884 1441742278 0.643127 0.104858 -0.701355 0.288940 1441742278 0.643127 0.104858 -0.701355 0.288940 1441742279 0.643127 0.104858 -0.701355 0.288940 1441742279 0.643127 0.104858 -0.701355 0.288940 1441742279 0.643127 0.104858 -0.701355 0.288940 1441742279 0.643127 0.104858 -0.701355 0.288940 1441742279 0.644592 0.101624 -0.703918 0.280396 1441742279 0.644592 0.101624 -0.703918 0.280396 1441742279 0.644592 0.101624 -0.703918 0.280396 1441742279 0.644592 0.101624 -0.703918 0.280396 1441742279 0.644592 0.101624 -0.703918 0.280396 1441742279 0.646240 0.097717 -0.704956 0.275391 1441742279 0.646240 0.097717 -0.704956 0.275391 1441742279 0.646240 0.097717 -0.704956 0.275391 1441742279 0.646240 0.097717 -0.704956 0.275391 1441742279 0.646240 0.097717 -0.704956 0.275391 1441742279 0.646240 0.097717 -0.704956 0.275391 1441742279 0.646545 0.099976 -0.704407 0.275391 1441742279 0.646545 0.099976 -0.704407 0.275391 1441742279 0.646545 0.099976 -0.704407 0.275391 1441742279 0.646973 0.101563 -0.705322 0.271423 1441742279 0.646973 0.101563 -0.705322 0.271423 1441742279 0.646973 0.101563 -0.705322 0.271423 1441742279 0.646973 0.101563 -0.705322 0.271423 1441742279 0.646973 0.101563 -0.705322 0.271423 1441742279 0.646484 0.105652 -0.705566 0.270386 1441742279 0.646484 0.105652 -0.705566 0.270386 1441742279 0.646484 0.105652 -0.705566 0.270386 1441742279 0.646484 0.105652 -0.705566 0.270386 1441742279 0.646484 0.105652 -0.705566 0.270386 1441742279 0.646484 0.105652 -0.705566 0.270386 1441742279 0.645203 0.108093 -0.705566 0.272278 1441742279 0.645203 0.108093 -0.705566 0.272278 1441742279 0.645203 0.108093 -0.705566 0.272278 1441742279 0.645203 0.108093 -0.705566 0.272278 1441742279 0.645203 0.108093 -0.705566 0.272278 1441742279 0.645203 0.108093 -0.705566 0.272278 1441742279 0.644104 0.110291 -0.703491 0.279358 1441742279 0.644104 0.110291 -0.703491 0.279358 1441742279 0.644104 0.110291 -0.703491 0.279358 1441742279 0.644104 0.110291 -0.703491 0.279358 1441742279 0.644104 0.110291 -0.703491 0.279358 1441742279 0.644104 0.110291 -0.703491 0.279358 1441742279 0.644653 0.109131 -0.701538 0.283508 1441742279 0.644653 0.109131 -0.701538 0.283508 1441742279 0.644653 0.109131 -0.701538 0.283508 1441742279 0.644653 0.109131 -0.701538 0.283508 1441742279 0.645020 0.102417 -0.704041 0.278809 1441742279 0.645020 0.102417 -0.704041 0.278809 1441742279 0.645020 0.102417 -0.704041 0.278809 1441742279 0.645020 0.102417 -0.704041 0.278809 1441742279 0.644470 0.096924 -0.705383 0.278625 1441742279 0.644470 0.096924 -0.705383 0.278625 1441742279 0.643616 0.093689 -0.705200 0.282227 1441742279 0.643616 0.093689 -0.705200 0.282227 1441742279 0.643616 0.093689 -0.705200 0.282227 1441742279 0.642395 0.093689 -0.704529 0.286621 1441742279 0.642395 0.093689 -0.704529 0.286621 1441742279 0.642395 0.093689 -0.704529 0.286621 1441742279 0.642395 0.093689 -0.704529 0.286621 1441742279 0.642395 0.093689 -0.704529 0.286621 1441742279 0.642395 0.093689 -0.704529 0.286621 1441742279 0.641418 0.097473 -0.704102 0.288574 1441742279 0.641418 0.097473 -0.704102 0.288574 1441742279 0.641418 0.097473 -0.704102 0.288574 1441742279 0.641418 0.097473 -0.704102 0.288574 1441742279 0.641418 0.097473 -0.704102 0.288574 1441742279 0.641418 0.097473 -0.704102 0.288574 1441742279 0.640686 0.100708 -0.704102 0.289246 1441742279 0.640686 0.100708 -0.704102 0.289246 1441742279 0.640686 0.100708 -0.704102 0.289246 1441742279 0.640686 0.100708 -0.704102 0.289246 1441742279 0.640686 0.100708 -0.704102 0.289246 1441742279 0.640686 0.100708 -0.704102 0.289246 1441742279 0.640686 0.100708 -0.704102 0.289246 1441742279 0.640198 0.103516 -0.703247 0.291321 1441742279 0.640198 0.103516 -0.703247 0.291321 1441742279 0.640198 0.103516 -0.703247 0.291321 1441742279 0.640198 0.103516 -0.703247 0.291321 1441742279 0.640198 0.103516 -0.703247 0.291321 1441742279 0.640442 0.104980 -0.702942 0.290955 1441742279 0.640442 0.104980 -0.702942 0.290955 1441742279 0.640442 0.104980 -0.702942 0.290955 1441742279 0.640442 0.104980 -0.702942 0.290955 1441742279 0.640442 0.104980 -0.702942 0.290955 1441742279 0.640442 0.104980 -0.702942 0.290955 1441742279 0.641174 0.104675 -0.703369 0.288513 1441742279 0.641174 0.104675 -0.703369 0.288513 1441742279 0.641174 0.104675 -0.703369 0.288513 1441742279 0.641174 0.104675 -0.703369 0.288513 1441742280 0.641174 0.104675 -0.703369 0.288513 1441742280 0.641174 0.104675 -0.703369 0.288513 1441742280 0.641174 0.104675 -0.703369 0.288513 1441742280 0.641541 0.101074 -0.703918 0.287415 1441742280 0.641541 0.101074 -0.703918 0.287415 1441742280 0.641541 0.101074 -0.703918 0.287415 1441742280 0.641541 0.101074 -0.703918 0.287415 1441742280 0.641541 0.101074 -0.703918 0.287415 1441742280 0.641541 0.101074 -0.703918 0.287415 1441742280 0.641541 0.097839 -0.704407 0.287598 1441742280 0.641541 0.097839 -0.704407 0.287598 1441742280 0.641541 0.097839 -0.704407 0.287598 1441742280 0.641541 0.097839 -0.704407 0.287598 1441742280 0.641541 0.097839 -0.704407 0.287598 1441742280 0.641541 0.097839 -0.704407 0.287598 1441742280 0.641541 0.097839 -0.704407 0.287598 1441742280 0.642395 0.092346 -0.706909 0.281067 1441742280 0.642395 0.092346 -0.706909 0.281067 1441742280 0.642395 0.092346 -0.706909 0.281067 1441742280 0.642395 0.092346 -0.706909 0.281067 1441742280 0.642456 0.088074 -0.709534 0.275757 1441742280 0.642456 0.088074 -0.709534 0.275757 1441742280 0.642456 0.088074 -0.709534 0.275757 1441742280 0.642456 0.088074 -0.709534 0.275757 1441742280 0.642456 0.088074 -0.709534 0.275757 1441742280 0.642456 0.088074 -0.709534 0.275757 1441742280 0.642456 0.088074 -0.709534 0.275757 1441742280 0.640991 0.089172 -0.710571 0.276184 1441742280 0.640991 0.089172 -0.710571 0.276184 1441742280 0.640991 0.089172 -0.710571 0.276184 1441742280 0.640991 0.089172 -0.710571 0.276184 1441742280 0.640991 0.089172 -0.710571 0.276184 1441742280 0.639221 0.093750 -0.709351 0.281799 1441742280 0.639221 0.093750 -0.709351 0.281799 1441742280 0.639221 0.093750 -0.709351 0.281799 1441742280 0.639221 0.093750 -0.709351 0.281799 1441742280 0.637756 0.103027 -0.706177 0.289856 1441742280 0.637756 0.103027 -0.706177 0.289856 1441742280 0.637756 0.103027 -0.706177 0.289856 1441742280 0.637756 0.103027 -0.706177 0.289856 1441742280 0.637756 0.103027 -0.706177 0.289856 1441742280 0.637756 0.103027 -0.706177 0.289856 1441742280 0.639465 0.105347 -0.705444 0.286926 1441742280 0.639465 0.105347 -0.705444 0.286926 1441742280 0.639465 0.105347 -0.705444 0.286926 1441742280 0.639465 0.105347 -0.705444 0.286926 1441742280 0.639465 0.105347 -0.705444 0.286926 1441742280 0.639465 0.105347 -0.705444 0.286926 1441742280 0.642944 0.100220 -0.706604 0.277893 1441742280 0.642944 0.100220 -0.706604 0.277893 1441742280 0.642944 0.100220 -0.706604 0.277893 1441742280 0.642944 0.100220 -0.706604 0.277893 1441742280 0.642944 0.100220 -0.706604 0.277893 1441742280 0.642944 0.100220 -0.706604 0.277893 1441742280 0.646667 0.093140 -0.707764 0.268738 1441742280 0.646667 0.093140 -0.707764 0.268738 1441742280 0.646667 0.093140 -0.707764 0.268738 1441742280 0.646667 0.093140 -0.707764 0.268738 1441742280 0.646667 0.093140 -0.707764 0.268738 1441742280 0.646667 0.093140 -0.707764 0.268738 1441742280 0.649475 0.088562 -0.708191 0.262207 1441742280 0.649475 0.088562 -0.708191 0.262207 1441742280 0.649475 0.088562 -0.708191 0.262207 1441742280 0.649475 0.088562 -0.708191 0.262207 1441742280 0.649475 0.088562 -0.708191 0.262207 1441742280 0.649475 0.088562 -0.708191 0.262207 1441742280 0.650879 0.087524 -0.708191 0.259155 1441742280 0.650879 0.087524 -0.708191 0.259155 1441742280 0.650879 0.087524 -0.708191 0.259155 1441742280 0.650879 0.087524 -0.708191 0.259155 1441742280 0.650879 0.087524 -0.708191 0.259155 1441742280 0.650879 0.087524 -0.708191 0.259155 1441742280 0.650879 0.087524 -0.708191 0.259155 1441742280 0.651428 0.088135 -0.707947 0.258179 1441742280 0.651428 0.088135 -0.707947 0.258179 1441742280 0.651428 0.088135 -0.707947 0.258179 1441742280 0.651428 0.088135 -0.707947 0.258179 1441742280 0.651428 0.088135 -0.707947 0.258179 1441742280 0.651428 0.088135 -0.707947 0.258179 1441742280 0.651550 0.088989 -0.707275 0.259460 1441742280 0.651550 0.088989 -0.707275 0.259460 1441742280 0.651550 0.088989 -0.707275 0.259460 1441742280 0.651550 0.088989 -0.707275 0.259460 1441742280 0.651550 0.088989 -0.707275 0.259460 1441742280 0.651550 0.088989 -0.707275 0.259460 1441742280 0.651550 0.088989 -0.707275 0.259460 1441742280 0.650696 0.090576 -0.706482 0.263184 1441742280 0.650696 0.090576 -0.706482 0.263184 1441742280 0.650696 0.090576 -0.706482 0.263184 1441742280 0.648926 0.094727 -0.705566 0.268372 1441742280 0.648926 0.094727 -0.705566 0.268372 1441742280 0.648926 0.094727 -0.705566 0.268372 1441742280 0.648926 0.094727 -0.705566 0.268372 1441742280 0.648926 0.094727 -0.705566 0.268372 1441742280 0.648926 0.094727 -0.705566 0.268372 1441742280 0.646484 0.098022 -0.705444 0.273560 1441742280 
0.634705 0.130066 -0.665527 0.370605 1441742283 0.634705 0.130066 -0.665527 0.370605 1441742283 0.634705 0.130066 -0.665527 0.370605 1441742283 0.591736 0.077332 -0.659607 0.456909 1441742283 0.591736 0.077332 -0.659607 0.456909 1441742283 0.591736 0.077332 -0.659607 0.456909 1441742283 0.591736 0.077332 -0.659607 0.456909 1441742283 0.591736 0.077332 -0.659607 0.456909 1441742283 0.591736 0.077332 -0.659607 0.456909 1441742283 0.515869 0.011169 -0.651367 0.556274 1441742283 0.515869 0.011169 -0.651367 0.556274 1441742283 0.515869 0.011169 -0.651367 0.556274 1441742283 0.515869 0.011169 -0.651367 0.556274 1441742283 0.515869 0.011169 -0.651367 0.556274 1441742283 0.515869 0.011169 -0.651367 0.556274 1441742283 0.515869 0.011169 -0.651367 0.556274 1441742283 0.398804 -0.060364 -0.632263 0.661438 1441742283 0.398804 -0.060364 -0.632263 0.661438 1441742283 0.398804 -0.060364 -0.632263 0.661438 1441742283 0.398804 -0.060364 -0.632263 0.661438 1441742283 0.398804 -0.060364 -0.632263 0.661438 1441742283 0.237305 -0.130310 -0.606018 0.747986 1441742283 0.237305 -0.130310 -0.606018 0.747986 1441742283 0.237305 -0.130310 -0.606018 0.747986 1441742283 0.237305 -0.130310 -0.606018 0.747986 1441742283 0.237305 -0.130310 -0.606018 0.747986 1441742283 0.237305 -0.130310 -0.606018 0.747986 1441742283 0.047363 -0.184143 -0.555969 0.809143 1441742283 0.047363 -0.184143 -0.555969 0.809143 1441742283 0.047363 -0.184143 -0.555969 0.809143 1441742283 0.047363 -0.184143 -0.555969 0.809143 1441742283 0.047363 -0.184143 -0.555969 0.809143 1441742283 0.047363 -0.184143 -0.555969 0.809143 1441742283 0.047363 -0.184143 -0.555969 0.809143 1441742283 -0.135315 -0.233887 -0.506287 0.818970 1441742283 -0.135315 -0.233887 -0.506287 0.818970 1441742283 -0.135315 -0.233887 -0.506287 0.818970 1441742283 -0.135315 -0.233887 -0.506287 0.818970 1441742283 -0.135315 -0.233887 -0.506287 0.818970 1441742283 -0.135315 -0.233887 -0.506287 0.818970 1441742283 -0.135315 -0.233887 -0.506287 0.818970 1441742283 -0.262512 -0.257080 -0.465881 0.804932 1441742283 -0.262512 -0.257080 -0.465881 0.804932 1441742283 -0.262512 -0.257080 -0.465881 0.804932 1441742283 -0.262512 -0.257080 -0.465881 0.804932 1441742283 -0.262512 -0.257080 -0.465881 0.804932 1441742283 -0.262512 -0.257080 -0.465881 0.804932 1441742283 -0.325623 -0.255493 -0.454346 0.788818 1441742283 -0.325623 -0.255493 -0.454346 0.788818 1441742283 -0.325623 -0.255493 -0.454346 0.788818 1441742283 -0.325623 -0.255493 -0.454346 0.788818 1441742283 -0.325623 -0.255493 -0.454346 0.788818 1441742283 -0.325623 -0.255493 -0.454346 0.788818 1441742283 -0.302734 -0.256897 -0.436401 0.807373 1441742283 -0.302734 -0.256897 -0.436401 0.807373 1441742283 -0.302734 -0.256897 -0.436401 0.807373 1441742283 -0.302734 -0.256897 -0.436401 0.807373 1441742283 -0.302734 -0.256897 -0.436401 0.807373 1441742283 -0.302734 -0.256897 -0.436401 0.807373 1441742283 -0.227783 -0.246887 -0.443115 0.831116 1441742283 -0.227783 -0.246887 -0.443115 0.831116 1441742283 -0.227783 -0.246887 -0.443115 0.831116 1441742283 -0.227783 -0.246887 -0.443115 0.831116 1441742283 -0.227783 -0.246887 -0.443115 0.831116 1441742283 -0.227783 -0.246887 -0.443115 0.831116 1441742283 -0.227783 -0.246887 -0.443115 0.831116 1441742283 -0.097717 -0.219055 -0.452393 0.858948 1441742283 -0.097717 -0.219055 -0.452393 0.858948 1441742283 -0.097717 -0.219055 -0.452393 0.858948 1441742283 -0.097717 -0.219055 -0.452393 0.858948 1441742283 -0.097717 -0.219055 -0.452393 0.858948 1441742283 -0.097717 -0.219055 -0.452393 0.858948 1441742283 0.055298 -0.163086 -0.502197 0.847412 1441742283 0.055298 -0.163086 -0.502197 0.847412 1441742283 0.055298 -0.163086 -0.502197 0.847412 1441742283 0.055298 -0.163086 -0.502197 0.847412 1441742283 0.055298 -0.163086 -0.502197 0.847412 1441742283 0.055298 -0.163086 -0.502197 0.847412 1441742283 0.228821 -0.090210 -0.538025 0.806274 1441742283 0.228821 -0.090210 -0.538025 0.806274 1441742283 0.228821 -0.090210 -0.538025 0.806274 1441742283 0.228821 -0.090210 -0.538025 0.806274 1441742283 0.228821 -0.090210 -0.538025 0.806274 1441742283 0.228821 -0.090210 -0.538025 0.806274 1441742283 0.397827 -0.000366 -0.573669 0.715942 1441742284 0.397827 -0.000366 -0.573669 0.715942 1441742284 0.397827 -0.000366 -0.573669 0.715942 1441742284 0.397827 -0.000366 -0.573669 0.715942 1441742284 0.397827 -0.000366 -0.573669 0.715942 1441742284 0.397827 -0.000366 -0.573669 0.715942 1441742284 0.542358 0.091431 -0.599304 0.581665 1441742284 0.542358 0.091431 -0.599304 0.581665 1441742284 0.542358 0.091431 -0.599304 0.581665 1441742284 0.542358 0.091431 -0.599304 0.581665 1441742284 0.542358 0.091431 -0.599304 0.581665 1441742284 0.542358 0.091431 -0.599304 0.581665 1441742284 0.646423 0.162842 -0.615112 0.420959 1441742284 0.646423 0.162842 -0.615112 0.420959 1441742284 0.646423 0.162842 -0.615112 0.420959 1441742284 0.646423 0.162842 -0.615112 0.420959 1441742284 0.646423 0.162842 -0.615112 0.420959 1441742284 0.646423 0.162842 -0.615112 0.420959 1441742284 0.696350 0.228760 -0.618652 0.282837 1441742284 0.696350 0.228760 -0.618652 0.282837 1441742284 0.696350 0.228760 -0.618652 0.282837 1441742284 0.696350 0.228760 -0.618652 0.282837 1441742284 0.696350 0.228760 -0.618652 0.282837 1441742284 0.716614 0.273560 -0.611572 0.193848 1441742284 0.716614 0.273560 -0.611572 0.193848 1441742284 0.716614 0.273560 -0.611572 0.193848 1441742284 0.716614 0.273560 -0.611572 0.193848 1441742284 0.716614 0.273560 -0.611572 0.193848 1441742284 0.723999 0.276062 -0.613892 0.150696 1441742284 0.723999 0.276062 -0.613892 0.150696 1441742284 0.723999 0.276062 -0.613892 0.150696 1441742284 0.723999 0.276062 -0.613892 0.150696 1441742284 0.723999 0.276062 -0.613892 0.150696 1441742284 0.723999 0.276062 -0.613892 0.150696 1441742284 0.728394 0.253601 -0.622559 0.132202 1441742284 0.728394 0.253601 -0.622559 0.132202 1441742284 0.728394 0.253601 -0.622559 0.132202 1441742284 0.728394 0.253601 -0.622559 0.132202 1441742284 0.728394 0.253601 -0.622559 0.132202 1441742284 0.728394 0.253601 -0.622559 0.132202 1441742284 0.734985 0.229004 -0.623840 0.134644 1441742284 0.734985 0.229004 -0.623840 0.134644 1441742284 0.734985 0.229004 -0.623840 0.134644 1441742284 0.734985 0.229004 -0.623840 0.134644 1441742284 0.734985 0.229004 -0.623840 0.134644 1441742284 0.734985 0.229004 -0.623840 0.134644 1441742284 0.735291 0.204895 -0.624878 0.164063 1441742284 0.735291 0.204895 -0.624878 0.164063 1441742284 0.735291 0.204895 -0.624878 0.164063 1441742284 0.735291 0.204895 -0.624878 0.164063 1441742284 0.735291 0.204895 -0.624878 0.164063 1441742284 0.735291 0.204895 -0.624878 0.164063 1441742284 0.735291 0.204895 -0.624878 0.164063 1441742284 0.720276 0.166443 -0.637878 0.215820 1441742284 0.720276 0.166443 -0.637878 0.215820 1441742284 0.720276 0.166443 -0.637878 0.215820 1441742284 0.720276 0.166443 -0.637878 0.215820 1441742284 0.720276 0.166443 -0.637878 0.215820 1441742284 0.720276 0.166443 -0.637878 0.215820 1441742284 0.684692 0.112244 -0.658325 0.291870 1441742284 0.684692 0.112244 -0.658325 0.291870 1441742284 0.684692 0.112244 -0.658325 0.291870 1441742284 0.684692 0.112244 -0.658325 0.291870 1441742284 0.684692 0.112244 -0.658325 0.291870 1441742284 0.684692 0.112244 -0.658325 0.291870 1441742284 0.617920 0.093018 -0.649780 0.432739 1441742284 0.617920 0.093018 -0.649780 0.432739 1441742284 0.617920 0.093018 -0.649780 0.432739 1441742284 0.617920 0.093018 -0.649780 0.432739 1441742284 0.617920 0.093018 -0.649780 0.432739 1441742284 0.617920 0.093018 -0.649780 0.432739 1441742284 0.532043 0.069275 -0.612488 0.580505 1441742284 0.532043 0.069275 -0.612488 0.580505 1441742284 0.532043 0.069275 -0.612488 0.580505 1441742284 0.532043 0.069275 -0.612488 0.580505 1441742284 0.532043 0.069275 -0.612488 0.580505 1441742284 0.532043 0.069275 -0.612488 0.580505 1441742284 0.427673 -0.010986 -0.585938 0.688171 1441742284 0.427673 -0.010986 -0.585938 0.688171 1441742284 0.427673 -0.010986 -0.585938 0.688171 1441742284 0.427673 -0.010986 -0.585938 0.688171 1441742284 0.427673 -0.010986 -0.585938 0.688171 1441742284 0.427673 -0.010986 -0.585938 0.688171 1441742284 0.286011 -0.093750 -0.565552 0.767822 1441742284 0.286011 -0.093750 -0.565552 0.767822 1441742284 0.286011 -0.093750 -0.565552 0.767822 1441742284 0.286011 -0.093750 -0.565552 0.767822 1441742284 0.286011 -0.093750 -0.565552 0.767822 1441742284 0.114258 -0.164307 -0.539978 0.817505 1441742284 0.114258 -0.164307 -0.539978 0.817505 1441742284 0.114258 -0.164307 -0.539978 0.817505 1441742284 0.114258 -0.164307 -0.539978 0.817505 1441742284 -0.063049 -0.225220 -0.498108 0.834961 1441742284 -0.063049 -0.225220 -0.498108 0.834961 1441742284 -0.063049 -0.225220 -0.498108 0.834961 1441742284 -0.063049 -0.225220 -0.498108 0.834961 1441742284 -0.063049 -0.225220 -0.498108 0.834961 1441742284 -0.063049 -0.225220 -0.498108 0.834961 1441742284 -0.210938 -0.266296 -0.455994 0.822571 1441742284 -0.210938 -0.266296 -0.455994 0.822571 1441742284 -0.210938 -0.266296 -0.455994 0.822571 1441742284 -0.210938 -0.266296 -0.455994 0.822571 1441742284 -0.210938 -0.266296 -0.455994 0.822571 1441742284 -0.210938 -0.266296 -0.455994 0.822571 1441742284 -0.210938 -0.266296 -0.455994 0.822571 1441742284 -0.305908 -0.271973 -0.428223 0.805664 1441742284 -0.305908 -0.271973 -0.428223 0.805664 1441742285 -0.305908 -0.271973 -0.428223 0.805664 1441742285 -0.305908 -0.271973 -0.428223 0.805664 1441742285 -0.305908 -0.271973 -0.428223 0.805664 1441742285 -0.305908 -0.271973 -0.428223 0.805664 1441742285 -0.318909 -0.277527 -0.389709 0.818176 1441742285 -0.318909 -0.277527 -0.389709 0.818176 1441742285 -0.318909 -0.277527 -0.389709 0.818176 1441742285 -0.318909 -0.277527 -0.389709 0.818176 1441742285 -0.318909 -0.277527 -0.389709 0.818176 1441742285 -0.318909 -0.277527 -0.389709 0.818176 1441742285 -0.318909 -0.277527 -0.389709 0.818176 1441742285 -0.263306 -0.276978 -0.393860 0.835999 1441742285 -0.263306 -0.276978 -0.393860 0.835999 1441742285 -0.263306 -0.276978 -0.393860 0.835999 1441742285 -0.263306 -0.276978 -0.393860 0.835999 1441742285 -0.263306 -0.276978 -0.393860 0.835999 1441742285 -0.263306 -0.276978 -0.393860 0.835999 1441742285 -0.146667 -0.257080 -0.431091 0.852417 1441742285 -0.146667 -0.257080 -0.431091 0.852417 1441742285 -0.146667 -0.257080 -0.431091 0.852417 1441742285 -0.146667 -0.257080 -0.431091 0.852417 1441742285 -0.146667 -0.257080 -0.431091 0.852417 1441742285 -0.146667 -0.257080 -0.431091 0.852417 1441742285 0.015686 -0.207336 -0.464355 0.860901 1441742285 0.015686 -0.207336 -0.464355 0.860901 1441742285 0.015686 -0.207336 -0.464355 0.860901 1441742285 0.015686 -0.207336 -0.464355 0.860901 1441742285 0.015686 -0.207336 -0.464355 0.860901 1441742285 0.015686 -0.207336 -0.464355 0.860901 1441742285 0.183472 -0.126770 -0.508789 0.831482 1441742285 0.183472 -0.126770 -0.508789 0.831482 1441742285 0.183472 -0.126770 -0.508789 0.831482 1441742285 0.183472 -0.126770 -0.508789 0.831482 1441742285 0.183472 -0.126770 -0.508789 0.831482 1441742285 0.183472 -0.126770 -0.508789 0.831482 1441742285 0.336121 -0.015442 -0.539124 0.772095 1441742285 0.336121 -0.015442 -0.539124 0.772095 1441742285 0.336121 -0.015442 -0.539124 0.772095 1441742285 0.336121 -0.015442 -0.539124 0.772095 1441742285 0.336121 -0.015442 -0.539124 0.772095 1441742285 0.462219 0.112427 -0.573853 0.666626 1441742285 0.462219 0.112427 -0.573853 0.666626 1441742285 0.462219 0.112427 -0.573853 0.666626 1441742285 0.462219 0.112427 -0.573853 0.666626 1441742285 0.462219 0.112427 -0.573853 0.666626 1441742285 0.462219 0.112427 -0.573853 0.666626 1441742285 0.573364 0.211609 -0.597595 0.518921 1441742285 0.573364 0.211609 -0.597595 0.518921 1441742285 0.573364 0.211609 -0.597595 0.518921 1441742285 0.573364 0.211609 -0.597595 0.518921 1441742285 0.573364 0.211609 -0.597595 0.518921 1441742285 0.573364 0.211609 -0.597595 0.518921 1441742285 0.651428 0.270325 -0.605713 0.368225 1441742285 0.651428 0.270325 -0.605713 0.368225 1441742285 0.651428 0.270325 -0.605713 0.368225 1441742285 0.651428 0.270325 -0.605713 0.368225 1441742285 0.651428 0.270325 -0.605713 0.368225 1441742285 0.672729 0.304199 -0.620911 0.263306 1441742285 0.672729 0.304199 -0.620911 0.263306 1441742285 0.672729 0.304199 -0.620911 0.263306 1441742285 0.672729 0.304199 -0.620911 0.263306 1441742285 0.672729 0.304199 -0.620911 0.263306 1441742285 0.672729 0.304199 -0.620911 0.263306 1441742285 0.672729 0.304199 -0.620911 0.263306 1441742285 0.663757 0.341370 -0.628174 0.219788 1441742285 0.663757 0.341370 -0.628174 0.219788 1441742285 0.663757 0.341370 -0.628174 0.219788 1441742285 0.663757 0.341370 -0.628174 0.219788 1441742285 0.663757 0.341370 -0.628174 0.219788 1441742285 0.663757 0.341370 -0.628174 0.219788 1441742285 0.663757 0.341370 -0.628174 0.219788 1441742285 0.673645 0.345581 -0.626099 0.186340 1441742285 0.673645 0.345581 -0.626099 0.186340 1441742285 0.673645 0.345581 -0.626099 0.186340 1441742285 0.673645 0.345581 -0.626099 0.186340 1441742285 0.673645 0.345581 -0.626099 0.186340 1441742285 0.673645 0.345581 -0.626099 0.186340 1441742285 0.690918 0.323059 -0.626953 0.158569 1441742285 0.690918 0.323059 -0.626953 0.158569 1441742285 0.690918 0.323059 -0.626953 0.158569 1441742285 0.690918 0.323059 -0.626953 0.158569 1441742285 0.690918 0.323059 -0.626953 0.158569 1441742285 0.690918 0.323059 -0.626953 0.158569 1441742285 0.697571 0.296570 -0.630798 0.165771 1441742285 0.697571 0.296570 -0.630798 0.165771 1441742285 0.697571 0.296570 -0.630798 0.165771 1441742285 0.697571 0.296570 -0.630798 0.165771 1441742285 0.697571 0.296570 -0.630798 0.165771 1441742285 0.697571 0.296570 -0.630798 0.165771 1441742285 0.694275 0.260498 -0.636902 0.210815 1441742285 0.694275 0.260498 -0.636902 0.210815 1441742285 0.694275 0.260498 -0.636902 0.210815 1441742285 0.694275 0.260498 -0.636902 0.210815 1441742285 0.694275 0.260498 -0.636902 0.210815 1441742285 0.694275 0.260498 -0.636902 0.210815 1441742285 0.685242 0.181030 -0.653870 0.264893 1441742285 0.685242 0.181030 -0.653870 0.264893 1441742285 0.685242 0.181030 -0.653870 0.264893 1441742285 0.685242 0.181030 -0.653870 0.264893 1441742285 0.685242 0.181030 -0.653870 0.264893 1441742285 0.685242 0.181030 -0.653870 0.264893 1441742285 0.685242 0.181030 -0.653870 0.264893 1441742285 0.650391 0.074341 -0.676147 0.338013 1441742285 0.650391 0.074341 -0.676147 0.338013 1441742285 0.650391 0.074341 -0.676147 0.338013 1441742285 0.650391 0.074341 -0.676147 0.338013 1441742285 0.650391 0.074341 -0.676147 0.338013 1441742285 0.650391 0.074341 -0.676147 0.338013 1441742285 0.585205 -0.007568 -0.673828 0.450989 1441742285 0.585205 -0.007568 -0.673828 0.450989 1441742285 0.585205 -0.007568 -0.673828 0.450989 1441742285 0.585205 -0.007568 -0.673828 0.450989 1441742286 0.585205 -0.007568 -0.673828 0.450989 1441742286 0.585205 -0.007568 -0.673828 0.450989 1441742286 0.585205 -0.007568 -0.673828 0.450989 1441742286 0.490417 -0.076111 -0.645874 0.580078 1441742286 0.490417 -0.076111 -0.645874 0.580078 1441742286 0.490417 -0.076111 -0.645874 0.580078 1441742286 0.490417 -0.076111 -0.645874 0.580078 1441742286 0.490417 -0.076111 -0.645874 0.580078 1441742286 0.490417 -0.076111 -0.645874 0.580078 1441742286 0.364868 -0.145142 -0.602844 0.694519 1441742286 0.364868 -0.145142 -0.602844 0.694519 1441742286 0.364868 -0.145142 -0.602844 0.694519 1441742286 0.364868 -0.145142 -0.602844 0.694519 1441742286 0.364868 -0.145142 -0.602844 0.694519 1441742286 0.215820 -0.204102 -0.542175 0.786011 1441742286 0.215820 -0.204102 -0.542175 0.786011 1441742286 0.215820 -0.204102 -0.542175 0.786011 1441742286 0.215820 -0.204102 -0.542175 0.786011 1441742286 0.215820 -0.204102 -0.542175 0.786011 1441742286 0.215820 -0.204102 -0.542175 0.786011 1441742286 0.028076 -0.265564 -0.511169 0.816956 1441742286 0.028076 -0.265564 -0.511169 0.816956 1441742286 0.028076 -0.265564 -0.511169 0.816956 1441742286 0.028076 -0.265564 -0.511169 0.816956 1441742286 0.028076 -0.265564 -0.511169 0.816956 1441742286 0.028076 -0.265564 -0.511169 0.816956 1441742286 -0.157593 -0.296143 -0.509888 0.792114 1441742286 -0.157593 -0.296143 -0.509888 0.792114 1441742286 -0.157593 -0.296143 -0.509888 0.792114 1441742286 -0.157593 -0.296143 -0.509888 0.792114 1441742286 -0.157593 -0.296143 -0.509888 0.792114 1441742286 -0.157593 -0.296143 -0.509888 0.792114 1441742286 -0.272766 -0.289856 -0.482605 0.780212 1441742286 -0.272766 -0.289856 -0.482605 0.780212 1441742286 -0.272766 -0.289856 -0.482605 0.780212 1441742286 -0.272766 -0.289856 -0.482605 0.780212 1441742286 -0.272766 -0.289856 -0.482605 0.780212 1441742286 -0.272766 -0.289856 -0.482605 0.780212 1441742286 -0.316040 -0.281738 -0.470520 0.774170 1441742286 -0.316040 -0.281738 -0.470520 0.774170 1441742286 -0.316040 -0.281738 -0.470520 0.774170 1441742286 -0.316040 -0.281738 -0.470520 0.774170 1441742286 -0.316040 -0.281738 -0.470520 0.774170 1441742286 -0.316040 -0.281738 -0.470520 0.774170 1441742286 -0.286743 -0.271729 -0.478394 0.784302 1441742286 -0.286743 -0.271729 -0.478394 0.784302 1441742286 -0.286743 -0.271729 -0.478394 0.784302 1441742286 -0.286743 -0.271729 -0.478394 0.784302 1441742286 -0.286743 -0.271729 -0.478394 0.784302 1441742286 -0.286743 -0.271729 -0.478394 0.784302 1441742286 -0.188110 -0.255737 -0.490601 0.811523 1441742286 -0.188110 -0.255737 -0.490601 0.811523 1441742286 -0.188110 -0.255737 -0.490601 0.811523 1441742286 -0.188110 -0.255737 -0.490601 0.811523 1441742286 -0.188110 -0.255737 -0.490601 0.811523 1441742286 -0.188110 -0.255737 -0.490601 0.811523 1441742286 -0.052856 -0.214844 -0.528442 0.819641 1441742286 -0.052856 -0.214844 -0.528442 0.819641 1441742286 -0.052856 -0.214844 -0.528442 0.819641 1441742286 -0.052856 -0.214844 -0.528442 0.819641 1441742286 0.107849 -0.174866 -0.547058 0.811462 1441742286 0.107849 -0.174866 -0.547058 0.811462 1441742286 0.107849 -0.174866 -0.547058 0.811462 1441742286 0.107849 -0.174866 -0.547058 0.811462 1441742286 0.107849 -0.174866 -0.547058 0.811462 1441742286 0.107849 -0.174866 -0.547058 0.811462 1441742286 0.232178 -0.132874 -0.573425 0.774353 1441742286 0.232178 -0.132874 -0.573425 0.774353 1441742286 0.232178 -0.132874 -0.573425 0.774353 1441742286 0.232178 -0.132874 -0.573425 0.774353 1441742286 0.232178 -0.132874 -0.573425 0.774353 1441742286 0.361389 -0.084045 -0.604370 0.705017 1441742286 0.361389 -0.084045 -0.604370 0.705017 1441742286 0.361389 -0.084045 -0.604370 0.705017 1441742286 0.361389 -0.084045 -0.604370 0.705017 1441742286 0.361389 -0.084045 -0.604370 0.705017 1441742286 0.361389 -0.084045 -0.604370 0.705017 1441742286 0.478760 -0.009216 -0.614929 0.626587 1441742286 0.478760 -0.009216 -0.614929 0.626587 1441742286 0.478760 -0.009216 -0.614929 0.626587 1441742286 0.478760 -0.009216 -0.614929 0.626587 1441742286 0.478760 -0.009216 -0.614929 0.626587 1441742286 0.576660 0.069885 -0.630005 0.515381 1441742286 0.576660 0.069885 -0.630005 0.515381 1441742286 0.576660 0.069885 -0.630005 0.515381 1441742286 0.576660 0.069885 -0.630005 0.515381 1441742286 0.576660 0.069885 -0.630005 0.515381 1441742286 0.653320 0.138489 -0.642639 0.375488 1441742286 0.653320 0.138489 -0.642639 0.375488 1441742286 0.653320 0.138489 -0.642639 0.375488 1441742286 0.701965 0.200989 -0.640381 0.238159 1441742286 0.701965 0.200989 -0.640381 0.238159 1441742286 0.701965 0.200989 -0.640381 0.238159 1441742286 0.701965 0.200989 -0.640381 0.238159 1441742286 0.701965 0.200989 -0.640381 0.238159 1441742286 0.701965 0.200989 -0.640381 0.238159 1441742286 0.715454 0.264587 -0.624146 0.169006 1441742286 0.715454 0.264587 -0.624146 0.169006 1441742286 0.715454 0.264587 -0.624146 0.169006 1441742286 0.715454 0.264587 -0.624146 0.169006 1441742286 0.715454 0.264587 -0.624146 0.169006 1441742287 0.715454 0.264587 -0.624146 0.169006 1441742287 0.715454 0.264587 -0.624146 0.169006 1441742287 0.706787 0.293579 -0.621765 0.166077 1441742287 0.706787 0.293579 -0.621765 0.166077 1441742287 0.706787 0.293579 -0.621765 0.166077 1441742287 0.706787 0.293579 -0.621765 0.166077 1441742287 0.706787 0.293579 -0.621765 0.166077 1441742287 0.706787 0.293579 -0.621765 0.166077 1441742287 0.694397 0.277527 -0.637756 0.184387 1441742287 0.694397 0.277527 -0.637756 0.184387 1441742287 0.694397 0.277527 -0.637756 0.184387 1441742287 0.689026 0.254761 -0.644226 0.212830 1441742287 0.689026 0.254761 -0.644226 0.212830 1441742287 0.689026 0.254761 -0.644226 0.212830 1441742287 0.689026 0.254761 -0.644226 0.212830 1441742287 0.689026 0.254761 -0.644226 0.212830 1441742287 0.689026 0.254761 -0.644226 0.212830 1441742287 0.689026 0.254761 -0.644226 0.212830 1441742287 0.685852 0.217407 -0.644958 0.257690 1441742287 0.685852 0.217407 -0.644958 0.257690 1441742287 0.685852 0.217407 -0.644958 0.257690 1441742287 0.685852 0.217407 -0.644958 0.257690 1441742287 0.685852 0.217407 -0.644958 0.257690 1441742287 0.685852 0.217407 -0.644958 0.257690 1441742287 0.668335 0.154785 -0.652222 0.322327 1441742287 0.668335 0.154785 -0.652222 0.322327 1441742287 0.668335 0.154785 -0.652222 0.322327 1441742287 0.668335 0.154785 -0.652222 0.322327 1441742287 0.668335 0.154785 -0.652222 0.322327 1441742287 0.668335 0.154785 -0.652222 0.322327 1441742287 0.628723 0.068054 -0.667297 0.393433 1441742287 0.628723 0.068054 -0.667297 0.393433 1441742287 0.628723 0.068054 -0.667297 0.393433 1441742287 0.628723 0.068054 -0.667297 0.393433 1441742287 0.628723 0.068054 -0.667297 0.393433 1441742287 0.628723 0.068054 -0.667297 0.393433 1441742287 0.566040 -0.011169 -0.671692 0.477783 1441742287 0.566040 -0.011169 -0.671692 0.477783 1441742287 0.566040 -0.011169 -0.671692 0.477783 1441742287 0.566040 -0.011169 -0.671692 0.477783 1441742287 0.566040 -0.011169 -0.671692 0.477783 1441742287 0.566040 -0.011169 -0.671692 0.477783 1441742287 0.478210 -0.074463 -0.667114 0.566345 1441742287 0.478210 -0.074463 -0.667114 0.566345 1441742287 0.478210 -0.074463 -0.667114 0.566345 1441742287 0.478210 -0.074463 -0.667114 0.566345 1441742287 0.478210 -0.074463 -0.667114 0.566345 1441742287 0.478210 -0.074463 -0.667114 0.566345 1441742287 0.363098 -0.126648 -0.648682 0.656799 1441742287 0.363098 -0.126648 -0.648682 0.656799 1441742287 0.363098 -0.126648 -0.648682 0.656799 1441742287 0.363098 -0.126648 -0.648682 0.656799 1441742287 0.363098 -0.126648 -0.648682 0.656799 1441742287 0.229248 -0.175354 -0.606873 0.740540 1441742287 0.229248 -0.175354 -0.606873 0.740540 1441742287 0.229248 -0.175354 -0.606873 0.740540 1441742287 0.229248 -0.175354 -0.606873 0.740540 1441742287 0.069031 -0.233154 -0.568604 0.785828 1441742287 0.069031 -0.233154 -0.568604 0.785828 1441742287 0.069031 -0.233154 -0.568604 0.785828 1441742287 0.069031 -0.233154 -0.568604 0.785828 1441742287 0.069031 -0.233154 -0.568604 0.785828 1441742287 0.069031 -0.233154 -0.568604 0.785828 1441742287 -0.114319 -0.287476 -0.556335 0.771240 1441742287 -0.114319 -0.287476 -0.556335 0.771240 1441742287 -0.114319 -0.287476 -0.556335 0.771240 1441742287 -0.114319 -0.287476 -0.556335 0.771240 1441742287 -0.114319 -0.287476 -0.556335 0.771240 1441742287 -0.114319 -0.287476 -0.556335 0.771240 1441742287 -0.266418 -0.299744 -0.544617 0.736572 1441742287 -0.266418 -0.299744 -0.544617 0.736572 1441742287 -0.266418 -0.299744 -0.544617 0.736572 1441742287 -0.266418 -0.299744 -0.544617 0.736572 1441742287 -0.266418 -0.299744 -0.544617 0.736572 1441742287 -0.266418 -0.299744 -0.544617 0.736572 1441742287 -0.266418 -0.299744 -0.544617 0.736572 1441742287 -0.320374 -0.290649 -0.529236 0.729919 1441742287 -0.320374 -0.290649 -0.529236 0.729919 1441742287 -0.320374 -0.290649 -0.529236 0.729919 1441742287 -0.320374 -0.290649 -0.529236 0.729919 1441742287 -0.320374 -0.290649 -0.529236 0.729919 1441742287 -0.320374 -0.290649 -0.529236 0.729919 1441742287 -0.291443 -0.277161 -0.520691 0.753052 1441742287 -0.291443 -0.277161 -0.520691 0.753052 1441742287 -0.291443 -0.277161 -0.520691 0.753052 1441742287 -0.291443 -0.277161 -0.520691 0.753052 1441742287 -0.291443 -0.277161 -0.520691 0.753052 1441742287 -0.291443 -0.277161 -0.520691 0.753052 1441742287 -0.203003 -0.257568 -0.527039 0.784058 1441742287 -0.203003 -0.257568 -0.527039 0.784058 1441742287 -0.203003 -0.257568 -0.527039 0.784058 1441742287 -0.203003 -0.257568 -0.527039 0.784058 1441742287 -0.203003 -0.257568 -0.527039 0.784058 1441742287 -0.203003 -0.257568 -0.527039 0.784058 1441742287 -0.072998 -0.220581 -0.531860 0.814331 1441742287 -0.072998 -0.220581 -0.531860 0.814331 1441742287 -0.072998 -0.220581 -0.531860 0.814331 1441742287 -0.072998 -0.220581 -0.531860 0.814331 1441742287 -0.072998 -0.220581 -0.531860 0.814331 1441742287 -0.072998 -0.220581 -0.531860 0.814331 1441742287 -0.072998 -0.220581 -0.531860 0.814331 1441742287 0.074524 -0.161011 -0.556885 0.811401 1441742287 0.074524 -0.161011 -0.556885 0.811401 1441742287 0.074524 -0.161011 -0.556885 0.811401 1441742287 0.074524 -0.161011 -0.556885 0.811401 1441742288 0.074524 -0.161011 -0.556885 0.811401 1441742288 0.234192 -0.096252 -0.557251 0.790771 1441742288 0.234192 -0.096252 -0.557251 0.790771 1441742288 0.234192 -0.096252 -0.557251 0.790771 1441742288 0.234192 -0.096252 -0.557251 0.790771 1441742288 0.234192 -0.096252 -0.557251 0.790771 1441742288 0.375671 -0.028442 -0.578552 0.723389 1441742288 0.375671 -0.028442 -0.578552 0.723389 1441742288 0.375671 -0.028442 -0.578552 0.723389 1441742288 0.375671 -0.028442 -0.578552 0.723389 1441742288 0.375671 -0.028442 -0.578552 0.723389 1441742288 0.375671 -0.028442 -0.578552 0.723389 1441742288 0.495239 0.039124 -0.609192 0.618164 1441742288 0.495239 0.039124 -0.609192 0.618164 1441742288 0.495239 0.039124 -0.609192 0.618164 1441742288 0.495239 0.039124 -0.609192 0.618164 1441742288 0.495239 0.039124 -0.609192 0.618164 1441742288 0.495239 0.039124 -0.609192 0.618164 1441742288 0.599060 0.107788 -0.628906 0.483643 1441742288 0.599060 0.107788 -0.628906 0.483643 1441742288 0.599060 0.107788 -0.628906 0.483643 1441742288 0.599060 0.107788 -0.628906 0.483643 1441742288 0.599060 0.107788 -0.628906 0.483643 1441742288 0.599060 0.107788 -0.628906 0.483643 1441742288 0.685486 0.162231 -0.628906 0.328979 1441742288 0.685486 0.162231 -0.628906 0.328979 1441742288 0.685486 0.162231 -0.628906 0.328979 1441742288 0.685486 0.162231 -0.628906 0.328979 1441742288 0.685486 0.162231 -0.628906 0.328979 1441742288 0.685486 0.162231 -0.628906 0.328979 1441742288 0.736023 0.197021 -0.611694 0.212708 1441742288 0.736023 0.197021 -0.611694 0.212708 1441742288 0.736023 0.197021 -0.611694 0.212708 1441742288 0.736023 0.197021 -0.611694 0.212708 1441742288 0.736023 0.197021 -0.611694 0.212708 1441742288 0.736023 0.197021 -0.611694 0.212708 1441742288 0.736023 0.197021 -0.611694 0.212708 1441742288 0.738770 0.226318 -0.610413 0.174377 1441742288 0.738770 0.226318 -0.610413 0.174377 1441742288 0.738770 0.226318 -0.610413 0.174377 1441742288 0.738770 0.226318 -0.610413 0.174377 1441742288 0.738770 0.226318 -0.610413 0.174377 1441742288 0.738770 0.226318 -0.610413 0.174377 1441742288 0.723999 0.221191 -0.632690 0.163086 1441742288 0.723999 0.221191 -0.632690 0.163086 1441742288 0.723999 0.221191 -0.632690 0.163086 1441742288 0.723999 0.221191 -0.632690 0.163086 1441742288 0.723999 0.221191 -0.632690 0.163086 1441742288 0.723999 0.221191 -0.632690 0.163086 1441742288 0.718994 0.209717 -0.642334 0.162415 1441742288 0.718994 0.209717 -0.642334 0.162415 1441742288 0.718994 0.209717 -0.642334 0.162415 1441742288 0.718994 0.209717 -0.642334 0.162415 1441742288 0.718994 0.209717 -0.642334 0.162415 1441742288 0.718994 0.209717 -0.642334 0.162415 1441742288 0.718994 0.209717 -0.642334 0.162415 1441742288 0.718506 0.211914 -0.638123 0.177917 1441742288 0.718506 0.211914 -0.638123 0.177917 1441742288 0.718506 0.211914 -0.638123 0.177917 1441742288 0.718506 0.211914 -0.638123 0.177917 1441742288 0.718506 0.211914 -0.638123 0.177917 1441742288 0.718506 0.211914 -0.638123 0.177917 1441742288 
0.669067 0.064453 -0.700439 0.239929 1441742291 0.669434 0.062683 -0.700562 0.238953 1441742291 0.669434 0.062683 -0.700562 0.238953 1441742291 0.669434 0.062683 -0.700562 0.238953 1441742291 0.669434 0.062683 -0.700562 0.238953 1441742291 0.669434 0.062683 -0.700562 0.238953 1441742291 0.669434 0.062683 -0.700562 0.238953 1441742291 0.669434 0.062683 -0.700562 0.238953 1441742291 0.669067 0.062134 -0.701416 0.237671 1441742291 0.669067 0.062134 -0.701416 0.237671 1441742291 0.669067 0.062134 -0.701416 0.237671 1441742291 0.669067 0.062134 -0.701416 0.237671 1441742291 0.669067 0.062134 -0.701416 0.237671 1441742291 0.669556 0.060669 -0.701477 0.236450 1441742291 0.669556 0.060669 -0.701477 0.236450 1441742291 0.669556 0.060669 -0.701477 0.236450 1441742291 0.669556 0.060669 -0.701477 0.236450 1441742291 0.669556 0.060669 -0.701477 0.236450 1441742291 0.669556 0.060669 -0.701477 0.236450 1441742291 0.669556 0.060669 -0.701477 0.236450 1441742291 0.669067 0.060242 -0.701538 0.237854 1441742291 0.669067 0.060242 -0.701538 0.237854 1441742291 0.669067 0.060242 -0.701538 0.237854 1441742291 0.669067 0.060242 -0.701538 0.237854 1441742291 0.669067 0.060242 -0.701538 0.237854 1441742291 0.669067 0.060242 -0.701538 0.237854 1441742291 0.667297 0.061584 -0.701965 0.241089 1441742291 0.667297 0.061584 -0.701965 0.241089 1441742291 0.667297 0.061584 -0.701965 0.241089 1441742291 0.667297 0.061584 -0.701965 0.241089 1441742291 0.667297 0.061584 -0.701965 0.241089 1441742291 0.667297 0.061584 -0.701965 0.241089 1441742291 0.664612 0.067444 -0.702515 0.245300 1441742291 0.664612 0.067444 -0.702515 0.245300 1441742291 0.664612 0.067444 -0.702515 0.245300 1441742291 0.664612 0.067444 -0.702515 0.245300 1441742291 0.664612 0.067444 -0.702515 0.245300 1441742291 0.664612 0.067444 -0.702515 0.245300 1441742291 0.664612 0.067444 -0.702515 0.245300 1441742291 0.661316 0.075806 -0.701294 0.255066 1441742291 0.661316 0.075806 -0.701294 0.255066 1441742291 0.661316 0.075806 -0.701294 0.255066 1441742291 0.661316 0.075806 -0.701294 0.255066 1441742291 0.661316 0.075806 -0.701294 0.255066 1441742291 0.657898 0.086914 -0.696655 0.272400 1441742291 0.657898 0.086914 -0.696655 0.272400 1441742291 0.657898 0.086914 -0.696655 0.272400 1441742291 0.657898 0.086914 -0.696655 0.272400 1441742291 0.657898 0.086914 -0.696655 0.272400 1441742291 0.657898 0.086914 -0.696655 0.272400 1441742291 0.654236 0.087524 -0.695862 0.282837 1441742291 0.654236 0.087524 -0.695862 0.282837 1441742291 0.654236 0.087524 -0.695862 0.282837 1441742291 0.654236 0.087524 -0.695862 0.282837 1441742291 0.654236 0.087524 -0.695862 0.282837 1441742291 0.654236 0.087524 -0.695862 0.282837 1441742291 0.649475 0.084412 -0.697327 0.291199 1441742291 0.649475 0.084412 -0.697327 0.291199 1441742291 0.649475 0.084412 -0.697327 0.291199 1441742291 0.649475 0.084412 -0.697327 0.291199 1441742291 0.649475 0.084412 -0.697327 0.291199 1441742291 0.649475 0.084412 -0.697327 0.291199 1441742291 0.649780 0.091370 -0.693726 0.296814 1441742291 0.649780 0.091370 -0.693726 0.296814 1441742291 0.649780 0.091370 -0.693726 0.296814 1441742291 0.649780 0.091370 -0.693726 0.296814 1441742291 0.649780 0.091370 -0.693726 0.296814 1441742291 0.649780 0.091370 -0.693726 0.296814 1441742291 0.652893 0.093872 -0.693298 0.290161 1441742291 0.652893 0.093872 -0.693298 0.290161 1441742291 0.652893 0.093872 -0.693298 0.290161 1441742291 0.652893 0.093872 -0.693298 0.290161 1441742291 0.652893 0.093872 -0.693298 0.290161 1441742291 0.654419 0.091125 -0.694336 0.285156 1441742291 0.654419 0.091125 -0.694336 0.285156 1441742291 0.654419 0.091125 -0.694336 0.285156 1441742291 0.654419 0.091125 -0.694336 0.285156 1441742291 0.654419 0.091125 -0.694336 0.285156 1441742291 0.655457 0.085632 -0.695374 0.281921 1441742291 0.655457 0.085632 -0.695374 0.281921 1441742291 0.655457 0.085632 -0.695374 0.281921 1441742292 0.655457 0.085632 -0.695374 0.281921 1441742292 0.655457 0.085632 -0.695374 0.281921 1441742292 0.655457 0.085632 -0.695374 0.281921 1441742292 0.656738 0.078552 -0.698181 0.274109 1441742292 0.656738 0.078552 -0.698181 0.274109 1441742292 0.656738 0.078552 -0.698181 0.274109 1441742292 0.656738 0.078552 -0.698181 0.274109 1441742292 0.656738 0.078552 -0.698181 0.274109 1441742292 0.656738 0.078552 -0.698181 0.274109 1441742292 0.656738 0.078552 -0.698181 0.274109 1441742292 0.657410 0.073181 -0.701233 0.265991 1441742292 0.657410 0.073181 -0.701233 0.265991 1441742292 0.657410 0.073181 -0.701233 0.265991 1441742292 0.657410 0.073181 -0.701233 0.265991 1441742292 0.657410 0.073181 -0.701233 0.265991 1441742292 0.657471 0.068726 -0.702881 0.262573 1441742292 0.657471 0.068726 -0.702881 0.262573 1441742292 0.657471 0.068726 -0.702881 0.262573 1441742292 0.657471 0.068726 -0.702881 0.262573 1441742292 0.657471 0.068726 -0.702881 0.262573 1441742292 0.657471 0.068726 -0.702881 0.262573 1441742292 0.657410 0.067871 -0.702698 0.263367 1441742292 0.657410 0.067871 -0.702698 0.263367 1441742292 0.657410 0.067871 -0.702698 0.263367 1441742292 0.657410 0.067871 -0.702698 0.263367 1441742292 0.657410 0.067871 -0.702698 0.263367 1441742292 0.657410 0.067871 -0.702698 0.263367 1441742292 0.657349 0.066711 -0.702576 0.264160 1441742292 0.657349 0.066711 -0.702576 0.264160 1441742292 0.657349 0.066711 -0.702576 0.264160 1441742292 0.657349 0.066711 -0.702576 0.264160 1441742292 0.657349 0.066711 -0.702576 0.264160 1441742292 0.657471 0.067078 -0.702393 0.264343 1441742292 0.657471 0.067078 -0.702393 0.264343 1441742292 0.657471 0.067078 -0.702393 0.264343 1441742292 0.657471 0.067078 -0.702393 0.264343 1441742292 0.657471 0.067078 -0.702393 0.264343 1441742292 0.657471 0.067078 -0.702393 0.264343 1441742292 0.658875 0.065735 -0.702454 0.260925 1441742292 0.658875 0.065735 -0.702454 0.260925 1441742292 0.658875 0.065735 -0.702454 0.260925 1441742292 0.658875 0.065735 -0.702454 0.260925 1441742292 0.658875 0.065735 -0.702454 0.260925 1441742292 0.658875 0.065735 -0.702454 0.260925 1441742292 0.661499 0.063538 -0.701904 0.256348 1441742292 0.661499 0.063538 -0.701904 0.256348 1441742292 0.661499 0.063538 -0.701904 0.256348 1441742292 0.661499 0.063538 -0.701904 0.256348 1441742292 0.661499 0.063538 -0.701904 0.256348 1441742292 0.661499 0.063538 -0.701904 0.256348 1441742292 0.664063 0.059998 -0.701477 0.251587 1441742292 0.664063 0.059998 -0.701477 0.251587 1441742292 0.664063 0.059998 -0.701477 0.251587 1441742292 0.664063 0.059998 -0.701477 0.251587 1441742292 0.664063 0.059998 -0.701477 0.251587 1441742292 0.664063 0.059998 -0.701477 0.251587 1441742292 0.666992 0.058167 -0.700256 0.247803 1441742292 0.666992 0.058167 -0.700256 0.247803 1441742292 0.666992 0.058167 -0.700256 0.247803 1441742292 0.666992 0.058167 -0.700256 0.247803 1441742292 0.666992 0.058167 -0.700256 0.247803 1441742292 0.666992 0.058167 -0.700256 0.247803 1441742292 0.669006 0.058044 -0.700439 0.241577 1441742292 0.669006 0.058044 -0.700439 0.241577 1441742292 0.669006 0.058044 -0.700439 0.241577 1441742292 0.669006 0.058044 -0.700439 0.241577 1441742292 0.669006 0.058044 -0.700439 0.241577 1441742292 0.669006 0.058044 -0.700439 0.241577 1441742292 0.669250 0.058289 -0.702209 0.235718 1441742292 0.669250 0.058289 -0.702209 0.235718 1441742292 0.669250 0.058289 -0.702209 0.235718 1441742292 0.669250 0.058289 -0.702209 0.235718 1441742292 0.669250 0.058289 -0.702209 0.235718 1441742292 0.669250 0.058289 -0.702209 0.235718 1441742292 0.669617 0.057800 -0.702454 0.234131 1441742292 0.669617 0.057800 -0.702454 0.234131 1441742292 0.669617 0.057800 -0.702454 0.234131 1441742292 0.669617 0.057800 -0.702454 0.234131 1441742292 0.669617 0.057800 -0.702454 0.234131 1441742292 0.669617 0.057800 -0.702454 0.234131 1441742292 0.668213 0.051147 -0.703918 0.235352 1441742292 0.668213 0.051147 -0.703918 0.235352 1441742292 0.668213 0.051147 -0.703918 0.235352 1441742292 0.668213 0.051147 -0.703918 0.235352 1441742292 0.668213 0.051147 -0.703918 0.235352 1441742292 0.668213 0.051147 -0.703918 0.235352 1441742292 0.665527 0.050110 -0.704285 0.241943 1441742292 0.665527 0.050110 -0.704285 0.241943 1441742292 0.665527 0.050110 -0.704285 0.241943 1441742292 0.665527 0.050110 -0.704285 0.241943 1441742292 0.665527 0.050110 -0.704285 0.241943 1441742292 0.665527 0.050110 -0.704285 0.241943 1441742292 0.664124 0.054565 -0.703796 0.246094 1441742292 0.664124 0.054565 -0.703796 0.246094 1441742292 0.664124 0.054565 -0.703796 0.246094 1441742292 0.664124 0.054565 -0.703796 0.246094 1441742292 0.664124 0.054565 -0.703796 0.246094 1441742292 0.662292 0.061096 -0.702759 0.252441 1441742292 0.662292 0.061096 -0.702759 0.252441 1441742292 0.662292 0.061096 -0.702759 0.252441 1441742292 0.662292 0.061096 -0.702759 0.252441 1441742292 0.662292 0.061096 -0.702759 0.252441 1441742292 0.662292 0.061096 -0.702759 0.252441 1441742292 0.659851 0.069519 -0.700439 0.262939 1441742292 0.659851 0.069519 -0.700439 0.262939 1441742292 0.659851 0.069519 -0.700439 0.262939 1441742293 0.659851 0.069519 -0.700439 0.262939 1441742293 0.659851 0.069519 -0.700439 0.262939 1441742293 0.658386 0.076294 -0.697571 0.272217 1441742293 0.658386 0.076294 -0.697571 0.272217 1441742293 0.658386 0.076294 -0.697571 0.272217 1441742293 0.658386 0.076294 -0.697571 0.272217 1441742293 0.658386 0.076294 -0.697571 0.272217 1441742293 0.658386 0.076294 -0.697571 0.272217 1441742293 0.658569 0.079834 -0.695251 0.276672 1441742293 0.658569 0.079834 -0.695251 0.276672 1441742293 0.658569 0.079834 -0.695251 0.276672 1441742293 0.658569 0.079834 -0.695251 0.276672 1441742293 0.658569 0.079834 -0.695251 0.276672 1441742293 0.658569 0.079834 -0.695251 0.276672 1441742293 0.659058 0.083496 -0.695251 0.274292 1441742293 0.659058 0.083496 -0.695251 0.274292 1441742293 0.659058 0.083496 -0.695251 0.274292 1441742293 0.659058 0.083496 -0.695251 0.274292 1441742293 0.659058 0.083496 -0.695251 0.274292 1441742293 0.659058 0.083496 -0.695251 0.274292 1441742293 0.660217 0.080994 -0.698120 0.264832 1441742293 0.660217 0.080994 -0.698120 0.264832 1441742293 0.660217 0.080994 -0.698120 0.264832 1441742293 0.660217 0.080994 -0.698120 0.264832 1441742293 0.660217 0.080994 -0.698120 0.264832 1441742293 0.661011 0.076233 -0.698975 0.262024 1441742293 0.661011 0.076233 -0.698975 0.262024 1441742293 0.661011 0.076233 -0.698975 0.262024 1441742293 0.661011 0.076233 -0.698975 0.262024 1441742293 0.661011 0.076233 -0.698975 0.262024 1441742293 0.661011 0.076233 -0.698975 0.262024 1441742293 0.662048 0.072632 -0.698120 0.262756 1441742293 0.662048 0.072632 -0.698120 0.262756 1441742293 0.662048 0.072632 -0.698120 0.262756 1441742293 0.662048 0.072632 -0.698120 0.262756 1441742293 0.662048 0.072632 -0.698120 0.262756 1441742293 0.662048 0.072632 -0.698120 0.262756 1441742293 0.662964 0.068787 -0.699219 0.258606 1441742293 0.662964 0.068787 -0.699219 0.258606 1441742293 0.662964 0.068787 -0.699219 0.258606 1441742293 0.662964 0.068787 -0.699219 0.258606 1441742293 0.662964 0.068787 -0.699219 0.258606 1441742293 0.662476 0.065674 -0.701050 0.255615 1441742293 0.662476 0.065674 -0.701050 0.255615 1441742293 0.662476 0.065674 -0.701050 0.255615 1441742293 0.662476 0.065674 -0.701050 0.255615 1441742293 0.662476 0.065674 -0.701050 0.255615 1441742293 0.662476 0.065674 -0.701050 0.255615 1441742293 0.661804 0.063171 -0.702026 0.255127 1441742293 0.661804 0.063171 -0.702026 0.255127 1441742293 0.661804 0.063171 -0.702026 0.255127 1441742293 0.661804 0.063171 -0.702026 0.255127 1441742293 0.661804 0.063171 -0.702026 0.255127 1441742293 0.661804 0.063171 -0.702026 0.255127 1441742293 0.661377 0.062012 -0.702576 0.255188 1441742293 0.661377 0.062012 -0.702576 0.255188 1441742293 0.661377 0.062012 -0.702576 0.255188 1441742293 0.661377 0.062012 -0.702576 0.255188 1441742293 0.661377 0.062012 -0.702576 0.255188 1441742293 0.661377 0.062012 -0.702576 0.255188 1441742293 0.661377 0.062012 -0.702576 0.255188 1441742293 0.660706 0.061218 -0.703735 0.253845 1441742293 0.660706 0.061218 -0.703735 0.253845 1441742293 0.660339 0.061218 -0.704346 0.253113 1441742293 0.660339 0.061218 -0.704346 0.253113 1441742293 0.660339 0.061218 -0.704346 0.253113 1441742293 0.660339 0.061218 -0.704346 0.253113 1441742293 0.660339 0.061218 -0.704346 0.253113 1441742293 0.660339 0.061218 -0.704346 0.253113 1441742293 0.660339 0.061218 -0.704346 0.253113 1441742293 0.661194 0.060913 -0.704041 0.251892 1441742293 0.661194 0.060913 -0.704041 0.251892 1441742293 0.661194 0.060913 -0.704041 0.251892 1441742293 0.662659 0.060181 -0.703857 0.248657 1441742293 0.662659 0.060181 -0.703857 0.248657 1441742293 0.662659 0.060181 -0.703857 0.248657 1441742293 0.662659 0.060181 -0.703857 0.248657 1441742293 0.662659 0.060181 -0.703857 0.248657 1441742293 0.664063 0.059265 -0.704712 0.242737 1441742293 0.664063 0.059265 -0.704712 0.242737 1441742293 0.664063 0.059265 -0.704712 0.242737 1441742293 0.664063 0.059265 -0.704712 0.242737 1441742293 0.664063 0.059265 -0.704712 0.242737 1441742293 0.664063 0.059265 -0.704712 0.242737 1441742293 0.665222 0.058594 -0.705566 0.237122 1441742293 0.665222 0.058594 -0.705566 0.237122 1441742293 0.665222 0.058594 -0.705566 0.237122 1441742293 0.665222 0.058594 -0.705566 0.237122 1441742293 0.665222 0.058594 -0.705566 0.237122 1441742293 0.665222 0.058594 -0.705566 0.237122 1441742293 0.665222 0.058594 -0.705566 0.237122 1441742293 0.665344 0.058350 -0.706360 0.234375 1441742293 0.665344 0.058350 -0.706360 0.234375 1441742293 0.665344 0.058350 -0.706360 0.234375 1441742293 0.665344 0.058350 -0.706360 0.234375 1441742293 0.665344 0.058350 -0.706360 0.234375 1441742293 0.664307 0.057007 -0.707275 0.234985 1441742293 0.664307 0.057007 -0.707275 0.234985 1441742293 0.664307 0.057007 -0.707275 0.234985 1441742293 0.664307 0.057007 -0.707275 0.234985 1441742293 0.664307 0.057007 -0.707275 0.234985 1441742294 0.662842 0.057312 -0.707153 0.239258 1441742294 0.662842 0.057312 -0.707153 0.239258 1441742294 0.662842 0.057312 -0.707153 0.239258 1441742294 0.662842 0.057312 -0.707153 0.239258 1441742294 0.662842 0.057312 -0.707153 0.239258 1441742294 0.662842 0.057312 -0.707153 0.239258 1441742294 0.660950 0.059448 -0.707092 0.244141 1441742294 0.660950 0.059448 -0.707092 0.244141 1441742294 0.660950 0.059448 -0.707092 0.244141 1441742294 0.660950 0.059448 -0.707092 0.244141 1441742294 0.660950 0.059448 -0.707092 0.244141 1441742294 0.660950 0.059448 -0.707092 0.244141 1441742294 0.658203 0.062622 -0.708374 0.247131 1441742294 0.658203 0.062622 -0.708374 0.247131 1441742294 0.658203 0.062622 -0.708374 0.247131 1441742294 0.658203 0.062622 -0.708374 0.247131 1441742294 0.658203 0.062622 -0.708374 0.247131 1441742294 0.658203 0.062622 -0.708374 0.247131 1441742294 0.655457 0.066833 -0.708862 0.251709 1441742294 0.655457 0.066833 -0.708862 0.251709 1441742294 0.655457 0.066833 -0.708862 0.251709 1441742294 0.655457 0.066833 -0.708862 0.251709 1441742294 0.655457 0.066833 -0.708862 0.251709 1441742294 0.655457 0.066833 -0.708862 0.251709 1441742294 0.653503 0.071350 -0.707703 0.258850 1441742294 0.653503 0.071350 -0.707703 0.258850 1441742294 0.653503 0.071350 -0.707703 0.258850 1441742294 0.653503 0.071350 -0.707703 0.258850 1441742294 0.653503 0.071350 -0.707703 0.258850 1441742294 0.653503 0.071350 -0.707703 0.258850 1441742294 0.652039 0.079224 -0.704529 0.268616 1441742294 0.652039 0.079224 -0.704529 0.268616 1441742294 0.652039 0.079224 -0.704529 0.268616 1441742294 0.652039 0.079224 -0.704529 0.268616 1441742294 0.652039 0.079224 -0.704529 0.268616 1441742294 0.652039 0.079224 -0.704529 0.268616 1441742294 0.651184 0.088440 -0.702148 0.274109 1441742294 0.651184 0.088440 -0.702148 0.274109 1441742294 0.651184 0.088440 -0.702148 0.274109 1441742294 0.651184 0.088440 -0.702148 0.274109 1441742294 0.651184 0.088440 -0.702148 0.274109 1441742294 0.651184 0.088440 -0.702148 0.274109 1441742294 0.650940 0.092957 -0.700867 0.276428 1441742294 0.650940 0.092957 -0.700867 0.276428 1441742294 0.650940 0.092957 -0.700867 0.276428 1441742294 0.650940 0.092957 -0.700867 0.276428 1441742294 0.651184 0.091858 -0.699158 0.280396 1441742294 0.651184 0.091858 -0.699158 0.280396 1441742294 0.651184 0.091858 -0.699158 0.280396 1441742294 0.651184 0.091858 -0.699158 0.280396 1441742294 0.651184 0.091858 -0.699158 0.280396 1441742294 0.651184 0.091858 -0.699158 0.280396 1441742294 0.652466 0.088196 -0.699219 0.278503 1441742294 0.652466 0.088196 -0.699219 0.278503 1441742294 0.652466 0.088196 -0.699219 0.278503 1441742294 0.652466 0.088196 -0.699219 0.278503 1441742294 0.652466 0.088196 -0.699219 0.278503 1441742294 0.655457 0.083435 -0.701599 0.266724 1441742294 0.655457 0.083435 -0.701599 0.266724 1441742294 0.655457 0.083435 -0.701599 0.266724 1441742294 0.655457 0.083435 -0.701599 0.266724 1441742294 0.655457 0.083435 -0.701599 0.266724 1441742294 0.657288 0.074646 -0.705322 0.254761 1441742294 0.657288 0.074646 -0.705322 0.254761 1441742294 0.657288 0.074646 -0.705322 0.254761 1441742294 0.657288 0.074646 -0.705322 0.254761 1441742294 0.657288 0.074646 -0.705322 0.254761 1441742294 0.657288 0.074646 -0.705322 0.254761 1441742294 0.658447 0.066895 -0.708069 0.246216 1441742294 0.658447 0.066895 -0.708069 0.246216 1441742294 0.658447 0.066895 -0.708069 0.246216 1441742294 0.658447 0.066895 -0.708069 0.246216 1441742294 0.658447 0.066895 -0.708069 0.246216 1441742294 0.658447 0.066895 -0.708069 0.246216 1441742294 0.659851 0.055359 -0.710205 0.238953 1441742294 0.659851 0.055359 -0.710205 0.238953 1441742294 0.659851 0.055359 -0.710205 0.238953 1441742294 0.659851 0.055359 -0.710205 0.238953 1441742294 0.659851 0.055359 -0.710205 0.238953 1441742294 0.659851 0.055359 -0.710205 0.238953 1441742294 0.660828 0.051025 -0.709900 0.238037 1441742294 0.660828 0.051025 -0.709900 0.238037 1441742294 0.660828 0.051025 -0.709900 0.238037 1441742294 0.660828 0.051025 -0.709900 0.238037 1441742294 0.660828 0.051025 -0.709900 0.238037 1441742294 0.660767 0.050903 -0.709839 0.238525 1441742294 0.660767 0.050903 -0.709839 0.238525 1441742294 0.660767 0.050903 -0.709839 0.238525 1441742294 0.660767 0.050903 -0.709839 0.238525 1441742294 0.660767 0.050903 -0.709839 0.238525 1441742294 0.660767 0.050903 -0.709839 0.238525 1441742294 0.661133 0.052612 -0.709656 0.237671 1441742294 0.661133 0.052612 -0.709656 0.237671 1441742294 0.661133 0.052612 -0.709656 0.237671 1441742294 0.661133 0.052612 -0.709656 0.237671 1441742294 0.661133 0.052612 -0.709656 0.237671 1441742294 0.661133 0.052612 -0.709656 0.237671 1441742294 0.661133 0.052612 -0.709656 0.237671 1441742294 0.663147 0.053101 -0.708679 0.234985 1441742294 0.663147 0.053101 -0.708679 0.234985 1441742294 0.663147 0.053101 -0.708679 0.234985 1441742294 0.663147 0.053101 -0.708679 0.234985 1441742294 0.663147 0.053101 -0.708679 0.234985 1441742294 0.663147 0.053101 -0.708679 0.234985 1441742294 0.665894 0.051392 -0.706482 0.234131 1441742295 0.665894 0.051392 -0.706482 0.234131 1441742295 0.665894 0.051392 -0.706482 0.234131 1441742295 0.665894 0.051392 -0.706482 0.234131 1441742295 0.665894 0.051392 -0.706482 0.234131 1441742295 0.668457 0.048767 -0.704590 0.233154 1441742295 0.668457 0.048767 -0.704590 0.233154 1441742295 0.668457 0.048767 -0.704590 0.233154 1441742295 0.668457 0.048767 -0.704590 0.233154 1441742295 0.668457 0.048767 -0.704590 0.233154 1441742295 0.668457 0.048767 -0.704590 0.233154 1441742295 0.668457 0.048767 -0.704590 0.233154 1441742295 0.670593 0.046509 -0.705322 0.225037 1441742295 0.670593 0.046509 -0.705322 0.225037 1441742295 0.670593 0.046509 -0.705322 0.225037 1441742295 0.670593 0.046509 -0.705322 0.225037 1441742295 0.670593 0.046509 -0.705322 0.225037 1441742295 0.670593 0.046509 -0.705322 0.225037 1441742295 0.671326 0.045105 -0.707275 0.216797 1441742295 0.671326 0.045105 -0.707275 0.216797 1441742295 0.671326 0.045105 -0.707275 0.216797 1441742295 0.671326 0.045105 -0.707275 0.216797 1441742295 0.671326 0.045105 -0.707275 0.216797 1441742295 0.671326 0.045105 -0.707275 0.216797 1441742295 0.670227 0.045959 -0.708374 0.216492 1441742295 0.670227 0.045959 -0.708374 0.216492 1441742295 0.670227 0.045959 -0.708374 0.216492 1441742295 0.670227 0.045959 -0.708374 0.216492 1441742295 0.667297 0.045898 -0.708679 0.224426 1441742295 0.667297 0.045898 -0.708679 0.224426 1441742295 0.667297 0.045898 -0.708679 0.224426 1441742295 0.667297 0.045898 -0.708679 0.224426 1441742295 0.667297 0.045898 -0.708679 0.224426 1441742295 0.665100 0.052368 -0.706177 0.237061 1441742295 0.665100 0.052368 -0.706177 0.237061 1441742295 0.665100 0.052368 -0.706177 0.237061 1441742295 0.665100 0.052368 -0.706177 0.237061 1441742295 0.665100 0.052368 -0.706177 0.237061 1441742295 0.665100 0.052368 -0.706177 0.237061 1441742295 0.661865 0.061035 -0.705017 0.247192 1441742295 0.661865 0.061035 -0.705017 0.247192 1441742295 0.661865 0.061035 -0.705017 0.247192 1441742295 0.661865 0.061035 -0.705017 0.247192 1441742295 0.658569 0.067627 -0.705444 0.253052 1441742295 0.658569 0.067627 -0.705444 0.253052 1441742295 0.658569 0.067627 -0.705444 0.253052 1441742295 0.658569 0.067627 -0.705444 0.253052 1441742295 0.658569 0.067627 -0.705444 0.253052 1441742295 0.658569 0.067627 -0.705444 0.253052 1441742295 0.655701 0.072144 -0.705566 0.258911 1441742295 0.655701 0.072144 -0.705566 0.258911 1441742295 0.655701 0.072144 -0.705566 0.258911 1441742295 0.655701 0.072144 -0.705566 0.258911 1441742295 0.655701 0.072144 -0.705566 0.258911 1441742295 0.655701 0.072144 -0.705566 0.258911 1441742295 0.653931 0.076721 -0.704590 0.264587 1441742295 0.653931 0.076721 -0.704590 0.264587 1441742295 0.653931 0.076721 -0.704590 0.264587 1441742295 0.653931 0.076721 -0.704590 0.264587 1441742295 0.653931 0.076721 -0.704590 0.264587 1441742295 0.653931 0.076721 -0.704590 0.264587 1441742295 0.653381 0.084778 -0.702209 0.269775 1441742295 0.653381 0.084778 -0.702209 0.269775 1441742295 0.653381 0.084778 -0.702209 0.269775 1441742295 0.653381 0.084778 -0.702209 0.269775 1441742295 0.653381 0.084778 -0.702209 0.269775 1441742295 0.653381 0.084778 -0.702209 0.269775 1441742295 0.653076 0.088013 -0.701965 0.270203 1441742295 0.653076 0.088013 -0.701965 0.270203 1441742295 0.653076 0.088013 -0.701965 0.270203 1441742295 0.653076 0.088013 -0.701965 0.270203 1441742295 0.653076 0.088013 -0.701965 0.270203 1441742295 0.653076 0.088013 -0.701965 0.270203 1441742295 0.651672 0.091614 -0.701355 0.273987 1441742295 0.651672 0.091614 -0.701355 0.273987 1441742295 0.651672 0.091614 -0.701355 0.273987 1441742295 0.651672 0.091614 -0.701355 0.273987 1441742295 0.651672 0.091614 -0.701355 0.273987 1441742295 0.651672 0.091614 -0.701355 0.273987 1441742295 0.651733 0.091064 -0.700806 0.275330 1441742295 0.651733 0.091064 -0.700806 0.275330 1441742295 0.651733 0.091064 -0.700806 0.275330 1441742295 0.651733 0.091064 -0.700806 0.275330 1441742295 0.651733 0.091064 -0.700806 0.275330 1441742295 0.651733 0.091064 -0.700806 0.275330 1441742295 0.654053 0.088196 -0.701477 0.268982 1441742295 0.654053 0.088196 -0.701477 0.268982 1441742295 0.654053 0.088196 -0.701477 0.268982 1441742295 0.654053 0.088196 -0.701477 0.268982 1441742295 0.654053 0.088196 -0.701477 0.268982 1441742295 0.654053 0.088196 -0.701477 0.268982 1441742295 0.656372 0.078918 -0.703003 0.262207 1441742295 0.656372 0.078918 -0.703003 0.262207 1441742295 0.656372 0.078918 -0.703003 0.262207 1441742295 0.656372 0.078918 -0.703003 0.262207 1441742295 0.656372 0.078918 -0.703003 0.262207 1441742295 0.656372 0.078918 -0.703003 0.262207 1441742295 0.657654 0.069946 -0.704651 0.256897 1441742295 0.657654 0.069946 -0.704651 0.256897 1441742295 0.657654 0.069946 -0.704651 0.256897 1441742295 0.657654 0.069946 -0.704651 0.256897 1441742295 0.657654 0.069946 -0.704651 0.256897 1441742295 0.657654 0.069946 -0.704651 0.256897 1441742295 0.659912 0.058289 -0.707275 0.246765 1441742296 0.659912 0.058289 -0.707275 0.246765 1441742296 0.659912 0.058289 -0.707275 0.246765 1441742296 0.659912 0.058289 -0.707275 0.246765 1441742296 0.659912 0.058289 -0.707275 0.246765 1441742296 0.661316 0.048462 -0.709473 0.238708 1441742296 0.661316 0.048462 -0.709473 0.238708 1441742296 0.661316 0.048462 -0.709473 0.238708 1441742296 0.661316 0.048462 -0.709473 0.238708 1441742296 0.661316 0.048462 -0.709473 0.238708 1441742296 0.661316 0.048462 -0.709473 0.238708 1441742296 0.661316 0.048462 -0.709473 0.238708 1441742296 0.661621 0.044495 -0.709534 0.238525 1441742296 0.661621 0.044495 -0.709534 0.238525 1441742296 0.661621 0.044495 -0.709534 0.238525 1441742296 0.661621 0.044495 -0.709534 0.238525 1441742296 0.661621 0.044495 -0.709534 0.238525 1441742296 0.661621 0.044495 -0.709534 0.238525 1441742296 0.661621 0.046814 -0.708313 0.241577 1441742296 0.661621 0.046814 -0.708313 0.241577 1441742296 0.661621 0.046814 -0.708313 0.241577 1441742296 0.661621 0.046814 -0.708313 0.241577 1441742296 0.661621 0.046814 -0.708313 0.241577 1441742296 0.661621 0.046814 -0.708313 0.241577 1441742296 0.661621 0.046814 -0.708313 0.241577 1441742296 0.662354 0.049377 -0.706726 0.243652 1441742296 0.662354 0.049377 -0.706726 0.243652 1441742296 0.662354 0.049377 -0.706726 0.243652 1441742296 0.662354 0.049377 -0.706726 0.243652 1441742296 0.662354 0.049377 -0.706726 0.243652 1441742296 0.663635 0.050049 -0.705750 0.242798 1441742296 0.663635 0.050049 -0.705750 0.242798 1441742296 0.663635 0.050049 -0.705750 0.242798 1441742296 0.663635 0.050049 -0.705750 0.242798 1441742296 0.663635 0.050049 -0.705750 0.242798 1441742296 0.663635 0.050049 -0.705750 0.242798 1441742296 0.665405 0.049377 -0.705872 0.237732 1441742296 0.665405 0.049377 -0.705872 0.237732 1441742296 0.665405 0.049377 -0.705872 0.237732 1441742296 0.665405 0.049377 -0.705872 0.237732 1441742296 0.665405 0.049377 -0.705872 0.237732 1441742296 0.666260 0.049133 -0.706970 0.232178 1441742296 0.666260 0.049133 -0.706970 0.232178 1441742296 0.666260 0.049133 -0.706970 0.232178 1441742296 0.666260 0.049133 -0.706970 0.232178 1441742296 0.666260 0.049133 -0.706970 0.232178 1441742296 0.666260 0.049133 -0.706970 0.232178 1441742296 0.666260 0.049133 -0.706970 0.232178 1441742296 0.665833 0.051575 -0.708496 0.228088 1441742296 0.665833 0.051575 -0.708496 0.228088 1441742296 0.665833 0.051575 -0.708496 0.228088 1441742296 0.665833 0.051575 -0.708496 0.228088 1441742296 0.665833 0.051575 -0.708496 0.228088 1441742296 0.664673 0.054138 -0.709229 0.228638 1441742296 0.664673 0.054138 -0.709229 0.228638 1441742296 0.664673 0.054138 -0.709229 0.228638 1441742296 0.664673 0.054138 -0.709229 0.228638 1441742296 0.664673 0.054138 -0.709229 0.228638 1441742296 0.664673 0.054138 -0.709229 0.228638 1441742296 0.661804 0.055847 -0.709900 0.234436 1441742296 
0.677246 0.106445 -0.687500 0.239441 1441742298 0.677246 0.106445 -0.687500 0.239441 1441742298 0.679871 0.122009 -0.677002 0.253906 1441742298 0.679871 0.122009 -0.677002 0.253906 1441742298 0.679871 0.122009 -0.677002 0.253906 1441742298 0.679871 0.122009 -0.677002 0.253906 1441742298 0.679871 0.122009 -0.677002 0.253906 1441742298 0.679871 0.122009 -0.677002 0.253906 1441742298 0.671814 0.110229 -0.668152 0.299988 1441742298 0.671814 0.110229 -0.668152 0.299988 1441742298 0.671814 0.110229 -0.668152 0.299988 1441742298 0.671814 0.110229 -0.668152 0.299988 1441742298 0.671814 0.110229 -0.668152 0.299988 1441742298 0.671814 0.110229 -0.668152 0.299988 1441742298 0.633789 0.096375 -0.662415 0.387573 1441742298 0.633789 0.096375 -0.662415 0.387573 1441742298 0.633789 0.096375 -0.662415 0.387573 1441742298 0.633789 0.096375 -0.662415 0.387573 1441742298 0.633789 0.096375 -0.662415 0.387573 1441742299 0.633789 0.096375 -0.662415 0.387573 1441742299 0.570129 0.054504 -0.665588 0.478516 1441742299 0.570129 0.054504 -0.665588 0.478516 1441742299 0.570129 0.054504 -0.665588 0.478516 1441742299 0.570129 0.054504 -0.665588 0.478516 1441742299 0.570129 0.054504 -0.665588 0.478516 1441742299 0.570129 0.054504 -0.665588 0.478516 1441742299 0.570129 0.054504 -0.665588 0.478516 1441742299 0.478699 0.011169 -0.647278 0.593079 1441742299 0.478699 0.011169 -0.647278 0.593079 1441742299 0.478699 0.011169 -0.647278 0.593079 1441742299 0.478699 0.011169 -0.647278 0.593079 1441742299 0.478699 0.011169 -0.647278 0.593079 1441742299 0.478699 0.011169 -0.647278 0.593079 1441742299 0.352295 -0.050964 -0.631897 0.688477 1441742299 0.352295 -0.050964 -0.631897 0.688477 1441742299 0.352295 -0.050964 -0.631897 0.688477 1441742299 0.352295 -0.050964 -0.631897 0.688477 1441742299 0.352295 -0.050964 -0.631897 0.688477 1441742299 0.196777 -0.116943 -0.600830 0.765930 1441742299 0.196777 -0.116943 -0.600830 0.765930 1441742299 0.196777 -0.116943 -0.600830 0.765930 1441742299 0.196777 -0.116943 -0.600830 0.765930 1441742299 0.196777 -0.116943 -0.600830 0.765930 1441742299 0.196777 -0.116943 -0.600830 0.765930 1441742299 0.014587 -0.187500 -0.532227 0.825439 1441742299 0.014587 -0.187500 -0.532227 0.825439 1441742299 0.014587 -0.187500 -0.532227 0.825439 1441742299 0.014587 -0.187500 -0.532227 0.825439 1441742299 0.014587 -0.187500 -0.532227 0.825439 1441742299 0.014587 -0.187500 -0.532227 0.825439 1441742299 -0.155029 -0.272705 -0.431946 0.845581 1441742299 -0.155029 -0.272705 -0.431946 0.845581 1441742299 -0.155029 -0.272705 -0.431946 0.845581 1441742299 -0.155029 -0.272705 -0.431946 0.845581 1441742299 -0.155029 -0.272705 -0.431946 0.845581 1441742299 -0.155029 -0.272705 -0.431946 0.845581 1441742299 -0.155029 -0.272705 -0.431946 0.845581 1441742299 -0.270020 -0.310669 -0.367493 0.833984 1441742299 -0.270020 -0.310669 -0.367493 0.833984 1441742299 -0.270020 -0.310669 -0.367493 0.833984 1441742299 -0.270020 -0.310669 -0.367493 0.833984 1441742299 -0.270020 -0.310669 -0.367493 0.833984 1441742299 -0.270020 -0.310669 -0.367493 0.833984 1441742299 -0.291992 -0.300110 -0.356750 0.835083 1441742299 -0.291992 -0.300110 -0.356750 0.835083 1441742299 -0.291992 -0.300110 -0.356750 0.835083 1441742299 -0.291992 -0.300110 -0.356750 0.835083 1441742299 -0.204712 -0.268311 -0.384033 0.859436 1441742299 -0.204712 -0.268311 -0.384033 0.859436 1441742299 -0.204712 -0.268311 -0.384033 0.859436 1441742299 -0.204712 -0.268311 -0.384033 0.859436 1441742299 -0.067261 -0.214294 -0.405518 0.886047 1441742299 -0.067261 -0.214294 -0.405518 0.886047 1441742299 -0.067261 -0.214294 -0.405518 0.886047 1441742299 -0.067261 -0.214294 -0.405518 0.886047 1441742299 -0.067261 -0.214294 -0.405518 0.886047 1441742299 -0.067261 -0.214294 -0.405518 0.886047 1441742299 -0.067261 -0.214294 -0.405518 0.886047 1441742299 0.081421 -0.133240 -0.457214 0.875549 1441742299 0.081421 -0.133240 -0.457214 0.875549 1441742299 0.081421 -0.133240 -0.457214 0.875549 1441742299 0.081421 -0.133240 -0.457214 0.875549 1441742299 0.081421 -0.133240 -0.457214 0.875549 1441742299 0.232300 -0.043152 -0.480469 0.844543 1441742299 0.232300 -0.043152 -0.480469 0.844543 1441742299 0.232300 -0.043152 -0.480469 0.844543 1441742299 0.232300 -0.043152 -0.480469 0.844543 1441742299 0.232300 -0.043152 -0.480469 0.844543 1441742299 0.232300 -0.043152 -0.480469 0.844543 1441742299 0.373108 0.050659 -0.527283 0.761658 1441742299 0.373108 0.050659 -0.527283 0.761658 1441742299 0.373108 0.050659 -0.527283 0.761658 1441742299 0.373108 0.050659 -0.527283 0.761658 1441742299 0.373108 0.050659 -0.527283 0.761658 1441742299 0.373108 0.050659 -0.527283 0.761658 1441742299 0.508057 0.135559 -0.573486 0.628174 1441742299 0.508057 0.135559 -0.573486 0.628174 1441742299 0.508057 0.135559 -0.573486 0.628174 1441742299 0.508057 0.135559 -0.573486 0.628174 1441742299 0.508057 0.135559 -0.573486 0.628174 1441742299 0.508057 0.135559 -0.573486 0.628174 1441742299 0.623718 0.204773 -0.601685 0.455017 1441742299 0.623718 0.204773 -0.601685 0.455017 1441742299 0.623718 0.204773 -0.601685 0.455017 1441742299 0.623718 0.204773 -0.601685 0.455017 1441742299 0.623718 0.204773 -0.601685 0.455017 1441742299 0.623718 0.204773 -0.601685 0.455017 1441742299 0.708862 0.236328 -0.610718 0.261841 1441742299 0.708862 0.236328 -0.610718 0.261841 1441742299 0.708862 0.236328 -0.610718 0.261841 1441742299 0.708862 0.236328 -0.610718 0.261841 1441742299 0.708862 0.236328 -0.610718 0.261841 1441742299 0.708862 0.236328 -0.610718 0.261841 1441742299 0.741333 0.249512 -0.606384 0.142883 1441742299 0.741333 0.249512 -0.606384 0.142883 1441742299 0.741333 0.249512 -0.606384 0.142883 1441742299 0.741333 0.249512 -0.606384 0.142883 1441742299 0.741333 0.249512 -0.606384 0.142883 1441742299 0.749329 0.240662 -0.610474 0.088806 1441742299 0.749329 0.240662 -0.610474 0.088806 1441742299 0.749329 0.240662 -0.610474 0.088806 1441742299 0.749329 0.240662 -0.610474 0.088806 1441742299 0.749329 0.240662 -0.610474 0.088806 1441742300 0.749329 0.240662 -0.610474 0.088806 1441742300 0.761780 0.208069 -0.611755 0.046082 1441742300 0.761780 0.208069 -0.611755 0.046082 1441742300 0.761780 0.208069 -0.611755 0.046082 1441742300 0.761780 0.208069 -0.611755 0.046082 1441742300 0.761780 0.208069 -0.611755 0.046082 1441742300 0.761780 0.208069 -0.611755 0.046082 1441742300 0.766724 0.187073 -0.613403 0.030396 1441742300 0.766724 0.187073 -0.613403 0.030396 1441742300 0.766724 0.187073 -0.613403 0.030396 1441742300 0.766724 0.187073 -0.613403 0.030396 1441742300 0.766724 0.187073 -0.613403 0.030396 1441742300 0.766724 0.187073 -0.613403 0.030396 1441742300 0.757507 0.178284 -0.624573 0.065613 1441742300 0.757507 0.178284 -0.624573 0.065613 1441742300 0.757507 0.178284 -0.624573 0.065613 1441742300 0.757507 0.178284 -0.624573 0.065613 1441742300 0.757507 0.178284 -0.624573 0.065613 1441742300 0.757507 0.178284 -0.624573 0.065613 1441742300 0.738098 0.140381 -0.646606 0.131897 1441742300 0.738098 0.140381 -0.646606 0.131897 1441742300 0.738098 0.140381 -0.646606 0.131897 1441742300 0.738098 0.140381 -0.646606 0.131897 1441742300 0.738098 0.140381 -0.646606 0.131897 1441742300 0.738098 0.140381 -0.646606 0.131897 1441742300 0.738098 0.140381 -0.646606 0.131897 1441742300 0.698425 0.084595 -0.670898 0.234436 1441742300 0.698425 0.084595 -0.670898 0.234436 1441742300 0.698425 0.084595 -0.670898 0.234436 1441742300 0.698425 0.084595 -0.670898 0.234436 1441742300 0.698425 0.084595 -0.670898 0.234436 1441742300 0.698425 0.084595 -0.670898 0.234436 1441742300 0.628967 0.074341 -0.661011 0.402344 1441742300 0.628967 0.074341 -0.661011 0.402344 1441742300 0.628967 0.074341 -0.661011 0.402344 1441742300 0.628967 0.074341 -0.661011 0.402344 1441742300 0.628967 0.074341 -0.661011 0.402344 1441742300 0.628967 0.074341 -0.661011 0.402344 1441742300 0.540771 0.031921 -0.628540 0.558044 1441742300 0.540771 0.031921 -0.628540 0.558044 1441742300 0.540771 0.031921 -0.628540 0.558044 1441742300 0.540771 0.031921 -0.628540 0.558044 1441742300 0.540771 0.031921 -0.628540 0.558044 1441742300 0.540771 0.031921 -0.628540 0.558044 1441742300 0.540771 0.031921 -0.628540 0.558044 1441742300 0.419800 -0.058777 -0.610291 0.669189 1441742300 0.419800 -0.058777 -0.610291 0.669189 1441742300 0.419800 -0.058777 -0.610291 0.669189 1441742300 0.419800 -0.058777 -0.610291 0.669189 1441742300 0.419800 -0.058777 -0.610291 0.669189 1441742300 0.419800 -0.058777 -0.610291 0.669189 1441742300 0.263550 -0.142395 -0.592773 0.747559 1441742300 0.263550 -0.142395 -0.592773 0.747559 1441742300 0.263550 -0.142395 -0.592773 0.747559 1441742300 0.263550 -0.142395 -0.592773 0.747559 1441742300 0.263550 -0.142395 -0.592773 0.747559 1441742300 0.066162 -0.208435 -0.604553 0.765930 1441742300 0.066162 -0.208435 -0.604553 0.765930 1441742300 0.066162 -0.208435 -0.604553 0.765930 1441742300 0.066162 -0.208435 -0.604553 0.765930 1441742300 0.066162 -0.208435 -0.604553 0.765930 1441742300 0.066162 -0.208435 -0.604553 0.765930 1441742300 -0.138611 -0.233582 -0.604858 0.748596 1441742300 -0.138611 -0.233582 -0.604858 0.748596 1441742300 -0.138611 -0.233582 -0.604858 0.748596 1441742300 -0.138611 -0.233582 -0.604858 0.748596 1441742300 -0.138611 -0.233582 -0.604858 0.748596 1441742300 -0.138611 -0.233582 -0.604858 0.748596 1441742300 -0.263428 -0.236511 -0.548157 0.757751 1441742300 -0.263428 -0.236511 -0.548157 0.757751 1441742300 -0.263428 -0.236511 -0.548157 0.757751 1441742300 -0.263428 -0.236511 -0.548157 0.757751 1441742300 -0.263428 -0.236511 -0.548157 0.757751 1441742300 -0.263428 -0.236511 -0.548157 0.757751 1441742300 -0.263428 -0.236511 -0.548157 0.757751 1441742300 -0.309631 -0.237976 -0.503174 0.770935 1441742300 -0.309631 -0.237976 -0.503174 0.770935 1441742300 -0.309631 -0.237976 -0.503174 0.770935 1441742300 -0.309631 -0.237976 -0.503174 0.770935 1441742300 -0.309631 -0.237976 -0.503174 0.770935 1441742300 -0.309631 -0.237976 -0.503174 0.770935 1441742300 -0.258301 -0.230713 -0.475586 0.808594 1441742300 -0.258301 -0.230713 -0.475586 0.808594 1441742300 -0.258301 -0.230713 -0.475586 0.808594 1441742300 -0.258301 -0.230713 -0.475586 0.808594 1441742300 -0.258301 -0.230713 -0.475586 0.808594 1441742300 -0.258301 -0.230713 -0.475586 0.808594 1441742300 -0.127686 -0.196716 -0.474731 0.848328 1441742300 -0.127686 -0.196716 -0.474731 0.848328 1441742300 -0.127686 -0.196716 -0.474731 0.848328 1441742300 -0.127686 -0.196716 -0.474731 0.848328 1441742300 -0.127686 -0.196716 -0.474731 0.848328 1441742300 -0.127686 -0.196716 -0.474731 0.848328 1441742300 -0.127686 -0.196716 -0.474731 0.848328 1441742300 0.051819 -0.124207 -0.491577 0.860352 1441742300 0.051819 -0.124207 -0.491577 0.860352 1441742300 0.051819 -0.124207 -0.491577 0.860352 1441742300 0.051819 -0.124207 -0.491577 0.860352 1441742300 0.051819 -0.124207 -0.491577 0.860352 1441742300 0.241699 -0.042236 -0.549988 0.798279 1441742300 0.241699 -0.042236 -0.549988 0.798279 1441742300 0.241699 -0.042236 -0.549988 0.798279 1441742300 0.241699 -0.042236 -0.549988 0.798279 1441742300 0.241699 -0.042236 -0.549988 0.798279 1441742300 0.241699 -0.042236 -0.549988 0.798279 1441742300 0.420044 0.054260 -0.568542 0.705200 1441742300 0.420044 0.054260 -0.568542 0.705200 1441742300 0.420044 0.054260 -0.568542 0.705200 1441742300 0.420044 0.054260 -0.568542 0.705200 1441742300 0.420044 0.054260 -0.568542 0.705200 1441742300 0.572815 0.142944 -0.577026 0.564392 1441742301 0.572815 0.142944 -0.577026 0.564392 1441742301 0.572815 0.142944 -0.577026 0.564392 1441742301 0.572815 0.142944 -0.577026 0.564392 1441742301 0.572815 0.142944 -0.577026 0.564392 1441742301 0.572815 0.142944 -0.577026 0.564392 1441742301 0.572815 0.142944 -0.577026 0.564392 1441742301 0.684265 0.190857 -0.578735 0.400452 1441742301 0.684265 0.190857 -0.578735 0.400452 1441742301 0.684265 0.190857 -0.578735 0.400452 1441742301 0.684265 0.190857 -0.578735 0.400452 1441742301 0.684265 0.190857 -0.578735 0.400452 1441742301 0.730530 0.204102 -0.598083 0.258789 1441742301 0.730530 0.204102 -0.598083 0.258789 1441742301 0.730530 0.204102 -0.598083 0.258789 1441742301 0.730530 0.204102 -0.598083 0.258789 1441742301 0.730530 0.204102 -0.598083 0.258789 1441742301 0.736450 0.224060 -0.609497 0.189575 1441742301 0.736450 0.224060 -0.609497 0.189575 1441742301 0.736450 0.224060 -0.609497 0.189575 1441742301 0.736450 0.224060 -0.609497 0.189575 1441742301 0.736450 0.224060 -0.609497 0.189575 1441742301 0.736450 0.224060 -0.609497 0.189575 1441742301 0.736450 0.224060 -0.609497 0.189575 1441742301 0.743530 0.222961 -0.613708 0.144165 1441742301 0.743530 0.222961 -0.613708 0.144165 1441742301 0.743530 0.222961 -0.613708 0.144165 1441742301 0.743530 0.222961 -0.613708 0.144165 1441742301 0.743530 0.222961 -0.613708 0.144165 1441742301 0.743530 0.222961 -0.613708 0.144165 1441742301 0.752747 0.205078 -0.617249 0.101501 1441742301 0.752747 0.205078 -0.617249 0.101501 1441742301 0.752747 0.205078 -0.617249 0.101501 1441742301 0.752747 0.205078 -0.617249 0.101501 1441742301 0.752747 0.205078 -0.617249 0.101501 1441742301 0.752747 0.205078 -0.617249 0.101501 1441742301 0.752747 0.205078 -0.617249 0.101501 1441742301 0.757874 0.184387 -0.620178 0.083557 1441742301 0.757874 0.184387 -0.620178 0.083557 1441742301 0.757874 0.184387 -0.620178 0.083557 1441742301 0.757874 0.184387 -0.620178 0.083557 1441742301 0.757874 0.184387 -0.620178 0.083557 1441742301 0.757874 0.184387 -0.620178 0.083557 1441742301 0.753723 0.162598 -0.628601 0.101868 1441742301 0.753723 0.162598 -0.628601 0.101868 1441742301 0.753723 0.162598 -0.628601 0.101868 1441742301 0.753723 0.162598 -0.628601 0.101868 1441742301 0.753723 0.162598 -0.628601 0.101868 1441742301 0.753723 0.162598 -0.628601 0.101868 1441742301 0.753723 0.162598 -0.628601 0.101868 1441742301 0.737366 0.127686 -0.645691 0.151611 1441742301 0.737366 0.127686 -0.645691 0.151611 1441742301 0.737366 0.127686 -0.645691 0.151611 1441742301 0.737366 0.127686 -0.645691 0.151611 1441742301 0.737366 0.127686 -0.645691 0.151611 1441742301 0.737366 0.127686 -0.645691 0.151611 1441742301 0.737366 0.127686 -0.645691 0.151611 1441742301 0.705322 0.070007 -0.665161 0.234924 1441742301 0.705322 0.070007 -0.665161 0.234924 1441742301 0.705322 0.070007 -0.665161 0.234924 1441742301 0.705322 0.070007 -0.665161 0.234924 1441742301 0.705322 0.070007 -0.665161 0.234924 1441742301 0.705322 0.070007 -0.665161 0.234924 1441742301 0.650208 -0.017822 -0.680542 0.337280 1441742301 0.650208 -0.017822 -0.680542 0.337280 1441742301 0.650208 -0.017822 -0.680542 0.337280 1441742301 0.650208 -0.017822 -0.680542 0.337280 1441742301 0.650208 -0.017822 -0.680542 0.337280 1441742301 0.570740 -0.118896 -0.684021 0.438416 1441742301 0.570740 -0.118896 -0.684021 0.438416 1441742301 0.570740 -0.118896 -0.684021 0.438416 1441742301 0.570740 -0.118896 -0.684021 0.438416 1441742301 0.570740 -0.118896 -0.684021 0.438416 1441742301 0.570740 -0.118896 -0.684021 0.438416 1441742301 0.570740 -0.118896 -0.684021 0.438416 1441742301 0.452637 -0.209106 -0.683167 0.533508 1441742301 0.452637 -0.209106 -0.683167 0.533508 1441742301 0.452637 -0.209106 -0.683167 0.533508 1441742301 0.452637 -0.209106 -0.683167 0.533508 1441742301 0.452637 -0.209106 -0.683167 0.533508 1441742301 0.299683 -0.261414 -0.668091 0.628967 1441742301 0.299683 -0.261414 -0.668091 0.628967 1441742301 0.299683 -0.261414 -0.668091 0.628967 1441742301 0.299683 -0.261414 -0.668091 0.628967 1441742301 0.299683 -0.261414 -0.668091 0.628967 1441742301 0.299683 -0.261414 -0.668091 0.628967 1441742301 0.129150 -0.283142 -0.611511 0.727478 1441742301 0.129150 -0.283142 -0.611511 0.727478 1441742301 0.129150 -0.283142 -0.611511 0.727478 1441742301 0.129150 -0.283142 -0.611511 0.727478 1441742301 0.129150 -0.283142 -0.611511 0.727478 1441742301 0.129150 -0.283142 -0.611511 0.727478 1441742301 -0.084534 -0.287903 -0.556580 0.774719 1441742301 -0.084534 -0.287903 -0.556580 0.774719 1441742301 -0.084534 -0.287903 -0.556580 0.774719 1441742301 -0.084534 -0.287903 -0.556580 0.774719 1441742301 -0.084534 -0.287903 -0.556580 0.774719 1441742301 -0.084534 -0.287903 -0.556580 0.774719 1441742301 -0.084534 -0.287903 -0.556580 0.774719 1441742301 -0.281799 -0.262085 -0.536926 0.750732 1441742301 -0.281799 -0.262085 -0.536926 0.750732 1441742301 -0.281799 -0.262085 -0.536926 0.750732 1441742301 -0.281799 -0.262085 -0.536926 0.750732 1441742301 -0.281799 -0.262085 -0.536926 0.750732 1441742301 -0.281799 -0.262085 -0.536926 0.750732 1441742301 -0.338196 -0.237549 -0.504150 0.758301 1441742301 -0.338196 -0.237549 -0.504150 0.758301 1441742301 -0.338196 -0.237549 -0.504150 0.758301 1441742301 -0.338196 -0.237549 -0.504150 0.758301 1441742301 -0.338196 -0.237549 -0.504150 0.758301 1441742301 -0.338196 -0.237549 -0.504150 0.758301 1441742301 -0.291077 -0.236755 -0.500305 0.780334 1441742302 -0.291077 -0.236755 -0.500305 0.780334 1441742302 -0.291077 -0.236755 -0.500305 0.780334 1441742302 -0.291077 -0.236755 -0.500305 0.780334 1441742302 -0.163696 -0.228027 -0.498901 0.819946 1441742302 -0.163696 -0.228027 -0.498901 0.819946 1441742302 -0.163696 -0.228027 -0.498901 0.819946 1441742302 -0.163696 -0.228027 -0.498901 0.819946 1441742302 -0.163696 -0.228027 -0.498901 0.819946 1441742302 -0.163696 -0.228027 -0.498901 0.819946 1441742302 -0.163696 -0.228027 -0.498901 0.819946 1441742302 0.000732 -0.186523 -0.539307 0.821167 1441742302 0.000732 -0.186523 -0.539307 0.821167 1441742302 0.000732 -0.186523 -0.539307 0.821167 1441742302 0.000732 -0.186523 -0.539307 0.821167 1441742302 0.000732 -0.186523 -0.539307 0.821167 1441742302 0.000732 -0.186523 -0.539307 0.821167 1441742302 0.181213 -0.126343 -0.562317 0.796875 1441742302 0.181213 -0.126343 -0.562317 0.796875 1441742302 0.181213 -0.126343 -0.562317 0.796875 1441742302 0.181213 -0.126343 -0.562317 0.796875 1441742302 0.181213 -0.126343 -0.562317 0.796875 1441742302 0.181213 -0.126343 -0.562317 0.796875 1441742302 0.337769 -0.048828 -0.581360 0.738586 1441742302 0.337769 -0.048828 -0.581360 0.738586 1441742302 0.337769 -0.048828 -0.581360 0.738586 1441742302 0.337769 -0.048828 -0.581360 0.738586 1441742302 0.337769 -0.048828 -0.581360 0.738586 1441742302 0.481323 0.032227 -0.611206 0.627441 1441742302 0.481323 0.032227 -0.611206 0.627441 1441742302 0.481323 0.032227 -0.611206 0.627441 1441742302 0.481323 0.032227 -0.611206 0.627441 1441742302 0.481323 0.032227 -0.611206 0.627441 1441742302 0.481323 0.032227 -0.611206 0.627441 1441742302 0.599365 0.120972 -0.616882 0.495544 1441742302 0.599365 0.120972 -0.616882 0.495544 1441742302 0.599365 0.120972 -0.616882 0.495544 1441742302 0.599365 0.120972 -0.616882 0.495544 1441742302 0.599365 0.120972 -0.616882 0.495544 1441742302 0.599365 0.120972 -0.616882 0.495544 1441742302 0.685547 0.179565 -0.628845 0.319824 1441742302 0.685547 0.179565 -0.628845 0.319824 1441742302 0.685547 0.179565 -0.628845 0.319824 1441742302 0.685547 0.179565 -0.628845 0.319824 1441742302 0.685547 0.179565 -0.628845 0.319824 1441742302 0.685547 0.179565 -0.628845 0.319824 1441742302 0.729797 0.212097 -0.625061 0.177734 1441742302 0.729797 0.212097 -0.625061 0.177734 1441742302 0.729797 0.212097 -0.625061 0.177734 1441742302 0.729797 0.212097 -0.625061 0.177734 1441742302 0.729797 0.212097 -0.625061 0.177734 1441742302 0.729797 0.212097 -0.625061 0.177734 1441742302 0.729797 0.212097 -0.625061 0.177734 1441742302 0.731995 0.242615 -0.624146 0.125427 1441742302 0.731995 0.242615 -0.624146 0.125427 1441742302 0.731995 0.242615 -0.624146 0.125427 1441742302 0.731995 0.242615 -0.624146 0.125427 1441742302 0.731995 0.242615 -0.624146 0.125427 1441742302 0.731995 0.242615 -0.624146 0.125427 1441742302 0.722412 0.246216 -0.637939 0.102417 1441742302 0.722412 0.246216 -0.637939 0.102417 1441742302 0.722412 0.246216 -0.637939 0.102417 1441742302 0.722412 0.246216 -0.637939 0.102417 1441742302 0.722412 0.246216 -0.637939 0.102417 1441742302 0.722412 0.246216 -0.637939 0.102417 1441742302 0.724609 0.228455 -0.644287 0.087341 1441742302 0.724609 0.228455 -0.644287 0.087341 1441742302 0.724609 0.228455 -0.644287 0.087341 1441742302 0.724609 0.228455 -0.644287 0.087341 1441742302 0.724609 0.228455 -0.644287 0.087341 1441742302 0.724609 0.228455 -0.644287 0.087341 1441742302 0.724609 0.228455 -0.644287 0.087341 1441742302 0.727600 0.211548 -0.644165 0.104553 1441742302 0.727600 0.211548 -0.644165 0.104553 1441742302 0.727600 0.211548 -0.644165 0.104553 1441742302 0.727600 0.211548 -0.644165 0.104553 1441742302 0.727600 0.211548 -0.644165 0.104553 1441742302 0.727600 0.211548 -0.644165 0.104553 1441742302 0.721802 0.170471 -0.654358 0.147583 1441742302 0.721802 0.170471 -0.654358 0.147583 1441742302 0.721802 0.170471 -0.654358 0.147583 1441742302 0.721802 0.170471 -0.654358 0.147583 1441742302 0.721802 0.170471 -0.654358 0.147583 1441742302 0.721802 0.170471 -0.654358 0.147583 1441742302 0.698059 0.093750 -0.676941 0.213562 1441742302 0.698059 0.093750 -0.676941 0.213562 1441742302 0.698059 0.093750 -0.676941 0.213562 1441742302 0.698059 0.093750 -0.676941 0.213562 1441742302 0.698059 0.093750 -0.676941 0.213562 1441742302 0.698059 0.093750 -0.676941 0.213562 1441742302 0.698059 0.093750 -0.676941 0.213562 1441742302 0.648132 0.008362 -0.695129 0.310791 1441742302 0.648132 0.008362 -0.695129 0.310791 1441742302 0.648132 0.008362 -0.695129 0.310791 1441742302 0.562439 -0.070374 -0.700562 0.433533 1441742302 0.562439 -0.070374 -0.700562 0.433533 1441742302 0.562439 -0.070374 -0.700562 0.433533 1441742302 0.562439 -0.070374 -0.700562 0.433533 1441742302 0.430115 -0.130249 -0.689880 0.567566 1441742302 0.430115 -0.130249 -0.689880 0.567566 1441742302 0.430115 -0.130249 -0.689880 0.567566 1441742302 0.430115 -0.130249 -0.689880 0.567566 1441742302 0.430115 -0.130249 -0.689880 0.567566 1441742302 0.279114 -0.162781 -0.647095 0.690552 1441742302 0.279114 -0.162781 -0.647095 0.690552 1441742302 0.279114 -0.162781 -0.647095 0.690552 1441742303 0.279114 -0.162781 -0.647095 0.690552 1441742303 0.279114 -0.162781 -0.647095 0.690552 1441742303 0.279114 -0.162781 -0.647095 0.690552 1441742303 0.115479 -0.188477 -0.598999 0.769653 1441742303 0.115479 -0.188477 -0.598999 0.769653 1441742303 0.115479 -0.188477 -0.598999 0.769653 1441742303 0.115479 -0.188477 -0.598999 0.769653 1441742303 0.115479 -0.188477 -0.598999 0.769653 1441742303 0.115479 -0.188477 -0.598999 0.769653 1441742303 -0.067627 -0.220459 -0.568481 0.789734 1441742303 -0.067627 -0.220459 -0.568481 0.789734 1441742303 -0.067627 -0.220459 -0.568481 0.789734 1441742303 -0.067627 -0.220459 -0.568481 0.789734 1441742303 -0.067627 -0.220459 -0.568481 0.789734 1441742303 -0.067627 -0.220459 -0.568481 0.789734 1441742303 -0.233276 -0.238159 -0.563599 0.755798 1441742303 -0.233276 -0.238159 -0.563599 0.755798 1441742303 -0.233276 -0.238159 -0.563599 0.755798 1441742303 -0.233276 -0.238159 -0.563599 0.755798 1441742303 -0.233276 -0.238159 -0.563599 0.755798 1441742303 -0.233276 -0.238159 -0.563599 0.755798 1441742303 -0.233276 -0.238159 -0.563599 0.755798 1441742303 -0.310547 -0.236206 -0.529602 0.753235 1441742303 -0.310547 -0.236206 -0.529602 0.753235 1441742303 -0.310547 -0.236206 -0.529602 0.753235 1441742303 -0.310547 -0.236206 -0.529602 0.753235 1441742303 -0.310547 -0.236206 -0.529602 0.753235 1441742303 -0.310547 -0.236206 -0.529602 0.753235 1441742303 -0.280151 -0.247986 -0.486938 0.789246 1441742303 -0.280151 -0.247986 -0.486938 0.789246 1441742303 -0.280151 -0.247986 -0.486938 0.789246 1441742303 -0.280151 -0.247986 -0.486938 0.789246 1441742303 -0.280151 -0.247986 -0.486938 0.789246 1441742303 -0.280151 -0.247986 -0.486938 0.789246 1441742303 -0.280151 -0.247986 -0.486938 0.789246 1441742303 -0.158386 -0.228271 -0.494446 0.823608 1441742303 -0.158386 -0.228271 -0.494446 0.823608 1441742303 -0.158386 -0.228271 -0.494446 0.823608 1441742303 -0.158386 -0.228271 -0.494446 0.823608 1441742303 -0.158386 -0.228271 -0.494446 0.823608 1441742303 -0.158386 -0.228271 -0.494446 0.823608 1441742303 0.019165 -0.187622 -0.517151 0.834839 1441742303 0.019165 -0.187622 -0.517151 0.834839 1441742303 0.019165 -0.187622 -0.517151 0.834839 1441742303 0.019165 -0.187622 -0.517151 0.834839 1441742303 0.019165 -0.187622 -0.517151 0.834839 1441742303 0.209839 -0.142456 -0.583496 0.771484 1441742303 0.209839 -0.142456 -0.583496 0.771484 1441742303 0.209839 -0.142456 -0.583496 0.771484 1441742303 0.209839 -0.142456 -0.583496 0.771484 1441742303 0.209839 -0.142456 -0.583496 0.771484 1441742303 0.377441 -0.067749 -0.608459 0.694763 1441742303 0.377441 -0.067749 -0.608459 0.694763 1441742303 0.377441 -0.067749 -0.608459 0.694763 1441742303 0.377441 -0.067749 -0.608459 0.694763 1441742303 0.377441 -0.067749 -0.608459 0.694763 1441742303 0.377441 -0.067749 -0.608459 0.694763 1441742303 0.517029 0.035461 -0.617676 0.591492 1441742303 0.517029 0.035461 -0.617676 0.591492 1441742303 0.517029 0.035461 -0.617676 0.591492 1441742303 0.517029 0.035461 -0.617676 0.591492 1441742303 0.517029 0.035461 -0.617676 0.591492 1441742303 0.517029 0.035461 -0.617676 0.591492 1441742303 0.635193 0.122253 -0.633179 0.424988 1441742303 0.635193 0.122253 -0.633179 0.424988 1441742303 0.635193 0.122253 -0.633179 0.424988 1441742303 0.635193 0.122253 -0.633179 0.424988 1441742303 0.635193 0.122253 -0.633179 0.424988 1441742303 0.635193 0.122253 -0.633179 0.424988 1441742303 0.635193 0.122253 -0.633179 0.424988 1441742303 0.707581 0.212097 -0.618408 0.268066 1441742303 0.707581 0.212097 -0.618408 0.268066 1441742303 0.707581 0.212097 -0.618408 0.268066 1441742303 0.707581 0.212097 -0.618408 0.268066 1441742303 0.707581 0.212097 -0.618408 0.268066 1441742303 0.707581 0.212097 -0.618408 0.268066 1441742303 0.729553 0.276001 -0.599854 0.178040 1441742303 0.729553 0.276001 -0.599854 0.178040 1441742303 0.729553 0.276001 -0.599854 0.178040 1441742303 0.729553 0.276001 -0.599854 0.178040 1441742303 0.729553 0.276001 -0.599854 0.178040 1441742303 0.729553 0.276001 -0.599854 0.178040 1441742303 0.729553 0.276001 -0.599854 0.178040 1441742303 0.725708 0.281494 -0.611511 0.141907 1441742303 0.725708 0.281494 -0.611511 0.141907 1441742303 0.725708 0.281494 -0.611511 0.141907 1441742303 0.725708 0.281494 -0.611511 0.141907 1441742303 0.725708 0.281494 -0.611511 0.141907 1441742303 0.725708 0.281494 -0.611511 0.141907 1441742303 0.730957 0.256836 -0.620789 0.119812 1441742303 0.730957 0.256836 -0.620789 0.119812 1441742303 0.730957 0.256836 -0.620789 0.119812 1441742303 0.730957 0.256836 -0.620789 0.119812 1441742303 0.730957 0.256836 -0.620789 0.119812 1441742303 0.730957 0.256836 -0.620789 0.119812 1441742303 0.730957 0.256836 -0.620789 0.119812 1441742303 0.743225 0.228760 -0.615967 0.125610 1441742303 0.743225 0.228760 -0.615967 0.125610 1441742303 0.743225 0.228760 -0.615967 0.125610 1441742303 0.743225 0.228760 -0.615967 0.125610 1441742303 0.743225 0.228760 -0.615967 0.125610 1441742303 0.743225 0.228760 -0.615967 0.125610 1441742303 0.745911 0.184387 -0.619385 0.161011 1441742303 0.745911 0.184387 -0.619385 0.161011 1441742303 0.745911 0.184387 -0.619385 0.161011 1441742303 0.745911 0.184387 -0.619385 0.161011 1441742303 0.745911 0.184387 -0.619385 0.161011 1441742303 0.745911 0.184387 -0.619385 0.161011 1441742303 0.727417 0.104126 -0.641052 0.221375 1441742303 0.727417 0.104126 -0.641052 0.221375 1441742303 0.727417 0.104126 -0.641052 0.221375 1441742303 0.727417 0.104126 -0.641052 0.221375 1441742304 0.727417 0.104126 -0.641052 0.221375 1441742304 0.727417 0.104126 -0.641052 0.221375 1441742304 0.674683 0.019775 -0.663818 0.321960 1441742304 0.674683 0.019775 -0.663818 0.321960 1441742304 0.674683 0.019775 -0.663818 0.321960 1441742304 0.674683 0.019775 -0.663818 0.321960 1441742304 0.674683 0.019775 -0.663818 0.321960 1441742304 0.674683 0.019775 -0.663818 0.321960 1441742304 0.587036 -0.058899 -0.678467 0.437683 1441742304 0.587036 -0.058899 -0.678467 0.437683 1441742304 0.587036 -0.058899 -0.678467 0.437683 1441742304 0.587036 -0.058899 -0.678467 0.437683 1441742304 0.587036 -0.058899 -0.678467 0.437683 1441742304 0.587036 -0.058899 -0.678467 0.437683 1441742304 0.469849 -0.121521 -0.672302 0.558960 1441742304 
0.682129 0.010559 -0.699036 0.214417 1441742306 0.682129 0.010559 -0.699036 0.214417 1441742306 0.682129 0.010559 -0.699036 0.214417 1441742306 0.683899 0.005493 -0.700500 0.203796 1441742306 0.683899 0.005493 -0.700500 0.203796 1441742306 0.683899 0.005493 -0.700500 0.203796 1441742306 0.683899 0.005493 -0.700500 0.203796 1441742306 0.683899 0.005493 -0.700500 0.203796 1441742306 0.683899 0.005493 -0.700500 0.203796 1441742306 0.683777 0.001160 -0.701782 0.199951 1441742306 0.683777 0.001160 -0.701782 0.199951 1441742306 0.683777 0.001160 -0.701782 0.199951 1441742306 0.683777 0.001160 -0.701782 0.199951 1441742306 0.683777 0.001160 -0.701782 0.199951 1441742306 0.683777 0.001160 -0.701782 0.199951 1441742306 0.681091 -0.002808 -0.704956 0.197754 1441742306 0.681091 -0.002808 -0.704956 0.197754 1441742306 0.681091 -0.002808 -0.704956 0.197754 1441742306 0.681091 -0.002808 -0.704956 0.197754 1441742306 0.681091 -0.002808 -0.704956 0.197754 1441742306 0.681091 -0.002808 -0.704956 0.197754 1441742306 0.678833 -0.000305 -0.706909 0.198730 1441742306 0.678833 -0.000305 -0.706909 0.198730 1441742306 0.678833 -0.000305 -0.706909 0.198730 1441742306 0.678833 -0.000305 -0.706909 0.198730 1441742306 0.678833 -0.000305 -0.706909 0.198730 1441742306 0.678833 -0.000305 -0.706909 0.198730 1441742306 0.678833 -0.000305 -0.706909 0.198730 1441742306 0.677612 0.009521 -0.705261 0.208191 1441742306 0.677612 0.009521 -0.705261 0.208191 1441742306 0.677612 0.009521 -0.705261 0.208191 1441742306 0.677612 0.009521 -0.705261 0.208191 1441742306 0.677612 0.009521 -0.705261 0.208191 1441742306 0.677612 0.009521 -0.705261 0.208191 1441742306 0.674744 0.023804 -0.702393 0.225342 1441742306 0.674744 0.023804 -0.702393 0.225342 1441742306 0.674744 0.023804 -0.702393 0.225342 1441742306 0.674744 0.023804 -0.702393 0.225342 1441742306 0.671204 0.034973 -0.699402 0.243042 1441742306 0.671204 0.034973 -0.699402 0.243042 1441742306 0.671204 0.034973 -0.699402 0.243042 1441742306 0.671204 0.034973 -0.699402 0.243042 1441742306 0.671204 0.034973 -0.699402 0.243042 1441742306 0.667419 0.029114 -0.699646 0.253357 1441742306 0.667419 0.029114 -0.699646 0.253357 1441742306 0.667419 0.029114 -0.699646 0.253357 1441742306 0.667419 0.029114 -0.699646 0.253357 1441742306 0.667419 0.029114 -0.699646 0.253357 1441742306 0.663513 0.016968 -0.700989 0.260925 1441742306 0.663513 0.016968 -0.700989 0.260925 1441742306 0.663513 0.016968 -0.700989 0.260925 1441742306 0.663513 0.016968 -0.700989 0.260925 1441742306 0.663513 0.016968 -0.700989 0.260925 1441742306 0.663513 0.016968 -0.700989 0.260925 1441742306 0.663147 0.020569 -0.698425 0.268188 1441742306 0.663147 0.020569 -0.698425 0.268188 1441742306 0.663147 0.020569 -0.698425 0.268188 1441742306 0.663147 0.020569 -0.698425 0.268188 1441742306 0.663147 0.020569 -0.698425 0.268188 1441742306 0.663147 0.020569 -0.698425 0.268188 1441742306 0.667725 0.023010 -0.697449 0.259277 1441742306 0.667725 0.023010 -0.697449 0.259277 1441742306 0.667725 0.023010 -0.697449 0.259277 1441742306 0.667725 0.023010 -0.697449 0.259277 1441742306 0.667725 0.023010 -0.697449 0.259277 1441742306 0.667725 0.023010 -0.697449 0.259277 1441742306 0.670471 0.012573 -0.700073 0.245361 1441742306 0.670471 0.012573 -0.700073 0.245361 1441742306 0.670471 0.012573 -0.700073 0.245361 1441742306 0.670471 0.012573 -0.700073 0.245361 1441742306 0.670471 0.012573 -0.700073 0.245361 1441742306 0.670471 0.012573 -0.700073 0.245361 1441742306 0.670654 0.009521 -0.701538 0.240784 1441742306 0.670654 0.009521 -0.701538 0.240784 1441742306 0.670654 0.009521 -0.701538 0.240784 1441742306 0.670654 0.009521 -0.701538 0.240784 1441742306 0.670654 0.009521 -0.701538 0.240784 1441742306 0.670654 0.009521 -0.701538 0.240784 1441742306 0.670654 0.009521 -0.701538 0.240784 1441742306 0.671265 0.007813 -0.702698 0.235596 1441742307 0.671265 0.007813 -0.702698 0.235596 1441742307 0.671265 0.007813 -0.702698 0.235596 1441742307 0.671265 0.007813 -0.702698 0.235596 1441742307 0.671265 0.007813 -0.702698 0.235596 1441742307 0.672180 0.006836 -0.704163 0.228455 1441742307 0.672180 0.006836 -0.704163 0.228455 1441742307 0.672180 0.006836 -0.704163 0.228455 1441742307 0.672180 0.006836 -0.704163 0.228455 1441742307 0.672180 0.006836 -0.704163 0.228455 1441742307 0.672180 0.006836 -0.704163 0.228455 1441742307 0.672180 0.006836 -0.704163 0.228455 1441742307 0.672546 0.010254 -0.705078 0.224365 1441742307 0.672546 0.010254 -0.705078 0.224365 1441742307 0.672546 0.010254 -0.705078 0.224365 1441742307 0.672546 0.010254 -0.705078 0.224365 1441742307 0.672546 0.010254 -0.705078 0.224365 1441742307 0.673889 0.013184 -0.704651 0.221802 1441742307 0.673889 0.013184 -0.704651 0.221802 1441742307 0.673889 0.013184 -0.704651 0.221802 1441742307 0.673889 0.013184 -0.704651 0.221802 1441742307 0.673889 0.013184 -0.704651 0.221802 1441742307 0.673889 0.013184 -0.704651 0.221802 1441742307 0.676575 0.009521 -0.703064 0.218750 1441742307 0.676575 0.009521 -0.703064 0.218750 1441742307 0.676575 0.009521 -0.703064 0.218750 1441742307 0.676575 0.009521 -0.703064 0.218750 1441742307 0.676575 0.009521 -0.703064 0.218750 1441742307 0.676575 0.009521 -0.703064 0.218750 1441742307 0.679260 -0.003601 -0.702637 0.211792 1441742307 0.679260 -0.003601 -0.702637 0.211792 1441742307 0.679260 -0.003601 -0.702637 0.211792 1441742307 0.679260 -0.003601 -0.702637 0.211792 1441742307 0.679260 -0.003601 -0.702637 0.211792 1441742307 0.682739 -0.019165 -0.703857 0.195068 1441742307 0.682739 -0.019165 -0.703857 0.195068 1441742307 0.682739 -0.019165 -0.703857 0.195068 1441742307 0.682739 -0.019165 -0.703857 0.195068 1441742307 0.682739 -0.019165 -0.703857 0.195068 1441742307 0.682739 -0.019165 -0.703857 0.195068 1441742307 0.682739 -0.019165 -0.703857 0.195068 1441742307 0.682983 -0.031372 -0.709290 0.171570 1441742307 0.682983 -0.031372 -0.709290 0.171570 1441742307 0.682983 -0.031372 -0.709290 0.171570 1441742307 0.682983 -0.031372 -0.709290 0.171570 1441742307 0.682983 -0.031372 -0.709290 0.171570 1441742307 0.682983 -0.031372 -0.709290 0.171570 1441742307 0.683655 -0.019592 -0.710022 0.167603 1441742307 0.683655 -0.019592 -0.710022 0.167603 1441742307 0.683655 -0.019592 -0.710022 0.167603 1441742307 0.683655 -0.019592 -0.710022 0.167603 1441742307 0.683655 -0.019592 -0.710022 0.167603 1441742307 0.683655 -0.019592 -0.710022 0.167603 1441742307 0.682983 -0.008850 -0.709595 0.172913 1441742307 0.682983 -0.008850 -0.709595 0.172913 1441742307 0.682983 -0.008850 -0.709595 0.172913 1441742307 0.682983 -0.008850 -0.709595 0.172913 1441742307 0.682983 -0.008850 -0.709595 0.172913 1441742307 0.679382 -0.006531 -0.710754 0.182190 1441742307 0.679382 -0.006531 -0.710754 0.182190 1441742307 0.679382 -0.006531 -0.710754 0.182190 1441742307 0.679382 -0.006531 -0.710754 0.182190 1441742307 0.679382 -0.006531 -0.710754 0.182190 1441742307 0.679382 -0.006531 -0.710754 0.182190 1441742307 0.676636 0.005493 -0.709290 0.197571 1441742307 0.676636 0.005493 -0.709290 0.197571 1441742307 0.676636 0.005493 -0.709290 0.197571 1441742307 0.676636 0.005493 -0.709290 0.197571 1441742307 0.676636 0.005493 -0.709290 0.197571 1441742307 0.676636 0.005493 -0.709290 0.197571 1441742307 0.675171 0.016724 -0.707336 0.208496 1441742307 0.675171 0.016724 -0.707336 0.208496 1441742307 0.675171 0.016724 -0.707336 0.208496 1441742307 0.675171 0.016724 -0.707336 0.208496 1441742307 0.675171 0.016724 -0.707336 0.208496 1441742307 0.675171 0.016724 -0.707336 0.208496 1441742307 0.675171 0.016724 -0.707336 0.208496 1441742307 0.674072 0.022705 -0.705627 0.217224 1441742307 0.674072 0.022705 -0.705627 0.217224 1441742307 0.674072 0.022705 -0.705627 0.217224 1441742307 0.674072 0.022705 -0.705627 0.217224 1441742307 0.674072 0.022705 -0.705627 0.217224 1441742307 0.674072 0.022705 -0.705627 0.217224 1441742307 0.672791 0.023254 -0.704956 0.223145 1441742307 0.672791 0.023254 -0.704956 0.223145 1441742307 0.672791 0.023254 -0.704956 0.223145 1441742307 0.672791 0.023254 -0.704956 0.223145 1441742307 0.672791 0.023254 -0.704956 0.223145 1441742307 0.672791 0.023254 -0.704956 0.223145 1441742307 0.671082 0.022949 -0.704590 0.229370 1441742307 0.671082 0.022949 -0.704590 0.229370 1441742307 0.671082 0.022949 -0.704590 0.229370 1441742307 0.671875 0.025452 -0.701599 0.236023 1441742307 0.671875 0.025452 -0.701599 0.236023 1441742307 0.671875 0.025452 -0.701599 0.236023 1441742307 0.671875 0.025452 -0.701599 0.236023 1441742307 0.671875 0.025452 -0.701599 0.236023 1441742307 0.671875 0.025452 -0.701599 0.236023 1441742307 0.673706 0.026001 -0.700745 0.233337 1441742307 0.673706 0.026001 -0.700745 0.233337 1441742307 0.673706 0.026001 -0.700745 0.233337 1441742307 0.673706 0.026001 -0.700745 0.233337 1441742307 0.673706 0.026001 -0.700745 0.233337 1441742307 0.673706 0.026001 -0.700745 0.233337 1441742307 0.674438 0.023499 -0.701538 0.229004 1441742307 0.674438 0.023499 -0.701538 0.229004 1441742308 0.674438 0.023499 -0.701538 0.229004 1441742308 0.674438 0.023499 -0.701538 0.229004 1441742308 0.674438 0.023499 -0.701538 0.229004 1441742308 0.674438 0.023499 -0.701538 0.229004 1441742308 0.674744 0.020630 -0.701599 0.228210 1441742308 0.674744 0.020630 -0.701599 0.228210 1441742308 0.674744 0.020630 -0.701599 0.228210 1441742308 0.674744 0.020630 -0.701599 0.228210 1441742308 0.674744 0.020630 -0.701599 0.228210 1441742308 0.674744 0.020630 -0.701599 0.228210 1441742308 0.674988 0.015991 -0.702087 0.226257 1441742308 0.674988 0.015991 -0.702087 0.226257 1441742308 0.674988 0.015991 -0.702087 0.226257 1441742308 0.674988 0.015991 -0.702087 0.226257 1441742308 0.674988 0.015991 -0.702087 0.226257 1441742308 0.674988 0.012329 -0.703003 0.223633 1441742308 0.674988 0.012329 -0.703003 0.223633 1441742308 0.674988 0.012329 -0.703003 0.223633 1441742308 0.674988 0.012329 -0.703003 0.223633 1441742308 0.674988 0.012329 -0.703003 0.223633 1441742308 0.674561 0.010986 -0.704224 0.221191 1441742308 0.674561 0.010986 -0.704224 0.221191 1441742308 0.674561 0.010986 -0.704224 0.221191 1441742308 0.674561 0.010986 -0.704224 0.221191 1441742308 0.674133 0.013000 -0.704041 0.223083 1441742308 0.674133 0.013000 -0.704041 0.223083 1441742308 0.674133 0.013000 -0.704041 0.223083 1441742308 0.674133 0.013000 -0.704041 0.223083 1441742308 0.674133 0.013000 -0.704041 0.223083 1441742308 0.674133 0.013000 -0.704041 0.223083 1441742308 0.674133 0.013000 -0.704041 0.223083 1441742308 0.673462 0.016541 -0.703735 0.225769 1441742308 0.673462 0.016541 -0.703735 0.225769 1441742308 0.673462 0.016541 -0.703735 0.225769 1441742308 0.673462 0.016541 -0.703735 0.225769 1441742308 0.673462 0.016541 -0.703735 0.225769 1441742308 0.673218 0.019043 -0.704224 0.224670 1441742308 0.673218 0.019043 -0.704224 0.224670 1441742308 0.673218 0.019043 -0.704224 0.224670 1441742308 0.673218 0.019043 -0.704224 0.224670 1441742308 0.673218 0.019043 -0.704224 0.224670 1441742308 0.673218 0.019043 -0.704224 0.224670 1441742308 0.673706 0.020325 -0.704529 0.222168 1441742308 0.673706 0.020325 -0.704529 0.222168 1441742308 0.673706 0.020325 -0.704529 0.222168 1441742308 0.673706 0.020325 -0.704529 0.222168 1441742308 0.673706 0.020325 -0.704529 0.222168 1441742308 0.673706 0.020325 -0.704529 0.222168 1441742308 0.675476 0.021179 -0.702759 0.222107 1441742308 0.675476 0.021179 -0.702759 0.222107 1441742308 0.675476 0.021179 -0.702759 0.222107 1441742308 0.675476 0.021179 -0.702759 0.222107 1441742308 0.675476 0.021179 -0.702759 0.222107 1441742308 0.677185 0.018677 -0.701660 0.220825 1441742308 0.677185 0.018677 -0.701660 0.220825 1441742308 0.677185 0.018677 -0.701660 0.220825 1441742308 0.677185 0.018677 -0.701660 0.220825 1441742308 0.677185 0.018677 -0.701660 0.220825 1441742308 0.677185 0.018677 -0.701660 0.220825 1441742308 0.679077 0.016541 -0.702087 0.213562 1441742308 0.679077 0.016541 -0.702087 0.213562 1441742308 0.679077 0.016541 -0.702087 0.213562 1441742308 0.679077 0.016541 -0.702087 0.213562 1441742308 0.679077 0.016541 -0.702087 0.213562 1441742308 0.679077 0.016541 -0.702087 0.213562 1441742308 0.680237 0.015930 -0.703369 0.205566 1441742308 0.680237 0.015930 -0.703369 0.205566 1441742308 0.680237 0.015930 -0.703369 0.205566 1441742308 0.680237 0.015930 -0.703369 0.205566 1441742308 0.680237 0.015930 -0.703369 0.205566 1441742308 0.680237 0.015930 -0.703369 0.205566 1441742308 0.679504 0.017700 -0.704895 0.202637 1441742308 0.679504 0.017700 -0.704895 0.202637 1441742308 0.679504 0.017700 -0.704895 0.202637 1441742308 0.679504 0.017700 -0.704895 0.202637 1441742308 0.679504 0.017700 -0.704895 0.202637 1441742308 0.679504 0.017700 -0.704895 0.202637 1441742308 0.678589 0.015625 -0.706299 0.200928 1441742308 0.678589 0.015625 -0.706299 0.200928 1441742308 0.678589 0.015625 -0.706299 0.200928 1441742308 0.678589 0.015625 -0.706299 0.200928 1441742308 0.678589 0.015625 -0.706299 0.200928 1441742308 0.678589 0.015625 -0.706299 0.200928 1441742308 0.676331 0.019043 -0.705566 0.210876 1441742308 0.676331 0.019043 -0.705566 0.210876 1441742308 0.676331 0.019043 -0.705566 0.210876 1441742308 0.676331 0.019043 -0.705566 0.210876 1441742308 0.673218 0.028503 -0.704407 0.223083 1441742308 0.673218 0.028503 -0.704407 0.223083 1441742308 0.673218 0.028503 -0.704407 0.223083 1441742308 0.673218 0.028503 -0.704407 0.223083 1441742308 0.673218 0.028503 -0.704407 0.223083 1441742308 0.673218 0.028503 -0.704407 0.223083 1441742308 0.673218 0.028503 -0.704407 0.223083 1441742308 0.669922 0.036621 -0.704407 0.231567 1441742308 0.669922 0.036621 -0.704407 0.231567 1441742308 0.669922 0.036621 -0.704407 0.231567 1441742308 0.669922 0.036621 -0.704407 0.231567 1441742308 0.669922 0.036621 -0.704407 0.231567 1441742308 0.669922 0.036621 -0.704407 0.231567 1441742308 0.667053 0.043396 -0.703308 0.241821 1441742308 0.667053 0.043396 -0.703308 0.241821 1441742308 0.667053 0.043396 -0.703308 0.241821 1441742309 0.667053 0.043396 -0.703308 0.241821 1441742309 0.667053 0.043396 -0.703308 0.241821 1441742309 0.664734 0.044373 -0.702393 0.250549 1441742309 0.664734 0.044373 -0.702393 0.250549 1441742309 0.664734 0.044373 -0.702393 0.250549 1441742309 0.664734 0.044373 -0.702393 0.250549 1441742309 0.663086 0.042908 -0.701782 0.256775 1441742309 0.663086 0.042908 -0.701782 0.256775 1441742309 0.663086 0.042908 -0.701782 0.256775 1441742309 0.663086 0.042908 -0.701782 0.256775 1441742309 0.663086 0.042908 -0.701782 0.256775 1441742309 0.663086 0.042908 -0.701782 0.256775 1441742309 0.664185 0.043152 -0.700500 0.257507 1441742309 0.664185 0.043152 -0.700500 0.257507 1441742309 0.664185 0.043152 -0.700500 0.257507 1441742309 0.664185 0.043152 -0.700500 0.257507 1441742309 0.664185 0.043152 -0.700500 0.257507 1441742309 0.664185 0.043152 -0.700500 0.257507 1441742309 0.664185 0.043152 -0.700500 0.257507 1441742309 0.666687 0.040161 -0.701172 0.249573 1441742309 0.666687 0.040161 -0.701172 0.249573 1441742309 0.666687 0.040161 -0.701172 0.249573 1441742309 0.666687 0.040161 -0.701172 0.249573 1441742309 0.666687 0.040161 -0.701172 0.249573 1441742309 0.668762 0.030884 -0.703979 0.237061 1441742309 0.668762 0.030884 -0.703979 0.237061 1441742309 0.668762 0.030884 -0.703979 0.237061 1441742309 0.668762 0.030884 -0.703979 0.237061 1441742309 0.668762 0.030884 -0.703979 0.237061 1441742309 0.670654 0.025879 -0.704346 0.231201 1441742309 0.670654 0.025879 -0.704346 0.231201 1441742309 0.670654 0.025879 -0.704346 0.231201 1441742309 0.670654 0.025879 -0.704346 0.231201 1441742309 0.670654 0.025879 -0.704346 0.231201 1441742309 0.671692 0.020264 -0.704773 0.227356 1441742309 0.671692 0.020264 -0.704773 0.227356 1441742309 0.671692 0.020264 -0.704773 0.227356 1441742309 0.671692 0.020264 -0.704773 0.227356 1441742309 0.671692 0.020264 -0.704773 0.227356 1441742309 0.671692 0.020264 -0.704773 0.227356 1441742309 0.671570 0.012207 -0.706665 0.222473 1441742309 0.671570 0.012207 -0.706665 0.222473 1441742309 0.671570 0.012207 -0.706665 0.222473 1441742309 0.671570 0.012207 -0.706665 0.222473 1441742309 0.671570 0.012207 -0.706665 0.222473 1441742309 0.671570 0.009705 -0.707397 0.220093 1441742309 0.671570 0.009705 -0.707397 0.220093 1441742309 0.671570 0.009705 -0.707397 0.220093 1441742309 0.671570 0.009705 -0.707397 0.220093 1441742309 0.671570 0.009705 -0.707397 0.220093 1441742309 0.671570 0.009705 -0.707397 0.220093 1441742309 0.671265 0.008850 -0.707947 0.219299 1441742309 0.671265 0.008850 -0.707947 0.219299 1441742309 0.671265 0.008850 -0.707947 0.219299 1441742309 0.671265 0.008850 -0.707947 0.219299 1441742309 0.671265 0.008850 -0.707947 0.219299 1441742309 0.671265 0.008850 -0.707947 0.219299 1441742309 0.670593 0.010986 -0.707825 0.221558 1441742309 0.670593 0.010986 -0.707825 0.221558 1441742309 0.670593 0.010986 -0.707825 0.221558 1441742309 0.670593 0.010986 -0.707825 0.221558 1441742309 0.670593 0.010986 -0.707825 0.221558 1441742309 0.670593 0.010986 -0.707825 0.221558 1441742309 0.670776 0.015137 -0.706726 0.224426 1441742309 0.670776 0.015137 -0.706726 0.224426 1441742309 0.670776 0.015137 -0.706726 0.224426 1441742309 0.670776 0.015137 -0.706726 0.224426 1441742309 0.670776 0.015137 -0.706726 0.224426 1441742309 0.671387 0.017761 -0.705688 0.225647 1441742309 0.671387 0.017761 -0.705688 0.225647 1441742309 0.671387 0.017761 -0.705688 0.225647 1441742309 0.671387 0.017761 -0.705688 0.225647 1441742309 0.671387 0.017761 -0.705688 0.225647 1441742309 0.671387 0.017761 -0.705688 0.225647 1441742309 0.671387 0.017761 -0.705688 0.225647 1441742309 0.672913 0.018005 -0.704773 0.223816 1441742309 0.672913 0.018005 -0.704773 0.223816 1441742309 0.672913 0.018005 -0.704773 0.223816 1441742309 0.672913 0.018005 -0.704773 0.223816 1441742309 0.672913 0.018005 -0.704773 0.223816 1441742309 0.674866 0.017334 -0.703796 0.221252 1441742309 0.674866 0.017334 -0.703796 0.221252 1441742309 0.674866 0.017334 -0.703796 0.221252 1441742309 0.674866 0.017334 -0.703796 0.221252 1441742309 0.674866 0.017334 -0.703796 0.221252 1441742309 0.674866 0.017334 -0.703796 0.221252 1441742309 0.676697 0.015259 -0.701965 0.221619 1441742309 0.676697 0.015259 -0.701965 0.221619 1441742309 0.676697 0.015259 -0.701965 0.221619 1441742309 0.676697 0.015259 -0.701965 0.221619 1441742309 0.676697 0.015259 -0.701965 0.221619 1441742309 0.678650 0.012756 -0.701843 0.216064 1441742309 0.678650 0.012756 -0.701843 0.216064 1441742309 0.678650 0.012756 -0.701843 0.216064 1441742309 0.678650 0.012756 -0.701843 0.216064 1441742309 0.678650 0.012756 -0.701843 0.216064 1441742309 0.678650 0.012756 -0.701843 0.216064 1441742309 0.679504 0.013184 -0.705017 0.202515 1441742309 0.679504 0.013184 -0.705017 0.202515 1441742309 0.679504 0.013184 -0.705017 0.202515 1441742309 0.679504 0.013184 -0.705017 0.202515 1441742310 0.679504 0.013184 -0.705017 0.202515 1441742310 0.679504 0.013184 -0.705017 0.202515 1441742310 0.679260 0.023682 -0.706299 0.197998 1441742310 0.679260 0.023682 -0.706299 0.197998 1441742310 0.679260 0.023682 -0.706299 0.197998 1441742310 0.679260 0.023682 -0.706299 0.197998 1441742310 0.677795 0.022522 -0.707214 0.199646 1441742310 0.677795 0.022522 -0.707214 0.199646 1441742310 0.677795 0.022522 -0.707214 0.199646 1441742310 0.677795 0.022522 -0.707214 0.199646 1441742310 0.677795 0.022522 -0.707214 0.199646 1441742310 0.677795 0.022522 -0.707214 0.199646 1441742310 0.673279 0.027466 -0.705933 0.218201 1441742310 0.673279 0.027466 -0.705933 0.218201 1441742310 0.673279 0.027466 -0.705933 0.218201 1441742310 0.673279 0.027466 -0.705933 0.218201 1441742310 0.673279 0.027466 -0.705933 0.218201 1441742310 0.673279 0.027466 -0.705933 0.218201 1441742310 0.668884 0.033508 -0.704651 0.234375 1441742310 0.668884 0.033508 -0.704651 0.234375 1441742310 0.668884 0.033508 -0.704651 0.234375 1441742310 0.668884 0.033508 -0.704651 0.234375 1441742310 0.668884 0.033508 -0.704651 0.234375 1441742310 0.668884 0.033508 -0.704651 0.234375 1441742310 0.666687 0.036987 -0.703796 0.242371 1441742310 0.666687 0.036987 -0.703796 0.242371 1441742310 0.666687 0.036987 -0.703796 0.242371 1441742310 0.666687 0.036987 -0.703796 0.242371 1441742310 0.666687 0.036987 -0.703796 0.242371 1441742310 0.665222 0.038879 -0.702881 0.248779 1441742310 0.665222 0.038879 -0.702881 0.248779 1441742310 0.665222 0.038879 -0.702881 0.248779 1441742310 0.665222 0.038879 -0.702881 0.248779 1441742310 0.665222 0.038879 -0.702881 0.248779 1441742310 0.663208 0.038940 -0.701843 0.256958 1441742310 0.663208 0.038940 -0.701843 0.256958 1441742310 0.663208 0.038940 -0.701843 0.256958 1441742310 0.663208 0.038940 -0.701843 0.256958 1441742310 0.663208 0.038940 -0.701843 0.256958 1441742310 0.662537 0.041138 -0.699402 0.265076 1441742310 0.662537 0.041138 -0.699402 0.265076 1441742310 0.662537 0.041138 -0.699402 0.265076 1441742310 0.662537 0.041138 -0.699402 0.265076 1441742310 0.662537 0.041138 -0.699402 0.265076 1441742310 0.662537 0.041138 -0.699402 0.265076 1441742310 0.662537 0.041138 -0.699402 0.265076 1441742310 0.664001 0.042725 -0.697876 0.265076 1441742310 0.664001 0.042725 -0.697876 0.265076 1441742310 0.664001 0.042725 -0.697876 0.265076 1441742310 0.664001 0.042725 -0.697876 0.265076 1441742310 0.664001 0.042725 -0.697876 0.265076 1441742310 0.666321 0.040955 -0.698792 0.256897 1441742310 0.666321 0.040955 -0.698792 0.256897 1441742310 0.666321 0.040955 -0.698792 0.256897 1441742310 0.666321 0.040955 -0.698792 0.256897 1441742310 0.666321 0.040955 -0.698792 0.256897 1441742310 0.666321 0.040955 -0.698792 0.256897 1441742310 0.666321 0.040955 -0.698792 0.256897 1441742310 0.669006 0.033752 -0.701721 0.242737 1441742310 0.669006 0.033752 -0.701721 0.242737 1441742310 0.669006 0.033752 -0.701721 0.242737 1441742310 0.669006 0.033752 -0.701721 0.242737 1441742310 0.669006 0.033752 -0.701721 0.242737 1441742310 0.671326 0.028809 -0.704102 0.229492 1441742310 0.671326 0.028809 -0.704102 0.229492 1441742310 0.671326 0.028809 -0.704102 0.229492 1441742310 0.671326 0.028809 -0.704102 0.229492 1441742310 0.671326 0.028809 -0.704102 0.229492 1441742310 0.673462 0.034302 -0.702026 0.229004 1441742310 0.673462 0.034302 -0.702026 0.229004 1441742310 0.673462 0.034302 -0.702026 0.229004 1441742310 0.673462 0.034302 -0.702026 0.229004 1441742310 0.673462 0.034302 -0.702026 0.229004 1441742310 0.673645 0.029175 -0.702332 0.228149 1441742310 0.673645 0.029175 -0.702332 0.228149 1441742310 0.673645 0.029175 -0.702332 0.228149 1441742310 0.673645 0.029175 -0.702332 0.228149 1441742310 0.673645 0.029175 -0.702332 0.228149 1441742310 0.673645 0.029175 -0.702332 0.228149 1441742310 0.672668 0.023132 -0.704163 0.226074 1441742310 0.672668 0.023132 -0.704163 0.226074 1441742310 0.672668 0.023132 -0.704163 0.226074 1441742310 0.672668 0.023132 -0.704163 0.226074 1441742310 0.672668 0.023132 -0.704163 0.226074 1441742310 0.672668 0.023132 -0.704163 0.226074 1441742310 0.673767 0.015564 -0.705750 0.218445 1441742310 0.673767 0.015564 -0.705750 0.218445 1441742310 0.673767 0.015564 -0.705750 0.218445 1441742310 0.673767 0.015564 -0.705750 0.218445 1441742310 0.673767 0.015564 -0.705750 0.218445 1441742310 0.673767 0.015564 -0.705750 0.218445 1441742310 0.673523 0.015137 -0.706360 0.217346 1441742310 0.673523 0.015137 -0.706360 0.217346 1441742310 0.673523 0.015137 -0.706360 0.217346 1441742310 0.673523 0.015137 -0.706360 0.217346 1441742310 0.673523 0.015137 -0.706360 0.217346 1441742310 0.673523 0.015137 -0.706360 0.217346 1441742310 0.673157 0.013916 -0.707642 0.214233 1441742310 0.673157 0.013916 -0.707642 0.214233 1441742310 0.673157 0.013916 -0.707642 0.214233 1441742310 0.673157 0.013916 -0.707642 0.214233 1441742311 0.673157 0.013916 -0.707642 0.214233 1441742311 0.673035 0.011536 -0.708984 0.210266 1441742311 0.673035 0.011536 -0.708984 0.210266 1441742311 0.673035 0.011536 -0.708984 0.210266 1441742311 0.673035 0.011536 -0.708984 0.210266 1441742311 0.673035 0.011536 -0.708984 0.210266 1441742311 0.673035 0.011536 -0.708984 0.210266 1441742311 0.673035 0.011536 -0.708984 0.210266 1441742311 0.672852 0.017944 -0.707397 0.215637 1441742311 0.672852 0.017944 -0.707397 0.215637 1441742311 0.672852 0.017944 -0.707397 0.215637 1441742311 0.672852 0.017944 -0.707397 0.215637 1441742311 0.672852 0.017944 -0.707397 0.215637 1441742311 0.672607 0.024902 -0.703796 0.227112 1441742311 0.672607 0.024902 -0.703796 0.227112 1441742311 0.672607 0.024902 -0.703796 0.227112 1441742311 0.672607 0.024902 -0.703796 0.227112 1441742311 0.672607 0.024902 -0.703796 0.227112 1441742311 0.672363 0.019653 -0.702576 0.232239 1441742311 0.672363 0.019653 -0.702576 0.232239 1441742311 0.672363 0.019653 -0.702576 0.232239 1441742311 0.672363 0.019653 -0.702576 0.232239 1441742311 0.672363 0.019653 -0.702576 0.232239 1441742311 0.673767 0.023010 -0.703308 0.225464 1441742311 0.673767 0.023010 -0.703308 0.225464 1441742311 0.673767 0.023010 -0.703308 0.225464 1441742311 0.673767 0.023010 -0.703308 0.225464 1441742311 0.673767 0.023010 -0.703308 0.225464 1441742311 0.673767 0.023010 -0.703308 0.225464 1441742311 0.676025 0.028992 -0.704895 0.212830 1441742311 0.676025 0.028992 -0.704895 0.212830 1441742311 0.676025 0.028992 -0.704895 0.212830 1441742311 0.676025 0.028992 -0.704895 0.212830 1441742311 0.676025 0.028992 -0.704895 0.212830 1441742311 0.676025 0.028992 -0.704895 0.212830 1441742311 0.676514 0.036743 -0.705505 0.207947 1441742311 0.676514 0.036743 -0.705505 0.207947 1441742311 0.676514 0.036743 -0.705505 0.207947 1441742311 0.676514 0.036743 -0.705505 0.207947 1441742311 0.676514 0.036743 -0.705505 0.207947 1441742311 0.676514 0.036743 -0.705505 0.207947 1441742311 0.676514 0.036743 -0.705505 0.207947 1441742311 0.673462 0.034363 -0.707214 0.212524 1441742311 0.673462 0.034363 -0.707214 0.212524 1441742311 0.673462 0.034363 -0.707214 0.212524 1441742311 
0.692322 0.082947 -0.663635 0.270935 1441742313 0.692322 0.082947 -0.663635 0.270935 1441742313 0.692322 0.082947 -0.663635 0.270935 1441742313 0.692322 0.082947 -0.663635 0.270935 1441742313 0.692322 0.082947 -0.663635 0.270935 1441742313 0.670959 0.024231 -0.668518 0.319824 1441742313 0.670959 0.024231 -0.668518 0.319824 1441742313 0.670959 0.024231 -0.668518 0.319824 1441742313 0.670959 0.024231 -0.668518 0.319824 1441742313 0.670959 0.024231 -0.668518 0.319824 1441742313 0.670959 0.024231 -0.668518 0.319824 1441742313 0.622009 -0.018555 -0.665649 0.411865 1441742313 0.622009 -0.018555 -0.665649 0.411865 1441742313 0.622009 -0.018555 -0.665649 0.411865 1441742313 0.622009 -0.018555 -0.665649 0.411865 1441742313 0.622009 -0.018555 -0.665649 0.411865 1441742313 0.622009 -0.018555 -0.665649 0.411865 1441742313 0.622009 -0.018555 -0.665649 0.411865 1441742313 0.546021 -0.055908 -0.651978 0.523132 1441742313 0.546021 -0.055908 -0.651978 0.523132 1441742313 0.546021 -0.055908 -0.651978 0.523132 1441742313 0.546021 -0.055908 -0.651978 0.523132 1441742313 0.546021 -0.055908 -0.651978 0.523132 1441742313 0.546021 -0.055908 -0.651978 0.523132 1441742313 0.441101 -0.096863 -0.630981 0.630798 1441742313 0.441101 -0.096863 -0.630981 0.630798 1441742314 0.441101 -0.096863 -0.630981 0.630798 1441742314 0.441101 -0.096863 -0.630981 0.630798 1441742314 0.441101 -0.096863 -0.630981 0.630798 1441742314 0.441101 -0.096863 -0.630981 0.630798 1441742314 0.441101 -0.096863 -0.630981 0.630798 1441742314 0.304199 -0.144165 -0.604248 0.722168 1441742314 0.304199 -0.144165 -0.604248 0.722168 1441742314 0.304199 -0.144165 -0.604248 0.722168 1441742314 0.304199 -0.144165 -0.604248 0.722168 1441742314 0.304199 -0.144165 -0.604248 0.722168 1441742314 0.129639 -0.191772 -0.567810 0.789917 1441742314 0.129639 -0.191772 -0.567810 0.789917 1441742314 0.129639 -0.191772 -0.567810 0.789917 1441742314 0.129639 -0.191772 -0.567810 0.789917 1441742314 0.129639 -0.191772 -0.567810 0.789917 1441742314 0.129639 -0.191772 -0.567810 0.789917 1441742314 0.129639 -0.191772 -0.567810 0.789917 1441742314 -0.053467 -0.237183 -0.523682 0.816528 1441742314 -0.053467 -0.237183 -0.523682 0.816528 1441742314 -0.053467 -0.237183 -0.523682 0.816528 1441742314 -0.053467 -0.237183 -0.523682 0.816528 1441742314 -0.053467 -0.237183 -0.523682 0.816528 1441742314 -0.053467 -0.237183 -0.523682 0.816528 1441742314 -0.053467 -0.237183 -0.523682 0.816528 1441742314 -0.206848 -0.269104 -0.509216 0.790894 1441742314 -0.206848 -0.269104 -0.509216 0.790894 1441742314 -0.206848 -0.269104 -0.509216 0.790894 1441742314 -0.206848 -0.269104 -0.509216 0.790894 1441742314 -0.206848 -0.269104 -0.509216 0.790894 1441742314 -0.206848 -0.269104 -0.509216 0.790894 1441742314 -0.277039 -0.284973 -0.484863 0.779053 1441742314 -0.277039 -0.284973 -0.484863 0.779053 1441742314 -0.277039 -0.284973 -0.484863 0.779053 1441742314 -0.277039 -0.284973 -0.484863 0.779053 1441742314 -0.277039 -0.284973 -0.484863 0.779053 1441742314 -0.277039 -0.284973 -0.484863 0.779053 1441742314 -0.251587 -0.288879 -0.469299 0.795593 1441742314 -0.251587 -0.288879 -0.469299 0.795593 1441742314 -0.251587 -0.288879 -0.469299 0.795593 1441742314 -0.251587 -0.288879 -0.469299 0.795593 1441742314 -0.251587 -0.288879 -0.469299 0.795593 1441742314 -0.251587 -0.288879 -0.469299 0.795593 1441742314 -0.141724 -0.275879 -0.463013 0.830322 1441742314 -0.141724 -0.275879 -0.463013 0.830322 1441742314 -0.141724 -0.275879 -0.463013 0.830322 1441742314 -0.141724 -0.275879 -0.463013 0.830322 1441742314 -0.141724 -0.275879 -0.463013 0.830322 1441742314 -0.141724 -0.275879 -0.463013 0.830322 1441742314 0.016602 -0.220459 -0.463379 0.858093 1441742314 0.016602 -0.220459 -0.463379 0.858093 1441742314 0.016602 -0.220459 -0.463379 0.858093 1441742314 0.016602 -0.220459 -0.463379 0.858093 1441742314 0.016602 -0.220459 -0.463379 0.858093 1441742314 0.016602 -0.220459 -0.463379 0.858093 1441742314 0.199158 -0.135986 -0.519592 0.819641 1441742314 0.199158 -0.135986 -0.519592 0.819641 1441742314 0.199158 -0.135986 -0.519592 0.819641 1441742314 0.199158 -0.135986 -0.519592 0.819641 1441742314 0.199158 -0.135986 -0.519592 0.819641 1441742314 0.385681 -0.037476 -0.549133 0.740479 1441742314 0.385681 -0.037476 -0.549133 0.740479 1441742314 0.385681 -0.037476 -0.549133 0.740479 1441742314 0.385681 -0.037476 -0.549133 0.740479 1441742314 0.385681 -0.037476 -0.549133 0.740479 1441742314 0.385681 -0.037476 -0.549133 0.740479 1441742314 0.541992 0.065857 -0.585022 0.599670 1441742314 0.541992 0.065857 -0.585022 0.599670 1441742314 0.541992 0.065857 -0.585022 0.599670 1441742314 0.541992 0.065857 -0.585022 0.599670 1441742314 0.541992 0.065857 -0.585022 0.599670 1441742314 0.541992 0.065857 -0.585022 0.599670 1441742314 0.661865 0.143188 -0.619385 0.397217 1441742314 0.661865 0.143188 -0.619385 0.397217 1441742314 0.661865 0.143188 -0.619385 0.397217 1441742314 0.661865 0.143188 -0.619385 0.397217 1441742314 0.661865 0.143188 -0.619385 0.397217 1441742314 0.661865 0.143188 -0.619385 0.397217 1441742314 0.721680 0.222107 -0.612610 0.233459 1441742314 0.721680 0.222107 -0.612610 0.233459 1441742314 0.721680 0.222107 -0.612610 0.233459 1441742314 0.721680 0.222107 -0.612610 0.233459 1441742314 0.721680 0.222107 -0.612610 0.233459 1441742314 0.721680 0.222107 -0.612610 0.233459 1441742314 0.721680 0.222107 -0.612610 0.233459 1441742314 0.725647 0.292297 -0.598877 0.171265 1441742314 0.725647 0.292297 -0.598877 0.171265 1441742314 0.725647 0.292297 -0.598877 0.171265 1441742314 0.725647 0.292297 -0.598877 0.171265 1441742314 0.725647 0.292297 -0.598877 0.171265 1441742314 0.724304 0.285156 -0.612732 0.136536 1441742314 0.724304 0.285156 -0.612732 0.136536 1441742314 0.724304 0.285156 -0.612732 0.136536 1441742314 0.724304 0.285156 -0.612732 0.136536 1441742314 0.724304 0.285156 -0.612732 0.136536 1441742314 0.724304 0.285156 -0.612732 0.136536 1441742314 0.736511 0.245789 -0.622070 0.100769 1441742314 0.736511 0.245789 -0.622070 0.100769 1441742314 0.736511 0.245789 -0.622070 0.100769 1441742314 0.736511 0.245789 -0.622070 0.100769 1441742314 0.736511 0.245789 -0.622070 0.100769 1441742314 0.736511 0.245789 -0.622070 0.100769 1441742314 0.736511 0.245789 -0.622070 0.100769 1441742314 0.738464 0.225891 -0.624329 0.117554 1441742314 0.738464 0.225891 -0.624329 0.117554 1441742314 0.738464 0.225891 -0.624329 0.117554 1441742314 0.738464 0.225891 -0.624329 0.117554 1441742314 0.738464 0.225891 -0.624329 0.117554 1441742314 0.738464 0.225891 -0.624329 0.117554 1441742314 0.723572 0.203003 -0.634521 0.180481 1441742314 0.723572 0.203003 -0.634521 0.180481 1441742314 0.723572 0.203003 -0.634521 0.180481 1441742315 0.723572 0.203003 -0.634521 0.180481 1441742315 0.723572 0.203003 -0.634521 0.180481 1441742315 0.723572 0.203003 -0.634521 0.180481 1441742315 0.699036 0.144836 -0.650757 0.258667 1441742315 0.699036 0.144836 -0.650757 0.258667 1441742315 0.699036 0.144836 -0.650757 0.258667 1441742315 0.699036 0.144836 -0.650757 0.258667 1441742315 0.699036 0.144836 -0.650757 0.258667 1441742315 0.699036 0.144836 -0.650757 0.258667 1441742315 0.655396 0.077271 -0.656067 0.366150 1441742315 0.655396 0.077271 -0.656067 0.366150 1441742315 0.655396 0.077271 -0.656067 0.366150 1441742315 0.655396 0.077271 -0.656067 0.366150 1441742315 0.655396 0.077271 -0.656067 0.366150 1441742315 0.655396 0.077271 -0.656067 0.366150 1441742315 0.588806 -0.004700 -0.652832 0.476563 1441742315 0.588806 -0.004700 -0.652832 0.476563 1441742315 0.588806 -0.004700 -0.652832 0.476563 1441742315 0.588806 -0.004700 -0.652832 0.476563 1441742315 0.588806 -0.004700 -0.652832 0.476563 1441742315 0.588806 -0.004700 -0.652832 0.476563 1441742315 0.491516 -0.093018 -0.644470 0.578247 1441742315 0.491516 -0.093018 -0.644470 0.578247 1441742315 0.491516 -0.093018 -0.644470 0.578247 1441742315 0.491516 -0.093018 -0.644470 0.578247 1441742315 0.491516 -0.093018 -0.644470 0.578247 1441742315 0.491516 -0.093018 -0.644470 0.578247 1441742315 0.362122 -0.171753 -0.634766 0.660583 1441742315 0.362122 -0.171753 -0.634766 0.660583 1441742315 0.362122 -0.171753 -0.634766 0.660583 1441742315 0.362122 -0.171753 -0.634766 0.660583 1441742315 0.362122 -0.171753 -0.634766 0.660583 1441742315 0.213135 -0.223938 -0.604370 0.734314 1441742315 0.213135 -0.223938 -0.604370 0.734314 1441742315 0.213135 -0.223938 -0.604370 0.734314 1441742315 0.213135 -0.223938 -0.604370 0.734314 1441742315 0.213135 -0.223938 -0.604370 0.734314 1441742315 0.213135 -0.223938 -0.604370 0.734314 1441742315 0.213135 -0.223938 -0.604370 0.734314 1441742315 0.045654 -0.263855 -0.559448 0.784424 1441742315 0.045654 -0.263855 -0.559448 0.784424 1441742315 0.045654 -0.263855 -0.559448 0.784424 1441742315 0.045654 -0.263855 -0.559448 0.784424 1441742315 0.045654 -0.263855 -0.559448 0.784424 1441742315 0.045654 -0.263855 -0.559448 0.784424 1441742315 -0.128662 -0.293640 -0.538452 0.779297 1441742315 -0.128662 -0.293640 -0.538452 0.779297 1441742315 -0.128662 -0.293640 -0.538452 0.779297 1441742315 -0.128662 -0.293640 -0.538452 0.779297 1441742315 -0.128662 -0.293640 -0.538452 0.779297 1441742315 -0.128662 -0.293640 -0.538452 0.779297 1441742315 -0.245789 -0.295471 -0.502319 0.774597 1441742315 -0.245789 -0.295471 -0.502319 0.774597 1441742315 -0.245789 -0.295471 -0.502319 0.774597 1441742315 -0.245789 -0.295471 -0.502319 0.774597 1441742315 -0.245789 -0.295471 -0.502319 0.774597 1441742315 -0.245789 -0.295471 -0.502319 0.774597 1441742315 -0.275940 -0.295776 -0.473267 0.782593 1441742315 -0.275940 -0.295776 -0.473267 0.782593 1441742315 -0.275940 -0.295776 -0.473267 0.782593 1441742315 -0.275940 -0.295776 -0.473267 0.782593 1441742315 -0.275940 -0.295776 -0.473267 0.782593 1441742315 -0.275940 -0.295776 -0.473267 0.782593 1441742315 -0.210144 -0.291748 -0.452698 0.815918 1441742315 -0.210144 -0.291748 -0.452698 0.815918 1441742315 -0.210144 -0.291748 -0.452698 0.815918 1441742315 -0.210144 -0.291748 -0.452698 0.815918 1441742315 -0.210144 -0.291748 -0.452698 0.815918 1441742315 -0.210144 -0.291748 -0.452698 0.815918 1441742315 -0.076965 -0.265930 -0.459534 0.843933 1441742315 -0.076965 -0.265930 -0.459534 0.843933 1441742315 -0.076965 -0.265930 -0.459534 0.843933 1441742315 -0.076965 -0.265930 -0.459534 0.843933 1441742315 -0.076965 -0.265930 -0.459534 0.843933 1441742315 -0.076965 -0.265930 -0.459534 0.843933 1441742315 0.087891 -0.198059 -0.483459 0.848145 1441742315 0.087891 -0.198059 -0.483459 0.848145 1441742315 0.087891 -0.198059 -0.483459 0.848145 1441742315 0.087891 -0.198059 -0.483459 0.848145 1441742315 0.087891 -0.198059 -0.483459 0.848145 1441742315 0.087891 -0.198059 -0.483459 0.848145 1441742315 0.255798 -0.109558 -0.497559 0.821594 1441742315 0.255798 -0.109558 -0.497559 0.821594 1441742315 0.255798 -0.109558 -0.497559 0.821594 1441742315 0.255798 -0.109558 -0.497559 0.821594 1441742315 0.255798 -0.109558 -0.497559 0.821594 1441742315 0.399109 0.001160 -0.507385 0.763672 1441742315 0.399109 0.001160 -0.507385 0.763672 1441742315 0.399109 0.001160 -0.507385 0.763672 1441742315 0.399109 0.001160 -0.507385 0.763672 1441742315 0.520569 0.107117 -0.548340 0.645630 1441742315 0.520569 0.107117 -0.548340 0.645630 1441742315 0.520569 0.107117 -0.548340 0.645630 1441742315 0.520569 0.107117 -0.548340 0.645630 1441742315 0.520569 0.107117 -0.548340 0.645630 1441742315 0.520569 0.107117 -0.548340 0.645630 1441742315 0.630127 0.196533 -0.579407 0.478088 1441742315 0.630127 0.196533 -0.579407 0.478088 1441742315 0.630127 0.196533 -0.579407 0.478088 1441742315 0.630127 0.196533 -0.579407 0.478088 1441742315 0.630127 0.196533 -0.579407 0.478088 1441742315 0.630127 0.196533 -0.579407 0.478088 1441742315 0.702881 0.257202 -0.582458 0.317078 1441742315 0.702881 0.257202 -0.582458 0.317078 1441742315 0.702881 0.257202 -0.582458 0.317078 1441742315 0.702881 0.257202 -0.582458 0.317078 1441742316 0.702881 0.257202 -0.582458 0.317078 1441742316 0.702881 0.257202 -0.582458 0.317078 1441742316 0.708862 0.312012 -0.587341 0.234924 1441742316 0.708862 0.312012 -0.587341 0.234924 1441742316 0.708862 0.312012 -0.587341 0.234924 1441742316 0.708862 0.312012 -0.587341 0.234924 1441742316 0.708862 0.312012 -0.587341 0.234924 1441742316 0.708862 0.312012 -0.587341 0.234924 1441742316 0.708862 0.312012 -0.587341 0.234924 1441742316 0.698303 0.333435 -0.605042 0.187256 1441742316 0.698303 0.333435 -0.605042 0.187256 1441742316 0.698303 0.333435 -0.605042 0.187256 1441742316 0.698303 0.333435 -0.605042 0.187256 1441742316 0.698303 0.333435 -0.605042 0.187256 1441742316 0.698303 0.333435 -0.605042 0.187256 1441742316 0.697693 0.341858 -0.610718 0.152710 1441742316 0.697693 0.341858 -0.610718 0.152710 1441742316 0.697693 0.341858 -0.610718 0.152710 1441742316 0.697693 0.341858 -0.610718 0.152710 1441742316 0.697693 0.341858 -0.610718 0.152710 1441742316 0.697693 0.341858 -0.610718 0.152710 1441742316 0.695557 0.354370 -0.607361 0.147217 1441742316 0.695557 0.354370 -0.607361 0.147217 1441742316 0.695557 0.354370 -0.607361 0.147217 1441742316 0.695557 0.354370 -0.607361 0.147217 1441742316 0.695557 0.354370 -0.607361 0.147217 1441742316 0.695557 0.354370 -0.607361 0.147217 1441742316 0.691406 0.345825 -0.609924 0.174194 1441742316 0.691406 0.345825 -0.609924 0.174194 1441742316 0.691406 0.345825 -0.609924 0.174194 1441742316 0.691406 0.345825 -0.609924 0.174194 1441742316 0.691406 0.345825 -0.609924 0.174194 1441742316 0.691406 0.345825 -0.609924 0.174194 1441742316 0.691406 0.345825 -0.609924 0.174194 1441742316 0.683899 0.310730 -0.615784 0.237671 1441742316 0.683899 0.310730 -0.615784 0.237671 1441742316 0.683899 0.310730 -0.615784 0.237671 1441742316 0.683899 0.310730 -0.615784 0.237671 1441742316 0.683899 0.310730 -0.615784 0.237671 1441742316 0.683899 0.310730 -0.615784 0.237671 1441742316 0.663330 0.265808 -0.612915 0.337097 1441742316 0.663330 0.265808 -0.612915 0.337097 1441742316 0.663330 0.265808 -0.612915 0.337097 1441742316 0.663330 0.265808 -0.612915 0.337097 1441742316 0.663330 0.265808 -0.612915 0.337097 1441742316 0.663330 0.265808 -0.612915 0.337097 1441742316 0.663330 0.265808 -0.612915 0.337097 1441742316 0.623169 0.225220 -0.589417 0.462036 1441742316 0.623169 0.225220 -0.589417 0.462036 1441742316 0.623169 0.225220 -0.589417 0.462036 1441742316 0.623169 0.225220 -0.589417 0.462036 1441742316 0.623169 0.225220 -0.589417 0.462036 1441742316 0.623169 0.225220 -0.589417 0.462036 1441742316 0.558228 0.134888 -0.584045 0.573669 1441742316 0.558228 0.134888 -0.584045 0.573669 1441742316 0.558228 0.134888 -0.584045 0.573669 1441742316 0.558228 0.134888 -0.584045 0.573669 1441742316 0.558228 0.134888 -0.584045 0.573669 1441742316 0.558228 0.134888 -0.584045 0.573669 1441742316 0.461853 0.021667 -0.568542 0.680359 1441742316 0.461853 0.021667 -0.568542 0.680359 1441742316 0.461853 0.021667 -0.568542 0.680359 1441742316 0.461853 0.021667 -0.568542 0.680359 1441742316 0.461853 0.021667 -0.568542 0.680359 1441742316 0.461853 0.021667 -0.568542 0.680359 1441742316 0.327698 -0.086426 -0.558655 0.757019 1441742316 0.327698 -0.086426 -0.558655 0.757019 1441742316 0.327698 -0.086426 -0.558655 0.757019 1441742316 0.327698 -0.086426 -0.558655 0.757019 1441742316 0.327698 -0.086426 -0.558655 0.757019 1441742316 0.327698 -0.086426 -0.558655 0.757019 1441742316 0.158447 -0.165710 -0.544373 0.806885 1441742316 0.158447 -0.165710 -0.544373 0.806885 1441742316 0.158447 -0.165710 -0.544373 0.806885 1441742316 0.158447 -0.165710 -0.544373 0.806885 1441742316 0.158447 -0.165710 -0.544373 0.806885 1441742316 0.158447 -0.165710 -0.544373 0.806885 1441742316 0.158447 -0.165710 -0.544373 0.806885 1441742316 -0.029480 -0.221069 -0.533813 0.815674 1441742316 -0.029480 -0.221069 -0.533813 0.815674 1441742316 -0.029480 -0.221069 -0.533813 0.815674 1441742316 -0.029480 -0.221069 -0.533813 0.815674 1441742316 -0.029480 -0.221069 -0.533813 0.815674 1441742316 -0.029480 -0.221069 -0.533813 0.815674 1441742316 -0.201660 -0.247864 -0.539307 0.779175 1441742316 -0.201660 -0.247864 -0.539307 0.779175 1441742316 -0.201660 -0.247864 -0.539307 0.779175 1441742316 -0.201660 -0.247864 -0.539307 0.779175 1441742316 -0.201660 -0.247864 -0.539307 0.779175 1441742316 -0.201660 -0.247864 -0.539307 0.779175 1441742316 -0.201660 -0.247864 -0.539307 0.779175 1441742316 -0.291077 -0.241455 -0.525757 0.761963 1441742316 -0.291077 -0.241455 -0.525757 0.761963 1441742316 -0.291077 -0.241455 -0.525757 0.761963 1441742316 -0.291077 -0.241455 -0.525757 0.761963 1441742316 -0.291077 -0.241455 -0.525757 0.761963 1441742316 -0.282593 -0.235168 -0.529907 0.764221 1441742316 -0.282593 -0.235168 -0.529907 0.764221 1441742316 -0.282593 -0.235168 -0.529907 0.764221 1441742316 -0.282593 -0.235168 -0.529907 0.764221 1441742316 -0.282593 -0.235168 -0.529907 0.764221 1441742316 -0.282593 -0.235168 -0.529907 0.764221 1441742316 -0.179504 -0.225525 -0.528259 0.798645 1441742316 -0.179504 -0.225525 -0.528259 0.798645 1441742316 -0.179504 -0.225525 -0.528259 0.798645 1441742316 -0.179504 -0.225525 -0.528259 0.798645 1441742316 -0.003601 -0.185303 -0.506409 0.842163 1441742316 -0.003601 -0.185303 -0.506409 0.842163 1441742316 -0.003601 -0.185303 -0.506409 0.842163 1441742316 -0.003601 -0.185303 -0.506409 0.842163 1441742317 -0.003601 -0.185303 -0.506409 0.842163 1441742317 0.173828 -0.110168 -0.533691 0.820251 1441742317 0.173828 -0.110168 -0.533691 0.820251 1441742317 0.173828 -0.110168 -0.533691 0.820251 1441742317 0.173828 -0.110168 -0.533691 0.820251 1441742317 0.173828 -0.110168 -0.533691 0.820251 1441742317 0.173828 -0.110168 -0.533691 0.820251 1441742317 0.332825 -0.026367 -0.540771 0.772034 1441742317 0.332825 -0.026367 -0.540771 0.772034 1441742317 0.332825 -0.026367 -0.540771 0.772034 1441742317 0.332825 -0.026367 -0.540771 0.772034 1441742317 0.332825 -0.026367 -0.540771 0.772034 1441742317 0.332825 -0.026367 -0.540771 0.772034 1441742317 0.465759 0.044739 -0.598572 0.650208 1441742317 0.465759 0.044739 -0.598572 0.650208 1441742317 0.465759 0.044739 -0.598572 0.650208 1441742317 0.465759 0.044739 -0.598572 0.650208 1441742317 0.465759 0.044739 -0.598572 0.650208 1441742317 0.465759 0.044739 -0.598572 0.650208 1441742317 0.595337 0.108521 -0.617004 0.502991 1441742317 0.595337 0.108521 -0.617004 0.502991 1441742317 0.595337 0.108521 -0.617004 0.502991 1441742317 0.595337 0.108521 -0.617004 0.502991 1441742317 0.595337 0.108521 -0.617004 0.502991 1441742317 0.595337 0.108521 -0.617004 0.502991 1441742317 0.696655 0.163208 -0.611084 0.338379 1441742317 0.696655 0.163208 -0.611084 0.338379 1441742317 0.696655 0.163208 -0.611084 0.338379 1441742317 0.696655 0.163208 -0.611084 0.338379 1441742317 0.696655 0.163208 -0.611084 0.338379 1441742317 0.696655 0.163208 -0.611084 0.338379 1441742317 0.753479 0.192505 -0.599915 0.187805 1441742317 0.753479 0.192505 -0.599915 0.187805 1441742317 0.753479 0.192505 -0.599915 0.187805 1441742317 0.753479 0.192505 -0.599915 0.187805 1441742317 0.753479 0.192505 -0.599915 0.187805 1441742317 0.753479 0.192505 -0.599915 0.187805 1441742317 0.748352 0.238586 -0.604065 0.134705 1441742317 0.748352 0.238586 -0.604065 0.134705 1441742317 0.748352 0.238586 -0.604065 0.134705 1441742317 0.748352 0.238586 -0.604065 0.134705 1441742317 0.748352 0.238586 -0.604065 0.134705 1441742317 0.748352 0.238586 -0.604065 0.134705 1441742317 0.717468 0.285217 -0.620178 0.138672 1441742317 0.717468 0.285217 -0.620178 0.138672 1441742317 0.717468 0.285217 -0.620178 0.138672 1441742317 0.717468 0.285217 -0.620178 0.138672 1441742317 0.717468 0.285217 -0.620178 0.138672 1441742317 0.717468 0.285217 -0.620178 0.138672 1441742317 0.707764 0.294128 -0.627197 0.138367 1441742317 0.707764 0.294128 -0.627197 0.138367 1441742317 0.707764 0.294128 -0.627197 0.138367 1441742317 0.707764 0.294128 -0.627197 0.138367 1441742317 0.707764 0.294128 -0.627197 0.138367 1441742317 0.707764 0.294128 -0.627197 0.138367 1441742317 0.707764 0.294128 -0.627197 0.138367 1441742317 0.708496 0.283325 -0.627502 0.154846 1441742317 0.708496 0.283325 -0.627502 0.154846 1441742317 0.708496 0.283325 -0.627502 0.154846 1441742317 0.708496 0.283325 -0.627502 0.154846 1441742317 0.708496 0.283325 -0.627502 0.154846 1441742317 0.708496 0.283325 -0.627502 0.154846 1441742317 0.707886 0.241089 -0.634888 0.194031 1441742317 0.707886 0.241089 -0.634888 0.194031 1441742317 0.707886 0.241089 -0.634888 0.194031 1441742317 0.707886 0.241089 -0.634888 0.194031 1441742317 0.707886 0.241089 -0.634888 0.194031 1441742317 0.707886 0.241089 -0.634888 0.194031 1441742317 0.692688 0.172607 -0.652161 0.255066 1441742317 0.692688 0.172607 -0.652161 0.255066 1441742317 0.692688 0.172607 -0.652161 0.255066 1441742317 0.692688 0.172607 -0.652161 0.255066 1441742317 0.692688 0.172607 -0.652161 0.255066 1441742317 0.692688 0.172607 -0.652161 0.255066 1441742317 0.692688 0.172607 -0.652161 0.255066 1441742317 0.655151 0.107361 -0.661133 0.349548 1441742317 0.655151 0.107361 -0.661133 0.349548 1441742317 0.655151 0.107361 -0.661133 0.349548 1441742317 0.655151 0.107361 -0.661133 0.349548 1441742317 0.655151 0.107361 -0.661133 0.349548 1441742317 0.655151 0.107361 -0.661133 0.349548 1441742317 0.594055 0.036743 -0.661987 0.455566 1441742317 0.594055 0.036743 -0.661987 0.455566 1441742317 0.594055 0.036743 -0.661987 0.455566 1441742317 0.594055 0.036743 -0.661987 0.455566 1441742317 0.594055 0.036743 -0.661987 0.455566 1441742317 0.594055 0.036743 -0.661987 0.455566 1441742317 0.594055 0.036743 -0.661987 0.455566 1441742317 0.498718 -0.046387 -0.669006 0.549133 1441742317 0.498718 -0.046387 -0.669006 0.549133 1441742317 0.498718 -0.046387 -0.669006 0.549133 1441742317 0.498718 -0.046387 -0.669006 0.549133 1441742317 0.498718 -0.046387 -0.669006 0.549133 1441742317 0.498718 -0.046387 -0.669006 0.549133 1441742317 0.382690 -0.113159 -0.660217 0.636230 1441742317 0.382690 -0.113159 -0.660217 0.636230 1441742317 0.382690 -0.113159 -0.660217 0.636230 1441742317 0.246155 -0.165710 -0.637634 0.710876 1441742317 0.246155 -0.165710 -0.637634 0.710876 1441742317 0.246155 -0.165710 -0.637634 0.710876 1441742317 0.246155 -0.165710 -0.637634 0.710876 1441742317 0.080200 -0.208740 -0.629761 0.743896 1441742317 0.080200 -0.208740 -0.629761 0.743896 1441742317 0.080200 -0.208740 -0.629761 0.743896 1441742317 0.080200 -0.208740 -0.629761 0.743896 1441742317 0.080200 -0.208740 -0.629761 0.743896 1441742317 0.080200 -0.208740 -0.629761 0.743896 1441742318 -0.103394 -0.229248 -0.613831 0.748291 1441742318 -0.103394 -0.229248 -0.613831 0.748291 1441742318 -0.103394 -0.229248 -0.613831 0.748291 1441742318 -0.103394 -0.229248 -0.613831 0.748291 1441742318 -0.103394 -0.229248 -0.613831 0.748291 1441742318 -0.103394 -0.229248 -0.613831 0.748291 1441742318 -0.103394 -0.229248 -0.613831 0.748291 1441742318 -0.234863 -0.234314 -0.576599 0.746643 1441742318 -0.234863 -0.234314 -0.576599 0.746643 1441742318 -0.234863 -0.234314 -0.576599 0.746643 1441742318 -0.234863 -0.234314 -0.576599 0.746643 1441742318 -0.234863 -0.234314 -0.576599 0.746643 1441742318 -0.234863 -0.234314 -0.576599 0.746643 1441742318 -0.234863 -0.234314 -0.576599 0.746643 1441742318 -0.281616 -0.240417 -0.501770 0.781799 1441742318 -0.281616 -0.240417 -0.501770 0.781799 1441742318 -0.281616 -0.240417 -0.501770 0.781799 1441742318 -0.281616 -0.240417 -0.501770 0.781799 1441742318 -0.281616 -0.240417 -0.501770 0.781799 1441742318 -0.281616 -0.240417 -0.501770 0.781799 1441742318 -0.274048 -0.241272 -0.495911 0.787903 1441742318 -0.274048 -0.241272 -0.495911 0.787903 1441742318 -0.274048 -0.241272 -0.495911 0.787903 1441742318 -0.274048 -0.241272 -0.495911 0.787903 1441742318 -0.274048 -0.241272 -0.495911 0.787903 1441742318 -0.274048 -0.241272 -0.495911 0.787903 1441742318 -0.198364 -0.226807 -0.503906 0.809509 1441742318 -0.198364 -0.226807 -0.503906 0.809509 1441742318 -0.198364 -0.226807 -0.503906 0.809509 1441742318 -0.198364 -0.226807 -0.503906 0.809509 1441742318 -0.198364 -0.226807 -0.503906 0.809509 1441742318 -0.198364 -0.226807 -0.503906 0.809509 1441742318 -0.198364 -0.226807 -0.503906 0.809509 1441742318 -0.055725 -0.198547 -0.501221 0.840393 1441742318 -0.055725 -0.198547 -0.501221 0.840393 1441742318 -0.055725 -0.198547 -0.501221 0.840393 1441742318 -0.055725 -0.198547 -0.501221 0.840393 1441742318 -0.055725 -0.198547 -0.501221 0.840393 1441742318 -0.055725 -0.198547 -0.501221 0.840393 1441742318 0.114563 -0.140808 -0.535217 0.825012 1441742318 0.114563 -0.140808 -0.535217 0.825012 1441742318 0.114563 -0.140808 -0.535217 0.825012 1441742318 0.114563 -0.140808 -0.535217 0.825012 1441742318 0.114563 -0.140808 -0.535217 0.825012 1441742318 0.114563 -0.140808 -0.535217 0.825012 1441742318 0.294556 -0.066895 -0.530518 0.791992 1441742318 0.294556 -0.066895 -0.530518 0.791992 1441742318 0.294556 -0.066895 -0.530518 0.791992 1441742318 0.294556 -0.066895 -0.530518 0.791992 1441742318 0.294556 -0.066895 -0.530518 0.791992 1441742318 0.294556 -0.066895 -0.530518 0.791992 1441742318 0.443298 0.031250 -0.535156 0.718384 1441742318 0.443298 0.031250 -0.535156 0.718384 1441742318 0.443298 0.031250 -0.535156 0.718384 1441742318 0.443298 0.031250 -0.535156 0.718384 1441742318 0.443298 0.031250 -0.535156 0.718384 1441742318 0.443298 0.031250 -0.535156 0.718384 1441742318 0.571533 0.106140 -0.574829 0.575867 1441742318 0.571533 0.106140 -0.574829 0.575867 1441742318 0.571533 0.106140 -0.574829 0.575867 1441742318 0.571533 0.106140 -0.574829 0.575867 1441742318 0.571533 0.106140 -0.574829 0.575867 1441742318 0.571533 0.106140 -0.574829 0.575867 1441742318 0.571533 0.106140 -0.574829 0.575867 1441742318 0.666321 0.164001 -0.602905 0.406860 1441742318 0.666321 0.164001 -0.602905 0.406860 1441742318 0.666321 0.164001 -0.602905 0.406860 1441742318 0.666321 0.164001 -0.602905 0.406860 1441742318 0.666321 0.164001 -0.602905 0.406860 1441742318 0.666321 0.164001 -0.602905 0.406860 1441742318 0.720764 0.214539 -0.608398 0.253601 1441742318 0.720764 0.214539 -0.608398 0.253601 1441742318 0.720764 0.214539 -0.608398 0.253601 1441742318 0.720764 0.214539 -0.608398 0.253601 1441742318 0.720764 0.214539 -0.608398 0.253601 1441742318 0.720764 0.214539 -0.608398 0.253601 1441742318 0.741272 0.250854 -0.603088 0.154419 1441742318 0.741272 0.250854 -0.603088 0.154419 1441742318 0.741272 0.250854 -0.603088 0.154419 1441742318 0.741272 0.250854 -0.603088 0.154419 1441742318 0.741272 0.250854 -0.603088 0.154419 1441742318 0.741272 0.250854 -0.603088 0.154419 1441742318 0.741272 0.250854 -0.603088 0.154419 1441742318 0.751892 0.238037 -0.607910 0.092224 1441742318 0.751892 0.238037 -0.607910 0.092224 1441742318 0.751892 0.238037 -0.607910 0.092224 1441742318 0.751892 0.238037 -0.607910 0.092224 1441742318 0.751892 0.238037 -0.607910 0.092224 1441742318 0.751892 0.238037 -0.607910 0.092224 1441742318 0.750366 0.200928 -0.625732 0.070923 1441742318 0.750366 0.200928 -0.625732 0.070923 1441742318 0.750366 0.200928 -0.625732 0.070923 1441742318 0.750366 0.200928 -0.625732 0.070923 1441742318 0.750366 0.200928 -0.625732 0.070923 1441742318 0.750366 0.200928 -0.625732 0.070923 1441742318 0.744507 0.166138 -0.640503 0.088928 1441742318 0.744507 0.166138 -0.640503 0.088928 1441742318 0.744507 0.166138 -0.640503 0.088928 1441742318 0.744507 0.166138 -0.640503 0.088928 1441742318 0.744507 0.166138 -0.640503 0.088928 1441742318 0.744507 0.166138 -0.640503 0.088928 1441742318 0.735840 0.126648 -0.649780 0.142273 1441742318 0.735840 0.126648 -0.649780 0.142273 1441742318 0.735840 0.126648 -0.649780 0.142273 1441742318 0.735840 0.126648 -0.649780 0.142273 1441742318 0.735840 0.126648 -0.649780 0.142273 1441742318 0.735840 0.126648 -0.649780 0.142273 1441742318 0.713806 0.050232 -0.663269 0.219238 1441742318 
0.674805 0.013000 -0.703247 0.223511 1441742321 0.677246 0.008606 -0.701965 0.220093 1441742321 0.677246 0.008606 -0.701965 0.220093 1441742321 0.677246 0.008606 -0.701965 0.220093 1441742321 0.677246 0.008606 -0.701965 0.220093 1441742321 0.677246 0.008606 -0.701965 0.220093 1441742321 0.677246 0.008606 -0.701965 0.220093 1441742321 0.679932 0.003723 -0.700989 0.215210 1441742321 0.679932 0.003723 -0.700989 0.215210 1441742321 0.679932 0.003723 -0.700989 0.215210 1441742321 0.679932 0.003723 -0.700989 0.215210 1441742321 0.679932 0.003723 -0.700989 0.215210 1441742321 0.679932 0.003723 -0.700989 0.215210 1441742321 0.681458 0.001526 -0.701294 0.209229 1441742321 0.681458 0.001526 -0.701294 0.209229 1441742321 0.681458 0.001526 -0.701294 0.209229 1441742321 0.681458 0.001526 -0.701294 0.209229 1441742321 0.681458 0.001526 -0.701294 0.209229 1441742321 0.681458 0.001526 -0.701294 0.209229 1441742321 0.681458 0.001526 -0.701294 0.209229 1441742321 0.681213 0.001953 -0.703247 0.203308 1441742321 0.681213 0.001953 -0.703247 0.203308 1441742321 0.681213 0.001953 -0.703247 0.203308 1441742321 0.681213 0.001953 -0.703247 0.203308 1441742321 0.681213 0.001953 -0.703247 0.203308 1441742321 0.681213 0.001953 -0.703247 0.203308 1441742321 0.679810 0.001404 -0.706238 0.197754 1441742321 0.679810 0.001404 -0.706238 0.197754 1441742321 0.679810 0.001404 -0.706238 0.197754 1441742321 0.679810 0.001404 -0.706238 0.197754 1441742321 0.679810 0.001404 -0.706238 0.197754 1441742321 0.679810 0.001404 -0.706238 0.197754 1441742321 0.677795 -0.000366 -0.708069 0.198059 1441742321 0.677795 -0.000366 -0.708069 0.198059 1441742321 0.677795 -0.000366 -0.708069 0.198059 1441742321 0.677795 -0.000366 -0.708069 0.198059 1441742321 0.677795 -0.000366 -0.708069 0.198059 1441742321 0.677795 -0.000366 -0.708069 0.198059 1441742321 0.675232 0.006775 -0.706848 0.210632 1441742321 0.675232 0.006775 -0.706848 0.210632 1441742321 0.675232 0.006775 -0.706848 0.210632 1441742321 0.675232 0.006775 -0.706848 0.210632 1441742321 0.675232 0.006775 -0.706848 0.210632 1441742321 0.675232 0.006775 -0.706848 0.210632 1441742321 0.671814 0.019165 -0.704773 0.227173 1441742321 0.671814 0.019165 -0.704773 0.227173 1441742321 0.671814 0.019165 -0.704773 0.227173 1441742321 0.671814 0.019165 -0.704773 0.227173 1441742321 0.671814 0.019165 -0.704773 0.227173 1441742321 0.671814 0.019165 -0.704773 0.227173 1441742321 0.669128 0.030640 -0.702820 0.239563 1441742321 0.669128 0.030640 -0.702820 0.239563 1441742321 0.669128 0.030640 -0.702820 0.239563 1441742321 0.669128 0.030640 -0.702820 0.239563 1441742321 0.669128 0.030640 -0.702820 0.239563 1441742321 0.669128 0.030640 -0.702820 0.239563 1441742321 0.669128 0.030640 -0.702820 0.239563 1441742321 0.666870 0.039734 -0.701233 0.249023 1441742321 0.666870 0.039734 -0.701233 0.249023 1441742321 0.666870 0.039734 -0.701233 0.249023 1441742321 0.666870 0.039734 -0.701233 0.249023 1441742321 0.666870 0.039734 -0.701233 0.249023 1441742321 0.666870 0.039734 -0.701233 0.249023 1441742321 0.663818 0.042847 -0.699890 0.260132 1441742321 0.663818 0.042847 -0.699890 0.260132 1441742321 0.663818 0.042847 -0.699890 0.260132 1441742321 0.663818 0.042847 -0.699890 0.260132 1441742321 0.663818 0.042847 -0.699890 0.260132 1441742321 0.661499 0.036865 -0.698853 0.269470 1441742321 0.661499 0.036865 -0.698853 0.269470 1441742321 0.661499 0.036865 -0.698853 0.269470 1441742321 0.661499 0.036865 -0.698853 0.269470 1441742321 0.661499 0.036865 -0.698853 0.269470 1441742321 0.661499 0.036865 -0.698853 0.269470 1441742321 0.661987 0.031250 -0.698181 0.270813 1441742321 0.661987 0.031250 -0.698181 0.270813 1441742321 0.661987 0.031250 -0.698181 0.270813 1441742321 0.661987 0.031250 -0.698181 0.270813 1441742321 0.661987 0.031250 -0.698181 0.270813 1441742321 0.661987 0.031250 -0.698181 0.270813 1441742321 0.665283 0.034241 -0.697449 0.264099 1441742321 0.665283 0.034241 -0.697449 0.264099 1441742321 0.665283 0.034241 -0.697449 0.264099 1441742321 0.665283 0.034241 -0.697449 0.264099 1441742321 0.665283 0.034241 -0.697449 0.264099 1441742321 0.665283 0.034241 -0.697449 0.264099 1441742321 0.668396 0.028076 -0.699158 0.252197 1441742321 0.668396 0.028076 -0.699158 0.252197 1441742321 0.668396 0.028076 -0.699158 0.252197 1441742321 0.668396 0.028076 -0.699158 0.252197 1441742322 0.668396 0.028076 -0.699158 0.252197 1441742322 0.668396 0.028076 -0.699158 0.252197 1441742322 0.669250 0.027832 -0.699585 0.248779 1441742322 0.669250 0.027832 -0.699585 0.248779 1441742322 0.669250 0.027832 -0.699585 0.248779 1441742322 0.669250 0.027832 -0.699585 0.248779 1441742322 0.669250 0.027832 -0.699585 0.248779 1441742322 0.669250 0.027832 -0.699585 0.248779 1441742322 0.670044 0.030457 -0.700439 0.243958 1441742322 0.670044 0.030457 -0.700439 0.243958 1441742322 0.670044 0.030457 -0.700439 0.243958 1441742322 0.670044 0.030457 -0.700439 0.243958 1441742322 0.670044 0.030457 -0.700439 0.243958 1441742322 0.670044 0.030457 -0.700439 0.243958 1441742322 0.669983 0.033325 -0.702393 0.238037 1441742322 0.669983 0.033325 -0.702393 0.238037 1441742322 0.669983 0.033325 -0.702393 0.238037 1441742322 0.669983 0.033325 -0.702393 0.238037 1441742322 0.670105 0.031433 -0.704651 0.231140 1441742322 0.670105 0.031433 -0.704651 0.231140 1441742322 0.670105 0.031433 -0.704651 0.231140 1441742322 0.670105 0.031433 -0.704651 0.231140 1441742322 0.670105 0.031433 -0.704651 0.231140 1441742322 0.670105 0.031433 -0.704651 0.231140 1441742322 0.669861 0.027527 -0.706726 0.225952 1441742322 0.669861 0.027527 -0.706726 0.225952 1441742322 0.669861 0.027527 -0.706726 0.225952 1441742322 0.669861 0.027527 -0.706726 0.225952 1441742322 0.670166 0.027527 -0.706848 0.224792 1441742322 0.670166 0.027527 -0.706848 0.224792 1441742322 0.670166 0.027527 -0.706848 0.224792 1441742322 0.670166 0.027527 -0.706848 0.224792 1441742322 0.670166 0.027527 -0.706848 0.224792 1441742322 0.670166 0.027527 -0.706848 0.224792 1441742322 0.671326 0.023865 -0.706665 0.222290 1441742322 0.671326 0.023865 -0.706665 0.222290 1441742322 0.671326 0.023865 -0.706665 0.222290 1441742322 0.671326 0.023865 -0.706665 0.222290 1441742322 0.671326 0.023865 -0.706665 0.222290 1441742322 0.671326 0.023865 -0.706665 0.222290 1441742322 0.672668 0.018188 -0.706116 0.220337 1441742322 0.672668 0.018188 -0.706116 0.220337 1441742322 0.672668 0.018188 -0.706116 0.220337 1441742322 0.672668 0.018188 -0.706116 0.220337 1441742322 0.672668 0.018188 -0.706116 0.220337 1441742322 0.672668 0.018188 -0.706116 0.220337 1441742322 0.672668 0.018188 -0.706116 0.220337 1441742322 0.673706 0.012390 -0.707458 0.213196 1441742322 0.673706 0.012390 -0.707458 0.213196 1441742322 0.673706 0.012390 -0.707458 0.213196 1441742322 0.673706 0.012390 -0.707458 0.213196 1441742322 0.673706 0.012390 -0.707458 0.213196 1441742322 0.673889 0.003479 -0.711609 0.198669 1441742322 0.673889 0.003479 -0.711609 0.198669 1441742322 0.673889 0.003479 -0.711609 0.198669 1441742322 0.673889 0.003479 -0.711609 0.198669 1441742322 0.673889 0.003479 -0.711609 0.198669 1441742322 0.673889 0.003479 -0.711609 0.198669 1441742322 0.673218 0.001404 -0.713745 0.193237 1441742322 0.673218 0.001404 -0.713745 0.193237 1441742322 0.673218 0.001404 -0.713745 0.193237 1441742322 0.673218 0.001404 -0.713745 0.193237 1441742322 0.673218 0.001404 -0.713745 0.193237 1441742322 0.673218 0.001404 -0.713745 0.193237 1441742322 0.673218 0.001404 -0.713745 0.193237 1441742322 0.671204 0.007874 -0.713989 0.199036 1441742322 0.671204 0.007874 -0.713989 0.199036 1441742322 0.671204 0.007874 -0.713989 0.199036 1441742322 0.671204 0.007874 -0.713989 0.199036 1441742322 0.671204 0.007874 -0.713989 0.199036 1441742322 0.671204 0.007874 -0.713989 0.199036 1441742322 0.666626 0.014832 -0.714783 0.210938 1441742322 0.666626 0.014832 -0.714783 0.210938 1441742322 0.666626 0.014832 -0.714783 0.210938 1441742322 0.666626 0.014832 -0.714783 0.210938 1441742322 0.666626 0.014832 -0.714783 0.210938 1441742322 0.666626 0.014832 -0.714783 0.210938 1441742322 0.661743 0.030640 -0.713196 0.229126 1441742322 0.661743 0.030640 -0.713196 0.229126 1441742322 0.661743 0.030640 -0.713196 0.229126 1441742322 0.661743 0.030640 -0.713196 0.229126 1441742322 0.661743 0.030640 -0.713196 0.229126 1441742322 0.658508 0.044983 -0.710083 0.245239 1441742322 0.658508 0.044983 -0.710083 0.245239 1441742322 0.658508 0.044983 -0.710083 0.245239 1441742322 0.658508 0.044983 -0.710083 0.245239 1441742322 0.658508 0.044983 -0.710083 0.245239 1441742322 0.658508 0.044983 -0.710083 0.245239 1441742322 0.658508 0.044983 -0.710083 0.245239 1441742322 0.655701 0.053284 -0.707825 0.257202 1441742322 0.655701 0.053284 -0.707825 0.257202 1441742322 0.655701 0.053284 -0.707825 0.257202 1441742322 0.655701 0.053284 -0.707825 0.257202 1441742322 0.655701 0.053284 -0.707825 0.257202 1441742322 0.655701 0.053284 -0.707825 0.257202 1441742322 0.652771 0.057129 -0.706238 0.268005 1441742322 0.652771 0.057129 -0.706238 0.268005 1441742322 0.652771 0.057129 -0.706238 0.268005 1441742322 0.652771 0.057129 -0.706238 0.268005 1441742322 0.652771 0.057129 -0.706238 0.268005 1441742322 0.652771 0.057129 -0.706238 0.268005 1441742322 0.652771 0.057129 -0.706238 0.268005 1441742322 0.651611 0.056519 -0.703674 0.277649 1441742322 0.651611 0.056519 -0.703674 0.277649 1441742322 0.651611 0.056519 -0.703674 0.277649 1441742322 0.651611 0.056519 -0.703674 0.277649 1441742323 0.651611 0.056519 -0.703674 0.277649 1441742323 0.653381 0.050415 -0.701538 0.280029 1441742323 0.653381 0.050415 -0.701538 0.280029 1441742323 0.653381 0.050415 -0.701538 0.280029 1441742323 0.653381 0.050415 -0.701538 0.280029 1441742323 0.653381 0.050415 -0.701538 0.280029 1441742323 0.653381 0.050415 -0.701538 0.280029 1441742323 0.653381 0.050415 -0.701538 0.280029 1441742323 0.657898 0.043457 -0.699890 0.274536 1441742323 0.657898 0.043457 -0.699890 0.274536 1441742323 0.657898 0.043457 -0.699890 0.274536 1441742323 0.657898 0.043457 -0.699890 0.274536 1441742323 0.657898 0.043457 -0.699890 0.274536 1441742323 0.657898 0.043457 -0.699890 0.274536 1441742323 0.662170 0.031433 -0.702148 0.259766 1441742323 0.662170 0.031433 -0.702148 0.259766 1441742323 0.662170 0.031433 -0.702148 0.259766 1441742323 0.662170 0.031433 -0.702148 0.259766 1441742323 0.662170 0.031433 -0.702148 0.259766 1441742323 0.662170 0.031433 -0.702148 0.259766 1441742323 0.662170 0.031433 -0.702148 0.259766 1441742323 0.665588 0.013977 -0.706787 0.239197 1441742323 0.665588 0.013977 -0.706787 0.239197 1441742323 0.665588 0.013977 -0.706787 0.239197 1441742323 0.665588 0.013977 -0.706787 0.239197 1441742323 0.665588 0.013977 -0.706787 0.239197 1441742323 0.669250 0.009583 -0.706787 0.229004 1441742323 0.669250 0.009583 -0.706787 0.229004 1441742323 0.669250 0.009583 -0.706787 0.229004 1441742323 0.669250 0.009583 -0.706787 0.229004 1441742323 0.669250 0.009583 -0.706787 0.229004 1441742323 0.669250 0.009583 -0.706787 0.229004 1441742323 0.669250 0.009583 -0.706787 0.229004 1441742323 0.671936 0.004333 -0.707642 0.218445 1441742323 0.671936 0.004333 -0.707642 0.218445 1441742323 0.671936 0.004333 -0.707642 0.218445 1441742323 0.671936 0.004333 -0.707642 0.218445 1441742323 0.671936 0.004333 -0.707642 0.218445 1441742323 0.671936 0.004333 -0.707642 0.218445 1441742323 0.673218 -0.007324 -0.710510 0.204590 1441742323 0.673218 -0.007324 -0.710510 0.204590 1441742323 0.673218 -0.007324 -0.710510 0.204590 1441742323 0.673218 -0.007324 -0.710510 0.204590 1441742323 0.673218 -0.007324 -0.710510 0.204590 1441742323 0.673218 -0.007324 -0.710510 0.204590 1441742323 0.674377 -0.018250 -0.711121 0.198120 1441742323 0.674377 -0.018250 -0.711121 0.198120 1441742323 0.674377 -0.018250 -0.711121 0.198120 1441742323 0.674377 -0.018250 -0.711121 0.198120 1441742323 0.674377 -0.018250 -0.711121 0.198120 1441742323 0.674377 -0.018250 -0.711121 0.198120 1441742323 0.673828 -0.015686 -0.711182 0.199768 1441742323 0.673828 -0.015686 -0.711182 0.199768 1441742323 0.673828 -0.015686 -0.711182 0.199768 1441742323 0.673828 -0.015686 -0.711182 0.199768 1441742323 0.673828 -0.015686 -0.711182 0.199768 1441742323 0.673828 -0.015686 -0.711182 0.199768 1441742323 0.673340 -0.010498 -0.711731 0.199829 1441742323 0.673340 -0.010498 -0.711731 0.199829 1441742323 0.673340 -0.010498 -0.711731 0.199829 1441742323 0.673340 -0.010498 -0.711731 0.199829 1441742323 0.673340 -0.010498 -0.711731 0.199829 1441742323 0.673340 -0.010498 -0.711731 0.199829 1441742323 0.673340 -0.010498 -0.711731 0.199829 1441742323 0.674133 -0.002502 -0.710205 0.203003 1441742323 0.674133 -0.002502 -0.710205 0.203003 1441742323 0.674133 -0.002502 -0.710205 0.203003 1441742323 0.674133 -0.002502 -0.710205 0.203003 1441742323 0.674133 -0.002502 -0.710205 0.203003 1441742323 0.675537 0.005554 -0.706909 0.209656 1441742323 0.675537 0.005554 -0.706909 0.209656 1441742323 0.675537 0.005554 -0.706909 0.209656 1441742323 0.675537 0.005554 -0.706909 0.209656 1441742323 0.675537 0.005554 -0.706909 0.209656 1441742323 0.675537 0.005554 -0.706909 0.209656 1441742323 0.676514 0.007446 -0.705627 0.210632 1441742323 0.676514 0.007446 -0.705627 0.210632 1441742323 0.676514 0.007446 -0.705627 0.210632 1441742323 0.676514 0.007446 -0.705627 0.210632 1441742323 0.676514 0.007446 -0.705627 0.210632 1441742323 0.676514 0.007446 -0.705627 0.210632 1441742323 0.678650 0.015076 -0.704834 0.205994 1441742323 0.678650 0.015076 -0.704834 0.205994 1441742323 0.678650 0.015076 -0.704834 0.205994 1441742323 0.678650 0.015076 -0.704834 0.205994 1441742323 0.678650 0.015076 -0.704834 0.205994 1441742323 0.678650 0.015076 -0.704834 0.205994 1441742323 0.678650 0.015076 -0.704834 0.205994 1441742323 0.679260 0.019348 -0.707153 0.195313 1441742323 0.679260 0.019348 -0.707153 0.195313 1441742323 0.679260 0.019348 -0.707153 0.195313 1441742323 0.679260 0.019348 -0.707153 0.195313 1441742323 0.679260 0.019348 -0.707153 0.195313 1441742323 0.678162 0.027222 -0.708191 0.194397 1441742323 0.678162 0.027222 -0.708191 0.194397 1441742323 0.678162 0.027222 -0.708191 0.194397 1441742323 0.678162 0.027222 -0.708191 0.194397 1441742323 0.678162 0.027222 -0.708191 0.194397 1441742323 0.678162 0.027222 -0.708191 0.194397 1441742323 0.675171 0.028381 -0.709534 0.199707 1441742323 0.675171 0.028381 -0.709534 0.199707 1441742323 0.675171 0.028381 -0.709534 0.199707 1441742323 0.675171 0.028381 -0.709534 0.199707 1441742323 0.675171 0.028381 -0.709534 0.199707 1441742323 0.675171 0.028381 -0.709534 0.199707 1441742323 0.673157 0.029724 -0.708496 0.209778 1441742323 0.673157 0.029724 -0.708496 0.209778 1441742323 0.673157 0.029724 -0.708496 0.209778 1441742323 0.673157 0.029724 -0.708496 0.209778 1441742323 0.673157 0.029724 -0.708496 0.209778 1441742323 0.673157 0.029724 -0.708496 0.209778 1441742324 0.673157 0.029724 -0.708496 0.209778 1441742324 0.671753 0.032227 -0.707458 0.217285 1441742324 0.671753 0.032227 -0.707458 0.217285 1441742324 0.671753 0.032227 -0.707458 0.217285 1441742324 0.671753 0.032227 -0.707458 0.217285 1441742324 0.671753 0.032227 -0.707458 0.217285 1441742324 0.671753 0.032227 -0.707458 0.217285 1441742324 0.669495 0.034241 -0.708313 0.221252 1441742324 0.669495 0.034241 -0.708313 0.221252 1441742324 0.669495 0.034241 -0.708313 0.221252 1441742324 0.669495 0.034241 -0.708313 0.221252 1441742324 0.669495 0.034241 -0.708313 0.221252 1441742324 0.667480 0.037109 -0.708130 0.227173 1441742324 0.667480 0.037109 -0.708130 0.227173 1441742324 0.667480 0.037109 -0.708130 0.227173 1441742324 0.667480 0.037109 -0.708130 0.227173 1441742324 0.667480 0.037109 -0.708130 0.227173 1441742324 0.665222 0.041138 -0.707642 0.234619 1441742324 0.665222 0.041138 -0.707642 0.234619 1441742324 0.665222 0.041138 -0.707642 0.234619 1441742324 0.665222 0.041138 -0.707642 0.234619 1441742324 0.665222 0.041138 -0.707642 0.234619 1441742324 0.665222 0.041138 -0.707642 0.234619 1441742324 0.664368 0.047791 -0.705688 0.241455 1441742324 0.664368 0.047791 -0.705688 0.241455 1441742324 0.664368 0.047791 -0.705688 0.241455 1441742324 0.664368 0.047791 -0.705688 0.241455 1441742324 0.663879 0.054871 -0.704346 0.245178 1441742324 0.663879 0.054871 -0.704346 0.245178 1441742324 0.663879 0.054871 -0.704346 0.245178 1441742324 0.663879 0.054871 -0.704346 0.245178 1441742324 0.663879 0.054871 -0.704346 0.245178 1441742324 0.663879 0.054871 -0.704346 0.245178 1441742324 0.663330 0.060852 -0.703369 0.247986 1441742324 0.663330 0.060852 -0.703369 0.247986 1441742324 0.663330 0.060852 -0.703369 0.247986 1441742324 0.663330 0.060852 -0.703369 0.247986 1441742324 0.663330 0.060852 -0.703369 0.247986 1441742324 0.663330 0.060852 -0.703369 0.247986 1441742324 0.663330 0.060852 -0.703369 0.247986 1441742324 0.663513 0.063110 -0.702820 0.248596 1441742324 0.663513 0.063110 -0.702820 0.248596 1441742324 0.663513 0.063110 -0.702820 0.248596 1441742324 0.663940 0.062378 -0.703308 0.246277 1441742324 0.663940 0.062378 -0.703308 0.246277 1441742324 0.663940 0.062378 -0.703308 0.246277 1441742324 0.663940 0.062378 -0.703308 0.246277 1441742324 0.665161 0.058105 -0.705017 0.238953 1441742324 0.665161 0.058105 -0.705017 0.238953 1441742324 0.665161 0.058105 -0.705017 0.238953 1441742324 0.665161 0.058105 -0.705017 0.238953 1441742324 0.665161 0.058105 -0.705017 0.238953 1441742324 0.665955 0.052368 -0.706726 0.232971 1441742324 0.665955 0.052368 -0.706726 0.232971 1441742324 0.665955 0.052368 -0.706726 0.232971 1441742324 0.665955 0.052368 -0.706726 0.232971 1441742324 0.665955 0.052368 -0.706726 0.232971 1441742324 0.665955 0.052368 -0.706726 0.232971 1441742324 0.665894 0.046997 -0.708008 0.230347 1441742324 0.665894 0.046997 -0.708008 0.230347 1441742324 0.665466 0.045654 -0.708313 0.231079 1441742324 0.665466 0.045654 -0.708313 0.231079 1441742324 0.665466 0.045654 -0.708313 0.231079 1441742324 0.665466 0.045654 -0.708313 0.231079 1441742324 0.665039 0.047913 -0.707581 0.233887 1441742324 0.665039 0.047913 -0.707581 0.233887 1441742324 0.665039 0.047913 -0.707581 0.233887 1441742324 0.665039 0.047913 -0.707581 0.233887 1441742324 0.665039 0.047913 -0.707581 0.233887 1441742324 0.664185 0.051086 -0.707458 0.236206 1441742324 0.664185 0.051086 -0.707458 0.236206 1441742324 0.664185 0.051086 -0.707458 0.236206 1441742324 0.664185 0.051086 -0.707458 0.236206 1441742324 0.664185 0.051086 -0.707458 0.236206 1441742324 0.664185 0.051086 -0.707458 0.236206 1441742324 0.663818 0.052917 -0.707275 0.237244 1441742324 0.663818 0.052917 -0.707275 0.237244 1441742324 0.663818 0.052917 -0.707275 0.237244 1441742324 0.663818 0.052917 -0.707275 0.237244 1441742324 0.663818 0.052917 -0.707275 0.237244 1441742324 0.663818 0.052917 -0.707275 0.237244 1441742324 0.664978 0.052734 -0.706421 0.236511 1441742324 0.664978 0.052734 -0.706421 0.236511 1441742324 0.664978 0.052734 -0.706421 0.236511 1441742324 0.664978 0.052734 -0.706421 0.236511 1441742324 0.664978 0.052734 -0.706421 0.236511 1441742324 0.664978 0.052734 -0.706421 0.236511 1441742324 0.668274 0.049438 -0.704529 0.233643 1441742324 0.668274 0.049438 -0.704529 0.233643 1441742324 0.668274 0.049438 -0.704529 0.233643 1441742324 0.668274 0.049438 -0.704529 0.233643 1441742324 0.668274 0.049438 -0.704529 0.233643 1441742324 0.672546 0.042847 -0.703064 0.227112 1441742325 0.672546 0.042847 -0.703064 0.227112 1441742325 0.672546 0.042847 -0.703064 0.227112 1441742325 0.672546 0.042847 -0.703064 0.227112 1441742325 0.672546 0.042847 -0.703064 0.227112 1441742325 0.672546 0.042847 -0.703064 0.227112 1441742325 0.676331 0.037720 -0.702515 0.218140 1441742325 0.676331 0.037720 -0.702515 0.218140 1441742325 0.676331 0.037720 -0.702515 0.218140 1441742325 0.676331 0.037720 -0.702515 0.218140 1441742325 0.676331 0.037720 -0.702515 0.218140 1441742325 0.676331 0.037720 -0.702515 0.218140 1441742325 0.676697 0.031189 -0.706726 0.204041 1441742325 0.676697 0.031189 -0.706726 0.204041 1441742325 0.676697 0.031189 -0.706726 0.204041 1441742325 0.676697 0.031189 -0.706726 0.204041 1441742325 0.676697 0.031189 -0.706726 0.204041 1441742325 0.676697 0.031189 -0.706726 0.204041 1441742325 0.675964 0.037170 -0.707031 0.204224 1441742325 0.675964 0.037170 -0.707031 0.204224 1441742325 0.675964 0.037170 -0.707031 0.204224 1441742325 0.675964 0.037170 -0.707031 0.204224 1441742325 0.675964 0.037170 -0.707031 0.204224 1441742325 0.675964 0.037170 -0.707031 0.204224 1441742325 0.673828 0.037231 -0.707153 0.210876 1441742325 0.673828 0.037231 -0.707153 0.210876 1441742325 0.673828 0.037231 -0.707153 0.210876 1441742325 0.673828 0.037231 -0.707153 0.210876 1441742325 0.673828 0.037231 -0.707153 0.210876 1441742325 0.673828 0.037231 -0.707153 0.210876 1441742325 0.668823 0.042053 -0.706177 0.228394 1441742325 0.668823 0.042053 -0.706177 0.228394 1441742325 0.668823 0.042053 -0.706177 0.228394 1441742325 0.668823 0.042053 -0.706177 0.228394 1441742325 0.668823 0.042053 -0.706177 0.228394 1441742325 0.668823 0.042053 -0.706177 0.228394 1441742325 0.665161 0.048767 -0.704163 0.243530 1441742325 0.665161 0.048767 -0.704163 0.243530 1441742325 0.665161 0.048767 -0.704163 0.243530 1441742325 0.665161 0.048767 -0.704163 0.243530 1441742325 0.665161 0.048767 -0.704163 0.243530 1441742325 0.665161 0.048767 -0.704163 0.243530 1441742325 0.664001 0.057617 -0.700562 0.254883 1441742325 0.664001 0.057617 -0.700562 0.254883 1441742325 0.664001 0.057617 -0.700562 0.254883 1441742325 0.664001 0.057617 -0.700562 0.254883 1441742325 0.664001 0.057617 -0.700562 0.254883 1441742325 0.664001 0.057617 -0.700562 0.254883 1441742325 0.663818 0.059082 -0.698608 0.260254 1441742325 0.663818 0.059082 -0.698608 0.260254 1441742325 0.663818 0.059082 -0.698608 0.260254 1441742325 0.663818 0.059082 -0.698608 0.260254 1441742325 0.663818 0.059082 -0.698608 0.260254 1441742325 0.663818 0.059082 -0.698608 0.260254 1441742325 0.663452 0.055847 -0.697510 0.264893 1441742325 0.663452 0.055847 -0.697510 0.264893 1441742325 0.663452 0.055847 -0.697510 0.264893 1441742325 0.663452 0.055847 -0.697510 0.264893 1441742325 0.663452 0.055847 -0.697510 0.264893 1441742325 0.664368 0.052612 -0.696289 0.266418 1441742325 0.664368 0.052612 -0.696289 0.266418 1441742325 0.664368 0.052612 -0.696289 0.266418 1441742325 0.664368 0.052612 -0.696289 0.266418 1441742325 0.664368 0.052612 -0.696289 0.266418 1441742325 0.664368 0.052612 -0.696289 0.266418 1441742325 0.667053 0.049377 -0.695801 0.261597 1441742325 0.667053 0.049377 -0.695801 0.261597 1441742325 0.667053 0.049377 -0.695801 0.261597 1441742325 0.667053 0.049377 -0.695801 0.261597 1441742325 0.667053 0.049377 -0.695801 0.261597 1441742325 0.667053 0.049377 -0.695801 0.261597 1441742325 0.670105 0.041504 -0.697083 0.251526 1441742325 0.670105 0.041504 -0.697083 0.251526 1441742325 0.670105 0.041504 -0.697083 0.251526 1441742325 0.670105 0.041504 -0.697083 0.251526 1441742325 0.670105 0.041504 -0.697083 0.251526 1441742325 0.670105 0.041504 -0.697083 0.251526 1441742325 0.672913 0.028809 -0.699646 0.238464 1441742325 0.672913 0.028809 -0.699646 0.238464 1441742325 0.672913 0.028809 -0.699646 0.238464 1441742325 0.672913 0.028809 -0.699646 0.238464 1441742325 0.672913 0.028809 -0.699646 0.238464 1441742325 0.672913 0.028809 -0.699646 0.238464 1441742325 0.675537 0.013611 -0.702759 0.222717 1441742325 0.675537 0.013611 -0.702759 0.222717 1441742325 0.675537 0.013611 -0.702759 0.222717 1441742325 0.675537 0.013611 -0.702759 0.222717 1441742325 0.675537 0.013611 -0.702759 0.222717 1441742325 0.675537 0.013611 -0.702759 0.222717 1441742325 0.677551 0.005127 -0.703857 0.213196 1441742325 0.677551 0.005127 -0.703857 0.213196 1441742325 0.677551 0.005127 -0.703857 0.213196 1441742325 0.677551 0.005127 -0.703857 0.213196 1441742325 0.677551 0.005127 -0.703857 0.213196 1441742325 0.677551 0.005127 -0.703857 0.213196 1441742325 0.678467 0.005249 -0.703491 0.211548 1441742325 0.678467 0.005249 -0.703491 0.211548 1441742325 0.678467 0.005249 -0.703491 0.211548 1441742325 0.678467 0.005249 -0.703491 0.211548 1441742325 0.678467 0.005249 -0.703491 0.211548 1441742325 0.678467 0.001343 -0.703613 0.211182 1441742325 0.678467 0.001343 -0.703613 0.211182 1441742325 0.678467 0.001343 -0.703613 0.211182 1441742325 0.678467 0.001343 -0.703613 0.211182 1441742325 0.678467 0.001343 -0.703613 0.211182 1441742325 0.678467 0.001343 -0.703613 0.211182 1441742325 0.678467 0.001343 -0.703613 0.211182 1441742325 0.678284 0.005737 -0.701721 0.217834 1441742326 0.678284 0.005737 -0.701721 0.217834 1441742326 0.678284 0.005737 -0.701721 0.217834 1441742326 0.678284 0.005737 -0.701721 0.217834 1441742326 0.678284 0.005737 -0.701721 0.217834 1441742326 0.677856 0.010132 -0.701355 0.220337 1441742326 0.677856 0.010132 -0.701355 0.220337 1441742326 0.677856 0.010132 -0.701355 0.220337 1441742326 0.677856 0.010132 -0.701355 0.220337 1441742326 0.677856 0.010132 -0.701355 0.220337 1441742326 0.677856 0.010132 -0.701355 0.220337 1441742326 0.677124 0.012024 -0.701965 0.220398 1441742326 0.677124 0.012024 -0.701965 0.220398 1441742326 0.677124 0.012024 -0.701965 0.220398 1441742326 0.677124 0.012024 -0.701965 0.220398 1441742326 0.677124 0.012024 -0.701965 0.220398 1441742326 0.677124 0.012024 -0.701965 0.220398 1441742326 0.677612 0.012085 -0.702576 0.217102 1441742326 0.677612 0.012085 -0.702576 0.217102 1441742326 0.677612 0.012085 -0.702576 0.217102 1441742326 0.677612 0.012085 -0.702576 0.217102 1441742326 0.677612 0.012085 -0.702576 0.217102 1441742326 0.677612 0.012085 -0.702576 0.217102 1441742326 0.679993 0.011353 -0.701782 0.212219 1441742326 0.679993 0.011353 -0.701782 0.212219 1441742326 0.679993 0.011353 -0.701782 0.212219 1441742326 0.679993 0.011353 -0.701782 0.212219 1441742326 0.679993 0.011353 -0.701782 0.212219 1441742326 0.679993 0.011353 -0.701782 0.212219 1441742326 0.682495 0.008484 -0.700317 0.208984 1441742326 0.682495 0.008484 -0.700317 0.208984 1441742326 0.682495 0.008484 -0.700317 0.208984 1441742326 0.682495 0.008484 -0.700317 0.208984 1441742326 0.682495 0.008484 -0.700317 0.208984 1441742326 0.685059 0.008118 -0.699585 0.202942 1441742326 0.685059 0.008118 -0.699585 0.202942 1441742326 0.685059 0.008118 -0.699585 0.202942 1441742326 0.685059 0.008118 -0.699585 0.202942 1441742326 0.685059 0.008118 -0.699585 0.202942 1441742326 0.685059 0.008118 -0.699585 0.202942 1441742326 0.686951 0.004944 -0.701233 0.190430 1441742326 0.686951 0.004944 -0.701233 0.190430 1441742326 0.686951 0.004944 -0.701233 0.190430 1441742326 0.686951 0.004944 -0.701233 0.190430 1441742326 0.686951 0.004944 -0.701233 0.190430 1441742326 0.686951 0.004944 -0.701233 0.190430 1441742326 0.686951 0.004944 -0.701233 0.190430 1441742326 0.686584 0.009216 -0.702209 0.188110 1441742326 0.686584 0.009216 -0.702209 0.188110 1441742326 0.686584 0.009216 -0.702209 0.188110 1441742326 0.686584 0.009216 -0.702209 0.188110 1441742326 0.686584 0.009216 -0.702209 0.188110 1441742326 0.686584 0.009216 -0.702209 0.188110 1441742326 0.685120 0.010559 -0.703857 0.187195 1441742326 0.685120 0.010559 -0.703857 0.187195 1441742326 0.685120 0.010559 -0.703857 0.187195 1441742326 0.685120 0.010559 -0.703857 0.187195 1441742326 0.685120 0.010559 -0.703857 0.187195 1441742326 0.685120 0.010559 -0.703857 0.187195 1441742326 0.682861 0.008362 -0.704285 0.193970 1441742326 0.682861 0.008362 -0.704285 0.193970 1441742326 0.682861 0.008362 -0.704285 0.193970 1441742326 0.682861 0.008362 -0.704285 0.193970 1441742326 0.682861 0.008362 -0.704285 0.193970 1441742326 0.679504 0.014832 -0.703735 0.206726 1441742326 
0.638428 0.068665 -0.626221 0.442200 1441742328 0.638428 0.068665 -0.626221 0.442200 1441742328 0.584778 0.034119 -0.605713 0.538452 1441742328 0.584778 0.034119 -0.605713 0.538452 1441742328 0.584778 0.034119 -0.605713 0.538452 1441742328 0.584778 0.034119 -0.605713 0.538452 1441742328 0.501953 -0.014893 -0.575073 0.645813 1441742328 0.501953 -0.014893 -0.575073 0.645813 1441742328 0.501953 -0.014893 -0.575073 0.645813 1441742329 0.501953 -0.014893 -0.575073 0.645813 1441742329 0.373901 -0.089600 -0.556763 0.736328 1441742329 0.373901 -0.089600 -0.556763 0.736328 1441742329 0.373901 -0.089600 -0.556763 0.736328 1441742329 0.373901 -0.089600 -0.556763 0.736328 1441742329 0.373901 -0.089600 -0.556763 0.736328 1441742329 0.373901 -0.089600 -0.556763 0.736328 1441742329 0.202820 -0.160461 -0.542053 0.799561 1441742329 0.202820 -0.160461 -0.542053 0.799561 1441742329 0.202820 -0.160461 -0.542053 0.799561 1441742329 0.202820 -0.160461 -0.542053 0.799561 1441742329 0.009583 -0.213013 -0.511169 0.832581 1441742329 0.009583 -0.213013 -0.511169 0.832581 1441742329 0.009583 -0.213013 -0.511169 0.832581 1441742329 0.009583 -0.213013 -0.511169 0.832581 1441742329 0.009583 -0.213013 -0.511169 0.832581 1441742329 0.009583 -0.213013 -0.511169 0.832581 1441742329 -0.188110 -0.255066 -0.500061 0.805908 1441742329 -0.188110 -0.255066 -0.500061 0.805908 1441742329 -0.188110 -0.255066 -0.500061 0.805908 1441742329 -0.188110 -0.255066 -0.500061 0.805908 1441742329 -0.188110 -0.255066 -0.500061 0.805908 1441742329 -0.188110 -0.255066 -0.500061 0.805908 1441742329 -0.306274 -0.265259 -0.471191 0.783508 1441742329 -0.306274 -0.265259 -0.471191 0.783508 1441742329 -0.306274 -0.265259 -0.471191 0.783508 1441742329 -0.306274 -0.265259 -0.471191 0.783508 1441742329 -0.306274 -0.265259 -0.471191 0.783508 1441742329 -0.323853 -0.274048 -0.443909 0.789307 1441742329 -0.323853 -0.274048 -0.443909 0.789307 1441742329 -0.323853 -0.274048 -0.443909 0.789307 1441742329 -0.323853 -0.274048 -0.443909 0.789307 1441742329 -0.323853 -0.274048 -0.443909 0.789307 1441742329 -0.323853 -0.274048 -0.443909 0.789307 1441742329 -0.283325 -0.272461 -0.448303 0.802795 1441742329 -0.283325 -0.272461 -0.448303 0.802795 1441742329 -0.283325 -0.272461 -0.448303 0.802795 1441742329 -0.283325 -0.272461 -0.448303 0.802795 1441742329 -0.283325 -0.272461 -0.448303 0.802795 1441742329 -0.283325 -0.272461 -0.448303 0.802795 1441742329 -0.283325 -0.272461 -0.448303 0.802795 1441742329 -0.198608 -0.262451 -0.450989 0.829590 1441742329 -0.198608 -0.262451 -0.450989 0.829590 1441742329 -0.198608 -0.262451 -0.450989 0.829590 1441742329 -0.198608 -0.262451 -0.450989 0.829590 1441742329 -0.198608 -0.262451 -0.450989 0.829590 1441742329 -0.198608 -0.262451 -0.450989 0.829590 1441742329 -0.077515 -0.225037 -0.447388 0.862061 1441742329 -0.077515 -0.225037 -0.447388 0.862061 1441742329 -0.077515 -0.225037 -0.447388 0.862061 1441742329 -0.077515 -0.225037 -0.447388 0.862061 1441742329 -0.077515 -0.225037 -0.447388 0.862061 1441742329 -0.077515 -0.225037 -0.447388 0.862061 1441742329 0.074585 -0.152039 -0.470337 0.866089 1441742329 0.074585 -0.152039 -0.470337 0.866089 1441742329 0.074585 -0.152039 -0.470337 0.866089 1441742329 0.074585 -0.152039 -0.470337 0.866089 1441742329 0.074585 -0.152039 -0.470337 0.866089 1441742329 0.074585 -0.152039 -0.470337 0.866089 1441742329 0.249512 -0.067688 -0.526917 0.809631 1441742329 0.249512 -0.067688 -0.526917 0.809631 1441742329 0.249512 -0.067688 -0.526917 0.809631 1441742329 0.249512 -0.067688 -0.526917 0.809631 1441742329 0.249512 -0.067688 -0.526917 0.809631 1441742329 0.249512 -0.067688 -0.526917 0.809631 1441742329 0.432495 0.037964 -0.550354 0.713135 1441742329 0.432495 0.037964 -0.550354 0.713135 1441742329 0.432495 0.037964 -0.550354 0.713135 1441742329 0.432495 0.037964 -0.550354 0.713135 1441742329 0.432495 0.037964 -0.550354 0.713135 1441742329 0.432495 0.037964 -0.550354 0.713135 1441742329 0.597961 0.130432 -0.578308 0.539429 1441742329 0.597961 0.130432 -0.578308 0.539429 1441742329 0.597961 0.130432 -0.578308 0.539429 1441742329 0.597961 0.130432 -0.578308 0.539429 1441742329 0.597961 0.130432 -0.578308 0.539429 1441742329 0.597961 0.130432 -0.578308 0.539429 1441742329 0.706909 0.186829 -0.593811 0.335754 1441742329 0.706909 0.186829 -0.593811 0.335754 1441742329 0.706909 0.186829 -0.593811 0.335754 1441742329 0.706909 0.186829 -0.593811 0.335754 1441742329 0.706909 0.186829 -0.593811 0.335754 1441742329 0.706909 0.186829 -0.593811 0.335754 1441742329 0.740845 0.245117 -0.584961 0.221008 1441742329 0.740845 0.245117 -0.584961 0.221008 1441742329 0.740845 0.245117 -0.584961 0.221008 1441742329 0.740845 0.245117 -0.584961 0.221008 1441742329 0.740845 0.245117 -0.584961 0.221008 1441742329 0.740845 0.245117 -0.584961 0.221008 1441742329 0.740845 0.245117 -0.584961 0.221008 1441742329 0.758484 0.234314 -0.588074 0.154724 1441742329 0.758484 0.234314 -0.588074 0.154724 1441742329 0.758484 0.234314 -0.588074 0.154724 1441742329 0.758484 0.234314 -0.588074 0.154724 1441742329 0.758484 0.234314 -0.588074 0.154724 1441742329 0.758484 0.234314 -0.588074 0.154724 1441742329 0.758545 0.201721 -0.604309 0.136719 1441742329 0.758545 0.201721 -0.604309 0.136719 1441742329 0.758545 0.201721 -0.604309 0.136719 1441742329 0.758545 0.201721 -0.604309 0.136719 1441742329 0.758545 0.201721 -0.604309 0.136719 1441742329 0.758545 0.201721 -0.604309 0.136719 1441742329 0.762939 0.157837 -0.609802 0.145142 1441742329 0.762939 0.157837 -0.609802 0.145142 1441742329 0.762939 0.157837 -0.609802 0.145142 1441742329 0.762939 0.157837 -0.609802 0.145142 1441742329 0.762939 0.157837 -0.609802 0.145142 1441742329 0.762939 0.157837 -0.609802 0.145142 1441742329 0.762939 0.157837 -0.609802 0.145142 1441742330 0.757629 0.099243 -0.617859 0.185303 1441742330 0.757629 0.099243 -0.617859 0.185303 1441742330 0.757629 0.099243 -0.617859 0.185303 1441742330 0.757629 0.099243 -0.617859 0.185303 1441742330 0.757629 0.099243 -0.617859 0.185303 1441742330 0.757629 0.099243 -0.617859 0.185303 1441742330 0.726074 0.034607 -0.634705 0.262146 1441742330 0.726074 0.034607 -0.634705 0.262146 1441742330 0.726074 0.034607 -0.634705 0.262146 1441742330 0.726074 0.034607 -0.634705 0.262146 1441742330 0.726074 0.034607 -0.634705 0.262146 1441742330 0.726074 0.034607 -0.634705 0.262146 1441742330 0.665283 -0.029480 -0.645996 0.372986 1441742330 0.665283 -0.029480 -0.645996 0.372986 1441742330 0.665283 -0.029480 -0.645996 0.372986 1441742330 0.665283 -0.029480 -0.645996 0.372986 1441742330 0.665283 -0.029480 -0.645996 0.372986 1441742330 0.665283 -0.029480 -0.645996 0.372986 1441742330 0.665283 -0.029480 -0.645996 0.372986 1441742330 0.567932 -0.095825 -0.642517 0.505310 1441742330 0.567932 -0.095825 -0.642517 0.505310 1441742330 0.567932 -0.095825 -0.642517 0.505310 1441742330 0.567932 -0.095825 -0.642517 0.505310 1441742330 0.567932 -0.095825 -0.642517 0.505310 1441742330 0.567932 -0.095825 -0.642517 0.505310 1441742330 0.430054 -0.164734 -0.617920 0.637268 1441742330 0.430054 -0.164734 -0.617920 0.637268 1441742330 0.430054 -0.164734 -0.617920 0.637268 1441742330 0.430054 -0.164734 -0.617920 0.637268 1441742330 0.430054 -0.164734 -0.617920 0.637268 1441742330 0.430054 -0.164734 -0.617920 0.637268 1441742330 0.264465 -0.220520 -0.584290 0.734924 1441742330 0.264465 -0.220520 -0.584290 0.734924 1441742330 0.264465 -0.220520 -0.584290 0.734924 1441742330 0.264465 -0.220520 -0.584290 0.734924 1441742330 0.264465 -0.220520 -0.584290 0.734924 1441742330 0.264465 -0.220520 -0.584290 0.734924 1441742330 0.077026 -0.257019 -0.540894 0.797119 1441742330 0.077026 -0.257019 -0.540894 0.797119 1441742330 0.077026 -0.257019 -0.540894 0.797119 1441742330 0.077026 -0.257019 -0.540894 0.797119 1441742330 0.077026 -0.257019 -0.540894 0.797119 1441742330 0.077026 -0.257019 -0.540894 0.797119 1441742330 0.077026 -0.257019 -0.540894 0.797119 1441742330 -0.127502 -0.277100 -0.504517 0.807678 1441742330 -0.127502 -0.277100 -0.504517 0.807678 1441742330 -0.127502 -0.277100 -0.504517 0.807678 1441742330 -0.127502 -0.277100 -0.504517 0.807678 1441742330 -0.127502 -0.277100 -0.504517 0.807678 1441742330 -0.127502 -0.277100 -0.504517 0.807678 1441742330 -0.272400 -0.268860 -0.478271 0.790405 1441742330 -0.272400 -0.268860 -0.478271 0.790405 1441742330 -0.272400 -0.268860 -0.478271 0.790405 1441742330 -0.272400 -0.268860 -0.478271 0.790405 1441742330 -0.272400 -0.268860 -0.478271 0.790405 1441742330 -0.272400 -0.268860 -0.478271 0.790405 1441742330 -0.272400 -0.268860 -0.478271 0.790405 1441742330 -0.332703 -0.241089 -0.467041 0.783020 1441742330 -0.332703 -0.241089 -0.467041 0.783020 1441742330 -0.332703 -0.241089 -0.467041 0.783020 1441742330 -0.332703 -0.241089 -0.467041 0.783020 1441742330 -0.332703 -0.241089 -0.467041 0.783020 1441742330 -0.332703 -0.241089 -0.467041 0.783020 1441742330 -0.292603 -0.219971 -0.461060 0.808350 1441742330 -0.292603 -0.219971 -0.461060 0.808350 1441742330 -0.292603 -0.219971 -0.461060 0.808350 1441742330 -0.292603 -0.219971 -0.461060 0.808350 1441742330 -0.292603 -0.219971 -0.461060 0.808350 1441742330 -0.292603 -0.219971 -0.461060 0.808350 1441742330 -0.179749 -0.193542 -0.487976 0.831909 1441742330 -0.179749 -0.193542 -0.487976 0.831909 1441742330 -0.179749 -0.193542 -0.487976 0.831909 1441742330 -0.179749 -0.193542 -0.487976 0.831909 1441742330 -0.179749 -0.193542 -0.487976 0.831909 1441742330 -0.179749 -0.193542 -0.487976 0.831909 1441742330 -0.011108 -0.152283 -0.520447 0.840149 1441742330 -0.011108 -0.152283 -0.520447 0.840149 1441742330 -0.011108 -0.152283 -0.520447 0.840149 1441742330 -0.011108 -0.152283 -0.520447 0.840149 1441742330 -0.011108 -0.152283 -0.520447 0.840149 1441742330 -0.011108 -0.152283 -0.520447 0.840149 1441742330 0.200134 -0.098877 -0.575378 0.786804 1441742330 0.200134 -0.098877 -0.575378 0.786804 1441742330 0.200134 -0.098877 -0.575378 0.786804 1441742330 0.200134 -0.098877 -0.575378 0.786804 1441742330 0.200134 -0.098877 -0.575378 0.786804 1441742330 0.200134 -0.098877 -0.575378 0.786804 1441742330 0.411804 -0.019165 -0.574707 0.706909 1441742330 0.411804 -0.019165 -0.574707 0.706909 1441742330 0.411804 -0.019165 -0.574707 0.706909 1441742330 0.411804 -0.019165 -0.574707 0.706909 1441742330 0.411804 -0.019165 -0.574707 0.706909 1441742330 0.411804 -0.019165 -0.574707 0.706909 1441742330 0.578796 0.072327 -0.590881 0.557373 1441742330 0.578796 0.072327 -0.590881 0.557373 1441742330 0.578796 0.072327 -0.590881 0.557373 1441742330 0.578796 0.072327 -0.590881 0.557373 1441742330 0.578796 0.072327 -0.590881 0.557373 1441742330 0.708252 0.107178 -0.610413 0.338074 1441742330 0.708252 0.107178 -0.610413 0.338074 1441742330 0.708252 0.107178 -0.610413 0.338074 1441742330 0.708252 0.107178 -0.610413 0.338074 1441742330 0.708252 0.107178 -0.610413 0.338074 1441742330 0.708252 0.107178 -0.610413 0.338074 1441742330 0.764221 0.127991 -0.608215 0.172241 1441742330 0.764221 0.127991 -0.608215 0.172241 1441742330 0.764221 0.127991 -0.608215 0.172241 1441742330 0.764221 0.127991 -0.608215 0.172241 1441742330 0.764221 0.127991 -0.608215 0.172241 1441742330 0.764221 0.127991 -0.608215 0.172241 1441742330 0.757263 0.189758 -0.609741 0.136841 1441742331 0.757263 0.189758 -0.609741 0.136841 1441742331 0.757263 0.189758 -0.609741 0.136841 1441742331 0.757263 0.189758 -0.609741 0.136841 1441742331 0.757263 0.189758 -0.609741 0.136841 1441742331 0.757263 0.189758 -0.609741 0.136841 1441742331 0.747681 0.219299 -0.615112 0.120483 1441742331 0.747681 0.219299 -0.615112 0.120483 1441742331 0.747681 0.219299 -0.615112 0.120483 1441742331 0.747681 0.219299 -0.615112 0.120483 1441742331 0.747681 0.219299 -0.615112 0.120483 1441742331 0.747681 0.219299 -0.615112 0.120483 1441742331 0.747192 0.228271 -0.615906 0.101318 1441742331 0.747192 0.228271 -0.615906 0.101318 1441742331 0.747192 0.228271 -0.615906 0.101318 1441742331 0.747192 0.228271 -0.615906 0.101318 1441742331 0.747192 0.228271 -0.615906 0.101318 1441742331 0.747192 0.228271 -0.615906 0.101318 1441742331 0.746765 0.212524 -0.618896 0.118774 1441742331 0.746765 0.212524 -0.618896 0.118774 1441742331 0.746765 0.212524 -0.618896 0.118774 1441742331 0.746765 0.212524 -0.618896 0.118774 1441742331 0.746765 0.212524 -0.618896 0.118774 1441742331 0.746765 0.212524 -0.618896 0.118774 1441742331 0.733887 0.164429 -0.631897 0.187012 1441742331 0.733887 0.164429 -0.631897 0.187012 1441742331 0.733887 0.164429 -0.631897 0.187012 1441742331 0.733887 0.164429 -0.631897 0.187012 1441742331 0.733887 0.164429 -0.631897 0.187012 1441742331 0.733887 0.164429 -0.631897 0.187012 1441742331 0.733887 0.164429 -0.631897 0.187012 1441742331 0.704285 0.101807 -0.643005 0.283081 1441742331 0.704285 0.101807 -0.643005 0.283081 1441742331 0.704285 0.101807 -0.643005 0.283081 1441742331 0.704285 0.101807 -0.643005 0.283081 1441742331 0.704285 0.101807 -0.643005 0.283081 1441742331 0.704285 0.101807 -0.643005 0.283081 1441742331 0.654114 0.031433 -0.644958 0.393860 1441742331 0.654114 0.031433 -0.644958 0.393860 1441742331 0.654114 0.031433 -0.644958 0.393860 1441742331 0.654114 0.031433 -0.644958 0.393860 1441742331 0.654114 0.031433 -0.644958 0.393860 1441742331 0.654114 0.031433 -0.644958 0.393860 1441742331 0.562805 -0.040161 -0.643738 0.516907 1441742331 0.562805 -0.040161 -0.643738 0.516907 1441742331 0.562805 -0.040161 -0.643738 0.516907 1441742331 0.562805 -0.040161 -0.643738 0.516907 1441742331 0.562805 -0.040161 -0.643738 0.516907 1441742331 0.437561 -0.106567 -0.629456 0.633240 1441742331 0.437561 -0.106567 -0.629456 0.633240 1441742331 0.437561 -0.106567 -0.629456 0.633240 1441742331 0.437561 -0.106567 -0.629456 0.633240 1441742331 0.437561 -0.106567 -0.629456 0.633240 1441742331 0.437561 -0.106567 -0.629456 0.633240 1441742331 0.289551 -0.164673 -0.591919 0.733887 1441742331 0.289551 -0.164673 -0.591919 0.733887 1441742331 0.289551 -0.164673 -0.591919 0.733887 1441742331 0.289551 -0.164673 -0.591919 0.733887 1441742331 0.289551 -0.164673 -0.591919 0.733887 1441742331 0.289551 -0.164673 -0.591919 0.733887 1441742331 0.106750 -0.225891 -0.550415 0.796570 1441742331 0.106750 -0.225891 -0.550415 0.796570 1441742331 0.106750 -0.225891 -0.550415 0.796570 1441742331 0.106750 -0.225891 -0.550415 0.796570 1441742331 0.106750 -0.225891 -0.550415 0.796570 1441742331 0.106750 -0.225891 -0.550415 0.796570 1441742331 -0.098572 -0.276733 -0.526611 0.797729 1441742331 -0.098572 -0.276733 -0.526611 0.797729 1441742331 -0.098572 -0.276733 -0.526611 0.797729 1441742331 -0.098572 -0.276733 -0.526611 0.797729 1441742331 -0.098572 -0.276733 -0.526611 0.797729 1441742331 -0.098572 -0.276733 -0.526611 0.797729 1441742331 -0.243774 -0.281921 -0.488403 0.789063 1441742331 -0.243774 -0.281921 -0.488403 0.789063 1441742331 -0.243774 -0.281921 -0.488403 0.789063 1441742331 -0.243774 -0.281921 -0.488403 0.789063 1441742331 -0.243774 -0.281921 -0.488403 0.789063 1441742331 -0.296326 -0.270264 -0.457214 0.793823 1441742331 -0.296326 -0.270264 -0.457214 0.793823 1441742331 -0.296326 -0.270264 -0.457214 0.793823 1441742331 -0.296326 -0.270264 -0.457214 0.793823 1441742331 -0.296326 -0.270264 -0.457214 0.793823 1441742331 -0.296326 -0.270264 -0.457214 0.793823 1441742331 -0.249268 -0.254883 -0.448547 0.819580 1441742331 -0.249268 -0.254883 -0.448547 0.819580 1441742331 -0.249268 -0.254883 -0.448547 0.819580 1441742331 -0.249268 -0.254883 -0.448547 0.819580 1441742331 -0.249268 -0.254883 -0.448547 0.819580 1441742331 -0.249268 -0.254883 -0.448547 0.819580 1441742331 -0.249268 -0.254883 -0.448547 0.819580 1441742331 -0.139954 -0.240845 -0.466064 0.839722 1441742331 -0.139954 -0.240845 -0.466064 0.839722 1441742331 -0.139954 -0.240845 -0.466064 0.839722 1441742331 -0.139954 -0.240845 -0.466064 0.839722 1441742331 -0.139954 -0.240845 -0.466064 0.839722 1441742331 -0.139954 -0.240845 -0.466064 0.839722 1441742331 -0.139954 -0.240845 -0.466064 0.839722 1441742331 0.019958 -0.203125 -0.485168 0.850220 1441742331 0.019958 -0.203125 -0.485168 0.850220 1441742331 0.019958 -0.203125 -0.485168 0.850220 1441742331 0.019958 -0.203125 -0.485168 0.850220 1441742331 0.019958 -0.203125 -0.485168 0.850220 1441742331 0.196594 -0.157776 -0.542542 0.801270 1441742331 0.196594 -0.157776 -0.542542 0.801270 1441742331 0.196594 -0.157776 -0.542542 0.801270 1441742331 0.196594 -0.157776 -0.542542 0.801270 1441742331 0.196594 -0.157776 -0.542542 0.801270 1441742331 0.196594 -0.157776 -0.542542 0.801270 1441742331 0.375000 -0.084351 -0.545959 0.744385 1441742331 0.375000 -0.084351 -0.545959 0.744385 1441742332 0.375000 -0.084351 -0.545959 0.744385 1441742332 0.375000 -0.084351 -0.545959 0.744385 1441742332 0.520203 0.002991 -0.563782 0.641479 1441742332 0.520203 0.002991 -0.563782 0.641479 1441742332 0.520203 0.002991 -0.563782 0.641479 1441742332 0.520203 0.002991 -0.563782 0.641479 1441742332 0.520203 0.002991 -0.563782 0.641479 1441742332 0.520203 0.002991 -0.563782 0.641479 1441742332 0.637512 0.090759 -0.589233 0.487976 1441742332 0.637512 0.090759 -0.589233 0.487976 1441742332 0.637512 0.090759 -0.589233 0.487976 1441742332 0.637512 0.090759 -0.589233 0.487976 1441742332 0.637512 0.090759 -0.589233 0.487976 1441742332 0.637512 0.090759 -0.589233 0.487976 1441742332 0.716797 0.160217 -0.609802 0.297729 1441742332 0.716797 0.160217 -0.609802 0.297729 1441742332 0.716797 0.160217 -0.609802 0.297729 1441742332 0.716797 0.160217 -0.609802 0.297729 1441742332 0.716797 0.160217 -0.609802 0.297729 1441742332 0.746948 0.199585 -0.616638 0.148376 1441742332 0.746948 0.199585 -0.616638 0.148376 1441742332 0.746948 0.199585 -0.616638 0.148376 1441742332 0.746948 0.199585 -0.616638 0.148376 1441742332 0.746948 0.199585 -0.616638 0.148376 1441742332 0.746948 0.199585 -0.616638 0.148376 1441742332 0.746948 0.199585 -0.616638 0.148376 1441742332 0.742676 0.235779 -0.618896 0.098755 1441742332 0.742676 0.235779 -0.618896 0.098755 1441742332 0.742676 0.235779 -0.618896 0.098755 1441742332 0.742676 0.235779 -0.618896 0.098755 1441742332 0.742676 0.235779 -0.618896 0.098755 1441742332 0.742676 0.235779 -0.618896 0.098755 1441742332 0.742676 0.235779 -0.618896 0.098755 1441742332 0.741089 0.228027 -0.627625 0.069763 1441742332 0.741089 0.228027 -0.627625 0.069763 1441742332 0.741089 0.228027 -0.627625 0.069763 1441742332 0.741089 0.228027 -0.627625 0.069763 1441742332 0.741089 0.228027 -0.627625 0.069763 1441742332 0.741089 0.228027 -0.627625 0.069763 1441742332 0.743042 0.216248 -0.629517 0.069336 1441742332 0.743042 0.216248 -0.629517 0.069336 1441742332 0.743042 0.216248 -0.629517 0.069336 1441742332 0.743042 0.216248 -0.629517 0.069336 1441742332 0.743042 0.216248 -0.629517 0.069336 1441742332 0.743042 0.216248 -0.629517 0.069336 1441742332 0.740967 0.193481 -0.632202 0.117493 1441742332 0.740967 0.193481 -0.632202 0.117493 1441742332 0.740967 0.193481 -0.632202 0.117493 1441742332 0.740967 0.193481 -0.632202 0.117493 1441742332 0.740967 0.193481 -0.632202 0.117493 1441742332 0.740967 0.193481 -0.632202 0.117493 1441742332 0.733093 0.129944 -0.642395 0.181702 1441742332 0.733093 0.129944 -0.642395 0.181702 1441742332 0.733093 0.129944 -0.642395 0.181702 1441742332 0.733093 0.129944 -0.642395 0.181702 1441742332 0.733093 0.129944 -0.642395 0.181702 1441742332 0.733093 0.129944 -0.642395 0.181702 1441742332 0.706787 0.031860 -0.658325 0.256958 1441742332 0.706787 0.031860 -0.658325 0.256958 1441742332 0.706787 0.031860 -0.658325 0.256958 1441742332 0.706787 0.031860 -0.658325 0.256958 1441742332 0.706787 0.031860 -0.658325 0.256958 1441742332 0.706787 0.031860 -0.658325 0.256958 1441742332 0.645874 -0.036926 -0.664429 0.374146 1441742332 0.645874 -0.036926 -0.664429 0.374146 1441742332 0.645874 -0.036926 -0.664429 0.374146 1441742332 0.645874 -0.036926 -0.664429 0.374146 1441742332 0.645874 -0.036926 -0.664429 0.374146 1441742332 0.553650 -0.084778 -0.659729 0.501038 1441742332 0.553650 -0.084778 -0.659729 0.501038 1441742332 0.553650 -0.084778 -0.659729 0.501038 1441742332 0.553650 -0.084778 -0.659729 0.501038 1441742332 0.553650 -0.084778 -0.659729 0.501038 1441742332 0.553650 -0.084778 -0.659729 0.501038 1441742332 0.432068 -0.126831 -0.631348 0.631348 1441742332 0.432068 -0.126831 -0.631348 0.631348 1441742332 0.432068 -0.126831 -0.631348 0.631348 1441742332 0.432068 -0.126831 -0.631348 0.631348 1441742332 0.432068 -0.126831 -0.631348 0.631348 1441742332 0.283325 -0.178955 -0.594421 0.731018 1441742332 0.283325 -0.178955 -0.594421 0.731018 1441742332 0.283325 -0.178955 -0.594421 0.731018 1441742332 0.283325 -0.178955 -0.594421 0.731018 1441742332 0.283325 -0.178955 -0.594421 0.731018 1441742332 0.283325 -0.178955 -0.594421 0.731018 1441742332 0.110718 -0.226624 -0.552612 0.794312 1441742332 0.110718 -0.226624 -0.552612 0.794312 1441742332 0.110718 -0.226624 -0.552612 0.794312 1441742332 0.110718 -0.226624 -0.552612 0.794312 1441742332 0.110718 -0.226624 -0.552612 0.794312 1441742332 0.110718 -0.226624 -0.552612 0.794312 1441742332 0.110718 -0.226624 -0.552612 0.794312 1441742332 -0.063660 -0.275024 -0.516846 0.808228 1441742332 -0.063660 -0.275024 -0.516846 0.808228 1441742332 -0.063660 -0.275024 -0.516846 0.808228 1441742332 -0.063660 -0.275024 -0.516846 0.808228 1441742332 -0.063660 -0.275024 -0.516846 0.808228 1441742332 -0.063660 -0.275024 -0.516846 0.808228 1441742332 -0.063660 -0.275024 -0.516846 0.808228 1441742332 -0.208801 -0.301880 -0.496582 0.786560 1441742332 -0.208801 -0.301880 -0.496582 0.786560 1441742332 -0.208801 -0.301880 -0.496582 0.786560 1441742332 -0.208801 -0.301880 -0.496582 0.786560 1441742332 -0.208801 -0.301880 -0.496582 0.786560 1441742332 -0.208801 -0.301880 -0.496582 0.786560 1441742332 -0.281738 -0.308228 -0.487610 0.766724 1441742332 -0.281738 -0.308228 -0.487610 0.766724 1441742332 -0.281738 -0.308228 -0.487610 0.766724 1441742333 -0.281738 -0.308228 -0.487610 0.766724 1441742333 -0.281738 -0.308228 -0.487610 0.766724 1441742333 -0.281738 -0.308228 -0.487610 0.766724 1441742333 -0.272583 -0.309204 -0.480713 0.773987 1441742333 -0.272583 -0.309204 -0.480713 0.773987 1441742333 -0.272583 -0.309204 -0.480713 0.773987 1441742333 -0.272583 -0.309204 -0.480713 0.773987 1441742333 -0.272583 -0.309204 -0.480713 0.773987 1441742333 -0.272583 -0.309204 -0.480713 0.773987 1441742333 -0.272583 -0.309204 -0.480713 0.773987 1441742333 -0.190369 -0.312073 -0.476318 0.799683 1441742333 -0.190369 -0.312073 -0.476318 0.799683 1441742333 -0.190369 -0.312073 -0.476318 0.799683 1441742333 -0.190369 -0.312073 -0.476318 0.799683 1441742333 -0.190369 -0.312073 -0.476318 0.799683 1441742333 -0.067139 -0.283569 -0.483032 0.825684 1441742333 -0.067139 -0.283569 -0.483032 0.825684 1441742333 -0.067139 -0.283569 -0.483032 0.825684 1441742333 -0.067139 -0.283569 -0.483032 0.825684 1441742333 -0.067139 -0.283569 -0.483032 0.825684 1441742333 -0.067139 -0.283569 -0.483032 0.825684 1441742333 -0.067139 -0.283569 -0.483032 0.825684 1441742333 0.074158 -0.225952 -0.509521 0.826904 1441742333 0.074158 -0.225952 -0.509521 0.826904 1441742333 0.074158 -0.225952 -0.509521 0.826904 1441742333 0.074158 -0.225952 -0.509521 0.826904 1441742333 0.074158 -0.225952 -0.509521 0.826904 1441742333 0.074158 -0.225952 -0.509521 0.826904 1441742333 0.230164 -0.157532 -0.543579 0.791626 1441742333 0.230164 -0.157532 -0.543579 0.791626 1441742333 0.230164 -0.157532 -0.543579 0.791626 1441742333 0.230164 -0.157532 -0.543579 0.791626 1441742333 0.230164 -0.157532 -0.543579 0.791626 1441742333 0.230164 -0.157532 -0.543579 0.791626 1441742333 0.391296 -0.070129 -0.573792 0.716003 1441742333 0.391296 -0.070129 -0.573792 0.716003 1441742333 0.391296 -0.070129 -0.573792 0.716003 1441742333 0.391296 -0.070129 -0.573792 0.716003 1441742333 0.544189 0.025879 -0.604492 0.581177 1441742333 0.544189 0.025879 -0.604492 0.581177 1441742333 0.544189 0.025879 -0.604492 0.581177 1441742333 0.544189 0.025879 -0.604492 0.581177 1441742333 0.544189 0.025879 -0.604492 0.581177 1441742333 0.544189 0.025879 -0.604492 0.581177 1441742333 0.665894 0.112976 -0.624878 0.391541 1441742333 0.665894 0.112976 -0.624878 0.391541 1441742333 0.665894 0.112976 -0.624878 0.391541 1441742333 0.665894 0.112976 -0.624878 0.391541 1441742333 0.665894 0.112976 -0.624878 0.391541 1441742333 0.665894 0.112976 -0.624878 0.391541 1441742333 0.735107 0.180237 -0.622253 0.199707 1441742333 0.735107 0.180237 -0.622253 0.199707 1441742333 0.735107 0.180237 -0.622253 0.199707 1441742333 0.735107 0.180237 -0.622253 0.199707 1441742333 0.735107 0.180237 -0.622253 0.199707 1441742333 0.735107 0.180237 -0.622253 0.199707 1441742333 0.744568 0.239319 -0.613464 0.109314 1441742333 0.744568 0.239319 -0.613464 0.109314 1441742333 0.744568 0.239319 -0.613464 0.109314 1441742333 0.744568 0.239319 -0.613464 0.109314 1441742333 0.744568 0.239319 -0.613464 0.109314 1441742333 0.744568 0.239319 -0.613464 0.109314 1441742333 0.727783 0.266602 -0.625793 0.087097 1441742333 0.727783 0.266602 -0.625793 0.087097 1441742333 0.727783 0.266602 -0.625793 0.087097 1441742333 0.727783 0.266602 -0.625793 0.087097 1441742333 0.727783 0.266602 -0.625793 0.087097 1441742333 0.727783 0.266602 -0.625793 0.087097 1441742333 0.733215 0.254211 -0.627686 0.061340 1441742333 0.733215 0.254211 -0.627686 0.061340 1441742333 0.733215 0.254211 -0.627686 0.061340 1441742333 0.733215 0.254211 -0.627686 0.061340 1441742333 0.742615 0.240234 -0.620850 0.072693 1441742333 0.742615 0.240234 -0.620850 0.072693 1441742333 0.742615 0.240234 -0.620850 0.072693 1441742333 0.742615 0.240234 -0.620850 0.072693 1441742333 0.742615 0.240234 -0.620850 0.072693 1441742333 0.742615 0.240234 -0.620850 0.072693 1441742333 0.742615 0.240234 -0.620850 0.072693 1441742333 0.736023 0.206421 -0.630005 0.136841 1441742333 0.736023 0.206421 -0.630005 0.136841 1441742333 0.736023 0.206421 -0.630005 0.136841 1441742333 0.736023 0.206421 -0.630005 0.136841 1441742333 0.736023 0.206421 -0.630005 0.136841 1441742333 0.736023 0.206421 -0.630005 0.136841 1441742333 0.721313 0.122742 -0.648987 0.208313 1441742333 0.721313 0.122742 -0.648987 0.208313 1441742333 0.721313 0.122742 -0.648987 0.208313 1441742333 0.721313 0.122742 -0.648987 0.208313 1441742333 0.721313 0.122742 -0.648987 0.208313 1441742333 0.721313 0.122742 -0.648987 0.208313 1441742333 0.678528 0.042358 -0.660889 0.317810 1441742333 0.678528 0.042358 -0.660889 0.317810 1441742333 0.678528 0.042358 -0.660889 0.317810 1441742333 0.678528 0.042358 -0.660889 0.317810 1441742333 0.678528 0.042358 -0.660889 0.317810 1441742333 0.678528 0.042358 -0.660889 0.317810 1441742333 0.609558 -0.021545 -0.651184 0.451538 1441742333 0.609558 -0.021545 -0.651184 0.451538 1441742333 0.609558 -0.021545 -0.651184 0.451538 1441742333 0.609558 -0.021545 -0.651184 0.451538 1441742333 0.609558 -0.021545 -0.651184 0.451538 1441742333 0.609558 -0.021545 -0.651184 0.451538 1441742333 0.502380 -0.088623 -0.631042 0.584412 1441742333 0.502380 -0.088623 -0.631042 0.584412 1441742333 0.502380 -0.088623 -0.631042 0.584412 1441742333 0.502380 -0.088623 -0.631042 0.584412 1441742334 0.502380 -0.088623 -0.631042 0.584412 1441742334 0.502380 -0.088623 -0.631042 0.584412 1441742334 0.371155 -0.150452 -0.592712 0.698792 1441742334 0.371155 -0.150452 -0.592712 0.698792 1441742334 0.371155 -0.150452 -0.592712 0.698792 1441742334 0.371155 -0.150452 -0.592712 0.698792 1441742334 0.238220 -0.196106 -0.523682 0.794067 1441742334 0.238220 -0.196106 -0.523682 0.794067 1441742334 0.238220 -0.196106 -0.523682 0.794067 1441742334 0.238220 -0.196106 -0.523682 0.794067 1441742334 0.238220 -0.196106 -0.523682 0.794067 1441742334 0.238220 -0.196106 -0.523682 0.794067 1441742334 
0.678833 0.012878 -0.699463 0.223083 1441742336 0.678833 0.012878 -0.699463 0.223083 1441742336 0.678833 0.012878 -0.699463 0.223083 1441742336 0.677246 0.017456 -0.700500 0.224243 1441742336 0.677246 0.017456 -0.700500 0.224243 1441742336 0.677246 0.017456 -0.700500 0.224243 1441742336 0.677246 0.017456 -0.700500 0.224243 1441742336 0.677246 0.017456 -0.700500 0.224243 1441742336 0.677246 0.017456 -0.700500 0.224243 1441742336 0.677246 0.017456 -0.700500 0.224243 1441742336 0.675232 0.023010 -0.702393 0.223877 1441742336 0.675232 0.023010 -0.702393 0.223877 1441742336 0.675232 0.023010 -0.702393 0.223877 1441742336 0.675232 0.023010 -0.702393 0.223877 1441742336 0.675232 0.023010 -0.702393 0.223877 1441742336 0.675232 0.023010 -0.702393 0.223877 1441742336 0.672974 0.033875 -0.702087 0.230225 1441742336 0.672974 0.033875 -0.702087 0.230225 1441742336 0.672974 0.033875 -0.702087 0.230225 1441742336 0.672974 0.033875 -0.702087 0.230225 1441742336 0.672974 0.033875 -0.702087 0.230225 1441742336 0.672974 0.033875 -0.702087 0.230225 1441742336 0.670776 0.040894 -0.700928 0.238892 1441742336 0.670776 0.040894 -0.700928 0.238892 1441742336 0.670776 0.040894 -0.700928 0.238892 1441742336 0.670776 0.040894 -0.700928 0.238892 1441742336 0.670776 0.040894 -0.700928 0.238892 1441742336 0.670776 0.040894 -0.700928 0.238892 1441742336 0.670776 0.040894 -0.700928 0.238892 1441742336 0.668701 0.037354 -0.700867 0.245361 1441742336 0.668701 0.037354 -0.700867 0.245361 1441742336 0.668701 0.037354 -0.700867 0.245361 1441742336 0.668701 0.037354 -0.700867 0.245361 1441742336 0.668701 0.037354 -0.700867 0.245361 1441742336 0.668701 0.037354 -0.700867 0.245361 1441742336 0.667847 0.031799 -0.700195 0.250366 1441742336 0.667847 0.031799 -0.700195 0.250366 1441742336 0.667847 0.031799 -0.700195 0.250366 1441742336 0.667847 0.031799 -0.700195 0.250366 1441742336 0.667847 0.031799 -0.700195 0.250366 1441742336 0.667847 0.031799 -0.700195 0.250366 1441742336 0.667419 0.024780 -0.700317 0.251953 1441742336 0.667419 0.024780 -0.700317 0.251953 1441742336 0.667419 0.024780 -0.700317 0.251953 1441742336 0.667419 0.024780 -0.700317 0.251953 1441742336 0.667419 0.024780 -0.700317 0.251953 1441742336 0.667419 0.024780 -0.700317 0.251953 1441742336 0.667480 0.019409 -0.699707 0.253906 1441742336 0.667480 0.019409 -0.699707 0.253906 1441742336 0.667480 0.019409 -0.699707 0.253906 1441742336 0.667480 0.019409 -0.699707 0.253906 1441742336 0.667480 0.019409 -0.699707 0.253906 1441742336 0.666870 0.017090 -0.700012 0.254883 1441742336 0.666870 0.017090 -0.700012 0.254883 1441742336 0.666870 0.017090 -0.700012 0.254883 1441742336 0.666870 0.017090 -0.700012 0.254883 1441742336 0.666870 0.017090 -0.700012 0.254883 1441742336 0.666870 0.017090 -0.700012 0.254883 1441742336 0.667053 0.018616 -0.700562 0.252808 1441742336 0.667053 0.018616 -0.700562 0.252808 1441742336 0.667053 0.018616 -0.700562 0.252808 1441742336 0.667053 0.018616 -0.700562 0.252808 1441742336 0.667053 0.018616 -0.700562 0.252808 1441742336 0.667053 0.018616 -0.700562 0.252808 1441742336 0.668518 0.014954 -0.701843 0.245483 1441742336 0.668518 0.014954 -0.701843 0.245483 1441742336 0.668518 0.014954 -0.701843 0.245483 1441742336 0.668518 0.014954 -0.701843 0.245483 1441742336 0.668518 0.014954 -0.701843 0.245483 1441742336 0.668518 0.014954 -0.701843 0.245483 1441742336 0.669067 0.011292 -0.703247 0.240112 1441742336 0.669067 0.011292 -0.703247 0.240112 1441742336 0.669067 0.011292 -0.703247 0.240112 1441742336 0.669067 0.011292 -0.703247 0.240112 1441742336 0.669617 0.010437 -0.704163 0.235840 1441742336 0.669617 0.010437 -0.704163 0.235840 1441742336 0.669617 0.010437 -0.704163 0.235840 1441742336 0.669617 0.010437 -0.704163 0.235840 1441742336 0.669617 0.010437 -0.704163 0.235840 1441742336 0.669617 0.010437 -0.704163 0.235840 1441742336 0.669617 0.010437 -0.704163 0.235840 1441742336 0.672485 0.009338 -0.704041 0.228088 1441742337 0.672485 0.009338 -0.704041 0.228088 1441742337 0.672485 0.009338 -0.704041 0.228088 1441742337 0.672485 0.009338 -0.704041 0.228088 1441742337 0.672485 0.009338 -0.704041 0.228088 1441742337 0.672485 0.009338 -0.704041 0.228088 1441742337 0.676453 0.008850 -0.703369 0.218201 1441742337 0.676453 0.008850 -0.703369 0.218201 1441742337 0.676453 0.008850 -0.703369 0.218201 1441742337 0.676453 0.008850 -0.703369 0.218201 1441742337 0.676453 0.008850 -0.703369 0.218201 1441742337 0.676453 0.008850 -0.703369 0.218201 1441742337 0.676453 0.008850 -0.703369 0.218201 1441742337 0.680420 0.011719 -0.702576 0.208069 1441742337 0.680420 0.011719 -0.702576 0.208069 1441742337 0.680420 0.011719 -0.702576 0.208069 1441742337 0.680420 0.011719 -0.702576 0.208069 1441742337 0.680420 0.011719 -0.702576 0.208069 1441742337 0.680420 0.011719 -0.702576 0.208069 1441742337 0.685364 0.011414 -0.700439 0.198792 1441742337 0.685364 0.011414 -0.700439 0.198792 1441742337 0.685364 0.011414 -0.700439 0.198792 1441742337 0.685364 0.011414 -0.700439 0.198792 1441742337 0.685364 0.011414 -0.700439 0.198792 1441742337 0.685364 0.011414 -0.700439 0.198792 1441742337 0.687195 0.007019 -0.700867 0.191040 1441742337 0.687195 0.007019 -0.700867 0.191040 1441742337 0.687195 0.007019 -0.700867 0.191040 1441742337 0.687195 0.007019 -0.700867 0.191040 1441742337 0.687195 0.007019 -0.700867 0.191040 1441742337 0.687195 0.007019 -0.700867 0.191040 1441742337 0.685913 0.010681 -0.702576 0.189270 1441742337 0.685913 0.010681 -0.702576 0.189270 1441742337 0.685913 0.010681 -0.702576 0.189270 1441742337 0.685913 0.010681 -0.702576 0.189270 1441742337 0.685913 0.010681 -0.702576 0.189270 1441742337 0.685913 0.010681 -0.702576 0.189270 1441742337 0.684509 0.018250 -0.703369 0.190796 1441742337 0.684509 0.018250 -0.703369 0.190796 1441742337 0.684509 0.018250 -0.703369 0.190796 1441742337 0.684509 0.018250 -0.703369 0.190796 1441742337 0.684509 0.018250 -0.703369 0.190796 1441742337 0.684509 0.018250 -0.703369 0.190796 1441742337 0.684509 0.018250 -0.703369 0.190796 1441742337 0.682373 0.019226 -0.704834 0.193054 1441742337 0.682373 0.019226 -0.704834 0.193054 1441742337 0.682373 0.019226 -0.704834 0.193054 1441742337 0.682373 0.019226 -0.704834 0.193054 1441742337 0.682373 0.019226 -0.704834 0.193054 1441742337 0.678467 0.021790 -0.705566 0.203430 1441742337 0.678467 0.021790 -0.705566 0.203430 1441742337 0.678467 0.021790 -0.705566 0.203430 1441742337 0.678467 0.021790 -0.705566 0.203430 1441742337 0.678467 0.021790 -0.705566 0.203430 1441742337 0.678467 0.021790 -0.705566 0.203430 1441742337 0.678467 0.021790 -0.705566 0.203430 1441742337 0.674622 0.026062 -0.705750 0.214661 1441742337 0.674622 0.026062 -0.705750 0.214661 1441742337 0.674622 0.026062 -0.705750 0.214661 1441742337 0.674622 0.026062 -0.705750 0.214661 1441742337 0.674622 0.026062 -0.705750 0.214661 1441742337 0.674622 0.026062 -0.705750 0.214661 1441742337 0.671814 0.033691 -0.704956 0.224854 1441742337 0.671814 0.033691 -0.704956 0.224854 1441742337 0.671814 0.033691 -0.704956 0.224854 1441742337 0.671814 0.033691 -0.704956 0.224854 1441742337 0.671814 0.033691 -0.704956 0.224854 1441742337 0.671814 0.033691 -0.704956 0.224854 1441742337 0.669861 0.041199 -0.703735 0.233154 1441742337 0.669861 0.041199 -0.703735 0.233154 1441742337 0.669861 0.041199 -0.703735 0.233154 1441742337 0.669861 0.041199 -0.703735 0.233154 1441742337 0.669861 0.041199 -0.703735 0.233154 1441742337 0.669861 0.041199 -0.703735 0.233154 1441742337 0.667236 0.047424 -0.702454 0.242981 1441742337 0.667236 0.047424 -0.702454 0.242981 1441742337 0.667236 0.047424 -0.702454 0.242981 1441742337 0.667236 0.047424 -0.702454 0.242981 1441742337 0.667236 0.047424 -0.702454 0.242981 1441742337 0.667236 0.047424 -0.702454 0.242981 1441742337 0.667236 0.047424 -0.702454 0.242981 1441742337 0.664001 0.049927 -0.702209 0.252014 1441742337 0.664001 0.049927 -0.702209 0.252014 1441742337 0.664001 0.049927 -0.702209 0.252014 1441742337 0.664001 0.049927 -0.702209 0.252014 1441742337 0.664001 0.049927 -0.702209 0.252014 1441742337 0.664001 0.049927 -0.702209 0.252014 1441742337 0.660767 0.052124 -0.702698 0.258667 1441742337 0.660767 0.052124 -0.702698 0.258667 1441742337 0.660767 0.052124 -0.702698 0.258667 1441742337 0.660767 0.052124 -0.702698 0.258667 1441742337 0.660767 0.052124 -0.702698 0.258667 1441742337 0.660767 0.052124 -0.702698 0.258667 1441742337 0.661011 0.055969 -0.701355 0.260742 1441742337 0.661011 0.055969 -0.701355 0.260742 1441742337 0.661011 0.055969 -0.701355 0.260742 1441742337 0.661011 0.055969 -0.701355 0.260742 1441742337 0.661011 0.055969 -0.701355 0.260742 1441742337 0.664124 0.052124 -0.699829 0.257629 1441742337 0.664124 0.052124 -0.699829 0.257629 1441742337 0.664124 0.052124 -0.699829 0.257629 1441742337 0.664124 0.052124 -0.699829 0.257629 1441742337 0.664124 0.052124 -0.699829 0.257629 1441742337 0.664124 0.052124 -0.699829 0.257629 1441742337 0.665405 0.045776 -0.700256 0.254517 1441742337 0.665405 0.045776 -0.700256 0.254517 1441742337 0.665405 0.045776 -0.700256 0.254517 1441742337 0.665405 0.045776 -0.700256 0.254517 1441742337 0.665405 0.045776 -0.700256 0.254517 1441742337 0.665405 0.045776 -0.700256 0.254517 1441742337 0.666809 0.044006 -0.701050 0.248779 1441742337 0.666809 0.044006 -0.701050 0.248779 1441742338 0.666809 0.044006 -0.701050 0.248779 1441742338 0.666809 0.044006 -0.701050 0.248779 1441742338 0.666809 0.044006 -0.701050 0.248779 1441742338 0.668823 0.038574 -0.703247 0.237976 1441742338 0.668823 0.038574 -0.703247 0.237976 1441742338 0.668823 0.038574 -0.703247 0.237976 1441742338 0.668823 0.038574 -0.703247 0.237976 1441742338 0.668823 0.038574 -0.703247 0.237976 1441742338 0.668823 0.038574 -0.703247 0.237976 1441742338 0.670532 0.033752 -0.705139 0.228210 1441742338 0.670532 0.033752 -0.705139 0.228210 1441742338 0.670532 0.033752 -0.705139 0.228210 1441742338 0.670532 0.033752 -0.705139 0.228210 1441742338 0.670532 0.033752 -0.705139 0.228210 1441742338 0.670532 0.033752 -0.705139 0.228210 1441742338 0.672119 0.023193 -0.706848 0.219177 1441742338 0.672119 0.023193 -0.706848 0.219177 1441742338 0.672119 0.023193 -0.706848 0.219177 1441742338 0.672119 0.023193 -0.706848 0.219177 1441742338 0.672119 0.023193 -0.706848 0.219177 1441742338 0.672119 0.023193 -0.706848 0.219177 1441742338 0.672119 0.023193 -0.706848 0.219177 1441742338 0.672424 0.015747 -0.708374 0.213806 1441742338 0.672424 0.015747 -0.708374 0.213806 1441742338 0.672424 0.015747 -0.708374 0.213806 1441742338 0.672729 0.013794 -0.709961 0.207825 1441742338 0.672729 0.013794 -0.709961 0.207825 1441742338 0.672729 0.013794 -0.709961 0.207825 1441742338 0.672729 0.013794 -0.709961 0.207825 1441742338 0.672729 0.013794 -0.709961 0.207825 1441742338 0.672729 0.013794 -0.709961 0.207825 1441742338 0.674072 0.017029 -0.709106 0.206055 1441742338 0.674072 0.017029 -0.709106 0.206055 1441742338 0.674072 0.017029 -0.709106 0.206055 1441742338 0.674072 0.017029 -0.709106 0.206055 1441742338 0.674072 0.017029 -0.709106 0.206055 1441742338 0.674072 0.017029 -0.709106 0.206055 1441742338 0.674072 0.017029 -0.709106 0.206055 1441742338 0.675842 0.022827 -0.705933 0.210632 1441742338 0.675842 0.022827 -0.705933 0.210632 1441742338 0.675842 0.022827 -0.705933 0.210632 1441742338 0.675842 0.022827 -0.705933 0.210632 1441742338 0.675842 0.022827 -0.705933 0.210632 1441742338 0.677612 0.028076 -0.701538 0.218750 1441742338 0.677612 0.028076 -0.701538 0.218750 1441742338 0.677612 0.028076 -0.701538 0.218750 1441742338 0.677612 0.028076 -0.701538 0.218750 1441742338 0.677612 0.028076 -0.701538 0.218750 1441742338 0.679016 0.024414 -0.700439 0.218384 1441742338 0.679016 0.024414 -0.700439 0.218384 1441742338 0.679016 0.024414 -0.700439 0.218384 1441742338 0.679016 0.024414 -0.700439 0.218384 1441742338 0.679016 0.024414 -0.700439 0.218384 1441742338 0.679443 0.026306 -0.701050 0.214783 1441742338 0.679443 0.026306 -0.701050 0.214783 1441742338 0.679443 0.026306 -0.701050 0.214783 1441742338 0.679443 0.026306 -0.701050 0.214783 1441742338 0.679443 0.026306 -0.701050 0.214783 1441742338 0.679443 0.026306 -0.701050 0.214783 1441742338 0.680115 0.027344 -0.701843 0.209961 1441742338 0.680115 0.027344 -0.701843 0.209961 1441742338 0.680115 0.027344 -0.701843 0.209961 1441742338 0.680115 0.027344 -0.701843 0.209961 1441742338 0.680115 0.027344 -0.701843 0.209961 1441742338 0.680115 0.027344 -0.701843 0.209961 1441742338 0.678772 0.028381 -0.702698 0.211365 1441742338 0.678772 0.028381 -0.702698 0.211365 1441742338 0.678772 0.028381 -0.702698 0.211365 1441742338 0.678772 0.028381 -0.702698 0.211365 1441742338 0.678772 0.028381 -0.702698 0.211365 1441742338 0.678772 0.028381 -0.702698 0.211365 1441742338 0.676331 0.030579 -0.702148 0.220398 1441742338 0.676331 0.030579 -0.702148 0.220398 1441742338 0.676331 0.030579 -0.702148 0.220398 1441742338 0.676331 0.030579 -0.702148 0.220398 1441742338 0.676331 0.030579 -0.702148 0.220398 1441742338 0.676331 0.030579 -0.702148 0.220398 1441742338 0.674500 0.032837 -0.701111 0.228943 1441742338 0.674500 0.032837 -0.701111 0.228943 1441742338 0.674500 0.032837 -0.701111 0.228943 1441742338 0.674500 0.032837 -0.701111 0.228943 1441742338 0.674500 0.032837 -0.701111 0.228943 1441742338 0.674500 0.032837 -0.701111 0.228943 1441742338 0.674500 0.032837 -0.701111 0.228943 1441742338 0.672729 0.030579 -0.701538 0.233215 1441742338 0.672729 0.030579 -0.701538 0.233215 1441742338 0.672729 0.030579 -0.701538 0.233215 1441742338 0.672729 0.030579 -0.701538 0.233215 1441742338 0.672729 0.030579 -0.701538 0.233215 1441742338 0.670776 0.027283 -0.701782 0.238342 1441742338 0.670776 0.027283 -0.701782 0.238342 1441742338 0.670776 0.027283 -0.701782 0.238342 1441742338 0.670776 0.027283 -0.701782 0.238342 1441742338 0.670776 0.027283 -0.701782 0.238342 1441742338 0.670776 0.027283 -0.701782 0.238342 1441742338 0.669434 0.022461 -0.701599 0.243164 1441742338 0.669434 0.022461 -0.701599 0.243164 1441742338 0.669434 0.022461 -0.701599 0.243164 1441742338 0.669434 0.022461 -0.701599 0.243164 1441742338 0.669434 0.022461 -0.701599 0.243164 1441742338 0.669434 0.022461 -0.701599 0.243164 1441742338 0.670227 0.018982 -0.700134 0.245483 1441742338 0.670227 0.018982 -0.700134 0.245483 1441742338 0.670227 0.018982 -0.700134 0.245483 1441742339 0.670227 0.018982 -0.700134 0.245483 1441742339 0.670227 0.018982 -0.700134 0.245483 1441742339 0.670227 0.018982 -0.700134 0.245483 1441742339 0.670227 0.018982 -0.700134 0.245483 1441742339 0.673767 0.020935 -0.698120 0.241150 1441742339 0.673767 0.020935 -0.698120 0.241150 1441742339 0.673767 0.020935 -0.698120 0.241150 1441742339 0.673767 0.020935 -0.698120 0.241150 1441742339 0.675598 0.014221 -0.701538 0.226257 1441742339 0.675598 0.014221 -0.701538 0.226257 1441742339 0.675598 0.014221 -0.701538 0.226257 1441742339 0.675598 0.014221 -0.701538 0.226257 1441742339 0.675598 0.014221 -0.701538 0.226257 1441742339 0.675598 0.014221 -0.701538 0.226257 1441742339 0.677673 0.017151 -0.700684 0.222473 1441742339 0.677673 0.017151 -0.700684 0.222473 1441742339 0.677673 0.017151 -0.700684 0.222473 1441742339 0.677673 0.017151 -0.700684 0.222473 1441742339 0.677673 0.017151 -0.700684 0.222473 1441742339 0.680725 0.013916 -0.699402 0.217468 1441742339 0.680725 0.013916 -0.699402 0.217468 1441742339 0.680725 0.013916 -0.699402 0.217468 1441742339 0.680725 0.013916 -0.699402 0.217468 1441742339 0.680725 0.013916 -0.699402 0.217468 1441742339 0.680725 0.013916 -0.699402 0.217468 1441742339 0.679871 0.010376 -0.701477 0.213562 1441742339 0.679871 0.010376 -0.701477 0.213562 1441742339 0.679871 0.010376 -0.701477 0.213562 1441742339 0.679871 0.010376 -0.701477 0.213562 1441742339 0.679871 0.010376 -0.701477 0.213562 1441742339 0.678284 0.009155 -0.703491 0.211853 1441742339 0.678284 0.009155 -0.703491 0.211853 1441742339 0.678284 0.009155 -0.703491 0.211853 1441742339 0.677185 0.005493 -0.705566 0.208801 1441742339 0.677185 0.005493 -0.705566 0.208801 1441742339 0.677185 0.005493 -0.705566 0.208801 1441742339 0.677185 0.005493 -0.705566 0.208801 1441742339 0.677185 0.005493 -0.705566 0.208801 1441742339 0.677185 0.005493 -0.705566 0.208801 1441742339 0.675964 0.007629 -0.705994 0.211182 1441742339 0.675964 0.007629 -0.705994 0.211182 1441742339 0.675964 0.007629 -0.705994 0.211182 1441742339 0.675964 0.007629 -0.705994 0.211182 1441742339 0.675964 0.007629 -0.705994 0.211182 1441742339 0.675964 0.007629 -0.705994 0.211182 1441742339 0.674500 0.013916 -0.705017 0.218567 1441742339 0.674500 0.013916 -0.705017 0.218567 1441742339 0.674500 0.013916 -0.705017 0.218567 1441742339 0.674500 0.013916 -0.705017 0.218567 1441742339 0.674500 0.013916 -0.705017 0.218567 1441742339 0.674500 0.013916 -0.705017 0.218567 1441742339 0.672485 0.018982 -0.704224 0.226868 1441742339 0.672485 0.018982 -0.704224 0.226868 1441742339 0.672485 0.018982 -0.704224 0.226868 1441742339 0.672485 0.018982 -0.704224 0.226868 1441742339 0.672485 0.018982 -0.704224 0.226868 1441742339 0.672485 0.018982 -0.704224 0.226868 1441742339 0.672485 0.018982 -0.704224 0.226868 1441742339 0.670654 0.020813 -0.704773 0.230347 1441742339 0.670654 0.020813 -0.704773 0.230347 1441742339 0.670654 0.020813 -0.704773 0.230347 1441742339 0.670654 0.020813 -0.704773 0.230347 1441742339 0.670654 0.020813 -0.704773 0.230347 1441742339 0.670288 0.021912 -0.705566 0.228882 1441742339 0.670288 0.021912 -0.705566 0.228882 1441742339 0.670288 0.021912 -0.705566 0.228882 1441742339 0.670288 0.021912 -0.705566 0.228882 1441742339 0.671265 0.024170 -0.705872 0.224792 1441742339 0.671265 0.024170 -0.705872 0.224792 1441742339 0.671265 0.024170 -0.705872 0.224792 1441742339 0.671265 0.024170 -0.705872 0.224792 1441742339 0.671265 0.024170 -0.705872 0.224792 1441742339 0.671265 0.024170 -0.705872 0.224792 1441742339 0.674622 0.023865 -0.704285 0.219788 1441742339 0.674622 0.023865 -0.704285 0.219788 1441742339 0.674622 0.023865 -0.704285 0.219788 1441742339 0.674622 0.023865 -0.704285 0.219788 1441742339 0.674622 0.023865 -0.704285 0.219788 1441742339 0.674622 0.023865 -0.704285 0.219788 1441742339 0.676575 0.016174 -0.704956 0.212097 1441742339 0.676575 0.016174 -0.704956 0.212097 1441742339 0.676575 0.016174 -0.704956 0.212097 1441742339 0.676575 0.016174 -0.704956 0.212097 1441742339 0.676575 0.016174 -0.704956 0.212097 1441742339 0.676575 0.016174 -0.704956 0.212097 1441742339 0.675537 0.014648 -0.708923 0.202209 1441742339 0.675537 0.014648 -0.708923 0.202209 1441742339 0.675537 0.014648 -0.708923 0.202209 1441742339 0.675537 0.014648 -0.708923 0.202209 1441742339 0.675537 0.014648 -0.708923 0.202209 1441742339 0.675537 0.014648 -0.708923 0.202209 1441742339 0.675537 0.025452 -0.710999 0.193726 1441742339 0.675537 0.025452 -0.710999 0.193726 1441742339 0.675537 0.025452 -0.710999 0.193726 1441742339 0.675537 0.025452 -0.710999 0.193726 1441742339 0.677612 0.035095 -0.709534 0.190125 1441742339 0.677612 0.035095 -0.709534 0.190125 1441742339 0.677612 0.035095 -0.709534 0.190125 1441742339 0.677612 0.035095 -0.709534 0.190125 1441742340 0.677612 0.035095 -0.709534 0.190125 1441742340 0.674744 0.040039 -0.709534 0.199097 1441742340 0.674744 0.040039 -0.709534 0.199097 1441742340 0.674744 0.040039 -0.709534 0.199097 1441742340 0.674744 0.040039 -0.709534 0.199097 1441742340 0.674744 0.040039 -0.709534 0.199097 1441742340 0.674744 0.040039 -0.709534 0.199097 1441742340 0.674744 0.040039 -0.709534 0.199097 1441742340 0.669250 0.047119 -0.707947 0.220581 1441742340 0.669250 0.047119 -0.707947 0.220581 1441742340 0.669250 0.047119 -0.707947 0.220581 1441742340 0.669250 0.047119 -0.707947 0.220581 1441742340 0.669250 0.047119 -0.707947 0.220581 1441742340 0.669250 0.047119 -0.707947 0.220581 1441742340 0.664917 0.053040 -0.705261 0.240173 1441742340 0.664917 0.053040 -0.705261 0.240173 1441742340 0.664917 0.053040 -0.705261 0.240173 1441742340 0.664917 0.053040 -0.705261 0.240173 1441742340 0.664917 0.053040 -0.705261 0.240173 1441742340 0.664917 0.053040 -0.705261 0.240173 1441742340 0.662598 0.051941 -0.702759 0.253601 1441742340 0.662598 0.051941 -0.702759 0.253601 1441742340 0.662598 0.051941 -0.702759 0.253601 1441742340 0.662598 0.051941 -0.702759 0.253601 1441742340 0.662598 0.051941 -0.702759 0.253601 1441742340 0.662598 0.051941 -0.702759 0.253601 1441742340 0.660828 0.045166 -0.701233 0.263550 1441742340 0.660828 0.045166 -0.701233 0.263550 1441742340 0.660828 0.045166 -0.701233 0.263550 1441742340 0.660828 0.045166 -0.701233 0.263550 1441742340 0.660828 0.045166 -0.701233 0.263550 1441742340 0.660828 0.045166 -0.701233 0.263550 1441742340 0.660828 0.045166 -0.701233 0.263550 1441742340 0.657532 0.037903 -0.701050 0.273315 1441742340 0.657532 0.037903 -0.701050 0.273315 1441742340 0.657532 0.037903 -0.701050 0.273315 1441742340 0.657532 0.037903 -0.701050 0.273315 1441742340 0.657532 0.037903 -0.701050 0.273315 1441742340 0.657532 0.037903 -0.701050 0.273315 1441742340 0.655640 0.032654 -0.700317 0.280396 1441742340 0.655640 0.032654 -0.700317 0.280396 1441742340 0.655640 0.032654 -0.700317 0.280396 1441742340 0.655640 0.032654 -0.700317 0.280396 1441742340 0.655640 0.032654 -0.700317 0.280396 1441742340 0.655640 0.032654 -0.700317 0.280396 1441742340 0.656372 0.028992 -0.699219 0.281799 1441742340 0.656372 0.028992 -0.699219 0.281799 1441742340 0.656372 0.028992 -0.699219 0.281799 1441742340 0.656372 0.028992 -0.699219 0.281799 1441742340 0.656372 0.028992 -0.699219 0.281799 1441742340 0.656372 0.028992 -0.699219 0.281799 1441742340 0.661133 0.024597 -0.699463 0.270325 1441742340 0.661133 0.024597 -0.699463 0.270325 1441742340 0.661133 0.024597 -0.699463 0.270325 1441742340 0.661133 0.024597 -0.699463 0.270325 1441742340 0.665710 0.008240 -0.704590 0.245483 1441742340 0.665710 0.008240 -0.704590 0.245483 1441742340 0.665710 0.008240 -0.704590 0.245483 1441742340 0.665710 0.008240 -0.704590 0.245483 1441742340 0.665710 0.008240 -0.704590 0.245483 1441742340 0.669922 0.005798 -0.703430 0.237366 1441742340 0.669922 0.005798 -0.703430 0.237366 1441742340 0.669922 0.005798 -0.703430 0.237366 1441742340 0.669922 0.005798 -0.703430 0.237366 1441742340 0.669922 0.005798 -0.703430 0.237366 1441742340 0.673584 0.009460 -0.701660 0.232178 1441742340 0.673584 0.009460 -0.701660 0.232178 1441742340 0.673584 0.009460 -0.701660 0.232178 1441742340 0.673584 0.009460 -0.701660 0.232178 1441742340 0.673584 0.009460 -0.701660 0.232178 1441742340 0.673584 0.009460 -0.701660 0.232178 1441742340 0.674622 0.011963 -0.703430 0.223450 1441742340 0.674622 0.011963 -0.703430 0.223450 1441742340 0.674622 0.011963 -0.703430 0.223450 1441742340 0.674622 0.011963 -0.703430 0.223450 1441742340 0.674622 0.011963 -0.703430 0.223450 1441742340 0.675842 0.014771 -0.704651 0.215576 1441742340 0.675842 0.014771 -0.704651 0.215576 1441742340 0.675842 0.014771 -0.704651 0.215576 1441742340 0.675842 0.014771 -0.704651 0.215576 1441742340 0.675842 0.014771 -0.704651 0.215576 1441742340 0.675842 0.014771 -0.704651 0.215576 1441742340 0.676086 0.014526 -0.706726 0.207886 1441742340 0.676086 0.014526 -0.706726 0.207886 1441742340 0.676086 0.014526 -0.706726 0.207886 1441742340 0.676086 0.014526 -0.706726 0.207886 1441742340 0.676086 0.014526 -0.706726 0.207886 1441742340 0.676086 0.014526 -0.706726 0.207886 1441742340 0.676086 0.014526 -0.706726 0.207886 1441742340 0.677795 0.007813 -0.708252 0.197083 1441742340 0.677795 0.007813 -0.708252 0.197083 1441742340 0.677795 0.007813 -0.708252 0.197083 1441742340 0.677795 0.007813 -0.708252 0.197083 1441742340 0.677795 0.007813 -0.708252 0.197083 1441742340 0.677795 0.007813 -0.708252 0.197083 1441742340 0.679993 0.001526 -0.708008 0.190552 1441742340 0.679993 0.001526 -0.708008 0.190552 1441742340 0.679993 0.001526 -0.708008 0.190552 1441742340 0.679993 0.001526 -0.708008 0.190552 1441742340 0.679993 0.001526 -0.708008 0.190552 1441742340 0.679993 0.001526 -0.708008 0.190552 1441742340 0.682190 0.003113 -0.705261 0.192871 1441742340 0.682190 0.003113 -0.705261 0.192871 1441742340 0.682190 0.003113 -0.705261 0.192871 1441742340 0.682190 0.003113 -0.705261 0.192871 1441742340 0.682190 0.003113 -0.705261 0.192871 1441742340 0.682190 0.003113 -0.705261 0.192871 1441742341 0.682190 0.003113 -0.705261 0.192871 1441742341 0.684570 0.005798 -0.701294 0.198730 1441742341 0.684570 0.005798 -0.701294 0.198730 1441742341 0.684570 0.005798 -0.701294 0.198730 1441742341 0.684570 0.005798 -0.701294 0.198730 1441742341 0.684570 0.005798 -0.701294 0.198730 1441742341 0.684570 0.005798 -0.701294 0.198730 1441742341 0.684570 0.003662 -0.700745 0.200867 1441742341 0.684570 0.003662 -0.700745 0.200867 1441742341 0.684570 0.003662 -0.700745 0.200867 1441742341 0.684570 0.003662 -0.700745 0.200867 1441742341 0.684570 0.003662 -0.700745 0.200867 1441742341 0.684570 0.003662 -0.700745 0.200867 1441742341 0.685486 0.006714 -0.698914 0.203857 1441742341 0.685486 0.006714 -0.698914 0.203857 1441742341 0.685486 0.006714 -0.698914 0.203857 1441742341 0.685486 0.006714 -0.698914 0.203857 1441742341 0.685486 0.006714 -0.698914 0.203857 1441742341 0.685486 0.006714 -0.698914 0.203857 1441742341 0.685120 0.007019 -0.699524 0.203064 1441742341 0.685120 0.007019 -0.699524 0.203064 1441742341 0.685120 0.007019 -0.699524 0.203064 1441742341 0.685120 0.007019 -0.699524 0.203064 1441742341 0.685120 0.007019 -0.699524 0.203064 1441742341 0.685120 0.007019 -0.699524 0.203064 1441742341 0.685120 0.007019 -0.699524 0.203064 1441742341 0.682129 0.010376 -0.701660 0.205627 1441742341 0.682129 0.010376 -0.701660 0.205627 1441742341 0.682129 0.010376 -0.701660 0.205627 1441742341 0.682129 0.010376 -0.701660 0.205627 1441742341 0.682129 0.010376 -0.701660 0.205627 1441742341 0.682129 0.010376 -0.701660 0.205627 1441742341 0.677979 0.017883 -0.703796 0.211304 1441742341 0.677979 0.017883 -0.703796 0.211304 1441742341 0.677979 0.017883 -0.703796 0.211304 1441742341 0.677979 0.017883 -0.703796 0.211304 1441742341 0.677979 0.017883 -0.703796 0.211304 1441742341 0.677979 0.017883 -0.703796 0.211304 1441742341 0.673889 0.024658 -0.705078 0.219299 1441742341 0.673889 0.024658 -0.705078 0.219299 1441742341 0.673889 0.024658 -0.705078 0.219299 1441742341 0.673889 0.024658 -0.705078 0.219299 1441742341 0.673889 0.024658 -0.705078 0.219299 1441742341 0.673889 0.024658 -0.705078 0.219299 1441742341 0.673889 0.024658 -0.705078 0.219299 1441742341 0.669983 0.032593 -0.704590 0.231567 1441742341 0.669983 0.032593 -0.704590 0.231567 1441742341 0.669983 0.032593 -0.704590 0.231567 1441742341 0.669983 0.032593 -0.704590 0.231567 1441742341 0.669983 0.032593 -0.704590 0.231567 1441742341 0.669983 0.032593 -0.704590 0.231567 1441742341 0.666626 0.038147 -0.704041 0.241943 1441742341 0.666626 0.038147 -0.704041 0.241943 1441742341 0.666626 0.038147 -0.704041 0.241943 1441742341 0.666626 0.038147 -0.704041 0.241943 1441742341 0.666626 0.038147 -0.704041 0.241943 1441742341 0.666626 0.038147 -0.704041 0.241943 1441742341 0.663879 0.040710 -0.703796 0.249451 1441742341 0.663879 0.040710 -0.703796 0.249451 1441742341 0.663879 0.040710 -0.703796 0.249451 1441742341 0.663879 0.040710 -0.703796 0.249451 1441742341 0.663879 0.040710 -0.703796 0.249451 1441742341 0.662048 0.042603 -0.702637 0.257202 1441742341 0.662048 0.042603 -0.702637 0.257202 1441742341 0.662048 0.042603 -0.702637 0.257202 1441742341
[truncated: 159,849 more chars]
