# Supplementary material for: Quaternion-Based Gesture Recognition Using Wireless Wearable Motion Capture Sensors
Source: Sensors (Basel). 2016 Apr 28;16(5):605. doi: 10.3390/s16050605 (PMC4883296; doi:10.3390/s16050605)
Supplement: Supplementary file 1 [file sensors-16-00605-s001.zip › MultiSensorGestureData/P2/5. Block/Training16.txt]

0.800903 0.139343 -0.479736 0.330139 1441742232 0.800903 0.139343 -0.479736 0.330139 1441742232 0.800903 0.139343 -0.479736 0.330139 1441742232 0.800903 0.139343 -0.479736 0.330139 1441742232 0.800903 0.139343 -0.479736 0.330139 1441742232 0.782532 0.110474 -0.468445 0.394836 1441742232 0.782532 0.110474 -0.468445 0.394836 1441742232 0.782532 0.110474 -0.468445 0.394836 1441742232 0.782532 0.110474 -0.468445 0.394836 1441742232 0.782532 0.110474 -0.468445 0.394836 1441742232 0.782532 0.110474 -0.468445 0.394836 1441742232 0.782532 0.110474 -0.468445 0.394836 1441742232 0.761658 0.059753 -0.455566 0.456848 1441742232 0.761658 0.059753 -0.455566 0.456848 1441742232 0.761658 0.059753 -0.455566 0.456848 1441742232 0.738159 -0.011841 -0.436340 0.514343 1441742233 0.738159 -0.011841 -0.436340 0.514343 1441742233 0.738159 -0.011841 -0.436340 0.514343 1441742233 0.738159 -0.011841 -0.436340 0.514343 1441742233 0.738159 -0.011841 -0.436340 0.514343 1441742233 0.738159 -0.011841 -0.436340 0.514343 1441742233 0.708191 -0.066956 -0.419312 0.563965 1441742233 0.708191 -0.066956 -0.419312 0.563965 1441742233 0.708191 -0.066956 -0.419312 0.563965 1441742233 0.708191 -0.066956 -0.419312 0.563965 1441742233 0.708191 -0.066956 -0.419312 0.563965 1441742233 0.708191 -0.066956 -0.419312 0.563965 1441742233 0.684753 -0.094849 -0.409180 0.595581 1441742233 0.684753 -0.094849 -0.409180 0.595581 1441742233 0.684753 -0.094849 -0.409180 0.595581 1441742233 0.684753 -0.094849 -0.409180 0.595581 1441742233 0.684753 -0.094849 -0.409180 0.595581 1441742233 0.684753 -0.094849 -0.409180 0.595581 1441742233 0.684753 -0.094849 -0.409180 0.595581 1441742233 0.676575 -0.105103 -0.407410 0.604309 1441742233 0.676575 -0.105103 -0.407410 0.604309 1441742233 0.676575 -0.105103 -0.407410 0.604309 1441742233 0.676575 -0.105103 -0.407410 0.604309 1441742233 0.676575 -0.105103 -0.407410 0.604309 1441742233 0.676575 -0.105103 -0.407410 0.604309 1441742233 0.682251 -0.099243 -0.411560 0.596069 1441742233 0.682251 -0.099243 -0.411560 0.596069 1441742233 0.682251 -0.099243 -0.411560 0.596069 1441742233 0.682251 -0.099243 -0.411560 0.596069 1441742233 0.682251 -0.099243 -0.411560 0.596069 1441742233 0.682251 -0.099243 -0.411560 0.596069 1441742233 0.682251 -0.099243 -0.411560 0.596069 1441742233 0.687317 -0.089539 -0.420044 0.585754 1441742233 0.687317 -0.089539 -0.420044 0.585754 1441742233 0.687317 -0.089539 -0.420044 0.585754 1441742233 0.687317 -0.089539 -0.420044 0.585754 1441742233 0.697388 -0.068298 -0.431274 0.568298 1441742233 0.697388 -0.068298 -0.431274 0.568298 1441742233 0.697388 -0.068298 -0.431274 0.568298 1441742233 0.716370 -0.028503 -0.448608 0.533569 1441742233 0.716370 -0.028503 -0.448608 0.533569 1441742233 0.716370 -0.028503 -0.448608 0.533569 1441742233 0.716370 -0.028503 -0.448608 0.533569 1441742233 0.716370 -0.028503 -0.448608 0.533569 1441742233 0.716370 -0.028503 -0.448608 0.533569 1441742233 0.735718 0.026550 -0.467896 0.488953 1441742233 0.735718 0.026550 -0.467896 0.488953 1441742233 0.735718 0.026550 -0.467896 0.488953 1441742233 0.735718 0.026550 -0.467896 0.488953 1441742233 0.735718 0.026550 -0.467896 0.488953 1441742233 0.750183 0.074524 -0.492126 0.435303 1441742233 0.750183 0.074524 -0.492126 0.435303 1441742233 0.750183 0.074524 -0.492126 0.435303 1441742233 0.750183 0.074524 -0.492126 0.435303 1441742233 0.750183 0.074524 -0.492126 0.435303 1441742233 0.764465 0.093018 -0.524048 0.363647 1441742233 0.764465 0.093018 -0.524048 0.363647 1441742233 0.764465 0.093018 -0.524048 0.363647 1441742233 0.764465 0.093018 -0.524048 0.363647 1441742233 0.764465 0.093018 -0.524048 0.363647 1441742233 0.764465 0.093018 -0.524048 0.363647 1441742233 0.776733 0.102722 -0.547668 0.293457 1441742233 0.776733 0.102722 -0.547668 0.293457 1441742233 0.776733 0.102722 -0.547668 0.293457 1441742233 0.776733 0.102722 -0.547668 0.293457 1441742233 0.776733 0.102722 -0.547668 0.293457 1441742233 0.776733 0.102722 -0.547668 0.293457 1441742233 0.776733 0.102722 -0.547668 0.293457 1441742233 0.788330 0.117432 -0.556030 0.235718 1441742233 0.788330 0.117432 -0.556030 0.235718 1441742233 0.788330 0.117432 -0.556030 0.235718 1441742233 0.788330 0.117432 -0.556030 0.235718 1441742233 0.788330 0.117432 -0.556030 0.235718 1441742233 0.796509 0.155396 -0.552490 0.189941 1441742233 0.796509 0.155396 -0.552490 0.189941 1441742233 0.796509 0.155396 -0.552490 0.189941 1441742233 0.796509 0.155396 -0.552490 0.189941 1441742233 0.796509 0.155396 -0.552490 0.189941 1441742233 0.796509 0.155396 -0.552490 0.189941 1441742233 0.806030 0.203674 -0.540955 0.127380 1441742233 0.806030 0.203674 -0.540955 0.127380 1441742233 0.806030 0.203674 -0.540955 0.127380 1441742233 0.806030 0.203674 -0.540955 0.127380 1441742233 0.806030 0.203674 -0.540955 0.127380 1441742233 0.806030 0.203674 -0.540955 0.127380 1441742233 0.808289 0.223877 -0.539734 0.071716 1441742233 0.808289 0.223877 -0.539734 0.071716 1441742233 0.808289 0.223877 -0.539734 0.071716 1441742233 0.808289 0.223877 -0.539734 0.071716 1441742233 0.808289 0.223877 -0.539734 0.071716 1441742233 0.808289 0.223877 -0.539734 0.071716 1441742233 0.808289 0.223877 -0.539734 0.071716 1441742233 0.805725 0.234802 -0.541626 0.048523 1441742233 0.805725 0.234802 -0.541626 0.048523 1441742233 0.805725 0.234802 -0.541626 0.048523 1441742233 0.805725 0.234802 -0.541626 0.048523 1441742233 0.805725 0.234802 -0.541626 0.048523 1441742233 0.805725 0.234802 -0.541626 0.048523 1441742233 0.810059 0.229553 -0.537415 0.047241 1441742233 0.810059 0.229553 -0.537415 0.047241 1441742233 0.810059 0.229553 -0.537415 0.047241 1441742233 0.810059 0.229553 -0.537415 0.047241 1441742233 0.810059 0.229553 -0.537415 0.047241 1441742233 0.810059 0.229553 -0.537415 0.047241 1441742233 0.814209 0.210999 -0.536743 0.066162 1441742233 0.814209 0.210999 -0.536743 0.066162 1441742234 0.814209 0.210999 -0.536743 0.066162 1441742234 0.814209 0.210999 -0.536743 0.066162 1441742234 0.814209 0.210999 -0.536743 0.066162 1441742234 0.814209 0.210999 -0.536743 0.066162 1441742234 0.815063 0.190674 -0.536865 0.105225 1441742234 0.815063 0.190674 -0.536865 0.105225 1441742234 0.815063 0.190674 -0.536865 0.105225 1441742234 0.815063 0.190674 -0.536865 0.105225 1441742234 0.815063 0.190674 -0.536865 0.105225 1441742234 0.815063 0.190674 -0.536865 0.105225 1441742234 0.815063 0.190674 -0.536865 0.105225 1441742234 0.812012 0.167297 -0.538269 0.151184 1441742234 0.812012 0.167297 -0.538269 0.151184 1441742234 0.812012 0.167297 -0.538269 0.151184 1441742234 0.804749 0.142212 -0.538635 0.204895 1441742234 0.804749 0.142212 -0.538635 0.204895 1441742234 0.804749 0.142212 -0.538635 0.204895 1441742234 0.804749 0.142212 -0.538635 0.204895 1441742234 0.804749 0.142212 -0.538635 0.204895 1441742234 0.793274 0.114868 -0.534485 0.267944 1441742234 0.793274 0.114868 -0.534485 0.267944 1441742234 0.793274 0.114868 -0.534485 0.267944 1441742234 0.793274 0.114868 -0.534485 0.267944 1441742234 0.775330 0.082214 -0.519714 0.349304 1441742234 0.775330 0.082214 -0.519714 0.349304 1441742234 0.775330 0.082214 -0.519714 0.349304 1441742234 0.775330 0.082214 -0.519714 0.349304 1441742234 0.775330 0.082214 -0.519714 0.349304 1441742234 0.775330 0.082214 -0.519714 0.349304 1441742234 0.742859 0.074402 -0.489624 0.450378 1441742234 0.742859 0.074402 -0.489624 0.450378 1441742234 0.742859 0.074402 -0.489624 0.450378 1441742234 0.742859 0.074402 -0.489624 0.450378 1441742234 0.742859 0.074402 -0.489624 0.450378 1441742234 0.711060 0.039978 -0.459229 0.530945 1441742234 0.711060 0.039978 -0.459229 0.530945 1441742234 0.711060 0.039978 -0.459229 0.530945 1441742234 0.711060 0.039978 -0.459229 0.530945 1441742234 0.711060 0.039978 -0.459229 0.530945 1441742234 0.711060 0.039978 -0.459229 0.530945 1441742234 0.681519 -0.014099 -0.432251 0.590271 1441742234 0.681519 -0.014099 -0.432251 0.590271 1441742234 0.681519 -0.014099 -0.432251 0.590271 1441742234 0.681519 -0.014099 -0.432251 0.590271 1441742234 0.681519 -0.014099 -0.432251 0.590271 1441742234 0.681519 -0.014099 -0.432251 0.590271 1441742234 0.681519 -0.014099 -0.432251 0.590271 1441742234 0.654663 -0.056702 -0.417358 0.627625 1441742234 0.654663 -0.056702 -0.417358 0.627625 1441742234 0.654663 -0.056702 -0.417358 0.627625 1441742234 0.654663 -0.056702 -0.417358 0.627625 1441742234 0.654663 -0.056702 -0.417358 0.627625 1441742234 0.654663 -0.056702 -0.417358 0.627625 1441742234 0.650452 -0.062439 -0.413635 0.633911 1441742234 0.650452 -0.062439 -0.413635 0.633911 1441742234 0.650452 -0.062439 -0.413635 0.633911 1441742234 0.650452 -0.062439 -0.413635 0.633911 1441742234 0.650452 -0.062439 -0.413635 0.633911 1441742234 0.650452 -0.062439 -0.413635 0.633911 1441742234 0.659912 -0.061584 -0.413513 0.624207 1441742234 0.659912 -0.061584 -0.413513 0.624207 1441742234 0.659912 -0.061584 -0.413513 0.624207 1441742234 0.659912 -0.061584 -0.413513 0.624207 1441742234 0.659912 -0.061584 -0.413513 0.624207 1441742234 0.667603 -0.056152 -0.414063 0.616150 1441742234 0.667603 -0.056152 -0.414063 0.616150 1441742234 0.667603 -0.056152 -0.414063 0.616150 1441742234 0.667603 -0.056152 -0.414063 0.616150 1441742234 0.667603 -0.056152 -0.414063 0.616150 1441742234 0.667603 -0.056152 -0.414063 0.616150 1441742234 0.667603 -0.056152 -0.414063 0.616150 1441742234 0.673096 -0.048950 -0.417358 0.608582 1441742234 0.673096 -0.048950 -0.417358 0.608582 1441742234 0.673096 -0.048950 -0.417358 0.608582 1441742234 0.673096 -0.048950 -0.417358 0.608582 1441742234 0.673096 -0.048950 -0.417358 0.608582 1441742234 0.673096 -0.048950 -0.417358 0.608582 1441742234 0.688538 -0.023254 -0.422241 0.589111 1441742234 0.688538 -0.023254 -0.422241 0.589111 1441742234 0.688538 -0.023254 -0.422241 0.589111 1441742234 0.688538 -0.023254 -0.422241 0.589111 1441742234 0.688538 -0.023254 -0.422241 0.589111 1441742234 0.688538 -0.023254 -0.422241 0.589111 1441742234 0.712769 0.019287 -0.436768 0.548401 1441742234 0.712769 0.019287 -0.436768 0.548401 1441742234 0.712769 0.019287 -0.436768 0.548401 1441742234 0.712769 0.019287 -0.436768 0.548401 1441742234 0.712769 0.019287 -0.436768 0.548401 1441742234 0.733276 0.073914 -0.461060 0.494141 1441742234 0.733276 0.073914 -0.461060 0.494141 1441742234 0.733276 0.073914 -0.461060 0.494141 1441742234 0.733276 0.073914 -0.461060 0.494141 1441742234 0.733276 0.073914 -0.461060 0.494141 1441742234 0.754639 0.108093 -0.492554 0.419739 1441742234 0.754639 0.108093 -0.492554 0.419739 1441742234 0.754639 0.108093 -0.492554 0.419739 1441742234 0.754639 0.108093 -0.492554 0.419739 1441742234 0.754639 0.108093 -0.492554 0.419739 1441742234 0.754639 0.108093 -0.492554 0.419739 1441742234 0.775024 0.125916 -0.519470 0.337097 1441742234 0.775024 0.125916 -0.519470 0.337097 1441742234 0.775024 0.125916 -0.519470 0.337097 1441742235 0.775024 0.125916 -0.519470 0.337097 1441742235 0.775024 0.125916 -0.519470 0.337097 1441742235 0.775024 0.125916 -0.519470 0.337097 1441742235 0.793030 0.134827 -0.530518 0.267212 1441742235 0.793030 0.134827 -0.530518 0.267212 1441742235 0.793030 0.134827 -0.530518 0.267212 1441742235 0.793030 0.134827 -0.530518 0.267212 1441742235 0.793030 0.134827 -0.530518 0.267212 1441742235 0.793030 0.134827 -0.530518 0.267212 1441742235 0.801086 0.164368 -0.528687 0.227417 1441742235 0.801086 0.164368 -0.528687 0.227417 1441742235 0.801086 0.164368 -0.528687 0.227417 1441742235 0.801086 0.164368 -0.528687 0.227417 1441742235 0.801086 0.164368 -0.528687 0.227417 1441742235 0.801086 0.164368 -0.528687 0.227417 1441742235 0.797729 0.241028 -0.517395 0.194397 1441742235 0.797729 0.241028 -0.517395 0.194397 1441742235 0.797729 0.241028 -0.517395 0.194397 1441742235 0.797729 0.241028 -0.517395 0.194397 1441742235 0.797729 0.241028 -0.517395 0.194397 1441742235 0.797729 0.241028 -0.517395 0.194397 1441742235 0.803101 0.276062 -0.514954 0.116699 1441742235 0.803101 0.276062 -0.514954 0.116699 1441742235 0.803101 0.276062 -0.514954 0.116699 1441742235 0.803101 0.276062 -0.514954 0.116699 1441742235 0.803101 0.276062 -0.514954 0.116699 1441742235 0.803101 0.276062 -0.514954 0.116699 1441742235 0.803101 0.276062 -0.514954 0.116699 1441742235 0.806213 0.266357 -0.525635 0.052185 1441742235 0.806213 0.266357 -0.525635 0.052185 1441742235 0.806213 0.266357 -0.525635 0.052185 1441742235 0.806213 0.266357 -0.525635 0.052185 1441742235 0.806213 0.266357 -0.525635 0.052185 1441742235 0.806213 0.266357 -0.525635 0.052185 1441742235 0.804199 0.265930 -0.530273 0.036133 1441742235 0.804199 0.265930 -0.530273 0.036133 1441742235 0.804199 0.265930 -0.530273 0.036133 1441742235 0.804199 0.265930 -0.530273 0.036133 1441742235 0.804199 0.265930 -0.530273 0.036133 1441742235 0.804199 0.265930 -0.530273 0.036133 1441742235 0.802612 0.259277 -0.535950 0.036011 1441742235 0.802612 0.259277 -0.535950 0.036011 1441742235 0.802612 0.259277 -0.535950 0.036011 1441742235 0.802612 0.259277 -0.535950 0.036011 1441742235 0.802612 0.259277 -0.535950 0.036011 1441742235 0.802612 0.259277 -0.535950 0.036011 1441742235 0.800598 0.241150 -0.545959 0.053040 1441742235 0.800598 0.241150 -0.545959 0.053040 1441742235 0.800598 0.241150 -0.545959 0.053040 1441742235 0.800598 0.241150 -0.545959 0.053040 1441742235 0.797363 0.223877 -0.552307 0.094971 1441742235 0.797363 0.223877 -0.552307 0.094971 1441742235 0.797363 0.223877 -0.552307 0.094971 1441742235 0.797363 0.223877 -0.552307 0.094971 1441742235 0.797363 0.223877 -0.552307 0.094971 1441742235 0.797363 0.223877 -0.552307 0.094971 1441742235 0.797058 0.192200 -0.554077 0.144104 1441742235 0.797058 0.192200 -0.554077 0.144104 1441742235 0.797058 0.192200 -0.554077 0.144104 1441742235 0.797058 0.192200 -0.554077 0.144104 1441742235 0.797058 0.192200 -0.554077 0.144104 1441742235 0.797058 0.192200 -0.554077 0.144104 1441742235 0.792969 0.167725 -0.549744 0.201965 1441742235 0.792969 0.167725 -0.549744 0.201965 1441742235 0.792969 0.167725 -0.549744 0.201965 1441742235 0.792969 0.167725 -0.549744 0.201965 1441742235 0.792969 0.167725 -0.549744 0.201965 1441742235 0.791626 0.131470 -0.544128 0.244751 1441742235 0.791626 0.131470 -0.544128 0.244751 1441742235 0.791626 0.131470 -0.544128 0.244751 1441742235 0.791626 0.131470 -0.544128 0.244751 1441742235 0.783325 0.070862 -0.548157 0.284302 1441742235 0.783325 0.070862 -0.548157 0.284302 1441742235 0.783325 0.070862 -0.548157 0.284302 1441742235 0.783325 0.070862 -0.548157 0.284302 1441742235 0.783325 0.070862 -0.548157 0.284302 1441742235 0.783325 0.070862 -0.548157 0.284302 1441742235 0.767395 0.041992 -0.535522 0.350098 1441742235 0.767395 0.041992 -0.535522 0.350098 1441742235 0.767395 0.041992 -0.535522 0.350098 1441742235 0.767395 0.041992 -0.535522 0.350098 1441742235 0.767395 0.041992 -0.535522 0.350098 1441742235 0.767395 0.041992 -0.535522 0.350098 1441742235 0.743347 0.018188 -0.512695 0.429260 1441742235 0.743347 0.018188 -0.512695 0.429260 1441742235 0.743347 0.018188 -0.512695 0.429260 1441742235 0.743347 0.018188 -0.512695 0.429260 1441742235 0.743347 0.018188 -0.512695 0.429260 1441742235 0.708008 -0.004272 -0.487427 0.510986 1441742235 0.708008 -0.004272 -0.487427 0.510986 1441742235 0.708008 -0.004272 -0.487427 0.510986 1441742235 0.708008 -0.004272 -0.487427 0.510986 1441742235 0.708008 -0.004272 -0.487427 0.510986 1441742235 0.708008 -0.004272 -0.487427 0.510986 1441742235 0.708008 -0.004272 -0.487427 0.510986 1441742235 0.668457 -0.052063 -0.467834 0.575806 1441742235 0.668457 -0.052063 -0.467834 0.575806 1441742235 0.668457 -0.052063 -0.467834 0.575806 1441742235 0.668457 -0.052063 -0.467834 0.575806 1441742235 0.633850 -0.088440 -0.437317 0.631775 1441742235 0.633850 -0.088440 -0.437317 0.631775 1441742235 0.633850 -0.088440 -0.437317 0.631775 1441742236 0.633850 -0.088440 -0.437317 0.631775 1441742236 0.633850 -0.088440 -0.437317 0.631775 1441742236 0.632935 -0.094971 -0.425171 0.639954 1441742236 0.632935 -0.094971 -0.425171 0.639954 1441742236 0.661255 -0.072632 -0.412659 0.622192 1441742236 0.661255 -0.072632 -0.412659 0.622192 1441742236 0.661255 -0.072632 -0.412659 0.622192 1441742236 0.661255 -0.072632 -0.412659 0.622192 1441742236 0.661255 -0.072632 -0.412659 0.622192 1441742236 0.671997 -0.059631 -0.420349 0.606750 1441742236 0.671997 -0.059631 -0.420349 0.606750 1441742236 0.671997 -0.059631 -0.420349 0.606750 1441742236 0.671997 -0.059631 -0.420349 0.606750 1441742236 0.671997 -0.059631 -0.420349 0.606750 1441742236 0.676514 -0.052979 -0.431274 0.594543 1441742236 0.676514 -0.052979 -0.431274 0.594543 1441742236 0.676514 -0.052979 -0.431274 0.594543 1441742236 0.676514 -0.052979 -0.431274 0.594543 1441742236 0.676514 -0.052979 -0.431274 0.594543 1441742236 0.676514 -0.052979 -0.431274 0.594543 1441742236 0.687927 -0.036987 -0.441345 0.574951 1441742236 0.687927 -0.036987 -0.441345 0.574951 1441742236 0.687927 -0.036987 -0.441345 0.574951 1441742236 0.687927 -0.036987 -0.441345 0.574951 1441742236 0.687927 -0.036987 -0.441345 0.574951 1441742236 0.708069 -0.001770 -0.457886 0.537537 1441742236 0.708069 -0.001770 -0.457886 0.537537 1441742236 0.708069 -0.001770 -0.457886 0.537537 1441742236 0.708069 -0.001770 -0.457886 0.537537 1441742236 0.708069 -0.001770 -0.457886 0.537537 1441742236 0.708069 -0.001770 -0.457886 0.537537 1441742236 0.730347 0.040955 -0.477844 0.486328 1441742236 0.730347 0.040955 -0.477844 0.486328 1441742236 0.730347 0.040955 -0.477844 0.486328 1441742236 0.730347 0.040955 -0.477844 0.486328 1441742236 0.730347 0.040955 -0.477844 0.486328 1441742236 0.730347 0.040955 -0.477844 0.486328 1441742236 0.750000 0.075562 -0.506042 0.419128 1441742236 0.750000 0.075562 -0.506042 0.419128 1441742236 0.750000 0.075562 -0.506042 0.419128 1441742236 0.750000 0.075562 -0.506042 0.419128 1441742236 0.750000 0.075562 -0.506042 0.419128 1441742236 0.750000 0.075562 -0.506042 0.419128 1441742236 0.750000 0.075562 -0.506042 0.419128 1441742236 0.764099 0.081482 -0.537842 0.346680 1441742236 0.764099 0.081482 -0.537842 0.346680 1441742236 0.764099 0.081482 -0.537842 0.346680 1441742236 0.764099 0.081482 -0.537842 0.346680 1441742236 0.764099 0.081482 -0.537842 0.346680 1441742236 0.764099 0.081482 -0.537842 0.346680 1441742236 0.783997 0.073486 -0.551392 0.275452 1441742236 0.783997 0.073486 -0.551392 0.275452 1441742236 0.783997 0.073486 -0.551392 0.275452 1441742236 0.783997 0.073486 -0.551392 0.275452 1441742236 0.783997 0.073486 -0.551392 0.275452 1441742236 0.783997 0.073486 -0.551392 0.275452 1441742236 0.783997 0.073486 -0.551392 0.275452 1441742236 0.804016 0.114258 -0.535645 0.231384 1441742236 0.804016 0.114258 -0.535645 0.231384 1441742236 0.804016 0.114258 -0.535645 0.231384 1441742236 0.804016 0.114258 -0.535645 0.231384 1441742236 0.804016 0.114258 -0.535645 0.231384 1441742236 0.804016 0.114258 -0.535645 0.231384 1441742236 0.815857 0.182251 -0.525024 0.159485 1441742236 0.815857 0.182251 -0.525024 0.159485 1441742236 0.815857 0.182251 -0.525024 0.159485 1441742236 0.815857 0.182251 -0.525024 0.159485 1441742236 0.815857 0.182251 -0.525024 0.159485 1441742236 0.817383 0.219421 -0.525391 0.087402 1441742236 0.817383 0.219421 -0.525391 0.087402 1441742236 0.817383 0.219421 -0.525391 0.087402 1441742236 0.817383 0.219421 -0.525391 0.087402 1441742236 0.817383 0.219421 -0.525391 0.087402 1441742236 0.817383 0.219421 -0.525391 0.087402 1441742236 0.811462 0.243164 -0.529480 0.045593 1441742236 0.811462 0.243164 -0.529480 0.045593 1441742236 0.811462 0.243164 -0.529480 0.045593 1441742236 0.811462 0.243164 -0.529480 0.045593 1441742236 0.811462 0.243164 -0.529480 0.045593 1441742236 0.811462 0.243164 -0.529480 0.045593 1441742236 0.812805 0.235535 -0.532593 0.014221 1441742236 0.812805 0.235535 -0.532593 0.014221 1441742236 0.812805 0.235535 -0.532593 0.014221 1441742236 0.812805 0.235535 -0.532593 0.014221 1441742236 0.812805 0.235535 -0.532593 0.014221 1441742236 0.812805 0.235535 -0.532593 0.014221 1441742236 0.816650 0.214233 -0.535889 -0.000061 1441742236 0.816650 0.214233 -0.535889 -0.000061 1441742236 0.816650 0.214233 -0.535889 -0.000061 1441742236 0.816650 0.214233 -0.535889 -0.000061 1441742236 0.816650 0.214233 -0.535889 -0.000061 1441742236 0.816650 0.214233 -0.535889 -0.000061 1441742236 0.817627 0.198730 -0.540039 0.016357 1441742236 0.817627 0.198730 -0.540039 0.016357 1441742236 0.817627 0.198730 -0.540039 0.016357 1441742236 0.817627 0.198730 -0.540039 0.016357 1441742236 0.817627 0.198730 -0.540039 0.016357 1441742236 0.817627 0.198730 -0.540039 0.016357 1441742236 0.816956 0.171570 -0.547852 0.054138 1441742236 0.816956 0.171570 -0.547852 0.054138 1441742236 0.816956 0.171570 -0.547852 0.054138 1441742236 0.816956 0.171570 -0.547852 0.054138 1441742236 0.816956 0.171570 -0.547852 0.054138 1441742237 0.816956 0.171570 -0.547852 0.054138 1441742237 0.815308 0.141541 -0.552429 0.100159 1441742237 0.815308 0.141541 -0.552429 0.100159 1441742237 0.815308 0.141541 -0.552429 0.100159 1441742237 0.815308 0.141541 -0.552429 0.100159 1441742237 0.815308 0.141541 -0.552429 0.100159 1441742237 0.815308 0.141541 -0.552429 0.100159 1441742237 0.809326 0.092651 -0.558105 0.157593 1441742237 0.809326 0.092651 -0.558105 0.157593 1441742237 0.809326 0.092651 -0.558105 0.157593 1441742237 0.809326 0.092651 -0.558105 0.157593 1441742237 0.809326 0.092651 -0.558105 0.157593 1441742237 0.795410 0.043640 -0.558716 0.230774 1441742237 0.795410 0.043640 -0.558716 0.230774 1441742237 0.795410 0.043640 -0.558716 0.230774 1441742237 0.795410 0.043640 -0.558716 0.230774 1441742237 0.795410 0.043640 -0.558716 0.230774 1441742237 0.773132 0.031494 -0.543762 0.324829 1441742237 0.773132 0.031494 -0.543762 0.324829 1441742237 0.773132 0.031494 -0.543762 0.324829 1441742237 0.773132 0.031494 -0.543762 0.324829 1441742237 0.773132 0.031494 -0.543762 0.324829 1441742237 0.745117 0.039307 -0.519653 0.416138 1441742237 0.745117 0.039307 -0.519653 0.416138 1441742237 0.745117 0.039307 -0.519653 0.416138 1441742237 0.745117 0.039307 -0.519653 0.416138 1441742237 0.745117 0.039307 -0.519653 0.416138 1441742237 0.711121 0.021484 -0.500183 0.493591 1441742237 0.711121 0.021484 -0.500183 0.493591 1441742237 0.711121 0.021484 -0.500183 0.493591 1441742237 0.674072 -0.003235 -0.470642 0.569275 1441742237 0.674072 -0.003235 -0.470642 0.569275 1441742237 0.674072 -0.003235 -0.470642 0.569275 1441742237 0.674072 -0.003235 -0.470642 0.569275 1441742237 0.674072 -0.003235 -0.470642 0.569275 1441742237 0.674072 -0.003235 -0.470642 0.569275 1441742237 0.637512 -0.048035 -0.440308 0.630371 1441742237 0.637512 -0.048035 -0.440308 0.630371 1441742237 0.637512 -0.048035 -0.440308 0.630371 1441742237 0.637512 -0.048035 -0.440308 0.630371 1441742237 0.637512 -0.048035 -0.440308 0.630371 1441742237 0.637512 -0.048035 -0.440308 0.630371 1441742237 0.614685 -0.070251 -0.420776 0.663391 1441742237 0.614685 -0.070251 -0.420776 0.663391 1441742237 0.614685 -0.070251 -0.420776 0.663391 1441742237 0.614685 -0.070251 -0.420776 0.663391 1441742237 0.614685 -0.070251 -0.420776 0.663391 1441742237 0.624939 -0.080261 -0.415833 0.655762 1441742237 0.624939 -0.080261 -0.415833 0.655762 1441742237 0.624939 -0.080261 -0.415833 0.655762 1441742237 0.624939 -0.080261 -0.415833 0.655762 1441742237 0.624939 -0.080261 -0.415833 0.655762 1441742237 0.624939 -0.080261 -0.415833 0.655762 1441742237 0.624939 -0.080261 -0.415833 0.655762 1441742237 0.639709 -0.077271 -0.416565 0.641296 1441742237 0.639709 -0.077271 -0.416565 0.641296 1441742237 0.639709 -0.077271 -0.416565 0.641296 1441742237 0.639709 -0.077271 -0.416565 0.641296 1441742237 0.639709 -0.077271 -0.416565 0.641296 1441742237 0.649109 -0.070740 -0.423401 0.627991 1441742237 0.649109 -0.070740 -0.423401 0.627991 1441742237 0.649109 -0.070740 -0.423401 0.627991 1441742237 0.649109 -0.070740 -0.423401 0.627991 1441742237 0.649109 -0.070740 -0.423401 0.627991 1441742237 0.649109 -0.070740 -0.423401 0.627991 1441742237 0.660034 -0.053772 -0.433167 0.611389 1441742237 0.660034 -0.053772 -0.433167 0.611389 1441742237 0.660034 -0.053772 -0.433167 0.611389 1441742237 0.660034 -0.053772 -0.433167 0.611389 1441742237 0.660034 -0.053772 -0.433167 0.611389 1441742237 0.660034 -0.053772 -0.433167 0.611389 1441742237 0.680237 -0.016907 -0.451172 0.577393 1441742237 0.680237 -0.016907 -0.451172 0.577393 1441742237 0.680237 -0.016907 -0.451172 0.577393 1441742237 0.680237 -0.016907 -0.451172 0.577393 1441742237 0.680237 -0.016907 -0.451172 0.577393 1441742237 0.680237 -0.016907 -0.451172 0.577393 1441742237 0.706177 0.032837 -0.476929 0.522278 1441742237 0.706177 0.032837 -0.476929 0.522278 1441742237 0.706177 0.032837 -0.476929 0.522278 1441742237 0.706177 0.032837 -0.476929 0.522278 1441742237 0.706177 0.032837 -0.476929 0.522278 1441742237 0.706177 0.032837 -0.476929 0.522278 1441742237 0.728027 0.071960 -0.506470 0.456299 1441742237 0.728027 0.071960 -0.506470 0.456299 1441742237 0.728027 0.071960 -0.506470 0.456299 1441742237 0.728027 0.071960 -0.506470 0.456299 1441742237 0.728027 0.071960 -0.506470 0.456299 1441742237 0.728027 0.071960 -0.506470 0.456299 1441742237 0.751038 0.072449 -0.535828 0.378845 1441742237 0.751038 0.072449 -0.535828 0.378845 1441742237 0.751038 0.072449 -0.535828 0.378845 1441742237 0.751038 0.072449 -0.535828 0.378845 1441742237 0.751038 0.072449 -0.535828 0.378845 1441742237 0.751038 0.072449 -0.535828 0.378845 1441742237 0.765930 0.065796 -0.549744 0.326721 1441742237 0.765930 0.065796 -0.549744 0.326721 1441742237 0.765930 0.065796 -0.549744 0.326721 1441742237 0.765930 0.065796 -0.549744 0.326721 1441742237 0.765930 0.065796 -0.549744 0.326721 1441742237 0.786743 0.104980 -0.533813 0.291626 1441742238 0.786743 0.104980 -0.533813 0.291626 1441742238 0.786743 0.104980 -0.533813 0.291626 1441742238 0.786743 0.104980 -0.533813 0.291626 1441742238 0.786743 0.104980 -0.533813 0.291626 1441742238 0.786743 0.104980 -0.533813 0.291626 1441742238 0.800232 0.187622 -0.518066 0.236572 1441742238 0.800232 0.187622 -0.518066 0.236572 1441742238 0.800232 0.187622 -0.518066 0.236572 1441742238 0.800232 0.187622 -0.518066 0.236572 1441742238 0.800232 0.187622 -0.518066 0.236572 1441742238 0.800232 0.187622 -0.518066 0.236572 1441742238 0.810242 0.238098 -0.513855 0.150635 1441742238 0.810242 0.238098 -0.513855 0.150635 1441742238 0.810242 0.238098 -0.513855 0.150635 1441742238 0.810242 0.238098 -0.513855 0.150635 1441742238 0.810242 0.238098 -0.513855 0.150635 1441742238 0.810242 0.238098 -0.513855 0.150635 1441742238 0.813110 0.250671 -0.518066 0.086914 1441742238 0.813110 0.250671 -0.518066 0.086914 1441742238 0.813110 0.250671 -0.518066 0.086914 1441742238 0.813110 0.250671 -0.518066 0.086914 1441742238 0.813110 0.250671 -0.518066 0.086914 1441742238 0.813110 0.250671 -0.518066 0.086914 1441742238 0.813110 0.250671 -0.518066 0.086914 1441742238 0.821960 0.243103 -0.513611 0.037415 1441742238 0.821960 0.243103 -0.513611 0.037415 1441742238 0.821960 0.243103 -0.513611 0.037415 1441742238 0.821960 0.243103 -0.513611 0.037415 1441742238 0.821960 0.243103 -0.513611 0.037415 1441742238 
0.786865 0.081055 -0.608521 0.062683 1441742242 0.786865 0.081055 -0.608521 0.062683 1441742242 0.786865 0.081055 -0.608521 0.062683 1441742242 0.786865 0.081055 -0.608521 0.062683 1441742242 0.786865 0.081055 -0.608521 0.062683 1441742242 0.786011 0.087830 -0.607788 0.071411 1441742242 0.786011 0.087830 -0.607788 0.071411 1441742242 0.786011 0.087830 -0.607788 0.071411 1441742242 0.786011 0.087830 -0.607788 0.071411 1441742242 0.786011 0.087830 -0.607788 0.071411 1441742242 0.786011 0.087830 -0.607788 0.071411 1441742242 0.786011 0.087830 -0.607788 0.071411 1441742242 0.784851 0.096985 -0.606567 0.081665 1441742242 0.784851 0.096985 -0.606567 0.081665 1441742242 0.784851 0.096985 -0.606567 0.081665 1441742242 0.784851 0.096985 -0.606567 0.081665 1441742242 0.784851 0.096985 -0.606567 0.081665 1441742242 0.784851 0.096985 -0.606567 0.081665 1441742242 0.784058 0.104004 -0.605103 0.090637 1441742242 0.784058 0.104004 -0.605103 0.090637 1441742242 0.784058 0.104004 -0.605103 0.090637 1441742242 0.783691 0.108765 -0.603760 0.097229 1441742242 0.783691 0.108765 -0.603760 0.097229 1441742242 0.783691 0.108765 -0.603760 0.097229 1441742242 0.783691 0.108765 -0.603760 0.097229 1441742242 0.783691 0.108765 -0.603760 0.097229 1441742242 0.783691 0.108765 -0.603760 0.097229 1441742242 0.783813 0.109192 -0.603271 0.098511 1441742242 0.783813 0.109192 -0.603271 0.098511 1441742242 0.783813 0.109192 -0.603271 0.098511 1441742242 0.783813 0.109192 -0.603271 0.098511 1441742242 0.783813 0.109192 -0.603271 0.098511 1441742243 0.783813 0.109192 -0.603271 0.098511 1441742243 0.783997 0.107788 -0.603455 0.097656 1441742243 0.783997 0.107788 -0.603455 0.097656 1441742243 0.783997 0.107788 -0.603455 0.097656 1441742243 0.783997 0.107788 -0.603455 0.097656 1441742243 0.783997 0.107788 -0.603455 0.097656 1441742243 0.784302 0.108093 -0.603088 0.097107 1441742243 0.784302 0.108093 -0.603088 0.097107 1441742243 0.784302 0.108093 -0.603088 0.097107 1441742243 0.784302 0.108093 -0.603088 0.097107 1441742243 0.784302 0.108093 -0.603088 0.097107 1441742243 0.784302 0.108093 -0.603088 0.097107 1441742243 0.784973 0.108887 -0.602600 0.094116 1441742243 0.784973 0.108887 -0.602600 0.094116 1441742243 0.784973 0.108887 -0.602600 0.094116 1441742243 0.784973 0.108887 -0.602600 0.094116 1441742243 0.784973 0.108887 -0.602600 0.094116 1441742243 0.784973 0.108887 -0.602600 0.094116 1441742243 0.785095 0.109375 -0.602600 0.092407 1441742243 0.785095 0.109375 -0.602600 0.092407 1441742243 0.785095 0.109375 -0.602600 0.092407 1441742243 0.785095 0.109375 -0.602600 0.092407 1441742243 0.785095 0.109375 -0.602600 0.092407 1441742243 0.785095 0.109375 -0.602600 0.092407 1441742243 0.785400 0.109009 -0.602295 0.092041 1441742243 0.785400 0.109009 -0.602295 0.092041 1441742243 0.785400 0.109009 -0.602295 0.092041 1441742243 0.785400 0.109009 -0.602295 0.092041 1441742243 0.785400 0.109009 -0.602295 0.092041 1441742243 0.785400 0.109009 -0.602295 0.092041 1441742243 0.785522 0.105530 -0.602722 0.092468 1441742243 0.785522 0.105530 -0.602722 0.092468 1441742243 0.785522 0.105530 -0.602722 0.092468 1441742243 0.785522 0.105530 -0.602722 0.092468 1441742243 0.785522 0.105530 -0.602722 0.092468 1441742243 0.785522 0.105530 -0.602722 0.092468 1441742243 0.784912 0.103760 -0.603516 0.094421 1441742243 0.784912 0.103760 -0.603516 0.094421 1441742243 0.784912 0.103760 -0.603516 0.094421 1441742243 0.784912 0.103760 -0.603516 0.094421 1441742243 0.784912 0.103760 -0.603516 0.094421 1441742243 0.784424 0.102966 -0.604370 0.093750 1441742243 0.784424 0.102966 -0.604370 0.093750 1441742243 0.784424 0.102966 -0.604370 0.093750 1441742243 0.784424 0.102966 -0.604370 0.093750 1441742243 0.783569 0.104187 -0.605286 0.093567 1441742243 0.783569 0.104187 -0.605286 0.093567 1441742243 0.783569 0.104187 -0.605286 0.093567 1441742243 0.783569 0.104187 -0.605286 0.093567 1441742243 0.783569 0.104187 -0.605286 0.093567 1441742243 0.783569 0.104187 -0.605286 0.093567 1441742243 0.783264 0.105164 -0.605591 0.093201 1441742243 0.783264 0.105164 -0.605591 0.093201 1441742243 0.783264 0.105164 -0.605591 0.093201 1441742243 0.783264 0.105164 -0.605591 0.093201 1441742243 0.783264 0.105164 -0.605591 0.093201 1441742243 0.783203 0.102844 -0.606445 0.090515 1441742243 0.783203 0.102844 -0.606445 0.090515 1441742243 0.783203 0.102844 -0.606445 0.090515 1441742243 0.783203 0.102844 -0.606445 0.090515 1441742243 0.783203 0.102844 -0.606445 0.090515 1441742243 0.783447 0.099609 -0.607117 0.087402 1441742243 0.783447 0.099609 -0.607117 0.087402 1441742243 0.783447 0.099609 -0.607117 0.087402 1441742243 0.783447 0.099609 -0.607117 0.087402 1441742243 0.783691 0.097595 -0.608276 0.079285 1441742243 0.783691 0.097595 -0.608276 0.079285 1441742243 0.783691 0.097595 -0.608276 0.079285 1441742243 0.783691 0.097595 -0.608276 0.079285 1441742243 0.783691 0.097595 -0.608276 0.079285 1441742243 0.783691 0.097595 -0.608276 0.079285 1441742243 0.783691 0.095764 -0.609863 0.067993 1441742243 0.783691 0.095764 -0.609863 0.067993 1441742243 0.783691 0.095764 -0.609863 0.067993 1441742243 0.783691 0.095764 -0.609863 0.067993 1441742243 0.783691 0.095764 -0.609863 0.067993 1441742243 0.783691 0.095764 -0.609863 0.067993 1441742243 0.783752 0.100952 -0.609253 0.066162 1441742243 0.783752 0.100952 -0.609253 0.066162 1441742243 0.783752 0.100952 -0.609253 0.066162 1441742243 0.783752 0.100952 -0.609253 0.066162 1441742243 0.783752 0.100952 -0.609253 0.066162 1441742243 0.784058 0.102844 -0.608643 0.064819 1441742243 0.784058 0.102844 -0.608643 0.064819 1441742243 0.784058 0.102844 -0.608643 0.064819 1441742243 0.784058 0.102844 -0.608643 0.064819 1441742243 0.784058 0.102844 -0.608643 0.064819 1441742243 0.784058 0.102844 -0.608643 0.064819 1441742243 0.784180 0.100891 -0.609009 0.063171 1441742243 0.784180 0.100891 -0.609009 0.063171 1441742243 0.784180 0.100891 -0.609009 0.063171 1441742243 0.784180 0.100891 -0.609009 0.063171 1441742243 0.784180 0.100891 -0.609009 0.063171 1441742243 0.784180 0.100891 -0.609009 0.063171 1441742243 0.784302 0.095947 -0.609802 0.061462 1441742243 0.784302 0.095947 -0.609802 0.061462 1441742243 0.784302 0.095947 -0.609802 0.061462 1441742243 0.784302 0.095947 -0.609802 0.061462 1441742243 0.784302 0.095947 -0.609802 0.061462 1441742243 0.784302 0.095947 -0.609802 0.061462 1441742244 0.784668 0.093445 -0.609497 0.062988 1441742244 0.784668 0.093445 -0.609497 0.062988 1441742244 0.784668 0.093445 -0.609497 0.062988 1441742244 0.784668 0.093445 -0.609497 0.062988 1441742244 0.784668 0.093445 -0.609497 0.062988 1441742244 0.784668 0.093445 -0.609497 0.062988 1441742244 0.784912 0.093384 -0.609009 0.065430 1441742244 0.784912 0.093384 -0.609009 0.065430 1441742244 0.784912 0.093384 -0.609009 0.065430 1441742244 0.784912 0.093384 -0.609009 0.065430 1441742244 0.784912 0.093384 -0.609009 0.065430 1441742244 0.784607 0.093018 -0.609192 0.068481 1441742244 0.784119 0.091064 -0.609680 0.071228 1441742244 0.784119 0.091064 -0.609680 0.071228 1441742244 0.784119 0.091064 -0.609680 0.071228 1441742244 0.784119 0.091064 -0.609680 0.071228 1441742244 0.784119 0.091064 -0.609680 0.071228 1441742244 0.784058 0.090332 -0.609497 0.074646 1441742244 0.784058 0.090332 -0.609497 0.074646 1441742244 0.784058 0.090332 -0.609497 0.074646 1441742244 0.784058 0.090332 -0.609497 0.074646 1441742244 0.784058 0.090332 -0.609497 0.074646 1441742244 0.784119 0.090942 -0.609070 0.077209 1441742244 0.784119 0.090942 -0.609070 0.077209 1441742244 0.784119 0.090942 -0.609070 0.077209 1441742244 0.784119 0.090942 -0.609070 0.077209 1441742244 0.784119 0.090942 -0.609070 0.077209 1441742244 0.783813 0.092224 -0.609192 0.077332 1441742244 0.783813 0.092224 -0.609192 0.077332 1441742244 0.783813 0.092224 -0.609192 0.077332 1441742244 0.783813 0.092224 -0.609192 0.077332 1441742244 0.783813 0.092224 -0.609192 0.077332 1441742244 0.783813 0.092224 -0.609192 0.077332 1441742244 0.783813 0.091125 -0.609802 0.073669 1441742244 0.783813 0.091125 -0.609802 0.073669 1441742244 0.783813 0.091125 -0.609802 0.073669 1441742244 0.783813 0.091125 -0.609802 0.073669 1441742244 0.783813 0.091125 -0.609802 0.073669 1441742244 0.784180 0.089722 -0.609924 0.070557 1441742244 0.784180 0.089722 -0.609924 0.070557 1441742244 0.784180 0.089722 -0.609924 0.070557 1441742244 0.784180 0.089722 -0.609924 0.070557 1441742244 0.784180 0.089722 -0.609924 0.070557 1441742244 0.784790 0.089050 -0.609314 0.069458 1441742244 0.784790 0.089050 -0.609314 0.069458 1441742244 0.784790 0.089050 -0.609314 0.069458 1441742244 0.784790 0.089050 -0.609314 0.069458 1441742244 0.784790 0.089050 -0.609314 0.069458 1441742244 0.784790 0.089050 -0.609314 0.069458 1441742244 0.785583 0.085510 -0.609070 0.067627 1441742244 0.785583 0.085510 -0.609070 0.067627 1441742244 0.785583 0.085510 -0.609070 0.067627 1441742244 0.785583 0.085510 -0.609070 0.067627 1441742244 0.785583 0.085510 -0.609070 0.067627 1441742244 0.785583 0.085510 -0.609070 0.067627 1441742244 0.786621 0.082336 -0.608459 0.064575 1441742244 0.786621 0.082336 -0.608459 0.064575 1441742244 0.786621 0.082336 -0.608459 0.064575 1441742244 0.786621 0.082336 -0.608459 0.064575 1441742244 0.786621 0.082336 -0.608459 0.064575 1441742244 0.786621 0.082336 -0.608459 0.064575 1441742244 0.787048 0.082764 -0.607788 0.065735 1441742244 0.787048 0.082764 -0.607788 0.065735 1441742244 0.787048 0.082764 -0.607788 0.065735 1441742244 0.787048 0.082764 -0.607788 0.065735 1441742244 0.787048 0.082764 -0.607788 0.065735 1441742244 0.787048 0.082764 -0.607788 0.065735 1441742244 0.786987 0.084778 -0.607117 0.069702 1441742244 0.786987 0.084778 -0.607117 0.069702 1441742244 0.786987 0.084778 -0.607117 0.069702 1441742244 0.786987 0.084778 -0.607117 0.069702 1441742244 0.786987 0.084778 -0.607117 0.069702 1441742244 0.786438 0.083862 -0.607727 0.071228 1441742244 0.786438 0.083862 -0.607727 0.071228 1441742244 0.786438 0.083862 -0.607727 0.071228 1441742244 0.786438 0.083862 -0.607727 0.071228 1441742244 0.786438 0.083862 -0.607727 0.071228 1441742244 0.786438 0.083862 -0.607727 0.071228 1441742244 0.785645 0.082764 -0.608826 0.072021 1441742244 0.785645 0.082764 -0.608826 0.072021 1441742244 0.785645 0.082764 -0.608826 0.072021 1441742244 0.785645 0.082764 -0.608826 0.072021 1441742244 0.785645 0.082764 -0.608826 0.072021 1441742244 0.785217 0.081665 -0.609802 0.070129 1441742244 0.785217 0.081665 -0.609802 0.070129 1441742244 0.785217 0.081665 -0.609802 0.070129 1441742244 0.785217 0.081665 -0.609802 0.070129 1441742244 0.785217 0.081665 -0.609802 0.070129 1441742244 0.785217 0.081665 -0.609802 0.070129 1441742244 0.785217 0.081665 -0.609802 0.070129 1441742244 0.784729 0.080750 -0.610779 0.067810 1441742244 0.784729 0.080750 -0.610779 0.067810 1441742244 0.784729 0.080750 -0.610779 0.067810 1441742244 0.784729 0.080750 -0.610779 0.067810 1441742244 0.784485 0.079285 -0.611755 0.063354 1441742245 0.784485 0.079285 -0.611755 0.063354 1441742245 0.784485 0.079285 -0.611755 0.063354 1441742245 0.784485 0.079285 -0.611755 0.063354 1441742245 0.784485 0.079285 -0.611755 0.063354 1441742245 0.784485 0.079285 -0.611755 0.063354 1441742245 0.784485 0.077576 -0.612427 0.059082 1441742245 0.784485 0.077576 -0.612427 0.059082 1441742245 0.784485 0.077576 -0.612427 0.059082 1441742245 0.784485 0.077576 -0.612427 0.059082 1441742245 0.784485 0.077576 -0.612427 0.059082 1441742245 0.784973 0.075500 -0.612732 0.051880 1441742245 0.784973 0.075500 -0.612732 0.051880 1441742245 0.784973 0.075500 -0.612732 0.051880 1441742245 0.784973 0.075500 -0.612732 0.051880 1441742245 0.784973 0.075500 -0.612732 0.051880 1441742245 0.784973 0.075500 -0.612732 0.051880 1441742245 0.785522 0.071045 -0.613525 0.038696 1441742245 0.785522 0.071045 -0.613525 0.038696 1441742245 0.785522 0.071045 -0.613525 0.038696 1441742245 0.785522 0.071045 -0.613525 0.038696 1441742245 0.785522 0.071045 -0.613525 0.038696 1441742245 0.784302 0.070679 -0.615112 0.038086 1441742245 0.784302 0.070679 -0.615112 0.038086 1441742245 0.784302 0.070679 -0.615112 0.038086 1441742245 0.784302 0.070679 -0.615112 0.038086 1441742245 0.784302 0.070679 -0.615112 0.038086 1441742245 0.784973 0.080566 -0.612732 0.042664 1441742245 0.784973 0.080566 -0.612732 0.042664 1441742245 0.784973 0.080566 -0.612732 0.042664 1441742245 0.784973 0.080566 -0.612732 0.042664 1441742245 0.784973 0.080566 -0.612732 0.042664 1441742245 0.784973 0.080566 -0.612732 0.042664 1441742245 0.784729 0.082153 -0.612671 0.044861 1441742245 0.784729 0.082153 -0.612671 0.044861 1441742245 0.784729 0.082153 -0.612671 0.044861 1441742245 0.784729 0.082153 -0.612671 0.044861 1441742245 0.784180 0.082581 -0.613342 0.044983 1441742245 0.784180 0.082581 -0.613342 0.044983 1441742245 0.784180 0.082581 -0.613342 0.044983 1441742245 0.784180 0.082581 -0.613342 0.044983 1441742245 0.784180 0.082581 -0.613342 0.044983 1441742245 0.784180 0.082581 -0.613342 0.044983 1441742245 0.784180 0.082581 -0.613342 0.044983 1441742245 0.784119 0.081177 -0.613342 0.048523 1441742245 0.784119 0.081177 -0.613342 0.048523 1441742245 0.784119 0.081177 -0.613342 0.048523 1441742245 0.784119 0.081177 -0.613342 0.048523 1441742245 0.784119 0.081177 -0.613342 0.048523 1441742245 0.784119 0.081177 -0.613342 0.048523 1441742245 0.784119 0.081177 -0.613342 0.048523 1441742245 0.784973 0.081116 -0.612000 0.052002 1441742245 0.784973 0.081116 -0.612000 0.052002 1441742245 0.784973 0.081116 -0.612000 0.052002 1441742245 0.784973 0.081116 -0.612000 0.052002 1441742245 0.784973 0.081116 -0.612000 0.052002 1441742245 0.784973 0.081116 -0.612000 0.052002 1441742245 0.785217 0.080750 -0.611450 0.055237 1441742245 0.785217 0.080750 -0.611450 0.055237 1441742245 0.785217 0.080750 -0.611450 0.055237 1441742245 0.785217 0.080750 -0.611450 0.055237 1441742245 0.785217 0.080750 -0.611450 0.055237 1441742245 0.784790 0.080872 -0.611450 0.060120 1441742245 0.784790 0.080872 -0.611450 0.060120 1441742245 0.784790 0.080872 -0.611450 0.060120 1441742245 0.784790 0.080872 -0.611450 0.060120 1441742245 0.784790 0.080872 -0.611450 0.060120 1441742245 0.784790 0.080872 -0.611450 0.060120 1441742245 0.784851 0.080750 -0.610962 0.064941 1441742245 0.784851 0.080750 -0.610962 0.064941 1441742245 0.784851 0.080750 -0.610962 0.064941 1441742245 0.784851 0.080750 -0.610962 0.064941 1441742245 0.784851 0.080750 -0.610962 0.064941 1441742245 0.784851 0.080750 -0.610962 0.064941 1441742245 0.784851 0.080750 -0.610962 0.064941 1441742245 0.785217 0.083191 -0.609497 0.070496 1441742245 0.785217 0.083191 -0.609497 0.070496 1441742245 0.785217 0.083191 -0.609497 0.070496 1441742245 0.785217 0.083191 -0.609497 0.070496 1441742245 0.785217 0.083191 -0.609497 0.070496 1441742245 0.785217 0.083191 -0.609497 0.070496 1441742245 0.785583 0.085999 -0.608215 0.073853 1441742245 0.785583 0.085999 -0.608215 0.073853 1441742245 0.785583 0.085999 -0.608215 0.073853 1441742245 0.785583 0.085999 -0.608215 0.073853 1441742245 0.785583 0.085999 -0.608215 0.073853 1441742245 0.785583 0.085999 -0.608215 0.073853 1441742245 0.786255 0.087158 -0.607178 0.074036 1441742245 0.786255 0.087158 -0.607178 0.074036 1441742245 0.786255 0.087158 -0.607178 0.074036 1441742245 0.786255 0.087158 -0.607178 0.074036 1441742245 0.786255 0.087158 -0.607178 0.074036 1441742245 0.786255 0.087158 -0.607178 0.074036 1441742245 0.786255 0.087158 -0.607178 0.074036 1441742245 0.786377 0.086975 -0.607117 0.073608 1441742245 0.786377 0.086975 -0.607117 0.073608 1441742245 0.786377 0.086975 -0.607117 0.073608 1441742245 0.786499 0.087585 -0.607056 0.072571 1441742245 0.786499 0.087585 -0.607056 0.072571 1441742245 0.786499 0.087585 -0.607056 0.072571 1441742245 0.786499 0.087585 -0.607056 0.072571 1441742245 0.786499 0.087585 -0.607056 0.072571 1441742245 0.786499 0.087585 -0.607056 0.072571 1441742245 0.786499 0.087585 -0.607056 0.072571 1441742245 0.786804 0.084534 -0.607483 0.068909 1441742246 0.786804 0.084534 -0.607483 0.068909 1441742246 0.786804 0.084534 -0.607483 0.068909 1441742246 0.786804 0.084534 -0.607483 0.068909 1441742246 0.786804 0.084534 -0.607483 0.068909 1441742246 0.787354 0.083008 -0.607239 0.066589 1441742246 0.787354 0.083008 -0.607239 0.066589 1441742246 0.787354 0.083008 -0.607239 0.066589 1441742246 0.787354 0.083008 -0.607239 0.066589 1441742246 0.787354 0.083008 -0.607239 0.066589 1441742246 0.788208 0.084717 -0.605774 0.067383 1441742246 0.788208 0.084717 -0.605774 0.067383 1441742246 0.788208 0.084717 -0.605774 0.067383 1441742246 0.788208 0.084717 -0.605774 0.067383 1441742246 0.788208 0.084717 -0.605774 0.067383 1441742246 0.788208 0.084717 -0.605774 0.067383 1441742246 0.788757 0.084412 -0.605042 0.068115 1441742246 0.788757 0.084412 -0.605042 0.068115 1441742246 0.788757 0.084412 -0.605042 0.068115 1441742246 0.788757 0.084412 -0.605042 0.068115 1441742246 0.788757 0.084412 -0.605042 0.068115 1441742246 0.788757 0.084412 -0.605042 0.068115 1441742246 0.788757 0.084412 -0.605042 0.068115 1441742246 0.788818 0.082336 -0.605164 0.068420 1441742246 0.788818 0.082336 -0.605164 0.068420 1441742246 0.788818 0.082336 -0.605164 0.068420 1441742246 0.788818 0.082336 -0.605164 0.068420 1441742246 0.788818 0.082336 -0.605164 0.068420 1441742246 0.788818 0.082336 -0.605164 0.068420 1441742246 0.788452 0.081604 -0.605713 0.069214 1441742246 0.788452 0.081604 -0.605713 0.069214 1441742246 0.788452 0.081604 -0.605713 0.069214 1441742246 0.788452 0.081604 -0.605713 0.069214 1441742246 0.788452 0.081604 -0.605713 0.069214 1441742246 0.788452 0.081604 -0.605713 0.069214 1441742246 0.788086 0.080383 -0.606384 0.068726 1441742246 0.788086 0.080383 -0.606384 0.068726 1441742246 0.788086 0.080383 -0.606384 0.068726 1441742246 0.788086 0.080383 -0.606384 0.068726 1441742246 0.788086 0.080383 -0.606384 0.068726 1441742246 0.788086 0.080383 -0.606384 0.068726 1441742246 0.788086 0.080383 -0.606384 0.068726 1441742246 0.787720 0.080322 -0.606934 0.068481 1441742246 0.787720 0.080322 -0.606934 0.068481 1441742246 0.787720 0.080322 -0.606934 0.068481 1441742246 0.787720 0.080322 -0.606934 0.068481 1441742246 0.787720 0.080322 -0.606934 0.068481 1441742246 0.787720 0.080322 -0.606934 0.068481 1441742246 0.787537 0.081177 -0.607056 0.068176 1441742246 0.787537 0.081177 -0.607056 0.068176 1441742246 0.787537 0.081177 -0.607056 0.068176 1441742246 0.787537 0.081177 -0.607056 0.068176 1441742246 0.787537 0.081177 -0.607056 0.068176 1441742246 0.787903 0.081787 -0.606506 0.067871 1441742246 0.787903 0.081787 -0.606506 0.067871 1441742246 0.787903 0.081787 -0.606506 0.067871 1441742246 0.787903 0.081787 -0.606506 0.067871 1441742246 0.787903 0.081787 -0.606506 0.067871 1441742246 0.787903 0.081787 -0.606506 0.067871 1441742246 0.789063 0.081238 -0.605164 0.067322 1441742246 0.789063 0.081238 -0.605164 0.067322 1441742246 0.789063 0.081238 -0.605164 0.067322 1441742246 0.789063 0.081238 -0.605164 0.067322 1441742246 0.789063 0.081238 -0.605164 0.067322 1441742246 0.790649 0.073853 -0.605286 0.055359 1441742246 0.790649 0.073853 -0.605286 0.055359 1441742246 0.790649 0.073853 -0.605286 0.055359 1441742246 0.790649 0.073853 -0.605286 0.055359 1441742246 0.790649 0.073853 -0.605286 0.055359 1441742246 0.790649 0.073853 -0.605286 0.055359 1441742246 0.792419 0.063538 -0.604919 0.045898 1441742246 0.792419 0.063538 -0.604919 0.045898 1441742246 0.792419 0.063538 -0.604919 0.045898 1441742246 0.792419 0.063538 -0.604919 0.045898 1441742246 0.792419 0.063538 -0.604919 0.045898 1441742246 0.792419 0.063538 -0.604919 0.045898 1441742246 0.792603 0.071228 -0.603394 0.051270 1441742246 0.792603 0.071228 -0.603394 0.051270 1441742246 0.792603 0.071228 -0.603394 0.051270 1441742246 0.792603 0.071228 -0.603394 0.051270 1441742246 0.792603 0.071228 -0.603394 0.051270 1441742246 0.791565 0.086975 -0.601746 0.061401 1441742246 0.791565 0.086975 -0.601746 0.061401 1441742246 0.791565 0.086975 -0.601746 0.061401 1441742246 0.791565 0.086975 -0.601746 0.061401 1441742246 0.791565 0.086975 -0.601746 0.061401 1441742246 0.791565 0.086975 -0.601746 0.061401 1441742246 0.789490 0.094543 -0.602722 0.066895 1441742246 0.789490 0.094543 -0.602722 0.066895 1441742246 0.789490 0.094543 -0.602722 0.066895 1441742246 0.789490 0.094543 -0.602722 0.066895 1441742246 0.789490 0.094543 -0.602722 0.066895 1441742246 0.789490 0.094543 -0.602722 0.066895 1441742246 0.789490 0.094543 -0.602722 0.066895 1441742246 0.787354 0.097961 -0.604614 0.069885 1441742246 0.787354 0.097961 -0.604614 0.069885 1441742246 0.787354 0.097961 -0.604614 0.069885 1441742246 0.787354 0.097961 -0.604614 0.069885 1441742246 0.787354 0.097961 -0.604614 0.069885 1441742246 0.786011 0.099243 -0.605164 0.077942 1441742246 0.786011 0.099243 -0.605164 0.077942 1441742246 0.786011 0.099243 -0.605164 0.077942 1441742246 0.786011 0.099243 -0.605164 0.077942 1441742246 0.786011 0.099243 -0.605164 0.077942 1441742246 0.786011 0.099243 -0.605164 0.077942 1441742246 0.786011 0.099243 -0.605164 0.077942 1441742246 0.785950 0.101318 -0.603882 0.085510 1441742246 0.785950 0.101318 -0.603882 0.085510 1441742246 0.785950 0.101318 -0.603882 0.085510 1441742247 0.785950 0.101318 -0.603882 0.085510 1441742247 0.785950 0.101318 -0.603882 0.085510 1441742247 0.785950 0.101318 -0.603882 0.085510 1441742247 0.786072 0.100830 -0.603210 0.089783 1441742247 0.786072 0.100830 -0.603210 0.089783 1441742247 0.786072 0.100830 -0.603210 0.089783 1441742247 0.786072 0.100830 -0.603210 0.089783 1441742247 0.786072 0.100830 -0.603210 0.089783 1441742247 0.786072 0.100830 -0.603210 0.089783 1441742247 0.786072 0.098389 -0.603394 0.091492 1441742247 0.786072 0.098389 -0.603394 0.091492 1441742247 0.786072 0.098389 -0.603394 0.091492 1441742247 0.786072 0.098389 -0.603394 0.091492 1441742247 0.786072 0.098389 -0.603394 0.091492 1441742247 0.786072 0.098389 -0.603394 0.091492 1441742247 0.785583 0.097229 -0.604065 0.091980 1441742247 0.785583 0.097229 -0.604065 0.091980 1441742247 0.785583 0.097229 -0.604065 0.091980 1441742247 0.785583 0.097229 -0.604065 0.091980 1441742247 0.785583 0.097229 -0.604065 0.091980 1441742247 0.785583 0.097229 -0.604065 0.091980 1441742247 0.785217 0.099976 -0.603882 0.093323 1441742247 0.785217 0.099976 -0.603882 0.093323 1441742247 0.785217 0.099976 -0.603882 0.093323 1441742247 0.785217 0.099976 -0.603882 0.093323 1441742247 0.785217 0.099976 -0.603882 0.093323 1441742247 0.786255 0.098145 -0.603394 0.089783 1441742247 0.786255 0.098145 -0.603394 0.089783 1441742247 0.786255 0.098145 -0.603394 0.089783 1441742247 0.786255 0.098145 -0.603394 0.089783 1441742247 0.786255 0.098145 -0.603394 0.089783 1441742247 0.786255 0.098145 -0.603394 0.089783 1441742247 0.787354 0.091980 -0.603821 0.083252 1441742247 0.787354 0.091980 -0.603821 0.083252 1441742247 0.787354 0.091980 -0.603821 0.083252 1441742247 0.787354 0.091980 -0.603821 0.083252 1441742247 0.787354 0.091980 -0.603821 0.083252 1441742247 0.787354 0.091980 -0.603821 0.083252 1441742247 0.788330 0.084656 -0.604614 0.076416 1441742247 0.788330 0.084656 -0.604614 0.076416 1441742247 0.788330 0.084656 -0.604614 0.076416 1441742247 0.788330 0.084656 -0.604614 0.076416 1441742247 0.788330 0.084656 -0.604614 0.076416 1441742247 0.789246 0.078186 -0.604980 0.070313 1441742247 0.789246 0.078186 -0.604980 0.070313 1441742247 0.789246 0.078186 -0.604980 0.070313 1441742247 0.789246 0.078186 -0.604980 0.070313 1441742247 0.789246 0.078186 -0.604980 0.070313 1441742247 0.789246 0.078186 -0.604980 0.070313 1441742247 0.790039 0.077148 -0.604370 0.067993 1441742247 0.790039 0.077148 -0.604370 0.067993 1441742247 0.790039 0.077148 -0.604370 0.067993 1441742247 0.790039 0.077148 -0.604370 0.067993 1441742247 0.790039 0.077148 -0.604370 0.067993 1441742247 0.790283 0.078308 -0.603821 0.068604 1441742247 0.790283 0.078308 -0.603821 0.068604 1441742247 0.790283 0.078308 -0.603821 0.068604 1441742247 0.790283 0.078308 -0.603821 0.068604 1441742247 0.790283 0.078308 -0.603821 0.068604 1441742247 0.790283 0.080200 -0.603271 0.070801 1441742247 0.790283 0.080200 -0.603271 0.070801 1441742247 0.790283 0.080200 -0.603271 0.070801 1441742247 0.790283 0.080200 -0.603271 0.070801 1441742247 0.790283 0.080200 -0.603271 0.070801 1441742247 0.789856 0.080383 -0.603577 0.072754 1441742247 0.789856 0.080383 -0.603577 0.072754 1441742247 0.789856 0.080383 -0.603577 0.072754 1441742247 0.789856 0.080383 -0.603577 0.072754 1441742247 0.789856 0.080383 -0.603577 0.072754 1441742247 0.789856 0.080383 -0.603577 0.072754 1441742247 0.789856 0.080383 -0.603577 0.072754 1441742247 0.789368 0.081238 -0.603882 0.074524 1441742247 0.789368 0.081238 -0.603882 0.074524 1441742247 0.789368 0.081238 -0.603882 0.074524 1441742247 0.789368 0.081238 -0.603882 0.074524 1441742247 0.789368 0.081238 -0.603882 0.074524 1441742247 0.789368 0.081238 -0.603882 0.074524 1441742247 0.788818 0.083679 -0.604126 0.075623 1441742247 0.788818 0.083679 -0.604126 0.075623 1441742247 0.788818 0.083679 -0.604126 0.075623 1441742247 0.788818 0.083679 -0.604126 0.075623 1441742247 0.788818 0.083679 -0.604126 0.075623 1441742247 0.788818 0.083679 -0.604126 0.075623 1441742247 0.788574 0.089050 -0.603516 0.076904 1441742247 0.788574 0.089050 -0.603516 0.076904 1441742247 0.788574 0.089050 -0.603516 0.076904 1441742247 0.788574 0.089050 -0.603516 0.076904 1441742247 0.788574 0.089050 -0.603516 0.076904 1441742247 0.788574 0.089050 -0.603516 0.076904 1441742247 0.788818 0.094238 -0.602173 0.079041 1441742247 0.788818 0.094238 -0.602173 0.079041 1441742247 0.788818 0.094238 -0.602173 0.079041 1441742247 0.788818 0.094238 -0.602173 0.079041 1441742247 0.788818 0.094238 -0.602173 0.079041 1441742247 0.788818 0.094238 -0.602173 0.079041 1441742247 0.789856 0.098572 -0.599731 0.081665 1441742247 0.789856 0.098572 -0.599731 0.081665 1441742247 
0.816223 0.063904 -0.530640 0.219360 1441742251 0.816223 0.063904 -0.530640 0.219360 1441742251 0.816223 0.063904 -0.530640 0.219360 1441742251 0.816223 0.063904 -0.530640 0.219360 1441742251 0.801819 0.038757 -0.521423 0.289185 1441742251 0.801819 0.038757 -0.521423 0.289185 1441742251 0.801819 0.038757 -0.521423 0.289185 1441742251 0.801819 0.038757 -0.521423 0.289185 1441742251 0.801819 0.038757 -0.521423 0.289185 1441742251 0.801819 0.038757 -0.521423 0.289185 1441742251 0.781921 0.001404 -0.507446 0.362061 1441742251 0.781921 0.001404 -0.507446 0.362061 1441742251 0.781921 0.001404 -0.507446 0.362061 1441742251 0.781921 0.001404 -0.507446 0.362061 1441742251 0.781921 0.001404 -0.507446 0.362061 1441742251 0.781921 0.001404 -0.507446 0.362061 1441742251 0.748413 -0.031433 -0.487793 0.448242 1441742251 0.748413 -0.031433 -0.487793 0.448242 1441742251 0.748413 -0.031433 -0.487793 0.448242 1441742251 0.748413 -0.031433 -0.487793 0.448242 1441742251 0.748413 -0.031433 -0.487793 0.448242 1441742251 0.748413 -0.031433 -0.487793 0.448242 1441742251 0.713867 -0.074646 -0.457153 0.525146 1441742251 0.713867 -0.074646 -0.457153 0.525146 1441742251 0.713867 -0.074646 -0.457153 0.525146 1441742251 0.713867 -0.074646 -0.457153 0.525146 1441742251 0.713867 -0.074646 -0.457153 0.525146 1441742251 0.713867 -0.074646 -0.457153 0.525146 1441742251 0.713867 -0.074646 -0.457153 0.525146 1441742251 0.687683 -0.089722 -0.434753 0.574402 1441742252 0.687683 -0.089722 -0.434753 0.574402 1441742252 0.687683 -0.089722 -0.434753 0.574402 1441742252 0.687683 -0.089722 -0.434753 0.574402 1441742252 0.687683 -0.089722 -0.434753 0.574402 1441742252 0.679321 -0.105591 -0.432556 0.583252 1441742252 0.679321 -0.105591 -0.432556 0.583252 1441742252 0.679321 -0.105591 -0.432556 0.583252 1441742252 0.679321 -0.105591 -0.432556 0.583252 1441742252 0.679321 -0.105591 -0.432556 0.583252 1441742252 0.679321 -0.105591 -0.432556 0.583252 1441742252 0.679321 -0.105591 -0.432556 0.583252 1441742252 0.688232 -0.112854 -0.437622 0.567505 1441742252 0.688232 -0.112854 -0.437622 0.567505 1441742252 0.688232 -0.112854 -0.437622 0.567505 1441742252 0.699402 -0.101624 -0.442810 0.551758 1441742252 0.699402 -0.101624 -0.442810 0.551758 1441742252 0.699402 -0.101624 -0.442810 0.551758 1441742252 0.699402 -0.101624 -0.442810 0.551758 1441742252 0.699402 -0.101624 -0.442810 0.551758 1441742252 0.709473 -0.081787 -0.451477 0.534851 1441742252 0.709473 -0.081787 -0.451477 0.534851 1441742252 0.709473 -0.081787 -0.451477 0.534851 1441742252 0.709473 -0.081787 -0.451477 0.534851 1441742252 0.709473 -0.081787 -0.451477 0.534851 1441742252 0.709473 -0.081787 -0.451477 0.534851 1441742252 0.727783 -0.049744 -0.464844 0.501770 1441742252 0.727783 -0.049744 -0.464844 0.501770 1441742252 0.727783 -0.049744 -0.464844 0.501770 1441742252 0.727783 -0.049744 -0.464844 0.501770 1441742252 0.727783 -0.049744 -0.464844 0.501770 1441742252 0.727783 -0.049744 -0.464844 0.501770 1441742252 0.748596 -0.003174 -0.482117 0.455078 1441742252 0.748596 -0.003174 -0.482117 0.455078 1441742252 0.748596 -0.003174 -0.482117 0.455078 1441742252 0.748596 -0.003174 -0.482117 0.455078 1441742252 0.748596 -0.003174 -0.482117 0.455078 1441742252 0.765808 0.037720 -0.502136 0.399963 1441742252 0.765808 0.037720 -0.502136 0.399963 1441742252 0.765808 0.037720 -0.502136 0.399963 1441742252 0.765808 0.037720 -0.502136 0.399963 1441742252 0.765808 0.037720 -0.502136 0.399963 1441742252 0.765808 0.037720 -0.502136 0.399963 1441742252 0.777527 0.061646 -0.523560 0.342773 1441742252 0.777527 0.061646 -0.523560 0.342773 1441742252 0.777527 0.061646 -0.523560 0.342773 1441742252 0.777527 0.061646 -0.523560 0.342773 1441742252 0.777527 0.061646 -0.523560 0.342773 1441742252 0.785583 0.082642 -0.541260 0.288147 1441742252 0.785583 0.082642 -0.541260 0.288147 1441742252 0.785583 0.082642 -0.541260 0.288147 1441742252 0.785583 0.082642 -0.541260 0.288147 1441742252 0.785583 0.082642 -0.541260 0.288147 1441742252 0.798706 0.140381 -0.537415 0.231384 1441742252 0.798706 0.140381 -0.537415 0.231384 1441742252 0.798706 0.140381 -0.537415 0.231384 1441742252 0.798706 0.140381 -0.537415 0.231384 1441742252 0.801880 0.159546 -0.545105 0.185364 1441742252 0.801880 0.159546 -0.545105 0.185364 1441742252 0.801880 0.159546 -0.545105 0.185364 1441742252 0.801880 0.159546 -0.545105 0.185364 1441742252 0.790466 0.231567 -0.541809 0.167175 1441742252 0.790466 0.231567 -0.541809 0.167175 1441742252 0.790466 0.231567 -0.541809 0.167175 1441742252 0.790466 0.231567 -0.541809 0.167175 1441742252 0.784424 0.273132 -0.538574 0.141235 1441742252 0.784424 0.273132 -0.538574 0.141235 1441742252 0.784424 0.273132 -0.538574 0.141235 1441742252 0.784424 0.273132 -0.538574 0.141235 1441742252 0.784424 0.273132 -0.538574 0.141235 1441742252 0.784424 0.273132 -0.538574 0.141235 1441742252 0.784424 0.273132 -0.538574 0.141235 1441742252 0.794678 0.257446 -0.541382 0.095581 1441742252 0.794678 0.257446 -0.541382 0.095581 1441742252 0.794678 0.257446 -0.541382 0.095581 1441742252 0.794678 0.257446 -0.541382 0.095581 1441742252 0.794678 0.257446 -0.541382 0.095581 1441742252 0.794678 0.257446 -0.541382 0.095581 1441742252 0.802551 0.229919 -0.543823 0.085144 1441742252 0.802551 0.229919 -0.543823 0.085144 1441742252 0.802551 0.229919 -0.543823 0.085144 1441742252 0.802551 0.229919 -0.543823 0.085144 1441742252 0.802551 0.229919 -0.543823 0.085144 1441742252 0.802551 0.229919 -0.543823 0.085144 1441742252 0.802551 0.229919 -0.543823 0.085144 1441742252 0.804077 0.214600 -0.542358 0.115173 1441742252 0.804077 0.214600 -0.542358 0.115173 1441742252 0.804077 0.214600 -0.542358 0.115173 1441742252 0.804077 0.214600 -0.542358 0.115173 1441742252 0.804077 0.214600 -0.542358 0.115173 1441742252 0.804077 0.214600 -0.542358 0.115173 1441742252 0.805664 0.193115 -0.537537 0.156921 1441742252 0.805664 0.193115 -0.537537 0.156921 1441742252 0.805664 0.193115 -0.537537 0.156921 1441742252 0.805664 0.193115 -0.537537 0.156921 1441742252 0.805664 0.193115 -0.537537 0.156921 1441742252 0.809265 0.155457 -0.531982 0.194641 1441742252 0.809265 0.155457 -0.531982 0.194641 1441742253 0.809265 0.155457 -0.531982 0.194641 1441742253 0.809265 0.155457 -0.531982 0.194641 1441742253 0.809265 0.155457 -0.531982 0.194641 1441742253 0.805969 0.114563 -0.532471 0.231750 1441742253 0.805969 0.114563 -0.532471 0.231750 1441742253 0.805969 0.114563 -0.532471 0.231750 1441742253 0.805969 0.114563 -0.532471 0.231750 1441742253 0.794678 0.066284 -0.536804 0.275513 1441742253 0.794678 0.066284 -0.536804 0.275513 1441742253 0.794678 0.066284 -0.536804 0.275513 1441742253 0.794678 0.066284 -0.536804 0.275513 1441742253 0.794678 0.066284 -0.536804 0.275513 1441742253 0.794678 0.066284 -0.536804 0.275513 1441742253 0.774536 0.016174 -0.533203 0.339844 1441742253 0.774536 0.016174 -0.533203 0.339844 1441742253 0.774536 0.016174 -0.533203 0.339844 1441742253 0.745422 -0.015930 -0.512817 0.425537 1441742253 0.745422 -0.015930 -0.512817 0.425537 1441742253 0.745422 -0.015930 -0.512817 0.425537 1441742253 0.745422 -0.015930 -0.512817 0.425537 1441742253 0.745422 -0.015930 -0.512817 0.425537 1441742253 0.745422 -0.015930 -0.512817 0.425537 1441742253 0.708557 -0.051453 -0.490234 0.504883 1441742253 0.708557 -0.051453 -0.490234 0.504883 1441742253 0.708557 -0.051453 -0.490234 0.504883 1441742253 0.708557 -0.051453 -0.490234 0.504883 1441742253 0.708557 -0.051453 -0.490234 0.504883 1441742253 0.708557 -0.051453 -0.490234 0.504883 1441742253 0.675476 -0.089722 -0.459717 0.569519 1441742253 0.675476 -0.089722 -0.459717 0.569519 1441742253 0.675476 -0.089722 -0.459717 0.569519 1441742253 0.675476 -0.089722 -0.459717 0.569519 1441742253 0.675476 -0.089722 -0.459717 0.569519 1441742253 0.675476 -0.089722 -0.459717 0.569519 1441742253 0.663513 -0.097351 -0.439392 0.597595 1441742253 0.663513 -0.097351 -0.439392 0.597595 1441742253 0.663513 -0.097351 -0.439392 0.597595 1441742253 0.663513 -0.097351 -0.439392 0.597595 1441742253 0.663513 -0.097351 -0.439392 0.597595 1441742253 0.675232 -0.105591 -0.429382 0.590332 1441742253 0.675232 -0.105591 -0.429382 0.590332 1441742253 0.675232 -0.105591 -0.429382 0.590332 1441742253 0.675232 -0.105591 -0.429382 0.590332 1441742253 0.675232 -0.105591 -0.429382 0.590332 1441742253 0.675232 -0.105591 -0.429382 0.590332 1441742253 0.675232 -0.105591 -0.429382 0.590332 1441742253 0.694519 -0.091064 -0.427795 0.571228 1441742253 0.694519 -0.091064 -0.427795 0.571228 1441742253 0.694519 -0.091064 -0.427795 0.571228 1441742253 0.694519 -0.091064 -0.427795 0.571228 1441742253 0.694519 -0.091064 -0.427795 0.571228 1441742253 0.694519 -0.091064 -0.427795 0.571228 1441742253 0.716064 -0.067383 -0.441101 0.536743 1441742253 0.716064 -0.067383 -0.441101 0.536743 1441742253 0.716064 -0.067383 -0.441101 0.536743 1441742253 0.716064 -0.067383 -0.441101 0.536743 1441742253 0.716064 -0.067383 -0.441101 0.536743 1441742253 0.716064 -0.067383 -0.441101 0.536743 1441742253 0.736389 -0.027710 -0.462646 0.492798 1441742253 0.736389 -0.027710 -0.462646 0.492798 1441742253 0.736389 -0.027710 -0.462646 0.492798 1441742253 0.736389 -0.027710 -0.462646 0.492798 1441742253 0.736389 -0.027710 -0.462646 0.492798 1441742253 0.736389 -0.027710 -0.462646 0.492798 1441742253 0.755432 0.014038 -0.493652 0.430542 1441742253 0.755432 0.014038 -0.493652 0.430542 1441742253 0.755432 0.014038 -0.493652 0.430542 1441742253 0.755432 0.014038 -0.493652 0.430542 1441742253 0.755432 0.014038 -0.493652 0.430542 1441742253 0.755432 0.014038 -0.493652 0.430542 1441742253 0.770081 0.046448 -0.523193 0.361938 1441742253 0.770081 0.046448 -0.523193 0.361938 1441742253 0.770081 0.046448 -0.523193 0.361938 1441742253 0.770081 0.046448 -0.523193 0.361938 1441742253 0.770081 0.046448 -0.523193 0.361938 1441742253 0.770081 0.046448 -0.523193 0.361938 1441742253 0.779175 0.059937 -0.549683 0.295166 1441742253 0.779175 0.059937 -0.549683 0.295166 1441742253 0.779175 0.059937 -0.549683 0.295166 1441742253 0.779175 0.059937 -0.549683 0.295166 1441742253 0.779175 0.059937 -0.549683 0.295166 1441742253 0.779175 0.059937 -0.549683 0.295166 1441742253 0.791260 0.078979 -0.563538 0.223755 1441742253 0.791260 0.078979 -0.563538 0.223755 1441742253 0.791260 0.078979 -0.563538 0.223755 1441742253 0.791260 0.078979 -0.563538 0.223755 1441742253 0.791260 0.078979 -0.563538 0.223755 1441742253 0.791260 0.078979 -0.563538 0.223755 1441742253 0.791260 0.078979 -0.563538 0.223755 1441742253 0.804443 0.078735 -0.564209 0.168335 1441742253 0.804443 0.078735 -0.564209 0.168335 1441742253 0.804443 0.078735 -0.564209 0.168335 1441742253 0.804443 0.078735 -0.564209 0.168335 1441742253 0.804443 0.078735 -0.564209 0.168335 1441742253 0.804443 0.078735 -0.564209 0.168335 1441742253 0.813354 0.131470 -0.551147 0.131836 1441742253 0.813354 0.131470 -0.551147 0.131836 1441742253 0.813354 0.131470 -0.551147 0.131836 1441742253 0.813354 0.131470 -0.551147 0.131836 1441742253 0.813354 0.131470 -0.551147 0.131836 1441742253 0.813416 0.192322 -0.538513 0.106323 1441742253 0.813416 0.192322 -0.538513 0.106323 1441742253 0.813416 0.192322 -0.538513 0.106323 1441742253 0.813416 0.192322 -0.538513 0.106323 1441742254 0.813416 0.192322 -0.538513 0.106323 1441742254 0.813416 0.192322 -0.538513 0.106323 1441742254 0.813416 0.192322 -0.538513 0.106323 1441742254 0.814819 0.208740 -0.534912 0.079956 1441742254 0.814819 0.208740 -0.534912 0.079956 1441742254 0.814819 0.208740 -0.534912 0.079956 1441742254 0.814819 0.208740 -0.534912 0.079956 1441742254 0.814819 0.208740 -0.534912 0.079956 1441742254 0.814819 0.208740 -0.534912 0.079956 1441742254 0.815674 0.205200 -0.535950 0.072815 1441742254 0.815674 0.205200 -0.535950 0.072815 1441742254 0.815674 0.205200 -0.535950 0.072815 1441742254 0.815674 0.205200 -0.535950 0.072815 1441742254 0.815674 0.205200 -0.535950 0.072815 1441742254 0.815674 0.205200 -0.535950 0.072815 1441742254 0.820068 0.176880 -0.538635 0.077698 1441742254 0.820068 0.176880 -0.538635 0.077698 1441742254 0.820068 0.176880 -0.538635 0.077698 1441742254 0.820068 0.176880 -0.538635 0.077698 1441742254 0.820068 0.176880 -0.538635 0.077698 1441742254 0.820068 0.176880 -0.538635 0.077698 1441742254 0.821777 0.151367 -0.539368 0.103943 1441742254 0.821777 0.151367 -0.539368 0.103943 1441742254 0.821777 0.151367 -0.539368 0.103943 1441742254 0.821777 0.151367 -0.539368 0.103943 1441742254 0.821777 0.151367 -0.539368 0.103943 1441742254 0.821777 0.151367 -0.539368 0.103943 1441742254 0.820862 0.127136 -0.537903 0.143677 1441742254 0.820862 0.127136 -0.537903 0.143677 1441742254 0.820862 0.127136 -0.537903 0.143677 1441742254 0.820862 0.127136 -0.537903 0.143677 1441742254 0.820862 0.127136 -0.537903 0.143677 1441742254 0.816589 0.107361 -0.533875 0.191345 1441742254 0.816589 0.107361 -0.533875 0.191345 1441742254 0.816589 0.107361 -0.533875 0.191345 1441742254 0.816589 0.107361 -0.533875 0.191345 1441742254 0.816589 0.107361 -0.533875 0.191345 1441742254 0.816589 0.107361 -0.533875 0.191345 1441742254 0.808105 0.066406 -0.533203 0.241211 1441742254 0.808105 0.066406 -0.533203 0.241211 1441742254 0.808105 0.066406 -0.533203 0.241211 1441742254 0.808105 0.066406 -0.533203 0.241211 1441742254 0.808105 0.066406 -0.533203 0.241211 1441742254 0.808105 0.066406 -0.533203 0.241211 1441742254 0.788574 0.032349 -0.527710 0.313965 1441742254 0.788574 0.032349 -0.527710 0.313965 1441742254 0.788574 0.032349 -0.527710 0.313965 1441742254 0.788574 0.032349 -0.527710 0.313965 1441742254 0.788574 0.032349 -0.527710 0.313965 1441742254 0.755371 0.025818 -0.514465 0.404907 1441742254 0.755371 0.025818 -0.514465 0.404907 1441742254 0.755371 0.025818 -0.514465 0.404907 1441742254 0.755371 0.025818 -0.514465 0.404907 1441742254 0.755371 0.025818 -0.514465 0.404907 1441742254 0.755371 0.025818 -0.514465 0.404907 1441742254 0.755371 0.025818 -0.514465 0.404907 1441742254 0.718811 0.006348 -0.495728 0.487366 1441742254 0.718811 0.006348 -0.495728 0.487366 1441742254 0.718811 0.006348 -0.495728 0.487366 1441742254 0.718811 0.006348 -0.495728 0.487366 1441742254 0.718811 0.006348 -0.495728 0.487366 1441742254 0.718811 0.006348 -0.495728 0.487366 1441742254 0.718811 0.006348 -0.495728 0.487366 1441742254 0.684082 -0.026428 -0.470154 0.557007 1441742254 0.684082 -0.026428 -0.470154 0.557007 1441742254 0.684082 -0.026428 -0.470154 0.557007 1441742254 0.684082 -0.026428 -0.470154 0.557007 1441742254 0.684082 -0.026428 -0.470154 0.557007 1441742254 0.684082 -0.026428 -0.470154 0.557007 1441742254 0.649475 -0.062866 -0.444946 0.613342 1441742254 0.649475 -0.062866 -0.444946 0.613342 1441742254 0.649475 -0.062866 -0.444946 0.613342 1441742254 0.649475 -0.062866 -0.444946 0.613342 1441742254 0.649475 -0.062866 -0.444946 0.613342 1441742254 0.649475 -0.062866 -0.444946 0.613342 1441742254 0.638977 -0.070435 -0.437805 0.628540 1441742254 0.638977 -0.070435 -0.437805 0.628540 1441742254 0.638977 -0.070435 -0.437805 0.628540 1441742254 0.638977 -0.070435 -0.437805 0.628540 1441742254 0.638977 -0.070435 -0.437805 0.628540 1441742254 0.638977 -0.070435 -0.437805 0.628540 1441742254 0.642212 -0.073608 -0.435364 0.626526 1441742254 0.642212 -0.073608 -0.435364 0.626526 1441742254 0.642212 -0.073608 -0.435364 0.626526 1441742254 0.642212 -0.073608 -0.435364 0.626526 1441742254 0.642212 -0.073608 -0.435364 0.626526 1441742254 0.642212 -0.073608 -0.435364 0.626526 1441742254 0.642212 -0.073608 -0.435364 0.626526 1441742254 0.650513 -0.064392 -0.434326 0.619629 1441742254 0.650513 -0.064392 -0.434326 0.619629 1441742254 0.650513 -0.064392 -0.434326 0.619629 1441742254 0.650513 -0.064392 -0.434326 0.619629 1441742254 0.650513 -0.064392 -0.434326 0.619629 1441742254 0.650513 -0.064392 -0.434326 0.619629 1441742254 0.662048 -0.049500 -0.442871 0.602539 1441742254 0.662048 -0.049500 -0.442871 0.602539 1441742254 0.662048 -0.049500 -0.442871 0.602539 1441742254 0.662048 -0.049500 -0.442871 0.602539 1441742254 0.682617 -0.020203 -0.453186 0.572937 1441742254 0.682617 -0.020203 -0.453186 0.572937 1441742254 0.682617 -0.020203 -0.453186 0.572937 1441742254 0.682617 -0.020203 -0.453186 0.572937 1441742254 0.682617 -0.020203 -0.453186 0.572937 1441742254 0.682617 -0.020203 -0.453186 0.572937 1441742254 0.711121 0.018250 -0.470398 0.522156 1441742254 0.711121 0.018250 -0.470398 0.522156 1441742254 0.711121 0.018250 -0.470398 0.522156 1441742254 0.711121 0.018250 -0.470398 0.522156 1441742255 0.711121 0.018250 -0.470398 0.522156 1441742255 0.738403 0.053406 -0.490723 0.459412 1441742255 0.738403 0.053406 -0.490723 0.459412 1441742255 0.738403 0.053406 -0.490723 0.459412 1441742255 0.738403 0.053406 -0.490723 0.459412 1441742255 0.738403 0.053406 -0.490723 0.459412 1441742255 0.738403 0.053406 -0.490723 0.459412 1441742255 0.761597 0.078064 -0.511658 0.389832 1441742255 0.761597 0.078064 -0.511658 0.389832 1441742255 0.761597 0.078064 -0.511658 0.389832 1441742255 0.761597 0.078064 -0.511658 0.389832 1441742255 0.785278 0.099304 -0.526978 0.309326 1441742255 0.785278 0.099304 -0.526978 0.309326 1441742255 0.785278 0.099304 -0.526978 0.309326 1441742255 0.785278 0.099304 -0.526978 0.309326 1441742255 0.785278 0.099304 -0.526978 0.309326 1441742255 0.785278 0.099304 -0.526978 0.309326 1441742255 0.801208 0.087402 -0.538818 0.245056 1441742255 0.801208 0.087402 -0.538818 0.245056 1441742255 0.801208 0.087402 -0.538818 0.245056 1441742255 0.801208 0.087402 -0.538818 0.245056 1441742255 0.809937 0.145142 -0.523926 0.219910 1441742255 0.809937 0.145142 -0.523926 0.219910 1441742255 0.809937 0.145142 -0.523926 0.219910 1441742255 0.809937 0.145142 -0.523926 0.219910 1441742255 0.809937 0.145142 -0.523926 0.219910 1441742255 0.809326 0.224243 -0.508179 0.190796 1441742255 0.809326 0.224243 -0.508179 0.190796 1441742255 0.809326 0.224243 -0.508179 0.190796 1441742255 0.809326 0.224243 -0.508179 0.190796 1441742255 0.809326 0.224243 -0.508179 0.190796 1441742255 0.809326 0.224243 -0.508179 0.190796 1441742255 0.815247 0.247620 -0.508911 0.122681 1441742255 0.815247 0.247620 -0.508911 0.122681 1441742255 0.815247 0.247620 -0.508911 0.122681 1441742255 0.815247 0.247620 -0.508911 0.122681 1441742255 0.815247 0.247620 -0.508911 0.122681 1441742255 0.815247 0.247620 -0.508911 0.122681 1441742255 0.815247 0.247620 -0.508911 0.122681 1441742255 0.817993 0.234924 -0.518616 0.081726 1441742255 0.817993 0.234924 -0.518616 0.081726 1441742255 0.817993 0.234924 -0.518616 0.081726 1441742255 0.817993 0.234924 -0.518616 0.081726 1441742255 0.817993 0.234924 -0.518616 0.081726 1441742255 0.817993 0.234924 -0.518616 0.081726 1441742255 0.815247 0.237122 -0.520935 0.088196 1441742255 0.815247 0.237122 -0.520935 0.088196 1441742255 0.815247 0.237122 -0.520935 0.088196 1441742255 0.815247 0.237122 -0.520935 0.088196 1441742255 0.815247 0.237122 -0.520935 0.088196 1441742255 0.815247 0.237122 -0.520935 0.088196 1441742255 0.816589 0.220093 -0.523132 0.104980 1441742255 0.816589 0.220093 -0.523132 0.104980 1441742255 0.816589 0.220093 -0.523132 0.104980 1441742255 0.816589 0.220093 -0.523132 0.104980 1441742255 0.816589 0.220093 -0.523132 0.104980 1441742255 0.816589 0.220093 -0.523132 0.104980 1441742255 0.823486 0.171082 -0.527527 0.119385 1441742255 0.823486 0.171082 -0.527527 0.119385 1441742255 0.823486 0.171082 -0.527527 0.119385 1441742255 0.823486 0.171082 -0.527527 0.119385 1441742255 0.823486 0.171082 -0.527527 0.119385 1441742255 0.823486 0.171082 -0.527527 0.119385 1441742255 0.828674 0.108704 -0.531494 0.137634 1441742255 0.828674 0.108704 -0.531494 0.137634 1441742255 0.828674 0.108704 -0.531494 0.137634 1441742255 0.828674 0.108704 -0.531494 0.137634 1441742255 0.828674 0.108704 -0.531494 0.137634 1441742255 0.821838 0.051392 -0.536743 0.184021 1441742255 0.821838 0.051392 -0.536743 0.184021 1441742255 0.821838 0.051392 -0.536743 0.184021 1441742255 0.821838 0.051392 -0.536743 0.184021 1441742255 0.821838 0.051392 -0.536743 0.184021 1441742255 0.804688 0.025879 -0.529846 0.266418 1441742255 0.804688 0.025879 -0.529846 0.266418 1441742255 0.778076 0.026489 -0.514404 0.359558 1441742255 0.778076 0.026489 -0.514404 0.359558 1441742255 0.778076 0.026489 -0.514404 0.359558 1441742255 0.778076 0.026489 -0.514404 0.359558 1441742255 0.778076 0.026489 -0.514404 0.359558 1441742255 0.778076 0.026489 -0.514404 0.359558 1441742255 0.778076 0.026489 -0.514404 0.359558 1441742255 0.748718 0.018738 -0.492371 0.443359 1441742255 0.748718 0.018738 -0.492371 0.443359 1441742255 0.748718 0.018738 -0.492371 0.443359 1441742255 0.748718 0.018738 -0.492371 0.443359 1441742255 0.748718 0.018738 -0.492371 0.443359 1441742255 0.748718 0.018738 -0.492371 0.443359 1441742255 0.717590 -0.012878 -0.475769 0.508423 1441742255 0.717590 -0.012878 -0.475769 0.508423 1441742255 0.717590 -0.012878 -0.475769 0.508423 1441742255 0.717590 -0.012878 -0.475769 0.508423 1441742255 0.717590 -0.012878 -0.475769 0.508423 1441742255 0.717590 -0.012878 -0.475769 0.508423 1441742255 0.685791 -0.063049 -0.465149 0.556152 1441742255 0.685791 -0.063049 -0.465149 0.556152 1441742255 0.685791 -0.063049 -0.465149 0.556152 1441742255 0.685791 -0.063049 -0.465149 0.556152 1441742255 0.685791 -0.063049 -0.465149 0.556152 1441742255 0.685791 -0.063049 -0.465149 0.556152 1441742256 0.652405 -0.100342 -0.456238 0.596741 1441742256 0.652405 -0.100342 -0.456238 0.596741 1441742256 0.652405 -0.100342 -0.456238 0.596741 1441742256 0.652405 -0.100342 -0.456238 0.596741 1441742256 0.652405 -0.100342 -0.456238 0.596741 1441742256 0.652405 -0.100342 -0.456238 0.596741 1441742256 0.644836 -0.102722 -0.443787 0.613708 1441742256 0.644836 -0.102722 -0.443787 0.613708 1441742256 0.644836 -0.102722 -0.443787 0.613708 1441742256 0.644836 -0.102722 -0.443787 0.613708 1441742256 0.644836 -0.102722 -0.443787 0.613708 1441742256 0.654602 -0.098450 -0.442810 0.604736 1441742256 0.654602 -0.098450 -0.442810 0.604736 1441742256 0.654602 -0.098450 -0.442810 0.604736 1441742256 0.654602 -0.098450 -0.442810 0.604736 1441742256 0.669189 -0.081238 -0.449463 0.586182 1441742256 0.669189 -0.081238 -0.449463 0.586182 1441742256 0.669189 -0.081238 -0.449463 0.586182 1441742256 0.669189 -0.081238 -0.449463 0.586182 1441742256 0.669189 -0.081238 -0.449463 0.586182 1441742256 0.694336 -0.046875 -0.461426 0.550293 1441742256 0.694336 -0.046875 -0.461426 0.550293 1441742256 0.694336 -0.046875 -0.461426 0.550293 1441742256 0.694336 -0.046875 -0.461426 0.550293 1441742256 0.721436 0.001343 -0.478821 0.500244 1441742256 0.721436 0.001343 -0.478821 0.500244 1441742256 0.721436 0.001343 -0.478821 0.500244 1441742256 0.721436 0.001343 -0.478821 0.500244 1441742256 0.742554 0.045471 -0.502319 0.440613 1441742256 0.742554 0.045471 -0.502319 0.440613 1441742256 0.742554 0.045471 -0.502319 0.440613 1441742256 0.742554 0.045471 -0.502319 0.440613 1441742256 0.742554 0.045471 -0.502319 0.440613 1441742256 0.742554 0.045471 -0.502319 0.440613 1441742256 0.742554 0.045471 -0.502319 0.440613 1441742256 0.763550 0.077209 -0.528198 0.363342 1441742256 0.763550 0.077209 -0.528198 0.363342 1441742256 0.763550 0.077209 -0.528198 0.363342 1441742256 0.763550 0.077209 -0.528198 0.363342 1441742256 0.763550 0.077209 -0.528198 0.363342 1441742256 0.763550 0.077209 -0.528198 0.363342 1441742256 0.778870 0.088745 -0.551880 0.284302 1441742256 0.778870 0.088745 -0.551880 0.284302 1441742256 0.778870 0.088745 -0.551880 0.284302 1441742256 0.778870 0.088745 -0.551880 0.284302 1441742256 0.778870 0.088745 -0.551880 0.284302 1441742256 0.792725 0.089783 -0.565247 0.209656 1441742256 0.792725 0.089783 -0.565247 0.209656 1441742256 0.792725 0.089783 -0.565247 0.209656 1441742256 0.792725 0.089783 -0.565247 0.209656 1441742256 0.792725 0.089783 -0.565247 0.209656 1441742256 0.792725 0.089783 -0.565247 0.209656 1441742256 0.792725 0.089783 -0.565247 0.209656 1441742256 0.810547 0.082458 -0.559998 0.150391 1441742256 0.810547 0.082458 -0.559998 0.150391 1441742256 0.810547 0.082458 -0.559998 0.150391 1441742256 0.810547 0.082458 -0.559998 0.150391 1441742256 0.810547 0.082458 -0.559998 0.150391 1441742256 0.810547 0.082458 -0.559998 0.150391 1441742256 0.825562 0.121643 -0.544800 0.082153 1441742256 0.825562 0.121643 -0.544800 0.082153 1441742256 0.825562 0.121643 -0.544800 0.082153 1441742256 0.832947 0.133057 -0.536682 -0.021240 1441742256 0.832947 0.133057 -0.536682 -0.021240 1441742256 0.832947 0.133057 -0.536682 -0.021240 1441742256 0.832947 0.133057 -0.536682 -0.021240 1441742256 0.832947 0.133057 -0.536682 -0.021240 1441742256 0.832947 0.133057 -0.536682 -0.021240 1441742256 0.832947 0.133057 -0.536682 -0.021240 1441742256 0.832947 0.126709 -0.533447 -0.074402 1441742256 0.832947 0.126709 -0.533447 -0.074402 1441742256 0.832947 0.126709 -0.533447 -0.074402 1441742256 0.832947 0.126709 -0.533447 -0.074402 1441742256 0.832947 0.126709 -0.533447 -0.074402 1441742256 0.832947 0.126709 -0.533447 -0.074402 1441742256 0.833557 0.126648 -0.532043 -0.077332 1441742256 0.833557 0.126648 -0.532043 -0.077332 1441742256 0.833557 0.126648 -0.532043 -0.077332 1441742256 0.833557 0.126648 -0.532043 -0.077332 1441742256 0.833557 0.126648 -0.532043 -0.077332 1441742256 0.833557 0.126648 -0.532043 -0.077332 1441742256 0.837952 0.111572 -0.530151 -0.066040 1441742256 0.837952 0.111572 -0.530151 -0.066040 1441742256 0.837952 0.111572 -0.530151 -0.066040 1441742256 0.837952 0.111572 -0.530151 -0.066040 1441742256 0.837952 0.111572 -0.530151 -0.066040 1441742256 0.837952 0.111572 -0.530151 -0.066040 1441742256 0.838745 0.096191 -0.534546 -0.038025 1441742256 0.838745 0.096191 -0.534546 -0.038025 1441742256 0.838745 0.096191 -0.534546 -0.038025 1441742256 0.838745 0.096191 -0.534546 -0.038025 1441742256 0.838745 0.096191 -0.534546 -0.038025 1441742256 0.838745 0.096191 -0.534546 -0.038025 1441742256 0.838745 0.096191 -0.534546 -0.038025 1441742256 0.835815 0.073059 -0.544067 0.003052 1441742256 0.835815 0.073059 -0.544067 0.003052 1441742256 0.835815 0.073059 -0.544067 0.003052 1441742256 0.835815 0.073059 -0.544067 0.003052 1441742256 0.835815 0.073059 -0.544067 0.003052 1441742256 0.835815 0.073059 -0.544067 0.003052 1441742256 0.828552 0.053223 -0.553772 0.063477 1441742257 0.828552 0.053223 -0.553772 0.063477 1441742257 0.828552 0.053223 -0.553772 0.063477 1441742257 
0.792419 0.075745 -0.602661 0.055969 1441742259 0.792419 0.074219 -0.602844 0.055908 1441742259 0.792419 0.074219 -0.602844 0.055908 1441742259 0.792419 0.074219 -0.602844 0.055908 1441742259 0.792419 0.074219 -0.602844 0.055908 1441742259 0.792419 0.074219 -0.602844 0.055908 1441742259 0.792419 0.074219 -0.602844 0.055908 1441742259 0.792419 0.076904 -0.602112 0.059509 1441742259 0.792419 0.076904 -0.602112 0.059509 1441742259 0.792419 0.076904 -0.602112 0.059509 1441742260 0.792419 0.076904 -0.602112 0.059509 1441742260 0.792419 0.076904 -0.602112 0.059509 1441742260 0.792053 0.084717 -0.600647 0.068848 1441742260 0.792053 0.084717 -0.600647 0.068848 1441742260 0.792053 0.084717 -0.600647 0.068848 1441742260 0.792053 0.084717 -0.600647 0.068848 1441742260 0.792053 0.084717 -0.600647 0.068848 1441742260 0.792053 0.084717 -0.600647 0.068848 1441742260 0.792053 0.084717 -0.600647 0.068848 1441742260 0.790771 0.094788 -0.599121 0.081909 1441742260 0.790771 0.094788 -0.599121 0.081909 1441742260 0.790771 0.094788 -0.599121 0.081909 1441742260 0.790771 0.094788 -0.599121 0.081909 1441742260 0.790771 0.094788 -0.599121 0.081909 1441742260 0.790771 0.094788 -0.599121 0.081909 1441742260 0.788879 0.103577 -0.598572 0.092957 1441742260 0.788879 0.103577 -0.598572 0.092957 1441742260 0.788879 0.103577 -0.598572 0.092957 1441742260 0.788879 0.103577 -0.598572 0.092957 1441742260 0.788879 0.103577 -0.598572 0.092957 1441742260 0.788879 0.103577 -0.598572 0.092957 1441742260 0.787170 0.106506 -0.599304 0.099121 1441742260 0.787170 0.106506 -0.599304 0.099121 1441742260 0.787170 0.106506 -0.599304 0.099121 1441742260 0.787170 0.106506 -0.599304 0.099121 1441742260 0.787170 0.106506 -0.599304 0.099121 1441742260 0.787170 0.106506 -0.599304 0.099121 1441742260 0.785889 0.105652 -0.600891 0.100342 1441742260 0.785889 0.105652 -0.600891 0.100342 1441742260 0.785889 0.105652 -0.600891 0.100342 1441742260 0.785889 0.105652 -0.600891 0.100342 1441742260 0.785889 0.105652 -0.600891 0.100342 1441742260 0.785889 0.105652 -0.600891 0.100342 1441742260 0.785156 0.102295 -0.602661 0.099243 1441742260 0.785156 0.102295 -0.602661 0.099243 1441742260 0.785156 0.102295 -0.602661 0.099243 1441742260 0.785156 0.102295 -0.602661 0.099243 1441742260 0.785156 0.102295 -0.602661 0.099243 1441742260 0.785156 0.102295 -0.602661 0.099243 1441742260 0.785156 0.102295 -0.602661 0.099243 1441742260 0.784912 0.101379 -0.602844 0.100769 1441742260 0.784912 0.101379 -0.602844 0.100769 1441742260 0.784912 0.101379 -0.602844 0.100769 1441742260 0.784912 0.101379 -0.602844 0.100769 1441742260 0.784912 0.101379 -0.602844 0.100769 1441742260 0.784790 0.102234 -0.602600 0.102478 1441742260 0.784790 0.102234 -0.602600 0.102478 1441742260 0.784790 0.102234 -0.602600 0.102478 1441742260 0.784790 0.102234 -0.602600 0.102478 1441742260 0.784790 0.102234 -0.602600 0.102478 1441742260 0.784790 0.102234 -0.602600 0.102478 1441742260 0.784668 0.100281 -0.602905 0.103394 1441742260 0.784668 0.100281 -0.602905 0.103394 1441742260 0.784668 0.100281 -0.602905 0.103394 1441742260 0.784668 0.100281 -0.602905 0.103394 1441742260 0.784668 0.100281 -0.602905 0.103394 1441742260 0.784668 0.100281 -0.602905 0.103394 1441742260 0.783813 0.099487 -0.603943 0.104736 1441742260 0.783813 0.099487 -0.603943 0.104736 1441742260 0.783813 0.099487 -0.603943 0.104736 1441742260 0.783813 0.099487 -0.603943 0.104736 1441742260 0.783813 0.099487 -0.603943 0.104736 1441742260 0.783813 0.099487 -0.603943 0.104736 1441742260 0.783325 0.096924 -0.605408 0.102539 1441742260 0.783325 0.096924 -0.605408 0.102539 1441742260 0.783325 0.096924 -0.605408 0.102539 1441742260 0.783325 0.096924 -0.605408 0.102539 1441742260 0.783325 0.096924 -0.605408 0.102539 1441742260 0.783752 0.092163 -0.606140 0.098877 1441742260 0.783752 0.092163 -0.606140 0.098877 1441742260 0.783752 0.092163 -0.606140 0.098877 1441742260 0.783752 0.092163 -0.606140 0.098877 1441742260 0.783752 0.092163 -0.606140 0.098877 1441742260 0.783752 0.092163 -0.606140 0.098877 1441742260 0.783752 0.092163 -0.606140 0.098877 1441742260 0.784058 0.093140 -0.605835 0.097778 1441742260 0.784058 0.093140 -0.605835 0.097778 1441742260 0.784058 0.093140 -0.605835 0.097778 1441742260 0.784058 0.093140 -0.605835 0.097778 1441742260 0.783630 0.098450 -0.605652 0.097107 1441742260 0.783630 0.098450 -0.605652 0.097107 1441742260 0.783630 0.098450 -0.605652 0.097107 1441742260 0.782715 0.103394 -0.606018 0.096924 1441742260 0.782715 0.103394 -0.606018 0.096924 1441742260 0.782715 0.103394 -0.606018 0.096924 1441742260 0.782715 0.103394 -0.606018 0.096924 1441742260 0.782715 0.103394 -0.606018 0.096924 1441742260 0.782654 0.106934 -0.605591 0.096252 1441742260 0.782654 0.106934 -0.605591 0.096252 1441742260 0.782654 0.106934 -0.605591 0.096252 1441742260 0.782654 0.106934 -0.605591 0.096252 1441742260 0.782654 0.106934 -0.605591 0.096252 1441742260 0.782654 0.106934 -0.605591 0.096252 1441742260 0.782654 0.106934 -0.605591 0.096252 1441742260 0.783264 0.107300 -0.605225 0.093140 1441742260 0.783264 0.107300 -0.605225 0.093140 1441742260 0.783264 0.107300 -0.605225 0.093140 1441742260 0.783264 0.107300 -0.605225 0.093140 1441742260 0.783264 0.107300 -0.605225 0.093140 1441742260 0.783630 0.108887 -0.604980 0.089966 1441742260 0.783630 0.108887 -0.604980 0.089966 1441742260 0.783630 0.108887 -0.604980 0.089966 1441742260 0.783630 0.108887 -0.604980 0.089966 1441742260 0.783630 0.108887 -0.604980 0.089966 1441742261 0.783630 0.108887 -0.604980 0.089966 1441742261 0.784485 0.106567 -0.605408 0.081604 1441742261 0.784485 0.106567 -0.605408 0.081604 1441742261 0.784485 0.106567 -0.605408 0.081604 1441742261 0.784485 0.106567 -0.605408 0.081604 1441742261 0.784485 0.106567 -0.605408 0.081604 1441742261 0.784485 0.106567 -0.605408 0.081604 1441742261 0.784912 0.107422 -0.605042 0.079285 1441742261 0.784912 0.107422 -0.605042 0.079285 1441742261 0.784912 0.107422 -0.605042 0.079285 1441742261 0.784912 0.107422 -0.605042 0.079285 1441742261 0.784912 0.107422 -0.605042 0.079285 1441742261 0.785583 0.109863 -0.603699 0.079346 1441742261 0.785583 0.109863 -0.603699 0.079346 1441742261 0.785583 0.109863 -0.603699 0.079346 1441742261 0.785583 0.109863 -0.603699 0.079346 1441742261 0.786438 0.105896 -0.603638 0.077026 1441742261 0.786438 0.105896 -0.603638 0.077026 1441742261 0.786438 0.105896 -0.603638 0.077026 1441742261 0.786438 0.105896 -0.603638 0.077026 1441742261 0.786438 0.105896 -0.603638 0.077026 1441742261 0.786438 0.105896 -0.603638 0.077026 1441742261 0.786682 0.101563 -0.604248 0.075562 1441742261 0.786682 0.101563 -0.604248 0.075562 1441742261 0.786682 0.101563 -0.604248 0.075562 1441742261 0.786682 0.101563 -0.604248 0.075562 1441742261 0.786682 0.101563 -0.604248 0.075562 1441742261 0.787415 0.095642 -0.604370 0.074768 1441742261 0.787415 0.095642 -0.604370 0.074768 1441742261 0.787415 0.095642 -0.604370 0.074768 1441742261 0.787415 0.095642 -0.604370 0.074768 1441742261 0.788391 0.092773 -0.603210 0.077026 1441742261 0.788391 0.092773 -0.603210 0.077026 1441742261 0.788391 0.092773 -0.603210 0.077026 1441742261 0.788391 0.092773 -0.603210 0.077026 1441742261 0.788391 0.092773 -0.603210 0.077026 1441742261 0.788391 0.092773 -0.603210 0.077026 1441742261 0.788635 0.091675 -0.602661 0.079712 1441742261 0.788635 0.091675 -0.602661 0.079712 1441742261 0.788635 0.091675 -0.602661 0.079712 1441742261 0.788635 0.091675 -0.602661 0.079712 1441742261 0.788635 0.091675 -0.602661 0.079712 1441742261 0.788086 0.092041 -0.602905 0.083130 1441742261 0.788086 0.092041 -0.602905 0.083130 1441742261 0.788086 0.092041 -0.602905 0.083130 1441742261 0.788086 0.092041 -0.602905 0.083130 1441742261 0.788086 0.092041 -0.602905 0.083130 1441742261 0.786987 0.092407 -0.603943 0.085815 1441742261 0.786987 0.092407 -0.603943 0.085815 1441742261 0.786987 0.092407 -0.603943 0.085815 1441742261 0.786987 0.092407 -0.603943 0.085815 1441742261 0.786987 0.092407 -0.603943 0.085815 1441742261 0.786987 0.092407 -0.603943 0.085815 1441742261 0.786987 0.092407 -0.603943 0.085815 1441742261 0.786377 0.094360 -0.604248 0.087341 1441742261 0.786377 0.094360 -0.604248 0.087341 1441742261 0.786377 0.094360 -0.604248 0.087341 1441742261 0.786377 0.094360 -0.604248 0.087341 1441742261 0.786377 0.094360 -0.604248 0.087341 1441742261 0.786377 0.094360 -0.604248 0.087341 1441742261 0.786743 0.095825 -0.603699 0.086182 1441742261 0.786743 0.095825 -0.603699 0.086182 1441742261 0.786743 0.095825 -0.603699 0.086182 1441742261 0.786743 0.095825 -0.603699 0.086182 1441742261 0.786743 0.095825 -0.603699 0.086182 1441742261 0.787109 0.095337 -0.603333 0.085449 1441742261 0.787109 0.095337 -0.603333 0.085449 1441742261 0.787109 0.095337 -0.603333 0.085449 1441742261 0.787109 0.095337 -0.603333 0.085449 1441742261 0.787109 0.095337 -0.603333 0.085449 1441742261 0.787109 0.095337 -0.603333 0.085449 1441742261 0.787659 0.094604 -0.602844 0.084839 1441742261 0.787659 0.094604 -0.602844 0.084839 1441742261 0.787659 0.094604 -0.602844 0.084839 1441742261 0.787659 0.094604 -0.602844 0.084839 1441742261 0.787659 0.094604 -0.602844 0.084839 1441742261 0.788086 0.093445 -0.602661 0.083435 1441742261 0.788086 0.093445 -0.602661 0.083435 1441742261 0.788086 0.093445 -0.602661 0.083435 1441742261 0.788086 0.093445 -0.602661 0.083435 1441742261 0.788086 0.093445 -0.602661 0.083435 1441742261 0.788086 0.093445 -0.602661 0.083435 1441742261 0.788574 0.089966 -0.603027 0.080322 1441742261 0.788574 0.089966 -0.603027 0.080322 1441742261 0.788574 0.089966 -0.603027 0.080322 1441742261 0.788574 0.089966 -0.603027 0.080322 1441742261 0.788574 0.089966 -0.603027 0.080322 1441742261 0.788574 0.089966 -0.603027 0.080322 1441742261 0.788330 0.088684 -0.603638 0.078796 1441742261 0.788330 0.088684 -0.603638 0.078796 1441742261 0.788330 0.088684 -0.603638 0.078796 1441742261 0.788330 0.088684 -0.603638 0.078796 1441742261 0.788330 0.088684 -0.603638 0.078796 1441742261 0.788330 0.088684 -0.603638 0.078796 1441742261 0.788330 0.088684 -0.603638 0.078796 1441742261 0.788147 0.089050 -0.603821 0.079224 1441742261 0.788147 0.089050 -0.603821 0.079224 1441742261 0.788147 0.089050 -0.603821 0.079224 1441742261 0.788147 0.089050 -0.603821 0.079224 1441742261 0.788147 0.089050 -0.603821 0.079224 1441742262 0.787720 0.091370 -0.603638 0.081848 1441742262 0.787720 0.091370 -0.603638 0.081848 1441742262 0.787720 0.091370 -0.603638 0.081848 1441742262 0.787720 0.091370 -0.603638 0.081848 1441742262 0.787720 0.091370 -0.603638 0.081848 1441742262 0.787354 0.093811 -0.603455 0.084106 1441742262 0.787354 0.093811 -0.603455 0.084106 1441742262 0.787354 0.093811 -0.603455 0.084106 1441742262 0.787354 0.093811 -0.603455 0.084106 1441742262 0.787354 0.093811 -0.603455 0.084106 1441742262 0.787354 0.093811 -0.603455 0.084106 1441742262 0.786438 0.096497 -0.603882 0.086975 1441742262 0.786438 0.096497 -0.603882 0.086975 1441742262 0.786438 0.096497 -0.603882 0.086975 1441742262 0.786438 0.096497 -0.603882 0.086975 1441742262 0.786438 0.096497 -0.603882 0.086975 1441742262 0.785278 0.100037 -0.604309 0.089722 1441742262 0.785278 0.100037 -0.604309 0.089722 1441742262 0.785278 0.100037 -0.604309 0.089722 1441742262 0.785278 0.100037 -0.604309 0.089722 1441742262 0.785278 0.100037 -0.604309 0.089722 1441742262 0.785278 0.100037 -0.604309 0.089722 1441742262 0.784729 0.102844 -0.604248 0.092102 1441742262 0.784729 0.102844 -0.604248 0.092102 1441742262 0.784729 0.102844 -0.604248 0.092102 1441742262 0.784729 0.102844 -0.604248 0.092102 1441742262 0.784729 0.102844 -0.604248 0.092102 1441742262 0.784851 0.104858 -0.603760 0.091980 1441742262 0.784851 0.104858 -0.603760 0.091980 1441742262 0.784851 0.104858 -0.603760 0.091980 1441742262 0.784851 0.104858 -0.603760 0.091980 1441742262 0.784851 0.104858 -0.603760 0.091980 1441742262 0.784851 0.104858 -0.603760 0.091980 1441742262 0.785583 0.103149 -0.603882 0.086609 1441742262 0.785583 0.103149 -0.603882 0.086609 1441742262 0.785583 0.103149 -0.603882 0.086609 1441742262 0.785583 0.103149 -0.603882 0.086609 1441742262 0.785583 0.103149 -0.603882 0.086609 1441742262 0.786804 0.098083 -0.604492 0.076660 1441742262 0.786804 0.098083 -0.604492 0.076660 1441742262 0.786804 0.098083 -0.604492 0.076660 1441742262 0.786804 0.098083 -0.604492 0.076660 1441742262 0.786804 0.098083 -0.604492 0.076660 1441742262 0.786804 0.098083 -0.604492 0.076660 1441742262 0.787354 0.098511 -0.604248 0.072388 1441742262 0.787354 0.098511 -0.604248 0.072388 1441742262 0.787354 0.098511 -0.604248 0.072388 1441742262 0.787354 0.098511 -0.604248 0.072388 1441742262 0.787354 0.098511 -0.604248 0.072388 1441742262 0.787109 0.101868 -0.603943 0.072876 1441742262 0.787109 0.101868 -0.603943 0.072876 1441742262 0.787109 0.101868 -0.603943 0.072876 1441742262 0.787109 0.101868 -0.603943 0.072876 1441742262 0.787109 0.101868 -0.603943 0.072876 1441742262 0.787109 0.101868 -0.603943 0.072876 1441742262 0.786621 0.104614 -0.603699 0.076233 1441742262 0.786621 0.104614 -0.603699 0.076233 1441742262 0.786621 0.104614 -0.603699 0.076233 1441742262 0.786621 0.104614 -0.603699 0.076233 1441742262 0.786621 0.104614 -0.603699 0.076233 1441742262 0.786621 0.104614 -0.603699 0.076233 1441742262 0.786560 0.103210 -0.603821 0.077454 1441742262 0.786560 0.103210 -0.603821 0.077454 1441742262 0.786560 0.103210 -0.603821 0.077454 1441742262 0.786560 0.103210 -0.603821 0.077454 1441742262 0.786560 0.103210 -0.603821 0.077454 1441742262 0.786560 0.103210 -0.603821 0.077454 1441742262 0.786560 0.103210 -0.603821 0.077454 1441742262 0.786377 0.100281 -0.604187 0.080322 1441742262 0.786377 0.100281 -0.604187 0.080322 1441742262 0.786377 0.100281 -0.604187 0.080322 1441742262 0.786377 0.100281 -0.604187 0.080322 1441742262 0.786377 0.100281 -0.604187 0.080322 1441742262 0.786377 0.100281 -0.604187 0.080322 1441742262 0.785950 0.101135 -0.603882 0.085693 1441742262 0.785950 0.101135 -0.603882 0.085693 1441742262 0.785950 0.101135 -0.603882 0.085693 1441742262 0.785950 0.101135 -0.603882 0.085693 1441742262 0.785950 0.101135 -0.603882 0.085693 1441742262 0.785095 0.103821 -0.603699 0.091492 1441742262 0.785095 0.103821 -0.603699 0.091492 1441742262 0.785095 0.103821 -0.603699 0.091492 1441742262 0.785095 0.103821 -0.603699 0.091492 1441742262 0.785095 0.103821 -0.603699 0.091492 1441742262 0.785095 0.103821 -0.603699 0.091492 1441742262 0.784058 0.107727 -0.603455 0.097107 1441742262 0.784058 0.107727 -0.603455 0.097107 1441742262 0.784058 0.107727 -0.603455 0.097107 1441742262 0.784058 0.107727 -0.603455 0.097107 1441742262 0.784058 0.107727 -0.603455 0.097107 1441742262 0.784058 0.107727 -0.603455 0.097107 1441742262 0.783875 0.108459 -0.603027 0.100586 1441742262 0.783875 0.108459 -0.603027 0.100586 1441742262 0.783875 0.108459 -0.603027 0.100586 1441742262 0.783875 0.108459 -0.603027 0.100586 1441742262 0.783875 0.108459 -0.603027 0.100586 1441742262 0.783875 0.108459 -0.603027 0.100586 1441742262 0.783875 0.108459 -0.603027 0.100586 1441742262 0.783752 0.108032 -0.602905 0.102722 1441742262 0.783752 0.108032 -0.602905 0.102722 1441742262 0.783752 0.108032 -0.602905 0.102722 1441742262 0.783752 0.108032 -0.602905 0.102722 1441742262 0.783752 0.108032 -0.602905 0.102722 1441742262 0.783264 0.108337 -0.603577 0.102173 1441742263 0.783264 0.108337 -0.603577 0.102173 1441742263 0.783264 0.108337 -0.603577 0.102173 1441742263 0.783264 0.108337 -0.603577 0.102173 1441742263 0.783264 0.108337 -0.603577 0.102173 1441742263 0.783264 0.108337 -0.603577 0.102173 1441742263 0.783325 0.106873 -0.604431 0.098206 1441742263 0.783325 0.106873 -0.604431 0.098206 1441742263 0.783325 0.106873 -0.604431 0.098206 1441742263 0.783325 0.106873 -0.604431 0.098206 1441742263 0.783325 0.106873 -0.604431 0.098206 1441742263 0.783325 0.106873 -0.604431 0.098206 1441742263 0.783325 0.106873 -0.604431 0.098206 1441742263 0.783875 0.101685 -0.605835 0.090271 1441742263 0.783875 0.101685 -0.605835 0.090271 1441742263 0.783875 0.101685 -0.605835 0.090271 1441742263 0.783875 0.101685 -0.605835 0.090271 1441742263 0.783875 0.101685 -0.605835 0.090271 1441742263 0.783875 0.101685 -0.605835 0.090271 1441742263 0.784119 0.099182 -0.606445 0.086609 1441742263 0.784119 0.099182 -0.606445 0.086609 1441742263 0.784119 0.099182 -0.606445 0.086609 1441742263 0.784119 0.099182 -0.606445 0.086609 1441742263 0.784119 0.099182 -0.606445 0.086609 1441742263 0.784729 0.095154 -0.607056 0.081543 1441742263 0.784729 0.095154 -0.607056 0.081543 1441742263 0.784729 0.095154 -0.607056 0.081543 1441742263 0.784729 0.095154 -0.607056 0.081543 1441742263 0.784729 0.095154 -0.607056 0.081543 1441742263 0.784729 0.095154 -0.607056 0.081543 1441742263 0.784851 0.089539 -0.608215 0.077942 1441742263 0.784851 0.089539 -0.608215 0.077942 1441742263 0.784851 0.089539 -0.608215 0.077942 1441742263 0.784851 0.089539 -0.608215 0.077942 1441742263 0.784851 0.089539 -0.608215 0.077942 1441742263 0.784851 0.087036 -0.608643 0.077332 1441742263 0.784851 0.087036 -0.608643 0.077332 1441742263 0.784851 0.087036 -0.608643 0.077332 1441742263 0.784851 0.087036 -0.608643 0.077332 1441742263 0.784851 0.087036 -0.608643 0.077332 1441742263 0.784851 0.087036 -0.608643 0.077332 1441742263 0.785339 0.084351 -0.608582 0.075928 1441742263 0.785339 0.084351 -0.608582 0.075928 1441742263 0.785339 0.084351 -0.608582 0.075928 1441742263 0.785339 0.084351 -0.608582 0.075928 1441742263 0.785339 0.084351 -0.608582 0.075928 1441742263 0.785339 0.084351 -0.608582 0.075928 1441742263 0.785339 0.084351 -0.608582 0.075928 1441742263 0.785278 0.086609 -0.608154 0.077148 1441742263 0.785278 0.086609 -0.608154 0.077148 1441742263 0.785278 0.086609 -0.608154 0.077148 1441742263 0.785278 0.086609 -0.608154 0.077148 1441742263 0.785278 0.086609 -0.608154 0.077148 1441742263 0.784912 0.091980 -0.607544 0.079590 1441742263 0.784912 0.091980 -0.607544 0.079590 1441742263 0.784912 0.091980 -0.607544 0.079590 1441742263 0.784912 0.091980 -0.607544 0.079590 1441742263 0.784851 0.096680 -0.606750 0.080444 1441742263 0.784851 0.096680 -0.606750 0.080444 1441742263 0.784851 0.096680 -0.606750 0.080444 1441742263 0.784851 0.096680 -0.606750 0.080444 1441742263 0.785156 0.100586 -0.605774 0.080627 1441742263 0.785156 0.100586 -0.605774 0.080627 1441742263 0.785156 0.100586 -0.605774 0.080627 1441742263 0.785156 0.100586 -0.605774 0.080627 1441742263 0.785156 0.100586 -0.605774 0.080627 1441742263 0.785156 0.100586 -0.605774 0.080627 1441742263 0.785950 0.100281 -0.605408 0.075317 1441742263 0.785950 0.100281 -0.605408 0.075317 1441742263 0.785950 0.100281 -0.605408 0.075317 1441742263 0.785950 0.100281 -0.605408 0.075317 1441742263 0.786926 0.096985 -0.605652 0.066956 1441742263 0.786926 0.096985 -0.605652 0.066956 1441742263 0.786926 0.096985 -0.605652 0.066956 1441742263 0.786926 0.096985 -0.605652 0.066956 1441742263 0.786926 0.096985 -0.605652 0.066956 1441742263 0.786926 0.096985 -0.605652 0.066956 1441742263 0.786926 0.103455 -0.604248 0.070374 1441742263 0.786926 0.103455 -0.604248 0.070374 1441742263 0.786926 0.103455 -0.604248 0.070374 1441742263 0.786926 0.103455 -0.604248 0.070374 1441742263 0.786926 0.103455 -0.604248 0.070374 1441742263 0.786926 0.103455 -0.604248 0.070374 1441742263 0.786926 0.103455 -0.604248 0.070374 1441742263 0.787598 0.106018 -0.603088 0.068359 1441742263 0.787598 0.106018 -0.603088 0.068359 1441742263 0.787598 0.106018 -0.603088 0.068359 1441742263 0.787598 0.106018 -0.603088 0.068359 1441742263 0.787598 0.106018 -0.603088 0.068359 1441742263 0.787354 0.105774 -0.603394 0.068848 1441742263 0.787354 0.105774 -0.603394 0.068848 1441742263 0.787354 0.105774 -0.603394 0.068848 1441742263 0.787354 0.105774 -0.603394 0.068848 1441742263 0.787354 0.105774 -0.603394 0.068848 1441742263 0.787354 0.105774 -0.603394 0.068848 1441742263 0.787354 0.105774 -0.603394 0.068848 1441742263 0.787415 0.106750 -0.602722 0.072876 1441742263 0.787415 0.106750 -0.602722 0.072876 1441742263 0.787415 0.106750 -0.602722 0.072876 1441742263 0.787415 0.106750 -0.602722 0.072876 1441742263 0.787415 0.106750 -0.602722 0.072876 1441742263 0.787415 0.106750 -0.602722 0.072876 1441742263 0.787781 0.105225 -0.602112 0.075989 1441742264 0.787781 0.105225 -0.602112 0.075989 1441742264 0.787781 0.105225 -0.602112 0.075989 1441742264 0.787781 0.105225 -0.602112 0.075989 1441742264 0.787781 0.105225 -0.602112 0.075989 1441742264 0.787781 0.105225 -0.602112 0.075989 1441742264 0.787476 0.105652 -0.601746 0.081360 1441742264 0.787476 0.105652 -0.601746 0.081360 1441742264 0.787476 0.105652 -0.601746 0.081360 1441742264 0.787476 0.105652 -0.601746 0.081360 1441742264 0.787476 0.105652 -0.601746 0.081360 1441742264 0.787476 0.105652 -0.601746 0.081360 1441742264 0.787109 0.106628 -0.601379 0.086060 1441742264 0.787109 0.106628 -0.601379 0.086060 1441742264 0.787109 0.106628 -0.601379 0.086060 1441742264 0.787109 0.106628 -0.601379 0.086060 1441742264 0.787109 0.106628 -0.601379 0.086060 1441742264 0.787109 0.106628 -0.601379 0.086060 1441742264 0.786743 0.106628 -0.601379 0.089661 1441742264 0.786743 0.106628 -0.601379 0.089661 1441742264 0.786743 0.106628 -0.601379 0.089661 1441742264 0.786743 0.106628 -0.601379 0.089661 1441742264 0.786743 0.106628 -0.601379 0.089661 1441742264 0.786743 0.106628 -0.601379 0.089661 1441742264 0.786438 0.107788 -0.600830 0.094116 1441742264 0.786438 0.107788 -0.600830 0.094116 1441742264 0.786438 0.107788 -0.600830 0.094116 1441742264 0.786438 0.107788 -0.600830 0.094116 1441742264 0.786438 0.107788 -0.600830 0.094116 1441742264 0.786438 0.107788 -0.600830 0.094116 1441742264 0.786499 0.108582 -0.600159 0.097046 1441742264 0.786499 0.108582 -0.600159 0.097046 1441742264 0.786499 0.108582 -0.600159 0.097046 1441742264 0.786499 0.108582 -0.600159 0.097046 1441742264 0.786499 0.108582 -0.600159 0.097046 1441742264 0.786316 0.107910 -0.600464 0.097595 1441742264 0.786316 0.107910 -0.600464 0.097595 1441742264 0.786316 0.107910 -0.600464 0.097595 1441742264 0.786316 0.107910 -0.600464 0.097595 1441742264 0.785950 0.107483 -0.601318 0.095398 1441742264 0.785950 0.107483 -0.601318 0.095398 1441742264 0.785950 0.107483 -0.601318 0.095398 1441742264 0.785706 0.104004 -0.603210 0.089478 1441742264 0.785706 0.104004 -0.603210 0.089478 1441742264 0.785706 0.104004 -0.603210 0.089478 1441742264 0.785706 0.104004 -0.603210 0.089478 1441742264 0.785706 0.104004 -0.603210 0.089478 1441742264 0.785706 0.104004 -0.603210 0.089478 1441742264 0.785706 0.104004 -0.603210 0.089478 1441742264 0.785461 0.101440 -0.604614 0.084717 1441742264 0.785461 0.101440 -0.604614 0.084717 1441742264 0.785461 0.101440 -0.604614 0.084717 1441742264 0.785461 0.101440 -0.604614 0.084717 1441742264 0.785461 0.101440 -0.604614 0.084717 1441742264 0.785461 0.098999 -0.605774 0.079041 1441742264 0.785461 0.098999 -0.605774 0.079041 1441742264 0.785461 0.098999 -0.605774 0.079041 1441742264 0.785461 0.098999 -0.605774 0.079041 1441742264 0.785461 0.098999 -0.605774 0.079041 1441742264 0.785461 0.098999 -0.605774 0.079041 1441742264 0.785583 0.096313 -0.606567 0.075012 1441742264 0.785583 0.096313 -0.606567 0.075012 1441742264 0.785583 0.096313 -0.606567 0.075012 1441742264 0.785583 0.096313 -0.606567 0.075012 1441742264 0.785583 0.096313 -0.606567 0.075012 1441742264 0.785889 0.095093 -0.606506 0.074219 1441742264 0.785889 0.095093 -0.606506 0.074219 1441742264 0.785889 0.095093 -0.606506 0.074219 1441742264 0.785889 0.095093 -0.606506 0.074219 1441742264 0.785889 0.095093 -0.606506 0.074219 1441742264 0.785889 0.095093 -0.606506 0.074219 1441742264 0.785950 0.094604 -0.606445 0.074341 1441742264 0.785950 0.094604 -0.606445 0.074341 1441742264 0.785950 0.094604 -0.606445 0.074341 1441742264 0.785950 0.094604 -0.606445 0.074341 1441742264 0.785950 0.094604 -0.606445 0.074341 1441742264 0.785950 0.094604 -0.606445 0.074341 1441742264 0.786072 0.094238 -0.606445 0.073792 1441742264 0.786072 0.094238 -0.606445 0.073792 1441742264 0.786072 0.094238 -0.606445 0.073792 1441742264 0.786072 0.094238 -0.606445 0.073792 1441742264 0.786072 0.094238 -0.606445 0.073792 1441742264 0.786072 0.094238 -0.606445 0.073792 1441742264 0.786133 0.093994 -0.606506 0.072632 1441742264 0.786133 0.093994 -0.606506 0.072632 1441742264 0.786133 0.093994 -0.606506 0.072632 1441742264 0.786133 0.093994 -0.606506 0.072632 1441742264 0.786133 0.093994 -0.606506 0.072632 1441742264 0.786377 0.093445 -0.606384 0.071533 1441742264 0.786377 0.093445 -0.606384 0.071533 1441742264 0.786377 0.093445 -0.606384 0.071533 1441742264 0.786377 0.093445 -0.606384 0.071533 1441742264 0.786377 0.093445 -0.606384 0.071533 1441742264 0.786377 0.093445 -0.606384 0.071533 1441742264 0.787720 0.093872 -0.604797 0.069885 1441742264 0.787720 0.093872 -0.604797 0.069885 1441742264 0.787720 0.093872 -0.604797 0.069885 1441742264 0.787720 0.093872 -0.604797 0.069885 1441742264 0.787720 0.093872 -0.604797 0.069885 1441742264 0.787720 0.093872 -0.604797 0.069885 1441742264 0.790161 0.094116 -0.601624 0.069336 1441742264 0.790161 0.094116 -0.601624 0.069336 1441742264 0.790161 0.094116 -0.601624 0.069336 1441742265 0.790161 0.094116 -0.601624 0.069336 1441742265 0.790161 0.094116 -0.601624 0.069336 1441742265 0.790161 0.094116 -0.601624 0.069336 1441742265 0.793457 0.091125 -0.598633 0.061279 1441742265 0.793457 0.091125 -0.598633 0.061279 1441742265 0.793457 0.091125 -0.598633 0.061279 1441742265 
0.814453 0.061829 -0.543762 0.192749 1441742267 0.805542 0.030884 -0.530640 0.261719 1441742267 0.805542 0.030884 -0.530640 0.261719 1441742267 0.805542 0.030884 -0.530640 0.261719 1441742267 0.805542 0.030884 -0.530640 0.261719 1441742267 0.805542 0.030884 -0.530640 0.261719 1441742267 0.805542 0.030884 -0.530640 0.261719 1441742267 0.785339 0.017578 -0.503235 0.360046 1441742267 0.785339 0.017578 -0.503235 0.360046 1441742267 0.785339 0.017578 -0.503235 0.360046 1441742267 0.785339 0.017578 -0.503235 0.360046 1441742267 0.785339 0.017578 -0.503235 0.360046 1441742267 0.785339 0.017578 -0.503235 0.360046 1441742267 0.748962 -0.003906 -0.476563 0.460266 1441742267 0.748962 -0.003906 -0.476563 0.460266 1441742267 0.748962 -0.003906 -0.476563 0.460266 1441742267 0.748962 -0.003906 -0.476563 0.460266 1441742267 0.748962 -0.003906 -0.476563 0.460266 1441742267 0.748962 -0.003906 -0.476563 0.460266 1441742267 0.748962 -0.003906 -0.476563 0.460266 1441742267 0.705139 -0.042297 -0.445129 0.550293 1441742267 0.705139 -0.042297 -0.445129 0.550293 1441742267 0.705139 -0.042297 -0.445129 0.550293 1441742267 0.671082 -0.094055 -0.407043 0.612427 1441742267 0.671082 -0.094055 -0.407043 0.612427 1441742267 0.671082 -0.094055 -0.407043 0.612427 1441742267 0.671082 -0.094055 -0.407043 0.612427 1441742267 0.671082 -0.094055 -0.407043 0.612427 1441742267 0.671082 -0.094055 -0.407043 0.612427 1441742267 0.646240 -0.116455 -0.389282 0.645874 1441742267 0.646240 -0.116455 -0.389282 0.645874 1441742267 0.646240 -0.116455 -0.389282 0.645874 1441742267 0.646240 -0.116455 -0.389282 0.645874 1441742267 0.646240 -0.116455 -0.389282 0.645874 1441742267 0.637939 -0.124573 -0.381775 0.657043 1441742267 0.637939 -0.124573 -0.381775 0.657043 1441742267 0.637939 -0.124573 -0.381775 0.657043 1441742267 0.637939 -0.124573 -0.381775 0.657043 1441742267 0.637939 -0.124573 -0.381775 0.657043 1441742267 0.637939 -0.124573 -0.381775 0.657043 1441742267 0.637939 -0.124573 -0.381775 0.657043 1441742267 0.644043 -0.121399 -0.380676 0.652344 1441742267 0.644043 -0.121399 -0.380676 0.652344 1441742267 0.644043 -0.121399 -0.380676 0.652344 1441742267 0.644043 -0.121399 -0.380676 0.652344 1441742267 0.644043 -0.121399 -0.380676 0.652344 1441742267 0.644043 -0.121399 -0.380676 0.652344 1441742267 0.647705 -0.104370 -0.384094 0.649597 1441742267 0.647705 -0.104370 -0.384094 0.649597 1441742267 0.647705 -0.104370 -0.384094 0.649597 1441742267 0.647705 -0.104370 -0.384094 0.649597 1441742267 0.647705 -0.104370 -0.384094 0.649597 1441742267 0.647705 -0.104370 -0.384094 0.649597 1441742267 0.647705 -0.104370 -0.384094 0.649597 1441742268 0.657349 -0.071350 -0.397156 0.636414 1441742268 0.657349 -0.071350 -0.397156 0.636414 1441742268 0.657349 -0.071350 -0.397156 0.636414 1441742268 0.657349 -0.071350 -0.397156 0.636414 1441742268 0.657349 -0.071350 -0.397156 0.636414 1441742268 0.657349 -0.071350 -0.397156 0.636414 1441742268 0.676086 -0.023315 -0.423584 0.602417 1441742268 0.676086 -0.023315 -0.423584 0.602417 1441742268 0.676086 -0.023315 -0.423584 0.602417 1441742268 0.676086 -0.023315 -0.423584 0.602417 1441742268 0.676086 -0.023315 -0.423584 0.602417 1441742268 0.676086 -0.023315 -0.423584 0.602417 1441742268 0.703369 0.022949 -0.464233 0.537720 1441742268 0.703369 0.022949 -0.464233 0.537720 1441742268 0.703369 0.022949 -0.464233 0.537720 1441742268 0.703369 0.022949 -0.464233 0.537720 1441742268 0.703369 0.022949 -0.464233 0.537720 1441742268 0.703369 0.022949 -0.464233 0.537720 1441742268 0.728027 0.053955 -0.503174 0.462463 1441742268 0.728027 0.053955 -0.503174 0.462463 1441742268 0.728027 0.053955 -0.503174 0.462463 1441742268 0.728027 0.053955 -0.503174 0.462463 1441742268 0.728027 0.053955 -0.503174 0.462463 1441742268 0.728027 0.053955 -0.503174 0.462463 1441742268 0.753662 0.069519 -0.533142 0.377930 1441742268 0.753662 0.069519 -0.533142 0.377930 1441742268 0.753662 0.069519 -0.533142 0.377930 1441742268 0.753662 0.069519 -0.533142 0.377930 1441742268 0.753662 0.069519 -0.533142 0.377930 1441742268 0.753662 0.069519 -0.533142 0.377930 1441742268 0.779602 0.077454 -0.550049 0.289185 1441742268 0.779602 0.077454 -0.550049 0.289185 1441742268 0.779602 0.077454 -0.550049 0.289185 1441742268 0.779602 0.077454 -0.550049 0.289185 1441742268 0.799194 0.104126 -0.544922 0.231262 1441742268 0.799194 0.104126 -0.544922 0.231262 1441742268 0.799194 0.104126 -0.544922 0.231262 1441742268 0.799194 0.104126 -0.544922 0.231262 1441742268 0.799194 0.104126 -0.544922 0.231262 1441742268 0.799194 0.104126 -0.544922 0.231262 1441742268 0.804504 0.192017 -0.528381 0.191467 1441742268 0.804504 0.192017 -0.528381 0.191467 1441742268 0.804504 0.192017 -0.528381 0.191467 1441742268 0.804504 0.192017 -0.528381 0.191467 1441742268 0.804504 0.192017 -0.528381 0.191467 1441742268 0.804504 0.192017 -0.528381 0.191467 1441742268 0.806335 0.240356 -0.528503 0.112305 1441742268 0.806335 0.240356 -0.528503 0.112305 1441742268 0.806335 0.240356 -0.528503 0.112305 1441742268 0.806335 0.240356 -0.528503 0.112305 1441742268 0.806335 0.240356 -0.528503 0.112305 1441742268 0.806335 0.240356 -0.528503 0.112305 1441742268 0.808228 0.240906 -0.534302 0.056702 1441742268 0.808228 0.240906 -0.534302 0.056702 1441742268 0.808228 0.240906 -0.534302 0.056702 1441742268 0.808228 0.240906 -0.534302 0.056702 1441742268 0.808228 0.240906 -0.534302 0.056702 1441742268 0.808228 0.240906 -0.534302 0.056702 1441742268 0.817444 0.223877 -0.530396 0.016418 1441742268 0.817444 0.223877 -0.530396 0.016418 1441742268 0.817444 0.223877 -0.530396 0.016418 1441742268 0.817444 0.223877 -0.530396 0.016418 1441742268 0.817444 0.223877 -0.530396 0.016418 1441742268 0.817444 0.223877 -0.530396 0.016418 1441742268 0.829895 0.188660 -0.525085 0.000793 1441742268 0.829895 0.188660 -0.525085 0.000793 1441742268 0.829895 0.188660 -0.525085 0.000793 1441742268 0.829895 0.188660 -0.525085 0.000793 1441742268 0.829895 0.188660 -0.525085 0.000793 1441742268 0.829895 0.188660 -0.525085 0.000793 1441742268 0.829895 0.188660 -0.525085 0.000793 1441742268 0.836060 0.164307 -0.523254 0.012451 1441742268 0.836060 0.164307 -0.523254 0.012451 1441742268 0.836060 0.164307 -0.523254 0.012451 1441742268 0.836060 0.164307 -0.523254 0.012451 1441742268 0.835266 0.136475 -0.530334 0.049744 1441742268 0.835266 0.136475 -0.530334 0.049744 1441742268 0.835266 0.136475 -0.530334 0.049744 1441742268 0.835266 0.136475 -0.530334 0.049744 1441742268 0.835266 0.136475 -0.530334 0.049744 1441742268 0.835266 0.136475 -0.530334 0.049744 1441742268 0.830750 0.106262 -0.537292 0.099182 1441742268 0.830750 0.106262 -0.537292 0.099182 1441742268 0.830750 0.106262 -0.537292 0.099182 1441742268 0.830750 0.106262 -0.537292 0.099182 1441742268 0.830750 0.106262 -0.537292 0.099182 1441742268 0.821045 0.074524 -0.543213 0.158630 1441742268 0.821045 0.074524 -0.543213 0.158630 1441742268 0.821045 0.074524 -0.543213 0.158630 1441742268 0.821045 0.074524 -0.543213 0.158630 1441742268 0.821045 0.074524 -0.543213 0.158630 1441742268 0.806458 0.038147 -0.545166 0.225708 1441742268 0.806458 0.038147 -0.545166 0.225708 1441742268 0.806458 0.038147 -0.545166 0.225708 1441742268 0.806458 0.038147 -0.545166 0.225708 1441742268 0.781921 0.016541 -0.532593 0.323547 1441742268 0.781921 0.016541 -0.532593 0.323547 1441742268 0.781921 0.016541 -0.532593 0.323547 1441742268 0.781921 0.016541 -0.532593 0.323547 1441742268 0.781921 0.016541 -0.532593 0.323547 1441742268 0.781921 0.016541 -0.532593 0.323547 1441742268 0.754333 0.013794 -0.503662 0.420837 1441742269 0.754333 0.013794 -0.503662 0.420837 1441742269 0.754333 0.013794 -0.503662 0.420837 1441742269 0.754333 0.013794 -0.503662 0.420837 1441742269 0.754333 0.013794 -0.503662 0.420837 1441742269 0.754333 0.013794 -0.503662 0.420837 1441742269 0.754333 0.013794 -0.503662 0.420837 1441742269 0.722107 -0.009094 -0.482849 0.495239 1441742269 0.722107 -0.009094 -0.482849 0.495239 1441742269 0.722107 -0.009094 -0.482849 0.495239 1441742269 0.722107 -0.009094 -0.482849 0.495239 1441742269 0.722107 -0.009094 -0.482849 0.495239 1441742269 0.722107 -0.009094 -0.482849 0.495239 1441742269 0.689575 -0.057373 -0.460205 0.556213 1441742269 0.689575 -0.057373 -0.460205 0.556213 1441742269 0.689575 -0.057373 -0.460205 0.556213 1441742269 0.689575 -0.057373 -0.460205 0.556213 1441742269 0.689575 -0.057373 -0.460205 0.556213 1441742269 0.689575 -0.057373 -0.460205 0.556213 1441742269 0.689575 -0.057373 -0.460205 0.556213 1441742269 0.648438 -0.088928 -0.437988 0.616211 1441742269 0.648438 -0.088928 -0.437988 0.616211 1441742269 0.648438 -0.088928 -0.437988 0.616211 1441742269 0.648438 -0.088928 -0.437988 0.616211 1441742269 0.648438 -0.088928 -0.437988 0.616211 1441742269 0.648438 -0.088928 -0.437988 0.616211 1441742269 0.642822 -0.110046 -0.408691 0.638428 1441742269 0.642822 -0.110046 -0.408691 0.638428 1441742269 0.642822 -0.110046 -0.408691 0.638428 1441742269 0.642822 -0.110046 -0.408691 0.638428 1441742269 0.642822 -0.110046 -0.408691 0.638428 1441742269 0.642822 -0.110046 -0.408691 0.638428 1441742269 0.662354 -0.117188 -0.402466 0.620911 1441742269 0.662354 -0.117188 -0.402466 0.620911 1441742269 0.662354 -0.117188 -0.402466 0.620911 1441742269 0.662354 -0.117188 -0.402466 0.620911 1441742269 0.662354 -0.117188 -0.402466 0.620911 1441742269 0.662354 -0.117188 -0.402466 0.620911 1441742269 0.662354 -0.117188 -0.402466 0.620911 1441742269 0.688416 -0.094727 -0.404236 0.594666 1441742269 0.688416 -0.094727 -0.404236 0.594666 1441742269 0.688416 -0.094727 -0.404236 0.594666 1441742269 0.688416 -0.094727 -0.404236 0.594666 1441742269 0.688416 -0.094727 -0.404236 0.594666 1441742269 0.688416 -0.094727 -0.404236 0.594666 1441742269 0.713135 -0.068054 -0.422424 0.555237 1441742269 0.713135 -0.068054 -0.422424 0.555237 1441742269 0.713135 -0.068054 -0.422424 0.555237 1441742269 0.713135 -0.068054 -0.422424 0.555237 1441742269 0.713135 -0.068054 -0.422424 0.555237 1441742269 0.737305 -0.031372 -0.441467 0.510315 1441742269 0.737305 -0.031372 -0.441467 0.510315 1441742269 0.737305 -0.031372 -0.441467 0.510315 1441742269 0.737305 -0.031372 -0.441467 0.510315 1441742269 0.737305 -0.031372 -0.441467 0.510315 1441742269 0.737305 -0.031372 -0.441467 0.510315 1441742269 0.737305 -0.031372 -0.441467 0.510315 1441742269 0.758362 0.006897 -0.460083 0.461609 1441742269 0.758362 0.006897 -0.460083 0.461609 1441742269 0.758362 0.006897 -0.460083 0.461609 1441742269 0.758362 0.006897 -0.460083 0.461609 1441742269 0.758362 0.006897 -0.460083 0.461609 1441742269 0.776550 0.044067 -0.477722 0.408386 1441742269 0.776550 0.044067 -0.477722 0.408386 1441742269 0.776550 0.044067 -0.477722 0.408386 1441742269 0.776550 0.044067 -0.477722 0.408386 1441742269 0.776550 0.044067 -0.477722 0.408386 1441742269 0.776550 0.044067 -0.477722 0.408386 1441742269 0.789185 0.083252 -0.495483 0.353149 1441742269 0.789185 0.083252 -0.495483 0.353149 1441742269 0.789185 0.083252 -0.495483 0.353149 1441742269 0.789185 0.083252 -0.495483 0.353149 1441742269 0.789185 0.083252 -0.495483 0.353149 1441742269 0.800110 0.106506 -0.512939 0.292114 1441742269 0.800110 0.106506 -0.512939 0.292114 1441742269 0.800110 0.106506 -0.512939 0.292114 1441742269 0.800110 0.106506 -0.512939 0.292114 1441742269 0.800110 0.106506 -0.512939 0.292114 1441742269 0.800110 0.106506 -0.512939 0.292114 1441742269 0.800110 0.106506 -0.512939 0.292114 1441742269 0.820374 0.110291 -0.516968 0.217896 1441742269 0.820374 0.110291 -0.516968 0.217896 1441742269 0.820374 0.110291 -0.516968 0.217896 1441742269 0.820374 0.110291 -0.516968 0.217896 1441742269 0.820374 0.110291 -0.516968 0.217896 1441742269 0.820374 0.110291 -0.516968 0.217896 1441742269 0.839783 0.141846 -0.506104 0.135925 1441742269 0.839783 0.141846 -0.506104 0.135925 1441742269 0.839783 0.141846 -0.506104 0.135925 1441742269 0.839783 0.141846 -0.506104 0.135925 1441742269 0.839783 0.141846 -0.506104 0.135925 1441742269 0.839783 0.141846 -0.506104 0.135925 1441742269 0.852844 0.139832 -0.502075 0.030884 1441742269 0.852844 0.139832 -0.502075 0.030884 1441742269 0.852844 0.139832 -0.502075 0.030884 1441742269 0.852844 0.139832 -0.502075 0.030884 1441742269 0.852844 0.139832 -0.502075 0.030884 1441742269 0.852844 0.139832 -0.502075 0.030884 1441742269 0.852844 0.139832 -0.502075 0.030884 1441742269 0.852356 0.154297 -0.499268 -0.019043 1441742269 0.852356 0.154297 -0.499268 -0.019043 1441742269 0.852356 0.154297 -0.499268 -0.019043 1441742269 0.852356 0.154297 -0.499268 -0.019043 1441742269 0.852356 0.154297 -0.499268 -0.019043 1441742269 0.852356 0.154297 -0.499268 -0.019043 1441742269 0.847961 0.180420 -0.496582 -0.042908 1441742269 0.847961 0.180420 -0.496582 -0.042908 1441742269 0.847961 0.180420 -0.496582 -0.042908 1441742269 0.847961 0.180420 -0.496582 -0.042908 1441742269 0.847961 0.180420 -0.496582 -0.042908 1441742269 0.847961 0.180420 -0.496582 -0.042908 1441742269 0.850220 0.160950 -0.497253 -0.062622 1441742270 0.850220 0.160950 -0.497253 -0.062622 1441742270 0.850220 0.160950 -0.497253 -0.062622 1441742270 0.850220 0.160950 -0.497253 -0.062622 1441742270 0.850220 0.160950 -0.497253 -0.062622 1441742270 0.850220 0.160950 -0.497253 -0.062622 1441742270 0.849487 0.140930 -0.505859 -0.051270 1441742270 0.849487 0.140930 -0.505859 -0.051270 1441742270 0.849487 0.140930 -0.505859 -0.051270 1441742270 0.849487 0.140930 -0.505859 -0.051270 1441742270 0.849487 0.140930 -0.505859 -0.051270 1441742270 0.849487 0.140930 -0.505859 -0.051270 1441742270 0.843384 0.128052 -0.521729 -0.007874 1441742270 0.843384 0.128052 -0.521729 -0.007874 1441742270 0.843384 0.128052 -0.521729 -0.007874 1441742270 0.843384 0.128052 -0.521729 -0.007874 1441742270 0.843384 0.128052 -0.521729 -0.007874 1441742270 0.843384 0.128052 -0.521729 -0.007874 1441742270 0.833374 0.116943 -0.537781 0.050964 1441742270 0.833374 0.116943 -0.537781 0.050964 1441742270 0.833374 0.116943 -0.537781 0.050964 1441742270 0.833374 0.116943 -0.537781 0.050964 1441742270 0.833374 0.116943 -0.537781 0.050964 1441742270 0.833374 0.116943 -0.537781 0.050964 1441742270 0.833374 0.116943 -0.537781 0.050964 1441742270 0.821533 0.084778 -0.552124 0.113831 1441742270 0.821533 0.084778 -0.552124 0.113831 1441742270 0.821533 0.084778 -0.552124 0.113831 1441742270 0.821533 0.084778 -0.552124 0.113831 1441742270 0.807861 0.049316 -0.558899 0.180542 1441742270 0.807861 0.049316 -0.558899 0.180542 1441742270 0.807861 0.049316 -0.558899 0.180542 1441742270 0.807861 0.049316 -0.558899 0.180542 1441742270 0.807861 0.049316 -0.558899 0.180542 1441742270 0.807861 0.049316 -0.558899 0.180542 1441742270 0.786743 0.015015 -0.554749 0.270264 1441742270 0.786743 0.015015 -0.554749 0.270264 1441742270 0.786743 0.015015 -0.554749 0.270264 1441742270 0.786743 0.015015 -0.554749 0.270264 1441742270 0.786743 0.015015 -0.554749 0.270264 1441742270 0.765015 -0.003296 -0.530334 0.365295 1441742270 0.765015 -0.003296 -0.530334 0.365295 1441742270 0.765015 -0.003296 -0.530334 0.365295 1441742270 0.765015 -0.003296 -0.530334 0.365295 1441742270 0.765015 -0.003296 -0.530334 0.365295 1441742270 0.765015 -0.003296 -0.530334 0.365295 1441742270 0.733643 -0.021362 -0.501160 0.458374 1441742270 0.733643 -0.021362 -0.501160 0.458374 1441742270 0.733643 -0.021362 -0.501160 0.458374 1441742270 0.733643 -0.021362 -0.501160 0.458374 1441742270 0.733643 -0.021362 -0.501160 0.458374 1441742270 0.733643 -0.021362 -0.501160 0.458374 1441742270 0.695435 -0.049438 -0.473450 0.538330 1441742270 0.695435 -0.049438 -0.473450 0.538330 1441742270 0.695435 -0.049438 -0.473450 0.538330 1441742270 0.695435 -0.049438 -0.473450 0.538330 1441742270 0.695435 -0.049438 -0.473450 0.538330 1441742270 0.695435 -0.049438 -0.473450 0.538330 1441742270 0.658203 -0.082031 -0.449890 0.597961 1441742270 0.658203 -0.082031 -0.449890 0.597961 1441742270 0.658203 -0.082031 -0.449890 0.597961 1441742270 0.658203 -0.082031 -0.449890 0.597961 1441742270 0.658203 -0.082031 -0.449890 0.597961 1441742270 0.658203 -0.082031 -0.449890 0.597961 1441742270 0.632263 -0.089539 -0.427185 0.640076 1441742270 0.632263 -0.089539 -0.427185 0.640076 1441742270 0.632263 -0.089539 -0.427185 0.640076 1441742270 0.632263 -0.089539 -0.427185 0.640076 1441742270 0.632263 -0.089539 -0.427185 0.640076 1441742270 0.632263 -0.089539 -0.427185 0.640076 1441742270 0.632263 -0.089539 -0.427185 0.640076 1441742270 0.633972 -0.082825 -0.411133 0.649719 1441742270 0.633972 -0.082825 -0.411133 0.649719 1441742270 0.633972 -0.082825 -0.411133 0.649719 1441742270 0.649536 -0.073730 -0.418152 0.630676 1441742270 0.649536 -0.073730 -0.418152 0.630676 1441742270 0.649536 -0.073730 -0.418152 0.630676 1441742270 0.649536 -0.073730 -0.418152 0.630676 1441742270 0.649536 -0.073730 -0.418152 0.630676 1441742270 0.649536 -0.073730 -0.418152 0.630676 1441742270 0.666687 -0.061157 -0.439209 0.599060 1441742270 0.666687 -0.061157 -0.439209 0.599060 1441742270 0.666687 -0.061157 -0.439209 0.599060 1441742270 0.666687 -0.061157 -0.439209 0.599060 1441742270 0.666687 -0.061157 -0.439209 0.599060 1441742270 0.666687 -0.061157 -0.439209 0.599060 1441742270 0.700623 -0.032410 -0.456665 0.547241 1441742270 0.700623 -0.032410 -0.456665 0.547241 1441742270 0.700623 -0.032410 -0.456665 0.547241 1441742270 0.700623 -0.032410 -0.456665 0.547241 1441742270 0.700623 -0.032410 -0.456665 0.547241 1441742270 0.700623 -0.032410 -0.456665 0.547241 1441742270 0.731628 0.012817 -0.471619 0.492065 1441742270 0.731628 0.012817 -0.471619 0.492065 1441742270 0.731628 0.012817 -0.471619 0.492065 1441742270 0.731628 0.012817 -0.471619 0.492065 1441742270 0.731628 0.012817 -0.471619 0.492065 1441742270 0.758484 0.043518 -0.499146 0.416687 1441742270 0.758484 0.043518 -0.499146 0.416687 1441742270 0.758484 0.043518 -0.499146 0.416687 1441742270 0.758484 0.043518 -0.499146 0.416687 1441742270 0.758484 0.043518 -0.499146 0.416687 1441742270 0.758484 0.043518 -0.499146 0.416687 1441742270 0.783264 0.050598 -0.533203 0.315613 1441742270 0.783264 0.050598 -0.533203 0.315613 1441742270 0.783264 0.050598 -0.533203 0.315613 1441742271 0.783264 0.050598 -0.533203 0.315613 1441742271 0.783264 0.050598 -0.533203 0.315613 1441742271 0.783264 0.050598 -0.533203 0.315613 1441742271 0.783264 0.050598 -0.533203 0.315613 1441742271 0.804321 0.066040 -0.548401 0.218811 1441742271 0.804321 0.066040 -0.548401 0.218811 1441742271 0.804321 0.066040 -0.548401 0.218811 1441742271 0.804321 0.066040 -0.548401 0.218811 1441742271 0.804321 0.066040 -0.548401 0.218811 1441742271 0.822266 0.072388 -0.544983 0.147034 1441742271 0.822266 0.072388 -0.544983 0.147034 1441742271 0.822266 0.072388 -0.544983 0.147034 1441742271 0.822266 0.072388 -0.544983 0.147034 1441742271 0.822266 0.072388 -0.544983 0.147034 1441742271 0.822266 0.072388 -0.544983 0.147034 1441742271 0.833923 0.096375 -0.533386 0.103821 1441742271 0.833923 0.096375 -0.533386 0.103821 1441742271 0.833923 0.096375 -0.533386 0.103821 1441742271 0.833923 0.096375 -0.533386 0.103821 1441742271 0.833923 0.096375 -0.533386 0.103821 1441742271 0.833923 0.096375 -0.533386 0.103821 1441742271 0.831909 0.169006 -0.522400 0.080261 1441742271 0.831909 0.169006 -0.522400 0.080261 1441742271 0.831909 0.169006 -0.522400 0.080261 1441742271 0.831909 0.169006 -0.522400 0.080261 1441742271 0.831909 0.169006 -0.522400 0.080261 1441742271 0.831909 0.169006 -0.522400 0.080261 1441742271 0.831909 0.169006 -0.522400 0.080261 1441742271 0.832825 0.193298 -0.517944 0.027954 1441742271 0.832825 0.193298 -0.517944 0.027954 1441742271 0.832825 0.193298 -0.517944 0.027954 1441742271 0.832825 0.193298 -0.517944 0.027954 1441742271 0.832825 0.193298 -0.517944 0.027954 1441742271 0.832825 0.193298 -0.517944 0.027954 1441742271 0.838318 0.165039 -0.519531 -0.004578 1441742271 0.838318 0.165039 -0.519531 -0.004578 1441742271 0.838318 0.165039 -0.519531 -0.004578 1441742271 0.838318 0.165039 -0.519531 -0.004578 1441742271 0.838318 0.165039 -0.519531 -0.004578 1441742271 0.838318 0.165039 -0.519531 -0.004578 1441742271 0.839111 0.148743 -0.523010 0.014038 1441742271 0.839111 0.148743 -0.523010 0.014038 1441742271 0.839111 0.148743 -0.523010 0.014038 1441742271 0.839111 0.148743 -0.523010 0.014038 1441742271 0.839111 0.148743 -0.523010 0.014038 1441742271 0.839111 0.148743 -0.523010 0.014038 1441742271 0.838013 0.131409 -0.527100 0.050964 1441742271 0.838013 0.131409 -0.527100 0.050964 1441742271 0.838013 0.131409 -0.527100 0.050964 1441742271 0.838013 0.131409 -0.527100 0.050964 1441742271 0.838013 0.131409 -0.527100 0.050964 1441742271 0.838013 0.131409 -0.527100 0.050964 1441742271 0.834900 0.100647 -0.533081 0.092590 1441742271 0.834900 0.100647 -0.533081 0.092590 1441742271 0.834900 0.100647 -0.533081 0.092590 1441742271 0.834900 0.100647 -0.533081 0.092590 1441742271 0.834900 0.100647 -0.533081 0.092590 1441742271 0.834900 0.100647 -0.533081 0.092590 1441742271 0.834900 0.100647 -0.533081 0.092590 1441742271 0.826233 0.073303 -0.538269 0.148926 1441742271 0.826233 0.073303 -0.538269 0.148926 1441742271 0.826233 0.073303 -0.538269 0.148926 1441742271 0.826233 0.073303 -0.538269 0.148926 1441742271 0.826233 0.073303 -0.538269 0.148926 1441742271 0.826233 0.073303 -0.538269 0.148926 1441742271 0.812195 0.055603 -0.537292 0.220215 1441742271 0.812195 0.055603 -0.537292 0.220215 1441742271 0.812195 0.055603 -0.537292 0.220215 1441742271 0.812195 0.055603 -0.537292 0.220215 1441742271 0.812195 0.055603 -0.537292 0.220215 1441742271 0.812195 0.055603 -0.537292 0.220215 1441742271 0.791260 0.038940 -0.533508 0.296143 1441742271 0.791260 0.038940 -0.533508 0.296143 1441742271 0.791260 0.038940 -0.533508 0.296143 1441742271 0.791260 0.038940 -0.533508 0.296143 1441742271 0.791260 0.038940 -0.533508 0.296143 1441742271 0.791260 0.038940 -0.533508 0.296143 1441742271 0.764404 0.026062 -0.521423 0.378235 1441742271 0.764404 0.026062 -0.521423 0.378235 1441742271 0.764404 0.026062 -0.521423 0.378235 1441742271 0.764404 0.026062 -0.521423 0.378235 1441742271 0.764404 0.026062 -0.521423 0.378235 1441742271 0.764404 0.026062 -0.521423 0.378235 1441742271 0.741760 0.012573 -0.498779 0.448059 1441742271 0.741760 0.012573 -0.498779 0.448059 1441742271 0.741760 0.012573 -0.498779 0.448059 1441742271 0.741760 0.012573 -0.498779 0.448059 1441742271 0.741760 0.012573 -0.498779 0.448059 1441742271 0.741760 0.012573 -0.498779 0.448059 1441742271 0.719299 -0.024353 -0.483398 0.498291 1441742271 0.719299 -0.024353 -0.483398 0.498291 1441742271 0.719299 -0.024353 -0.483398 0.498291 1441742271 0.719299 -0.024353 -0.483398 0.498291 1441742271 0.719299 -0.024353 -0.483398 0.498291 1441742271 0.719299 -0.024353 -0.483398 0.498291 1441742271 0.686401 -0.067139 -0.473999 0.547363 1441742271 0.686401 -0.067139 -0.473999 0.547363 1441742271 0.686401 -0.067139 -0.473999 0.547363 1441742271 0.686401 -0.067139 -0.473999 0.547363 1441742271 0.686401 -0.067139 -0.473999 0.547363 1441742271 0.686401 -0.067139 -0.473999 0.547363 1441742271 0.668030 -0.081055 -0.458618 0.580322 1441742271 0.668030 -0.081055 -0.458618 0.580322 1441742271 0.668030 -0.081055 -0.458618 0.580322 1441742271 0.668030 -0.081055 -0.458618 0.580322 1441742271 0.668030 -0.081055 -0.458618 0.580322 1441742271 0.668030 -0.081055 -0.458618 0.580322 1441742271 0.671875 -0.075317 -0.450317 0.583191 1441742271 0.671875 -0.075317 -0.450317 0.583191 1441742271 0.671875 -0.075317 -0.450317 0.583191 1441742272 0.671875 -0.075317 -0.450317 0.583191 1441742272 0.687134 -0.052124 -0.457947 0.561584 1441742272 0.687134 -0.052124 -0.457947 0.561584 1441742272 0.687134 -0.052124 -0.457947 0.561584 1441742272 0.687134 -0.052124 -0.457947 0.561584 1441742272 0.687134 -0.052124 -0.457947 0.561584 1441742272 0.687134 -0.052124 -0.457947 0.561584 1441742272 0.712097 -0.018677 -0.475586 0.516113 1441742272 0.712097 -0.018677 -0.475586 0.516113 1441742272 0.712097 -0.018677 -0.475586 0.516113 1441742272 0.712097 -0.018677 -0.475586 0.516113 1441742272 0.712097 -0.018677 -0.475586 0.516113 1441742272 0.712097 -0.018677 -0.475586 0.516113 1441742272 0.727173 0.019836 -0.492371 0.477844 1441742272 0.727173 0.019836 -0.492371 0.477844 1441742272 0.727173 0.019836 -0.492371 0.477844 1441742272 0.727173 0.019836 -0.492371 0.477844 1441742272 0.727173 0.019836 -0.492371 0.477844 1441742272 0.727173 0.019836 -0.492371 0.477844 1441742272 0.739563 0.035278 -0.515503 0.431274 1441742272 0.739563 0.035278 -0.515503 0.431274 1441742272 0.739563 0.035278 -0.515503 0.431274 1441742272 0.739563 0.035278 -0.515503 0.431274 1441742272 0.739563 0.035278 -0.515503 0.431274 1441742272 0.739563 0.035278 -0.515503 0.431274 1441742272 0.752563 0.047607 -0.535706 0.379883 1441742272 0.752563 0.047607 -0.535706 0.379883 1441742272 0.752563 0.047607 -0.535706 0.379883 1441742272 0.752563 0.047607 -0.535706 0.379883 1441742272 0.752563 0.047607 -0.535706 0.379883 1441742272 0.752563 0.047607 -0.535706 0.379883 1441742272 0.752563 0.047607 -0.535706 0.379883 1441742272 0.771973 0.068665 -0.546448 0.317322 1441742272 0.771973 0.068665 -0.546448 0.317322 1441742272 0.771973 0.068665 -0.546448 0.317322 1441742272 0.771973 0.068665 -0.546448 0.317322 1441742272 0.771973 0.068665 -0.546448 0.317322 1441742272 0.771973 0.068665 -0.546448 0.317322 1441742272 0.791504 0.073975 -0.552185 0.251160 1441742272 0.791504 0.073975 -0.552185 0.251160 1441742272 0.791504 0.073975 -0.552185 0.251160 1441742272 0.791504 0.073975 -0.552185 0.251160 1441742272 0.791504 0.073975 -0.552185 0.251160 1441742272 0.814209 0.096802 -0.542908 0.181335 1441742272 0.814209 0.096802 -0.542908 0.181335 1441742272 0.834717 0.114075 -0.531311 0.088867 1441742272 0.834717 0.114075 -0.531311 0.088867 1441742272 0.834717 0.114075 -0.531311 0.088867 1441742272 0.834717 0.114075 -0.531311 0.088867 1441742272 0.834717 0.114075 -0.531311 0.088867 1441742272 0.834717 0.114075 -0.531311 0.088867 1441742272 0.834717 0.114075 -0.531311 0.088867 1441742272 0.844177 0.116089 -0.523315 -0.006714 1441742272 0.844177 0.116089 -0.523315 -0.006714 1441742272 0.844177 0.116089 -0.523315 -0.006714 1441742272 0.844177 0.116089 -0.523315 -0.006714 1441742272 0.844177 0.116089 -0.523315 -0.006714 1441742272 0.844177 0.116089 -0.523315 -0.006714 1441742272 0.843750 0.113159 -0.520203 -0.068237 1441742272 0.843750 0.113159 -0.520203 -0.068237 1441742272 0.843750 0.113159 -0.520203 -0.068237 1441742272 0.843750 0.113159 -0.520203 -0.068237 1441742272 0.843750 0.113159 -0.520203 -0.068237 1441742272 0.843750 0.113159 -0.520203 -0.068237 1441742272 0.841492 0.117798 -0.517944 -0.098694 1441742272 0.841492 0.117798 -0.517944 -0.098694 1441742272 0.841492 0.117798 -0.517944 -0.098694 1441742272 0.841492 0.117798 -0.517944 -0.098694 1441742272 0.841492 0.117798 -0.517944 -0.098694 1441742272 0.841492 0.117798 -0.517944 -0.098694 1441742272 0.842224 0.109314 -0.515991 -0.111633 1441742272 0.842224 0.109314 -0.515991 -0.111633 1441742272 0.842224 0.109314 -0.515991 -0.111633 1441742272 0.842224 0.109314 -0.515991 -0.111633 1441742272 0.841187 0.109192 -0.521057 -0.094666 1441742272 0.841187 0.109192 -0.521057 -0.094666 1441742272 0.841187 0.109192 -0.521057 -0.094666 1441742272 0.841187 0.109192 -0.521057 -0.094666 1441742272 0.841187 0.109192 -0.521057 -0.094666 1441742272 0.841187 0.109192 -0.521057 -0.094666 1441742272 0.838318 0.106689 -0.531860 -0.054199 1441742272 0.838318 0.106689 -0.531860 -0.054199 1441742272 0.838318 0.106689 -0.531860 -0.054199 1441742272 0.838318 0.106689 -0.531860 -0.054199 1441742272 0.838318 0.106689 -0.531860 -0.054199 1441742272 0.838318 0.106689 -0.531860 -0.054199 1441742272 0.838318 0.106689 -0.531860 -0.054199 1441742272 0.834961 0.093567 -0.542297 -0.000061 1441742272 0.834961 0.093567 -0.542297 -0.000061 1441742272 0.834961 0.093567 -0.542297 -0.000061 1441742272 0.834961 0.093567 -0.542297 -0.000061 1441742272 0.834961 0.093567 -0.542297 -0.000061 1441742272 0.834961 0.093567 -0.542297 -0.000061 1441742272 0.829590 0.075439 -0.549255 0.066589 1441742272 0.829590 0.075439 -0.549255 0.066589 1441742272 0.829590 0.075439 -0.549255 0.066589 1441742272 0.829590 0.075439 -0.549255 0.066589 1441742272 
0.792053 0.084290 -0.602661 0.047668 1441742275 0.792053 0.084290 -0.602661 0.047668 1441742275 0.792603 0.081055 -0.602600 0.045227 1441742275 0.792603 0.081055 -0.602600 0.045227 1441742275 0.792603 0.081055 -0.602600 0.045227 1441742275 0.792603 0.081055 -0.602600 0.045227 1441742275 0.792603 0.081055 -0.602600 0.045227 1441742275 0.792603 0.081055 -0.602600 0.045227 1441742275 0.793091 0.079651 -0.602051 0.046509 1441742275 0.793091 0.079651 -0.602051 0.046509 1441742275 0.793091 0.079651 -0.602051 0.046509 1441742275 0.793091 0.079651 -0.602051 0.046509 1441742275 0.793091 0.079651 -0.602051 0.046509 1441742275 0.793091 0.079651 -0.602051 0.046509 1441742275 0.793213 0.081360 -0.601196 0.052185 1441742275 0.793213 0.081360 -0.601196 0.052185 1441742275 0.793213 0.081360 -0.601196 0.052185 1441742275 0.793213 0.081360 -0.601196 0.052185 1441742275 0.793213 0.081360 -0.601196 0.052185 1441742275 0.793213 0.081360 -0.601196 0.052185 1441742275 0.793213 0.081360 -0.601196 0.052185 1441742275 0.793457 0.085510 -0.599365 0.061890 1441742275 0.793457 0.085510 -0.599365 0.061890 1441742275 0.793457 0.085510 -0.599365 0.061890 1441742275 0.793457 0.085510 -0.599365 0.061890 1441742275 0.793457 0.085510 -0.599365 0.061890 1441742275 0.793457 0.085510 -0.599365 0.061890 1441742275 0.793640 0.091248 -0.597046 0.073059 1441742275 0.793640 0.091248 -0.597046 0.073059 1441742275 0.793640 0.091248 -0.597046 0.073059 1441742275 0.793640 0.091248 -0.597046 0.073059 1441742275 0.793640 0.091248 -0.597046 0.073059 1441742275 0.793640 0.091248 -0.597046 0.073059 1441742275 0.793640 0.091248 -0.597046 0.073059 1441742275 0.793518 0.095215 -0.595276 0.082825 1441742275 0.793518 0.095215 -0.595276 0.082825 1441742275 0.793518 0.095215 -0.595276 0.082825 1441742275 0.793396 0.097717 -0.594116 0.089172 1441742275 0.793396 0.097717 -0.594116 0.089172 1441742275 0.793396 0.097717 -0.594116 0.089172 1441742275 0.793396 0.097717 -0.594116 0.089172 1441742275 0.793396 0.097717 -0.594116 0.089172 1441742275 0.793396 0.097717 -0.594116 0.089172 1441742275 0.793884 0.097351 -0.593140 0.091553 1441742275 0.793884 0.097351 -0.593140 0.091553 1441742275 0.793884 0.097351 -0.593140 0.091553 1441742275 0.793884 0.097351 -0.593140 0.091553 1441742275 0.793884 0.097351 -0.593140 0.091553 1441742275 0.793884 0.097351 -0.593140 0.091553 1441742275 0.793884 0.094604 -0.593201 0.094360 1441742275 0.793884 0.094604 -0.593201 0.094360 1441742275 0.793884 0.094604 -0.593201 0.094360 1441742275 0.793884 0.094604 -0.593201 0.094360 1441742275 0.793884 0.094604 -0.593201 0.094360 1441742275 0.793884 0.094604 -0.593201 0.094360 1441742275 0.793945 0.093384 -0.592773 0.097595 1441742275 0.793945 0.093384 -0.592773 0.097595 1441742275 0.793945 0.093384 -0.592773 0.097595 1441742275 0.793945 0.093384 -0.592773 0.097595 1441742275 0.793945 0.093384 -0.592773 0.097595 1441742275 0.793945 0.093384 -0.592773 0.097595 1441742275 0.795532 0.093933 -0.590698 0.096680 1441742275 0.795532 0.093933 -0.590698 0.096680 1441742275 0.795532 0.093933 -0.590698 0.096680 1441742275 0.795532 0.093933 -0.590698 0.096680 1441742275 0.795532 0.093933 -0.590698 0.096680 1441742275 0.795532 0.093933 -0.590698 0.096680 1441742275 0.795532 0.093933 -0.590698 0.096680 1441742275 0.797363 0.091797 -0.589661 0.089905 1441742276 0.797363 0.091797 -0.589661 0.089905 1441742276 0.797363 0.091797 -0.589661 0.089905 1441742276 0.797363 0.091797 -0.589661 0.089905 1441742276 0.797363 0.091797 -0.589661 0.089905 1441742276 0.797363 0.091797 -0.589661 0.089905 1441742276 0.797974 0.091492 -0.589172 0.088074 1441742276 0.797974 0.091492 -0.589172 0.088074 1441742276 0.797974 0.091492 -0.589172 0.088074 1441742276 0.797974 0.091492 -0.589172 0.088074 1441742276 0.797974 0.091492 -0.589172 0.088074 1441742276 0.797363 0.093445 -0.589539 0.088745 1441742276 0.797363 0.093445 -0.589539 0.088745 1441742276 0.797363 0.093445 -0.589539 0.088745 1441742276 0.797363 0.093445 -0.589539 0.088745 1441742276 0.797363 0.093445 -0.589539 0.088745 1441742276 0.797363 0.093445 -0.589539 0.088745 1441742276 0.796692 0.094360 -0.590576 0.086975 1441742276 0.796692 0.094360 -0.590576 0.086975 1441742276 0.796692 0.094360 -0.590576 0.086975 1441742276 0.796692 0.094360 -0.590576 0.086975 1441742276 0.796692 0.094360 -0.590576 0.086975 1441742276 0.796692 0.094360 -0.590576 0.086975 1441742276 0.796021 0.094604 -0.591614 0.085632 1441742276 0.796021 0.094604 -0.591614 0.085632 1441742276 0.796021 0.094604 -0.591614 0.085632 1441742276 0.796021 0.094604 -0.591614 0.085632 1441742276 0.796021 0.094604 -0.591614 0.085632 1441742276 0.796021 0.094604 -0.591614 0.085632 1441742276 0.795349 0.098145 -0.591736 0.087219 1441742276 0.795349 0.098145 -0.591736 0.087219 1441742276 0.795349 0.098145 -0.591736 0.087219 1441742276 0.795227 0.100586 -0.591553 0.086670 1441742276 0.795227 0.100586 -0.591553 0.086670 1441742276 0.795227 0.100586 -0.591553 0.086670 1441742276 0.795227 0.100586 -0.591553 0.086670 1441742276 0.795227 0.100586 -0.591553 0.086670 1441742276 0.795227 0.100586 -0.591553 0.086670 1441742276 0.794678 0.102600 -0.591919 0.086853 1441742276 0.794678 0.102600 -0.591919 0.086853 1441742276 0.794678 0.102600 -0.591919 0.086853 1441742276 0.794678 0.106995 -0.591858 0.081909 1441742276 0.794678 0.106995 -0.591858 0.081909 1441742276 0.794678 0.106995 -0.591858 0.081909 1441742276 0.794678 0.106995 -0.591858 0.081909 1441742276 0.794678 0.106995 -0.591858 0.081909 1441742276 0.794678 0.106995 -0.591858 0.081909 1441742276 0.794678 0.106995 -0.591858 0.081909 1441742276 0.794617 0.108887 -0.592468 0.075378 1441742276 0.794617 0.108887 -0.592468 0.075378 1441742276 0.794617 0.108887 -0.592468 0.075378 1441742276 0.794617 0.108887 -0.592468 0.075378 1441742276 0.794617 0.108887 -0.592468 0.075378 1441742276 0.794617 0.108887 -0.592468 0.075378 1441742276 0.794250 0.115295 -0.591675 0.076050 1441742276 0.794250 0.115295 -0.591675 0.076050 1441742276 0.794250 0.115295 -0.591675 0.076050 1441742276 0.794250 0.115295 -0.591675 0.076050 1441742276 0.794250 0.115295 -0.591675 0.076050 1441742276 0.794250 0.115295 -0.591675 0.076050 1441742276 0.794312 0.116760 -0.591431 0.074768 1441742276 0.794312 0.116760 -0.591431 0.074768 1441742276 0.794312 0.116760 -0.591431 0.074768 1441742276 0.794312 0.116760 -0.591431 0.074768 1441742276 0.794312 0.116760 -0.591431 0.074768 1441742276 0.794312 0.116760 -0.591431 0.074768 1441742276 0.794312 0.116760 -0.591431 0.074768 1441742276 0.793335 0.118103 -0.592224 0.076904 1441742276 0.793335 0.118103 -0.592224 0.076904 1441742276 0.793335 0.118103 -0.592224 0.076904 1441742276 0.793335 0.118103 -0.592224 0.076904 1441742276 0.793335 0.118103 -0.592224 0.076904 1441742276 0.793335 0.118103 -0.592224 0.076904 1441742276 0.792175 0.117981 -0.593506 0.079285 1441742276 0.792175 0.117981 -0.593506 0.079285 1441742276 0.792175 0.117981 -0.593506 0.079285 1441742276 0.792175 0.117981 -0.593506 0.079285 1441742276 0.792175 0.117981 -0.593506 0.079285 1441742276 0.791443 0.114014 -0.595032 0.080872 1441742276 0.791443 0.114014 -0.595032 0.080872 1441742276 0.791443 0.114014 -0.595032 0.080872 1441742276 0.791443 0.114014 -0.595032 0.080872 1441742276 0.791443 0.114014 -0.595032 0.080872 1441742276 0.791443 0.114014 -0.595032 0.080872 1441742276 0.790771 0.111511 -0.595886 0.084412 1441742276 0.790771 0.111511 -0.595886 0.084412 1441742276 0.790771 0.111511 -0.595886 0.084412 1441742276 0.790771 0.111511 -0.595886 0.084412 1441742276 0.790771 0.111511 -0.595886 0.084412 1441742276 0.790771 0.111511 -0.595886 0.084412 1441742276 0.790771 0.110229 -0.595825 0.086853 1441742276 0.790771 0.110229 -0.595825 0.086853 1441742276 0.790771 0.110229 -0.595825 0.086853 1441742276 0.790771 0.110229 -0.595825 0.086853 1441742276 0.791138 0.108887 -0.595398 0.087891 1441742276 0.791260 0.111633 -0.594238 0.090942 1441742276 0.791260 0.111633 -0.594238 0.090942 1441742277 0.791260 0.111633 -0.594238 0.090942 1441742277 0.791260 0.111633 -0.594238 0.090942 1441742277 0.791260 0.111633 -0.594238 0.090942 1441742277 0.791260 0.111633 -0.594238 0.090942 1441742277 0.791809 0.113037 -0.592957 0.092773 1441742277 0.791809 0.113037 -0.592957 0.092773 1441742277 0.791809 0.113037 -0.592957 0.092773 1441742277 0.791809 0.113037 -0.592957 0.092773 1441742277 0.791809 0.113037 -0.592957 0.092773 1441742277 0.791809 0.113037 -0.592957 0.092773 1441742277 0.792542 0.112915 -0.591736 0.094543 1441742277 0.792542 0.112915 -0.591736 0.094543 1441742277 0.792542 0.112915 -0.591736 0.094543 1441742277 0.792542 0.112915 -0.591736 0.094543 1441742277 0.792542 0.112915 -0.591736 0.094543 1441742277 0.792542 0.112915 -0.591736 0.094543 1441742277 0.793579 0.110107 -0.591064 0.093323 1441742277 0.793579 0.110107 -0.591064 0.093323 1441742277 0.793579 0.110107 -0.591064 0.093323 1441742277 0.793579 0.110107 -0.591064 0.093323 1441742277 0.793579 0.110107 -0.591064 0.093323 1441742277 0.793579 0.110107 -0.591064 0.093323 1441742277 0.794922 0.103699 -0.590942 0.089844 1441742277 0.794922 0.103699 -0.590942 0.089844 1441742277 0.794922 0.103699 -0.590942 0.089844 1441742277 0.794922 0.103699 -0.590942 0.089844 1441742277 0.794922 0.103699 -0.590942 0.089844 1441742277 0.794922 0.103699 -0.590942 0.089844 1441742277 0.796082 0.100037 -0.589844 0.090820 1441742277 0.796082 0.100037 -0.589844 0.090820 1441742277 0.796082 0.100037 -0.589844 0.090820 1441742277 0.796082 0.100037 -0.589844 0.090820 1441742277 0.796082 0.100037 -0.589844 0.090820 1441742277 0.796082 0.100037 -0.589844 0.090820 1441742277 0.796082 0.100037 -0.589844 0.090820 1441742277 0.797363 0.099976 -0.587891 0.092407 1441742277 0.797363 0.099976 -0.587891 0.092407 1441742277 0.797363 0.099976 -0.587891 0.092407 1441742277 0.797363 0.099976 -0.587891 0.092407 1441742277 0.797363 0.099976 -0.587891 0.092407 1441742277 0.798279 0.098572 -0.587036 0.091553 1441742277 0.798279 0.098572 -0.587036 0.091553 1441742277 0.798279 0.098572 -0.587036 0.091553 1441742277 0.798279 0.098572 -0.587036 0.091553 1441742277 0.798279 0.098572 -0.587036 0.091553 1441742277 0.798279 0.098572 -0.587036 0.091553 1441742277 0.798096 0.098206 -0.587585 0.090332 1441742277 0.798096 0.098206 -0.587585 0.090332 1441742277 0.798096 0.098206 -0.587585 0.090332 1441742277 0.798096 0.098206 -0.587585 0.090332 1441742277 0.798096 0.098206 -0.587585 0.090332 1441742277 0.798096 0.098206 -0.587585 0.090332 1441742277 0.797180 0.098267 -0.588989 0.088684 1441742277 0.797180 0.098267 -0.588989 0.088684 1441742277 0.797180 0.098267 -0.588989 0.088684 1441742277 0.797180 0.098267 -0.588989 0.088684 1441742277 0.797180 0.098267 -0.588989 0.088684 1441742277 0.796326 0.098877 -0.590271 0.087646 1441742277 0.796326 0.098877 -0.590271 0.087646 1441742277 0.796326 0.098877 -0.590271 0.087646 1441742277 0.796326 0.098877 -0.590271 0.087646 1441742277 0.796326 0.098877 -0.590271 0.087646 1441742277 0.795532 0.100403 -0.591187 0.086731 1441742277 0.795532 0.100403 -0.591187 0.086731 1441742277 0.795532 0.100403 -0.591187 0.086731 1441742277 0.795532 0.100403 -0.591187 0.086731 1441742277 0.795532 0.100403 -0.591187 0.086731 1441742277 0.794495 0.101929 -0.592407 0.085876 1441742277 0.794495 0.101929 -0.592407 0.085876 1441742277 0.794495 0.101929 -0.592407 0.085876 1441742277 0.794495 0.101929 -0.592407 0.085876 1441742277 0.794495 0.101929 -0.592407 0.085876 1441742277 0.794495 0.101929 -0.592407 0.085876 1441742277 0.792847 0.103455 -0.594116 0.087646 1441742277 0.792847 0.103455 -0.594116 0.087646 1441742277 0.792847 0.103455 -0.594116 0.087646 1441742277 0.792847 0.103455 -0.594116 0.087646 1441742277 0.792847 0.103455 -0.594116 0.087646 1441742277 0.792847 0.103455 -0.594116 0.087646 1441742277 0.792847 0.103455 -0.594116 0.087646 1441742277 0.791077 0.106567 -0.595764 0.088745 1441742277 0.791077 0.106567 -0.595764 0.088745 1441742277 0.791077 0.106567 -0.595764 0.088745 1441742277 0.791077 0.106567 -0.595764 0.088745 1441742277 0.791077 0.106567 -0.595764 0.088745 1441742277 0.791077 0.106567 -0.595764 0.088745 1441742277 0.790588 0.105896 -0.597168 0.084473 1441742277 0.790588 0.105896 -0.597168 0.084473 1441742277 0.790588 0.105896 -0.597168 0.084473 1441742277 0.790588 0.105896 -0.597168 0.084473 1441742277 0.790588 0.105896 -0.597168 0.084473 1441742277 0.790588 0.105896 -0.597168 0.084473 1441742277 0.790588 0.105896 -0.597168 0.084473 1441742277 0.790588 0.105347 -0.597534 0.082642 1441742277 0.790588 0.105347 -0.597534 0.082642 1441742277 0.790588 0.105347 -0.597534 0.082642 1441742277 0.790588 0.105347 -0.597534 0.082642 1441742277 0.790588 0.105347 -0.597534 0.082642 1441742277 0.790710 0.108276 -0.596741 0.083313 1441742277 0.790710 0.108276 -0.596741 0.083313 1441742277 0.790710 0.108276 -0.596741 0.083313 1441742277 0.790710 0.108276 -0.596741 0.083313 1441742277 0.790771 0.108154 -0.596619 0.083496 1441742277 0.790771 0.108154 -0.596619 0.083496 1441742277 0.790771 0.108154 -0.596619 0.083496 1441742277 0.790771 0.108154 -0.596619 0.083496 1441742277 0.790771 0.108154 -0.596619 0.083496 1441742278 0.790771 0.108154 -0.596619 0.083496 1441742278 0.790771 0.108154 -0.596619 0.083496 1441742278 0.789978 0.107239 -0.597656 0.084900 1441742278 0.789978 0.107239 -0.597656 0.084900 1441742278 0.789978 0.107239 -0.597656 0.084900 1441742278 0.789978 0.107239 -0.597656 0.084900 1441742278 0.789978 0.107239 -0.597656 0.084900 1441742278 0.789124 0.104553 -0.599304 0.084656 1441742278 0.789124 0.104553 -0.599304 0.084656 1441742278 0.789124 0.104553 -0.599304 0.084656 1441742278 0.789124 0.104553 -0.599304 0.084656 1441742278 0.788818 0.101624 -0.600281 0.084045 1441742278 0.788818 0.101624 -0.600281 0.084045 1441742278 0.788818 0.101624 -0.600281 0.084045 1441742278 0.788818 0.101624 -0.600281 0.084045 1441742278 0.788818 0.101624 -0.600281 0.084045 1441742278 0.788818 0.101624 -0.600281 0.084045 1441742278 0.788818 0.101624 -0.600281 0.084045 1441742278 0.789185 0.100525 -0.599854 0.085022 1441742278 0.789185 0.100525 -0.599854 0.085022 1441742278 0.789185 0.100525 -0.599854 0.085022 1441742278 0.789185 0.100525 -0.599854 0.085022 1441742278 0.789368 0.100159 -0.599365 0.087158 1441742278 0.789368 0.100159 -0.599365 0.087158 1441742278 0.789368 0.100159 -0.599365 0.087158 1441742278 0.789368 0.100159 -0.599365 0.087158 1441742278 0.789368 0.100159 -0.599365 0.087158 1441742278 0.789368 0.100159 -0.599365 0.087158 1441742278 0.789063 0.102417 -0.598694 0.091431 1441742278 0.789063 0.102417 -0.598694 0.091431 1441742278 0.789063 0.102417 -0.598694 0.091431 1441742278 0.789063 0.102417 -0.598694 0.091431 1441742278 0.789063 0.102417 -0.598694 0.091431 1441742278 0.789063 0.102417 -0.598694 0.091431 1441742278 0.789063 0.102417 -0.598694 0.091431 1441742278 0.788879 0.104919 -0.598206 0.093872 1441742278 0.788879 0.104919 -0.598206 0.093872 1441742278 0.788879 0.104919 -0.598206 0.093872 1441742278 0.788879 0.104919 -0.598206 0.093872 1441742278 0.788879 0.104919 -0.598206 0.093872 1441742278 0.788879 0.104919 -0.598206 0.093872 1441742278 0.789001 0.107849 -0.597290 0.095337 1441742278 0.789001 0.107849 -0.597290 0.095337 1441742278 0.789001 0.107849 -0.597290 0.095337 1441742278 0.789001 0.107849 -0.597290 0.095337 1441742278 0.789001 0.107849 -0.597290 0.095337 1441742278 0.789001 0.107849 -0.597290 0.095337 1441742278 0.789612 0.109680 -0.595825 0.097412 1441742278 0.789612 0.109680 -0.595825 0.097412 1441742278 0.789612 0.109680 -0.595825 0.097412 1441742278 0.789612 0.109680 -0.595825 0.097412 1441742278 0.789612 0.109680 -0.595825 0.097412 1441742278 0.789612 0.109680 -0.595825 0.097412 1441742278 0.790710 0.108398 -0.594727 0.096252 1441742278 0.790710 0.108398 -0.594727 0.096252 1441742278 0.790710 0.108398 -0.594727 0.096252 1441742278 0.790710 0.108398 -0.594727 0.096252 1441742278 0.790710 0.108398 -0.594727 0.096252 1441742278 0.791199 0.106384 -0.594910 0.093567 1441742278 0.791199 0.106384 -0.594910 0.093567 1441742278 0.791199 0.106384 -0.594910 0.093567 1441742278 0.791199 0.106384 -0.594910 0.093567 1441742278 0.791199 0.106384 -0.594910 0.093567 1441742278 0.791199 0.106384 -0.594910 0.093567 1441742278 0.791443 0.104614 -0.595276 0.090820 1441742278 0.791443 0.104614 -0.595276 0.090820 1441742278 0.791443 0.104614 -0.595276 0.090820 1441742278 0.791443 0.104614 -0.595276 0.090820 1441742278 0.791443 0.104614 -0.595276 0.090820 1441742278 0.791443 0.104614 -0.595276 0.090820 1441742278 0.791931 0.102844 -0.595398 0.088135 1441742278 0.791931 0.102844 -0.595398 0.088135 1441742278 0.791931 0.102844 -0.595398 0.088135 1441742278 0.791931 0.102844 -0.595398 0.088135 1441742278 0.791931 0.102844 -0.595398 0.088135 1441742278 0.791931 0.102844 -0.595398 0.088135 1441742278 0.791748 0.104675 -0.594971 0.090210 1441742278 0.791748 0.104675 -0.594971 0.090210 1441742278 0.790955 0.107422 -0.594971 0.093628 1441742278 0.790955 0.107422 -0.594971 0.093628 1441742278 0.790955 0.107422 -0.594971 0.093628 1441742278 0.790955 0.107422 -0.594971 0.093628 1441742278 0.790955 0.107422 -0.594971 0.093628 1441742278 0.790955 0.107422 -0.594971 0.093628 1441742278 0.790710 0.106140 -0.595520 0.094116 1441742278 0.790710 0.106140 -0.595520 0.094116 1441742278 0.790710 0.106140 -0.595520 0.094116 1441742278 0.790710 0.106140 -0.595520 0.094116 1441742278 0.790710 0.106140 -0.595520 0.094116 1441742278 0.790710 0.106140 -0.595520 0.094116 1441742278 0.789978 0.107056 -0.596252 0.094543 1441742278 0.789978 0.107056 -0.596252 0.094543 1441742278 0.789978 0.107056 -0.596252 0.094543 1441742278 0.789978 0.107056 -0.596252 0.094543 1441742278 0.789978 0.107056 -0.596252 0.094543 1441742278 0.789978 0.107056 -0.596252 0.094543 1441742278 0.789978 0.107056 -0.596252 0.094543 1441742278 0.789307 0.110352 -0.596680 0.093872 1441742278 0.789307 0.110352 -0.596680 0.093872 1441742278 0.789307 0.110352 -0.596680 0.093872 1441742278 0.789307 0.110352 -0.596680 0.093872 1441742278 0.789307 0.110352 -0.596680 0.093872 1441742279 0.789307 0.110352 -0.596680 0.093872 1441742279 0.788452 0.112610 -0.597717 0.091553 1441742279 0.788452 0.112610 -0.597717 0.091553 1441742279 0.788452 0.112610 -0.597717 0.091553 1441742279 0.788452 0.112610 -0.597717 0.091553 1441742279 0.788452 0.112610 -0.597717 0.091553 1441742279 0.787415 0.114746 -0.598999 0.089417 1441742279 0.787415 0.114746 -0.598999 0.089417 1441742279 0.787415 0.114746 -0.598999 0.089417 1441742279 0.787415 0.114746 -0.598999 0.089417 1441742279 0.787415 0.114746 -0.598999 0.089417 1441742279 0.787415 0.114746 -0.598999 0.089417 1441742279 0.787415 0.114746 -0.598999 0.089417 1441742279 0.787048 0.115051 -0.600159 0.084229 1441742279 0.787048 0.115051 -0.600159 0.084229 1441742279 0.787048 0.115051 -0.600159 0.084229 1441742279 0.787048 0.115051 -0.600159 0.084229 1441742279 0.787048 0.115051 -0.600159 0.084229 1441742279 0.787048 0.115051 -0.600159 0.084229 1441742279 0.787109 0.116333 -0.600281 0.080872 1441742279 0.787109 0.116333 -0.600281 0.080872 1441742279 0.787109 0.116333 -0.600281 0.080872 1441742279 0.787109 0.116333 -0.600281 0.080872 1441742279 0.787109 0.116333 -0.600281 0.080872 1441742279 0.787109 0.116333 -0.600281 0.080872 1441742279 0.786865 0.121033 -0.599487 0.082397 1441742279 0.786865 0.121033 -0.599487 0.082397 1441742279 0.786865 0.121033 -0.599487 0.082397 1441742279 0.786865 0.121033 -0.599487 0.082397 1441742279 0.786011 0.124207 -0.599365 0.086426 1441742279 0.786011 0.124207 -0.599365 0.086426 1441742279 0.786011 0.124207 -0.599365 0.086426 1441742279 0.786011 0.124207 -0.599365 0.086426 1441742279 0.786011 0.124207 -0.599365 0.086426 1441742279 0.786011 0.124207 -0.599365 0.086426 1441742279 0.785095 0.125000 -0.599915 0.089722 1441742279 0.785095 0.125000 -0.599915 0.089722 1441742279 0.785095 0.125000 -0.599915 0.089722 1441742279 0.785095 0.125000 -0.599915 0.089722 1441742279 0.785095 0.125000 -0.599915 0.089722 1441742279 0.785095 0.125000 -0.599915 0.089722 1441742279 0.785095 0.122070 -0.600586 0.089417 1441742279 0.785095 0.122070 -0.600586 0.089417 1441742279 0.785095 0.122070 -0.600586 0.089417 1441742279 0.785095 0.122070 -0.600586 0.089417 1441742279 0.785095 0.122070 -0.600586 0.089417 1441742279 0.785095 0.122070 -0.600586 0.089417 1441742279 0.785950 0.117737 -0.600708 0.087036 1441742279 0.785950 0.117737 -0.600708 0.087036 1441742279 0.785950 0.117737 -0.600708 0.087036 1441742279 0.785950 0.117737 -0.600708 0.087036 1441742279 0.785950 0.117737 -0.600708 0.087036 1441742279 0.786438 0.115173 -0.600647 0.086548 1441742279 0.786438 0.115173 -0.600647 0.086548 1441742279 0.786438 0.115173 -0.600647 0.086548 1441742279 0.786438 0.115173 -0.600647 0.086548 1441742279 0.786438 0.115173 -0.600647 0.086548 1441742279 0.786438 0.115173 -0.600647 0.086548 1441742279 0.786804 0.112976 -0.600464 0.087097 1441742279 0.786804 0.112976 -0.600464 0.087097 1441742279 0.786804 0.112976 -0.600464 0.087097 1441742279 0.786804 0.112976 -0.600464 0.087097 1441742279 0.787109 0.109253 -0.600708 0.087891 1441742279 0.787109 0.109253 -0.600708 0.087891 1441742279 0.787109 0.109253 -0.600708 0.087891 1441742279 0.787109 0.109253 -0.600708 0.087891 1441742279 0.787109 0.109253 -0.600708 0.087891 1441742279 0.787109 0.109253 -0.600708 0.087891 1441742279 0.787354 0.106995 -0.600403 0.090149 1441742279 0.787354 0.106995 -0.600403 0.090149 1441742279 0.787354 0.106995 -0.600403 0.090149 1441742279 0.787354 0.106995 -0.600403 0.090149 1441742279 0.787354 0.106995 -0.600403 0.090149 1441742279 0.787354 0.106995 -0.600403 0.090149 1441742279 0.787354 0.106995 -0.600403 0.090149 1441742279 0.787354 0.107117 -0.599792 0.093750 1441742279 0.787354 0.107117 -0.599792 0.093750 1441742279 0.787354 0.107117 -0.599792 0.093750 1441742279 0.787354 0.107117 -0.599792 0.093750 1441742279 0.787354 0.107117 -0.599792 0.093750 1441742279 0.786743 0.111511 -0.599121 0.098511 1441742279 0.786743 0.111511 -0.599121 0.098511 1441742279 0.786743 0.111511 -0.599121 0.098511 1441742279 0.786743 0.111511 -0.599121 0.098511 1441742279 0.786743 0.111511 -0.599121 0.098511 1441742279 0.786743 0.111511 -0.599121 0.098511 1441742279 0.786743 0.111511 -0.599121 0.098511 1441742279 0.785950 0.114746 -0.599243 0.100220 1441742279 0.785950 0.114746 -0.599243 0.100220 1441742279 0.785950 0.114746 -0.599243 0.100220 1441742279 0.785950 0.114746 -0.599243 0.100220 1441742279 0.785950 0.114746 -0.599243 0.100220 1441742279 0.785950 0.114746 -0.599243 0.100220 1441742279 0.785828 0.114197 -0.599792 0.098389 1441742279 0.785828 0.114197 -0.599792 0.098389 1441742279 0.785828 0.114197 -0.599792 0.098389 1441742279 0.785828 0.114197 -0.599792 0.098389 1441742279 0.785828 0.114197 -0.599792 0.098389 1441742279 0.785828 0.114197 -0.599792 0.098389 1441742279 0.785828 0.114197 -0.599792 0.098389 1441742279 0.786133 0.113159 -0.599731 0.097290 1441742279 0.786133 0.113159 -0.599731 0.097290 1441742279 0.786133 0.113159 -0.599731 0.097290 1441742279 0.786133 0.113159 -0.599731 0.097290 1441742279 0.786133 0.113159 -0.599731 0.097290 1441742279 0.786133 0.113159 -0.599731 0.097290 1441742280 0.786011 0.114685 -0.599487 0.098206 1441742280 0.786011 0.114685 -0.599487 0.098206 1441742280 0.786011 0.114685 -0.599487 0.098206 1441742280 0.786011 0.114685 -0.599487 0.098206 1441742280 0.786011 0.114685 -0.599487 0.098206 1441742280 0.786011 0.114685 -0.599487 0.098206 1441742280 0.786316 0.112488 -0.599915 0.095581 1441742280 0.786316 0.112488 -0.599915 0.095581 1441742280 0.786316 0.112488 -0.599915 0.095581 1441742280 0.786316 0.112488 -0.599915 0.095581 1441742280 0.786316 0.112488 -0.599915 0.095581 1441742280 0.786316 0.109741 -0.600708 0.093384 1441742280 0.786316 0.109741 -0.600708 0.093384 1441742280 0.786316 0.109741 -0.600708 0.093384 1441742280 0.786316 0.109741 -0.600708 0.093384 1441742280 0.786316 0.109741 -0.600708 0.093384 1441742280 0.786316 0.109741 -0.600708 0.093384 1441742280 0.785461 0.111877 -0.601318 0.094482 1441742280 0.785461 0.111877 -0.601318 0.094482 1441742280 0.785461 0.111877 -0.601318 0.094482 1441742280 0.785461 0.111877 -0.601318 0.094482 1441742280 0.785461 0.111877 -0.601318 0.094482 1441742280 0.785461 0.111877 -0.601318 0.094482 1441742280 0.783813 0.118408 -0.601501 0.098755 1441742280 0.783813 0.118408 -0.601501 0.098755 1441742280 0.783813 0.118408 -0.601501 0.098755 1441742280 0.783813 0.118408 -0.601501 0.098755 1441742280 0.783813 0.118408 -0.601501 0.098755 1441742280 0.783813 0.118408 -0.601501 0.098755 1441742280 0.782166 0.123047 -0.601807 0.104187 1441742280 0.782166 0.123047 -0.601807 0.104187 1441742280 0.782166 0.123047 -0.601807 0.104187 1441742280 0.781921 0.123474 -0.601868 0.105103 1441742280 0.781921 0.123474 -0.601868 0.105103 1441742280 0.781921 0.123474 -0.601868 0.105103 1441742280 0.781921 0.123474 -0.601868 0.105103 1441742280 0.781921 0.123474 -0.601868 0.105103 1441742280 0.781921 0.123474 -0.601868 0.105103 1441742280 0.781555 0.122559 -0.602844 0.103455 1441742280 0.781555 0.122559 -0.602844 0.103455 1441742280 0.781555 0.122559 -0.602844 0.103455 1441742280 0.781555 0.122559 -0.602844 0.103455 1441742280 0.781250 0.123779 -0.603455 0.100830 1441742280 0.781250 0.123779 -0.603455 0.100830 1441742280 0.781250 0.123779 -0.603455 0.100830 1441742280 0.781250 0.123779 -0.603455 0.100830 1441742280 0.781250 0.123779 -0.603455 0.100830 1441742280 0.781250 0.123779 -0.603455 0.100830 1441742280 0.781921 0.121399 -0.604309 0.092834 1441742280 0.781921 0.121399 -0.604309 0.092834 1441742280 0.781921 0.121399 -0.604309 0.092834 1441742280 0.781921 0.121399 -0.604309 0.092834 1441742280 0.781921 0.121399 -0.604309 0.092834 1441742280 0.781921 0.121399 -0.604309 0.092834 1441742280 0.782837 0.119446 -0.604431 0.086792 1441742280 0.782837 0.119446 -0.604431 0.086792 1441742280 0.782837 0.119446 -0.604431 0.086792 1441742280 0.782837 0.119446 -0.604431 0.086792 1441742280 0.782837 0.119446 -0.604431 0.086792 1441742280 0.782837 0.119446 -0.604431 0.086792 1441742280 0.784119 0.118652 -0.603577 0.082153 1441742280 0.784119 0.118652 -0.603577 0.082153 1441742280 0.784119 0.118652 -0.603577 0.082153 1441742280 0.784119 0.118652 -0.603577 0.082153 1441742280 0.784119 0.118652 -0.603577 0.082153 1441742280 0.784973 0.118774 -0.602661 0.080444 1441742280 0.784973 0.118774 -0.602661 0.080444 1441742280 0.784973 0.118774 -0.602661 0.080444 1441742280 0.784973 0.118774 -0.602661 0.080444 1441742280 0.785217 0.119873 -0.601990 0.081543 1441742280 0.785217 0.119873 -0.601990 0.081543 1441742280 0.785217 0.119873 -0.601990 0.081543 1441742280 0.785217 0.119873 -0.601990 0.081543 1441742280 0.785217 0.119873 -0.601990 0.081543 1441742280 0.785217 0.119873 -0.601990 0.081543 1441742280 0.785278 0.119995 -0.601624 0.083313 1441742280 0.785278 0.119995 -0.601624 0.083313 1441742280 0.785278 0.119995 -0.601624 0.083313 1441742280 0.785278 0.119995 -0.601624 0.083313 1441742280 0.785278 0.119995 -0.601624 0.083313 1441742280 0.785217 0.119751 -0.601440 0.085571 1441742280 0.785217 0.119751 -0.601440 0.085571 1441742280 0.785217 0.119751 -0.601440 0.085571 1441742280 0.785217 0.119751 -0.601440 0.085571 1441742280 0.785217 0.119751 -0.601440 0.085571 1441742280 0.785217 0.119751 -0.601440 0.085571 1441742280 0.785217 0.119751 -0.601440 0.085571 1441742280 0.784912 0.121216 -0.600769 0.090820 1441742280 0.784912 0.121216 -0.600769 0.090820 1441742280 0.784912 0.121216 -0.600769 0.090820 1441742280 0.784912 0.121216 -0.600769 0.090820 1441742280 
0.804260 0.128540 -0.529358 0.237488 1441742283 0.804260 0.128540 -0.529358 0.237488 1441742283 0.804260 0.128540 -0.529358 0.237488 1441742283 0.804260 0.128540 -0.529358 0.237488 1441742283 0.804260 0.128540 -0.529358 0.237488 1441742283 0.804260 0.128540 -0.529358 0.237488 1441742283 0.802185 0.096497 -0.514954 0.286316 1441742283 0.802185 0.096497 -0.514954 0.286316 1441742283 0.802185 0.096497 -0.514954 0.286316 1441742283 0.802185 0.096497 -0.514954 0.286316 1441742283 0.802185 0.096497 -0.514954 0.286316 1441742283 0.802185 0.096497 -0.514954 0.286316 1441742283 0.786926 0.060303 -0.508057 0.344910 1441742283 0.786926 0.060303 -0.508057 0.344910 1441742283 0.786926 0.060303 -0.508057 0.344910 1441742283 0.786926 0.060303 -0.508057 0.344910 1441742283 0.786926 0.060303 -0.508057 0.344910 1441742283 0.786926 0.060303 -0.508057 0.344910 1441742283 0.758850 0.028687 -0.495056 0.422119 1441742283 0.758850 0.028687 -0.495056 0.422119 1441742283 0.758850 0.028687 -0.495056 0.422119 1441742283 0.758850 0.028687 -0.495056 0.422119 1441742283 0.758850 0.028687 -0.495056 0.422119 1441742283 0.758850 0.028687 -0.495056 0.422119 1441742283 0.716431 -0.004517 -0.478271 0.507935 1441742283 0.716431 -0.004517 -0.478271 0.507935 1441742283 0.716431 -0.004517 -0.478271 0.507935 1441742283 0.716431 -0.004517 -0.478271 0.507935 1441742283 0.716431 -0.004517 -0.478271 0.507935 1441742283 0.716431 -0.004517 -0.478271 0.507935 1441742283 0.670776 -0.051941 -0.447266 0.589294 1441742283 0.670776 -0.051941 -0.447266 0.589294 1441742283 0.670776 -0.051941 -0.447266 0.589294 1441742283 0.670776 -0.051941 -0.447266 0.589294 1441742283 0.670776 -0.051941 -0.447266 0.589294 1441742283 0.670776 -0.051941 -0.447266 0.589294 1441742283 0.625305 -0.080078 -0.406494 0.661316 1441742283 0.625305 -0.080078 -0.406494 0.661316 1441742283 0.625305 -0.080078 -0.406494 0.661316 1441742283 0.625305 -0.080078 -0.406494 0.661316 1441742283 0.625305 -0.080078 -0.406494 0.661316 1441742283 0.625305 -0.080078 -0.406494 0.661316 1441742283 0.612427 -0.080139 -0.373535 0.692017 1441742283 0.612427 -0.080139 -0.373535 0.692017 1441742283 0.612427 -0.080139 -0.373535 0.692017 1441742283 0.612427 -0.080139 -0.373535 0.692017 1441742283 0.612427 -0.080139 -0.373535 0.692017 1441742283 0.612427 -0.080139 -0.373535 0.692017 1441742283 0.610107 -0.078491 -0.373413 0.694336 1441742283 0.610107 -0.078491 -0.373413 0.694336 1441742283 0.610107 -0.078491 -0.373413 0.694336 1441742283 0.610107 -0.078491 -0.373413 0.694336 1441742283 0.610107 -0.078491 -0.373413 0.694336 1441742283 0.610107 -0.078491 -0.373413 0.694336 1441742283 0.610107 -0.078491 -0.373413 0.694336 1441742283 0.624756 -0.066162 -0.387878 0.674377 1441742283 0.624756 -0.066162 -0.387878 0.674377 1441742283 0.624756 -0.066162 -0.387878 0.674377 1441742283 0.624756 -0.066162 -0.387878 0.674377 1441742283 0.624756 -0.066162 -0.387878 0.674377 1441742283 0.624756 -0.066162 -0.387878 0.674377 1441742283 0.649841 -0.050110 -0.417297 0.633240 1441742283 0.649841 -0.050110 -0.417297 0.633240 1441742283 0.649841 -0.050110 -0.417297 0.633240 1441742283 0.649841 -0.050110 -0.417297 0.633240 1441742283 0.649841 -0.050110 -0.417297 0.633240 1441742283 0.649841 -0.050110 -0.417297 0.633240 1441742283 0.685791 -0.015991 -0.443970 0.576477 1441742283 0.685791 -0.015991 -0.443970 0.576477 1441742283 0.685791 -0.015991 -0.443970 0.576477 1441742283 0.685791 -0.015991 -0.443970 0.576477 1441742283 0.685791 -0.015991 -0.443970 0.576477 1441742283 0.685791 -0.015991 -0.443970 0.576477 1441742283 0.712158 0.016235 -0.475464 0.516174 1441742283 0.712158 0.016235 -0.475464 0.516174 1441742283 0.712158 0.016235 -0.475464 0.516174 1441742283 0.712158 0.016235 -0.475464 0.516174 1441742283 0.712158 0.016235 -0.475464 0.516174 1441742283 0.712158 0.016235 -0.475464 0.516174 1441742283 0.738037 0.042664 -0.511780 0.437683 1441742283 0.738037 0.042664 -0.511780 0.437683 1441742283 0.738037 0.042664 -0.511780 0.437683 1441742283 0.738037 0.042664 -0.511780 0.437683 1441742284 0.738037 0.042664 -0.511780 0.437683 1441742284 0.738037 0.042664 -0.511780 0.437683 1441742284 0.738037 0.042664 -0.511780 0.437683 1441742284 0.760742 0.071594 -0.542114 0.349548 1441742284 0.760742 0.071594 -0.542114 0.349548 1441742284 0.760742 0.071594 -0.542114 0.349548 1441742284 0.760742 0.071594 -0.542114 0.349548 1441742284 0.760742 0.071594 -0.542114 0.349548 1441742284 0.760742 0.071594 -0.542114 0.349548 1441742284 0.786865 0.090149 -0.556763 0.250366 1441742284 0.786865 0.090149 -0.556763 0.250366 1441742284 0.786865 0.090149 -0.556763 0.250366 1441742284 0.786865 0.090149 -0.556763 0.250366 1441742284 0.786865 0.090149 -0.556763 0.250366 1441742284 0.786865 0.090149 -0.556763 0.250366 1441742284 0.808105 0.110840 -0.554688 0.164368 1441742284 0.808105 0.110840 -0.554688 0.164368 1441742284 0.808105 0.110840 -0.554688 0.164368 1441742284 0.808105 0.110840 -0.554688 0.164368 1441742284 0.808105 0.110840 -0.554688 0.164368 1441742284 0.808105 0.110840 -0.554688 0.164368 1441742284 0.813538 0.167419 -0.545349 0.112610 1441742284 0.813538 0.167419 -0.545349 0.112610 1441742284 0.813293 0.214478 -0.537537 0.059631 1441742284 0.813293 0.214478 -0.537537 0.059631 1441742284 0.813293 0.214478 -0.537537 0.059631 1441742284 0.813293 0.214478 -0.537537 0.059631 1441742284 0.813293 0.214478 -0.537537 0.059631 1441742284 0.813293 0.214478 -0.537537 0.059631 1441742284 0.816956 0.219116 -0.533325 0.010925 1441742284 0.816956 0.219116 -0.533325 0.010925 1441742284 0.816956 0.219116 -0.533325 0.010925 1441742284 0.816956 0.219116 -0.533325 0.010925 1441742284 0.816956 0.219116 -0.533325 0.010925 1441742284 0.816956 0.219116 -0.533325 0.010925 1441742284 0.822571 0.203247 -0.531067 -0.006958 1441742284 0.822571 0.203247 -0.531067 -0.006958 1441742284 0.822571 0.203247 -0.531067 -0.006958 1441742284 0.822571 0.203247 -0.531067 -0.006958 1441742284 0.822571 0.203247 -0.531067 -0.006958 1441742284 0.822571 0.203247 -0.531067 -0.006958 1441742284 0.826843 0.188904 -0.529724 0.006897 1441742284 0.826843 0.188904 -0.529724 0.006897 1441742284 0.826843 0.188904 -0.529724 0.006897 1441742284 0.826843 0.188904 -0.529724 0.006897 1441742284 0.826843 0.188904 -0.529724 0.006897 1441742284 0.826843 0.188904 -0.529724 0.006897 1441742284 0.828918 0.168396 -0.531982 0.039368 1441742284 0.828918 0.168396 -0.531982 0.039368 1441742284 0.828918 0.168396 -0.531982 0.039368 1441742284 0.828918 0.168396 -0.531982 0.039368 1441742284 0.828918 0.168396 -0.531982 0.039368 1441742284 0.828918 0.168396 -0.531982 0.039368 1441742284 0.828918 0.168396 -0.531982 0.039368 1441742284 0.827271 0.138123 -0.537598 0.086792 1441742284 0.827271 0.138123 -0.537598 0.086792 1441742284 0.827271 0.138123 -0.537598 0.086792 1441742284 0.827271 0.138123 -0.537598 0.086792 1441742284 0.827271 0.138123 -0.537598 0.086792 1441742284 0.827271 0.138123 -0.537598 0.086792 1441742284 0.821350 0.107544 -0.538574 0.153992 1441742284 0.821350 0.107544 -0.538574 0.153992 1441742284 0.821350 0.107544 -0.538574 0.153992 1441742284 0.821350 0.107544 -0.538574 0.153992 1441742284 0.821350 0.107544 -0.538574 0.153992 1441742284 0.806702 0.079468 -0.536133 0.235535 1441742284 0.806702 0.079468 -0.536133 0.235535 1441742284 0.806702 0.079468 -0.536133 0.235535 1441742284 0.806702 0.079468 -0.536133 0.235535 1441742284 0.806702 0.079468 -0.536133 0.235535 1441742284 0.806702 0.079468 -0.536133 0.235535 1441742284 0.786804 0.045654 -0.531433 0.310547 1441742284 0.786804 0.045654 -0.531433 0.310547 1441742284 0.786804 0.045654 -0.531433 0.310547 1441742284 0.786804 0.045654 -0.531433 0.310547 1441742284 0.786804 0.045654 -0.531433 0.310547 1441742284 0.757690 0.012146 -0.520081 0.393982 1441742284 0.757690 0.012146 -0.520081 0.393982 1441742284 0.757690 0.012146 -0.520081 0.393982 1441742284 0.757690 0.012146 -0.520081 0.393982 1441742284 0.757690 0.012146 -0.520081 0.393982 1441742284 0.757690 0.012146 -0.520081 0.393982 1441742284 0.720764 -0.009705 -0.496338 0.483704 1441742284 0.720764 -0.009705 -0.496338 0.483704 1441742284 0.720764 -0.009705 -0.496338 0.483704 1441742284 0.720764 -0.009705 -0.496338 0.483704 1441742284 0.720764 -0.009705 -0.496338 0.483704 1441742284 0.720764 -0.009705 -0.496338 0.483704 1441742284 0.678955 -0.036194 -0.467407 0.565002 1441742284 0.678955 -0.036194 -0.467407 0.565002 1441742284 0.678955 -0.036194 -0.467407 0.565002 1441742284 0.678955 -0.036194 -0.467407 0.565002 1441742284 0.635742 -0.071289 -0.434875 0.633728 1441742284 0.635742 -0.071289 -0.434875 0.633728 1441742284 0.635742 -0.071289 -0.434875 0.633728 1441742284 0.635742 -0.071289 -0.434875 0.633728 1441742284 0.635742 -0.071289 -0.434875 0.633728 1441742284 0.635742 -0.071289 -0.434875 0.633728 1441742284 0.635742 -0.071289 -0.434875 0.633728 1441742284 0.613953 -0.081055 -0.402954 0.673828 1441742284 0.613953 -0.081055 -0.402954 0.673828 1441742284 0.613953 -0.081055 -0.402954 0.673828 1441742284 0.613953 -0.081055 -0.402954 0.673828 1441742284 0.613953 -0.081055 -0.402954 0.673828 1441742285 0.613953 -0.081055 -0.402954 0.673828 1441742285 0.617432 -0.079590 -0.397766 0.673950 1441742285 0.617432 -0.079590 -0.397766 0.673950 1441742285 0.617432 -0.079590 -0.397766 0.673950 1441742285 0.617432 -0.079590 -0.397766 0.673950 1441742285 0.617432 -0.079590 -0.397766 0.673950 1441742285 0.639954 -0.071899 -0.415161 0.642578 1441742285 0.639954 -0.071899 -0.415161 0.642578 1441742285 0.639954 -0.071899 -0.415161 0.642578 1441742285 0.639954 -0.071899 -0.415161 0.642578 1441742285 0.639954 -0.071899 -0.415161 0.642578 1441742285 0.639954 -0.071899 -0.415161 0.642578 1441742285 0.669434 -0.058472 -0.453125 0.585754 1441742285 0.669434 -0.058472 -0.453125 0.585754 1441742285 0.669434 -0.058472 -0.453125 0.585754 1441742285 0.669434 -0.058472 -0.453125 0.585754 1441742285 0.669434 -0.058472 -0.453125 0.585754 1441742285 0.669434 -0.058472 -0.453125 0.585754 1441742285 0.669434 -0.058472 -0.453125 0.585754 1441742285 0.710205 -0.030945 -0.480469 0.513550 1441742285 0.710205 -0.030945 -0.480469 0.513550 1441742285 0.710205 -0.030945 -0.480469 0.513550 1441742285 0.710205 -0.030945 -0.480469 0.513550 1441742285 0.710205 -0.030945 -0.480469 0.513550 1441742285 0.710205 -0.030945 -0.480469 0.513550 1441742285 0.736206 0.011414 -0.495056 0.461182 1441742285 0.736206 0.011414 -0.495056 0.461182 1441742285 0.736206 0.011414 -0.495056 0.461182 1441742285 0.736206 0.011414 -0.495056 0.461182 1441742285 0.736206 0.011414 -0.495056 0.461182 1441742285 0.736206 0.011414 -0.495056 0.461182 1441742285 0.736206 0.011414 -0.495056 0.461182 1441742285 0.759949 0.035217 -0.507751 0.404175 1441742285 0.759949 0.035217 -0.507751 0.404175 1441742285 0.759949 0.035217 -0.507751 0.404175 1441742285 0.759949 0.035217 -0.507751 0.404175 1441742285 0.759949 0.035217 -0.507751 0.404175 1441742285 0.759949 0.035217 -0.507751 0.404175 1441742285 0.778076 0.053223 -0.520996 0.346863 1441742285 0.778076 0.053223 -0.520996 0.346863 1441742285 0.778076 0.053223 -0.520996 0.346863 1441742285 0.778076 0.053223 -0.520996 0.346863 1441742285 0.778076 0.053223 -0.520996 0.346863 1441742285 0.793762 0.084412 -0.525696 0.293945 1441742285 0.793762 0.084412 -0.525696 0.293945 1441742285 0.793762 0.084412 -0.525696 0.293945 1441742285 0.793762 0.084412 -0.525696 0.293945 1441742285 0.806335 0.142395 -0.517822 0.247742 1441742285 0.806335 0.142395 -0.517822 0.247742 1441742285 0.806335 0.142395 -0.517822 0.247742 1441742285 0.806335 0.142395 -0.517822 0.247742 1441742285 0.806335 0.142395 -0.517822 0.247742 1441742285 0.806335 0.142395 -0.517822 0.247742 1441742285 0.806335 0.142395 -0.517822 0.247742 1441742285 0.821899 0.176758 -0.517883 0.158203 1441742285 0.821899 0.176758 -0.517883 0.158203 1441742285 0.821899 0.176758 -0.517883 0.158203 1441742285 0.821899 0.176758 -0.517883 0.158203 1441742285 0.821899 0.176758 -0.517883 0.158203 1441742285 0.821899 0.176758 -0.517883 0.158203 1441742285 0.828918 0.184753 -0.523865 0.065918 1441742285 0.828918 0.184753 -0.523865 0.065918 1441742285 0.828918 0.184753 -0.523865 0.065918 1441742285 0.828918 0.184753 -0.523865 0.065918 1441742285 0.828918 0.184753 -0.523865 0.065918 1441742285 0.828918 0.184753 -0.523865 0.065918 1441742285 0.825439 0.200439 -0.527405 0.018372 1441742285 0.825439 0.200439 -0.527405 0.018372 1441742285 0.825439 0.200439 -0.527405 0.018372 1441742285 0.825439 0.200439 -0.527405 0.018372 1441742285 0.825439 0.200439 -0.527405 0.018372 1441742285 0.825439 0.200439 -0.527405 0.018372 1441742285 0.823914 0.213867 -0.524780 -0.006531 1441742285 0.823914 0.213867 -0.524780 -0.006531 1441742285 0.823914 0.213867 -0.524780 -0.006531 1441742285 0.823914 0.213867 -0.524780 -0.006531 1441742285 0.823914 0.213867 -0.524780 -0.006531 1441742285 0.823914 0.213867 -0.524780 -0.006531 1441742285 0.828125 0.196899 -0.524414 -0.018677 1441742285 0.828125 0.196899 -0.524414 -0.018677 1441742285 0.828125 0.196899 -0.524414 -0.018677 1441742285 0.828125 0.196899 -0.524414 -0.018677 1441742285 0.828125 0.196899 -0.524414 -0.018677 1441742285 0.828125 0.196899 -0.524414 -0.018677 1441742285 0.830566 0.177124 -0.527954 -0.003296 1441742285 0.830566 0.177124 -0.527954 -0.003296 1441742285 0.830566 0.177124 -0.527954 -0.003296 1441742285 0.830566 0.177124 -0.527954 -0.003296 1441742285 0.830566 0.177124 -0.527954 -0.003296 1441742285 0.830566 0.177124 -0.527954 -0.003296 1441742285 0.829346 0.150269 -0.537109 0.033752 1441742285 0.829346 0.150269 -0.537109 0.033752 1441742285 0.829346 0.150269 -0.537109 0.033752 1441742285 0.829346 0.150269 -0.537109 0.033752 1441742285 0.829346 0.150269 -0.537109 0.033752 1441742285 0.829346 0.150269 -0.537109 0.033752 1441742285 0.825500 0.117615 -0.545898 0.081360 1441742285 0.825500 0.117615 -0.545898 0.081360 1441742285 0.825500 0.117615 -0.545898 0.081360 1441742285 0.825500 0.117615 -0.545898 0.081360 1441742285 0.825500 0.117615 -0.545898 0.081360 1441742285 0.825500 0.117615 -0.545898 0.081360 1441742285 0.825500 0.117615 -0.545898 0.081360 1441742285 0.816833 0.071960 -0.556519 0.133667 1441742285 0.816833 0.071960 -0.556519 0.133667 1441742285 0.816833 0.071960 -0.556519 0.133667 1441742285 0.816833 0.071960 -0.556519 0.133667 1441742285 0.816833 0.071960 -0.556519 0.133667 1441742286 0.799683 0.016418 -0.570923 0.184998 1441742286 0.799683 0.016418 -0.570923 0.184998 1441742286 0.799683 0.016418 -0.570923 0.184998 1441742286 0.799683 0.016418 -0.570923 0.184998 1441742286 0.799683 0.016418 -0.570923 0.184998 1441742286 0.799683 0.016418 -0.570923 0.184998 1441742286 0.773499 -0.024963 -0.574036 0.267517 1441742286 0.773499 -0.024963 -0.574036 0.267517 1441742286 0.773499 -0.024963 -0.574036 0.267517 1441742286 0.773499 -0.024963 -0.574036 0.267517 1441742286 0.773499 -0.024963 -0.574036 0.267517 1441742286 0.773499 -0.024963 -0.574036 0.267517 1441742286 0.773499 -0.024963 -0.574036 0.267517 1441742286 0.745789 -0.036499 -0.555542 0.365723 1441742286 0.745789 -0.036499 -0.555542 0.365723 1441742286 0.745789 -0.036499 -0.555542 0.365723 1441742286 0.745789 -0.036499 -0.555542 0.365723 1441742286 0.745789 -0.036499 -0.555542 0.365723 1441742286 0.745789 -0.036499 -0.555542 0.365723 1441742286 0.713928 -0.055115 -0.522583 0.462708 1441742286 0.713928 -0.055115 -0.522583 0.462708 1441742286 0.713928 -0.055115 -0.522583 0.462708 1441742286 0.713928 -0.055115 -0.522583 0.462708 1441742286 0.713928 -0.055115 -0.522583 0.462708 1441742286 0.713928 -0.055115 -0.522583 0.462708 1441742286 0.676819 -0.085510 -0.484985 0.547119 1441742286 0.676819 -0.085510 -0.484985 0.547119 1441742286 0.676819 -0.085510 -0.484985 0.547119 1441742286 0.676819 -0.085510 -0.484985 0.547119 1441742286 0.676819 -0.085510 -0.484985 0.547119 1441742286 0.676819 -0.085510 -0.484985 0.547119 1441742286 0.640991 -0.098145 -0.450867 0.613281 1441742286 0.640991 -0.098145 -0.450867 0.613281 1441742286 0.640991 -0.098145 -0.450867 0.613281 1441742286 0.640991 -0.098145 -0.450867 0.613281 1441742286 0.640991 -0.098145 -0.450867 0.613281 1441742286 0.640991 -0.098145 -0.450867 0.613281 1441742286 0.631287 -0.093018 -0.430725 0.638184 1441742286 0.631287 -0.093018 -0.430725 0.638184 1441742286 0.631287 -0.093018 -0.430725 0.638184 1441742286 0.631287 -0.093018 -0.430725 0.638184 1441742286 0.631287 -0.093018 -0.430725 0.638184 1441742286 0.631287 -0.093018 -0.430725 0.638184 1441742286 0.632690 -0.076965 -0.429382 0.639832 1441742286 0.632690 -0.076965 -0.429382 0.639832 1441742286 0.632690 -0.076965 -0.429382 0.639832 1441742286 0.632690 -0.076965 -0.429382 0.639832 1441742286 0.648193 -0.054810 -0.450745 0.611267 1441742286 0.648193 -0.054810 -0.450745 0.611267 1441742286 0.648193 -0.054810 -0.450745 0.611267 1441742286 0.648193 -0.054810 -0.450745 0.611267 1441742286 0.682434 -0.027283 -0.473755 0.555847 1441742286 0.682434 -0.027283 -0.473755 0.555847 1441742286 0.682434 -0.027283 -0.473755 0.555847 1441742286 0.682434 -0.027283 -0.473755 0.555847 1441742286 0.709839 0.022705 -0.490112 0.505310 1441742286 0.709839 0.022705 -0.490112 0.505310 1441742286 0.709839 0.022705 -0.490112 0.505310 1441742286 0.709839 0.022705 -0.490112 0.505310 1441742286 0.709839 0.022705 -0.490112 0.505310 1441742286 0.733765 0.042969 -0.520691 0.434204 1441742286 0.733765 0.042969 -0.520691 0.434204 1441742286 0.733765 0.042969 -0.520691 0.434204 1441742286 0.733765 0.042969 -0.520691 0.434204 1441742286 0.733765 0.042969 -0.520691 0.434204 1441742286 0.733765 0.042969 -0.520691 0.434204 1441742286 0.733765 0.042969 -0.520691 0.434204 1441742286 0.757690 0.056763 -0.547974 0.349854 1441742286 0.757690 0.056763 -0.547974 0.349854 1441742286 0.757690 0.056763 -0.547974 0.349854 1441742286 0.757690 0.056763 -0.547974 0.349854 1441742286 0.757690 0.056763 -0.547974 0.349854 1441742286 0.775085 0.077576 -0.563721 0.274536 1441742286 0.775085 0.077576 -0.563721 0.274536 1441742286 0.775085 0.077576 -0.563721 0.274536 1441742286 0.775085 0.077576 -0.563721 0.274536 1441742286 0.775085 0.077576 -0.563721 0.274536 1441742286 0.788879 0.093262 -0.573975 0.198669 1441742286 0.788879 0.093262 -0.573975 0.198669 1441742286 0.788879 0.093262 -0.573975 0.198669 1441742286 0.802795 0.092346 -0.573914 0.132507 1441742286 0.802795 0.092346 -0.573914 0.132507 1441742286 0.802795 0.092346 -0.573914 0.132507 1441742286 0.802795 0.092346 -0.573914 0.132507 1441742286 0.802795 0.092346 -0.573914 0.132507 1441742286 0.815369 0.104370 -0.561096 0.096863 1441742286 0.815369 0.104370 -0.561096 0.096863 1441742286 0.815369 0.104370 -0.561096 0.096863 1441742286 0.815369 0.104370 -0.561096 0.096863 1441742286 0.815369 0.104370 -0.561096 0.096863 1441742286 0.813782 0.167419 -0.548950 0.091370 1441742286 0.813782 0.167419 -0.548950 0.091370 1441742286 0.813782 0.167419 -0.548950 0.091370 1441742286 0.813782 0.167419 -0.548950 0.091370 1441742286 0.813782 0.167419 -0.548950 0.091370 1441742286 0.813782 0.167419 -0.548950 0.091370 1441742286 0.809937 0.209229 -0.544128 0.063843 1441742287 0.809937 0.209229 -0.544128 0.063843 1441742287 0.809937 0.209229 -0.544128 0.063843 1441742287 0.809937 0.209229 -0.544128 0.063843 1441742287 0.809937 0.209229 -0.544128 0.063843 1441742287 0.809937 0.209229 -0.544128 0.063843 1441742287 0.810547 0.210632 -0.544678 0.043457 1441742287 0.810547 0.210632 -0.544678 0.043457 1441742287 0.810547 0.210632 -0.544678 0.043457 1441742287 0.812988 0.194031 -0.546387 0.052979 1441742287 0.812988 0.194031 -0.546387 0.052979 1441742287 0.812988 0.194031 -0.546387 0.052979 1441742287 0.812988 0.194031 -0.546387 0.052979 1441742287 0.812988 0.194031 -0.546387 0.052979 1441742287 0.815735 0.174927 -0.545349 0.081177 1441742287 0.815735 0.174927 -0.545349 0.081177 1441742287 0.815735 0.174927 -0.545349 0.081177 1441742287 0.815735 0.174927 -0.545349 0.081177 1441742287 0.815735 0.174927 -0.545349 0.081177 1441742287 0.815735 0.174927 -0.545349 0.081177 1441742287 0.818481 0.147400 -0.543274 0.114746 1441742287 0.818481 0.147400 -0.543274 0.114746 1441742287 0.818481 0.147400 -0.543274 0.114746 1441742287 0.818481 0.147400 -0.543274 0.114746 1441742287 0.818481 0.147400 -0.543274 0.114746 1441742287 0.818604 0.111328 -0.542603 0.152039 1441742287 0.818604 0.111328 -0.542603 0.152039 1441742287 0.818604 0.111328 -0.542603 0.152039 1441742287 0.818604 0.111328 -0.542603 0.152039 1441742287 0.818604 0.111328 -0.542603 0.152039 1441742287 0.818604 0.111328 -0.542603 0.152039 1441742287 0.818604 0.111328 -0.542603 0.152039 1441742287 0.811584 0.074341 -0.543518 0.200989 1441742287 0.811584 0.074341 -0.543518 0.200989 1441742287 0.811584 0.074341 -0.543518 0.200989 1441742287 0.811584 0.074341 -0.543518 0.200989 1441742287 0.811584 0.074341 -0.543518 0.200989 1441742287 0.811584 0.074341 -0.543518 0.200989 1441742287 0.798889 0.039673 -0.542603 0.256470 1441742287 0.798889 0.039673 -0.542603 0.256470 1441742287 0.798889 0.039673 -0.542603 0.256470 1441742287 0.798889 0.039673 -0.542603 0.256470 1441742287 0.798889 0.039673 -0.542603 0.256470 1441742287 0.798889 0.039673 -0.542603 0.256470 1441742287 0.776062 0.015198 -0.544373 0.318054 1441742287 0.776062 0.015198 -0.544373 0.318054 1441742287 0.776062 0.015198 -0.544373 0.318054 1441742287 0.776062 0.015198 -0.544373 0.318054 1441742287 0.776062 0.015198 -0.544373 0.318054 1441742287 0.776062 0.015198 -0.544373 0.318054 1441742287 0.747742 -0.002258 -0.540833 0.385193 1441742287 0.747742 -0.002258 -0.540833 0.385193 1441742287 0.747742 -0.002258 -0.540833 0.385193 1441742287 0.747742 -0.002258 -0.540833 0.385193 1441742287 0.747742 -0.002258 -0.540833 0.385193 1441742287 0.747742 -0.002258 -0.540833 0.385193 1441742287 0.715637 -0.020142 -0.530457 0.453857 1441742287 0.715637 -0.020142 -0.530457 0.453857 1441742287 0.715637 -0.020142 -0.530457 0.453857 1441742287 0.715637 -0.020142 -0.530457 0.453857 1441742287 0.715637 -0.020142 -0.530457 0.453857 1441742287 0.715637 -0.020142 -0.530457 0.453857 1441742287 0.715637 -0.020142 -0.530457 0.453857 1441742287 0.685608 -0.050171 -0.509338 0.517700 1441742287 0.685608 -0.050171 -0.509338 0.517700 1441742287 0.685608 -0.050171 -0.509338 0.517700 1441742287 0.685608 -0.050171 -0.509338 0.517700 1441742287 0.685608 -0.050171 -0.509338 0.517700 1441742287 0.685608 -0.050171 -0.509338 0.517700 1441742287 0.644043 -0.073608 -0.490417 0.582458 1441742287 0.644043 -0.073608 -0.490417 0.582458 1441742287 0.644043 -0.073608 -0.490417 0.582458 1441742287 0.644043 -0.073608 -0.490417 0.582458 1441742287 0.644043 -0.073608 -0.490417 0.582458 1441742287 0.644043 -0.073608 -0.490417 0.582458 1441742287 0.620728 -0.075439 -0.476501 0.617981 1441742287 0.620728 -0.075439 -0.476501 0.617981 1441742287 0.620728 -0.075439 -0.476501 0.617981 1441742287 0.620728 -0.075439 -0.476501 0.617981 1441742287 0.620728 -0.075439 -0.476501 0.617981 1441742287 0.620728 -0.075439 -0.476501 0.617981 1441742287 0.631104 -0.061951 -0.466309 0.616760 1441742287 0.631104 -0.061951 -0.466309 0.616760 1441742287 0.650269 -0.039001 -0.469910 0.595642 1441742287 0.650269 -0.039001 -0.469910 0.595642 1441742287 0.650269 -0.039001 -0.469910 0.595642 1441742287 0.650269 -0.039001 -0.469910 0.595642 1441742287 0.650269 -0.039001 -0.469910 0.595642 1441742287 0.677063 -0.007263 -0.480774 0.557068 1441742287 0.677063 -0.007263 -0.480774 0.557068 1441742287 0.677063 -0.007263 -0.480774 0.557068 1441742287 0.677063 -0.007263 -0.480774 0.557068 1441742287 0.677063 -0.007263 -0.480774 0.557068 1441742287 0.677063 -0.007263 -0.480774 0.557068 1441742287 0.704651 0.025330 -0.498596 0.504089 1441742287 0.704651 0.025330 -0.498596 0.504089 1441742287 0.704651 0.025330 -0.498596 0.504089 1441742287 0.704651 0.025330 -0.498596 0.504089 1441742287 0.704651 0.025330 -0.498596 0.504089 1441742287 0.704651 0.025330 -0.498596 0.504089 1441742287 0.730347 0.049255 -0.519470 0.440857 1441742287 0.730347 0.049255 -0.519470 0.440857 1441742288 0.730347 0.049255 -0.519470 0.440857 1441742288 0.730347 0.049255 -0.519470 0.440857 1441742288 0.730347 0.049255 -0.519470 0.440857 1441742288 0.730347 0.049255 -0.519470 0.440857 1441742288 0.753174 0.053528 -0.541382 0.369751 1441742288 0.753174 0.053528 -0.541382 0.369751 1441742288 0.753174 0.053528 -0.541382 0.369751 1441742288 0.753174 0.053528 -0.541382 0.369751 1441742288 0.753174 0.053528 -0.541382 0.369751 1441742288 0.753174 0.053528 -0.541382 0.369751 1441742288 0.777771 0.055115 -0.546082 0.306335 1441742288 0.777771 0.055115 -0.546082 0.306335 1441742288 0.777771 0.055115 -0.546082 0.306335 1441742288 0.777771 0.055115 -0.546082 0.306335 1441742288 0.777771 0.055115 -0.546082 0.306335 1441742288 0.777771 0.055115 -0.546082 0.306335 1441742288 0.777771 0.055115 -0.546082 0.306335 1441742288 0.799500 0.062561 -0.543823 0.247253 1441742288 0.799500 0.062561 -0.543823 0.247253 1441742288 0.799500 0.062561 -0.543823 0.247253 1441742288 0.799500 0.062561 -0.543823 0.247253 1441742288 0.815857 0.074097 -0.535095 0.206177 1441742288 0.815857 0.074097 -0.535095 0.206177 1441742288 0.815857 0.074097 -0.535095 0.206177 1441742288 0.815857 0.074097 -0.535095 0.206177 1441742288 0.815857 0.074097 -0.535095 0.206177 1441742288 0.815857 0.074097 -0.535095 0.206177 1441742288 0.827332 0.127869 -0.519714 0.170349 1441742288 0.827332 0.127869 -0.519714 0.170349 1441742288 0.827332 0.127869 -0.519714 0.170349 1441742288 0.827332 0.127869 -0.519714 0.170349 1441742288 0.827332 0.127869 -0.519714 0.170349 1441742288 0.827332 0.127869 -0.519714 0.170349 1441742288 0.834656 0.160889 -0.516541 0.103271 1441742288 0.834656 0.160889 -0.516541 0.103271 1441742288 0.834656 0.160889 -0.516541 0.103271 1441742288 0.834656 0.160889 -0.516541 0.103271 1441742288 0.834656 0.160889 -0.516541 0.103271 1441742288 0.834656 0.160889 -0.516541 0.103271 1441742288 0.834656 0.160889 -0.516541 0.103271 1441742288 0.835999 0.164490 -0.521484 0.045532 1441742288 0.835999 0.164490 -0.521484 0.045532 1441742288 0.835999 0.164490 -0.521484 0.045532 1441742288 0.835999 0.164490 -0.521484 0.045532 1441742288 0.834656 0.163025 -0.525330 0.026123 1441742288 0.834656 0.163025 -0.525330 0.026123 1441742288 0.834656 0.163025 -0.525330 0.026123 1441742288 0.834656 0.163025 -0.525330 0.026123 1441742288 0.834656 0.163025 -0.525330 0.026123 1441742288 0.834656 0.163025 -0.525330 0.026123 1441742288 0.834656 0.163025 -0.525330 0.026123 1441742288 0.834839 0.157166 -0.526672 0.031738 1441742288 0.834839 0.157166 -0.526672 0.031738 1441742288 0.834839 0.157166 -0.526672 0.031738 1441742288 0.834839 0.157166 -0.526672 0.031738 1441742288 0.834839 0.157166 -0.526672 0.031738 1441742288 0.834839 0.157166 -0.526672 0.031738 1441742288 0.833496 0.143616 -0.530334 0.058472 1441742288 0.833496 0.143616 -0.530334 0.058472 1441742288 0.833496 0.143616 -0.530334 0.058472 1441742288 
0.786865 0.121094 -0.598999 0.085999 1441742291 0.786865 0.121094 -0.598999 0.085999 1441742291 0.786865 0.121094 -0.598999 0.085999 1441742291 0.786865 0.121094 -0.598999 0.085999 1441742291 0.787109 0.118530 -0.599548 0.083618 1441742291 0.787109 0.118530 -0.599548 0.083618 1441742291 0.787109 0.118530 -0.599548 0.083618 1441742291 0.787109 0.118530 -0.599548 0.083618 1441742291 0.787415 0.116821 -0.599548 0.082886 1441742291 0.787415 0.116821 -0.599548 0.082886 1441742291 0.787415 0.116821 -0.599548 0.082886 1441742291 0.787415 0.116821 -0.599548 0.082886 1441742291 0.787415 0.116821 -0.599548 0.082886 1441742291 0.787415 0.116821 -0.599548 0.082886 1441742291 0.788025 0.115906 -0.598816 0.083557 1441742291 0.788025 0.115906 -0.598816 0.083557 1441742291 0.788025 0.115906 -0.598816 0.083557 1441742291 0.788025 0.115906 -0.598816 0.083557 1441742291 0.788025 0.115906 -0.598816 0.083557 1441742291 0.788025 0.115906 -0.598816 0.083557 1441742291 0.788391 0.115723 -0.598022 0.085876 1441742291 0.788391 0.115723 -0.598022 0.085876 1441742291 0.788391 0.115723 -0.598022 0.085876 1441742291 0.788391 0.115723 -0.598022 0.085876 1441742291 0.788391 0.115723 -0.598022 0.085876 1441742291 0.788391 0.115723 -0.598022 0.085876 1441742291 0.787903 0.118408 -0.596802 0.094666 1441742291 0.787903 0.118408 -0.596802 0.094666 1441742291 0.787903 0.118408 -0.596802 0.094666 1441742291 0.787903 0.118408 -0.596802 0.094666 1441742291 0.787903 0.118408 -0.596802 0.094666 1441742291 0.787903 0.118408 -0.596802 0.094666 1441742291 0.786438 0.125061 -0.594910 0.108887 1441742291 0.786438 0.125061 -0.594910 0.108887 1441742291 0.786438 0.125061 -0.594910 0.108887 1441742291 0.786438 0.125061 -0.594910 0.108887 1441742291 0.786438 0.125061 -0.594910 0.108887 1441742291 0.786438 0.125061 -0.594910 0.108887 1441742291 0.785522 0.130493 -0.592712 0.120544 1441742291 0.785522 0.130493 -0.592712 0.120544 1441742291 0.785522 0.130493 -0.592712 0.120544 1441742291 0.785522 0.130493 -0.592712 0.120544 1441742291 0.785522 0.130493 -0.592712 0.120544 1441742291 0.785522 0.130493 -0.592712 0.120544 1441742291 0.785522 0.130493 -0.592712 0.120544 1441742291 0.785339 0.133850 -0.591003 0.126648 1441742291 0.785339 0.133850 -0.591003 0.126648 1441742291 0.785339 0.133850 -0.591003 0.126648 1441742291 0.785339 0.133850 -0.591003 0.126648 1441742291 0.785339 0.133850 -0.591003 0.126648 1441742291 0.785339 0.133850 -0.591003 0.126648 1441742291 0.785278 0.135803 -0.590210 0.128357 1441742291 0.785278 0.135803 -0.590210 0.128357 1441742291 0.785278 0.135803 -0.590210 0.128357 1441742291 0.785278 0.135803 -0.590210 0.128357 1441742291 0.785278 0.135803 -0.590210 0.128357 1441742291 0.784790 0.135620 -0.590210 0.131714 1441742291 0.784790 0.135620 -0.590210 0.131714 1441742291 0.784790 0.135620 -0.590210 0.131714 1441742291 0.784790 0.135620 -0.590210 0.131714 1441742291 0.784790 0.135620 -0.590210 0.131714 1441742291 0.784790 0.135620 -0.590210 0.131714 1441742291 0.784851 0.137207 -0.588684 0.136658 1441742291 0.784851 0.137207 -0.588684 0.136658 1441742291 0.784851 0.137207 -0.588684 0.136658 1441742291 0.784851 0.137207 -0.588684 0.136658 1441742291 0.784851 0.137207 -0.588684 0.136658 1441742291 0.784851 0.137207 -0.588684 0.136658 1441742291 0.784851 0.137207 -0.588684 0.136658 1441742291 0.785767 0.136841 -0.587830 0.135010 1441742291 0.785767 0.136841 -0.587830 0.135010 1441742291 0.785767 0.136841 -0.587830 0.135010 1441742291 0.785767 0.136841 -0.587830 0.135010 1441742291 0.785767 0.136841 -0.587830 0.135010 1441742291 0.785767 0.136841 -0.587830 0.135010 1441742291 0.786743 0.135010 -0.588135 0.130066 1441742291 0.786743 0.135010 -0.588135 0.130066 1441742291 0.786743 0.135010 -0.588135 0.130066 1441742291 0.786743 0.135010 -0.588135 0.130066 1441742292 0.787292 0.132202 -0.589050 0.125305 1441742292 0.787292 0.132202 -0.589050 0.125305 1441742292 0.787292 0.132202 -0.589050 0.125305 1441742292 0.787292 0.132202 -0.589050 0.125305 1441742292 0.787292 0.132202 -0.589050 0.125305 1441742292 0.787292 0.132202 -0.589050 0.125305 1441742292 0.787292 0.132202 -0.589050 0.125305 1441742292 0.787476 0.130310 -0.589661 0.123230 1441742292 0.787476 0.130310 -0.589661 0.123230 1441742292 0.787476 0.130310 -0.589661 0.123230 1441742292 0.787476 0.130310 -0.589661 0.123230 1441742292 0.787476 0.130310 -0.589661 0.123230 1441742292 0.787476 0.130310 -0.589661 0.123230 1441742292 0.787170 0.129944 -0.590332 0.122131 1441742292 0.787170 0.129944 -0.590332 0.122131 1441742292 0.787170 0.129944 -0.590332 0.122131 1441742292 0.787170 0.129944 -0.590332 0.122131 1441742292 0.787170 0.129944 -0.590332 0.122131 1441742292 0.786743 0.129395 -0.591248 0.121338 1441742292 0.786743 0.129395 -0.591248 0.121338 1441742292 0.786743 0.129395 -0.591248 0.121338 1441742292 0.786743 0.129395 -0.591248 0.121338 1441742292 0.786743 0.129395 -0.591248 0.121338 1441742292 0.786743 0.129395 -0.591248 0.121338 1441742292 0.786682 0.128113 -0.591797 0.120239 1441742292 0.786682 0.128113 -0.591797 0.120239 1441742292 0.786682 0.128113 -0.591797 0.120239 1441742292 0.786682 0.128113 -0.591797 0.120239 1441742292 0.787109 0.126038 -0.592224 0.117493 1441742292 0.787109 0.126038 -0.592224 0.117493 1441742292 0.787109 0.126038 -0.592224 0.117493 1441742292 0.787109 0.126038 -0.592224 0.117493 1441742292 0.787109 0.126038 -0.592224 0.117493 1441742292 0.787109 0.126038 -0.592224 0.117493 1441742292 0.787231 0.123962 -0.593018 0.114746 1441742292 0.787231 0.123962 -0.593018 0.114746 1441742292 0.787231 0.123962 -0.593018 0.114746 1441742292 0.787231 0.123962 -0.593018 0.114746 1441742292 0.787231 0.123962 -0.593018 0.114746 1441742292 0.787537 0.122314 -0.593567 0.111755 1441742292 0.787537 0.122314 -0.593567 0.111755 1441742292 0.787537 0.122314 -0.593567 0.111755 1441742292 0.787537 0.122314 -0.593567 0.111755 1441742292 0.788330 0.119263 -0.594238 0.105652 1441742292 0.788330 0.119263 -0.594238 0.105652 1441742292 0.788330 0.119263 -0.594238 0.105652 1441742292 0.788330 0.119263 -0.594238 0.105652 1441742292 0.789368 0.115601 -0.594788 0.098816 1441742292 0.789368 0.115601 -0.594788 0.098816 1441742292 0.789368 0.115601 -0.594788 0.098816 1441742292 0.789368 0.115601 -0.594788 0.098816 1441742292 0.789368 0.115601 -0.594788 0.098816 1441742292 0.789368 0.115601 -0.594788 0.098816 1441742292 0.790710 0.113281 -0.594543 0.091919 1441742292 0.790710 0.113281 -0.594543 0.091919 1441742292 0.790710 0.113281 -0.594543 0.091919 1441742292 0.790710 0.113281 -0.594543 0.091919 1441742292 0.790710 0.113281 -0.594543 0.091919 1441742292 0.790710 0.113281 -0.594543 0.091919 1441742292 0.791443 0.112915 -0.594299 0.087585 1441742292 0.791443 0.112915 -0.594299 0.087585 1441742292 0.791443 0.112915 -0.594299 0.087585 1441742292 0.791443 0.112915 -0.594299 0.087585 1441742292 0.791443 0.112915 -0.594299 0.087585 1441742292 0.791443 0.112915 -0.594299 0.087585 1441742292 0.791443 0.112915 -0.594299 0.087585 1441742292 0.790833 0.114502 -0.594421 0.090088 1441742292 0.790833 0.114502 -0.594421 0.090088 1441742292 0.790833 0.114502 -0.594421 0.090088 1441742292 0.790833 0.114502 -0.594421 0.090088 1441742292 0.790833 0.114502 -0.594421 0.090088 1441742292 0.790833 0.114502 -0.594421 0.090088 1441742292 0.790222 0.113770 -0.595093 0.091675 1441742292 0.790222 0.113770 -0.595093 0.091675 1441742292 0.790222 0.113770 -0.595093 0.091675 1441742292 0.790222 0.113770 -0.595093 0.091675 1441742292 0.790222 0.113770 -0.595093 0.091675 1441742292 0.789978 0.108643 -0.596558 0.090576 1441742292 0.789978 0.108643 -0.596558 0.090576 1441742292 0.789978 0.108643 -0.596558 0.090576 1441742292 0.789978 0.108643 -0.596558 0.090576 1441742292 0.789978 0.108643 -0.596558 0.090576 1441742292 0.789978 0.108643 -0.596558 0.090576 1441742292 0.789185 0.109314 -0.596436 0.097351 1441742292 0.789185 0.109314 -0.596436 0.097351 1441742292 0.789185 0.109314 -0.596436 0.097351 1441742292 0.789185 0.109314 -0.596436 0.097351 1441742292 0.789185 0.109314 -0.596436 0.097351 1441742292 0.789185 0.109314 -0.596436 0.097351 1441742292 0.788757 0.114624 -0.594360 0.107117 1441742292 0.788757 0.114624 -0.594360 0.107117 1441742292 0.788757 0.114624 -0.594360 0.107117 1441742292 0.788757 0.114624 -0.594360 0.107117 1441742292 0.788757 0.114624 -0.594360 0.107117 1441742292 0.788757 0.114624 -0.594360 0.107117 1441742292 0.788757 0.114624 -0.594360 0.107117 1441742292 0.788330 0.119873 -0.592285 0.115417 1441742292 0.788330 0.119873 -0.592285 0.115417 1441742292 0.788330 0.119873 -0.592285 0.115417 1441742292 0.788330 0.119873 -0.592285 0.115417 1441742292 0.788330 0.119873 -0.592285 0.115417 1441742292 0.787598 0.124695 -0.590942 0.122314 1441742293 0.787598 0.124695 -0.590942 0.122314 1441742293 0.787598 0.124695 -0.590942 0.122314 1441742293 0.787598 0.124695 -0.590942 0.122314 1441742293 0.787598 0.124695 -0.590942 0.122314 1441742293 0.787598 0.124695 -0.590942 0.122314 1441742293 0.787292 0.127991 -0.590027 0.125000 1441742293 0.787292 0.127991 -0.590027 0.125000 1441742293 0.787292 0.127991 -0.590027 0.125000 1441742293 0.787292 0.127991 -0.590027 0.125000 1441742293 0.787292 0.127991 -0.590027 0.125000 1441742293 0.787292 0.127991 -0.590027 0.125000 1441742293 0.787598 0.130127 -0.589294 0.124084 1441742293 0.787598 0.130127 -0.589294 0.124084 1441742293 0.787598 0.130127 -0.589294 0.124084 1441742293 0.787598 0.130127 -0.589294 0.124084 1441742293 0.787598 0.130127 -0.589294 0.124084 1441742293 0.787598 0.130127 -0.589294 0.124084 1441742293 0.787231 0.132996 -0.588989 0.125183 1441742293 0.787231 0.132996 -0.588989 0.125183 1441742293 0.787231 0.132996 -0.588989 0.125183 1441742293 0.787231 0.132996 -0.588989 0.125183 1441742293 0.787231 0.132996 -0.588989 0.125183 1441742293 0.787231 0.132996 -0.588989 0.125183 1441742293 0.786926 0.134521 -0.589050 0.125061 1441742293 0.786926 0.134521 -0.589050 0.125061 1441742293 0.786926 0.134521 -0.589050 0.125061 1441742293 0.786926 0.134521 -0.589050 0.125061 1441742293 0.786926 0.134521 -0.589050 0.125061 1441742293 0.786926 0.134521 -0.589050 0.125061 1441742293 0.787842 0.131165 -0.589661 0.120056 1441742293 0.787842 0.131165 -0.589661 0.120056 1441742293 0.787842 0.131165 -0.589661 0.120056 1441742293 0.787842 0.131165 -0.589661 0.120056 1441742293 0.787842 0.131165 -0.589661 0.120056 1441742293 0.787842 0.131165 -0.589661 0.120056 1441742293 0.788696 0.126831 -0.590210 0.116272 1441742293 0.788696 0.126831 -0.590210 0.116272 1441742293 0.788696 0.126831 -0.590210 0.116272 1441742293 0.788696 0.126831 -0.590210 0.116272 1441742293 0.788696 0.126831 -0.590210 0.116272 1441742293 0.788635 0.126587 -0.590210 0.116882 1441742293 0.788635 0.126587 -0.590210 0.116882 1441742293 0.788635 0.126587 -0.590210 0.116882 1441742293 0.788635 0.126587 -0.590210 0.116882 1441742293 0.788635 0.126587 -0.590210 0.116882 1441742293 0.788635 0.126587 -0.590210 0.116882 1441742293 0.788147 0.125671 -0.591309 0.115845 1441742293 0.788147 0.125671 -0.591309 0.115845 1441742293 0.788147 0.125671 -0.591309 0.115845 1441742293 0.788147 0.125671 -0.591309 0.115845 1441742293 0.788147 0.125671 -0.591309 0.115845 1441742293 0.788147 0.125671 -0.591309 0.115845 1441742293 0.787598 0.123901 -0.592651 0.114258 1441742293 0.787598 0.123901 -0.592651 0.114258 1441742293 0.787598 0.123901 -0.592651 0.114258 1441742293 0.787598 0.123901 -0.592651 0.114258 1441742293 0.787598 0.123901 -0.592651 0.114258 1441742293 0.787598 0.123901 -0.592651 0.114258 1441742293 0.787170 0.124146 -0.593384 0.113342 1441742293 0.787170 0.124146 -0.593384 0.113342 1441742293 0.787170 0.124146 -0.593384 0.113342 1441742293 0.787170 0.124146 -0.593384 0.113342 1441742293 0.787170 0.124146 -0.593384 0.113342 1441742293 0.787170 0.124146 -0.593384 0.113342 1441742293 0.786560 0.124512 -0.594299 0.112366 1441742293 0.786560 0.124512 -0.594299 0.112366 1441742293 0.786560 0.124512 -0.594299 0.112366 1441742293 0.786560 0.124512 -0.594299 0.112366 1441742293 0.786072 0.124573 -0.595093 0.111328 1441742293 0.786072 0.124573 -0.595093 0.111328 1441742293 0.786072 0.124573 -0.595093 0.111328 1441742293 0.786072 0.124573 -0.595093 0.111328 1441742293 0.786072 0.124573 -0.595093 0.111328 1441742293 0.786072 0.124573 -0.595093 0.111328 1441742293 0.786194 0.123718 -0.595764 0.107605 1441742293 0.786194 0.123718 -0.595764 0.107605 1441742293 0.786194 0.123718 -0.595764 0.107605 1441742293 0.786194 0.123718 -0.595764 0.107605 1441742293 0.786499 0.123291 -0.596375 0.102905 1441742293 0.786499 0.123291 -0.596375 0.102905 1441742293 0.786499 0.123291 -0.596375 0.102905 1441742293 0.786499 0.123291 -0.596375 0.102905 1441742293 0.786499 0.123291 -0.596375 0.102905 1441742293 0.786499 0.123291 -0.596375 0.102905 1441742293 0.786560 0.125122 -0.596313 0.100281 1441742293 0.786560 0.125122 -0.596313 0.100281 1441742293 0.786560 0.125122 -0.596313 0.100281 1441742293 0.786560 0.125122 -0.596313 0.100281 1441742293 0.786560 0.125122 -0.596313 0.100281 1441742293 0.786560 0.125122 -0.596313 0.100281 1441742293 0.786621 0.126099 -0.596191 0.099365 1441742293 0.786621 0.126099 -0.596191 0.099365 1441742293 0.786621 0.126099 -0.596191 0.099365 1441742293 0.786621 0.126099 -0.596191 0.099365 1441742293 0.786621 0.126099 -0.596191 0.099365 1441742293 0.786072 0.126221 -0.596558 0.101135 1441742293 0.786072 0.126221 -0.596558 0.101135 1441742293 0.786072 0.126221 -0.596558 0.101135 1441742293 0.786072 0.126221 -0.596558 0.101135 1441742293 0.786072 0.126221 -0.596558 0.101135 1441742293 0.786072 0.126221 -0.596558 0.101135 1441742293 0.785461 0.125183 -0.597107 0.103943 1441742293 0.785461 0.125183 -0.597107 0.103943 1441742294 0.785461 0.125183 -0.597107 0.103943 1441742294 0.785461 0.125183 -0.597107 0.103943 1441742294 0.785461 0.125183 -0.597107 0.103943 1441742294 0.785461 0.125183 -0.597107 0.103943 1441742294 0.785034 0.123840 -0.597473 0.106384 1441742294 0.785034 0.123840 -0.597473 0.106384 1441742294 0.785034 0.123840 -0.597473 0.106384 1441742294 0.785034 0.123840 -0.597473 0.106384 1441742294 0.785034 0.123840 -0.597473 0.106384 1441742294 0.785034 0.123840 -0.597473 0.106384 1441742294 0.784302 0.124512 -0.597656 0.110291 1441742294 0.784302 0.124512 -0.597656 0.110291 1441742294 0.784302 0.124512 -0.597656 0.110291 1441742294 0.784302 0.124512 -0.597656 0.110291 1441742294 0.784302 0.124512 -0.597656 0.110291 1441742294 0.784302 0.124512 -0.597656 0.110291 1441742294 0.782593 0.128784 -0.597534 0.117676 1441742294 0.782593 0.128784 -0.597534 0.117676 1441742294 0.782593 0.128784 -0.597534 0.117676 1441742294 0.782593 0.128784 -0.597534 0.117676 1441742294 0.782593 0.128784 -0.597534 0.117676 1441742294 0.782593 0.128784 -0.597534 0.117676 1441742294 0.781189 0.132629 -0.597168 0.124817 1441742294 0.781189 0.132629 -0.597168 0.124817 1441742294 0.781189 0.132629 -0.597168 0.124817 1441742294 0.781189 0.132629 -0.597168 0.124817 1441742294 0.781189 0.132629 -0.597168 0.124817 1441742294 0.780518 0.136230 -0.595886 0.130676 1441742294 0.780518 0.136230 -0.595886 0.130676 1441742294 0.780518 0.136230 -0.595886 0.130676 1441742294 0.780518 0.136230 -0.595886 0.130676 1441742294 0.780518 0.136230 -0.595886 0.130676 1441742294 0.780518 0.136230 -0.595886 0.130676 1441742294 0.780396 0.140320 -0.593811 0.136658 1441742294 0.780396 0.140320 -0.593811 0.136658 1441742294 0.780396 0.140320 -0.593811 0.136658 1441742294 0.780396 0.140320 -0.593811 0.136658 1441742294 0.780396 0.140320 -0.593811 0.136658 1441742294 0.779785 0.145752 -0.591614 0.143616 1441742294 0.779785 0.145752 -0.591614 0.143616 1441742294 0.779785 0.145752 -0.591614 0.143616 1441742294 0.779785 0.145752 -0.591614 0.143616 1441742294 0.779785 0.145752 -0.591614 0.143616 1441742294 0.779785 0.145752 -0.591614 0.143616 1441742294 0.779480 0.147095 -0.591553 0.144287 1441742294 0.779480 0.147095 -0.591553 0.144287 1441742294 0.779480 0.147095 -0.591553 0.144287 1441742294 0.779480 0.147095 -0.591553 0.144287 1441742294 0.779480 0.147095 -0.591553 0.144287 1441742294 0.779480 0.147095 -0.591553 0.144287 1441742294 0.779907 0.142700 -0.593750 0.136963 1441742294 0.779907 0.142700 -0.593750 0.136963 1441742294 0.779907 0.142700 -0.593750 0.136963 1441742294 0.779907 0.142700 -0.593750 0.136963 1441742294 0.779907 0.142700 -0.593750 0.136963 1441742294 0.779907 0.142700 -0.593750 0.136963 1441742294 0.779907 0.142700 -0.593750 0.136963 1441742294 0.780518 0.137939 -0.595642 0.130127 1441742294 0.780518 0.137939 -0.595642 0.130127 1441742294 0.780518 0.137939 -0.595642 0.130127 1441742294 0.780518 0.137939 -0.595642 0.130127 1441742294 0.780518 0.137939 -0.595642 0.130127 1441742294 0.780518 0.137939 -0.595642 0.130127 1441742294 0.780823 0.138000 -0.596252 0.125610 1441742294 0.780823 0.138000 -0.596252 0.125610 1441742294 0.780823 0.138000 -0.596252 0.125610 1441742294 0.780823 0.138000 -0.596252 0.125610 1441742294 0.780823 0.138000 -0.596252 0.125610 1441742294 0.780823 0.138000 -0.596252 0.125610 1441742294 0.781189 0.133728 -0.598145 0.118713 1441742294 0.781189 0.133728 -0.598145 0.118713 1441742294 0.781189 0.133728 -0.598145 0.118713 1441742294 0.781189 0.133728 -0.598145 0.118713 1441742294 0.781189 0.133728 -0.598145 0.118713 1441742294 0.781189 0.133728 -0.598145 0.118713 1441742294 0.781189 0.133728 -0.598145 0.118713 1441742294 0.780640 0.130371 -0.600342 0.114624 1441742294 0.780640 0.130371 -0.600342 0.114624 1441742294 0.780640 0.130371 -0.600342 0.114624 1441742294 0.780640 0.130371 -0.600342 0.114624 1441742294 0.780640 0.130371 -0.600342 0.114624 1441742294 0.780640 0.130371 -0.600342 0.114624 1441742294 0.781006 0.125916 -0.601685 0.110107 1441742294 0.781006 0.125916 -0.601685 0.110107 1441742294 0.781006 0.125916 -0.601685 0.110107 1441742294 0.781006 0.125916 -0.601685 0.110107 1441742294 0.781006 0.125916 -0.601685 0.110107 1441742294 0.781006 0.125916 -0.601685 0.110107 1441742294 0.781006 0.125916 -0.601685 0.110107 1441742294 0.781616 0.122375 -0.602051 0.107361 1441742294 0.781616 0.122375 -0.602051 0.107361 1441742294 0.781616 0.122375 -0.602051 0.107361 1441742294 0.781616 0.122375 -0.602051 0.107361 1441742294 0.781616 0.122375 -0.602051 0.107361 1441742294 0.782166 0.120850 -0.602112 0.105164 1441742294 0.782166 0.120850 -0.602112 0.105164 1441742294 0.782166 0.120850 -0.602112 0.105164 1441742294 0.782166 0.120850 -0.602112 0.105164 1441742294 0.782349 0.120972 -0.601990 0.104370 1441742294 0.782349 0.120972 -0.601990 0.104370 1441742294 0.782349 0.120972 -0.601990 0.104370 1441742294 0.782349 0.120972 -0.601990 0.104370 1441742294 0.782349 0.120972 -0.601990 0.104370 1441742294 0.783142 0.118896 -0.601929 0.101013 1441742294 0.783142 0.118896 -0.601929 0.101013 1441742294 0.783142 0.118896 -0.601929 0.101013 1441742295 0.783142 0.118896 -0.601929 0.101013 1441742295 0.783142 0.118896 -0.601929 0.101013 1441742295 0.783142 0.118896 -0.601929 0.101013 1441742295 0.783142 0.118896 -0.601929 0.101013 1441742295 0.784607 0.115967 -0.601807 0.093689 1441742295 0.784607 0.115967 -0.601807 0.093689 1441742295 0.784607 0.115967 -0.601807 0.093689 1441742295 0.784607 0.115967 -0.601807 0.093689 1441742295 0.784607 0.115967 -0.601807 0.093689 1441742295 0.786255 0.111816 -0.601624 0.085571 1441742295 0.786255 0.111816 -0.601624 0.085571 1441742295 0.786255 0.111816 -0.601624 0.085571 1441742295 0.786255 0.111816 -0.601624 0.085571 1441742295 0.786255 0.111816 -0.601624 0.085571 1441742295 0.786255 0.111816 -0.601624 0.085571 1441742295 0.786987 0.114563 -0.600220 0.085327 1441742295 0.786987 0.114563 -0.600220 0.085327 1441742295 0.786987 0.114563 -0.600220 0.085327 1441742295 0.786987 0.114563 -0.600220 0.085327 1441742295 0.786987 0.114563 -0.600220 0.085327 1441742295 0.786987 0.114563 -0.600220 0.085327 1441742295 0.786926 0.116699 -0.599609 0.087097 1441742295 0.786926 0.116699 -0.599609 0.087097 1441742295 0.786926 0.116699 -0.599609 0.087097 1441742295 0.786926 0.116699 -0.599609 0.087097 1441742295 0.785828 0.118530 -0.599915 0.092346 1441742295 0.785828 0.118530 -0.599915 0.092346 1441742295 0.785828 0.118530 -0.599915 0.092346 1441742295 0.785828 0.118530 -0.599915 0.092346 1441742295 0.785339 0.117554 -0.599976 0.097229 1441742295 0.785339 0.117554 -0.599976 0.097229 1441742295 0.785339 0.117554 -0.599976 0.097229 1441742295 0.785339 0.117554 -0.599976 0.097229 1441742295 0.785339 0.117554 -0.599976 0.097229 1441742295 0.785339 0.117554 -0.599976 0.097229 1441742295 0.785034 0.119263 -0.598816 0.104248 1441742295 0.785034 0.119263 -0.598816 0.104248 1441742295 0.785034 0.119263 -0.598816 0.104248 1441742295 0.785034 0.119263 -0.598816 0.104248 1441742295 0.785034 0.119263 -0.598816 0.104248 1441742295 0.785034 0.119263 -0.598816 0.104248 1441742295 0.784058 0.123169 -0.597839 0.112610 1441742295 0.784058 0.123169 -0.597839 0.112610 1441742295 0.784058 0.123169 -0.597839 0.112610 1441742295 0.782654 0.128113 -0.596924 0.121216 1441742295 0.782654 0.128113 -0.596924 0.121216 1441742295 0.782654 0.128113 -0.596924 0.121216 1441742295 0.782654 0.128113 -0.596924 0.121216 1441742295 0.782654 0.128113 -0.596924 0.121216 1441742295 0.782654 0.128113 -0.596924 0.121216 1441742295 0.781128 0.130554 -0.596985 0.127991 1441742295 0.781128 0.130554 -0.596985 0.127991 1441742295 0.781128 0.130554 -0.596985 0.127991 1441742295 0.781128 0.130554 -0.596985 0.127991 1441742295 0.779846 0.134460 -0.596558 0.133545 1441742295 0.779846 0.134460 -0.596558 0.133545 1441742295 0.779846 0.134460 -0.596558 0.133545 1441742295 0.779846 0.134460 -0.596558 0.133545 1441742295 0.779846 0.134460 -0.596558 0.133545 1441742295 0.779297 0.140259 -0.594788 0.138672 1441742295 0.779297 0.140259 -0.594788 0.138672 1441742295 0.779297 0.140259 -0.594788 0.138672 1441742295 0.779297 0.140259 -0.594788 0.138672 1441742295 0.779297 0.140259 -0.594788 0.138672 1441742295 0.779480 0.143188 -0.593262 0.141113 1441742295 0.779480 0.143188 -0.593262 0.141113 1441742295 0.779480 0.143188 -0.593262 0.141113 1441742295 0.779480 0.143188 -0.593262 0.141113 1441742295 0.779480 0.143188 -0.593262 0.141113 1441742295 0.779480 0.143188 -0.593262 0.141113 1441742295 0.779053 0.143555 -0.593567 0.141663 1441742295 0.779053 0.143555 -0.593567 0.141663 1441742295 0.779053 0.143555 -0.593567 0.141663 1441742295 0.779053 0.143555 -0.593567 0.141663 1441742295 0.779053 0.143555 -0.593567 0.141663 1441742295 0.779053 0.143555 -0.593567 0.141663 1441742295 0.779480 0.139832 -0.594849 0.137878 1441742295 0.779480 0.139832 -0.594849 0.137878 1441742295 0.779480 0.139832 -0.594849 0.137878 1441742295 0.779480 0.139832 -0.594849 0.137878 1441742295 0.780273 0.136841 -0.595459 0.133484 1441742295 0.780273 0.136841 -0.595459 0.133484 1441742295 0.780273 0.136841 -0.595459 0.133484 1441742295 0.780273 0.136841 -0.595459 0.133484 1441742295 0.780273 0.136841 -0.595459 0.133484 1441742295 0.780273 0.136841 -0.595459 0.133484 1441742295 0.781494 0.131836 -0.596375 0.127441 1441742295 0.781494 0.131836 -0.596375 0.127441 1441742295 0.781494 0.131836 -0.596375 0.127441 1441742295 0.781494 0.131836 -0.596375 0.127441 1441742295 0.781494 0.131836 -0.596375 0.127441 1441742295 0.782471 0.123596 -0.598450 0.119568 1441742295 0.782471 0.123596 -0.598450 0.119568 1441742295 0.782471 0.123596 -0.598450 0.119568 1441742295 0.782471 0.123596 -0.598450 0.119568 1441742296 0.782471 0.123596 -0.598450 0.119568 1441742296 0.782471 0.123596 -0.598450 0.119568 1441742296 0.782471 0.123596 -0.598450 0.119568 1441742296 0.783081 0.119141 -0.599304 0.115784 1441742296 0.783081 0.119141 -0.599304 0.115784 1441742296 0.783081 0.119141 -0.599304 0.115784 1441742296 0.783081 0.119141 -0.599304 0.115784 1441742296 0.783081 0.119141 -0.599304 0.115784 1441742296 0.783081 0.119141 -0.599304 0.115784 1441742296 0.783691 0.115784 -0.599670 0.113098 1441742296 0.783691 0.115784 -0.599670 0.113098 1441742296 0.783691 0.115784 -0.599670 0.113098 1441742296 0.783691 0.115784 -0.599670 0.113098 1441742296 0.783691 0.115784 -0.599670 0.113098 1441742296 0.784241 0.112610 -0.599792 0.111755 1441742296 0.784241 0.112610 -0.599792 0.111755 1441742296 0.784241 0.112610 -0.599792 0.111755 1441742296 0.784241 0.112610 -0.599792 0.111755 1441742296 0.784241 0.112610 -0.599792 0.111755 1441742296 0.784241 0.112610 -0.599792 0.111755 1441742296 0.784241 0.112610 -0.599792 0.111755 1441742296 0.784546 0.110840 -0.600037 0.110107 1441742296 0.784546 0.110840 -0.600037 0.110107 1441742296 0.784546 0.110840 -0.600037 0.110107 1441742296 0.784546 0.110840 -0.600037 0.110107 1441742296 0.784546 0.110840 -0.600037 0.110107 1441742296 0.784546 0.110840 -0.600037 0.110107 1441742296 0.784973 0.111145 -0.600037 0.106689 1441742296 0.784973 0.111145 -0.600037 0.106689 1441742296 0.784973 0.111145 -0.600037 0.106689 1441742296 0.784973 0.111145 -0.600037 0.106689 1441742296 0.785583 0.110840 -0.600342 0.100830 1441742296 0.785583 0.110840 -0.600342 0.100830 1441742296 0.785583 0.110840 -0.600342 0.100830 1441742296 0.785583 0.110840 -0.600342 0.100830 1441742296 0.785583 0.110840 -0.600342 0.100830 1441742296 0.785583 0.110840 -0.600342 0.100830 1441742296 0.785950 0.111816 -0.600525 0.095581 1441742296 0.785950 0.111816 -0.600525 0.095581 1441742296 0.785950 0.111816 -0.600525 0.095581 1441742296 0.785950 0.111816 -0.600525 0.095581 1441742296 0.785950 0.111816 -0.600525 0.095581 1441742296 0.785950 0.111816 -0.600525 0.095581 1441742296 0.785706 0.114685 -0.600403 0.094666 1441742296 0.785706 0.114685 -0.600403 0.094666 1441742296 0.785706 0.114685 -0.600403 0.094666 1441742296 0.785706 0.114685 -0.600403 0.094666 1441742296 0.785706 0.114685 -0.600403 0.094666 1441742296 0.785706 0.114685 -0.600403 0.094666 1441742296 0.785706 0.114685 -0.600403 0.094666 1441742296 0.784973 0.118713 -0.600159 0.097595 1441742296 0.784973 0.118713 -0.600159 0.097595 1441742296 0.784973 0.118713 -0.600159 0.097595 1441742296 0.784973 0.118713 -0.600159 0.097595 1441742296 0.784973 0.118713 -0.600159 0.097595 1441742296 0.784973 0.118713 -0.600159 0.097595 1441742296 0.783936 0.121338 -0.600098 0.102600 1441742296 0.783936 0.121338 -0.600098 0.102600 1441742296 0.783936 0.121338 -0.600098 0.102600 1441742296 
0.799500 0.141724 -0.563416 0.152527 1441742298 0.799500 0.141724 -0.563416 0.152527 1441742298 0.799500 0.141724 -0.563416 0.152527 1441742298 0.799500 0.141724 -0.563416 0.152527 1441742298 0.799500 0.141724 -0.563416 0.152527 1441742298 0.801758 0.166077 -0.537781 0.200989 1441742298 0.801758 0.166077 -0.537781 0.200989 1441742298 0.801758 0.166077 -0.537781 0.200989 1441742298 0.801758 0.166077 -0.537781 0.200989 1441742298 0.799988 0.171082 -0.519043 0.247437 1441742298 0.799988 0.171082 -0.519043 0.247437 1441742298 0.799988 0.171082 -0.519043 0.247437 1441742298 0.799988 0.171082 -0.519043 0.247437 1441742298 0.799988 0.171082 -0.519043 0.247437 1441742298 0.799988 0.171082 -0.519043 0.247437 1441742298 0.797729 0.153320 -0.506042 0.289795 1441742299 0.797729 0.153320 -0.506042 0.289795 1441742299 0.797729 0.153320 -0.506042 0.289795 1441742299 0.797729 0.153320 -0.506042 0.289795 1441742299 0.797729 0.153320 -0.506042 0.289795 1441742299 0.797729 0.153320 -0.506042 0.289795 1441742299 0.790771 0.122070 -0.494812 0.338928 1441742299 0.790771 0.122070 -0.494812 0.338928 1441742299 0.790771 0.122070 -0.494812 0.338928 1441742299 0.790771 0.122070 -0.494812 0.338928 1441742299 0.790771 0.122070 -0.494812 0.338928 1441742299 0.790771 0.122070 -0.494812 0.338928 1441742299 0.790771 0.122070 -0.494812 0.338928 1441742299 0.768921 0.098572 -0.484741 0.404968 1441742299 0.768921 0.098572 -0.484741 0.404968 1441742299 0.768921 0.098572 -0.484741 0.404968 1441742299 0.768921 0.098572 -0.484741 0.404968 1441742299 0.768921 0.098572 -0.484741 0.404968 1441742299 0.768921 0.098572 -0.484741 0.404968 1441742299 0.738159 0.057678 -0.477600 0.472961 1441742299 0.738159 0.057678 -0.477600 0.472961 1441742299 0.738159 0.057678 -0.477600 0.472961 1441742299 0.738159 0.057678 -0.477600 0.472961 1441742299 0.738159 0.057678 -0.477600 0.472961 1441742299 0.738159 0.057678 -0.477600 0.472961 1441742299 0.694153 0.018799 -0.469055 0.545654 1441742299 0.694153 0.018799 -0.469055 0.545654 1441742299 0.694153 0.018799 -0.469055 0.545654 1441742299 0.694153 0.018799 -0.469055 0.545654 1441742299 0.694153 0.018799 -0.469055 0.545654 1441742299 0.694153 0.018799 -0.469055 0.545654 1441742299 0.694153 0.018799 -0.469055 0.545654 1441742299 0.644714 -0.045410 -0.447937 0.617798 1441742299 0.644714 -0.045410 -0.447937 0.617798 1441742299 0.644714 -0.045410 -0.447937 0.617798 1441742299 0.644714 -0.045410 -0.447937 0.617798 1441742299 0.644714 -0.045410 -0.447937 0.617798 1441742299 0.644714 -0.045410 -0.447937 0.617798 1441742299 0.611572 -0.096741 -0.423645 0.661133 1441742299 0.611572 -0.096741 -0.423645 0.661133 1441742299 0.611572 -0.096741 -0.423645 0.661133 1441742299 0.611572 -0.096741 -0.423645 0.661133 1441742299 0.611572 -0.096741 -0.423645 0.661133 1441742299 0.609253 -0.097839 -0.414551 0.668823 1441742299 0.609253 -0.097839 -0.414551 0.668823 1441742299 0.609253 -0.097839 -0.414551 0.668823 1441742299 0.609253 -0.097839 -0.414551 0.668823 1441742299 0.609253 -0.097839 -0.414551 0.668823 1441742299 0.609253 -0.097839 -0.414551 0.668823 1441742299 0.623901 -0.079041 -0.430298 0.647522 1441742299 0.623901 -0.079041 -0.430298 0.647522 1441742299 0.623901 -0.079041 -0.430298 0.647522 1441742299 0.623901 -0.079041 -0.430298 0.647522 1441742299 0.623901 -0.079041 -0.430298 0.647522 1441742299 0.623901 -0.079041 -0.430298 0.647522 1441742299 0.650269 -0.046570 -0.447571 0.612061 1441742299 0.650269 -0.046570 -0.447571 0.612061 1441742299 0.650269 -0.046570 -0.447571 0.612061 1441742299 0.650269 -0.046570 -0.447571 0.612061 1441742299 0.682007 -0.001892 -0.461914 0.566956 1441742299 0.682007 -0.001892 -0.461914 0.566956 1441742299 0.682007 -0.001892 -0.461914 0.566956 1441742299 0.682007 -0.001892 -0.461914 0.566956 1441742299 0.682007 -0.001892 -0.461914 0.566956 1441742299 0.682007 -0.001892 -0.461914 0.566956 1441742299 0.708984 0.039612 -0.483215 0.512085 1441742299 0.708984 0.039612 -0.483215 0.512085 1441742299 0.708984 0.039612 -0.483215 0.512085 1441742299 0.708984 0.039612 -0.483215 0.512085 1441742299 0.708984 0.039612 -0.483215 0.512085 1441742299 0.708984 0.039612 -0.483215 0.512085 1441742299 0.735596 0.069458 -0.517029 0.432068 1441742299 0.735596 0.069458 -0.517029 0.432068 1441742299 0.735596 0.069458 -0.517029 0.432068 1441742299 0.735596 0.069458 -0.517029 0.432068 1441742299 0.735596 0.069458 -0.517029 0.432068 1441742299 0.735596 0.069458 -0.517029 0.432068 1441742299 0.759521 0.098328 -0.543152 0.344055 1441742299 0.759521 0.098328 -0.543152 0.344055 1441742299 0.759521 0.098328 -0.543152 0.344055 1441742299 0.759521 0.098328 -0.543152 0.344055 1441742299 0.759521 0.098328 -0.543152 0.344055 1441742299 0.759521 0.098328 -0.543152 0.344055 1441742299 0.786194 0.109924 -0.556885 0.244141 1441742299 0.786194 0.109924 -0.556885 0.244141 1441742299 0.786194 0.109924 -0.556885 0.244141 1441742299 0.786194 0.109924 -0.556885 0.244141 1441742299 0.786194 0.109924 -0.556885 0.244141 1441742299 0.786194 0.109924 -0.556885 0.244141 1441742299 0.812500 0.108582 -0.552429 0.151123 1441742299 0.812500 0.108582 -0.552429 0.151123 1441742299 0.812500 0.108582 -0.552429 0.151123 1441742299 0.812500 0.108582 -0.552429 0.151123 1441742299 0.812500 0.108582 -0.552429 0.151123 1441742299 0.812500 0.108582 -0.552429 0.151123 1441742299 0.829407 0.154602 -0.532593 0.067444 1441742299 0.829407 0.154602 -0.532593 0.067444 1441742299 0.829407 0.154602 -0.532593 0.067444 1441742299 0.829407 0.154602 -0.532593 0.067444 1441742299 0.829407 0.154602 -0.532593 0.067444 1441742299 0.834961 0.170471 -0.522827 -0.020081 1441742299 0.834961 0.170471 -0.522827 -0.020081 1441742299 0.834961 0.170471 -0.522827 -0.020081 1441742299 0.834961 0.170471 -0.522827 -0.020081 1441742299 0.834961 0.170471 -0.522827 -0.020081 1441742299 0.834961 0.170471 -0.522827 -0.020081 1441742299 0.834961 0.170471 -0.522827 -0.020081 1441742299 0.834473 0.174316 -0.518433 -0.067261 1441742299 0.834473 0.174316 -0.518433 -0.067261 1441742300 0.834473 0.174316 -0.518433 -0.067261 1441742300 0.834473 0.174316 -0.518433 -0.067261 1441742300 0.834473 0.174316 -0.518433 -0.067261 1441742300 0.834473 0.174316 -0.518433 -0.067261 1441742300 0.835388 0.173828 -0.514954 -0.081970 1441742300 0.835388 0.173828 -0.514954 -0.081970 1441742300 0.835388 0.173828 -0.514954 -0.081970 1441742300 0.835388 0.173828 -0.514954 -0.081970 1441742300 0.835388 0.173828 -0.514954 -0.081970 1441742300 0.835388 0.173828 -0.514954 -0.081970 1441742300 0.835388 0.173828 -0.514954 -0.081970 1441742300 0.837646 0.161133 -0.517090 -0.070557 1441742300 0.837646 0.161133 -0.517090 -0.070557 1441742300 0.837646 0.161133 -0.517090 -0.070557 1441742300 0.837646 0.161133 -0.517090 -0.070557 1441742300 0.837646 0.161133 -0.517090 -0.070557 1441742300 0.837646 0.161133 -0.517090 -0.070557 1441742300 0.836365 0.144836 -0.527771 -0.031311 1441742300 0.836365 0.144836 -0.527771 -0.031311 1441742300 0.836365 0.144836 -0.527771 -0.031311 1441742300 0.836365 0.144836 -0.527771 -0.031311 1441742300 0.836365 0.144836 -0.527771 -0.031311 1441742300 0.836365 0.144836 -0.527771 -0.031311 1441742300 0.832764 0.117615 -0.539978 0.031799 1441742300 0.832764 0.117615 -0.539978 0.031799 1441742300 0.832764 0.117615 -0.539978 0.031799 1441742300 0.832764 0.117615 -0.539978 0.031799 1441742300 0.832764 0.117615 -0.539978 0.031799 1441742300 0.832764 0.117615 -0.539978 0.031799 1441742300 0.823486 0.099670 -0.543091 0.130249 1441742300 0.823486 0.099670 -0.543091 0.130249 1441742300 0.823486 0.099670 -0.543091 0.130249 1441742300 0.823486 0.099670 -0.543091 0.130249 1441742300 0.823486 0.099670 -0.543091 0.130249 1441742300 0.806824 0.083984 -0.535645 0.234558 1441742300 0.806824 0.083984 -0.535645 0.234558 1441742300 0.806824 0.083984 -0.535645 0.234558 1441742300 0.806824 0.083984 -0.535645 0.234558 1441742300 0.806824 0.083984 -0.535645 0.234558 1441742300 0.806824 0.083984 -0.535645 0.234558 1441742300 0.785217 0.048828 -0.528931 0.318176 1441742300 0.785217 0.048828 -0.528931 0.318176 1441742300 0.785217 0.048828 -0.528931 0.318176 1441742300 0.785217 0.048828 -0.528931 0.318176 1441742300 0.785217 0.048828 -0.528931 0.318176 1441742300 0.785217 0.048828 -0.528931 0.318176 1441742300 0.785217 0.048828 -0.528931 0.318176 1441742300 0.751648 0.017151 -0.518982 0.406616 1441742300 0.751648 0.017151 -0.518982 0.406616 1441742300 0.751648 0.017151 -0.518982 0.406616 1441742300 0.751648 0.017151 -0.518982 0.406616 1441742300 0.751648 0.017151 -0.518982 0.406616 1441742300 0.751648 0.017151 -0.518982 0.406616 1441742300 0.712158 -0.004211 -0.495667 0.497131 1441742300 0.712158 -0.004211 -0.495667 0.497131 1441742300 0.712158 -0.004211 -0.495667 0.497131 1441742300 0.712158 -0.004211 -0.495667 0.497131 1441742300 0.712158 -0.004211 -0.495667 0.497131 1441742300 0.712158 -0.004211 -0.495667 0.497131 1441742300 0.671387 -0.028809 -0.461731 0.578918 1441742300 0.671387 -0.028809 -0.461731 0.578918 1441742300 0.671387 -0.028809 -0.461731 0.578918 1441742300 0.671387 -0.028809 -0.461731 0.578918 1441742300 0.671387 -0.028809 -0.461731 0.578918 1441742300 0.671387 -0.028809 -0.461731 0.578918 1441742300 0.622437 -0.060547 -0.436707 0.646606 1441742300 0.622437 -0.060547 -0.436707 0.646606 1441742300 0.622437 -0.060547 -0.436707 0.646606 1441742300 0.622437 -0.060547 -0.436707 0.646606 1441742300 0.622437 -0.060547 -0.436707 0.646606 1441742300 0.622437 -0.060547 -0.436707 0.646606 1441742300 0.603210 -0.057800 -0.416687 0.677612 1441742300 0.603210 -0.057800 -0.416687 0.677612 1441742300 0.603210 -0.057800 -0.416687 0.677612 1441742300 0.603210 -0.057800 -0.416687 0.677612 1441742300 0.603210 -0.057800 -0.416687 0.677612 1441742300 0.603210 -0.057800 -0.416687 0.677612 1441742300 0.603210 -0.057800 -0.416687 0.677612 1441742300 0.610779 -0.035706 -0.400818 0.681885 1441742300 0.610779 -0.035706 -0.400818 0.681885 1441742300 0.610779 -0.035706 -0.400818 0.681885 1441742300 0.610779 -0.035706 -0.400818 0.681885 1441742300 0.630981 -0.009644 -0.413208 0.656494 1441742300 0.630981 -0.009644 -0.413208 0.656494 1441742300 0.630981 -0.009644 -0.413208 0.656494 1441742300 0.630981 -0.009644 -0.413208 0.656494 1441742300 0.630981 -0.009644 -0.413208 0.656494 1441742300 0.669006 0.023804 -0.432861 0.603699 1441742300 0.669006 0.023804 -0.432861 0.603699 1441742300 0.669006 0.023804 -0.432861 0.603699 1441742300 0.669006 0.023804 -0.432861 0.603699 1441742300 0.669006 0.023804 -0.432861 0.603699 1441742300 0.669006 0.023804 -0.432861 0.603699 1441742300 0.669006 0.023804 -0.432861 0.603699 1441742300 0.698059 0.059814 -0.453186 0.551086 1441742300 0.698059 0.059814 -0.453186 0.551086 1441742300 0.698059 0.059814 -0.453186 0.551086 1441742300 0.698059 0.059814 -0.453186 0.551086 1441742300 0.698059 0.059814 -0.453186 0.551086 1441742300 0.698059 0.059814 -0.453186 0.551086 1441742300 0.725464 0.082886 -0.480957 0.485229 1441742300 0.725464 0.082886 -0.480957 0.485229 1441742300 0.725464 0.082886 -0.480957 0.485229 1441742300 0.725464 0.082886 -0.480957 0.485229 1441742300 0.725464 0.082886 -0.480957 0.485229 1441742300 0.755676 0.098999 -0.505005 0.405029 1441742300 0.755676 0.098999 -0.505005 0.405029 1441742300 0.755676 0.098999 -0.505005 0.405029 1441742301 0.755676 0.098999 -0.505005 0.405029 1441742301 0.755676 0.098999 -0.505005 0.405029 1441742301 0.755676 0.098999 -0.505005 0.405029 1441742301 0.755676 0.098999 -0.505005 0.405029 1441742301 0.788147 0.122498 -0.514771 0.314209 1441742301 0.788147 0.122498 -0.514771 0.314209 1441742301 0.788147 0.122498 -0.514771 0.314209 1441742301 0.788147 0.122498 -0.514771 0.314209 1441742301 0.788147 0.122498 -0.514771 0.314209 1441742301 0.788147 0.122498 -0.514771 0.314209 1441742301 0.817078 0.133667 -0.520691 0.208069 1441742301 0.827515 0.167664 -0.522217 0.119934 1441742301 0.827515 0.167664 -0.522217 0.119934 1441742301 0.827515 0.167664 -0.522217 0.119934 1441742301 0.827515 0.167664 -0.522217 0.119934 1441742301 0.827515 0.167664 -0.522217 0.119934 1441742301 0.827515 0.167664 -0.522217 0.119934 1441742301 0.825928 0.192871 -0.526855 0.054565 1441742301 0.825928 0.192871 -0.526855 0.054565 1441742301 0.825928 0.192871 -0.526855 0.054565 1441742301 0.825928 0.192871 -0.526855 0.054565 1441742301 0.825928 0.192871 -0.526855 0.054565 1441742301 0.825928 0.192871 -0.526855 0.054565 1441742301 0.825928 0.192871 -0.526855 0.054565 1441742301 0.825806 0.199524 -0.527405 0.006409 1441742301 0.825806 0.199524 -0.527405 0.006409 1441742301 0.825806 0.199524 -0.527405 0.006409 1441742301 0.825806 0.199524 -0.527405 0.006409 1441742301 0.825806 0.199524 -0.527405 0.006409 1441742301 0.825806 0.199524 -0.527405 0.006409 1441742301 0.830933 0.178589 -0.526184 -0.027893 1441742301 0.830933 0.178589 -0.526184 -0.027893 1441742301 0.830933 0.178589 -0.526184 -0.027893 1441742301 0.830933 0.178589 -0.526184 -0.027893 1441742301 0.830933 0.178589 -0.526184 -0.027893 1441742301 0.830933 0.178589 -0.526184 -0.027893 1441742301 0.830933 0.178589 -0.526184 -0.027893 1441742301 0.833252 0.161316 -0.528137 -0.027649 1441742301 0.833252 0.161316 -0.528137 -0.027649 1441742301 0.833252 0.161316 -0.528137 -0.027649 1441742301 0.833252 0.161316 -0.528137 -0.027649 1441742301 0.830750 0.151794 -0.535522 0.004700 1441742301 0.830750 0.151794 -0.535522 0.004700 1441742301 0.830750 0.151794 -0.535522 0.004700 1441742301 0.830750 0.151794 -0.535522 0.004700 1441742301 0.830750 0.151794 -0.535522 0.004700 1441742301 0.830750 0.151794 -0.535522 0.004700 1441742301 0.826233 0.137390 -0.543579 0.054504 1441742301 0.826233 0.137390 -0.543579 0.054504 1441742301 0.826233 0.137390 -0.543579 0.054504 1441742301 0.826233 0.137390 -0.543579 0.054504 1441742301 0.826233 0.137390 -0.543579 0.054504 1441742301 0.826233 0.137390 -0.543579 0.054504 1441742301 0.826233 0.137390 -0.543579 0.054504 1441742301 0.818726 0.109131 -0.553040 0.109192 1441742301 0.818726 0.109131 -0.553040 0.109192 1441742301 0.818726 0.109131 -0.553040 0.109192 1441742301 0.818726 0.109131 -0.553040 0.109192 1441742301 0.818726 0.109131 -0.553040 0.109192 1441742301 0.818726 0.109131 -0.553040 0.109192 1441742301 0.806213 0.046936 -0.567810 0.159424 1441742301 0.806213 0.046936 -0.567810 0.159424 1441742301 0.806213 0.046936 -0.567810 0.159424 1441742301 0.806213 0.046936 -0.567810 0.159424 1441742301 0.806213 0.046936 -0.567810 0.159424 1441742301 0.806213 0.046936 -0.567810 0.159424 1441742301 0.783630 -0.015991 -0.577148 0.229248 1441742301 0.783630 -0.015991 -0.577148 0.229248 1441742301 0.783630 -0.015991 -0.577148 0.229248 1441742301 0.783630 -0.015991 -0.577148 0.229248 1441742301 0.783630 -0.015991 -0.577148 0.229248 1441742301 0.783630 -0.015991 -0.577148 0.229248 1441742301 0.783630 -0.015991 -0.577148 0.229248 1441742301 0.754944 -0.043274 -0.559326 0.339600 1441742301 0.754944 -0.043274 -0.559326 0.339600 1441742301 0.754944 -0.043274 -0.559326 0.339600 1441742301 0.754944 -0.043274 -0.559326 0.339600 1441742301 0.754944 -0.043274 -0.559326 0.339600 1441742301 0.754944 -0.043274 -0.559326 0.339600 1441742301 0.719666 -0.052185 -0.523682 0.452820 1441742301 0.719666 -0.052185 -0.523682 0.452820 1441742301 0.719666 -0.052185 -0.523682 0.452820 1441742301 0.719666 -0.052185 -0.523682 0.452820 1441742301 0.719666 -0.052185 -0.523682 0.452820 1441742301 0.719666 -0.052185 -0.523682 0.452820 1441742301 0.671814 -0.075439 -0.484680 0.554993 1441742301 0.671814 -0.075439 -0.484680 0.554993 1441742301 0.671814 -0.075439 -0.484680 0.554993 1441742301 0.671814 -0.075439 -0.484680 0.554993 1441742301 0.671814 -0.075439 -0.484680 0.554993 1441742301 0.624695 -0.098083 -0.423462 0.648682 1441742301 0.624695 -0.098083 -0.423462 0.648682 1441742301 0.624695 -0.098083 -0.423462 0.648682 1441742301 0.624695 -0.098083 -0.423462 0.648682 1441742301 0.624695 -0.098083 -0.423462 0.648682 1441742301 0.624695 -0.098083 -0.423462 0.648682 1441742301 0.612122 -0.098694 -0.396301 0.677124 1441742301 0.612122 -0.098694 -0.396301 0.677124 1441742301 0.612122 -0.098694 -0.396301 0.677124 1441742301 0.612122 -0.098694 -0.396301 0.677124 1441742301 0.612122 -0.098694 -0.396301 0.677124 1441742301 0.612122 -0.098694 -0.396301 0.677124 1441742301 0.609863 -0.087891 -0.398376 0.679382 1441742301 0.609863 -0.087891 -0.398376 0.679382 1441742301 0.609863 -0.087891 -0.398376 0.679382 1441742301 0.609863 -0.087891 -0.398376 0.679382 1441742302 0.609863 -0.087891 -0.398376 0.679382 1441742302 0.609863 -0.087891 -0.398376 0.679382 1441742302 0.633240 -0.051025 -0.407288 0.656128 1441742302 0.633240 -0.051025 -0.407288 0.656128 1441742302 0.633240 -0.051025 -0.407288 0.656128 1441742302 0.633240 -0.051025 -0.407288 0.656128 1441742302 0.633240 -0.051025 -0.407288 0.656128 1441742302 0.633240 -0.051025 -0.407288 0.656128 1441742302 0.633240 -0.051025 -0.407288 0.656128 1441742302 0.672607 -0.014526 -0.432251 0.600403 1441742302 0.672607 -0.014526 -0.432251 0.600403 1441742302 0.672607 -0.014526 -0.432251 0.600403 1441742302 0.672607 -0.014526 -0.432251 0.600403 1441742302 0.672607 -0.014526 -0.432251 0.600403 1441742302 0.707336 0.021851 -0.460510 0.535767 1441742302 0.707336 0.021851 -0.460510 0.535767 1441742302 0.707336 0.021851 -0.460510 0.535767 1441742302 0.707336 0.021851 -0.460510 0.535767 1441742302 0.733582 0.043884 -0.493591 0.464966 1441742302 0.733582 0.043884 -0.493591 0.464966 1441742302 0.733582 0.043884 -0.493591 0.464966 1441742302 0.733582 0.043884 -0.493591 0.464966 1441742302 0.733582 0.043884 -0.493591 0.464966 1441742302 0.733582 0.043884 -0.493591 0.464966 1441742302 0.757141 0.064880 -0.519714 0.390442 1441742302 0.757141 0.064880 -0.519714 0.390442 1441742302 0.757141 0.064880 -0.519714 0.390442 1441742302 0.757141 0.064880 -0.519714 0.390442 1441742302 0.757141 0.064880 -0.519714 0.390442 1441742302 0.757141 0.064880 -0.519714 0.390442 1441742302 0.779236 0.091125 -0.536011 0.311646 1441742302 0.779236 0.091125 -0.536011 0.311646 1441742302 0.779236 0.091125 -0.536011 0.311646 1441742302 0.779236 0.091125 -0.536011 0.311646 1441742302 0.779236 0.091125 -0.536011 0.311646 1441742302 0.779236 0.091125 -0.536011 0.311646 1441742302 0.801270 0.104553 -0.542358 0.229797 1441742302 0.801270 0.104553 -0.542358 0.229797 1441742302 0.801270 0.104553 -0.542358 0.229797 1441742302 0.801270 0.104553 -0.542358 0.229797 1441742302 0.801270 0.104553 -0.542358 0.229797 1441742302 0.801270 0.104553 -0.542358 0.229797 1441742302 0.816284 0.142212 -0.538330 0.153931 1441742302 0.816284 0.142212 -0.538330 0.153931 1441742302 0.816284 0.142212 -0.538330 0.153931 1441742302 0.816284 0.142212 -0.538330 0.153931 1441742302 0.816284 0.142212 -0.538330 0.153931 1441742302 0.816284 0.142212 -0.538330 0.153931 1441742302 0.820740 0.183289 -0.534851 0.081787 1441742302 0.820740 0.183289 -0.534851 0.081787 1441742302 0.820740 0.183289 -0.534851 0.081787 1441742302 0.820740 0.183289 -0.534851 0.081787 1441742302 0.820740 0.183289 -0.534851 0.081787 1441742302 0.820740 0.183289 -0.534851 0.081787 1441742302 0.818665 0.206726 -0.535095 0.026550 1441742302 0.818665 0.206726 -0.535095 0.026550 1441742302 0.818665 0.206726 -0.535095 0.026550 1441742302 0.818665 0.206726 -0.535095 0.026550 1441742302 0.818665 0.206726 -0.535095 0.026550 1441742302 0.818665 0.206726 -0.535095 0.026550 1441742302 0.818726 0.202148 -0.537354 -0.000854 1441742302 0.818726 0.202148 -0.537354 -0.000854 1441742302 0.818726 0.202148 -0.537354 -0.000854 1441742302 0.818726 0.202148 -0.537354 -0.000854 1441742302 0.818726 0.202148 -0.537354 -0.000854 1441742302 0.818726 0.202148 -0.537354 -0.000854 1441742302 0.818726 0.202148 -0.537354 -0.000854 1441742302 0.821411 0.190430 -0.537598 -0.001892 1441742302 0.821411 0.190430 -0.537598 -0.001892 1441742302 0.821411 0.190430 -0.537598 -0.001892 1441742302 0.821411 0.190430 -0.537598 -0.001892 1441742302 0.821411 0.190430 -0.537598 -0.001892 1441742302 0.821411 0.190430 -0.537598 -0.001892 1441742302 0.823608 0.170349 -0.540710 0.017700 1441742302 0.823608 0.170349 -0.540710 0.017700 1441742302 0.823608 0.170349 -0.540710 0.017700 1441742302 0.823608 0.170349 -0.540710 0.017700 1441742302 0.823608 0.170349 -0.540710 0.017700 1441742302 0.823608 0.170349 -0.540710 0.017700 1441742302 0.823059 0.142822 -0.547058 0.054138 1441742302 0.823059 0.142822 -0.547058 0.054138 1441742302 0.823059 0.142822 -0.547058 0.054138 1441742302 0.823059 0.142822 -0.547058 0.054138 1441742302 0.823059 0.142822 -0.547058 0.054138 1441742302 0.819580 0.113525 -0.551147 0.107483 1441742302 0.819580 0.113525 -0.551147 0.107483 1441742302 0.819580 0.113525 -0.551147 0.107483 1441742302 0.819580 0.113525 -0.551147 0.107483 1441742302 0.815979 0.082031 -0.545654 0.172302 1441742302 0.815979 0.082031 -0.545654 0.172302 1441742302 0.815979 0.082031 -0.545654 0.172302 1441742302 0.815979 0.082031 -0.545654 0.172302 1441742302 0.794983 0.037048 -0.550293 0.252563 1441742302 0.794983 0.037048 -0.550293 0.252563 1441742302 0.794983 0.037048 -0.550293 0.252563 1441742302 0.794983 0.037048 -0.550293 0.252563 1441742302 0.794983 0.037048 -0.550293 0.252563 1441742302 0.794983 0.037048 -0.550293 0.252563 1441742302 0.794983 0.037048 -0.550293 0.252563 1441742302 0.759583 0.012573 -0.528748 0.378479 1441742302 0.759583 0.012573 -0.528748 0.378479 1441742302 0.759583 0.012573 -0.528748 0.378479 1441742302 0.759583 0.012573 -0.528748 0.378479 1441742302 0.759583 0.012573 -0.528748 0.378479 1441742303 0.716431 0.002197 -0.483826 0.502563 1441742303 0.716431 0.002197 -0.483826 0.502563 1441742303 0.716431 0.002197 -0.483826 0.502563 1441742303 0.716431 0.002197 -0.483826 0.502563 1441742303 0.676819 -0.018127 -0.441956 0.588440 1441742303 0.676819 -0.018127 -0.441956 0.588440 1441742303 0.676819 -0.018127 -0.441956 0.588440 1441742303 0.676819 -0.018127 -0.441956 0.588440 1441742303 0.676819 -0.018127 -0.441956 0.588440 1441742303 0.639526 -0.063110 -0.417175 0.642578 1441742303 0.639526 -0.063110 -0.417175 0.642578 1441742303 0.639526 -0.063110 -0.417175 0.642578 1441742303 0.639526 -0.063110 -0.417175 0.642578 1441742303 0.639526 -0.063110 -0.417175 0.642578 1441742303 0.639526 -0.063110 -0.417175 0.642578 1441742303 0.639526 -0.063110 -0.417175 0.642578 1441742303 0.611328 -0.082214 -0.405640 0.674500 1441742303 0.611328 -0.082214 -0.405640 0.674500 1441742303 0.611328 -0.082214 -0.405640 0.674500 1441742303 0.611328 -0.082214 -0.405640 0.674500 1441742303 0.611328 -0.082214 -0.405640 0.674500 1441742303 0.618774 -0.063538 -0.399597 0.673340 1441742303 0.618774 -0.063538 -0.399597 0.673340 1441742303 0.618774 -0.063538 -0.399597 0.673340 1441742303 0.618774 -0.063538 -0.399597 0.673340 1441742303 0.618774 -0.063538 -0.399597 0.673340 1441742303 0.644592 -0.032715 -0.407837 0.645752 1441742303 0.644592 -0.032715 -0.407837 0.645752 1441742303 0.682617 0.002441 -0.434875 0.587219 1441742303 0.682617 0.002441 -0.434875 0.587219 1441742303 0.682617 0.002441 -0.434875 0.587219 1441742303 0.682617 0.002441 -0.434875 0.587219 1441742303 0.682617 0.002441 -0.434875 0.587219 1441742303 0.682617 0.002441 -0.434875 0.587219 1441742303 0.717773 0.039795 -0.465576 0.516113 1441742303 0.717773 0.039795 -0.465576 0.516113 1441742303 0.717773 0.039795 -0.465576 0.516113 1441742303 0.717773 0.039795 -0.465576 0.516113 1441742303 0.717773 0.039795 -0.465576 0.516113 1441742303 0.717773 0.039795 -0.465576 0.516113 1441742303 0.745361 0.057434 -0.503479 0.433167 1441742303 0.745361 0.057434 -0.503479 0.433167 1441742303 0.745361 0.057434 -0.503479 0.433167 1441742303 0.745361 0.057434 -0.503479 0.433167 1441742303 0.745361 0.057434 -0.503479 0.433167 1441742303 0.745361 0.057434 -0.503479 0.433167 1441742303 0.769104 0.065247 -0.527832 0.354431 1441742303 0.769104 0.065247 -0.527832 0.354431 1441742303 0.769104 0.065247 -0.527832 0.354431 1441742303 0.769104 0.065247 -0.527832 0.354431 1441742303 0.769104 0.065247 -0.527832 0.354431 1441742303 0.769104 0.065247 -0.527832 0.354431 1441742303 0.786194 0.095459 -0.534546 0.294983 1441742303 0.786194 0.095459 -0.534546 0.294983 1441742303 0.786194 0.095459 -0.534546 0.294983 1441742303 0.786194 0.095459 -0.534546 0.294983 1441742303 0.786194 0.095459 -0.534546 0.294983 1441742303 0.786194 0.095459 -0.534546 0.294983 1441742303 0.786194 0.095459 -0.534546 0.294983 1441742303 0.803650 0.134338 -0.527405 0.240662 1441742303 0.803650 0.134338 -0.527405 0.240662 1441742303 0.803650 0.134338 -0.527405 0.240662 1441742303 0.803650 0.134338 -0.527405 0.240662 1441742303 0.803650 0.134338 -0.527405 0.240662 1441742303 0.803650 0.134338 -0.527405 0.240662 1441742303 0.810608 0.201721 -0.519165 0.180725 1441742303 0.810608 0.201721 -0.519165 0.180725 1441742303 0.810608 0.201721 -0.519165 0.180725 1441742303 0.810608 0.201721 -0.519165 0.180725 1441742303 0.810608 0.201721 -0.519165 0.180725 1441742303 0.810608 0.201721 -0.519165 0.180725 1441742303 0.819153 0.228271 -0.517761 0.093506 1441742303 0.819153 0.228271 -0.517761 0.093506 1441742303 0.819153 0.228271 -0.517761 0.093506 1441742303 0.819153 0.228271 -0.517761 0.093506 1441742303 0.828064 0.209106 -0.518372 0.042542 1441742303 0.828064 0.209106 -0.518372 0.042542 1441742303 0.828064 0.209106 -0.518372 0.042542 1441742303 0.828064 0.209106 -0.518372 0.042542 1441742303 0.828064 0.209106 -0.518372 0.042542 1441742303 0.828064 0.209106 -0.518372 0.042542 1441742303 0.828064 0.209106 -0.518372 0.042542 1441742303 0.833679 0.200500 -0.513489 0.032837 1441742303 0.833679 0.200500 -0.513489 0.032837 1441742303 0.833679 0.200500 -0.513489 0.032837 1441742303 0.833679 0.200500 -0.513489 0.032837 1441742303 0.833679 0.200500 -0.513489 0.032837 1441742303 0.833679 0.200500 -0.513489 0.032837 1441742303 0.841064 0.175354 -0.510376 0.037231 1441742303 0.841064 0.175354 -0.510376 0.037231 1441742303 0.841064 0.175354 -0.510376 0.037231 1441742303 0.841064 0.175354 -0.510376 0.037231 1441742303 0.841064 0.175354 -0.510376 0.037231 1441742303 0.841064 0.175354 -0.510376 0.037231 1441742303 0.845215 0.131897 -0.515320 0.051392 1441742303 0.845215 0.131897 -0.515320 0.051392 1441742303 0.845215 0.131897 -0.515320 0.051392 1441742303 0.845215 0.131897 -0.515320 0.051392 1441742303 0.845215 0.131897 -0.515320 0.051392 1441742303 0.845215 0.131897 -0.515320 0.051392 1441742304 0.841919 0.095581 -0.523254 0.090637 1441742304 0.841919 0.095581 -0.523254 0.090637 1441742304 0.841919 0.095581 -0.523254 0.090637 1441742304 0.841919 0.095581 -0.523254 0.090637 1441742304 0.841919 0.095581 -0.523254 0.090637 1441742304 0.841919 0.095581 -0.523254 0.090637 1441742304 0.829529 0.062561 -0.532410 0.156616 1441742304 0.829529 0.062561 -0.532410 0.156616 1441742304 0.829529 0.062561 -0.532410 0.156616 1441742304 0.829529 0.062561 -0.532410 0.156616 1441742304 0.829529 0.062561 -0.532410 0.156616 1441742304 0.829529 0.062561 -0.532410 0.156616 1441742304 0.809631 0.036316 -0.537292 0.233398 1441742304 0.809631 0.036316 -0.537292 0.233398 1441742304 0.809631 0.036316 -0.537292 0.233398 1441742304 
0.788269 0.103394 -0.601807 0.075806 1441742306 0.788269 0.103394 -0.601807 0.075806 1441742306 0.788269 0.103394 -0.601807 0.075806 1441742306 0.788269 0.103394 -0.601807 0.075806 1441742306 0.788269 0.103394 -0.601807 0.075806 1441742306 0.788269 0.103394 -0.601807 0.075806 1441742306 0.788025 0.100037 -0.603027 0.072693 1441742306 0.788025 0.100037 -0.603027 0.072693 1441742306 0.788025 0.100037 -0.603027 0.072693 1441742306 0.788025 0.100037 -0.603027 0.072693 1441742306 0.788025 0.100037 -0.603027 0.072693 1441742306 0.788025 0.100037 -0.603027 0.072693 1441742306 0.787659 0.099731 -0.603760 0.071411 1441742306 0.787659 0.099731 -0.603760 0.071411 1441742306 0.787659 0.099731 -0.603760 0.071411 1441742306 0.787659 0.099731 -0.603760 0.071411 1441742306 0.787659 0.099731 -0.603760 0.071411 1441742306 0.787659 0.099731 -0.603760 0.071411 1441742306 0.787659 0.099731 -0.603760 0.071411 1441742306 0.786804 0.102295 -0.603516 0.078674 1441742306 0.786804 0.102295 -0.603516 0.078674 1441742306 0.786804 0.102295 -0.603516 0.078674 1441742306 0.786804 0.102295 -0.603516 0.078674 1441742306 0.786804 0.102295 -0.603516 0.078674 1441742306 0.786804 0.102295 -0.603516 0.078674 1441742306 0.785767 0.110168 -0.601501 0.092896 1441742306 0.785767 0.110168 -0.601501 0.092896 1441742306 0.785767 0.110168 -0.601501 0.092896 1441742306 0.785767 0.110168 -0.601501 0.092896 1441742306 0.785156 0.117371 -0.598755 0.105713 1441742306 0.785156 0.117371 -0.598755 0.105713 1441742306 0.785156 0.117371 -0.598755 0.105713 1441742306 0.785156 0.117371 -0.598755 0.105713 1441742306 0.785156 0.117371 -0.598755 0.105713 1441742306 0.785156 0.117371 -0.598755 0.105713 1441742306 0.784363 0.122375 -0.596924 0.116150 1441742306 0.784363 0.122375 -0.596924 0.116150 1441742306 0.784363 0.122375 -0.596924 0.116150 1441742306 0.783386 0.124634 -0.596497 0.122314 1441742306 0.783386 0.124634 -0.596497 0.122314 1441742306 0.783386 0.124634 -0.596497 0.122314 1441742306 0.783386 0.124634 -0.596497 0.122314 1441742306 0.783386 0.124634 -0.596497 0.122314 1441742306 0.783386 0.124634 -0.596497 0.122314 1441742306 0.783081 0.120056 -0.598206 0.120361 1441742306 0.783081 0.120056 -0.598206 0.120361 1441742306 0.783081 0.120056 -0.598206 0.120361 1441742306 0.783081 0.120056 -0.598206 0.120361 1441742306 0.783081 0.120056 -0.598206 0.120361 1441742306 0.782654 0.113647 -0.600098 0.119751 1441742306 0.782654 0.113647 -0.600098 0.119751 1441742306 0.782654 0.113647 -0.600098 0.119751 1441742306 0.782654 0.113647 -0.600098 0.119751 1441742306 0.782654 0.113647 -0.600098 0.119751 1441742306 0.782349 0.116638 -0.598206 0.128174 1441742306 0.782349 0.116638 -0.598206 0.128174 1441742306 0.782349 0.116638 -0.598206 0.128174 1441742306 0.782349 0.116638 -0.598206 0.128174 1441742306 0.782349 0.116638 -0.598206 0.128174 1441742306 0.782349 0.116638 -0.598206 0.128174 1441742306 0.783936 0.117004 -0.596497 0.126343 1441742306 0.783936 0.117004 -0.596497 0.126343 1441742306 0.783936 0.117004 -0.596497 0.126343 1441742306 0.783936 0.117004 -0.596497 0.126343 1441742306 0.783936 0.117004 -0.596497 0.126343 1441742306 0.785339 0.110779 -0.597778 0.116882 1441742306 0.785339 0.110779 -0.597778 0.116882 1441742306 0.785339 0.110779 -0.597778 0.116882 1441742306 0.785339 0.110779 -0.597778 0.116882 1441742306 0.785339 0.110779 -0.597778 0.116882 1441742306 0.785339 0.110779 -0.597778 0.116882 1441742306 0.784668 0.110229 -0.599426 0.113098 1441742306 0.784668 0.110229 -0.599426 0.113098 1441742307 0.784180 0.111511 -0.600464 0.109497 1441742307 0.784180 0.111511 -0.600464 0.109497 1441742307 0.784180 0.111511 -0.600464 0.109497 1441742307 0.784180 0.111511 -0.600464 0.109497 1441742307 0.784180 0.111511 -0.600464 0.109497 1441742307 0.784180 0.111511 -0.600464 0.109497 1441742307 0.784180 0.111511 -0.600464 0.109497 1441742307 0.784302 0.112671 -0.600647 0.106628 1441742307 0.784302 0.112671 -0.600647 0.106628 1441742307 0.784302 0.112671 -0.600647 0.106628 1441742307 0.784302 0.112671 -0.600647 0.106628 1441742307 0.784302 0.112671 -0.600647 0.106628 1441742307 0.784302 0.112671 -0.600647 0.106628 1441742307 0.783936 0.115906 -0.600464 0.106750 1441742307 0.783936 0.115906 -0.600464 0.106750 1441742307 0.783936 0.115906 -0.600464 0.106750 1441742307 0.783936 0.115906 -0.600464 0.106750 1441742307 0.783936 0.115906 -0.600464 0.106750 1441742307 0.783936 0.115906 -0.600464 0.106750 1441742307 0.783203 0.117798 -0.601685 0.103333 1441742307 0.783203 0.117798 -0.601685 0.103333 1441742307 0.783203 0.117798 -0.601685 0.103333 1441742307 0.783203 0.117798 -0.601685 0.103333 1441742307 0.783203 0.117798 -0.601685 0.103333 1441742307 0.783203 0.117798 -0.601685 0.103333 1441742307 0.783203 0.112671 -0.604919 0.089355 1441742307 0.783203 0.112671 -0.604919 0.089355 1441742307 0.783203 0.112671 -0.604919 0.089355 1441742307 0.783203 0.112671 -0.604919 0.089355 1441742307 0.783203 0.112671 -0.604919 0.089355 1441742307 0.783203 0.112671 -0.604919 0.089355 1441742307 0.783997 0.105103 -0.607666 0.071228 1441742307 0.783997 0.105103 -0.607666 0.071228 1441742307 0.783997 0.105103 -0.607666 0.071228 1441742307 0.783997 0.105103 -0.607666 0.071228 1441742307 0.783997 0.105103 -0.607666 0.071228 1441742307 0.783997 0.105103 -0.607666 0.071228 1441742307 0.783997 0.105103 -0.607666 0.071228 1441742307 0.784546 0.102600 -0.607910 0.066101 1441742307 0.784546 0.102600 -0.607910 0.066101 1441742307 0.784546 0.102600 -0.607910 0.066101 1441742307 0.784546 0.102600 -0.607910 0.066101 1441742307 0.784546 0.102600 -0.607910 0.066101 1441742307 0.784546 0.102600 -0.607910 0.066101 1441742307 0.785095 0.111572 -0.605286 0.068726 1441742307 0.785095 0.111572 -0.605286 0.068726 1441742307 0.785095 0.111572 -0.605286 0.068726 1441742307 0.785095 0.111572 -0.605286 0.068726 1441742307 0.785095 0.111572 -0.605286 0.068726 1441742307 0.785095 0.111572 -0.605286 0.068726 1441742307 0.783875 0.118286 -0.604858 0.075256 1441742307 0.783875 0.118286 -0.604858 0.075256 1441742307 0.783875 0.118286 -0.604858 0.075256 1441742307 0.783875 0.118286 -0.604858 0.075256 1441742307 0.783875 0.118286 -0.604858 0.075256 1441742307 0.782715 0.122375 -0.605164 0.078369 1441742307 0.782715 0.122375 -0.605164 0.078369 1441742307 0.782715 0.122375 -0.605164 0.078369 1441742307 0.782715 0.122375 -0.605164 0.078369 1441742307 0.782715 0.122375 -0.605164 0.078369 1441742307 0.782715 0.122375 -0.605164 0.078369 1441742307 0.782349 0.121033 -0.605469 0.082031 1441742307 0.782349 0.121033 -0.605469 0.082031 1441742307 0.782349 0.121033 -0.605469 0.082031 1441742307 0.782349 0.121033 -0.605469 0.082031 1441742307 0.782349 0.121033 -0.605469 0.082031 1441742307 0.781738 0.124084 -0.604065 0.092834 1441742307 0.781738 0.124084 -0.604065 0.092834 1441742307 0.781738 0.124084 -0.604065 0.092834 1441742307 0.781738 0.124084 -0.604065 0.092834 1441742307 0.781738 0.124084 -0.604065 0.092834 1441742307 0.781494 0.127380 -0.602112 0.102295 1441742307 0.781494 0.127380 -0.602112 0.102295 1441742307 0.781494 0.127380 -0.602112 0.102295 1441742307 0.781494 0.127380 -0.602112 0.102295 1441742307 0.781494 0.127380 -0.602112 0.102295 1441742307 0.781494 0.127380 -0.602112 0.102295 1441742307 0.781799 0.127747 -0.600342 0.109802 1441742307 0.781799 0.127747 -0.600342 0.109802 1441742307 0.781799 0.127747 -0.600342 0.109802 1441742307 0.781799 0.127747 -0.600342 0.109802 1441742307 0.781799 0.127747 -0.600342 0.109802 1441742307 0.781799 0.127747 -0.600342 0.109802 1441742307 0.781921 0.125916 -0.599670 0.114441 1441742307 0.781921 0.125916 -0.599670 0.114441 1441742307 0.781921 0.125916 -0.599670 0.114441 1441742307 0.781921 0.125916 -0.599670 0.114441 1441742307 0.781921 0.125916 -0.599670 0.114441 1441742307 0.781799 0.125671 -0.599182 0.118286 1441742307 0.781799 0.125671 -0.599182 0.118286 1441742307 0.781799 0.125671 -0.599182 0.118286 1441742307 0.781799 0.125671 -0.599182 0.118286 1441742307 0.781799 0.125671 -0.599182 0.118286 1441742307 0.781799 0.125671 -0.599182 0.118286 1441742307 0.782410 0.124756 -0.598206 0.120239 1441742307 0.782410 0.124756 -0.598206 0.120239 1441742307 0.782410 0.124756 -0.598206 0.120239 1441742307 0.782410 0.124756 -0.598206 0.120239 1441742307 0.782410 0.124756 -0.598206 0.120239 1441742307 0.782410 0.124756 -0.598206 0.120239 1441742307 0.783386 0.123047 -0.597412 0.119141 1441742307 0.783386 0.123047 -0.597412 0.119141 1441742307 0.783386 0.123047 -0.597412 0.119141 1441742307 0.783386 0.123047 -0.597412 0.119141 1441742308 0.783386 0.123047 -0.597412 0.119141 1441742308 0.783386 0.123047 -0.597412 0.119141 1441742308 0.783386 0.123047 -0.597412 0.119141 1441742308 0.783936 0.121521 -0.597290 0.117981 1441742308 0.783936 0.121521 -0.597290 0.117981 1441742308 0.783936 0.121521 -0.597290 0.117981 1441742308 0.783936 0.121521 -0.597290 0.117981 1441742308 0.783936 0.121521 -0.597290 0.117981 1441742308 0.783936 0.121521 -0.597290 0.117981 1441742308 0.784790 0.118042 -0.597412 0.115051 1441742308 0.784790 0.118042 -0.597412 0.115051 1441742308 0.784790 0.118042 -0.597412 0.115051 1441742308 0.784790 0.118042 -0.597412 0.115051 1441742308 0.784790 0.118042 -0.597412 0.115051 1441742308 0.785217 0.114685 -0.597778 0.113647 1441742308 0.785217 0.114685 -0.597778 0.113647 1441742308 0.785217 0.114685 -0.597778 0.113647 1441742308 0.785217 0.114685 -0.597778 0.113647 1441742308 0.785217 0.114685 -0.597778 0.113647 1441742308 0.784973 0.113037 -0.598511 0.113220 1441742308 0.784973 0.113037 -0.598511 0.113220 1441742308 0.784973 0.113037 -0.598511 0.113220 1441742308 0.784973 0.113037 -0.598511 0.113220 1441742308 0.784180 0.114502 -0.598999 0.114441 1441742308 0.784180 0.114502 -0.598999 0.114441 1441742308 0.784180 0.114502 -0.598999 0.114441 1441742308 0.784180 0.114502 -0.598999 0.114441 1441742308 0.784180 0.114502 -0.598999 0.114441 1441742308 0.784180 0.114502 -0.598999 0.114441 1441742308 0.783447 0.117065 -0.599304 0.115479 1441742308 0.783447 0.117065 -0.599304 0.115479 1441742308 0.783447 0.117065 -0.599304 0.115479 1441742308 0.783447 0.117065 -0.599304 0.115479 1441742308 0.783447 0.117065 -0.599304 0.115479 1441742308 0.783447 0.117065 -0.599304 0.115479 1441742308 0.782898 0.118896 -0.599792 0.114441 1441742308 0.782898 0.118896 -0.599792 0.114441 1441742308 0.782898 0.118896 -0.599792 0.114441 1441742308 0.782898 0.118896 -0.599792 0.114441 1441742308 0.782898 0.118896 -0.599792 0.114441 1441742308 0.782898 0.118896 -0.599792 0.114441 1441742308 0.782288 0.121521 -0.600159 0.114319 1441742308 0.782288 0.121521 -0.600159 0.114319 1441742308 0.782288 0.121521 -0.600159 0.114319 1441742308 0.782288 0.121521 -0.600159 0.114319 1441742308 0.782288 0.121521 -0.600159 0.114319 1441742308 0.782288 0.121521 -0.600159 0.114319 1441742308 0.781982 0.123474 -0.599854 0.115906 1441742308 0.781982 0.123474 -0.599854 0.115906 1441742308 0.781982 0.123474 -0.599854 0.115906 1441742308 0.781982 0.123474 -0.599854 0.115906 1441742308 0.781982 0.123474 -0.599854 0.115906 1441742308 0.781982 0.123474 -0.599854 0.115906 1441742308 0.782898 0.118225 -0.601135 0.108154 1441742308 0.782898 0.118225 -0.601135 0.108154 1441742308 0.782898 0.118225 -0.601135 0.108154 1441742308 0.782898 0.118225 -0.601135 0.108154 1441742308 0.782898 0.118225 -0.601135 0.108154 1441742308 0.782898 0.118225 -0.601135 0.108154 1441742308 0.783020 0.110229 -0.603699 0.101013 1441742308 0.783020 0.110229 -0.603699 0.101013 1441742308 0.783020 0.110229 -0.603699 0.101013 1441742308 0.783020 0.110229 -0.603699 0.101013 1441742308 0.783020 0.110229 -0.603699 0.101013 1441742308 0.783020 0.110229 -0.603699 0.101013 1441742308 0.783020 0.112000 -0.604065 0.096619 1441742308 0.783020 0.112000 -0.604065 0.096619 1441742308 0.783020 0.112000 -0.604065 0.096619 1441742308 0.783020 0.112000 -0.604065 0.096619 1441742308 0.783020 0.112000 -0.604065 0.096619 1441742308 0.783447 0.113831 -0.603882 0.092529 1441742308 0.783447 0.113831 -0.603882 0.092529 1441742308 0.783447 0.113831 -0.603882 0.092529 1441742308 0.783447 0.113831 -0.603882 0.092529 1441742308 0.783447 0.113831 -0.603882 0.092529 1441742308 0.783447 0.113831 -0.603882 0.092529 1441742308 0.782837 0.115173 -0.604065 0.094666 1441742308 0.782837 0.115173 -0.604065 0.094666 1441742308 0.782837 0.115173 -0.604065 0.094666 1441742308 0.782837 0.115173 -0.604065 0.094666 1441742308 0.782837 0.115173 -0.604065 0.094666 1441742308 0.782837 0.115173 -0.604065 0.094666 1441742308 0.782166 0.117798 -0.603638 0.099609 1441742308 0.782166 0.117798 -0.603638 0.099609 1441742308 0.782166 0.117798 -0.603638 0.099609 1441742308 0.782166 0.117798 -0.603638 0.099609 1441742308 0.782166 0.117798 -0.603638 0.099609 1441742308 0.781250 0.120361 -0.603027 0.107178 1441742308 0.781250 0.120361 -0.603027 0.107178 1441742308 0.781250 0.120361 -0.603027 0.107178 1441742308 0.781250 0.120361 -0.603027 0.107178 1441742308 0.781250 0.120361 -0.603027 0.107178 1441742308 0.779724 0.126465 -0.601685 0.118347 1441742308 0.779724 0.126465 -0.601685 0.118347 1441742308 0.779724 0.126465 -0.601685 0.118347 1441742308 0.779724 0.126465 -0.601685 0.118347 1441742308 0.779724 0.126465 -0.601685 0.118347 1441742308 0.778381 0.130798 -0.600525 0.127930 1441742308 0.778381 0.130798 -0.600525 0.127930 1441742308 0.778381 0.130798 -0.600525 0.127930 1441742308 0.778381 0.130798 -0.600525 0.127930 1441742308 0.778381 0.130798 -0.600525 0.127930 1441742308 0.778381 0.130798 -0.600525 0.127930 1441742309 0.778381 0.130798 -0.600525 0.127930 1441742309 0.777466 0.132263 -0.600037 0.134216 1441742309 0.777466 0.132263 -0.600037 0.134216 1441742309 0.777466 0.132263 -0.600037 0.134216 1441742309 0.777466 0.132263 -0.600037 0.134216 1441742309 0.777466 0.132263 -0.600037 0.134216 1441742309 0.777466 0.132263 -0.600037 0.134216 1441742309 0.776917 0.130737 -0.600525 0.136536 1441742309 0.776917 0.130737 -0.600525 0.136536 1441742309 0.776917 0.130737 -0.600525 0.136536 1441742309 0.776917 0.130737 -0.600525 0.136536 1441742309 0.776917 0.130737 -0.600525 0.136536 1441742309 0.776917 0.130737 -0.600525 0.136536 1441742309 0.776428 0.128418 -0.601624 0.136719 1441742309 0.776428 0.128418 -0.601624 0.136719 1441742309 0.776428 0.128418 -0.601624 0.136719 1441742309 0.776428 0.128418 -0.601624 0.136719 1441742309 0.776428 0.128418 -0.601624 0.136719 1441742309 0.776428 0.128418 -0.601624 0.136719 1441742309 0.776855 0.127686 -0.601990 0.133484 1441742309 0.776855 0.127686 -0.601990 0.133484 1441742309 0.776855 0.127686 -0.601990 0.133484 1441742309 0.776855 0.127686 -0.601990 0.133484 1441742309 0.776855 0.127686 -0.601990 0.133484 1441742309 0.777771 0.124939 -0.602844 0.126709 1441742309 0.777771 0.124939 -0.602844 0.126709 1441742309 0.777771 0.124939 -0.602844 0.126709 1441742309 0.777771 0.124939 -0.602844 0.126709 1441742309 0.777771 0.124939 -0.602844 0.126709 1441742309 0.778442 0.122192 -0.603333 0.122681 1441742309 0.778442 0.122192 -0.603333 0.122681 1441742309 0.778442 0.122192 -0.603333 0.122681 1441742309 0.779541 0.118958 -0.603394 0.118652 1441742309 0.779541 0.118958 -0.603394 0.118652 1441742309 0.779541 0.118958 -0.603394 0.118652 1441742309 0.779541 0.118958 -0.603394 0.118652 1441742309 0.779541 0.118958 -0.603394 0.118652 1441742309 0.780151 0.113831 -0.604675 0.113098 1441742309 0.780151 0.113831 -0.604675 0.113098 1441742309 0.780151 0.113831 -0.604675 0.113098 1441742309 0.780151 0.113831 -0.604675 0.113098 1441742309 0.780151 0.113831 -0.604675 0.113098 1441742309 0.780029 0.110840 -0.605591 0.112000 1441742309 0.780029 0.110840 -0.605591 0.112000 1441742309 0.780029 0.110840 -0.605591 0.112000 1441742309 0.780029 0.110840 -0.605591 0.112000 1441742309 0.780029 0.110840 -0.605591 0.112000 1441742309 0.780151 0.110474 -0.605469 0.112122 1441742309 0.780151 0.110474 -0.605469 0.112122 1441742309 0.780151 0.110474 -0.605469 0.112122 1441742309 0.780151 0.110474 -0.605469 0.112122 1441742309 0.780151 0.110474 -0.605469 0.112122 1441742309 0.780151 0.110474 -0.605469 0.112122 1441742309 0.780151 0.109863 -0.605652 0.111877 1441742309 0.780151 0.109863 -0.605652 0.111877 1441742309 0.780151 0.109863 -0.605652 0.111877 1441742309 0.780151 0.109863 -0.605652 0.111877 1441742309 0.779785 0.111572 -0.605469 0.113770 1441742309 0.779785 0.111572 -0.605469 0.113770 1441742309 0.779785 0.111572 -0.605469 0.113770 1441742309 0.779785 0.111572 -0.605469 0.113770 1441742309 0.779785 0.111572 -0.605469 0.113770 1441742309 0.779785 0.112061 -0.605469 0.112732 1441742309 0.779785 0.112061 -0.605469 0.112732 1441742309 0.779785 0.112061 -0.605469 0.112732 1441742309 0.779785 0.112061 -0.605469 0.112732 1441742309 0.779785 0.112061 -0.605469 0.112732 1441742309 0.779785 0.112061 -0.605469 0.112732 1441742309 0.780212 0.111877 -0.605286 0.111023 1441742309 0.780212 0.111877 -0.605286 0.111023 1441742309 0.780212 0.111877 -0.605286 0.111023 1441742309 0.780212 0.111877 -0.605286 0.111023 1441742309 0.780212 0.111877 -0.605286 0.111023 1441742309 0.780945 0.111572 -0.604858 0.108398 1441742309 0.780945 0.111572 -0.604858 0.108398 1441742309 0.780945 0.111572 -0.604858 0.108398 1441742309 0.780945 0.111572 -0.604858 0.108398 1441742309 0.780945 0.111572 -0.604858 0.108398 1441742309 0.780945 0.111572 -0.604858 0.108398 1441742309 0.780945 0.111572 -0.604858 0.108398 1441742309 0.781982 0.110413 -0.604797 0.102234 1441742309 0.781982 0.110413 -0.604797 0.102234 1441742309 0.781982 0.110413 -0.604797 0.102234 1441742309 0.781982 0.110413 -0.604797 0.102234 1441742309 0.781982 0.110413 -0.604797 0.102234 1441742309 0.781982 0.110413 -0.604797 0.102234 1441742309 0.783508 0.106750 -0.605164 0.091919 1441742309 0.783508 0.106750 -0.605164 0.091919 1441742309 0.783508 0.106750 -0.605164 0.091919 1441742309 0.783508 0.106750 -0.605164 0.091919 1441742309 0.783508 0.106750 -0.605164 0.091919 1441742309 0.783508 0.106750 -0.605164 0.091919 1441742309 0.784058 0.106018 -0.605103 0.088806 1441742309 0.784058 0.106018 -0.605103 0.088806 1441742309 0.784058 0.106018 -0.605103 0.088806 1441742309 0.784058 0.106018 -0.605103 0.088806 1441742309 0.784058 0.106018 -0.605103 0.088806 1441742309 0.783203 0.112976 -0.604065 0.094788 1441742310 0.783203 0.112976 -0.604065 0.094788 1441742310 0.783203 0.112976 -0.604065 0.094788 1441742310 0.783203 0.112976 -0.604065 0.094788 1441742310 0.783203 0.112976 -0.604065 0.094788 1441742310 0.783203 0.112976 -0.604065 0.094788 1441742310 0.783203 0.112976 -0.604065 0.094788 1441742310 0.781189 0.120972 -0.603577 0.103638 1441742310 0.781189 0.120972 -0.603577 0.103638 1441742310 0.781189 0.120972 -0.603577 0.103638 1441742310 0.781189 0.120972 -0.603577 0.103638 1441742310 0.781189 0.120972 -0.603577 0.103638 1441742310 0.781189 0.120972 -0.603577 0.103638 1441742310 0.780884 0.120667 -0.603760 0.105530 1441742310 0.780884 0.120667 -0.603760 0.105530 1441742310 0.780884 0.120667 -0.603760 0.105530 1441742310 0.780884 0.120667 -0.603760 0.105530 1441742310 0.780884 0.120667 -0.603760 0.105530 1441742310 0.780884 0.120667 -0.603760 0.105530 1441742310 0.780273 0.119324 -0.603699 0.111816 1441742310 0.780273 0.119324 -0.603699 0.111816 1441742310 0.780273 0.119324 -0.603699 0.111816 1441742310 0.780273 0.119324 -0.603699 0.111816 1441742310 0.780273 0.119324 -0.603699 0.111816 1441742310 0.780273 0.119324 -0.603699 0.111816 1441742310 0.779114 0.121216 -0.602539 0.123169 1441742310 0.779114 0.121216 -0.602539 0.123169 1441742310 0.779114 0.121216 -0.602539 0.123169 1441742310 0.779114 0.121216 -0.602539 0.123169 1441742310 0.779114 0.121216 -0.602539 0.123169 1441742310 0.779114 0.121216 -0.602539 0.123169 1441742310 0.778442 0.122681 -0.601013 0.133057 1441742310 0.778442 0.122681 -0.601013 0.133057 1441742310 0.778442 0.122681 -0.601013 0.133057 1441742310 0.778442 0.122681 -0.601013 0.133057 1441742310 0.778137 0.123718 -0.599854 0.139038 1441742310 0.778137 0.123718 -0.599854 0.139038 1441742310 0.778137 0.123718 -0.599854 0.139038 1441742310 0.778137 0.123718 -0.599854 0.139038 1441742310 0.778137 0.123718 -0.599854 0.139038 1441742310 0.778137 0.123718 -0.599854 0.139038 1441742310 0.777954 0.125305 -0.598877 0.143005 1441742310 0.777954 0.125305 -0.598877 0.143005 1441742310 0.777954 0.125305 -0.598877 0.143005 1441742310 0.777954 0.125305 -0.598877 0.143005 1441742310 0.777954 0.125305 -0.598877 0.143005 1441742310 0.777954 0.125305 -0.598877 0.143005 1441742310 0.778198 0.126892 -0.597839 0.144348 1441742310 0.778198 0.126892 -0.597839 0.144348 1441742310 0.778198 0.126892 -0.597839 0.144348 1441742310 0.778198 0.126892 -0.597839 0.144348 1441742310 0.778198 0.126892 -0.597839 0.144348 1441742310 0.778870 0.127625 -0.597656 0.140747 1441742310 0.778870 0.127625 -0.597656 0.140747 1441742310 0.778870 0.127625 -0.597656 0.140747 1441742310 0.778870 0.127625 -0.597656 0.140747 1441742310 0.778870 0.127625 -0.597656 0.140747 1441742310 0.778870 0.127625 -0.597656 0.140747 1441742310 0.779480 0.127136 -0.598877 0.132446 1441742310 0.779480 0.127136 -0.598877 0.132446 1441742310 0.779480 0.127136 -0.598877 0.132446 1441742310 0.779480 0.127136 -0.598877 0.132446 1441742310 0.779480 0.127136 -0.598877 0.132446 1441742310 0.779480 0.127136 -0.598877 0.132446 1441742310 0.779480 0.127136 -0.598877 0.132446 1441742310 0.780212 0.126892 -0.599365 0.126404 1441742310 0.780212 0.126892 -0.599365 0.126404 1441742310 0.780212 0.126892 -0.599365 0.126404 1441742310 0.780212 0.126892 -0.599365 0.126404 1441742310 0.780396 0.128662 -0.598511 0.127075 1441742310 0.780396 0.128662 -0.598511 0.127075 1441742310 0.780396 0.128662 -0.598511 0.127075 1441742310 0.780396 0.128662 -0.598511 0.127075 1441742310 0.780396 0.128662 -0.598511 0.127075 1441742310 0.780823 0.128601 -0.598389 0.125183 1441742310 0.780823 0.128601 -0.598389 0.125183 1441742310 0.780823 0.128601 -0.598389 0.125183 1441742310 0.780823 0.128601 -0.598389 0.125183 1441742310 0.780823 0.128601 -0.598389 0.125183 1441742310 0.780823 0.128601 -0.598389 0.125183 1441742310 0.781494 0.120422 -0.601318 0.114746 1441742310 0.781494 0.120422 -0.601318 0.114746 1441742310 0.781494 0.120422 -0.601318 0.114746 1441742310 0.781494 0.120422 -0.601318 0.114746 1441742310 0.781494 0.120422 -0.601318 0.114746 1441742310 0.781494 0.120422 -0.601318 0.114746 1441742310 0.780762 0.116943 -0.603333 0.112854 1441742310 0.780762 0.116943 -0.603333 0.112854 1441742310 0.780762 0.116943 -0.603333 0.112854 1441742310 0.780762 0.116943 -0.603333 0.112854 1441742310 0.780762 0.116943 -0.603333 0.112854 1441742310 0.780762 0.116943 -0.603333 0.112854 1441742310 0.781189 0.117004 -0.603149 0.110718 1441742310 0.781189 0.117004 -0.603149 0.110718 1441742310 0.781189 0.117004 -0.603149 0.110718 1441742310 0.781189 0.117004 -0.603149 0.110718 1441742310 0.781189 0.117004 -0.603149 0.110718 1441742310 0.780823 0.115723 -0.604248 0.108521 1441742310 0.780823 0.115723 -0.604248 0.108521 1441742310 0.780823 0.115723 -0.604248 0.108521 1441742310 0.780823 0.115723 -0.604248 0.108521 1441742310 0.780823 0.115723 -0.604248 0.108521 1441742310 0.780029 0.118347 -0.604614 0.109436 1441742311 0.780029 0.118347 -0.604614 0.109436 1441742311 0.780029 0.118347 -0.604614 0.109436 1441742311 0.780029 0.118347 -0.604614 0.109436 1441742311 0.780029 0.118347 -0.604614 0.109436 1441742311 0.780029 0.118347 -0.604614 0.109436 1441742311 0.780029 0.118347 -0.604614 0.109436 1441742311 0.779175 0.122314 -0.604431 0.112122 1441742311 0.779175 0.122314 -0.604431 0.112122 1441742311 0.779175 0.122314 -0.604431 0.112122 1441742311 0.779175 0.122314 -0.604431 0.112122 1441742311 0.779175 0.122314 -0.604431 0.112122 1441742311 0.779175 0.122314 -0.604431 0.112122 1441742311 0.779114 0.125793 -0.603577 0.113464 1441742311 0.779114 0.125793 -0.603577 0.113464 1441742311 0.779114 0.125793 -0.603577 0.113464 1441742311 0.779114 0.125793 -0.603577 0.113464 1441742311 0.779114 0.125793 -0.603577 0.113464 1441742311 0.779114 0.125793 -0.603577 0.113464 1441742311 0.780640 0.125427 -0.603516 0.102905 1441742311 0.780640 0.125427 -0.603516 0.102905 1441742311 0.780640 0.125427 -0.603516 0.102905 1441742311 0.780640 0.125427 -0.603516 0.102905 1441742311 0.780640 0.125427 -0.603516 0.102905 1441742311 0.782410 0.115784 -0.604797 0.092773 1441742311 0.782410 0.115784 -0.604797 0.092773 1441742311 0.782410 0.115784 -0.604797 0.092773 1441742311 0.782410 0.115784 -0.604797 0.092773 1441742311 0.782410 0.115784 -0.604797 0.092773 1441742311 0.782349 0.127563 -0.601501 0.099243 1441742311 0.782349 0.127563 -0.601501 0.099243 1441742311 0.782349 0.127563 -0.601501 0.099243 1441742311 0.782349 0.127563 -0.601501 0.099243 1441742311 0.782349 0.127563 -0.601501 0.099243 1441742311 0.782349 0.127563 -0.601501 0.099243 1441742311 0.781189 0.133606 -0.600647 0.105347 1441742311 0.781189 0.133606 -0.600647 0.105347 1441742311 0.781189 0.133606 -0.600647 0.105347 1441742311 0.781189 0.133606 -0.600647 0.105347 1441742311 0.781189 0.133606 -0.600647 0.105347 1441742311 0.781189 0.133606 -0.600647 0.105347 1441742311 0.779480 0.137512 -0.601074 0.110291 1441742311 0.779480 0.137512 -0.601074 0.110291 1441742311 0.779480 0.137512 -0.601074 0.110291 1441742311 0.779480 0.137512 -0.601074 0.110291 1441742311 0.779480 0.137512 -0.601074 0.110291 1441742311 0.779480 0.137512 -0.601074 0.110291 1441742311 0.778992 0.135193 -0.602295 0.109924 1441742311 
0.804321 0.158325 -0.544617 0.177063 1441742313 0.809204 0.140381 -0.533630 0.201721 1441742313 0.809204 0.140381 -0.533630 0.201721 1441742313 0.809204 0.140381 -0.533630 0.201721 1441742313 0.809204 0.140381 -0.533630 0.201721 1441742313 0.809204 0.140381 -0.533630 0.201721 1441742313 0.809204 0.140381 -0.533630 0.201721 1441742313 0.809204 0.140381 -0.533630 0.201721 1441742313 0.810303 0.106445 -0.527405 0.232056 1441742313 0.810303 0.106445 -0.527405 0.232056 1441742313 0.810303 0.106445 -0.527405 0.232056 1441742313 0.810303 0.106445 -0.527405 0.232056 1441742313 0.810303 0.106445 -0.527405 0.232056 1441742313 0.810303 0.106445 -0.527405 0.232056 1441742313 0.804688 0.075317 -0.517761 0.280518 1441742313 0.804688 0.075317 -0.517761 0.280518 1441742313 0.804688 0.075317 -0.517761 0.280518 1441742313 0.804688 0.075317 -0.517761 0.280518 1441742313 0.804688 0.075317 -0.517761 0.280518 1441742313 0.804688 0.075317 -0.517761 0.280518 1441742313 0.785339 0.055237 -0.511536 0.344177 1441742313 0.785339 0.055237 -0.511536 0.344177 1441742313 0.785339 0.055237 -0.511536 0.344177 1441742314 0.785339 0.055237 -0.511536 0.344177 1441742314 0.785339 0.055237 -0.511536 0.344177 1441742314 0.785339 0.055237 -0.511536 0.344177 1441742314 0.758057 0.044556 -0.496399 0.420593 1441742314 0.758057 0.044556 -0.496399 0.420593 1441742314 0.758057 0.044556 -0.496399 0.420593 1441742314 0.758057 0.044556 -0.496399 0.420593 1441742314 0.758057 0.044556 -0.496399 0.420593 1441742314 0.758057 0.044556 -0.496399 0.420593 1441742314 0.720459 0.025635 -0.481567 0.498291 1441742314 0.720459 0.025635 -0.481567 0.498291 1441742314 0.720459 0.025635 -0.481567 0.498291 1441742314 0.720459 0.025635 -0.481567 0.498291 1441742314 0.720459 0.025635 -0.481567 0.498291 1441742314 0.720459 0.025635 -0.481567 0.498291 1441742314 0.679810 -0.013794 -0.459351 0.571472 1441742314 0.679810 -0.013794 -0.459351 0.571472 1441742314 0.679810 -0.013794 -0.459351 0.571472 1441742314 0.679810 -0.013794 -0.459351 0.571472 1441742314 0.679810 -0.013794 -0.459351 0.571472 1441742314 0.679810 -0.013794 -0.459351 0.571472 1441742314 0.636108 -0.052002 -0.434082 0.635742 1441742314 0.636108 -0.052002 -0.434082 0.635742 1441742314 0.636108 -0.052002 -0.434082 0.635742 1441742314 0.636108 -0.052002 -0.434082 0.635742 1441742314 0.636108 -0.052002 -0.434082 0.635742 1441742314 0.636108 -0.052002 -0.434082 0.635742 1441742314 0.620178 -0.052246 -0.417664 0.661926 1441742314 0.620178 -0.052246 -0.417664 0.661926 1441742314 0.620178 -0.052246 -0.417664 0.661926 1441742314 0.620178 -0.052246 -0.417664 0.661926 1441742314 0.620178 -0.052246 -0.417664 0.661926 1441742314 0.620178 -0.052246 -0.417664 0.661926 1441742314 0.624878 -0.045654 -0.417236 0.658203 1441742314 0.624878 -0.045654 -0.417236 0.658203 1441742314 0.624878 -0.045654 -0.417236 0.658203 1441742314 0.624878 -0.045654 -0.417236 0.658203 1441742314 0.624878 -0.045654 -0.417236 0.658203 1441742314 0.624878 -0.045654 -0.417236 0.658203 1441742314 0.642700 -0.029419 -0.432129 0.631958 1441742314 0.642700 -0.029419 -0.432129 0.631958 1441742314 0.642700 -0.029419 -0.432129 0.631958 1441742314 0.642700 -0.029419 -0.432129 0.631958 1441742314 0.642700 -0.029419 -0.432129 0.631958 1441742314 0.642700 -0.029419 -0.432129 0.631958 1441742314 0.642700 -0.029419 -0.432129 0.631958 1441742314 0.666321 -0.009705 -0.460449 0.586426 1441742314 0.666321 -0.009705 -0.460449 0.586426 1441742314 0.666321 -0.009705 -0.460449 0.586426 1441742314 0.666321 -0.009705 -0.460449 0.586426 1441742314 0.666321 -0.009705 -0.460449 0.586426 1441742314 0.706116 0.020142 -0.483948 0.516479 1441742314 0.706116 0.020142 -0.483948 0.516479 1441742314 0.706116 0.020142 -0.483948 0.516479 1441742314 0.706116 0.020142 -0.483948 0.516479 1441742314 0.706116 0.020142 -0.483948 0.516479 1441742314 0.706116 0.020142 -0.483948 0.516479 1441742314 0.726074 0.041809 -0.512451 0.456482 1441742314 0.726074 0.041809 -0.512451 0.456482 1441742314 0.726074 0.041809 -0.512451 0.456482 1441742314 0.726074 0.041809 -0.512451 0.456482 1441742314 0.726074 0.041809 -0.512451 0.456482 1441742314 0.726074 0.041809 -0.512451 0.456482 1441742314 0.726074 0.041809 -0.512451 0.456482 1441742314 0.753540 0.055237 -0.537964 0.373779 1441742314 0.753540 0.055237 -0.537964 0.373779 1441742314 0.753540 0.055237 -0.537964 0.373779 1441742314 0.753540 0.055237 -0.537964 0.373779 1441742314 0.753540 0.055237 -0.537964 0.373779 1441742314 0.781067 0.060486 -0.546265 0.296326 1441742314 0.781067 0.060486 -0.546265 0.296326 1441742314 0.781067 0.060486 -0.546265 0.296326 1441742314 0.781067 0.060486 -0.546265 0.296326 1441742314 0.781067 0.060486 -0.546265 0.296326 1441742314 0.805908 0.109131 -0.533508 0.232300 1441742314 0.805908 0.109131 -0.533508 0.232300 1441742314 0.805908 0.109131 -0.533508 0.232300 1441742314 0.805908 0.109131 -0.533508 0.232300 1441742314 0.805908 0.109131 -0.533508 0.232300 1441742314 0.812073 0.194153 -0.521057 0.177002 1441742314 0.812073 0.194153 -0.521057 0.177002 1441742314 0.812073 0.194153 -0.521057 0.177002 1441742314 0.812073 0.194153 -0.521057 0.177002 1441742314 0.812073 0.194153 -0.521057 0.177002 1441742314 0.812073 0.194153 -0.521057 0.177002 1441742314 0.814514 0.234375 -0.518311 0.113892 1441742314 0.814514 0.234375 -0.518311 0.113892 1441742314 0.814514 0.234375 -0.518311 0.113892 1441742314 0.814514 0.234375 -0.518311 0.113892 1441742314 0.814514 0.234375 -0.518311 0.113892 1441742314 0.814514 0.234375 -0.518311 0.113892 1441742314 0.822510 0.220581 -0.520081 0.065674 1441742314 0.822510 0.220581 -0.520081 0.065674 1441742314 0.822510 0.220581 -0.520081 0.065674 1441742314 0.822510 0.220581 -0.520081 0.065674 1441742314 0.822510 0.220581 -0.520081 0.065674 1441742314 0.822510 0.220581 -0.520081 0.065674 1441742314 0.822510 0.220581 -0.520081 0.065674 1441742314 0.830017 0.193848 -0.520447 0.050842 1441742314 0.830017 0.193848 -0.520447 0.050842 1441742314 0.830017 0.193848 -0.520447 0.050842 1441742314 0.830017 0.193848 -0.520447 0.050842 1441742314 0.830017 0.193848 -0.520447 0.050842 1441742314 0.832581 0.172974 -0.521667 0.068909 1441742314 0.832581 0.172974 -0.521667 0.068909 1441742314 0.832581 0.172974 -0.521667 0.068909 1441742314 0.832581 0.172974 -0.521667 0.068909 1441742314 0.832581 0.172974 -0.521667 0.068909 1441742314 0.832581 0.172974 -0.521667 0.068909 1441742315 0.832581 0.172974 -0.521667 0.068909 1441742315 0.829956 0.147461 -0.526672 0.109680 1441742315 0.829956 0.147461 -0.526672 0.109680 1441742315 0.829956 0.147461 -0.526672 0.109680 1441742315 0.829956 0.147461 -0.526672 0.109680 1441742315 0.829956 0.147461 -0.526672 0.109680 1441742315 0.829956 0.147461 -0.526672 0.109680 1441742315 0.824280 0.122009 -0.528687 0.161682 1441742315 0.824280 0.122009 -0.528687 0.161682 1441742315 0.824280 0.122009 -0.528687 0.161682 1441742315 0.824280 0.122009 -0.528687 0.161682 1441742315 0.824280 0.122009 -0.528687 0.161682 1441742315 0.824280 0.122009 -0.528687 0.161682 1441742315 0.814941 0.091858 -0.528564 0.219055 1441742315 0.814941 0.091858 -0.528564 0.219055 1441742315 0.814941 0.091858 -0.528564 0.219055 1441742315 0.814941 0.091858 -0.528564 0.219055 1441742315 0.800049 0.062500 -0.528198 0.277466 1441742315 0.800049 0.062500 -0.528198 0.277466 1441742315 0.800049 0.062500 -0.528198 0.277466 1441742315 0.800049 0.062500 -0.528198 0.277466 1441742315 0.800049 0.062500 -0.528198 0.277466 1441742315 0.800049 0.062500 -0.528198 0.277466 1441742315 0.771973 0.033264 -0.529480 0.350159 1441742315 0.771973 0.033264 -0.529480 0.350159 1441742315 0.771973 0.033264 -0.529480 0.350159 1441742315 0.771973 0.033264 -0.529480 0.350159 1441742315 0.771973 0.033264 -0.529480 0.350159 1441742315 0.740967 0.010925 -0.514709 0.431091 1441742315 0.740967 0.010925 -0.514709 0.431091 1441742315 0.740967 0.010925 -0.514709 0.431091 1441742315 0.740967 0.010925 -0.514709 0.431091 1441742315 0.740967 0.010925 -0.514709 0.431091 1441742315 0.740967 0.010925 -0.514709 0.431091 1441742315 0.705750 -0.022644 -0.496460 0.504883 1441742315 0.705750 -0.022644 -0.496460 0.504883 1441742315 0.705750 -0.022644 -0.496460 0.504883 1441742315 0.705750 -0.022644 -0.496460 0.504883 1441742315 0.705750 -0.022644 -0.496460 0.504883 1441742315 0.705750 -0.022644 -0.496460 0.504883 1441742315 0.705750 -0.022644 -0.496460 0.504883 1441742315 0.667969 -0.064941 -0.471130 0.572327 1441742315 0.667969 -0.064941 -0.471130 0.572327 1441742315 0.667969 -0.064941 -0.471130 0.572327 1441742315 0.667969 -0.064941 -0.471130 0.572327 1441742315 0.667969 -0.064941 -0.471130 0.572327 1441742315 0.631714 -0.085083 -0.443298 0.630188 1441742315 0.631714 -0.085083 -0.443298 0.630188 1441742315 0.631714 -0.085083 -0.443298 0.630188 1441742315 0.631714 -0.085083 -0.443298 0.630188 1441742315 0.631714 -0.085083 -0.443298 0.630188 1441742315 0.631714 -0.085083 -0.443298 0.630188 1441742315 0.622314 -0.080017 -0.428528 0.650085 1441742315 0.622314 -0.080017 -0.428528 0.650085 1441742315 0.622314 -0.080017 -0.428528 0.650085 1441742315 0.622314 -0.080017 -0.428528 0.650085 1441742315 0.622314 -0.080017 -0.428528 0.650085 1441742315 0.622314 -0.080017 -0.428528 0.650085 1441742315 0.630615 -0.065430 -0.427734 0.644226 1441742315 0.630615 -0.065430 -0.427734 0.644226 1441742315 0.630615 -0.065430 -0.427734 0.644226 1441742315 0.630615 -0.065430 -0.427734 0.644226 1441742315 0.630615 -0.065430 -0.427734 0.644226 1441742315 0.644592 -0.048401 -0.438293 0.624451 1441742315 0.644592 -0.048401 -0.438293 0.624451 1441742315 0.644592 -0.048401 -0.438293 0.624451 1441742315 0.644592 -0.048401 -0.438293 0.624451 1441742315 0.644592 -0.048401 -0.438293 0.624451 1441742315 0.644592 -0.048401 -0.438293 0.624451 1441742315 0.676880 -0.033569 -0.450256 0.581360 1441742315 0.676880 -0.033569 -0.450256 0.581360 1441742315 0.676880 -0.033569 -0.450256 0.581360 1441742315 0.676880 -0.033569 -0.450256 0.581360 1441742315 0.676880 -0.033569 -0.450256 0.581360 1441742315 0.676880 -0.033569 -0.450256 0.581360 1441742315 0.676880 -0.033569 -0.450256 0.581360 1441742315 0.699951 -0.010620 -0.466125 0.540955 1441742315 0.699951 -0.010620 -0.466125 0.540955 1441742315 0.699951 -0.010620 -0.466125 0.540955 1441742315 0.699951 -0.010620 -0.466125 0.540955 1441742315 0.699951 -0.010620 -0.466125 0.540955 1441742315 0.699951 -0.010620 -0.466125 0.540955 1441742315 0.726379 0.015686 -0.486084 0.485657 1441742315 0.726379 0.015686 -0.486084 0.485657 1441742315 0.726379 0.015686 -0.486084 0.485657 1441742315 0.726379 0.015686 -0.486084 0.485657 1441742315 0.726379 0.015686 -0.486084 0.485657 1441742315 0.755798 0.041199 -0.501099 0.419495 1441742315 0.755798 0.041199 -0.501099 0.419495 1441742315 0.755798 0.041199 -0.501099 0.419495 1441742315 0.755798 0.041199 -0.501099 0.419495 1441742315 0.779785 0.071716 -0.507629 0.359314 1441742315 0.779785 0.071716 -0.507629 0.359314 1441742315 0.779785 0.071716 -0.507629 0.359314 1441742315 0.779785 0.071716 -0.507629 0.359314 1441742315 0.779785 0.071716 -0.507629 0.359314 1441742315 0.779785 0.071716 -0.507629 0.359314 1441742315 0.802673 0.129272 -0.503662 0.292114 1441742315 0.802673 0.129272 -0.503662 0.292114 1441742315 0.802673 0.129272 -0.503662 0.292114 1441742315 0.802673 0.129272 -0.503662 0.292114 1441742315 0.802673 0.129272 -0.503662 0.292114 1441742315 0.802673 0.129272 -0.503662 0.292114 1441742316 0.818909 0.190796 -0.501648 0.203186 1441742316 0.818909 0.190796 -0.501648 0.203186 1441742316 0.818909 0.190796 -0.501648 0.203186 1441742316 0.818909 0.190796 -0.501648 0.203186 1441742316 0.818909 0.190796 -0.501648 0.203186 1441742316 0.818909 0.190796 -0.501648 0.203186 1441742316 0.825806 0.211792 -0.510376 0.112732 1441742316 0.825806 0.211792 -0.510376 0.112732 1441742316 0.825806 0.211792 -0.510376 0.112732 1441742316 0.825806 0.211792 -0.510376 0.112732 1441742316 0.825806 0.211792 -0.510376 0.112732 1441742316 0.825806 0.211792 -0.510376 0.112732 1441742316 0.825806 0.211792 -0.510376 0.112732 1441742316 0.821655 0.239380 -0.512085 0.072754 1441742316 0.821655 0.239380 -0.512085 0.072754 1441742316 0.821655 0.239380 -0.512085 0.072754 1441742316 0.819763 0.254822 -0.509583 0.057739 1441742316 0.819763 0.254822 -0.509583 0.057739 1441742316 0.819763 0.254822 -0.509583 0.057739 1441742316 0.819763 0.254822 -0.509583 0.057739 1441742316 0.819763 0.254822 -0.509583 0.057739 1441742316 0.819763 0.254822 -0.509583 0.057739 1441742316 0.823486 0.241699 -0.509766 0.059692 1441742316 0.823486 0.241699 -0.509766 0.059692 1441742316 0.823486 0.241699 -0.509766 0.059692 1441742316 0.823486 0.241699 -0.509766 0.059692 1441742316 0.823486 0.241699 -0.509766 0.059692 1441742316 0.823486 0.241699 -0.509766 0.059692 1441742316 0.823486 0.241699 -0.509766 0.059692 1441742316 0.826660 0.215637 -0.511841 0.090088 1441742316 0.826660 0.215637 -0.511841 0.090088 1441742316 0.826660 0.215637 -0.511841 0.090088 1441742316 0.826660 0.215637 -0.511841 0.090088 1441742316 0.826660 0.215637 -0.511841 0.090088 1441742316 0.826660 0.215637 -0.511841 0.090088 1441742316 0.824585 0.179871 -0.516296 0.145508 1441742316 0.824585 0.179871 -0.516296 0.145508 1441742316 0.824585 0.179871 -0.516296 0.145508 1441742316 0.824585 0.179871 -0.516296 0.145508 1441742316 0.824585 0.179871 -0.516296 0.145508 1441742316 0.824585 0.179871 -0.516296 0.145508 1441742316 0.824585 0.179871 -0.516296 0.145508 1441742316 0.815125 0.138062 -0.519836 0.214905 1441742316 0.815125 0.138062 -0.519836 0.214905 1441742316 0.815125 0.138062 -0.519836 0.214905 1441742316 0.815125 0.138062 -0.519836 0.214905 1441742316 0.803467 0.098572 -0.515503 0.281006 1441742316 0.803467 0.098572 -0.515503 0.281006 1441742316 0.803467 0.098572 -0.515503 0.281006 1441742316 0.803467 0.098572 -0.515503 0.281006 1441742316 0.803467 0.098572 -0.515503 0.281006 1441742316 0.803467 0.098572 -0.515503 0.281006 1441742316 0.787781 0.051086 -0.513977 0.335510 1441742316 0.787781 0.051086 -0.513977 0.335510 1441742316 0.787781 0.051086 -0.513977 0.335510 1441742316 0.787781 0.051086 -0.513977 0.335510 1441742316 0.787781 0.051086 -0.513977 0.335510 1441742316 0.787781 0.051086 -0.513977 0.335510 1441742316 0.754639 0.017883 -0.511536 0.410400 1441742316 0.754639 0.017883 -0.511536 0.410400 1441742316 0.754639 0.017883 -0.511536 0.410400 1441742316 0.754639 0.017883 -0.511536 0.410400 1441742316 0.754639 0.017883 -0.511536 0.410400 1441742316 0.754639 0.017883 -0.511536 0.410400 1441742316 0.754639 0.017883 -0.511536 0.410400 1441742316 0.717773 0.001343 -0.490234 0.494385 1441742316 0.717773 0.001343 -0.490234 0.494385 1441742316 0.717773 0.001343 -0.490234 0.494385 1441742316 0.717773 0.001343 -0.490234 0.494385 1441742316 0.717773 0.001343 -0.490234 0.494385 1441742316 0.717773 0.001343 -0.490234 0.494385 1441742316 0.674744 -0.023926 -0.462891 0.574280 1441742316 0.674744 -0.023926 -0.462891 0.574280 1441742316 0.674744 -0.023926 -0.462891 0.574280 1441742316 0.674744 -0.023926 -0.462891 0.574280 1441742316 0.674744 -0.023926 -0.462891 0.574280 1441742316 0.674744 -0.023926 -0.462891 0.574280 1441742316 0.631409 -0.051331 -0.436646 0.638672 1441742316 0.631409 -0.051331 -0.436646 0.638672 1441742316 0.603638 -0.051941 -0.420776 0.675110 1441742316 0.603638 -0.051941 -0.420776 0.675110 1441742316 0.603638 -0.051941 -0.420776 0.675110 1441742316 0.603638 -0.051941 -0.420776 0.675110 1441742316 0.610718 -0.040649 -0.408142 0.677307 1441742316 0.610718 -0.040649 -0.408142 0.677307 1441742316 0.610718 -0.040649 -0.408142 0.677307 1441742316 0.632324 -0.021301 -0.416321 0.652954 1441742316 0.632324 -0.021301 -0.416321 0.652954 1441742316 0.632324 -0.021301 -0.416321 0.652954 1441742316 0.632324 -0.021301 -0.416321 0.652954 1441742316 0.661194 0.001160 -0.435669 0.610718 1441742316 0.661194 0.001160 -0.435669 0.610718 1441742316 0.661194 0.001160 -0.435669 0.610718 1441742316 0.661194 0.001160 -0.435669 0.610718 1441742316 0.661194 0.001160 -0.435669 0.610718 1441742316 0.705688 0.038696 -0.446899 0.548340 1441742317 0.705688 0.038696 -0.446899 0.548340 1441742317 0.705688 0.038696 -0.446899 0.548340 1441742317 0.705688 0.038696 -0.446899 0.548340 1441742317 0.705688 0.038696 -0.446899 0.548340 1441742317 0.705688 0.038696 -0.446899 0.548340 1441742317 0.733093 0.072815 -0.467468 0.488525 1441742317 0.733093 0.072815 -0.467468 0.488525 1441742317 0.733093 0.072815 -0.467468 0.488525 1441742317 0.733093 0.072815 -0.467468 0.488525 1441742317 0.733093 0.072815 -0.467468 0.488525 1441742317 0.733093 0.072815 -0.467468 0.488525 1441742317 0.762512 0.083862 -0.498047 0.404297 1441742317 0.762512 0.083862 -0.498047 0.404297 1441742317 0.762512 0.083862 -0.498047 0.404297 1441742317 0.762512 0.083862 -0.498047 0.404297 1441742317 0.762512 0.083862 -0.498047 0.404297 1441742317 0.762512 0.083862 -0.498047 0.404297 1441742317 0.784302 0.111633 -0.511475 0.332764 1441742317 0.784302 0.111633 -0.511475 0.332764 1441742317 0.784302 0.111633 -0.511475 0.332764 1441742317 0.784302 0.111633 -0.511475 0.332764 1441742317 0.784302 0.111633 -0.511475 0.332764 1441742317 0.784302 0.111633 -0.511475 0.332764 1441742317 0.804504 0.138062 -0.512512 0.266479 1441742317 0.804504 0.138062 -0.512512 0.266479 1441742317 0.804504 0.138062 -0.512512 0.266479 1441742317 0.804504 0.138062 -0.512512 0.266479 1441742317 0.804504 0.138062 -0.512512 0.266479 1441742317 0.825195 0.162292 -0.508789 0.183655 1441742317 0.825195 0.162292 -0.508789 0.183655 1441742317 0.825195 0.162292 -0.508789 0.183655 1441742317 0.825195 0.162292 -0.508789 0.183655 1441742317 0.825195 0.162292 -0.508789 0.183655 1441742317 0.825195 0.162292 -0.508789 0.183655 1441742317 0.825195 0.162292 -0.508789 0.183655 1441742317 0.836304 0.189087 -0.505188 0.098145 1441742317 0.836304 0.189087 -0.505188 0.098145 1441742317 0.836304 0.189087 -0.505188 0.098145 1441742317 0.836304 0.189087 -0.505188 0.098145 1441742317 0.836304 0.189087 -0.505188 0.098145 1441742317 0.836304 0.189087 -0.505188 0.098145 1441742317 0.832947 0.220093 -0.505127 0.051270 1441742317 0.832947 0.220093 -0.505127 0.051270 1441742317 0.832947 0.220093 -0.505127 0.051270 1441742317 0.832947 0.220093 -0.505127 0.051270 1441742317 0.832947 0.220093 -0.505127 0.051270 1441742317 0.832947 0.220093 -0.505127 0.051270 1441742317 0.825378 0.240967 -0.508789 0.042114 1441742317 0.825378 0.240967 -0.508789 0.042114 1441742317 0.825378 0.240967 -0.508789 0.042114 1441742317 0.825378 0.240967 -0.508789 0.042114 1441742317 0.825378 0.240967 -0.508789 0.042114 1441742317 0.825378 0.240967 -0.508789 0.042114 1441742317 0.825012 0.238159 -0.510498 0.045227 1441742317 0.825012 0.238159 -0.510498 0.045227 1441742317 0.825012 0.238159 -0.510498 0.045227 1441742317 0.825012 0.238159 -0.510498 0.045227 1441742317 0.825012 0.238159 -0.510498 0.045227 1441742317 0.825012 0.238159 -0.510498 0.045227 1441742317 0.825012 0.238159 -0.510498 0.045227 1441742317 0.827454 0.215027 -0.514893 0.062561 1441742317 0.827454 0.215027 -0.514893 0.062561 1441742317 0.827454 0.215027 -0.514893 0.062561 1441742317 0.827454 0.215027 -0.514893 0.062561 1441742317 0.827454 0.215027 -0.514893 0.062561 1441742317 0.827454 0.215027 -0.514893 0.062561 1441742317 0.827332 0.182251 -0.521606 0.101318 1441742317 0.827332 0.182251 -0.521606 0.101318 1441742317 0.827332 0.182251 -0.521606 0.101318 1441742317 0.827332 0.182251 -0.521606 0.101318 1441742317 0.827332 0.182251 -0.521606 0.101318 1441742317 0.827332 0.182251 -0.521606 0.101318 1441742317 0.821411 0.152527 -0.524719 0.163269 1441742317 0.821411 0.152527 -0.524719 0.163269 1441742317 0.821411 0.152527 -0.524719 0.163269 1441742317 0.821411 0.152527 -0.524719 0.163269 1441742317 0.821411 0.152527 -0.524719 0.163269 1441742317 0.821411 0.152527 -0.524719 0.163269 1441742317 0.809753 0.129089 -0.520264 0.238708 1441742317 0.809753 0.129089 -0.520264 0.238708 1441742317 0.809753 0.129089 -0.520264 0.238708 1441742317 0.809753 0.129089 -0.520264 0.238708 1441742317 0.809753 0.129089 -0.520264 0.238708 1441742317 0.793945 0.097473 -0.515137 0.307861 1441742317 0.793945 0.097473 -0.515137 0.307861 1441742317 0.793945 0.097473 -0.515137 0.307861 1441742317 0.793945 0.097473 -0.515137 0.307861 1441742317 0.793945 0.097473 -0.515137 0.307861 1441742317 0.771362 0.057922 -0.512024 0.373413 1441742317 0.771362 0.057922 -0.512024 0.373413 1441742317 0.771362 0.057922 -0.512024 0.373413 1441742317 0.771362 0.057922 -0.512024 0.373413 1441742317 0.771362 0.057922 -0.512024 0.373413 1441742317 0.739685 0.033264 -0.496704 0.452759 1441742317 0.706299 0.013062 -0.472839 0.526672 1441742317 0.706299 0.013062 -0.472839 0.526672 1441742317 0.706299 0.013062 -0.472839 0.526672 1441742317 0.668884 -0.021973 -0.451782 0.589905 1441742317 0.668884 -0.021973 -0.451782 0.589905 1441742318 0.668884 -0.021973 -0.451782 0.589905 1441742318 0.668884 -0.021973 -0.451782 0.589905 1441742318 0.668884 -0.021973 -0.451782 0.589905 1441742318 0.668884 -0.021973 -0.451782 0.589905 1441742318 0.668884 -0.021973 -0.451782 0.589905 1441742318 0.627563 -0.059875 -0.430725 0.645752 1441742318 0.627563 -0.059875 -0.430725 0.645752 1441742318 0.627563 -0.059875 -0.430725 0.645752 1441742318 0.627563 -0.059875 -0.430725 0.645752 1441742318 0.627563 -0.059875 -0.430725 0.645752 1441742318 0.627563 -0.059875 -0.430725 0.645752 1441742318 0.605957 -0.065552 -0.408752 0.679260 1441742318 0.605957 -0.065552 -0.408752 0.679260 1441742318 0.605957 -0.065552 -0.408752 0.679260 1441742318 0.605957 -0.065552 -0.408752 0.679260 1441742318 0.605957 -0.065552 -0.408752 0.679260 1441742318 0.613708 -0.051575 -0.391479 0.683655 1441742318 0.613708 -0.051575 -0.391479 0.683655 1441742318 0.613708 -0.051575 -0.391479 0.683655 1441742318 0.613708 -0.051575 -0.391479 0.683655 1441742318 0.613708 -0.051575 -0.391479 0.683655 1441742318 0.613708 -0.051575 -0.391479 0.683655 1441742318 0.630981 -0.037109 -0.399231 0.664124 1441742318 0.630981 -0.037109 -0.399231 0.664124 1441742318 0.630981 -0.037109 -0.399231 0.664124 1441742318 0.630981 -0.037109 -0.399231 0.664124 1441742318 0.630981 -0.037109 -0.399231 0.664124 1441742318 0.630981 -0.037109 -0.399231 0.664124 1441742318 0.654907 -0.017212 -0.422424 0.626343 1441742318 0.654907 -0.017212 -0.422424 0.626343 1441742318 0.654907 -0.017212 -0.422424 0.626343 1441742318 0.654907 -0.017212 -0.422424 0.626343 1441742318 0.654907 -0.017212 -0.422424 0.626343 1441742318 0.654907 -0.017212 -0.422424 0.626343 1441742318 0.654907 -0.017212 -0.422424 0.626343 1441742318 0.693176 0.022583 -0.436096 0.573364 1441742318 0.693176 0.022583 -0.436096 0.573364 1441742318 0.693176 0.022583 -0.436096 0.573364 1441742318 0.693176 0.022583 -0.436096 0.573364 1441742318 0.693176 0.022583 -0.436096 0.573364 1441742318 0.693176 0.022583 -0.436096 0.573364 1441742318 0.693176 0.022583 -0.436096 0.573364 1441742318 0.717102 0.064392 -0.457153 0.522095 1441742318 0.717102 0.064392 -0.457153 0.522095 1441742318 0.717102 0.064392 -0.457153 0.522095 1441742318 0.717102 0.064392 -0.457153 0.522095 1441742318 0.742981 0.096191 -0.489990 0.445618 1441742318 0.742981 0.096191 -0.489990 0.445618 1441742318 0.742981 0.096191 -0.489990 0.445618 1441742318 0.742981 0.096191 -0.489990 0.445618 1441742318 0.742981 0.096191 -0.489990 0.445618 1441742318 0.742981 0.096191 -0.489990 0.445618 1441742318 0.766602 0.119568 -0.521057 0.355713 1441742318 0.766602 0.119568 -0.521057 0.355713 1441742318 0.766602 0.119568 -0.521057 0.355713 1441742318 0.766602 0.119568 -0.521057 0.355713 1441742318 0.766602 0.119568 -0.521057 0.355713 1441742318 0.766602 0.119568 -0.521057 0.355713 1441742318 0.792908 0.133972 -0.536194 0.256531 1441742318 0.792908 0.133972 -0.536194 0.256531 1441742318 0.792908 0.133972 -0.536194 0.256531 1441742318 0.792908 0.133972 -0.536194 0.256531 1441742318 0.792908 0.133972 -0.536194 0.256531 1441742318 0.792908 0.133972 -0.536194 0.256531 1441742318 0.810791 0.151123 -0.536011 0.180237 1441742318 0.810791 0.151123 -0.536011 0.180237 1441742318 0.810791 0.151123 -0.536011 0.180237 1441742318 0.810791 0.151123 -0.536011 0.180237 1441742318 0.810791 0.151123 -0.536011 0.180237 1441742318 0.810791 0.151123 -0.536011 0.180237 1441742318 0.816406 0.200623 -0.527649 0.121582 1441742318 0.816406 0.200623 -0.527649 0.121582 1441742318 0.816406 0.200623 -0.527649 0.121582 1441742318 0.816406 0.200623 -0.527649 0.121582 1441742318 0.816406 0.200623 -0.527649 0.121582 1441742318 0.816406 0.200623 -0.527649 0.121582 1441742318 0.816406 0.200623 -0.527649 0.121582 1441742318 0.818848 0.221741 -0.525757 0.062378 1441742318 0.818848 0.221741 -0.525757 0.062378 1441742318 0.818848 0.221741 -0.525757 0.062378 1441742318 0.818848 0.221741 -0.525757 0.062378 1441742318 0.818848 0.221741 -0.525757 0.062378 1441742318 0.818848 0.221741 -0.525757 0.062378 1441742318 0.823120 0.209656 -0.527588 0.013367 1441742318 0.823120 0.209656 -0.527588 0.013367 1441742318 0.823120 0.209656 -0.527588 0.013367 1441742318 0.823120 0.209656 -0.527588 0.013367 1441742318 0.823120 0.209656 -0.527588 0.013367 1441742318 0.823120 0.209656 -0.527588 0.013367 1441742318 0.827454 0.178040 -0.532532 0.000977 1441742318 0.827454 0.178040 -0.532532 0.000977 1441742318 0.827454 0.178040 -0.532532 0.000977 1441742318 0.827454 0.178040 -0.532532 0.000977 1441742318 0.827454 0.178040 -0.532532 0.000977 1441742318 0.827454 0.178040 -0.532532 0.000977 1441742318 0.827454 0.178040 -0.532532 0.000977 1441742318 0.829224 0.153381 -0.536987 0.021790 1441742318 0.829224 0.153381 -0.536987 0.021790 1441742318 0.829224 0.153381 -0.536987 0.021790 1441742318 0.829224 0.153381 -0.536987 0.021790 1441742318 0.829224 0.153381 -0.536987 0.021790 1441742318 0.829224 0.153381 -0.536987 0.021790 1441742318 0.829834 0.121704 -0.541321 0.059204 1441742318 0.829834 0.121704 -0.541321 0.059204 1441742318 0.829834 0.121704 -0.541321 0.059204 1441742318 
0.787109 0.109436 -0.601196 0.083618 1441742321 0.787109 0.109436 -0.601196 0.083618 1441742321 0.787109 0.109436 -0.601196 0.083618 1441742321 0.787109 0.109436 -0.601196 0.083618 1441742321 0.788757 0.105774 -0.600525 0.077637 1441742321 0.788757 0.105774 -0.600525 0.077637 1441742321 0.788757 0.105774 -0.600525 0.077637 1441742321 0.788757 0.105774 -0.600525 0.077637 1441742321 0.788757 0.105774 -0.600525 0.077637 1441742321 0.788757 0.105774 -0.600525 0.077637 1441742321 0.790222 0.099976 -0.600342 0.071289 1441742321 0.790222 0.099976 -0.600342 0.071289 1441742321 0.790222 0.099976 -0.600342 0.071289 1441742321 0.790222 0.099976 -0.600342 0.071289 1441742321 0.790222 0.099976 -0.600342 0.071289 1441742321 0.790222 0.099976 -0.600342 0.071289 1441742321 0.790222 0.099976 -0.600342 0.071289 1441742321 0.790466 0.098145 -0.600647 0.069214 1441742321 0.790466 0.098145 -0.600647 0.069214 1441742321 0.790466 0.098145 -0.600647 0.069214 1441742321 0.790466 0.098145 -0.600647 0.069214 1441742321 0.790466 0.098145 -0.600647 0.069214 1441742321 0.790466 0.098145 -0.600647 0.069214 1441742321 0.789307 0.101135 -0.601257 0.072754 1441742321 0.789307 0.101135 -0.601257 0.072754 1441742321 0.789307 0.101135 -0.601257 0.072754 1441742321 0.789307 0.101135 -0.601257 0.072754 1441742321 0.789307 0.101135 -0.601257 0.072754 1441742321 0.789307 0.101135 -0.601257 0.072754 1441742321 0.787964 0.105835 -0.601379 0.078735 1441742321 0.787964 0.105835 -0.601379 0.078735 1441742321 0.787964 0.105835 -0.601379 0.078735 1441742321 0.787964 0.105835 -0.601379 0.078735 1441742321 0.787964 0.105835 -0.601379 0.078735 1441742321 0.787964 0.105835 -0.601379 0.078735 1441742321 0.787476 0.108826 -0.600647 0.085571 1441742321 0.787476 0.108826 -0.600647 0.085571 1441742321 0.787476 0.108826 -0.600647 0.085571 1441742321 0.787476 0.108826 -0.600647 0.085571 1441742321 0.787476 0.108826 -0.600647 0.085571 1441742321 0.787476 0.108826 -0.600647 0.085571 1441742321 0.787476 0.108826 -0.600647 0.085571 1441742321 0.786865 0.114197 -0.598816 0.096191 1441742321 0.786865 0.114197 -0.598816 0.096191 1441742321 0.786865 0.114197 -0.598816 0.096191 1441742321 0.786865 0.114197 -0.598816 0.096191 1441742321 0.786865 0.114197 -0.598816 0.096191 1441742321 0.786133 0.121582 -0.596191 0.108459 1441742321 0.786133 0.121582 -0.596191 0.108459 1441742321 0.786133 0.121582 -0.596191 0.108459 1441742321 0.786133 0.121582 -0.596191 0.108459 1441742321 0.786133 0.121582 -0.596191 0.108459 1441742321 0.786133 0.121582 -0.596191 0.108459 1441742321 0.785156 0.129272 -0.593567 0.120239 1441742321 0.785156 0.129272 -0.593567 0.120239 1441742321 0.785156 0.129272 -0.593567 0.120239 1441742321 0.785156 0.129272 -0.593567 0.120239 1441742321 0.785156 0.129272 -0.593567 0.120239 1441742321 0.785156 0.129272 -0.593567 0.120239 1441742321 0.785156 0.129272 -0.593567 0.120239 1441742321 0.784241 0.134094 -0.592163 0.127563 1441742321 0.784241 0.134094 -0.592163 0.127563 1441742321 0.784241 0.134094 -0.592163 0.127563 1441742321 0.784241 0.134094 -0.592163 0.127563 1441742321 0.784241 0.134094 -0.592163 0.127563 1441742321 0.784241 0.134094 -0.592163 0.127563 1441742321 0.783569 0.135498 -0.592407 0.129028 1441742321 0.783569 0.135498 -0.592407 0.129028 1441742321 0.783569 0.135498 -0.592407 0.129028 1441742321 0.783569 0.135498 -0.592407 0.129028 1441742321 0.783569 0.135498 -0.592407 0.129028 1441742321 0.783997 0.130310 -0.593750 0.125610 1441742321 0.783997 0.130310 -0.593750 0.125610 1441742321 0.783997 0.130310 -0.593750 0.125610 1441742321 0.783997 0.130310 -0.593750 0.125610 1441742321 0.783997 0.130310 -0.593750 0.125610 1441742321 0.783997 0.130310 -0.593750 0.125610 1441742321 0.784668 0.125732 -0.593811 0.125793 1441742321 0.784668 0.125732 -0.593811 0.125793 1441742321 0.784668 0.125732 -0.593811 0.125793 1441742321 0.784668 0.125732 -0.593811 0.125793 1441742321 0.784668 0.125732 -0.593811 0.125793 1441742321 0.784668 0.125732 -0.593811 0.125793 1441742321 0.785583 0.128601 -0.591858 0.126526 1441742321 0.785583 0.128601 -0.591858 0.126526 1441742321 0.785583 0.128601 -0.591858 0.126526 1441742321 0.785583 0.128601 -0.591858 0.126526 1441742321 0.785583 0.128601 -0.591858 0.126526 1441742321 0.785583 0.128601 -0.591858 0.126526 1441742322 0.787231 0.127625 -0.591248 0.120117 1441742322 0.787231 0.127625 -0.591248 0.120117 1441742322 0.787231 0.127625 -0.591248 0.120117 1441742322 0.787231 0.127625 -0.591248 0.120117 1441742322 0.787292 0.126221 -0.592163 0.116516 1441742322 0.787292 0.126221 -0.592163 0.116516 1441742322 0.787292 0.126221 -0.592163 0.116516 1441742322 0.787292 0.126221 -0.592163 0.116516 1441742322 0.787292 0.126221 -0.592163 0.116516 1441742322 0.787292 0.126221 -0.592163 0.116516 1441742322 0.786316 0.128662 -0.593262 0.114807 1441742322 0.786316 0.128662 -0.593262 0.114807 1441742322 0.786316 0.128662 -0.593262 0.114807 1441742322 0.786316 0.128662 -0.593262 0.114807 1441742322 0.786316 0.128662 -0.593262 0.114807 1441742322 0.786316 0.128662 -0.593262 0.114807 1441742322 0.786316 0.128662 -0.593262 0.114807 1441742322 0.785095 0.129944 -0.595276 0.111328 1441742322 0.785095 0.129944 -0.595276 0.111328 1441742322 0.785095 0.129944 -0.595276 0.111328 1441742322 0.785095 0.129944 -0.595276 0.111328 1441742322 0.785095 0.129944 -0.595276 0.111328 1441742322 0.784180 0.131470 -0.596802 0.107849 1441742322 0.784180 0.131470 -0.596802 0.107849 1441742322 0.784180 0.131470 -0.596802 0.107849 1441742322 0.784180 0.131470 -0.596802 0.107849 1441742322 0.784180 0.131470 -0.596802 0.107849 1441742322 0.784180 0.131470 -0.596802 0.107849 1441742322 0.783630 0.131775 -0.597839 0.105591 1441742322 0.783630 0.131775 -0.597839 0.105591 1441742322 0.783630 0.131775 -0.597839 0.105591 1441742322 0.783630 0.131775 -0.597839 0.105591 1441742322 0.783630 0.131775 -0.597839 0.105591 1441742322 0.783630 0.131775 -0.597839 0.105591 1441742322 0.783630 0.131775 -0.597839 0.105591 1441742322 0.783264 0.131165 -0.598938 0.102600 1441742322 0.783264 0.131165 -0.598938 0.102600 1441742322 0.783264 0.131165 -0.598938 0.102600 1441742322 0.783264 0.131165 -0.598938 0.102600 1441742322 0.783264 0.131165 -0.598938 0.102600 1441742322 0.783264 0.131165 -0.598938 0.102600 1441742322 0.783569 0.127258 -0.600464 0.096069 1441742322 0.783569 0.127258 -0.600464 0.096069 1441742322 0.783569 0.127258 -0.600464 0.096069 1441742322 0.783569 0.127258 -0.600464 0.096069 1441742322 0.783569 0.127258 -0.600464 0.096069 1441742322 0.783569 0.127258 -0.600464 0.096069 1441742322 0.784119 0.121887 -0.602173 0.087708 1441742322 0.784119 0.121887 -0.602173 0.087708 1441742322 0.784119 0.121887 -0.602173 0.087708 1441742322 0.784119 0.121887 -0.602173 0.087708 1441742322 0.784119 0.121887 -0.602173 0.087708 1441742322 0.784119 0.121887 -0.602173 0.087708 1441742322 0.783936 0.119446 -0.603455 0.083374 1441742322 0.783936 0.119446 -0.603455 0.083374 1441742322 0.783936 0.119446 -0.603455 0.083374 1441742322 0.783936 0.119446 -0.603455 0.083374 1441742322 0.783936 0.119446 -0.603455 0.083374 1441742322 0.783936 0.119446 -0.603455 0.083374 1441742322 0.783020 0.124512 -0.603027 0.087708 1441742322 0.783020 0.124512 -0.603027 0.087708 1441742322 0.783020 0.124512 -0.603027 0.087708 1441742322 0.783020 0.124512 -0.603027 0.087708 1441742322 0.783020 0.124512 -0.603027 0.087708 1441742322 0.783020 0.124512 -0.603027 0.087708 1441742322 0.783020 0.124512 -0.603027 0.087708 1441742322 0.782166 0.127258 -0.602661 0.093567 1441742322 0.782166 0.127258 -0.602661 0.093567 1441742322 0.782166 0.127258 -0.602661 0.093567 1441742322 0.782166 0.127258 -0.602661 0.093567 1441742322 0.782166 0.127258 -0.602661 0.093567 1441742322 0.782166 0.127258 -0.602661 0.093567 1441742322 0.781006 0.130920 -0.602234 0.100830 1441742322 0.781006 0.130920 -0.602234 0.100830 1441742322 0.781006 0.130920 -0.602234 0.100830 1441742322 0.781006 0.130920 -0.602234 0.100830 1441742322 0.781006 0.130920 -0.602234 0.100830 1441742322 0.781006 0.130920 -0.602234 0.100830 1441742322 0.779297 0.135437 -0.601501 0.111877 1441742322 0.779297 0.135437 -0.601501 0.111877 1441742322 0.779297 0.135437 -0.601501 0.111877 1441742322 0.779297 0.135437 -0.601501 0.111877 1441742322 0.779297 0.135437 -0.601501 0.111877 1441742322 0.779297 0.135437 -0.601501 0.111877 1441742322 0.779297 0.135437 -0.601501 0.111877 1441742322 0.777283 0.142334 -0.599487 0.127136 1441742322 0.777283 0.142334 -0.599487 0.127136 1441742322 0.777283 0.142334 -0.599487 0.127136 1441742322 0.777283 0.142334 -0.599487 0.127136 1441742322 0.777283 0.142334 -0.599487 0.127136 1441742322 0.777283 0.142334 -0.599487 0.127136 1441742322 0.776062 0.145447 -0.597473 0.139954 1441742322 0.776062 0.145447 -0.597473 0.139954 1441742322 0.776062 0.145447 -0.597473 0.139954 1441742322 0.776062 0.145447 -0.597473 0.139954 1441742322 0.776062 0.145447 -0.597473 0.139954 1441742322 0.776062 0.145447 -0.597473 0.139954 1441742322 0.774841 0.145325 -0.596619 0.150208 1441742322 0.774841 0.145325 -0.596619 0.150208 1441742322 0.774841 0.145325 -0.596619 0.150208 1441742322 0.774841 0.145325 -0.596619 0.150208 1441742322 0.774841 0.145325 -0.596619 0.150208 1441742322 0.774841 0.145325 -0.596619 0.150208 1441742322 0.774841 0.145325 -0.596619 0.150208 1441742322 0.773438 0.145935 -0.596252 0.157959 1441742322 0.773438 0.145935 -0.596252 0.157959 1441742322 0.773438 0.145935 -0.596252 0.157959 1441742322 0.773438 0.145935 -0.596252 0.157959 1441742322 0.773438 0.145935 -0.596252 0.157959 1441742322 0.773438 0.145935 -0.596252 0.157959 1441742322 0.773193 0.142456 -0.597168 0.158691 1441742323 0.773193 0.142456 -0.597168 0.158691 1441742323 0.773193 0.142456 -0.597168 0.158691 1441742323 0.773193 0.142456 -0.597168 0.158691 1441742323 0.773193 0.142456 -0.597168 0.158691 1441742323 0.773193 0.142456 -0.597168 0.158691 1441742323 0.775085 0.134888 -0.598267 0.152039 1441742323 0.775085 0.134888 -0.598267 0.152039 1441742323 0.775085 0.134888 -0.598267 0.152039 1441742323 0.775085 0.134888 -0.598267 0.152039 1441742323 0.775085 0.134888 -0.598267 0.152039 1441742323 0.775085 0.134888 -0.598267 0.152039 1441742323 0.775085 0.134888 -0.598267 0.152039 1441742323 0.777954 0.126587 -0.599060 0.140991 1441742323 0.777954 0.126587 -0.599060 0.140991 1441742323 0.777954 0.126587 -0.599060 0.140991 1441742323 0.777954 0.126587 -0.599060 0.140991 1441742323 0.777954 0.126587 -0.599060 0.140991 1441742323 0.777954 0.126587 -0.599060 0.140991 1441742323 0.780396 0.119141 -0.600037 0.129089 1441742323 0.780396 0.119141 -0.600037 0.129089 1441742323 0.780396 0.119141 -0.600037 0.129089 1441742323 0.780396 0.119141 -0.600037 0.129089 1441742323 0.780396 0.119141 -0.600037 0.129089 1441742323 0.780396 0.119141 -0.600037 0.129089 1441742323 0.781982 0.113831 -0.600525 0.122009 1441742323 0.781982 0.113831 -0.600525 0.122009 1441742323 0.781982 0.113831 -0.600525 0.122009 1441742323 0.781982 0.113831 -0.600525 0.122009 1441742323 0.781982 0.113831 -0.600525 0.122009 1441742323 0.781982 0.113831 -0.600525 0.122009 1441742323 0.783020 0.107971 -0.601807 0.114258 1441742323 0.783020 0.107971 -0.601807 0.114258 1441742323 0.783020 0.107971 -0.601807 0.114258 1441742323 0.783020 0.107971 -0.601807 0.114258 1441742323 0.783020 0.107971 -0.601807 0.114258 1441742323 0.783020 0.107971 -0.601807 0.114258 1441742323 0.783447 0.101807 -0.603943 0.105469 1441742323 0.783447 0.101807 -0.603943 0.105469 1441742323 0.783447 0.101807 -0.603943 0.105469 1441742323 0.783447 0.101807 -0.603943 0.105469 1441742323 0.783447 0.101807 -0.603943 0.105469 1441742323 0.783447 0.101807 -0.603943 0.105469 1441742323 0.783569 0.097351 -0.605713 0.098083 1441742323 0.783569 0.097351 -0.605713 0.098083 1441742323 0.783569 0.097351 -0.605713 0.098083 1441742323 0.783569 0.097351 -0.605713 0.098083 1441742323 0.783569 0.097351 -0.605713 0.098083 1441742323 0.783569 0.097351 -0.605713 0.098083 1441742323 0.784668 0.096191 -0.605164 0.094177 1441742323 0.784668 0.096191 -0.605164 0.094177 1441742323 0.784668 0.096191 -0.605164 0.094177 1441742323 0.784668 0.096191 -0.605164 0.094177 1441742323 0.784668 0.096191 -0.605164 0.094177 1441742323 0.784668 0.096191 -0.605164 0.094177 1441742323 0.784607 0.097717 -0.604919 0.094055 1441742323 0.784607 0.097717 -0.604919 0.094055 1441742323 0.784607 0.097717 -0.604919 0.094055 1441742323 0.784607 0.097717 -0.604919 0.094055 1441742323 0.784607 0.097717 -0.604919 0.094055 1441742323 0.784607 0.097717 -0.604919 0.094055 1441742323 0.783936 0.102539 -0.604492 0.097534 1441742323 0.783936 0.102539 -0.604492 0.097534 1441742323 0.783936 0.102539 -0.604492 0.097534 1441742323 0.783936 0.102539 -0.604492 0.097534 1441742323 0.783936 0.102539 -0.604492 0.097534 1441742323 0.783936 0.105164 -0.604431 0.095032 1441742323 0.783936 0.105164 -0.604431 0.095032 1441742323 0.783936 0.105164 -0.604431 0.095032 1441742323 0.783936 0.105164 -0.604431 0.095032 1441742323 0.783936 0.105164 -0.604431 0.095032 1441742323 0.783936 0.105164 -0.604431 0.095032 1441742323 0.784485 0.105408 -0.605103 0.085571 1441742323 0.784485 0.105408 -0.605103 0.085571 1441742323 0.784485 0.105408 -0.605103 0.085571 1441742323 0.784485 0.105408 -0.605103 0.085571 1441742323 0.784485 0.105408 -0.605103 0.085571 1441742323 0.784485 0.105408 -0.605103 0.085571 1441742323 0.784668 0.108337 -0.604919 0.081299 1441742323 0.784668 0.108337 -0.604919 0.081299 1441742323 0.784668 0.108337 -0.604919 0.081299 1441742323 0.784668 0.108337 -0.604919 0.081299 1441742323 0.784668 0.108337 -0.604919 0.081299 1441742323 0.784668 0.108337 -0.604919 0.081299 1441742323 0.784668 0.108337 -0.604919 0.081299 1441742323 0.784790 0.118103 -0.602661 0.083008 1441742323 0.784790 0.118103 -0.602661 0.083008 1441742323 0.784790 0.118103 -0.602661 0.083008 1441742323 0.784790 0.118103 -0.602661 0.083008 1441742323 0.784790 0.118103 -0.602661 0.083008 1441742323 0.783813 0.124146 -0.602417 0.085205 1441742323 0.783813 0.124146 -0.602417 0.085205 1441742323 0.783813 0.124146 -0.602417 0.085205 1441742323 0.783813 0.124146 -0.602417 0.085205 1441742323 0.783813 0.124146 -0.602417 0.085205 1441742323 0.783813 0.124146 -0.602417 0.085205 1441742323 0.781616 0.130920 -0.603027 0.091187 1441742323 0.781616 0.130920 -0.603027 0.091187 1441742323 0.781616 0.130920 -0.603027 0.091187 1441742323 0.781616 0.130920 -0.603027 0.091187 1441742323 0.781616 0.130920 -0.603027 0.091187 1441742323 0.781616 0.130920 -0.603027 0.091187 1441742323 0.780212 0.131653 -0.604187 0.093994 1441742323 0.780212 0.131653 -0.604187 0.093994 1441742323 0.780212 0.131653 -0.604187 0.093994 1441742323 0.780212 0.131653 -0.604187 0.093994 1441742323 0.780212 0.131653 -0.604187 0.093994 1441742323 0.780212 0.131653 -0.604187 0.093994 1441742323 0.780029 0.128906 -0.604553 0.096985 1441742323 0.780029 0.128906 -0.604553 0.096985 1441742324 0.780029 0.128906 -0.604553 0.096985 1441742324 0.780029 0.128906 -0.604553 0.096985 1441742324 0.780029 0.128906 -0.604553 0.096985 1441742324 0.780029 0.128906 -0.604553 0.096985 1441742324 0.779968 0.128540 -0.603699 0.103149 1441742324 0.779968 0.128540 -0.603699 0.103149 1441742324 0.779968 0.128540 -0.603699 0.103149 1441742324 0.779968 0.128540 -0.603699 0.103149 1441742324 0.779968 0.128540 -0.603699 0.103149 1441742324 0.779968 0.128540 -0.603699 0.103149 1441742324 0.779419 0.131104 -0.602478 0.111145 1441742324 0.779419 0.131104 -0.602478 0.111145 1441742324 0.779419 0.131104 -0.602478 0.111145 1441742324 0.779419 0.131104 -0.602478 0.111145 1441742324 0.779419 0.131104 -0.602478 0.111145 1441742324 0.779419 0.131104 -0.602478 0.111145 1441742324 0.778748 0.133484 -0.601501 0.117981 1441742324 0.778748 0.133484 -0.601501 0.117981 1441742324 0.778748 0.133484 -0.601501 0.117981 1441742324 0.778748 0.133484 -0.601501 0.117981 1441742324 0.778748 0.133484 -0.601501 0.117981 1441742324 0.778748 0.133484 -0.601501 0.117981 1441742324 0.777710 0.138123 -0.600159 0.125977 1441742324 0.777710 0.138123 -0.600159 0.125977 1441742324 0.777710 0.138123 -0.600159 0.125977 1441742324 0.777710 0.138123 -0.600159 0.125977 1441742324 0.777710 0.138123 -0.600159 0.125977 1441742324 0.777710 0.138123 -0.600159 0.125977 1441742324 0.777710 0.138123 -0.600159 0.125977 1441742324 0.777100 0.144043 -0.598206 0.132568 1441742324 0.777100 0.144043 -0.598206 0.132568 1441742324 0.777100 0.144043 -0.598206 0.132568 1441742324 0.777100 0.144043 -0.598206 0.132568 1441742324 0.777100 0.144043 -0.598206 0.132568 1441742324 0.777100 0.144043 -0.598206 0.132568 1441742324 0.776733 0.150085 -0.595886 0.138123 1441742324 0.776733 0.150085 -0.595886 0.138123 1441742324 0.776733 0.150085 -0.595886 0.138123 1441742324 0.776733 0.150085 -0.595886 0.138123 1441742324 0.776733 0.150085 -0.595886 0.138123 1441742324 0.776733 0.150085 -0.595886 0.138123 1441742324 0.776367 0.153625 -0.595154 0.139404 1441742324 0.776367 0.153625 -0.595154 0.139404 1441742324 0.776367 0.153625 -0.595154 0.139404 1441742324 0.776367 0.153625 -0.595154 0.139404 1441742324 0.776367 0.153625 -0.595154 0.139404 1441742324 0.776062 0.153992 -0.596069 0.136597 1441742324 0.776062 0.153992 -0.596069 0.136597 1441742324 0.776062 0.153992 -0.596069 0.136597 1441742324 0.776062 0.153992 -0.596069 0.136597 1441742324 0.776062 0.153992 -0.596069 0.136597 1441742324 0.775879 0.153442 -0.597229 0.133179 1441742324 0.775879 0.153442 -0.597229 0.133179 1441742324 0.775879 0.153442 -0.597229 0.133179 1441742324 0.775879 0.153442 -0.597229 0.133179 1441742324 0.775879 0.153442 -0.597229 0.133179 1441742324 0.775879 0.153442 -0.597229 0.133179 1441742324 0.776062 0.152222 -0.597900 0.130432 1441742324 0.776062 0.152222 -0.597900 0.130432 1441742324 0.776062 0.152222 -0.597900 0.130432 1441742324 0.776062 0.152222 -0.597900 0.130432 1441742324 0.776062 0.152222 -0.597900 0.130432 1441742324 0.776062 0.152222 -0.597900 0.130432 1441742324 0.776184 0.151611 -0.598145 0.129517 1441742324 0.776184 0.151611 -0.598145 0.129517 1441742324 0.776184 0.151611 -0.598145 0.129517 1441742324 0.776184 0.151611 -0.598145 0.129517 1441742324 0.775940 0.149597 -0.598755 0.130249 1441742324 0.775940 0.149597 -0.598755 0.130249 1441742324 0.775940 0.149597 -0.598755 0.130249 1441742324 0.775940 0.149597 -0.598755 0.130249 1441742324 0.775940 0.149597 -0.598755 0.130249 1441742324 0.775574 0.149902 -0.598572 0.132996 1441742324 0.775574 0.149902 -0.598572 0.132996 1441742324 0.775574 0.149902 -0.598572 0.132996 1441742324 0.775574 0.149902 -0.598572 0.132996 1441742324 0.775574 0.149902 -0.598572 0.132996 1441742324 0.775574 0.149902 -0.598572 0.132996 1441742324 0.775208 0.149963 -0.598816 0.133850 1441742324 0.775208 0.149963 -0.598816 0.133850 1441742324 0.775208 0.149963 -0.598816 0.133850 1441742324 0.775208 0.149963 -0.598816 0.133850 1441742324 0.775208 0.149963 -0.598816 0.133850 1441742324 0.775208 0.149963 -0.598816 0.133850 1441742324 0.775208 0.149963 -0.598816 0.133850 1441742324 0.774658 0.151245 -0.599060 0.134460 1441742324 0.774658 0.151245 -0.599060 0.134460 1441742324 0.774658 0.151245 -0.599060 0.134460 1441742324 0.774658 0.151245 -0.599060 0.134460 1441742324 0.774658 0.151245 -0.599060 0.134460 1441742324 0.774658 0.151245 -0.599060 0.134460 1441742324 0.774841 0.150940 -0.599243 0.133057 1441742324 0.774841 0.150940 -0.599243 0.133057 1441742324 0.774841 0.150940 -0.599243 0.133057 1441742324 0.774841 0.150940 -0.599243 0.133057 1441742324 0.774841 0.150940 -0.599243 0.133057 1441742324 0.774841 0.150940 -0.599243 0.133057 1441742324 0.776123 0.147095 -0.599609 0.128296 1441742324 0.776123 0.147095 -0.599609 0.128296 1441742324 0.776123 0.147095 -0.599609 0.128296 1441742324 0.776123 0.147095 -0.599609 0.128296 1441742324 0.776123 0.147095 -0.599609 0.128296 1441742324 0.776123 0.147095 -0.599609 0.128296 1441742324 0.778320 0.141296 -0.600037 0.119385 1441742324 0.778320 0.141296 -0.600037 0.119385 1441742324 0.778320 0.141296 -0.600037 0.119385 1441742325 0.778320 0.141296 -0.600037 0.119385 1441742325 0.778320 0.141296 -0.600037 0.119385 1441742325 0.781006 0.136780 -0.599426 0.109375 1441742325 0.781006 0.136780 -0.599426 0.109375 1441742325 0.781006 0.136780 -0.599426 0.109375 1441742325 0.781006 0.136780 -0.599426 0.109375 1441742325 0.781006 0.136780 -0.599426 0.109375 1441742325 0.781006 0.136780 -0.599426 0.109375 1441742325 0.782776 0.136597 -0.597961 0.105042 1441742325 0.782776 0.136597 -0.597961 0.105042 1441742325 0.782776 0.136597 -0.597961 0.105042 1441742325 0.782776 0.136597 -0.597961 0.105042 1441742325 0.782776 0.136597 -0.597961 0.105042 1441742325 0.782471 0.140259 -0.596680 0.109558 1441742325 0.782471 0.140259 -0.596680 0.109558 1441742325 0.782471 0.140259 -0.596680 0.109558 1441742325 0.782471 0.140259 -0.596680 0.109558 1441742325 0.782471 0.140259 -0.596680 0.109558 1441742325 0.782471 0.140259 -0.596680 0.109558 1441742325 0.782471 0.140259 -0.596680 0.109558 1441742325 0.781006 0.145142 -0.595886 0.117798 1441742325 0.781006 0.145142 -0.595886 0.117798 1441742325 0.781006 0.145142 -0.595886 0.117798 1441742325 0.781006 0.145142 -0.595886 0.117798 1441742325 0.781006 0.145142 -0.595886 0.117798 1441742325 0.780640 0.142212 -0.596313 0.121277 1441742325 0.780640 0.142212 -0.596313 0.121277 1441742325 0.780640 0.142212 -0.596313 0.121277 1441742325 0.780640 0.142212 -0.596313 0.121277 1441742325 0.780640 0.142212 -0.596313 0.121277 1441742325 0.780640 0.142212 -0.596313 0.121277 1441742325 0.780640 0.142212 -0.596313 0.121277 1441742325 0.779114 0.140686 -0.596802 0.130371 1441742325 0.779114 0.140686 -0.596802 0.130371 1441742325 0.779114 0.140686 -0.596802 0.130371 1441742325 0.779114 0.140686 -0.596802 0.130371 1441742325 0.779114 0.140686 -0.596802 0.130371 1441742325 0.779114 0.140686 -0.596802 0.130371 1441742325 0.779114 0.140686 -0.596802 0.130371 1441742325 0.777954 0.143250 -0.595276 0.140930 1441742325 0.777954 0.143250 -0.595276 0.140930 1441742325 0.777954 0.143250 -0.595276 0.140930 1441742325 0.777954 0.143250 -0.595276 0.140930 1441742325 0.777954 0.143250 -0.595276 0.140930 1441742325 0.777832 0.146240 -0.592712 0.149109 1441742325 0.777832 0.146240 -0.592712 0.149109 1441742325 0.777832 0.146240 -0.592712 0.149109 1441742325 0.777832 0.146240 -0.592712 0.149109 1441742325 0.777832 0.146240 -0.592712 0.149109 1441742325 0.778687 0.145874 -0.591125 0.151489 1441742325 0.778687 0.145874 -0.591125 0.151489 1441742325 0.778687 0.145874 -0.591125 0.151489 1441742325 0.778687 0.145874 -0.591125 0.151489 1441742325 0.778687 0.145874 -0.591125 0.151489 1441742325 0.778687 0.145874 -0.591125 0.151489 1441742325 0.780029 0.142212 -0.590332 0.151062 1441742325 0.780029 0.142212 -0.590332 0.151062 1441742325 0.780029 0.142212 -0.590332 0.151062 1441742325 0.780029 0.142212 -0.590332 0.151062 1441742325 0.780029 0.142212 -0.590332 0.151062 1441742325 0.780029 0.142212 -0.590332 0.151062 1441742325 0.780029 0.142212 -0.590332 0.151062 1441742325 0.781372 0.137756 -0.590088 0.148987 1441742325 0.781372 0.137756 -0.590088 0.148987 1441742325 0.781372 0.137756 -0.590088 0.148987 1441742325 0.781372 0.137756 -0.590088 0.148987 1441742325 0.781372 0.137756 -0.590088 0.148987 1441742325 0.782654 0.133362 -0.591003 0.142822 1441742325 0.782654 0.133362 -0.591003 0.142822 1441742325 0.782654 0.133362 -0.591003 0.142822 1441742325 0.782654 0.133362 -0.591003 0.142822 1441742325 0.782654 0.133362 -0.591003 0.142822 1441742325 0.782654 0.133362 -0.591003 0.142822 1441742325 0.783936 0.126404 -0.593445 0.131470 1441742325 0.783936 0.126404 -0.593445 0.131470 1441742325 0.783936 0.126404 -0.593445 0.131470 1441742325 0.783936 0.126404 -0.593445 0.131470 1441742325 0.783936 0.126404 -0.593445 0.131470 1441742325 0.783936 0.126404 -0.593445 0.131470 1441742325 0.783936 0.126404 -0.593445 0.131470 1441742325 0.785095 0.118774 -0.595825 0.120483 1441742325 0.785095 0.118774 -0.595825 0.120483 1441742325 0.785095 0.118774 -0.595825 0.120483 1441742325 0.785095 0.118774 -0.595825 0.120483 1441742325 0.785095 0.118774 -0.595825 0.120483 1441742325 0.785095 0.118774 -0.595825 0.120483 1441742325 0.786194 0.116089 -0.595947 0.115295 1441742325 0.786194 0.116089 -0.595947 0.115295 1441742325 0.786194 0.116089 -0.595947 0.115295 1441742325 0.786194 0.116089 -0.595947 0.115295 1441742325 0.786194 0.116089 -0.595947 0.115295 1441742325 0.786987 0.114746 -0.595276 0.114624 1441742325 0.786987 0.114746 -0.595276 0.114624 1441742325 0.786987 0.114746 -0.595276 0.114624 1441742325 0.786987 0.114746 -0.595276 0.114624 1441742325 0.786987 0.114746 -0.595276 0.114624 1441742325 0.786987 0.114746 -0.595276 0.114624 1441742325 0.787292 0.112488 -0.595215 0.114807 1441742325 0.787292 0.112488 -0.595215 0.114807 1441742325 0.787292 0.112488 -0.595215 0.114807 1441742325 0.787292 0.112488 -0.595215 0.114807 1441742325 0.787292 0.112488 -0.595215 0.114807 1441742325 0.787292 0.112488 -0.595215 0.114807 1441742325 0.787292 0.112488 -0.595215 0.114807 1441742325 0.787476 0.109741 -0.595764 0.113525 1441742325 0.787476 0.109741 -0.595764 0.113525 1441742325 0.787476 0.109741 -0.595764 0.113525 1441742326 0.787476 0.109741 -0.595764 0.113525 1441742326 0.787476 0.109741 -0.595764 0.113525 1441742326 0.787048 0.109558 -0.596313 0.113953 1441742326 0.787048 0.109558 -0.596313 0.113953 1441742326 0.787048 0.109558 -0.596313 0.113953 1441742326 0.787048 0.109558 -0.596313 0.113953 1441742326 0.787048 0.109558 -0.596313 0.113953 1441742326 0.787048 0.109558 -0.596313 0.113953 1441742326 0.787048 0.109558 -0.596313 0.113953 1441742326 0.786621 0.113159 -0.596252 0.113525 1441742326 0.786621 0.113159 -0.596252 0.113525 1441742326 0.786621 0.113159 -0.596252 0.113525 1441742326 0.786621 0.113159 -0.596252 0.113525 1441742326 0.786621 0.113159 -0.596252 0.113525 1441742326 0.786621 0.113159 -0.596252 0.113525 1441742326 0.786438 0.114685 -0.596802 0.110107 1441742326 0.786438 0.114685 -0.596802 0.110107 1441742326 0.786438 0.114685 -0.596802 0.110107 1441742326 0.786438 0.114685 -0.596802 0.110107 1441742326 0.786438 0.114685 -0.596802 0.110107 1441742326 0.786316 0.115234 -0.597351 0.107666 1441742326 0.786316 0.115234 -0.597351 0.107666 1441742326 0.786316 0.115234 -0.597351 0.107666 1441742326 0.786316 0.115234 -0.597351 0.107666 1441742326 0.786316 0.115234 -0.597351 0.107666 1441742326 0.786316 0.115234 -0.597351 0.107666 1441742326 0.786987 0.114380 -0.597717 0.101196 1441742326 0.786987 0.114380 -0.597717 0.101196 1441742326 0.786987 0.114380 -0.597717 0.101196 1441742326 0.786987 0.114380 -0.597717 0.101196 1441742326 0.786987 0.114380 -0.597717 0.101196 1441742326 0.786987 0.114380 -0.597717 0.101196 1441742326 0.788208 0.108337 -0.599121 0.089600 1441742326 0.788208 0.108337 -0.599121 0.089600 1441742326 0.788208 0.108337 -0.599121 0.089600 1441742326 0.788208 0.108337 -0.599121 0.089600 1441742326 0.788208 0.108337 -0.599121 0.089600 1441742326 0.788208 0.108337 -0.599121 0.089600 1441742326 0.788818 0.110474 -0.598633 0.084961 1441742326 0.788818 0.110474 -0.598633 0.084961 1441742326 0.788818 0.110474 -0.598633 0.084961 1441742326 0.788818 0.110474 -0.598633 0.084961 1441742326 0.788818 0.110474 -0.598633 0.084961 1441742326 0.788818 0.110474 -0.598633 0.084961 1441742326 0.789795 0.115723 -0.596558 0.083618 1441742326 0.789795 0.115723 -0.596558 0.083618 1441742326 0.789795 0.115723 -0.596558 0.083618 1441742326 0.789795 0.115723 -0.596558 0.083618 1441742326 0.789795 0.115723 -0.596558 0.083618 1441742326 0.789795 0.115723 -0.596558 0.083618 1441742326 0.789063 0.117188 -0.596863 0.085754 1441742326 0.789063 0.117188 -0.596863 0.085754 1441742326 0.789063 0.117188 -0.596863 0.085754 1441742326 0.789063 0.117188 -0.596863 0.085754 1441742326 0.789063 0.117188 -0.596863 0.085754 1441742326 0.789063 0.117188 -0.596863 0.085754 1441742326 0.787903 0.119812 -0.597290 0.089783 1441742326 0.787903 0.119812 -0.597290 0.089783 1441742326 0.787903 0.119812 -0.597290 0.089783 1441742326 0.787903 0.119812 -0.597290 0.089783 1441742326 0.787903 0.119812 -0.597290 0.089783 1441742326 0.787720 0.116516 -0.597595 0.093689 1441742326 0.787720 0.116516 -0.597595 0.093689 1441742326 
0.808167 0.097900 -0.498657 0.297607 1441742328 0.808167 0.097900 -0.498657 0.297607 1441742328 0.808167 0.097900 -0.498657 0.297607 1441742328 0.808167 0.097900 -0.498657 0.297607 1441742328 0.808167 0.097900 -0.498657 0.297607 1441742328 0.808167 0.097900 -0.498657 0.297607 1441742328 0.798706 0.082275 -0.479736 0.353699 1441742328 0.798706 0.082275 -0.479736 0.353699 1441742328 0.798706 0.082275 -0.479736 0.353699 1441742328 0.798706 0.082275 -0.479736 0.353699 1441742328 0.798706 0.082275 -0.479736 0.353699 1441742328 0.798706 0.082275 -0.479736 0.353699 1441742328 0.776245 0.066711 -0.467896 0.417175 1441742329 0.776245 0.066711 -0.467896 0.417175 1441742329 0.776245 0.066711 -0.467896 0.417175 1441742329 0.776245 0.066711 -0.467896 0.417175 1441742329 0.776245 0.066711 -0.467896 0.417175 1441742329 0.776245 0.066711 -0.467896 0.417175 1441742329 0.746643 0.022522 -0.457642 0.482239 1441742329 0.746643 0.022522 -0.457642 0.482239 1441742329 0.746643 0.022522 -0.457642 0.482239 1441742329 0.746643 0.022522 -0.457642 0.482239 1441742329 0.746643 0.022522 -0.457642 0.482239 1441742329 0.705627 -0.015564 -0.436646 0.557861 1441742329 0.705627 -0.015564 -0.436646 0.557861 1441742329 0.705627 -0.015564 -0.436646 0.557861 1441742329 0.705627 -0.015564 -0.436646 0.557861 1441742329 0.658752 -0.069275 -0.415955 0.623047 1441742329 0.658752 -0.069275 -0.415955 0.623047 1441742329 0.658752 -0.069275 -0.415955 0.623047 1441742329 0.658752 -0.069275 -0.415955 0.623047 1441742329 0.658752 -0.069275 -0.415955 0.623047 1441742329 0.658752 -0.069275 -0.415955 0.623047 1441742329 0.610779 -0.101807 -0.401184 0.674988 1441742329 0.610779 -0.101807 -0.401184 0.674988 1441742329 0.610779 -0.101807 -0.401184 0.674988 1441742329 0.610779 -0.101807 -0.401184 0.674988 1441742329 0.610779 -0.101807 -0.401184 0.674988 1441742329 0.610779 -0.101807 -0.401184 0.674988 1441742329 0.601196 -0.109680 -0.393982 0.686523 1441742329 0.601196 -0.109680 -0.393982 0.686523 1441742329 0.601196 -0.109680 -0.393982 0.686523 1441742329 0.601196 -0.109680 -0.393982 0.686523 1441742329 0.601196 -0.109680 -0.393982 0.686523 1441742329 0.601196 -0.109680 -0.393982 0.686523 1441742329 0.601196 -0.109680 -0.393982 0.686523 1441742329 0.612610 -0.102722 -0.394348 0.677185 1441742329 0.612610 -0.102722 -0.394348 0.677185 1441742329 0.612610 -0.102722 -0.394348 0.677185 1441742329 0.612610 -0.102722 -0.394348 0.677185 1441742329 0.612610 -0.102722 -0.394348 0.677185 1441742329 0.612610 -0.102722 -0.394348 0.677185 1441742329 0.621887 -0.082581 -0.401917 0.666992 1441742329 0.621887 -0.082581 -0.401917 0.666992 1441742329 0.621887 -0.082581 -0.401917 0.666992 1441742329 0.621887 -0.082581 -0.401917 0.666992 1441742329 0.621887 -0.082581 -0.401917 0.666992 1441742329 0.637756 -0.048889 -0.412048 0.648865 1441742329 0.637756 -0.048889 -0.412048 0.648865 1441742329 0.637756 -0.048889 -0.412048 0.648865 1441742329 0.637756 -0.048889 -0.412048 0.648865 1441742329 0.637756 -0.048889 -0.412048 0.648865 1441742329 0.637756 -0.048889 -0.412048 0.648865 1441742329 0.669067 -0.000366 -0.429016 0.606812 1441742329 0.669067 -0.000366 -0.429016 0.606812 1441742329 0.669067 -0.000366 -0.429016 0.606812 1441742329 0.669067 -0.000366 -0.429016 0.606812 1441742329 0.669067 -0.000366 -0.429016 0.606812 1441742329 0.669067 -0.000366 -0.429016 0.606812 1441742329 0.697571 0.045227 -0.453857 0.552551 1441742329 0.697571 0.045227 -0.453857 0.552551 1441742329 0.697571 0.045227 -0.453857 0.552551 1441742329 0.697571 0.045227 -0.453857 0.552551 1441742329 0.697571 0.045227 -0.453857 0.552551 1441742329 0.697571 0.045227 -0.453857 0.552551 1441742329 0.697571 0.045227 -0.453857 0.552551 1441742329 0.727600 0.074829 -0.483154 0.481201 1441742329 0.727600 0.074829 -0.483154 0.481201 1441742329 0.727600 0.074829 -0.483154 0.481201 1441742329 0.727600 0.074829 -0.483154 0.481201 1441742329 0.727600 0.074829 -0.483154 0.481201 1441742329 0.758484 0.089539 -0.508301 0.397766 1441742329 0.758484 0.089539 -0.508301 0.397766 1441742329 0.758484 0.089539 -0.508301 0.397766 1441742329 0.758484 0.089539 -0.508301 0.397766 1441742329 0.758484 0.089539 -0.508301 0.397766 1441742329 0.758484 0.089539 -0.508301 0.397766 1441742329 0.758484 0.089539 -0.508301 0.397766 1441742329 0.792664 0.112366 -0.510681 0.313354 1441742329 0.792664 0.112366 -0.510681 0.313354 1441742329 0.792664 0.112366 -0.510681 0.313354 1441742329 0.792664 0.112366 -0.510681 0.313354 1441742329 0.792664 0.112366 -0.510681 0.313354 1441742329 0.814331 0.179749 -0.496521 0.240723 1441742329 0.814331 0.179749 -0.496521 0.240723 1441742329 0.814331 0.179749 -0.496521 0.240723 1441742329 0.814331 0.179749 -0.496521 0.240723 1441742329 0.814331 0.179749 -0.496521 0.240723 1441742329 0.814331 0.179749 -0.496521 0.240723 1441742329 0.826416 0.215454 -0.492615 0.166931 1441742329 0.826416 0.215454 -0.492615 0.166931 1441742329 0.826416 0.215454 -0.492615 0.166931 1441742329 0.826416 0.215454 -0.492615 0.166931 1441742329 0.836487 0.215332 -0.490845 0.113953 1441742329 0.836487 0.215332 -0.490845 0.113953 1441742329 0.836487 0.215332 -0.490845 0.113953 1441742329 0.836487 0.215332 -0.490845 0.113953 1441742329 0.836487 0.215332 -0.490845 0.113953 1441742329 0.844971 0.183899 -0.492920 0.096008 1441742329 0.844971 0.183899 -0.492920 0.096008 1441742329 0.844971 0.183899 -0.492920 0.096008 1441742329 0.844971 0.183899 -0.492920 0.096008 1441742329 0.844971 0.183899 -0.492920 0.096008 1441742329 0.844971 0.183899 -0.492920 0.096008 1441742329 0.844971 0.183899 -0.492920 0.096008 1441742329 0.849670 0.152283 -0.492676 0.110107 1441742329 0.849670 0.152283 -0.492676 0.110107 1441742330 0.849670 0.152283 -0.492676 0.110107 1441742330 0.849670 0.152283 -0.492676 0.110107 1441742330 0.849670 0.152283 -0.492676 0.110107 1441742330 0.849670 0.152283 -0.492676 0.110107 1441742330 0.848267 0.112427 -0.495361 0.149658 1441742330 0.848267 0.112427 -0.495361 0.149658 1441742330 0.848267 0.112427 -0.495361 0.149658 1441742330 0.848267 0.112427 -0.495361 0.149658 1441742330 0.848267 0.112427 -0.495361 0.149658 1441742330 0.848267 0.112427 -0.495361 0.149658 1441742330 0.839050 0.081299 -0.495667 0.208862 1441742330 0.839050 0.081299 -0.495667 0.208862 1441742330 0.839050 0.081299 -0.495667 0.208862 1441742330 0.839050 0.081299 -0.495667 0.208862 1441742330 0.839050 0.081299 -0.495667 0.208862 1441742330 0.839050 0.081299 -0.495667 0.208862 1441742330 0.839050 0.081299 -0.495667 0.208862 1441742330 0.818298 0.040710 -0.504272 0.272827 1441742330 0.818298 0.040710 -0.504272 0.272827 1441742330 0.818298 0.040710 -0.504272 0.272827 1441742330 0.818298 0.040710 -0.504272 0.272827 1441742330 0.818298 0.040710 -0.504272 0.272827 1441742330 0.818298 0.040710 -0.504272 0.272827 1441742330 0.789795 0.004822 -0.507874 0.343811 1441742330 0.789795 0.004822 -0.507874 0.343811 1441742330 0.789795 0.004822 -0.507874 0.343811 1441742330 0.789795 0.004822 -0.507874 0.343811 1441742330 0.789795 0.004822 -0.507874 0.343811 1441742330 0.750793 -0.014221 -0.495605 0.436462 1441742330 0.750793 -0.014221 -0.495605 0.436462 1441742330 0.750793 -0.014221 -0.495605 0.436462 1441742330 0.750793 -0.014221 -0.495605 0.436462 1441742330 0.750793 -0.014221 -0.495605 0.436462 1441742330 0.750793 -0.014221 -0.495605 0.436462 1441742330 0.700378 -0.028564 -0.478638 0.528687 1441742330 0.700378 -0.028564 -0.478638 0.528687 1441742330 0.700378 -0.028564 -0.478638 0.528687 1441742330 0.700378 -0.028564 -0.478638 0.528687 1441742330 0.700378 -0.028564 -0.478638 0.528687 1441742330 0.700378 -0.028564 -0.478638 0.528687 1441742330 0.646118 -0.056091 -0.447632 0.615601 1441742330 0.646118 -0.056091 -0.447632 0.615601 1441742330 0.646118 -0.056091 -0.447632 0.615601 1441742330 0.646118 -0.056091 -0.447632 0.615601 1441742330 0.646118 -0.056091 -0.447632 0.615601 1441742330 0.646118 -0.056091 -0.447632 0.615601 1441742330 0.592590 -0.071228 -0.410583 0.689270 1441742330 0.592590 -0.071228 -0.410583 0.689270 1441742330 0.592590 -0.071228 -0.410583 0.689270 1441742330 0.592590 -0.071228 -0.410583 0.689270 1441742330 0.592590 -0.071228 -0.410583 0.689270 1441742330 0.592590 -0.071228 -0.410583 0.689270 1441742330 0.588623 -0.046753 -0.368408 0.718018 1441742330 0.588623 -0.046753 -0.368408 0.718018 1441742330 0.588623 -0.046753 -0.368408 0.718018 1441742330 0.588623 -0.046753 -0.368408 0.718018 1441742330 0.588623 -0.046753 -0.368408 0.718018 1441742330 0.588623 -0.046753 -0.368408 0.718018 1441742330 0.598633 -0.029297 -0.359497 0.715210 1441742330 0.598633 -0.029297 -0.359497 0.715210 1441742330 0.598633 -0.029297 -0.359497 0.715210 1441742330 0.598633 -0.029297 -0.359497 0.715210 1441742330 0.598633 -0.029297 -0.359497 0.715210 1441742330 0.598633 -0.029297 -0.359497 0.715210 1441742330 0.625916 0.000916 -0.381653 0.680054 1441742330 0.625916 0.000916 -0.381653 0.680054 1441742330 0.625916 0.000916 -0.381653 0.680054 1441742330 0.625916 0.000916 -0.381653 0.680054 1441742330 0.625916 0.000916 -0.381653 0.680054 1441742330 0.659058 0.041382 -0.425171 0.618958 1441742330 0.659058 0.041382 -0.425171 0.618958 1441742330 0.659058 0.041382 -0.425171 0.618958 1441742330 0.659058 0.041382 -0.425171 0.618958 1441742330 0.659058 0.041382 -0.425171 0.618958 1441742330 0.659058 0.041382 -0.425171 0.618958 1441742330 0.703247 0.089417 -0.456055 0.537964 1441742330 0.703247 0.089417 -0.456055 0.537964 1441742330 0.703247 0.089417 -0.456055 0.537964 1441742330 0.703247 0.089417 -0.456055 0.537964 1441742330 0.703247 0.089417 -0.456055 0.537964 1441742330 0.703247 0.089417 -0.456055 0.537964 1441742330 0.703247 0.089417 -0.456055 0.537964 1441742330 0.733093 0.098816 -0.496582 0.454041 1441742330 0.733093 0.098816 -0.496582 0.454041 1441742330 0.733093 0.098816 -0.496582 0.454041 1441742330 0.733093 0.098816 -0.496582 0.454041 1441742330 0.733093 0.098816 -0.496582 0.454041 1441742330 0.768250 0.080322 -0.522034 0.361633 1441742330 0.768250 0.080322 -0.522034 0.361633 1441742330 0.768250 0.080322 -0.522034 0.361633 1441742330 0.768250 0.080322 -0.522034 0.361633 1441742330 0.768250 0.080322 -0.522034 0.361633 1441742330 0.768250 0.080322 -0.522034 0.361633 1441742330 0.802429 0.064575 -0.526245 0.273743 1441742330 0.802429 0.064575 -0.526245 0.273743 1441742330 0.802429 0.064575 -0.526245 0.273743 1441742330 0.802429 0.064575 -0.526245 0.273743 1441742330 0.802429 0.064575 -0.526245 0.273743 1441742330 0.802429 0.064575 -0.526245 0.273743 1441742330 0.835022 0.101196 -0.507324 0.187439 1441742330 0.835022 0.101196 -0.507324 0.187439 1441742330 0.835022 0.101196 -0.507324 0.187439 1441742330 0.835022 0.101196 -0.507324 0.187439 1441742330 0.835022 0.101196 -0.507324 0.187439 1441742330 0.835022 0.101196 -0.507324 0.187439 1441742330 0.847046 0.147217 -0.499878 0.104370 1441742330 0.847046 0.147217 -0.499878 0.104370 1441742330 0.847046 0.147217 -0.499878 0.104370 1441742330 0.847046 0.147217 -0.499878 0.104370 1441742331 0.847046 0.147217 -0.499878 0.104370 1441742331 0.847046 0.147217 -0.499878 0.104370 1441742331 0.847046 0.147217 -0.499878 0.104370 1441742331 0.842896 0.186646 -0.500183 0.066833 1441742331 0.842896 0.186646 -0.500183 0.066833 1441742331 0.842896 0.186646 -0.500183 0.066833 1441742331 0.842896 0.186646 -0.500183 0.066833 1441742331 0.842896 0.186646 -0.500183 0.066833 1441742331 0.842896 0.186646 -0.500183 0.066833 1441742331 0.836426 0.213623 -0.501099 0.060181 1441742331 0.836426 0.213623 -0.501099 0.060181 1441742331 0.836426 0.213623 -0.501099 0.060181 1441742331 0.836426 0.213623 -0.501099 0.060181 1441742331 0.836426 0.213623 -0.501099 0.060181 1441742331 0.836426 0.213623 -0.501099 0.060181 1441742331 0.836121 0.208252 -0.503052 0.066406 1441742331 0.836121 0.208252 -0.503052 0.066406 1441742331 0.836121 0.208252 -0.503052 0.066406 1441742331 0.836121 0.208252 -0.503052 0.066406 1441742331 0.837585 0.184631 -0.505615 0.092957 1441742331 0.837585 0.184631 -0.505615 0.092957 1441742331 0.837585 0.184631 -0.505615 0.092957 1441742331 0.837585 0.184631 -0.505615 0.092957 1441742331 0.837585 0.184631 -0.505615 0.092957 1441742331 0.837585 0.184631 -0.505615 0.092957 1441742331 0.835144 0.145203 -0.509888 0.146423 1441742331 0.835144 0.145203 -0.509888 0.146423 1441742331 0.835144 0.145203 -0.509888 0.146423 1441742331 0.835144 0.145203 -0.509888 0.146423 1441742331 0.835144 0.145203 -0.509888 0.146423 1441742331 0.835144 0.145203 -0.509888 0.146423 1441742331 0.824402 0.116882 -0.507568 0.221436 1441742331 0.824402 0.116882 -0.507568 0.221436 1441742331 0.824402 0.116882 -0.507568 0.221436 1441742331 0.824402 0.116882 -0.507568 0.221436 1441742331 0.824402 0.116882 -0.507568 0.221436 1441742331 0.824402 0.116882 -0.507568 0.221436 1441742331 0.809814 0.087341 -0.499878 0.294373 1441742331 0.809814 0.087341 -0.499878 0.294373 1441742331 0.809814 0.087341 -0.499878 0.294373 1441742331 0.809814 0.087341 -0.499878 0.294373 1441742331 0.809814 0.087341 -0.499878 0.294373 1441742331 0.809814 0.087341 -0.499878 0.294373 1441742331 0.789001 0.045959 -0.499023 0.355347 1441742331 0.789001 0.045959 -0.499023 0.355347 1441742331 0.789001 0.045959 -0.499023 0.355347 1441742331 0.789001 0.045959 -0.499023 0.355347 1441742331 0.789001 0.045959 -0.499023 0.355347 1441742331 0.789001 0.045959 -0.499023 0.355347 1441742331 0.749146 0.027161 -0.492493 0.442139 1441742331 0.749146 0.027161 -0.492493 0.442139 1441742331 0.749146 0.027161 -0.492493 0.442139 1441742331 0.749146 0.027161 -0.492493 0.442139 1441742331 0.749146 0.027161 -0.492493 0.442139 1441742331 0.749146 0.027161 -0.492493 0.442139 1441742331 0.708313 0.016174 -0.474976 0.521851 1441742331 0.708313 0.016174 -0.474976 0.521851 1441742331 0.708313 0.016174 -0.474976 0.521851 1441742331 0.708313 0.016174 -0.474976 0.521851 1441742331 0.708313 0.016174 -0.474976 0.521851 1441742331 0.708313 0.016174 -0.474976 0.521851 1441742331 0.666870 -0.031921 -0.453918 0.590027 1441742331 0.666870 -0.031921 -0.453918 0.590027 1441742331 0.666870 -0.031921 -0.453918 0.590027 1441742331 0.666870 -0.031921 -0.453918 0.590027 1441742331 0.666870 -0.031921 -0.453918 0.590027 1441742331 0.666870 -0.031921 -0.453918 0.590027 1441742331 0.622742 -0.065308 -0.420410 0.656616 1441742331 0.622742 -0.065308 -0.420410 0.656616 1441742331 0.622742 -0.065308 -0.420410 0.656616 1441742331 0.622742 -0.065308 -0.420410 0.656616 1441742331 0.622742 -0.065308 -0.420410 0.656616 1441742331 0.624268 -0.061584 -0.384216 0.677368 1441742331 0.624268 -0.061584 -0.384216 0.677368 1441742331 0.624268 -0.061584 -0.384216 0.677368 1441742331 0.624268 -0.061584 -0.384216 0.677368 1441742331 0.624268 -0.061584 -0.384216 0.677368 1441742331 0.624268 -0.061584 -0.384216 0.677368 1441742331 0.624268 -0.061584 -0.384216 0.677368 1441742331 0.635071 -0.050842 -0.376160 0.672729 1441742331 0.635071 -0.050842 -0.376160 0.672729 1441742331 0.635071 -0.050842 -0.376160 0.672729 1441742331 0.635071 -0.050842 -0.376160 0.672729 1441742331 0.635071 -0.050842 -0.376160 0.672729 1441742331 0.635071 -0.050842 -0.376160 0.672729 1441742331 0.656616 -0.030151 -0.394348 0.642212 1441742331 0.656616 -0.030151 -0.394348 0.642212 1441742331 0.656616 -0.030151 -0.394348 0.642212 1441742331 0.656616 -0.030151 -0.394348 0.642212 1441742331 0.656616 -0.030151 -0.394348 0.642212 1441742331 0.656616 -0.030151 -0.394348 0.642212 1441742331 0.685669 -0.004150 -0.423584 0.591919 1441742331 0.685669 -0.004150 -0.423584 0.591919 1441742331 0.685669 -0.004150 -0.423584 0.591919 1441742331 0.685669 -0.004150 -0.423584 0.591919 1441742331 0.685669 -0.004150 -0.423584 0.591919 1441742331 0.685669 -0.004150 -0.423584 0.591919 1441742331 0.717407 0.041077 -0.441956 0.536926 1441742331 0.717407 0.041077 -0.441956 0.536926 1441742331 0.717407 0.041077 -0.441956 0.536926 1441742331 0.717407 0.041077 -0.441956 0.536926 1441742331 0.717407 0.041077 -0.441956 0.536926 1441742331 0.717407 0.041077 -0.441956 0.536926 1441742331 0.742126 0.062988 -0.471252 0.472412 1441742331 0.742126 0.062988 -0.471252 0.472412 1441742331 0.742126 0.062988 -0.471252 0.472412 1441742331 0.742126 0.062988 -0.471252 0.472412 1441742332 0.768433 0.075073 -0.504211 0.386780 1441742332 0.768433 0.075073 -0.504211 0.386780 1441742332 0.768433 0.075073 -0.504211 0.386780 1441742332 0.792480 0.076721 -0.527222 0.296753 1441742332 0.792480 0.076721 -0.527222 0.296753 1441742332 0.792480 0.076721 -0.527222 0.296753 1441742332 0.792480 0.076721 -0.527222 0.296753 1441742332 0.792480 0.076721 -0.527222 0.296753 1441742332 0.792480 0.076721 -0.527222 0.296753 1441742332 0.812439 0.092346 -0.530151 0.224243 1441742332 0.812439 0.092346 -0.530151 0.224243 1441742332 0.812439 0.092346 -0.530151 0.224243 1441742332 0.812439 0.092346 -0.530151 0.224243 1441742332 0.812439 0.092346 -0.530151 0.224243 1441742332 0.812439 0.092346 -0.530151 0.224243 1441742332 0.812439 0.092346 -0.530151 0.224243 1441742332 0.824158 0.150085 -0.522217 0.159668 1441742332 0.824158 0.150085 -0.522217 0.159668 1441742332 0.824158 0.150085 -0.522217 0.159668 1441742332 0.824158 0.150085 -0.522217 0.159668 1441742332 0.824158 0.150085 -0.522217 0.159668 1441742332 0.824158 0.150085 -0.522217 0.159668 1441742332 0.826782 0.194336 -0.520752 0.086243 1441742332 0.826782 0.194336 -0.520752 0.086243 1441742332 0.826782 0.194336 -0.520752 0.086243 1441742332 0.826782 0.194336 -0.520752 0.086243 1441742332 0.826782 0.194336 -0.520752 0.086243 1441742332 0.826782 0.194336 -0.520752 0.086243 1441742332 0.825989 0.200562 -0.525635 0.033752 1441742332 0.825989 0.200562 -0.525635 0.033752 1441742332 0.825989 0.200562 -0.525635 0.033752 1441742332 0.825989 0.200562 -0.525635 0.033752 1441742332 0.825989 0.200562 -0.525635 0.033752 1441742332 0.825989 0.200562 -0.525635 0.033752 1441742332 0.822815 0.209534 -0.527100 0.034424 1441742332 0.822815 0.209534 -0.527100 0.034424 1441742332 0.822815 0.209534 -0.527100 0.034424 1441742332 0.822815 0.209534 -0.527100 0.034424 1441742332 0.822815 0.209534 -0.527100 0.034424 1441742332 0.822815 0.209534 -0.527100 0.034424 1441742332 0.826538 0.198608 -0.524231 0.050476 1441742332 0.826538 0.198608 -0.524231 0.050476 1441742332 0.826538 0.198608 -0.524231 0.050476 1441742332 0.826538 0.198608 -0.524231 0.050476 1441742332 0.826538 0.198608 -0.524231 0.050476 1441742332 0.826538 0.198608 -0.524231 0.050476 1441742332 0.830322 0.165955 -0.525757 0.080933 1441742332 0.830322 0.165955 -0.525757 0.080933 1441742332 0.830322 0.165955 -0.525757 0.080933 1441742332 0.830322 0.165955 -0.525757 0.080933 1441742332 0.830322 0.165955 -0.525757 0.080933 1441742332 0.830322 0.165955 -0.525757 0.080933 1441742332 0.830322 0.165955 -0.525757 0.080933 1441742332 0.829834 0.122314 -0.529968 0.124573 1441742332 0.829834 0.122314 -0.529968 0.124573 1441742332 0.829834 0.122314 -0.529968 0.124573 1441742332 0.829834 0.122314 -0.529968 0.124573 1441742332 0.829834 0.122314 -0.529968 0.124573 1441742332 0.829834 0.122314 -0.529968 0.124573 1441742332 0.822021 0.083435 -0.532776 0.182922 1441742332 0.822021 0.083435 -0.532776 0.182922 1441742332 0.822021 0.083435 -0.532776 0.182922 1441742332 0.822021 0.083435 -0.532776 0.182922 1441742332 0.822021 0.083435 -0.532776 0.182922 1441742332 0.822021 0.083435 -0.532776 0.182922 1441742332 0.804932 0.046631 -0.531494 0.259644 1441742332 0.804932 0.046631 -0.531494 0.259644 1441742332 0.804932 0.046631 -0.531494 0.259644 1441742332 0.804932 0.046631 -0.531494 0.259644 1441742332 0.804932 0.046631 -0.531494 0.259644 1441742332 0.804932 0.046631 -0.531494 0.259644 1441742332 0.776245 0.029907 -0.525146 0.347473 1441742332 0.776245 0.029907 -0.525146 0.347473 1441742332 0.776245 0.029907 -0.525146 0.347473 1441742332 0.776245 0.029907 -0.525146 0.347473 1441742332 0.734741 0.014771 -0.517517 0.438293 1441742332 0.734741 0.014771 -0.517517 0.438293 1441742332 0.734741 0.014771 -0.517517 0.438293 1441742332 0.734741 0.014771 -0.517517 0.438293 1441742332 0.734741 0.014771 -0.517517 0.438293 1441742332 0.734741 0.014771 -0.517517 0.438293 1441742332 0.694519 -0.004700 -0.498352 0.518860 1441742332 0.694519 -0.004700 -0.498352 0.518860 1441742332 0.694519 -0.004700 -0.498352 0.518860 1441742332 0.694519 -0.004700 -0.498352 0.518860 1441742332 0.694519 -0.004700 -0.498352 0.518860 1441742332 0.694519 -0.004700 -0.498352 0.518860 1441742332 0.653137 -0.043152 -0.479614 0.584412 1441742332 0.653137 -0.043152 -0.479614 0.584412 1441742332 0.653137 -0.043152 -0.479614 0.584412 1441742332 0.653137 -0.043152 -0.479614 0.584412 1441742332 0.653137 -0.043152 -0.479614 0.584412 1441742332 0.653137 -0.043152 -0.479614 0.584412 1441742332 0.615967 -0.071777 -0.455994 0.638306 1441742332 0.615967 -0.071777 -0.455994 0.638306 1441742332 0.615967 -0.071777 -0.455994 0.638306 1441742332 0.615967 -0.071777 -0.455994 0.638306 1441742332 0.615967 -0.071777 -0.455994 0.638306 1441742332 0.615967 -0.071777 -0.455994 0.638306 1441742332 0.604797 -0.074951 -0.443787 0.656921 1441742332 0.604797 -0.074951 -0.443787 0.656921 1441742332 0.604797 -0.074951 -0.443787 0.656921 1441742332 0.604797 -0.074951 -0.443787 0.656921 1441742332 0.604797 -0.074951 -0.443787 0.656921 1441742333 0.604797 -0.074951 -0.443787 0.656921 1441742333 0.610657 -0.083069 -0.441650 0.652039 1441742333 0.610657 -0.083069 -0.441650 0.652039 1441742333 0.610657 -0.083069 -0.441650 0.652039 1441742333 0.610657 -0.083069 -0.441650 0.652039 1441742333 0.610657 -0.083069 -0.441650 0.652039 1441742333 0.610657 -0.083069 -0.441650 0.652039 1441742333 0.625732 -0.072266 -0.440063 0.639893 1441742333 0.625732 -0.072266 -0.440063 0.639893 1441742333 0.625732 -0.072266 -0.440063 0.639893 1441742333 0.625732 -0.072266 -0.440063 0.639893 1441742333 0.625732 -0.072266 -0.440063 0.639893 1441742333 0.625732 -0.072266 -0.440063 0.639893 1441742333 0.625732 -0.072266 -0.440063 0.639893 1441742333 0.649719 -0.047058 -0.446228 0.613525 1441742333 0.649719 -0.047058 -0.446228 0.613525 1441742333 0.649719 -0.047058 -0.446228 0.613525 1441742333 0.649719 -0.047058 -0.446228 0.613525 1441742333 0.649719 -0.047058 -0.446228 0.613525 1441742333 0.649719 -0.047058 -0.446228 0.613525 1441742333 0.680054 -0.010376 -0.457886 0.572449 1441742333 0.680054 -0.010376 -0.457886 0.572449 1441742333 0.680054 -0.010376 -0.457886 0.572449 1441742333 0.680054 -0.010376 -0.457886 0.572449 1441742333 0.680054 -0.010376 -0.457886 0.572449 1441742333 0.680054 -0.010376 -0.457886 0.572449 1441742333 0.680054 -0.010376 -0.457886 0.572449 1441742333 0.710327 0.026245 -0.479797 0.514282 1441742333 0.710327 0.026245 -0.479797 0.514282 1441742333 0.710327 0.026245 -0.479797 0.514282 1441742333 0.710327 0.026245 -0.479797 0.514282 1441742333 0.710327 0.026245 -0.479797 0.514282 1441742333 0.738098 0.053589 -0.510193 0.438171 1441742333 0.738098 0.053589 -0.510193 0.438171 1441742333 0.738098 0.053589 -0.510193 0.438171 1441742333 0.738098 0.053589 -0.510193 0.438171 1441742333 0.738098 0.053589 -0.510193 0.438171 1441742333 0.738098 0.053589 -0.510193 0.438171 1441742333 0.764709 0.071533 -0.535095 0.351746 1441742333 0.764709 0.071533 -0.535095 0.351746 1441742333 0.764709 0.071533 -0.535095 0.351746 1441742333 0.764709 0.071533 -0.535095 0.351746 1441742333 0.764709 0.071533 -0.535095 0.351746 1441742333 0.764709 0.071533 -0.535095 0.351746 1441742333 0.789856 0.084534 -0.543518 0.271179 1441742333 0.789856 0.084534 -0.543518 0.271179 1441742333 0.789856 0.084534 -0.543518 0.271179 1441742333 0.789856 0.084534 -0.543518 0.271179 1441742333 0.789856 0.084534 -0.543518 0.271179 1441742333 0.789856 0.084534 -0.543518 0.271179 1441742333 0.813232 0.114136 -0.535522 0.196899 1441742333 0.813232 0.114136 -0.535522 0.196899 1441742333 0.813232 0.114136 -0.535522 0.196899 1441742333 0.813232 0.114136 -0.535522 0.196899 1441742333 0.813232 0.114136 -0.535522 0.196899 1441742333 0.813232 0.114136 -0.535522 0.196899 1441742333 0.822449 0.182068 -0.524414 0.124023 1441742333 0.822449 0.182068 -0.524414 0.124023 1441742333 0.822449 0.182068 -0.524414 0.124023 1441742333 0.822449 0.182068 -0.524414 0.124023 1441742333 0.822449 0.182068 -0.524414 0.124023 1441742333 0.822449 0.182068 -0.524414 0.124023 1441742333 0.822449 0.182068 -0.524414 0.124023 1441742333 0.822876 0.221924 -0.520081 0.056091 1441742333 0.822876 0.221924 -0.520081 0.056091 1441742333 0.822876 0.221924 -0.520081 0.056091 1441742333 0.822876 0.221924 -0.520081 0.056091 1441742333 0.822876 0.221924 -0.520081 0.056091 1441742333 0.822876 0.221924 -0.520081 0.056091 1441742333 0.821655 0.229919 -0.520752 0.029114 1441742333 0.821655 0.229919 -0.520752 0.029114 1441742333 0.821655 0.229919 -0.520752 0.029114 1441742333 0.821655 0.229919 -0.520752 0.029114 1441742333 0.823853 0.228699 -0.517273 0.036743 1441742333 0.823853 0.228699 -0.517273 0.036743 1441742333 0.823853 0.228699 -0.517273 0.036743 1441742333 0.823853 0.228699 -0.517273 0.036743 1441742333 0.823853 0.228699 -0.517273 0.036743 1441742333 0.823853 0.228699 -0.517273 0.036743 1441742333 0.828979 0.207581 -0.515808 0.059875 1441742333 0.828979 0.207581 -0.515808 0.059875 1441742333 0.828979 0.207581 -0.515808 0.059875 1441742333 0.828979 0.207581 -0.515808 0.059875 1441742333 0.828979 0.207581 -0.515808 0.059875 1441742333 0.828979 0.207581 -0.515808 0.059875 1441742333 0.828979 0.207581 -0.515808 0.059875 1441742333 0.829956 0.164490 -0.522583 0.104614 1441742333 0.829956 0.164490 -0.522583 0.104614 1441742333 0.829956 0.164490 -0.522583 0.104614 1441742333 0.829956 0.164490 -0.522583 0.104614 1441742333 0.829956 0.164490 -0.522583 0.104614 1441742333 0.829956 0.164490 -0.522583 0.104614 1441742333 0.824585 0.119385 -0.526733 0.168396 1441742333 0.824585 0.119385 -0.526733 0.168396 1441742333 0.824585 0.119385 -0.526733 0.168396 1441742333 0.824585 0.119385 -0.526733 0.168396 1441742333 0.824585 0.119385 -0.526733 0.168396 1441742333 0.810913 0.083374 -0.522644 0.249451 1441742333 0.810913 0.083374 -0.522644 0.249451 1441742333 0.810913 0.083374 -0.522644 0.249451 1441742333 0.810913 0.083374 -0.522644 0.249451 1441742333 0.810913 0.083374 -0.522644 0.249451 1441742333 0.810913 0.083374 -0.522644 0.249451 1441742333 0.792603 0.050598 -0.510498 0.329468 1441742333 0.792603 0.050598 -0.510498 0.329468 1441742333 0.792603 0.050598 -0.510498 0.329468 1441742333 0.792603 0.050598 -0.510498 0.329468 1441742333 0.792603 0.050598 -0.510498 0.329468 1441742333 0.792603 0.050598 -0.510498 0.329468 1441742333 0.792603 0.050598 -0.510498 0.329468 1441742334 0.757019 0.011719 -0.510864 0.407104 1441742334 0.757019 0.011719 -0.510864 0.407104 1441742334 0.757019 0.011719 -0.510864 0.407104 1441742334 0.757019 0.011719 -0.510864 0.407104 1441742334 0.757019 0.011719 -0.510864 0.407104 1441742334 0.757019 0.011719 -0.510864 0.407104 1441742334 0.715515 -0.006653 -0.491455 0.496399 1441742334 0.715515 -0.006653 -0.491455 0.496399 1441742334 0.715515 -0.006653 -0.491455 0.496399 1441742334 0.715515 -0.006653 -0.491455 0.496399 1441742334 0.715515 -0.006653 -0.491455 0.496399 1441742334 0.715515 -0.006653 -0.491455 0.496399 1441742334 0.681763 -0.034424 -0.469849 0.559631 1441742334 0.681763 -0.034424 -0.469849 0.559631 1441742334 
0.788696 0.114929 -0.600342 0.065552 1441742336 0.788086 0.119629 -0.599487 0.072144 1441742336 0.788086 0.119629 -0.599487 0.072144 1441742336 0.788086 0.119629 -0.599487 0.072144 1441742336 0.788086 0.119629 -0.599487 0.072144 1441742336 0.788086 0.119629 -0.599487 0.072144 1441742336 0.788086 0.119629 -0.599487 0.072144 1441742336 0.788086 0.119629 -0.599487 0.072144 1441742336 0.787292 0.124512 -0.598511 0.080078 1441742336 0.787292 0.124512 -0.598511 0.080078 1441742336 0.787292 0.124512 -0.598511 0.080078 1441742336 0.787292 0.124512 -0.598511 0.080078 1441742336 0.787292 0.124512 -0.598511 0.080078 1441742336 0.787292 0.124512 -0.598511 0.080078 1441742336 0.785583 0.132751 -0.597229 0.092041 1441742336 0.785583 0.132751 -0.597229 0.092041 1441742336 0.785583 0.132751 -0.597229 0.092041 1441742336 0.785583 0.132751 -0.597229 0.092041 1441742336 0.785583 0.132751 -0.597229 0.092041 1441742336 0.785583 0.132751 -0.597229 0.092041 1441742336 0.784241 0.139832 -0.596008 0.100769 1441742336 0.784241 0.139832 -0.596008 0.100769 1441742336 0.784241 0.139832 -0.596008 0.100769 1441742336 0.784241 0.139832 -0.596008 0.100769 1441742336 0.784241 0.139832 -0.596008 0.100769 1441742336 0.784241 0.139832 -0.596008 0.100769 1441742336 0.783569 0.142395 -0.595764 0.103882 1441742336 0.783569 0.142395 -0.595764 0.103882 1441742336 0.783569 0.142395 -0.595764 0.103882 1441742336 0.783569 0.142395 -0.595764 0.103882 1441742336 0.783569 0.142395 -0.595764 0.103882 1441742336 0.783569 0.140686 -0.596008 0.104980 1441742336 0.783569 0.140686 -0.596008 0.104980 1441742336 0.783569 0.140686 -0.596008 0.104980 1441742336 0.783569 0.140686 -0.596008 0.104980 1441742336 0.783569 0.140686 -0.596008 0.104980 1441742336 0.783569 0.140686 -0.596008 0.104980 1441742336 0.783569 0.140686 -0.596008 0.104980 1441742336 0.783875 0.136292 -0.596436 0.106018 1441742336 0.783875 0.136292 -0.596436 0.106018 1441742336 0.783875 0.136292 -0.596436 0.106018 1441742336 0.783875 0.136292 -0.596436 0.106018 1441742336 0.783875 0.136292 -0.596436 0.106018 1441742336 0.783875 0.136292 -0.596436 0.106018 1441742336 0.784668 0.131409 -0.596436 0.105835 1441742336 0.784668 0.131409 -0.596436 0.105835 1441742336 0.784668 0.131409 -0.596436 0.105835 1441742336 0.784668 0.131409 -0.596436 0.105835 1441742336 0.784668 0.131409 -0.596436 0.105835 1441742336 0.784668 0.131409 -0.596436 0.105835 1441742336 0.784668 0.131409 -0.596436 0.105835 1441742336 0.785339 0.129944 -0.595886 0.106018 1441742336 0.785339 0.129944 -0.595886 0.106018 1441742336 0.785339 0.129944 -0.595886 0.106018 1441742336 0.785339 0.129944 -0.595886 0.106018 1441742336 0.785339 0.129944 -0.595886 0.106018 1441742336 0.785339 0.129944 -0.595886 0.106018 1441742336 0.785217 0.129272 -0.596008 0.107056 1441742336 0.785217 0.129272 -0.596008 0.107056 1441742336 0.785217 0.129272 -0.596008 0.107056 1441742336 0.785217 0.129272 -0.596008 0.107056 1441742336 0.785217 0.129272 -0.596008 0.107056 1441742336 0.785217 0.129272 -0.596008 0.107056 1441742336 0.784790 0.129089 -0.596497 0.107849 1441742336 0.784790 0.129089 -0.596497 0.107849 1441742336 0.784790 0.129089 -0.596497 0.107849 1441742336 0.784790 0.129089 -0.596497 0.107849 1441742336 0.784790 0.129089 -0.596497 0.107849 1441742336 0.784790 0.129089 -0.596497 0.107849 1441742336 0.785095 0.126526 -0.597534 0.102783 1441742336 0.785095 0.126526 -0.597534 0.102783 1441742336 0.785095 0.126526 -0.597534 0.102783 1441742336 0.785095 0.126526 -0.597534 0.102783 1441742336 0.785095 0.126526 -0.597534 0.102783 1441742336 0.784973 0.124573 -0.599060 0.096802 1441742336 0.784973 0.124573 -0.599060 0.096802 1441742336 0.784973 0.124573 -0.599060 0.096802 1441742336 0.784973 0.124573 -0.599060 0.096802 1441742336 0.784973 0.124573 -0.599060 0.096802 1441742336 0.784973 0.124573 -0.599060 0.096802 1441742336 0.785034 0.123596 -0.600159 0.090820 1441742336 0.785034 0.123596 -0.600159 0.090820 1441742336 0.785034 0.123596 -0.600159 0.090820 1441742337 0.786255 0.120850 -0.600525 0.080933 1441742337 0.786255 0.120850 -0.600525 0.080933 1441742337 0.786255 0.120850 -0.600525 0.080933 1441742337 0.786255 0.120850 -0.600525 0.080933 1441742337 0.786255 0.120850 -0.600525 0.080933 1441742337 0.786255 0.120850 -0.600525 0.080933 1441742337 0.787598 0.117859 -0.600464 0.072571 1441742337 0.787598 0.117859 -0.600464 0.072571 1441742337 0.787598 0.117859 -0.600464 0.072571 1441742337 0.787598 0.117859 -0.600464 0.072571 1441742337 0.787598 0.117859 -0.600464 0.072571 1441742337 0.787598 0.117859 -0.600464 0.072571 1441742337 0.789001 0.116699 -0.599792 0.064392 1441742337 0.789001 0.116699 -0.599792 0.064392 1441742337 0.789001 0.116699 -0.599792 0.064392 1441742337 0.789001 0.116699 -0.599792 0.064392 1441742337 0.789001 0.116699 -0.599792 0.064392 1441742337 0.789001 0.116699 -0.599792 0.064392 1441742337 0.789001 0.116699 -0.599792 0.064392 1441742337 0.790649 0.115234 -0.598877 0.053284 1441742337 0.790649 0.115234 -0.598877 0.053284 1441742337 0.790649 0.115234 -0.598877 0.053284 1441742337 0.790649 0.115234 -0.598877 0.053284 1441742337 0.790649 0.115234 -0.598877 0.053284 1441742337 0.790649 0.115234 -0.598877 0.053284 1441742337 0.791321 0.113831 -0.598694 0.048340 1441742337 0.791321 0.113831 -0.598694 0.048340 1441742337 0.791321 0.113831 -0.598694 0.048340 1441742337 0.791321 0.113831 -0.598694 0.048340 1441742337 0.791321 0.113831 -0.598694 0.048340 1441742337 0.791321 0.113831 -0.598694 0.048340 1441742337 0.791321 0.113831 -0.598694 0.048340 1441742337 0.789917 0.118103 -0.599182 0.055115 1441742337 0.789917 0.118103 -0.599182 0.055115 1441742337 0.789917 0.118103 -0.599182 0.055115 1441742337 0.789917 0.118103 -0.599182 0.055115 1441742337 0.789917 0.118103 -0.599182 0.055115 1441742337 0.789917 0.118103 -0.599182 0.055115 1441742337 0.788208 0.121643 -0.600037 0.062256 1441742337 0.788208 0.121643 -0.600037 0.062256 1441742337 0.788208 0.121643 -0.600037 0.062256 1441742337 0.788208 0.121643 -0.600037 0.062256 1441742337 0.788208 0.121643 -0.600037 0.062256 1441742337 0.788208 0.121643 -0.600037 0.062256 1441742337 0.787048 0.122314 -0.600891 0.066956 1441742337 0.787048 0.122314 -0.600891 0.066956 1441742337 0.787048 0.122314 -0.600891 0.066956 1441742337 0.787048 0.122314 -0.600891 0.066956 1441742337 0.787048 0.122314 -0.600891 0.066956 1441742337 0.787048 0.122314 -0.600891 0.066956 1441742337 0.787048 0.122314 -0.600891 0.066956 1441742337 0.785583 0.125305 -0.601257 0.075256 1441742337 0.785583 0.125305 -0.601257 0.075256 1441742337 0.785583 0.125305 -0.601257 0.075256 1441742337 0.785583 0.125305 -0.601257 0.075256 1441742337 0.785583 0.125305 -0.601257 0.075256 1441742337 0.785583 0.125305 -0.601257 0.075256 1441742337 0.784729 0.130737 -0.599670 0.086304 1441742337 0.784729 0.130737 -0.599670 0.086304 1441742337 0.784729 0.130737 -0.599670 0.086304 1441742337 0.784729 0.130737 -0.599670 0.086304 1441742337 0.784729 0.130737 -0.599670 0.086304 1441742337 0.784729 0.130737 -0.599670 0.086304 1441742337 0.784729 0.130737 -0.599670 0.086304 1441742337 0.784058 0.136475 -0.597351 0.098877 1441742337 0.784058 0.136475 -0.597351 0.098877 1441742337 0.784058 0.136475 -0.597351 0.098877 1441742337 0.784058 0.136475 -0.597351 0.098877 1441742337 0.784058 0.136475 -0.597351 0.098877 1441742337 0.784058 0.136475 -0.597351 0.098877 1441742337 0.783081 0.143738 -0.594971 0.110229 1441742337 0.783081 0.143738 -0.594971 0.110229 1441742337 0.783081 0.143738 -0.594971 0.110229 1441742337 0.783081 0.143738 -0.594971 0.110229 1441742337 0.783081 0.143738 -0.594971 0.110229 1441742337 0.783081 0.143738 -0.594971 0.110229 1441742337 0.781799 0.151001 -0.593323 0.118042 1441742337 0.781799 0.151001 -0.593323 0.118042 1441742337 0.781799 0.151001 -0.593323 0.118042 1441742337 0.781799 0.151001 -0.593323 0.118042 1441742337 0.780640 0.156128 -0.592773 0.121765 1441742337 0.780640 0.156128 -0.592773 0.121765 1441742337 0.780640 0.156128 -0.592773 0.121765 1441742337 0.780640 0.156128 -0.592773 0.121765 1441742337 0.780640 0.156128 -0.592773 0.121765 1441742337 0.780640 0.156128 -0.592773 0.121765 1441742337 0.779236 0.159485 -0.592529 0.127502 1441742337 0.779236 0.159485 -0.592529 0.127502 1441742337 0.779236 0.159485 -0.592529 0.127502 1441742337 0.779236 0.159485 -0.592529 0.127502 1441742337 0.779236 0.159485 -0.592529 0.127502 1441742337 0.779236 0.159485 -0.592529 0.127502 1441742337 0.779175 0.159119 -0.592285 0.129456 1441742337 0.779175 0.159119 -0.592285 0.129456 1441742337 0.779175 0.159119 -0.592285 0.129456 1441742337 0.779175 0.159119 -0.592285 0.129456 1441742337 0.781128 0.153137 -0.592773 0.122314 1441742337 0.781128 0.153137 -0.592773 0.122314 1441742337 0.781128 0.153137 -0.592773 0.122314 1441742337 0.781128 0.153137 -0.592773 0.122314 1441742337 0.782349 0.148987 -0.593140 0.117798 1441742337 0.782349 0.148987 -0.593140 0.117798 1441742337 0.782349 0.148987 -0.593140 0.117798 1441742337 0.782349 0.148987 -0.593140 0.117798 1441742337 0.782349 0.148987 -0.593140 0.117798 1441742338 0.782349 0.148987 -0.593140 0.117798 1441742338 0.782349 0.148987 -0.593140 0.117798 1441742338 0.782532 0.150085 -0.592651 0.117981 1441742338 0.782532 0.150085 -0.592651 0.117981 1441742338 0.782532 0.150085 -0.592651 0.117981 1441742338 0.782532 0.150085 -0.592651 0.117981 1441742338 0.782532 0.150085 -0.592651 0.117981 1441742338 0.782349 0.146484 -0.594360 0.114929 1441742338 0.782349 0.146484 -0.594360 0.114929 1441742338 0.782349 0.146484 -0.594360 0.114929 1441742338 0.782349 0.146484 -0.594360 0.114929 1441742338 0.782349 0.146484 -0.594360 0.114929 1441742338 0.782349 0.146484 -0.594360 0.114929 1441742338 0.782349 0.146484 -0.594360 0.114929 1441742338 0.781677 0.143066 -0.597290 0.108459 1441742338 0.781677 0.143066 -0.597290 0.108459 1441742338 0.781677 0.143066 -0.597290 0.108459 1441742338 0.781677 0.143066 -0.597290 0.108459 1441742338 0.781677 0.143066 -0.597290 0.108459 1441742338 0.781433 0.140442 -0.599609 0.100647 1441742338 0.781433 0.140442 -0.599609 0.100647 1441742338 0.781433 0.140442 -0.599609 0.100647 1441742338 0.781433 0.140442 -0.599609 0.100647 1441742338 0.781433 0.140442 -0.599609 0.100647 1441742338 0.781433 0.140442 -0.599609 0.100647 1441742338 0.781372 0.140015 -0.600403 0.096863 1441742338 0.781372 0.140015 -0.600403 0.096863 1441742338 0.781372 0.140015 -0.600403 0.096863 1441742338 0.781372 0.140015 -0.600403 0.096863 1441742338 0.781372 0.140015 -0.600403 0.096863 1441742338 0.781372 0.140015 -0.600403 0.096863 1441742338 0.781128 0.142822 -0.599792 0.098389 1441742338 0.781128 0.142822 -0.599792 0.098389 1441742338 0.781128 0.142822 -0.599792 0.098389 1441742338 0.781128 0.142822 -0.599792 0.098389 1441742338 0.781128 0.142822 -0.599792 0.098389 1441742338 0.781128 0.142822 -0.599792 0.098389 1441742338 0.781860 0.142822 -0.598816 0.098450 1441742338 0.781860 0.142822 -0.598816 0.098450 1441742338 0.781860 0.142822 -0.598816 0.098450 1441742338 0.781860 0.142822 -0.598816 0.098450 1441742338 0.781860 0.142822 -0.598816 0.098450 1441742338 0.781860 0.142822 -0.598816 0.098450 1441742338 0.783386 0.141724 -0.597656 0.094727 1441742338 0.783386 0.141724 -0.597656 0.094727 1441742338 0.783386 0.141724 -0.597656 0.094727 1441742338 0.783386 0.141724 -0.597656 0.094727 1441742338 0.783386 0.141724 -0.597656 0.094727 1441742338 0.783386 0.141724 -0.597656 0.094727 1441742338 0.785339 0.139954 -0.596497 0.088196 1441742338 0.785339 0.139954 -0.596497 0.088196 1441742338 0.785339 0.139954 -0.596497 0.088196 1441742338 0.785339 0.139954 -0.596497 0.088196 1441742338 0.786560 0.139038 -0.595337 0.086487 1441742338 0.786560 0.139038 -0.595337 0.086487 1441742338 0.786560 0.139038 -0.595337 0.086487 1441742338 0.786560 0.139038 -0.595337 0.086487 1441742338 0.786255 0.142273 -0.594177 0.091797 1441742338 0.786255 0.142273 -0.594177 0.091797 1441742338 0.786255 0.142273 -0.594177 0.091797 1441742338 0.786255 0.142273 -0.594177 0.091797 1441742338 0.786255 0.142273 -0.594177 0.091797 1441742338 0.786255 0.142273 -0.594177 0.091797 1441742338 0.786011 0.143982 -0.593506 0.095947 1441742338 0.786011 0.143982 -0.593506 0.095947 1441742338 0.786011 0.143982 -0.593506 0.095947 1441742338 0.786011 0.143982 -0.593506 0.095947 1441742338 0.786011 0.143982 -0.593506 0.095947 1441742338 0.786011 0.143982 -0.593506 0.095947 1441742338 0.785339 0.144714 -0.593384 0.100647 1441742338 0.785339 0.144714 -0.593384 0.100647 1441742338 0.785339 0.144714 -0.593384 0.100647 1441742338 0.785339 0.144714 -0.593384 0.100647 1441742338 0.785339 0.144714 -0.593384 0.100647 1441742338 0.785339 0.144714 -0.593384 0.100647 1441742338 0.785034 0.143127 -0.593323 0.105469 1441742338 0.785034 0.143127 -0.593323 0.105469 1441742338 0.785034 0.143127 -0.593323 0.105469 1441742338 0.785034 0.143127 -0.593323 0.105469 1441742338 0.785034 0.143127 -0.593323 0.105469 1441742338 0.785034 0.143127 -0.593323 0.105469 1441742338 0.784607 0.140564 -0.593445 0.111206 1441742338 0.784607 0.140564 -0.593445 0.111206 1441742338 0.784607 0.140564 -0.593445 0.111206 1441742338 0.784607 0.140564 -0.593445 0.111206 1441742338 0.784607 0.140564 -0.593445 0.111206 1441742338 0.784607 0.140564 -0.593445 0.111206 1441742338 0.784058 0.137146 -0.593994 0.116638 1441742338 0.784058 0.137146 -0.593994 0.116638 1441742338 0.784058 0.137146 -0.593994 0.116638 1441742338 0.784058 0.137146 -0.593994 0.116638 1441742338 0.784058 0.137146 -0.593994 0.116638 1441742338 0.784058 0.137146 -0.593994 0.116638 1441742338 0.783386 0.131897 -0.595398 0.120117 1441742338 0.783386 0.131897 -0.595398 0.120117 1441742338 0.783386 0.131897 -0.595398 0.120117 1441742338 0.783386 0.131897 -0.595398 0.120117 1441742338 0.783386 0.131897 -0.595398 0.120117 1441742338 0.783386 0.131897 -0.595398 0.120117 1441742338 0.783386 0.131897 -0.595398 0.120117 1441742338 0.783081 0.125549 -0.597351 0.118896 1441742338 0.783081 0.125549 -0.597351 0.118896 1441742338 0.783081 0.125549 -0.597351 0.118896 1441742338 0.783081 0.125549 -0.597351 0.118896 1441742338 0.783081 0.125549 -0.597351 0.118896 1441742339 0.783081 0.125549 -0.597351 0.118896 1441742339 0.783752 0.123413 -0.597473 0.116333 1441742339 0.783752 0.123413 -0.597473 0.116333 1441742339 0.783752 0.123413 -0.597473 0.116333 1441742339 0.783752 0.123413 -0.597473 0.116333 1441742339 0.783752 0.123413 -0.597473 0.116333 1441742339 0.783752 0.123413 -0.597473 0.116333 1441742339 0.785339 0.125793 -0.595398 0.113525 1441742339 0.785339 0.125793 -0.595398 0.113525 1441742339 0.785339 0.125793 -0.595398 0.113525 1441742339 0.785339 0.125793 -0.595398 0.113525 1441742339 0.787598 0.124817 -0.593628 0.108337 1441742339 0.787598 0.124817 -0.593628 0.108337 1441742339 0.787598 0.124817 -0.593628 0.108337 1441742339 0.787598 0.124817 -0.593628 0.108337 1441742339 0.787598 0.124817 -0.593628 0.108337 1441742339 0.787598 0.124817 -0.593628 0.108337 1441742339 0.789124 0.121643 -0.593140 0.103149 1441742339 0.789124 0.121643 -0.593140 0.103149 1441742339 0.789124 0.121643 -0.593140 0.103149 1441742339 0.789124 0.121643 -0.593140 0.103149 1441742339 0.789124 0.121643 -0.593140 0.103149 1441742339 0.789124 0.121643 -0.593140 0.103149 1441742339 0.790344 0.116882 -0.593628 0.096375 1441742339 0.790344 0.116882 -0.593628 0.096375 1441742339 0.790344 0.116882 -0.593628 0.096375 1441742339 0.790344 0.116882 -0.593628 0.096375 1441742339 0.790344 0.116882 -0.593628 0.096375 1441742339 0.790344 0.116882 -0.593628 0.096375 1441742339 0.789307 0.118347 -0.594727 0.096436 1441742339 0.789307 0.118347 -0.594727 0.096436 1441742339 0.787842 0.122131 -0.595520 0.098694 1441742339 0.787842 0.122131 -0.595520 0.098694 1441742339 0.787842 0.122131 -0.595520 0.098694 1441742339 0.787842 0.122131 -0.595520 0.098694 1441742339 0.787842 0.122131 -0.595520 0.098694 1441742339 0.787292 0.122620 -0.595642 0.101501 1441742339 0.787292 0.122620 -0.595642 0.101501 1441742339 0.787292 0.122620 -0.595642 0.101501 1441742339 0.787292 0.122620 -0.595642 0.101501 1441742339 0.787292 0.122620 -0.595642 0.101501 1441742339 0.787292 0.122620 -0.595642 0.101501 1441742339 0.786621 0.123840 -0.595459 0.106384 1441742339 0.786621 0.123840 -0.595459 0.106384 1441742339 0.786621 0.123840 -0.595459 0.106384 1441742339 0.786621 0.123840 -0.595459 0.106384 1441742339 0.786621 0.123840 -0.595459 0.106384 1441742339 0.786621 0.123840 -0.595459 0.106384 1441742339 0.785706 0.125977 -0.595886 0.108337 1441742339 0.785706 0.125977 -0.595886 0.108337 1441742339 0.785706 0.125977 -0.595886 0.108337 1441742339 0.785706 0.125977 -0.595886 0.108337 1441742339 0.785706 0.125977 -0.595886 0.108337 1441742339 0.785706 0.125977 -0.595886 0.108337 1441742339 0.784363 0.127380 -0.597107 0.109375 1441742339 0.784363 0.127380 -0.597107 0.109375 1441742339 0.784363 0.127380 -0.597107 0.109375 1441742339 0.784363 0.127380 -0.597107 0.109375 1441742339 0.784363 0.127380 -0.597107 0.109375 1441742339 0.784363 0.127380 -0.597107 0.109375 1441742339 0.784363 0.127380 -0.597107 0.109375 1441742339 0.783142 0.127625 -0.598816 0.108643 1441742339 0.783142 0.127625 -0.598816 0.108643 1441742339 0.783142 0.127625 -0.598816 0.108643 1441742339 0.783142 0.127625 -0.598816 0.108643 1441742339 0.782227 0.128967 -0.599976 0.107361 1441742339 0.782227 0.128967 -0.599976 0.107361 1441742339 0.782227 0.128967 -0.599976 0.107361 1441742339 0.782227 0.128967 -0.599976 0.107361 1441742339 0.782227 0.128967 -0.599976 0.107361 1441742339 0.782227 0.128967 -0.599976 0.107361 1441742339 0.782104 0.129089 -0.600769 0.103455 1441742339 0.782104 0.129089 -0.600769 0.103455 1441742339 0.782104 0.129089 -0.600769 0.103455 1441742339 0.782104 0.129089 -0.600769 0.103455 1441742339 0.782104 0.129089 -0.600769 0.103455 1441742339 0.782104 0.129089 -0.600769 0.103455 1441742339 0.783447 0.126404 -0.601685 0.090759 1441742339 0.783447 0.126404 -0.601685 0.090759 1441742339 0.783447 0.126404 -0.601685 0.090759 1441742339 0.783447 0.126404 -0.601685 0.090759 1441742339 0.783447 0.126404 -0.601685 0.090759 1441742339 0.783447 0.126404 -0.601685 0.090759 1441742339 0.784485 0.124756 -0.602173 0.079895 1441742339 0.784485 0.124756 -0.602173 0.079895 1441742339 0.784485 0.124756 -0.602173 0.079895 1441742339 0.784485 0.124756 -0.602173 0.079895 1441742339 0.784485 0.124756 -0.602173 0.079895 1441742339 0.784485 0.124756 -0.602173 0.079895 1441742339 0.782654 0.132690 -0.601746 0.087952 1441742339 0.782654 0.132690 -0.601746 0.087952 1441742339 0.782654 0.132690 -0.601746 0.087952 1441742339 0.782654 0.132690 -0.601746 0.087952 1441742339 0.782654 0.132690 -0.601746 0.087952 1441742339 0.781067 0.142273 -0.599609 0.100525 1441742339 0.781067 0.142273 -0.599609 0.100525 1441742339 0.781067 0.142273 -0.599609 0.100525 1441742339 0.781067 0.142273 -0.599609 0.100525 1441742339 0.781067 0.142273 -0.599609 0.100525 1441742339 0.781067 0.142273 -0.599609 0.100525 1441742339 0.781006 0.145630 -0.597900 0.106506 1441742340 0.781006 0.145630 -0.597900 0.106506 1441742340 0.781006 0.145630 -0.597900 0.106506 1441742340 0.781006 0.145630 -0.597900 0.106506 1441742340 0.781006 0.145630 -0.597900 0.106506 1441742340 0.781006 0.145630 -0.597900 0.106506 1441742340 0.781006 0.145630 -0.597900 0.106506 1441742340 0.780334 0.147949 -0.596741 0.114441 1441742340 0.780334 0.147949 -0.596741 0.114441 1441742340 0.780334 0.147949 -0.596741 0.114441 1441742340 0.780334 0.147949 -0.596741 0.114441 1441742340 0.780334 0.147949 -0.596741 0.114441 1441742340 0.780334 0.147949 -0.596741 0.114441 1441742340 0.779419 0.150208 -0.594666 0.127441 1441742340 0.779419 0.150208 -0.594666 0.127441 1441742340 0.779419 0.150208 -0.594666 0.127441 1441742340 0.779419 0.150208 -0.594666 0.127441 1441742340 0.779419 0.150208 -0.594666 0.127441 1441742340 0.779419 0.150208 -0.594666 0.127441 1441742340 0.779419 0.150208 -0.594666 0.127441 1441742340 0.779053 0.150330 -0.592285 0.140198 1441742340 0.779053 0.150330 -0.592285 0.140198 1441742340 0.779053 0.150330 -0.592285 0.140198 1441742340 0.779053 0.150330 -0.592285 0.140198 1441742340 0.779053 0.150330 -0.592285 0.140198 1441742340 0.779053 0.150330 -0.592285 0.140198 1441742340 0.779419 0.146484 -0.590637 0.148804 1441742340 0.779419 0.146484 -0.590637 0.148804 1441742340 0.779419 0.146484 -0.590637 0.148804 1441742340 0.779419 0.146484 -0.590637 0.148804 1441742340 0.779419 0.146484 -0.590637 0.148804 1441742340 0.779419 0.146484 -0.590637 0.148804 1441742340 0.779419 0.146484 -0.590637 0.148804 1441742340 0.779602 0.142395 -0.590149 0.153748 1441742340 0.779602 0.142395 -0.590149 0.153748 1441742340 0.779602 0.142395 -0.590149 0.153748 1441742340 0.779602 0.142395 -0.590149 0.153748 1441742340 0.779602 0.142395 -0.590149 0.153748 1441742340 0.778931 0.139893 -0.591064 0.155823 1441742340 0.778931 0.139893 -0.591064 0.155823 1441742340 0.778931 0.139893 -0.591064 0.155823 1441742340 0.778931 0.139893 -0.591064 0.155823 1441742340 0.778931 0.139893 -0.591064 0.155823 1441742340 0.778931 0.139893 -0.591064 0.155823 1441742340 0.778931 0.139893 -0.591064 0.155823 1441742340 0.778687 0.138550 -0.592407 0.153320 1441742340 0.778687 0.138550 -0.592407 0.153320 1441742340 0.778687 0.138550 -0.592407 0.153320 1441742340 0.778687 0.138550 -0.592407 0.153320 1441742340 0.778687 0.138550 -0.592407 0.153320 1441742340 0.779602 0.133850 -0.594055 0.146301 1441742340 0.779602 0.133850 -0.594055 0.146301 1441742340 0.779602 0.133850 -0.594055 0.146301 1441742340 0.779602 0.133850 -0.594055 0.146301 1441742340 0.779602 0.133850 -0.594055 0.146301 1441742340 0.779602 0.133850 -0.594055 0.146301 1441742340 0.781311 0.129944 -0.594727 0.137512 1441742340 0.781311 0.129944 -0.594727 0.137512 1441742340 0.781311 0.129944 -0.594727 0.137512 1441742340 0.781311 0.129944 -0.594727 0.137512 1441742340 0.781311 0.129944 -0.594727 0.137512 1441742340 0.781311 0.129944 -0.594727 0.137512 1441742340 0.783081 0.126831 -0.594482 0.131409 1441742340 0.783081 0.126831 -0.594482 0.131409 1441742340 0.783081 0.126831 -0.594482 0.131409 1441742340 0.783081 0.126831 -0.594482 0.131409 1441742340 0.783081 0.126831 -0.594482 0.131409 1441742340 0.783081 0.126831 -0.594482 0.131409 1441742340 0.785522 0.124329 -0.592896 0.126343 1441742340 0.785522 0.124329 -0.592896 0.126343 1441742340 0.785522 0.124329 -0.592896 0.126343 1441742340 0.785522 0.124329 -0.592896 0.126343 1441742340 0.785522 0.124329 -0.592896 0.126343 1441742340 0.785522 0.124329 -0.592896 0.126343 1441742340 0.786926 0.120667 -0.593201 0.119263 1441742340 0.786926 0.120667 -0.593201 0.119263 1441742340 0.786926 0.120667 -0.593201 0.119263 1441742340 0.786926 0.120667 -0.593201 0.119263 1441742340 0.786926 0.120667 -0.593201 0.119263 1441742340 0.786926 0.120667 -0.593201 0.119263 1441742340 0.786011 0.120972 -0.595032 0.115784 1441742340 0.786011 0.120972 -0.595032 0.115784 1441742340 0.786011 0.120972 -0.595032 0.115784 1441742340 0.786011 0.120972 -0.595032 0.115784 1441742340 0.786011 0.120972 -0.595032 0.115784 1441742340 0.786011 0.120972 -0.595032 0.115784 1441742340 0.785461 0.120728 -0.597229 0.108154 1441742340 0.785461 0.120728 -0.597229 0.108154 1441742340 0.785461 0.120728 -0.597229 0.108154 1441742340 0.785461 0.120728 -0.597229 0.108154 1441742340 0.785461 0.120728 -0.597229 0.108154 1441742340 0.785461 0.120728 -0.597229 0.108154 1441742340 0.785278 0.118103 -0.599609 0.099243 1441742340 0.785278 0.118103 -0.599609 0.099243 1441742340 0.785278 0.118103 -0.599609 0.099243 1441742340 0.785278 0.118103 -0.599609 0.099243 1441742340 0.785278 0.118103 -0.599609 0.099243 1441742340 0.785278 0.118103 -0.599609 0.099243 1441742340 0.785767 0.117493 -0.599792 0.094543 1441742340 0.785767 0.117493 -0.599792 0.094543 1441742340 0.785767 0.117493 -0.599792 0.094543 1441742340 0.785767 0.117493 -0.599792 0.094543 1441742340 0.785767 0.117493 -0.599792 0.094543 1441742340 0.785767 0.117493 -0.599792 0.094543 1441742340 0.787781 0.113220 -0.598694 0.090393 1441742340 0.787781 0.113220 -0.598694 0.090393 1441742340 0.787781 0.113220 -0.598694 0.090393 1441742340 0.787781 0.113220 -0.598694 0.090393 1441742340 0.787781 0.113220 -0.598694 0.090393 1441742340 0.787781 0.113220 -0.598694 0.090393 1441742340 0.789673 0.110352 -0.597046 0.087708 1441742341 0.789673 0.110352 -0.597046 0.087708 1441742341 0.789673 0.110352 -0.597046 0.087708 1441742341 0.789673 0.110352 -0.597046 0.087708 1441742341 0.789673 0.110352 -0.597046 0.087708 1441742341 0.789673 0.110352 -0.597046 0.087708 1441742341 0.789673 0.110352 -0.597046 0.087708 1441742341 0.791565 0.107727 -0.595703 0.083374 1441742341 0.791565 0.107727 -0.595703 0.083374 1441742341 0.791565 0.107727 -0.595703 0.083374 1441742341 0.791565 0.107727 -0.595703 0.083374 1441742341 0.791565 0.107727 -0.595703 0.083374 1441742341 0.791565 0.107727 -0.595703 0.083374 1441742341 0.792358 0.107788 -0.594543 0.084045 1441742341 0.792358 0.107788 -0.594543 0.084045 1441742341 0.792358 0.107788 -0.594543 0.084045 1441742341 0.792358 0.107788 -0.594543 0.084045 1441742341 0.792358 0.107788 -0.594543 0.084045 1441742341 0.792358 0.107788 -0.594543 0.084045 1441742341 0.792847 0.109436 -0.593323 0.085815 1441742341 0.792847 0.109436 -0.593323 0.085815 1441742341 0.792847 0.109436 -0.593323 0.085815 1441742341 0.792847 0.109436 -0.593323 0.085815 1441742341 0.792847 0.109436 -0.593323 0.085815 1441742341 0.792847 0.109436 -0.593323 0.085815 1441742341 0.792236 0.110107 -0.593811 0.087585 1441742341 0.792236 0.110107 -0.593811 0.087585 1441742341 0.792236 0.110107 -0.593811 0.087585 1441742341 0.792236 0.110107 -0.593811 0.087585 1441742341 0.792236 0.110107 -0.593811 0.087585 1441742341 0.792236 0.110107 -0.593811 0.087585 1441742341 0.789551 0.117065 -0.594482 0.097412 1441742341 0.789551 0.117065 -0.594482 0.097412 1441742341 0.789551 0.117065 -0.594482 0.097412 1441742341 0.789551 0.117065 -0.594482 0.097412 1441742341 0.789551 0.117065 -0.594482 0.097412 1441742341 0.789551 0.117065 -0.594482 0.097412 1441742341 0.789551 0.117065 -0.594482 0.097412 1441742341 0.786865 0.123474 -0.594910 0.107849 1441742341 0.786865 0.123474 -0.594910 0.107849 1441742341 0.786865 0.123474 -0.594910 0.107849 1441742341 0.786865 0.123474 -0.594910 0.107849 1441742341 0.786865 0.123474 -0.594910 0.107849 1441742341 0.786865 0.123474 -0.594910 0.107849 1441742341 0.784790 0.128662 -0.594604 0.118286 1441742341 0.784790 0.128662 -0.594604 0.118286 1441742341 0.784790 0.128662 -0.594604 0.118286 1441742341 0.784790 0.128662 -0.594604 0.118286 1441742341 0.784790 0.128662 -0.594604 0.118286 1441742341 0.783142 0.132446 -0.593750 0.128784 1441742341 0.783142 0.132446 -0.593750 0.128784 1441742341 0.783142 0.132446 -0.593750 0.128784 1441742341 0.783142 0.132446 -0.593750 -1.996216 1441742341 0.783142 0.132446 -0.593750 0.128784 1441742341 0.783142 0.132446 -0.593750 0.128784 1441742341 0.781738 0.134705 -0.592896 0.138611 1441742341 0.781738 0.134705 -0.592896 0.138611 1441742341 0.781738 0.134705 -0.592896 0.138611 1441742341 0.781738 0.134705 -0.592896 0.138611 1441742341 0.781738 0.134705 -0.592896 0.138611 1441742341 0.781738 0.134705 -0.592896 0.138611 1441742341 0.780518 0.136414 -0.592102 0.146790 1441742341 0.780518 0.136414 -0.592102 0.146790 1441742341 0.780518 0.136414 -0.592102 0.146790 1441742341 0.780518 0.136414 -0.592102 0.146790 1441742341 0.780518 0.136414 -0.592102 0.146790 1441742341 0.780518 0.136414 -0.592102 0.146790 1441742341 
0.791199 0.110107 -0.537720 0.269653 1441742343 0.791199 0.110107 -0.537720 0.269653 1441742343 0.791199 0.110107 -0.537720 0.269653 1441742343 0.791199 0.110107 -0.537720 0.269653 1441742343 0.791199 0.110107 -0.537720 0.269653 1441742343 0.791199 0.110107 -0.537720 0.269653 1441742343 0.775146 0.054382 -0.546143 0.312866 1441742343 0.775146 0.054382 -0.546143 0.312866 1441742343 0.775146 0.054382 -0.546143 0.312866 1441742343 0.775146 0.054382 -0.546143 0.312866 1441742343 0.775146 0.054382 -0.546143 0.312866 1441742343 0.775146 0.054382 -0.546143 0.312866 1441742343 0.775146 0.054382 -0.546143 0.312866 1441742343 0.747559 -0.002808 -0.529663 0.400635 1441742343 0.747559 -0.002808 -0.529663 0.400635 1441742343 0.747559 -0.002808 -0.529663 0.400635 1441742344 0.747559 -0.002808 -0.529663 0.400635 1441742344 0.747559 -0.002808 -0.529663 0.400635 1441742344 0.701294 -0.045715 -0.500000 0.506042 1441742344 0.701294 -0.045715 -0.500000 0.506042 1441742344 0.701294 -0.045715 -0.500000 0.506042 1441742344 0.701294 -0.045715 -0.500000 0.506042 1441742344 0.701294 -0.045715 -0.500000 0.506042 1441742344 0.701294 -0.045715 -0.500000 0.506042 1441742344 0.701294 -0.045715 -0.500000 0.506042 1441742344 0.648254 -0.090454 -0.456238 0.602783 1441742344 0.648254 -0.090454 -0.456238 0.602783 1441742344 0.648254 -0.090454 -0.456238 0.602783 1441742344 0.648254 -0.090454 -0.456238 0.602783 1441742344 0.648254 -0.090454 -0.456238 0.602783 1441742344 0.648254 -0.090454 -0.456238 0.602783 1441742344 0.648254 -0.090454 -0.456238 0.602783 1441742344 0.603638 -0.106140 -0.406799 0.677307 1441742344 0.603638 -0.106140 -0.406799 0.677307 1441742344 0.603638 -0.106140 -0.406799 0.677307 1441742344 0.603638 -0.106140 -0.406799 0.677307 1441742344 0.603638 -0.106140 -0.406799 0.677307 1441742344 0.603638 -0.106140 -0.406799 0.677307 1441742344 0.601868 -0.101685 -0.380920 0.694458 1441742344 0.601868 -0.101685 -0.380920 0.694458 1441742344 0.601868 -0.101685 -0.380920 0.694458 1441742344 0.601868 -0.101685 -0.380920 0.694458 1441742344 0.601868 -0.101685 -0.380920 0.694458 1441742344 0.601868 -0.101685 -0.380920 0.694458 1441742344 0.613892 -0.086182 -0.389160 0.681396 1441742344 0.613892 -0.086182 -0.389160 0.681396 1441742344 0.613892 -0.086182 -0.389160 0.681396 1441742344 0.613892 -0.086182 -0.389160 0.681396 1441742344 0.639160 -0.059448 -0.405212 0.650940 1441742344 0.639160 -0.059448 -0.405212 0.650940 1441742344 0.639160 -0.059448 -0.405212 0.650940 1441742344 0.639160 -0.059448 -0.405212 0.650940 1441742344 0.639160 -0.059448 -0.405212 0.650940 1441742344 0.639160 -0.059448 -0.405212 0.650940 1441742344 0.674316 -0.024902 -0.431335 0.598816 1441742344 0.674316 -0.024902 -0.431335 0.598816 1441742344 0.674316 -0.024902 -0.431335 0.598816 1441742344 0.674316 -0.024902 -0.431335 0.598816 1441742344 0.674316 -0.024902 -0.431335 0.598816 1441742344 0.674316 -0.024902 -0.431335 0.598816 1441742344 0.707336 0.016052 -0.459045 0.537292 1441742344 0.707336 0.016052 -0.459045 0.537292 1441742344 0.707336 0.016052 -0.459045 0.537292 1441742344 0.707336 0.016052 -0.459045 0.537292 1441742344 0.707336 0.016052 -0.459045 0.537292 1441742344 0.707336 0.016052 -0.459045 0.537292 1441742344 0.732422 0.045898 -0.490845 0.469543 1441742344 0.732422 0.045898 -0.490845 0.469543 1441742344 0.732422 0.045898 -0.490845 0.469543 1441742344 0.732422 0.045898 -0.490845 0.469543 1441742344 0.732422 0.045898 -0.490845 0.469543 1441742344 0.732422 0.045898 -0.490845 0.469543 1441742344 0.754517 0.083069 -0.516235 0.396667 1441742344 0.754517 0.083069 -0.516235 0.396667 1441742344 0.754517 0.083069 -0.516235 0.396667 1441742344 0.754517 0.083069 -0.516235 0.396667 1441742344 0.754517 0.083069 -0.516235 0.396667 1441742344 0.754517 0.083069 -0.516235 0.396667 1441742344 0.775146 0.101990 -0.535583 0.319092 1441742344 0.775146 0.101990 -0.535583 0.319092 1441742344 0.775146 0.101990 -0.535583 0.319092 1441742344 0.775146 0.101990 -0.535583 0.319092 1441742344 0.775146 0.101990 -0.535583 0.319092 1441742344 0.775146 0.101990 -0.535583 0.319092 1441742344 0.797180 0.121094 -0.537292 0.247253 1441742344 0.797180 0.121094 -0.537292 0.247253 1441742344 0.797180 0.121094 -0.537292 0.247253 1441742344 0.797180 0.121094 -0.537292 0.247253 1441742344 0.797180 0.121094 -0.537292 0.247253 1441742344 0.810669 0.176025 -0.528442 0.180481 1441742344 0.810669 0.176025 -0.528442 0.180481 1441742344 0.810669 0.176025 -0.528442 0.180481 1441742344 0.810669 0.176025 -0.528442 0.180481 1441742344 0.810669 0.176025 -0.528442 0.180481 1441742344 0.810669 0.176025 -0.528442 0.180481 1441742344 0.815063 0.222839 -0.527283 0.089050 1441742344 0.815063 0.222839 -0.527283 0.089050 1441742344 0.815063 0.222839 -0.527283 0.089050 1441742344 0.815063 0.222839 -0.527283 0.089050 1441742344 0.815063 0.222839 -0.527283 0.089050 1441742344 0.815063 0.222839 -0.527283 0.089050 1441742344 0.815308 0.237915 -0.526917 0.031372 1441742344 0.815308 0.237915 -0.526917 0.031372 1441742344 0.815308 0.237915 -0.526917 0.031372 1441742344 0.815308 0.237915 -0.526917 0.031372 1441742344 0.815308 0.237915 -0.526917 0.031372 1441742344 0.815308 0.237915 -0.526917 0.031372 1441742344 0.812195 0.251343 -0.525940 0.023438 1441742344 0.812195 0.251343 -0.525940 0.023438 1441742344 0.812195 0.251343 -0.525940 0.023438 1441742344 0.812195 0.251343 -0.525940 0.023438 1441742344 0.813660 0.248230 -0.524536 0.034546 1441742344 0.813660 0.248230 -0.524536 0.034546 1441742344 0.813660 0.248230 -0.524536 0.034546 1441742344 0.813660 0.248230 -0.524536 0.034546 1441742344 0.813660 0.248230 -0.524536 0.034546 1441742344 0.813660 0.248230 -0.524536 0.034546 1441742344 0.813660 0.248230 -0.524536 0.034546 1441742344 0.816589 0.229492 -0.526001 0.061707 1441742344 0.816589 0.229492 -0.526001 0.061707 1441742344 0.816589 0.229492 -0.526001 0.061707 1441742344 0.816589 0.229492 -0.526001 0.061707 1441742344 0.816589 0.229492 -0.526001 0.061707 1441742345 0.816589 0.229492 -0.526001 0.061707 1441742345 0.815002 0.192871 -0.535400 0.108948 1441742345 0.815002 0.192871 -0.535400 0.108948 1441742345 0.815002 0.192871 -0.535400 0.108948 1441742345 0.815002 0.192871 -0.535400 0.108948 1441742345 0.815002 0.192871 -0.535400 0.108948 1441742345 0.815002 0.192871 -0.535400 0.108948 1441742345 0.815002 0.192871 -0.535400 0.108948 1441742345 0.808960 0.153931 -0.541077 0.170471 1441742345 0.808960 0.153931 -0.541077 0.170471 1441742345 0.808960 0.153931 -0.541077 0.170471 1441742345 0.808960 0.153931 -0.541077 0.170471 1441742345 0.808960 0.153931 -0.541077 0.170471 1441742345 0.797302 0.107971 -0.544006 0.238037 1441742345 0.797302 0.107971 -0.544006 0.238037 1441742345 0.797302 0.107971 -0.544006 0.238037 1441742345 0.797302 0.107971 -0.544006 0.238037 1441742345 0.797302 0.107971 -0.544006 0.238037 1441742345 0.797302 0.107971 -0.544006 0.238037 1441742345 0.780212 0.059265 -0.539307 0.311279 1441742345 0.780212 0.059265 -0.539307 0.311279 1441742345 0.780212 0.059265 -0.539307 0.311279 1441742345 0.780212 0.059265 -0.539307 0.311279 1441742345 0.780212 0.059265 -0.539307 0.311279 1441742345 0.780212 0.059265 -0.539307 0.311279 1441742345 0.750854 0.053101 -0.513611 0.411804 1441742345 0.750854 0.053101 -0.513611 0.411804 1441742345 0.750854 0.053101 -0.513611 0.411804 1441742345 0.750854 0.053101 -0.513611 0.411804 1441742345 0.750854 0.053101 -0.513611 0.411804 1441742345 0.750854 0.053101 -0.513611 0.411804 1441742345 0.750854 0.053101 -0.513611 0.411804 1441742345 0.714661 0.046692 -0.480957 0.505615 1441742345 0.714661 0.046692 -0.480957 0.505615 1441742345 0.714661 0.046692 -0.480957 0.505615 1441742345 0.714661 0.046692 -0.480957 0.505615 1441742345 0.714661 0.046692 -0.480957 0.505615 1441742345 0.714661 0.046692 -0.480957 0.505615 1441742345 0.676575 0.016296 -0.454102 0.579407 1441742345 0.676575 0.016296 -0.454102 0.579407 1441742345 0.676575 0.016296 -0.454102 0.579407 1441742345 0.676575 0.016296 -0.454102 0.579407 1441742345 0.676575 0.016296 -0.454102 0.579407 1441742345 0.676575 0.016296 -0.454102 0.579407 1441742345 0.635742 -0.033875 -0.428528 0.641113 1441742345 0.635742 -0.033875 -0.428528 0.641113 1441742345 0.635742 -0.033875 -0.428528 0.641113 1441742345 0.635742 -0.033875 -0.428528 0.641113 1441742345 0.635742 -0.033875 -0.428528 0.641113 1441742345 0.635742 -0.033875 -0.428528 0.641113 1441742345 0.597229 -0.060303 -0.415955 0.683105 1441742345 0.597229 -0.060303 -0.415955 0.683105 1441742345 0.597229 -0.060303 -0.415955 0.683105 1441742345 0.597229 -0.060303 -0.415955 0.683105 1441742345 0.597229 -0.060303 -0.415955 0.683105 1441742345 0.597229 -0.060303 -0.415955 0.683105 1441742345 0.593689 -0.043396 -0.408203 0.692078 1441742345 0.593689 -0.043396 -0.408203 0.692078 1441742345 0.593689 -0.043396 -0.408203 0.692078 1441742345 0.593689 -0.043396 -0.408203 0.692078 1441742345 0.593689 -0.043396 -0.408203 0.692078 1441742345 0.613892 -0.023560 -0.414734 0.671204 1441742345 0.613892 -0.023560 -0.414734 0.671204 1441742345 0.613892 -0.023560 -0.414734 0.671204 1441742345 0.613892 -0.023560 -0.414734 0.671204 1441742345 0.613892 -0.023560 -0.414734 0.671204 1441742345 0.613892 -0.023560 -0.414734 0.671204 1441742345 0.646912 -0.004089 -0.436462 0.625244 1441742345 0.646912 -0.004089 -0.436462 0.625244 1441742345 0.646912 -0.004089 -0.436462 0.625244 1441742345 0.646912 -0.004089 -0.436462 0.625244 1441742345 0.646912 -0.004089 -0.436462 0.625244 1441742345 0.646912 -0.004089 -0.436462 0.625244 1441742345 0.683167 0.027954 -0.449890 0.574524 1441742345 0.683167 0.027954 -0.449890 0.574524 1441742345 0.683167 0.027954 -0.449890 0.574524 1441742345 0.683167 0.027954 -0.449890 0.574524 1441742345 0.683167 0.027954 -0.449890 0.574524 1441742345 0.683167 0.027954 -0.449890 0.574524 1441742345 0.711060 0.065002 -0.464661 0.523621 1441742345 0.711060 0.065002 -0.464661 0.523621 1441742345 0.711060 0.065002 -0.464661 0.523621 1441742345 0.711060 0.065002 -0.464661 0.523621 1441742345 0.711060 0.065002 -0.464661 0.523621 1441742345 0.711060 0.065002 -0.464661 0.523621 1441742345 0.736450 0.072510 -0.498779 0.451233 1441742345 0.736450 0.072510 -0.498779 0.451233 1441742345 0.736450 0.072510 -0.498779 0.451233 1441742345 0.736450 0.072510 -0.498779 0.451233 1441742345 0.736450 0.072510 -0.498779 0.451233 1441742345 0.736450 0.072510 -0.498779 0.451233 1441742345 0.736450 0.072510 -0.498779 0.451233 1441742345 0.757202 0.104492 -0.516052 0.386475 1441742345 0.757202 0.104492 -0.516052 0.386475 1441742345 0.757202 0.104492 -0.516052 0.386475 1441742345 0.757202 0.104492 -0.516052 0.386475 1441742345 0.772583 0.147949 -0.521179 0.330994 1441742345 0.772583 0.147949 -0.521179 0.330994 1441742345 0.772583 0.147949 -0.521179 0.330994 1441742345 0.772583 0.147949 -0.521179 0.330994 1441742345 0.772583 0.147949 -0.521179 0.330994 1441742345 0.772583 0.147949 -0.521179 0.330994 1441742345 0.785767 0.180908 -0.525757 0.270752 1441742345 0.785767 0.180908 -0.525757 0.270752 1441742345 0.785767 0.180908 -0.525757 0.270752 1441742345 0.785767 0.180908 -0.525757 0.270752 1441742345 0.785767 0.180908 -0.525757 0.270752 1441742345 0.786621 0.247925 -0.520935 0.220032 1441742346 0.786621 0.247925 -0.520935 0.220032 1441742346 0.786621 0.247925 -0.520935 0.220032 1441742346 0.786621 0.247925 -0.520935 0.220032 1441742346 0.786621 0.247925 -0.520935 0.220032 1441742346 0.786621 0.247925 -0.520935 0.220032 1441742346 0.786621 0.247925 -0.520935 0.220032 1441742346 0.782776 0.299072 -0.520569 0.163696 1441742346 0.782776 0.299072 -0.520569 0.163696 1441742346 0.782776 0.299072 -0.520569 0.163696 1441742346 0.782776 0.299072 -0.520569 0.163696 1441742346 0.782776 0.299072 -0.520569 0.163696 1441742346 0.778503 0.320007 -0.524658 0.127563 1441742346 0.778503 0.320007 -0.524658 0.127563 1441742346 0.778503 0.320007 -0.524658 0.127563 1441742346 0.778503 0.320007 -0.524658 0.127563 1441742346 0.778503 0.320007 -0.524658 0.127563 1441742346 0.778503 0.320007 -0.524658 0.127563 1441742346 0.778503 0.320007 -0.524658 0.127563 1441742346 0.781677 0.307312 -0.530518 0.114075 1441742346 0.781677 0.307312 -0.530518 0.114075 1441742346 0.781677 0.307312 -0.530518 0.114075 1441742346 0.781677 0.307312 -0.530518 0.114075 1441742346 0.781677 0.307312 -0.530518 0.114075 1441742346 0.781677 0.307312 -0.530518 0.114075 1441742346 0.781189 0.298828 -0.529358 0.141968 1441742346 0.781189 0.298828 -0.529358 0.141968 1441742346 0.781189 0.298828 -0.529358 0.141968 1441742346 0.781189 0.298828 -0.529358 0.141968 1441742346 0.781189 0.298828 -0.529358 0.141968 1441742346 0.781189 0.298828 -0.529358 0.141968 1441742346 0.786377 0.265076 -0.528748 0.178223 1441742346 0.786377 0.265076 -0.528748 0.178223 1441742346 0.786377 0.265076 -0.528748 0.178223 1441742346 0.786377 0.265076 -0.528748 0.178223 1441742346 0.786377 0.265076 -0.528748 0.178223 1441742346 0.786377 0.265076 -0.528748 0.178223 1441742346 0.787781 0.220947 -0.527222 0.229248 1441742346 0.787781 0.220947 -0.527222 0.229248 1441742346 0.787781 0.220947 -0.527222 0.229248 1441742346 0.787781 0.220947 -0.527222 0.229248 1441742346 0.787781 0.220947 -0.527222 0.229248 1441742346 0.787781 0.220947 -0.527222 0.229248 1441742346 0.783936 0.174561 -0.521240 0.288452 1441742346 0.783936 0.174561 -0.521240 0.288452 1441742346 0.783936 0.174561 -0.521240 0.288452 1441742346 0.783936 0.174561 -0.521240 0.288452 1441742346 0.783936 0.174561 -0.521240 0.288452 1441742346 0.772705 0.123657 -0.513123 0.352600 1441742346 0.772705 0.123657 -0.513123 0.352600 1441742346 0.772705 0.123657 -0.513123 0.352600 1441742346 0.772705 0.123657 -0.513123 0.352600 1441742346 0.772705 0.123657 -0.513123 0.352600 1441742346 0.772705 0.123657 -0.513123 0.352600 1441742346 0.751404 0.086182 -0.498047 0.424133 1441742346 0.751404 0.086182 -0.498047 0.424133 1441742346 0.751404 0.086182 -0.498047 0.424133 1441742346 0.751404 0.086182 -0.498047 0.424133 1441742346 0.751404 0.086182 -0.498047 0.424133 1441742346 0.751404 0.086182 -0.498047 0.424133 1441742346 0.716614 0.070435 -0.472656 0.507996 1441742346 0.716614 0.070435 -0.472656 0.507996 1441742346 0.716614 0.070435 -0.472656 0.507996 1441742346 0.716614 0.070435 -0.472656 0.507996 1441742346 0.716614 0.070435 -0.472656 0.507996 1441742346 0.675293 0.040527 -0.454163 0.579651 1441742346 0.675293 0.040527 -0.454163 0.579651 1441742346 0.675293 0.040527 -0.454163 0.579651 1441742346 0.675293 0.040527 -0.454163 0.579651 1441742346 0.675293 0.040527 -0.454163 0.579651 1441742346 0.675293 0.040527 -0.454163 0.579651 1441742346 0.627075 -0.011963 -0.436829 0.644836 1441742346 0.627075 -0.011963 -0.436829 0.644836 1441742346 0.627075 -0.011963 -0.436829 0.644836 1441742346 0.627075 -0.011963 -0.436829 0.644836 1441742346 0.627075 -0.011963 -0.436829 0.644836 1441742346 0.627075 -0.011963 -0.436829 0.644836 1441742346 0.573120 -0.056152 -0.415344 0.704102 1441742346 0.573120 -0.056152 -0.415344 0.704102 1441742346 0.573120 -0.056152 -0.415344 0.704102 1441742346 0.573120 -0.056152 -0.415344 0.704102 1441742346 0.573120 -0.056152 -0.415344 0.704102 1441742346 0.573120 -0.056152 -0.415344 0.704102 1441742346 0.575073 -0.059204 -0.393250 0.714966 1441742346 0.575073 -0.059204 -0.393250 0.714966 1441742346 0.575073 -0.059204 -0.393250 0.714966 1441742346 0.575073 -0.059204 -0.393250 0.714966 1441742346 0.575073 -0.059204 -0.393250 0.714966 1441742346 0.575073 -0.059204 -0.393250 0.714966 1441742346 0.575073 -0.059204 -0.393250 0.714966 1441742346 0.588501 -0.049072 -0.385681 0.708801 1441742346 0.588501 -0.049072 -0.385681 0.708801 1441742346 0.588501 -0.049072 -0.385681 0.708801 1441742346 0.588501 -0.049072 -0.385681 0.708801 1441742346 0.619141 -0.020325 -0.400879 0.674866 1441742346 0.619141 -0.020325 -0.400879 0.674866 1441742346 0.619141 -0.020325 -0.400879 0.674866 1441742346 0.619141 -0.020325 -0.400879 0.674866 1441742346 0.619141 -0.020325 -0.400879 0.674866 1441742346 0.619141 -0.020325 -0.400879 0.674866 1441742346 0.619141 -0.020325 -0.400879 0.674866 1441742346 0.660156 0.028076 -0.421448 0.621094 1441742346 0.660156 0.028076 -0.421448 0.621094 1441742346 0.660156 0.028076 -0.421448 0.621094 1441742346 0.660156 0.028076 -0.421448 0.621094 1441742346 0.691467 0.076111 -0.445679 0.563416 1441742347 0.691467 0.076111 -0.445679 0.563416 1441742347 0.691467 0.076111 -0.445679 0.563416 1441742347 0.691467 0.076111 -0.445679 0.563416 1441742347 0.691467 0.076111 -0.445679 0.563416 1441742347 0.691467 0.076111 -0.445679 0.563416 1441742347 0.717163 0.095398 -0.488647 0.487610 1441742347 0.717163 0.095398 -0.488647 0.487610 1441742347 0.717163 0.095398 -0.488647 0.487610 1441742347 0.717163 0.095398 -0.488647 0.487610 1441742347 0.717163 0.095398 -0.488647 0.487610 1441742347 0.717163 0.095398 -0.488647 0.487610 1441742347 0.742004 0.105591 -0.529114 0.397888 1441742347 0.742004 0.105591 -0.529114 0.397888 1441742347 0.742004 0.105591 -0.529114 0.397888 1441742347 0.768494 0.100586 -0.552673 0.306274 1441742347 0.768494 0.100586 -0.552673 0.306274 1441742347 0.768494 0.100586 -0.552673 0.306274 1441742347 0.768494 0.100586 -0.552673 0.306274 1441742347 0.768494 0.100586 -0.552673 0.306274 1441742347 0.768494 0.100586 -0.552673 0.306274 1441742347 0.796387 0.095398 -0.555664 0.218628 1441742347 0.796387 0.095398 -0.555664 0.218628 1441742347 0.796387 0.095398 -0.555664 0.218628 1441742347 0.796387 0.095398 -0.555664 0.218628 1441742347 0.796387 0.095398 -0.555664 0.218628 1441742347 0.796387 0.095398 -0.555664 0.218628 1441742347 0.796387 0.095398 -0.555664 0.218628 1441742347 0.815247 0.140686 -0.542419 0.146240 1441742347 0.815247 0.140686 -0.542419 0.146240 1441742347 0.815247 0.140686 -0.542419 0.146240 1441742347 0.815247 0.140686 -0.542419 0.146240 1441742347 0.815247 0.140686 -0.542419 0.146240 1441742347 0.815247 0.140686 -0.542419 0.146240 1441742347 0.823792 0.163574 -0.539490 0.059753 1441742347 0.823792 0.163574 -0.539490 0.059753 1441742347 0.823792 0.163574 -0.539490 0.059753 1441742347 0.823792 0.163574 -0.539490 0.059753 1441742347 0.823792 0.163574 -0.539490 0.059753 1441742347 0.823792 0.163574 -0.539490 0.059753 1441742347 0.826355 0.153442 -0.541687 0.012939 1441742347 0.826355 0.153442 -0.541687 0.012939 1441742347 0.826355 0.153442 -0.541687 0.012939 1441742347 0.826355 0.153442 -0.541687 0.012939 1441742347 0.826355 0.153442 -0.541687 0.012939 1441742347 0.826355 0.153442 -0.541687 0.012939 1441742347 0.825745 0.159424 -0.540466 0.025146 1441742347 0.825745 0.159424 -0.540466 0.025146 1441742347 0.825745 0.159424 -0.540466 0.025146 1441742347 0.825745 0.159424 -0.540466 0.025146 1441742347 0.825745 0.159424 -0.540466 0.025146 1441742347 0.825745 0.159424 -0.540466 0.025146 1441742347 0.823669 0.162170 -0.539734 0.062378 1441742347 0.823669 0.162170 -0.539734 0.062378 1441742347 0.823669 0.162170 -0.539734 0.062378 1441742347 0.823669 0.162170 -0.539734 0.062378 1441742347 0.823669 0.162170 -0.539734 0.062378 1441742347 0.823669 0.162170 -0.539734 0.062378 1441742347 0.822083 0.145447 -0.539673 0.108337 1441742347 0.822083 0.145447 -0.539673 0.108337 1441742347 0.822083 0.145447 -0.539673 0.108337 1441742347 0.822083 0.145447 -0.539673 0.108337 1441742347 0.822083 0.145447 -0.539673 0.108337 1441742347 0.822083 0.145447 -0.539673 0.108337 1441742347 0.822083 0.145447 -0.539673 0.108337 1441742347 0.818481 0.117065 -0.538452 0.162537 1441742347 0.818481 0.117065 -0.538452 0.162537 1441742347 0.818481 0.117065 -0.538452 0.162537 1441742347 0.818481 0.117065 -0.538452 0.162537 1441742347 0.818481 0.117065 -0.538452 0.162537 1441742347 0.818481 0.117065 -0.538452 0.162537 1441742347 0.807251 0.077759 -0.542053 0.220154 1441742347 0.807251 0.077759 -0.542053 0.220154 1441742347 0.807251 0.077759 -0.542053 0.220154 1441742347 0.807251 0.077759 -0.542053 0.220154 1441742347 0.807251 0.077759 -0.542053 0.220154 1441742347 0.787720 0.036011 -0.549072 0.276978 1441742347 0.787720 0.036011 -0.549072 0.276978 1441742347 0.787720 0.036011 -0.549072 0.276978 1441742347 0.787720 0.036011 -0.549072 0.276978 1441742347 0.787720 0.036011 -0.549072 0.276978 1441742347 0.787720 0.036011 -0.549072 0.276978 1441742347 0.752625 0.004150 -0.550171 0.361694 1441742347 0.752625 0.004150 -0.550171 0.361694 1441742347 0.752625 0.004150 -0.550171 0.361694 1441742347 0.712158 -0.003479 -0.528564 0.462036 1441742347 0.712158 -0.003479 -0.528564 0.462036 1441742347 0.712158 -0.003479 -0.528564 0.462036 1441742347 0.712158 -0.003479 -0.528564 0.462036 1441742347 0.712158 -0.003479 -0.528564 0.462036 1441742347 0.664612 -0.024902 -0.501282 0.553528 1441742347 0.664612 -0.024902 -0.501282 0.553528 1441742347 0.664612 -0.024902 -0.501282 0.553528 1441742347 0.664612 -0.024902 -0.501282 0.553528 1441742347 0.664612 -0.024902 -0.501282 0.553528 1441742347 0.621643 -0.051086 -0.460388 0.631653 1441742347 0.621643 -0.051086 -0.460388 0.631653 1441742347 0.621643 -0.051086 -0.460388 0.631653 1441742347 0.621643 -0.051086 -0.460388 0.631653 1441742347 0.621643 -0.051086 -0.460388 0.631653 1441742347 0.577209 -0.059082 -0.426636 0.693726 1441742347 0.577209 -0.059082 -0.426636 0.693726 1441742347 0.577209 -0.059082 -0.426636 0.693726 1441742348 0.577209 -0.059082 -0.426636 0.693726 1441742348 0.577209 -0.059082 -0.426636 0.693726 1441742348 0.577209 -0.059082 -0.426636 0.693726 1441742348 0.577209 -0.059082 -0.426636 0.693726 1441742348 0.562134 -0.044006 -0.416321 0.713257 1441742348 0.562134 -0.044006 -0.416321 0.713257 1441742348 0.562134 -0.044006 -0.416321 0.713257 1441742348 0.562134 -0.044006 -0.416321 0.713257 1441742348 0.562134 -0.044006 -0.416321 0.713257 1441742348 0.562134 -0.044006 -0.416321 0.713257 1441742348 0.578552 -0.024902 -0.419006 0.699341 1441742348 0.578552 -0.024902 -0.419006 0.699341 1441742348 0.578552 -0.024902 -0.419006 0.699341 1441742348 0.578552 -0.024902 -0.419006 0.699341 1441742348 0.578552 -0.024902 -0.419006 0.699341 1441742348 0.578552 -0.024902 -0.419006 0.699341 1441742348 0.606812 0.001526 -0.442871 0.660034 1441742348 0.606812 0.001526 -0.442871 0.660034 1441742348 0.606812 0.001526 -0.442871 0.660034 1441742348 0.606812 0.001526 -0.442871 0.660034 1441742348 0.606812 0.001526 -0.442871 0.660034 1441742348 0.606812 0.001526 -0.442871 0.660034 1441742348 0.650635 0.027771 -0.471924 0.594238 1441742348 0.650635 0.027771 -0.471924 0.594238 1441742348 0.650635 0.027771 -0.471924 0.594238 1441742348 0.650635 0.027771 -0.471924 0.594238 1441742348 0.650635 0.027771 -0.471924 0.594238 1441742348 0.690308 0.078064 -0.490356 0.526184 1441742348 0.690308 0.078064 -0.490356 0.526184 1441742348 0.690308 0.078064 -0.490356 0.526184 1441742348 0.690308 0.078064 -0.490356 0.526184 1441742348 0.690308 0.078064 -0.490356 0.526184 1441742348 0.690308 0.078064 -0.490356 0.526184 1441742348 0.690308 0.078064 -0.490356 0.526184 1441742348 0.724609 0.105835 -0.519165 0.440613 1441742348 0.724609 0.105835 -0.519165 0.440613 1441742348 0.724609 0.105835 -0.519165 0.440613 1441742348 0.724609 0.105835 -0.519165 0.440613 1441742348 0.724609 0.105835 -0.519165 0.440613 1441742348 0.758057 0.117126 -0.545532 0.337708 1441742348 0.758057 0.117126 -0.545532 0.337708 1441742348 0.758057 0.117126 -0.545532 0.337708 1441742348 0.758057 0.117126 -0.545532 0.337708 1441742348 0.758057 0.117126 -0.545532 0.337708 1441742348 0.758057 0.117126 -0.545532 0.337708 1441742348 0.782837 0.135071 -0.550049 0.257690 1441742348 0.782837 0.135071 -0.550049 0.257690 1441742348 0.782837 0.135071 -0.550049 0.257690 1441742348 0.782837 0.135071 -0.550049 0.257690 1441742348 0.782837 0.135071 -0.550049 0.257690 1441742348 0.782837 0.135071 -0.550049 0.257690 1441742348 0.805725 0.151611 -0.539978 0.190247 1441742348 0.805725 0.151611 -0.539978 0.190247 1441742348 0.805725 0.151611 -0.539978 0.190247 1441742348 0.805725 0.151611 -0.539978 0.190247 1441742348 0.805725 0.151611 -0.539978 0.190247 1441742348 0.805725 0.151611 -0.539978 0.190247 1441742348 0.805725 0.151611 -0.539978 0.190247 1441742348 0.827881 0.176147 -0.521240 0.108826 1441742348 0.827881 0.176147 -0.521240 0.108826 1441742348 0.827881 0.176147 -0.521240 0.108826 1441742348 0.827881 0.176147 -0.521240 0.108826 1441742348 0.827881 0.176147 -0.521240 0.108826 1441742348 0.827881 0.176147 -0.521240 0.108826 1441742348 0.837219 0.194763 -0.509766 0.034668 1441742348 0.837219 0.194763 -0.509766 0.034668 1441742348 0.837219 0.194763 -0.509766 0.034668 1441742348 0.837219 0.194763 -0.509766 0.034668 1441742348 0.837219 0.194763 -0.509766 0.034668 1441742348 0.837219 0.194763 -0.509766 0.034668 1441742348 0.837219 0.194763 -0.509766 0.034668 1441742348 0.834045 0.214600 -0.508240 0.003967 1441742348 0.834045 0.214600 -0.508240 0.003967 1441742348 0.834045 0.214600 -0.508240 0.003967 1441742348 0.834045 0.214600 -0.508240 0.003967 1441742348 0.834045 0.214600 -0.508240 0.003967 1441742348 0.834045 0.214600 -0.508240 0.003967 1441742348 0.829956 0.226074 -0.509888 0.010742 1441742348 0.829956 0.226074 -0.509888 0.010742 1441742348 0.829956 0.226074 -0.509888 0.010742 1441742348 0.829956 0.226074 -0.509888 0.010742 1441742348 0.830200 0.210388 -0.515015 0.035339 1441742348 0.830200 0.210388 -0.515015 0.035339 1441742348 0.830200 0.210388 -0.515015 0.035339 1441742348 0.830200 0.210388 -0.515015 0.035339 1441742348 0.828552 0.179138 -0.524780 0.077087 1441742348 0.828552 0.179138 -0.524780 0.077087 1441742348 0.828552 0.179138 -0.524780 0.077087 1441742348 0.828552 0.179138 -0.524780 0.077087 1441742348 0.828552 0.179138 -0.524780 0.077087 1441742348 0.828552 0.179138 -0.524780 0.077087 1441742348 0.822449 0.138916 -0.535278 0.133118 1441742348 0.822449 0.138916 -0.535278 0.133118 1441742348 0.822449 0.138916 -0.535278 0.133118 1441742348 0.822449 0.138916 -0.535278 0.133118 1441742348 0.822449 0.138916 -0.535278 0.133118 1441742348 0.822449 0.138916 -0.535278 0.133118 1441742348 0.808411 0.094971 -0.545959 0.198486 1441742348 0.808411 0.094971 -0.545959 0.198486 1441742348 0.808411 0.094971 -0.545959 0.198486 1441742348 0.785889 0.030518 -0.554199 0.272461 1441742348 0.785889 0.030518 -0.554199 0.272461 1441742348 0.785889 0.030518 -0.554199 0.272461 1441742349 0.785889 0.030518 -0.554199 0.272461 1441742349 0.785889 0.030518 -0.554199 0.272461 1441742349 0.785889 0.030518 -0.554199 0.272461 1441742349 0.785889 0.030518 -0.554199 0.272461 1441742349 0.751831 0.015625 -0.538391 0.380310 1441742349
[truncated: 131,102 more chars]
