# Supplementary material for: Quaternion-Based Gesture Recognition Using Wireless Wearable Motion Capture Sensors
Source: Sensors (Basel). 2016 Apr 28;16(5):605. doi: 10.3390/s16050605 (PMC4883296; doi:10.3390/s16050605)
Supplement: Supplementary file 1 [file sensors-16-00605-s001.zip › MultiSensorGestureData/P2/5. Block/Training17.txt]

-0.206665 -0.600281 0.147705 -0.758484 1441742232 -0.206665 -0.600281 0.147705 -0.758484 1441742232 -0.206665 -0.600281 0.147705 -0.758484 1441742232 -0.214355 -0.598816 0.154602 -0.756104 1441742232 -0.214355 -0.598816 0.154602 -0.756104 1441742232 -0.214355 -0.598816 0.154602 -0.756104 1441742232 -0.214355 -0.598816 0.154602 -0.756104 1441742232 -0.214355 -0.598816 0.154602 -0.756104 1441742232 -0.214355 -0.598816 0.154602 -0.756104 1441742232 -0.219482 -0.597351 0.159729 -0.754700 1441742232 -0.219482 -0.597351 0.159729 -0.754700 1441742232 -0.219482 -0.597351 0.159729 -0.754700 1441742232 -0.219482 -0.597351 0.159729 -0.754700 1441742232 -0.219482 -0.597351 0.159729 -0.754700 1441742232 -0.219482 -0.597351 0.159729 -0.754700 1441742232 -0.221863 -0.596375 0.161499 -0.754395 1441742232 -0.221863 -0.596375 0.161499 -0.754395 1441742232 -0.221863 -0.596375 0.161499 -0.754395 1441742232 -0.221863 -0.596375 0.161499 -0.754395 1441742232 -0.221863 -0.596375 0.161499 -0.754395 1441742232 -0.221863 -0.596375 0.161499 -0.754395 1441742232 -0.221863 -0.596375 0.161499 -0.754395 1441742233 -0.221863 -0.596375 0.161499 -0.754395 1441742233 -0.221436 -0.596497 0.162048 -0.754272 1441742233 -0.221436 -0.596497 0.162048 -0.754272 1441742233 -0.221436 -0.596497 0.162048 -0.754272 1441742233 -0.221436 -0.596497 0.162048 -0.754272 1441742233 -0.221436 -0.596497 0.162048 -0.754272 1441742233 -0.221436 -0.596497 0.162048 -0.754272 1441742233 -0.218811 -0.596985 0.162048 -0.754700 1441742233 -0.218811 -0.596985 0.162048 -0.754700 1441742233 -0.218811 -0.596985 0.162048 -0.754700 1441742233 -0.218811 -0.596985 0.162048 -0.754700 1441742233 -0.218811 -0.596985 0.162048 -0.754700 1441742233 -0.216614 -0.596130 0.161926 -0.756042 1441742233 -0.216614 -0.596130 0.161926 -0.756042 1441742233 -0.216614 -0.596130 0.161926 -0.756042 1441742233 -0.216614 -0.596130 0.161926 -0.756042 1441742233 -0.216614 -0.596130 0.161926 -0.756042 1441742233 -0.216614 -0.596130 0.161926 -0.756042 1441742233 -0.212219 -0.597046 0.157410 -0.757507 1441742233 -0.212219 -0.597046 0.157410 -0.757507 1441742233 -0.212219 -0.597046 0.157410 -0.757507 1441742233 -0.212219 -0.597046 0.157410 -0.757507 1441742233 -0.212219 -0.597046 0.157410 -0.757507 1441742233 -0.212219 -0.597046 0.157410 -0.757507 1441742233 -0.212219 -0.597046 0.157410 -0.757507 1441742233 -0.210022 -0.596313 0.154480 -0.759338 1441742233 -0.210022 -0.596313 0.154480 -0.759338 1441742233 -0.210022 -0.596313 0.154480 -0.759338 1441742233 -0.210022 -0.596313 0.154480 -0.759338 1441742233 -0.210022 -0.596313 0.154480 -0.759338 1441742233 -0.210022 -0.596313 0.154480 -0.759338 1441742233 -0.208557 -0.595886 0.152954 -0.760315 1441742233 -0.208557 -0.595886 0.152954 -0.760315 1441742233 -0.208557 -0.595886 0.152954 -0.760315 1441742233 -0.208557 -0.595886 0.152954 -0.760315 1441742233 -0.208557 -0.595886 0.152954 -0.760315 1441742233 -0.208557 -0.595886 0.152954 -0.760315 1441742233 -0.209106 -0.594727 0.152832 -0.761108 1441742233 -0.209106 -0.594727 0.152832 -0.761108 1441742233 -0.209106 -0.594727 0.152832 -0.761108 1441742233 -0.209106 -0.594727 0.152832 -0.761108 1441742233 -0.209106 -0.594727 0.152832 -0.761108 1441742233 -0.209106 -0.594727 0.152832 -0.761108 1441742233 -0.209106 -0.594727 0.152832 -0.761108 1441742233 -0.209473 -0.594299 0.151917 -0.761536 1441742233 -0.209473 -0.594299 0.151917 -0.761536 1441742233 -0.209473 -0.594299 0.151917 -0.761536 1441742233 -0.209473 -0.594299 0.151917 -0.761536 1441742233 -0.209473 -0.594299 0.151917 -0.761536 1441742233 -0.209473 -0.594299 0.151917 -0.761536 1441742233 -0.209473 -0.594299 0.151917 -0.761536 1441742233 -0.210205 -0.594238 0.152283 -0.761353 1441742233 -0.210205 -0.594238 0.152283 -0.761353 1441742233 -0.210205 -0.594238 0.152283 -0.761353 1441742233 -0.210205 -0.594238 0.152283 -0.761353 1441742233 -0.210205 -0.594238 0.152283 -0.761353 1441742233 -0.210205 -0.594238 0.152283 -0.761353 1441742233 -0.208740 -0.595398 0.152405 -0.760803 1441742233 -0.208740 -0.595398 0.152405 -0.760803 1441742233 -0.208740 -0.595398 0.152405 -0.760803 1441742233 -0.208740 -0.595398 0.152405 -0.760803 1441742233 -0.208740 -0.595398 0.152405 -0.760803 1441742233 -0.208740 -0.595398 0.152405 -0.760803 1441742233 -0.207397 -0.595947 0.153137 -0.760559 1441742233 -0.207397 -0.595947 0.153137 -0.760559 1441742233 -0.207397 -0.595947 0.153137 -0.760559 1441742233 -0.207397 -0.595947 0.153137 -0.760559 1441742233 -0.207397 -0.595947 0.153137 -0.760559 1441742233 -0.207397 -0.595947 0.153137 -0.760559 1441742233 -0.206299 -0.595520 0.155518 -0.760742 1441742233 -0.206299 -0.595520 0.155518 -0.760742 1441742233 -0.206299 -0.595520 0.155518 -0.760742 1441742233 -0.206299 -0.595520 0.155518 -0.760742 1441742233 -0.206299 -0.595520 0.155518 -0.760742 1441742233 -0.206299 -0.595520 0.155518 -0.760742 1441742233 -0.206299 -0.595520 0.155518 -0.760742 1441742233 -0.205139 -0.595581 0.155823 -0.760925 1441742233 -0.205139 -0.595581 0.155823 -0.760925 1441742233 -0.205139 -0.595581 0.155823 -0.760925 1441742233 -0.205139 -0.595581 0.155823 -0.760925 1441742233 -0.205139 -0.595581 0.155823 -0.760925 1441742233 -0.205139 -0.595581 0.155823 -0.760925 1441742233 -0.205933 -0.594360 0.155762 -0.761658 1441742233 -0.205933 -0.594360 0.155762 -0.761658 1441742233 -0.205933 -0.594360 0.155762 -0.761658 1441742233 -0.205933 -0.594360 0.155762 -0.761658 1441742233 -0.205933 -0.594360 0.155762 -0.761658 1441742233 -0.205933 -0.594360 0.155762 -0.761658 1441742233 -0.205933 -0.594360 0.155762 -0.761658 1441742233 -0.203186 -0.594177 0.151367 -0.763428 1441742233 -0.203186 -0.594177 0.151367 -0.763428 1441742233 -0.203186 -0.594177 0.151367 -0.763428 1441742233 -0.203186 -0.594177 0.151367 -0.763428 1441742233 -0.203186 -0.594177 0.151367 -0.763428 1441742233 -0.203186 -0.594177 0.151367 -0.763428 1441742233 -0.196716 -0.595459 0.143738 -0.765625 1441742233 -0.196716 -0.595459 0.143738 -0.765625 1441742233 -0.196716 -0.595459 0.143738 -0.765625 1441742233 -0.196716 -0.595459 0.143738 -0.765625 1441742233 -0.196716 -0.595459 0.143738 -0.765625 1441742233 -0.196716 -0.595459 0.143738 -0.765625 1441742233 -0.192078 -0.596680 0.140259 -0.766479 1441742233 -0.192078 -0.596680 0.140259 -0.766479 1441742233 -0.192078 -0.596680 0.140259 -0.766479 1441742233 -0.192078 -0.596680 0.140259 -0.766479 1441742233 -0.192078 -0.596680 0.140259 -0.766479 1441742233 -0.192078 -0.596680 0.140259 -0.766479 1441742233 -0.190857 -0.596436 0.141357 -0.766724 1441742233 -0.190857 -0.596436 0.141357 -0.766724 1441742233 -0.190857 -0.596436 0.141357 -0.766724 1441742233 -0.190857 -0.596436 0.141357 -0.766724 1441742233 -0.190857 -0.596436 0.141357 -0.766724 1441742233 -0.190857 -0.596436 0.141357 -0.766724 1441742233 -0.190857 -0.596436 0.141357 -0.766724 1441742234 -0.188965 -0.597961 0.138977 -0.766479 1441742234 -0.188965 -0.597961 0.138977 -0.766479 1441742234 -0.188965 -0.597961 0.138977 -0.766479 1441742234 -0.188965 -0.597961 0.138977 -0.766479 1441742234 -0.188965 -0.597961 0.138977 -0.766479 1441742234 -0.188965 -0.597961 0.138977 -0.766479 1441742234 -0.190796 -0.599670 0.136841 -0.765076 1441742234 -0.190796 -0.599670 0.136841 -0.765076 1441742234 -0.190796 -0.599670 0.136841 -0.765076 1441742234 -0.190796 -0.599670 0.136841 -0.765076 1441742234 -0.190796 -0.599670 0.136841 -0.765076 1441742234 -0.190796 -0.599670 0.136841 -0.765076 1441742234 -0.190796 -0.599670 0.136841 -0.765076 1441742234 -0.195068 -0.599487 0.137756 -0.763977 1441742234 -0.195068 -0.599487 0.137756 -0.763977 1441742234 -0.195068 -0.599487 0.137756 -0.763977 1441742234 -0.195068 -0.599487 0.137756 -0.763977 1441742234 -0.195068 -0.599487 0.137756 -0.763977 1441742234 -0.200623 -0.597717 0.142334 -0.763062 1441742234 -0.200623 -0.597717 0.142334 -0.763062 1441742234 -0.200623 -0.597717 0.142334 -0.763062 1441742234 -0.200623 -0.597717 0.142334 -0.763062 1441742234 -0.200623 -0.597717 0.142334 -0.763062 1441742234 -0.200623 -0.597717 0.142334 -0.763062 1441742234 -0.200623 -0.597717 0.142334 -0.763062 1441742234 -0.204773 -0.596802 0.146362 -0.761902 1441742234 -0.204773 -0.596802 0.146362 -0.761902 1441742234 -0.204773 -0.596802 0.146362 -0.761902 1441742234 -0.204773 -0.596802 0.146362 -0.761902 1441742234 -0.204773 -0.596802 0.146362 -0.761902 1441742234 -0.204773 -0.596802 0.146362 -0.761902 1441742234 -0.209167 -0.596313 0.151611 -0.760132 1441742234 -0.209167 -0.596313 0.151611 -0.760132 1441742234 -0.209167 -0.596313 0.151611 -0.760132 1441742234 -0.209167 -0.596313 0.151611 -0.760132 1441742234 -0.209167 -0.596313 0.151611 -0.760132 1441742234 -0.209167 -0.596313 0.151611 -0.760132 1441742234 -0.209167 -0.596313 0.151611 -0.760132 1441742234 -0.215393 -0.594788 0.158569 -0.758118 1441742234 -0.215393 -0.594788 0.158569 -0.758118 1441742234 -0.215393 -0.594788 0.158569 -0.758118 1441742234 -0.215393 -0.594788 0.158569 -0.758118 1441742234 -0.215393 -0.594788 0.158569 -0.758118 1441742234 -0.215393 -0.594788 0.158569 -0.758118 1441742234 -0.220093 -0.593750 0.162842 -0.756714 1441742234 -0.220093 -0.593750 0.162842 -0.756714 1441742234 -0.220093 -0.593750 0.162842 -0.756714 1441742234 -0.220093 -0.593750 0.162842 -0.756714 1441742234 -0.220093 -0.593750 0.162842 -0.756714 1441742234 -0.220093 -0.593750 0.162842 -0.756714 1441742234 -0.224182 -0.592346 0.165405 -0.756042 1441742234 -0.224182 -0.592346 0.165405 -0.756042 1441742234 -0.224182 -0.592346 0.165405 -0.756042 1441742234 -0.224182 -0.592346 0.165405 -0.756042 1441742234 -0.224182 -0.592346 0.165405 -0.756042 1441742234 -0.225769 -0.592224 0.165771 -0.755554 1441742234 -0.225769 -0.592224 0.165771 -0.755554 1441742234 -0.225769 -0.592224 0.165771 -0.755554 1441742234 -0.225769 -0.592224 0.165771 -0.755554 1441742234 -0.225769 -0.592224 0.165771 -0.755554 1441742234 -0.225769 -0.592224 0.165771 -0.755554 1441742234 -0.225769 -0.592224 0.165771 -0.755554 1441742234 -0.228577 -0.589722 0.169250 -0.755920 1441742234 -0.228577 -0.589722 0.169250 -0.755920 1441742234 -0.228577 -0.589722 0.169250 -0.755920 1441742234 -0.228577 -0.589722 0.169250 -0.755920 1441742234 -0.228577 -0.589722 0.169250 -0.755920 1441742234 -0.228577 -0.589722 0.169250 -0.755920 1441742234 -0.226929 -0.589172 0.170227 -0.756653 1441742234 -0.226929 -0.589172 0.170227 -0.756653 1441742234 -0.226929 -0.589172 0.170227 -0.756653 1441742234 -0.226929 -0.589172 0.170227 -0.756653 1441742234 -0.226929 -0.589172 0.170227 -0.756653 1441742234 -0.226929 -0.589172 0.170227 -0.756653 1441742234 -0.226929 -0.589172 0.170227 -0.756653 1441742234 -0.224243 -0.590698 0.168274 -0.756653 1441742234 -0.224243 -0.590698 0.168274 -0.756653 1441742234 -0.224243 -0.590698 0.168274 -0.756653 1441742234 -0.224243 -0.590698 0.168274 -0.756653 1441742234 -0.224243 -0.590698 0.168274 -0.756653 1441742234 -0.224243 -0.590698 0.168274 -0.756653 1441742234 -0.225891 -0.590576 0.169189 -0.756104 1441742234 -0.225891 -0.590576 0.169189 -0.756104 1441742234 -0.225891 -0.590576 0.169189 -0.756104 1441742234 -0.225891 -0.590576 0.169189 -0.756104 1441742234 -0.225891 -0.590576 0.169189 -0.756104 1441742234 -0.225891 -0.590576 0.169189 -0.756104 1441742234 -0.227600 -0.590210 0.168701 -0.755981 1441742234 -0.227600 -0.590210 0.168701 -0.755981 1441742234 -0.227600 -0.590210 0.168701 -0.755981 1441742234 -0.227600 -0.590210 0.168701 -0.755981 1441742234 -0.227600 -0.590210 0.168701 -0.755981 1441742234 -0.227600 -0.590210 0.168701 -0.755981 1441742234 -0.228943 -0.590027 0.167358 -0.755981 1441742234 -0.228943 -0.590027 0.167358 -0.755981 1441742234 -0.228943 -0.590027 0.167358 -0.755981 1441742234 -0.228943 -0.590027 0.167358 -0.755981 1441742234 -0.228943 -0.590027 0.167358 -0.755981 1441742234 -0.228943 -0.590027 0.167358 -0.755981 1441742234 -0.228943 -0.590027 0.167358 -0.755981 1441742234 -0.228943 -0.590637 0.167236 -0.755554 1441742234 -0.228943 -0.590637 0.167236 -0.755554 1441742234 -0.228943 -0.590637 0.167236 -0.755554 1441742234 -0.228943 -0.590637 0.167236 -0.755554 1441742234 -0.228943 -0.590637 0.167236 -0.755554 1441742234 -0.228943 -0.590637 0.167236 -0.755554 1441742234 -0.226135 -0.592102 0.166504 -0.755432 1441742234 -0.226135 -0.592102 0.166504 -0.755432 1441742234 -0.226135 -0.592102 0.166504 -0.755432 1441742234 -0.226135 -0.592102 0.166504 -0.755432 1441742234 -0.226135 -0.592102 0.166504 -0.755432 1441742234 -0.226135 -0.592102 0.166504 -0.755432 1441742234 -0.222534 -0.593201 0.166138 -0.755676 1441742235 -0.222534 -0.593201 0.166138 -0.755676 1441742235 -0.222534 -0.593201 0.166138 -0.755676 1441742235 -0.222534 -0.593201 0.166138 -0.755676 1441742235 -0.222534 -0.593201 0.166138 -0.755676 1441742235 -0.222534 -0.593201 0.166138 -0.755676 1441742235 -0.218811 -0.594360 0.165283 -0.756042 1441742235 -0.218811 -0.594360 0.165283 -0.756042 1441742235 -0.218811 -0.594360 0.165283 -0.756042 1441742235 -0.218811 -0.594360 0.165283 -0.756042 1441742235 -0.218811 -0.594360 0.165283 -0.756042 1441742235 -0.218811 -0.594360 0.165283 -0.756042 1441742235 -0.217590 -0.594421 0.164978 -0.756409 1441742235 -0.217590 -0.594421 0.164978 -0.756409 1441742235 -0.217590 -0.594421 0.164978 -0.756409 1441742235 -0.217590 -0.594421 0.164978 -0.756409 1441742235 -0.217590 -0.594421 0.164978 -0.756409 1441742235 -0.217590 -0.594421 0.164978 -0.756409 1441742235 -0.217896 -0.592773 0.164124 -0.757813 1441742235 -0.217896 -0.592773 0.164124 -0.757813 1441742235 -0.217896 -0.592773 0.164124 -0.757813 1441742235 -0.217896 -0.592773 0.164124 -0.757813 1441742235 -0.217896 -0.592773 0.164124 -0.757813 1441742235 -0.217896 -0.592773 0.164124 -0.757813 1441742235 -0.217896 -0.592773 0.164124 -0.757813 1441742235 -0.215637 -0.590576 0.161682 -0.760681 1441742235 -0.215637 -0.590576 0.161682 -0.760681 1441742235 -0.215637 -0.590576 0.161682 -0.760681 1441742235 -0.215637 -0.590576 0.161682 -0.760681 1441742235 -0.215637 -0.590576 0.161682 -0.760681 1441742235 -0.215637 -0.590576 0.161682 -0.760681 1441742235 -0.209473 -0.591797 0.156921 -0.762512 1441742235 -0.209473 -0.591797 0.156921 -0.762512 1441742235 -0.209473 -0.591797 0.156921 -0.762512 1441742235 -0.209473 -0.591797 0.156921 -0.762512 1441742235 -0.209473 -0.591797 0.156921 -0.762512 1441742235 -0.209473 -0.591797 0.156921 -0.762512 1441742235 -0.206909 -0.590393 0.157410 -0.764160 1441742235 -0.206909 -0.590393 0.157410 -0.764160 1441742235 -0.206909 -0.590393 0.157410 -0.764160 1441742235 -0.206909 -0.590393 0.157410 -0.764160 1441742235 -0.206909 -0.590393 0.157410 -0.764160 1441742235 -0.206909 -0.590393 0.157410 -0.764160 1441742235 -0.203369 -0.591370 0.155762 -0.764648 1441742235 -0.203369 -0.591370 0.155762 -0.764648 1441742235 -0.203369 -0.591370 0.155762 -0.764648 1441742235 -0.203369 -0.591370 0.155762 -0.764648 1441742235 -0.203369 -0.591370 0.155762 -0.764648 1441742235 -0.203369 -0.591370 0.155762 -0.764648 1441742235 -0.202271 -0.593872 0.151978 -0.763794 1441742235 -0.202271 -0.593872 0.151978 -0.763794 1441742235 -0.202271 -0.593872 0.151978 -0.763794 1441742235 -0.202271 -0.593872 0.151978 -0.763794 1441742235 -0.202271 -0.593872 0.151978 -0.763794 1441742235 -0.202271 -0.593872 0.151978 -0.763794 1441742235 -0.202271 -0.593872 0.151978 -0.763794 1441742235 -0.201599 -0.596436 0.149841 -0.762390 1441742235 -0.201599 -0.596436 0.149841 -0.762390 1441742235 -0.201599 -0.596436 0.149841 -0.762390 1441742235 -0.201599 -0.596436 0.149841 -0.762390 1441742235 -0.201599 -0.596436 0.149841 -0.762390 1441742235 -0.201599 -0.596436 0.149841 -0.762390 1441742235 -0.204651 -0.596558 0.150757 -0.761292 1441742235 -0.204651 -0.596558 0.150757 -0.761292 1441742235 -0.204651 -0.596558 0.150757 -0.761292 1441742235 -0.204651 -0.596558 0.150757 -0.761292 1441742235 -0.204651 -0.596558 0.150757 -0.761292 1441742235 -0.204651 -0.596558 0.150757 -0.761292 1441742235 -0.211304 -0.595642 0.153381 -0.759705 1441742235 -0.211304 -0.595642 0.153381 -0.759705 1441742235 -0.211304 -0.595642 0.153381 -0.759705 1441742235 -0.211304 -0.595642 0.153381 -0.759705 1441742235 -0.211304 -0.595642 0.153381 -0.759705 1441742235 -0.211304 -0.595642 0.153381 -0.759705 1441742235 -0.216980 -0.594788 0.153137 -0.758789 1441742235 -0.216980 -0.594788 0.153137 -0.758789 1441742235 -0.216980 -0.594788 0.153137 -0.758789 1441742235 -0.216980 -0.594788 0.153137 -0.758789 1441742235 -0.216980 -0.594788 0.153137 -0.758789 1441742235 -0.216980 -0.594788 0.153137 -0.758789 1441742235 -0.216980 -0.594788 0.153137 -0.758789 1441742235 -0.219666 -0.595520 0.151550 -0.757751 1441742235 -0.219666 -0.595520 0.151550 -0.757751 1441742235 -0.219666 -0.595520 0.151550 -0.757751 1441742235 -0.219666 -0.595520 0.151550 -0.757751 1441742235 -0.219666 -0.595520 0.151550 -0.757751 1441742235 -0.219666 -0.595520 0.151550 -0.757751 1441742235 -0.220825 -0.595337 0.153503 -0.757202 1441742235 -0.220825 -0.595337 0.153503 -0.757202 1441742235 -0.220825 -0.595337 0.153503 -0.757202 1441742235 -0.220825 -0.595337 0.153503 -0.757202 1441742235 -0.220825 -0.595337 0.153503 -0.757202 1441742235 -0.220825 -0.595337 0.153503 -0.757202 1441742235 -0.219849 -0.596558 0.153809 -0.756470 1441742235 -0.219849 -0.596558 0.153809 -0.756470 1441742235 -0.219849 -0.596558 0.153809 -0.756470 1441742235 -0.219849 -0.596558 0.153809 -0.756470 1441742235 -0.219849 -0.596558 0.153809 -0.756470 1441742235 -0.219849 -0.596558 0.153809 -0.756470 1441742235 -0.219421 -0.597046 0.152954 -0.756348 1441742235 -0.219421 -0.597046 0.152954 -0.756348 1441742235 -0.219421 -0.597046 0.152954 -0.756348 1441742235 -0.219421 -0.597046 0.152954 -0.756348 1441742235 -0.219421 -0.597046 0.152954 -0.756348 1441742235 -0.219421 -0.597046 0.152954 -0.756348 1441742235 -0.217957 -0.597351 0.150757 -0.757019 1441742235 -0.217957 -0.597351 0.150757 -0.757019 1441742235 -0.217957 -0.597351 0.150757 -0.757019 1441742235 -0.217957 -0.597351 0.150757 -0.757019 1441742235 -0.217957 -0.597351 0.150757 -0.757019 1441742235 -0.217957 -0.597351 0.150757 -0.757019 1441742235 -0.217590 -0.596252 0.151611 -0.757751 1441742235 -0.217590 -0.596252 0.151611 -0.757751 1441742235 -0.217590 -0.596252 0.151611 -0.757751 1441742236 -0.217590 -0.596252 0.151611 -0.757751 1441742236 -0.217590 -0.596252 0.151611 -0.757751 1441742236 -0.217590 -0.596252 0.151611 -0.757751 1441742236 -0.218384 -0.594482 0.154358 -0.758423 1441742236 -0.218384 -0.594482 0.154358 -0.758423 1441742236 -0.218384 -0.594482 0.154358 -0.758423 1441742236 -0.218384 -0.594482 0.154358 -0.758423 1441742236 -0.218384 -0.594482 0.154358 -0.758423 1441742236 -0.218384 -0.594482 0.154358 -0.758423 1441742236 -0.218384 -0.594482 0.154358 -0.758423 1441742236 -0.221436 -0.591553 0.157471 -0.759155 1441742236 -0.221436 -0.591553 0.157471 -0.759155 1441742236 -0.221436 -0.591553 0.157471 -0.759155 1441742236 -0.221436 -0.591553 0.157471 -0.759155 1441742236 -0.221436 -0.591553 0.157471 -0.759155 1441742236 -0.221436 -0.591553 0.157471 -0.759155 1441742236 -0.220947 -0.593140 0.154541 -0.758667 1441742236 -0.220947 -0.593140 0.154541 -0.758667 1441742236 -0.220947 -0.593140 0.154541 -0.758667 1441742236 -0.220947 -0.593140 0.154541 -0.758667 1441742236 -0.220947 -0.593140 0.154541 -0.758667 1441742236 -0.220947 -0.593140 0.154541 -0.758667 1441742236 -0.220947 -0.593140 0.154541 -0.758667 1441742236 -0.221130 -0.593445 0.153320 -0.758606 1441742236 -0.221130 -0.593445 0.153320 -0.758606 1441742236 -0.221130 -0.593445 0.153320 -0.758606 1441742236 -0.221130 -0.593445 0.153320 -0.758606 1441742236 -0.221130 -0.593445 0.153320 -0.758606 1441742236 -0.221130 -0.593445 0.153320 -0.758606 1441742236 -0.222107 -0.592834 0.155029 -0.758484 1441742236 -0.222107 -0.592834 0.155029 -0.758484 1441742236 -0.222107 -0.592834 0.155029 -0.758484 1441742236 -0.222107 -0.592834 0.155029 -0.758484 1441742236 -0.222107 -0.592834 0.155029 -0.758484 1441742236 -0.222107 -0.592834 0.155029 -0.758484 1441742236 -0.224792 -0.592834 0.156128 -0.757446 1441742236 -0.224792 -0.592834 0.156128 -0.757446 1441742236 -0.224792 -0.592834 0.156128 -0.757446 1441742236 -0.224792 -0.592834 0.156128 -0.757446 1441742236 -0.224792 -0.592834 0.156128 -0.757446 1441742236 -0.224792 -0.592834 0.156128 -0.757446 1441742236 -0.226990 -0.593079 0.156982 -0.756409 1441742236 -0.226990 -0.593079 0.156982 -0.756409 1441742236 -0.226990 -0.593079 0.156982 -0.756409 1441742236 -0.226990 -0.593079 0.156982 -0.756409 1441742236 -0.226990 -0.593079 0.156982 -0.756409 1441742236 -0.226990 -0.593079 0.156982 -0.756409 1441742236 -0.226990 -0.593079 0.156982 -0.756409 1441742236 -0.225952 -0.594116 0.156006 -0.756104 1441742236 -0.225952 -0.594116 0.156006 -0.756104 1441742236 -0.225952 -0.594116 0.156006 -0.756104 1441742236 -0.225952 -0.594116 0.156006 -0.756104 1441742236 -0.225952 -0.594116 0.156006 -0.756104 1441742236 -0.225952 -0.594116 0.156006 -0.756104 1441742236 -0.224976 -0.594482 0.157654 -0.755737 1441742236 -0.224976 -0.594482 0.157654 -0.755737 1441742236 -0.224976 -0.594482 0.157654 -0.755737 1441742236 -0.224976 -0.594482 0.157654 -0.755737 1441742236 -0.224976 -0.594482 0.157654 -0.755737 1441742236 -0.224976 -0.594482 0.157654 -0.755737 1441742236 -0.223999 -0.594299 0.159668 -0.755798 1441742236 -0.223999 -0.594299 0.159668 -0.755798 1441742236 -0.223999 -0.594299 0.159668 -0.755798 1441742236 -0.223999 -0.594299 0.159668 -0.755798 1441742236 -0.223999 -0.594299 0.159668 -0.755798 1441742236 -0.223999 -0.594299 0.159668 -0.755798 1441742236 -0.222778 -0.594299 0.157837 -0.756531 1441742236 -0.222778 -0.594299 0.157837 -0.756531 1441742236 -0.222778 -0.594299 0.157837 -0.756531 1441742236 -0.222778 -0.594299 0.157837 -0.756531 1441742236 -0.222778 -0.594299 0.157837 -0.756531 1441742236 -0.222778 -0.594299 0.157837 -0.756531 1441742236 -0.222778 -0.594299 0.157837 -0.756531 1441742236 -0.221191 -0.593262 0.153625 -0.758667 1441742236 -0.221191 -0.593262 0.153625 -0.758667 1441742236 -0.221191 -0.593262 0.153625 -0.758667 1441742236 -0.221191 -0.593262 0.153625 -0.758667 1441742236 -0.221191 -0.593262 0.153625 -0.758667 1441742236 -0.221191 -0.593262 0.153625 -0.758667 1441742236 -0.213745 -0.593811 0.147339 -0.761658 1441742236 -0.213745 -0.593811 0.147339 -0.761658 1441742236 -0.213745 -0.593811 0.147339 -0.761658 1441742236 -0.213745 -0.593811 0.147339 -0.761658 1441742236 -0.213745 -0.593811 0.147339 -0.761658 1441742236 -0.213745 -0.593811 0.147339 -0.761658 1441742236 -0.202698 -0.596252 0.140686 -0.763977 1441742236 -0.202698 -0.596252 0.140686 -0.763977 1441742236 -0.202698 -0.596252 0.140686 -0.763977 1441742236 -0.202698 -0.596252 0.140686 -0.763977 1441742236 -0.202698 -0.596252 0.140686 -0.763977 1441742236 -0.202698 -0.596252 0.140686 -0.763977 1441742236 -0.198425 -0.596252 0.141113 -0.765015 1441742236 -0.198425 -0.596252 0.141113 -0.765015 1441742236 -0.198425 -0.596252 0.141113 -0.765015 1441742236 -0.198425 -0.596252 0.141113 -0.765015 1441742236 -0.198425 -0.596252 0.141113 -0.765015 1441742236 -0.198425 -0.596252 0.141113 -0.765015 1441742236 -0.198425 -0.596252 0.141113 -0.765015 1441742236 -0.198425 -0.596985 0.142212 -0.764282 1441742236 -0.198425 -0.596985 0.142212 -0.764282 1441742236 -0.198425 -0.596985 0.142212 -0.764282 1441742236 -0.198425 -0.596985 0.142212 -0.764282 1441742236 -0.198425 -0.596985 0.142212 -0.764282 1441742236 -0.198425 -0.596985 0.142212 -0.764282 1441742236 -0.199219 -0.598877 0.139404 -0.763123 1441742236 -0.199219 -0.598877 0.139404 -0.763123 1441742236 -0.199219 -0.598877 0.139404 -0.763123 1441742236 -0.199219 -0.598877 0.139404 -0.763123 1441742236 -0.199219 -0.598877 0.139404 -0.763123 1441742236 -0.199219 -0.598877 0.139404 -0.763123 1441742236 -0.203796 -0.597839 0.140259 -0.762573 1441742236 -0.203796 -0.597839 0.140259 -0.762573 1441742236 -0.203796 -0.597839 0.140259 -0.762573 1441742236 -0.203796 -0.597839 0.140259 -0.762573 1441742237 -0.203796 -0.597839 0.140259 -0.762573 1441742237 -0.203796 -0.597839 0.140259 -0.762573 1441742237 -0.203796 -0.597839 0.140259 -0.762573 1441742237 -0.209534 -0.596313 0.143433 -0.761597 1441742237 -0.209534 -0.596313 0.143433 -0.761597 1441742237 -0.209534 -0.596313 0.143433 -0.761597 1441742237 -0.209534 -0.596313 0.143433 -0.761597 1441742237 -0.209534 -0.596313 0.143433 -0.761597 1441742237 -0.209534 -0.596313 0.143433 -0.761597 1441742237 -0.214722 -0.595581 0.145508 -0.760315 1441742237 -0.214722 -0.595581 0.145508 -0.760315 1441742237 -0.214722 -0.595581 0.145508 -0.760315 1441742237 -0.214722 -0.595581 0.145508 -0.760315 1441742237 -0.214722 -0.595581 0.145508 -0.760315 1441742237 -0.214722 -0.595581 0.145508 -0.760315 1441742237 -0.214722 -0.595581 0.145508 -0.760315 1441742237 -0.218506 -0.595459 0.147644 -0.758911 1441742237 -0.218506 -0.595459 0.147644 -0.758911 1441742237 -0.218506 -0.595459 0.147644 -0.758911 1441742237 -0.218506 -0.595459 0.147644 -0.758911 1441742237 -0.218506 -0.595459 0.147644 -0.758911 1441742237 -0.218506 -0.595459 0.147644 -0.758911 1441742237 -0.221558 -0.595825 0.149109 -0.757446 1441742237 -0.221558 -0.595825 0.149109 -0.757446 1441742237 -0.221558 -0.595825 0.149109 -0.757446 1441742237 -0.221558 -0.595825 0.149109 -0.757446 1441742237 -0.221558 -0.595825 0.149109 -0.757446 1441742237 -0.221558 -0.595825 0.149109 -0.757446 1441742237 -0.221558 -0.595825 0.149109 -0.757446 1441742237 -0.222534 -0.596924 0.148315 -0.756470 1441742237 -0.222534 -0.596924 0.148315 -0.756470 1441742237 -0.222534 -0.596924 0.148315 -0.756470 1441742237 -0.222534 -0.596924 0.148315 -0.756470 1441742237 -0.222534 -0.596924 0.148315 -0.756470 1441742237 -0.222534 -0.596924 0.148315 -0.756470 1441742237 -0.221313 -0.598328 0.146973 -0.755981 1441742237 -0.221313 -0.598328 0.146973 -0.755981 1441742237 -0.221313 -0.598328 0.146973 -0.755981 1441742237 -0.221313 -0.598328 0.146973 -0.755981 1441742237 -0.221313 -0.598328 0.146973 -0.755981 1441742237 -0.221313 -0.598328 0.146973 -0.755981 1441742237 -0.218079 -0.598755 0.146240 -0.756714 1441742237 -0.218079 -0.598755 0.146240 -0.756714 1441742237 -0.218079 -0.598755 0.146240 -0.756714 1441742237 -0.218079 -0.598755 0.146240 -0.756714 1441742237 -0.218079 -0.598755 0.146240 -0.756714 1441742237 -0.218079 -0.598755 0.146240 -0.756714 1441742237 -0.218079 -0.598755 0.146240 -0.756714 1441742237 -0.214661 -0.598633 0.147827 -0.757446 1441742237 -0.214661 -0.598633 0.147827 -0.757446 1441742237 -0.214661 -0.598633 0.147827 -0.757446 1441742237 -0.214661 -0.598633 0.147827 -0.757446 1441742237 -0.214661 -0.598633 0.147827 -0.757446 1441742237 -0.214661 -0.598633 0.147827 -0.757446 1441742237 -0.213013 -0.598572 0.148987 -0.757813 1441742237 -0.213013 -0.598572 0.148987 -0.757813 1441742237 -0.213013 -0.598572 0.148987 -0.757813 1441742237 -0.213013 -0.598572 0.148987 -0.757813 1441742237 -0.213013 -0.598572 0.148987 -0.757813 1441742237 -0.213013 -0.598572 0.148987 -0.757813 1441742237 -0.215027 -0.597412 0.149780 -0.757935 1441742237 -0.215027 -0.597412 0.149780 -0.757935 1441742237 -0.215027 -0.597412 0.149780 -0.757935 1441742237 -0.215027 -0.597412 0.149780 -0.757935 1441742237 -0.215027 -0.597412 0.149780 -0.757935 1441742237 -0.215027 -0.597412 0.149780 -0.757935 1441742237 -0.218445 -0.596069 0.149536 -0.758118 1441742237 -0.218445 -0.596069 0.149536 -0.758118 1441742237 -0.218445 -0.596069 0.149536 -0.758118 1441742237 -0.218445 -0.596069 0.149536 -0.758118 1441742237 -0.218445 -0.596069 0.149536 -0.758118 1441742237 -0.218445 -0.596069 0.149536 -0.758118 1441742237 -0.219299 -0.596069 0.147888 -0.758179 1441742237 -0.219299 -0.596069 0.147888 -0.758179 1441742237 -0.219299 -0.596069 0.147888 -0.758179 1441742237 -0.219299 -0.596069 0.147888 -0.758179 1441742237 -0.219299 -0.596069 0.147888 -0.758179 1441742237 -0.219299 -0.596069 0.147888 -0.758179 1441742237 -0.223389 -0.594666 0.150146 -0.757629 1441742237 -0.223389 -0.594666 0.150146 -0.757629 1441742237 -0.223389 -0.594666 0.150146 -0.757629 1441742237 -0.223389 -0.594666 0.150146 -0.757629 1441742237 -0.223389 -0.594666 0.150146 -0.757629 1441742237 -0.223389 -0.594666 0.150146 -0.757629 1441742237 -0.226746 -0.593628 0.152771 -0.756897 1441742237 -0.226746 -0.593628 0.152771 -0.756897 1441742237 -0.226746 -0.593628 0.152771 -0.756897 1441742237 -0.226746 -0.593628 0.152771 -0.756897 1441742237 -0.226746 -0.593628 0.152771 -0.756897 1441742237 -0.226746 -0.593628 0.152771 -0.756897 1441742237 -0.226746 -0.593628 0.152771 -0.756897 1441742237 -0.228027 -0.593689 0.153320 -0.756409 1441742237 -0.228027 -0.593689 0.153320 -0.756409 1441742237 -0.228027 -0.593689 0.153320 -0.756409 1441742237 -0.228027 -0.593689 0.153320 -0.756409 1441742237 -0.228027 -0.593689 0.153320 -0.756409 1441742237 -0.228027 -0.593689 0.153320 -0.756409 1441742237 -0.228027 -0.593933 0.154297 -0.755981 1441742237 -0.228027 -0.593933 0.154297 -0.755981 1441742237 -0.228027 -0.593933 0.154297 -0.755981 1441742237 -0.228027 -0.593933 0.154297 -0.755981 1441742237 -0.228027 -0.593933 0.154297 -0.755981 1441742237 -0.228027 -0.593933 0.154297 -0.755981 1441742237 -0.227478 -0.594788 0.155457 -0.755249 1441742237 -0.227478 -0.594788 0.155457 -0.755249 1441742237 -0.227478 -0.594788 0.155457 -0.755249 1441742237 -0.227478 -0.594788 0.155457 -0.755249 1441742237 -0.227478 -0.594788 0.155457 -0.755249 1441742237 -0.227478 -0.594788 0.155457 -0.755249 1441742237 -0.227478 -0.594788 0.155457 -0.755249 1441742237 -0.228577 -0.594116 0.159241 -0.754639 1441742237 -0.228577 -0.594116 0.159241 -0.754639 1441742237 -0.228577 -0.594116 0.159241 -0.754639 1441742237 -0.228577 -0.594116 0.159241 -0.754639 1441742238 -0.228577 -0.594116 0.159241 -0.754639 1441742238 -0.228577 -0.594116 0.159241 -0.754639 1441742238 -0.230530 -0.592224 0.161499 -0.755066 1441742238 -0.230530 -0.592224 0.161499 -0.755066 1441742238 -0.230530 -0.592224 0.161499 -0.755066 1441742238 -0.230530 -0.592224 0.161499 -0.755066 1441742238 -0.230530 -0.592224 0.161499 -0.755066 1441742238 -0.230530 -0.592224 0.161499 -0.755066 1441742238 -0.232361 -0.589539 0.160461 -0.756836 1441742238 -0.232361 -0.589539 0.160461 -0.756836 1441742238 -0.232361 -0.589539 0.160461 -0.756836 1441742238 -0.232361 -0.589539 0.160461 -0.756836 1441742238 -0.232361 -0.589539 0.160461 -0.756836 1441742238 -0.232361 -0.589539 0.160461 -0.756836 1441742238 -0.229736 -0.588806 0.158020 -0.758728 1441742238 -0.229736 -0.588806 0.158020 -0.758728 1441742238 -0.229736 -0.588806 0.158020 -0.758728 1441742238 -0.229736 -0.588806 0.158020 -0.758728 1441742238 -0.229736 -0.588806 0.158020 -0.758728 1441742238 -0.229736 -0.588806 0.158020 -0.758728 1441742238 -0.229736 -0.588806 0.158020 -0.758728 1441742238 -0.220337 -0.591858 0.154602 -0.759827 1441742238 -0.220337 -0.591858 0.154602 -0.759827 1441742238 -0.220337 -0.591858 0.154602 -0.759827 1441742238 -0.220337 -0.591858 0.154602 -0.759827 1441742238 -0.220337 -0.591858 0.154602 -0.759827 1441742238 -0.220337 -0.591858 0.154602 -0.759827 1441742238 -0.220337 -0.591858 0.154602 -0.759827 1441742238 -0.216248 -0.590881 0.160034 -0.760620 1441742238 -0.216248 -0.590881 0.160034 -0.760620 1441742238 -0.216248 -0.590881 0.160034 -0.760620 1441742238 
-0.348511 -0.565979 0.132935 -0.735291 1441742242 -0.348511 -0.565979 0.132935 -0.735291 1441742242 -0.348511 -0.565979 0.132935 -0.735291 1441742242 -0.348511 -0.565979 0.132935 -0.735291 1441742242 -0.348511 -0.565979 0.132935 -0.735291 1441742242 -0.348511 -0.565979 0.132935 -0.735291 1441742242 -0.348511 -0.565979 0.132935 -0.735291 1441742242 -0.411560 -0.565247 0.094910 -0.708679 1441742242 -0.411560 -0.565247 0.094910 -0.708679 1441742242 -0.411560 -0.565247 0.094910 -0.708679 1441742242 -0.411560 -0.565247 0.094910 -0.708679 1441742242 -0.411560 -0.565247 0.094910 -0.708679 1441742242 -0.504089 -0.545776 0.059814 -0.666748 1441742242 -0.504089 -0.545776 0.059814 -0.666748 1441742242 -0.504089 -0.545776 0.059814 -0.666748 1441742242 -0.504089 -0.545776 0.059814 -0.666748 1441742242 -0.504089 -0.545776 0.059814 -0.666748 1441742242 -0.587769 -0.521973 0.015625 -0.617981 1441742242 -0.587769 -0.521973 0.015625 -0.617981 1441742242 -0.587769 -0.521973 0.015625 -0.617981 1441742242 -0.587769 -0.521973 0.015625 -0.617981 1441742242 -0.587769 -0.521973 0.015625 -0.617981 1441742242 -0.587769 -0.521973 0.015625 -0.617981 1441742242 -0.658752 -0.514587 -0.047363 -0.546936 1441742242 -0.658752 -0.514587 -0.047363 -0.546936 1441742242 -0.658752 -0.514587 -0.047363 -0.546936 1441742242 -0.658752 -0.514587 -0.047363 -0.546936 1441742242 -0.658752 -0.514587 -0.047363 -0.546936 1441742242 -0.658752 -0.514587 -0.047363 -0.546936 1441742242 -0.658752 -0.514587 -0.047363 -0.546936 1441742242 -0.718750 -0.505493 -0.067444 -0.472656 1441742242 -0.718750 -0.505493 -0.067444 -0.472656 1441742242 -0.718750 -0.505493 -0.067444 -0.472656 1441742243 -0.718750 -0.505493 -0.067444 -0.472656 1441742243 -0.718750 -0.505493 -0.067444 -0.472656 1441742243 -0.718750 -0.505493 -0.067444 -0.472656 1441742243 -0.739563 -0.495667 -0.080566 -0.448364 1441742243 -0.739563 -0.495667 -0.080566 -0.448364 1441742243 -0.739563 -0.495667 -0.080566 -0.448364 1441742243 -0.739563 -0.495667 -0.080566 -0.448364 1441742243 -0.739563 -0.495667 -0.080566 -0.448364 1441742243 -0.739563 -0.495667 -0.080566 -0.448364 1441742243 -0.744812 -0.498657 -0.100403 -0.432007 1441742243 -0.744812 -0.498657 -0.100403 -0.432007 1441742243 -0.744812 -0.498657 -0.100403 -0.432007 1441742243 -0.744812 -0.498657 -0.100403 -0.432007 1441742243 -0.744812 -0.498657 -0.100403 -0.432007 1441742243 -0.744812 -0.498657 -0.100403 -0.432007 1441742243 -0.738953 -0.495483 -0.106628 -0.443970 1441742243 -0.738953 -0.495483 -0.106628 -0.443970 1441742243 -0.738953 -0.495483 -0.106628 -0.443970 1441742243 -0.738953 -0.495483 -0.106628 -0.443970 1441742243 -0.738953 -0.495483 -0.106628 -0.443970 1441742243 -0.738953 -0.495483 -0.106628 -0.443970 1441742243 -0.729004 -0.502380 -0.102295 -0.453674 1441742243 -0.729004 -0.502380 -0.102295 -0.453674 1441742243 -0.729004 -0.502380 -0.102295 -0.453674 1441742243 -0.729004 -0.502380 -0.102295 -0.453674 1441742243 -0.729004 -0.502380 -0.102295 -0.453674 1441742243 -0.729004 -0.502380 -0.102295 -0.453674 1441742243 -0.711060 -0.503174 -0.080078 -0.484680 1441742243 -0.711060 -0.503174 -0.080078 -0.484680 1441742243 -0.711060 -0.503174 -0.080078 -0.484680 1441742243 -0.711060 -0.503174 -0.080078 -0.484680 1441742243 -0.711060 -0.503174 -0.080078 -0.484680 1441742243 -0.711060 -0.503174 -0.080078 -0.484680 1441742243 -0.711060 -0.503174 -0.080078 -0.484680 1441742243 -0.677246 -0.499756 -0.039124 -0.538635 1441742243 -0.677246 -0.499756 -0.039124 -0.538635 1441742243 -0.677246 -0.499756 -0.039124 -0.538635 1441742243 -0.677246 -0.499756 -0.039124 -0.538635 1441742243 -0.677246 -0.499756 -0.039124 -0.538635 1441742243 -0.677246 -0.499756 -0.039124 -0.538635 1441742243 -0.631653 -0.506531 0.005615 -0.586975 1441742243 -0.631653 -0.506531 0.005615 -0.586975 1441742243 -0.631653 -0.506531 0.005615 -0.586975 1441742243 -0.631653 -0.506531 0.005615 -0.586975 1441742243 -0.631653 -0.506531 0.005615 -0.586975 1441742243 -0.631653 -0.506531 0.005615 -0.586975 1441742243 -0.573975 -0.513977 0.043945 -0.636047 1441742243 -0.573975 -0.513977 0.043945 -0.636047 1441742243 -0.573975 -0.513977 0.043945 -0.636047 1441742243 -0.573975 -0.513977 0.043945 -0.636047 1441742243 -0.573975 -0.513977 0.043945 -0.636047 1441742243 -0.573975 -0.513977 0.043945 -0.636047 1441742243 -0.510803 -0.536499 0.083191 -0.666687 1441742243 -0.510803 -0.536499 0.083191 -0.666687 1441742243 -0.510803 -0.536499 0.083191 -0.666687 1441742243 -0.510803 -0.536499 0.083191 -0.666687 1441742243 -0.510803 -0.536499 0.083191 -0.666687 1441742243 -0.510803 -0.536499 0.083191 -0.666687 1441742243 -0.510803 -0.536499 0.083191 -0.666687 1441742243 -0.421814 -0.559021 0.115356 -0.704529 1441742243 -0.421814 -0.559021 0.115356 -0.704529 1441742243 -0.421814 -0.559021 0.115356 -0.704529 1441742243 -0.421814 -0.559021 0.115356 -0.704529 1441742243 -0.421814 -0.559021 0.115356 -0.704529 1441742243 -0.421814 -0.559021 0.115356 -0.704529 1441742243 -0.348694 -0.554260 0.134216 -0.743835 1441742243 -0.348694 -0.554260 0.134216 -0.743835 1441742243 -0.348694 -0.554260 0.134216 -0.743835 1441742243 -0.348694 -0.554260 0.134216 -0.743835 1441742243 -0.348694 -0.554260 0.134216 -0.743835 1441742243 -0.348694 -0.554260 0.134216 -0.743835 1441742243 -0.306030 -0.497559 0.226868 -0.779358 1441742243 -0.306030 -0.497559 0.226868 -0.779358 1441742243 -0.306030 -0.497559 0.226868 -0.779358 1441742243 -0.306030 -0.497559 0.226868 -0.779358 1441742243 -0.306030 -0.497559 0.226868 -0.779358 1441742243 -0.306030 -0.497559 0.226868 -0.779358 1441742243 -0.183838 -0.502136 0.258118 -0.804688 1441742243 -0.183838 -0.502136 0.258118 -0.804688 1441742243 -0.183838 -0.502136 0.258118 -0.804688 1441742243 -0.183838 -0.502136 0.258118 -0.804688 1441742243 -0.183838 -0.502136 0.258118 -0.804688 1441742243 -0.183838 -0.502136 0.258118 -0.804688 1441742243 -0.183838 -0.502136 0.258118 -0.804688 1441742243 -0.094177 -0.531555 0.197876 -0.818237 1441742243 -0.094177 -0.531555 0.197876 -0.818237 1441742243 -0.094177 -0.531555 0.197876 -0.818237 1441742243 -0.094177 -0.531555 0.197876 -0.818237 1441742243 -0.094177 -0.531555 0.197876 -0.818237 1441742243 -0.094177 -0.531555 0.197876 -0.818237 1441742243 -0.071228 -0.510437 0.213928 -0.829895 1441742243 -0.071228 -0.510437 0.213928 -0.829895 1441742243 -0.071228 -0.510437 0.213928 -0.829895 1441742243 -0.071228 -0.510437 0.213928 -0.829895 1441742243 -0.071228 -0.510437 0.213928 -0.829895 1441742243 -0.071228 -0.510437 0.213928 -0.829895 1441742243 -0.059204 -0.507019 0.219177 -0.831543 1441742243 -0.059204 -0.507019 0.219177 -0.831543 1441742243 -0.059204 -0.507019 0.219177 -0.831543 1441742243 -0.059204 -0.507019 0.219177 -0.831543 1441742243 -0.059204 -0.507019 0.219177 -0.831543 1441742243 -0.059204 -0.507019 0.219177 -0.831543 1441742243 -0.061218 -0.517029 0.196106 -0.830994 1441742243 -0.061218 -0.517029 0.196106 -0.830994 1441742243 -0.061218 -0.517029 0.196106 -0.830994 1441742243 -0.061218 -0.517029 0.196106 -0.830994 1441742243 -0.061218 -0.517029 0.196106 -0.830994 1441742243 -0.061218 -0.517029 0.196106 -0.830994 1441742243 -0.103516 -0.526611 0.190857 -0.821960 1441742243 -0.103516 -0.526611 0.190857 -0.821960 1441742243 -0.103516 -0.526611 0.190857 -0.821960 1441742243 -0.103516 -0.526611 0.190857 -0.821960 1441742244 -0.103516 -0.526611 0.190857 -0.821960 1441742244 -0.103516 -0.526611 0.190857 -0.821960 1441742244 -0.164063 -0.543213 0.173645 -0.804932 1441742244 -0.164063 -0.543213 0.173645 -0.804932 1441742244 -0.164063 -0.543213 0.173645 -0.804932 1441742244 -0.164063 -0.543213 0.173645 -0.804932 1441742244 -0.164063 -0.543213 0.173645 -0.804932 1441742244 -0.164063 -0.543213 0.173645 -0.804932 1441742244 -0.247742 -0.549072 0.165649 -0.780884 1441742244 -0.247742 -0.549072 0.165649 -0.780884 1441742244 -0.247742 -0.549072 0.165649 -0.780884 1441742244 -0.247742 -0.549072 0.165649 -0.780884 1441742244 -0.247742 -0.549072 0.165649 -0.780884 1441742244 -0.247742 -0.549072 0.165649 -0.780884 1441742244 -0.247742 -0.549072 0.165649 -0.780884 1441742244 -0.329346 -0.548401 0.158691 -0.752075 1441742244 -0.329346 -0.548401 0.158691 -0.752075 1441742244 -0.329346 -0.548401 0.158691 -0.752075 1441742244 -0.329346 -0.548401 0.158691 -0.752075 1441742244 -0.329346 -0.548401 0.158691 -0.752075 1441742244 -0.399414 -0.552246 0.124207 -0.721252 1441742244 -0.399414 -0.552246 0.124207 -0.721252 1441742244 -0.399414 -0.552246 0.124207 -0.721252 1441742244 -0.399414 -0.552246 0.124207 -0.721252 1441742244 -0.399414 -0.552246 0.124207 -0.721252 1441742244 -0.399414 -0.552246 0.124207 -0.721252 1441742244 -0.399414 -0.552246 0.124207 -0.721252 1441742244 -0.461182 -0.564636 0.064392 -0.681519 1441742244 -0.461182 -0.564636 0.064392 -0.681519 1441742244 -0.461182 -0.564636 0.064392 -0.681519 1441742244 -0.461182 -0.564636 0.064392 -0.681519 1441742244 -0.461182 -0.564636 0.064392 -0.681519 1441742244 -0.461182 -0.564636 0.064392 -0.681519 1441742244 -0.461182 -0.564636 0.064392 -0.681519 1441742244 -0.524658 -0.554138 0.011597 -0.646179 1441742244 -0.524658 -0.554138 0.011597 -0.646179 1441742244 -0.524658 -0.554138 0.011597 -0.646179 1441742244 -0.524658 -0.554138 0.011597 -0.646179 1441742244 -0.524658 -0.554138 0.011597 -0.646179 1441742244 -0.601501 -0.527893 -0.032288 -0.598877 1441742244 -0.601501 -0.527893 -0.032288 -0.598877 1441742244 -0.601501 -0.527893 -0.032288 -0.598877 1441742244 -0.601501 -0.527893 -0.032288 -0.598877 1441742244 -0.601501 -0.527893 -0.032288 -0.598877 1441742244 -0.601501 -0.527893 -0.032288 -0.598877 1441742244 -0.672424 -0.507690 -0.070496 -0.534119 1441742244 -0.672424 -0.507690 -0.070496 -0.534119 1441742244 -0.672424 -0.507690 -0.070496 -0.534119 1441742244 -0.672424 -0.507690 -0.070496 -0.534119 1441742244 -0.672424 -0.507690 -0.070496 -0.534119 1441742244 -0.672424 -0.507690 -0.070496 -0.534119 1441742244 -0.728455 -0.498291 -0.078918 -0.463623 1441742244 -0.728455 -0.498291 -0.078918 -0.463623 1441742244 -0.728455 -0.498291 -0.078918 -0.463623 1441742244 -0.728455 -0.498291 -0.078918 -0.463623 1441742244 -0.728455 -0.498291 -0.078918 -0.463623 1441742244 -0.728455 -0.498291 -0.078918 -0.463623 1441742244 -0.728455 -0.498291 -0.078918 -0.463623 1441742244 -0.738098 -0.497131 -0.106445 -0.443665 1441742244 -0.738098 -0.497131 -0.106445 -0.443665 1441742244 -0.738098 -0.497131 -0.106445 -0.443665 1441742244 -0.738098 -0.497131 -0.106445 -0.443665 1441742244 -0.738098 -0.497131 -0.106445 -0.443665 1441742244 -0.738098 -0.497131 -0.106445 -0.443665 1441742244 -0.740906 -0.501099 -0.122803 -0.430176 1441742244 -0.740906 -0.501099 -0.122803 -0.430176 1441742244 -0.740906 -0.501099 -0.122803 -0.430176 1441742244 -0.740906 -0.501099 -0.122803 -0.430176 1441742244 -0.740906 -0.501099 -0.122803 -0.430176 1441742244 -0.740906 -0.501099 -0.122803 -0.430176 1441742244 -0.727844 -0.498596 -0.122559 -0.454651 1441742244 -0.727844 -0.498596 -0.122559 -0.454651 1441742244 -0.727844 -0.498596 -0.122559 -0.454651 1441742244 -0.727844 -0.498596 -0.122559 -0.454651 1441742244 -0.727844 -0.498596 -0.122559 -0.454651 1441742244 -0.727844 -0.498596 -0.122559 -0.454651 1441742244 -0.727844 -0.498596 -0.122559 -0.454651 1441742244 -0.710510 -0.496826 -0.108032 -0.486572 1441742244 -0.710510 -0.496826 -0.108032 -0.486572 1441742244 -0.710510 -0.496826 -0.108032 -0.486572 1441742244 -0.710510 -0.496826 -0.108032 -0.486572 1441742244 -0.710510 -0.496826 -0.108032 -0.486572 1441742244 -0.710510 -0.496826 -0.108032 -0.486572 1441742244 -0.685364 -0.497498 -0.077026 -0.526245 1441742244 -0.685364 -0.497498 -0.077026 -0.526245 1441742244 -0.685364 -0.497498 -0.077026 -0.526245 1441742244 -0.685364 -0.497498 -0.077026 -0.526245 1441742244 -0.685364 -0.497498 -0.077026 -0.526245 1441742244 -0.685364 -0.497498 -0.077026 -0.526245 1441742244 -0.685364 -0.497498 -0.077026 -0.526245 1441742244 -0.650024 -0.494873 -0.029297 -0.575989 1441742244 -0.650024 -0.494873 -0.029297 -0.575989 1441742244 -0.650024 -0.494873 -0.029297 -0.575989 1441742244 -0.650024 -0.494873 -0.029297 -0.575989 1441742244 -0.650024 -0.494873 -0.029297 -0.575989 1441742244 -0.650024 -0.494873 -0.029297 -0.575989 1441742244 -0.607727 -0.494873 0.030762 -0.620483 1441742244 -0.607727 -0.494873 0.030762 -0.620483 1441742244 -0.607727 -0.494873 0.030762 -0.620483 1441742244 -0.607727 -0.494873 0.030762 -0.620483 1441742244 -0.607727 -0.494873 0.030762 -0.620483 1441742244 -0.544250 -0.496460 0.093262 -0.669861 1441742244 -0.544250 -0.496460 0.093262 -0.669861 1441742244 -0.544250 -0.496460 0.093262 -0.669861 1441742244 -0.544250 -0.496460 0.093262 -0.669861 1441742244 -0.544250 -0.496460 0.093262 -0.669861 1441742244 -0.544250 -0.496460 0.093262 -0.669861 1441742244 -0.461426 -0.524292 0.133850 -0.703125 1441742244 -0.461426 -0.524292 0.133850 -0.703125 1441742244 -0.461426 -0.524292 0.133850 -0.703125 1441742244 -0.461426 -0.524292 0.133850 -0.703125 1441742244 -0.461426 -0.524292 0.133850 -0.703125 1441742245 -0.355591 -0.546936 0.137512 -0.745361 1441742245 -0.355591 -0.546936 0.137512 -0.745361 1441742245 -0.355591 -0.546936 0.137512 -0.745361 1441742245 -0.355591 -0.546936 0.137512 -0.745361 1441742245 -0.355591 -0.546936 0.137512 -0.745361 1441742245 -0.355591 -0.546936 0.137512 -0.745361 1441742245 -0.355591 -0.546936 0.137512 -0.745361 1441742245 -0.291626 -0.507935 0.195129 -0.786743 1441742245 -0.291626 -0.507935 0.195129 -0.786743 1441742245 -0.291626 -0.507935 0.195129 -0.786743 1441742245 -0.291626 -0.507935 0.195129 -0.786743 1441742245 -0.291626 -0.507935 0.195129 -0.786743 1441742245 -0.291626 -0.507935 0.195129 -0.786743 1441742245 -0.228088 -0.468689 0.295166 -0.800781 1441742245 -0.228088 -0.468689 0.295166 -0.800781 1441742245 -0.228088 -0.468689 0.295166 -0.800781 1441742245 -0.228088 -0.468689 0.295166 -0.800781 1441742245 -0.228088 -0.468689 0.295166 -0.800781 1441742245 -0.228088 -0.468689 0.295166 -0.800781 1441742245 -0.143250 -0.517700 0.257629 -0.803223 1441742245 -0.143250 -0.517700 0.257629 -0.803223 1441742245 -0.143250 -0.517700 0.257629 -0.803223 1441742245 -0.143250 -0.517700 0.257629 -0.803223 1441742245 -0.143250 -0.517700 0.257629 -0.803223 1441742245 -0.143250 -0.517700 0.257629 -0.803223 1441742245 -0.105530 -0.488953 0.272095 -0.822083 1441742245 -0.105530 -0.488953 0.272095 -0.822083 1441742245 -0.105530 -0.488953 0.272095 -0.822083 1441742245 -0.105530 -0.488953 0.272095 -0.822083 1441742245 -0.105530 -0.488953 0.272095 -0.822083 1441742245 -0.105530 -0.488953 0.272095 -0.822083 1441742245 -0.105530 -0.488953 0.272095 -0.822083 1441742245 -0.074463 -0.479248 0.289673 -0.825195 1441742245 -0.074463 -0.479248 0.289673 -0.825195 1441742245 -0.074463 -0.479248 0.289673 -0.825195 1441742245 -0.074463 -0.479248 0.289673 -0.825195 1441742245 -0.074463 -0.479248 0.289673 -0.825195 1441742245 -0.074463 -0.479248 0.289673 -0.825195 1441742245 -0.055908 -0.492737 0.248962 -0.831970 1441742245 -0.055908 -0.492737 0.248962 -0.831970 1441742245 -0.055908 -0.492737 0.248962 -0.831970 1441742245 -0.055908 -0.492737 0.248962 -0.831970 1441742245 -0.055908 -0.492737 0.248962 -0.831970 1441742245 -0.055908 -0.492737 0.248962 -0.831970 1441742245 -0.055908 -0.492737 0.248962 -0.831970 1441742245 -0.086121 -0.502991 0.234070 -0.827576 1441742245 -0.086121 -0.502991 0.234070 -0.827576 1441742245 -0.086121 -0.502991 0.234070 -0.827576 1441742245 -0.086121 -0.502991 0.234070 -0.827576 1441742245 -0.086121 -0.502991 0.234070 -0.827576 1441742245 -0.086121 -0.502991 0.234070 -0.827576 1441742245 -0.139648 -0.516357 0.227661 -0.813721 1441742245 -0.139648 -0.516357 0.227661 -0.813721 1441742245 -0.139648 -0.516357 0.227661 -0.813721 1441742245 -0.139648 -0.516357 0.227661 -0.813721 1441742245 -0.139648 -0.516357 0.227661 -0.813721 1441742245 -0.139648 -0.516357 0.227661 -0.813721 1441742245 -0.187805 -0.538818 0.190369 -0.798889 1441742245 -0.187805 -0.538818 0.190369 -0.798889 1441742245 -0.187805 -0.538818 0.190369 -0.798889 1441742245 -0.187805 -0.538818 0.190369 -0.798889 1441742245 -0.187805 -0.538818 0.190369 -0.798889 1441742245 -0.187805 -0.538818 0.190369 -0.798889 1441742245 -0.187805 -0.538818 0.190369 -0.798889 1441742245 -0.248230 -0.551941 0.159302 -0.780029 1441742245 -0.248230 -0.551941 0.159302 -0.780029 1441742245 -0.248230 -0.551941 0.159302 -0.780029 1441742245 -0.248230 -0.551941 0.159302 -0.780029 1441742245 -0.248230 -0.551941 0.159302 -0.780029 1441742245 -0.248230 -0.551941 0.159302 -0.780029 1441742245 -0.327881 -0.569397 0.120117 -0.744263 1441742245 -0.327881 -0.569397 0.120117 -0.744263 1441742245 -0.327881 -0.569397 0.120117 -0.744263 1441742245 -0.327881 -0.569397 0.120117 -0.744263 1441742245 -0.327881 -0.569397 0.120117 -0.744263 1441742245 -0.327881 -0.569397 0.120117 -0.744263 1441742245 -0.327881 -0.569397 0.120117 -0.744263 1441742245 -0.411011 -0.580261 0.073914 -0.699341 1441742245 -0.411011 -0.580261 0.073914 -0.699341 1441742245 -0.411011 -0.580261 0.073914 -0.699341 1441742245 -0.411011 -0.580261 0.073914 -0.699341 1441742245 -0.411011 -0.580261 0.073914 -0.699341 1441742245 -0.411011 -0.580261 0.073914 -0.699341 1441742245 -0.497009 -0.565674 0.031616 -0.657349 1441742245 -0.497009 -0.565674 0.031616 -0.657349 1441742245 -0.497009 -0.565674 0.031616 -0.657349 1441742245 -0.497009 -0.565674 0.031616 -0.657349 1441742245 -0.497009 -0.565674 0.031616 -0.657349 1441742245 -0.497009 -0.565674 0.031616 -0.657349 1441742245 -0.497009 -0.565674 0.031616 -0.657349 1441742245 -0.560852 -0.554382 -0.018555 -0.614746 1441742245 -0.560852 -0.554382 -0.018555 -0.614746 1441742245 -0.560852 -0.554382 -0.018555 -0.614746 1441742245 -0.560852 -0.554382 -0.018555 -0.614746 1441742245 -0.560852 -0.554382 -0.018555 -0.614746 1441742245 -0.560852 -0.554382 -0.018555 -0.614746 1441742245 -0.625305 -0.543274 -0.071960 -0.555664 1441742245 -0.625305 -0.543274 -0.071960 -0.555664 1441742245 -0.625305 -0.543274 -0.071960 -0.555664 1441742245 -0.625305 -0.543274 -0.071960 -0.555664 1441742245 -0.625305 -0.543274 -0.071960 -0.555664 1441742245 -0.625305 -0.543274 -0.071960 -0.555664 1441742245 -0.625305 -0.543274 -0.071960 -0.555664 1441742245 -0.677063 -0.526672 -0.107727 -0.502686 1441742245 -0.677063 -0.526672 -0.107727 -0.502686 1441742245 -0.677063 -0.526672 -0.107727 -0.502686 1441742245 -0.677063 -0.526672 -0.107727 -0.502686 1441742245 -0.677063 -0.526672 -0.107727 -0.502686 1441742245 -0.677063 -0.526672 -0.107727 -0.502686 1441742245 -0.715088 -0.522217 -0.117188 -0.449829 1441742245 -0.715088 -0.522217 -0.117188 -0.449829 1441742245 -0.715088 -0.522217 -0.117188 -0.449829 1441742245 -0.715088 -0.522217 -0.117188 -0.449829 1441742245 -0.715088 -0.522217 -0.117188 -0.449829 1441742245 -0.715088 -0.522217 -0.117188 -0.449829 1441742245 -0.715088 -0.522217 -0.117188 -0.449829 1441742246 -0.749695 -0.499695 -0.123657 -0.415955 1441742246 -0.749695 -0.499695 -0.123657 -0.415955 1441742246 -0.749695 -0.499695 -0.123657 -0.415955 1441742246 -0.749695 -0.499695 -0.123657 -0.415955 1441742246 -0.749695 -0.499695 -0.123657 -0.415955 1441742246 -0.749695 -0.499695 -0.123657 -0.415955 1441742246 -0.740601 -0.504639 -0.122070 -0.426697 1441742246 -0.740601 -0.504639 -0.122070 -0.426697 1441742246 -0.740601 -0.504639 -0.122070 -0.426697 1441742246 -0.740601 -0.504639 -0.122070 -0.426697 1441742246 -0.740601 -0.504639 -0.122070 -0.426697 1441742246 -0.740601 -0.504639 -0.122070 -0.426697 1441742246 -0.722229 -0.499878 -0.106873 -0.466064 1441742246 -0.722229 -0.499878 -0.106873 -0.466064 1441742246 -0.722229 -0.499878 -0.106873 -0.466064 1441742246 -0.722229 -0.499878 -0.106873 -0.466064 1441742246 -0.722229 -0.499878 -0.106873 -0.466064 1441742246 -0.722229 -0.499878 -0.106873 -0.466064 1441742246 -0.722229 -0.499878 -0.106873 -0.466064 1441742246 -0.697449 -0.512512 -0.090149 -0.492859 1441742246 -0.697449 -0.512512 -0.090149 -0.492859 1441742246 -0.697449 -0.512512 -0.090149 -0.492859 1441742246 -0.697449 -0.512512 -0.090149 -0.492859 1441742246 -0.697449 -0.512512 -0.090149 -0.492859 1441742246 -0.697449 -0.512512 -0.090149 -0.492859 1441742246 -0.664063 -0.523071 -0.051147 -0.531921 1441742246 -0.664063 -0.523071 -0.051147 -0.531921 1441742246 -0.664063 -0.523071 -0.051147 -0.531921 1441742246 -0.664063 -0.523071 -0.051147 -0.531921 1441742246 -0.664063 -0.523071 -0.051147 -0.531921 1441742246 -0.664063 -0.523071 -0.051147 -0.531921 1441742246 -0.620911 -0.529785 0.006042 -0.577820 1441742246 -0.620911 -0.529785 0.006042 -0.577820 1441742246 -0.620911 -0.529785 0.006042 -0.577820 1441742246 -0.620911 -0.529785 0.006042 -0.577820 1441742246 -0.620911 -0.529785 0.006042 -0.577820 1441742246 -0.620911 -0.529785 0.006042 -0.577820 1441742246 -0.620911 -0.529785 0.006042 -0.577820 1441742246 -0.552856 -0.539429 0.059753 -0.632385 1441742246 -0.552856 -0.539429 0.059753 -0.632385 1441742246 -0.552856 -0.539429 0.059753 -0.632385 1441742246 -0.552856 -0.539429 0.059753 -0.632385 1441742246 -0.552856 -0.539429 0.059753 -0.632385 1441742246 -0.552856 -0.539429 0.059753 -0.632385 1441742246 -0.469116 -0.560364 0.098206 -0.675537 1441742246 -0.469116 -0.560364 0.098206 -0.675537 1441742246 -0.469116 -0.560364 0.098206 -0.675537 1441742246 -0.469116 -0.560364 0.098206 -0.675537 1441742246 -0.469116 -0.560364 0.098206 -0.675537 1441742246 -0.469116 -0.560364 0.098206 -0.675537 1441742246 -0.375732 -0.588440 0.112183 -0.707153 1441742246 -0.375732 -0.588440 0.112183 -0.707153 1441742246 -0.375732 -0.588440 0.112183 -0.707153 1441742246 -0.375732 -0.588440 0.112183 -0.707153 1441742246 -0.375732 -0.588440 0.112183 -0.707153 1441742246 -0.375732 -0.588440 0.112183 -0.707153 1441742246 -0.302734 -0.538391 0.181702 -0.765198 1441742246 -0.302734 -0.538391 0.181702 -0.765198 1441742246 -0.302734 -0.538391 0.181702 -0.765198 1441742246 -0.302734 -0.538391 0.181702 -0.765198 1441742246 -0.302734 -0.538391 0.181702 -0.765198 1441742246 -0.268066 -0.480042 0.323547 -0.770142 1441742246 -0.268066 -0.480042 0.323547 -0.770142 1441742246 -0.268066 -0.480042 0.323547 -0.770142 1441742246 -0.268066 -0.480042 0.323547 -0.770142 1441742246 -0.268066 -0.480042 0.323547 -0.770142 1441742246 -0.268066 -0.480042 0.323547 -0.770142 1441742246 -0.177124 -0.522827 0.341248 -0.760864 1441742246 -0.177124 -0.522827 0.341248 -0.760864 1441742246 -0.177124 -0.522827 0.341248 -0.760864 1441742246 -0.177124 -0.522827 0.341248 -0.760864 1441742246 -0.177124 -0.522827 0.341248 -0.760864 1441742246 -0.177124 -0.522827 0.341248 -0.760864 1441742246 -0.099670 -0.529663 0.300049 -0.787109 1441742246 -0.099670 -0.529663 0.300049 -0.787109 1441742246 -0.099670 -0.529663 0.300049 -0.787109 1441742246 -0.099670 -0.529663 0.300049 -0.787109 1441742246 -0.099670 -0.529663 0.300049 -0.787109 1441742246 -0.099670 -0.529663 0.300049 -0.787109 1441742246 -0.099670 -0.529663 0.300049 -0.787109 1441742246 -0.065308 -0.521667 0.291199 -0.799316 1441742246 -0.065308 -0.521667 0.291199 -0.799316 1441742246 -0.065308 -0.521667 0.291199 -0.799316 1441742246 -0.065308 -0.521667 0.291199 -0.799316 1441742246 -0.065308 -0.521667 0.291199 -0.799316 1441742246 -0.065308 -0.521667 0.291199 -0.799316 1441742246 -0.043640 -0.521851 0.269531 -0.808167 1441742246 -0.043640 -0.521851 0.269531 -0.808167 1441742246 -0.043640 -0.521851 0.269531 -0.808167 1441742246 -0.043640 -0.521851 0.269531 -0.808167 1441742246 -0.043640 -0.521851 0.269531 -0.808167 1441742246 -0.043640 -0.521851 0.269531 -0.808167 1441742246 -0.064331 -0.531494 0.255920 -0.804932 1441742246 -0.064331 -0.531494 0.255920 -0.804932 1441742246 -0.064331 -0.531494 0.255920 -0.804932 1441742246 -0.064331 -0.531494 0.255920 -0.804932 1441742246 -0.064331 -0.531494 0.255920 -0.804932 1441742246 -0.064331 -0.531494 0.255920 -0.804932 1441742246 -0.064331 -0.531494 0.255920 -0.804932 1441742246 -0.109375 -0.544373 0.237854 -0.796997 1441742246 -0.109375 -0.544373 0.237854 -0.796997 1441742246 -0.109375 -0.544373 0.237854 -0.796997 1441742246 -0.109375 -0.544373 0.237854 -0.796997 1441742246 -0.109375 -0.544373 0.237854 -0.796997 1441742246 -0.109375 -0.544373 0.237854 -0.796997 1441742246 -0.154358 -0.563232 0.197449 -0.787415 1441742246 -0.154358 -0.563232 0.197449 -0.787415 1441742246 -0.154358 -0.563232 0.197449 -0.787415 1441742246 -0.154358 -0.563232 0.197449 -0.787415 1441742246 -0.154358 -0.563232 0.197449 -0.787415 1441742246 -0.154358 -0.563232 0.197449 -0.787415 1441742246 -0.209229 -0.583130 0.144470 -0.771606 1441742247 -0.209229 -0.583130 0.144470 -0.771606 1441742247 -0.209229 -0.583130 0.144470 -0.771606 1441742247 -0.209229 -0.583130 0.144470 -0.771606 1441742247 -0.209229 -0.583130 0.144470 -0.771606 1441742247 -0.209229 -0.583130 0.144470 -0.771606 1441742247 -0.209229 -0.583130 0.144470 -0.771606 1441742247 -0.276428 -0.602905 0.084412 -0.743713 1441742247 -0.276428 -0.602905 0.084412 -0.743713 1441742247 -0.276428 -0.602905 0.084412 -0.743713 1441742247 -0.276428 -0.602905 0.084412 -0.743713 1441742247 -0.276428 -0.602905 0.084412 -0.743713 1441742247 -0.276428 -0.602905 0.084412 -0.743713 1441742247 -0.366821 -0.607544 0.026001 -0.704102 1441742247 -0.366821 -0.607544 0.026001 -0.704102 1441742247 -0.366821 -0.607544 0.026001 -0.704102 1441742247 -0.366821 -0.607544 0.026001 -0.704102 1441742247 -0.366821 -0.607544 0.026001 -0.704102 1441742247 -0.366821 -0.607544 0.026001 -0.704102 1441742247 -0.469360 -0.587585 -0.028381 -0.658630 1441742247 -0.469360 -0.587585 -0.028381 -0.658630 1441742247 -0.469360 -0.587585 -0.028381 -0.658630 1441742247 -0.469360 -0.587585 -0.028381 -0.658630 1441742247 -0.469360 -0.587585 -0.028381 -0.658630 1441742247 -0.469360 -0.587585 -0.028381 -0.658630 1441742247 -0.567932 -0.551392 -0.063049 -0.607910 1441742247 -0.567932 -0.551392 -0.063049 -0.607910 1441742247 -0.567932 -0.551392 -0.063049 -0.607910 1441742247 -0.567932 -0.551392 -0.063049 -0.607910 1441742247 -0.567932 -0.551392 -0.063049 -0.607910 1441742247 -0.567932 -0.551392 -0.063049 -0.607910 1441742247 -0.644104 -0.521973 -0.092834 -0.551575 1441742247 -0.644104 -0.521973 -0.092834 -0.551575 1441742247 -0.644104 -0.521973 -0.092834 -0.551575 1441742247 -0.644104 -0.521973 -0.092834 -0.551575 1441742247 -0.644104 -0.521973 -0.092834 -0.551575 1441742247 -0.644104 -0.521973 -0.092834 -0.551575 1441742247 -0.701416 -0.509155 -0.114807 -0.485474 1441742247 -0.701416 -0.509155 -0.114807 -0.485474 1441742247 -0.701416 -0.509155 -0.114807 -0.485474 1441742247 -0.701416 -0.509155 -0.114807 -0.485474 1441742247 -0.701416 -0.509155 -0.114807 -0.485474 1441742247 -0.701416 -0.509155 -0.114807 -0.485474 1441742247 -0.701416 -0.509155 -0.114807 -0.485474 1441742247 -0.736755 -0.504395 -0.122864 -0.433289 1441742247 -0.736755 -0.504395 -0.122864 -0.433289 1441742247 -0.736755 -0.504395 -0.122864 -0.433289 1441742247 -0.736755 -0.504395 -0.122864 -0.433289 1441742247 -0.736755 -0.504395 -0.122864 -0.433289 1441742247 -0.736755 -0.504395 -0.122864 -0.433289 1441742247 -0.742676 -0.498047 -0.133972 -0.427246 1441742247 -0.742676 -0.498047 -0.133972 -0.427246 1441742247 -0.742676 -0.498047 -0.133972 -0.427246 1441742247 -0.742676 -0.498047 -0.133972 -0.427246 1441742247 -0.742676 -0.498047 -0.133972 -0.427246 1441742247 -0.742676 -0.498047 -0.133972 -0.427246 1441742247 -0.733765 -0.496277 -0.134644 -0.444214 1441742247 -0.733765 -0.496277 -0.134644 -0.444214 1441742247 -0.733765 -0.496277 -0.134644 -0.444214 1441742247 -0.733765 -0.496277 -0.134644 -0.444214 1441742247 -0.733765 -0.496277 -0.134644 -0.444214 1441742247 -0.733765 -0.496277 -0.134644 -0.444214 1441742247 -0.733765 -0.496277 -0.134644 -0.444214 1441742247 -0.711975 -0.498535 -0.122620 -0.479248 1441742247 -0.711975 -0.498535 -0.122620 -0.479248 1441742247 -0.711975 -0.498535 -0.122620 -0.479248 1441742247 -0.711975 -0.498535 -0.122620 -0.479248 1441742247 -0.711975 -0.498535 -0.122620 -0.479248 1441742247 -0.711975 -0.498535 -0.122620 -0.479248 1441742247 -0.679749 -0.503235 -0.084473 -0.526978 1441742247 -0.679749 -0.503235 -0.084473 -0.526978 1441742247 -0.679749 -0.503235 -0.084473 -0.526978 1441742247 -0.679749 -0.503235 -0.084473 -0.526978 1441742247 -0.679749 -0.503235 -0.084473 -0.526978 1441742247 -0.679749 -0.503235 -0.084473 -0.526978 1441742247 -0.633850 -0.513550 -0.029175 -0.577698 1441742247 -0.633850 -0.513550 -0.029175 -0.577698 1441742247 -0.633850 -0.513550 -0.029175 -0.577698 1441742247 -0.633850 -0.513550 -0.029175 -0.577698 1441742247 -0.633850 -0.513550 -0.029175 -0.577698 1441742247 -0.633850 -0.513550 -0.029175 -0.577698 1441742247 -0.568665 -0.518494 0.026306 -0.638123 1441742247 -0.568665 -0.518494 0.026306 -0.638123 1441742247 -0.568665 -0.518494 0.026306 -0.638123 1441742247 -0.568665 -0.518494 0.026306 -0.638123 1441742247 -0.568665 -0.518494 0.026306 -0.638123 1441742247 -0.568665 -0.518494 0.026306 -0.638123 1441742247 -0.494629 -0.529358 0.077820 -0.684998 1441742247 -0.494629 -0.529358 0.077820 -0.684998 1441742247 -0.494629 -0.529358 0.077820 -0.684998 1441742247 -0.494629 -0.529358 0.077820 -0.684998 1441742247 -0.494629 -0.529358 0.077820 -0.684998 1441742247 -0.494629 -0.529358 0.077820 -0.684998 1441742247 -0.494629 -0.529358 0.077820 -0.684998 1441742247 -0.411743 -0.556580 0.115112 -0.712402 1441742247 -0.411743 -0.556580 0.115112 -0.712402 1441742247 -0.411743 -0.556580 0.115112 -0.712402 1441742247 -0.411743 -0.556580 0.115112 -0.712402 1441742247 -0.411743 -0.556580 0.115112 -0.712402 1441742247 -0.411743 -0.556580 0.115112 -0.712402 1441742247 -0.328308 -0.574097 0.141968 -0.736633 1441742247 -0.328308 -0.574097 0.141968 -0.736633 1441742247 -0.328308 -0.574097 0.141968 -0.736633 1441742247 -0.328308 -0.574097 0.141968 -0.736633 1441742247 -0.328308 -0.574097 0.141968 -0.736633 1441742247 -0.328308 -0.574097 0.141968 -0.736633 1441742247 -0.266602 -0.529053 0.185120 -0.784119 1441742247 
-0.231628 -0.603943 0.147522 -0.748291 1441742251 -0.238464 -0.602661 0.153687 -0.745911 1441742251 -0.238464 -0.602661 0.153687 -0.745911 1441742251 -0.238464 -0.602661 0.153687 -0.745911 1441742251 -0.238464 -0.602661 0.153687 -0.745911 1441742251 -0.238464 -0.602661 0.153687 -0.745911 1441742251 -0.238464 -0.602661 0.153687 -0.745911 1441742251 -0.246887 -0.600220 0.161682 -0.743469 1441742251 -0.246887 -0.600220 0.161682 -0.743469 1441742251 -0.246887 -0.600220 0.161682 -0.743469 1441742251 -0.246887 -0.600220 0.161682 -0.743469 1441742251 -0.246887 -0.600220 0.161682 -0.743469 1441742251 -0.246887 -0.600220 0.161682 -0.743469 1441742251 -0.246887 -0.600220 0.161682 -0.743469 1441742251 -0.253601 -0.597900 0.167969 -0.741638 1441742251 -0.253601 -0.597900 0.167969 -0.741638 1441742251 -0.253601 -0.597900 0.167969 -0.741638 1441742251 -0.253601 -0.597900 0.167969 -0.741638 1441742251 -0.253601 -0.597900 0.167969 -0.741638 1441742251 -0.253601 -0.597900 0.167969 -0.741638 1441742251 -0.256409 -0.598572 0.168823 -0.739990 1441742251 -0.256409 -0.598572 0.168823 -0.739990 1441742251 -0.256409 -0.598572 0.168823 -0.739990 1441742251 -0.256409 -0.598572 0.168823 -0.739990 1441742251 -0.256409 -0.598572 0.168823 -0.739990 1441742251 -0.256409 -0.598572 0.168823 -0.739990 1441742251 -0.258728 -0.597778 0.169983 -0.739502 1441742251 -0.258728 -0.597778 0.169983 -0.739502 1441742251 -0.258728 -0.597778 0.169983 -0.739502 1441742251 -0.258728 -0.597778 0.169983 -0.739502 1441742251 -0.258728 -0.597778 0.169983 -0.739502 1441742251 -0.258728 -0.597778 0.169983 -0.739502 1441742252 -0.257507 -0.598572 0.167603 -0.739868 1441742252 -0.257507 -0.598572 0.167603 -0.739868 1441742252 -0.257507 -0.598572 0.167603 -0.739868 1441742252 -0.257507 -0.598572 0.167603 -0.739868 1441742252 -0.257507 -0.598572 0.167603 -0.739868 1441742252 -0.257507 -0.598572 0.167603 -0.739868 1441742252 -0.253113 -0.599304 0.162415 -0.741943 1441742252 -0.253113 -0.599304 0.162415 -0.741943 1441742252 -0.253113 -0.599304 0.162415 -0.741943 1441742252 -0.253113 -0.599304 0.162415 -0.741943 1441742252 -0.253113 -0.599304 0.162415 -0.741943 1441742252 -0.253113 -0.599304 0.162415 -0.741943 1441742252 -0.253113 -0.599304 0.162415 -0.741943 1441742252 -0.250549 -0.598938 0.161560 -0.743286 1441742252 -0.250549 -0.598938 0.161560 -0.743286 1441742252 -0.250549 -0.598938 0.161560 -0.743286 1441742252 -0.250549 -0.598938 0.161560 -0.743286 1441742252 -0.250549 -0.598938 0.161560 -0.743286 1441742252 -0.250549 -0.598938 0.161560 -0.743286 1441742252 -0.247742 -0.599182 0.159790 -0.744446 1441742252 -0.247742 -0.599182 0.159790 -0.744446 1441742252 -0.247742 -0.599182 0.159790 -0.744446 1441742252 -0.247742 -0.599182 0.159790 -0.744446 1441742252 -0.247742 -0.599182 0.159790 -0.744446 1441742252 -0.247742 -0.599182 0.159790 -0.744446 1441742252 -0.249573 -0.597473 0.161316 -0.744873 1441742252 -0.249573 -0.597473 0.161316 -0.744873 1441742252 -0.249573 -0.597473 0.161316 -0.744873 1441742252 -0.249573 -0.597473 0.161316 -0.744873 1441742252 -0.249573 -0.597473 0.161316 -0.744873 1441742252 -0.249573 -0.597473 0.161316 -0.744873 1441742252 -0.250183 -0.597656 0.160156 -0.744751 1441742252 -0.250183 -0.597656 0.160156 -0.744751 1441742252 -0.250183 -0.597656 0.160156 -0.744751 1441742252 -0.250183 -0.597656 0.160156 -0.744751 1441742252 -0.250183 -0.597656 0.160156 -0.744751 1441742252 -0.250183 -0.597656 0.160156 -0.744751 1441742252 -0.253845 -0.596863 0.161682 -0.743835 1441742252 -0.253845 -0.596863 0.161682 -0.743835 1441742252 -0.253845 -0.596863 0.161682 -0.743835 1441742252 -0.253845 -0.596863 0.161682 -0.743835 1441742252 -0.253845 -0.596863 0.161682 -0.743835 1441742252 -0.253845 -0.596863 0.161682 -0.743835 1441742252 -0.253845 -0.596863 0.161682 -0.743835 1441742252 -0.255920 -0.596313 0.165222 -0.742737 1441742252 -0.255920 -0.596313 0.165222 -0.742737 1441742252 -0.255920 -0.596313 0.165222 -0.742737 1441742252 -0.255920 -0.596313 0.165222 -0.742737 1441742252 -0.255920 -0.596313 0.165222 -0.742737 1441742252 -0.255920 -0.596313 0.165222 -0.742737 1441742252 -0.254395 -0.596924 0.165771 -0.742676 1441742252 -0.254395 -0.596924 0.165771 -0.742676 1441742252 -0.254395 -0.596924 0.165771 -0.742676 1441742252 -0.254395 -0.596924 0.165771 -0.742676 1441742252 -0.254395 -0.596924 0.165771 -0.742676 1441742252 -0.254395 -0.596924 0.165771 -0.742676 1441742252 -0.252686 -0.597168 0.166809 -0.742798 1441742252 -0.252686 -0.597168 0.166809 -0.742798 1441742252 -0.252686 -0.597168 0.166809 -0.742798 1441742252 -0.252686 -0.597168 0.166809 -0.742798 1441742252 -0.252686 -0.597168 0.166809 -0.742798 1441742252 -0.252686 -0.597168 0.166809 -0.742798 1441742252 -0.248962 -0.598389 0.165344 -0.743469 1441742252 -0.248962 -0.598389 0.165344 -0.743469 1441742252 -0.248962 -0.598389 0.165344 -0.743469 1441742252 -0.248962 -0.598389 0.165344 -0.743469 1441742252 -0.248962 -0.598389 0.165344 -0.743469 1441742252 -0.248962 -0.598389 0.165344 -0.743469 1441742252 -0.248962 -0.598389 0.165344 -0.743469 1441742252 -0.244629 -0.598816 0.163513 -0.744934 1441742252 -0.244629 -0.598816 0.163513 -0.744934 1441742252 -0.244629 -0.598816 0.163513 -0.744934 1441742252 -0.244629 -0.598816 0.163513 -0.744934 1441742252 -0.244629 -0.598816 0.163513 -0.744934 1441742252 -0.244629 -0.598816 0.163513 -0.744934 1441742252 -0.238647 -0.601440 0.159546 -0.745605 1441742252 -0.238647 -0.601440 0.159546 -0.745605 1441742252 -0.238647 -0.601440 0.159546 -0.745605 1441742252 -0.238647 -0.601440 0.159546 -0.745605 1441742252 -0.238647 -0.601440 0.159546 -0.745605 1441742252 -0.238647 -0.601440 0.159546 -0.745605 1441742252 -0.237976 -0.599426 0.160767 -0.747192 1441742252 -0.237976 -0.599426 0.160767 -0.747192 1441742252 -0.237976 -0.599426 0.160767 -0.747192 1441742252 -0.237976 -0.599426 0.160767 -0.747192 1441742252 -0.237976 -0.599426 0.160767 -0.747192 1441742252 -0.237976 -0.599426 0.160767 -0.747192 1441742252 -0.237976 -0.599426 0.160767 -0.747192 1441742252 -0.236511 -0.598999 0.161865 -0.747742 1441742252 -0.236511 -0.598999 0.161865 -0.747742 1441742252 -0.236511 -0.598999 0.161865 -0.747742 1441742252 -0.236511 -0.598999 0.161865 -0.747742 1441742252 -0.236511 -0.598999 0.161865 -0.747742 1441742252 -0.236511 -0.598999 0.161865 -0.747742 1441742252 -0.238281 -0.599426 0.163452 -0.746521 1441742252 -0.238281 -0.599426 0.163452 -0.746521 1441742252 -0.238281 -0.599426 0.163452 -0.746521 1441742252 -0.238281 -0.599426 0.163452 -0.746521 1441742252 -0.238281 -0.599426 0.163452 -0.746521 1441742252 -0.238281 -0.599426 0.163452 -0.746521 1441742252 -0.243896 -0.598450 0.166077 -0.744873 1441742252 -0.243896 -0.598450 0.166077 -0.744873 1441742252 -0.243896 -0.598450 0.166077 -0.744873 1441742252 -0.243896 -0.598450 0.166077 -0.744873 1441742252 -0.243896 -0.598450 0.166077 -0.744873 1441742252 -0.243896 -0.598450 0.166077 -0.744873 1441742252 -0.243896 -0.598450 0.166077 -0.744873 1441742252 -0.251526 -0.597534 0.167786 -0.742737 1441742252 -0.251526 -0.597534 0.167786 -0.742737 1441742252 -0.251526 -0.597534 0.167786 -0.742737 1441742252 -0.251526 -0.597534 0.167786 -0.742737 1441742252 -0.251526 -0.597534 0.167786 -0.742737 1441742252 -0.251526 -0.597534 0.167786 -0.742737 1441742252 -0.251526 -0.597534 0.167786 -0.742737 1441742253 -0.259033 -0.596802 0.169312 -0.740356 1441742253 -0.259033 -0.596802 0.169312 -0.740356 1441742253 -0.259033 -0.596802 0.169312 -0.740356 1441742253 -0.259033 -0.596802 0.169312 -0.740356 1441742253 -0.259033 -0.596802 0.169312 -0.740356 1441742253 -0.259033 -0.596802 0.169312 -0.740356 1441742253 -0.264648 -0.596741 0.168945 -0.738525 1441742253 -0.264648 -0.596741 0.168945 -0.738525 1441742253 -0.264648 -0.596741 0.168945 -0.738525 1441742253 -0.264648 -0.596741 0.168945 -0.738525 1441742253 -0.264648 -0.596741 0.168945 -0.738525 1441742253 -0.264648 -0.596741 0.168945 -0.738525 1441742253 -0.267822 -0.597168 0.167114 -0.737488 1441742253 -0.267822 -0.597168 0.167114 -0.737488 1441742253 -0.267822 -0.597168 0.167114 -0.737488 1441742253 -0.267822 -0.597168 0.167114 -0.737488 1441742253 -0.267822 -0.597168 0.167114 -0.737488 1441742253 -0.267822 -0.597168 0.167114 -0.737488 1441742253 -0.269531 -0.596558 0.166199 -0.737549 1441742253 -0.269531 -0.596558 0.166199 -0.737549 1441742253 -0.269531 -0.596558 0.166199 -0.737549 1441742253 -0.269531 -0.596558 0.166199 -0.737549 1441742253 -0.269531 -0.596558 0.166199 -0.737549 1441742253 -0.269531 -0.596558 0.166199 -0.737549 1441742253 -0.269531 -0.596558 0.166199 -0.737549 1441742253 -0.268677 -0.597107 0.165527 -0.737549 1441742253 -0.268677 -0.597107 0.165527 -0.737549 1441742253 -0.268677 -0.597107 0.165527 -0.737549 1441742253 -0.268677 -0.597107 0.165527 -0.737549 1441742253 -0.268677 -0.597107 0.165527 -0.737549 1441742253 -0.268677 -0.597107 0.165527 -0.737549 1441742253 -0.266357 -0.597168 0.165527 -0.738342 1441742253 -0.266357 -0.597168 0.165527 -0.738342 1441742253 -0.266357 -0.597168 0.165527 -0.738342 1441742253 -0.266357 -0.597168 0.165527 -0.738342 1441742253 -0.266357 -0.597168 0.165527 -0.738342 1441742253 -0.266357 -0.597168 0.165527 -0.738342 1441742253 -0.266357 -0.597168 0.165527 -0.738342 1441742253 -0.261353 -0.597961 0.164734 -0.739624 1441742253 -0.261353 -0.597961 0.164734 -0.739624 1441742253 -0.261353 -0.597961 0.164734 -0.739624 1441742253 -0.261353 -0.597961 0.164734 -0.739624 1441742253 -0.261353 -0.597961 0.164734 -0.739624 1441742253 -0.261353 -0.597961 0.164734 -0.739624 1441742253 -0.255371 -0.599243 0.160034 -0.741699 1441742253 -0.255371 -0.599243 0.160034 -0.741699 1441742253 -0.255371 -0.599243 0.160034 -0.741699 1441742253 -0.255371 -0.599243 0.160034 -0.741699 1441742253 -0.255371 -0.599243 0.160034 -0.741699 1441742253 -0.255371 -0.599243 0.160034 -0.741699 1441742253 -0.255432 -0.596436 0.160583 -0.743896 1441742253 -0.255432 -0.596436 0.160583 -0.743896 1441742253 -0.255432 -0.596436 0.160583 -0.743896 1441742253 -0.255432 -0.596436 0.160583 -0.743896 1441742253 -0.255432 -0.596436 0.160583 -0.743896 1441742253 -0.255432 -0.596436 0.160583 -0.743896 1441742253 -0.253540 -0.596130 0.159424 -0.744995 1441742253 -0.253540 -0.596130 0.159424 -0.744995 1441742253 -0.253540 -0.596130 0.159424 -0.744995 1441742253 -0.253540 -0.596130 0.159424 -0.744995 1441742253 -0.253540 -0.596130 0.159424 -0.744995 1441742253 -0.253540 -0.596130 0.159424 -0.744995 1441742253 -0.257507 -0.593567 0.162415 -0.745056 1441742253 -0.257507 -0.593567 0.162415 -0.745056 1441742253 -0.257507 -0.593567 0.162415 -0.745056 1441742253 -0.257507 -0.593567 0.162415 -0.745056 1441742253 -0.257507 -0.593567 0.162415 -0.745056 1441742253 -0.257507 -0.593567 0.162415 -0.745056 1441742253 -0.257507 -0.593567 0.162415 -0.745056 1441742253 -0.261597 -0.591980 0.165405 -0.744202 1441742253 -0.261597 -0.591980 0.165405 -0.744202 1441742253 -0.261597 -0.591980 0.165405 -0.744202 1441742253 -0.261597 -0.591980 0.165405 -0.744202 1441742253 -0.261597 -0.591980 0.165405 -0.744202 1441742253 -0.261597 -0.591980 0.165405 -0.744202 1441742253 -0.265076 -0.591553 0.167603 -0.742859 1441742253 -0.265076 -0.591553 0.167603 -0.742859 1441742253 -0.265076 -0.591553 0.167603 -0.742859 1441742253 -0.265076 -0.591553 0.167603 -0.742859 1441742253 -0.265076 -0.591553 0.167603 -0.742859 1441742253 -0.265076 -0.591553 0.167603 -0.742859 1441742253 -0.268372 -0.591309 0.171265 -0.741028 1441742253 -0.268372 -0.591309 0.171265 -0.741028 1441742253 -0.268372 -0.591309 0.171265 -0.741028 1441742253 -0.268372 -0.591309 0.171265 -0.741028 1441742253 -0.268372 -0.591309 0.171265 -0.741028 1441742253 -0.268372 -0.591309 0.171265 -0.741028 1441742253 -0.268372 -0.591309 0.171265 -0.741028 1441742253 -0.270081 -0.590942 0.174622 -0.739868 1441742253 -0.270081 -0.590942 0.174622 -0.739868 1441742253 -0.270081 -0.590942 0.174622 -0.739868 1441742253 -0.270081 -0.590942 0.174622 -0.739868 1441742253 -0.270081 -0.590942 0.174622 -0.739868 1441742253 -0.270081 -0.590942 0.174622 -0.739868 1441742253 -0.269165 -0.590820 0.176208 -0.739929 1441742253 -0.269165 -0.590820 0.176208 -0.739929 1441742253 -0.269165 -0.590820 0.176208 -0.739929 1441742253 -0.269165 -0.590820 0.176208 -0.739929 1441742253 -0.269165 -0.590820 0.176208 -0.739929 1441742253 -0.269165 -0.590820 0.176208 -0.739929 1441742253 -0.267273 -0.591309 0.174927 -0.740540 1441742253 -0.267273 -0.591309 0.174927 -0.740540 1441742253 -0.267273 -0.591309 0.174927 -0.740540 1441742253 -0.267273 -0.591309 0.174927 -0.740540 1441742253 -0.267273 -0.591309 0.174927 -0.740540 1441742253 -0.267273 -0.591309 0.174927 -0.740540 1441742253 -0.265015 -0.591370 0.174316 -0.741455 1441742253 -0.265015 -0.591370 0.174316 -0.741455 1441742253 -0.265015 -0.591370 0.174316 -0.741455 1441742253 -0.265015 -0.591370 0.174316 -0.741455 1441742253 -0.265015 -0.591370 0.174316 -0.741455 1441742253 -0.265015 -0.591370 0.174316 -0.741455 1441742253 -0.265015 -0.591370 0.174316 -0.741455 1441742253 -0.263550 -0.590393 0.176514 -0.742249 1441742254 -0.263550 -0.590393 0.176514 -0.742249 1441742254 -0.263550 -0.590393 0.176514 -0.742249 1441742254 -0.263550 -0.590393 0.176514 -0.742249 1441742254 -0.263550 -0.590393 0.176514 -0.742249 1441742254 -0.263550 -0.590393 0.176514 -0.742249 1441742254 -0.260437 -0.592163 0.178711 -0.741394 1441742254 -0.260437 -0.592163 0.178711 -0.741394 1441742254 -0.260437 -0.592163 0.178711 -0.741394 1441742254 -0.260437 -0.592163 0.178711 -0.741394 1441742254 -0.260437 -0.592163 0.178711 -0.741394 1441742254 -0.260437 -0.592163 0.178711 -0.741394 1441742254 -0.261353 -0.592773 0.181152 -0.739990 1441742254 -0.261353 -0.592773 0.181152 -0.739990 1441742254 -0.261353 -0.592773 0.181152 -0.739990 1441742254 -0.261353 -0.592773 0.181152 -0.739990 1441742254 -0.261353 -0.592773 0.181152 -0.739990 1441742254 -0.261353 -0.592773 0.181152 -0.739990 1441742254 -0.268677 -0.588989 0.186890 -0.738953 1441742254 -0.268677 -0.588989 0.186890 -0.738953 1441742254 -0.268677 -0.588989 0.186890 -0.738953 1441742254 -0.268677 -0.588989 0.186890 -0.738953 1441742254 -0.268677 -0.588989 0.186890 -0.738953 1441742254 -0.268677 -0.588989 0.186890 -0.738953 1441742254 -0.269775 -0.589722 0.185120 -0.738403 1441742254 -0.269775 -0.589722 0.185120 -0.738403 1441742254 -0.269775 -0.589722 0.185120 -0.738403 1441742254 -0.269775 -0.589722 0.185120 -0.738403 1441742254 -0.269775 -0.589722 0.185120 -0.738403 1441742254 -0.269775 -0.589722 0.185120 -0.738403 1441742254 -0.269775 -0.589722 0.185120 -0.738403 1441742254 -0.271179 -0.591614 0.181396 -0.737305 1441742254 -0.271179 -0.591614 0.181396 -0.737305 1441742254 -0.271179 -0.591614 0.181396 -0.737305 1441742254 -0.271179 -0.591614 0.181396 -0.737305 1441742254 -0.271179 -0.591614 0.181396 -0.737305 1441742254 -0.271179 -0.591614 0.181396 -0.737305 1441742254 -0.274231 -0.592590 0.181091 -0.735474 1441742254 -0.274231 -0.592590 0.181091 -0.735474 1441742254 -0.274231 -0.592590 0.181091 -0.735474 1441742254 -0.274231 -0.592590 0.181091 -0.735474 1441742254 -0.274231 -0.592590 0.181091 -0.735474 1441742254 -0.274231 -0.592590 0.181091 -0.735474 1441742254 -0.274109 -0.594238 0.179016 -0.734680 1441742254 -0.274109 -0.594238 0.179016 -0.734680 1441742254 -0.274109 -0.594238 0.179016 -0.734680 1441742254 -0.274109 -0.594238 0.179016 -0.734680 1441742254 -0.274109 -0.594238 0.179016 -0.734680 1441742254 -0.274109 -0.594238 0.179016 -0.734680 1441742254 -0.274902 -0.594360 0.179626 -0.734131 1441742254 -0.274902 -0.594360 0.179626 -0.734131 1441742254 -0.274902 -0.594360 0.179626 -0.734131 1441742254 -0.274902 -0.594360 0.179626 -0.734131 1441742254 -0.274902 -0.594360 0.179626 -0.734131 1441742254 -0.274902 -0.594360 0.179626 -0.734131 1441742254 -0.274292 -0.594543 0.178650 -0.734436 1441742254 -0.274292 -0.594543 0.178650 -0.734436 1441742254 -0.274292 -0.594543 0.178650 -0.734436 1441742254 -0.274292 -0.594543 0.178650 -0.734436 1441742254 -0.274292 -0.594543 0.178650 -0.734436 1441742254 -0.274292 -0.594543 0.178650 -0.734436 1441742254 -0.274292 -0.594543 0.178650 -0.734436 1441742254 -0.271484 -0.595520 0.174255 -0.735779 1441742254 -0.271484 -0.595520 0.174255 -0.735779 1441742254 -0.271484 -0.595520 0.174255 -0.735779 1441742254 -0.271484 -0.595520 0.174255 -0.735779 1441742254 -0.271484 -0.595520 0.174255 -0.735779 1441742254 -0.271484 -0.595520 0.174255 -0.735779 1441742254 -0.265930 -0.597595 0.167419 -0.737671 1441742254 -0.265930 -0.597595 0.167419 -0.737671 1441742254 -0.265930 -0.597595 0.167419 -0.737671 1441742254 -0.265930 -0.597595 0.167419 -0.737671 1441742254 -0.265930 -0.597595 0.167419 -0.737671 1441742254 -0.265930 -0.597595 0.167419 -0.737671 1441742254 -0.260559 -0.598755 0.162720 -0.739746 1441742254 -0.260559 -0.598755 0.162720 -0.739746 1441742254 -0.260559 -0.598755 0.162720 -0.739746 1441742254 -0.260559 -0.598755 0.162720 -0.739746 1441742254 -0.260559 -0.598755 0.162720 -0.739746 1441742254 -0.260559 -0.598755 0.162720 -0.739746 1441742254 -0.256042 -0.598938 0.161438 -0.741455 1441742254 -0.256042 -0.598938 0.161438 -0.741455 1441742254 -0.256042 -0.598938 0.161438 -0.741455 1441742254 -0.256042 -0.598938 0.161438 -0.741455 1441742254 -0.256042 -0.598938 0.161438 -0.741455 1441742254 -0.256042 -0.598938 0.161438 -0.741455 1441742254 -0.253967 -0.598206 0.161926 -0.742676 1441742254 -0.253967 -0.598206 0.161926 -0.742676 1441742254 -0.253967 -0.598206 0.161926 -0.742676 1441742254 -0.253967 -0.598206 0.161926 -0.742676 1441742254 -0.253967 -0.598206 0.161926 -0.742676 1441742254 -0.251709 -0.598450 0.160645 -0.743530 1441742254 -0.251709 -0.598450 0.160645 -0.743530 1441742254 -0.251709 -0.598450 0.160645 -0.743530 1441742254 -0.251709 -0.598450 0.160645 -0.743530 1441742254 -0.251709 -0.598450 0.160645 -0.743530 1441742254 -0.251709 -0.598450 0.160645 -0.743530 1441742254 -0.251709 -0.598450 0.160645 -0.743530 1441742254 -0.253357 -0.597717 0.159729 -0.743713 1441742254 -0.253357 -0.597717 0.159729 -0.743713 1441742254 -0.253357 -0.597717 0.159729 -0.743713 1441742254 -0.253357 -0.597717 0.159729 -0.743713 1441742254 -0.253357 -0.597717 0.159729 -0.743713 1441742254 -0.253357 -0.597717 0.159729 -0.743713 1441742254 -0.254028 -0.598572 0.157654 -0.743225 1441742254 -0.254028 -0.598572 0.157654 -0.743225 1441742254 -0.254028 -0.598572 0.157654 -0.743225 1441742254 -0.254028 -0.598572 0.157654 -0.743225 1441742254 -0.254028 -0.598572 0.157654 -0.743225 1441742254 -0.254028 -0.598572 0.157654 -0.743225 1441742254 -0.256470 -0.597717 0.158691 -0.742859 1441742254 -0.256470 -0.597717 0.158691 -0.742859 1441742255 -0.256470 -0.597717 0.158691 -0.742859 1441742255 -0.256470 -0.597717 0.158691 -0.742859 1441742255 -0.256470 -0.597717 0.158691 -0.742859 1441742255 -0.256470 -0.597717 0.158691 -0.742859 1441742255 -0.258484 -0.596375 0.162781 -0.742371 1441742255 -0.258484 -0.596375 0.162781 -0.742371 1441742255 -0.258484 -0.596375 0.162781 -0.742371 1441742255 -0.258484 -0.596375 0.162781 -0.742371 1441742255 -0.258484 -0.596375 0.162781 -0.742371 1441742255 -0.258484 -0.596375 0.162781 -0.742371 1441742255 -0.257507 -0.596863 0.164063 -0.742004 1441742255 -0.257507 -0.596863 0.164063 -0.742004 1441742255 -0.257507 -0.596863 0.164063 -0.742004 1441742255 -0.257507 -0.596863 0.164063 -0.742004 1441742255 -0.257507 -0.596863 0.164063 -0.742004 1441742255 -0.257507 -0.596863 0.164063 -0.742004 1441742255 -0.257996 -0.596741 0.165649 -0.741577 1441742255 -0.257996 -0.596741 0.165649 -0.741577 1441742255 -0.257996 -0.596741 0.165649 -0.741577 1441742255 -0.257996 -0.596741 0.165649 -0.741577 1441742255 -0.257996 -0.596741 0.165649 -0.741577 1441742255 -0.257996 -0.596741 0.165649 -0.741577 1441742255 -0.257996 -0.596741 0.165649 -0.741577 1441742255 -0.258606 -0.595886 0.167297 -0.741760 1441742255 -0.258606 -0.595886 0.167297 -0.741760 1441742255 -0.258606 -0.595886 0.167297 -0.741760 1441742255 -0.258606 -0.595886 0.167297 -0.741760 1441742255 -0.258606 -0.595886 0.167297 -0.741760 1441742255 -0.258606 -0.595886 0.167297 -0.741760 1441742255 -0.258606 -0.595886 0.167297 -0.741760 1441742255 -0.257813 -0.595459 0.166687 -0.742493 1441742255 -0.257813 -0.595459 0.166687 -0.742493 1441742255 -0.257813 -0.595459 0.166687 -0.742493 1441742255 -0.257813 -0.595459 0.166687 -0.742493 1441742255 -0.257813 -0.595459 0.166687 -0.742493 1441742255 -0.257813 -0.595459 0.166687 -0.742493 1441742255 -0.257568 -0.592712 0.166077 -0.744873 1441742255 -0.257568 -0.592712 0.166077 -0.744873 1441742255 -0.257568 -0.592712 0.166077 -0.744873 1441742255 -0.257568 -0.592712 0.166077 -0.744873 1441742255 -0.257568 -0.592712 0.166077 -0.744873 1441742255 -0.257568 -0.592712 0.166077 -0.744873 1441742255 -0.253052 -0.593445 0.162109 -0.746704 1441742255 -0.253052 -0.593445 0.162109 -0.746704 1441742255 -0.253052 -0.593445 0.162109 -0.746704 1441742255 -0.253052 -0.593445 0.162109 -0.746704 1441742255 -0.253052 -0.593445 0.162109 -0.746704 1441742255 -0.253052 -0.593445 0.162109 -0.746704 1441742255 -0.253052 -0.593445 0.162109 -0.746704 1441742255 -0.246887 -0.597046 0.156067 -0.747253 1441742255 -0.246887 -0.597046 0.156067 -0.747253 1441742255 -0.246887 -0.597046 0.156067 -0.747253 1441742255 -0.246887 -0.597046 0.156067 -0.747253 1441742255 -0.246887 -0.597046 0.156067 -0.747253 1441742255 -0.246887 -0.597046 0.156067 -0.747253 1441742255 -0.247925 -0.597656 0.157654 -0.746033 1441742255 -0.247925 -0.597656 0.157654 -0.746033 1441742255 -0.247925 -0.597656 0.157654 -0.746033 1441742255 -0.247925 -0.597656 0.157654 -0.746033 1441742255 -0.247925 -0.597656 0.157654 -0.746033 1441742255 -0.247925 -0.597656 0.157654 -0.746033 1441742255 -0.254089 -0.595581 0.164185 -0.744263 1441742255 -0.254089 -0.595581 0.164185 -0.744263 1441742255 -0.254089 -0.595581 0.164185 -0.744263 1441742255 -0.254089 -0.595581 0.164185 -0.744263 1441742255 -0.254089 -0.595581 0.164185 -0.744263 1441742255 -0.254089 -0.595581 0.164185 -0.744263 1441742255 -0.254089 -0.595581 0.164185 -0.744263 1441742255 -0.258911 -0.595337 0.166504 -0.742249 1441742255 -0.258911 -0.595337 0.166504 -0.742249 1441742255 -0.258911 -0.595337 0.166504 -0.742249 1441742255 -0.258911 -0.595337 0.166504 -0.742249 1441742255 -0.258911 -0.595337 0.166504 -0.742249 1441742255 -0.258911 -0.595337 0.166504 -0.742249 1441742255 -0.265320 -0.596130 0.167236 -0.739136 1441742255 -0.265320 -0.596130 0.167236 -0.739136 1441742255 -0.265320 -0.596130 0.167236 -0.739136 1441742255 -0.265320 -0.596130 0.167236 -0.739136 1441742255 -0.265320 -0.596130 0.167236 -0.739136 1441742255 -0.265320 -0.596130 0.167236 -0.739136 1441742255 -0.274414 -0.593506 0.171997 -0.736816 1441742255 -0.274414 -0.593506 0.171997 -0.736816 1441742255 -0.274414 -0.593506 0.171997 -0.736816 1441742255 -0.274414 -0.593506 0.171997 -0.736816 1441742255 -0.274414 -0.593506 0.171997 -0.736816 1441742255 -0.274414 -0.593506 0.171997 -0.736816 1441742255 -0.279846 -0.592468 0.173889 -0.735168 1441742255 -0.279846 -0.592468 0.173889 -0.735168 1441742255 -0.279846 -0.592468 0.173889 -0.735168 1441742255 -0.279846 -0.592468 0.173889 -0.735168 1441742255 -0.279846 -0.592468 0.173889 -0.735168 1441742255 -0.279846 -0.592468 0.173889 -0.735168 1441742255 -0.277893 -0.593994 0.169495 -0.735779 1441742255 -0.277893 -0.593994 0.169495 -0.735779 1441742255 -0.277893 -0.593994 0.169495 -0.735779 1441742255 -0.277893 -0.593994 0.169495 -0.735779 1441742255 -0.277893 -0.593994 0.169495 -0.735779 1441742255 -0.277893 -0.593994 0.169495 -0.735779 1441742255 -0.277893 -0.593994 0.169495 -0.735779 1441742255 -0.271729 -0.596985 0.161865 -0.737305 1441742255 -0.271729 -0.596985 0.161865 -0.737305 1441742255 -0.271729 -0.596985 0.161865 -0.737305 1441742255 -0.271729 -0.596985 0.161865 -0.737305 1441742255 -0.271729 -0.596985 0.161865 -0.737305 1441742255 -0.271729 -0.596985 0.161865 -0.737305 1441742255 -0.263855 -0.599426 0.155579 -0.739563 1441742255 -0.263855 -0.599426 0.155579 -0.739563 1441742255 -0.263855 -0.599426 0.155579 -0.739563 1441742255 -0.263855 -0.599426 0.155579 -0.739563 1441742255 -0.263855 -0.599426 0.155579 -0.739563 1441742255 -0.263855 -0.599426 0.155579 -0.739563 1441742255 -0.263855 -0.599426 0.155579 -0.739563 1441742255 -0.253540 -0.602051 0.149170 -0.742371 1441742255 -0.253540 -0.602051 0.149170 -0.742371 1441742255 -0.253540 -0.602051 0.149170 -0.742371 1441742256 -0.253540 -0.602051 0.149170 -0.742371 1441742256 -0.253540 -0.602051 0.149170 -0.742371 1441742256 -0.253540 -0.602051 0.149170 -0.742371 1441742256 -0.246399 -0.601685 0.146851 -0.745483 1441742256 -0.246399 -0.601685 0.146851 -0.745483 1441742256 -0.246399 -0.601685 0.146851 -0.745483 1441742256 -0.246399 -0.601685 0.146851 -0.745483 1441742256 -0.246399 -0.601685 0.146851 -0.745483 1441742256 -0.246399 -0.601685 0.146851 -0.745483 1441742256 -0.240723 -0.600342 0.145386 -0.748718 1441742256 -0.240723 -0.600342 0.145386 -0.748718 1441742256 -0.240723 -0.600342 0.145386 -0.748718 1441742256 -0.240723 -0.600342 0.145386 -0.748718 1441742256 -0.240723 -0.600342 0.145386 -0.748718 1441742256 -0.240723 -0.600342 0.145386 -0.748718 1441742256 -0.240723 -0.600342 0.145386 -0.748718 1441742256 -0.237305 -0.599121 0.145813 -0.750732 1441742256 -0.237305 -0.599121 0.145813 -0.750732 1441742256 -0.237305 -0.599121 0.145813 -0.750732 1441742256 -0.237305 -0.599121 0.145813 -0.750732 1441742256 -0.237305 -0.599121 0.145813 -0.750732 1441742256 -0.237305 -0.599121 0.145813 -0.750732 1441742256 -0.236938 -0.597717 0.146790 -0.751770 1441742256 -0.236938 -0.597717 0.146790 -0.751770 1441742256 -0.236938 -0.597717 0.146790 -0.751770 1441742256 -0.236938 -0.597717 0.146790 -0.751770 1441742256 -0.236938 -0.597717 0.146790 -0.751770 1441742256 -0.236938 -0.597717 0.146790 -0.751770 1441742256 -0.236938 -0.597717 0.146790 -0.751770 1441742256 -0.238464 -0.596436 0.148438 -0.752014 1441742256 -0.238464 -0.596436 0.148438 -0.752014 1441742256 -0.238464 -0.596436 0.148438 -0.752014 1441742256 -0.238464 -0.596436 0.148438 -0.752014 1441742256 -0.238464 -0.596436 0.148438 -0.752014 1441742256 -0.238464 -0.596436 0.148438 -0.752014 1441742256 -0.238464 -0.596436 0.148438 -0.752014 1441742256 -0.240723 -0.595886 0.150391 -0.751282 1441742256 -0.240723 -0.595886 0.150391 -0.751282 1441742256 -0.240723 -0.595886 0.150391 -0.751282 1441742256 -0.240723 -0.595886 0.150391 -0.751282 1441742256 -0.240723 -0.595886 0.150391 -0.751282 1441742256 -0.240723 -0.595886 0.150391 -0.751282 1441742256 -0.242920 -0.596436 0.152893 -0.749634 1441742256 -0.242920 -0.596436 0.152893 -0.749634 1441742256 -0.242920 -0.596436 0.152893 -0.749634 1441742256 -0.242920 -0.596436 0.152893 -0.749634 1441742256 -0.242920 -0.596436 0.152893 -0.749634 1441742256 -0.242920 -0.596436 0.152893 -0.749634 1441742256 -0.243164 -0.597900 0.153564 -0.748230 1441742256 -0.243164 -0.597900 0.153564 -0.748230 1441742256 -0.243164 -0.597900 0.153564 -0.748230 1441742256 -0.243164 -0.597900 0.153564 -0.748230 1441742256 -0.243164 -0.597900 0.153564 -0.748230 1441742256 -0.243164 -0.597900 0.153564 -0.748230 1441742256 -0.244690 -0.597168 0.157104 -0.747620 1441742256 -0.244690 -0.597168 0.157104 -0.747620 1441742256 -0.244690 -0.597168 0.157104 -0.747620 1441742256 -0.244690 -0.597168 0.157104 -0.747620 1441742256 -0.244690 -0.597168 0.157104 -0.747620 1441742256 -0.244690 -0.597168 0.157104 -0.747620 1441742256 -0.244690 -0.597168 0.157104 -0.747620 1441742256 -0.245117 -0.597229 0.160767 -0.746643 1441742256 -0.245117 -0.597229 0.160767 -0.746643 1441742256 -0.245117 -0.597229 0.160767 -0.746643 1441742256 -0.245117 -0.597229 0.160767 -0.746643 1441742256 -0.245117 -0.597229 0.160767 -0.746643 1441742256 -0.245117 -0.597229 0.160767 -0.746643 1441742256 -0.248291 -0.596191 0.165649 -0.745361 1441742256 -0.248291 -0.596191 0.165649 -0.745361 1441742256 -0.248291 -0.596191 0.165649 -0.745361 1441742256 -0.248291 -0.596191 0.165649 -0.745361 1441742256 -0.248291 -0.596191 0.165649 -0.745361 1441742256 -0.248291 -0.596191 0.165649 -0.745361 1441742256 -0.249817 -0.594421 0.168518 -0.745605 1441742256 -0.249817 -0.594421 0.168518 -0.745605 1441742256 -0.249817 -0.594421 0.168518 -0.745605 1441742256 -0.249817 -0.594421 0.168518 -0.745605 1441742256 -0.249817 -0.594421 0.168518 -0.745605 1441742256 -0.249817 -0.594421 0.168518 -0.745605 1441742256 -0.248840 -0.593323 0.169678 -0.746521 1441742256 -0.248840 -0.593323 0.169678 -0.746521 1441742256 -0.248840 -0.593323 0.169678 -0.746521 1441742256 -0.248840 -0.593323 0.169678 -0.746521 1441742256 -0.248840 -0.593323 0.169678 -0.746521 1441742256 -0.248840 -0.593323 0.169678 -0.746521 1441742256 -0.248840 -0.593323 0.169678 -0.746521 1441742256 -0.241821 -0.597778 0.165588 -0.746216 1441742256 -0.241821 -0.597778 0.165588 -0.746216 1441742256 -0.241821 -0.597778 0.165588 -0.746216 1441742256 -0.241821 -0.597778 0.165588 -0.746216 1441742256 -0.241821 -0.597778 0.165588 -0.746216 1441742256 -0.241821 -0.597778 0.165588 -0.746216 1441742256 -0.242371 -0.600403 0.165955 -0.743896 1441742256 -0.242371 -0.600403 0.165955 -0.743896 1441742256 -0.242371 -0.600403 0.165955 -0.743896 1441742256 -0.242371 -0.600403 0.165955 -0.743896 1441742256 -0.242371 -0.600403 0.165955 -0.743896 1441742256 -0.242371 -0.600403 0.165955 -0.743896 1441742256 -0.255005 -0.597595 0.176758 -0.739380 1441742256 -0.255005 -0.597595 0.176758 -0.739380 1441742256 -0.255005 -0.597595 0.176758 -0.739380 1441742256 -0.255005 -0.597595 0.176758 -0.739380 1441742256 -0.255005 -0.597595 0.176758 -0.739380 1441742256 -0.255005 -0.597595 0.176758 -0.739380 1441742256 -0.255005 -0.597595 0.176758 -0.739380 1441742256 -0.265259 -0.593018 0.186340 -0.737122 1441742256 -0.265259 -0.593018 0.186340 -0.737122 1441742256 -0.265259 -0.593018 0.186340 -0.737122 1441742256 -0.265259 -0.593018 0.186340 -0.737122 1441742256 -0.265259 -0.593018 0.186340 -0.737122 1441742256 -0.265259 -0.593018 0.186340 -0.737122 1441742256 -0.265259 -0.596985 0.183655 -0.734619 1441742256 -0.265259 -0.596985 0.183655 -0.734619 1441742256 -0.265259 -0.596985 0.183655 -0.734619 1441742256 -0.265259 -0.596985 0.183655 -0.734619 1441742257 -0.265259 -0.596985 0.183655 -0.734619 1441742257 -0.265259 -0.596985 0.183655 -0.734619 1441742257 -0.269470 -0.599182 0.181580 -0.731750 1441742257 
-0.261414 -0.587219 0.176697 -0.745422 1441742259 -0.261414 -0.587219 0.176697 -0.745422 1441742259 -0.261414 -0.587219 0.176697 -0.745422 1441742259 -0.264160 -0.601318 0.125000 -0.743713 1441742259 -0.264160 -0.601318 0.125000 -0.743713 1441742259 -0.264160 -0.601318 0.125000 -0.743713 1441742259 -0.264160 -0.601318 0.125000 -0.743713 1441742259 -0.264160 -0.601318 0.125000 -0.743713 1441742259 -0.264160 -0.601318 0.125000 -0.743713 1441742259 -0.264160 -0.601318 0.125000 -0.743713 1441742259 -0.304077 -0.600159 0.087402 -0.734741 1441742260 -0.304077 -0.600159 0.087402 -0.734741 1441742260 -0.304077 -0.600159 0.087402 -0.734741 1441742260 -0.304077 -0.600159 0.087402 -0.734741 1441742260 -0.304077 -0.600159 0.087402 -0.734741 1441742260 -0.304077 -0.600159 0.087402 -0.734741 1441742260 -0.365845 -0.593079 0.046326 -0.715820 1441742260 -0.365845 -0.593079 0.046326 -0.715820 1441742260 -0.365845 -0.593079 0.046326 -0.715820 1441742260 -0.365845 -0.593079 0.046326 -0.715820 1441742260 -0.365845 -0.593079 0.046326 -0.715820 1441742260 -0.365845 -0.593079 0.046326 -0.715820 1441742260 -0.365845 -0.593079 0.046326 -0.715820 1441742260 -0.449158 -0.578003 0.002991 -0.681396 1441742260 -0.449158 -0.578003 0.002991 -0.681396 1441742260 -0.449158 -0.578003 0.002991 -0.681396 1441742260 -0.449158 -0.578003 0.002991 -0.681396 1441742260 -0.449158 -0.578003 0.002991 -0.681396 1441742260 -0.449158 -0.578003 0.002991 -0.681396 1441742260 -0.539307 -0.563904 -0.039185 -0.624268 1441742260 -0.539307 -0.563904 -0.039185 -0.624268 1441742260 -0.539307 -0.563904 -0.039185 -0.624268 1441742260 -0.539307 -0.563904 -0.039185 -0.624268 1441742260 -0.539307 -0.563904 -0.039185 -0.624268 1441742260 -0.539307 -0.563904 -0.039185 -0.624268 1441742260 -0.626282 -0.549316 -0.097656 -0.544556 1441742260 -0.626282 -0.549316 -0.097656 -0.544556 1441742260 -0.626282 -0.549316 -0.097656 -0.544556 1441742260 -0.626282 -0.549316 -0.097656 -0.544556 1441742260 -0.626282 -0.549316 -0.097656 -0.544556 1441742260 -0.626282 -0.549316 -0.097656 -0.544556 1441742260 -0.626282 -0.549316 -0.097656 -0.544556 1441742260 -0.702576 -0.525208 -0.122253 -0.464478 1441742260 -0.702576 -0.525208 -0.122253 -0.464478 1441742260 -0.702576 -0.525208 -0.122253 -0.464478 1441742260 -0.702576 -0.525208 -0.122253 -0.464478 1441742260 -0.702576 -0.525208 -0.122253 -0.464478 1441742260 -0.702576 -0.525208 -0.122253 -0.464478 1441742260 -0.745911 -0.506226 -0.119629 -0.416199 1441742260 -0.745911 -0.506226 -0.119629 -0.416199 1441742260 -0.745911 -0.506226 -0.119629 -0.416199 1441742260 -0.745911 -0.506226 -0.119629 -0.416199 1441742260 -0.745911 -0.506226 -0.119629 -0.416199 1441742260 -0.745911 -0.506226 -0.119629 -0.416199 1441742260 -0.753357 -0.489563 -0.130615 -0.419312 1441742260 -0.753357 -0.489563 -0.130615 -0.419312 1441742260 -0.753357 -0.489563 -0.130615 -0.419312 1441742260 -0.753357 -0.489563 -0.130615 -0.419312 1441742260 -0.753357 -0.489563 -0.130615 -0.419312 1441742260 -0.753357 -0.489563 -0.130615 -0.419312 1441742260 -0.750488 -0.482178 -0.126221 -0.434021 1441742260 -0.750488 -0.482178 -0.126221 -0.434021 1441742260 -0.750488 -0.482178 -0.126221 -0.434021 1441742260 -0.750488 -0.482178 -0.126221 -0.434021 1441742260 -0.750488 -0.482178 -0.126221 -0.434021 1441742260 -0.750488 -0.482178 -0.126221 -0.434021 1441742260 -0.750488 -0.482178 -0.126221 -0.434021 1441742260 -0.733337 -0.486206 -0.109314 -0.462646 1441742260 -0.733337 -0.486206 -0.109314 -0.462646 1441742260 -0.733337 -0.486206 -0.109314 -0.462646 1441742260 -0.733337 -0.486206 -0.109314 -0.462646 1441742260 -0.733337 -0.486206 -0.109314 -0.462646 1441742260 -0.733337 -0.486206 -0.109314 -0.462646 1441742260 -0.705078 -0.493530 -0.074341 -0.503906 1441742260 -0.705078 -0.493530 -0.074341 -0.503906 1441742260 -0.705078 -0.493530 -0.074341 -0.503906 1441742260 -0.705078 -0.493530 -0.074341 -0.503906 1441742260 -0.705078 -0.493530 -0.074341 -0.503906 1441742260 -0.705078 -0.493530 -0.074341 -0.503906 1441742260 -0.705078 -0.493530 -0.074341 -0.503906 1441742260 -0.658386 -0.506226 -0.022949 -0.556641 1441742260 -0.658386 -0.506226 -0.022949 -0.556641 1441742260 -0.658386 -0.506226 -0.022949 -0.556641 1441742260 -0.658386 -0.506226 -0.022949 -0.556641 1441742260 -0.658386 -0.506226 -0.022949 -0.556641 1441742260 -0.658386 -0.506226 -0.022949 -0.556641 1441742260 -0.602112 -0.513428 0.028442 -0.610901 1441742260 -0.602112 -0.513428 0.028442 -0.610901 1441742260 -0.602112 -0.513428 0.028442 -0.610901 1441742260 -0.602112 -0.513428 0.028442 -0.610901 1441742260 -0.602112 -0.513428 0.028442 -0.610901 1441742260 -0.546570 -0.519836 0.075317 -0.652222 1441742260 -0.546570 -0.519836 0.075317 -0.652222 1441742260 -0.546570 -0.519836 0.075317 -0.652222 1441742260 -0.546570 -0.519836 0.075317 -0.652222 1441742260 -0.546570 -0.519836 0.075317 -0.652222 1441742260 -0.546570 -0.519836 0.075317 -0.652222 1441742260 -0.546570 -0.519836 0.075317 -0.652222 1441742260 -0.471375 -0.539368 0.125916 -0.686401 1441742260 -0.471375 -0.539368 0.125916 -0.686401 1441742260 -0.471375 -0.539368 0.125916 -0.686401 1441742260 -0.471375 -0.539368 0.125916 -0.686401 1441742260 -0.471375 -0.539368 0.125916 -0.686401 1441742260 -0.471375 -0.539368 0.125916 -0.686401 1441742260 -0.401001 -0.565491 0.142517 -0.706482 1441742260 -0.401001 -0.565491 0.142517 -0.706482 1441742260 -0.401001 -0.565491 0.142517 -0.706482 1441742260 -0.401001 -0.565491 0.142517 -0.706482 1441742260 -0.401001 -0.565491 0.142517 -0.706482 1441742260 -0.401001 -0.565491 0.142517 -0.706482 1441742260 -0.348938 -0.547180 0.168762 -0.741943 1441742260 -0.348938 -0.547180 0.168762 -0.741943 1441742260 -0.348938 -0.547180 0.168762 -0.741943 1441742260 -0.348938 -0.547180 0.168762 -0.741943 1441742260 -0.348938 -0.547180 0.168762 -0.741943 1441742260 -0.348938 -0.547180 0.168762 -0.741943 1441742260 -0.313110 -0.506042 0.238342 -0.767578 1441742260 -0.313110 -0.506042 0.238342 -0.767578 1441742260 -0.313110 -0.506042 0.238342 -0.767578 1441742260 -0.313110 -0.506042 0.238342 -0.767578 1441742260 -0.313110 -0.506042 0.238342 -0.767578 1441742260 -0.313110 -0.506042 0.238342 -0.767578 1441742260 -0.313110 -0.506042 0.238342 -0.767578 1441742260 -0.243408 -0.505188 0.267456 -0.783630 1441742260 -0.243408 -0.505188 0.267456 -0.783630 1441742261 -0.243408 -0.505188 0.267456 -0.783630 1441742261 -0.243408 -0.505188 0.267456 -0.783630 1441742261 -0.243408 -0.505188 0.267456 -0.783630 1441742261 -0.176147 -0.533020 0.230896 -0.794800 1441742261 -0.176147 -0.533020 0.230896 -0.794800 1441742261 -0.176147 -0.533020 0.230896 -0.794800 1441742261 -0.176147 -0.533020 0.230896 -0.794800 1441742261 -0.176147 -0.533020 0.230896 -0.794800 1441742261 -0.176147 -0.533020 0.230896 -0.794800 1441742261 -0.176147 -0.533020 0.230896 -0.794800 1441742261 -0.161255 -0.523804 0.235962 -0.802490 1441742261 -0.161255 -0.523804 0.235962 -0.802490 1441742261 -0.161255 -0.523804 0.235962 -0.802490 1441742261 -0.161255 -0.523804 0.235962 -0.802490 1441742261 -0.161255 -0.523804 0.235962 -0.802490 1441742261 -0.161255 -0.523804 0.235962 -0.802490 1441742261 -0.149963 -0.520569 0.227417 -0.809265 1441742261 -0.149963 -0.520569 0.227417 -0.809265 1441742261 -0.149963 -0.520569 0.227417 -0.809265 1441742261 -0.149963 -0.520569 0.227417 -0.809265 1441742261 -0.149963 -0.520569 0.227417 -0.809265 1441742261 -0.149963 -0.520569 0.227417 -0.809265 1441742261 -0.149963 -0.520569 0.227417 -0.809265 1441742261 -0.149292 -0.528137 0.202271 -0.811157 1441742261 -0.149292 -0.528137 0.202271 -0.811157 1441742261 -0.149292 -0.528137 0.202271 -0.811157 1441742261 -0.149292 -0.528137 0.202271 -0.811157 1441742261 -0.149292 -0.528137 0.202271 -0.811157 1441742261 -0.149292 -0.528137 0.202271 -0.811157 1441742261 -0.178162 -0.538940 0.187500 -0.801697 1441742261 -0.178162 -0.538940 0.187500 -0.801697 1441742261 -0.178162 -0.538940 0.187500 -0.801697 1441742261 -0.178162 -0.538940 0.187500 -0.801697 1441742261 -0.178162 -0.538940 0.187500 -0.801697 1441742261 -0.178162 -0.538940 0.187500 -0.801697 1441742261 -0.234070 -0.548218 0.184021 -0.781616 1441742261 -0.234070 -0.548218 0.184021 -0.781616 1441742261 -0.234070 -0.548218 0.184021 -0.781616 1441742261 -0.234070 -0.548218 0.184021 -0.781616 1441742261 -0.234070 -0.548218 0.184021 -0.781616 1441742261 -0.234070 -0.548218 0.184021 -0.781616 1441742261 -0.286560 -0.563538 0.161804 -0.757751 1441742261 -0.286560 -0.563538 0.161804 -0.757751 1441742261 -0.286560 -0.563538 0.161804 -0.757751 1441742261 -0.286560 -0.563538 0.161804 -0.757751 1441742261 -0.286560 -0.563538 0.161804 -0.757751 1441742261 -0.286560 -0.563538 0.161804 -0.757751 1441742261 -0.286560 -0.563538 0.161804 -0.757751 1441742261 -0.327393 -0.593323 0.105042 -0.727844 1441742261 -0.327393 -0.593323 0.105042 -0.727844 1441742261 -0.327393 -0.593323 0.105042 -0.727844 1441742261 -0.327393 -0.593323 0.105042 -0.727844 1441742261 -0.327393 -0.593323 0.105042 -0.727844 1441742261 -0.327393 -0.593323 0.105042 -0.727844 1441742261 -0.402588 -0.604553 0.067078 -0.684143 1441742261 -0.402588 -0.604553 0.067078 -0.684143 1441742261 -0.402588 -0.604553 0.067078 -0.684143 1441742261 -0.402588 -0.604553 0.067078 -0.684143 1441742261 -0.402588 -0.604553 0.067078 -0.684143 1441742261 -0.402588 -0.604553 0.067078 -0.684143 1441742261 -0.516052 -0.570923 0.042480 -0.637207 1441742261 -0.516052 -0.570923 0.042480 -0.637207 1441742261 -0.516052 -0.570923 0.042480 -0.637207 1441742261 -0.516052 -0.570923 0.042480 -0.637207 1441742261 -0.516052 -0.570923 0.042480 -0.637207 1441742261 -0.516052 -0.570923 0.042480 -0.637207 1441742261 -0.516052 -0.570923 0.042480 -0.637207 1441742261 -0.605530 -0.545898 -0.004517 -0.579163 1441742261 -0.605530 -0.545898 -0.004517 -0.579163 1441742261 -0.605530 -0.545898 -0.004517 -0.579163 1441742261 -0.605530 -0.545898 -0.004517 -0.579163 1441742261 -0.605530 -0.545898 -0.004517 -0.579163 1441742261 -0.605530 -0.545898 -0.004517 -0.579163 1441742261 -0.683228 -0.526306 -0.065918 -0.501953 1441742261 -0.683228 -0.526306 -0.065918 -0.501953 1441742261 -0.683228 -0.526306 -0.065918 -0.501953 1441742261 -0.683228 -0.526306 -0.065918 -0.501953 1441742261 -0.683228 -0.526306 -0.065918 -0.501953 1441742261 -0.683228 -0.526306 -0.065918 -0.501953 1441742261 -0.744568 -0.525513 -0.083130 -0.403381 1441742261 -0.744568 -0.525513 -0.083130 -0.403381 1441742261 -0.744568 -0.525513 -0.083130 -0.403381 1441742261 -0.744568 -0.525513 -0.083130 -0.403381 1441742261 -0.744568 -0.525513 -0.083130 -0.403381 1441742261 -0.744568 -0.525513 -0.083130 -0.403381 1441742261 -0.744568 -0.525513 -0.083130 -0.403381 1441742261 -0.756836 -0.507935 -0.107239 -0.397278 1441742261 -0.756836 -0.507935 -0.107239 -0.397278 1441742261 -0.756836 -0.507935 -0.107239 -0.397278 1441742261 -0.756836 -0.507935 -0.107239 -0.397278 1441742261 -0.756836 -0.507935 -0.107239 -0.397278 1441742261 -0.756836 -0.507935 -0.107239 -0.397278 1441742261 -0.752869 -0.490356 -0.106445 -0.425964 1441742261 -0.752869 -0.490356 -0.106445 -0.425964 1441742261 -0.752869 -0.490356 -0.106445 -0.425964 1441742261 -0.752869 -0.490356 -0.106445 -0.425964 1441742261 -0.752869 -0.490356 -0.106445 -0.425964 1441742261 -0.752869 -0.490356 -0.106445 -0.425964 1441742261 -0.731140 -0.497437 -0.088440 -0.458557 1441742261 -0.731140 -0.497437 -0.088440 -0.458557 1441742261 -0.731140 -0.497437 -0.088440 -0.458557 1441742261 -0.731140 -0.497437 -0.088440 -0.458557 1441742261 -0.731140 -0.497437 -0.088440 -0.458557 1441742261 -0.731140 -0.497437 -0.088440 -0.458557 1441742261 -0.693909 -0.515137 -0.063171 -0.499268 1441742261 -0.693909 -0.515137 -0.063171 -0.499268 1441742261 -0.693909 -0.515137 -0.063171 -0.499268 1441742261 -0.693909 -0.515137 -0.063171 -0.499268 1441742261 -0.693909 -0.515137 -0.063171 -0.499268 1441742261 -0.693909 -0.515137 -0.063171 -0.499268 1441742261 -0.693909 -0.515137 -0.063171 -0.499268 1441742261 -0.639404 -0.537842 -0.030518 -0.548706 1441742261 -0.639404 -0.537842 -0.030518 -0.548706 1441742261 -0.639404 -0.537842 -0.030518 -0.548706 1441742262 -0.639404 -0.537842 -0.030518 -0.548706 1441742262 -0.639404 -0.537842 -0.030518 -0.548706 1441742262 -0.639404 -0.537842 -0.030518 -0.548706 1441742262 -0.576843 -0.559143 0.008484 -0.595520 1441742262 -0.576843 -0.559143 0.008484 -0.595520 1441742262 -0.576843 -0.559143 0.008484 -0.595520 1441742262 -0.576843 -0.559143 0.008484 -0.595520 1441742262 -0.576843 -0.559143 0.008484 -0.595520 1441742262 -0.576843 -0.559143 0.008484 -0.595520 1441742262 -0.506226 -0.572449 0.036926 -0.644104 1441742262 -0.506226 -0.572449 0.036926 -0.644104 1441742262 -0.506226 -0.572449 0.036926 -0.644104 1441742262 -0.506226 -0.572449 0.036926 -0.644104 1441742262 -0.506226 -0.572449 0.036926 -0.644104 1441742262 -0.506226 -0.572449 0.036926 -0.644104 1441742262 -0.506226 -0.572449 0.036926 -0.644104 1441742262 -0.433411 -0.604919 0.059509 -0.665466 1441742262 -0.433411 -0.604919 0.059509 -0.665466 1441742262 -0.433411 -0.604919 0.059509 -0.665466 1441742262 -0.433411 -0.604919 0.059509 -0.665466 1441742262 -0.433411 -0.604919 0.059509 -0.665466 1441742262 -0.433411 -0.604919 0.059509 -0.665466 1441742262 -0.362122 -0.615417 0.079224 -0.695679 1441742262 -0.362122 -0.615417 0.079224 -0.695679 1441742262 -0.362122 -0.615417 0.079224 -0.695679 1441742262 -0.362122 -0.615417 0.079224 -0.695679 1441742262 -0.362122 -0.615417 0.079224 -0.695679 1441742262 -0.362122 -0.615417 0.079224 -0.695679 1441742262 -0.362122 -0.615417 0.079224 -0.695679 1441742262 -0.311646 -0.585388 0.118530 -0.739075 1441742262 -0.311646 -0.585388 0.118530 -0.739075 1441742262 -0.311646 -0.585388 0.118530 -0.739075 1441742262 -0.311646 -0.585388 0.118530 -0.739075 1441742262 -0.311646 -0.585388 0.118530 -0.739075 1441742262 -0.311646 -0.585388 0.118530 -0.739075 1441742262 -0.269287 -0.542297 0.185730 -0.773926 1441742262 -0.269287 -0.542297 0.185730 -0.773926 1441742262 -0.269287 -0.542297 0.185730 -0.773926 1441742262 -0.269287 -0.542297 0.185730 -0.773926 1441742262 -0.269287 -0.542297 0.185730 -0.773926 1441742262 -0.269287 -0.542297 0.185730 -0.773926 1441742262 -0.197144 -0.528687 0.225769 -0.794189 1441742262 -0.197144 -0.528687 0.225769 -0.794189 1441742262 -0.197144 -0.528687 0.225769 -0.794189 1441742262 -0.197144 -0.528687 0.225769 -0.794189 1441742262 -0.197144 -0.528687 0.225769 -0.794189 1441742262 -0.197144 -0.528687 0.225769 -0.794189 1441742262 -0.127686 -0.539246 0.204407 -0.806946 1441742262 -0.127686 -0.539246 0.204407 -0.806946 1441742262 -0.127686 -0.539246 0.204407 -0.806946 1441742262 -0.127686 -0.539246 0.204407 -0.806946 1441742262 -0.127686 -0.539246 0.204407 -0.806946 1441742262 -0.127686 -0.539246 0.204407 -0.806946 1441742262 -0.098999 -0.528320 0.204041 -0.818237 1441742262 -0.098999 -0.528320 0.204041 -0.818237 1441742262 -0.098999 -0.528320 0.204041 -0.818237 1441742262 -0.098999 -0.528320 0.204041 -0.818237 1441742262 -0.098999 -0.528320 0.204041 -0.818237 1441742262 -0.098999 -0.528320 0.204041 -0.818237 1441742262 -0.098999 -0.528320 0.204041 -0.818237 1441742262 -0.086853 -0.524170 0.199036 -0.823486 1441742262 -0.086853 -0.524170 0.199036 -0.823486 1441742262 -0.086853 -0.524170 0.199036 -0.823486 1441742262 -0.086853 -0.524170 0.199036 -0.823486 1441742262 -0.086853 -0.524170 0.199036 -0.823486 1441742262 -0.096497 -0.528076 0.187317 -0.822693 1441742262 -0.096497 -0.528076 0.187317 -0.822693 1441742262 -0.096497 -0.528076 0.187317 -0.822693 1441742262 -0.096497 -0.528076 0.187317 -0.822693 1441742262 -0.096497 -0.528076 0.187317 -0.822693 1441742262 -0.096497 -0.528076 0.187317 -0.822693 1441742262 -0.139221 -0.533997 0.189758 -0.812134 1441742262 -0.139221 -0.533997 0.189758 -0.812134 1441742262 -0.139221 -0.533997 0.189758 -0.812134 1441742262 -0.139221 -0.533997 0.189758 -0.812134 1441742262 -0.139221 -0.533997 0.189758 -0.812134 1441742262 -0.139221 -0.533997 0.189758 -0.812134 1441742262 -0.139221 -0.533997 0.189758 -0.812134 1441742262 -0.186279 -0.548950 0.165588 -0.797852 1441742262 -0.186279 -0.548950 0.165588 -0.797852 1441742262 -0.186279 -0.548950 0.165588 -0.797852 1441742262 -0.186279 -0.548950 0.165588 -0.797852 1441742262 -0.186279 -0.548950 0.165588 -0.797852 1441742262 -0.186279 -0.548950 0.165588 -0.797852 1441742262 -0.233643 -0.566101 0.116394 -0.781982 1441742262 -0.233643 -0.566101 0.116394 -0.781982 1441742262 -0.233643 -0.566101 0.116394 -0.781982 1441742262 -0.233643 -0.566101 0.116394 -0.781982 1441742262 -0.233643 -0.566101 0.116394 -0.781982 1441742262 -0.233643 -0.566101 0.116394 -0.781982 1441742262 -0.233643 -0.566101 0.116394 -0.781982 1441742262 -0.297119 -0.581787 0.064453 -0.754395 1441742262 -0.297119 -0.581787 0.064453 -0.754395 1441742262 -0.297119 -0.581787 0.064453 -0.754395 1441742262 -0.297119 -0.581787 0.064453 -0.754395 1441742262 -0.297119 -0.581787 0.064453 -0.754395 1441742262 -0.297119 -0.581787 0.064453 -0.754395 1441742262 -0.388794 -0.596069 0.021545 -0.702271 1441742262 -0.388794 -0.596069 0.021545 -0.702271 1441742262 -0.388794 -0.596069 0.021545 -0.702271 1441742262 -0.388794 -0.596069 0.021545 -0.702271 1441742262 -0.388794 -0.596069 0.021545 -0.702271 1441742262 -0.388794 -0.596069 0.021545 -0.702271 1441742262 -0.510132 -0.559937 0.006592 -0.652954 1441742262 -0.510132 -0.559937 0.006592 -0.652954 1441742262 -0.510132 -0.559937 0.006592 -0.652954 1441742262 -0.510132 -0.559937 0.006592 -0.652954 1441742262 -0.510132 -0.559937 0.006592 -0.652954 1441742262 -0.510132 -0.559937 0.006592 -0.652954 1441742262 -0.619568 -0.493774 -0.007263 -0.610229 1441742262 -0.619568 -0.493774 -0.007263 -0.610229 1441742262 -0.619568 -0.493774 -0.007263 -0.610229 1441742262 -0.619568 -0.493774 -0.007263 -0.610229 1441742263 -0.619568 -0.493774 -0.007263 -0.610229 1441742263 -0.619568 -0.493774 -0.007263 -0.610229 1441742263 -0.698547 -0.472961 -0.069153 -0.532593 1441742263 -0.698547 -0.472961 -0.069153 -0.532593 1441742263 -0.698547 -0.472961 -0.069153 -0.532593 1441742263 -0.698547 -0.472961 -0.069153 -0.532593 1441742263 -0.698547 -0.472961 -0.069153 -0.532593 1441742263 -0.698547 -0.472961 -0.069153 -0.532593 1441742263 -0.777100 -0.457275 -0.088013 -0.423462 1441742263 -0.777100 -0.457275 -0.088013 -0.423462 1441742263 -0.777100 -0.457275 -0.088013 -0.423462 1441742263 -0.777100 -0.457275 -0.088013 -0.423462 1441742263 -0.777100 -0.457275 -0.088013 -0.423462 1441742263 -0.777100 -0.457275 -0.088013 -0.423462 1441742263 -0.806030 -0.426880 -0.092102 -0.399597 1441742263 -0.806030 -0.426880 -0.092102 -0.399597 1441742263 -0.806030 -0.426880 -0.092102 -0.399597 1441742263 -0.806030 -0.426880 -0.092102 -0.399597 1441742263 -0.806030 -0.426880 -0.092102 -0.399597 1441742263 -0.806030 -0.426880 -0.092102 -0.399597 1441742263 -0.801086 -0.433655 -0.088501 -0.403137 1441742263 -0.801086 -0.433655 -0.088501 -0.403137 1441742263 -0.801086 -0.433655 -0.088501 -0.403137 1441742263 -0.801086 -0.433655 -0.088501 -0.403137 1441742263 -0.801086 -0.433655 -0.088501 -0.403137 1441742263 -0.801086 -0.433655 -0.088501 -0.403137 1441742263 -0.801086 -0.433655 -0.088501 -0.403137 1441742263 -0.778015 -0.443176 -0.060120 -0.441345 1441742263 -0.778015 -0.443176 -0.060120 -0.441345 1441742263 -0.778015 -0.443176 -0.060120 -0.441345 1441742263 -0.778015 -0.443176 -0.060120 -0.441345 1441742263 -0.778015 -0.443176 -0.060120 -0.441345 1441742263 -0.778015 -0.443176 -0.060120 -0.441345 1441742263 -0.735107 -0.452576 -0.018738 -0.504517 1441742263 -0.735107 -0.452576 -0.018738 -0.504517 1441742263 -0.735107 -0.452576 -0.018738 -0.504517 1441742263 -0.735107 -0.452576 -0.018738 -0.504517 1441742263 -0.735107 -0.452576 -0.018738 -0.504517 1441742263 -0.735107 -0.452576 -0.018738 -0.504517 1441742263 -0.674377 -0.473999 0.037598 -0.565002 1441742263 -0.674377 -0.473999 0.037598 -0.565002 1441742263 -0.674377 -0.473999 0.037598 -0.565002 1441742263 -0.674377 -0.473999 0.037598 -0.565002 1441742263 -0.674377 -0.473999 0.037598 -0.565002 1441742263 -0.674377 -0.473999 0.037598 -0.565002 1441742263 -0.602661 -0.502075 0.088623 -0.613953 1441742263 -0.602661 -0.502075 0.088623 -0.613953 1441742263 -0.602661 -0.502075 0.088623 -0.613953 1441742263 -0.602661 -0.502075 0.088623 -0.613953 1441742263 -0.602661 -0.502075 0.088623 -0.613953 1441742263 -0.602661 -0.502075 0.088623 -0.613953 1441742263 -0.521240 -0.520813 0.134216 -0.662720 1441742263 -0.521240 -0.520813 0.134216 -0.662720 1441742263 -0.521240 -0.520813 0.134216 -0.662720 1441742263 -0.521240 -0.520813 0.134216 -0.662720 1441742263 -0.521240 -0.520813 0.134216 -0.662720 1441742263 -0.441162 -0.553589 0.165833 -0.686646 1441742263 -0.441162 -0.553589 0.165833 -0.686646 1441742263 -0.441162 -0.553589 0.165833 -0.686646 1441742263 -0.441162 -0.553589 0.165833 -0.686646 1441742263 -0.441162 -0.553589 0.165833 -0.686646 1441742263 -0.441162 -0.553589 0.165833 -0.686646 1441742263 -0.383484 -0.542725 0.227234 -0.711914 1441742263 -0.383484 -0.542725 0.227234 -0.711914 1441742263 -0.383484 -0.542725 0.227234 -0.711914 1441742263 -0.383484 -0.542725 0.227234 -0.711914 1441742263 -0.383484 -0.542725 0.227234 -0.711914 1441742263 -0.383484 -0.542725 0.227234 -0.711914 1441742263 -0.383484 -0.542725 0.227234 -0.711914 1441742263 -0.373291 -0.473816 0.346558 -0.718384 1441742263 -0.373291 -0.473816 0.346558 -0.718384 1441742263 -0.373291 -0.473816 0.346558 -0.718384 1441742263 -0.373291 -0.473816 0.346558 -0.718384 1441742263 -0.373291 -0.473816 0.346558 -0.718384 1441742263 -0.373291 -0.473816 0.346558 -0.718384 1441742263 -0.373291 -0.473816 0.346558 -0.718384 1441742263 -0.280640 -0.485596 0.381409 -0.734863 1441742263 -0.280640 -0.485596 0.381409 -0.734863 1441742263 -0.280640 -0.485596 0.381409 -0.734863 1441742263 -0.280640 -0.485596 0.381409 -0.734863 1441742263 -0.280640 -0.485596 0.381409 -0.734863 1441742263 -0.280640 -0.485596 0.381409 -0.734863 1441742263 -0.198914 -0.525391 0.343079 -0.752869 1441742263 -0.198914 -0.525391 0.343079 -0.752869 1441742263 -0.198914 -0.525391 0.343079 -0.752869 1441742263 -0.198914 -0.525391 0.343079 -0.752869 1441742263 -0.198914 -0.525391 0.343079 -0.752869 1441742263 -0.198914 -0.525391 0.343079 -0.752869 1441742263 -0.168518 -0.529358 0.343689 -0.757202 1441742263 -0.168518 -0.529358 0.343689 -0.757202 1441742263 -0.168518 -0.529358 0.343689 -0.757202 1441742263 -0.168518 -0.529358 0.343689 -0.757202 1441742263 -0.168518 -0.529358 0.343689 -0.757202 1441742263 -0.168518 -0.529358 0.343689 -0.757202 1441742263 -0.168518 -0.529358 0.343689 -0.757202 1441742263 -0.154175 -0.531372 0.339600 -0.760681 1441742263 -0.154175 -0.531372 0.339600 -0.760681 1441742263 -0.154175 -0.531372 0.339600 -0.760681 1441742263 -0.154175 -0.531372 0.339600 -0.760681 1441742263 -0.154175 -0.531372 0.339600 -0.760681 1441742263 -0.154175 -0.531372 0.339600 -0.760681 1441742263 -0.157166 -0.536743 0.319458 -0.765015 1441742263 -0.157166 -0.536743 0.319458 -0.765015 1441742263 -0.157166 -0.536743 0.319458 -0.765015 1441742263 -0.157166 -0.536743 0.319458 -0.765015 1441742263 -0.157166 -0.536743 0.319458 -0.765015 1441742263 -0.157166 -0.536743 0.319458 -0.765015 1441742263 -0.189392 -0.535706 0.307373 -0.763367 1441742263 -0.189392 -0.535706 0.307373 -0.763367 1441742263 -0.189392 -0.535706 0.307373 -0.763367 1441742263 -0.189392 -0.535706 0.307373 -0.763367 1441742263 -0.189392 -0.535706 0.307373 -0.763367 1441742263 -0.189392 -0.535706 0.307373 -0.763367 1441742264 -0.189392 -0.535706 0.307373 -0.763367 1441742264 -0.219666 -0.543762 0.272339 -0.762878 1441742264 -0.219666 -0.543762 0.272339 -0.762878 1441742264 -0.219666 -0.543762 0.272339 -0.762878 1441742264 -0.219666 -0.543762 0.272339 -0.762878 1441742264 -0.219666 -0.543762 0.272339 -0.762878 1441742264 -0.219666 -0.543762 0.272339 -0.762878 1441742264 -0.234680 -0.574707 0.188782 -0.760986 1441742264 -0.234680 -0.574707 0.188782 -0.760986 1441742264 -0.234680 -0.574707 0.188782 -0.760986 1441742264 -0.234680 -0.574707 0.188782 -0.760986 1441742264 -0.234680 -0.574707 0.188782 -0.760986 1441742264 -0.234680 -0.574707 0.188782 -0.760986 1441742264 -0.277649 -0.608948 0.097107 -0.736694 1441742264 -0.277649 -0.608948 0.097107 -0.736694 1441742264 -0.277649 -0.608948 0.097107 -0.736694 1441742264 -0.277649 -0.608948 0.097107 -0.736694 1441742264 -0.277649 -0.608948 0.097107 -0.736694 1441742264 -0.277649 -0.608948 0.097107 -0.736694 1441742264 -0.379883 -0.610046 0.055603 -0.693237 1441742264 -0.379883 -0.610046 0.055603 -0.693237 1441742264 -0.379883 -0.610046 0.055603 -0.693237 1441742264 -0.379883 -0.610046 0.055603 -0.693237 1441742264 -0.379883 -0.610046 0.055603 -0.693237 1441742264 -0.379883 -0.610046 0.055603 -0.693237 1441742264 -0.499817 -0.574646 0.036011 -0.647095 1441742264 -0.499817 -0.574646 0.036011 -0.647095 1441742264 -0.499817 -0.574646 0.036011 -0.647095 1441742264 -0.499817 -0.574646 0.036011 -0.647095 1441742264 -0.499817 -0.574646 0.036011 -0.647095 1441742264 -0.499817 -0.574646 0.036011 -0.647095 1441742264 -0.499817 -0.574646 0.036011 -0.647095 1441742264 -0.599304 -0.536377 0.010925 -0.594238 1441742264 -0.599304 -0.536377 0.010925 -0.594238 1441742264 -0.599304 -0.536377 0.010925 -0.594238 1441742264 -0.599304 -0.536377 0.010925 -0.594238 1441742264 -0.599304 -0.536377 0.010925 -0.594238 1441742264 -0.599304 -0.536377 0.010925 -0.594238 1441742264 -0.599304 -0.536377 0.010925 -0.594238 1441742264 -0.676453 -0.508728 -0.027039 -0.531982 1441742264 -0.676453 -0.508728 -0.027039 -0.531982 1441742264 -0.676453 -0.508728 -0.027039 -0.531982 1441742264 -0.676453 -0.508728 -0.027039 -0.531982 1441742264 -0.676453 -0.508728 -0.027039 -0.531982 1441742264 -0.676453 -0.508728 -0.027039 -0.531982 1441742264 -0.735413 -0.501160 -0.058838 -0.452454 1441742264 -0.735413 -0.501160 -0.058838 -0.452454 1441742264 -0.735413 -0.501160 -0.058838 -0.452454 1441742264 -0.735413 -0.501160 -0.058838 -0.452454 1441742264 -0.735413 -0.501160 -0.058838 -0.452454 1441742264 -0.735413 -0.501160 -0.058838 -0.452454 1441742264 -0.735413 -0.501160 -0.058838 -0.452454 1441742264 -0.757568 -0.503662 -0.080566 -0.407471 1441742264 -0.757568 -0.503662 -0.080566 -0.407471 1441742264 -0.757568 -0.503662 -0.080566 -0.407471 1441742264 -0.757568 -0.503662 -0.080566 -0.407471 1441742264 -0.757568 -0.503662 -0.080566 -0.407471 1441742264 -0.757568 -0.503662 -0.080566 -0.407471 1441742264 -0.759827 -0.487793 -0.096252 -0.419006 1441742264 -0.759827 -0.487793 -0.096252 -0.419006 1441742264 -0.759827 -0.487793 -0.096252 -0.419006 1441742264 -0.759827 -0.487793 -0.096252 -0.419006 1441742264 -0.759827 -0.487793 -0.096252 -0.419006 1441742264 -0.759827 -0.487793 -0.096252 -0.419006 1441742264 -0.759827 -0.487793 -0.096252 -0.419006 1441742264 -0.753479 -0.480713 -0.079590 -0.441589 1441742264 -0.753479 -0.480713 -0.079590 -0.441589 1441742264 -0.753479 -0.480713 -0.079590 -0.441589 1441742264 -0.753479 -0.480713 -0.079590 -0.441589 1441742264 -0.753479 -0.480713 -0.079590 -0.441589 1441742264 -0.753479 -0.480713 -0.079590 -0.441589 1441742264 -0.734375 -0.479553 -0.044067 -0.478394 1441742264 -0.734375 -0.479553 -0.044067 -0.478394 1441742264 -0.734375 -0.479553 -0.044067 -0.478394 1441742264 -0.734375 -0.479553 -0.044067 -0.478394 1441742264 -0.734375 -0.479553 -0.044067 -0.478394 1441742264 -0.734375 -0.479553 -0.044067 -0.478394 1441742264 -0.698242 -0.485535 0.002319 -0.526184 1441742264 -0.698242 -0.485535 0.002319 -0.526184 1441742264 -0.698242 -0.485535 0.002319 -0.526184 1441742264 -0.698242 -0.485535 0.002319 -0.526184 1441742264 -0.698242 -0.485535 0.002319 -0.526184 1441742264 -0.698242 -0.485535 0.002319 -0.526184 1441742264 -0.643616 -0.504150 0.053833 -0.573425 1441742264 -0.643616 -0.504150 0.053833 -0.573425 1441742264 -0.643616 -0.504150 0.053833 -0.573425 1441742264 -0.643616 -0.504150 0.053833 -0.573425 1441742264 -0.643616 -0.504150 0.053833 -0.573425 1441742264 -0.643616 -0.504150 0.053833 -0.573425 1441742264 -0.567383 -0.529907 0.103577 -0.621826 1441742264 -0.567383 -0.529907 0.103577 -0.621826 1441742264 -0.567383 -0.529907 0.103577 -0.621826 1441742264 -0.567383 -0.529907 0.103577 -0.621826 1441742264 -0.567383 -0.529907 0.103577 -0.621826 1441742264 -0.567383 -0.529907 0.103577 -0.621826 1441742264 -0.479553 -0.550537 0.148376 -0.667114 1441742264 -0.479553 -0.550537 0.148376 -0.667114 1441742264 -0.479553 -0.550537 0.148376 -0.667114 1441742264 -0.479553 -0.550537 0.148376 -0.667114 1441742264 -0.479553 -0.550537 0.148376 -0.667114 1441742264 -0.479553 -0.550537 0.148376 -0.667114 1441742264 -0.378235 -0.569824 0.179199 -0.707214 1441742264 -0.378235 -0.569824 0.179199 -0.707214 1441742264 -0.378235 -0.569824 0.179199 -0.707214 1441742264 -0.378235 -0.569824 0.179199 -0.707214 1441742264 -0.378235 -0.569824 0.179199 -0.707214 1441742264 -0.378235 -0.569824 0.179199 -0.707214 1441742264 -0.259644 -0.560547 0.193848 -0.762146 1441742264 -0.259644 -0.560547 0.193848 -0.762146 1441742264 -0.259644 -0.560547 0.193848 -0.762146 1441742264 -0.259644 -0.560547 0.193848 -0.762146 1441742264 -0.259644 -0.560547 0.193848 -0.762146 1441742264 -0.259644 -0.560547 0.193848 -0.762146 1441742264 -0.259644 -0.560547 0.193848 -0.762146 1441742265 -0.179016 -0.508545 0.280457 -0.794189 1441742265 -0.179016 -0.508545 0.280457 -0.794189 1441742265 -0.179016 -0.508545 0.280457 -0.794189 1441742265 -0.179016 -0.508545 0.280457 -0.794189 1441742265 -0.179016 -0.508545 0.280457 -0.794189 1441742265 -0.179016 -0.508545 0.280457 -0.794189 1441742265 -0.093323 -0.528809 0.305176 -0.786499 1441742265 -0.093323 -0.528809 0.305176 -0.786499 1441742265 
-0.256165 -0.596924 0.171692 -0.740723 1441742267 -0.256165 -0.596924 0.171692 -0.740723 1441742267 -0.256165 -0.596924 0.171692 -0.740723 1441742267 -0.264038 -0.593872 0.179688 -0.738464 1441742267 -0.264038 -0.593872 0.179688 -0.738464 1441742267 -0.264038 -0.593872 0.179688 -0.738464 1441742267 -0.264038 -0.593872 0.179688 -0.738464 1441742267 -0.264038 -0.593872 0.179688 -0.738464 1441742267 -0.264038 -0.593872 0.179688 -0.738464 1441742267 -0.272888 -0.590393 0.189087 -0.735718 1441742267 -0.272888 -0.590393 0.189087 -0.735718 1441742267 -0.272888 -0.590393 0.189087 -0.735718 1441742267 -0.272888 -0.590393 0.189087 -0.735718 1441742267 -0.272888 -0.590393 0.189087 -0.735718 1441742267 -0.272888 -0.590393 0.189087 -0.735718 1441742267 -0.278381 -0.588989 0.190979 -0.734314 1441742267 -0.278381 -0.588989 0.190979 -0.734314 1441742267 -0.278381 -0.588989 0.190979 -0.734314 1441742267 -0.278381 -0.588989 0.190979 -0.734314 1441742267 -0.278381 -0.588989 0.190979 -0.734314 1441742267 -0.278381 -0.588989 0.190979 -0.734314 1441742267 -0.278381 -0.588989 0.190979 -0.734314 1441742267 -0.283752 -0.586609 0.192627 -0.733704 1441742267 -0.283752 -0.586609 0.192627 -0.733704 1441742267 -0.283752 -0.586609 0.192627 -0.733704 1441742267 -0.283752 -0.586609 0.192627 -0.733704 1441742267 -0.283752 -0.586609 0.192627 -0.733704 1441742267 -0.283752 -0.586609 0.192627 -0.733704 1441742267 -0.281006 -0.589294 0.187622 -0.733948 1441742267 -0.281006 -0.589294 0.187622 -0.733948 1441742267 -0.281006 -0.589294 0.187622 -0.733948 1441742267 -0.281006 -0.589294 0.187622 -0.733948 1441742267 -0.281006 -0.589294 0.187622 -0.733948 1441742267 -0.281006 -0.589294 0.187622 -0.733948 1441742267 -0.278809 -0.591309 0.181152 -0.734802 1441742267 -0.278809 -0.591309 0.181152 -0.734802 1441742267 -0.278809 -0.591309 0.181152 -0.734802 1441742267 -0.278809 -0.591309 0.181152 -0.734802 1441742267 -0.278809 -0.591309 0.181152 -0.734802 1441742267 -0.278809 -0.591309 0.181152 -0.734802 1441742267 -0.280518 -0.590454 0.180115 -0.735107 1441742267 -0.280518 -0.590454 0.180115 -0.735107 1441742267 -0.280518 -0.590454 0.180115 -0.735107 1441742267 -0.280518 -0.590454 0.180115 -0.735107 1441742267 -0.280518 -0.590454 0.180115 -0.735107 1441742267 -0.280518 -0.590454 0.180115 -0.735107 1441742267 -0.280518 -0.590454 0.180115 -0.735107 1441742267 -0.277161 -0.591064 0.177124 -0.736572 1441742267 -0.277161 -0.591064 0.177124 -0.736572 1441742267 -0.277161 -0.591064 0.177124 -0.736572 1441742267 -0.277161 -0.591064 0.177124 -0.736572 1441742267 -0.277161 -0.591064 0.177124 -0.736572 1441742267 -0.277161 -0.591064 0.177124 -0.736572 1441742267 -0.274292 -0.591309 0.174561 -0.738037 1441742267 -0.274292 -0.591309 0.174561 -0.738037 1441742267 -0.274292 -0.591309 0.174561 -0.738037 1441742268 -0.274292 -0.591309 0.174561 -0.738037 1441742268 -0.274292 -0.591309 0.174561 -0.738037 1441742268 -0.274292 -0.591309 0.174561 -0.738037 1441742268 -0.272888 -0.590881 0.172363 -0.739441 1441742268 -0.272888 -0.590881 0.172363 -0.739441 1441742268 -0.272888 -0.590881 0.172363 -0.739441 1441742268 -0.272888 -0.590881 0.172363 -0.739441 1441742268 -0.272888 -0.590881 0.172363 -0.739441 1441742268 -0.272888 -0.590881 0.172363 -0.739441 1441742268 -0.272888 -0.590881 0.172363 -0.739441 1441742268 -0.273376 -0.590759 0.170715 -0.739746 1441742268 -0.273376 -0.590759 0.170715 -0.739746 1441742268 -0.273376 -0.590759 0.170715 -0.739746 1441742268 -0.273376 -0.590759 0.170715 -0.739746 1441742268 -0.273376 -0.590759 0.170715 -0.739746 1441742268 -0.274414 -0.590759 0.171082 -0.739258 1441742268 -0.274414 -0.590759 0.171082 -0.739258 1441742268 -0.274414 -0.590759 0.171082 -0.739258 1441742268 -0.274414 -0.590759 0.171082 -0.739258 1441742268 -0.274414 -0.590759 0.171082 -0.739258 1441742268 -0.274414 -0.590759 0.171082 -0.739258 1441742268 -0.273621 -0.592468 0.170349 -0.738342 1441742268 -0.273621 -0.592468 0.170349 -0.738342 1441742268 -0.273621 -0.592468 0.170349 -0.738342 1441742268 -0.273621 -0.592468 0.170349 -0.738342 1441742268 -0.273621 -0.592468 0.170349 -0.738342 1441742268 -0.273621 -0.592468 0.170349 -0.738342 1441742268 -0.273621 -0.592468 0.170349 -0.738342 1441742268 -0.271057 -0.594238 0.171143 -0.737671 1441742268 -0.271057 -0.594238 0.171143 -0.737671 1441742268 -0.271057 -0.594238 0.171143 -0.737671 1441742268 -0.271057 -0.594238 0.171143 -0.737671 1441742268 -0.271057 -0.594238 0.171143 -0.737671 1441742268 -0.271057 -0.594238 0.171143 -0.737671 1441742268 -0.267578 -0.594788 0.172363 -0.738281 1441742268 -0.267578 -0.594788 0.172363 -0.738281 1441742268 -0.267578 -0.594788 0.172363 -0.738281 1441742268 -0.267578 -0.594788 0.172363 -0.738281 1441742268 -0.267578 -0.594788 0.172363 -0.738281 1441742268 -0.267578 -0.594788 0.172363 -0.738281 1441742268 -0.264404 -0.594788 0.171814 -0.739502 1441742268 -0.264404 -0.594788 0.171814 -0.739502 1441742268 -0.264404 -0.594788 0.171814 -0.739502 1441742268 -0.264404 -0.594788 0.171814 -0.739502 1441742268 -0.264404 -0.594788 0.171814 -0.739502 1441742268 -0.264404 -0.594788 0.171814 -0.739502 1441742268 -0.262756 -0.591980 0.170837 -0.742554 1441742268 -0.262756 -0.591980 0.170837 -0.742554 1441742268 -0.262756 -0.591980 0.170837 -0.742554 1441742268 -0.262756 -0.591980 0.170837 -0.742554 1441742268 -0.262756 -0.591980 0.170837 -0.742554 1441742268 -0.262756 -0.591980 0.170837 -0.742554 1441742268 -0.257690 -0.590454 0.168884 -0.746033 1441742268 -0.257690 -0.590454 0.168884 -0.746033 1441742268 -0.257690 -0.590454 0.168884 -0.746033 1441742268 -0.257690 -0.590454 0.168884 -0.746033 1441742268 -0.257690 -0.590454 0.168884 -0.746033 1441742268 -0.257690 -0.590454 0.168884 -0.746033 1441742268 -0.252441 -0.591431 0.166931 -0.747498 1441742268 -0.252441 -0.591431 0.166931 -0.747498 1441742268 -0.252441 -0.591431 0.166931 -0.747498 1441742268 -0.252441 -0.591431 0.166931 -0.747498 1441742268 -0.252441 -0.591431 0.166931 -0.747498 1441742268 -0.252441 -0.591431 0.166931 -0.747498 1441742268 -0.252441 -0.591431 0.166931 -0.747498 1441742268 -0.254089 -0.589722 0.171448 -0.747253 1441742268 -0.254089 -0.589722 0.171448 -0.747253 1441742268 -0.254089 -0.589722 0.171448 -0.747253 1441742268 -0.254089 -0.589722 0.171448 -0.747253 1441742268 -0.254089 -0.589722 0.171448 -0.747253 1441742268 -0.254089 -0.589722 0.171448 -0.747253 1441742268 -0.254089 -0.589722 0.171448 -0.747253 1441742268 -0.257751 -0.589050 0.176636 -0.745239 1441742268 -0.257751 -0.589050 0.176636 -0.745239 1441742268 -0.257751 -0.589050 0.176636 -0.745239 1441742268 -0.257751 -0.589050 0.176636 -0.745239 1441742268 -0.257751 -0.589050 0.176636 -0.745239 1441742268 -0.257751 -0.589050 0.176636 -0.745239 1441742268 -0.263062 -0.587952 0.180542 -0.743347 1441742268 -0.263062 -0.587952 0.180542 -0.743347 1441742268 -0.263062 -0.587952 0.180542 -0.743347 1441742268 -0.263062 -0.587952 0.180542 -0.743347 1441742268 -0.263062 -0.587952 0.180542 -0.743347 1441742268 -0.263062 -0.587952 0.180542 -0.743347 1441742268 -0.266296 -0.588928 0.181396 -0.741272 1441742268 -0.266296 -0.588928 0.181396 -0.741272 1441742268 -0.266296 -0.588928 0.181396 -0.741272 1441742268 -0.266296 -0.588928 0.181396 -0.741272 1441742268 -0.266296 -0.588928 0.181396 -0.741272 1441742268 -0.266296 -0.588928 0.181396 -0.741272 1441742268 -0.268921 -0.591797 0.177490 -0.738892 1441742268 -0.268921 -0.591797 0.177490 -0.738892 1441742268 -0.268921 -0.591797 0.177490 -0.738892 1441742268 -0.268921 -0.591797 0.177490 -0.738892 1441742268 -0.268921 -0.591797 0.177490 -0.738892 1441742268 -0.268921 -0.591797 0.177490 -0.738892 1441742268 -0.268921 -0.591797 0.177490 -0.738892 1441742268 -0.276123 -0.590637 0.178345 -0.737000 1441742268 -0.276123 -0.590637 0.178345 -0.737000 1441742268 -0.276123 -0.590637 0.178345 -0.737000 1441742268 -0.276123 -0.590637 0.178345 -0.737000 1441742268 -0.276123 -0.590637 0.178345 -0.737000 1441742268 -0.276123 -0.590637 0.178345 -0.737000 1441742268 -0.280457 -0.590393 0.177917 -0.735657 1441742268 -0.280457 -0.590393 0.177917 -0.735657 1441742268 -0.280457 -0.590393 0.177917 -0.735657 1441742268 -0.280457 -0.590393 0.177917 -0.735657 1441742268 -0.280457 -0.590393 0.177917 -0.735657 1441742268 -0.280457 -0.590393 0.177917 -0.735657 1441742268 -0.280457 -0.590393 0.177917 -0.735657 1441742268 -0.283813 -0.590393 0.178772 -0.734192 1441742268 -0.283813 -0.590393 0.178772 -0.734192 1441742268 -0.283813 -0.590393 0.178772 -0.734192 1441742268 -0.283813 -0.590393 0.178772 -0.734192 1441742269 -0.283813 -0.590393 0.178772 -0.734192 1441742269 -0.283813 -0.590393 0.178772 -0.734192 1441742269 -0.285095 -0.590637 0.179321 -0.733337 1441742269 -0.285095 -0.590637 0.179321 -0.733337 1441742269 -0.285095 -0.590637 0.179321 -0.733337 1441742269 -0.285095 -0.590637 0.179321 -0.733337 1441742269 -0.285095 -0.590637 0.179321 -0.733337 1441742269 -0.285095 -0.590637 0.179321 -0.733337 1441742269 -0.283325 -0.590759 0.178101 -0.734253 1441742269 -0.283325 -0.590759 0.178101 -0.734253 1441742269 -0.283325 -0.590759 0.178101 -0.734253 1441742269 -0.283325 -0.590759 0.178101 -0.734253 1441742269 -0.283325 -0.590759 0.178101 -0.734253 1441742269 -0.283325 -0.590759 0.178101 -0.734253 1441742269 -0.278259 -0.592102 0.175415 -0.735718 1441742269 -0.278259 -0.592102 0.175415 -0.735718 1441742269 -0.278259 -0.592102 0.175415 -0.735718 1441742269 -0.278259 -0.592102 0.175415 -0.735718 1441742269 -0.278259 -0.592102 0.175415 -0.735718 1441742269 -0.278259 -0.592102 0.175415 -0.735718 1441742269 -0.278259 -0.592102 0.175415 -0.735718 1441742269 -0.272949 -0.593994 0.172302 -0.736938 1441742269 -0.272949 -0.593994 0.172302 -0.736938 1441742269 -0.272949 -0.593994 0.172302 -0.736938 1441742269 -0.272949 -0.593994 0.172302 -0.736938 1441742269 -0.272949 -0.593994 0.172302 -0.736938 1441742269 -0.271179 -0.594238 0.171326 -0.737610 1441742269 -0.271179 -0.594238 0.171326 -0.737610 1441742269 -0.271179 -0.594238 0.171326 -0.737610 1441742269 -0.271179 -0.594238 0.171326 -0.737610 1441742269 -0.271179 -0.594238 0.171326 -0.737610 1441742269 -0.271179 -0.594238 0.171326 -0.737610 1441742269 -0.274414 -0.590271 0.173462 -0.739075 1441742269 -0.274414 -0.590271 0.173462 -0.739075 1441742269 -0.274414 -0.590271 0.173462 -0.739075 1441742269 -0.274414 -0.590271 0.173462 -0.739075 1441742269 -0.274414 -0.590271 0.173462 -0.739075 1441742269 -0.274414 -0.590271 0.173462 -0.739075 1441742269 -0.274414 -0.590271 0.173462 -0.739075 1441742269 -0.276672 -0.587769 0.174438 -0.740051 1441742269 -0.276672 -0.587769 0.174438 -0.740051 1441742269 -0.276672 -0.587769 0.174438 -0.740051 1441742269 -0.276672 -0.587769 0.174438 -0.740051 1441742269 -0.276672 -0.587769 0.174438 -0.740051 1441742269 -0.276672 -0.587769 0.174438 -0.740051 1441742269 -0.276978 -0.588257 0.174805 -0.739441 1441742269 -0.276978 -0.588257 0.174805 -0.739441 1441742269 -0.276978 -0.588257 0.174805 -0.739441 1441742269 -0.276978 -0.588257 0.174805 -0.739441 1441742269 -0.276978 -0.588257 0.174805 -0.739441 1441742269 -0.276978 -0.588257 0.174805 -0.739441 1441742269 -0.276978 -0.588257 0.174805 -0.739441 1441742269 -0.277588 -0.589478 0.175598 -0.738037 1441742269 -0.277588 -0.589478 0.175598 -0.738037 1441742269 -0.277588 -0.589478 0.175598 -0.738037 1441742269 -0.277588 -0.589478 0.175598 -0.738037 1441742269 -0.277588 -0.589478 0.175598 -0.738037 1441742269 -0.277588 -0.589478 0.175598 -0.738037 1441742269 -0.278870 -0.589966 0.178345 -0.736511 1441742269 -0.278870 -0.589966 0.178345 -0.736511 1441742269 -0.278870 -0.589966 0.178345 -0.736511 1441742269 -0.278870 -0.589966 0.178345 -0.736511 1441742269 -0.278870 -0.589966 0.178345 -0.736511 1441742269 -0.278870 -0.589966 0.178345 -0.736511 1441742269 -0.278015 -0.590637 0.179626 -0.736023 1441742269 -0.278015 -0.590637 0.179626 -0.736023 1441742269 -0.278015 -0.590637 0.179626 -0.736023 1441742269 -0.278015 -0.590637 0.179626 -0.736023 1441742269 -0.278015 -0.590637 0.179626 -0.736023 1441742269 -0.278015 -0.590637 0.179626 -0.736023 1441742269 -0.278015 -0.590637 0.179626 -0.736023 1441742269 -0.275085 -0.590942 0.178711 -0.737061 1441742269 -0.275085 -0.590942 0.178711 -0.737061 1441742269 -0.275085 -0.590942 0.178711 -0.737061 1441742269 -0.275085 -0.590942 0.178711 -0.737061 1441742269 -0.275085 -0.590942 0.178711 -0.737061 1441742269 -0.275085 -0.590942 0.178711 -0.737061 1441742269 -0.271179 -0.592163 0.176575 -0.738037 1441742269 -0.271179 -0.592163 0.176575 -0.738037 1441742269 -0.271179 -0.592163 0.176575 -0.738037 1441742269 -0.271179 -0.592163 0.176575 -0.738037 1441742269 -0.271179 -0.592163 0.176575 -0.738037 1441742269 -0.271179 -0.592163 0.176575 -0.738037 1441742269 -0.266235 -0.593445 0.173950 -0.739441 1441742269 -0.266235 -0.593445 0.173950 -0.739441 1441742269 -0.266235 -0.593445 0.173950 -0.739441 1441742269 -0.266235 -0.593445 0.173950 -0.739441 1441742269 -0.266235 -0.593445 0.173950 -0.739441 1441742269 -0.266235 -0.593445 0.173950 -0.739441 1441742269 -0.266235 -0.593445 0.173950 -0.739441 1441742269 -0.262207 -0.592468 0.174255 -0.741577 1441742269 -0.262207 -0.592468 0.174255 -0.741577 1441742269 -0.262207 -0.592468 0.174255 -0.741577 1441742269 -0.262207 -0.592468 0.174255 -0.741577 1441742269 -0.262207 -0.592468 0.174255 -0.741577 1441742269 -0.262207 -0.592468 0.174255 -0.741577 1441742269 -0.256470 -0.593445 0.172791 -0.743164 1441742269 -0.256470 -0.593445 0.172791 -0.743164 1441742269 -0.256470 -0.593445 0.172791 -0.743164 1441742269 -0.256470 -0.593445 0.172791 -0.743164 1441742269 -0.256470 -0.593445 0.172791 -0.743164 1441742269 -0.256470 -0.593445 0.172791 -0.743164 1441742269 -0.256470 -0.593445 0.172791 -0.743164 1441742269 -0.251648 -0.594238 0.170105 -0.744812 1441742269 -0.251648 -0.594238 0.170105 -0.744812 1441742269 -0.251648 -0.594238 0.170105 -0.744812 1441742269 -0.251648 -0.594238 0.170105 -0.744812 1441742269 -0.251648 -0.594238 0.170105 -0.744812 1441742269 -0.251648 -0.594238 0.170105 -0.744812 1441742269 -0.251465 -0.593018 0.171448 -0.745483 1441742269 -0.251465 -0.593018 0.171448 -0.745483 1441742269 -0.251465 -0.593018 0.171448 -0.745483 1441742269 -0.251465 -0.593018 0.171448 -0.745483 1441742269 -0.251465 -0.593018 0.171448 -0.745483 1441742270 -0.251465 -0.593018 0.171448 -0.745483 1441742270 -0.254456 -0.591553 0.174133 -0.745056 1441742270 -0.254456 -0.591553 0.174133 -0.745056 1441742270 -0.254456 -0.591553 0.174133 -0.745056 1441742270 -0.254456 -0.591553 0.174133 -0.745056 1441742270 -0.254456 -0.591553 0.174133 -0.745056 1441742270 -0.254456 -0.591553 0.174133 -0.745056 1441742270 -0.254456 -0.591553 0.174133 -0.745056 1441742270 -0.259460 -0.590393 0.178040 -0.743347 1441742270 -0.259460 -0.590393 0.178040 -0.743347 1441742270 -0.259460 -0.590393 0.178040 -0.743347 1441742270 -0.259460 -0.590393 0.178040 -0.743347 1441742270 -0.259460 -0.590393 0.178040 -0.743347 1441742270 -0.259460 -0.590393 0.178040 -0.743347 1441742270 -0.262695 -0.591248 0.177368 -0.741638 1441742270 -0.262695 -0.591248 0.177368 -0.741638 1441742270 -0.262695 -0.591248 0.177368 -0.741638 1441742270 -0.262695 -0.591248 0.177368 -0.741638 1441742270 -0.262695 -0.591248 0.177368 -0.741638 1441742270 -0.262695 -0.591248 0.177368 -0.741638 1441742270 -0.268066 -0.591797 0.177246 -0.739319 1441742270 -0.268066 -0.591797 0.177246 -0.739319 1441742270 -0.268066 -0.591797 0.177246 -0.739319 1441742270 -0.268066 -0.591797 0.177246 -0.739319 1441742270 -0.268066 -0.591797 0.177246 -0.739319 1441742270 -0.268066 -0.591797 0.177246 -0.739319 1441742270 -0.268066 -0.591797 0.177246 -0.739319 1441742270 -0.274536 -0.590759 0.178406 -0.737488 1441742270 -0.274536 -0.590759 0.178406 -0.737488 1441742270 -0.274536 -0.590759 0.178406 -0.737488 1441742270 -0.274536 -0.590759 0.178406 -0.737488 1441742270 -0.274536 -0.590759 0.178406 -0.737488 1441742270 -0.274536 -0.590759 0.178406 -0.737488 1441742270 -0.279114 -0.590576 0.178833 -0.735840 1441742270 -0.279114 -0.590576 0.178833 -0.735840 1441742270 -0.279114 -0.590576 0.178833 -0.735840 1441742270 -0.279114 -0.590576 0.178833 -0.735840 1441742270 -0.279114 -0.590576 0.178833 -0.735840 1441742270 -0.279114 -0.590576 0.178833 -0.735840 1441742270 -0.282471 -0.590698 0.179016 -0.734436 1441742270 -0.282471 -0.590698 0.179016 -0.734436 1441742270 -0.282471 -0.590698 0.179016 -0.734436 1441742270 -0.282471 -0.590698 0.179016 -0.734436 1441742270 -0.282471 -0.590698 0.179016 -0.734436 1441742270 -0.282471 -0.590698 0.179016 -0.734436 1441742270 -0.282471 -0.590698 0.179016 -0.734436 1441742270 -0.283203 -0.591431 0.178772 -0.733582 1441742270 -0.283203 -0.591431 0.178772 -0.733582 1441742270 -0.283203 -0.591431 0.178772 -0.733582 1441742270 -0.283203 -0.591431 0.178772 -0.733582 1441742270 -0.283203 -0.591431 0.178772 -0.733582 1441742270 -0.283203 -0.591431 0.178772 -0.733582 1441742270 -0.282043 -0.592468 0.177856 -0.733398 1441742270 -0.282043 -0.592468 0.177856 -0.733398 1441742270 -0.282043 -0.592468 0.177856 -0.733398 1441742270 -0.282043 -0.592468 0.177856 -0.733398 1441742270 -0.282043 -0.592468 0.177856 -0.733398 1441742270 -0.282043 -0.592468 0.177856 -0.733398 1441742270 -0.277222 -0.595154 0.174988 -0.733765 1441742270 -0.277222 -0.595154 0.174988 -0.733765 1441742270 -0.277222 -0.595154 0.174988 -0.733765 1441742270 -0.277222 -0.595154 0.174988 -0.733765 1441742270 -0.277222 -0.595154 0.174988 -0.733765 1441742270 -0.277222 -0.595154 0.174988 -0.733765 1441742270 -0.277222 -0.595154 0.174988 -0.733765 1441742270 -0.272034 -0.597656 0.171265 -0.734558 1441742270 -0.272034 -0.597656 0.171265 -0.734558 1441742270 -0.272034 -0.597656 0.171265 -0.734558 1441742270 -0.272034 -0.597656 0.171265 -0.734558 1441742270 -0.272034 -0.597656 0.171265 -0.734558 1441742270 -0.272034 -0.597656 0.171265 -0.734558 1441742270 -0.270203 -0.598022 0.169983 -0.735229 1441742270 -0.270203 -0.598022 0.169983 -0.735229 1441742270 -0.270203 -0.598022 0.169983 -0.735229 1441742270 -0.270203 -0.598022 0.169983 -0.735229 1441742270 -0.270203 -0.598022 0.169983 -0.735229 1441742270 -0.270203 -0.598022 0.169983 -0.735229 1441742270 -0.269653 -0.597046 0.169617 -0.736328 1441742270 -0.269653 -0.597046 0.169617 -0.736328 1441742270 -0.269653 -0.597046 0.169617 -0.736328 1441742270 -0.269653 -0.597046 0.169617 -0.736328 1441742270 -0.269653 -0.597046 0.169617 -0.736328 1441742270 -0.269653 -0.597046 0.169617 -0.736328 1441742270 -0.270935 -0.595764 0.169739 -0.736816 1441742270 -0.270935 -0.595764 0.169739 -0.736816 1441742270 -0.270935 -0.595764 0.169739 -0.736816 1441742270 -0.270935 -0.595764 0.169739 -0.736816 1441742270 -0.270935 -0.595764 0.169739 -0.736816 1441742270 -0.270935 -0.595764 0.169739 -0.736816 1441742270 -0.270935 -0.595764 0.169739 -0.736816 1441742270 -0.275696 -0.593201 0.172363 -0.736511 1441742270 -0.275696 -0.593201 0.172363 -0.736511 1441742270 -0.275696 -0.593201 0.172363 -0.736511 1441742270 -0.275696 -0.593201 0.172363 -0.736511 1441742270 -0.275696 -0.593201 0.172363 -0.736511 1441742270 -0.275696 -0.593201 0.172363 -0.736511 1441742270 -0.281433 -0.591064 0.174316 -0.735657 1441742270 -0.281433 -0.591064 0.174316 -0.735657 1441742270 -0.281433 -0.591064 0.174316 -0.735657 1441742270 -0.281433 -0.591064 0.174316 -0.735657 1441742270 -0.281433 -0.591064 0.174316 -0.735657 1441742270 -0.281433 -0.591064 0.174316 -0.735657 1441742270 -0.287048 -0.589233 0.178162 -0.733948 1441742270 -0.287048 -0.589233 0.178162 -0.733948 1441742270 -0.287048 -0.589233 0.178162 -0.733948 1441742270 -0.287048 -0.589233 0.178162 -0.733948 1441742270 -0.287048 -0.589233 0.178162 -0.733948 1441742270 -0.287048 -0.589233 0.178162 -0.733948 1441742270 -0.287048 -0.589233 0.178162 -0.733948 1441742270 -0.285095 -0.591919 0.175415 -0.733276 1441742270 -0.285095 -0.591919 0.175415 -0.733276 1441742270 -0.285095 -0.591919 0.175415 -0.733276 1441742270 -0.285095 -0.591919 0.175415 -0.733276 1441742270 -0.285095 -0.591919 0.175415 -0.733276 1441742270 -0.285095 -0.591919 0.175415 -0.733276 1441742271 -0.280579 -0.596191 0.170349 -0.732727 1441742271 -0.280579 -0.596191 0.170349 -0.732727 1441742271 -0.280579 -0.596191 0.170349 -0.732727 1441742271 -0.280579 -0.596191 0.170349 -0.732727 1441742271 -0.280579 -0.596191 0.170349 -0.732727 1441742271 -0.280579 -0.596191 0.170349 -0.732727 1441742271 -0.276489 -0.597107 0.167847 -0.734131 1441742271 -0.276489 -0.597107 0.167847 -0.734131 1441742271 -0.276489 -0.597107 0.167847 -0.734131 1441742271 -0.276489 -0.597107 0.167847 -0.734131 1441742271 -0.276489 -0.597107 0.167847 -0.734131 1441742271 -0.276489 -0.597107 0.167847 -0.734131 1441742271 -0.276489 -0.597107 0.167847 -0.734131 1441742271 -0.271606 -0.596008 0.167725 -0.736877 1441742271 -0.271606 -0.596008 0.167725 -0.736877 1441742271 -0.271606 -0.596008 0.167725 -0.736877 1441742271 -0.271606 -0.596008 0.167725 -0.736877 1441742271 -0.271606 -0.596008 0.167725 -0.736877 1441742271 -0.271606 -0.596008 0.167725 -0.736877 1441742271 -0.266357 -0.595337 0.166260 -0.739624 1441742271 -0.266357 -0.595337 0.166260 -0.739624 1441742271 -0.266357 -0.595337 0.166260 -0.739624 1441742271 -0.266357 -0.595337 0.166260 -0.739624 1441742271 -0.266357 -0.595337 0.166260 -0.739624 1441742271 -0.266357 -0.595337 0.166260 -0.739624 1441742271 -0.265503 -0.590881 0.168457 -0.742981 1441742271 -0.265503 -0.590881 0.168457 -0.742981 1441742271 -0.265503 -0.590881 0.168457 -0.742981 1441742271 -0.265503 -0.590881 0.168457 -0.742981 1441742271 -0.265503 -0.590881 0.168457 -0.742981 1441742271 -0.265503 -0.590881 0.168457 -0.742981 1441742271 -0.263672 -0.588745 0.168213 -0.745422 1441742271 -0.263672 -0.588745 0.168213 -0.745422 1441742271 -0.263672 -0.588745 0.168213 -0.745422 1441742271 -0.263672 -0.588745 0.168213 -0.745422 1441742271 -0.263672 -0.588745 0.168213 -0.745422 1441742271 -0.263672 -0.588745 0.168213 -0.745422 1441742271 -0.263672 -0.588745 0.168213 -0.745422 1441742271 -0.259644 -0.592041 0.164612 -0.745056 1441742271 -0.259644 -0.592041 0.164612 -0.745056 1441742271 -0.259644 -0.592041 0.164612 -0.745056 1441742271 -0.259644 -0.592041 0.164612 -0.745056 1441742271 -0.259644 -0.592041 0.164612 -0.745056 1441742271 -0.259644 -0.592041 0.164612 -0.745056 1441742271 -0.266602 -0.590271 0.170471 -0.742615 1441742271 -0.266602 -0.590271 0.170471 -0.742615 1441742271 -0.266602 -0.590271 0.170471 -0.742615 1441742271 -0.266602 -0.590271 0.170471 -0.742615 1441742271 -0.266602 -0.590271 0.170471 -0.742615 1441742271 -0.266602 -0.590271 0.170471 -0.742615 1441742271 -0.276001 -0.586426 0.180176 -0.739929 1441742271 -0.276001 -0.586426 0.180176 -0.739929 1441742271 -0.276001 -0.586426 0.180176 -0.739929 1441742271 -0.276001 -0.586426 0.180176 -0.739929 1441742271 -0.276001 -0.586426 0.180176 -0.739929 1441742271 -0.276001 -0.586426 0.180176 -0.739929 1441742271 -0.276001 -0.586426 0.180176 -0.739929 1441742271 -0.278625 -0.586609 0.182190 -0.738342 1441742271 -0.278625 -0.586609 0.182190 -0.738342 1441742271 -0.278625 -0.586609 0.182190 -0.738342 1441742271 -0.278625 -0.586609 0.182190 -0.738342 1441742271 -0.278625 -0.586609 0.182190 -0.738342 1441742271 -0.278625 -0.586609 0.182190 -0.738342 1441742271 -0.278625 -0.586609 0.182190 -0.738342 1441742271 -0.279236 -0.590210 0.178040 -0.736267 1441742271 -0.279236 -0.590210 0.178040 -0.736267 1441742271 -0.279236 -0.590210 0.178040 -0.736267 1441742271 -0.279236 -0.590210 0.178040 -0.736267 1441742271 -0.279236 -0.590210 0.178040 -0.736267 1441742271 -0.284973 -0.590942 0.178650 -0.733337 1441742271 -0.284973 -0.590942 0.178650 -0.733337 1441742271 -0.284973 -0.590942 0.178650 -0.733337 1441742271 -0.284973 -0.590942 0.178650 -0.733337 1441742271 -0.284973 -0.590942 0.178650 -0.733337 1441742271 -0.284973 -0.590942 0.178650 -0.733337 1441742271 -0.284973 -0.590942 0.178650 -0.733337 1441742271 -0.286072 -0.593445 0.178284 -0.730957 1441742271 -0.286072 -0.593445 0.178284 -0.730957 1441742271 -0.286072 -0.593445 0.178284 -0.730957 1441742271 -0.286072 -0.593445 0.178284 -0.730957 1441742271 -0.286072 -0.593445 0.178284 -0.730957 1441742271 -0.286072 -0.593445 0.178284 -0.730957 1441742271 -0.285339 -0.594116 0.179932 -0.730286 1441742271 -0.285339 -0.594116 0.179932 -0.730286 1441742271 -0.285339 -0.594116 0.179932 -0.730286 1441742271 -0.285339 -0.594116 0.179932 -0.730286 1441742271 -0.285339 -0.594116 0.179932 -0.730286 1441742271 -0.285339 -0.594116 0.179932 -0.730286 1441742271 -0.285339 -0.594116 0.179932 -0.730286 1441742271 -0.282410 -0.593506 0.181702 -0.731506 1441742271 -0.282410 -0.593506 0.181702 -0.731506 1441742271 -0.282410 -0.593506 0.181702 -0.731506 1441742271 -0.282410 -0.593506 0.181702 -0.731506 1441742271 -0.282410 -0.593506 0.181702 -0.731506 1441742271 -0.282410 -0.593506 0.181702 -0.731506 1441742271 -0.277405 -0.593872 0.179565 -0.733643 1441742271 -0.277405 -0.593872 0.179565 -0.733643 1441742271 -0.277405 -0.593872 0.179565 -0.733643 1441742271 -0.277405 -0.593872 0.179565 -0.733643 1441742271 -0.277405 -0.593872 0.179565 -0.733643 1441742271 -0.277405 -0.593872 0.179565 -0.733643 1441742271 -0.272949 -0.594543 0.176636 -0.735474 1441742271 -0.272949 -0.594543 0.176636 -0.735474 1441742271 -0.272949 -0.594543 0.176636 -0.735474 1441742271 -0.272949 -0.594543 0.176636 -0.735474 1441742271 -0.272949 -0.594543 0.176636 -0.735474 1441742271 -0.272949 -0.594543 0.176636 -0.735474 1441742271 -0.272949 -0.594543 0.176636 -0.735474 1441742271 -0.271423 -0.594177 0.175659 -0.736511 1441742271 -0.271423 -0.594177 0.175659 -0.736511 1441742271 -0.271423 -0.594177 0.175659 -0.736511 1441742271 -0.271423 -0.594177 0.175659 -0.736511 1441742271 -0.271423 -0.594177 0.175659 -0.736511 1441742271 -0.271423 -0.594177 0.175659 -0.736511 1441742271 -0.273682 -0.592468 0.176819 -0.736816 1441742272 -0.273682 -0.592468 0.176819 -0.736816 1441742272 -0.273682 -0.592468 0.176819 -0.736816 1441742272 -0.273682 -0.592468 0.176819 -0.736816 1441742272 -0.273682 -0.592468 0.176819 -0.736816 1441742272 -0.273682 -0.592468 0.176819 -0.736816 1441742272 -0.275330 -0.591675 0.176453 -0.736938 1441742272 -0.275330 -0.591675 0.176453 -0.736938 1441742272 -0.275330 -0.591675 0.176453 -0.736938 1441742272 -0.275330 -0.591675 0.176453 -0.736938 1441742272 -0.275330 -0.591675 0.176453 -0.736938 1441742272 -0.275330 -0.591675 0.176453 -0.736938 1441742272 -0.276367 -0.592651 0.173889 -0.736328 1441742272 -0.276367 -0.592651 0.173889 -0.736328 1441742272 -0.276367 -0.592651 0.173889 -0.736328 1441742272 -0.276367 -0.592651 0.173889 -0.736328 1441742272 -0.276367 -0.592651 0.173889 -0.736328 1441742272 -0.276367 -0.592651 0.173889 -0.736328 1441742272 -0.276367 -0.592651 0.173889 -0.736328 1441742272 -0.278687 -0.592896 0.174438 -0.735168 1441742272 -0.278687 -0.592896 0.174438 -0.735168 1441742272 -0.278687 -0.592896 0.174438 -0.735168 1441742272 -0.278687 -0.592896 0.174438 -0.735168 1441742272 -0.278687 -0.592896 0.174438 -0.735168 1441742272 -0.278687 -0.592896 0.174438 -0.735168 1441742272 -0.280518 -0.592590 0.176941 -0.734131 1441742272 -0.280518 -0.592590 0.176941 -0.734131 1441742272 -0.280518 -0.592590 0.176941 -0.734131 1441742272 -0.280518 -0.592590 0.176941 -0.734131 1441742272 -0.280518 -0.592590 0.176941 -0.734131 1441742272 -0.280518 -0.592590 0.176941 -0.734131 1441742272 -0.282410 -0.591064 0.180481 -0.733765 1441742272 -0.282410 -0.591064 0.180481 -0.733765 1441742272 -0.282410 -0.591064 0.180481 -0.733765 1441742272 -0.282410 -0.591064 0.180481 -0.733765 1441742272 -0.282410 -0.591064 0.180481 -0.733765 1441742272 -0.282410 -0.591064 0.180481 -0.733765 1441742272 -0.282410 -0.591064 0.180481 -0.733765 1441742272 -0.282593 -0.590149 0.182434 -0.733948 1441742272 -0.282593 -0.590149 0.182434 -0.733948 1441742272 -0.282593 -0.590149 0.182434 -0.733948 1441742272 -0.282593 -0.590149 0.182434 -0.733948 1441742272 -0.282593 -0.590149 0.182434 -0.733948 1441742272 -0.282593 -0.590149 0.182434 -0.733948 1441742272 -0.282166 -0.589172 0.183899 -0.734558 1441742272 -0.282166 -0.589172 0.183899 -0.734558 1441742272 -0.282166 -0.589172 0.183899 -0.734558 1441742272 -0.282166 -0.589172 0.183899 -0.734558 1441742272 -0.282166 -0.589172 0.183899 -0.734558 1441742272 -0.282166 -0.589172 0.183899 -0.734558 1441742272 -0.282166 -0.589172 0.183899 -0.734558 1441742272 -0.281494 -0.587952 0.185913 -0.735229 1441742272 -0.281494 -0.587952 0.185913 -0.735229 1441742272 -0.281494 -0.587952 0.185913 -0.735229 1441742272 -0.281494 -0.587952 0.185913 -0.735229 1441742272 -0.281494 -0.587952 0.185913 -0.735229 1441742272 -0.281494 -0.587952 0.185913 -0.735229 1441742272 -0.280334 -0.587280 0.186523 -0.736084 1441742272 -0.280334 -0.587280 0.186523 -0.736084 1441742272 -0.280334 -0.587280 0.186523 -0.736084 1441742272 -0.280334 -0.587280 0.186523 -0.736084 1441742272 -0.280334 -0.587280 0.186523 -0.736084 1441742272 -0.280334 -0.587280 0.186523 -0.736084 1441742272 -0.278198 -0.588013 0.185303 -0.736572 1441742272 -0.278198 -0.588013 0.185303 -0.736572 1441742272 -0.278198 -0.588013 0.185303 -0.736572 1441742272 -0.278198 -0.588013 0.185303 -0.736572 1441742272 -0.278198 -0.588013 0.185303 -0.736572 1441742272 -0.278198 -0.588013 0.185303 -0.736572 1441742272 -0.276978 -0.588318 0.184998 -0.736938 1441742272 -0.276978 -0.588318 0.184998 -0.736938 1441742272 -0.276978 -0.588318 0.184998 -0.736938 1441742272 -0.276978 -0.588318 0.184998 -0.736938 1441742272 -0.276978 -0.588318 0.184998 -0.736938 1441742272 -0.276978 -0.588318 0.184998 -0.736938 1441742272 -0.276978 -0.588318 0.184998 -0.736938 1441742272 -0.278809 -0.587891 0.187805 -0.735840 1441742272 -0.278809 -0.587891 0.187805 -0.735840 1441742272 -0.278809 -0.587891 0.187805 -0.735840 1441742272 -0.278809 -0.587891 0.187805 -0.735840 1441742272 -0.278809 -0.587891 0.187805 -0.735840 1441742272 -0.278809 -0.587891 0.187805 -0.735840 1441742272 -0.282043 -0.588318 0.189392 -0.733826 1441742272 -0.282043 -0.588318 0.189392 -0.733826 1441742272 -0.282043 -0.588318 0.189392 -0.733826 1441742272 -0.282043 -0.588318 0.189392 -0.733826 1441742272 -0.282043 -0.588318 0.189392 -0.733826 1441742272 -0.282043 -0.588318 0.189392 -0.733826 1441742272 -0.284912 -0.589172 0.189636 -0.731995 1441742272 -0.284912 -0.589172 0.189636 -0.731995 1441742272 -0.284912 -0.589172 0.189636 -0.731995 1441742272 -0.284912 -0.589172 0.189636 -0.731995 1441742272 -0.284912 -0.589172 0.189636 -0.731995 1441742272 -0.284912 -0.589172 0.189636 -0.731995 1441742272 -0.287109 -0.590271 0.189148 -0.730408 1441742272 -0.287109 -0.590271 0.189148 -0.730408 1441742272 -0.287109 -0.590271 0.189148 -0.730408 1441742272 -0.287109 -0.590271 0.189148 -0.730408 1441742272 -0.287109 -0.590271 0.189148 -0.730408 1441742272 -0.287109 -0.590271 0.189148 -0.730408 1441742272 -0.287109 -0.590271 0.189148 -0.730408 1441742272 -0.291077 -0.589722 0.190857 -0.728821 1441742272 -0.291077 -0.589722 0.190857 -0.728821 1441742272 -0.291077 -0.589722 0.190857 -0.728821 1441742272 -0.291077 -0.589722 0.190857 -0.728821 1441742272 -0.291077 -0.589722 0.190857 -0.728821 1441742272 -0.291077 -0.589722 0.190857 -0.728821 1441742272 
-0.234131 -0.569580 0.194092 -0.763672 1441742275 -0.250000 -0.560059 0.196289 -0.765076 1441742275 -0.250000 -0.560059 0.196289 -0.765076 1441742275 -0.250000 -0.560059 0.196289 -0.765076 1441742275 -0.250000 -0.560059 0.196289 -0.765076 1441742275 -0.250000 -0.560059 0.196289 -0.765076 1441742275 -0.250000 -0.560059 0.196289 -0.765076 1441742275 -0.250000 -0.560059 0.196289 -0.765076 1441742275 -0.269104 -0.554016 0.179565 -0.767151 1441742275 -0.269104 -0.554016 0.179565 -0.767151 1441742275 -0.269104 -0.554016 0.179565 -0.767151 1441742275 -0.269104 -0.554016 0.179565 -0.767151 1441742275 -0.269104 -0.554016 0.179565 -0.767151 1441742275 -0.269104 -0.554016 0.179565 -0.767151 1441742275 -0.305603 -0.536133 0.161804 -0.770142 1441742275 -0.305603 -0.536133 0.161804 -0.770142 1441742275 -0.305603 -0.536133 0.161804 -0.770142 1441742275 -0.305603 -0.536133 0.161804 -0.770142 1441742275 -0.305603 -0.536133 0.161804 -0.770142 1441742275 -0.305603 -0.536133 0.161804 -0.770142 1441742275 -0.362976 -0.555847 0.119568 -0.738342 1441742275 -0.362976 -0.555847 0.119568 -0.738342 1441742275 -0.362976 -0.555847 0.119568 -0.738342 1441742275 -0.362976 -0.555847 0.119568 -0.738342 1441742275 -0.362976 -0.555847 0.119568 -0.738342 1441742275 -0.362976 -0.555847 0.119568 -0.738342 1441742275 -0.362976 -0.555847 0.119568 -0.738342 1441742275 -0.440002 -0.550598 0.082275 -0.704651 1441742275 -0.440002 -0.550598 0.082275 -0.704651 1441742275 -0.440002 -0.550598 0.082275 -0.704651 1441742275 -0.440002 -0.550598 0.082275 -0.704651 1441742275 -0.440002 -0.550598 0.082275 -0.704651 1441742275 -0.440002 -0.550598 0.082275 -0.704651 1441742275 -0.529907 -0.518250 0.061157 -0.668579 1441742275 -0.529907 -0.518250 0.061157 -0.668579 1441742275 -0.529907 -0.518250 0.061157 -0.668579 1441742275 -0.529907 -0.518250 0.061157 -0.668579 1441742275 -0.529907 -0.518250 0.061157 -0.668579 1441742275 -0.529907 -0.518250 0.061157 -0.668579 1441742275 -0.605103 -0.497375 0.025513 -0.621216 1441742275 -0.605103 -0.497375 0.025513 -0.621216 1441742275 -0.605103 -0.497375 0.025513 -0.621216 1441742275 -0.605103 -0.497375 0.025513 -0.621216 1441742275 -0.605103 -0.497375 0.025513 -0.621216 1441742275 -0.605103 -0.497375 0.025513 -0.621216 1441742275 -0.605103 -0.497375 0.025513 -0.621216 1441742275 -0.668640 -0.496216 -0.031067 -0.553040 1441742275 -0.668640 -0.496216 -0.031067 -0.553040 1441742275 -0.668640 -0.496216 -0.031067 -0.553040 1441742275 -0.668640 -0.496216 -0.031067 -0.553040 1441742275 -0.668640 -0.496216 -0.031067 -0.553040 1441742275 -0.668640 -0.496216 -0.031067 -0.553040 1441742275 -0.733643 -0.489624 -0.067749 -0.466431 1441742275 -0.733643 -0.489624 -0.067749 -0.466431 1441742275 -0.733643 -0.489624 -0.067749 -0.466431 1441742275 -0.733643 -0.489624 -0.067749 -0.466431 1441742275 -0.733643 -0.489624 -0.067749 -0.466431 1441742275 -0.733643 -0.489624 -0.067749 -0.466431 1441742275 -0.733643 -0.489624 -0.067749 -0.466431 1441742275 -0.758789 -0.495544 -0.086121 -0.413879 1441742275 -0.758789 -0.495544 -0.086121 -0.413879 1441742275 -0.758789 -0.495544 -0.086121 -0.413879 1441742275 -0.758789 -0.495544 -0.086121 -0.413879 1441742275 -0.758789 -0.495544 -0.086121 -0.413879 1441742275 -0.758789 -0.495544 -0.086121 -0.413879 1441742275 -0.751221 -0.503540 -0.107910 -0.412964 1441742275 -0.751221 -0.503540 -0.107910 -0.412964 1441742275 -0.751221 -0.503540 -0.107910 -0.412964 1441742275 -0.751221 -0.503540 -0.107910 -0.412964 1441742275 -0.751221 -0.503540 -0.107910 -0.412964 1441742275 -0.751221 -0.503540 -0.107910 -0.412964 1441742275 -0.736023 -0.511414 -0.099121 -0.432434 1441742275 -0.736023 -0.511414 -0.099121 -0.432434 1441742275 -0.736023 -0.511414 -0.099121 -0.432434 1441742275 -0.736023 -0.511414 -0.099121 -0.432434 1441742275 -0.736023 -0.511414 -0.099121 -0.432434 1441742275 -0.736023 -0.511414 -0.099121 -0.432434 1441742276 -0.736023 -0.511414 -0.099121 -0.432434 1441742276 -0.704712 -0.518005 -0.074097 -0.479187 1441742276 -0.704712 -0.518005 -0.074097 -0.479187 1441742276 -0.704712 -0.518005 -0.074097 -0.479187 1441742276 -0.704712 -0.518005 -0.074097 -0.479187 1441742276 -0.704712 -0.518005 -0.074097 -0.479187 1441742276 -0.704712 -0.518005 -0.074097 -0.479187 1441742276 -0.704712 -0.518005 -0.074097 -0.479187 1441742276 -0.653503 -0.517700 -0.041748 -0.550659 1441742276 -0.653503 -0.517700 -0.041748 -0.550659 1441742276 -0.653503 -0.517700 -0.041748 -0.550659 1441742276 -0.653503 -0.517700 -0.041748 -0.550659 1441742276 -0.653503 -0.517700 -0.041748 -0.550659 1441742276 -0.653503 -0.517700 -0.041748 -0.550659 1441742276 -0.598999 -0.534668 0.002014 -0.596191 1441742276 -0.598999 -0.534668 0.002014 -0.596191 1441742276 -0.598999 -0.534668 0.002014 -0.596191 1441742276 -0.598999 -0.534668 0.002014 -0.596191 1441742276 -0.598999 -0.534668 0.002014 -0.596191 1441742276 -0.537781 -0.553162 0.052979 -0.634155 1441742276 -0.537781 -0.553162 0.052979 -0.634155 1441742276 -0.537781 -0.553162 0.052979 -0.634155 1441742276 -0.537781 -0.553162 0.052979 -0.634155 1441742276 -0.537781 -0.553162 0.052979 -0.634155 1441742276 -0.537781 -0.553162 0.052979 -0.634155 1441742276 -0.537781 -0.553162 0.052979 -0.634155 1441742276 -0.473022 -0.556641 0.114563 -0.673340 1441742276 -0.473022 -0.556641 0.114563 -0.673340 1441742276 -0.473022 -0.556641 0.114563 -0.673340 1441742276 -0.473022 -0.556641 0.114563 -0.673340 1441742276 -0.473022 -0.556641 0.114563 -0.673340 1441742276 -0.473022 -0.556641 0.114563 -0.673340 1441742276 -0.401855 -0.546875 0.158752 -0.717163 1441742276 -0.401855 -0.546875 0.158752 -0.717163 1441742276 -0.401855 -0.546875 0.158752 -0.717163 1441742276 -0.401855 -0.546875 0.158752 -0.717163 1441742276 -0.401855 -0.546875 0.158752 -0.717163 1441742276 -0.401855 -0.546875 0.158752 -0.717163 1441742276 -0.341858 -0.506470 0.232666 -0.756653 1441742276 -0.341858 -0.506470 0.232666 -0.756653 1441742276 -0.341858 -0.506470 0.232666 -0.756653 1441742276 -0.341858 -0.506470 0.232666 -0.756653 1441742276 -0.341858 -0.506470 0.232666 -0.756653 1441742276 -0.341858 -0.506470 0.232666 -0.756653 1441742276 -0.283142 -0.479553 0.300354 -0.774414 1441742276 -0.283142 -0.479553 0.300354 -0.774414 1441742276 -0.283142 -0.479553 0.300354 -0.774414 1441742276 -0.283142 -0.479553 0.300354 -0.774414 1441742276 -0.283142 -0.479553 0.300354 -0.774414 1441742276 -0.283142 -0.479553 0.300354 -0.774414 1441742276 -0.283142 -0.479553 0.300354 -0.774414 1441742276 -0.215881 -0.486938 0.310486 -0.787415 1441742276 -0.215881 -0.486938 0.310486 -0.787415 1441742276 -0.215881 -0.486938 0.310486 -0.787415 1441742276 -0.215881 -0.486938 0.310486 -0.787415 1441742276 -0.215881 -0.486938 0.310486 -0.787415 1441742276 -0.215881 -0.486938 0.310486 -0.787415 1441742276 -0.215881 -0.486938 0.310486 -0.787415 1441742276 -0.168213 -0.473267 0.316467 -0.804749 1441742276 -0.168213 -0.473267 0.316467 -0.804749 1441742276 -0.168213 -0.473267 0.316467 -0.804749 1441742276 -0.168213 -0.473267 0.316467 -0.804749 1441742276 -0.168213 -0.473267 0.316467 -0.804749 1441742276 -0.168213 -0.473267 0.316467 -0.804749 1441742276 -0.128296 -0.476074 0.294922 -0.818542 1441742276 -0.128296 -0.476074 0.294922 -0.818542 1441742276 -0.128296 -0.476074 0.294922 -0.818542 1441742276 -0.128296 -0.476074 0.294922 -0.818542 1441742276 -0.128296 -0.476074 0.294922 -0.818542 1441742276 -0.128296 -0.476074 0.294922 -0.818542 1441742276 -0.128296 -0.476074 0.294922 -0.818542 1441742276 -0.105530 -0.486938 0.257324 -0.828003 1441742276 -0.105530 -0.486938 0.257324 -0.828003 1441742276 -0.105530 -0.486938 0.257324 -0.828003 1441742276 -0.105530 -0.486938 0.257324 -0.828003 1441742276 -0.105530 -0.486938 0.257324 -0.828003 1441742276 -0.105530 -0.486938 0.257324 -0.828003 1441742276 -0.120911 -0.501892 0.236816 -0.823059 1441742276 -0.120911 -0.501892 0.236816 -0.823059 1441742276 -0.120911 -0.501892 0.236816 -0.823059 1441742276 -0.120911 -0.501892 0.236816 -0.823059 1441742276 -0.166321 -0.521667 0.225647 -0.805786 1441742276 -0.166321 -0.521667 0.225647 -0.805786 1441742276 -0.166321 -0.521667 0.225647 -0.805786 1441742276 -0.166321 -0.521667 0.225647 -0.805786 1441742276 -0.166321 -0.521667 0.225647 -0.805786 1441742276 -0.166321 -0.521667 0.225647 -0.805786 1441742276 -0.219666 -0.535217 0.207153 -0.788940 1441742276 -0.219666 -0.535217 0.207153 -0.788940 1441742276 -0.219666 -0.535217 0.207153 -0.788940 1441742276 -0.219666 -0.535217 0.207153 -0.788940 1441742276 -0.219666 -0.535217 0.207153 -0.788940 1441742276 -0.219666 -0.535217 0.207153 -0.788940 1441742276 -0.258484 -0.559265 0.146790 -0.773926 1441742276 -0.258484 -0.559265 0.146790 -0.773926 1441742276 -0.258484 -0.559265 0.146790 -0.773926 1441742276 -0.258484 -0.559265 0.146790 -0.773926 1441742276 -0.258484 -0.559265 0.146790 -0.773926 1441742276 -0.258484 -0.559265 0.146790 -0.773926 1441742276 -0.296326 -0.590942 0.078918 -0.746216 1441742276 -0.296326 -0.590942 0.078918 -0.746216 1441742276 -0.296326 -0.590942 0.078918 -0.746216 1441742276 -0.296326 -0.590942 0.078918 -0.746216 1441742276 -0.296326 -0.590942 0.078918 -0.746216 1441742276 -0.296326 -0.590942 0.078918 -0.746216 1441742276 -0.296326 -0.590942 0.078918 -0.746216 1441742276 -0.393250 -0.615417 0.015991 -0.682983 1441742276 -0.393250 -0.615417 0.015991 -0.682983 1441742276 -0.393250 -0.615417 0.015991 -0.682983 1441742276 -0.393250 -0.615417 0.015991 -0.682983 1441742276 -0.393250 -0.615417 0.015991 -0.682983 1441742276 -0.393250 -0.615417 0.015991 -0.682983 1441742277 -0.511292 -0.574524 -0.019775 -0.638916 1441742277 -0.511292 -0.574524 -0.019775 -0.638916 1441742277 -0.511292 -0.574524 -0.019775 -0.638916 1441742277 -0.511292 -0.574524 -0.019775 -0.638916 1441742277 -0.511292 -0.574524 -0.019775 -0.638916 1441742277 -0.511292 -0.574524 -0.019775 -0.638916 1441742277 -0.602051 -0.545349 -0.070923 -0.578979 1441742277 -0.602051 -0.545349 -0.070923 -0.578979 1441742277 -0.602051 -0.545349 -0.070923 -0.578979 1441742277 -0.602051 -0.545349 -0.070923 -0.578979 1441742277 -0.602051 -0.545349 -0.070923 -0.578979 1441742277 -0.602051 -0.545349 -0.070923 -0.578979 1441742277 -0.671448 -0.530151 -0.121033 -0.503540 1441742277 -0.671448 -0.530151 -0.121033 -0.503540 1441742277 -0.671448 -0.530151 -0.121033 -0.503540 1441742277 -0.671448 -0.530151 -0.121033 -0.503540 1441742277 -0.671448 -0.530151 -0.121033 -0.503540 1441742277 -0.671448 -0.530151 -0.121033 -0.503540 1441742277 -0.724365 -0.530090 -0.138611 -0.418518 1441742277 -0.724365 -0.530090 -0.138611 -0.418518 1441742277 -0.724365 -0.530090 -0.138611 -0.418518 1441742277 -0.724365 -0.530090 -0.138611 -0.418518 1441742277 -0.724365 -0.530090 -0.138611 -0.418518 1441742277 -0.724365 -0.530090 -0.138611 -0.418518 1441742277 -0.724365 -0.530090 -0.138611 -0.418518 1441742277 -0.740356 -0.523254 -0.150269 -0.394470 1441742277 -0.740356 -0.523254 -0.150269 -0.394470 1441742277 -0.740356 -0.523254 -0.150269 -0.394470 1441742277 -0.740356 -0.523254 -0.150269 -0.394470 1441742277 -0.740356 -0.523254 -0.150269 -0.394470 1441742277 -0.740356 -0.523254 -0.150269 -0.394470 1441742277 -0.740356 -0.523254 -0.150269 -0.394470 1441742277 -0.721191 -0.525757 -0.148743 -0.425964 1441742277 -0.721191 -0.525757 -0.148743 -0.425964 1441742277 -0.721191 -0.525757 -0.148743 -0.425964 1441742277 -0.721191 -0.525757 -0.148743 -0.425964 1441742277 -0.721191 -0.525757 -0.148743 -0.425964 1441742277 -0.721191 -0.525757 -0.148743 -0.425964 1441742277 -0.692810 -0.526550 -0.121338 -0.477661 1441742277 -0.692810 -0.526550 -0.121338 -0.477661 1441742277 -0.692810 -0.526550 -0.121338 -0.477661 1441742277 -0.692810 -0.526550 -0.121338 -0.477661 1441742277 -0.692810 -0.526550 -0.121338 -0.477661 1441742277 -0.692810 -0.526550 -0.121338 -0.477661 1441742277 -0.692810 -0.526550 -0.121338 -0.477661 1441742277 -0.651489 -0.532593 -0.081421 -0.534180 1441742277 -0.651489 -0.532593 -0.081421 -0.534180 1441742277 -0.651489 -0.532593 -0.081421 -0.534180 1441742277 -0.651489 -0.532593 -0.081421 -0.534180 1441742277 -0.651489 -0.532593 -0.081421 -0.534180 1441742277 -0.651489 -0.532593 -0.081421 -0.534180 1441742277 -0.599792 -0.545349 -0.032898 -0.584656 1441742277 -0.599792 -0.545349 -0.032898 -0.584656 1441742277 -0.599792 -0.545349 -0.032898 -0.584656 1441742277 -0.599792 -0.545349 -0.032898 -0.584656 1441742277 -0.599792 -0.545349 -0.032898 -0.584656 1441742277 -0.599792 -0.545349 -0.032898 -0.584656 1441742277 -0.599792 -0.545349 -0.032898 -0.584656 1441742277 -0.535767 -0.551270 0.015686 -0.639465 1441742277 -0.535767 -0.551270 0.015686 -0.639465 1441742277 -0.535767 -0.551270 0.015686 -0.639465 1441742277 -0.535767 -0.551270 0.015686 -0.639465 1441742277 -0.535767 -0.551270 0.015686 -0.639465 1441742277 -0.535767 -0.551270 0.015686 -0.639465 1441742277 -0.464233 -0.573914 0.058167 -0.672180 1441742277 -0.464233 -0.573914 0.058167 -0.672180 1441742277 -0.464233 -0.573914 0.058167 -0.672180 1441742277 -0.464233 -0.573914 0.058167 -0.672180 1441742277 -0.464233 -0.573914 0.058167 -0.672180 1441742277 -0.464233 -0.573914 0.058167 -0.672180 1441742277 -0.464233 -0.573914 0.058167 -0.672180 1441742277 -0.383362 -0.594666 0.097473 -0.700012 1441742277 -0.383362 -0.594666 0.097473 -0.700012 1441742277 -0.383362 -0.594666 0.097473 -0.700012 1441742277 -0.383362 -0.594666 0.097473 -0.700012 1441742277 -0.383362 -0.594666 0.097473 -0.700012 1441742277 -0.383362 -0.594666 0.097473 -0.700012 1441742277 -0.313477 -0.598328 0.124634 -0.726868 1441742277 -0.313477 -0.598328 0.124634 -0.726868 1441742277 -0.313477 -0.598328 0.124634 -0.726868 1441742277 -0.313477 -0.598328 0.124634 -0.726868 1441742277 -0.313477 -0.598328 0.124634 -0.726868 1441742277 -0.313477 -0.598328 0.124634 -0.726868 1441742277 -0.252014 -0.568787 0.164124 -0.765564 1441742277 -0.252014 -0.568787 0.164124 -0.765564 1441742277 -0.252014 -0.568787 0.164124 -0.765564 1441742277 -0.252014 -0.568787 0.164124 -0.765564 1441742277 -0.252014 -0.568787 0.164124 -0.765564 1441742277 -0.252014 -0.568787 0.164124 -0.765564 1441742277 -0.252014 -0.568787 0.164124 -0.765564 1441742277 -0.200928 -0.536133 0.212891 -0.791809 1441742277 -0.200928 -0.536133 0.212891 -0.791809 1441742277 -0.200928 -0.536133 0.212891 -0.791809 1441742277 -0.200928 -0.536133 0.212891 -0.791809 1441742277 -0.200928 -0.536133 0.212891 -0.791809 1441742277 -0.200928 -0.536133 0.212891 -0.791809 1441742277 -0.138489 -0.539795 0.222412 -0.800049 1441742277 -0.138489 -0.539795 0.222412 -0.800049 1441742277 -0.138489 -0.539795 0.222412 -0.800049 1441742277 -0.138489 -0.539795 0.222412 -0.800049 1441742277 -0.138489 -0.539795 0.222412 -0.800049 1441742277 -0.138489 -0.539795 0.222412 -0.800049 1441742277 -0.105652 -0.539429 0.220215 -0.805847 1441742277 -0.105652 -0.539429 0.220215 -0.805847 1441742277 -0.105652 -0.539429 0.220215 -0.805847 1441742277 -0.105652 -0.539429 0.220215 -0.805847 1441742277 -0.105652 -0.539429 0.220215 -0.805847 1441742277 -0.105652 -0.539429 0.220215 -0.805847 1441742277 -0.094299 -0.539185 0.211914 -0.809692 1441742277 -0.094299 -0.539185 0.211914 -0.809692 1441742277 -0.094299 -0.539185 0.211914 -0.809692 1441742277 -0.094299 -0.539185 0.211914 -0.809692 1441742277 -0.094299 -0.539185 0.211914 -0.809692 1441742277 -0.094299 -0.539185 0.211914 -0.809692 1441742277 -0.094299 -0.539185 0.211914 -0.809692 1441742278 -0.105652 -0.543335 0.199646 -0.808594 1441742278 -0.105652 -0.543335 0.199646 -0.808594 1441742278 -0.105652 -0.543335 0.199646 -0.808594 1441742278 -0.105652 -0.543335 0.199646 -0.808594 1441742278 -0.105652 -0.543335 0.199646 -0.808594 1441742278 -0.105652 -0.543335 0.199646 -0.808594 1441742278 -0.145752 -0.547363 0.200745 -0.799316 1441742278 -0.145752 -0.547363 0.200745 -0.799316 1441742278 -0.145752 -0.547363 0.200745 -0.799316 1441742278 -0.145752 -0.547363 0.200745 -0.799316 1441742278 -0.145752 -0.547363 0.200745 -0.799316 1441742278 -0.145752 -0.547363 0.200745 -0.799316 1441742278 -0.197998 -0.555176 0.193115 -0.784424 1441742278 -0.197998 -0.555176 0.193115 -0.784424 1441742278 -0.197998 -0.555176 0.193115 -0.784424 1441742278 -0.197998 -0.555176 0.193115 -0.784424 1441742278 -0.197998 -0.555176 0.193115 -0.784424 1441742278 -0.197998 -0.555176 0.193115 -0.784424 1441742278 -0.253967 -0.563049 0.170288 -0.767822 1441742278 -0.253967 -0.563049 0.170288 -0.767822 1441742278 -0.253967 -0.563049 0.170288 -0.767822 1441742278 -0.253967 -0.563049 0.170288 -0.767822 1441742278 -0.253967 -0.563049 0.170288 -0.767822 1441742278 -0.253967 -0.563049 0.170288 -0.767822 1441742278 -0.253967 -0.563049 0.170288 -0.767822 1441742278 -0.293152 -0.580750 0.119080 -0.750122 1441742278 -0.293152 -0.580750 0.119080 -0.750122 1441742278 -0.293152 -0.580750 0.119080 -0.750122 1441742278 -0.293152 -0.580750 0.119080 -0.750122 1441742278 -0.293152 -0.580750 0.119080 -0.750122 1441742278 -0.293152 -0.580750 0.119080 -0.750122 1441742278 -0.350708 -0.626038 0.034790 -0.695679 1441742278 -0.350708 -0.626038 0.034790 -0.695679 1441742278 -0.350708 -0.626038 0.034790 -0.695679 1441742278 -0.350708 -0.626038 0.034790 -0.695679 1441742278 -0.350708 -0.626038 0.034790 -0.695679 1441742278 -0.350708 -0.626038 0.034790 -0.695679 1441742278 -0.350708 -0.626038 0.034790 -0.695679 1441742278 -0.482788 -0.586304 0.003418 -0.650574 1441742278 -0.482788 -0.586304 0.003418 -0.650574 1441742278 -0.482788 -0.586304 0.003418 -0.650574 1441742278 -0.482788 -0.586304 0.003418 -0.650574 1441742278 -0.482788 -0.586304 0.003418 -0.650574 1441742278 -0.482788 -0.586304 0.003418 -0.650574 1441742278 -0.482788 -0.586304 0.003418 -0.650574 1441742278 -0.591919 -0.555542 -0.042419 -0.582520 1441742278 -0.591919 -0.555542 -0.042419 -0.582520 1441742278 -0.591919 -0.555542 -0.042419 -0.582520 1441742278 -0.591919 -0.555542 -0.042419 -0.582520 1441742278 -0.591919 -0.555542 -0.042419 -0.582520 1441742278 -0.591919 -0.555542 -0.042419 -0.582520 1441742278 -0.691223 -0.544617 -0.083435 -0.467773 1441742278 -0.691223 -0.544617 -0.083435 -0.467773 1441742278 -0.691223 -0.544617 -0.083435 -0.467773 1441742278 -0.691223 -0.544617 -0.083435 -0.467773 1441742278 -0.691223 -0.544617 -0.083435 -0.467773 1441742278 -0.691223 -0.544617 -0.083435 -0.467773 1441742278 -0.755859 -0.509216 -0.093140 -0.400940 1441742278 -0.755859 -0.509216 -0.093140 -0.400940 1441742278 -0.755859 -0.509216 -0.093140 -0.400940 1441742278 -0.755859 -0.509216 -0.093140 -0.400940 1441742278 -0.755859 -0.509216 -0.093140 -0.400940 1441742278 -0.755859 -0.509216 -0.093140 -0.400940 1441742278 -0.767212 -0.493103 -0.110596 -0.395142 1441742278 -0.767212 -0.493103 -0.110596 -0.395142 1441742278 -0.767212 -0.493103 -0.110596 -0.395142 1441742278 -0.767212 -0.493103 -0.110596 -0.395142 1441742278 -0.767212 -0.493103 -0.110596 -0.395142 1441742278 -0.767212 -0.493103 -0.110596 -0.395142 1441742278 -0.748108 -0.498230 -0.113403 -0.423523 1441742278 -0.748108 -0.498230 -0.113403 -0.423523 1441742278 -0.748108 -0.498230 -0.113403 -0.423523 1441742278 -0.748108 -0.498230 -0.113403 -0.423523 1441742278 -0.748108 -0.498230 -0.113403 -0.423523 1441742278 -0.748108 -0.498230 -0.113403 -0.423523 1441742278 -0.748108 -0.498230 -0.113403 -0.423523 1441742278 -0.719482 -0.508545 -0.083679 -0.465698 1441742278 -0.719482 -0.508545 -0.083679 -0.465698 1441742278 -0.719482 -0.508545 -0.083679 -0.465698 1441742278 -0.719482 -0.508545 -0.083679 -0.465698 1441742278 -0.719482 -0.508545 -0.083679 -0.465698 1441742278 -0.719482 -0.508545 -0.083679 -0.465698 1441742278 -0.678284 -0.515625 -0.047363 -0.521484 1441742278 -0.678284 -0.515625 -0.047363 -0.521484 1441742278 -0.678284 -0.515625 -0.047363 -0.521484 1441742278 -0.678284 -0.515625 -0.047363 -0.521484 1441742278 -0.678284 -0.515625 -0.047363 -0.521484 1441742278 -0.678284 -0.515625 -0.047363 -0.521484 1441742278 -0.621704 -0.523315 -0.009033 -0.582764 1441742278 -0.621704 -0.523315 -0.009033 -0.582764 1441742278 -0.621704 -0.523315 -0.009033 -0.582764 1441742278 -0.621704 -0.523315 -0.009033 -0.582764 1441742278 -0.621704 -0.523315 -0.009033 -0.582764 1441742278 -0.621704 -0.523315 -0.009033 -0.582764 1441742278 -0.556885 -0.539673 0.030334 -0.630676 1441742278 -0.556885 -0.539673 0.030334 -0.630676 1441742278 -0.556885 -0.539673 0.030334 -0.630676 1441742278 -0.556885 -0.539673 0.030334 -0.630676 1441742278 -0.556885 -0.539673 0.030334 -0.630676 1441742278 -0.556885 -0.539673 0.030334 -0.630676 1441742278 -0.556885 -0.539673 0.030334 -0.630676 1441742278 -0.486206 -0.554138 0.084412 -0.670410 1441742278 -0.486206 -0.554138 0.084412 -0.670410 1441742278 -0.486206 -0.554138 0.084412 -0.670410 1441742278 -0.486206 -0.554138 0.084412 -0.670410 1441742278 -0.486206 -0.554138 0.084412 -0.670410 1441742278 -0.486206 -0.554138 0.084412 -0.670410 1441742278 -0.415527 -0.572937 0.138062 -0.692932 1441742278 -0.415527 -0.572937 0.138062 -0.692932 1441742278 -0.415527 -0.572937 0.138062 -0.692932 1441742278 -0.415527 -0.572937 0.138062 -0.692932 1441742278 -0.415527 -0.572937 0.138062 -0.692932 1441742278 -0.415527 -0.572937 0.138062 -0.692932 1441742278 -0.342407 -0.567139 0.170532 -0.729431 1441742278 -0.342407 -0.567139 0.170532 -0.729431 1441742279 -0.342407 -0.567139 0.170532 -0.729431 1441742279 -0.342407 -0.567139 0.170532 -0.729431 1441742279 -0.342407 -0.567139 0.170532 -0.729431 1441742279 -0.342407 -0.567139 0.170532 -0.729431 1441742279 -0.342407 -0.567139 0.170532 -0.729431 1441742279 -0.271851 -0.525208 0.212158 -0.778015 1441742279 -0.271851 -0.525208 0.212158 -0.778015 1441742279 -0.271851 -0.525208 0.212158 -0.778015 1441742279 -0.271851 -0.525208 0.212158 -0.778015 1441742279 -0.271851 -0.525208 0.212158 -0.778015 1441742279 -0.271851 -0.525208 0.212158 -0.778015 1441742279 -0.152954 -0.507996 0.231506 -0.815491 1441742279 -0.152954 -0.507996 0.231506 -0.815491 1441742279 -0.152954 -0.507996 0.231506 -0.815491 1441742279 -0.152954 -0.507996 0.231506 -0.815491 1441742279 -0.152954 -0.507996 0.231506 -0.815491 1441742279 -0.152954 -0.507996 0.231506 -0.815491 1441742279 -0.052429 -0.523621 0.177063 -0.831726 1441742279 -0.052429 -0.523621 0.177063 -0.831726 1441742279 -0.052429 -0.523621 0.177063 -0.831726 1441742279 -0.052429 -0.523621 0.177063 -0.831726 1441742279 -0.052429 -0.523621 0.177063 -0.831726 1441742279 -0.052429 -0.523621 0.177063 -0.831726 1441742279 -0.052429 -0.523621 0.177063 -0.831726 1441742279 -0.013062 -0.509644 0.167725 -0.843811 1441742279 -0.013062 -0.509644 0.167725 -0.843811 1441742279 -0.013062 -0.509644 0.167725 -0.843811 1441742279 -0.013062 -0.509644 0.167725 -0.843811 1441742279 -0.013062 -0.509644 0.167725 -0.843811 1441742279 -0.013062 -0.509644 0.167725 -0.843811 1441742279 -0.007385 -0.499207 0.186707 -0.846130 1441742279 -0.007385 -0.499207 0.186707 -0.846130 1441742279 -0.007385 -0.499207 0.186707 -0.846130 1441742279 -0.007385 -0.499207 0.186707 -0.846130 1441742279 -0.007385 -0.499207 0.186707 -0.846130 1441742279 -0.007385 -0.499207 0.186707 -0.846130 1441742279 -0.005249 -0.499390 0.181274 -0.847229 1441742279 -0.005249 -0.499390 0.181274 -0.847229 1441742279 -0.005249 -0.499390 0.181274 -0.847229 1441742279 -0.005249 -0.499390 0.181274 -0.847229 1441742279 -0.005249 -0.499390 0.181274 -0.847229 1441742279 -0.005249 -0.499390 0.181274 -0.847229 1441742279 -0.026794 -0.509277 0.176208 -0.841980 1441742279 -0.026794 -0.509277 0.176208 -0.841980 1441742279 -0.026794 -0.509277 0.176208 -0.841980 1441742279 -0.026794 -0.509277 0.176208 -0.841980 1441742279 -0.026794 -0.509277 0.176208 -0.841980 1441742279 -0.026794 -0.509277 0.176208 -0.841980 1441742279 -0.026794 -0.509277 0.176208 -0.841980 1441742279 -0.072021 -0.526672 0.176025 -0.828552 1441742279 -0.072021 -0.526672 0.176025 -0.828552 1441742279 -0.072021 -0.526672 0.176025 -0.828552 1441742279 -0.072021 -0.526672 0.176025 -0.828552 1441742279 -0.072021 -0.526672 0.176025 -0.828552 1441742279 -0.072021 -0.526672 0.176025 -0.828552 1441742279 -0.072021 -0.526672 0.176025 -0.828552 1441742279 -0.126648 -0.550537 0.161255 -0.809326 1441742279 -0.126648 -0.550537 0.161255 -0.809326 1441742279 -0.126648 -0.550537 0.161255 -0.809326 1441742279 -0.126648 -0.550537 0.161255 -0.809326 1441742279 -0.126648 -0.550537 0.161255 -0.809326 1441742279 -0.126648 -0.550537 0.161255 -0.809326 1441742279 -0.186218 -0.576721 0.129089 -0.784973 1441742279 -0.186218 -0.576721 0.129089 -0.784973 1441742279 -0.186218 -0.576721 0.129089 -0.784973 1441742279 -0.186218 -0.576721 0.129089 -0.784973 1441742279 -0.186218 -0.576721 0.129089 -0.784973 1441742279 -0.186218 -0.576721 0.129089 -0.784973 1441742279 -0.247314 -0.599609 0.088562 -0.756042 1441742279 -0.247314 -0.599609 0.088562 -0.756042 1441742279 -0.247314 -0.599609 0.088562 -0.756042 1441742279 -0.247314 -0.599609 0.088562 -0.756042 1441742279 -0.247314 -0.599609 0.088562 -0.756042 1441742279 -0.247314 -0.599609 0.088562 -0.756042 1441742279 -0.247314 -0.599609 0.088562 -0.756042 1441742279 -0.323975 -0.617004 0.049561 -0.715515 1441742279 -0.323975 -0.617004 0.049561 -0.715515 1441742279 -0.323975 -0.617004 0.049561 -0.715515 1441742279 -0.323975 -0.617004 0.049561 -0.715515 1441742279 -0.323975 -0.617004 0.049561 -0.715515 1441742279 -0.323975 -0.617004 0.049561 -0.715515 1441742279 -0.425110 -0.604004 0.021729 -0.673889 1441742279 -0.425110 -0.604004 0.021729 -0.673889 1441742279 -0.425110 -0.604004 0.021729 -0.673889 1441742279 -0.425110 -0.604004 0.021729 -0.673889 1441742279 -0.425110 -0.604004 0.021729 -0.673889 1441742279 -0.425110 -0.604004 0.021729 -0.673889 1441742279 -0.530090 -0.566162 -0.001831 -0.631348 1441742279 -0.530090 -0.566162 -0.001831 -0.631348 1441742279 -0.530090 -0.566162 -0.001831 -0.631348 1441742279 -0.530090 -0.566162 -0.001831 -0.631348 1441742279 -0.530090 -0.566162 -0.001831 -0.631348 1441742279 -0.530090 -0.566162 -0.001831 -0.631348 1441742279 -0.530090 -0.566162 -0.001831 -0.631348 1441742279 -0.614319 -0.540283 -0.044495 -0.573425 1441742279 -0.614319 -0.540283 -0.044495 -0.573425 1441742279 -0.614319 -0.540283 -0.044495 -0.573425 1441742279 -0.614319 -0.540283 -0.044495 -0.573425 1441742279 -0.614319 -0.540283 -0.044495 -0.573425 1441742279 -0.614319 -0.540283 -0.044495 -0.573425 1441742279 -0.687927 -0.540039 -0.093140 -0.475952 1441742279 -0.687927 -0.540039 -0.093140 -0.475952 1441742279 -0.687927 -0.540039 -0.093140 -0.475952 1441742279 -0.687927 -0.540039 -0.093140 -0.475952 1441742279 -0.687927 -0.540039 -0.093140 -0.475952 1441742279 -0.687927 -0.540039 -0.093140 -0.475952 1441742279 -0.738159 -0.531555 -0.116394 -0.398987 1441742279 -0.738159 -0.531555 -0.116394 -0.398987 1441742279 -0.738159 -0.531555 -0.116394 -0.398987 1441742279 -0.738159 -0.531555 -0.116394 -0.398987 1441742279 -0.738159 -0.531555 -0.116394 -0.398987 1441742279 -0.738159 -0.531555 -0.116394 -0.398987 1441742279 -0.738159 -0.531555 -0.116394 -0.398987 1441742279 -0.747620 -0.508911 -0.120728 -0.409363 1441742279 -0.747620 -0.508911 -0.120728 -0.409363 1441742279 -0.747620 -0.508911 -0.120728 -0.409363 1441742280 -0.747620 -0.508911 -0.120728 -0.409363 1441742280 -0.747620 -0.508911 -0.120728 -0.409363 1441742280 -0.747620 -0.508911 -0.120728 -0.409363 1441742280 -0.728943 -0.511780 -0.102722 -0.443054 1441742280 -0.728943 -0.511780 -0.102722 -0.443054 1441742280 -0.728943 -0.511780 -0.102722 -0.443054 1441742280 -0.728943 -0.511780 -0.102722 -0.443054 1441742280 -0.728943 -0.511780 -0.102722 -0.443054 1441742280 -0.728943 -0.511780 -0.102722 -0.443054 1441742280 -0.728943 -0.511780 -0.102722 -0.443054 1441742280 -0.697754 -0.514709 -0.071411 -0.493164 1441742280 -0.697754 -0.514709 -0.071411 -0.493164 1441742280 -0.697754 -0.514709 -0.071411 -0.493164 1441742280 -0.697754 -0.514709 -0.071411 -0.493164 1441742280 -0.697754 -0.514709 -0.071411 -0.493164 1441742280 -0.697754 -0.514709 -0.071411 -0.493164 1441742280 -0.652710 -0.522034 -0.042358 -0.547485 1441742280 -0.652710 -0.522034 -0.042358 -0.547485 1441742280 -0.652710 -0.522034 -0.042358 -0.547485 1441742280 -0.652710 -0.522034 -0.042358 -0.547485 1441742280 -0.652710 -0.522034 -0.042358 -0.547485 1441742280 -0.652710 -0.522034 -0.042358 -0.547485 1441742280 -0.605957 -0.538635 -0.009521 -0.585449 1441742280 -0.605957 -0.538635 -0.009521 -0.585449 1441742280 -0.605957 -0.538635 -0.009521 -0.585449 1441742280 -0.605957 -0.538635 -0.009521 -0.585449 1441742280 -0.605957 -0.538635 -0.009521 -0.585449 1441742280 -0.605957 -0.538635 -0.009521 -0.585449 1441742280 -0.559692 -0.536499 0.043701 -0.630188 1441742280 -0.559692 -0.536499 0.043701 -0.630188 1441742280 -0.559692 -0.536499 0.043701 -0.630188 1441742280 -0.559692 -0.536499 0.043701 -0.630188 1441742280 -0.559692 -0.536499 0.043701 -0.630188 1441742280 -0.559692 -0.536499 0.043701 -0.630188 1441742280 -0.508301 -0.544800 0.099426 -0.659546 1441742280 -0.508301 -0.544800 0.099426 -0.659546 1441742280 -0.508301 -0.544800 0.099426 -0.659546 1441742280 -0.508301 -0.544800 0.099426 -0.659546 1441742280 -0.508301 -0.544800 0.099426 -0.659546 1441742280 -0.508301 -0.544800 0.099426 -0.659546 1441742280 -0.436951 -0.561340 0.138550 -0.689148 1441742280 -0.436951 -0.561340 0.138550 -0.689148 1441742280 -0.436951 -0.561340 0.138550 -0.689148 1441742280 -0.436951 -0.561340 0.138550 -0.689148 1441742280 -0.436951 -0.561340 0.138550 -0.689148 1441742280 -0.436951 -0.561340 0.138550 -0.689148 1441742280 -0.436951 -0.561340 0.138550 -0.689148 1441742280 -0.363037 -0.543335 0.175110 -0.736511 1441742280 -0.363037 -0.543335 0.175110 -0.736511 1441742280 -0.363037 -0.543335 0.175110 -0.736511 1441742280 -0.363037 -0.543335 0.175110 -0.736511 1441742280 -0.363037 -0.543335 0.175110 -0.736511 1441742280 -0.363037 -0.543335 0.175110 -0.736511 1441742280 -0.276550 -0.524048 0.203735 -0.779419 1441742280 -0.276550 -0.524048 0.203735 -0.779419 1441742280 -0.276550 -0.524048 0.203735 -0.779419 1441742280 -0.276550 -0.524048 0.203735 -0.779419 1441742280 -0.276550 -0.524048 0.203735 -0.779419 1441742280 -0.276550 -0.524048 0.203735 -0.779419 1441742280 -0.167358 -0.522888 0.201599 -0.811218 1441742280 -0.167358 -0.522888 0.201599 -0.811218 1441742280 -0.167358 -0.522888 0.201599 -0.811218 1441742280 -0.167358 -0.522888 0.201599 -0.811218 1441742280 -0.167358 -0.522888 0.201599 -0.811218 1441742280 -0.167358 -0.522888 0.201599 -0.811218 1441742280 -0.089294 -0.514465 0.201050 -0.828857 1441742280 -0.089294 -0.514465 0.201050 -0.828857 1441742280 -0.089294 -0.514465 0.201050 -0.828857 1441742280 -0.089294 -0.514465 0.201050 -0.828857 1441742280 -0.089294 -0.514465 0.201050 -0.828857 1441742280 -0.089294 -0.514465 0.201050 -0.828857 1441742280 -0.048340 -0.498718 0.213989 -0.838562 1441742280 -0.048340 -0.498718 0.213989 -0.838562 1441742280 -0.048340 -0.498718 0.213989 -0.838562 1441742280 -0.048340 -0.498718 0.213989 -0.838562 1441742280 -0.048340 -0.498718 0.213989 -0.838562 1441742280 -0.048340 -0.498718 0.213989 -0.838562 1441742280 -0.048340 -0.498718 0.213989 -0.838562 1441742280 -0.020874 -0.489380 0.214233 -0.845154 1441742280 -0.020874 -0.489380 0.214233 -0.845154 1441742280 -0.020874 -0.489380 0.214233 -0.845154 1441742280 -0.020874 -0.489380 0.214233 -0.845154 1441742280 -0.020874 -0.489380 0.214233 -0.845154 1441742280 -0.020874 -0.489380 0.214233 -0.845154 1441742280 -0.013428 -0.488953 0.203003 -0.848267 1441742280 -0.013428 -0.488953 0.203003 -0.848267 1441742280 -0.013428 -0.488953 0.203003 -0.848267 1441742280 -0.013428 -0.488953 0.203003 -0.848267 1441742280 -0.013428 -0.488953 0.203003 -0.848267 1441742280 -0.013428 -0.488953 0.203003 -0.848267 1441742280 -0.034363 -0.498169 0.193542 -0.844543 1441742280 -0.034363 -0.498169 0.193542 -0.844543 1441742280 -0.034363 -0.498169 0.193542 -0.844543 1441742280 -0.034363 -0.498169 0.193542 -0.844543 1441742280 -0.034363 -0.498169 0.193542 -0.844543 1441742280 -0.034363 -0.498169 0.193542 -0.844543 1441742280 -0.079529 -0.515259 0.185120 -0.833069 1441742280 -0.079529 -0.515259 0.185120 -0.833069 1441742280 -0.079529 -0.515259 0.185120 -0.833069 1441742280 -0.079529 -0.515259 0.185120 -0.833069 1441742280 -0.079529 -0.515259 0.185120 -0.833069 1441742280 -0.079529 -0.515259 0.185120 -0.833069 1441742280 -0.139099 -0.535461 0.171265 -0.815247 1441742280 
-0.194214 -0.598389 0.134094 -0.765747 1441742283 -0.194214 -0.598389 0.134094 -0.765747 1441742283 -0.194214 -0.598389 0.134094 -0.765747 1441742283 -0.194214 -0.598389 0.134094 -0.765747 1441742283 -0.203979 -0.606873 0.139771 -0.755432 1441742283 -0.203979 -0.606873 0.139771 -0.755432 1441742283 -0.203979 -0.606873 0.139771 -0.755432 1441742283 -0.203979 -0.606873 0.139771 -0.755432 1441742283 -0.203979 -0.606873 0.139771 -0.755432 1441742283 -0.203979 -0.606873 0.139771 -0.755432 1441742283 -0.203979 -0.606873 0.139771 -0.755432 1441742283 -0.215210 -0.612854 0.149109 -0.745605 1441742283 -0.215210 -0.612854 0.149109 -0.745605 1441742283 -0.215210 -0.612854 0.149109 -0.745605 1441742283 -0.215210 -0.612854 0.149109 -0.745605 1441742283 -0.215210 -0.612854 0.149109 -0.745605 1441742283 -0.215210 -0.612854 0.149109 -0.745605 1441742283 -0.215210 -0.612854 0.149109 -0.745605 1441742283 -0.227051 -0.611450 0.161011 -0.740784 1441742283 -0.227051 -0.611450 0.161011 -0.740784 1441742283 -0.227051 -0.611450 0.161011 -0.740784 1441742283 -0.227051 -0.611450 0.161011 -0.740784 1441742283 -0.227051 -0.611450 0.161011 -0.740784 1441742283 -0.227051 -0.611450 0.161011 -0.740784 1441742283 -0.227844 -0.605225 0.162598 -0.745300 1441742283 -0.227844 -0.605225 0.162598 -0.745300 1441742283 -0.227844 -0.605225 0.162598 -0.745300 1441742283 -0.227844 -0.605225 0.162598 -0.745300 1441742283 -0.227844 -0.605225 0.162598 -0.745300 1441742283 -0.227844 -0.605225 0.162598 -0.745300 1441742283 -0.225952 -0.604248 0.158569 -0.747498 1441742283 -0.225952 -0.604248 0.158569 -0.747498 1441742283 -0.225952 -0.604248 0.158569 -0.747498 1441742283 -0.225952 -0.604248 0.158569 -0.747498 1441742283 -0.225952 -0.604248 0.158569 -0.747498 1441742283 -0.225952 -0.604248 0.158569 -0.747498 1441742283 -0.230347 -0.600342 0.161926 -0.748596 1441742283 -0.230347 -0.600342 0.161926 -0.748596 1441742283 -0.230347 -0.600342 0.161926 -0.748596 1441742283 -0.230347 -0.600342 0.161926 -0.748596 1441742283 -0.230347 -0.600342 0.161926 -0.748596 1441742283 -0.230347 -0.600342 0.161926 -0.748596 1441742283 -0.232544 -0.599365 0.163635 -0.748291 1441742283 -0.232544 -0.599365 0.163635 -0.748291 1441742283 -0.232544 -0.599365 0.163635 -0.748291 1441742283 -0.232544 -0.599365 0.163635 -0.748291 1441742283 -0.232544 -0.599365 0.163635 -0.748291 1441742283 -0.232544 -0.599365 0.163635 -0.748291 1441742283 -0.230530 -0.600403 0.160339 -0.748840 1441742283 -0.230530 -0.600403 0.160339 -0.748840 1441742283 -0.230530 -0.600403 0.160339 -0.748840 1441742283 -0.230530 -0.600403 0.160339 -0.748840 1441742283 -0.230530 -0.600403 0.160339 -0.748840 1441742283 -0.230530 -0.600403 0.160339 -0.748840 1441742283 -0.228271 -0.601563 0.156555 -0.749390 1441742283 -0.228271 -0.601563 0.156555 -0.749390 1441742283 -0.228271 -0.601563 0.156555 -0.749390 1441742283 -0.228271 -0.601563 0.156555 -0.749390 1441742283 -0.228271 -0.601563 0.156555 -0.749390 1441742283 -0.228271 -0.601563 0.156555 -0.749390 1441742283 -0.228271 -0.601563 0.156555 -0.749390 1441742283 -0.225342 -0.602539 0.153076 -0.750183 1441742283 -0.225342 -0.602539 0.153076 -0.750183 1441742283 -0.225342 -0.602539 0.153076 -0.750183 1441742283 -0.225342 -0.602539 0.153076 -0.750183 1441742283 -0.225342 -0.602539 0.153076 -0.750183 1441742283 -0.225342 -0.602539 0.153076 -0.750183 1441742283 -0.224731 -0.601563 0.151123 -0.751587 1441742283 -0.224731 -0.601563 0.151123 -0.751587 1441742283 -0.224731 -0.601563 0.151123 -0.751587 1441742283 -0.224731 -0.601563 0.151123 -0.751587 1441742283 -0.224731 -0.601563 0.151123 -0.751587 1441742283 -0.224731 -0.601563 0.151123 -0.751587 1441742283 -0.224731 -0.601563 0.151123 -0.751587 1441742283 -0.228455 -0.598511 0.153687 -0.752380 1441742283 -0.228455 -0.598511 0.153687 -0.752380 1441742283 -0.228455 -0.598511 0.153687 -0.752380 1441742283 -0.228455 -0.598511 0.153687 -0.752380 1441742283 -0.228455 -0.598511 0.153687 -0.752380 1441742283 -0.228455 -0.598511 0.153687 -0.752380 1441742283 -0.230164 -0.598145 0.155151 -0.751831 1441742283 -0.230164 -0.598145 0.155151 -0.751831 1441742283 -0.230164 -0.598145 0.155151 -0.751831 1441742283 -0.230164 -0.598145 0.155151 -0.751831 1441742283 -0.230164 -0.598145 0.155151 -0.751831 1441742283 -0.230164 -0.598145 0.155151 -0.751831 1441742283 -0.230164 -0.598145 0.155151 -0.751831 1441742283 -0.229919 -0.599548 0.155823 -0.750671 1441742284 -0.229919 -0.599548 0.155823 -0.750671 1441742284 -0.229919 -0.599548 0.155823 -0.750671 1441742284 -0.229919 -0.599548 0.155823 -0.750671 1441742284 -0.229919 -0.599548 0.155823 -0.750671 1441742284 -0.229919 -0.599548 0.155823 -0.750671 1441742284 -0.227417 -0.601318 0.156860 -0.749817 1441742284 -0.227417 -0.601318 0.156860 -0.749817 1441742284 -0.227417 -0.601318 0.156860 -0.749817 1441742284 -0.227417 -0.601318 0.156860 -0.749817 1441742284 -0.227417 -0.601318 0.156860 -0.749817 1441742284 -0.227417 -0.601318 0.156860 -0.749817 1441742284 -0.227417 -0.601318 0.156860 -0.749817 1441742284 -0.223694 -0.602356 0.158691 -0.749695 1441742284 -0.223694 -0.602356 0.158691 -0.749695 1441742284 -0.223694 -0.602356 0.158691 -0.749695 1441742284 -0.223694 -0.602356 0.158691 -0.749695 1441742284 -0.223694 -0.602356 0.158691 -0.749695 1441742284 -0.223694 -0.602356 0.158691 -0.749695 1441742284 -0.223694 -0.602356 0.158691 -0.749695 1441742284 -0.219543 -0.602112 0.161682 -0.750488 1441742284 -0.219543 -0.602112 0.161682 -0.750488 1441742284 -0.219543 -0.602112 0.161682 -0.750488 1441742284 -0.219543 -0.602112 0.161682 -0.750488 1441742284 -0.219543 -0.602112 0.161682 -0.750488 1441742284 -0.219543 -0.602112 0.161682 -0.750488 1441742284 -0.216309 -0.600830 0.163635 -0.752014 1441742284 -0.216309 -0.600830 0.163635 -0.752014 1441742284 -0.216309 -0.600830 0.163635 -0.752014 1441742284 -0.216309 -0.600830 0.163635 -0.752014 1441742284 -0.216309 -0.600830 0.163635 -0.752014 1441742284 -0.216309 -0.600830 0.163635 -0.752014 1441742284 -0.216309 -0.600830 0.163635 -0.752014 1441742284 -0.212708 -0.600891 0.163208 -0.753113 1441742284 -0.212708 -0.600891 0.163208 -0.753113 1441742284 -0.212708 -0.600891 0.163208 -0.753113 1441742284 -0.212708 -0.600891 0.163208 -0.753113 1441742284 -0.212708 -0.600891 0.163208 -0.753113 1441742284 -0.212708 -0.600891 0.163208 -0.753113 1441742284 -0.212708 -0.600891 0.163208 -0.753113 1441742284 -0.211060 -0.601501 0.162415 -0.753235 1441742284 -0.211060 -0.601501 0.162415 -0.753235 1441742284 -0.211060 -0.601501 0.162415 -0.753235 1441742284 -0.211060 -0.601501 0.162415 -0.753235 1441742284 -0.211060 -0.601501 0.162415 -0.753235 1441742284 -0.211060 -0.601501 0.162415 -0.753235 1441742284 -0.214844 -0.601135 0.165833 -0.751709 1441742284 -0.214844 -0.601135 0.165833 -0.751709 1441742284 -0.214844 -0.601135 0.165833 -0.751709 1441742284 -0.214844 -0.601135 0.165833 -0.751709 1441742284 -0.214844 -0.601135 0.165833 -0.751709 1441742284 -0.214844 -0.601135 0.165833 -0.751709 1441742284 -0.221558 -0.600952 0.169006 -0.749207 1441742284 -0.221558 -0.600952 0.169006 -0.749207 1441742284 -0.221558 -0.600952 0.169006 -0.749207 1441742284 -0.221558 -0.600952 0.169006 -0.749207 1441742284 -0.221558 -0.600952 0.169006 -0.749207 1441742284 -0.221558 -0.600952 0.169006 -0.749207 1441742284 -0.229919 -0.599670 0.172119 -0.747009 1441742284 -0.229919 -0.599670 0.172119 -0.747009 1441742284 -0.229919 -0.599670 0.172119 -0.747009 1441742284 -0.229919 -0.599670 0.172119 -0.747009 1441742284 -0.229919 -0.599670 0.172119 -0.747009 1441742284 -0.229919 -0.599670 0.172119 -0.747009 1441742284 -0.229919 -0.599670 0.172119 -0.747009 1441742284 -0.235779 -0.600037 0.172180 -0.744873 1441742284 -0.235779 -0.600037 0.172180 -0.744873 1441742284 -0.235779 -0.600037 0.172180 -0.744873 1441742284 -0.235779 -0.600037 0.172180 -0.744873 1441742284 -0.235779 -0.600037 0.172180 -0.744873 1441742284 -0.235779 -0.600037 0.172180 -0.744873 1441742284 -0.241821 -0.600342 0.172119 -0.742676 1441742284 -0.241821 -0.600342 0.172119 -0.742676 1441742284 -0.241821 -0.600342 0.172119 -0.742676 1441742284 -0.241821 -0.600342 0.172119 -0.742676 1441742284 -0.241821 -0.600342 0.172119 -0.742676 1441742284 -0.241821 -0.600342 0.172119 -0.742676 1441742284 -0.248474 -0.599609 0.173096 -0.740845 1441742284 -0.248474 -0.599609 0.173096 -0.740845 1441742284 -0.248474 -0.599609 0.173096 -0.740845 1441742284 -0.248474 -0.599609 0.173096 -0.740845 1441742284 -0.248474 -0.599609 0.173096 -0.740845 1441742284 -0.248474 -0.599609 0.173096 -0.740845 1441742284 -0.252991 -0.598145 0.174011 -0.740295 1441742284 -0.252991 -0.598145 0.174011 -0.740295 1441742284 -0.252991 -0.598145 0.174011 -0.740295 1441742284 -0.252991 -0.598145 0.174011 -0.740295 1441742284 -0.252991 -0.598145 0.174011 -0.740295 1441742284 -0.252991 -0.598145 0.174011 -0.740295 1441742284 -0.252563 -0.598511 0.171570 -0.740723 1441742284 -0.252563 -0.598511 0.171570 -0.740723 1441742284 -0.252563 -0.598511 0.171570 -0.740723 1441742284 -0.252563 -0.598511 0.171570 -0.740723 1441742284 -0.252563 -0.598511 0.171570 -0.740723 1441742284 -0.252563 -0.598511 0.171570 -0.740723 1441742284 -0.250061 -0.599854 0.167725 -0.741333 1441742284 -0.250061 -0.599854 0.167725 -0.741333 1441742284 -0.250061 -0.599854 0.167725 -0.741333 1441742284 -0.250061 -0.599854 0.167725 -0.741333 1441742284 -0.250061 -0.599854 0.167725 -0.741333 1441742284 -0.250061 -0.599854 0.167725 -0.741333 1441742284 -0.250061 -0.599854 0.167725 -0.741333 1441742284 -0.247253 -0.600098 0.165527 -0.742554 1441742284 -0.247253 -0.600098 0.165527 -0.742554 1441742284 -0.247253 -0.600098 0.165527 -0.742554 1441742284 -0.247253 -0.600098 0.165527 -0.742554 1441742284 -0.247253 -0.600098 0.165527 -0.742554 1441742284 -0.247253 -0.600098 0.165527 -0.742554 1441742284 -0.241821 -0.600830 0.162292 -0.744446 1441742284 -0.241821 -0.600830 0.162292 -0.744446 1441742284 -0.241821 -0.600830 0.162292 -0.744446 1441742284 -0.241821 -0.600830 0.162292 -0.744446 1441742284 -0.241821 -0.600830 0.162292 -0.744446 1441742284 -0.241821 -0.600830 0.162292 -0.744446 1441742284 -0.237244 -0.601868 0.159363 -0.745789 1441742285 -0.237244 -0.601868 0.159363 -0.745789 1441742285 -0.237244 -0.601868 0.159363 -0.745789 1441742285 -0.237244 -0.601868 0.159363 -0.745789 1441742285 -0.237244 -0.601868 0.159363 -0.745789 1441742285 -0.237244 -0.601868 0.159363 -0.745789 1441742285 -0.235413 -0.601685 0.158325 -0.746704 1441742285 -0.235413 -0.601685 0.158325 -0.746704 1441742285 -0.235413 -0.601685 0.158325 -0.746704 1441742285 -0.235413 -0.601685 0.158325 -0.746704 1441742285 -0.235413 -0.601685 0.158325 -0.746704 1441742285 -0.235413 -0.601685 0.158325 -0.746704 1441742285 -0.235413 -0.601685 0.158325 -0.746704 1441742285 -0.232544 -0.602844 0.155457 -0.747253 1441742285 -0.232544 -0.602844 0.155457 -0.747253 1441742285 -0.232544 -0.602844 0.155457 -0.747253 1441742285 -0.232544 -0.602844 0.155457 -0.747253 1441742285 -0.232544 -0.602844 0.155457 -0.747253 1441742285 -0.232544 -0.602844 0.155457 -0.747253 1441742285 -0.232788 -0.602966 0.155579 -0.747070 1441742285 -0.232788 -0.602966 0.155579 -0.747070 1441742285 -0.232788 -0.602966 0.155579 -0.747070 1441742285 -0.232788 -0.602966 0.155579 -0.747070 1441742285 -0.232788 -0.602966 0.155579 -0.747070 1441742285 -0.232788 -0.602966 0.155579 -0.747070 1441742285 -0.236450 -0.601624 0.159851 -0.746094 1441742285 -0.236450 -0.601624 0.159851 -0.746094 1441742285 -0.236450 -0.601624 0.159851 -0.746094 1441742285 -0.236450 -0.601624 0.159851 -0.746094 1441742285 -0.236450 -0.601624 0.159851 -0.746094 1441742285 -0.236450 -0.601624 0.159851 -0.746094 1441742285 -0.236450 -0.601624 0.159851 -0.746094 1441742285 -0.242371 -0.600220 0.165955 -0.743958 1441742285 -0.242371 -0.600220 0.165955 -0.743958 1441742285 -0.242371 -0.600220 0.165955 -0.743958 1441742285 -0.242371 -0.600220 0.165955 -0.743958 1441742285 -0.242371 -0.600220 0.165955 -0.743958 1441742285 -0.242371 -0.600220 0.165955 -0.743958 1441742285 -0.247803 -0.599121 0.171753 -0.741760 1441742285 -0.247803 -0.599121 0.171753 -0.741760 1441742285 -0.247803 -0.599121 0.171753 -0.741760 1441742285 -0.247803 -0.599121 0.171753 -0.741760 1441742285 -0.247803 -0.599121 0.171753 -0.741760 1441742285 -0.247803 -0.599121 0.171753 -0.741760 1441742285 -0.250122 -0.599060 0.175171 -0.740295 1441742285 -0.250122 -0.599060 0.175171 -0.740295 1441742285 -0.250122 -0.599060 0.175171 -0.740295 1441742285 -0.250122 -0.599060 0.175171 -0.740295 1441742285 -0.250122 -0.599060 0.175171 -0.740295 1441742285 -0.250122 -0.599060 0.175171 -0.740295 1441742285 -0.250122 -0.599060 0.175171 -0.740295 1441742285 -0.250732 -0.598328 0.178406 -0.739868 1441742285 -0.250732 -0.598328 0.178406 -0.739868 1441742285 -0.250732 -0.598328 0.178406 -0.739868 1441742285 -0.250732 -0.598328 0.178406 -0.739868 1441742285 -0.250732 -0.598328 0.178406 -0.739868 1441742285 -0.250732 -0.598328 0.178406 -0.739868 1441742285 -0.247864 -0.598267 0.178589 -0.740845 1441742285 -0.247864 -0.598267 0.178589 -0.740845 1441742285 -0.247864 -0.598267 0.178589 -0.740845 1441742285 -0.247864 -0.598267 0.178589 -0.740845 1441742285 -0.247864 -0.598267 0.178589 -0.740845 1441742285 -0.247864 -0.598267 0.178589 -0.740845 1441742285 -0.241516 -0.598999 0.175537 -0.743042 1441742285 -0.241516 -0.598999 0.175537 -0.743042 1441742285 -0.241516 -0.598999 0.175537 -0.743042 1441742285 -0.241516 -0.598999 0.175537 -0.743042 1441742285 -0.241516 -0.598999 0.175537 -0.743042 1441742285 -0.241516 -0.598999 0.175537 -0.743042 1441742285 -0.241516 -0.598999 0.175537 -0.743042 1441742285 -0.234436 -0.601196 0.170837 -0.744690 1441742285 -0.234436 -0.601196 0.170837 -0.744690 1441742285 -0.234436 -0.601196 0.170837 -0.744690 1441742285 -0.234436 -0.601196 0.170837 -0.744690 1441742285 -0.234436 -0.601196 0.170837 -0.744690 1441742285 -0.234436 -0.601196 0.170837 -0.744690 1441742285 -0.231262 -0.599854 0.170593 -0.746765 1441742285 -0.231262 -0.599854 0.170593 -0.746765 1441742285 -0.231262 -0.599854 0.170593 -0.746765 1441742285 -0.231262 -0.599854 0.170593 -0.746765 1441742285 -0.231262 -0.599854 0.170593 -0.746765 1441742285 -0.231262 -0.599854 0.170593 -0.746765 1441742285 -0.231262 -0.599854 0.170593 -0.746765 1441742285 -0.227966 -0.599731 0.169312 -0.748169 1441742285 -0.227966 -0.599731 0.169312 -0.748169 1441742285 -0.227966 -0.599731 0.169312 -0.748169 1441742285 -0.227966 -0.599731 0.169312 -0.748169 1441742285 -0.227966 -0.599731 0.169312 -0.748169 1441742285 -0.227966 -0.599731 0.169312 -0.748169 1441742285 -0.227966 -0.599731 0.169312 -0.748169 1441742285 -0.230286 -0.599426 0.168152 -0.747986 1441742285 -0.230286 -0.599426 0.168152 -0.747986 1441742285 -0.230286 -0.599426 0.168152 -0.747986 1441742285 -0.230286 -0.599426 0.168152 -0.747986 1441742285 -0.230286 -0.599426 0.168152 -0.747986 1441742285 -0.230286 -0.599426 0.168152 -0.747986 1441742285 -0.236938 -0.597473 0.170776 -0.746887 1441742285 -0.236938 -0.597473 0.170776 -0.746887 1441742285 -0.236938 -0.597473 0.170776 -0.746887 1441742285 -0.236938 -0.597473 0.170776 -0.746887 1441742285 -0.236938 -0.597473 0.170776 -0.746887 1441742285 -0.236938 -0.597473 0.170776 -0.746887 1441742285 -0.242432 -0.597168 0.169678 -0.745544 1441742285 -0.242432 -0.597168 0.169678 -0.745544 1441742285 -0.242432 -0.597168 0.169678 -0.745544 1441742285 -0.242432 -0.597168 0.169678 -0.745544 1441742285 -0.242432 -0.597168 0.169678 -0.745544 1441742285 -0.242432 -0.597168 0.169678 -0.745544 1441742285 -0.250122 -0.595581 0.171448 -0.743896 1441742285 -0.250122 -0.595581 0.171448 -0.743896 1441742285 -0.250122 -0.595581 0.171448 -0.743896 1441742285 -0.250122 -0.595581 0.171448 -0.743896 1441742285 -0.250122 -0.595581 0.171448 -0.743896 1441742285 -0.250122 -0.595581 0.171448 -0.743896 1441742285 -0.250122 -0.595581 0.171448 -0.743896 1441742285 -0.254639 -0.594849 0.171326 -0.743042 1441742285 -0.254639 -0.594849 0.171326 -0.743042 1441742286 -0.254639 -0.594849 0.171326 -0.743042 1441742286 -0.254639 -0.594849 0.171326 -0.743042 1441742286 -0.254639 -0.594849 0.171326 -0.743042 1441742286 -0.254639 -0.594849 0.171326 -0.743042 1441742286 -0.257385 -0.595886 0.168274 -0.741943 1441742286 -0.257385 -0.595886 0.168274 -0.741943 1441742286 -0.257385 -0.595886 0.168274 -0.741943 1441742286 -0.257385 -0.595886 0.168274 -0.741943 1441742286 -0.257385 -0.595886 0.168274 -0.741943 1441742286 -0.257385 -0.595886 0.168274 -0.741943 1441742286 -0.261536 -0.595520 0.167847 -0.740845 1441742286 -0.261536 -0.595520 0.167847 -0.740845 1441742286 -0.261536 -0.595520 0.167847 -0.740845 1441742286 -0.261536 -0.595520 0.167847 -0.740845 1441742286 -0.261536 -0.595520 0.167847 -0.740845 1441742286 -0.261536 -0.595520 0.167847 -0.740845 1441742286 -0.262146 -0.596497 0.166504 -0.740173 1441742286 -0.262146 -0.596497 0.166504 -0.740173 1441742286 -0.262146 -0.596497 0.166504 -0.740173 1441742286 -0.262146 -0.596497 0.166504 -0.740173 1441742286 -0.262146 -0.596497 0.166504 -0.740173 1441742286 -0.262146 -0.596497 0.166504 -0.740173 1441742286 -0.262146 -0.596497 0.166504 -0.740173 1441742286 -0.260315 -0.596863 0.166199 -0.740540 1441742286 -0.260315 -0.596863 0.166199 -0.740540 1441742286 -0.260315 -0.596863 0.166199 -0.740540 1441742286 -0.260315 -0.596863 0.166199 -0.740540 1441742286 -0.260315 -0.596863 0.166199 -0.740540 1441742286 -0.260315 -0.596863 0.166199 -0.740540 1441742286 -0.255493 -0.597107 0.164795 -0.742371 1441742286 -0.255493 -0.597107 0.164795 -0.742371 1441742286 -0.255493 -0.597107 0.164795 -0.742371 1441742286 -0.255493 -0.597107 0.164795 -0.742371 1441742286 -0.255493 -0.597107 0.164795 -0.742371 1441742286 -0.255493 -0.597107 0.164795 -0.742371 1441742286 -0.255493 -0.597107 0.164795 -0.742371 1441742286 -0.254028 -0.595154 0.164795 -0.744446 1441742286 -0.254028 -0.595154 0.164795 -0.744446 1441742286 -0.254028 -0.595154 0.164795 -0.744446 1441742286 -0.254028 -0.595154 0.164795 -0.744446 1441742286 -0.254028 -0.595154 0.164795 -0.744446 1441742286 -0.254028 -0.595154 0.164795 -0.744446 1441742286 -0.254028 -0.595154 0.164795 -0.744446 1441742286 -0.254578 -0.593994 0.164429 -0.745239 1441742286 -0.254578 -0.593994 0.164429 -0.745239 1441742286 -0.254578 -0.593994 0.164429 -0.745239 1441742286 -0.254578 -0.593994 0.164429 -0.745239 1441742286 -0.254578 -0.593994 0.164429 -0.745239 1441742286 -0.254578 -0.593994 0.164429 -0.745239 1441742286 -0.256409 -0.593750 0.164734 -0.744751 1441742286 -0.256409 -0.593750 0.164734 -0.744751 1441742286 -0.256409 -0.593750 0.164734 -0.744751 1441742286 -0.256409 -0.593750 0.164734 -0.744751 1441742286 -0.256409 -0.593750 0.164734 -0.744751 1441742286 -0.256409 -0.593750 0.164734 -0.744751 1441742286 -0.258789 -0.593689 0.166626 -0.743591 1441742286 -0.258789 -0.593689 0.166626 -0.743591 1441742286 -0.258789 -0.593689 0.166626 -0.743591 1441742286 -0.258789 -0.593689 0.166626 -0.743591 1441742286 -0.258789 -0.593689 0.166626 -0.743591 1441742286 -0.258789 -0.593689 0.166626 -0.743591 1441742286 -0.261108 -0.592407 0.170715 -0.742859 1441742286 -0.261108 -0.592407 0.170715 -0.742859 1441742286 -0.261108 -0.592407 0.170715 -0.742859 1441742286 -0.261108 -0.592407 0.170715 -0.742859 1441742286 -0.261108 -0.592407 0.170715 -0.742859 1441742286 -0.261108 -0.592407 0.170715 -0.742859 1441742286 -0.262024 -0.592468 0.173157 -0.741943 1441742286 -0.262024 -0.592468 0.173157 -0.741943 1441742286 -0.262024 -0.592468 0.173157 -0.741943 1441742286 -0.262024 -0.592468 0.173157 -0.741943 1441742286 -0.262024 -0.592468 0.173157 -0.741943 1441742286 -0.262024 -0.592468 0.173157 -0.741943 1441742286 -0.262024 -0.592468 0.173157 -0.741943 1441742286 -0.260986 -0.594116 0.173279 -0.740906 1441742286 -0.260986 -0.594116 0.173279 -0.740906 1441742286 -0.260986 -0.594116 0.173279 -0.740906 1441742286 -0.260986 -0.594116 0.173279 -0.740906 1441742286 -0.260986 -0.594116 0.173279 -0.740906 1441742286 -0.260986 -0.594116 0.173279 -0.740906 1441742286 -0.259644 -0.595215 0.174927 -0.740112 1441742286 -0.259644 -0.595215 0.174927 -0.740112 1441742286 -0.259644 -0.595215 0.174927 -0.740112 1441742286 -0.259644 -0.595215 0.174927 -0.740112 1441742286 -0.259644 -0.595215 0.174927 -0.740112 1441742286 -0.259644 -0.595215 0.174927 -0.740112 1441742286 -0.259644 -0.595215 0.174927 -0.740112 1441742286 -0.258789 -0.595337 0.176697 -0.739929 1441742286 -0.258789 -0.595337 0.176697 -0.739929 1441742286 -0.258789 -0.595337 0.176697 -0.739929 1441742286 -0.258789 -0.595337 0.176697 -0.739929 1441742286 -0.258789 -0.595337 0.176697 -0.739929 1441742286 -0.258789 -0.595337 0.176697 -0.739929 1441742286 -0.258301 -0.595642 0.178162 -0.739441 1441742286 -0.258301 -0.595642 0.178162 -0.739441 1441742286 -0.258301 -0.595642 0.178162 -0.739441 1441742286 -0.258301 -0.595642 0.178162 -0.739441 1441742286 -0.258301 -0.595642 0.178162 -0.739441 1441742286 -0.258301 -0.595642 0.178162 -0.739441 1441742286 -0.258301 -0.595642 0.178162 -0.739441 1441742286 -0.258423 -0.596191 0.177979 -0.739014 1441742286 -0.258423 -0.596191 0.177979 -0.739014 1441742286 -0.258423 -0.596191 0.177979 -0.739014 1441742286 -0.258423 -0.596191 0.177979 -0.739014 1441742286 -0.258423 -0.596191 0.177979 -0.739014 1441742286 -0.258423 -0.596191 0.177979 -0.739014 1441742286 -0.259949 -0.595520 0.178894 -0.738831 1441742286 -0.259949 -0.595520 0.178894 -0.738831 1441742286 -0.259949 -0.595520 0.178894 -0.738831 1441742286 -0.259949 -0.595520 0.178894 -0.738831 1441742286 -0.259949 -0.595520 0.178894 -0.738831 1441742286 -0.259949 -0.595520 0.178894 -0.738831 1441742286 -0.259949 -0.595520 0.178894 -0.738831 1441742286 -0.262939 -0.593567 0.180298 -0.739014 1441742286 -0.262939 -0.593567 0.180298 -0.739014 1441742286 -0.262939 -0.593567 0.180298 -0.739014 1441742287 -0.262939 -0.593567 0.180298 -0.739014 1441742287 -0.262939 -0.593567 0.180298 -0.739014 1441742287 -0.262939 -0.593567 0.180298 -0.739014 1441742287 -0.262634 -0.592773 0.179077 -0.740051 1441742287 -0.262634 -0.592773 0.179077 -0.740051 1441742287 -0.262634 -0.592773 0.179077 -0.740051 1441742287 -0.262634 -0.592773 0.179077 -0.740051 1441742287 -0.262634 -0.592773 0.179077 -0.740051 1441742287 -0.262634 -0.592773 0.179077 -0.740051 1441742287 -0.258240 -0.597351 0.174805 -0.738892 1441742287 -0.258240 -0.597351 0.174805 -0.738892 1441742287 -0.258240 -0.597351 0.174805 -0.738892 1441742287 -0.258240 -0.597351 0.174805 -0.738892 1441742287 -0.258240 -0.597351 0.174805 -0.738892 1441742287 -0.258240 -0.597351 0.174805 -0.738892 1441742287 -0.258240 -0.597351 0.174805 -0.738892 1441742287 -0.260803 -0.598083 0.176453 -0.737000 1441742287 -0.260803 -0.598083 0.176453 -0.737000 1441742287 -0.260803 -0.598083 0.176453 -0.737000 1441742287 -0.260803 -0.598083 0.176453 -0.737000 1441742287 -0.260803 -0.598083 0.176453 -0.737000 1441742287 -0.260803 -0.598083 0.176453 -0.737000 1441742287 -0.270569 -0.594238 0.185669 -0.734375 1441742287 -0.270569 -0.594238 0.185669 -0.734375 1441742287 -0.270569 -0.594238 0.185669 -0.734375 1441742287 -0.270569 -0.594238 0.185669 -0.734375 1441742287 -0.270569 -0.594238 0.185669 -0.734375 1441742287 -0.270569 -0.594238 0.185669 -0.734375 1441742287 -0.270569 -0.594238 0.185669 -0.734375 1441742287 -0.276184 -0.592224 0.189331 -0.732971 1441742287 -0.276184 -0.592224 0.189331 -0.732971 1441742287 -0.276184 -0.592224 0.189331 -0.732971 1441742287 -0.276184 -0.592224 0.189331 -0.732971 1441742287 -0.276184 -0.592224 0.189331 -0.732971 1441742287 -0.276184 -0.592224 0.189331 -0.732971 1441742287 -0.279297 -0.593262 0.189026 -0.731018 1441742287 -0.279297 -0.593262 0.189026 -0.731018 1441742287 -0.279297 -0.593262 0.189026 -0.731018 1441742287 -0.279297 -0.593262 0.189026 -0.731018 1441742287 -0.279297 -0.593262 0.189026 -0.731018 1441742287 -0.279297 -0.593262 0.189026 -0.731018 1441742287 -0.286316 -0.591858 0.192200 -0.728577 1441742287 -0.286316 -0.591858 0.192200 -0.728577 1441742287 -0.286316 -0.591858 0.192200 -0.728577 1441742287 -0.286316 -0.591858 0.192200 -0.728577 1441742287 -0.286316 -0.591858 0.192200 -0.728577 1441742287 -0.286316 -0.591858 0.192200 -0.728577 1441742287 -0.286316 -0.591858 0.192200 -0.728577 1441742287 -0.291504 -0.589783 0.195190 -0.727417 1441742287 -0.291504 -0.589783 0.195190 -0.727417 1441742287 -0.291504 -0.589783 0.195190 -0.727417 1441742287 -0.291504 -0.589783 0.195190 -0.727417 1441742287 -0.291504 -0.589783 0.195190 -0.727417 1441742287 -0.291931 -0.589844 0.194336 -0.727478 1441742287 -0.291931 -0.589844 0.194336 -0.727478 1441742287 -0.291931 -0.589844 0.194336 -0.727478 1441742287 -0.291931 -0.589844 0.194336 -0.727478 1441742287 -0.291931 -0.589844 0.194336 -0.727478 1441742287 -0.291931 -0.589844 0.194336 -0.727478 1441742287 -0.291931 -0.589844 0.194336 -0.727478 1441742287 -0.289917 -0.590210 0.193481 -0.728210 1441742287 -0.289917 -0.590210 0.193481 -0.728210 1441742287 -0.289917 -0.590210 0.193481 -0.728210 1441742287 -0.289917 -0.590210 0.193481 -0.728210 1441742287 -0.289917 -0.590210 0.193481 -0.728210 1441742287 -0.289917 -0.590210 0.193481 -0.728210 1441742287 -0.289917 -0.590210 0.193481 -0.728210 1441742287 -0.283508 -0.592468 0.190796 -0.729553 1441742287 -0.283508 -0.592468 0.190796 -0.729553 1441742287 -0.283508 -0.592468 0.190796 -0.729553 1441742287 -0.283508 -0.592468 0.190796 -0.729553 1441742287 -0.283508 -0.592468 0.190796 -0.729553 1441742287 -0.283508 -0.592468 0.190796 -0.729553 1441742287 -0.275391 -0.594360 0.187683 -0.731934 1441742287 -0.275391 -0.594360 0.187683 -0.731934 1441742287 -0.275391 -0.594360 0.187683 -0.731934 1441742287 -0.275391 -0.594360 0.187683 -0.731934 1441742287 -0.275391 -0.594360 0.187683 -0.731934 1441742287 -0.275391 -0.594360 0.187683 -0.731934 1441742287 -0.268250 -0.595764 0.185486 -0.734009 1441742287 -0.268250 -0.595764 0.185486 -0.734009 1441742287 -0.268250 -0.595764 0.185486 -0.734009 1441742287 -0.268250 -0.595764 0.185486 -0.734009 1441742287 -0.268250 -0.595764 0.185486 -0.734009 1441742287 -0.268250 -0.595764 0.185486 -0.734009 1441742287 -0.265259 -0.594727 0.183594 -0.736389 1441742287 -0.265259 -0.594727 0.183594 -0.736389 1441742287 -0.265259 -0.594727 0.183594 -0.736389 1441742287 -0.265259 -0.594727 0.183594 -0.736389 1441742287 -0.265259 -0.594727 0.183594 -0.736389 1441742287 -0.265259 -0.594727 0.183594 -0.736389 1441742287 -0.265259 -0.594727 0.183594 -0.736389 1441742287 -0.265198 -0.592896 0.184021 -0.737793 1441742287 -0.265198 -0.592896 0.184021 -0.737793 1441742287 -0.265198 -0.592896 0.184021 -0.737793 1441742287 -0.265198 -0.592896 0.184021 -0.737793 1441742287 -0.265198 -0.592896 0.184021 -0.737793 1441742287 -0.265198 -0.592896 0.184021 -0.737793 1441742287 -0.262695 -0.595337 0.180298 -0.737671 1441742287 -0.262695 -0.595337 0.180298 -0.737671 1441742287 -0.262695 -0.595337 0.180298 -0.737671 1441742287 -0.262695 -0.595337 0.180298 -0.737671 1441742287 -0.262695 -0.595337 0.180298 -0.737671 1441742287 -0.262695 -0.595337 0.180298 -0.737671 1441742287 -0.266418 -0.594849 0.180786 -0.736633 1441742287 -0.266418 -0.594849 0.180786 -0.736633 1441742287 -0.266418 -0.594849 0.180786 -0.736633 1441742287 -0.266418 -0.594849 0.180786 -0.736633 1441742287 -0.266418 -0.594849 0.180786 -0.736633 1441742287 -0.266418 -0.594849 0.180786 -0.736633 1441742287 -0.271545 -0.593750 0.183289 -0.734985 1441742287 -0.271545 -0.593750 0.183289 -0.734985 1441742287 -0.271545 -0.593750 0.183289 -0.734985 1441742287 -0.271545 -0.593750 0.183289 -0.734985 1441742287 -0.271545 -0.593750 0.183289 -0.734985 1441742288 -0.271545 -0.593750 0.183289 -0.734985 1441742288 -0.271545 -0.593750 0.183289 -0.734985 1441742288 -0.275085 -0.593628 0.184692 -0.733398 1441742288 -0.275085 -0.593628 0.184692 -0.733398 1441742288 -0.275085 -0.593628 0.184692 -0.733398 1441742288 -0.275085 -0.593628 0.184692 -0.733398 1441742288 -0.275085 -0.593628 0.184692 -0.733398 1441742288 -0.275085 -0.593628 0.184692 -0.733398 1441742288 -0.277344 -0.593628 0.186707 -0.732056 1441742288 -0.277344 -0.593628 0.186707 -0.732056 1441742288 -0.277344 -0.593628 0.186707 -0.732056 1441742288 -0.277344 -0.593628 0.186707 -0.732056 1441742288 -0.277344 -0.593628 0.186707 -0.732056 1441742288 -0.277344 -0.593628 0.186707 -0.732056 1441742288 -0.278381 -0.593140 0.189392 -0.731384 1441742288 -0.278381 -0.593140 0.189392 -0.731384 1441742288 -0.278381 -0.593140 0.189392 -0.731384 1441742288 -0.278381 -0.593140 0.189392 -0.731384 1441742288 -0.278381 -0.593140 0.189392 -0.731384 1441742288 -0.278381 -0.593140 0.189392 -0.731384 1441742288 -0.278381 -0.593140 0.189392 -0.731384 1441742288 -0.279419 -0.592712 0.191345 -0.730835 1441742288 -0.279419 -0.592712 0.191345 -0.730835 1441742288 -0.279419 -0.592712 0.191345 -0.730835 1441742288 -0.279419 -0.592712 0.191345 -0.730835 1441742288 -0.279419 -0.592712 0.191345 -0.730835 1441742288 -0.279419 -0.592712 0.191345 -0.730835 1441742288 -0.279419 -0.592712 0.191345 -0.730835 1441742288 -0.279724 -0.592224 0.190918 -0.731201 1441742288 -0.279724 -0.592224 0.190918 -0.731201 1441742288 -0.279724 -0.592224 0.190918 -0.731201 1441742288 -0.279724 -0.592224 0.190918 -0.731201 1441742288 -0.279724 -0.592224 0.190918 -0.731201 1441742288 -0.278809 -0.591614 0.189392 -0.732422 1441742288 -0.278809 -0.591614 0.189392 -0.732422 1441742288 -0.278809 -0.591614 0.189392 -0.732422 1441742288 -0.278809 -0.591614 0.189392 -0.732422 1441742288 -0.278809 -0.591614 0.189392 -0.732422 1441742288 -0.278809 -0.591614 0.189392 -0.732422 1441742288 -0.275879 -0.591980 0.185852 -0.734192 1441742288 -0.275879 -0.591980 0.185852 -0.734192 1441742288 -0.275879 -0.591980 0.185852 -0.734192 1441742288 -0.275879 -0.591980 0.185852 -0.734192 1441742288 -0.275879 -0.591980 0.185852 -0.734192 1441742288 -0.275879 -0.591980 0.185852 -0.734192 1441742288 -0.275879 -0.591980 0.185852 -0.734192 1441742288 -0.270325 -0.594910 0.180786 -0.735107 1441742288 -0.270325 -0.594910 0.180786 -0.735107 1441742288 -0.270325 -0.594910 0.180786 -0.735107 1441742288 -0.270325 -0.594910 0.180786 -0.735107 1441742288 -0.270325 -0.594910 0.180786 -0.735107 1441742288 -0.270325 -0.594910 0.180786 -0.735107 1441742288 -0.268005 -0.595093 0.179932 -0.736023 1441742288 -0.268005 -0.595093 0.179932 -0.736023 1441742288 -0.268005 -0.595093 0.179932 -0.736023 1441742288 -0.268005 -0.595093 0.179932 -0.736023 1441742288 -0.268005 -0.595093 0.179932 -0.736023 1441742288 -0.268005 -0.595093 0.179932 -0.736023 1441742288 -0.268005 -0.595093 0.179932 -0.736023 1441742288 -0.269226 -0.593750 0.183289 -0.735840 1441742288 -0.269226 -0.593750 0.183289 -0.735840 1441742288 -0.269226 -0.593750 0.183289 -0.735840 1441742288 -0.269226 -0.593750 0.183289 -0.735840 1441742288 -0.269226 -0.593750 0.183289 -0.735840 1441742288 
-0.249634 -0.560608 0.193604 -0.765503 1441742291 -0.249634 -0.560608 0.193604 -0.765503 1441742291 -0.249634 -0.560608 0.193604 -0.765503 1441742291 -0.249207 -0.551697 0.198547 -0.770813 1441742291 -0.249207 -0.551697 0.198547 -0.770813 1441742291 -0.249207 -0.551697 0.198547 -0.770813 1441742291 -0.249207 -0.551697 0.198547 -0.770813 1441742291 -0.249207 -0.551697 0.198547 -0.770813 1441742291 -0.249207 -0.551697 0.198547 -0.770813 1441742291 -0.251648 -0.547180 0.197388 -0.773560 1441742291 -0.251648 -0.547180 0.197388 -0.773560 1441742291 -0.251648 -0.547180 0.197388 -0.773560 1441742291 -0.251648 -0.547180 0.197388 -0.773560 1441742291 -0.251648 -0.547180 0.197388 -0.773560 1441742291 -0.251648 -0.547180 0.197388 -0.773560 1441742291 -0.251648 -0.547180 0.197388 -0.773560 1441742291 -0.257080 -0.526245 0.188354 -0.788452 1441742291 -0.257080 -0.526245 0.188354 -0.788452 1441742291 -0.257080 -0.526245 0.188354 -0.788452 1441742291 -0.257080 -0.526245 0.188354 -0.788452 1441742291 -0.257080 -0.526245 0.188354 -0.788452 1441742291 -0.257080 -0.526245 0.188354 -0.788452 1441742291 -0.285278 -0.536194 0.160278 -0.778137 1441742291 -0.285278 -0.536194 0.160278 -0.778137 1441742291 -0.285278 -0.536194 0.160278 -0.778137 1441742291 -0.285278 -0.536194 0.160278 -0.778137 1441742291 -0.285278 -0.536194 0.160278 -0.778137 1441742291 -0.285278 -0.536194 0.160278 -0.778137 1441742291 -0.341003 -0.535767 0.140869 -0.759521 1441742291 -0.341003 -0.535767 0.140869 -0.759521 1441742291 -0.341003 -0.535767 0.140869 -0.759521 1441742291 -0.341003 -0.535767 0.140869 -0.759521 1441742291 -0.341003 -0.535767 0.140869 -0.759521 1441742291 -0.341003 -0.535767 0.140869 -0.759521 1441742291 -0.407959 -0.537048 0.111877 -0.729858 1441742291 -0.407959 -0.537048 0.111877 -0.729858 1441742291 -0.407959 -0.537048 0.111877 -0.729858 1441742291 -0.407959 -0.537048 0.111877 -0.729858 1441742291 -0.407959 -0.537048 0.111877 -0.729858 1441742291 -0.407959 -0.537048 0.111877 -0.729858 1441742291 -0.407959 -0.537048 0.111877 -0.729858 1441742291 -0.478577 -0.525696 0.077271 -0.699097 1441742291 -0.478577 -0.525696 0.077271 -0.699097 1441742291 -0.478577 -0.525696 0.077271 -0.699097 1441742291 -0.478577 -0.525696 0.077271 -0.699097 1441742291 -0.478577 -0.525696 0.077271 -0.699097 1441742291 -0.478577 -0.525696 0.077271 -0.699097 1441742291 -0.556763 -0.504517 0.029236 -0.659363 1441742291 -0.556763 -0.504517 0.029236 -0.659363 1441742291 -0.556763 -0.504517 0.029236 -0.659363 1441742291 -0.556763 -0.504517 0.029236 -0.659363 1441742291 -0.556763 -0.504517 0.029236 -0.659363 1441742291 -0.556763 -0.504517 0.029236 -0.659363 1441742291 -0.624634 -0.507202 -0.050903 -0.591675 1441742291 -0.624634 -0.507202 -0.050903 -0.591675 1441742291 -0.624634 -0.507202 -0.050903 -0.591675 1441742291 -0.624634 -0.507202 -0.050903 -0.591675 1441742291 -0.624634 -0.507202 -0.050903 -0.591675 1441742291 -0.624634 -0.507202 -0.050903 -0.591675 1441742291 -0.705322 -0.512451 -0.108215 -0.477844 1441742291 -0.705322 -0.512451 -0.108215 -0.477844 1441742291 -0.705322 -0.512451 -0.108215 -0.477844 1441742291 -0.705322 -0.512451 -0.108215 -0.477844 1441742291 -0.705322 -0.512451 -0.108215 -0.477844 1441742291 -0.705322 -0.512451 -0.108215 -0.477844 1441742291 -0.749329 -0.506531 -0.131531 -0.405823 1441742291 -0.749329 -0.506531 -0.131531 -0.405823 1441742291 -0.749329 -0.506531 -0.131531 -0.405823 1441742291 -0.749329 -0.506531 -0.131531 -0.405823 1441742291 -0.749329 -0.506531 -0.131531 -0.405823 1441742291 -0.749329 -0.506531 -0.131531 -0.405823 1441742291 -0.763367 -0.496765 -0.140320 -0.388428 1441742291 -0.763367 -0.496765 -0.140320 -0.388428 1441742291 -0.763367 -0.496765 -0.140320 -0.388428 1441742291 -0.763367 -0.496765 -0.140320 -0.388428 1441742291 -0.763367 -0.496765 -0.140320 -0.388428 1441742291 -0.763367 -0.496765 -0.140320 -0.388428 1441742291 -0.763367 -0.496765 -0.140320 -0.388428 1441742291 -0.759094 -0.492249 -0.118103 -0.409424 1441742291 -0.759094 -0.492249 -0.118103 -0.409424 1441742291 -0.759094 -0.492249 -0.118103 -0.409424 1441742291 -0.759094 -0.492249 -0.118103 -0.409424 1441742291 -0.759094 -0.492249 -0.118103 -0.409424 1441742291 -0.759094 -0.492249 -0.118103 -0.409424 1441742291 -0.734009 -0.495056 -0.091064 -0.455994 1441742291 -0.734009 -0.495056 -0.091064 -0.455994 1441742292 -0.734009 -0.495056 -0.091064 -0.455994 1441742292 -0.734009 -0.495056 -0.091064 -0.455994 1441742292 -0.734009 -0.495056 -0.091064 -0.455994 1441742292 -0.734009 -0.495056 -0.091064 -0.455994 1441742292 -0.734009 -0.495056 -0.091064 -0.455994 1441742292 -0.688904 -0.503662 -0.064514 -0.517334 1441742292 -0.688904 -0.503662 -0.064514 -0.517334 1441742292 -0.688904 -0.503662 -0.064514 -0.517334 1441742292 -0.688904 -0.503662 -0.064514 -0.517334 1441742292 -0.688904 -0.503662 -0.064514 -0.517334 1441742292 -0.688904 -0.503662 -0.064514 -0.517334 1441742292 -0.640015 -0.517029 -0.027039 -0.567810 1441742292 -0.640015 -0.517029 -0.027039 -0.567810 1441742292 -0.640015 -0.517029 -0.027039 -0.567810 1441742292 -0.640015 -0.517029 -0.027039 -0.567810 1441742292 -0.640015 -0.517029 -0.027039 -0.567810 1441742292 -0.640015 -0.517029 -0.027039 -0.567810 1441742292 -0.588562 -0.527527 0.009888 -0.612610 1441742292 -0.588562 -0.527527 0.009888 -0.612610 1441742292 -0.588562 -0.527527 0.009888 -0.612610 1441742292 -0.588562 -0.527527 0.009888 -0.612610 1441742292 -0.588562 -0.527527 0.009888 -0.612610 1441742292 -0.588562 -0.527527 0.009888 -0.612610 1441742292 -0.526672 -0.542114 0.055054 -0.652527 1441742292 -0.526672 -0.542114 0.055054 -0.652527 1441742292 -0.526672 -0.542114 0.055054 -0.652527 1441742292 -0.526672 -0.542114 0.055054 -0.652527 1441742292 -0.526672 -0.542114 0.055054 -0.652527 1441742292 -0.526672 -0.542114 0.055054 -0.652527 1441742292 -0.526672 -0.542114 0.055054 -0.652527 1441742292 -0.466492 -0.556946 0.096497 -0.680481 1441742292 -0.466492 -0.556946 0.096497 -0.680481 1441742292 -0.466492 -0.556946 0.096497 -0.680481 1441742292 -0.466492 -0.556946 0.096497 -0.680481 1441742292 -0.466492 -0.556946 0.096497 -0.680481 1441742292 -0.466492 -0.556946 0.096497 -0.680481 1441742292 -0.416504 -0.552856 0.141907 -0.707703 1441742292 -0.416504 -0.552856 0.141907 -0.707703 1441742292 -0.416504 -0.552856 0.141907 -0.707703 1441742292 -0.416504 -0.552856 0.141907 -0.707703 1441742292 -0.416504 -0.552856 0.141907 -0.707703 1441742292 -0.416504 -0.552856 0.141907 -0.707703 1441742292 -0.368347 -0.521912 0.177368 -0.748718 1441742292 -0.368347 -0.521912 0.177368 -0.748718 1441742292 -0.368347 -0.521912 0.177368 -0.748718 1441742292 -0.368347 -0.521912 0.177368 -0.748718 1441742292 -0.368347 -0.521912 0.177368 -0.748718 1441742292 -0.368347 -0.521912 0.177368 -0.748718 1441742292 -0.310059 -0.494446 0.218506 -0.782104 1441742292 -0.310059 -0.494446 0.218506 -0.782104 1441742292 -0.310059 -0.494446 0.218506 -0.782104 1441742292 -0.310059 -0.494446 0.218506 -0.782104 1441742292 -0.310059 -0.494446 0.218506 -0.782104 1441742292 -0.310059 -0.494446 0.218506 -0.782104 1441742292 -0.238464 -0.496155 0.235718 -0.800903 1441742292 -0.238464 -0.496155 0.235718 -0.800903 1441742292 -0.238464 -0.496155 0.235718 -0.800903 1441742292 -0.238464 -0.496155 0.235718 -0.800903 1441742292 -0.238464 -0.496155 0.235718 -0.800903 1441742292 -0.238464 -0.496155 0.235718 -0.800903 1441742292 -0.238464 -0.496155 0.235718 -0.800903 1441742292 -0.188965 -0.501282 0.236816 -0.810547 1441742292 -0.188965 -0.501282 0.236816 -0.810547 1441742292 -0.188965 -0.501282 0.236816 -0.810547 1441742292 -0.188965 -0.501282 0.236816 -0.810547 1441742292 -0.188965 -0.501282 0.236816 -0.810547 1441742292 -0.188965 -0.501282 0.236816 -0.810547 1441742292 -0.184143 -0.495544 0.249878 -0.811279 1441742292 -0.184143 -0.495544 0.249878 -0.811279 1441742292 -0.184143 -0.495544 0.249878 -0.811279 1441742292 -0.184143 -0.495544 0.249878 -0.811279 1441742292 -0.184143 -0.495544 0.249878 -0.811279 1441742292 -0.184143 -0.495544 0.249878 -0.811279 1441742292 -0.200562 -0.489014 0.260010 -0.808167 1441742292 -0.200562 -0.489014 0.260010 -0.808167 1441742292 -0.200562 -0.489014 0.260010 -0.808167 1441742292 -0.200562 -0.489014 0.260010 -0.808167 1441742292 -0.200562 -0.489014 0.260010 -0.808167 1441742292 -0.200562 -0.489014 0.260010 -0.808167 1441742292 -0.226563 -0.493713 0.253479 -0.800476 1441742292 -0.226563 -0.493713 0.253479 -0.800476 1441742292 -0.226563 -0.493713 0.253479 -0.800476 1441742292 -0.226563 -0.493713 0.253479 -0.800476 1441742292 -0.226563 -0.493713 0.253479 -0.800476 1441742292 -0.226563 -0.493713 0.253479 -0.800476 1441742292 -0.226563 -0.493713 0.253479 -0.800476 1441742292 -0.263367 -0.505493 0.234253 -0.787659 1441742292 -0.263367 -0.505493 0.234253 -0.787659 1441742292 -0.263367 -0.505493 0.234253 -0.787659 1441742292 -0.263367 -0.505493 0.234253 -0.787659 1441742292 -0.263367 -0.505493 0.234253 -0.787659 1441742292 -0.263367 -0.505493 0.234253 -0.787659 1441742292 -0.308044 -0.525085 0.194031 -0.769287 1441742292 -0.308044 -0.525085 0.194031 -0.769287 1441742292 -0.308044 -0.525085 0.194031 -0.769287 1441742292 -0.308044 -0.525085 0.194031 -0.769287 1441742292 -0.308044 -0.525085 0.194031 -0.769287 1441742292 -0.371948 -0.548035 0.146606 -0.734741 1441742292 -0.371948 -0.548035 0.146606 -0.734741 1441742292 -0.371948 -0.548035 0.146606 -0.734741 1441742292 -0.371948 -0.548035 0.146606 -0.734741 1441742292 -0.371948 -0.548035 0.146606 -0.734741 1441742292 -0.371948 -0.548035 0.146606 -0.734741 1441742292 -0.450928 -0.552551 0.100403 -0.693787 1441742292 -0.450928 -0.552551 0.100403 -0.693787 1441742292 -0.450928 -0.552551 0.100403 -0.693787 1441742292 -0.450928 -0.552551 0.100403 -0.693787 1441742292 -0.450928 -0.552551 0.100403 -0.693787 1441742292 -0.450928 -0.552551 0.100403 -0.693787 1441742292 -0.545044 -0.526550 0.059631 -0.649780 1441742292 -0.545044 -0.526550 0.059631 -0.649780 1441742292 -0.545044 -0.526550 0.059631 -0.649780 1441742293 -0.545044 -0.526550 0.059631 -0.649780 1441742293 -0.545044 -0.526550 0.059631 -0.649780 1441742293 -0.545044 -0.526550 0.059631 -0.649780 1441742293 -0.545044 -0.526550 0.059631 -0.649780 1441742293 -0.623108 -0.505249 0.014648 -0.596985 1441742293 -0.623108 -0.505249 0.014648 -0.596985 1441742293 -0.623108 -0.505249 0.014648 -0.596985 1441742293 -0.623108 -0.505249 0.014648 -0.596985 1441742293 -0.623108 -0.505249 0.014648 -0.596985 1441742293 -0.623108 -0.505249 0.014648 -0.596985 1441742293 -0.682861 -0.500732 -0.057434 -0.528931 1441742293 -0.682861 -0.500732 -0.057434 -0.528931 1441742293 -0.682861 -0.500732 -0.057434 -0.528931 1441742293 -0.682861 -0.500732 -0.057434 -0.528931 1441742293 -0.682861 -0.500732 -0.057434 -0.528931 1441742293 -0.682861 -0.500732 -0.057434 -0.528931 1441742293 -0.734314 -0.499695 -0.109009 -0.446411 1441742293 -0.734314 -0.499695 -0.109009 -0.446411 1441742293 -0.734314 -0.499695 -0.109009 -0.446411 1441742293 -0.734314 -0.499695 -0.109009 -0.446411 1441742293 -0.734314 -0.499695 -0.109009 -0.446411 1441742293 -0.734314 -0.499695 -0.109009 -0.446411 1441742293 -0.750916 -0.506226 -0.118774 -0.407288 1441742293 -0.750916 -0.506226 -0.118774 -0.407288 1441742293 -0.750916 -0.506226 -0.118774 -0.407288 1441742293 -0.750916 -0.506226 -0.118774 -0.407288 1441742293 -0.750916 -0.506226 -0.118774 -0.407288 1441742293 -0.750916 -0.506226 -0.118774 -0.407288 1441742293 -0.750916 -0.506226 -0.118774 -0.407288 1441742293 -0.737305 -0.510437 -0.115417 -0.427368 1441742293 -0.737305 -0.510437 -0.115417 -0.427368 1441742293 -0.737305 -0.510437 -0.115417 -0.427368 1441742293 -0.737305 -0.510437 -0.115417 -0.427368 1441742293 -0.737305 -0.510437 -0.115417 -0.427368 1441742293 -0.737305 -0.510437 -0.115417 -0.427368 1441742293 -0.713257 -0.517639 -0.078552 -0.466064 1441742293 -0.713257 -0.517639 -0.078552 -0.466064 1441742293 -0.713257 -0.517639 -0.078552 -0.466064 1441742293 -0.713257 -0.517639 -0.078552 -0.466064 1441742293 -0.713257 -0.517639 -0.078552 -0.466064 1441742293 -0.713257 -0.517639 -0.078552 -0.466064 1441742293 -0.713257 -0.517639 -0.078552 -0.466064 1441742293 -0.659302 -0.519836 -0.036560 -0.542053 1441742293 -0.659302 -0.519836 -0.036560 -0.542053 1441742293 -0.659302 -0.519836 -0.036560 -0.542053 1441742293 -0.659302 -0.519836 -0.036560 -0.542053 1441742293 -0.659302 -0.519836 -0.036560 -0.542053 1441742293 -0.659302 -0.519836 -0.036560 -0.542053 1441742293 -0.595825 -0.526428 0.013550 -0.606445 1441742293 -0.595825 -0.526428 0.013550 -0.606445 1441742293 -0.595825 -0.526428 0.013550 -0.606445 1441742293 -0.595825 -0.526428 0.013550 -0.606445 1441742293 -0.595825 -0.526428 0.013550 -0.606445 1441742293 -0.595825 -0.526428 0.013550 -0.606445 1441742293 -0.526428 -0.539063 0.057068 -0.655090 1441742293 -0.526428 -0.539063 0.057068 -0.655090 1441742293 -0.526428 -0.539063 0.057068 -0.655090 1441742293 -0.526428 -0.539063 0.057068 -0.655090 1441742293 -0.526428 -0.539063 0.057068 -0.655090 1441742293 -0.526428 -0.539063 0.057068 -0.655090 1441742293 -0.526428 -0.539063 0.057068 -0.655090 1441742293 -0.454834 -0.560791 0.094299 -0.685425 1441742293 -0.454834 -0.560791 0.094299 -0.685425 1441742293 -0.454834 -0.560791 0.094299 -0.685425 1441742293 -0.454834 -0.560791 0.094299 -0.685425 1441742293 -0.454834 -0.560791 0.094299 -0.685425 1441742293 -0.454834 -0.560791 0.094299 -0.685425 1441742293 -0.379761 -0.561096 0.138855 -0.722290 1441742293 -0.379761 -0.561096 0.138855 -0.722290 1441742293 -0.379761 -0.561096 0.138855 -0.722290 1441742293 -0.379761 -0.561096 0.138855 -0.722290 1441742293 -0.379761 -0.561096 0.138855 -0.722290 1441742293 -0.379761 -0.561096 0.138855 -0.722290 1441742293 -0.319641 -0.540771 0.175659 -0.758057 1441742293 -0.319641 -0.540771 0.175659 -0.758057 1441742293 -0.319641 -0.540771 0.175659 -0.758057 1441742293 -0.319641 -0.540771 0.175659 -0.758057 1441742293 -0.319641 -0.540771 0.175659 -0.758057 1441742293 -0.255249 -0.510681 0.207031 -0.794495 1441742293 -0.255249 -0.510681 0.207031 -0.794495 1441742293 -0.255249 -0.510681 0.207031 -0.794495 1441742293 -0.255249 -0.510681 0.207031 -0.794495 1441742293 -0.255249 -0.510681 0.207031 -0.794495 1441742293 -0.255249 -0.510681 0.207031 -0.794495 1441742293 -0.169861 -0.505493 0.204163 -0.820984 1441742293 -0.169861 -0.505493 0.204163 -0.820984 1441742293 -0.169861 -0.505493 0.204163 -0.820984 1441742293 -0.169861 -0.505493 0.204163 -0.820984 1441742293 -0.169861 -0.505493 0.204163 -0.820984 1441742293 -0.169861 -0.505493 0.204163 -0.820984 1441742293 -0.169861 -0.505493 0.204163 -0.820984 1441742293 -0.104980 -0.503479 0.190002 -0.836365 1441742293 -0.104980 -0.503479 0.190002 -0.836365 1441742293 -0.104980 -0.503479 0.190002 -0.836365 1441742293 -0.104980 -0.503479 0.190002 -0.836365 1441742293 -0.104980 -0.503479 0.190002 -0.836365 1441742293 -0.104980 -0.503479 0.190002 -0.836365 1441742293 -0.072510 -0.496704 0.186462 -0.844604 1441742293 -0.072510 -0.496704 0.186462 -0.844604 1441742293 -0.072510 -0.496704 0.186462 -0.844604 1441742293 -0.072510 -0.496704 0.186462 -0.844604 1441742293 -0.072510 -0.496704 0.186462 -0.844604 1441742293 -0.072510 -0.496704 0.186462 -0.844604 1441742293 -0.060120 -0.494873 0.179504 -0.848145 1441742293 -0.060120 -0.494873 0.179504 -0.848145 1441742293 -0.060120 -0.494873 0.179504 -0.848145 1441742293 -0.060120 -0.494873 0.179504 -0.848145 1441742293 -0.060120 -0.494873 0.179504 -0.848145 1441742293 -0.060120 -0.494873 0.179504 -0.848145 1441742293 -0.070740 -0.496033 0.172668 -0.848022 1441742293 -0.070740 -0.496033 0.172668 -0.848022 1441742293 -0.070740 -0.496033 0.172668 -0.848022 1441742293 -0.070740 -0.496033 0.172668 -0.848022 1441742294 -0.070740 -0.496033 0.172668 -0.848022 1441742294 -0.070740 -0.496033 0.172668 -0.848022 1441742294 -0.114258 -0.509766 0.176270 -0.834351 1441742294 -0.114258 -0.509766 0.176270 -0.834351 1441742294 -0.114258 -0.509766 0.176270 -0.834351 1441742294 -0.114258 -0.509766 0.176270 -0.834351 1441742294 -0.114258 -0.509766 0.176270 -0.834351 1441742294 -0.114258 -0.509766 0.176270 -0.834351 1441742294 -0.171021 -0.526550 0.171875 -0.814880 1441742294 -0.171021 -0.526550 0.171875 -0.814880 1441742294 -0.171021 -0.526550 0.171875 -0.814880 1441742294 -0.171021 -0.526550 0.171875 -0.814880 1441742294 -0.171021 -0.526550 0.171875 -0.814880 1441742294 -0.171021 -0.526550 0.171875 -0.814880 1441742294 -0.223877 -0.545532 0.133972 -0.796509 1441742294 -0.223877 -0.545532 0.133972 -0.796509 1441742294 -0.223877 -0.545532 0.133972 -0.796509 1441742294 -0.223877 -0.545532 0.133972 -0.796509 1441742294 -0.223877 -0.545532 0.133972 -0.796509 1441742294 -0.223877 -0.545532 0.133972 -0.796509 1441742294 -0.223877 -0.545532 0.133972 -0.796509 1441742294 -0.305054 -0.563599 0.102722 -0.760803 1441742294 -0.305054 -0.563599 0.102722 -0.760803 1441742294 -0.305054 -0.563599 0.102722 -0.760803 1441742294 -0.305054 -0.563599 0.102722 -0.760803 1441742294 -0.305054 -0.563599 0.102722 -0.760803 1441742294 -0.305054 -0.563599 0.102722 -0.760803 1441742294 -0.429993 -0.564880 0.048279 -0.702698 1441742294 -0.429993 -0.564880 0.048279 -0.702698 1441742294 -0.429993 -0.564880 0.048279 -0.702698 1441742294 -0.429993 -0.564880 0.048279 -0.702698 1441742294 -0.429993 -0.564880 0.048279 -0.702698 1441742294 -0.429993 -0.564880 0.048279 -0.702698 1441742294 -0.531372 -0.549377 -0.009521 -0.644836 1441742294 -0.531372 -0.549377 -0.009521 -0.644836 1441742294 -0.531372 -0.549377 -0.009521 -0.644836 1441742294 -0.531372 -0.549377 -0.009521 -0.644836 1441742294 -0.531372 -0.549377 -0.009521 -0.644836 1441742294 -0.531372 -0.549377 -0.009521 -0.644836 1441742294 -0.617065 -0.528870 -0.070435 -0.578491 1441742294 -0.617065 -0.528870 -0.070435 -0.578491 1441742294 -0.617065 -0.528870 -0.070435 -0.578491 1441742294 -0.617065 -0.528870 -0.070435 -0.578491 1441742294 -0.617065 -0.528870 -0.070435 -0.578491 1441742294 -0.617065 -0.528870 -0.070435 -0.578491 1441742294 -0.617065 -0.528870 -0.070435 -0.578491 1441742294 -0.687988 -0.512817 -0.116699 -0.500183 1441742294 -0.687988 -0.512817 -0.116699 -0.500183 1441742294 -0.687988 -0.512817 -0.116699 -0.500183 1441742294 -0.687988 -0.512817 -0.116699 -0.500183 1441742294 -0.687988 -0.512817 -0.116699 -0.500183 1441742294 -0.687988 -0.512817 -0.116699 -0.500183 1441742294 -0.743713 -0.503235 -0.116211 -0.424561 1441742294 -0.743713 -0.503235 -0.116211 -0.424561 1441742294 -0.743713 -0.503235 -0.116211 -0.424561 1441742294 -0.743713 -0.503235 -0.116211 -0.424561 1441742294 -0.743713 -0.503235 -0.116211 -0.424561 1441742294 -0.743713 -0.503235 -0.116211 -0.424561 1441742294 -0.758850 -0.482178 -0.109314 -0.424011 1441742294 -0.758850 -0.482178 -0.109314 -0.424011 1441742294 -0.758850 -0.482178 -0.109314 -0.424011 1441742294 -0.758850 -0.482178 -0.109314 -0.424011 1441742294 -0.758850 -0.482178 -0.109314 -0.424011 1441742294 -0.758850 -0.482178 -0.109314 -0.424011 1441742294 -0.758850 -0.482178 -0.109314 -0.424011 1441742294 -0.735718 -0.498535 -0.095825 -0.448425 1441742294 -0.735718 -0.498535 -0.095825 -0.448425 1441742294 -0.735718 -0.498535 -0.095825 -0.448425 1441742294 -0.735718 -0.498535 -0.095825 -0.448425 1441742294 -0.735718 -0.498535 -0.095825 -0.448425 1441742294 -0.735718 -0.498535 -0.095825 -0.448425 1441742294 -0.693726 -0.504456 -0.059753 -0.510681 1441742294 -0.693726 -0.504456 -0.059753 -0.510681 1441742294 -0.693726 -0.504456 -0.059753 -0.510681 1441742294 -0.693726 -0.504456 -0.059753 -0.510681 1441742294 -0.693726 -0.504456 -0.059753 -0.510681 1441742294 -0.693726 -0.504456 -0.059753 -0.510681 1441742294 -0.635315 -0.502869 -0.015015 -0.585938 1441742294 -0.635315 -0.502869 -0.015015 -0.585938 1441742294 -0.635315 -0.502869 -0.015015 -0.585938 1441742294 -0.635315 -0.502869 -0.015015 -0.585938 1441742294 -0.635315 -0.502869 -0.015015 -0.585938 1441742294 -0.635315 -0.502869 -0.015015 -0.585938 1441742294 -0.635315 -0.502869 -0.015015 -0.585938 1441742294 -0.562927 -0.523987 0.031250 -0.638489 1441742294 -0.562927 -0.523987 0.031250 -0.638489 1441742294 -0.562927 -0.523987 0.031250 -0.638489 1441742294 -0.562927 -0.523987 0.031250 -0.638489 1441742294 -0.562927 -0.523987 0.031250 -0.638489 1441742294 -0.562927 -0.523987 0.031250 -0.638489 1441742294 -0.480347 -0.536804 0.086975 -0.688171 1441742294 -0.480347 -0.536804 0.086975 -0.688171 1441742294 -0.480347 -0.536804 0.086975 -0.688171 1441742294 -0.480347 -0.536804 0.086975 -0.688171 1441742294 -0.480347 -0.536804 0.086975 -0.688171 1441742294 -0.480347 -0.536804 0.086975 -0.688171 1441742294 -0.480347 -0.536804 0.086975 -0.688171 1441742294 -0.408997 -0.570496 0.128052 -0.700684 1441742294 -0.408997 -0.570496 0.128052 -0.700684 1441742294 -0.408997 -0.570496 0.128052 -0.700684 1441742294 -0.408997 -0.570496 0.128052 -0.700684 1441742294 -0.408997 -0.570496 0.128052 -0.700684 1441742294 -0.408997 -0.570496 0.128052 -0.700684 1441742294 -0.342712 -0.555115 0.171570 -0.738281 1441742294 -0.342712 -0.555115 0.171570 -0.738281 1441742294 -0.342712 -0.555115 0.171570 -0.738281 1441742294 -0.342712 -0.555115 0.171570 -0.738281 1441742294 -0.342712 -0.555115 0.171570 -0.738281 1441742294 -0.342712 -0.555115 0.171570 -0.738281 1441742294 -0.342712 -0.555115 0.171570 -0.738281 1441742294 -0.285767 -0.512146 0.234802 -0.775269 1441742294 -0.285767 -0.512146 0.234802 -0.775269 1441742294 -0.285767 -0.512146 0.234802 -0.775269 1441742294 -0.285767 -0.512146 0.234802 -0.775269 1441742294 -0.285767 -0.512146 0.234802 -0.775269 1441742295 -0.285767 -0.512146 0.234802 -0.775269 1441742295 -0.183472 -0.489258 0.271423 -0.808289 1441742295 -0.183472 -0.489258 0.271423 -0.808289 1441742295 -0.183472 -0.489258 0.271423 -0.808289 1441742295 -0.183472 -0.489258 0.271423 -0.808289 1441742295 -0.183472 -0.489258 0.271423 -0.808289 1441742295 -0.183472 -0.489258 0.271423 -0.808289 1441742295 -0.073669 -0.510376 0.228638 -0.825806 1441742295 -0.073669 -0.510376 0.228638 -0.825806 1441742295 -0.073669 -0.510376 0.228638 -0.825806 1441742295 -0.073669 -0.510376 0.228638 -0.825806 1441742295 -0.073669 -0.510376 0.228638 -0.825806 1441742295 -0.073669 -0.510376 0.228638 -0.825806 1441742295 -0.035461 -0.504089 0.209717 -0.837097 1441742295 -0.035461 -0.504089 0.209717 -0.837097 1441742295 -0.035461 -0.504089 0.209717 -0.837097 1441742295 -0.035461 -0.504089 0.209717 -0.837097 1441742295 -0.035461 -0.504089 0.209717 -0.837097 1441742295 -0.035461 -0.504089 0.209717 -0.837097 1441742295 -0.035461 -0.504089 0.209717 -0.837097 1441742295 -0.026123 -0.492798 0.216736 -0.842346 1441742295 -0.026123 -0.492798 0.216736 -0.842346 1441742295 -0.026123 -0.492798 0.216736 -0.842346 1441742295 -0.026123 -0.492798 0.216736 -0.842346 1441742295 -0.026123 -0.492798 0.216736 -0.842346 1441742295 -0.026123 -0.492798 0.216736 -0.842346 1441742295 -0.024170 -0.494995 0.196899 -0.846008 1441742295 -0.024170 -0.494995 0.196899 -0.846008 1441742295 -0.024170 -0.494995 0.196899 -0.846008 1441742295 -0.024170 -0.494995 0.196899 -0.846008 1441742295 -0.024170 -0.494995 0.196899 -0.846008 1441742295 -0.024170 -0.494995 0.196899 -0.846008 1441742295 -0.052734 -0.506348 0.186523 -0.840332 1441742295 -0.052734 -0.506348 0.186523 -0.840332 1441742295 -0.052734 -0.506348 0.186523 -0.840332 1441742295 -0.052734 -0.506348 0.186523 -0.840332 1441742295 -0.052734 -0.506348 0.186523 -0.840332 1441742295 -0.052734 -0.506348 0.186523 -0.840332 1441742295 -0.052734 -0.506348 0.186523 -0.840332 1441742295 -0.099731 -0.529968 0.170898 -0.824646 1441742295 -0.099731 -0.529968 0.170898 -0.824646 1441742295 -0.099731 -0.529968 0.170898 -0.824646 1441742295 -0.099731 -0.529968 0.170898 -0.824646 1441742295 -0.099731 -0.529968 0.170898 -0.824646 1441742295 -0.099731 -0.529968 0.170898 -0.824646 1441742295 -0.161987 -0.557495 0.144043 -0.801392 1441742295 -0.161987 -0.557495 0.144043 -0.801392 1441742295 -0.161987 -0.557495 0.144043 -0.801392 1441742295 -0.161987 -0.557495 0.144043 -0.801392 1441742295 -0.161987 -0.557495 0.144043 -0.801392 1441742295 -0.161987 -0.557495 0.144043 -0.801392 1441742295 -0.240479 -0.592957 0.109253 -0.760742 1441742295 -0.240479 -0.592957 0.109253 -0.760742 1441742295 -0.240479 -0.592957 0.109253 -0.760742 1441742295 -0.240479 -0.592957 0.109253 -0.760742 1441742295 -0.240479 -0.592957 0.109253 -0.760742 1441742295 -0.240479 -0.592957 0.109253 -0.760742 1441742295 -0.335327 -0.604736 0.080261 -0.718018 1441742295 -0.335327 -0.604736 0.080261 -0.718018 1441742295 -0.335327 -0.604736 0.080261 -0.718018 1441742295 -0.335327 -0.604736 0.080261 -0.718018 1441742295 -0.335327 -0.604736 0.080261 -0.718018 1441742295 -0.335327 -0.604736 0.080261 -0.718018 1441742295 -0.463196 -0.583069 0.051453 -0.665527 1441742295 -0.463196 -0.583069 0.051453 -0.665527 1441742295 -0.463196 -0.583069 0.051453 -0.665527 1441742295 -0.463196 -0.583069 0.051453 -0.665527 1441742295 -0.463196 -0.583069 0.051453 -0.665527 1441742295 -0.463196 -0.583069 0.051453 -0.665527 1441742295 -0.463196 -0.583069 0.051453 -0.665527 1441742295 -0.573730 -0.546631 0.020630 -0.609680 1441742295 -0.573730 -0.546631 0.020630 -0.609680 1441742295 -0.573730 -0.546631 0.020630 -0.609680 1441742295 -0.573730 -0.546631 0.020630 -0.609680 1441742295 -0.573730 -0.546631 0.020630 -0.609680 1441742295 -0.573730 -0.546631 0.020630 -0.609680 1441742295 -0.649475 -0.514587 -0.017029 -0.559631 1441742295 -0.649475 -0.514587 -0.017029 -0.559631 1441742295 -0.649475 -0.514587 -0.017029 -0.559631 1441742295 -0.649475 -0.514587 -0.017029 -0.559631 1441742295 -0.649475 -0.514587 -0.017029 -0.559631 1441742295 -0.649475 -0.514587 -0.017029 -0.559631 1441742295 -0.705627 -0.525757 -0.064758 -0.470764 1441742295 -0.705627 -0.525757 -0.064758 -0.470764 1441742295 -0.705627 -0.525757 -0.064758 -0.470764 1441742295 -0.705627 -0.525757 -0.064758 -0.470764 1441742295 -0.705627 -0.525757 -0.064758 -0.470764 1441742295 -0.705627 -0.525757 -0.064758 -0.470764 1441742295 -0.743774 -0.537903 -0.093750 -0.385742 1441742295 -0.743774 -0.537903 -0.093750 -0.385742 1441742295 -0.743774 -0.537903 -0.093750 -0.385742 1441742295 -0.743774 -0.537903 -0.093750 -0.385742 1441742295 -0.743774 -0.537903 -0.093750 -0.385742 1441742295 -0.743774 -0.537903 -0.093750 -0.385742 1441742295 -0.743774 -0.537903 -0.093750 -0.385742 1441742295 -0.750854 -0.521545 -0.085815 -0.396179 1441742295 -0.750854 -0.521545 -0.085815 -0.396179 1441742295 -0.750854 -0.521545 -0.085815 -0.396179 1441742295 -0.750854 -0.521545 -0.085815 -0.396179 1441742295 -0.750854 -0.521545 -0.085815 -0.396179 1441742295 -0.750854 -0.521545 -0.085815 -0.396179 1441742295 -0.725769 -0.507751 -0.055664 -0.460938 1441742295 -0.725769 -0.507751 -0.055664 -0.460938 1441742295 -0.725769 -0.507751 -0.055664 -0.460938 1441742295 -0.725769 -0.507751 -0.055664 -0.460938 1441742295 -0.725769 -0.507751 -0.055664 -0.460938 1441742295 -0.725769 -0.507751 -0.055664 -0.460938 1441742295 -0.679688 -0.521179 -0.024597 -0.515625 1441742295 -0.679688 -0.521179 -0.024597 -0.515625 1441742295 -0.679688 -0.521179 -0.024597 -0.515625 1441742295 -0.679688 -0.521179 -0.024597 -0.515625 1441742295 -0.679688 -0.521179 -0.024597 -0.515625 1441742295 -0.679688 -0.521179 -0.024597 -0.515625 1441742296 -0.619324 -0.536743 0.012085 -0.572937 1441742296 -0.619324 -0.536743 0.012085 -0.572937 1441742296 -0.619324 -0.536743 0.012085 -0.572937 1441742296 -0.619324 -0.536743 0.012085 -0.572937 1441742296 -0.619324 -0.536743 0.012085 -0.572937 1441742296 -0.619324 -0.536743 0.012085 -0.572937 1441742296 -0.552673 -0.531433 0.071533 -0.638062 1441742296 -0.552673 -0.531433 0.071533 -0.638062 1441742296 -0.552673 -0.531433 0.071533 -0.638062 1441742296 -0.552673 -0.531433 0.071533 -0.638062 1441742296 -0.552673 -0.531433 0.071533 -0.638062 1441742296 -0.552673 -0.531433 0.071533 -0.638062 1441742296 -0.552673 -0.531433 0.071533 -0.638062 1441742296 -0.469849 -0.552368 0.124512 -0.677307 1441742296 -0.469849 -0.552368 0.124512 -0.677307 1441742296 -0.469849 -0.552368 0.124512 -0.677307 1441742296 -0.469849 -0.552368 0.124512 -0.677307 1441742296 -0.469849 -0.552368 0.124512 -0.677307 1441742296 -0.469849 -0.552368 0.124512 -0.677307 1441742296 -0.374512 -0.563049 0.165894 -0.717834 1441742296 -0.374512 -0.563049 0.165894 -0.717834 1441742296 -0.374512 -0.563049 0.165894 -0.717834 1441742296 -0.374512 -0.563049 0.165894 -0.717834 1441742296 -0.374512 -0.563049 0.165894 -0.717834 1441742296 -0.374512 -0.563049 0.165894 -0.717834 1441742296 -0.301147 -0.549561 0.195007 -0.754517 1441742296 -0.301147 -0.549561 0.195007 -0.754517 1441742296 -0.301147 -0.549561 0.195007 -0.754517 1441742296 -0.301147 -0.549561 0.195007 -0.754517 1441742296 -0.301147 -0.549561 0.195007 -0.754517 1441742296 -0.301147 -0.549561 0.195007 -0.754517 1441742296 -0.239746 -0.510254 0.240906 -0.790100 1441742296 -0.239746 -0.510254 0.240906 -0.790100 1441742296 -0.239746 -0.510254 0.240906 -0.790100 1441742296 -0.239746 -0.510254 0.240906 -0.790100 1441742296 -0.239746 -0.510254 0.240906 -0.790100 1441742296 -0.239746 -0.510254 0.240906 -0.790100 1441742296 -0.239746 -0.510254 0.240906 -0.790100 1441742296 -0.160706 -0.493713 0.259827 -0.814209 1441742296 -0.160706 -0.493713 0.259827 -0.814209 1441742296 -0.160706 -0.493713 0.259827 -0.814209 1441742296 -0.160706 -0.493713 0.259827 -0.814209 1441742296 -0.160706 -0.493713 0.259827 -0.814209 1441742296 -0.160706 -0.493713 0.259827 -0.814209 1441742296 -0.091248 -0.496033 0.242126 -0.828918 1441742296 -0.091248 -0.496033 0.242126 -0.828918 1441742296 -0.091248 -0.496033 0.242126 -0.828918 1441742296 -0.091248 -0.496033 0.242126 -0.828918 1441742296 -0.091248 -0.496033 0.242126 -0.828918 1441742296 -0.091248 -0.496033 0.242126 -0.828918 1441742296 -0.054382 -0.495361 0.222290 -0.838074 1441742296 -0.054382 -0.495361 0.222290 -0.838074 1441742296 -0.054382 -0.495361 0.222290 -0.838074 1441742296 -0.054382 -0.495361 0.222290 -0.838074 1441742296 -0.054382 -0.495361 0.222290 -0.838074 1441742296 -0.054382 -0.495361 0.222290 -0.838074 1441742296 -0.054382 -0.495361 0.222290 -0.838074 1441742296 -0.051758 -0.498718 0.207275 -0.840088 1441742296 -0.051758 -0.498718 0.207275 -0.840088 1441742296 -0.051758 -0.498718 0.207275 -0.840088 1441742296 -0.051758 -0.498718 0.207275 -0.840088 1441742296 -0.051758 -0.498718 0.207275 -0.840088 1441742296 
-0.225586 -0.604248 0.170959 -0.744873 1441742298 -0.225586 -0.604248 0.170959 -0.744873 1441742298 -0.225586 -0.604248 0.170959 -0.744873 1441742298 -0.225586 -0.604248 0.170959 -0.744873 1441742298 -0.224609 -0.603088 0.168457 -0.746704 1441742298 -0.224609 -0.603088 0.168457 -0.746704 1441742298 -0.224609 -0.603088 0.168457 -0.746704 1441742298 -0.224609 -0.603088 0.168457 -0.746704 1441742298 -0.224609 -0.603088 0.168457 -0.746704 1441742298 -0.224609 -0.603088 0.168457 -0.746704 1441742298 -0.222961 -0.602905 0.165100 -0.748108 1441742298 -0.222961 -0.602905 0.165100 -0.748108 1441742298 -0.222961 -0.602905 0.165100 -0.748108 1441742298 -0.222961 -0.602905 0.165100 -0.748108 1441742298 -0.222961 -0.602905 0.165100 -0.748108 1441742298 -0.222961 -0.602905 0.165100 -0.748108 1441742298 -0.219421 -0.604919 0.159058 -0.748840 1441742298 -0.219421 -0.604919 0.159058 -0.748840 1441742298 -0.219421 -0.604919 0.159058 -0.748840 1441742299 -0.219421 -0.604919 0.159058 -0.748840 1441742299 -0.219421 -0.604919 0.159058 -0.748840 1441742299 -0.219421 -0.604919 0.159058 -0.748840 1441742299 -0.219971 -0.606873 0.156860 -0.747559 1441742299 -0.219971 -0.606873 0.156860 -0.747559 1441742299 -0.219971 -0.606873 0.156860 -0.747559 1441742299 -0.219971 -0.606873 0.156860 -0.747559 1441742299 -0.219971 -0.606873 0.156860 -0.747559 1441742299 -0.219971 -0.606873 0.156860 -0.747559 1441742299 -0.219971 -0.606873 0.156860 -0.747559 1441742299 -0.223999 -0.605713 0.161011 -0.746338 1441742299 -0.223999 -0.605713 0.161011 -0.746338 1441742299 -0.223999 -0.605713 0.161011 -0.746338 1441742299 -0.223999 -0.605713 0.161011 -0.746338 1441742299 -0.223999 -0.605713 0.161011 -0.746338 1441742299 -0.223999 -0.605713 0.161011 -0.746338 1441742299 -0.223999 -0.605713 0.161011 -0.746338 1441742299 -0.226685 -0.604919 0.163452 -0.745667 1441742299 -0.226685 -0.604919 0.163452 -0.745667 1441742299 -0.226685 -0.604919 0.163452 -0.745667 1441742299 -0.226685 -0.604919 0.163452 -0.745667 1441742299 -0.226685 -0.604919 0.163452 -0.745667 1441742299 -0.229858 -0.603271 0.163879 -0.745972 1441742299 -0.229858 -0.603271 0.163879 -0.745972 1441742299 -0.229858 -0.603271 0.163879 -0.745972 1441742299 -0.229858 -0.603271 0.163879 -0.745972 1441742299 -0.229858 -0.603271 0.163879 -0.745972 1441742299 -0.229858 -0.603271 0.163879 -0.745972 1441742299 -0.229858 -0.603271 0.163879 -0.745972 1441742299 -0.232300 -0.601868 0.162903 -0.746521 1441742299 -0.232300 -0.601868 0.162903 -0.746521 1441742299 -0.232300 -0.601868 0.162903 -0.746521 1441742299 -0.232300 -0.601868 0.162903 -0.746521 1441742299 -0.232300 -0.601868 0.162903 -0.746521 1441742299 -0.232300 -0.601868 0.162903 -0.746521 1441742299 -0.230408 -0.602356 0.158691 -0.747620 1441742299 -0.230408 -0.602356 0.158691 -0.747620 1441742299 -0.230408 -0.602356 0.158691 -0.747620 1441742299 -0.230408 -0.602356 0.158691 -0.747620 1441742299 -0.230408 -0.602356 0.158691 -0.747620 1441742299 -0.230408 -0.602356 0.158691 -0.747620 1441742299 -0.231323 -0.601929 0.155273 -0.748413 1441742299 -0.231323 -0.601929 0.155273 -0.748413 1441742299 -0.231323 -0.601929 0.155273 -0.748413 1441742299 -0.231323 -0.601929 0.155273 -0.748413 1441742299 -0.231323 -0.601929 0.155273 -0.748413 1441742299 -0.231323 -0.601929 0.155273 -0.748413 1441742299 -0.236389 -0.596802 0.156128 -0.750732 1441742299 -0.236389 -0.596802 0.156128 -0.750732 1441742299 -0.236389 -0.596802 0.156128 -0.750732 1441742299 -0.236389 -0.596802 0.156128 -0.750732 1441742299 -0.236389 -0.596802 0.156128 -0.750732 1441742299 -0.236389 -0.596802 0.156128 -0.750732 1441742299 -0.237732 -0.594055 0.156067 -0.752563 1441742299 -0.237732 -0.594055 0.156067 -0.752563 1441742299 -0.237732 -0.594055 0.156067 -0.752563 1441742299 -0.237732 -0.594055 0.156067 -0.752563 1441742299 -0.237732 -0.594055 0.156067 -0.752563 1441742299 -0.237732 -0.594055 0.156067 -0.752563 1441742299 -0.233032 -0.596313 0.150269 -0.753418 1441742299 -0.233032 -0.596313 0.150269 -0.753418 1441742299 -0.233032 -0.596313 0.150269 -0.753418 1441742299 -0.233032 -0.596313 0.150269 -0.753418 1441742299 -0.233032 -0.596313 0.150269 -0.753418 1441742299 -0.233032 -0.596313 0.150269 -0.753418 1441742299 -0.233032 -0.596313 0.150269 -0.753418 1441742299 -0.233521 -0.596802 0.148315 -0.753296 1441742299 -0.233521 -0.596802 0.148315 -0.753296 1441742299 -0.233521 -0.596802 0.148315 -0.753296 1441742299 -0.233521 -0.596802 0.148315 -0.753296 1441742299 -0.233521 -0.596802 0.148315 -0.753296 1441742299 -0.233521 -0.596802 0.148315 -0.753296 1441742299 -0.232910 -0.596924 0.149414 -0.753113 1441742299 -0.232910 -0.596924 0.149414 -0.753113 1441742299 -0.232910 -0.596924 0.149414 -0.753113 1441742299 -0.232910 -0.596924 0.149414 -0.753113 1441742299 -0.232910 -0.596924 0.149414 -0.753113 1441742299 -0.232910 -0.596924 0.149414 -0.753113 1441742299 -0.226074 -0.600281 0.145203 -0.753357 1441742299 -0.226074 -0.600281 0.145203 -0.753357 1441742299 -0.226074 -0.600281 0.145203 -0.753357 1441742299 -0.226074 -0.600281 0.145203 -0.753357 1441742299 -0.226074 -0.600281 0.145203 -0.753357 1441742299 -0.226074 -0.600281 0.145203 -0.753357 1441742299 -0.221191 -0.601379 0.143372 -0.754272 1441742299 -0.221191 -0.601379 0.143372 -0.754272 1441742299 -0.221191 -0.601379 0.143372 -0.754272 1441742299 -0.221191 -0.601379 0.143372 -0.754272 1441742299 -0.221191 -0.601379 0.143372 -0.754272 1441742299 -0.221191 -0.601379 0.143372 -0.754272 1441742299 -0.219360 -0.599976 0.146729 -0.755310 1441742299 -0.219360 -0.599976 0.146729 -0.755310 1441742299 -0.219360 -0.599976 0.146729 -0.755310 1441742299 -0.219360 -0.599976 0.146729 -0.755310 1441742299 -0.219360 -0.599976 0.146729 -0.755310 1441742299 -0.219360 -0.599976 0.146729 -0.755310 1441742299 -0.219360 -0.599976 0.146729 -0.755310 1441742299 -0.215332 -0.599426 0.146790 -0.756836 1441742299 -0.215332 -0.599426 0.146790 -0.756836 1441742299 -0.215332 -0.599426 0.146790 -0.756836 1441742299 -0.215332 -0.599426 0.146790 -0.756836 1441742299 -0.215332 -0.599426 0.146790 -0.756836 1441742299 -0.215332 -0.599426 0.146790 -0.756836 1441742299 -0.212708 -0.598572 0.147095 -0.758240 1441742299 -0.212708 -0.598572 0.147095 -0.758240 1441742299 -0.212708 -0.598572 0.147095 -0.758240 1441742299 -0.212708 -0.598572 0.147095 -0.758240 1441742299 -0.212708 -0.598572 0.147095 -0.758240 1441742299 -0.212708 -0.598572 0.147095 -0.758240 1441742299 -0.207947 -0.599487 0.144653 -0.759338 1441742299 -0.207947 -0.599487 0.144653 -0.759338 1441742299 -0.207947 -0.599487 0.144653 -0.759338 1441742299 -0.207947 -0.599487 0.144653 -0.759338 1441742300 -0.207947 -0.599487 0.144653 -0.759338 1441742300 -0.207947 -0.599487 0.144653 -0.759338 1441742300 -0.207947 -0.599487 0.144653 -0.759338 1441742300 -0.203308 -0.601868 0.140930 -0.759399 1441742300 -0.203308 -0.601868 0.140930 -0.759399 1441742300 -0.203308 -0.601868 0.140930 -0.759399 1441742300 -0.203308 -0.601868 0.140930 -0.759399 1441742300 -0.203308 -0.601868 0.140930 -0.759399 1441742300 -0.203308 -0.601868 0.140930 -0.759399 1441742300 -0.205750 -0.604187 0.140625 -0.756897 1441742300 -0.205750 -0.604187 0.140625 -0.756897 1441742300 -0.205750 -0.604187 0.140625 -0.756897 1441742300 -0.205750 -0.604187 0.140625 -0.756897 1441742300 -0.205750 -0.604187 0.140625 -0.756897 1441742300 -0.205750 -0.604187 0.140625 -0.756897 1441742300 -0.205750 -0.604187 0.140625 -0.756897 1441742300 -0.217529 -0.601990 0.149963 -0.753601 1441742300 -0.217529 -0.601990 0.149963 -0.753601 1441742300 -0.217529 -0.601990 0.149963 -0.753601 1441742300 -0.217529 -0.601990 0.149963 -0.753601 1441742300 -0.217529 -0.601990 0.149963 -0.753601 1441742300 -0.217529 -0.601990 0.149963 -0.753601 1441742300 -0.224487 -0.601501 0.155518 -0.750793 1441742300 -0.224487 -0.601501 0.155518 -0.750793 1441742300 -0.224487 -0.601501 0.155518 -0.750793 1441742300 -0.224487 -0.601501 0.155518 -0.750793 1441742300 -0.224487 -0.601501 0.155518 -0.750793 1441742300 -0.224487 -0.601501 0.155518 -0.750793 1441742300 -0.230347 -0.604370 0.154602 -0.746887 1441742300 -0.230347 -0.604370 0.154602 -0.746887 1441742300 -0.230347 -0.604370 0.154602 -0.746887 1441742300 -0.230347 -0.604370 0.154602 -0.746887 1441742300 -0.230347 -0.604370 0.154602 -0.746887 1441742300 -0.230347 -0.604370 0.154602 -0.746887 1441742300 -0.246216 -0.601196 0.163818 -0.742432 1441742300 -0.246216 -0.601196 0.163818 -0.742432 1441742300 -0.246216 -0.601196 0.163818 -0.742432 1441742300 -0.246216 -0.601196 0.163818 -0.742432 1441742300 -0.246216 -0.601196 0.163818 -0.742432 1441742300 -0.246216 -0.601196 0.163818 -0.742432 1441742300 -0.261414 -0.596863 0.173096 -0.738647 1441742300 -0.261414 -0.596863 0.173096 -0.738647 1441742300 -0.261414 -0.596863 0.173096 -0.738647 1441742300 -0.261414 -0.596863 0.173096 -0.738647 1441742300 -0.261414 -0.596863 0.173096 -0.738647 1441742300 -0.261414 -0.596863 0.173096 -0.738647 1441742300 -0.269897 -0.594299 0.176208 -0.736877 1441742300 -0.269897 -0.594299 0.176208 -0.736877 1441742300 -0.269897 -0.594299 0.176208 -0.736877 1441742300 -0.269897 -0.594299 0.176208 -0.736877 1441742300 -0.269897 -0.594299 0.176208 -0.736877 1441742300 -0.269897 -0.594299 0.176208 -0.736877 1441742300 -0.268921 -0.596802 0.171204 -0.736389 1441742300 -0.268921 -0.596802 0.171204 -0.736389 1441742300 -0.268921 -0.596802 0.171204 -0.736389 1441742300 -0.268921 -0.596802 0.171204 -0.736389 1441742300 -0.268921 -0.596802 0.171204 -0.736389 1441742300 -0.268921 -0.596802 0.171204 -0.736389 1441742300 -0.266663 -0.600830 0.165344 -0.735291 1441742300 -0.266663 -0.600830 0.165344 -0.735291 1441742300 -0.266663 -0.600830 0.165344 -0.735291 1441742300 -0.266663 -0.600830 0.165344 -0.735291 1441742300 -0.266663 -0.600830 0.165344 -0.735291 1441742300 -0.266663 -0.600830 0.165344 -0.735291 1441742300 -0.265076 -0.603943 0.163147 -0.733765 1441742300 -0.265076 -0.603943 0.163147 -0.733765 1441742300 -0.265076 -0.603943 0.163147 -0.733765 1441742300 -0.265076 -0.603943 0.163147 -0.733765 1441742300 -0.265076 -0.603943 0.163147 -0.733765 1441742300 -0.265076 -0.603943 0.163147 -0.733765 1441742300 -0.265076 -0.603943 0.163147 -0.733765 1441742300 -0.261841 -0.606201 0.160828 -0.733582 1441742300 -0.261841 -0.606201 0.160828 -0.733582 1441742300 -0.261841 -0.606201 0.160828 -0.733582 1441742300 -0.261841 -0.606201 0.160828 -0.733582 1441742300 -0.261841 -0.606201 0.160828 -0.733582 1441742300 -0.261841 -0.606201 0.160828 -0.733582 1441742300 -0.258789 -0.605591 0.161194 -0.735107 1441742300 -0.258789 -0.605591 0.161194 -0.735107 1441742300 -0.258789 -0.605591 0.161194 -0.735107 1441742300 -0.258789 -0.605591 0.161194 -0.735107 1441742300 -0.258789 -0.605591 0.161194 -0.735107 1441742300 -0.258789 -0.605591 0.161194 -0.735107 1441742300 -0.255920 -0.603394 0.161377 -0.737854 1441742300 -0.255920 -0.603394 0.161377 -0.737854 1441742300 -0.255920 -0.603394 0.161377 -0.737854 1441742300 -0.255920 -0.603394 0.161377 -0.737854 1441742300 -0.255920 -0.603394 0.161377 -0.737854 1441742300 -0.255920 -0.603394 0.161377 -0.737854 1441742300 -0.255005 -0.601074 0.161926 -0.739990 1441742300 -0.255005 -0.601074 0.161926 -0.739990 1441742300 -0.255005 -0.601074 0.161926 -0.739990 1441742300 -0.255005 -0.601074 0.161926 -0.739990 1441742300 -0.255005 -0.601074 0.161926 -0.739990 1441742300 -0.255005 -0.601074 0.161926 -0.739990 1441742300 -0.255005 -0.601074 0.161926 -0.739990 1441742300 -0.255737 -0.598572 0.164185 -0.741211 1441742300 -0.255737 -0.598572 0.164185 -0.741211 1441742300 -0.255737 -0.598572 0.164185 -0.741211 1441742300 -0.255737 -0.598572 0.164185 -0.741211 1441742300 -0.255737 -0.598572 0.164185 -0.741211 1441742300 -0.255737 -0.598572 0.164185 -0.741211 1441742300 -0.253906 -0.598511 0.164429 -0.741821 1441742300 -0.253906 -0.598511 0.164429 -0.741821 1441742300 -0.253906 -0.598511 0.164429 -0.741821 1441742300 -0.253906 -0.598511 0.164429 -0.741821 1441742300 -0.253906 -0.598511 0.164429 -0.741821 1441742300 -0.253906 -0.598511 0.164429 -0.741821 1441742300 -0.249390 -0.599792 0.164246 -0.742432 1441742300 -0.249390 -0.599792 0.164246 -0.742432 1441742300 -0.249390 -0.599792 0.164246 -0.742432 1441742300 -0.249390 -0.599792 0.164246 -0.742432 1441742300 -0.249390 -0.599792 0.164246 -0.742432 1441742301 -0.249390 -0.599792 0.164246 -0.742432 1441742301 -0.249390 -0.599792 0.164246 -0.742432 1441742301 -0.242310 -0.602295 0.162537 -0.743103 1441742301 -0.242310 -0.602295 0.162537 -0.743103 1441742301 -0.242310 -0.602295 0.162537 -0.743103 1441742301 -0.242310 -0.602295 0.162537 -0.743103 1441742301 -0.242310 -0.602295 0.162537 -0.743103 1441742301 -0.242310 -0.602295 0.162537 -0.743103 1441742301 -0.236816 -0.602356 0.161377 -0.745056 1441742301 -0.236816 -0.602356 0.161377 -0.745056 1441742301 -0.236816 -0.602356 0.161377 -0.745056 1441742301 -0.236816 -0.602356 0.161377 -0.745056 1441742301 -0.236816 -0.602356 0.161377 -0.745056 1441742301 -0.236816 -0.602356 0.161377 -0.745056 1441742301 -0.231445 -0.601624 0.159912 -0.747681 1441742301 -0.231445 -0.601624 0.159912 -0.747681 1441742301 -0.231445 -0.601624 0.159912 -0.747681 1441742301 -0.231445 -0.601624 0.159912 -0.747681 1441742301 -0.231445 -0.601624 0.159912 -0.747681 1441742301 -0.231445 -0.601624 0.159912 -0.747681 1441742301 -0.227905 -0.600830 0.157043 -0.750000 1441742301 -0.227905 -0.600830 0.157043 -0.750000 1441742301 -0.227905 -0.600830 0.157043 -0.750000 1441742301 -0.227905 -0.600830 0.157043 -0.750000 1441742301 -0.227905 -0.600830 0.157043 -0.750000 1441742301 -0.227905 -0.600830 0.157043 -0.750000 1441742301 -0.227905 -0.600830 0.157043 -0.750000 1441742301 -0.228394 -0.597351 0.159180 -0.752197 1441742301 -0.228394 -0.597351 0.159180 -0.752197 1441742301 -0.228394 -0.597351 0.159180 -0.752197 1441742301 -0.228394 -0.597351 0.159180 -0.752197 1441742301 -0.228394 -0.597351 0.159180 -0.752197 1441742301 -0.228394 -0.597351 0.159180 -0.752197 1441742301 -0.225891 -0.597168 0.157043 -0.753540 1441742301 -0.225891 -0.597168 0.157043 -0.753540 1441742301 -0.225891 -0.597168 0.157043 -0.753540 1441742301 -0.225891 -0.597168 0.157043 -0.753540 1441742301 -0.225891 -0.597168 0.157043 -0.753540 1441742301 -0.225891 -0.597168 0.157043 -0.753540 1441742301 -0.225891 -0.597168 0.157043 -0.753540 1441742301 -0.228271 -0.597473 0.157166 -0.752563 1441742301 -0.228271 -0.597473 0.157166 -0.752563 1441742301 -0.228271 -0.597473 0.157166 -0.752563 1441742301 -0.228271 -0.597473 0.157166 -0.752563 1441742301 -0.228271 -0.597473 0.157166 -0.752563 1441742301 -0.228271 -0.597473 0.157166 -0.752563 1441742301 -0.233398 -0.597351 0.158875 -0.750671 1441742301 -0.233398 -0.597351 0.158875 -0.750671 1441742301 -0.233398 -0.597351 0.158875 -0.750671 1441742301 -0.233398 -0.597351 0.158875 -0.750671 1441742301 -0.233398 -0.597351 0.158875 -0.750671 1441742301 -0.233398 -0.597351 0.158875 -0.750671 1441742301 -0.233398 -0.597351 0.158875 -0.750671 1441742301 -0.239807 -0.596924 0.159973 -0.748779 1441742301 -0.239807 -0.596924 0.159973 -0.748779 1441742301 -0.239807 -0.596924 0.159973 -0.748779 1441742301 -0.239807 -0.596924 0.159973 -0.748779 1441742301 -0.239807 -0.596924 0.159973 -0.748779 1441742301 -0.239807 -0.596924 0.159973 -0.748779 1441742301 -0.245850 -0.597717 0.159119 -0.746338 1441742301 -0.245850 -0.597717 0.159119 -0.746338 1441742301 -0.245850 -0.597717 0.159119 -0.746338 1441742301 -0.245850 -0.597717 0.159119 -0.746338 1441742301 -0.245850 -0.597717 0.159119 -0.746338 1441742301 -0.245850 -0.597717 0.159119 -0.746338 1441742301 -0.245850 -0.597717 0.159119 -0.746338 1441742301 -0.254028 -0.596985 0.160583 -0.743896 1441742301 -0.254028 -0.596985 0.160583 -0.743896 1441742301 -0.254028 -0.596985 0.160583 -0.743896 1441742301 -0.254028 -0.596985 0.160583 -0.743896 1441742301 -0.254028 -0.596985 0.160583 -0.743896 1441742301 -0.254028 -0.596985 0.160583 -0.743896 1441742301 -0.260925 -0.596130 0.161560 -0.741943 1441742301 -0.260925 -0.596130 0.161560 -0.741943 1441742301 -0.260925 -0.596130 0.161560 -0.741943 1441742301 -0.260925 -0.596130 0.161560 -0.741943 1441742301 -0.260925 -0.596130 0.161560 -0.741943 1441742301 -0.260925 -0.596130 0.161560 -0.741943 1441742301 -0.266296 -0.595642 0.162231 -0.740295 1441742301 -0.266296 -0.595642 0.162231 -0.740295 1441742301 -0.266296 -0.595642 0.162231 -0.740295 1441742301 -0.266296 -0.595642 0.162231 -0.740295 1441742301 -0.266296 -0.595642 0.162231 -0.740295 1441742301 -0.266296 -0.595642 0.162231 -0.740295 1441742301 -0.269836 -0.594910 0.163818 -0.739258 1441742301 -0.269836 -0.594910 0.163818 -0.739258 1441742301 -0.269836 -0.594910 0.163818 -0.739258 1441742301 -0.269836 -0.594910 0.163818 -0.739258 1441742301 -0.269836 -0.594910 0.163818 -0.739258 1441742301 -0.269836 -0.594910 0.163818 -0.739258 1441742301 -0.269958 -0.595276 0.164734 -0.738708 1441742301 -0.269958 -0.595276 0.164734 -0.738708 1441742301 -0.269958 -0.595276 0.164734 -0.738708 1441742301 -0.269958 -0.595276 0.164734 -0.738708 1441742301 -0.269958 -0.595276 0.164734 -0.738708 1441742301 -0.269958 -0.595276 0.164734 -0.738708 1441742301 -0.267090 -0.595581 0.165100 -0.739441 1441742301 -0.267090 -0.595581 0.165100 -0.739441 1441742301 -0.267090 -0.595581 0.165100 -0.739441 1441742301 -0.267090 -0.595581 0.165100 -0.739441 1441742301 -0.267090 -0.595581 0.165100 -0.739441 1441742301 -0.267090 -0.595581 0.165100 -0.739441 1441742301 -0.264038 -0.595276 0.165771 -0.740662 1441742301 -0.264038 -0.595276 0.165771 -0.740662 1441742301 -0.264038 -0.595276 0.165771 -0.740662 1441742301 -0.264038 -0.595276 0.165771 -0.740662 1441742301 -0.264038 -0.595276 0.165771 -0.740662 1441742301 -0.264038 -0.595276 0.165771 -0.740662 1441742301 -0.264038 -0.595276 0.165771 -0.740662 1441742301 -0.265137 -0.591675 0.167786 -0.742676 1441742301 -0.265137 -0.591675 0.167786 -0.742676 1441742301 -0.265137 -0.591675 0.167786 -0.742676 1441742301 -0.265137 -0.591675 0.167786 -0.742676 1441742301 -0.265137 -0.591675 0.167786 -0.742676 1441742301 -0.265137 -0.591675 0.167786 -0.742676 1441742302 -0.264954 -0.589722 0.167358 -0.744385 1441742302 -0.264954 -0.589722 0.167358 -0.744385 1441742302 -0.264954 -0.589722 0.167358 -0.744385 1441742302 -0.264954 -0.589722 0.167358 -0.744385 1441742302 -0.264954 -0.589722 0.167358 -0.744385 1441742302 -0.264954 -0.589722 0.167358 -0.744385 1441742302 -0.258362 -0.593994 0.160095 -0.744934 1441742302 -0.258362 -0.593994 0.160095 -0.744934 1441742302 -0.258362 -0.593994 0.160095 -0.744934 1441742302 -0.258362 -0.593994 0.160095 -0.744934 1441742302 -0.258362 -0.593994 0.160095 -0.744934 1441742302 -0.258362 -0.593994 0.160095 -0.744934 1441742302 -0.258362 -0.593994 0.160095 -0.744934 1441742302 -0.256775 -0.596130 0.157654 -0.744263 1441742302 -0.256775 -0.596130 0.157654 -0.744263 1441742302 -0.256775 -0.596130 0.157654 -0.744263 1441742302 -0.256775 -0.596130 0.157654 -0.744263 1441742302 -0.256775 -0.596130 0.157654 -0.744263 1441742302 -0.256775 -0.596130 0.157654 -0.744263 1441742302 -0.256348 -0.596863 0.159363 -0.743469 1441742302 -0.256348 -0.596863 0.159363 -0.743469 1441742302 -0.256348 -0.596863 0.159363 -0.743469 1441742302 -0.256348 -0.596863 0.159363 -0.743469 1441742302 -0.256348 -0.596863 0.159363 -0.743469 1441742302 -0.256348 -0.596863 0.159363 -0.743469 1441742302 -0.256348 -0.596863 0.159363 -0.743469 1441742302 -0.252930 -0.598999 0.157898 -0.743286 1441742302 -0.252930 -0.598999 0.157898 -0.743286 1441742302 -0.252930 -0.598999 0.157898 -0.743286 1441742302 -0.252930 -0.598999 0.157898 -0.743286 1441742302 -0.252930 -0.598999 0.157898 -0.743286 1441742302 -0.252930 -0.598999 0.157898 -0.743286 1441742302 -0.255066 -0.597229 0.162170 -0.742981 1441742302 -0.255066 -0.597229 0.162170 -0.742981 1441742302 -0.255066 -0.597229 0.162170 -0.742981 1441742302 -0.255066 -0.597229 0.162170 -0.742981 1441742302 -0.255066 -0.597229 0.162170 -0.742981 1441742302 -0.255066 -0.597229 0.162170 -0.742981 1441742302 -0.256897 -0.595276 0.165588 -0.743164 1441742302 -0.256897 -0.595276 0.165588 -0.743164 1441742302 -0.256897 -0.595276 0.165588 -0.743164 1441742302 -0.256897 -0.595276 0.165588 -0.743164 1441742302 -0.256897 -0.595276 0.165588 -0.743164 1441742302 -0.256897 -0.595276 0.165588 -0.743164 1441742302 -0.256409 -0.594055 0.166687 -0.744080 1441742302 -0.256409 -0.594055 0.166687 -0.744080 1441742302 -0.256409 -0.594055 0.166687 -0.744080 1441742302 -0.256409 -0.594055 0.166687 -0.744080 1441742302 -0.256409 -0.594055 0.166687 -0.744080 1441742302 -0.256409 -0.594055 0.166687 -0.744080 1441742302 -0.254639 -0.593445 0.166016 -0.745300 1441742302 -0.254639 -0.593445 0.166016 -0.745300 1441742302 -0.254639 -0.593445 0.166016 -0.745300 1441742302 -0.254639 -0.593445 0.166016 -0.745300 1441742302 -0.254639 -0.593445 0.166016 -0.745300 1441742302 -0.254639 -0.593445 0.166016 -0.745300 1441742302 -0.252014 -0.593994 0.164917 -0.746033 1441742302 -0.252014 -0.593994 0.164917 -0.746033 1441742302 -0.252014 -0.593994 0.164917 -0.746033 1441742302 -0.252014 -0.593994 0.164917 -0.746033 1441742302 -0.252014 -0.593994 0.164917 -0.746033 1441742302 -0.252014 -0.593994 0.164917 -0.746033 1441742302 -0.250122 -0.595520 0.164978 -0.745422 1441742302 -0.250122 -0.595520 0.164978 -0.745422 1441742302 -0.250122 -0.595520 0.164978 -0.745422 1441742302 -0.250122 -0.595520 0.164978 -0.745422 1441742302 -0.250122 -0.595520 0.164978 -0.745422 1441742302 -0.250122 -0.595520 0.164978 -0.745422 1441742302 -0.254089 -0.595215 0.169739 -0.743225 1441742302 -0.254089 -0.595215 0.169739 -0.743225 1441742302 -0.254089 -0.595215 0.169739 -0.743225 1441742302 -0.254089 -0.595215 0.169739 -0.743225 1441742302 -0.254089 -0.595215 0.169739 -0.743225 1441742302 -0.254089 -0.595215 0.169739 -0.743225 1441742302 -0.261841 -0.592773 0.176025 -0.741089 1441742302 -0.261841 -0.592773 0.176025 -0.741089 1441742302 -0.261841 -0.592773 0.176025 -0.741089 1441742302 -0.261841 -0.592773 0.176025 -0.741089 1441742302 -0.261841 -0.592773 0.176025 -0.741089 1441742302 -0.261841 -0.592773 0.176025 -0.741089 1441742302 -0.261841 -0.592773 0.176025 -0.741089 1441742302 -0.268799 -0.591614 0.179688 -0.738647 1441742302 -0.268799 -0.591614 0.179688 -0.738647 1441742302 -0.268799 -0.591614 0.179688 -0.738647 1441742302 -0.268799 -0.591614 0.179688 -0.738647 1441742302 -0.268799 -0.591614 0.179688 -0.738647 1441742302 -0.268799 -0.591614 0.179688 -0.738647 1441742302 -0.272156 -0.593384 0.177795 -0.736389 1441742302 -0.272156 -0.593384 0.177795 -0.736389 1441742302 -0.272156 -0.593384 0.177795 -0.736389 1441742302 -0.272156 -0.593384 0.177795 -0.736389 1441742302 -0.272156 -0.593384 0.177795 -0.736389 1441742302 -0.272156 -0.593384 0.177795 -0.736389 1441742302 -0.277527 -0.594482 0.175903 -0.733948 1441742302 -0.277527 -0.594482 0.175903 -0.733948 1441742302 -0.277527 -0.594482 0.175903 -0.733948 1441742302 -0.277527 -0.594482 0.175903 -0.733948 1441742302 -0.277527 -0.594482 0.175903 -0.733948 1441742302 -0.277527 -0.594482 0.175903 -0.733948 1441742302 -0.282715 -0.595215 0.174377 -0.731750 1441742302 -0.282715 -0.595215 0.174377 -0.731750 1441742302 -0.282715 -0.595215 0.174377 -0.731750 1441742302 -0.282715 -0.595215 0.174377 -0.731750 1441742302 -0.282715 -0.595215 0.174377 -0.731750 1441742302 -0.282715 -0.595215 0.174377 -0.731750 1441742302 -0.282715 -0.595215 0.174377 -0.731750 1441742302 -0.286987 -0.595520 0.174927 -0.729736 1441742302 -0.286987 -0.595520 0.174927 -0.729736 1441742302 -0.286987 -0.595520 0.174927 -0.729736 1441742302 -0.286987 -0.595520 0.174927 -0.729736 1441742302 -0.286987 -0.595520 0.174927 -0.729736 1441742302 -0.286987 -0.595520 0.174927 -0.729736 1441742302 -0.290283 -0.595642 0.178101 -0.727539 1441742303 -0.290283 -0.595642 0.178101 -0.727539 1441742303 -0.290283 -0.595642 0.178101 -0.727539 1441742303 -0.290283 -0.595642 0.178101 -0.727539 1441742303 -0.290283 -0.595642 0.178101 -0.727539 1441742303 -0.290283 -0.595642 0.178101 -0.727539 1441742303 -0.290283 -0.595642 0.178101 -0.727539 1441742303 -0.291748 -0.594055 0.181885 -0.727295 1441742303 -0.291748 -0.594055 0.181885 -0.727295 1441742303 -0.291748 -0.594055 0.181885 -0.727295 1441742303 -0.291748 -0.594055 0.181885 -0.727295 1441742303 -0.291748 -0.594055 0.181885 -0.727295 1441742303 -0.291748 -0.594055 0.181885 -0.727295 1441742303 -0.287109 -0.593201 0.181152 -0.730042 1441742303 -0.287109 -0.593201 0.181152 -0.730042 1441742303 -0.287109 -0.593201 0.181152 -0.730042 1441742303 -0.287109 -0.593201 0.181152 -0.730042 1441742303 -0.287109 -0.593201 0.181152 -0.730042 1441742303 -0.287109 -0.593201 0.181152 -0.730042 1441742303 -0.287109 -0.593201 0.181152 -0.730042 1441742303 -0.278931 -0.594543 0.177063 -0.733154 1441742303 -0.278931 -0.594543 0.177063 -0.733154 1441742303 -0.278931 -0.594543 0.177063 -0.733154 1441742303 -0.278931 -0.594543 0.177063 -0.733154 1441742303 -0.278931 -0.594543 0.177063 -0.733154 1441742303 -0.278931 -0.594543 0.177063 -0.733154 1441742303 -0.272217 -0.594360 0.175293 -0.736206 1441742303 -0.272217 -0.594360 0.175293 -0.736206 1441742303 -0.272217 -0.594360 0.175293 -0.736206 1441742303 -0.272217 -0.594360 0.175293 -0.736206 1441742303 -0.272217 -0.594360 0.175293 -0.736206 1441742303 -0.272217 -0.594360 0.175293 -0.736206 1441742303 -0.268311 -0.592224 0.175842 -0.739258 1441742303 -0.268311 -0.592224 0.175842 -0.739258 1441742303 -0.268311 -0.592224 0.175842 -0.739258 1441742303 -0.268311 -0.592224 0.175842 -0.739258 1441742303 -0.268311 -0.592224 0.175842 -0.739258 1441742303 -0.268311 -0.592224 0.175842 -0.739258 1441742303 -0.263428 -0.591919 0.174683 -0.741516 1441742303 -0.263428 -0.591919 0.174683 -0.741516 1441742303 -0.263428 -0.591919 0.174683 -0.741516 1441742303 -0.263428 -0.591919 0.174683 -0.741516 1441742303 -0.263428 -0.591919 0.174683 -0.741516 1441742303 -0.263428 -0.591919 0.174683 -0.741516 1441742303 -0.263428 -0.591919 0.174683 -0.741516 1441742303 -0.258057 -0.593445 0.171936 -0.742798 1441742303 -0.258057 -0.593445 0.171936 -0.742798 1441742303 -0.258057 -0.593445 0.171936 -0.742798 1441742303 -0.258057 -0.593445 0.171936 -0.742798 1441742303 -0.258057 -0.593445 0.171936 -0.742798 1441742303 -0.258057 -0.593445 0.171936 -0.742798 1441742303 -0.255981 -0.594604 0.172363 -0.742493 1441742303 -0.255981 -0.594604 0.172363 -0.742493 1441742303 -0.255981 -0.594604 0.172363 -0.742493 1441742303 -0.255981 -0.594604 0.172363 -0.742493 1441742303 -0.255981 -0.594604 0.172363 -0.742493 1441742303 -0.255981 -0.594604 0.172363 -0.742493 1441742303 -0.255066 -0.595520 0.174316 -0.741638 1441742303 -0.255066 -0.595520 0.174316 -0.741638 1441742303 -0.255066 -0.595520 0.174316 -0.741638 1441742303 -0.255066 -0.595520 0.174316 -0.741638 1441742303 -0.255066 -0.595520 0.174316 -0.741638 1441742303 -0.255066 -0.595520 0.174316 -0.741638 1441742303 -0.256287 -0.594360 0.177063 -0.741455 1441742303 -0.256287 -0.594360 0.177063 -0.741455 1441742303 -0.256287 -0.594360 0.177063 -0.741455 1441742303 -0.256287 -0.594360 0.177063 -0.741455 1441742303 -0.256287 -0.594360 0.177063 -0.741455 1441742303 -0.256287 -0.594360 0.177063 -0.741455 1441742303 -0.256287 -0.594360 0.177063 -0.741455 1441742303 -0.259888 -0.590820 0.181580 -0.742004 1441742303 -0.259888 -0.590820 0.181580 -0.742004 1441742303 -0.259888 -0.590820 0.181580 -0.742004 1441742303 -0.259888 -0.590820 0.181580 -0.742004 1441742303 -0.259888 -0.590820 0.181580 -0.742004 1441742303 -0.259888 -0.590820 0.181580 -0.742004 1441742303 -0.260742 -0.589478 0.182312 -0.742554 1441742303 -0.260742 -0.589478 0.182312 -0.742554 1441742303 -0.260742 -0.589478 0.182312 -0.742554 1441742303 -0.260742 -0.589478 0.182312 -0.742554 1441742303 -0.260742 -0.589478 0.182312 -0.742554 1441742303 -0.260742 -0.589478 0.182312 -0.742554 1441742303 -0.262024 -0.587341 0.183350 -0.743530 1441742303 -0.262024 -0.587341 0.183350 -0.743530 1441742303 -0.262024 -0.587341 0.183350 -0.743530 1441742303 -0.262024 -0.587341 0.183350 -0.743530 1441742303 -0.262024 -0.587341 0.183350 -0.743530 1441742303 -0.262024 -0.587341 0.183350 -0.743530 1441742303 -0.262024 -0.587341 0.183350 -0.743530 1441742303 -0.260010 -0.587830 0.184204 -0.743652 1441742303 -0.260010 -0.587830 0.184204 -0.743652 1441742303 -0.260010 -0.587830 0.184204 -0.743652 1441742303 -0.260010 -0.587830 0.184204 -0.743652 1441742303 -0.260010 -0.587830 0.184204 -0.743652 1441742303 -0.260010 -0.587830 0.184204 -0.743652 1441742303 -0.260010 -0.587830 0.184204 -0.743652 1441742303 -0.260498 -0.589905 0.185242 -0.741577 1441742303 -0.260498 -0.589905 0.185242 -0.741577 1441742303 -0.260498 -0.589905 0.185242 -0.741577 1441742303 -0.260498 -0.589905 0.185242 -0.741577 1441742303 -0.260498 -0.589905 0.185242 -0.741577 1441742303 -0.260498 -0.589905 0.185242 -0.741577 1441742303 -0.271362 -0.586975 0.193298 -0.737915 1441742303 -0.271362 -0.586975 0.193298 -0.737915 1441742303 -0.271362 -0.586975 0.193298 -0.737915 1441742303 -0.271362 -0.586975 0.193298 -0.737915 1441742303 -0.271362 -0.586975 0.193298 -0.737915 1441742303 -0.271362 -0.586975 0.193298 -0.737915 1441742303 -0.282654 -0.581970 0.200134 -0.735840 1441742303 -0.282654 -0.581970 0.200134 -0.735840 1441742303 -0.282654 -0.581970 0.200134 -0.735840 1441742303 -0.282654 -0.581970 0.200134 -0.735840 1441742303 -0.282654 -0.581970 0.200134 -0.735840 1441742303 -0.282654 -0.581970 0.200134 -0.735840 1441742303 -0.282654 -0.581970 0.200134 -0.735840 1441742303 -0.285217 -0.584412 0.197510 -0.733582 1441742304 -0.285217 -0.584412 0.197510 -0.733582 1441742304 -0.285217 -0.584412 0.197510 -0.733582 1441742304 -0.285217 -0.584412 0.197510 -0.733582 1441742304 -0.285217 -0.584412 0.197510 -0.733582 1441742304 -0.285217 -0.584412 0.197510 -0.733582 1441742304 -0.288696 -0.587036 0.193787 -0.731140 1441742304 -0.288696 -0.587036 0.193787 -0.731140 1441742304 -0.288696 -0.587036 0.193787 -0.731140 1441742304 -0.288696 -0.587036 0.193787 -0.731140 1441742304 -0.288696 -0.587036 0.193787 -0.731140 1441742304 -0.288696 -0.587036 0.193787 -0.731140 1441742304 -0.295044 -0.588379 0.191345 -0.728210 1441742304 -0.295044 -0.588379 0.191345 -0.728210 1441742304 -0.295044 -0.588379 0.191345 -0.728210 1441742304 -0.295044 -0.588379 0.191345 -0.728210 1441742304 
-0.262329 -0.544250 0.200745 -0.771179 1441742306 -0.262329 -0.544250 0.200745 -0.771179 1441742306 -0.262329 -0.544250 0.200745 -0.771179 1441742306 -0.262329 -0.544250 0.200745 -0.771179 1441742306 -0.262329 -0.544250 0.200745 -0.771179 1441742306 -0.283447 -0.528137 0.203613 -0.774170 1441742306 -0.283447 -0.528137 0.203613 -0.774170 1441742306 -0.283447 -0.528137 0.203613 -0.774170 1441742306 -0.283447 -0.528137 0.203613 -0.774170 1441742306 -0.283447 -0.528137 0.203613 -0.774170 1441742306 -0.283447 -0.528137 0.203613 -0.774170 1441742306 -0.283447 -0.528137 0.203613 -0.774170 1441742306 -0.306519 -0.528992 0.173828 -0.772034 1441742306 -0.306519 -0.528992 0.173828 -0.772034 1441742306 -0.306519 -0.528992 0.173828 -0.772034 1441742306 -0.306519 -0.528992 0.173828 -0.772034 1441742306 -0.306519 -0.528992 0.173828 -0.772034 1441742306 -0.306519 -0.528992 0.173828 -0.772034 1441742306 -0.347412 -0.526855 0.137634 -0.763489 1441742306 -0.347412 -0.526855 0.137634 -0.763489 1441742306 -0.347412 -0.526855 0.137634 -0.763489 1441742306 -0.347412 -0.526855 0.137634 -0.763489 1441742306 -0.347412 -0.526855 0.137634 -0.763489 1441742306 -0.347412 -0.526855 0.137634 -0.763489 1441742306 -0.410950 -0.530701 0.105347 -0.733826 1441742306 -0.410950 -0.530701 0.105347 -0.733826 1441742306 -0.410950 -0.530701 0.105347 -0.733826 1441742306 -0.410950 -0.530701 0.105347 -0.733826 1441742306 -0.410950 -0.530701 0.105347 -0.733826 1441742306 -0.410950 -0.530701 0.105347 -0.733826 1441742306 -0.487061 -0.540039 0.067749 -0.683105 1441742306 -0.487061 -0.540039 0.067749 -0.683105 1441742306 -0.487061 -0.540039 0.067749 -0.683105 1441742306 -0.487061 -0.540039 0.067749 -0.683105 1441742306 -0.487061 -0.540039 0.067749 -0.683105 1441742306 -0.487061 -0.540039 0.067749 -0.683105 1441742306 -0.573608 -0.516174 0.027344 -0.635559 1441742306 -0.573608 -0.516174 0.027344 -0.635559 1441742306 -0.573608 -0.516174 0.027344 -0.635559 1441742306 -0.573608 -0.516174 0.027344 -0.635559 1441742306 -0.573608 -0.516174 0.027344 -0.635559 1441742306 -0.573608 -0.516174 0.027344 -0.635559 1441742306 -0.635010 -0.511230 -0.038025 -0.577942 1441742306 -0.635010 -0.511230 -0.038025 -0.577942 1441742306 -0.635010 -0.511230 -0.038025 -0.577942 1441742306 -0.635010 -0.511230 -0.038025 -0.577942 1441742306 -0.635010 -0.511230 -0.038025 -0.577942 1441742306 -0.635010 -0.511230 -0.038025 -0.577942 1441742306 -0.697937 -0.523193 -0.092834 -0.480286 1441742306 -0.697937 -0.523193 -0.092834 -0.480286 1441742306 -0.697937 -0.523193 -0.092834 -0.480286 1441742306 -0.697937 -0.523193 -0.092834 -0.480286 1441742306 -0.697937 -0.523193 -0.092834 -0.480286 1441742306 -0.697937 -0.523193 -0.092834 -0.480286 1441742306 -0.697937 -0.523193 -0.092834 -0.480286 1441742306 -0.729980 -0.510864 -0.109375 -0.440857 1441742306 -0.729980 -0.510864 -0.109375 -0.440857 1441742306 -0.728821 -0.504700 -0.113892 -0.448608 1441742306 -0.728821 -0.504700 -0.113892 -0.448608 1441742306 -0.728821 -0.504700 -0.113892 -0.448608 1441742306 -0.728821 -0.504700 -0.113892 -0.448608 1441742306 -0.728821 -0.504700 -0.113892 -0.448608 1441742306 -0.696960 -0.502502 -0.090942 -0.503540 1441742306 -0.696960 -0.502502 -0.090942 -0.503540 1441742306 -0.696960 -0.502502 -0.090942 -0.503540 1441742306 -0.696960 -0.502502 -0.090942 -0.503540 1441742306 -0.696960 -0.502502 -0.090942 -0.503540 1441742306 -0.696960 -0.502502 -0.090942 -0.503540 1441742306 -0.656006 -0.506897 -0.045593 -0.557434 1441742306 -0.656006 -0.506897 -0.045593 -0.557434 1441742306 -0.656006 -0.506897 -0.045593 -0.557434 1441742306 -0.656006 -0.506897 -0.045593 -0.557434 1441742306 -0.656006 -0.506897 -0.045593 -0.557434 1441742306 -0.656006 -0.506897 -0.045593 -0.557434 1441742306 -0.656006 -0.506897 -0.045593 -0.557434 1441742306 -0.592224 -0.519531 -0.001770 -0.615967 1441742306 -0.592224 -0.519531 -0.001770 -0.615967 1441742306 -0.592224 -0.519531 -0.001770 -0.615967 1441742306 -0.592224 -0.519531 -0.001770 -0.615967 1441742306 -0.592224 -0.519531 -0.001770 -0.615967 1441742307 -0.592224 -0.519531 -0.001770 -0.615967 1441742307 -0.528503 -0.534119 0.044250 -0.658386 1441742307 -0.528503 -0.534119 0.044250 -0.658386 1441742307 -0.528503 -0.534119 0.044250 -0.658386 1441742307 -0.528503 -0.534119 0.044250 -0.658386 1441742307 -0.528503 -0.534119 0.044250 -0.658386 1441742307 -0.528503 -0.534119 0.044250 -0.658386 1441742307 -0.528503 -0.534119 0.044250 -0.658386 1441742307 -0.465576 -0.559570 0.097534 -0.678772 1441742307 -0.465576 -0.559570 0.097534 -0.678772 1441742307 -0.465576 -0.559570 0.097534 -0.678772 1441742307 -0.465576 -0.559570 0.097534 -0.678772 1441742307 -0.465576 -0.559570 0.097534 -0.678772 1441742307 -0.465576 -0.559570 0.097534 -0.678772 1441742307 -0.398743 -0.563965 0.147400 -0.708008 1441742307 -0.398743 -0.563965 0.147400 -0.708008 1441742307 -0.398743 -0.563965 0.147400 -0.708008 1441742307 -0.398743 -0.563965 0.147400 -0.708008 1441742307 -0.398743 -0.563965 0.147400 -0.708008 1441742307 -0.345581 -0.531250 0.209473 -0.744690 1441742307 -0.345581 -0.531250 0.209473 -0.744690 1441742307 -0.345581 -0.531250 0.209473 -0.744690 1441742307 -0.345581 -0.531250 0.209473 -0.744690 1441742307 -0.345581 -0.531250 0.209473 -0.744690 1441742307 -0.345581 -0.531250 0.209473 -0.744690 1441742307 -0.345581 -0.531250 0.209473 -0.744690 1441742307 -0.277954 -0.493469 0.292542 -0.770569 1441742307 -0.277954 -0.493469 0.292542 -0.770569 1441742307 -0.277954 -0.493469 0.292542 -0.770569 1441742307 -0.277954 -0.493469 0.292542 -0.770569 1441742307 -0.277954 -0.493469 0.292542 -0.770569 1441742307 -0.277954 -0.493469 0.292542 -0.770569 1441742307 -0.277954 -0.493469 0.292542 -0.770569 1441742307 -0.184753 -0.512939 0.305298 -0.780823 1441742307 -0.184753 -0.512939 0.305298 -0.780823 1441742307 -0.184753 -0.512939 0.305298 -0.780823 1441742307 -0.184753 -0.512939 0.305298 -0.780823 1441742307 -0.184753 -0.512939 0.305298 -0.780823 1441742307 -0.184753 -0.512939 0.305298 -0.780823 1441742307 -0.150696 -0.518799 0.303589 -0.784912 1441742307 -0.150696 -0.518799 0.303589 -0.784912 1441742307 -0.150696 -0.518799 0.303589 -0.784912 1441742307 -0.150696 -0.518799 0.303589 -0.784912 1441742307 -0.150696 -0.518799 0.303589 -0.784912 1441742307 -0.150696 -0.518799 0.303589 -0.784912 1441742307 -0.144653 -0.506287 0.320251 -0.787537 1441742307 -0.144653 -0.506287 0.320251 -0.787537 1441742307 -0.144653 -0.506287 0.320251 -0.787537 1441742307 -0.144653 -0.506287 0.320251 -0.787537 1441742307 -0.144653 -0.506287 0.320251 -0.787537 1441742307 -0.144653 -0.506287 0.320251 -0.787537 1441742307 -0.140259 -0.504883 0.302124 -0.796387 1441742307 -0.140259 -0.504883 0.302124 -0.796387 1441742307 -0.140259 -0.504883 0.302124 -0.796387 1441742307 -0.140259 -0.504883 0.302124 -0.796387 1441742307 -0.140259 -0.504883 0.302124 -0.796387 1441742307 -0.140259 -0.504883 0.302124 -0.796387 1441742307 -0.140259 -0.504883 0.302124 -0.796387 1441742307 -0.160889 -0.513794 0.273560 -0.797119 1441742307 -0.160889 -0.513794 0.273560 -0.797119 1441742307 -0.160889 -0.513794 0.273560 -0.797119 1441742307 -0.160889 -0.513794 0.273560 -0.797119 1441742307 -0.160889 -0.513794 0.273560 -0.797119 1441742307 -0.160889 -0.513794 0.273560 -0.797119 1441742307 -0.222900 -0.524414 0.256714 -0.780701 1441742307 -0.222900 -0.524414 0.256714 -0.780701 1441742307 -0.222900 -0.524414 0.256714 -0.780701 1441742307 -0.222900 -0.524414 0.256714 -0.780701 1441742307 -0.222900 -0.524414 0.256714 -0.780701 1441742307 -0.222900 -0.524414 0.256714 -0.780701 1441742307 -0.307739 -0.522522 0.251892 -0.754272 1441742307 -0.307739 -0.522522 0.251892 -0.754272 1441742307 -0.307739 -0.522522 0.251892 -0.754272 1441742307 -0.307739 -0.522522 0.251892 -0.754272 1441742307 -0.307739 -0.522522 0.251892 -0.754272 1441742307 -0.307739 -0.522522 0.251892 -0.754272 1441742307 -0.307739 -0.522522 0.251892 -0.754272 1441742307 -0.378540 -0.515564 0.217468 -0.737366 1441742307 -0.378540 -0.515564 0.217468 -0.737366 1441742307 -0.378540 -0.515564 0.217468 -0.737366 1441742307 -0.378540 -0.515564 0.217468 -0.737366 1441742307 -0.378540 -0.515564 0.217468 -0.737366 1441742307 -0.378540 -0.515564 0.217468 -0.737366 1441742307 -0.378540 -0.515564 0.217468 -0.737366 1441742307 -0.442993 -0.518311 0.166687 -0.712280 1441742307 -0.442993 -0.518311 0.166687 -0.712280 1441742307 -0.442993 -0.518311 0.166687 -0.712280 1441742307 -0.442993 -0.518311 0.166687 -0.712280 1441742307 -0.442993 -0.518311 0.166687 -0.712280 1441742307 -0.442993 -0.518311 0.166687 -0.712280 1441742307 -0.536621 -0.532227 0.088928 -0.648804 1441742307 -0.536621 -0.532227 0.088928 -0.648804 1441742307 -0.536621 -0.532227 0.088928 -0.648804 1441742307 -0.536621 -0.532227 0.088928 -0.648804 1441742307 -0.536621 -0.532227 0.088928 -0.648804 1441742307 -0.536621 -0.532227 0.088928 -0.648804 1441742307 -0.609924 -0.518799 0.023987 -0.598633 1441742307 -0.609924 -0.518799 0.023987 -0.598633 1441742307 -0.609924 -0.518799 0.023987 -0.598633 1441742307 -0.609924 -0.518799 0.023987 -0.598633 1441742307 -0.609924 -0.518799 0.023987 -0.598633 1441742307 -0.609924 -0.518799 0.023987 -0.598633 1441742307 -0.609924 -0.518799 0.023987 -0.598633 1441742307 -0.673523 -0.516602 -0.049316 -0.526428 1441742307 -0.673523 -0.516602 -0.049316 -0.526428 1441742307 -0.673523 -0.516602 -0.049316 -0.526428 1441742307 -0.673523 -0.516602 -0.049316 -0.526428 1441742307 -0.673523 -0.516602 -0.049316 -0.526428 1441742307 -0.730042 -0.522522 -0.092957 -0.430725 1441742307 -0.730042 -0.522522 -0.092957 -0.430725 1441742307 -0.730042 -0.522522 -0.092957 -0.430725 1441742307 -0.730042 -0.522522 -0.092957 -0.430725 1441742307 -0.730042 -0.522522 -0.092957 -0.430725 1441742307 -0.730042 -0.522522 -0.092957 -0.430725 1441742308 -0.730042 -0.522522 -0.092957 -0.430725 1441742308 -0.769958 -0.493713 -0.101440 -0.391479 1441742308 -0.769958 -0.493713 -0.101440 -0.391479 1441742308 -0.769958 -0.493713 -0.101440 -0.391479 1441742308 -0.769958 -0.493713 -0.101440 -0.391479 1441742308 -0.769958 -0.493713 -0.101440 -0.391479 1441742308 -0.769958 -0.493713 -0.101440 -0.391479 1441742308 -0.774475 -0.479553 -0.088379 -0.403076 1441742308 -0.774475 -0.479553 -0.088379 -0.403076 1441742308 -0.774475 -0.479553 -0.088379 -0.403076 1441742308 -0.774475 -0.479553 -0.088379 -0.403076 1441742308 -0.774475 -0.479553 -0.088379 -0.403076 1441742308 -0.747253 -0.481934 -0.060791 -0.453552 1441742308 -0.747253 -0.481934 -0.060791 -0.453552 1441742308 -0.747253 -0.481934 -0.060791 -0.453552 1441742308 -0.747253 -0.481934 -0.060791 -0.453552 1441742308 -0.747253 -0.481934 -0.060791 -0.453552 1441742308 -0.747253 -0.481934 -0.060791 -0.453552 1441742308 -0.703430 -0.486389 -0.029114 -0.517578 1441742308 -0.703430 -0.486389 -0.029114 -0.517578 1441742308 -0.703430 -0.486389 -0.029114 -0.517578 1441742308 -0.703430 -0.486389 -0.029114 -0.517578 1441742308 -0.703430 -0.486389 -0.029114 -0.517578 1441742308 -0.703430 -0.486389 -0.029114 -0.517578 1441742308 -0.703430 -0.486389 -0.029114 -0.517578 1441742308 -0.638245 -0.506531 0.006897 -0.579773 1441742308 -0.638245 -0.506531 0.006897 -0.579773 1441742308 -0.638245 -0.506531 0.006897 -0.579773 1441742308 -0.638245 -0.506531 0.006897 -0.579773 1441742308 -0.638245 -0.506531 0.006897 -0.579773 1441742308 -0.638245 -0.506531 0.006897 -0.579773 1441742308 -0.576111 -0.533264 0.048035 -0.617676 1441742308 -0.576111 -0.533264 0.048035 -0.617676 1441742308 -0.576111 -0.533264 0.048035 -0.617676 1441742308 -0.576111 -0.533264 0.048035 -0.617676 1441742308 -0.576111 -0.533264 0.048035 -0.617676 1441742308 -0.576111 -0.533264 0.048035 -0.617676 1441742308 -0.576111 -0.533264 0.048035 -0.617676 1441742308 -0.501526 -0.552979 0.088684 -0.659485 1441742308 -0.501526 -0.552979 0.088684 -0.659485 1441742308 -0.501526 -0.552979 0.088684 -0.659485 1441742308 -0.501526 -0.552979 0.088684 -0.659485 1441742308 -0.501526 -0.552979 0.088684 -0.659485 1441742308 -0.429626 -0.564514 0.122253 -0.694214 1441742308 -0.429626 -0.564514 0.122253 -0.694214 1441742308 -0.429626 -0.564514 0.122253 -0.694214 1441742308 -0.429626 -0.564514 0.122253 -0.694214 1441742308 -0.429626 -0.564514 0.122253 -0.694214 1441742308 -0.429626 -0.564514 0.122253 -0.694214 1441742308 -0.429626 -0.564514 0.122253 -0.694214 1441742308 -0.367249 -0.524780 0.178040 -0.747070 1441742308 -0.367249 -0.524780 0.178040 -0.747070 1441742308 -0.367249 -0.524780 0.178040 -0.747070 1441742308 -0.367249 -0.524780 0.178040 -0.747070 1441742308 -0.367249 -0.524780 0.178040 -0.747070 1441742308 -0.367249 -0.524780 0.178040 -0.747070 1441742308 -0.272339 -0.497925 0.234192 -0.789429 1441742308 -0.272339 -0.497925 0.234192 -0.789429 1441742308 -0.272339 -0.497925 0.234192 -0.789429 1441742308 -0.272339 -0.497925 0.234192 -0.789429 1441742308 -0.272339 -0.497925 0.234192 -0.789429 1441742308 -0.272339 -0.497925 0.234192 -0.789429 1441742308 -0.182068 -0.509399 0.257751 -0.800598 1441742308 -0.182068 -0.509399 0.257751 -0.800598 1441742308 -0.182068 -0.509399 0.257751 -0.800598 1441742308 -0.182068 -0.509399 0.257751 -0.800598 1441742308 -0.182068 -0.509399 0.257751 -0.800598 1441742308 -0.182068 -0.509399 0.257751 -0.800598 1441742308 -0.182068 -0.509399 0.257751 -0.800598 1441742308 -0.150330 -0.504639 0.278564 -0.803223 1441742308 -0.150330 -0.504639 0.278564 -0.803223 1441742308 -0.150330 -0.504639 0.278564 -0.803223 1441742308 -0.150330 -0.504639 0.278564 -0.803223 1441742308 -0.150330 -0.504639 0.278564 -0.803223 1441742308 -0.150330 -0.504639 0.278564 -0.803223 1441742308 -0.121826 -0.495605 0.285461 -0.811218 1441742308 -0.121826 -0.495605 0.285461 -0.811218 1441742308 -0.121826 -0.495605 0.285461 -0.811218 1441742308 -0.121826 -0.495605 0.285461 -0.811218 1441742308 -0.121826 -0.495605 0.285461 -0.811218 1441742308 -0.121826 -0.495605 0.285461 -0.811218 1441742308 -0.121826 -0.495605 0.285461 -0.811218 1441742308 -0.109070 -0.498718 0.262695 -0.818787 1441742308 -0.109070 -0.498718 0.262695 -0.818787 1441742308 -0.109070 -0.498718 0.262695 -0.818787 1441742308 -0.109070 -0.498718 0.262695 -0.818787 1441742308 -0.109070 -0.498718 0.262695 -0.818787 1441742308 -0.109070 -0.498718 0.262695 -0.818787 1441742308 -0.136658 -0.506592 0.248169 -0.814331 1441742308 -0.136658 -0.506592 0.248169 -0.814331 1441742308 -0.136658 -0.506592 0.248169 -0.814331 1441742308 -0.136658 -0.506592 0.248169 -0.814331 1441742308 -0.136658 -0.506592 0.248169 -0.814331 1441742308 -0.136658 -0.506592 0.248169 -0.814331 1441742308 -0.196960 -0.523315 0.228821 -0.796936 1441742308 -0.196960 -0.523315 0.228821 -0.796936 1441742308 -0.196960 -0.523315 0.228821 -0.796936 1441742308 -0.196960 -0.523315 0.228821 -0.796936 1441742308 -0.196960 -0.523315 0.228821 -0.796936 1441742308 -0.278870 -0.536072 0.209473 -0.768799 1441742308 -0.278870 -0.536072 0.209473 -0.768799 1441742308 -0.278870 -0.536072 0.209473 -0.768799 1441742308 -0.278870 -0.536072 0.209473 -0.768799 1441742308 -0.278870 -0.536072 0.209473 -0.768799 1441742308 -0.278870 -0.536072 0.209473 -0.768799 1441742308 -0.358582 -0.551514 0.169006 -0.734009 1441742308 -0.358582 -0.551514 0.169006 -0.734009 1441742308 -0.358582 -0.551514 0.169006 -0.734009 1441742308 -0.358582 -0.551514 0.169006 -0.734009 1441742308 -0.358582 -0.551514 0.169006 -0.734009 1441742308 -0.358582 -0.551514 0.169006 -0.734009 1441742308 -0.432800 -0.560242 0.118530 -0.696289 1441742309 -0.432800 -0.560242 0.118530 -0.696289 1441742309 -0.432800 -0.560242 0.118530 -0.696289 1441742309 -0.432800 -0.560242 0.118530 -0.696289 1441742309 -0.432800 -0.560242 0.118530 -0.696289 1441742309 -0.432800 -0.560242 0.118530 -0.696289 1441742309 -0.432800 -0.560242 0.118530 -0.696289 1441742309 -0.511902 -0.545410 0.072632 -0.659790 1441742309 -0.511902 -0.545410 0.072632 -0.659790 1441742309 -0.511902 -0.545410 0.072632 -0.659790 1441742309 -0.511902 -0.545410 0.072632 -0.659790 1441742309 -0.511902 -0.545410 0.072632 -0.659790 1441742309 -0.511902 -0.545410 0.072632 -0.659790 1441742309 -0.608459 -0.505005 0.025818 -0.611694 1441742309 -0.608459 -0.505005 0.025818 -0.611694 1441742309 -0.608459 -0.505005 0.025818 -0.611694 1441742309 -0.608459 -0.505005 0.025818 -0.611694 1441742309 -0.608459 -0.505005 0.025818 -0.611694 1441742309 -0.608459 -0.505005 0.025818 -0.611694 1441742309 -0.679504 -0.495972 -0.058472 -0.537537 1441742309 -0.679504 -0.495972 -0.058472 -0.537537 1441742309 -0.679504 -0.495972 -0.058472 -0.537537 1441742309 -0.679504 -0.495972 -0.058472 -0.537537 1441742309 -0.679504 -0.495972 -0.058472 -0.537537 1441742309 -0.679504 -0.495972 -0.058472 -0.537537 1441742309 -0.679504 -0.495972 -0.058472 -0.537537 1441742309 -0.742249 -0.503906 -0.106140 -0.428955 1441742309 -0.742249 -0.503906 -0.106140 -0.428955 1441742309 -0.742249 -0.503906 -0.106140 -0.428955 1441742309 -0.742249 -0.503906 -0.106140 -0.428955 1441742309 -0.742249 -0.503906 -0.106140 -0.428955 1441742309 -0.742249 -0.503906 -0.106140 -0.428955 1441742309 -0.773560 -0.483704 -0.133484 -0.387207 1441742309 -0.773560 -0.483704 -0.133484 -0.387207 1441742309 -0.773560 -0.483704 -0.133484 -0.387207 1441742309 -0.773560 -0.483704 -0.133484 -0.387207 1441742309 -0.773560 -0.483704 -0.133484 -0.387207 1441742309 -0.773560 -0.483704 -0.133484 -0.387207 1441742309 -0.767273 -0.477905 -0.136780 -0.405396 1441742309 -0.767273 -0.477905 -0.136780 -0.405396 1441742309 -0.767273 -0.477905 -0.136780 -0.405396 1441742309 -0.767273 -0.477905 -0.136780 -0.405396 1441742309 -0.767273 -0.477905 -0.136780 -0.405396 1441742309 -0.767273 -0.477905 -0.136780 -0.405396 1441742309 -0.746155 -0.482239 -0.118225 -0.443604 1441742309 -0.746155 -0.482239 -0.118225 -0.443604 1441742309 -0.746155 -0.482239 -0.118225 -0.443604 1441742309 -0.746155 -0.482239 -0.118225 -0.443604 1441742309 -0.746155 -0.482239 -0.118225 -0.443604 1441742309 -0.746155 -0.482239 -0.118225 -0.443604 1441742309 -0.717529 -0.489075 -0.082520 -0.489197 1441742309 -0.717529 -0.489075 -0.082520 -0.489197 1441742309 -0.717529 -0.489075 -0.082520 -0.489197 1441742309 -0.717529 -0.489075 -0.082520 -0.489197 1441742309 -0.717529 -0.489075 -0.082520 -0.489197 1441742309 -0.717529 -0.489075 -0.082520 -0.489197 1441742309 -0.717529 -0.489075 -0.082520 -0.489197 1441742309 -0.671326 -0.503601 -0.033752 -0.542847 1441742309 -0.671326 -0.503601 -0.033752 -0.542847 1441742309 -0.671326 -0.503601 -0.033752 -0.542847 1441742309 -0.671326 -0.503601 -0.033752 -0.542847 1441742309 -0.671326 -0.503601 -0.033752 -0.542847 1441742309 -0.671326 -0.503601 -0.033752 -0.542847 1441742309 -0.612061 -0.512146 0.028076 -0.601990 1441742309 -0.612061 -0.512146 0.028076 -0.601990 1441742309 -0.612061 -0.512146 0.028076 -0.601990 1441742309 -0.612061 -0.512146 0.028076 -0.601990 1441742309 -0.612061 -0.512146 0.028076 -0.601990 1441742309 -0.612061 -0.512146 0.028076 -0.601990 1441742309 -0.545471 -0.516357 0.093750 -0.653564 1441742309 -0.545471 -0.516357 0.093750 -0.653564 1441742309 -0.545471 -0.516357 0.093750 -0.653564 1441742309 -0.545471 -0.516357 0.093750 -0.653564 1441742309 -0.545471 -0.516357 0.093750 -0.653564 1441742309 -0.545471 -0.516357 0.093750 -0.653564 1441742309 -0.545471 -0.516357 0.093750 -0.653564 1441742309 -0.465027 -0.545837 0.157227 -0.679077 1441742309 -0.465027 -0.545837 0.157227 -0.679077 1441742309 -0.465027 -0.545837 0.157227 -0.679077 1441742309 -0.465027 -0.545837 0.157227 -0.679077 1441742309 -0.465027 -0.545837 0.157227 -0.679077 1441742309 -0.465027 -0.545837 0.157227 -0.679077 1441742309 -0.374146 -0.549622 0.186096 -0.723450 1441742309 -0.374146 -0.549622 0.186096 -0.723450 1441742309 -0.374146 -0.549622 0.186096 -0.723450 1441742309 -0.374146 -0.549622 0.186096 -0.723450 1441742309 -0.374146 -0.549622 0.186096 -0.723450 1441742309 -0.374146 -0.549622 0.186096 -0.723450 1441742309 -0.296204 -0.504089 0.215759 -0.782104 1441742309 -0.296204 -0.504089 0.215759 -0.782104 1441742309 -0.296204 -0.504089 0.215759 -0.782104 1441742309 -0.296204 -0.504089 0.215759 -0.782104 1441742309 -0.296204 -0.504089 0.215759 -0.782104 1441742309 -0.296204 -0.504089 0.215759 -0.782104 1441742309 -0.296204 -0.504089 0.215759 -0.782104 1441742309 -0.191589 -0.471130 0.257324 -0.821655 1441742309 -0.191589 -0.471130 0.257324 -0.821655 1441742309 -0.191589 -0.471130 0.257324 -0.821655 1441742309 -0.191589 -0.471130 0.257324 -0.821655 1441742309 -0.191589 -0.471130 0.257324 -0.821655 1441742309 -0.191589 -0.471130 0.257324 -0.821655 1441742309 -0.097595 -0.485413 0.234314 -0.836670 1441742309 -0.097595 -0.485413 0.234314 -0.836670 1441742309 -0.097595 -0.485413 0.234314 -0.836670 1441742309 -0.097595 -0.485413 0.234314 -0.836670 1441742309 -0.097595 -0.485413 0.234314 -0.836670 1441742309 -0.097595 -0.485413 0.234314 -0.836670 1441742309 -0.071655 -0.475525 0.231873 -0.845581 1441742309 -0.071655 -0.475525 0.231873 -0.845581 1441742309 -0.071655 -0.475525 0.231873 -0.845581 1441742309 -0.071655 -0.475525 0.231873 -0.845581 1441742309 -0.071655 -0.475525 0.231873 -0.845581 1441742309 -0.071655 -0.475525 0.231873 -0.845581 1441742309 -0.074646 -0.464233 0.255798 -0.844727 1441742310 -0.074646 -0.464233 0.255798 -0.844727 1441742310 -0.074646 -0.464233 0.255798 -0.844727 1441742310 -0.074646 -0.464233 0.255798 -0.844727 1441742310 -0.074646 -0.464233 0.255798 -0.844727 1441742310 -0.074646 -0.464233 0.255798 -0.844727 1441742310 -0.076233 -0.468567 0.244141 -0.845642 1441742310 -0.076233 -0.468567 0.244141 -0.845642 1441742310 -0.076233 -0.468567 0.244141 -0.845642 1441742310 -0.076233 -0.468567 0.244141 -0.845642 1441742310 -0.076233 -0.468567 0.244141 -0.845642 1441742310 -0.076233 -0.468567 0.244141 -0.845642 1441742310 -0.097046 -0.488159 0.215698 -0.840149 1441742310 -0.097046 -0.488159 0.215698 -0.840149 1441742310 -0.097046 -0.488159 0.215698 -0.840149 1441742310 -0.097046 -0.488159 0.215698 -0.840149 1441742310 -0.097046 -0.488159 0.215698 -0.840149 1441742310 -0.097046 -0.488159 0.215698 -0.840149 1441742310 -0.097046 -0.488159 0.215698 -0.840149 1441742310 -0.144836 -0.519531 0.185364 -0.821472 1441742310 -0.144836 -0.519531 0.185364 -0.821472 1441742310 -0.144836 -0.519531 0.185364 -0.821472 1441742310 -0.144836 -0.519531 0.185364 -0.821472 1441742310 -0.144836 -0.519531 0.185364 -0.821472 1441742310 -0.144836 -0.519531 0.185364 -0.821472 1441742310 -0.216187 -0.547913 0.162903 -0.791626 1441742310 -0.216187 -0.547913 0.162903 -0.791626 1441742310 -0.216187 -0.547913 0.162903 -0.791626 1441742310 -0.216187 -0.547913 0.162903 -0.791626 1441742310 -0.216187 -0.547913 0.162903 -0.791626 1441742310 -0.216187 -0.547913 0.162903 -0.791626 1441742310 -0.303650 -0.572449 0.134705 -0.749695 1441742310 -0.303650 -0.572449 0.134705 -0.749695 1441742310 -0.303650 -0.572449 0.134705 -0.749695 1441742310 -0.303650 -0.572449 0.134705 -0.749695 1441742310 -0.303650 -0.572449 0.134705 -0.749695 1441742310 -0.303650 -0.572449 0.134705 -0.749695 1441742310 -0.394104 -0.589111 0.093689 -0.699219 1441742310 -0.394104 -0.589111 0.093689 -0.699219 1441742310 -0.394104 -0.589111 0.093689 -0.699219 1441742310 -0.394104 -0.589111 0.093689 -0.699219 1441742310 -0.394104 -0.589111 0.093689 -0.699219 1441742310 -0.394104 -0.589111 0.093689 -0.699219 1441742310 -0.394104 -0.589111 0.093689 -0.699219 1441742310 -0.498901 -0.580627 0.049988 -0.641541 1441742310 -0.498901 -0.580627 0.049988 -0.641541 1441742310 -0.498901 -0.580627 0.049988 -0.641541 1441742310 -0.498901 -0.580627 0.049988 -0.641541 1441742310 -0.498901 -0.580627 0.049988 -0.641541 1441742310 -0.498901 -0.580627 0.049988 -0.641541 1441742310 -0.597473 -0.540222 0.020813 -0.592346 1441742310 -0.597473 -0.540222 0.020813 -0.592346 1441742310 -0.597473 -0.540222 0.020813 -0.592346 1441742310 -0.597473 -0.540222 0.020813 -0.592346 1441742310 -0.597473 -0.540222 0.020813 -0.592346 1441742310 -0.597473 -0.540222 0.020813 -0.592346 1441742310 -0.667114 -0.515442 -0.025208 -0.537354 1441742310 -0.667114 -0.515442 -0.025208 -0.537354 1441742310 -0.667114 -0.515442 -0.025208 -0.537354 1441742310 -0.667114 -0.515442 -0.025208 -0.537354 1441742310 -0.667114 -0.515442 -0.025208 -0.537354 1441742310 -0.667114 -0.515442 -0.025208 -0.537354 1441742310 -0.667114 -0.515442 -0.025208 -0.537354 1441742310 -0.727661 -0.508423 -0.057983 -0.456970 1441742310 -0.727661 -0.508423 -0.057983 -0.456970 1441742310 -0.727661 -0.508423 -0.057983 -0.456970 1441742310 -0.727661 -0.508423 -0.057983 -0.456970 1441742310 -0.727661 -0.508423 -0.057983 -0.456970 1441742310 -0.727661 -0.508423 -0.057983 -0.456970 1441742310 -0.782043 -0.478821 -0.082275 -0.390442 1441742310 -0.782043 -0.478821 -0.082275 -0.390442 1441742310 -0.782043 -0.478821 -0.082275 -0.390442 1441742310 -0.782043 -0.478821 -0.082275 -0.390442 1441742310 -0.782043 -0.478821 -0.082275 -0.390442 1441742310 -0.782043 -0.478821 -0.082275 -0.390442 1441742310 -0.798035 -0.447388 -0.065857 -0.398376 1441742310 -0.798035 -0.447388 -0.065857 -0.398376 1441742310 -0.798035 -0.447388 -0.065857 -0.398376 1441742310 -0.798035 -0.447388 -0.065857 -0.398376 1441742310 -0.798035 -0.447388 -0.065857 -0.398376 1441742310 -0.798035 -0.447388 -0.065857 -0.398376 1441742310 -0.791931 -0.432800 -0.029480 -0.429871 1441742310 -0.791931 -0.432800 -0.029480 -0.429871 1441742310 -0.791931 -0.432800 -0.029480 -0.429871 1441742310 -0.791931 -0.432800 -0.029480 -0.429871 1441742310 -0.791931 -0.432800 -0.029480 -0.429871 1441742310 -0.791931 -0.432800 -0.029480 -0.429871 1441742310 -0.765320 -0.440613 0.014465 -0.469055 1441742310 -0.765320 -0.440613 0.014465 -0.469055 1441742310 -0.765320 -0.440613 0.014465 -0.469055 1441742310 -0.765320 -0.440613 0.014465 -0.469055 1441742310 -0.765320 -0.440613 0.014465 -0.469055 1441742310 -0.765320 -0.440613 0.014465 -0.469055 1441742310 -0.714783 -0.461121 0.066040 -0.521729 1441742310 -0.714783 -0.461121 0.066040 -0.521729 1441742310 -0.714783 -0.461121 0.066040 -0.521729 1441742310 -0.714783 -0.461121 0.066040 -0.521729 1441742310 -0.714783 -0.461121 0.066040 -0.521729 1441742310 -0.714783 -0.461121 0.066040 -0.521729 1441742310 -0.714783 -0.461121 0.066040 -0.521729 1441742310 -0.637207 -0.491699 0.111694 -0.582947 1441742310 -0.637207 -0.491699 0.111694 -0.582947 1441742310 -0.637207 -0.491699 0.111694 -0.582947 1441742310 -0.637207 -0.491699 0.111694 -0.582947 1441742310 -0.637207 -0.491699 0.111694 -0.582947 1441742310 -0.637207 -0.491699 0.111694 -0.582947 1441742310 -0.537292 -0.532166 0.141907 -0.638855 1441742310 -0.537292 -0.532166 0.141907 -0.638855 1441742310 -0.537292 -0.532166 0.141907 -0.638855 1441742310 -0.537292 -0.532166 0.141907 -0.638855 1441742310 -0.537292 -0.532166 0.141907 -0.638855 1441742310 -0.537292 -0.532166 0.141907 -0.638855 1441742310 -0.427979 -0.554321 0.150085 -0.697937 1441742310 -0.427979 -0.554321 0.150085 -0.697937 1441742311 -0.427979 -0.554321 0.150085 -0.697937 1441742311 -0.427979 -0.554321 0.150085 -0.697937 1441742311 -0.427979 -0.554321 0.150085 -0.697937 1441742311 -0.427979 -0.554321 0.150085 -0.697937 1441742311 -0.329163 -0.548706 0.135559 -0.756470 1441742311 -0.329163 -0.548706 0.135559 -0.756470 1441742311 -0.329163 -0.548706 0.135559 -0.756470 1441742311 -0.329163 -0.548706 0.135559 -0.756470 1441742311 -0.329163 -0.548706 0.135559 -0.756470 1441742311 -0.329163 -0.548706 0.135559 -0.756470 1441742311 -0.329163 -0.548706 0.135559 -0.756470 1441742311 -0.247192 -0.477173 0.193665 -0.820862 1441742311 -0.247192 -0.477173 0.193665 -0.820862 1441742311 -0.247192 -0.477173 0.193665 -0.820862 1441742311 -0.247192 -0.477173 0.193665 -0.820862 1441742311 -0.247192 -0.477173 0.193665 -0.820862 1441742311 -0.135559 -0.467957 0.222656 -0.844482 1441742311 -0.135559 -0.467957 0.222656 -0.844482 1441742311 -0.135559 -0.467957 0.222656 -0.844482 1441742311 -0.135559 -0.467957 0.222656 -0.844482 1441742311 -0.135559 -0.467957 0.222656 -0.844482 1441742311 -0.135559 -0.467957 0.222656 -0.844482 1441742311 -0.135559 -0.467957 0.222656 -0.844482 1441742311 -0.089600 -0.493958 0.195862 -0.842407 1441742311 -0.089600 -0.493958 0.195862 -0.842407 1441742311 -0.089600 -0.493958 0.195862 -0.842407 1441742311 -0.089600 -0.493958 0.195862 -0.842407 1441742311 -0.089600 -0.493958 0.195862 -0.842407 1441742311 -0.089600 -0.493958 0.195862 -0.842407 1441742311 -0.082092 -0.455139 0.266724 -0.845581 1441742311 -0.082092 -0.455139 0.266724 -0.845581 1441742311 -0.082092 -0.455139 0.266724 -0.845581 1441742311 -0.082092 -0.455139 0.266724 -0.845581 1441742311 -0.082092 -0.455139 0.266724 -0.845581 1441742311 -0.082092 -0.455139 0.266724 -0.845581 1441742311 -0.082092 -0.455139 0.266724 -0.845581 1441742311 -0.034058 -0.454285 0.238281 -0.857788 1441742311 -0.034058 -0.454285 0.238281 -0.857788 1441742311 -0.034058 -0.454285 0.238281 -0.857788 1441742311 -0.034058 -0.454285 0.238281 -0.857788 1441742311 -0.034058 -0.454285 0.238281 -0.857788 1441742311 -0.034058 -0.454285 0.238281 -0.857788 1441742311 -0.011719 -0.464539 0.185852 -0.865784 1441742311 -0.011719 -0.464539 0.185852 -0.865784 1441742311 -0.011719 -0.464539 0.185852 -0.865784 1441742311 -0.011719 -0.464539 0.185852 -0.865784 1441742311 -0.011719 -0.464539 0.185852 -0.865784 1441742311 -0.011719 -0.464539 0.185852 -0.865784 1441742311 -0.011719 -0.464539 0.185852 -0.865784 1441742311 -0.043396 -0.479370 0.182800 -0.857300 1441742311 -0.043396 -0.479370 0.182800 -0.857300 1441742311 
-0.240173 -0.591187 0.154236 -0.754395 1441742313 -0.244019 -0.597656 0.161194 -0.746521 1441742313 -0.244019 -0.597656 0.161194 -0.746521 1441742313 -0.244019 -0.597656 0.161194 -0.746521 1441742313 -0.244019 -0.597656 0.161194 -0.746521 1441742313 -0.244019 -0.597656 0.161194 -0.746521 1441742313 -0.244019 -0.597656 0.161194 -0.746521 1441742313 -0.242004 -0.603638 0.164917 -0.741577 1441742313 -0.242004 -0.603638 0.164917 -0.741577 1441742313 -0.242004 -0.603638 0.164917 -0.741577 1441742313 -0.242004 -0.603638 0.164917 -0.741577 1441742313 -0.242004 -0.603638 0.164917 -0.741577 1441742313 -0.231506 -0.602600 0.156677 -0.747559 1441742313 -0.231506 -0.602600 0.156677 -0.747559 1441742313 -0.231506 -0.602600 0.156677 -0.747559 1441742313 -0.231506 -0.602600 0.156677 -0.747559 1441742313 -0.231506 -0.602600 0.156677 -0.747559 1441742313 -0.231506 -0.602600 0.156677 -0.747559 1441742313 -0.226440 -0.605103 0.145447 -0.749329 1441742313 -0.226440 -0.605103 0.145447 -0.749329 1441742313 -0.226440 -0.605103 0.145447 -0.749329 1441742313 -0.226440 -0.605103 0.145447 -0.749329 1441742313 -0.226440 -0.605103 0.145447 -0.749329 1441742314 -0.226440 -0.605103 0.145447 -0.749329 1441742314 -0.239502 -0.597656 0.151917 -0.750000 1441742314 -0.239502 -0.597656 0.151917 -0.750000 1441742314 -0.239502 -0.597656 0.151917 -0.750000 1441742314 -0.239502 -0.597656 0.151917 -0.750000 1441742314 -0.239502 -0.597656 0.151917 -0.750000 1441742314 -0.239502 -0.597656 0.151917 -0.750000 1441742314 -0.239502 -0.597656 0.151917 -0.750000 1441742314 -0.251892 -0.591858 0.162781 -0.748230 1441742314 -0.251892 -0.591858 0.162781 -0.748230 1441742314 -0.251892 -0.591858 0.162781 -0.748230 1441742314 -0.251892 -0.591858 0.162781 -0.748230 1441742314 -0.251892 -0.591858 0.162781 -0.748230 1441742314 -0.251892 -0.591858 0.162781 -0.748230 1441742314 -0.253235 -0.591248 0.164063 -0.747986 1441742314 -0.253235 -0.591248 0.164063 -0.747986 1441742314 -0.253235 -0.591248 0.164063 -0.747986 1441742314 -0.253235 -0.591248 0.164063 -0.747986 1441742314 -0.253235 -0.591248 0.164063 -0.747986 1441742314 -0.253235 -0.591248 0.164063 -0.747986 1441742314 -0.250183 -0.594116 0.161560 -0.747314 1441742314 -0.250183 -0.594116 0.161560 -0.747314 1441742314 -0.250183 -0.594116 0.161560 -0.747314 1441742314 -0.250183 -0.594116 0.161560 -0.747314 1441742314 -0.250183 -0.594116 0.161560 -0.747314 1441742314 -0.250183 -0.594116 0.161560 -0.747314 1441742314 -0.247375 -0.598022 0.157410 -0.745972 1441742314 -0.247375 -0.598022 0.157410 -0.745972 1441742314 -0.247375 -0.598022 0.157410 -0.745972 1441742314 -0.247375 -0.598022 0.157410 -0.745972 1441742314 -0.247375 -0.598022 0.157410 -0.745972 1441742314 -0.247375 -0.598022 0.157410 -0.745972 1441742314 -0.247925 -0.598206 0.156311 -0.745911 1441742314 -0.247925 -0.598206 0.156311 -0.745911 1441742314 -0.247925 -0.598206 0.156311 -0.745911 1441742314 -0.247925 -0.598206 0.156311 -0.745911 1441742314 -0.247925 -0.598206 0.156311 -0.745911 1441742314 -0.247925 -0.598206 0.156311 -0.745911 1441742314 -0.247925 -0.598206 0.156311 -0.745911 1441742314 -0.246216 -0.595276 0.156677 -0.748718 1441742314 -0.246216 -0.595276 0.156677 -0.748718 1441742314 -0.246216 -0.595276 0.156677 -0.748718 1441742314 -0.246216 -0.595276 0.156677 -0.748718 1441742314 -0.246216 -0.595276 0.156677 -0.748718 1441742314 -0.246216 -0.595276 0.156677 -0.748718 1441742314 -0.240784 -0.595886 0.153015 -0.750793 1441742314 -0.240784 -0.595886 0.153015 -0.750793 1441742314 -0.240784 -0.595886 0.153015 -0.750793 1441742314 -0.240784 -0.595886 0.153015 -0.750793 1441742314 -0.240784 -0.595886 0.153015 -0.750793 1441742314 -0.240784 -0.595886 0.153015 -0.750793 1441742314 -0.240784 -0.595886 0.153015 -0.750793 1441742314 -0.240967 -0.595154 0.153381 -0.751221 1441742314 -0.240967 -0.595154 0.153381 -0.751221 1441742314 -0.240967 -0.595154 0.153381 -0.751221 1441742314 -0.240967 -0.595154 0.153381 -0.751221 1441742314 -0.240967 -0.595154 0.153381 -0.751221 1441742314 -0.240967 -0.595154 0.153381 -0.751221 1441742314 -0.243591 -0.594238 0.156616 -0.750427 1441742314 -0.243591 -0.594238 0.156616 -0.750427 1441742314 -0.243591 -0.594238 0.156616 -0.750427 1441742314 -0.243591 -0.594238 0.156616 -0.750427 1441742314 -0.243591 -0.594238 0.156616 -0.750427 1441742314 -0.243591 -0.594238 0.156616 -0.750427 1441742314 -0.243591 -0.594238 0.156616 -0.750427 1441742314 -0.244568 -0.595642 0.157471 -0.748779 1441742314 -0.244568 -0.595642 0.157471 -0.748779 1441742314 -0.244568 -0.595642 0.157471 -0.748779 1441742314 -0.244568 -0.595642 0.157471 -0.748779 1441742314 -0.244568 -0.595642 0.157471 -0.748779 1441742314 -0.244568 -0.595642 0.157471 -0.748779 1441742314 -0.244568 -0.595642 0.157471 -0.748779 1441742314 -0.246826 -0.595520 0.160583 -0.747498 1441742314 -0.246826 -0.595520 0.160583 -0.747498 1441742314 -0.246826 -0.595520 0.160583 -0.747498 1441742314 -0.246826 -0.595520 0.160583 -0.747498 1441742314 -0.246826 -0.595520 0.160583 -0.747498 1441742314 -0.246826 -0.595520 0.160583 -0.747498 1441742314 -0.248230 -0.594482 0.163818 -0.747131 1441742314 -0.248230 -0.594482 0.163818 -0.747131 1441742314 -0.248230 -0.594482 0.163818 -0.747131 1441742314 -0.248230 -0.594482 0.163818 -0.747131 1441742314 -0.248230 -0.594482 0.163818 -0.747131 1441742314 -0.248230 -0.594482 0.163818 -0.747131 1441742314 -0.249512 -0.592224 0.166992 -0.747864 1441742314 -0.249512 -0.592224 0.166992 -0.747864 1441742314 -0.249512 -0.592224 0.166992 -0.747864 1441742314 -0.249512 -0.592224 0.166992 -0.747864 1441742314 -0.249512 -0.592224 0.166992 -0.747864 1441742314 -0.249512 -0.592224 0.166992 -0.747864 1441742314 -0.249512 -0.592224 0.166992 -0.747864 1441742314 -0.247681 -0.590332 0.168884 -0.749451 1441742314 -0.247681 -0.590332 0.168884 -0.749451 1441742314 -0.247681 -0.590332 0.168884 -0.749451 1441742314 -0.247681 -0.590332 0.168884 -0.749451 1441742314 -0.247681 -0.590332 0.168884 -0.749451 1441742314 -0.239990 -0.594910 0.165955 -0.749023 1441742314 -0.239990 -0.594910 0.165955 -0.749023 1441742314 -0.239990 -0.594910 0.165955 -0.749023 1441742314 -0.239990 -0.594910 0.165955 -0.749023 1441742314 -0.239990 -0.594910 0.165955 -0.749023 1441742314 -0.239990 -0.594910 0.165955 -0.749023 1441742314 -0.239990 -0.594910 0.165955 -0.749023 1441742314 -0.241028 -0.595032 0.169434 -0.747803 1441742314 -0.241028 -0.595032 0.169434 -0.747803 1441742314 -0.241028 -0.595032 0.169434 -0.747803 1441742314 -0.241028 -0.595032 0.169434 -0.747803 1441742314 -0.241028 -0.595032 0.169434 -0.747803 1441742314 -0.241028 -0.595032 0.169434 -0.747803 1441742314 -0.251282 -0.592529 0.179199 -0.744141 1441742314 -0.251282 -0.592529 0.179199 -0.744141 1441742314 -0.251282 -0.592529 0.179199 -0.744141 1441742314 -0.251282 -0.592529 0.179199 -0.744141 1441742314 -0.251282 -0.592529 0.179199 -0.744141 1441742314 -0.251282 -0.592529 0.179199 -0.744141 1441742315 -0.259521 -0.591187 0.183838 -0.741211 1441742315 -0.259521 -0.591187 0.183838 -0.741211 1441742315 -0.259521 -0.591187 0.183838 -0.741211 1441742315 -0.259521 -0.591187 0.183838 -0.741211 1441742315 -0.259521 -0.591187 0.183838 -0.741211 1441742315 -0.259521 -0.591187 0.183838 -0.741211 1441742315 -0.259521 -0.591187 0.183838 -0.741211 1441742315 -0.267212 -0.592773 0.184753 -0.737000 1441742315 -0.267212 -0.592773 0.184753 -0.737000 1441742315 -0.267212 -0.592773 0.184753 -0.737000 1441742315 -0.267212 -0.592773 0.184753 -0.737000 1441742315 -0.267212 -0.592773 0.184753 -0.737000 1441742315 -0.267212 -0.592773 0.184753 -0.737000 1441742315 -0.280273 -0.591125 0.189270 -0.732300 1441742315 -0.280273 -0.591125 0.189270 -0.732300 1441742315 -0.280273 -0.591125 0.189270 -0.732300 1441742315 -0.280273 -0.591125 0.189270 -0.732300 1441742315 -0.280273 -0.591125 0.189270 -0.732300 1441742315 -0.280273 -0.591125 0.189270 -0.732300 1441742315 -0.280273 -0.591125 0.189270 -0.732300 1441742315 -0.290955 -0.588623 0.192932 -0.729187 1441742315 -0.290955 -0.588623 0.192932 -0.729187 1441742315 -0.290955 -0.588623 0.192932 -0.729187 1441742315 -0.290955 -0.588623 0.192932 -0.729187 1441742315 -0.290955 -0.588623 0.192932 -0.729187 1441742315 -0.290955 -0.588623 0.192932 -0.729187 1441742315 -0.292725 -0.588989 0.189331 -0.729126 1441742315 -0.292725 -0.588989 0.189331 -0.729126 1441742315 -0.292725 -0.588989 0.189331 -0.729126 1441742315 -0.292725 -0.588989 0.189331 -0.729126 1441742315 -0.292725 -0.588989 0.189331 -0.729126 1441742315 -0.292725 -0.588989 0.189331 -0.729126 1441742315 -0.289673 -0.592834 0.181396 -0.729248 1441742315 -0.289673 -0.592834 0.181396 -0.729248 1441742315 -0.289673 -0.592834 0.181396 -0.729248 1441742315 -0.289673 -0.592834 0.181396 -0.729248 1441742315 -0.289673 -0.592834 0.181396 -0.729248 1441742315 -0.289673 -0.592834 0.181396 -0.729248 1441742315 -0.289673 -0.592834 0.181396 -0.729248 1441742315 -0.285767 -0.595825 0.175598 -0.729797 1441742315 -0.285767 -0.595825 0.175598 -0.729797 1441742315 -0.285767 -0.595825 0.175598 -0.729797 1441742315 -0.285767 -0.595825 0.175598 -0.729797 1441742315 -0.285767 -0.595825 0.175598 -0.729797 1441742315 -0.285767 -0.595825 0.175598 -0.729797 1441742315 -0.277527 -0.597717 0.169861 -0.732788 1441742315 -0.277527 -0.597717 0.169861 -0.732788 1441742315 -0.277527 -0.597717 0.169861 -0.732788 1441742315 -0.277527 -0.597717 0.169861 -0.732788 1441742315 -0.277527 -0.597717 0.169861 -0.732788 1441742315 -0.277527 -0.597717 0.169861 -0.732788 1441742315 -0.277527 -0.597717 0.169861 -0.732788 1441742315 -0.264709 -0.599731 0.162598 -0.737488 1441742315 -0.264709 -0.599731 0.162598 -0.737488 1441742315 -0.264709 -0.599731 0.162598 -0.737488 1441742315 -0.264709 -0.599731 0.162598 -0.737488 1441742315 -0.264709 -0.599731 0.162598 -0.737488 1441742315 -0.264709 -0.599731 0.162598 -0.737488 1441742315 -0.253296 -0.601074 0.154846 -0.742065 1441742315 -0.253296 -0.601074 0.154846 -0.742065 1441742315 -0.253296 -0.601074 0.154846 -0.742065 1441742315 -0.253296 -0.601074 0.154846 -0.742065 1441742315 -0.253296 -0.601074 0.154846 -0.742065 1441742315 -0.253296 -0.601074 0.154846 -0.742065 1441742315 -0.253296 -0.601074 0.154846 -0.742065 1441742315 -0.249573 -0.599060 0.153015 -0.745361 1441742315 -0.249573 -0.599060 0.153015 -0.745361 1441742315 -0.249573 -0.599060 0.153015 -0.745361 1441742315 -0.249573 -0.599060 0.153015 -0.745361 1441742315 -0.249573 -0.599060 0.153015 -0.745361 1441742315 -0.249573 -0.599060 0.153015 -0.745361 1441742315 -0.248474 -0.596252 0.154907 -0.747559 1441742315 -0.248474 -0.596252 0.154907 -0.747559 1441742315 -0.248474 -0.596252 0.154907 -0.747559 1441742315 -0.248474 -0.596252 0.154907 -0.747559 1441742315 -0.248474 -0.596252 0.154907 -0.747559 1441742315 -0.248474 -0.596252 0.154907 -0.747559 1441742315 -0.248474 -0.596252 0.154907 -0.747559 1441742315 -0.248962 -0.593933 0.157227 -0.748779 1441742315 -0.248962 -0.593933 0.157227 -0.748779 1441742315 -0.248962 -0.593933 0.157227 -0.748779 1441742315 -0.248962 -0.593933 0.157227 -0.748779 1441742315 -0.248962 -0.593933 0.157227 -0.748779 1441742315 -0.248962 -0.593933 0.157227 -0.748779 1441742315 -0.254089 -0.591492 0.162598 -0.747803 1441742315 -0.254089 -0.591492 0.162598 -0.747803 1441742315 -0.254089 -0.591492 0.162598 -0.747803 1441742315 -0.254089 -0.591492 0.162598 -0.747803 1441742315 -0.254089 -0.591492 0.162598 -0.747803 1441742315 -0.254089 -0.591492 0.162598 -0.747803 1441742315 -0.254089 -0.591492 0.162598 -0.747803 1441742315 -0.260498 -0.589905 0.167480 -0.745789 1441742315 -0.260498 -0.589905 0.167480 -0.745789 1441742315 -0.260498 -0.589905 0.167480 -0.745789 1441742315 -0.260498 -0.589905 0.167480 -0.745789 1441742315 -0.260498 -0.589905 0.167480 -0.745789 1441742315 -0.260498 -0.589905 0.167480 -0.745789 1441742315 -0.263977 -0.589966 0.170959 -0.743713 1441742315 -0.263977 -0.589966 0.170959 -0.743713 1441742315 -0.263977 -0.589966 0.170959 -0.743713 1441742315 -0.263977 -0.589966 0.170959 -0.743713 1441742315 -0.263977 -0.589966 0.170959 -0.743713 1441742315 -0.263977 -0.589966 0.170959 -0.743713 1441742315 -0.263977 -0.589966 0.170959 -0.743713 1441742315 -0.265808 -0.590759 0.173950 -0.741760 1441742315 -0.265808 -0.590759 0.173950 -0.741760 1441742315 -0.265808 -0.590759 0.173950 -0.741760 1441742315 -0.265808 -0.590759 0.173950 -0.741760 1441742315 -0.265808 -0.590759 0.173950 -0.741760 1441742315 -0.265808 -0.590759 0.173950 -0.741760 1441742315 -0.267090 -0.588562 0.178345 -0.742004 1441742315 -0.267090 -0.588562 0.178345 -0.742004 1441742315 -0.267090 -0.588562 0.178345 -0.742004 1441742315 -0.267090 -0.588562 0.178345 -0.742004 1441742315 -0.267090 -0.588562 0.178345 -0.742004 1441742315 -0.267090 -0.588562 0.178345 -0.742004 1441742315 -0.263428 -0.587891 0.178711 -0.743774 1441742316 -0.263428 -0.587891 0.178711 -0.743774 1441742316 -0.263428 -0.587891 0.178711 -0.743774 1441742316 -0.263428 -0.587891 0.178711 -0.743774 1441742316 -0.263428 -0.587891 0.178711 -0.743774 1441742316 -0.263428 -0.587891 0.178711 -0.743774 1441742316 -0.263428 -0.587891 0.178711 -0.743774 1441742316 -0.256287 -0.589294 0.176147 -0.745728 1441742316 -0.256287 -0.589294 0.176147 -0.745728 1441742316 -0.256287 -0.589294 0.176147 -0.745728 1441742316 -0.256287 -0.589294 0.176147 -0.745728 1441742316 -0.256287 -0.589294 0.176147 -0.745728 1441742316 -0.256287 -0.589294 0.176147 -0.745728 1441742316 -0.249878 -0.591064 0.175537 -0.746643 1441742316 -0.249878 -0.591064 0.175537 -0.746643 1441742316 -0.249878 -0.591064 0.175537 -0.746643 1441742316 -0.249878 -0.591064 0.175537 -0.746643 1441742316 -0.249878 -0.591064 0.175537 -0.746643 1441742316 -0.249878 -0.591064 0.175537 -0.746643 1441742316 -0.248108 -0.590942 0.179016 -0.746521 1441742316 -0.248108 -0.590942 0.179016 -0.746521 1441742316 -0.248108 -0.590942 0.179016 -0.746521 1441742316 -0.248108 -0.590942 0.179016 -0.746521 1441742316 -0.248108 -0.590942 0.179016 -0.746521 1441742316 -0.248108 -0.590942 0.179016 -0.746521 1441742316 -0.248108 -0.590942 0.179016 -0.746521 1441742316 -0.251648 -0.590515 0.184387 -0.744385 1441742316 -0.251648 -0.590515 0.184387 -0.744385 1441742316 -0.251648 -0.590515 0.184387 -0.744385 1441742316 -0.251648 -0.590515 0.184387 -0.744385 1441742316 -0.251648 -0.590515 0.184387 -0.744385 1441742316 -0.251648 -0.590515 0.184387 -0.744385 1441742316 -0.258484 -0.588928 0.189575 -0.741943 1441742316 -0.258484 -0.588928 0.189575 -0.741943 1441742316 -0.258484 -0.588928 0.189575 -0.741943 1441742316 -0.258484 -0.588928 0.189575 -0.741943 1441742316 -0.258484 -0.588928 0.189575 -0.741943 1441742316 -0.258484 -0.588928 0.189575 -0.741943 1441742316 -0.258484 -0.588928 0.189575 -0.741943 1441742316 -0.264832 -0.589783 0.192200 -0.738342 1441742316 -0.264832 -0.589783 0.192200 -0.738342 1441742316 -0.264832 -0.589783 0.192200 -0.738342 1441742316 -0.264832 -0.589783 0.192200 -0.738342 1441742316 -0.264832 -0.589783 0.192200 -0.738342 1441742316 -0.264832 -0.589783 0.192200 -0.738342 1441742316 -0.272644 -0.590820 0.192017 -0.734741 1441742316 -0.272644 -0.590820 0.192017 -0.734741 1441742316 -0.272644 -0.590820 0.192017 -0.734741 1441742316 -0.272644 -0.590820 0.192017 -0.734741 1441742316 -0.272644 -0.590820 0.192017 -0.734741 1441742316 -0.272644 -0.590820 0.192017 -0.734741 1441742316 -0.284912 -0.587769 0.196045 -0.731445 1441742316 -0.284912 -0.587769 0.196045 -0.731445 1441742316 -0.284912 -0.587769 0.196045 -0.731445 1441742316 -0.284912 -0.587769 0.196045 -0.731445 1441742316 -0.284912 -0.587769 0.196045 -0.731445 1441742316 -0.284912 -0.587769 0.196045 -0.731445 1441742316 -0.284912 -0.587769 0.196045 -0.731445 1441742316 -0.290588 -0.587219 0.194519 -0.730042 1441742316 -0.290588 -0.587219 0.194519 -0.730042 1441742316 -0.290588 -0.587219 0.194519 -0.730042 1441742316 -0.290588 -0.587219 0.194519 -0.730042 1441742316 -0.290588 -0.587219 0.194519 -0.730042 1441742316 -0.290588 -0.587219 0.194519 -0.730042 1441742316 -0.292480 -0.589233 0.189941 -0.728882 1441742316 -0.292480 -0.589233 0.189941 -0.728882 1441742316 -0.292480 -0.589233 0.189941 -0.728882 1441742316 -0.292480 -0.589233 0.189941 -0.728882 1441742316 -0.292480 -0.589233 0.189941 -0.728882 1441742316 -0.292480 -0.589233 0.189941 -0.728882 1441742316 -0.291992 -0.592590 0.185120 -0.727600 1441742316 -0.291992 -0.592590 0.185120 -0.727600 1441742316 -0.291992 -0.592590 0.185120 -0.727600 1441742316 -0.291992 -0.592590 0.185120 -0.727600 1441742316 -0.291992 -0.592590 0.185120 -0.727600 1441742316 -0.291992 -0.592590 0.185120 -0.727600 1441742316 -0.291992 -0.592590 0.185120 -0.727600 1441742316 -0.289551 -0.595337 0.181091 -0.727295 1441742316 -0.289551 -0.595337 0.181091 -0.727295 1441742316 -0.289551 -0.595337 0.181091 -0.727295 1441742316 -0.289551 -0.595337 0.181091 -0.727295 1441742316 -0.289551 -0.595337 0.181091 -0.727295 1441742316 -0.289551 -0.595337 0.181091 -0.727295 1441742316 -0.285645 -0.596313 0.179321 -0.728577 1441742316 -0.285645 -0.596313 0.179321 -0.728577 1441742316 -0.285645 -0.596313 0.179321 -0.728577 1441742316 -0.285645 -0.596313 0.179321 -0.728577 1441742316 -0.285645 -0.596313 0.179321 -0.728577 1441742316 -0.285645 -0.596313 0.179321 -0.728577 1441742316 -0.281738 -0.596558 0.177979 -0.730164 1441742316 -0.281738 -0.596558 0.177979 -0.730164 1441742316 -0.281738 -0.596558 0.177979 -0.730164 1441742316 -0.281738 -0.596558 0.177979 -0.730164 1441742316 -0.281738 -0.596558 0.177979 -0.730164 1441742316 -0.281738 -0.596558 0.177979 -0.730164 1441742316 -0.280762 -0.595520 0.177307 -0.731567 1441742316 -0.280762 -0.595520 0.177307 -0.731567 1441742316 -0.280762 -0.595520 0.177307 -0.731567 1441742316 -0.280762 -0.595520 0.177307 -0.731567 1441742316 -0.280762 -0.595520 0.177307 -0.731567 1441742316 -0.280762 -0.595520 0.177307 -0.731567 1441742316 -0.280762 -0.595520 0.177307 -0.731567 1441742316 -0.281433 -0.594238 0.177795 -0.732239 1441742316 -0.281433 -0.594238 0.177795 -0.732239 1441742316 -0.281433 -0.594238 0.177795 -0.732239 1441742316 -0.281433 -0.594238 0.177795 -0.732239 1441742316 -0.281433 -0.594238 0.177795 -0.732239 1441742316 -0.281433 -0.594238 0.177795 -0.732239 1441742316 -0.281860 -0.594727 0.177673 -0.731689 1441742316 -0.281860 -0.594727 0.177673 -0.731689 1441742316 -0.281860 -0.594727 0.177673 -0.731689 1441742316 -0.281860 -0.594727 0.177673 -0.731689 1441742316 -0.281860 -0.594727 0.177673 -0.731689 1441742316 -0.281860 -0.594727 0.177673 -0.731689 1441742316 -0.285706 -0.593445 0.181030 -0.730408 1441742316 -0.285706 -0.593445 0.181030 -0.730408 1441742317 -0.285706 -0.593445 0.181030 -0.730408 1441742317 -0.285706 -0.593445 0.181030 -0.730408 1441742317 -0.285706 -0.593445 0.181030 -0.730408 1441742317 -0.285706 -0.593445 0.181030 -0.730408 1441742317 -0.288635 -0.592957 0.182983 -0.729187 1441742317 -0.288635 -0.592957 0.182983 -0.729187 1441742317 -0.288635 -0.592957 0.182983 -0.729187 1441742317 -0.288635 -0.592957 0.182983 -0.729187 1441742317 -0.288635 -0.592957 0.182983 -0.729187 1441742317 -0.288635 -0.592957 0.182983 -0.729187 1441742317 -0.288635 -0.592957 0.182983 -0.729187 1441742317 -0.287476 -0.593689 0.183472 -0.728943 1441742317 -0.287476 -0.593689 0.183472 -0.728943 1441742317 -0.287476 -0.593689 0.183472 -0.728943 1441742317 -0.287476 -0.593689 0.183472 -0.728943 1441742317 -0.287476 -0.593689 0.183472 -0.728943 1441742317 -0.282593 -0.595459 0.184326 -0.729126 1441742317 -0.282593 -0.595459 0.184326 -0.729126 1441742317 -0.282593 -0.595459 0.184326 -0.729126 1441742317 -0.282593 -0.595459 0.184326 -0.729126 1441742317 -0.282593 -0.595459 0.184326 -0.729126 1441742317 -0.282593 -0.595459 0.184326 -0.729126 1441742317 -0.282593 -0.595459 0.184326 -0.729126 1441742317 -0.277588 -0.595520 0.184814 -0.730896 1441742317 -0.277588 -0.595520 0.184814 -0.730896 1441742317 -0.277588 -0.595520 0.184814 -0.730896 1441742317 -0.277588 -0.595520 0.184814 -0.730896 1441742317 -0.277588 -0.595520 0.184814 -0.730896 1441742317 -0.277588 -0.595520 0.184814 -0.730896 1441742317 -0.274597 -0.594543 0.185120 -0.732727 1441742317 -0.274597 -0.594543 0.185120 -0.732727 1441742317 -0.274597 -0.594543 0.185120 -0.732727 1441742317 -0.274597 -0.594543 0.185120 -0.732727 1441742317 -0.274597 -0.594543 0.185120 -0.732727 1441742317 -0.274597 -0.594543 0.185120 -0.732727 1441742317 -0.269958 -0.594055 0.181152 -0.735840 1441742317 -0.269958 -0.594055 0.181152 -0.735840 1441742317 -0.269958 -0.594055 0.181152 -0.735840 1441742317 -0.269958 -0.594055 0.181152 -0.735840 1441742317 -0.269958 -0.594055 0.181152 -0.735840 1441742317 -0.269958 -0.594055 0.181152 -0.735840 1441742317 -0.263550 -0.596069 0.174622 -0.738159 1441742317 -0.263550 -0.596069 0.174622 -0.738159 1441742317 -0.263550 -0.596069 0.174622 -0.738159 1441742317 -0.263550 -0.596069 0.174622 -0.738159 1441742317 -0.263550 -0.596069 0.174622 -0.738159 1441742317 -0.263550 -0.596069 0.174622 -0.738159 1441742317 -0.263550 -0.596069 0.174622 -0.738159 1441742317 -0.257813 -0.597839 0.170654 -0.739685 1441742317 -0.257813 -0.597839 0.170654 -0.739685 1441742317 -0.257813 -0.597839 0.170654 -0.739685 1441742317 -0.257813 -0.597839 0.170654 -0.739685 1441742317 -0.257813 -0.597839 0.170654 -0.739685 1441742317 -0.257813 -0.597839 0.170654 -0.739685 1441742317 -0.257507 -0.597473 0.172546 -0.739624 1441742317 -0.257507 -0.597473 0.172546 -0.739624 1441742317 -0.257507 -0.597473 0.172546 -0.739624 1441742317 -0.257507 -0.597473 0.172546 -0.739624 1441742317 -0.257507 -0.597473 0.172546 -0.739624 1441742317 -0.257507 -0.597473 0.172546 -0.739624 1441742317 -0.263123 -0.596069 0.175415 -0.738098 1441742317 -0.263123 -0.596069 0.175415 -0.738098 1441742317 -0.263123 -0.596069 0.175415 -0.738098 1441742317 -0.263123 -0.596069 0.175415 -0.738098 1441742317 -0.263123 -0.596069 0.175415 -0.738098 1441742317 -0.263123 -0.596069 0.175415 -0.738098 1441742317 -0.272400 -0.593079 0.179688 -0.736145 1441742317 -0.272400 -0.593079 0.179688 -0.736145 1441742317 -0.272400 -0.593079 0.179688 -0.736145 1441742317 -0.272400 -0.593079 0.179688 -0.736145 1441742317 -0.272400 -0.593079 0.179688 -0.736145 1441742317 -0.272400 -0.593079 0.179688 -0.736145 1441742317 -0.272400 -0.593079 0.179688 -0.736145 1441742317 -0.278931 -0.592285 0.180298 -0.734131 1441742317 -0.278931 -0.592285 0.180298 -0.734131 1441742317 -0.278931 -0.592285 0.180298 -0.734131 1441742317 -0.278931 -0.592285 0.180298 -0.734131 1441742317 -0.278931 -0.592285 0.180298 -0.734131 1441742317 -0.278931 -0.592285 0.180298 -0.734131 1441742317 -0.285400 -0.592651 0.179871 -0.731445 1441742317 -0.285400 -0.592651 0.179871 -0.731445 1441742317 -0.285400 -0.592651 0.179871 -0.731445 1441742317 -0.285400 -0.592651 0.179871 -0.731445 1441742317 -0.285400 -0.592651 0.179871 -0.731445 1441742317 -0.285400 -0.592651 0.179871 -0.731445 1441742317 -0.290527 -0.593445 0.178406 -0.729187 1441742317 -0.290527 -0.593445 0.178406 -0.729187 1441742317 -0.290527 -0.593445 0.178406 -0.729187 1441742317 -0.290527 -0.593445 0.178406 -0.729187 1441742317 -0.290527 -0.593445 0.178406 -0.729187 1441742317 -0.290527 -0.593445 0.178406 -0.729187 1441742317 -0.292969 -0.594238 0.175781 -0.728149 1441742317 -0.292969 -0.594238 0.175781 -0.728149 1441742317 -0.292969 -0.594238 0.175781 -0.728149 1441742317 -0.292969 -0.594238 0.175781 -0.728149 1441742317 -0.292969 -0.594238 0.175781 -0.728149 1441742317 -0.292969 -0.594238 0.175781 -0.728149 1441742317 -0.292969 -0.594238 0.175781 -0.728149 1441742317 -0.291748 -0.596008 0.172119 -0.728088 1441742317 -0.291748 -0.596008 0.172119 -0.728088 1441742317 -0.291748 -0.596008 0.172119 -0.728088 1441742317 -0.291748 -0.596008 0.172119 -0.728088 1441742317 -0.291748 -0.596008 0.172119 -0.728088 1441742317 -0.291748 -0.596008 0.172119 -0.728088 1441742317 -0.288818 -0.596863 0.169434 -0.729187 1441742317 -0.288818 -0.596863 0.169434 -0.729187 1441742317 -0.288818 -0.596863 0.169434 -0.729187 1441742317 -0.288818 -0.596863 0.169434 -0.729187 1441742317 -0.288818 -0.596863 0.169434 -0.729187 1441742317 -0.288818 -0.596863 0.169434 -0.729187 1441742317 -0.282410 -0.597473 0.166748 -0.731812 1441742317 -0.282410 -0.597473 0.166748 -0.731812 1441742317 -0.282410 -0.597473 0.166748 -0.731812 1441742318 -0.282410 -0.597473 0.166748 -0.731812 1441742318 -0.282410 -0.597473 0.166748 -0.731812 1441742318 -0.282410 -0.597473 0.166748 -0.731812 1441742318 -0.273315 -0.599121 0.161926 -0.734985 1441742318 -0.273315 -0.599121 0.161926 -0.734985 1441742318 -0.273315 -0.599121 0.161926 -0.734985 1441742318 -0.273315 -0.599121 0.161926 -0.734985 1441742318 -0.273315 -0.599121 0.161926 -0.734985 1441742318 -0.273315 -0.599121 0.161926 -0.734985 1441742318 -0.273315 -0.599121 0.161926 -0.734985 1441742318 -0.267822 -0.598511 0.159607 -0.738037 1441742318 -0.267822 -0.598511 0.159607 -0.738037 1441742318 -0.267822 -0.598511 0.159607 -0.738037 1441742318 -0.267822 -0.598511 0.159607 -0.738037 1441742318 -0.267822 -0.598511 0.159607 -0.738037 1441742318 -0.267822 -0.598511 0.159607 -0.738037 1441742318 -0.263855 -0.596741 0.159119 -0.740967 1441742318 -0.263855 -0.596741 0.159119 -0.740967 1441742318 -0.263855 -0.596741 0.159119 -0.740967 1441742318 -0.263855 -0.596741 0.159119 -0.740967 1441742318 -0.263855 -0.596741 0.159119 -0.740967 1441742318 -0.263855 -0.596741 0.159119 -0.740967 1441742318 -0.263855 -0.596741 0.159119 -0.740967 1441742318 -0.260376 -0.595886 0.158569 -0.743042 1441742318 -0.260376 -0.595886 0.158569 -0.743042 1441742318 -0.260376 -0.595886 0.158569 -0.743042 1441742318 -0.260376 -0.595886 0.158569 -0.743042 1441742318 -0.260376 -0.595886 0.158569 -0.743042 1441742318 -0.260376 -0.595886 0.158569 -0.743042 1441742318 -0.260681 -0.594727 0.159973 -0.743530 1441742318 -0.260681 -0.594727 0.159973 -0.743530 1441742318 -0.260681 -0.594727 0.159973 -0.743530 1441742318 -0.260681 -0.594727 0.159973 -0.743530 1441742318 -0.260681 -0.594727 0.159973 -0.743530 1441742318 -0.260681 -0.594727 0.159973 -0.743530 1441742318 -0.263733 -0.593018 0.163696 -0.743042 1441742318 -0.263733 -0.593018 0.163696 -0.743042 1441742318 -0.263733 -0.593018 0.163696 -0.743042 1441742318 -0.263733 -0.593018 0.163696 -0.743042 1441742318 -0.263733 -0.593018 0.163696 -0.743042 1441742318 -0.263733 -0.593018 0.163696 -0.743042 1441742318 -0.263733 -0.593018 0.163696 -0.743042 1441742318 -0.267334 -0.592224 0.165527 -0.741943 1441742318 -0.267334 -0.592224 0.165527 -0.741943 1441742318 -0.267334 -0.592224 0.165527 -0.741943 1441742318 -0.267334 -0.592224 0.165527 -0.741943 1441742318 -0.267334 -0.592224 0.165527 -0.741943 1441742318 -0.267334 -0.592224 0.165527 -0.741943 1441742318 -0.270386 -0.591980 0.166870 -0.740723 1441742318 -0.270386 -0.591980 0.166870 -0.740723 1441742318 -0.270386 -0.591980 0.166870 -0.740723 1441742318 -0.270386 -0.591980 0.166870 -0.740723 1441742318 -0.270386 -0.591980 0.166870 -0.740723 1441742318 -0.270386 -0.591980 0.166870 -0.740723 1441742318 -0.270630 -0.591736 0.169556 -0.740234 1441742318 -0.270630 -0.591736 0.169556 -0.740234 1441742318 -0.270630 -0.591736 0.169556 -0.740234 1441742318 -0.270630 -0.591736 0.169556 -0.740234 1441742318 -0.270630 -0.591736 0.169556 -0.740234 1441742318 -0.270630 -0.591736 0.169556 -0.740234 1441742318 -0.270630 -0.591736 0.169556 -0.740234 1441742318 -0.266357 -0.592041 0.170532 -0.741333 1441742318 -0.266357 -0.592041 0.170532 -0.741333 1441742318 -0.266357 -0.592041 0.170532 -0.741333 1441742318 -0.266357 -0.592041 0.170532 -0.741333 1441742318 -0.266357 -0.592041 0.170532 -0.741333 1441742318 -0.266357 -0.592041 0.170532 -0.741333 1441742318 -0.262573 -0.590637 0.171631 -0.743530 1441742318 -0.262573 -0.590637 0.171631 -0.743530 1441742318 -0.262573 -0.590637 0.171631 -0.743530 1441742318 -0.262573 -0.590637 0.171631 -0.743530 1441742318 -0.262573 -0.590637 0.171631 -0.743530 1441742318 -0.262573 -0.590637 0.171631 -0.743530 1441742318 -0.258423 -0.589050 0.171692 -0.746216 1441742318 -0.258423 -0.589050 0.171692 -0.746216 1441742318 -0.258423 -0.589050 0.171692 -0.746216 1441742318 -0.258423 -0.589050 0.171692 -0.746216 1441742318 -0.258423 -0.589050 0.171692 -0.746216 1441742318 -0.258423 -0.589050 0.171692 -0.746216 1441742318 -0.258423 -0.589050 0.171692 -0.746216 1441742318 -0.254883 -0.587463 0.170044 -0.749084 1441742318 -0.254883 -0.587463 0.170044 -0.749084 1441742318 -0.254883 -0.587463 0.170044 -0.749084 1441742318 -0.254883 -0.587463 0.170044 -0.749084 1441742318 -0.254883 -0.587463 0.170044 -0.749084 1441742318 -0.254883 -0.587463 0.170044 -0.749084 1441742318 -0.252930 -0.587463 0.170105 -0.749695 1441742318 -0.252930 -0.587463 0.170105 -0.749695 1441742318 -0.252930 -0.587463 0.170105 -0.749695 1441742318 -0.252930 -0.587463 0.170105 -0.749695 1441742318 -0.252930 -0.587463 0.170105 -0.749695 1441742318 -0.252930 -0.587463 0.170105 -0.749695 1441742318 -0.252563 -0.589661 0.169312 -0.748291 1441742318 -0.252563 -0.589661 0.169312 -0.748291 1441742318 -0.252563 -0.589661 0.169312 -0.748291 1441742318 -0.252563 -0.589661 0.169312 -0.748291 1441742318 -0.252563 -0.589661 0.169312 -0.748291 1441742318 -0.252563 -0.589661 0.169312 -0.748291 1441742318 -0.252563 -0.589661 0.169312 -0.748291 1441742318 -0.263672 -0.586731 0.178772 -0.744568 1441742318 -0.263672 -0.586731 0.178772 -0.744568 1441742318 -0.263672 -0.586731 0.178772 -0.744568 1441742318 -0.263672 -0.586731 0.178772 -0.744568 1441742318 -0.263672 -0.586731 0.178772 -0.744568 1441742318 -0.263672 -0.586731 0.178772 -0.744568 1441742318 -0.276123 -0.584900 0.185181 -0.739929 1441742318 -0.276123 -0.584900 0.185181 -0.739929 1441742318 -0.276123 -0.584900 0.185181 -0.739929 1441742318 -0.276123 -0.584900 0.185181 -0.739929 1441742318 
-0.209656 -0.551514 0.225403 -0.775330 1441742321 -0.209656 -0.551514 0.225403 -0.775330 1441742321 -0.209656 -0.551514 0.225403 -0.775330 1441742321 -0.209656 -0.551514 0.225403 -0.775330 1441742321 -0.192810 -0.541931 0.234314 -0.783752 1441742321 -0.192810 -0.541931 0.234314 -0.783752 1441742321 -0.192810 -0.541931 0.234314 -0.783752 1441742321 -0.192810 -0.541931 0.234314 -0.783752 1441742321 -0.192810 -0.541931 0.234314 -0.783752 1441742321 -0.192810 -0.541931 0.234314 -0.783752 1441742321 -0.184448 -0.533142 0.237610 -0.790771 1441742321 -0.184448 -0.533142 0.237610 -0.790771 1441742321 -0.184448 -0.533142 0.237610 -0.790771 1441742321 -0.184448 -0.533142 0.237610 -0.790771 1441742321 -0.184448 -0.533142 0.237610 -0.790771 1441742321 -0.184448 -0.533142 0.237610 -0.790771 1441742321 -0.184448 -0.533142 0.237610 -0.790771 1441742321 -0.189453 -0.532715 0.224854 -0.793640 1441742321 -0.189453 -0.532715 0.224854 -0.793640 1441742321 -0.189453 -0.532715 0.224854 -0.793640 1441742321 -0.189453 -0.532715 0.224854 -0.793640 1441742321 -0.189453 -0.532715 0.224854 -0.793640 1441742321 -0.189453 -0.532715 0.224854 -0.793640 1441742321 -0.226196 -0.524231 0.224915 -0.789612 1441742321 -0.226196 -0.524231 0.224915 -0.789612 1441742321 -0.226196 -0.524231 0.224915 -0.789612 1441742321 -0.226196 -0.524231 0.224915 -0.789612 1441742321 -0.226196 -0.524231 0.224915 -0.789612 1441742321 -0.226196 -0.524231 0.224915 -0.789612 1441742321 -0.282227 -0.513245 0.228210 -0.777771 1441742321 -0.282227 -0.513245 0.228210 -0.777771 1441742321 -0.282227 -0.513245 0.228210 -0.777771 1441742321 -0.282227 -0.513245 0.228210 -0.777771 1441742321 -0.282227 -0.513245 0.228210 -0.777771 1441742321 -0.282227 -0.513245 0.228210 -0.777771 1441742321 -0.327271 -0.507202 0.210266 -0.769104 1441742321 -0.327271 -0.507202 0.210266 -0.769104 1441742321 -0.327271 -0.507202 0.210266 -0.769104 1441742321 -0.327271 -0.507202 0.210266 -0.769104 1441742321 -0.327271 -0.507202 0.210266 -0.769104 1441742321 -0.327271 -0.507202 0.210266 -0.769104 1441742321 -0.327271 -0.507202 0.210266 -0.769104 1441742321 -0.354858 -0.519592 0.153748 -0.761963 1441742321 -0.354858 -0.519592 0.153748 -0.761963 1441742321 -0.354858 -0.519592 0.153748 -0.761963 1441742321 -0.354858 -0.519592 0.153748 -0.761963 1441742321 -0.354858 -0.519592 0.153748 -0.761963 1441742321 -0.354858 -0.519592 0.153748 -0.761963 1441742321 -0.402893 -0.570862 0.075012 -0.711487 1441742321 -0.402893 -0.570862 0.075012 -0.711487 1441742321 -0.402893 -0.570862 0.075012 -0.711487 1441742321 -0.402893 -0.570862 0.075012 -0.711487 1441742321 -0.402893 -0.570862 0.075012 -0.711487 1441742321 -0.402893 -0.570862 0.075012 -0.711487 1441742321 -0.402893 -0.570862 0.075012 -0.711487 1441742321 -0.501587 -0.557983 0.031738 -0.660400 1441742321 -0.501587 -0.557983 0.031738 -0.660400 1441742321 -0.501587 -0.557983 0.031738 -0.660400 1441742321 -0.501587 -0.557983 0.031738 -0.660400 1441742321 -0.501587 -0.557983 0.031738 -0.660400 1441742321 -0.501587 -0.557983 0.031738 -0.660400 1441742321 -0.588379 -0.533813 -0.012390 -0.607300 1441742321 -0.588379 -0.533813 -0.012390 -0.607300 1441742321 -0.588379 -0.533813 -0.012390 -0.607300 1441742321 -0.588379 -0.533813 -0.012390 -0.607300 1441742321 -0.588379 -0.533813 -0.012390 -0.607300 1441742321 -0.588379 -0.533813 -0.012390 -0.607300 1441742321 -0.588379 -0.533813 -0.012390 -0.607300 1441742321 -0.660217 -0.528809 -0.066650 -0.529297 1441742321 -0.660217 -0.528809 -0.066650 -0.529297 1441742321 -0.660217 -0.528809 -0.066650 -0.529297 1441742321 -0.660217 -0.528809 -0.066650 -0.529297 1441742321 -0.660217 -0.528809 -0.066650 -0.529297 1441742321 -0.716797 -0.530884 -0.095520 -0.442017 1441742321 -0.716797 -0.530884 -0.095520 -0.442017 1441742321 -0.716797 -0.530884 -0.095520 -0.442017 1441742321 -0.716797 -0.530884 -0.095520 -0.442017 1441742321 -0.716797 -0.530884 -0.095520 -0.442017 1441742321 -0.716797 -0.530884 -0.095520 -0.442017 1441742321 -0.716797 -0.530884 -0.095520 -0.442017 1441742321 -0.735229 -0.531067 -0.106262 -0.407715 1441742321 -0.735229 -0.531067 -0.106262 -0.407715 1441742321 -0.735229 -0.531067 -0.106262 -0.407715 1441742321 -0.735229 -0.531067 -0.106262 -0.407715 1441742321 -0.735229 -0.531067 -0.106262 -0.407715 1441742321 -0.735229 -0.531067 -0.106262 -0.407715 1441742321 -0.733582 -0.525940 -0.099548 -0.418823 1441742321 -0.733582 -0.525940 -0.099548 -0.418823 1441742321 -0.733582 -0.525940 -0.099548 -0.418823 1441742321 -0.733582 -0.525940 -0.099548 -0.418823 1441742321 -0.733582 -0.525940 -0.099548 -0.418823 1441742321 -0.733582 -0.525940 -0.099548 -0.418823 1441742321 -0.733582 -0.525940 -0.099548 -0.418823 1441742322 -0.708191 -0.529602 -0.067383 -0.462097 1441742322 -0.708191 -0.529602 -0.067383 -0.462097 1441742322 -0.708191 -0.529602 -0.067383 -0.462097 1441742322 -0.708191 -0.529602 -0.067383 -0.462097 1441742322 -0.708191 -0.529602 -0.067383 -0.462097 1441742322 -0.708191 -0.529602 -0.067383 -0.462097 1441742322 -0.652893 -0.523987 -0.036316 -0.545898 1441742322 -0.652893 -0.523987 -0.036316 -0.545898 1441742322 -0.652893 -0.523987 -0.036316 -0.545898 1441742322 -0.652893 -0.523987 -0.036316 -0.545898 1441742322 -0.652893 -0.523987 -0.036316 -0.545898 1441742322 -0.652893 -0.523987 -0.036316 -0.545898 1441742322 -0.591980 -0.534485 -0.000793 -0.603333 1441742322 -0.591980 -0.534485 -0.000793 -0.603333 1441742322 -0.591980 -0.534485 -0.000793 -0.603333 1441742322 -0.591980 -0.534485 -0.000793 -0.603333 1441742322 -0.591980 -0.534485 -0.000793 -0.603333 1441742322 -0.591980 -0.534485 -0.000793 -0.603333 1441742322 -0.518555 -0.551025 0.028564 -0.653259 1441742322 -0.518555 -0.551025 0.028564 -0.653259 1441742322 -0.518555 -0.551025 0.028564 -0.653259 1441742322 -0.518555 -0.551025 0.028564 -0.653259 1441742322 -0.518555 -0.551025 0.028564 -0.653259 1441742322 -0.518555 -0.551025 0.028564 -0.653259 1441742322 -0.518555 -0.551025 0.028564 -0.653259 1441742322 -0.444092 -0.574219 0.061523 -0.685120 1441742322 -0.444092 -0.574219 0.061523 -0.685120 1441742322 -0.444092 -0.574219 0.061523 -0.685120 1441742322 -0.444092 -0.574219 0.061523 -0.685120 1441742322 -0.444092 -0.574219 0.061523 -0.685120 1441742322 -0.444092 -0.574219 0.061523 -0.685120 1441742322 -0.371277 -0.581665 0.096375 -0.717346 1441742322 -0.371277 -0.581665 0.096375 -0.717346 1441742322 -0.371277 -0.581665 0.096375 -0.717346 1441742322 -0.371277 -0.581665 0.096375 -0.717346 1441742322 -0.371277 -0.581665 0.096375 -0.717346 1441742322 -0.371277 -0.581665 0.096375 -0.717346 1441742322 -0.371277 -0.581665 0.096375 -0.717346 1441742322 -0.307434 -0.559326 0.141296 -0.756836 1441742322 -0.307434 -0.559326 0.141296 -0.756836 1441742322 -0.307434 -0.559326 0.141296 -0.756836 1441742322 -0.307434 -0.559326 0.141296 -0.756836 1441742322 -0.307434 -0.559326 0.141296 -0.756836 1441742322 -0.307434 -0.559326 0.141296 -0.756836 1441742322 -0.254761 -0.533875 0.198425 -0.781555 1441742322 -0.254761 -0.533875 0.198425 -0.781555 1441742322 -0.254761 -0.533875 0.198425 -0.781555 1441742322 -0.254761 -0.533875 0.198425 -0.781555 1441742322 -0.254761 -0.533875 0.198425 -0.781555 1441742322 -0.254761 -0.533875 0.198425 -0.781555 1441742322 -0.191040 -0.532959 0.216614 -0.795349 1441742322 -0.191040 -0.532959 0.216614 -0.795349 1441742322 -0.191040 -0.532959 0.216614 -0.795349 1441742322 -0.191040 -0.532959 0.216614 -0.795349 1441742322 -0.191040 -0.532959 0.216614 -0.795349 1441742322 -0.191040 -0.532959 0.216614 -0.795349 1441742322 -0.145752 -0.537659 0.203430 -0.805237 1441742322 -0.145752 -0.537659 0.203430 -0.805237 1441742322 -0.145752 -0.537659 0.203430 -0.805237 1441742322 -0.145752 -0.537659 0.203430 -0.805237 1441742322 -0.145752 -0.537659 0.203430 -0.805237 1441742322 -0.145752 -0.537659 0.203430 -0.805237 1441742322 -0.145752 -0.537659 0.203430 -0.805237 1441742322 -0.138611 -0.530579 0.212524 -0.808777 1441742322 -0.138611 -0.530579 0.212524 -0.808777 1441742322 -0.138611 -0.530579 0.212524 -0.808777 1441742322 -0.138611 -0.530579 0.212524 -0.808777 1441742322 -0.138611 -0.530579 0.212524 -0.808777 1441742322 -0.138611 -0.530579 0.212524 -0.808777 1441742322 -0.145691 -0.531250 0.213257 -0.806946 1441742322 -0.145691 -0.531250 0.213257 -0.806946 1441742322 -0.145691 -0.531250 0.213257 -0.806946 1441742322 -0.145691 -0.531250 0.213257 -0.806946 1441742322 -0.145691 -0.531250 0.213257 -0.806946 1441742322 -0.145691 -0.531250 0.213257 -0.806946 1441742322 -0.145691 -0.531250 0.213257 -0.806946 1441742322 -0.164185 -0.541626 0.182190 -0.804077 1441742322 -0.164185 -0.541626 0.182190 -0.804077 1441742322 -0.164185 -0.541626 0.182190 -0.804077 1441742322 -0.164185 -0.541626 0.182190 -0.804077 1441742322 -0.164185 -0.541626 0.182190 -0.804077 1441742322 -0.164185 -0.541626 0.182190 -0.804077 1441742322 -0.211243 -0.555237 0.142395 -0.791748 1441742322 -0.211243 -0.555237 0.142395 -0.791748 1441742322 -0.211243 -0.555237 0.142395 -0.791748 1441742322 -0.211243 -0.555237 0.142395 -0.791748 1441742322 -0.211243 -0.555237 0.142395 -0.791748 1441742322 -0.211243 -0.555237 0.142395 -0.791748 1441742322 -0.211243 -0.555237 0.142395 -0.791748 1441742322 -0.276550 -0.568542 0.096130 -0.768860 1441742322 -0.276550 -0.568542 0.096130 -0.768860 1441742322 -0.276550 -0.568542 0.096130 -0.768860 1441742322 -0.276550 -0.568542 0.096130 -0.768860 1441742322 -0.276550 -0.568542 0.096130 -0.768860 1441742322 -0.276550 -0.568542 0.096130 -0.768860 1441742322 -0.359680 -0.570068 0.051819 -0.736938 1441742322 -0.359680 -0.570068 0.051819 -0.736938 1441742322 -0.359680 -0.570068 0.051819 -0.736938 1441742322 -0.359680 -0.570068 0.051819 -0.736938 1441742322 -0.359680 -0.570068 0.051819 -0.736938 1441742322 -0.359680 -0.570068 0.051819 -0.736938 1441742322 -0.359680 -0.570068 0.051819 -0.736938 1441742322 -0.457947 -0.550537 0.014587 -0.697937 1441742322 -0.457947 -0.550537 0.014587 -0.697937 1441742322 -0.457947 -0.550537 0.014587 -0.697937 1441742322 -0.457947 -0.550537 0.014587 -0.697937 1441742322 -0.457947 -0.550537 0.014587 -0.697937 1441742322 -0.547791 -0.519043 -0.019836 -0.655945 1441742322 -0.547791 -0.519043 -0.019836 -0.655945 1441742322 -0.547791 -0.519043 -0.019836 -0.655945 1441742322 -0.547791 -0.519043 -0.019836 -0.655945 1441742322 -0.547791 -0.519043 -0.019836 -0.655945 1441742322 -0.547791 -0.519043 -0.019836 -0.655945 1441742322 -0.547791 -0.519043 -0.019836 -0.655945 1441742322 -0.618347 -0.504395 -0.072937 -0.598328 1441742323 -0.618347 -0.504395 -0.072937 -0.598328 1441742323 -0.618347 -0.504395 -0.072937 -0.598328 1441742323 -0.618347 -0.504395 -0.072937 -0.598328 1441742323 -0.618347 -0.504395 -0.072937 -0.598328 1441742323 -0.618347 -0.504395 -0.072937 -0.598328 1441742323 -0.680542 -0.499146 -0.116089 -0.523804 1441742323 -0.680542 -0.499146 -0.116089 -0.523804 1441742323 -0.680542 -0.499146 -0.116089 -0.523804 1441742323 -0.680542 -0.499146 -0.116089 -0.523804 1441742323 -0.680542 -0.499146 -0.116089 -0.523804 1441742323 -0.680542 -0.499146 -0.116089 -0.523804 1441742323 -0.680542 -0.499146 -0.116089 -0.523804 1441742323 -0.722656 -0.509583 -0.122742 -0.450684 1441742323 -0.722656 -0.509583 -0.122742 -0.450684 1441742323 -0.722656 -0.509583 -0.122742 -0.450684 1441742323 -0.722656 -0.509583 -0.122742 -0.450684 1441742323 -0.722656 -0.509583 -0.122742 -0.450684 1441742323 -0.722656 -0.509583 -0.122742 -0.450684 1441742323 -0.725891 -0.506287 -0.113892 -0.451599 1441742323 -0.725891 -0.506287 -0.113892 -0.451599 1441742323 -0.725891 -0.506287 -0.113892 -0.451599 1441742323 -0.725891 -0.506287 -0.113892 -0.451599 1441742323 -0.725891 -0.506287 -0.113892 -0.451599 1441742323 -0.725891 -0.506287 -0.113892 -0.451599 1441742323 -0.703613 -0.510742 -0.074707 -0.488464 1441742323 -0.703613 -0.510742 -0.074707 -0.488464 1441742323 -0.703613 -0.510742 -0.074707 -0.488464 1441742323 -0.703613 -0.510742 -0.074707 -0.488464 1441742323 -0.703613 -0.510742 -0.074707 -0.488464 1441742323 -0.703613 -0.510742 -0.074707 -0.488464 1441742323 -0.650024 -0.507019 -0.039185 -0.564758 1441742323 -0.650024 -0.507019 -0.039185 -0.564758 1441742323 -0.650024 -0.507019 -0.039185 -0.564758 1441742323 -0.650024 -0.507019 -0.039185 -0.564758 1441742323 -0.650024 -0.507019 -0.039185 -0.564758 1441742323 -0.650024 -0.507019 -0.039185 -0.564758 1441742323 -0.595947 -0.510925 -0.001404 -0.619568 1441742323 -0.595947 -0.510925 -0.001404 -0.619568 1441742323 -0.595947 -0.510925 -0.001404 -0.619568 1441742323 -0.595947 -0.510925 -0.001404 -0.619568 1441742323 -0.595947 -0.510925 -0.001404 -0.619568 1441742323 -0.595947 -0.510925 -0.001404 -0.619568 1441742323 -0.595947 -0.510925 -0.001404 -0.619568 1441742323 -0.544800 -0.533997 0.033264 -0.645813 1441742323 -0.544800 -0.533997 0.033264 -0.645813 1441742323 -0.544800 -0.533997 0.033264 -0.645813 1441742323 -0.544800 -0.533997 0.033264 -0.645813 1441742323 -0.544800 -0.533997 0.033264 -0.645813 1441742323 -0.544800 -0.533997 0.033264 -0.645813 1441742323 -0.485046 -0.538269 0.081116 -0.684509 1441742323 -0.485046 -0.538269 0.081116 -0.684509 1441742323 -0.485046 -0.538269 0.081116 -0.684509 1441742323 -0.485046 -0.538269 0.081116 -0.684509 1441742323 -0.485046 -0.538269 0.081116 -0.684509 1441742323 -0.485046 -0.538269 0.081116 -0.684509 1441742323 -0.436707 -0.539429 0.130310 -0.708130 1441742323 -0.436707 -0.539429 0.130310 -0.708130 1441742323 -0.436707 -0.539429 0.130310 -0.708130 1441742323 -0.436707 -0.539429 0.130310 -0.708130 1441742323 -0.436707 -0.539429 0.130310 -0.708130 1441742323 -0.436707 -0.539429 0.130310 -0.708130 1441742323 -0.377869 -0.522156 0.191040 -0.740417 1441742323 -0.377869 -0.522156 0.191040 -0.740417 1441742323 -0.377869 -0.522156 0.191040 -0.740417 1441742323 -0.377869 -0.522156 0.191040 -0.740417 1441742323 -0.377869 -0.522156 0.191040 -0.740417 1441742323 -0.377869 -0.522156 0.191040 -0.740417 1441742323 -0.290405 -0.506775 0.221191 -0.781067 1441742323 -0.290405 -0.506775 0.221191 -0.781067 1441742323 -0.290405 -0.506775 0.221191 -0.781067 1441742323 -0.290405 -0.506775 0.221191 -0.781067 1441742323 -0.290405 -0.506775 0.221191 -0.781067 1441742323 -0.290405 -0.506775 0.221191 -0.781067 1441742323 -0.185852 -0.505859 0.218262 -0.813660 1441742323 -0.185852 -0.505859 0.218262 -0.813660 1441742323 -0.185852 -0.505859 0.218262 -0.813660 1441742323 -0.185852 -0.505859 0.218262 -0.813660 1441742323 -0.185852 -0.505859 0.218262 -0.813660 1441742323 -0.185852 -0.505859 0.218262 -0.813660 1441742323 -0.113586 -0.497681 0.223450 -0.830383 1441742323 -0.113586 -0.497681 0.223450 -0.830383 1441742323 -0.113586 -0.497681 0.223450 -0.830383 1441742323 -0.113586 -0.497681 0.223450 -0.830383 1441742323 -0.113586 -0.497681 0.223450 -0.830383 1441742323 -0.113586 -0.497681 0.223450 -0.830383 1441742323 -0.078552 -0.487915 0.240417 -0.835510 1441742323 -0.078552 -0.487915 0.240417 -0.835510 1441742323 -0.078552 -0.487915 0.240417 -0.835510 1441742323 -0.078552 -0.487915 0.240417 -0.835510 1441742323 -0.078552 -0.487915 0.240417 -0.835510 1441742323 -0.078552 -0.487915 0.240417 -0.835510 1441742323 -0.059753 -0.486755 0.239075 -0.838074 1441742323 -0.059753 -0.486755 0.239075 -0.838074 1441742323 -0.059753 -0.486755 0.239075 -0.838074 1441742323 -0.059753 -0.486755 0.239075 -0.838074 1441742323 -0.059753 -0.486755 0.239075 -0.838074 1441742323 -0.059753 -0.486755 0.239075 -0.838074 1441742323 -0.059753 -0.486755 0.239075 -0.838074 1441742323 -0.060913 -0.492737 0.224304 -0.838623 1441742323 -0.060913 -0.492737 0.224304 -0.838623 1441742323 -0.060913 -0.492737 0.224304 -0.838623 1441742323 -0.060913 -0.492737 0.224304 -0.838623 1441742323 -0.060913 -0.492737 0.224304 -0.838623 1441742323 -0.060913 -0.492737 0.224304 -0.838623 1441742323 -0.087341 -0.507141 0.209045 -0.831604 1441742323 -0.087341 -0.507141 0.209045 -0.831604 1441742323 -0.087341 -0.507141 0.209045 -0.831604 1441742323 -0.087341 -0.507141 0.209045 -0.831604 1441742323 -0.087341 -0.507141 0.209045 -0.831604 1441742323 -0.087341 -0.507141 0.209045 -0.831604 1441742323 -0.133118 -0.527649 0.187988 -0.817688 1441742323 -0.133118 -0.527649 0.187988 -0.817688 1441742323 -0.133118 -0.527649 0.187988 -0.817688 1441742324 -0.133118 -0.527649 0.187988 -0.817688 1441742324 -0.133118 -0.527649 0.187988 -0.817688 1441742324 -0.133118 -0.527649 0.187988 -0.817688 1441742324 -0.133118 -0.527649 0.187988 -0.817688 1441742324 -0.192932 -0.544128 0.158569 -0.801025 1441742324 -0.192932 -0.544128 0.158569 -0.801025 1441742324 -0.192932 -0.544128 0.158569 -0.801025 1441742324 -0.192932 -0.544128 0.158569 -0.801025 1441742324 -0.192932 -0.544128 0.158569 -0.801025 1441742324 -0.192932 -0.544128 0.158569 -0.801025 1441742324 -0.265076 -0.554810 0.130066 -0.777893 1441742324 -0.265076 -0.554810 0.130066 -0.777893 1441742324 -0.265076 -0.554810 0.130066 -0.777893 1441742324 -0.265076 -0.554810 0.130066 -0.777893 1441742324 -0.265076 -0.554810 0.130066 -0.777893 1441742324 -0.265076 -0.554810 0.130066 -0.777893 1441742324 -0.265076 -0.554810 0.130066 -0.777893 1441742324 -0.348328 -0.572266 0.094177 -0.736511 1441742324 -0.348328 -0.572266 0.094177 -0.736511 1441742324 -0.348328 -0.572266 0.094177 -0.736511 1441742324 -0.348328 -0.572266 0.094177 -0.736511 1441742324 -0.348328 -0.572266 0.094177 -0.736511 1441742324 -0.449951 -0.577087 0.048340 -0.679932 1441742324 -0.449951 -0.577087 0.048340 -0.679932 1441742324 -0.449951 -0.577087 0.048340 -0.679932 1441742324 -0.449951 -0.577087 0.048340 -0.679932 1441742324 -0.449951 -0.577087 0.048340 -0.679932 1441742324 -0.449951 -0.577087 0.048340 -0.679932 1441742324 -0.549683 -0.550720 0.001770 -0.628235 1441742324 -0.549683 -0.550720 0.001770 -0.628235 1441742324 -0.549683 -0.550720 0.001770 -0.628235 1441742324 -0.549683 -0.550720 0.001770 -0.628235 1441742324 -0.549683 -0.550720 0.001770 -0.628235 1441742324 -0.549683 -0.550720 0.001770 -0.628235 1441742324 -0.549683 -0.550720 0.001770 -0.628235 1441742324 -0.629150 -0.529053 -0.057007 -0.566711 1441742324 -0.629150 -0.529053 -0.057007 -0.566711 1441742324 -0.629150 -0.529053 -0.057007 -0.566711 1441742324 -0.629150 -0.529053 -0.057007 -0.566711 1441742324 -0.629150 -0.529053 -0.057007 -0.566711 1441742324 -0.629150 -0.529053 -0.057007 -0.566711 1441742324 -0.694763 -0.502686 -0.105347 -0.503601 1441742324 -0.694763 -0.502686 -0.105347 -0.503601 1441742324 -0.694763 -0.502686 -0.105347 -0.503601 1441742324 -0.694763 -0.502686 -0.105347 -0.503601 1441742324 -0.694763 -0.502686 -0.105347 -0.503601 1441742324 -0.694763 -0.502686 -0.105347 -0.503601 1441742324 -0.694763 -0.502686 -0.105347 -0.503601 1441742324 -0.746094 -0.494812 -0.120850 -0.428955 1441742324 -0.746094 -0.494812 -0.120850 -0.428955 1441742324 -0.746094 -0.494812 -0.120850 -0.428955 1441742324 -0.746094 -0.494812 -0.120850 -0.428955 1441742324 -0.746094 -0.494812 -0.120850 -0.428955 1441742324 -0.746094 -0.494812 -0.120850 -0.428955 1441742324 -0.765930 -0.491943 -0.119385 -0.396484 1441742324 -0.765930 -0.491943 -0.119385 -0.396484 1441742324 -0.765930 -0.491943 -0.119385 -0.396484 1441742324 -0.765930 -0.491943 -0.119385 -0.396484 1441742324 -0.765930 -0.491943 -0.119385 -0.396484 1441742324 -0.765930 -0.491943 -0.119385 -0.396484 1441742324 -0.765930 -0.491943 -0.119385 -0.396484 1441742324 -0.758484 -0.493408 -0.109802 -0.411438 1441742324 -0.758484 -0.493408 -0.109802 -0.411438 1441742324 -0.758484 -0.493408 -0.109802 -0.411438 1441742324 -0.758484 -0.493408 -0.109802 -0.411438 1441742324 -0.758484 -0.493408 -0.109802 -0.411438 1441742324 -0.758484 -0.493408 -0.109802 -0.411438 1441742324 -0.727356 -0.504578 -0.084229 -0.457581 1441742324 -0.727356 -0.504578 -0.084229 -0.457581 1441742324 -0.727356 -0.504578 -0.084229 -0.457581 1441742324 -0.727356 -0.504578 -0.084229 -0.457581 1441742324 -0.727356 -0.504578 -0.084229 -0.457581 1441742324 -0.727356 -0.504578 -0.084229 -0.457581 1441742324 -0.727356 -0.504578 -0.084229 -0.457581 1441742324 -0.671570 -0.522705 -0.064209 -0.521301 1441742324 -0.671570 -0.522705 -0.064209 -0.521301 1441742324 -0.671570 -0.522705 -0.064209 -0.521301 1441742324 -0.671570 -0.522705 -0.064209 -0.521301 1441742324 -0.671570 -0.522705 -0.064209 -0.521301 1441742324 -0.671570 -0.522705 -0.064209 -0.521301 1441742324 -0.589844 -0.542358 -0.046448 -0.596558 1441742324 -0.589844 -0.542358 -0.046448 -0.596558 1441742324 -0.589844 -0.542358 -0.046448 -0.596558 1441742324 -0.589844 -0.542358 -0.046448 -0.596558 1441742324 -0.589844 -0.542358 -0.046448 -0.596558 1441742324 -0.589844 -0.542358 -0.046448 -0.596558 1441742324 -0.518250 -0.562561 -0.004272 -0.644226 1441742324 -0.518250 -0.562561 -0.004272 -0.644226 1441742324 -0.518250 -0.562561 -0.004272 -0.644226 1441742324 -0.518250 -0.562561 -0.004272 -0.644226 1441742324 -0.518250 -0.562561 -0.004272 -0.644226 1441742324 -0.518250 -0.562561 -0.004272 -0.644226 1441742324 -0.518250 -0.562561 -0.004272 -0.644226 1441742324 -0.446960 -0.581970 0.043091 -0.678040 1441742324 -0.446960 -0.581970 0.043091 -0.678040 1441742324 -0.446960 -0.581970 0.043091 -0.678040 1441742324 -0.446960 -0.581970 0.043091 -0.678040 1441742324 -0.446960 -0.581970 0.043091 -0.678040 1441742324 -0.446960 -0.581970 0.043091 -0.678040 1441742324 -0.382996 -0.568298 0.096313 -0.721924 1441742324 -0.382996 -0.568298 0.096313 -0.721924 1441742324 -0.382996 -0.568298 0.096313 -0.721924 1441742324 -0.382996 -0.568298 0.096313 -0.721924 1441742324 -0.382996 -0.568298 0.096313 -0.721924 1441742324 -0.382996 -0.568298 0.096313 -0.721924 1441742324 -0.319214 -0.524414 0.154175 -0.774170 1441742324 -0.319214 -0.524414 0.154175 -0.774170 1441742324 -0.319214 -0.524414 0.154175 -0.774170 1441742324 -0.319214 -0.524414 0.154175 -0.774170 1441742324 -0.319214 -0.524414 0.154175 -0.774170 1441742324 -0.319214 -0.524414 0.154175 -0.774170 1441742324 -0.212708 -0.509094 0.181458 -0.814087 1441742324 -0.212708 -0.509094 0.181458 -0.814087 1441742324 -0.212708 -0.509094 0.181458 -0.814087 1441742324 -0.212708 -0.509094 0.181458 -0.814087 1441742325 -0.212708 -0.509094 0.181458 -0.814087 1441742325 -0.212708 -0.509094 0.181458 -0.814087 1441742325 -0.212708 -0.509094 0.181458 -0.814087 1441742325 -0.110291 -0.515381 0.143921 -0.837585 1441742325 -0.110291 -0.515381 0.143921 -0.837585 1441742325 -0.110291 -0.515381 0.143921 -0.837585 1441742325 -0.110291 -0.515381 0.143921 -0.837585 1441742325 -0.110291 -0.515381 0.143921 -0.837585 1441742325 -0.110291 -0.515381 0.143921 -0.837585 1441742325 -0.082581 -0.494080 0.142090 -0.853760 1441742325 -0.082581 -0.494080 0.142090 -0.853760 1441742325 -0.082581 -0.494080 0.142090 -0.853760 1441742325 -0.082581 -0.494080 0.142090 -0.853760 1441742325 -0.082581 -0.494080 0.142090 -0.853760 1441742325 -0.082581 -0.494080 0.142090 -0.853760 1441742325 -0.094116 -0.478943 0.168457 -0.856445 1441742325 -0.094116 -0.478943 0.168457 -0.856445 1441742325 -0.094116 -0.478943 0.168457 -0.856445 1441742325 -0.094116 -0.478943 0.168457 -0.856445 1441742325 -0.094116 -0.478943 0.168457 -0.856445 1441742325 -0.094116 -0.478943 0.168457 -0.856445 1441742325 -0.109314 -0.487915 0.159241 -0.851318 1441742325 -0.109314 -0.487915 0.159241 -0.851318 1441742325 -0.109314 -0.487915 0.159241 -0.851318 1441742325 -0.109314 -0.487915 0.159241 -0.851318 1441742325 -0.109314 -0.487915 0.159241 -0.851318 1441742325 -0.109314 -0.487915 0.159241 -0.851318 1441742325 -0.109314 -0.487915 0.159241 -0.851318 1441742325 -0.135010 -0.512329 0.120544 -0.839539 1441742325 -0.135010 -0.512329 0.120544 -0.839539 1441742325 -0.135010 -0.512329 0.120544 -0.839539 1441742325 -0.135010 -0.512329 0.120544 -0.839539 1441742325 -0.135010 -0.512329 0.120544 -0.839539 1441742325 -0.135010 -0.512329 0.120544 -0.839539 1441742325 -0.178833 -0.545044 0.077087 -0.815552 1441742325 -0.178833 -0.545044 0.077087 -0.815552 1441742325 -0.178833 -0.545044 0.077087 -0.815552 1441742325 -0.178833 -0.545044 0.077087 -0.815552 1441742325 -0.178833 -0.545044 0.077087 -0.815552 1441742325 -0.178833 -0.545044 0.077087 -0.815552 1441742325 -0.233093 -0.576660 0.029236 -0.782532 1441742325 -0.233093 -0.576660 0.029236 -0.782532 1441742325 -0.233093 -0.576660 0.029236 -0.782532 1441742325 -0.233093 -0.576660 0.029236 -0.782532 1441742325 -0.233093 -0.576660 0.029236 -0.782532 1441742325 -0.233093 -0.576660 0.029236 -0.782532 1441742325 -0.316772 -0.594727 -0.008667 -0.738892 1441742325 -0.316772 -0.594727 -0.008667 -0.738892 1441742325 -0.316772 -0.594727 -0.008667 -0.738892 1441742325 -0.316772 -0.594727 -0.008667 -0.738892 1441742325 -0.316772 -0.594727 -0.008667 -0.738892 1441742325 -0.316772 -0.594727 -0.008667 -0.738892 1441742325 -0.427124 -0.574585 -0.030884 -0.697510 1441742325 -0.427124 -0.574585 -0.030884 -0.697510 1441742325 -0.427124 -0.574585 -0.030884 -0.697510 1441742325 -0.427124 -0.574585 -0.030884 -0.697510 1441742325 -0.427124 -0.574585 -0.030884 -0.697510 1441742325 -0.427124 -0.574585 -0.030884 -0.697510 1441742325 -0.527100 -0.539978 -0.056213 -0.653870 1441742325 -0.527100 -0.539978 -0.056213 -0.653870 1441742325 -0.527100 -0.539978 -0.056213 -0.653870 1441742325 -0.527100 -0.539978 -0.056213 -0.653870 1441742325 -0.527100 -0.539978 -0.056213 -0.653870 1441742325 -0.527100 -0.539978 -0.056213 -0.653870 1441742325 -0.527100 -0.539978 -0.056213 -0.653870 1441742325 -0.608032 -0.502197 -0.081726 -0.609558 1441742325 -0.608032 -0.502197 -0.081726 -0.609558 1441742325 -0.608032 -0.502197 -0.081726 -0.609558 1441742325 -0.608032 -0.502197 -0.081726 -0.609558 1441742325 -0.608032 -0.502197 -0.081726 -0.609558 1441742325 -0.608032 -0.502197 -0.081726 -0.609558 1441742325 -0.608032 -0.502197 -0.081726 -0.609558 1441742325 -0.666260 -0.486267 -0.119263 -0.552734 1441742325 -0.666260 -0.486267 -0.119263 -0.552734 1441742325 -0.666260 -0.486267 -0.119263 -0.552734 1441742325 -0.666260 -0.486267 -0.119263 -0.552734 1441742325 -0.666260 -0.486267 -0.119263 -0.552734 1441742325 -0.666260 -0.486267 -0.119263 -0.552734 1441742325 -0.719543 -0.485535 -0.157837 -0.470825 1441742325 -0.719543 -0.485535 -0.157837 -0.470825 1441742325 -0.719543 -0.485535 -0.157837 -0.470825 1441742325 -0.719543 -0.485535 -0.157837 -0.470825 1441742325 -0.719543 -0.485535 -0.157837 -0.470825 1441742325 -0.719543 -0.485535 -0.157837 -0.470825 1441742325 -0.719543 -0.485535 -0.157837 -0.470825 1441742325 -0.748779 -0.494934 -0.149902 -0.414734 1441742325 -0.748779 -0.494934 -0.149902 -0.414734 1441742325 -0.748779 -0.494934 -0.149902 -0.414734 1441742325 -0.748779 -0.494934 -0.149902 -0.414734 1441742325 -0.748779 -0.494934 -0.149902 -0.414734 1441742325 -0.748779 -0.494934 -0.149902 -0.414734 1441742325 -0.751526 -0.484192 -0.134216 -0.427612 1441742325 -0.751526 -0.484192 -0.134216 -0.427612 1441742325 -0.751526 -0.484192 -0.134216 -0.427612 1441742325 -0.751526 -0.484192 -0.134216 -0.427612 1441742325 -0.751526 -0.484192 -0.134216 -0.427612 1441742325 -0.751526 -0.484192 -0.134216 -0.427612 1441742325 -0.734680 -0.486694 -0.097412 -0.462585 1441742325 -0.734680 -0.486694 -0.097412 -0.462585 1441742325 -0.734680 -0.486694 -0.097412 -0.462585 1441742325 -0.734680 -0.486694 -0.097412 -0.462585 1441742325 -0.734680 -0.486694 -0.097412 -0.462585 1441742325 -0.734680 -0.486694 -0.097412 -0.462585 1441742325 -0.734680 -0.486694 -0.097412 -0.462585 1441742325 -0.689331 -0.485046 -0.061340 -0.534668 1441742325 -0.689331 -0.485046 -0.061340 -0.534668 1441742325 -0.689331 -0.485046 -0.061340 -0.534668 1441742325 -0.689331 -0.485046 -0.061340 -0.534668 1441742325 -0.689331 -0.485046 -0.061340 -0.534668 1441742325 -0.689331 -0.485046 -0.061340 -0.534668 1441742325 -0.635864 -0.496399 -0.014160 -0.590881 1441742325 -0.635864 -0.496399 -0.014160 -0.590881 1441742325 -0.635864 -0.496399 -0.014160 -0.590881 1441742325 -0.635864 -0.496399 -0.014160 -0.590881 1441742325 -0.635864 -0.496399 -0.014160 -0.590881 1441742326 -0.635864 -0.496399 -0.014160 -0.590881 1441742326 -0.570129 -0.527039 0.033386 -0.629395 1441742326 -0.570129 -0.527039 0.033386 -0.629395 1441742326 -0.570129 -0.527039 0.033386 -0.629395 1441742326 -0.570129 -0.527039 0.033386 -0.629395 1441742326 -0.570129 -0.527039 0.033386 -0.629395 1441742326 -0.570129 -0.527039 0.033386 -0.629395 1441742326 -0.570129 -0.527039 0.033386 -0.629395 1441742326 -0.489990 -0.559387 0.071167 -0.664856 1441742326 -0.489990 -0.559387 0.071167 -0.664856 1441742326 -0.489990 -0.559387 0.071167 -0.664856 1441742326 -0.489990 -0.559387 0.071167 -0.664856 1441742326 -0.489990 -0.559387 0.071167 -0.664856 1441742326 -0.489990 -0.559387 0.071167 -0.664856 1441742326 -0.489990 -0.559387 0.071167 -0.664856 1441742326 -0.407227 -0.569580 0.098938 -0.707153 1441742326 -0.407227 -0.569580 0.098938 -0.707153 1441742326 -0.407227 -0.569580 0.098938 -0.707153 1441742326 -0.407227 -0.569580 0.098938 -0.707153 1441742326 -0.407227 -0.569580 0.098938 -0.707153 1441742326 -0.407227 -0.569580 0.098938 -0.707153 1441742326 -0.347046 -0.530701 0.155640 -0.757507 1441742326 -0.347046 -0.530701 0.155640 -0.757507 1441742326 -0.347046 -0.530701 0.155640 -0.757507 1441742326 -0.347046 -0.530701 0.155640 -0.757507 1441742326 -0.347046 -0.530701 0.155640 -0.757507 1441742326 -0.347046 -0.530701 0.155640 -0.757507 1441742326 -0.280090 -0.494629 0.249573 -0.783997 1441742326 -0.280090 -0.494629 0.249573 -0.783997 1441742326 -0.280090 -0.494629 0.249573 -0.783997 1441742326 -0.280090 -0.494629 0.249573 -0.783997 1441742326 -0.280090 -0.494629 0.249573 -0.783997 1441742326 -0.280090 -0.494629 0.249573 -0.783997 1441742326 -0.192261 -0.516663 0.272583 -0.788574 1441742326 -0.192261 -0.516663 0.272583 -0.788574 1441742326 -0.192261 -0.516663 0.272583 -0.788574 1441742326 -0.192261 -0.516663 0.272583 -0.788574 1441742326 -0.192261 -0.516663 0.272583 -0.788574 1441742326 -0.192261 -0.516663 0.272583 -0.788574 1441742326 -0.145569 -0.520630 0.276794 -0.794495 1441742326 -0.145569 -0.520630 0.276794 -0.794495 1441742326 -0.145569 -0.520630 0.276794 -0.794495 1441742326 -0.145569 -0.520630 0.276794 -0.794495 1441742326 -0.145569 -0.520630 0.276794 -0.794495 1441742326 -0.145569 -0.520630 0.276794 -0.794495 1441742326 -0.126282 -0.510925 0.296814 -0.796875 1441742326 -0.126282 -0.510925 0.296814 -0.796875 1441742326 -0.126282 -0.510925 0.296814 -0.796875 1441742326 -0.126282 -0.510925 0.296814 -0.796875 1441742326 -0.126282 -0.510925 0.296814 -0.796875 1441742326 -0.126282 -0.510925 0.296814 -0.796875 1441742326 -0.126282 -0.510925 0.296814 -0.796875 1441742326 -0.120056 -0.508240 0.294128 -0.800476 1441742326 -0.120056 -0.508240 0.294128 -0.800476 1441742326 -0.120056 -0.508240 0.294128 -0.800476 1441742326 -0.120056 -0.508240 0.294128 -0.800476 1441742326 -0.120056 -0.508240 0.294128 -0.800476 1441742326 -0.120056 -0.508240 0.294128 -0.800476 1441742326 -0.135254 -0.508911 0.279968 -0.802734 1441742326 -0.135254 -0.508911 0.279968 -0.802734 1441742326 -0.135254 -0.508911 0.279968 -0.802734 1441742326 -0.135254 -0.508911 0.279968 -0.802734 1441742326 -0.135254 -0.508911 0.279968 -0.802734 1441742326 -0.135254 -0.508911 0.279968 -0.802734 1441742326 -0.173035 -0.522156 0.246643 -0.797913 1441742326 -0.173035 -0.522156 0.246643 -0.797913 1441742326 
-0.223511 -0.608765 0.142273 -0.747864 1441742328 -0.223511 -0.608765 0.142273 -0.747864 1441742328 -0.223511 -0.608765 0.142273 -0.747864 1441742328 -0.223816 -0.610413 0.144165 -0.746094 1441742328 -0.223816 -0.610413 0.144165 -0.746094 1441742328 -0.223816 -0.610413 0.144165 -0.746094 1441742328 -0.223816 -0.610413 0.144165 -0.746094 1441742328 -0.223816 -0.610413 0.144165 -0.746094 1441742328 -0.223816 -0.610413 0.144165 -0.746094 1441742328 -0.226807 -0.609619 0.145569 -0.745544 1441742329 -0.226807 -0.609619 0.145569 -0.745544 1441742329 -0.226807 -0.609619 0.145569 -0.745544 1441742329 -0.226807 -0.609619 0.145569 -0.745544 1441742329 -0.226807 -0.609619 0.145569 -0.745544 1441742329 -0.226807 -0.609619 0.145569 -0.745544 1441742329 -0.236328 -0.605652 0.151367 -0.744629 1441742329 -0.236328 -0.605652 0.151367 -0.744629 1441742329 -0.236328 -0.605652 0.151367 -0.744629 1441742329 -0.236328 -0.605652 0.151367 -0.744629 1441742329 -0.236328 -0.605652 0.151367 -0.744629 1441742329 -0.236328 -0.605652 0.151367 -0.744629 1441742329 -0.247437 -0.600891 0.158081 -0.743530 1441742329 -0.247437 -0.600891 0.158081 -0.743530 1441742329 -0.247437 -0.600891 0.158081 -0.743530 1441742329 -0.247437 -0.600891 0.158081 -0.743530 1441742329 -0.247437 -0.600891 0.158081 -0.743530 1441742329 -0.247437 -0.600891 0.158081 -0.743530 1441742329 -0.257324 -0.597168 0.161987 -0.742310 1441742329 -0.257324 -0.597168 0.161987 -0.742310 1441742329 -0.257324 -0.597168 0.161987 -0.742310 1441742329 -0.257324 -0.597168 0.161987 -0.742310 1441742329 -0.257324 -0.597168 0.161987 -0.742310 1441742329 -0.257324 -0.597168 0.161987 -0.742310 1441742329 -0.257324 -0.597168 0.161987 -0.742310 1441742329 -0.265015 -0.595947 0.163696 -0.740173 1441742329 -0.265015 -0.595947 0.163696 -0.740173 1441742329 -0.265015 -0.595947 0.163696 -0.740173 1441742329 -0.265015 -0.595947 0.163696 -0.740173 1441742329 -0.265015 -0.595947 0.163696 -0.740173 1441742329 -0.265015 -0.595947 0.163696 -0.740173 1441742329 -0.270264 -0.596619 0.162903 -0.737915 1441742329 -0.270264 -0.596619 0.162903 -0.737915 1441742329 -0.270264 -0.596619 0.162903 -0.737915 1441742329 -0.270264 -0.596619 0.162903 -0.737915 1441742329 -0.270264 -0.596619 0.162903 -0.737915 1441742329 -0.270264 -0.596619 0.162903 -0.737915 1441742329 -0.270264 -0.596619 0.162903 -0.737915 1441742329 -0.278015 -0.595215 0.163940 -0.735962 1441742329 -0.278015 -0.595215 0.163940 -0.735962 1441742329 -0.278015 -0.595215 0.163940 -0.735962 1441742329 -0.278015 -0.595215 0.163940 -0.735962 1441742329 -0.278015 -0.595215 0.163940 -0.735962 1441742329 -0.278015 -0.595215 0.163940 -0.735962 1441742329 -0.283936 -0.595947 0.164795 -0.732910 1441742329 -0.283936 -0.595947 0.164795 -0.732910 1441742329 -0.283936 -0.595947 0.164795 -0.732910 1441742329 -0.283936 -0.595947 0.164795 -0.732910 1441742329 -0.283936 -0.595947 0.164795 -0.732910 1441742329 -0.283936 -0.595947 0.164795 -0.732910 1441742329 -0.288452 -0.596008 0.166626 -0.730652 1441742329 -0.288452 -0.596008 0.166626 -0.730652 1441742329 -0.288452 -0.596008 0.166626 -0.730652 1441742329 -0.288452 -0.596008 0.166626 -0.730652 1441742329 -0.288452 -0.596008 0.166626 -0.730652 1441742329 -0.288452 -0.596008 0.166626 -0.730652 1441742329 -0.288452 -0.596008 0.166626 -0.730652 1441742329 -0.293091 -0.593689 0.171692 -0.729553 1441742329 -0.293091 -0.593689 0.171692 -0.729553 1441742329 -0.293091 -0.593689 0.171692 -0.729553 1441742329 -0.293091 -0.593689 0.171692 -0.729553 1441742329 -0.293091 -0.593689 0.171692 -0.729553 1441742329 -0.293091 -0.593689 0.171692 -0.729553 1441742329 -0.294189 -0.592651 0.175537 -0.729004 1441742329 -0.294189 -0.592651 0.175537 -0.729004 1441742329 -0.294189 -0.592651 0.175537 -0.729004 1441742329 -0.294189 -0.592651 0.175537 -0.729004 1441742329 -0.294189 -0.592651 0.175537 -0.729004 1441742329 -0.294189 -0.592651 0.175537 -0.729004 1441742329 -0.291016 -0.595032 0.174866 -0.728516 1441742329 -0.291016 -0.595032 0.174866 -0.728516 1441742329 -0.291016 -0.595032 0.174866 -0.728516 1441742329 -0.291016 -0.595032 0.174866 -0.728516 1441742329 -0.291016 -0.595032 0.174866 -0.728516 1441742329 -0.291016 -0.595032 0.174866 -0.728516 1441742329 -0.291016 -0.595032 0.174866 -0.728516 1441742329 -0.286255 -0.597473 0.174072 -0.728638 1441742329 -0.286255 -0.597473 0.174072 -0.728638 1441742329 -0.286255 -0.597473 0.174072 -0.728638 1441742329 -0.286255 -0.597473 0.174072 -0.728638 1441742329 -0.286255 -0.597473 0.174072 -0.728638 1441742329 -0.286255 -0.597473 0.174072 -0.728638 1441742329 -0.279907 -0.599304 0.173218 -0.729797 1441742329 -0.279907 -0.599304 0.173218 -0.729797 1441742329 -0.279907 -0.599304 0.173218 -0.729797 1441742329 -0.279907 -0.599304 0.173218 -0.729797 1441742329 -0.279907 -0.599304 0.173218 -0.729797 1441742329 -0.279907 -0.599304 0.173218 -0.729797 1441742329 -0.279907 -0.599304 0.173218 -0.729797 1441742329 -0.273315 -0.599121 0.173645 -0.732300 1441742329 -0.273315 -0.599121 0.173645 -0.732300 1441742329 -0.273315 -0.599121 0.173645 -0.732300 1441742329 -0.273315 -0.599121 0.173645 -0.732300 1441742329 -0.273315 -0.599121 0.173645 -0.732300 1441742329 -0.264343 -0.599182 0.172180 -0.735901 1441742329 -0.264343 -0.599182 0.172180 -0.735901 1441742329 -0.264343 -0.599182 0.172180 -0.735901 1441742329 -0.264343 -0.599182 0.172180 -0.735901 1441742329 -0.264343 -0.599182 0.172180 -0.735901 1441742329 -0.264343 -0.599182 0.172180 -0.735901 1441742329 -0.264343 -0.599182 0.172180 -0.735901 1441742329 -0.255188 -0.601990 0.168701 -0.737671 1441742329 -0.255188 -0.601990 0.168701 -0.737671 1441742329 -0.255188 -0.601990 0.168701 -0.737671 1441742329 -0.255188 -0.601990 0.168701 -0.737671 1441742329 -0.255188 -0.601990 0.168701 -0.737671 1441742329 -0.255188 -0.601990 0.168701 -0.737671 1441742329 -0.254822 -0.599731 0.172791 -0.738647 1441742329 -0.254822 -0.599731 0.172791 -0.738647 1441742329 -0.254822 -0.599731 0.172791 -0.738647 1441742329 -0.254822 -0.599731 0.172791 -0.738647 1441742329 -0.254822 -0.599731 0.172791 -0.738647 1441742329 -0.254822 -0.599731 0.172791 -0.738647 1441742329 -0.254822 -0.599731 0.172791 -0.738647 1441742329 -0.261658 -0.596069 0.182068 -0.737000 1441742329 -0.261658 -0.596069 0.182068 -0.737000 1441742330 -0.261658 -0.596069 0.182068 -0.737000 1441742330 -0.261658 -0.596069 0.182068 -0.737000 1441742330 -0.261658 -0.596069 0.182068 -0.737000 1441742330 -0.270325 -0.593933 0.188782 -0.733887 1441742330 -0.270325 -0.593933 0.188782 -0.733887 1441742330 -0.270325 -0.593933 0.188782 -0.733887 1441742330 -0.270325 -0.593933 0.188782 -0.733887 1441742330 -0.270325 -0.593933 0.188782 -0.733887 1441742330 -0.270325 -0.593933 0.188782 -0.733887 1441742330 -0.281799 -0.590881 0.193970 -0.730652 1441742330 -0.281799 -0.590881 0.193970 -0.730652 1441742330 -0.281799 -0.590881 0.193970 -0.730652 1441742330 -0.281799 -0.590881 0.193970 -0.730652 1441742330 -0.281799 -0.590881 0.193970 -0.730652 1441742330 -0.281799 -0.590881 0.193970 -0.730652 1441742330 -0.292542 -0.589355 0.195068 -0.727417 1441742330 -0.292542 -0.589355 0.195068 -0.727417 1441742330 -0.292542 -0.589355 0.195068 -0.727417 1441742330 -0.292542 -0.589355 0.195068 -0.727417 1441742330 -0.292542 -0.589355 0.195068 -0.727417 1441742330 -0.292542 -0.589355 0.195068 -0.727417 1441742330 -0.292542 -0.589355 0.195068 -0.727417 1441742330 -0.302917 -0.588684 0.195007 -0.723755 1441742330 -0.302917 -0.588684 0.195007 -0.723755 1441742330 -0.302917 -0.588684 0.195007 -0.723755 1441742330 -0.302917 -0.588684 0.195007 -0.723755 1441742330 -0.302917 -0.588684 0.195007 -0.723755 1441742330 -0.302917 -0.588684 0.195007 -0.723755 1441742330 -0.309937 -0.589172 0.191650 -0.721252 1441742330 -0.309937 -0.589172 0.191650 -0.721252 1441742330 -0.309937 -0.589172 0.191650 -0.721252 1441742330 -0.309937 -0.589172 0.191650 -0.721252 1441742330 -0.309937 -0.589172 0.191650 -0.721252 1441742330 -0.309937 -0.589172 0.191650 -0.721252 1441742330 -0.313232 -0.590881 0.186218 -0.719788 1441742330 -0.313232 -0.590881 0.186218 -0.719788 1441742330 -0.313232 -0.590881 0.186218 -0.719788 1441742330 -0.313232 -0.590881 0.186218 -0.719788 1441742330 -0.313232 -0.590881 0.186218 -0.719788 1441742330 -0.313232 -0.590881 0.186218 -0.719788 1441742330 -0.313232 -0.590881 0.186218 -0.719788 1441742330 -0.312256 -0.594910 0.180115 -0.718445 1441742330 -0.312256 -0.594910 0.180115 -0.718445 1441742330 -0.312256 -0.594910 0.180115 -0.718445 1441742330 -0.312256 -0.594910 0.180115 -0.718445 1441742330 -0.312256 -0.594910 0.180115 -0.718445 1441742330 -0.312256 -0.594910 0.180115 -0.718445 1441742330 -0.309204 -0.598755 0.175293 -0.717834 1441742330 -0.309204 -0.598755 0.175293 -0.717834 1441742330 -0.309204 -0.598755 0.175293 -0.717834 1441742330 -0.309204 -0.598755 0.175293 -0.717834 1441742330 -0.309204 -0.598755 0.175293 -0.717834 1441742330 -0.309204 -0.598755 0.175293 -0.717834 1441742330 -0.305847 -0.599609 0.172852 -0.719116 1441742330 -0.305847 -0.599609 0.172852 -0.719116 1441742330 -0.305847 -0.599609 0.172852 -0.719116 1441742330 -0.305847 -0.599609 0.172852 -0.719116 1441742330 -0.305847 -0.599609 0.172852 -0.719116 1441742330 -0.305847 -0.599609 0.172852 -0.719116 1441742330 -0.300659 -0.597473 0.172729 -0.723083 1441742330 -0.300659 -0.597473 0.172729 -0.723083 1441742330 -0.300659 -0.597473 0.172729 -0.723083 1441742330 -0.300659 -0.597473 0.172729 -0.723083 1441742330 -0.300659 -0.597473 0.172729 -0.723083 1441742330 -0.300659 -0.597473 0.172729 -0.723083 1441742330 -0.300659 -0.597473 0.172729 -0.723083 1441742330 -0.291321 -0.598572 0.167297 -0.727295 1441742330 -0.291321 -0.598572 0.167297 -0.727295 1441742330 -0.291321 -0.598572 0.167297 -0.727295 1441742330 -0.291321 -0.598572 0.167297 -0.727295 1441742330 -0.291321 -0.598572 0.167297 -0.727295 1441742330 -0.291321 -0.598572 0.167297 -0.727295 1441742330 -0.288391 -0.597595 0.166565 -0.729431 1441742330 -0.288391 -0.597595 0.166565 -0.729431 1441742330 -0.288391 -0.597595 0.166565 -0.729431 1441742330 -0.288391 -0.597595 0.166565 -0.729431 1441742330 -0.288391 -0.597595 0.166565 -0.729431 1441742330 -0.288391 -0.597595 0.166565 -0.729431 1441742330 -0.290344 -0.594421 0.173645 -0.729614 1441742330 -0.290344 -0.594421 0.173645 -0.729614 1441742330 -0.290344 -0.594421 0.173645 -0.729614 1441742330 -0.290344 -0.594421 0.173645 -0.729614 1441742330 -0.290344 -0.594421 0.173645 -0.729614 1441742330 -0.290344 -0.594421 0.173645 -0.729614 1441742330 -0.290344 -0.594421 0.173645 -0.729614 1441742330 -0.289063 -0.593628 0.178345 -0.729614 1441742330 -0.289063 -0.593628 0.178345 -0.729614 1441742330 -0.289063 -0.593628 0.178345 -0.729614 1441742330 -0.289063 -0.593628 0.178345 -0.729614 1441742330 -0.289063 -0.593628 0.178345 -0.729614 1441742330 -0.289063 -0.593628 0.178345 -0.729614 1441742330 -0.285400 -0.593689 0.181641 -0.730164 1441742330 -0.285400 -0.593689 0.181641 -0.730164 1441742330 -0.285400 -0.593689 0.181641 -0.730164 1441742330 -0.285400 -0.593689 0.181641 -0.730164 1441742330 -0.285400 -0.593689 0.181641 -0.730164 1441742330 -0.285400 -0.593689 0.181641 -0.730164 1441742330 -0.282227 -0.595215 0.184570 -0.729431 1441742330 -0.282227 -0.595215 0.184570 -0.729431 1441742330 -0.282227 -0.595215 0.184570 -0.729431 1441742330 -0.282227 -0.595215 0.184570 -0.729431 1441742330 -0.282227 -0.595215 0.184570 -0.729431 1441742330 -0.282227 -0.595215 0.184570 -0.729431 1441742330 -0.284302 -0.593994 0.187378 -0.728882 1441742330 -0.284302 -0.593994 0.187378 -0.728882 1441742330 -0.284302 -0.593994 0.187378 -0.728882 1441742330 -0.284302 -0.593994 0.187378 -0.728882 1441742330 -0.284302 -0.593994 0.187378 -0.728882 1441742330 -0.284302 -0.593994 0.187378 -0.728882 1441742330 -0.284790 -0.591675 0.187866 -0.730469 1441742330 -0.284790 -0.591675 0.187866 -0.730469 1441742330 -0.284790 -0.591675 0.187866 -0.730469 1441742330 -0.284790 -0.591675 0.187866 -0.730469 1441742331 -0.284790 -0.591675 0.187866 -0.730469 1441742331 -0.284790 -0.591675 0.187866 -0.730469 1441742331 -0.284790 -0.591675 0.187866 -0.730469 1441742331 -0.278809 -0.593567 0.182556 -0.732666 1441742331 -0.278809 -0.593567 0.182556 -0.732666 1441742331 -0.278809 -0.593567 0.182556 -0.732666 1441742331 -0.278809 -0.593567 0.182556 -0.732666 1441742331 -0.278809 -0.593567 0.182556 -0.732666 1441742331 -0.278809 -0.593567 0.182556 -0.732666 1441742331 -0.273743 -0.595947 0.180481 -0.733093 1441742331 -0.273743 -0.595947 0.180481 -0.733093 1441742331 -0.273743 -0.595947 0.180481 -0.733093 1441742331 -0.273743 -0.595947 0.180481 -0.733093 1441742331 -0.273743 -0.595947 0.180481 -0.733093 1441742331 -0.273743 -0.595947 0.180481 -0.733093 1441742331 -0.273743 -0.595947 0.180481 -0.733093 1441742331 -0.277161 -0.595520 0.185242 -0.730957 1441742331 -0.277161 -0.595520 0.185242 -0.730957 1441742331 -0.277161 -0.595520 0.185242 -0.730957 1441742331 -0.277161 -0.595520 0.185242 -0.730957 1441742331 -0.277161 -0.595520 0.185242 -0.730957 1441742331 -0.277161 -0.595520 0.185242 -0.730957 1441742331 -0.286743 -0.592468 0.193420 -0.727661 1441742331 -0.286743 -0.592468 0.193420 -0.727661 1441742331 -0.286743 -0.592468 0.193420 -0.727661 1441742331 -0.286743 -0.592468 0.193420 -0.727661 1441742331 -0.286743 -0.592468 0.193420 -0.727661 1441742331 -0.286743 -0.592468 0.193420 -0.727661 1441742331 -0.291077 -0.592834 0.193970 -0.725464 1441742331 -0.291077 -0.592834 0.193970 -0.725464 1441742331 -0.291077 -0.592834 0.193970 -0.725464 1441742331 -0.291077 -0.592834 0.193970 -0.725464 1441742331 -0.291077 -0.592834 0.193970 -0.725464 1441742331 -0.291077 -0.592834 0.193970 -0.725464 1441742331 -0.291077 -0.592834 0.193970 -0.725464 1441742331 -0.293823 -0.597351 0.188171 -0.722168 1441742331 -0.293823 -0.597351 0.188171 -0.722168 1441742331 -0.293823 -0.597351 0.188171 -0.722168 1441742331 -0.293823 -0.597351 0.188171 -0.722168 1441742331 -0.293823 -0.597351 0.188171 -0.722168 1441742331 -0.293823 -0.597351 0.188171 -0.722168 1441742331 -0.306702 -0.593872 0.192383 -0.718506 1441742331 -0.306702 -0.593872 0.192383 -0.718506 1441742331 -0.306702 -0.593872 0.192383 -0.718506 1441742331 -0.306702 -0.593872 0.192383 -0.718506 1441742331 -0.306702 -0.593872 0.192383 -0.718506 1441742331 -0.306702 -0.593872 0.192383 -0.718506 1441742331 -0.315247 -0.591553 0.196045 -0.715759 1441742331 -0.315247 -0.591553 0.196045 -0.715759 1441742331 -0.315247 -0.591553 0.196045 -0.715759 1441742331 -0.315247 -0.591553 0.196045 -0.715759 1441742331 -0.315247 -0.591553 0.196045 -0.715759 1441742331 -0.315247 -0.591553 0.196045 -0.715759 1441742331 -0.316284 -0.593018 0.193298 -0.714844 1441742331 -0.316284 -0.593018 0.193298 -0.714844 1441742331 -0.316284 -0.593018 0.193298 -0.714844 1441742331 -0.316284 -0.593018 0.193298 -0.714844 1441742331 -0.316284 -0.593018 0.193298 -0.714844 1441742331 -0.316284 -0.593018 0.193298 -0.714844 1441742331 -0.316345 -0.593811 0.192200 -0.714478 1441742331 -0.316345 -0.593811 0.192200 -0.714478 1441742331 -0.316345 -0.593811 0.192200 -0.714478 1441742331 -0.316345 -0.593811 0.192200 -0.714478 1441742331 -0.316345 -0.593811 0.192200 -0.714478 1441742331 -0.316345 -0.593811 0.192200 -0.714478 1441742331 -0.313049 -0.594421 0.191772 -0.715515 1441742331 -0.313049 -0.594421 0.191772 -0.715515 1441742331 -0.313049 -0.594421 0.191772 -0.715515 1441742331 -0.313049 -0.594421 0.191772 -0.715515 1441742331 -0.313049 -0.594421 0.191772 -0.715515 1441742331 -0.313049 -0.594421 0.191772 -0.715515 1441742331 -0.306763 -0.595398 0.191040 -0.717590 1441742331 -0.306763 -0.595398 0.191040 -0.717590 1441742331 -0.306763 -0.595398 0.191040 -0.717590 1441742331 -0.306763 -0.595398 0.191040 -0.717590 1441742331 -0.306763 -0.595398 0.191040 -0.717590 1441742331 -0.306763 -0.595398 0.191040 -0.717590 1441742331 -0.306763 -0.595398 0.191040 -0.717590 1441742331 -0.301453 -0.594727 0.191284 -0.720398 1441742331 -0.301453 -0.594727 0.191284 -0.720398 1441742331 -0.301453 -0.594727 0.191284 -0.720398 1441742331 -0.301453 -0.594727 0.191284 -0.720398 1441742331 -0.301453 -0.594727 0.191284 -0.720398 1441742331 -0.301453 -0.594727 0.191284 -0.720398 1441742331 -0.300110 -0.591919 0.192383 -0.722961 1441742331 -0.300110 -0.591919 0.192383 -0.722961 1441742331 -0.300110 -0.591919 0.192383 -0.722961 1441742331 -0.300110 -0.591919 0.192383 -0.722961 1441742331 -0.300110 -0.591919 0.192383 -0.722961 1441742331 -0.300110 -0.591919 0.192383 -0.722961 1441742331 -0.297913 -0.590942 0.192993 -0.724487 1441742331 -0.297913 -0.590942 0.192993 -0.724487 1441742331 -0.297913 -0.590942 0.192993 -0.724487 1441742331 -0.297913 -0.590942 0.192993 -0.724487 1441742331 -0.297913 -0.590942 0.192993 -0.724487 1441742331 -0.297913 -0.590942 0.192993 -0.724487 1441742331 -0.297913 -0.590942 0.192993 -0.724487 1441742331 -0.297363 -0.590881 0.194092 -0.724426 1441742331 -0.297363 -0.590881 0.194092 -0.724426 1441742331 -0.297363 -0.590881 0.194092 -0.724426 1441742331 -0.297363 -0.590881 0.194092 -0.724426 1441742331 -0.297363 -0.590881 0.194092 -0.724426 1441742331 -0.297363 -0.590881 0.194092 -0.724426 1441742331 -0.302002 -0.588989 0.197876 -0.723022 1441742331 -0.302002 -0.588989 0.197876 -0.723022 1441742331 -0.302002 -0.588989 0.197876 -0.723022 1441742331 -0.302002 -0.588989 0.197876 -0.723022 1441742331 -0.302002 -0.588989 0.197876 -0.723022 1441742331 -0.302002 -0.588989 0.197876 -0.723022 1441742331 -0.306763 -0.588013 0.199646 -0.721375 1441742331 -0.306763 -0.588013 0.199646 -0.721375 1441742331 -0.306763 -0.588013 0.199646 -0.721375 1441742331 -0.306763 -0.588013 0.199646 -0.721375 1441742332 -0.306763 -0.588013 0.199646 -0.721375 1441742332 -0.306763 -0.588013 0.199646 -0.721375 1441742332 -0.307190 -0.588257 0.198914 -0.721191 1441742332 -0.307190 -0.588257 0.198914 -0.721191 1441742332 -0.307190 -0.588257 0.198914 -0.721191 1441742332 -0.307190 -0.588257 0.198914 -0.721191 1441742332 -0.307190 -0.588257 0.198914 -0.721191 1441742332 -0.307190 -0.588257 0.198914 -0.721191 1441742332 -0.304749 -0.589294 0.198425 -0.721497 1441742332 -0.304749 -0.589294 0.198425 -0.721497 1441742332 -0.304749 -0.589294 0.198425 -0.721497 1441742332 -0.304749 -0.589294 0.198425 -0.721497 1441742332 -0.304749 -0.589294 0.198425 -0.721497 1441742332 -0.304749 -0.589294 0.198425 -0.721497 1441742332 -0.304749 -0.589294 0.198425 -0.721497 1441742332 -0.300659 -0.590332 0.197266 -0.722717 1441742332 -0.300659 -0.590332 0.197266 -0.722717 1441742332 -0.300659 -0.590332 0.197266 -0.722717 1441742332 -0.300659 -0.590332 0.197266 -0.722717 1441742332 -0.300659 -0.590332 0.197266 -0.722717 1441742332 -0.300659 -0.590332 0.197266 -0.722717 1441742332 -0.296936 -0.589294 0.196350 -0.725342 1441742332 -0.296936 -0.589294 0.196350 -0.725342 1441742332 -0.296936 -0.589294 0.196350 -0.725342 1441742332 -0.296936 -0.589294 0.196350 -0.725342 1441742332 -0.296936 -0.589294 0.196350 -0.725342 1441742332 -0.296936 -0.589294 0.196350 -0.725342 1441742332 -0.290466 -0.589355 0.192017 -0.729065 1441742332 -0.290466 -0.589355 0.192017 -0.729065 1441742332 -0.290466 -0.589355 0.192017 -0.729065 1441742332 -0.290466 -0.589355 0.192017 -0.729065 1441742332 -0.290466 -0.589355 0.192017 -0.729065 1441742332 -0.290466 -0.589355 0.192017 -0.729065 1441742332 -0.290466 -0.589355 0.192017 -0.729065 1441742332 -0.281555 -0.592773 0.184570 -0.731750 1441742332 -0.281555 -0.592773 0.184570 -0.731750 1441742332 -0.281555 -0.592773 0.184570 -0.731750 1441742332 -0.281555 -0.592773 0.184570 -0.731750 1441742332 -0.281555 -0.592773 0.184570 -0.731750 1441742332 -0.281555 -0.592773 0.184570 -0.731750 1441742332 -0.276611 -0.594360 0.182007 -0.732910 1441742332 -0.276611 -0.594360 0.182007 -0.732910 1441742332 -0.276611 -0.594360 0.182007 -0.732910 1441742332 -0.276611 -0.594360 0.182007 -0.732910 1441742332 -0.276611 -0.594360 0.182007 -0.732910 1441742332 -0.276611 -0.594360 0.182007 -0.732910 1441742332 -0.276611 -0.594360 0.182007 -0.732910 1441742332 -0.280334 -0.594910 0.184448 -0.730469 1441742332 -0.280334 -0.594910 0.184448 -0.730469 1441742332 -0.280334 -0.594910 0.184448 -0.730469 1441742332 -0.280334 -0.594910 0.184448 -0.730469 1441742332 -0.280334 -0.594910 0.184448 -0.730469 1441742332 -0.280334 -0.594910 0.184448 -0.730469 1441742332 -0.289001 -0.592529 0.190247 -0.727539 1441742332 -0.289001 -0.592529 0.190247 -0.727539 1441742332 -0.289001 -0.592529 0.190247 -0.727539 1441742332 -0.289001 -0.592529 0.190247 -0.727539 1441742332 -0.289001 -0.592529 0.190247 -0.727539 1441742332 -0.289001 -0.592529 0.190247 -0.727539 1441742332 -0.297241 -0.591125 0.194458 -0.724182 1441742332 -0.297241 -0.591125 0.194458 -0.724182 1441742332 -0.297241 -0.591125 0.194458 -0.724182 1441742332 -0.297241 -0.591125 0.194458 -0.724182 1441742332 -0.297241 -0.591125 0.194458 -0.724182 1441742332 -0.297241 -0.591125 0.194458 -0.724182 1441742332 -0.297241 -0.591125 0.194458 -0.724182 1441742332 -0.306396 -0.590088 0.197876 -0.720276 1441742332 -0.306396 -0.590088 0.197876 -0.720276 1441742332 -0.306396 -0.590088 0.197876 -0.720276 1441742332 -0.306396 -0.590088 0.197876 -0.720276 1441742332 -0.306396 -0.590088 0.197876 -0.720276 1441742332 -0.306396 -0.590088 0.197876 -0.720276 1441742332 -0.314209 -0.588989 0.201172 -0.716919 1441742332 -0.314209 -0.588989 0.201172 -0.716919 1441742332 -0.314209 -0.588989 0.201172 -0.716919 1441742332 -0.314209 -0.588989 0.201172 -0.716919 1441742332 -0.314209 -0.588989 0.201172 -0.716919 1441742332 -0.314209 -0.588989 0.201172 -0.716919 1441742332 -0.316650 -0.589905 0.200134 -0.715393 1441742332 -0.316650 -0.589905 0.200134 -0.715393 1441742332 -0.316650 -0.589905 0.200134 -0.715393 1441742332 -0.316650 -0.589905 0.200134 -0.715393 1441742332 -0.316650 -0.589905 0.200134 -0.715393 1441742332 -0.316650 -0.589905 0.200134 -0.715393 1441742332 -0.316650 -0.589905 0.200134 -0.715393 1441742332 -0.316711 -0.591431 0.198547 -0.714539 1441742332 -0.316711 -0.591431 0.198547 -0.714539 1441742332 -0.316711 -0.591431 0.198547 -0.714539 1441742332 -0.316711 -0.591431 0.198547 -0.714539 1441742332 -0.316711 -0.591431 0.198547 -0.714539 1441742332 -0.316711 -0.591431 0.198547 -0.714539 1441742332 -0.314636 -0.592346 0.197083 -0.715088 1441742332 -0.314636 -0.592346 0.197083 -0.715088 1441742332 -0.314636 -0.592346 0.197083 -0.715088 1441742332 -0.314636 -0.592346 0.197083 -0.715088 1441742332 -0.314636 -0.592346 0.197083 -0.715088 1441742332 -0.314636 -0.592346 0.197083 -0.715088 1441742332 -0.314636 -0.592346 0.197083 -0.715088 1441742332 -0.310486 -0.592773 0.195435 -0.717041 1441742332 -0.310486 -0.592773 0.195435 -0.717041 1441742332 -0.310486 -0.592773 0.195435 -0.717041 1441742332 -0.310486 -0.592773 0.195435 -0.717041 1441742332 -0.310486 -0.592773 0.195435 -0.717041 1441742332 -0.310486 -0.592773 0.195435 -0.717041 1441742332 -0.306702 -0.592285 0.193787 -0.719482 1441742332 -0.306702 -0.592285 0.193787 -0.719482 1441742332 -0.306702 -0.592285 0.193787 -0.719482 1441742332 -0.306702 -0.592285 0.193787 -0.719482 1441742332 -0.306702 -0.592285 0.193787 -0.719482 1441742332 -0.306702 -0.592285 0.193787 -0.719482 1441742332 -0.303467 -0.592957 0.191406 -0.720947 1441742332 -0.303467 -0.592957 0.191406 -0.720947 1441742332 -0.303467 -0.592957 0.191406 -0.720947 1441742332 -0.303467 -0.592957 0.191406 -0.720947 1441742332 -0.303467 -0.592957 0.191406 -0.720947 1441742332 -0.303467 -0.592957 0.191406 -0.720947 1441742333 -0.303467 -0.592957 0.191406 -0.720947 1441742333 -0.302002 -0.592896 0.190308 -0.721924 1441742333 -0.302002 -0.592896 0.190308 -0.721924 1441742333 -0.302002 -0.592896 0.190308 -0.721924 1441742333 -0.302002 -0.592896 0.190308 -0.721924 1441742333 -0.302002 -0.592896 0.190308 -0.721924 1441742333 -0.302002 -0.592896 0.190308 -0.721924 1441742333 -0.302246 -0.592102 0.190857 -0.722290 1441742333 -0.302246 -0.592102 0.190857 -0.722290 1441742333 -0.302246 -0.592102 0.190857 -0.722290 1441742333 -0.302246 -0.592102 0.190857 -0.722290 1441742333 -0.302246 -0.592102 0.190857 -0.722290 1441742333 -0.302246 -0.592102 0.190857 -0.722290 1441742333 -0.305969 -0.590027 0.192688 -0.721985 1441742333 -0.305969 -0.590027 0.192688 -0.721985 1441742333 -0.305969 -0.590027 0.192688 -0.721985 1441742333 -0.305969 -0.590027 0.192688 -0.721985 1441742333 -0.305969 -0.590027 0.192688 -0.721985 1441742333 -0.305969 -0.590027 0.192688 -0.721985 1441742333 -0.310791 -0.588806 0.194702 -0.720337 1441742333 -0.310791 -0.588806 0.194702 -0.720337 1441742333 -0.310791 -0.588806 0.194702 -0.720337 1441742333 -0.310791 -0.588806 0.194702 -0.720337 1441742333 -0.310791 -0.588806 0.194702 -0.720337 1441742333 -0.310791 -0.588806 0.194702 -0.720337 1441742333 -0.310791 -0.588806 0.194702 -0.720337 1441742333 -0.312439 -0.589600 0.194214 -0.719116 1441742333 -0.312439 -0.589600 0.194214 -0.719116 1441742333 -0.312439 -0.589600 0.194214 -0.719116 1441742333 -0.312439 -0.589600 0.194214 -0.719116 1441742333 -0.312439 -0.589600 0.194214 -0.719116 1441742333 -0.312439 -0.589600 0.194214 -0.719116 1441742333 -0.311707 -0.590759 0.194946 -0.718262 1441742333 -0.311707 -0.590759 0.194946 -0.718262 1441742333 -0.311707 -0.590759 0.194946 -0.718262 1441742333 -0.311707 -0.590759 0.194946 -0.718262 1441742333 -0.311707 -0.590759 0.194946 -0.718262 1441742333 -0.311707 -0.590759 0.194946 -0.718262 1441742333 -0.311707 -0.590759 0.194946 -0.718262 1441742333 -0.307678 -0.592224 0.194458 -0.718933 1441742333 -0.307678 -0.592224 0.194458 -0.718933 1441742333 -0.307678 -0.592224 0.194458 -0.718933 1441742333 -0.307678 -0.592224 0.194458 -0.718933 1441742333 -0.307678 -0.592224 0.194458 -0.718933 1441742333 -0.307678 -0.592224 0.194458 -0.718933 1441742333 -0.302734 -0.592834 0.193665 -0.720764 1441742333 -0.302734 -0.592834 0.193665 -0.720764 1441742333 -0.302734 -0.592834 0.193665 -0.720764 1441742333 -0.302734 -0.592834 0.193665 -0.720764 1441742333 -0.302734 -0.592834 0.193665 -0.720764 1441742333 -0.302734 -0.592834 0.193665 -0.720764 1441742333 -0.298157 -0.592773 0.191650 -0.723267 1441742333 -0.298157 -0.592773 0.191650 -0.723267 1441742333 -0.298157 -0.592773 0.191650 -0.723267 1441742333 -0.298157 -0.592773 0.191650 -0.723267 1441742333 -0.298157 -0.592773 0.191650 -0.723267 1441742333 -0.298157 -0.592773 0.191650 -0.723267 1441742333 -0.294983 -0.591370 0.189636 -0.726196 1441742333 -0.294983 -0.591370 0.189636 -0.726196 1441742333 -0.294983 -0.591370 0.189636 -0.726196 1441742333 -0.294983 -0.591370 0.189636 -0.726196 1441742333 -0.294983 -0.591370 0.189636 -0.726196 1441742333 -0.294983 -0.591370 0.189636 -0.726196 1441742333 -0.290039 -0.589722 0.187317 -0.730164 1441742333 -0.290039 -0.589722 0.187317 -0.730164 1441742333 -0.290039 -0.589722 0.187317 -0.730164 1441742333 -0.290039 -0.589722 0.187317 -0.730164 1441742333 -0.290039 -0.589722 0.187317 -0.730164 1441742333 -0.290039 -0.589722 0.187317 -0.730164 1441742333 -0.290039 -0.589722 0.187317 -0.730164 1441742333 -0.281555 -0.592773 0.182312 -0.732300 1441742333 -0.281555 -0.592773 0.182312 -0.732300 1441742333 -0.281555 -0.592773 0.182312 -0.732300 1441742333 -0.281555 -0.592773 0.182312 -0.732300 1441742333 -0.281555 -0.592773 0.182312 -0.732300 1441742333 -0.281555 -0.592773 0.182312 -0.732300 1441742333 -0.281250 -0.592712 0.184937 -0.731750 1441742333 -0.281250 -0.592712 0.184937 -0.731750 1441742333 -0.281250 -0.592712 0.184937 -0.731750 1441742333 -0.281250 -0.592712 0.184937 -0.731750 1441742333 -0.281250 -0.592712 0.184937 -0.731750 1441742333 -0.281250 -0.592712 0.184937 -0.731750 1441742333 -0.281250 -0.592712 0.184937 -0.731750 1441742333 -0.289185 -0.589661 0.192871 -0.729065 1441742333 -0.289185 -0.589661 0.192871 -0.729065 1441742333 -0.289185 -0.589661 0.192871 -0.729065 1441742333 -0.289185 -0.589661 0.192871 -0.729065 1441742333 -0.289185 -0.589661 0.192871 -0.729065 1441742333 -0.289185 -0.589661 0.192871 -0.729065 1441742333 -0.289185 -0.589661 0.192871 -0.729065 1441742333 -0.295349 -0.586792 0.199341 -0.727234 1441742333 -0.295349 -0.586792 0.199341 -0.727234 1441742333 -0.295349 -0.586792 0.199341 -0.727234 1441742333 -0.295349 -0.586792 0.199341 -0.727234 1441742333 -0.295349 -0.586792 0.199341 -0.727234 1441742333 -0.295349 -0.586792 0.199341 -0.727234 1441742333 -0.298096 -0.590393 0.197449 -0.723633 1441742333 -0.298096 -0.590393 0.197449 -0.723633 1441742333 -0.298096 -0.590393 0.197449 -0.723633 1441742333 -0.298096 -0.590393 0.197449 -0.723633 1441742333 -0.298096 -0.590393 0.197449 -0.723633 1441742333 -0.298096 -0.590393 0.197449 -0.723633 1441742333 -0.298096 -0.590393 0.197449 -0.723633 1441742333 -0.308899 -0.589111 0.200623 -0.719299 1441742333 -0.308899 -0.589111 0.200623 -0.719299 1441742333 -0.308899 -0.589111 0.200623 -0.719299 1441742333 -0.308899 -0.589111 0.200623 -0.719299 1441742333 -0.308899 -0.589111 0.200623 -0.719299 1441742333 -0.308899 -0.589111 0.200623 -0.719299 1441742333 -0.318115 -0.586792 0.204651 -0.716064 1441742333 -0.318115 -0.586792 0.204651 -0.716064 1441742333 -0.318115 -0.586792 0.204651 -0.716064 1441742333 -0.318115 -0.586792 0.204651 -0.716064 1441742333 -0.318115 -0.586792 0.204651 -0.716064 1441742333 -0.318115 -0.586792 0.204651 -0.716064 1441742334 -0.321411 -0.587891 0.202881 -0.714111 1441742334 -0.321411 -0.587891 0.202881 -0.714111 1441742334 -0.321411 -0.587891 0.202881 -0.714111 1441742334 -0.321411 -0.587891 0.202881 -0.714111 1441742334 -0.321411 -0.587891 0.202881 -0.714111 1441742334 -0.321411 -0.587891 0.202881 -0.714111 1441742334 -0.322205 -0.588928 0.200562 -0.713623 1441742334 -0.322205 -0.588928 0.200562 -0.713623 1441742334 -0.322205 -0.588928 0.200562 -0.713623 1441742334 -0.322205 -0.588928 0.200562 -0.713623 1441742334 -0.322205 -0.588928 0.200562 -0.713623 1441742334 -0.322205 -0.588928 0.200562 -0.713623 1441742334 -0.319214 -0.589905 0.197266 -0.715027 1441742334 -0.319214 -0.589905 0.197266 -0.715027 1441742334
[truncated: 207,288 more chars]
