# Supplementary material for: Quaternion-Based Gesture Recognition Using Wireless Wearable Motion Capture Sensors
Source: Sensors (Basel). 2016 Apr 28;16(5):605. doi: 10.3390/s16050605 (PMC4883296; doi:10.3390/s16050605)
Supplement: Supplementary file 1 [file sensors-16-00605-s001.zip › MultiSensorGestureData/P2/5. Block/Training18.txt]

-0.705444 0.039246 -0.688354 0.164551 1441742232 -0.702209 0.033813 -0.690552 0.170166 1441742232 -0.702209 0.033813 -0.690552 0.170166 1441742232 -0.702209 0.033813 -0.690552 0.170166 1441742232 -0.702209 0.033813 -0.690552 0.170166 1441742232 -0.702209 0.033813 -0.690552 0.170166 1441742232 -0.702209 0.033813 -0.690552 0.170166 1441742232 -0.700806 0.026123 -0.690918 0.175659 1441742232 -0.700806 0.026123 -0.690918 0.175659 1441742232 -0.700806 0.026123 -0.690918 0.175659 1441742232 -0.700806 0.026123 -0.690918 0.175659 1441742232 -0.700806 0.026123 -0.690918 0.175659 1441742232 -0.700806 0.026123 -0.690918 0.175659 1441742232 -0.700378 0.017761 -0.690430 0.180237 1441742232 -0.700378 0.017761 -0.690430 0.180237 1441742232 -0.700378 0.017761 -0.690430 0.180237 1441742232 -0.700378 0.017761 -0.690430 0.180237 1441742232 -0.700378 0.017761 -0.690430 0.180237 1441742232 -0.700378 0.017761 -0.690430 0.180237 1441742232 -0.699951 0.011475 -0.690308 0.182983 1441742232 -0.699951 0.011475 -0.690308 0.182983 1441742232 -0.699951 0.011475 -0.690308 0.182983 1441742233 -0.699951 0.011475 -0.690308 0.182983 1441742233 -0.699951 0.011475 -0.690308 0.182983 1441742233 -0.699951 0.011475 -0.690308 0.182983 1441742233 -0.699951 0.011353 -0.690979 0.180237 1441742233 -0.699951 0.011353 -0.690979 0.180237 1441742233 -0.699951 0.011353 -0.690979 0.180237 1441742233 -0.699951 0.011353 -0.690979 0.180237 1441742233 -0.699951 0.011353 -0.690979 0.180237 1441742233 -0.699951 0.011353 -0.690979 0.180237 1441742233 -0.701294 0.018250 -0.691406 0.173035 1441742233 -0.701294 0.018250 -0.691406 0.173035 1441742233 -0.701294 0.018250 -0.691406 0.173035 1441742233 -0.701294 0.018250 -0.691406 0.173035 1441742233 -0.701294 0.018250 -0.691406 0.173035 1441742233 -0.701294 0.018250 -0.691406 0.173035 1441742233 -0.703064 0.022949 -0.690247 0.169678 1441742233 -0.703064 0.022949 -0.690247 0.169678 1441742233 -0.703064 0.022949 -0.690247 0.169678 1441742233 -0.703064 0.022949 -0.690247 0.169678 1441742233 -0.703064 0.022949 -0.690247 0.169678 1441742233 -0.703064 0.022949 -0.690247 0.169678 1441742233 -0.703064 0.022949 -0.690247 0.169678 1441742233 -0.703064 0.022949 -0.690247 0.169678 1441742233 -0.705261 0.025818 -0.688721 0.166504 1441742233 -0.705261 0.025818 -0.688721 0.166504 1441742233 -0.705261 0.025818 -0.688721 0.166504 1441742233 -0.705261 0.025818 -0.688721 0.166504 1441742233 -0.705261 0.025818 -0.688721 0.166504 1441742233 -0.705261 0.025818 -0.688721 0.166504 1441742233 -0.706726 0.029724 -0.687866 0.162903 1441742233 -0.706726 0.029724 -0.687866 0.162903 1441742233 -0.706726 0.029724 -0.687866 0.162903 1441742233 -0.706726 0.029724 -0.687866 0.162903 1441742233 -0.706726 0.029724 -0.687866 0.162903 1441742233 -0.706726 0.029724 -0.687866 0.162903 1441742233 -0.707703 0.032410 -0.687439 0.160095 1441742233 -0.707703 0.032410 -0.687439 0.160095 1441742233 -0.707703 0.032410 -0.687439 0.160095 1441742233 -0.707703 0.032410 -0.687439 0.160095 1441742233 -0.707703 0.032410 -0.687439 0.160095 1441742233 -0.707703 0.032410 -0.687439 0.160095 1441742233 -0.708191 0.032654 -0.687073 0.159424 1441742233 -0.708191 0.032654 -0.687073 0.159424 1441742233 -0.708191 0.032654 -0.687073 0.159424 1441742233 -0.708191 0.032654 -0.687073 0.159424 1441742233 -0.708191 0.032654 -0.687073 0.159424 1441742233 -0.708191 0.032654 -0.687073 0.159424 1441742233 -0.708130 0.029907 -0.686707 0.161560 1441742233 -0.708130 0.029907 -0.686707 0.161560 1441742233 -0.708130 0.029907 -0.686707 0.161560 1441742233 -0.708130 0.029907 -0.686707 0.161560 1441742233 -0.708130 0.029907 -0.686707 0.161560 1441742233 -0.708130 0.029907 -0.686707 0.161560 1441742233 -0.707336 0.028198 -0.687500 0.162170 1441742233 -0.707336 0.028198 -0.687500 0.162170 1441742233 -0.707336 0.028198 -0.687500 0.162170 1441742233 -0.707336 0.028198 -0.687500 0.162170 1441742233 -0.707336 0.028198 -0.687500 0.162170 1441742233 -0.707336 0.028198 -0.687500 0.162170 1441742233 -0.705261 0.028137 -0.689941 0.160828 1441742233 -0.705261 0.028137 -0.689941 0.160828 1441742233 -0.705261 0.028137 -0.689941 0.160828 1441742233 -0.705261 0.028137 -0.689941 0.160828 1441742233 -0.705261 0.028137 -0.689941 0.160828 1441742233 -0.705261 0.028137 -0.689941 0.160828 1441742233 -0.703308 0.027283 -0.692444 0.158569 1441742233 -0.703308 0.027283 -0.692444 0.158569 1441742233 -0.703308 0.027283 -0.692444 0.158569 1441742233 -0.703308 0.027283 -0.692444 0.158569 1441742233 -0.703308 0.027283 -0.692444 0.158569 1441742233 -0.703308 0.027283 -0.692444 0.158569 1441742233 -0.702026 0.025024 -0.694092 0.157532 1441742233 -0.702026 0.025024 -0.694092 0.157532 1441742233 -0.702026 0.025024 -0.694092 0.157532 1441742233 -0.702026 0.025024 -0.694092 0.157532 1441742233 -0.702026 0.025024 -0.694092 0.157532 1441742233 -0.702026 0.025024 -0.694092 0.157532 1441742233 -0.701233 0.020264 -0.694763 0.158936 1441742233 -0.701233 0.020264 -0.694763 0.158936 1441742233 -0.701233 0.020264 -0.694763 0.158936 1441742233 -0.701233 0.020264 -0.694763 0.158936 1441742233 -0.701233 0.020264 -0.694763 0.158936 1441742233 -0.701233 0.020264 -0.694763 0.158936 1441742233 -0.702087 0.013672 -0.693726 0.160400 1441742233 -0.702087 0.013672 -0.693726 0.160400 1441742233 -0.702087 0.013672 -0.693726 0.160400 1441742233 -0.702087 0.013672 -0.693726 0.160400 1441742233 -0.702087 0.013672 -0.693726 0.160400 1441742233 -0.702087 0.013672 -0.693726 0.160400 1441742233 -0.703552 0.007751 -0.691956 0.162048 1441742233 -0.703552 0.007751 -0.691956 0.162048 1441742233 -0.703552 0.007751 -0.691956 0.162048 1441742233 -0.703552 0.007751 -0.691956 0.162048 1441742233 -0.703552 0.007751 -0.691956 0.162048 1441742233 -0.703552 0.007751 -0.691956 0.162048 1441742233 -0.703979 0.006714 -0.691650 0.161499 1441742233 -0.703979 0.006714 -0.691650 0.161499 1441742233 -0.703979 0.006714 -0.691650 0.161499 1441742233 -0.703979 0.006714 -0.691650 0.161499 1441742233 -0.703979 0.006714 -0.691650 0.161499 1441742233 -0.703979 0.006714 -0.691650 0.161499 1441742233 -0.702942 0.017822 -0.694702 0.151550 1441742233 -0.702942 0.017822 -0.694702 0.151550 1441742233 -0.702942 0.017822 -0.694702 0.151550 1441742233 -0.702942 0.017822 -0.694702 0.151550 1441742233 -0.702942 0.017822 -0.694702 0.151550 1441742233 -0.702942 0.017822 -0.694702 0.151550 1441742233 -0.701843 0.033569 -0.697205 0.142273 1441742233 -0.701843 0.033569 -0.697205 0.142273 1441742233 -0.701843 0.033569 -0.697205 0.142273 1441742234 -0.701843 0.033569 -0.697205 0.142273 1441742234 -0.701843 0.033569 -0.697205 0.142273 1441742234 -0.701843 0.033569 -0.697205 0.142273 1441742234 -0.702759 0.035583 -0.695251 0.146790 1441742234 -0.702759 0.035583 -0.695251 0.146790 1441742234 -0.702759 0.035583 -0.695251 0.146790 1441742234 -0.702759 0.035583 -0.695251 0.146790 1441742234 -0.702759 0.035583 -0.695251 0.146790 1441742234 -0.702759 0.035583 -0.695251 0.146790 1441742234 -0.703491 0.028137 -0.693054 0.155029 1441742234 -0.703491 0.028137 -0.693054 0.155029 1441742234 -0.703491 0.028137 -0.693054 0.155029 1441742234 -0.703491 0.028137 -0.693054 0.155029 1441742234 -0.703491 0.028137 -0.693054 0.155029 1441742234 -0.703491 0.028137 -0.693054 0.155029 1441742234 -0.703491 0.028137 -0.693054 0.155029 1441742234 -0.703491 0.028137 -0.693054 0.155029 1441742234 -0.701416 0.022949 -0.694641 0.158264 1441742234 -0.701416 0.022949 -0.694641 0.158264 1441742234 -0.701416 0.022949 -0.694641 0.158264 1441742234 -0.701416 0.022949 -0.694641 0.158264 1441742234 -0.701416 0.022949 -0.694641 0.158264 1441742234 -0.701416 0.022949 -0.694641 0.158264 1441742234 -0.698914 0.019409 -0.696533 0.161621 1441742234 -0.698914 0.019409 -0.696533 0.161621 1441742234 -0.698914 0.019409 -0.696533 0.161621 1441742234 -0.698914 0.019409 -0.696533 0.161621 1441742234 -0.698914 0.019409 -0.696533 0.161621 1441742234 -0.698914 0.019409 -0.696533 0.161621 1441742234 -0.698547 0.016357 -0.695984 0.165588 1441742234 -0.698547 0.016357 -0.695984 0.165588 1441742234 -0.698547 0.016357 -0.695984 0.165588 1441742234 -0.698547 0.016357 -0.695984 0.165588 1441742234 -0.698547 0.016357 -0.695984 0.165588 1441742234 -0.698547 0.016357 -0.695984 0.165588 1441742234 -0.699036 0.016113 -0.695068 0.167419 1441742234 -0.699036 0.016113 -0.695068 0.167419 1441742234 -0.699036 0.016113 -0.695068 0.167419 1441742234 -0.699036 0.016113 -0.695068 0.167419 1441742234 -0.699036 0.016113 -0.695068 0.167419 1441742234 -0.699036 0.016113 -0.695068 0.167419 1441742234 -0.699585 0.018311 -0.694641 0.166748 1441742234 -0.699585 0.018311 -0.694641 0.166748 1441742234 -0.699585 0.018311 -0.694641 0.166748 1441742234 -0.699585 0.018311 -0.694641 0.166748 1441742234 -0.699585 0.018311 -0.694641 0.166748 1441742234 -0.699585 0.018311 -0.694641 0.166748 1441742234 -0.700195 0.011475 -0.692627 0.172852 1441742234 -0.700195 0.011475 -0.692627 0.172852 1441742234 -0.700195 0.011475 -0.692627 0.172852 1441742234 -0.700195 0.011475 -0.692627 0.172852 1441742234 -0.700195 0.011475 -0.692627 0.172852 1441742234 -0.700195 0.011475 -0.692627 0.172852 1441742234 -0.700073 -0.003174 -0.690369 0.182739 1441742234 -0.700073 -0.003174 -0.690369 0.182739 1441742234 -0.700073 -0.003174 -0.690369 0.182739 1441742234 -0.700073 -0.003174 -0.690369 0.182739 1441742234 -0.700073 -0.003174 -0.690369 0.182739 1441742234 -0.700073 -0.003174 -0.690369 0.182739 1441742234 -0.698792 -0.011108 -0.691223 0.183899 1441742234 -0.698792 -0.011108 -0.691223 0.183899 1441742234 -0.698792 -0.011108 -0.691223 0.183899 1441742234 -0.698792 -0.011108 -0.691223 0.183899 1441742234 -0.698792 -0.011108 -0.691223 0.183899 1441742234 -0.698792 -0.011108 -0.691223 0.183899 1441742234 -0.697876 -0.011475 -0.692749 0.181702 1441742234 -0.697876 -0.011475 -0.692749 0.181702 1441742234 -0.697876 -0.011475 -0.692749 0.181702 1441742234 -0.697876 -0.011475 -0.692749 0.181702 1441742234 -0.697876 -0.011475 -0.692749 0.181702 1441742234 -0.697876 -0.011475 -0.692749 0.181702 1441742234 -0.697876 -0.011475 -0.692749 0.181702 1441742234 -0.697876 -0.011475 -0.692749 0.181702 1441742234 -0.698730 -0.006531 -0.692871 0.178040 1441742234 -0.698730 -0.006531 -0.692871 0.178040 1441742234 -0.698730 -0.006531 -0.692871 0.178040 1441742234 -0.698730 -0.006531 -0.692871 0.178040 1441742234 -0.698730 -0.006531 -0.692871 0.178040 1441742234 -0.698730 -0.006531 -0.692871 0.178040 1441742234 -0.700623 0.001404 -0.692139 0.173706 1441742234 -0.700623 0.001404 -0.692139 0.173706 1441742234 -0.700623 0.001404 -0.692139 0.173706 1441742234 -0.700623 0.001404 -0.692139 0.173706 1441742234 -0.700623 0.001404 -0.692139 0.173706 1441742234 -0.700623 0.001404 -0.692139 0.173706 1441742234 -0.701843 0.002991 -0.690674 0.174377 1441742234 -0.701843 0.002991 -0.690674 0.174377 1441742234 -0.701843 0.002991 -0.690674 0.174377 1441742234 -0.701843 0.002991 -0.690674 0.174377 1441742234 -0.701233 -0.001221 -0.690247 0.178650 1441742234 -0.701233 -0.001221 -0.690247 0.178650 1441742234 -0.701233 -0.001221 -0.690247 0.178650 1441742234 -0.701233 -0.001221 -0.690247 0.178650 1441742234 -0.701233 -0.001221 -0.690247 0.178650 1441742234 -0.701233 -0.001221 -0.690247 0.178650 1441742234 -0.701233 -0.001221 -0.690247 0.178650 1441742234 -0.701233 -0.001221 -0.690247 0.178650 1441742234 -0.699219 -0.008057 -0.690674 0.184509 1441742234 -0.699219 -0.008057 -0.690674 0.184509 1441742234 -0.699219 -0.008057 -0.690674 0.184509 1441742234 -0.699219 -0.008057 -0.690674 0.184509 1441742234 -0.699219 -0.008057 -0.690674 0.184509 1441742234 -0.699219 -0.008057 -0.690674 0.184509 1441742234 -0.697510 -0.008972 -0.692383 0.184753 1441742234 -0.697510 -0.008972 -0.692383 0.184753 1441742234 -0.697510 -0.008972 -0.692383 0.184753 1441742234 -0.697510 -0.008972 -0.692383 0.184753 1441742234 -0.697510 -0.008972 -0.692383 0.184753 1441742234 -0.697510 -0.008972 -0.692383 0.184753 1441742234 -0.697144 -0.002869 -0.694092 0.179749 1441742234 -0.697144 -0.002869 -0.694092 0.179749 1441742234 -0.697144 -0.002869 -0.694092 0.179749 1441742235 -0.697144 -0.002869 -0.694092 0.179749 1441742235 -0.697144 -0.002869 -0.694092 0.179749 1441742235 -0.697144 -0.002869 -0.694092 0.179749 1441742235 -0.697876 0.006531 -0.695007 0.173157 1441742235 -0.697876 0.006531 -0.695007 0.173157 1441742235 -0.697876 0.006531 -0.695007 0.173157 1441742235 -0.697876 0.006531 -0.695007 0.173157 1441742235 -0.697876 0.006531 -0.695007 0.173157 1441742235 -0.697876 0.006531 -0.695007 0.173157 1441742235 -0.699036 0.012695 -0.694580 0.169739 1441742235 -0.699036 0.012695 -0.694580 0.169739 1441742235 -0.699036 0.012695 -0.694580 0.169739 1441742235 -0.699036 0.012695 -0.694580 0.169739 1441742235 -0.699036 0.012695 -0.694580 0.169739 1441742235 -0.699036 0.012695 -0.694580 0.169739 1441742235 -0.700073 0.010559 -0.693420 0.170166 1441742235 -0.700073 0.010559 -0.693420 0.170166 1441742235 -0.700073 0.010559 -0.693420 0.170166 1441742235 -0.700073 0.010559 -0.693420 0.170166 1441742235 -0.700073 0.010559 -0.693420 0.170166 1441742235 -0.700073 0.010559 -0.693420 0.170166 1441742235 -0.700989 0.001099 -0.691650 0.174255 1441742235 -0.700989 0.001099 -0.691650 0.174255 1441742235 -0.700989 0.001099 -0.691650 0.174255 1441742235 -0.700989 0.001099 -0.691650 0.174255 1441742235 -0.700989 0.001099 -0.691650 0.174255 1441742235 -0.700989 0.001099 -0.691650 0.174255 1441742235 -0.699829 -0.005981 -0.692261 0.176270 1441742235 -0.699829 -0.005981 -0.692261 0.176270 1441742235 -0.699829 -0.005981 -0.692261 0.176270 1441742235 -0.699829 -0.005981 -0.692261 0.176270 1441742235 -0.699829 -0.005981 -0.692261 0.176270 1441742235 -0.699829 -0.005981 -0.692261 0.176270 1441742235 -0.697998 -0.002075 -0.695801 0.169312 1441742235 -0.697998 -0.002075 -0.695801 0.169312 1441742235 -0.697998 -0.002075 -0.695801 0.169312 1441742235 -0.697998 -0.002075 -0.695801 0.169312 1441742235 -0.697998 -0.002075 -0.695801 0.169312 1441742235 -0.697998 -0.002075 -0.695801 0.169312 1441742235 -0.697876 0.010437 -0.698181 0.159546 1441742235 -0.697876 0.010437 -0.698181 0.159546 1441742235 -0.697876 0.010437 -0.698181 0.159546 1441742235 -0.697876 0.010437 -0.698181 0.159546 1441742235 -0.697876 0.010437 -0.698181 0.159546 1441742235 -0.697876 0.010437 -0.698181 0.159546 1441742235 -0.697876 0.010437 -0.698181 0.159546 1441742235 -0.700378 0.016846 -0.695496 0.159973 1441742235 -0.700378 0.016846 -0.695496 0.159973 1441742235 -0.700378 0.016846 -0.695496 0.159973 1441742235 -0.700378 0.016846 -0.695496 0.159973 1441742235 -0.700378 0.016846 -0.695496 0.159973 1441742235 -0.700378 0.016846 -0.695496 0.159973 1441742235 -0.703796 0.018860 -0.691345 0.162476 1441742235 -0.703796 0.018860 -0.691345 0.162476 1441742235 -0.703796 0.018860 -0.691345 0.162476 1441742235 -0.703796 0.018860 -0.691345 0.162476 1441742235 -0.703796 0.018860 -0.691345 0.162476 1441742235 -0.703796 0.018860 -0.691345 0.162476 1441742235 -0.704956 0.022644 -0.689880 0.163208 1441742235 -0.704956 0.022644 -0.689880 0.163208 1441742235 -0.704956 0.022644 -0.689880 0.163208 1441742235 -0.704956 0.022644 -0.689880 0.163208 1441742235 -0.704956 0.022644 -0.689880 0.163208 1441742235 -0.704956 0.022644 -0.689880 0.163208 1441742235 -0.703796 0.024475 -0.690186 0.166626 1441742235 -0.703796 0.024475 -0.690186 0.166626 1441742235 -0.703796 0.024475 -0.690186 0.166626 1441742235 -0.703796 0.024475 -0.690186 0.166626 1441742235 -0.703796 0.024475 -0.690186 0.166626 1441742235 -0.703796 0.024475 -0.690186 0.166626 1441742235 -0.703796 0.024475 -0.690186 0.166626 1441742235 -0.701843 0.017151 -0.689819 0.177002 1441742235 -0.701843 0.017151 -0.689819 0.177002 1441742235 -0.701843 0.017151 -0.689819 0.177002 1441742235 -0.701843 0.017151 -0.689819 0.177002 1441742235 -0.701843 0.017151 -0.689819 0.177002 1441742235 -0.701843 0.017151 -0.689819 0.177002 1441742235 -0.700317 0.006775 -0.688904 0.187012 1441742235 -0.700317 0.006775 -0.688904 0.187012 1441742235 -0.700317 0.006775 -0.688904 0.187012 1441742235 -0.700317 0.006775 -0.688904 0.187012 1441742235 -0.700317 0.006775 -0.688904 0.187012 1441742235 -0.700317 0.006775 -0.688904 0.187012 1441742235 -0.699890 0.006287 -0.689209 0.187500 1441742235 -0.699890 0.006287 -0.689209 0.187500 1441742235 -0.699890 0.006287 -0.689209 0.187500 1441742235 -0.699890 0.006287 -0.689209 0.187500 1441742235 -0.699890 0.006287 -0.689209 0.187500 1441742235 -0.699890 0.006287 -0.689209 0.187500 1441742235 -0.700623 0.015137 -0.689941 0.181519 1441742235 -0.700623 0.015137 -0.689941 0.181519 1441742235 -0.700623 0.015137 -0.689941 0.181519 1441742235 -0.700623 0.015137 -0.689941 0.181519 1441742235 -0.700623 0.015137 -0.689941 0.181519 1441742235 -0.700623 0.015137 -0.689941 0.181519 1441742235 -0.702698 0.020935 -0.688416 0.178772 1441742235 -0.702698 0.020935 -0.688416 0.178772 1441742235 -0.702698 0.020935 -0.688416 0.178772 1441742235 -0.702698 0.020935 -0.688416 0.178772 1441742235 -0.702698 0.020935 -0.688416 0.178772 1441742235 -0.702698 0.020935 -0.688416 0.178772 1441742235 -0.704895 0.018616 -0.685852 0.180115 1441742235 -0.704895 0.018616 -0.685852 0.180115 1441742235 -0.704895 0.018616 -0.685852 0.180115 1441742235 -0.704895 0.018616 -0.685852 0.180115 1441742235 -0.704895 0.018616 -0.685852 0.180115 1441742235 -0.704895 0.018616 -0.685852 0.180115 1441742235 -0.705505 0.016357 -0.685364 0.179688 1441742235 -0.705505 0.016357 -0.685364 0.179688 1441742235 -0.705505 0.016357 -0.685364 0.179688 1441742235 -0.705505 0.016357 -0.685364 0.179688 1441742235 -0.705505 0.016357 -0.685364 0.179688 1441742236 -0.705505 0.016357 -0.685364 0.179688 1441742236 -0.705322 0.016663 -0.686157 0.177368 1441742236 -0.705322 0.016663 -0.686157 0.177368 1441742236 -0.705322 0.016663 -0.686157 0.177368 1441742236 -0.705322 0.016663 -0.686157 0.177368 1441742236 -0.705322 0.016663 -0.686157 0.177368 1441742236 -0.705322 0.016663 -0.686157 0.177368 1441742236 -0.705322 0.016663 -0.686157 0.177368 1441742236 -0.706177 0.018127 -0.685608 0.175903 1441742236 -0.706177 0.018127 -0.685608 0.175903 1441742236 -0.706177 0.018127 -0.685608 0.175903 1441742236 -0.706177 0.018127 -0.685608 0.175903 1441742236 -0.706177 0.018127 -0.685608 0.175903 1441742236 -0.706177 0.018127 -0.685608 0.175903 1441742236 -0.707214 0.017822 -0.684204 0.177246 1441742236 -0.707214 0.017822 -0.684204 0.177246 1441742236 -0.707214 0.017822 -0.684204 0.177246 1441742236 -0.707214 0.017822 -0.684204 0.177246 1441742236 -0.707214 0.017822 -0.684204 0.177246 1441742236 -0.707214 0.017822 -0.684204 0.177246 1441742236 -0.707214 0.017822 -0.684204 0.177246 1441742236 -0.708130 0.015137 -0.682800 0.179443 1441742236 -0.708130 0.015137 -0.682800 0.179443 1441742236 -0.708130 0.015137 -0.682800 0.179443 1441742236 -0.708130 0.015137 -0.682800 0.179443 1441742236 -0.708130 0.015137 -0.682800 0.179443 1441742236 -0.708130 0.015137 -0.682800 0.179443 1441742236 -0.708008 0.014343 -0.683167 0.178528 1441742236 -0.708008 0.014343 -0.683167 0.178528 1441742236 -0.708008 0.014343 -0.683167 0.178528 1441742236 -0.708008 0.014343 -0.683167 0.178528 1441742236 -0.708008 0.014343 -0.683167 0.178528 1441742236 -0.708008 0.014343 -0.683167 0.178528 1441742236 -0.706665 0.014343 -0.684265 0.179688 1441742236 -0.706665 0.014343 -0.684265 0.179688 1441742236 -0.706665 0.014343 -0.684265 0.179688 1441742236 -0.706665 0.014343 -0.684265 0.179688 1441742236 -0.706665 0.014343 -0.684265 0.179688 1441742236 -0.706665 0.014343 -0.684265 0.179688 1441742236 -0.705017 0.009460 -0.684509 0.185364 1441742236 -0.705017 0.009460 -0.684509 0.185364 1441742236 -0.705017 0.009460 -0.684509 0.185364 1441742236 -0.705017 0.009460 -0.684509 0.185364 1441742236 -0.705017 0.009460 -0.684509 0.185364 1441742236 -0.705017 0.009460 -0.684509 0.185364 1441742236 -0.705017 0.009460 -0.684509 0.185364 1441742236 -0.703857 0.005310 -0.685181 0.187500 1441742236 -0.703857 0.005310 -0.685181 0.187500 1441742236 -0.703857 0.005310 -0.685181 0.187500 1441742236 -0.703857 0.005310 -0.685181 0.187500 1441742236 -0.703857 0.005310 -0.685181 0.187500 1441742236 -0.703857 0.005310 -0.685181 0.187500 1441742236 -0.703247 0.004761 -0.686096 0.186401 1441742236 -0.703247 0.004761 -0.686096 0.186401 1441742236 -0.703247 0.004761 -0.686096 0.186401 1441742236 -0.703247 0.004761 -0.686096 0.186401 1441742236 -0.703247 0.004761 -0.686096 0.186401 1441742236 -0.703247 0.004761 -0.686096 0.186401 1441742236 -0.703369 0.006531 -0.686829 0.183289 1441742236 -0.703369 0.006531 -0.686829 0.183289 1441742236 -0.703369 0.006531 -0.686829 0.183289 1441742236 -0.703369 0.006531 -0.686829 0.183289 1441742236 -0.703369 0.006531 -0.686829 0.183289 1441742236 -0.703369 0.006531 -0.686829 0.183289 1441742236 -0.703857 0.009338 -0.687317 0.179504 1441742236 -0.703857 0.009338 -0.687317 0.179504 1441742236 -0.703857 0.009338 -0.687317 0.179504 1441742236 -0.703857 0.009338 -0.687317 0.179504 1441742236 -0.703857 0.009338 -0.687317 0.179504 1441742236 -0.703857 0.009338 -0.687317 0.179504 1441742236 -0.703857 0.009338 -0.687317 0.179504 1441742236 -0.706055 0.005859 -0.684937 0.179993 1441742236 -0.706055 0.005859 -0.684937 0.179993 1441742236 -0.706055 0.005859 -0.684937 0.179993 1441742236 -0.706055 0.005859 -0.684937 0.179993 1441742236 -0.706055 0.005859 -0.684937 0.179993 1441742236 -0.706055 0.005859 -0.684937 0.179993 1441742236 -0.709290 -0.001648 -0.680725 0.183350 1441742236 -0.709290 -0.001648 -0.680725 0.183350 1441742236 -0.709290 -0.001648 -0.680725 0.183350 1441742236 -0.709290 -0.001648 -0.680725 0.183350 1441742236 -0.709290 -0.001648 -0.680725 0.183350 1441742236 -0.709290 -0.001648 -0.680725 0.183350 1441742236 -0.710815 0.001526 -0.680542 0.177917 1441742236 -0.710815 0.001526 -0.680542 0.177917 1441742236 -0.710815 0.001526 -0.680542 0.177917 1441742236 -0.710815 0.001526 -0.680542 0.177917 1441742236 -0.710815 0.001526 -0.680542 0.177917 1441742236 -0.710815 0.001526 -0.680542 0.177917 1441742236 -0.710693 0.021729 -0.684875 0.159546 1441742236 -0.710693 0.021729 -0.684875 0.159546 1441742236 -0.710693 0.021729 -0.684875 0.159546 1441742236 -0.710693 0.021729 -0.684875 0.159546 1441742236 -0.710693 0.021729 -0.684875 0.159546 1441742236 -0.710693 0.021729 -0.684875 0.159546 1441742236 -0.710205 0.037476 -0.686829 0.150330 1441742236 -0.710205 0.037476 -0.686829 0.150330 1441742236 -0.710205 0.037476 -0.686829 0.150330 1441742236 -0.710205 0.037476 -0.686829 0.150330 1441742236 -0.710205 0.037476 -0.686829 0.150330 1441742236 -0.710205 0.037476 -0.686829 0.150330 1441742236 -0.711670 0.036499 -0.684265 0.154968 1441742236 -0.711670 0.036499 -0.684265 0.154968 1441742236 -0.711670 0.036499 -0.684265 0.154968 1441742236 -0.711670 0.036499 -0.684265 0.154968 1441742236 -0.711670 0.036499 -0.684265 0.154968 1441742236 -0.711670 0.036499 -0.684265 0.154968 1441742236 -0.712097 0.030029 -0.682861 0.160645 1441742236 -0.712097 0.030029 -0.682861 0.160645 1441742236 -0.712097 0.030029 -0.682861 0.160645 1441742236 -0.712097 0.030029 -0.682861 0.160645 1441742236 -0.712097 0.030029 -0.682861 0.160645 1441742236 -0.712097 0.030029 -0.682861 0.160645 1441742236 -0.712097 0.030029 -0.682861 0.160645 1441742237 -0.710388 0.025696 -0.683716 0.165222 1441742237 -0.710388 0.025696 -0.683716 0.165222 1441742237 -0.710388 0.025696 -0.683716 0.165222 1441742237 -0.710388 0.025696 -0.683716 0.165222 1441742237 -0.710388 0.025696 -0.683716 0.165222 1441742237 -0.710388 0.025696 -0.683716 0.165222 1441742237 -0.709167 0.019592 -0.683411 0.172363 1441742237 -0.709167 0.019592 -0.683411 0.172363 1441742237 -0.709167 0.019592 -0.683411 0.172363 1441742237 -0.709167 0.019592 -0.683411 0.172363 1441742237 -0.709167 0.019592 -0.683411 0.172363 1441742237 -0.709167 0.019592 -0.683411 0.172363 1441742237 -0.708557 0.013855 -0.682678 0.178345 1441742237 -0.708557 0.013855 -0.682678 0.178345 1441742237 -0.708557 0.013855 -0.682678 0.178345 1441742237 -0.708557 0.013855 -0.682678 0.178345 1441742237 -0.708557 0.013855 -0.682678 0.178345 1441742237 -0.708557 0.013855 -0.682678 0.178345 1441742237 -0.707458 0.014526 -0.683655 0.178711 1441742237 -0.707458 0.014526 -0.683655 0.178711 1441742237 -0.707458 0.014526 -0.683655 0.178711 1441742237 -0.707458 0.014526 -0.683655 0.178711 1441742237 -0.707458 0.014526 -0.683655 0.178711 1441742237 -0.707458 0.014526 -0.683655 0.178711 1441742237 -0.707458 0.014526 -0.683655 0.178711 1441742237 -0.706970 0.018860 -0.684204 0.178162 1441742237 -0.706970 0.018860 -0.684204 0.178162 1441742237 -0.706970 0.018860 -0.684204 0.178162 1441742237 -0.706970 0.018860 -0.684204 0.178162 1441742237 -0.706970 0.018860 -0.684204 0.178162 1441742237 -0.706970 0.018860 -0.684204 0.178162 1441742237 -0.708557 0.013916 -0.681396 0.183105 1441742237 -0.708557 0.013916 -0.681396 0.183105 1441742237 -0.708557 0.013916 -0.681396 0.183105 1441742237 -0.708557 0.013916 -0.681396 0.183105 1441742237 -0.708557 0.013916 -0.681396 0.183105 1441742237 -0.710144 0.009888 -0.679993 0.182556 1441742237 -0.710144 0.009888 -0.679993 0.182556 1441742237 -0.710144 0.009888 -0.679993 0.182556 1441742237 -0.710144 0.009888 -0.679993 0.182556 1441742237 -0.710144 0.009888 -0.679993 0.182556 1441742237 -0.710144 0.009888 -0.679993 0.182556 1441742237 -0.709045 0.015625 -0.682983 0.174927 1441742237 -0.709045 0.015625 -0.682983 0.174927 1441742237 -0.709045 0.015625 -0.682983 0.174927 1441742237 -0.709045 0.015625 -0.682983 0.174927 1441742237 -0.709045 0.015625 -0.682983 0.174927 1441742237 -0.709045 0.015625 -0.682983 0.174927 1441742237 -0.707092 0.025696 -0.686584 0.167358 1441742237 -0.707092 0.025696 -0.686584 0.167358 1441742237 -0.707092 0.025696 -0.686584 0.167358 1441742237 -0.707092 0.025696 -0.686584 0.167358 1441742237 -0.707092 0.025696 -0.686584 0.167358 1441742237 -0.707092 0.025696 -0.686584 0.167358 1441742237 -0.707825 0.031433 -0.686279 0.164551 1441742237 -0.707825 0.031433 -0.686279 0.164551 1441742237 -0.707825 0.031433 -0.686279 0.164551 1441742237 -0.707825 0.031433 -0.686279 0.164551 1441742237 -0.707825 0.031433 -0.686279 0.164551 1441742237 -0.707825 0.031433 -0.686279 0.164551 1441742237 -0.707825 0.031433 -0.686279 0.164551 1441742237 -0.709961 0.028564 -0.683228 0.168579 1441742237 -0.709961 0.028564 -0.683228 0.168579 1441742237 -0.709961 0.028564 -0.683228 0.168579 1441742237 -0.709961 0.028564 -0.683228 0.168579 1441742237 -0.709961 0.028564 -0.683228 0.168579 1441742237 -0.709961 0.028564 -0.683228 0.168579 1441742237 -0.710327 0.023987 -0.682190 0.171753 1441742237 -0.710327 0.023987 -0.682190 0.171753 1441742237 -0.710327 0.023987 -0.682190 0.171753 1441742237 -0.710327 0.023987 -0.682190 0.171753 1441742237 -0.710327 0.023987 -0.682190 0.171753 1441742237 -0.710327 0.023987 -0.682190 0.171753 1441742237 -0.709473 0.021240 -0.682739 0.173645 1441742237 -0.709473 0.021240 -0.682739 0.173645 1441742237 -0.709473 0.021240 -0.682739 0.173645 1441742237 -0.709473 0.021240 -0.682739 0.173645 1441742237 -0.709473 0.021240 -0.682739 0.173645 1441742237 -0.709473 0.021240 -0.682739 0.173645 1441742237 -0.708496 0.016296 -0.682983 0.177124 1441742237 -0.708496 0.016296 -0.682983 0.177124 1441742237 -0.708496 0.016296 -0.682983 0.177124 1441742237 -0.708496 0.016296 -0.682983 0.177124 1441742237 -0.708496 0.016296 -0.682983 0.177124 1441742237 -0.708496 0.016296 -0.682983 0.177124 1441742237 -0.707336 0.010742 -0.683228 0.181274 1441742237 -0.707336 0.010742 -0.683228 0.181274 1441742237 -0.707336 0.010742 -0.683228 0.181274 1441742237 -0.707336 0.010742 -0.683228 0.181274 1441742237 -0.707336 0.010742 -0.683228 0.181274 1441742237 -0.707336 0.010742 -0.683228 0.181274 1441742237 -0.707336 0.010742 -0.683228 0.181274 1441742237 -0.706116 0.007813 -0.684143 0.182800 1441742237 -0.706116 0.007813 -0.684143 0.182800 1441742237 -0.706116 0.007813 -0.684143 0.182800 1441742237 -0.706116 0.007813 -0.684143 0.182800 1441742237 -0.706116 0.007813 -0.684143 0.182800 1441742237 -0.706116 0.007813 -0.684143 0.182800 1441742237 -0.705566 0.009216 -0.684937 0.181763 1441742237 -0.705566 0.009216 -0.684937 0.181763 1441742237 -0.705566 0.009216 -0.684937 0.181763 1441742237 -0.705566 0.009216 -0.684937 0.181763 1441742237 -0.705566 0.009216 -0.684937 0.181763 1441742237 -0.705566 0.009216 -0.684937 0.181763 1441742237 -0.706787 0.011047 -0.684143 0.179810 1441742237 -0.706787 0.011047 -0.684143 0.179810 1441742237 -0.706787 0.011047 -0.684143 0.179810 1441742237 -0.706787 0.011047 -0.684143 0.179810 1441742237 -0.706787 0.011047 -0.684143 0.179810 1441742237 -0.706787 0.011047 -0.684143 0.179810 1441742237 -0.708618 0.010071 -0.682678 0.178345 1441742238 -0.708618 0.010071 -0.682678 0.178345 1441742238 -0.708618 0.010071 -0.682678 0.178345 1441742238 -0.708618 0.010071 -0.682678 0.178345 1441742238 -0.708618 0.010071 -0.682678 0.178345 1441742238 -0.708618 0.010071 -0.682678 0.178345 1441742238 -0.708618 0.010071 -0.682678 0.178345 1441742238 -0.710205 0.004028 -0.680847 0.179321 1441742238 -0.710205 0.004028 -0.680847 0.179321 1441742238 -0.710205 0.004028 -0.680847 0.179321 1441742238 -0.710205 0.004028 -0.680847 0.179321 1441742238 -0.710205 0.004028 -0.680847 0.179321 1441742238 -0.710205 0.004028 -0.680847 0.179321 1441742238 -0.710693 -0.011292 -0.677551 0.189148 1441742238 -0.710693 -0.011292 -0.677551 0.189148 1441742238 -0.710693 -0.011292 -0.677551 0.189148 1441742238 -0.710693 -0.011292 -0.677551 0.189148 1441742238 -0.710693 -0.011292 -0.677551 0.189148 1441742238 -0.710693 -0.011292 -0.677551 0.189148 1441742238 -0.710693 -0.011292 -0.677551 0.189148 1441742238 -0.709045 -0.023743 -0.677063 0.195923 1441742238 -0.709045 -0.023743 -0.677063 0.195923 1441742238 -0.709045 -0.023743 -0.677063 0.195923 1441742238 -0.709045 -0.023743 -0.677063 0.195923 1441742238 -0.709045 -0.023743 -0.677063 0.195923 1441742238 -0.709045 -0.023743 -0.677063 0.195923 1441742238 -0.706970 -0.011414 -0.684143 0.179199 1441742238 -0.706970 -0.011414 -0.684143 0.179199 1441742238 -0.706970 -0.011414 -0.684143 0.179199 1441742238 -0.706970 -0.011414 -0.684143 0.179199 1441742238 -0.706970 -0.011414 -0.684143 0.179199 1441742238 -0.706970 -0.011414 -0.684143 0.179199 1441742238 
-0.753296 0.042480 -0.609070 0.244568 1441742242 -0.753296 0.042480 -0.609070 0.244568 1441742242 -0.753296 0.042480 -0.609070 0.244568 1441742242 -0.753296 0.042480 -0.609070 0.244568 1441742242 -0.713501 0.149902 -0.604431 0.321167 1441742242 -0.713501 0.149902 -0.604431 0.321167 1441742242 -0.713501 0.149902 -0.604431 0.321167 1441742242 -0.713501 0.149902 -0.604431 0.321167 1441742242 -0.713501 0.149902 -0.604431 0.321167 1441742242 -0.713501 0.149902 -0.604431 0.321167 1441742242 -0.639526 0.222229 -0.577393 0.456360 1441742242 -0.639526 0.222229 -0.577393 0.456360 1441742242 -0.639526 0.222229 -0.577393 0.456360 1441742242 -0.639526 0.222229 -0.577393 0.456360 1441742242 -0.639526 0.222229 -0.577393 0.456360 1441742242 -0.639526 0.222229 -0.577393 0.456360 1441742242 -0.516235 0.300354 -0.542358 0.590881 1441742242 -0.516235 0.300354 -0.542358 0.590881 1441742242 -0.516235 0.300354 -0.542358 0.590881 1441742242 -0.516235 0.300354 -0.542358 0.590881 1441742242 -0.516235 0.300354 -0.542358 0.590881 1441742242 -0.516235 0.300354 -0.542358 0.590881 1441742242 -0.340637 0.359192 -0.497986 0.711975 1441742242 -0.340637 0.359192 -0.497986 0.711975 1441742242 -0.340637 0.359192 -0.497986 0.711975 1441742242 -0.340637 0.359192 -0.497986 0.711975 1441742242 -0.340637 0.359192 -0.497986 0.711975 1441742242 -0.340637 0.359192 -0.497986 0.711975 1441742242 -0.169800 0.389221 -0.437439 0.792603 1441742242 -0.169800 0.389221 -0.437439 0.792603 1441742242 -0.169800 0.389221 -0.437439 0.792603 1441742242 -0.169800 0.389221 -0.437439 0.792603 1441742242 -0.169800 0.389221 -0.437439 0.792603 1441742242 -0.169800 0.389221 -0.437439 0.792603 1441742243 -0.043396 0.405518 -0.380371 0.830017 1441742243 -0.043396 0.405518 -0.380371 0.830017 1441742243 -0.043396 0.405518 -0.380371 0.830017 1441742243 -0.043396 0.405518 -0.380371 0.830017 1441742243 -0.043396 0.405518 -0.380371 0.830017 1441742243 -0.043396 0.405518 -0.380371 0.830017 1441742243 0.016357 0.395447 -0.344727 0.851196 1441742243 0.016357 0.395447 -0.344727 0.851196 1441742243 0.016357 0.395447 -0.344727 0.851196 1441742243 0.016357 0.395447 -0.344727 0.851196 1441742243 0.016357 0.395447 -0.344727 0.851196 1441742243 0.016357 0.395447 -0.344727 0.851196 1441742243 0.017334 0.388123 -0.321960 0.863342 1441742243 0.017334 0.388123 -0.321960 0.863342 1441742243 0.017334 0.388123 -0.321960 0.863342 1441742243 0.017334 0.388123 -0.321960 0.863342 1441742243 0.017334 0.388123 -0.321960 0.863342 1441742243 0.017334 0.388123 -0.321960 0.863342 1441742243 -0.009338 0.392395 -0.310974 0.865540 1441742243 -0.009338 0.392395 -0.310974 0.865540 1441742243 -0.009338 0.392395 -0.310974 0.865540 1441742243 -0.009338 0.392395 -0.310974 0.865540 1441742243 -0.009338 0.392395 -0.310974 0.865540 1441742243 -0.009338 0.392395 -0.310974 0.865540 1441742243 -0.069031 0.389832 -0.314514 0.862732 1441742243 -0.069031 0.389832 -0.314514 0.862732 1441742243 -0.069031 0.389832 -0.314514 0.862732 1441742243 -0.069031 0.389832 -0.314514 0.862732 1441742243 -0.069031 0.389832 -0.314514 0.862732 1441742243 -0.069031 0.389832 -0.314514 0.862732 1441742243 -0.069031 0.389832 -0.314514 0.862732 1441742243 -0.157410 0.383606 -0.351501 0.839355 1441742243 -0.157410 0.383606 -0.351501 0.839355 1441742243 -0.157410 0.383606 -0.351501 0.839355 1441742243 -0.157410 0.383606 -0.351501 0.839355 1441742243 -0.157410 0.383606 -0.351501 0.839355 1441742243 -0.157410 0.383606 -0.351501 0.839355 1441742243 -0.258484 0.381714 -0.432434 0.774902 1441742243 -0.258484 0.381714 -0.432434 0.774902 1441742243 -0.258484 0.381714 -0.432434 0.774902 1441742243 -0.258484 0.381714 -0.432434 0.774902 1441742243 -0.258484 0.381714 -0.432434 0.774902 1441742243 -0.258484 0.381714 -0.432434 0.774902 1441742243 -0.395264 0.359497 -0.492859 0.686707 1441742243 -0.395264 0.359497 -0.492859 0.686707 1441742243 -0.395264 0.359497 -0.492859 0.686707 1441742243 -0.395264 0.359497 -0.492859 0.686707 1441742243 -0.395264 0.359497 -0.492859 0.686707 1441742243 -0.395264 0.359497 -0.492859 0.686707 1441742243 -0.528381 0.307495 -0.536987 0.581299 1441742243 -0.528381 0.307495 -0.536987 0.581299 1441742243 -0.528381 0.307495 -0.536987 0.581299 1441742243 -0.528381 0.307495 -0.536987 0.581299 1441742243 -0.528381 0.307495 -0.536987 0.581299 1441742243 -0.656982 0.221741 -0.575867 0.433167 1441742243 -0.656982 0.221741 -0.575867 0.433167 1441742243 -0.656982 0.221741 -0.575867 0.433167 1441742243 -0.656982 0.221741 -0.575867 0.433167 1441742243 -0.656982 0.221741 -0.575867 0.433167 1441742243 -0.656982 0.221741 -0.575867 0.433167 1441742243 -0.656982 0.221741 -0.575867 0.433167 1441742243 -0.735046 0.113953 -0.620117 0.249329 1441742243 -0.735046 0.113953 -0.620117 0.249329 1441742243 -0.735046 0.113953 -0.620117 0.249329 1441742243 -0.735046 0.113953 -0.620117 0.249329 1441742243 -0.735046 0.113953 -0.620117 0.249329 1441742243 -0.735046 0.113953 -0.620117 0.249329 1441742243 -0.758728 -0.018677 -0.646912 0.074707 1441742243 -0.758728 -0.018677 -0.646912 0.074707 1441742243 -0.758728 -0.018677 -0.646912 0.074707 1441742243 -0.758728 -0.018677 -0.646912 0.074707 1441742243 -0.758728 -0.018677 -0.646912 0.074707 1441742243 -0.758728 -0.018677 -0.646912 0.074707 1441742243 -0.758728 -0.018677 -0.646912 0.074707 1441742243 -0.745239 -0.083740 -0.659180 -0.056946 1441742243 -0.745239 -0.083740 -0.659180 -0.056946 1441742243 -0.745239 -0.083740 -0.659180 -0.056946 1441742243 -0.745239 -0.083740 -0.659180 -0.056946 1441742243 -0.745239 -0.083740 -0.659180 -0.056946 1441742243 -0.726196 -0.051392 -0.674500 -0.123169 1441742243 -0.726196 -0.051392 -0.674500 -0.123169 1441742243 -0.726196 -0.051392 -0.674500 -0.123169 1441742243 -0.726196 -0.051392 -0.674500 -0.123169 1441742243 -0.726196 -0.051392 -0.674500 -0.123169 1441742243 -0.726196 -0.051392 -0.674500 -0.123169 1441742243 -0.719849 -0.042236 -0.671997 -0.169067 1441742243 -0.719849 -0.042236 -0.671997 -0.169067 1441742243 -0.719849 -0.042236 -0.671997 -0.169067 1441742243 -0.719849 -0.042236 -0.671997 -0.169067 1441742243 -0.719849 -0.042236 -0.671997 -0.169067 1441742243 -0.719849 -0.042236 -0.671997 -0.169067 1441742243 -0.719849 -0.042236 -0.671997 -0.169067 1441742243 -0.716248 -0.037659 -0.671082 -0.188110 1441742243 -0.716248 -0.037659 -0.671082 -0.188110 1441742243 -0.716248 -0.037659 -0.671082 -0.188110 1441742243 -0.716248 -0.037659 -0.671082 -0.188110 1441742243 -0.716248 -0.037659 -0.671082 -0.188110 1441742243 -0.716248 -0.037659 -0.671082 -0.188110 1441742243 -0.719177 -0.025269 -0.673584 -0.168884 1441742243 -0.719177 -0.025269 -0.673584 -0.168884 1441742243 -0.719177 -0.025269 -0.673584 -0.168884 1441742243 -0.719177 -0.025269 -0.673584 -0.168884 1441742243 -0.719177 -0.025269 -0.673584 -0.168884 1441742243 -0.719177 -0.025269 -0.673584 -0.168884 1441742243 -0.728271 -0.001160 -0.673767 -0.125610 1441742243 -0.728271 -0.001160 -0.673767 -0.125610 1441742243 -0.728271 -0.001160 -0.673767 -0.125610 1441742243 -0.728271 -0.001160 -0.673767 -0.125610 1441742243 -0.728271 -0.001160 -0.673767 -0.125610 1441742243 -0.728271 -0.001160 -0.673767 -0.125610 1441742243 -0.736694 0.024658 -0.672913 -0.063171 1441742244 -0.736694 0.024658 -0.672913 -0.063171 1441742244 -0.736694 0.024658 -0.672913 -0.063171 1441742244 -0.736694 0.024658 -0.672913 -0.063171 1441742244 -0.736694 0.024658 -0.672913 -0.063171 1441742244 -0.736694 0.024658 -0.672913 -0.063171 1441742244 -0.745483 0.031433 -0.665527 0.019775 1441742244 -0.745483 0.031433 -0.665527 0.019775 1441742244 -0.745483 0.031433 -0.665527 0.019775 1441742244 -0.745483 0.031433 -0.665527 0.019775 1441742244 -0.745483 0.031433 -0.665527 0.019775 1441742244 -0.752441 0.037659 -0.647827 0.113281 1441742244 -0.752441 0.037659 -0.647827 0.113281 1441742244 -0.752441 0.037659 -0.647827 0.113281 1441742244 -0.752441 0.037659 -0.647827 0.113281 1441742244 -0.752441 0.037659 -0.647827 0.113281 1441742244 -0.752441 0.037659 -0.647827 0.113281 1441742244 -0.746826 0.093933 -0.617554 0.228394 1441742244 -0.746826 0.093933 -0.617554 0.228394 1441742244 -0.746826 0.093933 -0.617554 0.228394 1441742244 -0.746826 0.093933 -0.617554 0.228394 1441742244 -0.746826 0.093933 -0.617554 0.228394 1441742244 -0.746826 0.093933 -0.617554 0.228394 1441742244 -0.711304 0.184753 -0.581543 0.348938 1441742244 -0.711304 0.184753 -0.581543 0.348938 1441742244 -0.711304 0.184753 -0.581543 0.348938 1441742244 -0.711304 0.184753 -0.581543 0.348938 1441742244 -0.711304 0.184753 -0.581543 0.348938 1441742244 -0.711304 0.184753 -0.581543 0.348938 1441742244 -0.636658 0.281677 -0.551270 0.459839 1441742244 -0.636658 0.281677 -0.551270 0.459839 1441742244 -0.636658 0.281677 -0.551270 0.459839 1441742244 -0.636658 0.281677 -0.551270 0.459839 1441742244 -0.636658 0.281677 -0.551270 0.459839 1441742244 -0.636658 0.281677 -0.551270 0.459839 1441742244 -0.512512 0.346802 -0.521545 0.587402 1441742244 -0.512512 0.346802 -0.521545 0.587402 1441742244 -0.512512 0.346802 -0.521545 0.587402 1441742244 -0.512512 0.346802 -0.521545 0.587402 1441742244 -0.512512 0.346802 -0.521545 0.587402 1441742244 -0.512512 0.346802 -0.521545 0.587402 1441742244 -0.328613 0.396301 -0.494751 0.700134 1441742244 -0.328613 0.396301 -0.494751 0.700134 1441742244 -0.328613 0.396301 -0.494751 0.700134 1441742244 -0.328613 0.396301 -0.494751 0.700134 1441742244 -0.328613 0.396301 -0.494751 0.700134 1441742244 -0.328613 0.396301 -0.494751 0.700134 1441742244 -0.142090 0.405640 -0.450317 0.782593 1441742244 -0.142090 0.405640 -0.450317 0.782593 1441742244 -0.142090 0.405640 -0.450317 0.782593 1441742244 -0.142090 0.405640 -0.450317 0.782593 1441742244 -0.142090 0.405640 -0.450317 0.782593 1441742244 -0.040710 0.386780 -0.381897 0.838379 1441742244 -0.040710 0.386780 -0.381897 0.838379 1441742244 -0.040710 0.386780 -0.381897 0.838379 1441742244 -0.040710 0.386780 -0.381897 0.838379 1441742244 -0.040710 0.386780 -0.381897 0.838379 1441742244 -0.040710 0.386780 -0.381897 0.838379 1441742244 -0.001770 0.372742 -0.311340 0.874084 1441742244 -0.001770 0.372742 -0.311340 0.874084 1441742244 -0.001770 0.372742 -0.311340 0.874084 1441742244 -0.001770 0.372742 -0.311340 0.874084 1441742244 -0.001770 0.372742 -0.311340 0.874084 1441742244 -0.001770 0.372742 -0.311340 0.874084 1441742244 -0.001770 0.372742 -0.311340 0.874084 1441742244 -0.017151 0.380676 -0.282043 0.880493 1441742244 -0.017151 0.380676 -0.282043 0.880493 1441742244 -0.017151 0.380676 -0.282043 0.880493 1441742244 -0.017151 0.380676 -0.282043 0.880493 1441742244 -0.017151 0.380676 -0.282043 0.880493 1441742244 -0.017151 0.380676 -0.282043 0.880493 1441742244 -0.075317 0.381042 -0.293518 0.873474 1441742244 -0.075317 0.381042 -0.293518 0.873474 1441742244 -0.075317 0.381042 -0.293518 0.873474 1441742244 -0.075317 0.381042 -0.293518 0.873474 1441742244 -0.075317 0.381042 -0.293518 0.873474 1441742244 -0.075317 0.381042 -0.293518 0.873474 1441742244 -0.154907 0.372009 -0.318604 0.857910 1441742244 -0.154907 0.372009 -0.318604 0.857910 1441742244 -0.154907 0.372009 -0.318604 0.857910 1441742244 -0.154907 0.372009 -0.318604 0.857910 1441742244 -0.154907 0.372009 -0.318604 0.857910 1441742244 -0.247375 0.362122 -0.378601 0.815002 1441742244 -0.247375 0.362122 -0.378601 0.815002 1441742244 -0.247375 0.362122 -0.378601 0.815002 1441742244 -0.247375 0.362122 -0.378601 0.815002 1441742244 -0.247375 0.362122 -0.378601 0.815002 1441742244 -0.247375 0.362122 -0.378601 0.815002 1441742244 -0.247375 0.362122 -0.378601 0.815002 1441742244 -0.357361 0.346008 -0.462402 0.734009 1441742244 -0.357361 0.346008 -0.462402 0.734009 1441742244 -0.357361 0.346008 -0.462402 0.734009 1441742244 -0.357361 0.346008 -0.462402 0.734009 1441742244 -0.357361 0.346008 -0.462402 0.734009 1441742244 -0.357361 0.346008 -0.462402 0.734009 1441742244 -0.500916 0.293396 -0.520020 0.626587 1441742244 -0.500916 0.293396 -0.520020 0.626587 1441742244 -0.500916 0.293396 -0.520020 0.626587 1441742244 -0.500916 0.293396 -0.520020 0.626587 1441742244 -0.500916 0.293396 -0.520020 0.626587 1441742244 -0.500916 0.293396 -0.520020 0.626587 1441742244 -0.633911 0.211731 -0.565918 0.482788 1441742244 -0.633911 0.211731 -0.565918 0.482788 1441742244 -0.633911 0.211731 -0.565918 0.482788 1441742244 -0.633911 0.211731 -0.565918 0.482788 1441742244 -0.633911 0.211731 -0.565918 0.482788 1441742244 -0.633911 0.211731 -0.565918 0.482788 1441742244 -0.715942 0.140198 -0.630615 0.264771 1441742245 -0.715942 0.140198 -0.630615 0.264771 1441742245 -0.715942 0.140198 -0.630615 0.264771 1441742245 -0.715942 0.140198 -0.630615 0.264771 1441742245 -0.715942 0.140198 -0.630615 0.264771 1441742245 -0.715942 0.140198 -0.630615 0.264771 1441742245 -0.748108 0.074768 -0.657959 0.043518 1441742245 -0.748108 0.074768 -0.657959 0.043518 1441742245 -0.748108 0.074768 -0.657959 0.043518 1441742245 -0.748108 0.074768 -0.657959 0.043518 1441742245 -0.748108 0.074768 -0.657959 0.043518 1441742245 -0.748108 0.074768 -0.657959 0.043518 1441742245 -0.745728 -0.011597 -0.663086 -0.063965 1441742245 -0.745728 -0.011597 -0.663086 -0.063965 1441742245 -0.745728 -0.011597 -0.663086 -0.063965 1441742245 -0.745728 -0.011597 -0.663086 -0.063965 1441742245 -0.745728 -0.011597 -0.663086 -0.063965 1441742245 -0.745728 -0.011597 -0.663086 -0.063965 1441742245 -0.725830 -0.026672 -0.681946 -0.086670 1441742245 -0.725830 -0.026672 -0.681946 -0.086670 1441742245 -0.725830 -0.026672 -0.681946 -0.086670 1441742245 -0.725830 -0.026672 -0.681946 -0.086670 1441742245 -0.725830 -0.026672 -0.681946 -0.086670 1441742245 -0.725830 -0.026672 -0.681946 -0.086670 1441742245 -0.708435 0.017273 -0.684143 -0.172791 1441742245 -0.708435 0.017273 -0.684143 -0.172791 1441742245 -0.708435 0.017273 -0.684143 -0.172791 1441742245 -0.708435 0.017273 -0.684143 -0.172791 1441742245 -0.708435 0.017273 -0.684143 -0.172791 1441742245 -0.708435 0.017273 -0.684143 -0.172791 1441742245 -0.718811 0.024841 -0.656738 -0.226807 1441742245 -0.718811 0.024841 -0.656738 -0.226807 1441742245 -0.718811 0.024841 -0.656738 -0.226807 1441742245 -0.718811 0.024841 -0.656738 -0.226807 1441742245 -0.718811 0.024841 -0.656738 -0.226807 1441742245 -0.718811 0.024841 -0.656738 -0.226807 1441742245 -0.717163 0.026550 -0.658813 -0.225891 1441742245 -0.717163 0.026550 -0.658813 -0.225891 1441742245 -0.717163 0.026550 -0.658813 -0.225891 1441742245 -0.717163 0.026550 -0.658813 -0.225891 1441742245 -0.717163 0.026550 -0.658813 -0.225891 1441742245 -0.717163 0.026550 -0.658813 -0.225891 1441742245 -0.717163 0.026550 -0.658813 -0.225891 1441742245 -0.721313 0.064575 -0.660522 -0.198425 1441742245 -0.721313 0.064575 -0.660522 -0.198425 1441742245 -0.721313 0.064575 -0.660522 -0.198425 1441742245 -0.721313 0.064575 -0.660522 -0.198425 1441742245 -0.721313 0.064575 -0.660522 -0.198425 1441742245 -0.721313 0.064575 -0.660522 -0.198425 1441742245 -0.731445 0.085144 -0.663025 -0.135071 1441742245 -0.731445 0.085144 -0.663025 -0.135071 1441742245 -0.731445 0.085144 -0.663025 -0.135071 1441742245 -0.731445 0.085144 -0.663025 -0.135071 1441742245 -0.731445 0.085144 -0.663025 -0.135071 1441742245 -0.731445 0.085144 -0.663025 -0.135071 1441742245 -0.736816 0.100647 -0.666504 -0.053650 1441742245 -0.736816 0.100647 -0.666504 -0.053650 1441742245 -0.736816 0.100647 -0.666504 -0.053650 1441742245 -0.736816 0.100647 -0.666504 -0.053650 1441742245 -0.736816 0.100647 -0.666504 -0.053650 1441742245 -0.736816 0.100647 -0.666504 -0.053650 1441742245 -0.733398 0.143433 -0.663635 0.035522 1441742245 -0.733398 0.143433 -0.663635 0.035522 1441742245 -0.733398 0.143433 -0.663635 0.035522 1441742245 -0.733398 0.143433 -0.663635 0.035522 1441742245 -0.733398 0.143433 -0.663635 0.035522 1441742245 -0.733398 0.143433 -0.663635 0.035522 1441742245 -0.718689 0.195862 -0.644714 0.171936 1441742245 -0.718689 0.195862 -0.644714 0.171936 1441742245 -0.718689 0.195862 -0.644714 0.171936 1441742245 -0.718689 0.195862 -0.644714 0.171936 1441742245 -0.718689 0.195862 -0.644714 0.171936 1441742245 -0.718689 0.195862 -0.644714 0.171936 1441742245 -0.666382 0.272522 -0.620361 0.311279 1441742245 -0.666382 0.272522 -0.620361 0.311279 1441742245 -0.666382 0.272522 -0.620361 0.311279 1441742245 -0.666382 0.272522 -0.620361 0.311279 1441742245 -0.666382 0.272522 -0.620361 0.311279 1441742245 -0.666382 0.272522 -0.620361 0.311279 1441742245 -0.585388 0.338318 -0.585083 0.447815 1441742245 -0.585388 0.338318 -0.585083 0.447815 1441742245 -0.585388 0.338318 -0.585083 0.447815 1441742245 -0.585388 0.338318 -0.585083 0.447815 1441742245 -0.585388 0.338318 -0.585083 0.447815 1441742245 -0.450073 0.416077 -0.576477 0.540405 1441742245 -0.450073 0.416077 -0.576477 0.540405 1441742245 -0.450073 0.416077 -0.576477 0.540405 1441742245 -0.450073 0.416077 -0.576477 0.540405 1441742245 -0.450073 0.416077 -0.576477 0.540405 1441742245 -0.450073 0.416077 -0.576477 0.540405 1441742245 -0.317566 0.450684 -0.533569 0.641357 1441742245 -0.317566 0.450684 -0.533569 0.641357 1441742245 -0.317566 0.450684 -0.533569 0.641357 1441742245 -0.317566 0.450684 -0.533569 0.641357 1441742245 -0.317566 0.450684 -0.533569 0.641357 1441742245 -0.317566 0.450684 -0.533569 0.641357 1441742245 -0.213745 0.450745 -0.447998 0.741882 1441742245 -0.213745 0.450745 -0.447998 0.741882 1441742245 -0.213745 0.450745 -0.447998 0.741882 1441742245 -0.213745 0.450745 -0.447998 0.741882 1441742245 -0.213745 0.450745 -0.447998 0.741882 1441742245 -0.213745 0.450745 -0.447998 0.741882 1441742245 -0.091370 0.446106 -0.363342 0.812744 1441742245 -0.091370 0.446106 -0.363342 0.812744 1441742245 -0.091370 0.446106 -0.363342 0.812744 1441742245 -0.091370 0.446106 -0.363342 0.812744 1441742245 -0.091370 0.446106 -0.363342 0.812744 1441742245 -0.091370 0.446106 -0.363342 0.812744 1441742245 0.000366 0.424500 -0.282715 0.860107 1441742245 0.000366 0.424500 -0.282715 0.860107 1441742246 0.000366 0.424500 -0.282715 0.860107 1441742246 0.000366 0.424500 -0.282715 0.860107 1441742246 0.000366 0.424500 -0.282715 0.860107 1441742246 0.000366 0.424500 -0.282715 0.860107 1441742246 0.009766 0.403381 -0.215271 0.889221 1441742246 0.009766 0.403381 -0.215271 0.889221 1441742246 0.009766 0.403381 -0.215271 0.889221 1441742246 0.009766 0.403381 -0.215271 0.889221 1441742246 0.009766 0.403381 -0.215271 0.889221 1441742246 0.009766 0.403381 -0.215271 0.889221 1441742246 -0.036438 0.399780 -0.233643 0.885559 1441742246 -0.036438 0.399780 -0.233643 0.885559 1441742246 -0.036438 0.399780 -0.233643 0.885559 1441742246 -0.036438 0.399780 -0.233643 0.885559 1441742246 -0.036438 0.399780 -0.233643 0.885559 1441742246 -0.036438 0.399780 -0.233643 0.885559 1441742246 -0.036438 0.399780 -0.233643 0.885559 1441742246 -0.104797 0.399536 -0.259155 0.873047 1441742246 -0.104797 0.399536 -0.259155 0.873047 1441742246 -0.104797 0.399536 -0.259155 0.873047 1441742246 -0.104797 0.399536 -0.259155 0.873047 1441742246 -0.104797 0.399536 -0.259155 0.873047 1441742246 -0.183167 0.400024 -0.303406 0.845154 1441742246 -0.183167 0.400024 -0.303406 0.845154 1441742246 -0.183167 0.400024 -0.303406 0.845154 1441742246 -0.183167 0.400024 -0.303406 0.845154 1441742246 -0.183167 0.400024 -0.303406 0.845154 1441742246 -0.183167 0.400024 -0.303406 0.845154 1441742246 -0.285217 0.396301 -0.380432 0.785400 1441742246 -0.285217 0.396301 -0.380432 0.785400 1441742246 -0.285217 0.396301 -0.380432 0.785400 1441742246 -0.285217 0.396301 -0.380432 0.785400 1441742246 -0.407532 0.372437 -0.472778 0.686768 1441742246 -0.407532 0.372437 -0.472778 0.686768 1441742246 -0.407532 0.372437 -0.472778 0.686768 1441742246 -0.407532 0.372437 -0.472778 0.686768 1441742246 -0.407532 0.372437 -0.472778 0.686768 1441742246 -0.407532 0.372437 -0.472778 0.686768 1441742246 -0.547302 0.310974 -0.543335 0.555420 1441742246 -0.547302 0.310974 -0.543335 0.555420 1441742246 -0.547302 0.310974 -0.543335 0.555420 1441742246 -0.547302 0.310974 -0.543335 0.555420 1441742246 -0.547302 0.310974 -0.543335 0.555420 1441742246 -0.547302 0.310974 -0.543335 0.555420 1441742246 -0.665527 0.205505 -0.609619 0.378479 1441742246 -0.665527 0.205505 -0.609619 0.378479 1441742246 -0.665527 0.205505 -0.609619 0.378479 1441742246 -0.665527 0.205505 -0.609619 0.378479 1441742246 -0.665527 0.205505 -0.609619 0.378479 1441742246 -0.665527 0.205505 -0.609619 0.378479 1441742246 -0.722168 0.085999 -0.671021 0.144531 1441742246 -0.722168 0.085999 -0.671021 0.144531 1441742246 -0.722168 0.085999 -0.671021 0.144531 1441742246 -0.722168 0.085999 -0.671021 0.144531 1441742246 -0.722168 0.085999 -0.671021 0.144531 1441742246 -0.722168 0.085999 -0.671021 0.144531 1441742246 -0.710083 -0.017090 -0.703857 -0.012024 1441742246 -0.710083 -0.017090 -0.703857 -0.012024 1441742246 -0.710083 -0.017090 -0.703857 -0.012024 1441742246 -0.710083 -0.017090 -0.703857 -0.012024 1441742246 -0.710083 -0.017090 -0.703857 -0.012024 1441742246 -0.710083 -0.017090 -0.703857 -0.012024 1441742246 -0.710083 -0.017090 -0.703857 -0.012024 1441742246 -0.672791 -0.093079 -0.733948 -0.007446 1441742246 -0.672791 -0.093079 -0.733948 -0.007446 1441742246 -0.672791 -0.093079 -0.733948 -0.007446 1441742246 -0.672791 -0.093079 -0.733948 -0.007446 1441742246 -0.672791 -0.093079 -0.733948 -0.007446 1441742246 -0.672791 -0.093079 -0.733948 -0.007446 1441742246 -0.663025 -0.058838 -0.742981 -0.070679 1441742246 -0.663025 -0.058838 -0.742981 -0.070679 1441742246 -0.663025 -0.058838 -0.742981 -0.070679 1441742246 -0.663025 -0.058838 -0.742981 -0.070679 1441742246 -0.663025 -0.058838 -0.742981 -0.070679 1441742246 -0.663025 -0.058838 -0.742981 -0.070679 1441742246 -0.663025 -0.058838 -0.742981 -0.070679 1441742246 -0.665710 -0.032776 -0.732849 -0.136963 1441742246 -0.665710 -0.032776 -0.732849 -0.136963 1441742246 -0.665710 -0.032776 -0.732849 -0.136963 1441742246 -0.665710 -0.032776 -0.732849 -0.136963 1441742246 -0.665710 -0.032776 -0.732849 -0.136963 1441742246 -0.665710 -0.032776 -0.732849 -0.136963 1441742246 -0.663147 -0.024963 -0.730530 -0.161194 1441742246 -0.663147 -0.024963 -0.730530 -0.161194 1441742246 -0.663147 -0.024963 -0.730530 -0.161194 1441742246 -0.663147 -0.024963 -0.730530 -0.161194 1441742246 -0.663147 -0.024963 -0.730530 -0.161194 1441742246 -0.663147 -0.024963 -0.730530 -0.161194 1441742246 -0.670410 -0.011780 -0.729187 -0.137146 1441742246 -0.670410 -0.011780 -0.729187 -0.137146 1441742246 -0.670410 -0.011780 -0.729187 -0.137146 1441742246 -0.670410 -0.011780 -0.729187 -0.137146 1441742246 -0.670410 -0.011780 -0.729187 -0.137146 1441742246 -0.670410 -0.011780 -0.729187 -0.137146 1441742246 -0.685913 0.029175 -0.722168 -0.085449 1441742246 -0.685913 0.029175 -0.722168 -0.085449 1441742246 -0.685913 0.029175 -0.722168 -0.085449 1441742246 -0.685913 0.029175 -0.722168 -0.085449 1441742246 -0.685913 0.029175 -0.722168 -0.085449 1441742246 -0.685913 0.029175 -0.722168 -0.085449 1441742246 -0.685913 0.029175 -0.722168 -0.085449 1441742246 -0.701904 0.079102 -0.707764 -0.017578 1441742246 -0.701904 0.079102 -0.707764 -0.017578 1441742246 -0.701904 0.079102 -0.707764 -0.017578 1441742246 -0.701904 0.079102 -0.707764 -0.017578 1441742246 -0.701904 0.079102 -0.707764 -0.017578 1441742246 -0.701904 0.079102 -0.707764 -0.017578 1441742246 -0.708008 0.143250 -0.686890 0.080017 1441742246 -0.708008 0.143250 -0.686890 0.080017 1441742246 -0.708008 0.143250 -0.686890 0.080017 1441742247 -0.708008 0.143250 -0.686890 0.080017 1441742247 -0.708008 0.143250 -0.686890 0.080017 1441742247 -0.708008 0.143250 -0.686890 0.080017 1441742247 -0.698608 0.227173 -0.651184 0.190613 1441742247 -0.698608 0.227173 -0.651184 0.190613 1441742247 -0.698608 0.227173 -0.651184 0.190613 1441742247 -0.698608 0.227173 -0.651184 0.190613 1441742247 -0.698608 0.227173 -0.651184 0.190613 1441742247 -0.698608 0.227173 -0.651184 0.190613 1441742247 -0.698608 0.227173 -0.651184 0.190613 1441742247 -0.650574 0.333191 -0.609436 0.307190 1441742247 -0.650574 0.333191 -0.609436 0.307190 1441742247 -0.650574 0.333191 -0.609436 0.307190 1441742247 -0.650574 0.333191 -0.609436 0.307190 1441742247 -0.650574 0.333191 -0.609436 0.307190 1441742247 -0.650574 0.333191 -0.609436 0.307190 1441742247 -0.559570 0.415833 -0.561157 0.446228 1441742247 -0.559570 0.415833 -0.561157 0.446228 1441742247 -0.559570 0.415833 -0.561157 0.446228 1441742247 -0.559570 0.415833 -0.561157 0.446228 1441742247 -0.559570 0.415833 -0.561157 0.446228 1441742247 -0.559570 0.415833 -0.561157 0.446228 1441742247 -0.454285 0.440247 -0.509399 0.583374 1441742247 -0.454285 0.440247 -0.509399 0.583374 1441742247 -0.454285 0.440247 -0.509399 0.583374 1441742247 -0.454285 0.440247 -0.509399 0.583374 1441742247 -0.454285 0.440247 -0.509399 0.583374 1441742247 -0.454285 0.440247 -0.509399 0.583374 1441742247 -0.454285 0.440247 -0.509399 0.583374 1441742247 -0.330383 0.439087 -0.456055 0.700073 1441742247 -0.330383 0.439087 -0.456055 0.700073 1441742247 -0.330383 0.439087 -0.456055 0.700073 1441742247 -0.330383 0.439087 -0.456055 0.700073 1441742247 -0.330383 0.439087 -0.456055 0.700073 1441742247 -0.187012 0.426208 -0.401123 0.788940 1441742247 -0.187012 0.426208 -0.401123 0.788940 1441742247 -0.187012 0.426208 -0.401123 0.788940 1441742247 -0.187012 0.426208 -0.401123 0.788940 1441742247 -0.187012 0.426208 -0.401123 0.788940 1441742247 -0.187012 0.426208 -0.401123 0.788940 1441742247 -0.086060 0.407349 -0.328918 0.847595 1441742247 -0.086060 0.407349 -0.328918 0.847595 1441742247 -0.086060 0.407349 -0.328918 0.847595 1441742247 -0.086060 0.407349 -0.328918 0.847595 1441742247 -0.086060 0.407349 -0.328918 0.847595 1441742247 -0.086060 0.407349 -0.328918 0.847595 1441742247 -0.027222 0.393372 -0.276917 0.876221 1441742247 -0.027222 0.393372 -0.276917 0.876221 1441742247 -0.027222 0.393372 -0.276917 0.876221 1441742247 -0.027222 0.393372 -0.276917 0.876221 1441742247 -0.027222 0.393372 -0.276917 0.876221 1441742247 -0.027222 0.393372 -0.276917 0.876221 1441742247 -0.030151 0.383850 -0.252319 0.887695 1441742247 -0.030151 0.383850 -0.252319 0.887695 1441742247 -0.030151 0.383850 -0.252319 0.887695 1441742247 -0.030151 0.383850 -0.252319 0.887695 1441742247 -0.030151 0.383850 -0.252319 0.887695 1441742247 -0.030151 0.383850 -0.252319 0.887695 1441742247 -0.030151 0.383850 -0.252319 0.887695 1441742247 -0.067810 0.380981 -0.256714 0.885620 1441742247 -0.067810 0.380981 -0.256714 0.885620 1441742247 -0.067810 0.380981 -0.256714 0.885620 1441742247 -0.067810 0.380981 -0.256714 0.885620 1441742247 -0.067810 0.380981 -0.256714 0.885620 1441742247 -0.067810 0.380981 -0.256714 0.885620 1441742247 -0.138977 0.378662 -0.284119 0.869812 1441742247 -0.138977 0.378662 -0.284119 0.869812 1441742247 -0.138977 0.378662 -0.284119 0.869812 1441742247 -0.138977 0.378662 -0.284119 0.869812 1441742247 -0.138977 0.378662 -0.284119 0.869812 1441742247 -0.138977 0.378662 -0.284119 0.869812 1441742247 -0.237549 0.370483 -0.338928 0.831543 1441742247 -0.237549 0.370483 -0.338928 0.831543 1441742247 -0.237549 0.370483 -0.338928 0.831543 1441742247 -0.237549 0.370483 -0.338928 0.831543 1441742247 -0.237549 0.370483 -0.338928 0.831543 1441742247 -0.237549 0.370483 -0.338928 0.831543 1441742247 -0.237549 0.370483 -0.338928 0.831543 1441742247 -0.361511 0.349060 -0.415039 0.758362 1441742247 -0.361511 0.349060 -0.415039 0.758362 1441742247 -0.361511 0.349060 -0.415039 0.758362 1441742247 -0.361511 0.349060 -0.415039 0.758362 1441742247 -0.361511 0.349060 -0.415039 0.758362 1441742247 -0.361511 0.349060 -0.415039 0.758362 1441742247 -0.488770 0.309265 -0.505432 0.640320 1441742247 -0.488770 0.309265 -0.505432 0.640320 1441742247 -0.488770 0.309265 -0.505432 0.640320 1441742247 -0.488770 0.309265 -0.505432 0.640320 1441742247 -0.488770 0.309265 -0.505432 0.640320 1441742247 -0.488770 0.309265 -0.505432 0.640320 1441742247 -0.616394 0.219360 -0.568787 0.498474 1441742247 -0.616394 0.219360 -0.568787 0.498474 1441742247 -0.616394 0.219360 -0.568787 0.498474 1441742247 -0.616394 0.219360 -0.568787 0.498474 1441742247 -0.616394 0.219360 -0.568787 0.498474 1441742247 -0.616394 0.219360 -0.568787 0.498474 1441742247 -0.616394 0.219360 -0.568787 0.498474 1441742247 -0.703918 0.099854 -0.622620 0.327026 1441742247 -0.703918 0.099854 -0.622620 0.327026 1441742247 -0.703918 0.099854 -0.622620 0.327026 1441742247 -0.703918 0.099854 -0.622620 0.327026 1441742247 -0.703918 0.099854 -0.622620 0.327026 1441742247 -0.703918 0.099854 -0.622620 0.327026 1441742247 -0.744263 -0.035522 -0.653198 0.134949 1441742247 -0.744263 -0.035522 -0.653198 0.134949 1441742247 -0.744263 -0.035522 -0.653198 0.134949 1441742247 
-0.735535 0.080688 -0.662720 0.115540 1441742251 -0.735535 0.080688 -0.662720 0.115540 1441742251 -0.735535 0.080688 -0.662720 0.115540 1441742251 -0.734253 0.072021 -0.664307 0.120056 1441742251 -0.734253 0.072021 -0.664307 0.120056 1441742251 -0.734253 0.072021 -0.664307 0.120056 1441742251 -0.734253 0.072021 -0.664307 0.120056 1441742251 -0.734253 0.072021 -0.664307 0.120056 1441742251 -0.734253 0.072021 -0.664307 0.120056 1441742251 -0.733765 0.065430 -0.664429 0.126221 1441742251 -0.733765 0.065430 -0.664429 0.126221 1441742251 -0.733765 0.065430 -0.664429 0.126221 1441742251 -0.733765 0.065430 -0.664429 0.126221 1441742251 -0.733765 0.065430 -0.664429 0.126221 1441742251 -0.733765 0.065430 -0.664429 0.126221 1441742251 -0.733521 0.058472 -0.663940 0.133179 1441742251 -0.733521 0.058472 -0.663940 0.133179 1441742251 -0.733521 0.058472 -0.663940 0.133179 1441742251 -0.733521 0.058472 -0.663940 0.133179 1441742251 -0.733521 0.058472 -0.663940 0.133179 1441742251 -0.733521 0.058472 -0.663940 0.133179 1441742251 -0.733643 0.058167 -0.663574 0.134460 1441742251 -0.733643 0.058167 -0.663574 0.134460 1441742251 -0.733643 0.058167 -0.663574 0.134460 1441742251 -0.733643 0.058167 -0.663574 0.134460 1441742251 -0.733643 0.058167 -0.663574 0.134460 1441742251 -0.733643 0.058167 -0.663574 0.134460 1441742251 -0.734802 0.060852 -0.662109 0.134155 1441742251 -0.734802 0.060852 -0.662109 0.134155 1441742252 -0.734802 0.060852 -0.662109 0.134155 1441742252 -0.734802 0.060852 -0.662109 0.134155 1441742252 -0.734802 0.060852 -0.662109 0.134155 1441742252 -0.734802 0.060852 -0.662109 0.134155 1441742252 -0.736877 0.063354 -0.660095 0.131592 1441742252 -0.736877 0.063354 -0.660095 0.131592 1441742252 -0.736877 0.063354 -0.660095 0.131592 1441742252 -0.736877 0.063354 -0.660095 0.131592 1441742252 -0.736877 0.063354 -0.660095 0.131592 1441742252 -0.736877 0.063354 -0.660095 0.131592 1441742252 -0.736877 0.063354 -0.660095 0.131592 1441742252 -0.737854 0.067749 -0.659607 0.126343 1441742252 -0.737854 0.067749 -0.659607 0.126343 1441742252 -0.737854 0.067749 -0.659607 0.126343 1441742252 -0.737854 0.067749 -0.659607 0.126343 1441742252 -0.737854 0.067749 -0.659607 0.126343 1441742252 -0.737793 0.072815 -0.660339 0.119934 1441742252 -0.737793 0.072815 -0.660339 0.119934 1441742252 -0.737793 0.072815 -0.660339 0.119934 1441742252 -0.737793 0.072815 -0.660339 0.119934 1441742252 -0.737793 0.072815 -0.660339 0.119934 1441742252 -0.737793 0.072815 -0.660339 0.119934 1441742252 -0.737793 0.072815 -0.660339 0.119934 1441742252 -0.737915 0.071899 -0.660645 0.118164 1441742252 -0.737915 0.071899 -0.660645 0.118164 1441742252 -0.737915 0.071899 -0.660645 0.118164 1441742252 -0.737915 0.071899 -0.660645 0.118164 1441742252 -0.737915 0.071899 -0.660645 0.118164 1441742252 -0.737915 0.071899 -0.660645 0.118164 1441742252 -0.737854 0.073425 -0.660767 0.117004 1441742252 -0.737854 0.073425 -0.660767 0.117004 1441742252 -0.737854 0.073425 -0.660767 0.117004 1441742252 -0.737854 0.073425 -0.660767 0.117004 1441742252 -0.737854 0.073425 -0.660767 0.117004 1441742252 -0.737854 0.073425 -0.660767 0.117004 1441742252 -0.738037 0.067383 -0.660034 0.123352 1441742252 -0.738037 0.067383 -0.660034 0.123352 1441742252 -0.738037 0.067383 -0.660034 0.123352 1441742252 -0.738037 0.067383 -0.660034 0.123352 1441742252 -0.737732 0.060791 -0.659912 0.128906 1441742252 -0.737732 0.060791 -0.659912 0.128906 1441742252 -0.737732 0.060791 -0.659912 0.128906 1441742252 -0.737732 0.060791 -0.659912 0.128906 1441742252 -0.737732 0.060791 -0.659912 0.128906 1441742252 -0.737732 0.060791 -0.659912 0.128906 1441742252 -0.736938 0.060181 -0.661011 0.127991 1441742252 -0.736938 0.060181 -0.661011 0.127991 1441742252 -0.736938 0.060181 -0.661011 0.127991 1441742252 -0.736938 0.060181 -0.661011 0.127991 1441742252 -0.736938 0.060181 -0.661011 0.127991 1441742252 -0.736938 0.060181 -0.661011 0.127991 1441742252 -0.736084 0.059692 -0.662292 0.126587 1441742252 -0.736084 0.059692 -0.662292 0.126587 1441742252 -0.736084 0.059692 -0.662292 0.126587 1441742252 -0.736084 0.059692 -0.662292 0.126587 1441742252 -0.736084 0.059692 -0.662292 0.126587 1441742252 -0.736084 0.059692 -0.662292 0.126587 1441742252 -0.735596 0.061523 -0.663269 0.123535 1441742252 -0.735596 0.061523 -0.663269 0.123535 1441742252 -0.735596 0.061523 -0.663269 0.123535 1441742252 -0.735596 0.061523 -0.663269 0.123535 1441742252 -0.735596 0.061523 -0.663269 0.123535 1441742252 -0.735596 0.061523 -0.663269 0.123535 1441742252 -0.736328 0.066101 -0.662659 0.120056 1441742252 -0.736328 0.066101 -0.662659 0.120056 1441742252 -0.736328 0.066101 -0.662659 0.120056 1441742252 -0.736328 0.066101 -0.662659 0.120056 1441742252 -0.736328 0.066101 -0.662659 0.120056 1441742252 -0.736328 0.066101 -0.662659 0.120056 1441742252 -0.736328 0.066101 -0.662659 0.120056 1441742252 -0.736694 0.068726 -0.662170 0.118835 1441742252 -0.736694 0.068726 -0.662170 0.118835 1441742252 -0.736694 0.068726 -0.662170 0.118835 1441742252 -0.736694 0.068726 -0.662170 0.118835 1441742252 -0.736694 0.068726 -0.662170 0.118835 1441742252 -0.736694 0.068726 -0.662170 0.118835 1441742252 -0.737061 0.070923 -0.662720 0.112061 1441742252 -0.737061 0.070923 -0.662720 0.112061 1441742252 -0.737061 0.070923 -0.662720 0.112061 1441742252 -0.737061 0.070923 -0.662720 0.112061 1441742252 -0.737061 0.070923 -0.662720 0.112061 1441742252 -0.737061 0.070923 -0.662720 0.112061 1441742252 -0.736694 0.070923 -0.663757 0.108337 1441742252 -0.736694 0.070923 -0.663757 0.108337 1441742252 -0.736694 0.070923 -0.663757 0.108337 1441742252 -0.736694 0.070923 -0.663757 0.108337 1441742252 -0.736694 0.070923 -0.663757 0.108337 1441742252 -0.735596 0.068604 -0.665161 0.108521 1441742252 -0.735596 0.068604 -0.665161 0.108521 1441742252 -0.735596 0.068604 -0.665161 0.108521 1441742252 -0.735596 0.068604 -0.665161 0.108521 1441742252 -0.735596 0.068604 -0.665161 0.108521 1441742252 -0.735596 0.068604 -0.665161 0.108521 1441742252 -0.735596 0.068604 -0.665161 0.108521 1441742252 -0.734802 0.067261 -0.665710 0.111511 1441742252 -0.734802 0.067261 -0.665710 0.111511 1441742252 -0.734802 0.067261 -0.665710 0.111511 1441742252 -0.734802 0.067261 -0.665710 0.111511 1441742252 -0.734802 0.067261 -0.665710 0.111511 1441742252 -0.734802 0.067261 -0.665710 0.111511 1441742252 -0.734314 0.062500 -0.665222 0.120178 1441742252 -0.734314 0.062500 -0.665222 0.120178 1441742252 -0.734314 0.062500 -0.665222 0.120178 1441742252 -0.734314 0.062500 -0.665222 0.120178 1441742252 -0.734314 0.062500 -0.665222 0.120178 1441742252 -0.734314 0.062500 -0.665222 0.120178 1441742252 -0.734253 0.057251 -0.663879 0.130188 1441742252 -0.734253 0.057251 -0.663879 0.130188 1441742252 -0.734253 0.057251 -0.663879 0.130188 1441742253 -0.734253 0.057251 -0.663879 0.130188 1441742253 -0.734253 0.057251 -0.663879 0.130188 1441742253 -0.734253 0.057251 -0.663879 0.130188 1441742253 -0.734741 0.059021 -0.661865 0.136597 1441742253 -0.734741 0.059021 -0.661865 0.136597 1441742253 -0.734741 0.059021 -0.661865 0.136597 1441742253 -0.734741 0.059021 -0.661865 0.136597 1441742253 -0.734741 0.059021 -0.661865 0.136597 1441742253 -0.734741 0.059021 -0.661865 0.136597 1441742253 -0.735718 0.061096 -0.659363 0.142334 1441742253 -0.735718 0.061096 -0.659363 0.142334 1441742253 -0.735718 0.061096 -0.659363 0.142334 1441742253 -0.735718 0.061096 -0.659363 0.142334 1441742253 -0.735718 0.061096 -0.659363 0.142334 1441742253 -0.735718 0.061096 -0.659363 0.142334 1441742253 -0.736633 0.063782 -0.657471 0.145142 1441742253 -0.736633 0.063782 -0.657471 0.145142 1441742253 -0.736633 0.063782 -0.657471 0.145142 1441742253 -0.736633 0.063782 -0.657471 0.145142 1441742253 -0.736633 0.063782 -0.657471 0.145142 1441742253 -0.736572 0.064453 -0.657227 0.146179 1441742253 -0.736572 0.064453 -0.657227 0.146179 1441742253 -0.736572 0.064453 -0.657227 0.146179 1441742253 -0.736572 0.064453 -0.657227 0.146179 1441742253 -0.736572 0.064453 -0.657227 0.146179 1441742253 -0.736572 0.064453 -0.657227 0.146179 1441742253 -0.736450 0.064819 -0.658081 0.143188 1441742253 -0.736450 0.064819 -0.658081 0.143188 1441742253 -0.736450 0.064819 -0.658081 0.143188 1441742253 -0.736450 0.064819 -0.658081 0.143188 1441742253 -0.736450 0.064819 -0.658081 0.143188 1441742253 -0.736450 0.064819 -0.658081 0.143188 1441742253 -0.736938 0.067749 -0.658447 0.137268 1441742253 -0.736938 0.067749 -0.658447 0.137268 1441742253 -0.736938 0.067749 -0.658447 0.137268 1441742253 -0.736938 0.067749 -0.658447 0.137268 1441742253 -0.736938 0.067749 -0.658447 0.137268 1441742253 -0.736938 0.067749 -0.658447 0.137268 1441742253 -0.736938 0.067749 -0.658447 0.137268 1441742253 -0.737915 0.072144 -0.658264 0.130310 1441742253 -0.737915 0.072144 -0.658264 0.130310 1441742253 -0.737915 0.072144 -0.658264 0.130310 1441742253 -0.737915 0.072144 -0.658264 0.130310 1441742253 -0.737915 0.072144 -0.658264 0.130310 1441742253 -0.737915 0.072144 -0.658264 0.130310 1441742253 -0.739807 0.077820 -0.656799 0.123535 1441742253 -0.739807 0.077820 -0.656799 0.123535 1441742253 -0.739807 0.077820 -0.656799 0.123535 1441742253 -0.739807 0.077820 -0.656799 0.123535 1441742253 -0.739807 0.077820 -0.656799 0.123535 1441742253 -0.739807 0.077820 -0.656799 0.123535 1441742253 -0.740784 0.077026 -0.655884 0.123413 1441742253 -0.740784 0.077026 -0.655884 0.123413 1441742253 -0.740784 0.077026 -0.655884 0.123413 1441742253 -0.740784 0.077026 -0.655884 0.123413 1441742253 -0.740784 0.077026 -0.655884 0.123413 1441742253 -0.740906 0.074402 -0.656006 0.123291 1441742253 -0.740906 0.074402 -0.656006 0.123291 1441742253 -0.740906 0.074402 -0.656006 0.123291 1441742253 -0.740906 0.074402 -0.656006 0.123291 1441742253 -0.740906 0.074402 -0.656006 0.123291 1441742253 -0.740906 0.074402 -0.656006 0.123291 1441742253 -0.740906 0.074402 -0.656006 0.123291 1441742253 -0.740723 0.071350 -0.656311 0.124817 1441742253 -0.740723 0.071350 -0.656311 0.124817 1441742253 -0.740723 0.071350 -0.656311 0.124817 1441742253 -0.740723 0.071350 -0.656311 0.124817 1441742253 -0.740723 0.071350 -0.656311 0.124817 1441742253 -0.740723 0.071350 -0.656311 0.124817 1441742253 -0.740051 0.066467 -0.656494 0.130188 1441742253 -0.740051 0.066467 -0.656494 0.130188 1441742253 -0.740051 0.066467 -0.656494 0.130188 1441742253 -0.740051 0.066467 -0.656494 0.130188 1441742253 -0.740051 0.066467 -0.656494 0.130188 1441742253 -0.740051 0.066467 -0.656494 0.130188 1441742253 -0.740051 0.066467 -0.656494 0.130188 1441742253 -0.739441 0.060730 -0.656494 0.136597 1441742253 -0.739441 0.060730 -0.656494 0.136597 1441742253 -0.739441 0.060730 -0.656494 0.136597 1441742253 -0.739441 0.060730 -0.656494 0.136597 1441742253 -0.739441 0.060730 -0.656494 0.136597 1441742253 -0.739441 0.060730 -0.656494 0.136597 1441742253 -0.738525 0.056946 -0.657410 0.138550 1441742253 -0.738525 0.056946 -0.657410 0.138550 1441742253 -0.738525 0.056946 -0.657410 0.138550 1441742253 -0.738525 0.056946 -0.657410 0.138550 1441742253 -0.738525 0.056946 -0.657410 0.138550 1441742253 -0.738525 0.056946 -0.657410 0.138550 1441742253 -0.737732 0.056824 -0.658630 0.137329 1441742253 -0.737732 0.056824 -0.658630 0.137329 1441742253 -0.737732 0.056824 -0.658630 0.137329 1441742253 -0.737732 0.056824 -0.658630 0.137329 1441742253 -0.737732 0.056824 -0.658630 0.137329 1441742253 -0.737732 0.056824 -0.658630 0.137329 1441742253 -0.737976 0.056641 -0.658325 0.137329 1441742253 -0.737976 0.056641 -0.658325 0.137329 1441742253 -0.737976 0.056641 -0.658325 0.137329 1441742253 -0.737976 0.056641 -0.658325 0.137329 1441742253 -0.737976 0.056641 -0.658325 0.137329 1441742253 -0.737976 0.056641 -0.658325 0.137329 1441742253 -0.738220 0.057007 -0.658447 0.135010 1441742253 -0.738220 0.057007 -0.658447 0.135010 1441742253 -0.738220 0.057007 -0.658447 0.135010 1441742253 -0.738220 0.057007 -0.658447 0.135010 1441742253 -0.738220 0.057007 -0.658447 0.135010 1441742253 -0.738220 0.057007 -0.658447 0.135010 1441742253 -0.738220 0.057007 -0.658447 0.135010 1441742253 -0.738647 0.058044 -0.658508 0.132507 1441742253 -0.738647 0.058044 -0.658508 0.132507 1441742253 -0.738647 0.058044 -0.658508 0.132507 1441742253 -0.738647 0.058044 -0.658508 0.132507 1441742254 -0.738647 0.058044 -0.658508 0.132507 1441742254 -0.738647 0.058044 -0.658508 0.132507 1441742254 -0.737793 0.058716 -0.659485 0.131653 1441742254 -0.737793 0.058716 -0.659485 0.131653 1441742254 -0.737793 0.058716 -0.659485 0.131653 1441742254 -0.737793 0.058716 -0.659485 0.131653 1441742254 -0.737793 0.058716 -0.659485 0.131653 1441742254 -0.737793 0.058716 -0.659485 0.131653 1441742254 -0.735901 0.059326 -0.662292 0.127747 1441742254 -0.735901 0.059326 -0.662292 0.127747 1441742254 -0.735901 0.059326 -0.662292 0.127747 1441742254 -0.735901 0.059326 -0.662292 0.127747 1441742254 -0.735901 0.059326 -0.662292 0.127747 1441742254 -0.735901 0.059326 -0.662292 0.127747 1441742254 -0.735168 0.057190 -0.663513 0.126709 1441742254 -0.735168 0.057190 -0.663513 0.126709 1441742254 -0.735168 0.057190 -0.663513 0.126709 1441742254 -0.735168 0.057190 -0.663513 0.126709 1441742254 -0.735168 0.057190 -0.663513 0.126709 1441742254 -0.735168 0.057190 -0.663513 0.126709 1441742254 -0.734802 0.051636 -0.663208 0.132751 1441742254 -0.734802 0.051636 -0.663208 0.132751 1441742254 -0.734802 0.051636 -0.663208 0.132751 1441742254 -0.734802 0.051636 -0.663208 0.132751 1441742254 -0.734802 0.051636 -0.663208 0.132751 1441742254 -0.735107 0.048340 -0.661621 0.140259 1441742254 -0.735107 0.048340 -0.661621 0.140259 1441742254 -0.735107 0.048340 -0.661621 0.140259 1441742254 -0.735107 0.048340 -0.661621 0.140259 1441742254 -0.735107 0.048340 -0.661621 0.140259 1441742254 -0.735107 0.048340 -0.661621 0.140259 1441742254 -0.735107 0.048340 -0.661621 0.140259 1441742254 -0.734558 0.052490 -0.660889 0.145081 1441742254 -0.734558 0.052490 -0.660889 0.145081 1441742254 -0.734558 0.052490 -0.660889 0.145081 1441742254 -0.734558 0.052490 -0.660889 0.145081 1441742254 -0.734558 0.052490 -0.660889 0.145081 1441742254 -0.734497 0.053833 -0.660095 0.148254 1441742254 -0.734497 0.053833 -0.660095 0.148254 1441742254 -0.734497 0.053833 -0.660095 0.148254 1441742254 -0.734497 0.053833 -0.660095 0.148254 1441742254 -0.734497 0.053833 -0.660095 0.148254 1441742254 -0.734497 0.053833 -0.660095 0.148254 1441742254 -0.733765 0.054443 -0.661255 0.146484 1441742254 -0.733765 0.054443 -0.661255 0.146484 1441742254 -0.733765 0.054443 -0.661255 0.146484 1441742254 -0.733765 0.054443 -0.661255 0.146484 1441742254 -0.733765 0.054443 -0.661255 0.146484 1441742254 -0.733765 0.054443 -0.661255 0.146484 1441742254 -0.733826 0.057129 -0.661865 0.142151 1441742254 -0.733826 0.057129 -0.661865 0.142151 1441742254 -0.733826 0.057129 -0.661865 0.142151 1441742254 -0.733826 0.057129 -0.661865 0.142151 1441742254 -0.733826 0.057129 -0.661865 0.142151 1441742254 -0.733826 0.057129 -0.661865 0.142151 1441742254 -0.733826 0.057129 -0.661865 0.142151 1441742254 -0.734741 0.061035 -0.660950 0.140015 1441742254 -0.734741 0.061035 -0.660950 0.140015 1441742254 -0.734741 0.061035 -0.660950 0.140015 1441742254 -0.734741 0.061035 -0.660950 0.140015 1441742254 -0.734741 0.061035 -0.660950 0.140015 1441742254 -0.734741 0.061035 -0.660950 0.140015 1441742254 -0.736511 0.062988 -0.658813 0.140076 1441742254 -0.736511 0.062988 -0.658813 0.140076 1441742254 -0.736511 0.062988 -0.658813 0.140076 1441742254 -0.736511 0.062988 -0.658813 0.140076 1441742254 -0.736511 0.062988 -0.658813 0.140076 1441742254 -0.736511 0.062988 -0.658813 0.140076 1441742254 -0.737488 0.066345 -0.658142 0.136353 1441742254 -0.737488 0.066345 -0.658142 0.136353 1441742254 -0.737488 0.066345 -0.658142 0.136353 1441742254 -0.737488 0.066345 -0.658142 0.136353 1441742254 -0.737488 0.066345 -0.658142 0.136353 1441742254 -0.737488 0.066345 -0.658142 0.136353 1441742254 -0.737488 0.066345 -0.658142 0.136353 1441742254 -0.737793 0.071960 -0.658752 0.128906 1441742254 -0.737793 0.071960 -0.658752 0.128906 1441742254 -0.737793 0.071960 -0.658752 0.128906 1441742254 -0.737793 0.071960 -0.658752 0.128906 1441742254 -0.737793 0.071960 -0.658752 0.128906 1441742254 -0.738525 0.076904 -0.658508 0.122803 1441742254 -0.738525 0.076904 -0.658508 0.122803 1441742254 -0.738525 0.076904 -0.658508 0.122803 1441742254 -0.738525 0.076904 -0.658508 0.122803 1441742254 -0.738525 0.076904 -0.658508 0.122803 1441742254 -0.738525 0.076904 -0.658508 0.122803 1441742254 -0.738525 0.076904 -0.658508 0.122803 1441742254 -0.738831 0.080383 -0.658691 0.117615 1441742254 -0.738831 0.080383 -0.658691 0.117615 1441742254 -0.738831 0.080383 -0.658691 0.117615 1441742254 -0.738831 0.080383 -0.658691 0.117615 1441742254 -0.739380 0.083679 -0.658142 0.114929 1441742254 -0.739380 0.083679 -0.658142 0.114929 1441742254 -0.739380 0.083679 -0.658142 0.114929 1441742254 -0.739380 0.083679 -0.658142 0.114929 1441742254 -0.739380 0.083679 -0.658142 0.114929 1441742254 -0.739380 0.083679 -0.658142 0.114929 1441742254 -0.740051 0.081665 -0.656738 0.119812 1441742254 -0.740051 0.081665 -0.656738 0.119812 1441742254 -0.740051 0.081665 -0.656738 0.119812 1441742254 -0.740051 0.081665 -0.656738 0.119812 1441742254 -0.740051 0.081665 -0.656738 0.119812 1441742254 -0.740051 0.081665 -0.656738 0.119812 1441742254 -0.740051 0.075867 -0.656677 0.124207 1441742254 -0.740051 0.075867 -0.656677 0.124207 1441742254 -0.740051 0.075867 -0.656677 0.124207 1441742254 -0.740051 0.075867 -0.656677 0.124207 1441742254 -0.740051 0.075867 -0.656677 0.124207 1441742254 -0.740051 0.075867 -0.656677 0.124207 1441742255 -0.740051 0.075867 -0.656677 0.124207 1441742255 -0.739380 0.072693 -0.657532 0.125488 1441742255 -0.739380 0.072693 -0.657532 0.125488 1441742255 -0.739380 0.072693 -0.657532 0.125488 1441742255 -0.739380 0.072693 -0.657532 0.125488 1441742255 -0.739380 0.072693 -0.657532 0.125488 1441742255 -0.739380 0.072693 -0.657532 0.125488 1441742255 -0.738525 0.070740 -0.658691 0.125366 1441742255 -0.738525 0.070740 -0.658691 0.125366 1441742255 -0.738525 0.070740 -0.658691 0.125366 1441742255 -0.738525 0.070740 -0.658691 0.125366 1441742255 -0.738525 0.070740 -0.658691 0.125366 1441742255 -0.738525 0.070740 -0.658691 0.125366 1441742255 -0.737976 0.070251 -0.659485 0.124817 1441742255 -0.737976 0.070251 -0.659485 0.124817 1441742255 -0.737976 0.070251 -0.659485 0.124817 1441742255 -0.737976 0.070251 -0.659485 0.124817 1441742255 -0.737976 0.070251 -0.659485 0.124817 1441742255 -0.737976 0.070251 -0.659485 0.124817 1441742255 -0.738281 0.069153 -0.659180 0.125244 1441742255 -0.738281 0.069153 -0.659180 0.125244 1441742255 -0.738281 0.069153 -0.659180 0.125244 1441742255 -0.738281 0.069153 -0.659180 0.125244 1441742255 -0.738281 0.069153 -0.659180 0.125244 1441742255 -0.738281 0.069153 -0.659180 0.125244 1441742255 -0.738647 0.067078 -0.659058 0.124878 1441742255 -0.738647 0.067078 -0.659058 0.124878 1441742255 -0.738647 0.067078 -0.659058 0.124878 1441742255 -0.738647 0.067078 -0.659058 0.124878 1441742255 -0.738647 0.067078 -0.659058 0.124878 1441742255 -0.738647 0.067078 -0.659058 0.124878 1441742255 -0.739502 0.066528 -0.658508 0.123230 1441742255 -0.739502 0.066528 -0.658508 0.123230 1441742255 -0.739502 0.066528 -0.658508 0.123230 1441742255 -0.739502 0.066528 -0.658508 0.123230 1441742255 -0.739502 0.066528 -0.658508 0.123230 1441742255 -0.739502 0.066528 -0.658508 0.123230 1441742255 -0.741394 0.068115 -0.655945 0.124268 1441742255 -0.741394 0.068115 -0.655945 0.124268 1441742255 -0.741394 0.068115 -0.655945 0.124268 1441742255 -0.741394 0.068115 -0.655945 0.124268 1441742255 -0.741394 0.068115 -0.655945 0.124268 1441742255 -0.741394 0.068115 -0.655945 0.124268 1441742255 -0.742126 0.075195 -0.654785 0.121948 1441742255 -0.742126 0.075195 -0.654785 0.121948 1441742255 -0.742126 0.075195 -0.654785 0.121948 1441742255 -0.742126 0.075195 -0.654785 0.121948 1441742255 -0.742126 0.075195 -0.654785 0.121948 1441742255 -0.742126 0.075195 -0.654785 0.121948 1441742255 -0.740356 0.078491 -0.657288 0.117310 1441742255 -0.740356 0.078491 -0.657288 0.117310 1441742255 -0.740356 0.078491 -0.657288 0.117310 1441742255 -0.740356 0.078491 -0.657288 0.117310 1441742255 -0.740356 0.078491 -0.657288 0.117310 1441742255 -0.740356 0.078491 -0.657288 0.117310 1441742255 -0.738708 0.076965 -0.660034 0.113159 1441742255 -0.738708 0.076965 -0.660034 0.113159 1441742255 -0.738708 0.076965 -0.660034 0.113159 1441742255 -0.738708 0.076965 -0.660034 0.113159 1441742255 -0.738708 0.076965 -0.660034 0.113159 1441742255 -0.738708 0.076965 -0.660034 0.113159 1441742255 -0.737976 0.075745 -0.660522 0.115967 1441742255 -0.737976 0.075745 -0.660522 0.115967 1441742255 -0.737976 0.075745 -0.660522 0.115967 1441742255 -0.737976 0.075745 -0.660522 0.115967 1441742255 -0.737976 0.075745 -0.660522 0.115967 1441742255 -0.737976 0.075745 -0.660522 0.115967 1441742255 -0.737549 0.067871 -0.659485 0.128845 1441742255 -0.737549 0.067871 -0.659485 0.128845 1441742255 -0.737549 0.067871 -0.659485 0.128845 1441742255 -0.737549 0.067871 -0.659485 0.128845 1441742255 -0.737549 0.067871 -0.659485 0.128845 1441742255 -0.737549 0.067871 -0.659485 0.128845 1441742255 -0.736450 0.059448 -0.659058 0.140686 1441742255 -0.736450 0.059448 -0.659058 0.140686 1441742255 -0.736450 0.059448 -0.659058 0.140686 1441742255 -0.736450 0.059448 -0.659058 0.140686 1441742255 -0.736450 0.059448 -0.659058 0.140686 1441742255 -0.736450 0.059448 -0.659058 0.140686 1441742255 -0.735901 0.056396 -0.658508 0.147217 1441742255 -0.735901 0.056396 -0.658508 0.147217 1441742255 -0.735901 0.056396 -0.658508 0.147217 1441742255 -0.735901 0.056396 -0.658508 0.147217 1441742255 -0.735901 0.056396 -0.658508 0.147217 1441742255 -0.735901 0.056396 -0.658508 0.147217 1441742255 -0.736755 0.058105 -0.656860 0.149536 1441742255 -0.736755 0.058105 -0.656860 0.149536 1441742255 -0.736755 0.058105 -0.656860 0.149536 1441742255 -0.736755 0.058105 -0.656860 0.149536 1441742255 -0.736755 0.058105 -0.656860 0.149536 1441742255 -0.736755 0.058105 -0.656860 0.149536 1441742255 -0.736755 0.058105 -0.656860 0.149536 1441742255 -0.737976 0.065369 -0.655212 0.147888 1441742255 -0.737976 0.065369 -0.655212 0.147888 1441742255 -0.737976 0.065369 -0.655212 0.147888 1441742255 -0.737976 0.065369 -0.655212 0.147888 1441742255 -0.737976 0.065369 -0.655212 0.147888 1441742255 -0.737976 0.065369 -0.655212 0.147888 1441742255 -0.739441 0.074402 -0.653564 0.143677 1441742255 -0.739441 0.074402 -0.653564 0.143677 1441742255 -0.739441 0.074402 -0.653564 0.143677 1441742255 -0.739441 0.074402 -0.653564 0.143677 1441742255 -0.739441 0.074402 -0.653564 0.143677 1441742255 -0.739441 0.074402 -0.653564 0.143677 1441742255 -0.740540 0.080200 -0.653442 0.135193 1441742255 -0.740540 0.080200 -0.653442 0.135193 1441742255 -0.740540 0.080200 -0.653442 0.135193 1441742255 -0.740540 0.080200 -0.653442 0.135193 1441742255 -0.740540 0.080200 -0.653442 0.135193 1441742255 -0.740540 0.080200 -0.653442 0.135193 1441742256 -0.741211 0.091187 -0.654480 0.118469 1441742256 -0.741211 0.091187 -0.654480 0.118469 1441742256 -0.741211 0.091187 -0.654480 0.118469 1441742256 -0.741211 0.091187 -0.654480 0.118469 1441742256 -0.741211 0.091187 -0.654480 0.118469 1441742256 -0.741211 0.091187 -0.654480 0.118469 1441742256 -0.742371 0.092834 -0.654358 0.110168 1441742256 -0.742371 0.092834 -0.654358 0.110168 1441742256 -0.742371 0.092834 -0.654358 0.110168 1441742256 -0.742371 0.092834 -0.654358 0.110168 1441742256 -0.742371 0.092834 -0.654358 0.110168 1441742256 -0.742371 0.092834 -0.654358 0.110168 1441742256 -0.743042 0.091858 -0.654663 0.104248 1441742256 -0.743042 0.091858 -0.654663 0.104248 1441742256 -0.743042 0.091858 -0.654663 0.104248 1441742256 -0.743042 0.091858 -0.654663 0.104248 1441742256 -0.743042 0.091858 -0.654663 0.104248 1441742256 -0.743042 0.091858 -0.654663 0.104248 1441742256 -0.743958 0.092468 -0.654114 0.100586 1441742256 -0.743958 0.092468 -0.654114 0.100586 1441742256 -0.743958 0.092468 -0.654114 0.100586 1441742256 -0.743958 0.092468 -0.654114 0.100586 1441742256 -0.743958 0.092468 -0.654114 0.100586 1441742256 -0.743958 0.092468 -0.654114 0.100586 1441742256 -0.743469 0.087097 -0.655273 0.101624 1441742256 -0.743469 0.087097 -0.655273 0.101624 1441742256 -0.743469 0.087097 -0.655273 0.101624 1441742256 -0.743469 0.087097 -0.655273 0.101624 1441742256 -0.743469 0.087097 -0.655273 0.101624 1441742256 -0.743469 0.087097 -0.655273 0.101624 1441742256 -0.742065 0.081421 -0.657349 0.103027 1441742256 -0.742065 0.081421 -0.657349 0.103027 1441742256 -0.742065 0.081421 -0.657349 0.103027 1441742256 -0.742065 0.081421 -0.657349 0.103027 1441742256 -0.742065 0.081421 -0.657349 0.103027 1441742256 -0.742065 0.081421 -0.657349 0.103027 1441742256 -0.741333 0.078613 -0.657959 0.106812 1441742256 -0.741333 0.078613 -0.657959 0.106812 1441742256 -0.741333 0.078613 -0.657959 0.106812 1441742256 -0.741333 0.078613 -0.657959 0.106812 1441742256 -0.741333 0.078613 -0.657959 0.106812 1441742256 -0.741333 0.078613 -0.657959 0.106812 1441742256 -0.741150 0.073608 -0.657715 0.112854 1441742256 -0.741150 0.073608 -0.657715 0.112854 1441742256 -0.741150 0.073608 -0.657715 0.112854 1441742256 -0.741150 0.073608 -0.657715 0.112854 1441742256 -0.741150 0.073608 -0.657715 0.112854 1441742256 -0.741150 0.073608 -0.657715 0.112854 1441742256 -0.740601 0.071655 -0.658508 0.113220 1441742256 -0.740601 0.071655 -0.658508 0.113220 1441742256 -0.740601 0.071655 -0.658508 0.113220 1441742256 -0.740601 0.071655 -0.658508 0.113220 1441742256 -0.740601 0.071655 -0.658508 0.113220 1441742256 -0.740601 0.071655 -0.658508 0.113220 1441742256 -0.739380 0.070923 -0.660156 0.112122 1441742256 -0.739380 0.070923 -0.660156 0.112122 1441742256 -0.739380 0.070923 -0.660156 0.112122 1441742256 -0.739380 0.070923 -0.660156 0.112122 1441742256 -0.739380 0.070923 -0.660156 0.112122 1441742256 -0.739380 0.070923 -0.660156 0.112122 1441742256 -0.739380 0.070923 -0.660156 0.112122 1441742256 -0.738525 0.067627 -0.661011 0.114563 1441742256 -0.738525 0.067627 -0.661011 0.114563 1441742256 -0.738525 0.067627 -0.661011 0.114563 1441742256 -0.738525 0.067627 -0.661011 0.114563 1441742256 -0.738525 0.067627 -0.661011 0.114563 1441742256 -0.738525 0.067627 -0.661011 0.114563 1441742256 -0.738037 0.061829 -0.661682 0.117249 1441742256 -0.738037 0.061829 -0.661682 0.117249 1441742256 -0.738037 0.061829 -0.661682 0.117249 1441742256 -0.738037 0.061829 -0.661682 0.117249 1441742256 -0.738037 0.061829 -0.661682 0.117249 1441742256 -0.738037 0.061829 -0.661682 0.117249 1441742256 -0.738647 0.060120 -0.660950 0.118530 1441742256 -0.738647 0.060120 -0.660950 0.118530 1441742256 -0.738647 0.060120 -0.660950 0.118530 1441742256 -0.738647 0.060120 -0.660950 0.118530 1441742256 -0.738647 0.060120 -0.660950 0.118530 1441742256 -0.738647 0.060120 -0.660950 0.118530 1441742256 -0.739075 0.068726 -0.659668 0.118164 1441742256 -0.739075 0.068726 -0.659668 0.118164 1441742256 -0.739075 0.068726 -0.659668 0.118164 1441742256 -0.739075 0.068726 -0.659668 0.118164 1441742256 -0.739075 0.068726 -0.659668 0.118164 1441742256 -0.739075 0.068726 -0.659668 0.118164 1441742256 -0.736877 0.073853 -0.661438 0.118835 1441742256 -0.736877 0.073853 -0.661438 0.118835 1441742256 -0.736877 0.073853 -0.661438 0.118835 1441742256 -0.736877 0.073853 -0.661438 0.118835 1441742256 -0.736877 0.073853 -0.661438 0.118835 1441742256 -0.736877 0.073853 -0.661438 0.118835 1441742256 -0.736877 0.073853 -0.661438 0.118835 1441742256 -0.732727 0.063782 -0.666870 0.119751 1441742256 -0.732727 0.063782 -0.666870 0.119751 1441742256 -0.732727 0.063782 -0.666870 0.119751 1441742256 -0.732727 0.063782 -0.666870 0.119751 1441742256 -0.732727 0.063782 -0.666870 0.119751 1441742256 -0.732727 0.063782 -0.666870 0.119751 1441742256 -0.732056 0.056763 -0.668640 0.117615 1441742256 -0.732056 0.056763 -0.668640 0.117615 1441742256 -0.732056 0.056763 -0.668640 0.117615 1441742256 -0.732056 0.056763 -0.668640 0.117615 1441742256 -0.732056 0.056763 -0.668640 0.117615 1441742256 -0.732056 0.056763 -0.668640 0.117615 1441742256 -0.730896 0.053833 -0.668701 0.125916 1441742256 -0.730896 0.053833 -0.668701 0.125916 1441742256 -0.730896 0.053833 -0.668701 0.125916 1441742256 -0.730896 0.053833 -0.668701 0.125916 1441742256 -0.730896 0.053833 -0.668701 0.125916 1441742256 -0.730896 0.053833 -0.668701 0.125916 1441742256 -0.730469 0.050476 -0.666565 0.139954 1441742257 -0.730469 0.050476 -0.666565 0.139954 1441742257 -0.730469 0.050476 -0.666565 0.139954 1441742257 
-0.717834 0.089661 -0.659729 0.203796 1441742259 -0.717834 0.089661 -0.659729 0.203796 1441742259 -0.717834 0.089661 -0.659729 0.203796 1441742259 -0.717834 0.089661 -0.659729 0.203796 1441742259 -0.717834 0.089661 -0.659729 0.203796 1441742259 -0.709412 0.190552 -0.636902 0.234131 1441742259 -0.709412 0.190552 -0.636902 0.234131 1441742259 -0.709412 0.190552 -0.636902 0.234131 1441742259 -0.709412 0.190552 -0.636902 0.234131 1441742260 -0.709412 0.190552 -0.636902 0.234131 1441742260 -0.709412 0.190552 -0.636902 0.234131 1441742260 -0.709412 0.190552 -0.636902 0.234131 1441742260 -0.693665 0.293152 -0.591309 0.288635 1441742260 -0.693665 0.293152 -0.591309 0.288635 1441742260 -0.693665 0.293152 -0.591309 0.288635 1441742260 -0.617065 0.388855 -0.574890 0.370911 1441742260 -0.617065 0.388855 -0.574890 0.370911 1441742260 -0.617065 0.388855 -0.574890 0.370911 1441742260 -0.617065 0.388855 -0.574890 0.370911 1441742260 -0.617065 0.388855 -0.574890 0.370911 1441742260 -0.617065 0.388855 -0.574890 0.370911 1441742260 -0.617065 0.388855 -0.574890 0.370911 1441742260 -0.482910 0.463013 -0.554443 0.494995 1441742260 -0.482910 0.463013 -0.554443 0.494995 1441742260 -0.482910 0.463013 -0.554443 0.494995 1441742260 -0.482910 0.463013 -0.554443 0.494995 1441742260 -0.482910 0.463013 -0.554443 0.494995 1441742260 -0.482910 0.463013 -0.554443 0.494995 1441742260 -0.349792 0.477356 -0.481079 0.646790 1441742260 -0.349792 0.477356 -0.481079 0.646790 1441742260 -0.349792 0.477356 -0.481079 0.646790 1441742260 -0.349792 0.477356 -0.481079 0.646790 1441742260 -0.349792 0.477356 -0.481079 0.646790 1441742260 -0.349792 0.477356 -0.481079 0.646790 1441742260 -0.198181 0.448853 -0.369324 0.789185 1441742260 -0.198181 0.448853 -0.369324 0.789185 1441742260 -0.198181 0.448853 -0.369324 0.789185 1441742260 -0.198181 0.448853 -0.369324 0.789185 1441742260 -0.198181 0.448853 -0.369324 0.789185 1441742260 -0.198181 0.448853 -0.369324 0.789185 1441742260 -0.066956 0.406128 -0.293579 0.862793 1441742260 -0.066956 0.406128 -0.293579 0.862793 1441742260 -0.066956 0.406128 -0.293579 0.862793 1441742260 -0.066956 0.406128 -0.293579 0.862793 1441742260 -0.066956 0.406128 -0.293579 0.862793 1441742260 -0.066956 0.406128 -0.293579 0.862793 1441742260 -0.022583 0.361450 -0.224121 0.904724 1441742260 -0.022583 0.361450 -0.224121 0.904724 1441742260 -0.022583 0.361450 -0.224121 0.904724 1441742260 -0.022583 0.361450 -0.224121 0.904724 1441742260 -0.022583 0.361450 -0.224121 0.904724 1441742260 -0.022583 0.361450 -0.224121 0.904724 1441742260 -0.037903 0.341919 -0.196167 0.918213 1441742260 -0.037903 0.341919 -0.196167 0.918213 1441742260 -0.037903 0.341919 -0.196167 0.918213 1441742260 -0.037903 0.341919 -0.196167 0.918213 1441742260 -0.037903 0.341919 -0.196167 0.918213 1441742260 -0.037903 0.341919 -0.196167 0.918213 1441742260 -0.084656 0.348877 -0.204590 0.910583 1441742260 -0.084656 0.348877 -0.204590 0.910583 1441742260 -0.084656 0.348877 -0.204590 0.910583 1441742260 -0.084656 0.348877 -0.204590 0.910583 1441742260 -0.084656 0.348877 -0.204590 0.910583 1441742260 -0.084656 0.348877 -0.204590 0.910583 1441742260 -0.149353 0.350464 -0.248169 0.890625 1441742260 -0.149353 0.350464 -0.248169 0.890625 1441742260 -0.149353 0.350464 -0.248169 0.890625 1441742260 -0.149353 0.350464 -0.248169 0.890625 1441742260 -0.149353 0.350464 -0.248169 0.890625 1441742260 -0.149353 0.350464 -0.248169 0.890625 1441742260 -0.237244 0.350098 -0.325317 0.845764 1441742260 -0.237244 0.350098 -0.325317 0.845764 1441742260 -0.237244 0.350098 -0.325317 0.845764 1441742260 -0.237244 0.350098 -0.325317 0.845764 1441742260 -0.237244 0.350098 -0.325317 0.845764 1441742260 -0.237244 0.350098 -0.325317 0.845764 1441742260 -0.237244 0.350098 -0.325317 0.845764 1441742260 -0.343445 0.347229 -0.426697 0.761169 1441742260 -0.343445 0.347229 -0.426697 0.761169 1441742260 -0.343445 0.347229 -0.426697 0.761169 1441742260 -0.343445 0.347229 -0.426697 0.761169 1441742260 -0.343445 0.347229 -0.426697 0.761169 1441742260 -0.343445 0.347229 -0.426697 0.761169 1441742260 -0.478210 0.321350 -0.501770 0.645203 1441742260 -0.478210 0.321350 -0.501770 0.645203 1441742260 -0.478210 0.321350 -0.501770 0.645203 1441742260 -0.478210 0.321350 -0.501770 0.645203 1441742260 -0.478210 0.321350 -0.501770 0.645203 1441742260 -0.478210 0.321350 -0.501770 0.645203 1441742260 -0.575623 0.284363 -0.588013 0.492065 1441742260 -0.575623 0.284363 -0.588013 0.492065 1441742260 -0.575623 0.284363 -0.588013 0.492065 1441742260 -0.575623 0.284363 -0.588013 0.492065 1441742260 -0.575623 0.284363 -0.588013 0.492065 1441742260 -0.687012 0.157532 -0.595886 0.385010 1441742260 -0.687012 0.157532 -0.595886 0.385010 1441742260 -0.687012 0.157532 -0.595886 0.385010 1441742260 -0.687012 0.157532 -0.595886 0.385010 1441742260 -0.687012 0.157532 -0.595886 0.385010 1441742260 -0.687012 0.157532 -0.595886 0.385010 1441742260 -0.741394 0.051819 -0.628662 0.229065 1441742260 -0.741394 0.051819 -0.628662 0.229065 1441742260 -0.741394 0.051819 -0.628662 0.229065 1441742260 -0.741394 0.051819 -0.628662 0.229065 1441742260 -0.741394 0.051819 -0.628662 0.229065 1441742260 -0.741394 0.051819 -0.628662 0.229065 1441742260 -0.756531 -0.023315 -0.648438 0.081787 1441742260 -0.756531 -0.023315 -0.648438 0.081787 1441742260 -0.756531 -0.023315 -0.648438 0.081787 1441742260 -0.756531 -0.023315 -0.648438 0.081787 1441742260 -0.756531 -0.023315 -0.648438 0.081787 1441742260 -0.756531 -0.023315 -0.648438 0.081787 1441742260 -0.742126 -0.101013 -0.661194 0.044434 1441742260 -0.742126 -0.101013 -0.661194 0.044434 1441742260 -0.742126 -0.101013 -0.661194 0.044434 1441742260 -0.742126 -0.101013 -0.661194 0.044434 1441742260 -0.742126 -0.101013 -0.661194 0.044434 1441742261 -0.742126 -0.101013 -0.661194 0.044434 1441742261 -0.711609 -0.143616 -0.684814 0.063965 1441742261 -0.711609 -0.143616 -0.684814 0.063965 1441742261 -0.711609 -0.143616 -0.684814 0.063965 1441742261 -0.711609 -0.143616 -0.684814 0.063965 1441742261 -0.711609 -0.143616 -0.684814 0.063965 1441742261 -0.711609 -0.143616 -0.684814 0.063965 1441742261 -0.702209 -0.102417 -0.704346 0.020630 1441742261 -0.702209 -0.102417 -0.704346 0.020630 1441742261 -0.702209 -0.102417 -0.704346 0.020630 1441742261 -0.702209 -0.102417 -0.704346 0.020630 1441742261 -0.702209 -0.102417 -0.704346 0.020630 1441742261 -0.702209 -0.102417 -0.704346 0.020630 1441742261 -0.702209 -0.102417 -0.704346 0.020630 1441742261 -0.716980 -0.067627 -0.693481 -0.024170 1441742261 -0.716980 -0.067627 -0.693481 -0.024170 1441742261 -0.716980 -0.067627 -0.693481 -0.024170 1441742261 -0.716980 -0.067627 -0.693481 -0.024170 1441742261 -0.716980 -0.067627 -0.693481 -0.024170 1441742261 -0.716980 -0.067627 -0.693481 -0.024170 1441742261 -0.716980 -0.067627 -0.693481 -0.024170 1441742261 -0.734680 -0.058411 -0.674805 -0.039551 1441742261 -0.734680 -0.058411 -0.674805 -0.039551 1441742261 -0.734680 -0.058411 -0.674805 -0.039551 1441742261 -0.734680 -0.058411 -0.674805 -0.039551 1441742261 -0.734680 -0.058411 -0.674805 -0.039551 1441742261 -0.741333 -0.042297 -0.669739 -0.014771 1441742261 -0.741333 -0.042297 -0.669739 -0.014771 1441742261 -0.741333 -0.042297 -0.669739 -0.014771 1441742261 -0.741333 -0.042297 -0.669739 -0.014771 1441742261 -0.741333 -0.042297 -0.669739 -0.014771 1441742261 -0.741333 -0.042297 -0.669739 -0.014771 1441742261 -0.746521 -0.010681 -0.664185 0.038696 1441742261 -0.746521 -0.010681 -0.664185 0.038696 1441742261 -0.746521 -0.010681 -0.664185 0.038696 1441742261 -0.746521 -0.010681 -0.664185 0.038696 1441742261 -0.746521 -0.010681 -0.664185 0.038696 1441742261 -0.746521 -0.010681 -0.664185 0.038696 1441742261 -0.746521 -0.010681 -0.664185 0.038696 1441742261 -0.749268 0.044250 -0.652039 0.107361 1441742261 -0.749268 0.044250 -0.652039 0.107361 1441742261 -0.749268 0.044250 -0.652039 0.107361 1441742261 -0.749268 0.044250 -0.652039 0.107361 1441742261 -0.749268 0.044250 -0.652039 0.107361 1441742261 -0.719910 0.166687 -0.653015 0.166077 1441742261 -0.719910 0.166687 -0.653015 0.166077 1441742261 -0.719910 0.166687 -0.653015 0.166077 1441742261 -0.719910 0.166687 -0.653015 0.166077 1441742261 -0.719910 0.166687 -0.653015 0.166077 1441742261 -0.719910 0.166687 -0.653015 0.166077 1441742261 -0.642090 0.293762 -0.642578 0.297607 1441742261 -0.642090 0.293762 -0.642578 0.297607 1441742261 -0.642090 0.293762 -0.642578 0.297607 1441742261 -0.642090 0.293762 -0.642578 0.297607 1441742261 -0.642090 0.293762 -0.642578 0.297607 1441742261 -0.642090 0.293762 -0.642578 0.297607 1441742261 -0.539429 0.372559 -0.604736 0.452209 1441742261 -0.539429 0.372559 -0.604736 0.452209 1441742261 -0.539429 0.372559 -0.604736 0.452209 1441742261 -0.539429 0.372559 -0.604736 0.452209 1441742261 -0.539429 0.372559 -0.604736 0.452209 1441742261 -0.539429 0.372559 -0.604736 0.452209 1441742261 -0.401245 0.415955 -0.551025 0.601929 1441742261 -0.401245 0.415955 -0.551025 0.601929 1441742261 -0.401245 0.415955 -0.551025 0.601929 1441742261 -0.401245 0.415955 -0.551025 0.601929 1441742261 -0.401245 0.415955 -0.551025 0.601929 1441742261 -0.401245 0.415955 -0.551025 0.601929 1441742261 -0.401245 0.415955 -0.551025 0.601929 1441742261 -0.275024 0.411804 -0.438965 0.749695 1441742261 -0.275024 0.411804 -0.438965 0.749695 1441742261 -0.275024 0.411804 -0.438965 0.749695 1441742261 -0.275024 0.411804 -0.438965 0.749695 1441742261 -0.275024 0.411804 -0.438965 0.749695 1441742261 -0.275024 0.411804 -0.438965 0.749695 1441742261 -0.134094 0.405640 -0.306335 0.850647 1441742261 -0.134094 0.405640 -0.306335 0.850647 1441742261 -0.134094 0.405640 -0.306335 0.850647 1441742261 -0.134094 0.405640 -0.306335 0.850647 1441742261 -0.134094 0.405640 -0.306335 0.850647 1441742261 -0.134094 0.405640 -0.306335 0.850647 1441742261 -0.031067 0.394897 -0.223572 0.890503 1441742261 -0.031067 0.394897 -0.223572 0.890503 1441742261 -0.031067 0.394897 -0.223572 0.890503 1441742261 -0.031067 0.394897 -0.223572 0.890503 1441742261 -0.031067 0.394897 -0.223572 0.890503 1441742261 -0.031067 0.394897 -0.223572 0.890503 1441742261 -0.031067 0.394897 -0.223572 0.890503 1441742261 -0.029175 0.379333 -0.182068 0.906677 1441742261 -0.029175 0.379333 -0.182068 0.906677 1441742261 -0.029175 0.379333 -0.182068 0.906677 1441742261 -0.029175 0.379333 -0.182068 0.906677 1441742261 -0.029175 0.379333 -0.182068 0.906677 1441742261 -0.029175 0.379333 -0.182068 0.906677 1441742261 -0.085815 0.374939 -0.190063 0.903259 1441742261 -0.085815 0.374939 -0.190063 0.903259 1441742261 -0.085815 0.374939 -0.190063 0.903259 1441742261 -0.085815 0.374939 -0.190063 0.903259 1441742261 -0.085815 0.374939 -0.190063 0.903259 1441742261 -0.085815 0.374939 -0.190063 0.903259 1441742261 -0.158264 0.376099 -0.227722 0.884094 1441742261 -0.158264 0.376099 -0.227722 0.884094 1441742261 -0.158264 0.376099 -0.227722 0.884094 1441742261 -0.158264 0.376099 -0.227722 0.884094 1441742261 -0.158264 0.376099 -0.227722 0.884094 1441742261 -0.158264 0.376099 -0.227722 0.884094 1441742261 -0.158264 0.376099 -0.227722 0.884094 1441742261 -0.257629 0.373596 -0.291626 0.841980 1441742261 -0.257629 0.373596 -0.291626 0.841980 1441742261 -0.257629 0.373596 -0.291626 0.841980 1441742261 -0.257629 0.373596 -0.291626 0.841980 1441742261 -0.257629 0.373596 -0.291626 0.841980 1441742261 -0.257629 0.373596 -0.291626 0.841980 1441742262 -0.364929 0.376343 -0.397034 0.753357 1441742262 -0.364929 0.376343 -0.397034 0.753357 1441742262 -0.364929 0.376343 -0.397034 0.753357 1441742262 -0.364929 0.376343 -0.397034 0.753357 1441742262 -0.364929 0.376343 -0.397034 0.753357 1441742262 -0.364929 0.376343 -0.397034 0.753357 1441742262 -0.477905 0.370972 -0.490173 0.627441 1441742262 -0.477905 0.370972 -0.490173 0.627441 1441742262 -0.477905 0.370972 -0.490173 0.627441 1441742262 -0.477905 0.370972 -0.490173 0.627441 1441742262 -0.477905 0.370972 -0.490173 0.627441 1441742262 -0.477905 0.370972 -0.490173 0.627441 1441742262 -0.477905 0.370972 -0.490173 0.627441 1441742262 -0.566895 0.343872 -0.571777 0.483154 1441742262 -0.566895 0.343872 -0.571777 0.483154 1441742262 -0.566895 0.343872 -0.571777 0.483154 1441742262 -0.566895 0.343872 -0.571777 0.483154 1441742262 -0.566895 0.343872 -0.571777 0.483154 1441742262 -0.566895 0.343872 -0.571777 0.483154 1441742262 -0.677185 0.203430 -0.593201 0.384949 1441742262 -0.677185 0.203430 -0.593201 0.384949 1441742262 -0.677185 0.203430 -0.593201 0.384949 1441742262 -0.677185 0.203430 -0.593201 0.384949 1441742262 -0.677185 0.203430 -0.593201 0.384949 1441742262 -0.677185 0.203430 -0.593201 0.384949 1441742262 -0.718445 0.099854 -0.651245 0.223267 1441742262 -0.718445 0.099854 -0.651245 0.223267 1441742262 -0.718445 0.099854 -0.651245 0.223267 1441742262 -0.718445 0.099854 -0.651245 0.223267 1441742262 -0.718445 0.099854 -0.651245 0.223267 1441742262 -0.718445 0.099854 -0.651245 0.223267 1441742262 -0.718445 0.099854 -0.651245 0.223267 1441742262 -0.728210 0.012695 -0.680908 0.077271 1441742262 -0.728210 0.012695 -0.680908 0.077271 1441742262 -0.728210 0.012695 -0.680908 0.077271 1441742262 -0.728210 0.012695 -0.680908 0.077271 1441742262 -0.728210 0.012695 -0.680908 0.077271 1441742262 -0.728210 0.012695 -0.680908 0.077271 1441742262 -0.710693 -0.066284 -0.700195 0.016846 1441742262 -0.710693 -0.066284 -0.700195 0.016846 1441742262 -0.710693 -0.066284 -0.700195 0.016846 1441742262 -0.710693 -0.066284 -0.700195 0.016846 1441742262 -0.710693 -0.066284 -0.700195 0.016846 1441742262 -0.710693 -0.066284 -0.700195 0.016846 1441742262 -0.699890 -0.089905 -0.708618 0.000427 1441742262 -0.699890 -0.089905 -0.708618 0.000427 1441742262 -0.699890 -0.089905 -0.708618 0.000427 1441742262 -0.699890 -0.089905 -0.708618 0.000427 1441742262 -0.699890 -0.089905 -0.708618 0.000427 1441742262 -0.699890 -0.089905 -0.708618 0.000427 1441742262 -0.703003 -0.051575 -0.707581 -0.050415 1441742262 -0.703003 -0.051575 -0.707581 -0.050415 1441742262 -0.703003 -0.051575 -0.707581 -0.050415 1441742262 -0.703003 -0.051575 -0.707581 -0.050415 1441742262 -0.703003 -0.051575 -0.707581 -0.050415 1441742262 -0.703003 -0.051575 -0.707581 -0.050415 1441742262 -0.708801 -0.023071 -0.700256 -0.082703 1441742262 -0.708801 -0.023071 -0.700256 -0.082703 1441742262 -0.708801 -0.023071 -0.700256 -0.082703 1441742262 -0.708801 -0.023071 -0.700256 -0.082703 1441742262 -0.708801 -0.023071 -0.700256 -0.082703 1441742262 -0.708801 -0.023071 -0.700256 -0.082703 1441742262 -0.708801 -0.023071 -0.700256 -0.082703 1441742262 -0.710510 -0.026978 -0.698853 -0.078430 1441742262 -0.710510 -0.026978 -0.698853 -0.078430 1441742262 -0.710510 -0.026978 -0.698853 -0.078430 1441742262 -0.710510 -0.026978 -0.698853 -0.078430 1441742262 -0.710510 -0.026978 -0.698853 -0.078430 1441742262 -0.714233 -0.026917 -0.697754 -0.048706 1441742262 -0.714233 -0.026917 -0.697754 -0.048706 1441742262 -0.714233 -0.026917 -0.697754 -0.048706 1441742262 -0.714233 -0.026917 -0.697754 -0.048706 1441742262 -0.714233 -0.026917 -0.697754 -0.048706 1441742262 -0.714233 -0.026917 -0.697754 -0.048706 1441742262 -0.727234 0.009033 -0.686340 -0.004456 1441742262 -0.727234 0.009033 -0.686340 -0.004456 1441742262 -0.727234 0.009033 -0.686340 -0.004456 1441742262 -0.727234 0.009033 -0.686340 -0.004456 1441742262 -0.727234 0.009033 -0.686340 -0.004456 1441742262 -0.727234 0.009033 -0.686340 -0.004456 1441742262 -0.740662 0.115356 -0.661377 0.027954 1441742262 -0.740662 0.115356 -0.661377 0.027954 1441742262 -0.740662 0.115356 -0.661377 0.027954 1441742262 -0.740662 0.115356 -0.661377 0.027954 1441742262 -0.740662 0.115356 -0.661377 0.027954 1441742262 -0.740662 0.115356 -0.661377 0.027954 1441742262 -0.742310 0.222046 -0.622070 0.113098 1441742262 -0.742310 0.222046 -0.622070 0.113098 1441742262 -0.742310 0.222046 -0.622070 0.113098 1441742262 -0.742310 0.222046 -0.622070 0.113098 1441742262 -0.742310 0.222046 -0.622070 0.113098 1441742262 -0.742310 0.222046 -0.622070 0.113098 1441742262 -0.742310 0.222046 -0.622070 0.113098 1441742262 -0.716431 0.279907 -0.580017 0.268250 1441742262 -0.716431 0.279907 -0.580017 0.268250 1441742262 -0.716431 0.279907 -0.580017 0.268250 1441742262 -0.716431 0.279907 -0.580017 0.268250 1441742262 -0.716431 0.279907 -0.580017 0.268250 1441742262 -0.716431 0.279907 -0.580017 0.268250 1441742262 -0.646667 0.339905 -0.533569 0.426208 1441742262 -0.646667 0.339905 -0.533569 0.426208 1441742262 -0.646667 0.339905 -0.533569 0.426208 1441742262 -0.646667 0.339905 -0.533569 0.426208 1441742262 -0.646667 0.339905 -0.533569 0.426208 1441742262 -0.646667 0.339905 -0.533569 0.426208 1441742262 -0.517517 0.399048 -0.504089 0.564697 1441742262 -0.517517 0.399048 -0.504089 0.564697 1441742262 -0.517517 0.399048 -0.504089 0.564697 1441742262 -0.517517 0.399048 -0.504089 0.564697 1441742262 -0.517517 0.399048 -0.504089 0.564697 1441742262 -0.517517 0.399048 -0.504089 0.564697 1441742262 -0.339172 0.429810 -0.461487 0.698059 1441742263 -0.339172 0.429810 -0.461487 0.698059 1441742263 -0.339172 0.429810 -0.461487 0.698059 1441742263 -0.339172 0.429810 -0.461487 0.698059 1441742263 -0.339172 0.429810 -0.461487 0.698059 1441742263 -0.339172 0.429810 -0.461487 0.698059 1441742263 -0.190979 0.404602 -0.331970 0.830444 1441742263 -0.190979 0.404602 -0.331970 0.830444 1441742263 -0.190979 0.404602 -0.331970 0.830444 1441742263 -0.190979 0.404602 -0.331970 0.830444 1441742263 -0.190979 0.404602 -0.331970 0.830444 1441742263 -0.190979 0.404602 -0.331970 0.830444 1441742263 -0.056519 0.387024 -0.241943 0.887939 1441742263 -0.056519 0.387024 -0.241943 0.887939 1441742263 -0.056519 0.387024 -0.241943 0.887939 1441742263 -0.056519 0.387024 -0.241943 0.887939 1441742263 -0.056519 0.387024 -0.241943 0.887939 1441742263 -0.056519 0.387024 -0.241943 0.887939 1441742263 -0.056519 0.387024 -0.241943 0.887939 1441742263 -0.012024 0.358643 -0.202942 0.911011 1441742263 -0.012024 0.358643 -0.202942 0.911011 1441742263 -0.012024 0.358643 -0.202942 0.911011 1441742263 -0.012024 0.358643 -0.202942 0.911011 1441742263 -0.012024 0.358643 -0.202942 0.911011 1441742263 -0.012024 0.358643 -0.202942 0.911011 1441742263 -0.057434 0.347229 -0.212585 0.911499 1441742263 -0.057434 0.347229 -0.212585 0.911499 1441742263 -0.057434 0.347229 -0.212585 0.911499 1441742263 -0.057434 0.347229 -0.212585 0.911499 1441742263 -0.057434 0.347229 -0.212585 0.911499 1441742263 -0.057434 0.347229 -0.212585 0.911499 1441742263 -0.057434 0.347229 -0.212585 0.911499 1441742263 -0.150940 0.349487 -0.269897 0.884399 1441742263 -0.150940 0.349487 -0.269897 0.884399 1441742263 -0.150940 0.349487 -0.269897 0.884399 1441742263 -0.150940 0.349487 -0.269897 0.884399 1441742263 -0.150940 0.349487 -0.269897 0.884399 1441742263 -0.150940 0.349487 -0.269897 0.884399 1441742263 -0.265259 0.360291 -0.372620 0.812988 1441742263 -0.265259 0.360291 -0.372620 0.812988 1441742263 -0.265259 0.360291 -0.372620 0.812988 1441742263 -0.265259 0.360291 -0.372620 0.812988 1441742263 -0.265259 0.360291 -0.372620 0.812988 1441742263 -0.265259 0.360291 -0.372620 0.812988 1441742263 -0.265259 0.360291 -0.372620 0.812988 1441742263 -0.394226 0.351318 -0.471130 0.706543 1441742263 -0.394226 0.351318 -0.471130 0.706543 1441742263 -0.394226 0.351318 -0.471130 0.706543 1441742263 -0.394226 0.351318 -0.471130 0.706543 1441742263 -0.394226 0.351318 -0.471130 0.706543 1441742263 -0.394226 0.351318 -0.471130 0.706543 1441742263 -0.556946 0.280090 -0.511719 0.591187 1441742263 -0.556946 0.280090 -0.511719 0.591187 1441742263 -0.556946 0.280090 -0.511719 0.591187 1441742263 -0.556946 0.280090 -0.511719 0.591187 1441742263 -0.556946 0.280090 -0.511719 0.591187 1441742263 -0.556946 0.280090 -0.511719 0.591187 1441742263 -0.668335 0.183960 -0.581177 0.426270 1441742263 -0.668335 0.183960 -0.581177 0.426270 1441742263 -0.668335 0.183960 -0.581177 0.426270 1441742263 -0.668335 0.183960 -0.581177 0.426270 1441742263 -0.668335 0.183960 -0.581177 0.426270 1441742263 -0.668335 0.183960 -0.581177 0.426270 1441742263 -0.723022 0.071106 -0.650391 0.221924 1441742263 -0.723022 0.071106 -0.650391 0.221924 1441742263 -0.723022 0.071106 -0.650391 0.221924 1441742263 -0.723022 0.071106 -0.650391 0.221924 1441742263 -0.723022 0.071106 -0.650391 0.221924 1441742263 -0.723022 0.071106 -0.650391 0.221924 1441742263 -0.727966 -0.071838 -0.673645 0.105591 1441742263 -0.727966 -0.071838 -0.673645 0.105591 1441742263 -0.727966 -0.071838 -0.673645 0.105591 1441742263 -0.727966 -0.071838 -0.673645 0.105591 1441742263 -0.727966 -0.071838 -0.673645 0.105591 1441742263 -0.727966 -0.071838 -0.673645 0.105591 1441742263 -0.709778 -0.122070 -0.693054 0.032410 1441742263 -0.709778 -0.122070 -0.693054 0.032410 1441742263 -0.709778 -0.122070 -0.693054 0.032410 1441742263 -0.709778 -0.122070 -0.693054 0.032410 1441742263 -0.709778 -0.122070 -0.693054 0.032410 1441742263 -0.709778 -0.122070 -0.693054 0.032410 1441742263 -0.683167 -0.100281 -0.723389 -0.007690 1441742263 -0.683167 -0.100281 -0.723389 -0.007690 1441742263 -0.683167 -0.100281 -0.723389 -0.007690 1441742263 -0.683167 -0.100281 -0.723389 -0.007690 1441742263 -0.683167 -0.100281 -0.723389 -0.007690 1441742263 -0.683167 -0.100281 -0.723389 -0.007690 1441742263 -0.683167 -0.100281 -0.723389 -0.007690 1441742263 -0.675659 -0.073425 -0.732544 -0.040344 1441742263 -0.675659 -0.073425 -0.732544 -0.040344 1441742263 -0.675659 -0.073425 -0.732544 -0.040344 1441742263 -0.675659 -0.073425 -0.732544 -0.040344 1441742263 -0.675659 -0.073425 -0.732544 -0.040344 1441742263 -0.675659 -0.073425 -0.732544 -0.040344 1441742263 -0.672058 -0.075195 -0.735107 -0.049072 1441742263 -0.672058 -0.075195 -0.735107 -0.049072 1441742263 -0.672058 -0.075195 -0.735107 -0.049072 1441742263 -0.672058 -0.075195 -0.735107 -0.049072 1441742263 -0.672058 -0.075195 -0.735107 -0.049072 1441742263 -0.672058 -0.075195 -0.735107 -0.049072 1441742263 -0.676392 -0.072327 -0.732056 -0.038940 1441742263 -0.676392 -0.072327 -0.732056 -0.038940 1441742263 -0.676392 -0.072327 -0.732056 -0.038940 1441742263 -0.676392 -0.072327 -0.732056 -0.038940 1441742263 -0.676392 -0.072327 -0.732056 -0.038940 1441742263 -0.676392 -0.072327 -0.732056 -0.038940 1441742263 -0.676392 -0.072327 -0.732056 -0.038940 1441742263 -0.691650 -0.050415 -0.720459 -0.009338 1441742263 -0.691650 -0.050415 -0.720459 -0.009338 1441742263 -0.691650 -0.050415 -0.720459 -0.009338 1441742263 -0.691650 -0.050415 -0.720459 -0.009338 1441742263 -0.691650 -0.050415 -0.720459 -0.009338 1441742263 -0.691650 -0.050415 -0.720459 -0.009338 1441742263 -0.709717 -0.007568 -0.703552 0.036621 1441742263 -0.709717 -0.007568 -0.703552 0.036621 1441742264 -0.709717 -0.007568 -0.703552 0.036621 1441742264 -0.709717 -0.007568 -0.703552 0.036621 1441742264 -0.709717 -0.007568 -0.703552 0.036621 1441742264 -0.709717 -0.007568 -0.703552 0.036621 1441742264 -0.727051 0.086304 -0.676025 0.083557 1441742264 -0.727051 0.086304 -0.676025 0.083557 1441742264 -0.727051 0.086304 -0.676025 0.083557 1441742264 -0.727051 0.086304 -0.676025 0.083557 1441742264 -0.727051 0.086304 -0.676025 0.083557 1441742264 -0.727051 0.086304 -0.676025 0.083557 1441742264 -0.722351 0.212769 -0.637207 0.164063 1441742264 -0.722351 0.212769 -0.637207 0.164063 1441742264 -0.722351 0.212769 -0.637207 0.164063 1441742264 -0.722351 0.212769 -0.637207 0.164063 1441742264 -0.722351 0.212769 -0.637207 0.164063 1441742264 -0.722351 0.212769 -0.637207 0.164063 1441742264 -0.685608 0.297913 -0.593323 0.298645 1441742264 -0.685608 0.297913 -0.593323 0.298645 1441742264 -0.685608 0.297913 -0.593323 0.298645 1441742264 -0.685608 0.297913 -0.593323 0.298645 1441742264 -0.685608 0.297913 -0.593323 0.298645 1441742264 -0.616638 0.349304 -0.547974 0.444458 1441742264 -0.616638 0.349304 -0.547974 0.444458 1441742264 -0.616638 0.349304 -0.547974 0.444458 1441742264 -0.616638 0.349304 -0.547974 0.444458 1441742264 -0.616638 0.349304 -0.547974 0.444458 1441742264 -0.616638 0.349304 -0.547974 0.444458 1441742264 -0.616638 0.349304 -0.547974 0.444458 1441742264 -0.509277 0.376404 -0.504272 0.587036 1441742264 -0.509277 0.376404 -0.504272 0.587036 1441742264 -0.509277 0.376404 -0.504272 0.587036 1441742264 -0.509277 0.376404 -0.504272 0.587036 1441742264 -0.509277 0.376404 -0.504272 0.587036 1441742264 -0.509277 0.376404 -0.504272 0.587036 1441742264 -0.361816 0.377869 -0.464539 0.714478 1441742264 -0.361816 0.377869 -0.464539 0.714478 1441742264 -0.361816 0.377869 -0.464539 0.714478 1441742264 -0.361816 0.377869 -0.464539 0.714478 1441742264 -0.361816 0.377869 -0.464539 0.714478 1441742264 -0.361816 0.377869 -0.464539 0.714478 1441742264 -0.184631 0.378784 -0.408447 0.809692 1441742264 -0.184631 0.378784 -0.408447 0.809692 1441742264 -0.184631 0.378784 -0.408447 0.809692 1441742264 -0.184631 0.378784 -0.408447 0.809692 1441742264 -0.184631 0.378784 -0.408447 0.809692 1441742264 -0.184631 0.378784 -0.408447 0.809692 1441742264 -0.184631 0.378784 -0.408447 0.809692 1441742264 -0.042847 0.381165 -0.351563 0.853943 1441742264 -0.042847 0.381165 -0.351563 0.853943 1441742264 -0.042847 0.381165 -0.351563 0.853943 1441742264 -0.042847 0.381165 -0.351563 0.853943 1441742264 -0.042847 0.381165 -0.351563 0.853943 1441742264 -0.042847 0.381165 -0.351563 0.853943 1441742264 0.015808 0.369324 -0.312622 0.875000 1441742264 0.015808 0.369324 -0.312622 0.875000 1441742264 0.015808 0.369324 -0.312622 0.875000 1441742264 0.015808 0.369324 -0.312622 0.875000 1441742264 0.015808 0.369324 -0.312622 0.875000 1441742264 0.010193 0.355774 -0.314819 0.879822 1441742264 0.010193 0.355774 -0.314819 0.879822 1441742264 0.010193 0.355774 -0.314819 0.879822 1441742264 0.010193 0.355774 -0.314819 0.879822 1441742264 0.010193 0.355774 -0.314819 0.879822 1441742264 0.010193 0.355774 -0.314819 0.879822 1441742264 0.010193 0.355774 -0.314819 0.879822 1441742264 -0.033081 0.348755 -0.348389 0.869385 1441742264 -0.033081 0.348755 -0.348389 0.869385 1441742264 -0.033081 0.348755 -0.348389 0.869385 1441742264 -0.033081 0.348755 -0.348389 0.869385 1441742264 -0.033081 0.348755 -0.348389 0.869385 1441742264 -0.033081 0.348755 -0.348389 0.869385 1441742264 -0.122986 0.335632 -0.383362 0.851624 1441742264 -0.122986 0.335632 -0.383362 0.851624 1441742264 -0.122986 0.335632 -0.383362 0.851624 1441742264 -0.122986 0.335632 -0.383362 0.851624 1441742264 -0.122986 0.335632 -0.383362 0.851624 1441742264 -0.122986 0.335632 -0.383362 0.851624 1441742264 -0.241028 0.326538 -0.437256 0.802551 1441742264 -0.241028 0.326538 -0.437256 0.802551 1441742264 -0.241028 0.326538 -0.437256 0.802551 1441742264 -0.241028 0.326538 -0.437256 0.802551 1441742264 -0.241028 0.326538 -0.437256 0.802551 1441742264 -0.241028 0.326538 -0.437256 0.802551 1441742264 -0.389282 0.308350 -0.490051 0.716370 1441742264 -0.389282 0.308350 -0.490051 0.716370 1441742264 -0.389282 0.308350 -0.490051 0.716370 1441742264 -0.389282 0.308350 -0.490051 0.716370 1441742264 -0.389282 0.308350 -0.490051 0.716370 1441742264 -0.389282 0.308350 -0.490051 0.716370 1441742264 -0.389282 0.308350 -0.490051 0.716370 1441742264 -0.547729 0.243958 -0.533142 0.596863 1441742264 -0.547729 0.243958 -0.533142 0.596863 1441742264 -0.547729 0.243958 -0.533142 0.596863 1441742264 -0.547729 0.243958 -0.533142 0.596863 1441742264 -0.547729 0.243958 -0.533142 0.596863 1441742264 -0.547729 0.243958 -0.533142 0.596863 1441742264 -0.667664 0.142456 -0.603088 0.412598 1441742264 -0.667664 0.142456 -0.603088 0.412598 1441742264 -0.667664 0.142456 -0.603088 0.412598 1441742264 -0.667664 0.142456 -0.603088 0.412598 1441742264 -0.667664 0.142456 -0.603088 0.412598 1441742264 -0.667664 0.142456 -0.603088 0.412598 1441742264 -0.707581 0.060364 -0.688965 0.145203 1441742264 -0.707581 0.060364 -0.688965 0.145203 1441742264 -0.707581 0.060364 -0.688965 0.145203 1441742264 -0.707581 0.060364 -0.688965 0.145203 1441742264 -0.707581 0.060364 -0.688965 0.145203 1441742264 -0.707581 0.060364 -0.688965 0.145203 1441742264 -0.686340 -0.055054 -0.724304 -0.037537 1441742264 -0.686340 -0.055054 -0.724304 -0.037537 1441742264 -0.686340 -0.055054 -0.724304 -0.037537 1441742265 -0.686340 -0.055054 -0.724304 -0.037537 1441742265 -0.686340 -0.055054 -0.724304 -0.037537 1441742265 -0.686340 -0.055054 -0.724304 -0.037537 1441742265 -0.620789 -0.206116 -0.756348 0.012451 1441742265 -0.620789 -0.206116 -0.756348 0.012451 1441742265 -0.620789 -0.206116 -0.756348 0.012451 1441742265 -0.620789 -0.206116 -0.756348 0.012451 1441742265 -0.620789 -0.206116 -0.756348 0.012451 1441742265 
-0.738403 0.062439 -0.659973 0.123962 1441742267 -0.736755 0.056091 -0.662048 0.125854 1441742267 -0.736755 0.056091 -0.662048 0.125854 1441742267 -0.736755 0.056091 -0.662048 0.125854 1441742267 -0.736755 0.056091 -0.662048 0.125854 1441742267 -0.736755 0.056091 -0.662048 0.125854 1441742267 -0.736755 0.056091 -0.662048 0.125854 1441742267 -0.734924 0.050842 -0.664246 0.126953 1441742267 -0.734924 0.050842 -0.664246 0.126953 1441742267 -0.734924 0.050842 -0.664246 0.126953 1441742267 -0.734924 0.050842 -0.664246 0.126953 1441742267 -0.734924 0.050842 -0.664246 0.126953 1441742267 -0.734924 0.050842 -0.664246 0.126953 1441742267 -0.734924 0.041626 -0.663330 0.134888 1441742267 -0.734924 0.041626 -0.663330 0.134888 1441742267 -0.734924 0.041626 -0.663330 0.134888 1441742267 -0.734924 0.041626 -0.663330 0.134888 1441742267 -0.734924 0.041626 -0.663330 0.134888 1441742267 -0.734924 0.041626 -0.663330 0.134888 1441742267 -0.735535 0.030029 -0.660706 0.146973 1441742267 -0.735535 0.030029 -0.660706 0.146973 1441742267 -0.735535 0.030029 -0.660706 0.146973 1441742267 -0.735535 0.030029 -0.660706 0.146973 1441742267 -0.735535 0.030029 -0.660706 0.146973 1441742267 -0.735535 0.030029 -0.660706 0.146973 1441742267 -0.737183 0.033203 -0.657837 0.151123 1441742267 -0.737183 0.033203 -0.657837 0.151123 1441742267 -0.737183 0.033203 -0.657837 0.151123 1441742267 -0.737183 0.033203 -0.657837 0.151123 1441742267 -0.737183 0.033203 -0.657837 0.151123 1441742267 -0.737183 0.033203 -0.657837 0.151123 1441742267 -0.738220 0.044495 -0.656250 0.149841 1441742267 -0.738220 0.044495 -0.656250 0.149841 1441742267 -0.738220 0.044495 -0.656250 0.149841 1441742267 -0.738220 0.044495 -0.656250 0.149841 1441742267 -0.738220 0.044495 -0.656250 0.149841 1441742267 -0.738831 0.050232 -0.655090 0.150208 1441742267 -0.738831 0.050232 -0.655090 0.150208 1441742267 -0.738831 0.050232 -0.655090 0.150208 1441742267 -0.738831 0.050232 -0.655090 0.150208 1441742267 -0.738831 0.050232 -0.655090 0.150208 1441742267 -0.738831 0.050232 -0.655090 0.150208 1441742267 -0.740234 0.051758 -0.653564 0.149353 1441742267 -0.740234 0.051758 -0.653564 0.149353 1441742267 -0.740234 0.051758 -0.653564 0.149353 1441742267 -0.740234 0.051758 -0.653564 0.149353 1441742267 -0.740967 0.059570 -0.654297 0.139282 1441742267 -0.740967 0.059570 -0.654297 0.139282 1441742267 -0.740967 0.059570 -0.654297 0.139282 1441742267 -0.740967 0.059570 -0.654297 0.139282 1441742267 -0.740967 0.059570 -0.654297 0.139282 1441742267 -0.740967 0.059570 -0.654297 0.139282 1441742268 -0.740967 0.069092 -0.655151 0.130432 1441742268 -0.740967 0.069092 -0.655151 0.130432 1441742268 -0.740967 0.069092 -0.655151 0.130432 1441742268 -0.740967 0.069092 -0.655151 0.130432 1441742268 -0.740967 0.069092 -0.655151 0.130432 1441742268 -0.740967 0.069092 -0.655151 0.130432 1441742268 -0.740967 0.069092 -0.655151 0.130432 1441742268 -0.741089 0.067383 -0.655029 0.131592 1441742268 -0.741089 0.067383 -0.655029 0.131592 1441742268 -0.741089 0.067383 -0.655029 0.131592 1441742268 -0.741089 0.067383 -0.655029 0.131592 1441742268 -0.741089 0.067383 -0.655029 0.131592 1441742268 -0.741089 0.067383 -0.655029 0.131592 1441742268 -0.740540 0.066345 -0.655151 0.134338 1441742268 -0.740540 0.066345 -0.655151 0.134338 1441742268 -0.740540 0.066345 -0.655151 0.134338 1441742268 -0.740540 0.066345 -0.655151 0.134338 1441742268 -0.740540 0.066345 -0.655151 0.134338 1441742268 -0.739868 0.063293 -0.655396 0.138123 1441742268 -0.739868 0.063293 -0.655396 0.138123 1441742268 -0.739868 0.063293 -0.655396 0.138123 1441742268 -0.739868 0.063293 -0.655396 0.138123 1441742268 -0.739868 0.063293 -0.655396 0.138123 1441742268 -0.739868 0.063293 -0.655396 0.138123 1441742268 -0.739868 0.063293 -0.655396 0.138123 1441742268 -0.739014 0.064514 -0.656799 0.135803 1441742268 -0.739014 0.064514 -0.656799 0.135803 1441742268 -0.739014 0.064514 -0.656799 0.135803 1441742268 -0.739014 0.064514 -0.656799 0.135803 1441742268 -0.739014 0.064514 -0.656799 0.135803 1441742268 -0.739014 0.064514 -0.656799 0.135803 1441742268 -0.738953 0.067139 -0.657410 0.131653 1441742268 -0.738953 0.067139 -0.657410 0.131653 1441742268 -0.738953 0.067139 -0.657410 0.131653 1441742268 -0.738953 0.067139 -0.657410 0.131653 1441742268 -0.738953 0.067139 -0.657410 0.131653 1441742268 -0.738953 0.067139 -0.657410 0.131653 1441742268 -0.738953 0.067139 -0.657410 0.131653 1441742268 -0.738953 0.069641 -0.657898 0.127747 1441742268 -0.738953 0.069641 -0.657898 0.127747 1441742268 -0.738953 0.069641 -0.657898 0.127747 1441742268 -0.738953 0.069641 -0.657898 0.127747 1441742268 -0.738953 0.069641 -0.657898 0.127747 1441742268 -0.740234 0.067078 -0.657166 0.125549 1441742268 -0.740234 0.067078 -0.657166 0.125549 1441742268 -0.740234 0.067078 -0.657166 0.125549 1441742268 -0.740234 0.067078 -0.657166 0.125549 1441742268 -0.740234 0.067078 -0.657166 0.125549 1441742268 -0.740234 0.067078 -0.657166 0.125549 1441742268 -0.740234 0.067078 -0.657166 0.125549 1441742268 -0.742188 0.064758 -0.655762 0.122681 1441742268 -0.742188 0.064758 -0.655762 0.122681 1441742268 -0.742188 0.064758 -0.655762 0.122681 1441742268 -0.742188 0.064758 -0.655762 0.122681 1441742268 -0.742188 0.064758 -0.655762 0.122681 1441742268 -0.742188 0.064758 -0.655762 0.122681 1441742268 -0.743225 0.066589 -0.654907 0.119690 1441742268 -0.743225 0.066589 -0.654907 0.119690 1441742268 -0.743225 0.066589 -0.654907 0.119690 1441742268 -0.743225 0.066589 -0.654907 0.119690 1441742268 -0.743225 0.066589 -0.654907 0.119690 1441742268 -0.743225 0.066589 -0.654907 0.119690 1441742268 -0.743225 0.066589 -0.654907 0.119690 1441742268 -0.742126 0.063599 -0.656616 0.118958 1441742268 -0.742126 0.063599 -0.656616 0.118958 1441742268 -0.742126 0.063599 -0.656616 0.118958 1441742268 -0.742126 0.063599 -0.656616 0.118958 1441742268 -0.742126 0.063599 -0.656616 0.118958 1441742268 -0.742126 0.063599 -0.656616 0.118958 1441742268 -0.739807 0.056335 -0.660095 0.117798 1441742268 -0.739807 0.056335 -0.660095 0.117798 1441742268 -0.739807 0.056335 -0.660095 0.117798 1441742268 -0.739807 0.056335 -0.660095 0.117798 1441742268 -0.739807 0.056335 -0.660095 0.117798 1441742268 -0.739807 0.056335 -0.660095 0.117798 1441742268 -0.739807 0.056335 -0.660095 0.117798 1441742268 -0.737488 0.048462 -0.663208 0.118286 1441742268 -0.737488 0.048462 -0.663208 0.118286 1441742268 -0.737488 0.048462 -0.663208 0.118286 1441742268 -0.737488 0.048462 -0.663208 0.118286 1441742268 -0.737488 0.048462 -0.663208 0.118286 1441742268 -0.737488 0.048462 -0.663208 0.118286 1441742268 -0.736267 0.046143 -0.663940 0.122803 1441742268 -0.736267 0.046143 -0.663940 0.122803 1441742268 -0.736267 0.046143 -0.663940 0.122803 1441742268 -0.736267 0.046143 -0.663940 0.122803 1441742268 -0.736267 0.046143 -0.663940 0.122803 1441742268 -0.736267 0.046143 -0.663940 0.122803 1441742268 -0.736389 0.044678 -0.661560 0.134460 1441742268 -0.736389 0.044678 -0.661560 0.134460 1441742268 -0.736389 0.044678 -0.661560 0.134460 1441742268 -0.736389 0.044678 -0.661560 0.134460 1441742268 -0.736389 0.044678 -0.661560 0.134460 1441742268 -0.736755 0.045898 -0.659607 0.141602 1441742268 -0.736755 0.045898 -0.659607 0.141602 1441742268 -0.736755 0.045898 -0.659607 0.141602 1441742268 -0.736755 0.045898 -0.659607 0.141602 1441742268 -0.736755 0.045898 -0.659607 0.141602 1441742268 -0.736755 0.045898 -0.659607 0.141602 1441742268 -0.737366 0.047058 -0.657959 0.145935 1441742268 -0.737366 0.047058 -0.657959 0.145935 1441742268 -0.737366 0.047058 -0.657959 0.145935 1441742268 -0.737366 0.047058 -0.657959 0.145935 1441742268 -0.737366 0.047058 -0.657959 0.145935 1441742268 -0.737366 0.047058 -0.657959 0.145935 1441742268 -0.737061 0.046692 -0.657288 0.150330 1441742268 -0.737061 0.046692 -0.657288 0.150330 1441742268 -0.737061 0.046692 -0.657288 0.150330 1441742268 -0.737061 0.046692 -0.657288 0.150330 1441742268 -0.737061 0.046692 -0.657288 0.150330 1441742269 -0.736694 0.045959 -0.656982 0.153564 1441742269 -0.736694 0.045959 -0.656982 0.153564 1441742269 -0.736694 0.045959 -0.656982 0.153564 1441742269 -0.736694 0.045959 -0.656982 0.153564 1441742269 -0.736694 0.045959 -0.656982 0.153564 1441742269 -0.736694 0.045959 -0.656982 0.153564 1441742269 -0.737244 0.046448 -0.656555 0.152649 1441742269 -0.737244 0.046448 -0.656555 0.152649 1441742269 -0.737244 0.046448 -0.656555 0.152649 1441742269 -0.737244 0.046448 -0.656555 0.152649 1441742269 -0.737244 0.046448 -0.656555 0.152649 1441742269 -0.737244 0.046448 -0.656555 0.152649 1441742269 -0.737732 0.049255 -0.656677 0.148926 1441742269 -0.737732 0.049255 -0.656677 0.148926 1441742269 -0.737732 0.049255 -0.656677 0.148926 1441742269 -0.737732 0.049255 -0.656677 0.148926 1441742269 -0.737732 0.049255 -0.656677 0.148926 1441742269 -0.737732 0.049255 -0.656677 0.148926 1441742269 -0.737488 0.053528 -0.657776 0.143677 1441742269 -0.737488 0.053528 -0.657776 0.143677 1441742269 -0.737488 0.053528 -0.657776 0.143677 1441742269 -0.737488 0.053528 -0.657776 0.143677 1441742269 -0.737488 0.053528 -0.657776 0.143677 1441742269 -0.737488 0.053528 -0.657776 0.143677 1441742269 -0.737488 0.053528 -0.657776 0.143677 1441742269 -0.737732 0.058655 -0.658203 0.138428 1441742269 -0.737732 0.058655 -0.658203 0.138428 1441742269 -0.737732 0.058655 -0.658203 0.138428 1441742269 -0.737732 0.058655 -0.658203 0.138428 1441742269 -0.737732 0.058655 -0.658203 0.138428 1441742269 -0.737732 0.058655 -0.658203 0.138428 1441742269 -0.738525 0.056641 -0.657532 0.138184 1441742269 -0.738525 0.056641 -0.657532 0.138184 1441742269 -0.738525 0.056641 -0.657532 0.138184 1441742269 -0.738525 0.056641 -0.657532 0.138184 1441742269 -0.738525 0.056641 -0.657532 0.138184 1441742269 -0.738525 0.056641 -0.657532 0.138184 1441742269 -0.739258 0.049500 -0.657104 0.138855 1441742269 -0.739258 0.049500 -0.657104 0.138855 1441742269 -0.739258 0.049500 -0.657104 0.138855 1441742269 -0.739258 0.049500 -0.657104 0.138855 1441742269 -0.739258 0.049500 -0.657104 0.138855 1441742269 -0.739258 0.049500 -0.657104 0.138855 1441742269 -0.739197 0.046265 -0.657104 0.140503 1441742269 -0.739197 0.046265 -0.657104 0.140503 1441742269 -0.739197 0.046265 -0.657104 0.140503 1441742269 -0.739197 0.046265 -0.657104 0.140503 1441742269 -0.739197 0.046265 -0.657104 0.140503 1441742269 -0.739197 0.046265 -0.657104 0.140503 1441742269 -0.738037 0.045959 -0.657837 0.143066 1441742269 -0.738037 0.045959 -0.657837 0.143066 1441742269 -0.738037 0.045959 -0.657837 0.143066 1441742269 -0.738037 0.045959 -0.657837 0.143066 1441742269 -0.738037 0.045959 -0.657837 0.143066 1441742269 -0.738037 0.045959 -0.657837 0.143066 1441742269 -0.738037 0.045959 -0.657837 0.143066 1441742269 -0.736816 0.044861 -0.658813 0.145447 1441742269 -0.736816 0.044861 -0.658813 0.145447 1441742269 -0.736816 0.044861 -0.658813 0.145447 1441742269 -0.736816 0.044861 -0.658813 0.145447 1441742269 -0.736816 0.044861 -0.658813 0.145447 1441742269 -0.736816 0.044861 -0.658813 0.145447 1441742269 -0.736389 0.043518 -0.659363 0.145386 1441742269 -0.736389 0.043518 -0.659363 0.145386 1441742269 -0.736389 0.043518 -0.659363 0.145386 1441742269 -0.736389 0.043518 -0.659363 0.145386 1441742269 -0.736389 0.043518 -0.659363 0.145386 1441742269 -0.736389 0.043518 -0.659363 0.145386 1441742269 -0.736633 0.045654 -0.659851 0.141418 1441742269 -0.736633 0.045654 -0.659851 0.141418 1441742269 -0.736633 0.045654 -0.659851 0.141418 1441742269 -0.736633 0.045654 -0.659851 0.141418 1441742269 -0.736633 0.045654 -0.659851 0.141418 1441742269 -0.736633 0.045654 -0.659851 0.141418 1441742269 -0.737183 0.048096 -0.659668 0.138550 1441742269 -0.737183 0.048096 -0.659668 0.138550 1441742269 -0.737183 0.048096 -0.659668 0.138550 1441742269 -0.737183 0.048096 -0.659668 0.138550 1441742269 -0.737183 0.048096 -0.659668 0.138550 1441742269 -0.737183 0.048096 -0.659668 0.138550 1441742269 -0.737793 0.050598 -0.659607 0.134399 1441742269 -0.737793 0.050598 -0.659607 0.134399 1441742269 -0.737793 0.050598 -0.659607 0.134399 1441742269 -0.737793 0.050598 -0.659607 0.134399 1441742269 -0.737793 0.050598 -0.659607 0.134399 1441742269 -0.737793 0.050598 -0.659607 0.134399 1441742269 -0.738342 0.052979 -0.659973 0.128418 1441742269 -0.738342 0.052979 -0.659973 0.128418 1441742269 -0.738342 0.052979 -0.659973 0.128418 1441742269 -0.738342 0.052979 -0.659973 0.128418 1441742269 -0.738342 0.052979 -0.659973 0.128418 1441742269 -0.738342 0.052979 -0.659973 0.128418 1441742269 -0.738953 0.055603 -0.659912 0.124329 1441742269 -0.738953 0.055603 -0.659912 0.124329 1441742269 -0.738953 0.055603 -0.659912 0.124329 1441742269 -0.738953 0.055603 -0.659912 0.124329 1441742269 -0.738953 0.055603 -0.659912 0.124329 1441742269 -0.738953 0.055603 -0.659912 0.124329 1441742269 -0.739624 0.059753 -0.659790 0.118958 1441742269 -0.739624 0.059753 -0.659790 0.118958 1441742269 -0.739624 0.059753 -0.659790 0.118958 1441742269 -0.739624 0.059753 -0.659790 0.118958 1441742269 -0.739624 0.059753 -0.659790 0.118958 1441742269 -0.739624 0.059753 -0.659790 0.118958 1441742269 -0.739197 0.060181 -0.660950 0.114929 1441742269 -0.739197 0.060181 -0.660950 0.114929 1441742269 -0.739197 0.060181 -0.660950 0.114929 1441742269 -0.739197 0.060181 -0.660950 0.114929 1441742269 -0.739197 0.060181 -0.660950 0.114929 1441742269 -0.739197 0.060181 -0.660950 0.114929 1441742269 -0.737915 0.054321 -0.662903 0.114563 1441742269 -0.737915 0.054321 -0.662903 0.114563 1441742270 -0.737915 0.054321 -0.662903 0.114563 1441742270 -0.737915 0.054321 -0.662903 0.114563 1441742270 -0.737915 0.054321 -0.662903 0.114563 1441742270 -0.737915 0.054321 -0.662903 0.114563 1441742270 -0.737915 0.054321 -0.662903 0.114563 1441742270 -0.736938 0.051086 -0.664063 0.115784 1441742270 -0.736938 0.051086 -0.664063 0.115784 1441742270 -0.736938 0.051086 -0.664063 0.115784 1441742270 -0.736938 0.051086 -0.664063 0.115784 1441742270 -0.736938 0.051086 -0.664063 0.115784 1441742270 -0.736938 0.051086 -0.664063 0.115784 1441742270 -0.736816 0.048584 -0.663025 0.123535 1441742270 -0.736816 0.048584 -0.663025 0.123535 1441742270 -0.736816 0.048584 -0.663025 0.123535 1441742270 -0.736816 0.048584 -0.663025 0.123535 1441742270 -0.736816 0.048584 -0.663025 0.123535 1441742270 -0.736816 0.048584 -0.663025 0.123535 1441742270 -0.737061 0.046753 -0.661316 0.131714 1441742270 -0.737061 0.046753 -0.661316 0.131714 1441742270 -0.737061 0.046753 -0.661316 0.131714 1441742270 -0.737061 0.046753 -0.661316 0.131714 1441742270 -0.737061 0.046753 -0.661316 0.131714 1441742270 -0.737305 0.047546 -0.659851 0.136841 1441742270 -0.737305 0.047546 -0.659851 0.136841 1441742270 -0.737305 0.047546 -0.659851 0.136841 1441742270 -0.737305 0.047546 -0.659851 0.136841 1441742270 -0.737305 0.047546 -0.659851 0.136841 1441742270 -0.737305 0.047546 -0.659851 0.136841 1441742270 -0.737305 0.047546 -0.659851 0.136841 1441742270 -0.737671 0.046143 -0.658508 0.142090 1441742270 -0.737671 0.046143 -0.658508 0.142090 1441742270 -0.737671 0.046143 -0.658508 0.142090 1441742270 -0.737671 0.046143 -0.658508 0.142090 1441742270 -0.737671 0.046143 -0.658508 0.142090 1441742270 -0.737671 0.046143 -0.658508 0.142090 1441742270 -0.738037 0.046936 -0.657471 0.144653 1441742270 -0.738037 0.046936 -0.657471 0.144653 1441742270 -0.738037 0.046936 -0.657471 0.144653 1441742270 -0.738037 0.046936 -0.657471 0.144653 1441742270 -0.738037 0.046936 -0.657471 0.144653 1441742270 -0.738037 0.046936 -0.657471 0.144653 1441742270 -0.738098 0.047974 -0.656616 0.147827 1441742270 -0.738098 0.047974 -0.656616 0.147827 1441742270 -0.738098 0.047974 -0.656616 0.147827 1441742270 -0.738098 0.047974 -0.656616 0.147827 1441742270 -0.738098 0.047974 -0.656616 0.147827 1441742270 -0.738098 0.047974 -0.656616 0.147827 1441742270 -0.738098 0.047974 -0.656616 0.147827 1441742270 -0.737732 0.049438 -0.656799 0.148254 1441742270 -0.737732 0.049438 -0.656799 0.148254 1441742270 -0.737732 0.049438 -0.656799 0.148254 1441742270 -0.737732 0.049438 -0.656799 0.148254 1441742270 -0.737732 0.049438 -0.656799 0.148254 1441742270 -0.737732 0.049438 -0.656799 0.148254 1441742270 -0.737854 0.054504 -0.657410 0.143433 1441742270 -0.737854 0.054504 -0.657410 0.143433 1441742270 -0.737854 0.054504 -0.657410 0.143433 1441742270 -0.737854 0.054504 -0.657410 0.143433 1441742270 -0.737854 0.054504 -0.657410 0.143433 1441742270 -0.737854 0.054504 -0.657410 0.143433 1441742270 -0.737427 0.063843 -0.658752 0.135132 1441742270 -0.737427 0.063843 -0.658752 0.135132 1441742270 -0.737427 0.063843 -0.658752 0.135132 1441742270 -0.737427 0.063843 -0.658752 0.135132 1441742270 -0.737427 0.063843 -0.658752 0.135132 1441742270 -0.737427 0.063843 -0.658752 0.135132 1441742270 -0.738159 0.069519 -0.658203 0.130981 1441742270 -0.738159 0.069519 -0.658203 0.130981 1441742270 -0.738159 0.069519 -0.658203 0.130981 1441742270 -0.738159 0.069519 -0.658203 0.130981 1441742270 -0.738159 0.069519 -0.658203 0.130981 1441742270 -0.738159 0.069519 -0.658203 0.130981 1441742270 -0.739441 0.071594 -0.656921 0.129150 1441742270 -0.739441 0.071594 -0.656921 0.129150 1441742270 -0.739441 0.071594 -0.656921 0.129150 1441742270 -0.739441 0.071594 -0.656921 0.129150 1441742270 -0.739441 0.071594 -0.656921 0.129150 1441742270 -0.739441 0.071594 -0.656921 0.129150 1441742270 -0.739624 0.072205 -0.656677 0.128906 1441742270 -0.739624 0.072205 -0.656677 0.128906 1441742270 -0.739624 0.072205 -0.656677 0.128906 1441742270 -0.739624 0.072205 -0.656677 0.128906 1441742270 -0.739624 0.072205 -0.656677 0.128906 1441742270 -0.739624 0.072205 -0.656677 0.128906 1441742270 -0.739990 0.068054 -0.656250 0.131104 1441742270 -0.739990 0.068054 -0.656250 0.131104 1441742270 -0.739990 0.068054 -0.656250 0.131104 1441742270 -0.739990 0.068054 -0.656250 0.131104 1441742270 -0.739990 0.068054 -0.656250 0.131104 1441742270 -0.739990 0.068054 -0.656250 0.131104 1441742270 -0.739807 0.062805 -0.656494 0.133606 1441742270 -0.739807 0.062805 -0.656494 0.133606 1441742270 -0.739807 0.062805 -0.656494 0.133606 1441742270 -0.739807 0.062805 -0.656494 0.133606 1441742270 -0.739807 0.062805 -0.656494 0.133606 1441742270 -0.739807 0.062805 -0.656494 0.133606 1441742270 -0.739563 0.057983 -0.656006 0.139343 1441742270 -0.739563 0.057983 -0.656006 0.139343 1441742270 -0.739563 0.057983 -0.656006 0.139343 1441742270 -0.739563 0.057983 -0.656006 0.139343 1441742270 -0.739563 0.057983 -0.656006 0.139343 1441742270 -0.739563 0.057983 -0.656006 0.139343 1441742270 -0.739685 0.053101 -0.654480 0.147522 1441742270 -0.739685 0.053101 -0.654480 0.147522 1441742270 -0.739685 0.053101 -0.654480 0.147522 1441742270 -0.739685 0.053101 -0.654480 0.147522 1441742270 -0.739685 0.053101 -0.654480 0.147522 1441742270 -0.739685 0.053101 -0.654480 0.147522 1441742270 -0.739685 0.053101 -0.654480 0.147522 1441742270 -0.739014 0.059082 -0.654602 0.148193 1441742270 -0.739014 0.059082 -0.654602 0.148193 1441742271 -0.739014 0.059082 -0.654602 0.148193 1441742271 -0.739014 0.059082 -0.654602 0.148193 1441742271 -0.739014 0.059082 -0.654602 0.148193 1441742271 -0.739014 0.059082 -0.654602 0.148193 1441742271 -0.739319 0.061157 -0.654724 0.145325 1441742271 -0.739319 0.061157 -0.654724 0.145325 1441742271 -0.739319 0.061157 -0.654724 0.145325 1441742271 -0.739319 0.061157 -0.654724 0.145325 1441742271 -0.739319 0.061157 -0.654724 0.145325 1441742271 -0.739319 0.061157 -0.654724 0.145325 1441742271 -0.739319 0.061157 -0.654724 0.145325 1441742271 -0.739441 0.065918 -0.656250 0.135193 1441742271 -0.739441 0.065918 -0.656250 0.135193 1441742271 -0.739441 0.065918 -0.656250 0.135193 1441742271 -0.739441 0.065918 -0.656250 0.135193 1441742271 -0.739441 0.065918 -0.656250 0.135193 1441742271 -0.739441 0.065918 -0.656250 0.135193 1441742271 -0.740234 0.063660 -0.656860 0.129028 1441742271 -0.740234 0.063660 -0.656860 0.129028 1441742271 -0.740234 0.063660 -0.656860 0.129028 1441742271 -0.740234 0.063660 -0.656860 0.129028 1441742271 -0.740234 0.063660 -0.656860 0.129028 1441742271 -0.740234 0.063660 -0.656860 0.129028 1441742271 -0.741699 0.061462 -0.656433 0.123413 1441742271 -0.741699 0.061462 -0.656433 0.123413 1441742271 -0.741699 0.061462 -0.656433 0.123413 1441742271 -0.741699 0.061462 -0.656433 0.123413 1441742271 -0.741699 0.061462 -0.656433 0.123413 1441742271 -0.741699 0.061462 -0.656433 0.123413 1441742271 -0.743652 0.060791 -0.655090 0.119263 1441742271 -0.743652 0.060791 -0.655090 0.119263 1441742271 -0.743652 0.060791 -0.655090 0.119263 1441742271 -0.743652 0.060791 -0.655090 0.119263 1441742271 -0.743652 0.060791 -0.655090 0.119263 1441742271 -0.743652 0.060791 -0.655090 0.119263 1441742271 -0.743530 0.063232 -0.655334 0.117432 1441742271 -0.743530 0.063232 -0.655334 0.117432 1441742271 -0.743530 0.063232 -0.655334 0.117432 1441742271 -0.743530 0.063232 -0.655334 0.117432 1441742271 -0.743530 0.063232 -0.655334 0.117432 1441742271 -0.743530 0.063232 -0.655334 0.117432 1441742271 -0.743530 0.063232 -0.655334 0.117432 1441742271 -0.741272 0.056030 -0.657898 0.120728 1441742271 -0.741272 0.056030 -0.657898 0.120728 1441742271 -0.741272 0.056030 -0.657898 0.120728 1441742271 -0.741272 0.056030 -0.657898 0.120728 1441742271 -0.741272 0.056030 -0.657898 0.120728 1441742271 -0.738831 0.043152 -0.660767 0.125671 1441742271 -0.738831 0.043152 -0.660767 0.125671 1441742271 -0.738831 0.043152 -0.660767 0.125671 1441742271 -0.738831 0.043152 -0.660767 0.125671 1441742271 -0.738831 0.043152 -0.660767 0.125671 1441742271 -0.738831 0.043152 -0.660767 0.125671 1441742271 -0.738708 0.038940 -0.660400 0.129333 1441742271 -0.738708 0.038940 -0.660400 0.129333 1441742271 -0.738708 0.038940 -0.660400 0.129333 1441742271 -0.738708 0.038940 -0.660400 0.129333 1441742271 -0.738708 0.038940 -0.660400 0.129333 1441742271 -0.738708 0.038940 -0.660400 0.129333 1441742271 -0.737976 0.041687 -0.659912 0.135071 1441742271 -0.737976 0.041687 -0.659912 0.135071 1441742271 -0.737976 0.041687 -0.659912 0.135071 1441742271 -0.737976 0.041687 -0.659912 0.135071 1441742271 -0.737976 0.041687 -0.659912 0.135071 1441742271 -0.737976 0.041687 -0.659912 0.135071 1441742271 -0.737427 0.045227 -0.659241 0.140137 1441742271 -0.737427 0.045227 -0.659241 0.140137 1441742271 -0.737427 0.045227 -0.659241 0.140137 1441742271 -0.737427 0.045227 -0.659241 0.140137 1441742271 -0.737427 0.045227 -0.659241 0.140137 1441742271 -0.737427 0.045227 -0.659241 0.140137 1441742271 -0.737427 0.045227 -0.659241 0.140137 1441742271 -0.737061 0.048767 -0.658691 0.143372 1441742271 -0.737061 0.048767 -0.658691 0.143372 1441742271 -0.737061 0.048767 -0.658691 0.143372 1441742271 -0.737061 0.048767 -0.658691 0.143372 1441742271 -0.737061 0.048767 -0.658691 0.143372 1441742271 -0.737061 0.048767 -0.658691 0.143372 1441742271 -0.737671 0.048889 -0.658264 0.142029 1441742271 -0.737671 0.048889 -0.658264 0.142029 1441742271 -0.737671 0.048889 -0.658264 0.142029 1441742271 -0.737671 0.048889 -0.658264 0.142029 1441742271 -0.737671 0.048889 -0.658264 0.142029 1441742271 -0.738220 0.052124 -0.658936 0.135071 1441742271 -0.738220 0.052124 -0.658936 0.135071 1441742271 -0.738220 0.052124 -0.658936 0.135071 1441742271 -0.738220 0.052124 -0.658936 0.135071 1441742271 -0.738220 0.052124 -0.658936 0.135071 1441742271 -0.738220 0.052124 -0.658936 0.135071 1441742271 -0.739075 0.056458 -0.658447 0.130737 1441742271 -0.739075 0.056458 -0.658447 0.130737 1441742271 -0.739075 0.056458 -0.658447 0.130737 1441742271 -0.739075 0.056458 -0.658447 0.130737 1441742271 -0.739075 0.056458 -0.658447 0.130737 1441742271 -0.739075 0.056458 -0.658447 0.130737 1441742271 -0.739563 0.058228 -0.658142 0.128540 1441742271 -0.739563 0.058228 -0.658142 0.128540 1441742271 -0.739563 0.058228 -0.658142 0.128540 1441742271 -0.739563 0.058228 -0.658142 0.128540 1441742271 -0.739563 0.058228 -0.658142 0.128540 1441742271 -0.739563 0.058228 -0.658142 0.128540 1441742271 -0.739563 0.059875 -0.658691 0.125305 1441742271 -0.739563 0.059875 -0.658691 0.125305 1441742271 -0.739563 0.059875 -0.658691 0.125305 1441742271 -0.739563 0.059875 -0.658691 0.125305 1441742271 -0.739563 0.059875 -0.658691 0.125305 1441742271 -0.739563 0.059875 -0.658691 0.125305 1441742271 -0.739563 0.059875 -0.658691 0.125305 1441742271 -0.739563 0.057861 -0.659119 0.123718 1441742271 -0.739563 0.057861 -0.659119 0.123718 1441742271 -0.739563 0.057861 -0.659119 0.123718 1441742272 -0.739563 0.057861 -0.659119 0.123718 1441742272 -0.739563 0.057861 -0.659119 0.123718 1441742272 -0.739563 0.057861 -0.659119 0.123718 1441742272 -0.740234 0.057861 -0.658508 0.122925 1441742272 -0.740234 0.057861 -0.658508 0.122925 1441742272 -0.740234 0.057861 -0.658508 0.122925 1441742272 -0.740234 0.057861 -0.658508 0.122925 1441742272 -0.740234 0.057861 -0.658508 0.122925 1441742272 -0.740234 0.057861 -0.658508 0.122925 1441742272 -0.740906 0.058594 -0.657227 0.125488 1441742272 -0.740906 0.058594 -0.657227 0.125488 1441742272 -0.740906 0.058594 -0.657227 0.125488 1441742272 -0.740906 0.058594 -0.657227 0.125488 1441742272 -0.740906 0.058594 -0.657227 0.125488 1441742272 -0.740906 0.058594 -0.657227 0.125488 1441742272 -0.740906 0.058594 -0.657227 0.125488 1441742272 -0.741089 0.058533 -0.656738 0.126892 1441742272 -0.741089 0.058533 -0.656738 0.126892 1441742272 -0.741089 0.058533 -0.656738 0.126892 1441742272 -0.741089 0.058533 -0.656738 0.126892 1441742272 -0.741089 0.058533 -0.656738 0.126892 1441742272 -0.741089 0.058533 -0.656738 0.126892 1441742272 -0.740784 0.058472 -0.656921 0.127747 1441742272 -0.740784 0.058472 -0.656921 0.127747 1441742272 -0.740784 0.058472 -0.656921 0.127747 1441742272 -0.740784 0.058472 -0.656921 0.127747 1441742272 -0.740784 0.058472 -0.656921 0.127747 1441742272 -0.740784 0.058472 -0.656921 0.127747 1441742272 -0.740295 0.054810 -0.657227 0.130798 1441742272 -0.740295 0.054810 -0.657227 0.130798 1441742272 -0.740295 0.054810 -0.657227 0.130798 1441742272 -0.740295 0.054810 -0.657227 0.130798 1441742272 -0.740295 0.054810 -0.657227 0.130798 1441742272 -0.740295 0.054810 -0.657227 0.130798 1441742272 -0.739990 0.051575 -0.657593 0.131775 1441742272 -0.739990 0.051575 -0.657593 0.131775 1441742272 -0.739990 0.051575 -0.657593 0.131775 1441742272 -0.739990 0.051575 -0.657593 0.131775 1441742272 -0.739990 0.051575 -0.657593 0.131775 1441742272 -0.739990 0.051575 -0.657593 0.131775 1441742272 -0.739990 0.051575 -0.657593 0.131775 1441742272 -0.739746 0.048401 -0.658020 0.132080 1441742272 -0.739746 0.048401 -0.658020 0.132080 1441742272 -0.739746 0.048401 -0.658020 0.132080 1441742272 -0.739746 0.048401 -0.658020 0.132080 1441742272 -0.739746 0.048401 -0.658020 0.132080 1441742272 -0.739441 0.045654 -0.658813 0.131104 1441742272 -0.739441 0.045654 -0.658813 0.131104 1441742272 -0.739441 0.045654 -0.658813 0.131104 1441742272 -0.739441 0.045654 -0.658813 0.131104 1441742272 -0.739441 0.045654 -0.658813 0.131104 1441742272 -0.739441 0.045654 -0.658813 0.131104 1441742272 -0.739258 0.044006 -0.659363 0.130066 1441742272 -0.739258 0.044006 -0.659363 0.130066 1441742272 -0.739258 0.044006 -0.659363 0.130066 1441742272 -0.739258 0.044006 -0.659363 0.130066 1441742272 -0.739258 0.044006 -0.659363 0.130066 1441742272 -0.739258 0.044006 -0.659363 0.130066 1441742272 -0.739563 0.043945 -0.659119 0.129395 1441742272 -0.739563 0.043945 -0.659119 0.129395 1441742272 -0.739563 0.043945 -0.659119 0.129395 1441742272 -0.739563 0.043945 -0.659119 0.129395 1441742272 -0.739563 0.043945 -0.659119 0.129395 1441742272 -0.739502 0.044922 -0.659363 0.128113 1441742272 -0.739502 0.044922 -0.659363 0.128113 1441742272 -0.739502 0.044922 -0.659363 0.128113 1441742272 -0.739502 0.044922 -0.659363 0.128113 1441742272 -0.739502 0.044922 -0.659363 0.128113 1441742272 -0.738708 0.044312 -0.660278 0.128357 1441742272 -0.738708 0.044312 -0.660278 0.128357 1441742272 -0.738708 0.044312 -0.660278 0.128357 1441742272 -0.738708 0.044312 -0.660278 0.128357 1441742272 -0.738708 0.044312 -0.660278 0.128357 1441742272 -0.738708 0.044312 -0.660278 0.128357 1441742272 -0.738708 0.044312 -0.660278 0.128357 1441742272 -0.737671 0.043213 -0.661316 0.129517 1441742272 -0.737671 0.043213 -0.661316 0.129517 1441742272 -0.737671 0.043213 -0.661316 0.129517 1441742272 -0.737671 0.043213 -0.661316 0.129517 1441742272 -0.737671 0.043213 -0.661316 0.129517 1441742272 -0.737671 0.043213 -0.661316 0.129517 1441742272 -0.736450 0.042297 -0.661926 0.133240 1441742272 -0.736450 0.042297 -0.661926 0.133240 1441742272 -0.736450 0.042297 -0.661926 0.133240 1441742272 -0.736450 0.042297 -0.661926 0.133240 1441742272 -0.736450 0.042297 -0.661926 0.133240 1441742272 -0.736450 0.042297 -0.661926 0.133240 1441742272 -0.736450 0.042297 -0.661926 0.133240 1441742272 -0.735901 0.039124 -0.661438 0.139648 1441742272 -0.735901 0.039124 -0.661438 0.139648 1441742272 -0.735901 0.039124 -0.661438 0.139648 1441742272 -0.735901 0.039124 -0.661438 0.139648 1441742272 -0.735901 0.039124 -0.661438 0.139648 1441742272 -0.735901 0.039124 -0.661438 0.139648 1441742272 -0.735474 0.036987 -0.661011 0.144348 1441742272 -0.735474 0.036987 -0.661011 0.144348 1441742272 -0.735474 0.036987 -0.661011 0.144348 1441742272 -0.735474 0.036987 -0.661011 0.144348 1441742272 -0.735474 0.036987 -0.661011 0.144348 1441742272 -0.735474 0.036987 -0.661011 0.144348 1441742272 -0.735474 0.036987 -0.661011 0.144348 1441742272 -0.735229 0.033508 -0.660767 0.147644 1441742272 -0.735229 0.033508 -0.660767 0.147644 1441742272 -0.735229 0.033508 -0.660767 0.147644 1441742272 
-0.726135 -0.033630 -0.673096 0.136475 1441742275 -0.726135 -0.033630 -0.673096 0.136475 1441742275 -0.726135 -0.033630 -0.673096 0.136475 1441742275 -0.726135 -0.033630 -0.673096 0.136475 1441742275 -0.731201 -0.053833 -0.657471 0.173950 1441742275 -0.731201 -0.053833 -0.657471 0.173950 1441742275 -0.731201 -0.053833 -0.657471 0.173950 1441742275 -0.731201 -0.053833 -0.657471 0.173950 1441742275 -0.731201 -0.053833 -0.657471 0.173950 1441742275 -0.731201 -0.053833 -0.657471 0.173950 1441742275 -0.731201 -0.053833 -0.657471 0.173950 1441742275 -0.735840 -0.046509 -0.636597 0.226257 1441742275 -0.735840 -0.046509 -0.636597 0.226257 1441742275 -0.735840 -0.046509 -0.636597 0.226257 1441742275 -0.735840 -0.046509 -0.636597 0.226257 1441742275 -0.735840 -0.046509 -0.636597 0.226257 1441742275 -0.735840 -0.046509 -0.636597 0.226257 1441742275 -0.740845 -0.016663 -0.584656 0.330261 1441742275 -0.740845 -0.016663 -0.584656 0.330261 1441742275 -0.740845 -0.016663 -0.584656 0.330261 1441742275 -0.740845 -0.016663 -0.584656 0.330261 1441742275 -0.740845 -0.016663 -0.584656 0.330261 1441742275 -0.740845 -0.016663 -0.584656 0.330261 1441742275 -0.740845 -0.016663 -0.584656 0.330261 1441742275 -0.732056 0.048523 -0.518250 0.439514 1441742275 -0.732056 0.048523 -0.518250 0.439514 1441742275 -0.732056 0.048523 -0.518250 0.439514 1441742275 -0.732056 0.048523 -0.518250 0.439514 1441742275 -0.732056 0.048523 -0.518250 0.439514 1441742275 -0.686096 0.122803 -0.465210 0.545715 1441742275 -0.686096 0.122803 -0.465210 0.545715 1441742275 -0.686096 0.122803 -0.465210 0.545715 1441742275 -0.686096 0.122803 -0.465210 0.545715 1441742275 -0.686096 0.122803 -0.465210 0.545715 1441742275 -0.686096 0.122803 -0.465210 0.545715 1441742275 -0.595520 0.204407 -0.412354 0.658447 1441742275 -0.595520 0.204407 -0.412354 0.658447 1441742275 -0.595520 0.204407 -0.412354 0.658447 1441742275 -0.595520 0.204407 -0.412354 0.658447 1441742275 -0.595520 0.204407 -0.412354 0.658447 1441742275 -0.595520 0.204407 -0.412354 0.658447 1441742275 -0.439514 0.301941 -0.368896 0.761292 1441742275 -0.439514 0.301941 -0.368896 0.761292 1441742275 -0.439514 0.301941 -0.368896 0.761292 1441742275 -0.439514 0.301941 -0.368896 0.761292 1441742275 -0.439514 0.301941 -0.368896 0.761292 1441742275 -0.439514 0.301941 -0.368896 0.761292 1441742275 -0.276184 0.361816 -0.292480 0.841003 1441742275 -0.276184 0.361816 -0.292480 0.841003 1441742275 -0.276184 0.361816 -0.292480 0.841003 1441742275 -0.276184 0.361816 -0.292480 0.841003 1441742275 -0.276184 0.361816 -0.292480 0.841003 1441742275 -0.276184 0.361816 -0.292480 0.841003 1441742275 -0.119568 0.401306 -0.258545 0.870483 1441742275 -0.119568 0.401306 -0.258545 0.870483 1441742275 -0.119568 0.401306 -0.258545 0.870483 1441742275 -0.119568 0.401306 -0.258545 0.870483 1441742275 -0.119568 0.401306 -0.258545 0.870483 1441742275 -0.119568 0.401306 -0.258545 0.870483 1441742275 -0.045898 0.402771 -0.213623 0.888794 1441742275 -0.045898 0.402771 -0.213623 0.888794 1441742275 -0.045898 0.402771 -0.213623 0.888794 1441742275 -0.045898 0.402771 -0.213623 0.888794 1441742275 -0.045898 0.402771 -0.213623 0.888794 1441742275 -0.045898 0.402771 -0.213623 0.888794 1441742275 -0.068848 0.391541 -0.177917 0.900146 1441742275 -0.068848 0.391541 -0.177917 0.900146 1441742275 -0.068848 0.391541 -0.177917 0.900146 1441742275 -0.068848 0.391541 -0.177917 0.900146 1441742275 -0.068848 0.391541 -0.177917 0.900146 1441742275 -0.068848 0.391541 -0.177917 0.900146 1441742275 -0.068848 0.391541 -0.177917 0.900146 1441742275 -0.149597 0.392395 -0.196899 0.885864 1441742276 -0.149597 0.392395 -0.196899 0.885864 1441742276 -0.149597 0.392395 -0.196899 0.885864 1441742276 -0.149597 0.392395 -0.196899 0.885864 1441742276 -0.149597 0.392395 -0.196899 0.885864 1441742276 -0.149597 0.392395 -0.196899 0.885864 1441742276 -0.271057 0.383972 -0.243652 0.848328 1441742276 -0.271057 0.383972 -0.243652 0.848328 1441742276 -0.271057 0.383972 -0.243652 0.848328 1441742276 -0.271057 0.383972 -0.243652 0.848328 1441742276 -0.271057 0.383972 -0.243652 0.848328 1441742276 -0.271057 0.383972 -0.243652 0.848328 1441742276 -0.394714 0.366211 -0.337708 0.772034 1441742276 -0.394714 0.366211 -0.337708 0.772034 1441742276 -0.394714 0.366211 -0.337708 0.772034 1441742276 -0.394714 0.366211 -0.337708 0.772034 1441742276 -0.394714 0.366211 -0.337708 0.772034 1441742276 -0.394714 0.366211 -0.337708 0.772034 1441742276 -0.394714 0.366211 -0.337708 0.772034 1441742276 -0.542847 0.295776 -0.401001 0.676025 1441742276 -0.542847 0.295776 -0.401001 0.676025 1441742276 -0.542847 0.295776 -0.401001 0.676025 1441742276 -0.542847 0.295776 -0.401001 0.676025 1441742276 -0.542847 0.295776 -0.401001 0.676025 1441742276 -0.542847 0.295776 -0.401001 0.676025 1441742276 -0.673157 0.155212 -0.452576 0.563904 1441742276 -0.673157 0.155212 -0.452576 0.563904 1441742276 -0.673157 0.155212 -0.452576 0.563904 1441742276 -0.673157 0.155212 -0.452576 0.563904 1441742276 -0.673157 0.155212 -0.452576 0.563904 1441742276 -0.673157 0.155212 -0.452576 0.563904 1441742276 -0.739136 0.010254 -0.535950 0.407959 1441742276 -0.739136 0.010254 -0.535950 0.407959 1441742276 -0.739136 0.010254 -0.535950 0.407959 1441742276 -0.739136 0.010254 -0.535950 0.407959 1441742276 -0.739136 0.010254 -0.535950 0.407959 1441742276 -0.739136 0.010254 -0.535950 0.407959 1441742276 -0.739136 0.010254 -0.535950 0.407959 1441742276 -0.744324 -0.087158 -0.624268 0.220703 1441742276 -0.744324 -0.087158 -0.624268 0.220703 1441742276 -0.744324 -0.087158 -0.624268 0.220703 1441742276 -0.744324 -0.087158 -0.624268 0.220703 1441742276 -0.744324 -0.087158 -0.624268 0.220703 1441742276 -0.744324 -0.087158 -0.624268 0.220703 1441742276 -0.712830 -0.179749 -0.667786 0.117188 1441742276 -0.712830 -0.179749 -0.667786 0.117188 1441742276 -0.712830 -0.179749 -0.667786 0.117188 1441742276 -0.712830 -0.179749 -0.667786 0.117188 1441742276 -0.712830 -0.179749 -0.667786 0.117188 1441742276 -0.712830 -0.179749 -0.667786 0.117188 1441742276 -0.686340 -0.224060 -0.687622 0.077637 1441742276 -0.686340 -0.224060 -0.687622 0.077637 1441742276 -0.686340 -0.224060 -0.687622 0.077637 1441742276 -0.686340 -0.224060 -0.687622 0.077637 1441742276 -0.686340 -0.224060 -0.687622 0.077637 1441742276 -0.686340 -0.224060 -0.687622 0.077637 1441742276 -0.686096 -0.191833 -0.701843 0.003906 1441742276 -0.686096 -0.191833 -0.701843 0.003906 1441742276 -0.686096 -0.191833 -0.701843 0.003906 1441742276 -0.686096 -0.191833 -0.701843 0.003906 1441742276 -0.686096 -0.191833 -0.701843 0.003906 1441742276 -0.686096 -0.191833 -0.701843 0.003906 1441742276 -0.686096 -0.191833 -0.701843 0.003906 1441742276 -0.691345 -0.157532 -0.704041 -0.040222 1441742276 -0.691345 -0.157532 -0.704041 -0.040222 1441742276 -0.691345 -0.157532 -0.704041 -0.040222 1441742276 -0.691345 -0.157532 -0.704041 -0.040222 1441742276 -0.691345 -0.157532 -0.704041 -0.040222 1441742276 -0.698059 -0.133789 -0.701721 -0.049805 1441742276 -0.698059 -0.133789 -0.701721 -0.049805 1441742276 -0.698059 -0.133789 -0.701721 -0.049805 1441742276 -0.698059 -0.133789 -0.701721 -0.049805 1441742276 -0.698059 -0.133789 -0.701721 -0.049805 1441742276 -0.710022 -0.089111 -0.697266 -0.042969 1441742276 -0.710022 -0.089111 -0.697266 -0.042969 1441742276 -0.710022 -0.089111 -0.697266 -0.042969 1441742276 -0.710022 -0.089111 -0.697266 -0.042969 1441742276 -0.710022 -0.089111 -0.697266 -0.042969 1441742276 -0.710022 -0.089111 -0.697266 -0.042969 1441742276 -0.719482 -0.054688 -0.692383 0.001831 1441742276 -0.719482 -0.054688 -0.692383 0.001831 1441742276 -0.719482 -0.054688 -0.692383 0.001831 1441742276 -0.719482 -0.054688 -0.692383 0.001831 1441742276 -0.719482 -0.054688 -0.692383 0.001831 1441742276 -0.719482 -0.054688 -0.692383 0.001831 1441742276 -0.719482 -0.054688 -0.692383 0.001831 1441742276 -0.726196 -0.019104 -0.684021 0.067261 1441742276 -0.726196 -0.019104 -0.684021 0.067261 1441742276 -0.726196 -0.019104 -0.684021 0.067261 1441742276 -0.726196 -0.019104 -0.684021 0.067261 1441742276 -0.726196 -0.019104 -0.684021 0.067261 1441742276 -0.726196 -0.019104 -0.684021 0.067261 1441742276 -0.731873 0.055237 -0.666382 0.131531 1441742276 -0.731873 0.055237 -0.666382 0.131531 1441742276 -0.731873 0.055237 -0.666382 0.131531 1441742276 -0.731873 0.055237 -0.666382 0.131531 1441742276 -0.731873 0.055237 -0.666382 0.131531 1441742276 -0.731873 0.055237 -0.666382 0.131531 1441742276 -0.716675 0.193665 -0.643494 0.186584 1441742276 -0.716675 0.193665 -0.643494 0.186584 1441742276 -0.716675 0.193665 -0.643494 0.186584 1441742276 -0.716675 0.193665 -0.643494 0.186584 1441742276 -0.716675 0.193665 -0.643494 0.186584 1441742276 -0.716675 0.193665 -0.643494 0.186584 1441742276 -0.716675 0.193665 -0.643494 0.186584 1441742276 -0.667908 0.305786 -0.584473 0.344604 1441742276 -0.667908 0.305786 -0.584473 0.344604 1441742276 -0.667908 0.305786 -0.584473 0.344604 1441742276 -0.667908 0.305786 -0.584473 0.344604 1441742276 -0.667908 0.305786 -0.584473 0.344604 1441742276 -0.667908 0.305786 -0.584473 0.344604 1441742276 -0.591797 0.363770 -0.504456 0.512817 1441742276 -0.591797 0.363770 -0.504456 0.512817 1441742277 -0.591797 0.363770 -0.504456 0.512817 1441742277 -0.591797 0.363770 -0.504456 0.512817 1441742277 -0.591797 0.363770 -0.504456 0.512817 1441742277 -0.591797 0.363770 -0.504456 0.512817 1441742277 -0.487061 0.399414 -0.414185 0.657043 1441742277 -0.487061 0.399414 -0.414185 0.657043 1441742277 -0.487061 0.399414 -0.414185 0.657043 1441742277 -0.487061 0.399414 -0.414185 0.657043 1441742277 -0.487061 0.399414 -0.414185 0.657043 1441742277 -0.487061 0.399414 -0.414185 0.657043 1441742277 -0.361267 0.411682 -0.319458 0.773254 1441742277 -0.361267 0.411682 -0.319458 0.773254 1441742277 -0.361267 0.411682 -0.319458 0.773254 1441742277 -0.361267 0.411682 -0.319458 0.773254 1441742277 -0.361267 0.411682 -0.319458 0.773254 1441742277 -0.215393 0.424744 -0.216431 0.852234 1441742277 -0.215393 0.424744 -0.216431 0.852234 1441742277 -0.215393 0.424744 -0.216431 0.852234 1441742277 -0.215393 0.424744 -0.216431 0.852234 1441742277 -0.215393 0.424744 -0.216431 0.852234 1441742277 -0.215393 0.424744 -0.216431 0.852234 1441742277 -0.215393 0.424744 -0.216431 0.852234 1441742277 -0.106323 0.427429 -0.123718 0.889160 1441742277 -0.106323 0.427429 -0.123718 0.889160 1441742277 -0.106323 0.427429 -0.123718 0.889160 1441742277 -0.106323 0.427429 -0.123718 0.889160 1441742277 -0.106323 0.427429 -0.123718 0.889160 1441742277 -0.106323 0.427429 -0.123718 0.889160 1441742277 -0.060791 0.419006 -0.119568 0.898010 1441742277 -0.060791 0.419006 -0.119568 0.898010 1441742277 -0.060791 0.419006 -0.119568 0.898010 1441742277 -0.060791 0.419006 -0.119568 0.898010 1441742277 -0.060791 0.419006 -0.119568 0.898010 1441742277 -0.060791 0.419006 -0.119568 0.898010 1441742277 -0.123596 0.417297 -0.136108 0.889954 1441742277 -0.123596 0.417297 -0.136108 0.889954 1441742277 -0.123596 0.417297 -0.136108 0.889954 1441742277 -0.123596 0.417297 -0.136108 0.889954 1441742277 -0.123596 0.417297 -0.136108 0.889954 1441742277 -0.123596 0.417297 -0.136108 0.889954 1441742277 -0.222412 0.414246 -0.191162 0.861572 1441742277 -0.222412 0.414246 -0.191162 0.861572 1441742277 -0.222412 0.414246 -0.191162 0.861572 1441742277 -0.222412 0.414246 -0.191162 0.861572 1441742277 -0.222412 0.414246 -0.191162 0.861572 1441742277 -0.222412 0.414246 -0.191162 0.861572 1441742277 -0.333130 0.400818 -0.267700 0.810364 1441742277 -0.333130 0.400818 -0.267700 0.810364 1441742277 -0.333130 0.400818 -0.267700 0.810364 1441742277 -0.333130 0.400818 -0.267700 0.810364 1441742277 -0.333130 0.400818 -0.267700 0.810364 1441742277 -0.333130 0.400818 -0.267700 0.810364 1441742277 -0.466919 0.351379 -0.333801 0.739624 1441742277 -0.466919 0.351379 -0.333801 0.739624 1441742277 -0.466919 0.351379 -0.333801 0.739624 1441742277 -0.466919 0.351379 -0.333801 0.739624 1441742277 -0.466919 0.351379 -0.333801 0.739624 1441742277 -0.466919 0.351379 -0.333801 0.739624 1441742277 -0.570801 0.279358 -0.432068 0.639893 1441742277 -0.570801 0.279358 -0.432068 0.639893 1441742277 -0.570801 0.279358 -0.432068 0.639893 1441742277 -0.570801 0.279358 -0.432068 0.639893 1441742277 -0.570801 0.279358 -0.432068 0.639893 1441742277 -0.570801 0.279358 -0.432068 0.639893 1441742277 -0.646851 0.165039 -0.544678 0.507629 1441742277 -0.646851 0.165039 -0.544678 0.507629 1441742277 -0.646851 0.165039 -0.544678 0.507629 1441742277 -0.646851 0.165039 -0.544678 0.507629 1441742277 -0.646851 0.165039 -0.544678 0.507629 1441742277 -0.646851 0.165039 -0.544678 0.507629 1441742277 -0.689270 0.039063 -0.627808 0.359497 1441742277 -0.689270 0.039063 -0.627808 0.359497 1441742277 -0.689270 0.039063 -0.627808 0.359497 1441742277 -0.689270 0.039063 -0.627808 0.359497 1441742277 -0.689270 0.039063 -0.627808 0.359497 1441742277 -0.689270 0.039063 -0.627808 0.359497 1441742277 -0.688843 -0.036255 -0.701355 0.179749 1441742277 -0.688843 -0.036255 -0.701355 0.179749 1441742277 -0.688843 -0.036255 -0.701355 0.179749 1441742277 -0.688843 -0.036255 -0.701355 0.179749 1441742277 -0.688843 -0.036255 -0.701355 0.179749 1441742277 -0.688843 -0.036255 -0.701355 0.179749 1441742277 -0.676453 -0.099243 -0.727478 0.058655 1441742277 -0.676453 -0.099243 -0.727478 0.058655 1441742277 -0.676453 -0.099243 -0.727478 0.058655 1441742277 -0.676453 -0.099243 -0.727478 0.058655 1441742277 -0.676453 -0.099243 -0.727478 0.058655 1441742277 -0.676453 -0.099243 -0.727478 0.058655 1441742277 -0.648499 -0.137268 -0.748474 0.021729 1441742277 -0.648499 -0.137268 -0.748474 0.021729 1441742277 -0.648499 -0.137268 -0.748474 0.021729 1441742277 -0.648499 -0.137268 -0.748474 0.021729 1441742277 -0.648499 -0.137268 -0.748474 0.021729 1441742277 -0.648499 -0.137268 -0.748474 0.021729 1441742277 -0.655151 -0.102600 -0.748535 -0.006042 1441742277 -0.655151 -0.102600 -0.748535 -0.006042 1441742277 -0.655151 -0.102600 -0.748535 -0.006042 1441742277 -0.655151 -0.102600 -0.748535 -0.006042 1441742277 -0.655151 -0.102600 -0.748535 -0.006042 1441742277 -0.655151 -0.102600 -0.748535 -0.006042 1441742277 -0.663879 -0.042969 -0.745667 -0.039490 1441742277 -0.663879 -0.042969 -0.745667 -0.039490 1441742277 -0.663879 -0.042969 -0.745667 -0.039490 1441742277 -0.663879 -0.042969 -0.745667 -0.039490 1441742277 -0.663879 -0.042969 -0.745667 -0.039490 1441742277 -0.663879 -0.042969 -0.745667 -0.039490 1441742277 -0.670410 -0.029968 -0.740356 -0.039978 1441742277 -0.670410 -0.029968 -0.740356 -0.039978 1441742277 -0.670410 -0.029968 -0.740356 -0.039978 1441742278 -0.670410 -0.029968 -0.740356 -0.039978 1441742278 -0.670410 -0.029968 -0.740356 -0.039978 1441742278 -0.670410 -0.029968 -0.740356 -0.039978 1441742278 -0.678040 -0.031555 -0.734314 -0.013306 1441742278 -0.678040 -0.031555 -0.734314 -0.013306 1441742278 -0.678040 -0.031555 -0.734314 -0.013306 1441742278 -0.678040 -0.031555 -0.734314 -0.013306 1441742278 -0.678040 -0.031555 -0.734314 -0.013306 1441742278 -0.678040 -0.031555 -0.734314 -0.013306 1441742278 -0.694153 -0.015808 -0.718811 0.035645 1441742278 -0.694153 -0.015808 -0.718811 0.035645 1441742278 -0.694153 -0.015808 -0.718811 0.035645 1441742278 -0.694153 -0.015808 -0.718811 0.035645 1441742278 -0.694153 -0.015808 -0.718811 0.035645 1441742278 -0.709473 0.010010 -0.696045 0.110474 1441742278 -0.709473 0.010010 -0.696045 0.110474 1441742278 -0.709473 0.010010 -0.696045 0.110474 1441742278 -0.709473 0.010010 -0.696045 0.110474 1441742278 -0.709473 0.010010 -0.696045 0.110474 1441742278 -0.709473 0.010010 -0.696045 0.110474 1441742278 -0.716797 0.067993 -0.663879 0.202332 1441742278 -0.716797 0.067993 -0.663879 0.202332 1441742278 -0.716797 0.067993 -0.663879 0.202332 1441742278 -0.716797 0.067993 -0.663879 0.202332 1441742278 -0.716797 0.067993 -0.663879 0.202332 1441742278 -0.716797 0.067993 -0.663879 0.202332 1441742278 -0.693481 0.157288 -0.615295 0.340332 1441742278 -0.693481 0.157288 -0.615295 0.340332 1441742278 -0.693481 0.157288 -0.615295 0.340332 1441742278 -0.693481 0.157288 -0.615295 0.340332 1441742278 -0.693481 0.157288 -0.615295 0.340332 1441742278 -0.693481 0.157288 -0.615295 0.340332 1441742278 -0.643860 0.245239 -0.528137 0.496338 1441742278 -0.643860 0.245239 -0.528137 0.496338 1441742278 -0.643860 0.245239 -0.528137 0.496338 1441742278 -0.643860 0.245239 -0.528137 0.496338 1441742278 -0.643860 0.245239 -0.528137 0.496338 1441742278 -0.643860 0.245239 -0.528137 0.496338 1441742278 -0.643860 0.245239 -0.528137 0.496338 1441742278 -0.496887 0.344910 -0.469055 0.643555 1441742278 -0.496887 0.344910 -0.469055 0.643555 1441742278 -0.496887 0.344910 -0.469055 0.643555 1441742278 -0.496887 0.344910 -0.469055 0.643555 1441742278 -0.496887 0.344910 -0.469055 0.643555 1441742278 -0.496887 0.344910 -0.469055 0.643555 1441742278 -0.285828 0.405884 -0.409180 0.765564 1441742278 -0.285828 0.405884 -0.409180 0.765564 1441742278 -0.285828 0.405884 -0.409180 0.765564 1441742278 -0.285828 0.405884 -0.409180 0.765564 1441742278 -0.285828 0.405884 -0.409180 0.765564 1441742278 -0.285828 0.405884 -0.409180 0.765564 1441742278 -0.131653 0.403748 -0.301270 0.853699 1441742278 -0.131653 0.403748 -0.301270 0.853699 1441742278 -0.131653 0.403748 -0.301270 0.853699 1441742278 -0.131653 0.403748 -0.301270 0.853699 1441742278 -0.131653 0.403748 -0.301270 0.853699 1441742278 -0.131653 0.403748 -0.301270 0.853699 1441742278 -0.043640 0.375244 -0.220459 0.899231 1441742278 -0.043640 0.375244 -0.220459 0.899231 1441742278 -0.043640 0.375244 -0.220459 0.899231 1441742278 -0.043640 0.375244 -0.220459 0.899231 1441742278 -0.043640 0.375244 -0.220459 0.899231 1441742278 -0.043640 0.375244 -0.220459 0.899231 1441742278 -0.049622 0.351013 -0.180359 0.917480 1441742278 -0.049622 0.351013 -0.180359 0.917480 1441742278 -0.049622 0.351013 -0.180359 0.917480 1441742278 -0.049622 0.351013 -0.180359 0.917480 1441742278 -0.049622 0.351013 -0.180359 0.917480 1441742278 -0.049622 0.351013 -0.180359 0.917480 1441742278 -0.107605 0.347900 -0.181946 0.913391 1441742278 -0.107605 0.347900 -0.181946 0.913391 1441742278 -0.107605 0.347900 -0.181946 0.913391 1441742278 -0.107605 0.347900 -0.181946 0.913391 1441742278 -0.107605 0.347900 -0.181946 0.913391 1441742278 -0.107605 0.347900 -0.181946 0.913391 1441742278 -0.204346 0.359985 -0.229980 0.880737 1441742278 -0.204346 0.359985 -0.229980 0.880737 1441742278 -0.204346 0.359985 -0.229980 0.880737 1441742278 -0.204346 0.359985 -0.229980 0.880737 1441742278 -0.204346 0.359985 -0.229980 0.880737 1441742278 -0.204346 0.359985 -0.229980 0.880737 1441742278 -0.335510 0.347473 -0.300415 0.822449 1441742278 -0.335510 0.347473 -0.300415 0.822449 1441742278 -0.335510 0.347473 -0.300415 0.822449 1441742278 -0.335510 0.347473 -0.300415 0.822449 1441742278 -0.335510 0.347473 -0.300415 0.822449 1441742278 -0.335510 0.347473 -0.300415 0.822449 1441742278 -0.470764 0.306885 -0.385193 0.731995 1441742278 -0.470764 0.306885 -0.385193 0.731995 1441742278 -0.470764 0.306885 -0.385193 0.731995 1441742278 -0.470764 0.306885 -0.385193 0.731995 1441742278 -0.470764 0.306885 -0.385193 0.731995 1441742278 -0.470764 0.306885 -0.385193 0.731995 1441742278 -0.585327 0.243286 -0.476807 0.609009 1441742278 -0.585327 0.243286 -0.476807 0.609009 1441742278 -0.585327 0.243286 -0.476807 0.609009 1441742278 -0.585327 0.243286 -0.476807 0.609009 1441742278 -0.585327 0.243286 -0.476807 0.609009 1441742278 -0.585327 0.243286 -0.476807 0.609009 1441742278 -0.659485 0.167969 -0.562866 0.469177 1441742278 -0.659485 0.167969 -0.562866 0.469177 1441742278 -0.659485 0.167969 -0.562866 0.469177 1441742278 -0.659485 0.167969 -0.562866 0.469177 1441742278 -0.659485 0.167969 -0.562866 0.469177 1441742278 -0.659485 0.167969 -0.562866 0.469177 1441742278 -0.659485 0.167969 -0.562866 0.469177 1441742278 -0.716064 0.019897 -0.609436 0.339905 1441742278 -0.716064 0.019897 -0.609436 0.339905 1441742278 -0.716064 0.019897 -0.609436 0.339905 1441742278 -0.716064 0.019897 -0.609436 0.339905 1441742279 -0.716064 0.019897 -0.609436 0.339905 1441742279 -0.716064 0.019897 -0.609436 0.339905 1441742279 -0.732178 -0.069519 -0.661194 0.148376 1441742279 -0.732178 -0.069519 -0.661194 0.148376 1441742279 -0.732178 -0.069519 -0.661194 0.148376 1441742279 -0.732178 -0.069519 -0.661194 0.148376 1441742279 -0.732178 -0.069519 -0.661194 0.148376 1441742279 -0.732178 -0.069519 -0.661194 0.148376 1441742279 -0.716492 -0.100220 -0.690430 0.003540 1441742279 -0.716492 -0.100220 -0.690430 0.003540 1441742279 -0.716492 -0.100220 -0.690430 0.003540 1441742279 -0.716492 -0.100220 -0.690430 0.003540 1441742279 -0.716492 -0.100220 -0.690430 0.003540 1441742279 -0.716492 -0.100220 -0.690430 0.003540 1441742279 -0.702515 -0.104980 -0.701538 -0.058044 1441742279 -0.702515 -0.104980 -0.701538 -0.058044 1441742279 -0.702515 -0.104980 -0.701538 -0.058044 1441742279 -0.702515 -0.104980 -0.701538 -0.058044 1441742279 -0.702515 -0.104980 -0.701538 -0.058044 1441742279 -0.702515 -0.104980 -0.701538 -0.058044 1441742279 -0.699890 -0.041260 -0.703308 -0.117920 1441742279 -0.699890 -0.041260 -0.703308 -0.117920 1441742279 -0.699890 -0.041260 -0.703308 -0.117920 1441742279 -0.699890 -0.041260 -0.703308 -0.117920 1441742279 -0.699890 -0.041260 -0.703308 -0.117920 1441742279 -0.699890 -0.041260 -0.703308 -0.117920 1441742279 -0.699890 -0.041260 -0.703308 -0.117920 1441742279 -0.708191 -0.007751 -0.689575 -0.151672 1441742279 -0.708191 -0.007751 -0.689575 -0.151672 1441742279 -0.708191 -0.007751 -0.689575 -0.151672 1441742279 -0.708191 -0.007751 -0.689575 -0.151672 1441742279 -0.708191 -0.007751 -0.689575 -0.151672 1441742279 -0.708191 -0.007751 -0.689575 -0.151672 1441742279 -0.708008 -0.010803 -0.686951 -0.163635 1441742279 -0.708008 -0.010803 -0.686951 -0.163635 1441742279 -0.708008 -0.010803 -0.686951 -0.163635 1441742279 -0.708008 -0.010803 -0.686951 -0.163635 1441742279 -0.708008 -0.010803 -0.686951 -0.163635 1441742279 -0.708008 -0.010803 -0.686951 -0.163635 1441742279 -0.703491 -0.011902 -0.694336 -0.151672 1441742279 -0.703491 -0.011902 -0.694336 -0.151672 1441742279 -0.703491 -0.011902 -0.694336 -0.151672 1441742279 -0.703491 -0.011902 -0.694336 -0.151672 1441742279 -0.703491 -0.011902 -0.694336 -0.151672 1441742279 -0.703491 -0.011902 -0.694336 -0.151672 1441742279 -0.710693 -0.009827 -0.696045 -0.102051 1441742279 -0.710693 -0.009827 -0.696045 -0.102051 1441742279 -0.710693 -0.009827 -0.696045 -0.102051 1441742279 -0.710693 -0.009827 -0.696045 -0.102051 1441742279 -0.710693 -0.009827 -0.696045 -0.102051 1441742279 -0.710693 -0.009827 -0.696045 -0.102051 1441742279 -0.723389 0.016113 -0.689575 -0.031860 1441742279 -0.723389 0.016113 -0.689575 -0.031860 1441742279 -0.723389 0.016113 -0.689575 -0.031860 1441742279 -0.723389 0.016113 -0.689575 -0.031860 1441742279 -0.723389 0.016113 -0.689575 -0.031860 1441742279 -0.723389 0.016113 -0.689575 -0.031860 1441742279 -0.723389 0.016113 -0.689575 -0.031860 1441742279 -0.735413 0.063843 -0.672302 0.056702 1441742279 -0.735413 0.063843 -0.672302 0.056702 1441742279 -0.735413 0.063843 -0.672302 0.056702 1441742279 -0.735413 0.063843 -0.672302 0.056702 1441742279 -0.735413 0.063843 -0.672302 0.056702 1441742279 -0.735413 0.063843 -0.672302 0.056702 1441742279 -0.733582 0.128479 -0.649292 0.154541 1441742279 -0.733582 0.128479 -0.649292 0.154541 1441742279 -0.733582 0.128479 -0.649292 0.154541 1441742279 -0.733582 0.128479 -0.649292 0.154541 1441742279 -0.733582 0.128479 -0.649292 0.154541 1441742279 -0.721924 0.167969 -0.603210 0.294739 1441742279 -0.721924 0.167969 -0.603210 0.294739 1441742279 -0.721924 0.167969 -0.603210 0.294739 1441742279 -0.721924 0.167969 -0.603210 0.294739 1441742279 -0.721924 0.167969 -0.603210 0.294739 1441742279 -0.721924 0.167969 -0.603210 0.294739 1441742279 -0.721924 0.167969 -0.603210 0.294739 1441742279 -0.685120 0.227478 -0.542969 0.429077 1441742279 -0.685120 0.227478 -0.542969 0.429077 1441742279 -0.685120 0.227478 -0.542969 0.429077 1441742279 -0.685120 0.227478 -0.542969 0.429077 1441742279 -0.685120 0.227478 -0.542969 0.429077 1441742279 -0.685120 0.227478 -0.542969 0.429077 1441742279 -0.613525 0.283447 -0.475647 0.562988 1441742279 -0.613525 0.283447 -0.475647 0.562988 1441742279 -0.613525 0.283447 -0.475647 0.562988 1441742279 -0.613525 0.283447 -0.475647 0.562988 1441742279 -0.613525 0.283447 -0.475647 0.562988 1441742279 -0.613525 0.283447 -0.475647 0.562988 1441742279 -0.484375 0.339294 -0.415833 0.690918 1441742279 -0.484375 0.339294 -0.415833 0.690918 1441742279 -0.484375 0.339294 -0.415833 0.690918 1441742279 -0.484375 0.339294 -0.415833 0.690918 1441742279 -0.484375 0.339294 -0.415833 0.690918 1441742279 -0.484375 0.339294 -0.415833 0.690918 1441742279 -0.288818 0.397827 -0.366638 0.789856 1441742279 -0.288818 0.397827 -0.366638 0.789856 1441742279 -0.288818 0.397827 -0.366638 0.789856 1441742279 -0.288818 0.397827 -0.366638 0.789856 1441742279 -0.288818 0.397827 -0.366638 0.789856 1441742279 -0.288818 0.397827 -0.366638 0.789856 1441742279 -0.288818 0.397827 -0.366638 0.789856 1441742279 -0.132874 0.406616 -0.280823 0.859131 1441742279 -0.132874 0.406616 -0.280823 0.859131 1441742279 -0.132874 0.406616 -0.280823 0.859131 1441742279 -0.132874 0.406616 -0.280823 0.859131 1441742279 -0.132874 0.406616 -0.280823 0.859131 1441742279 -0.132874 0.406616 -0.280823 0.859131 1441742279 -0.059753 0.396301 -0.209534 0.891846 1441742279 -0.059753 0.396301 -0.209534 0.891846 1441742279 -0.059753 0.396301 -0.209534 0.891846 1441742279 -0.059753 0.396301 -0.209534 0.891846 1441742279 -0.059753 0.396301 -0.209534 0.891846 1441742280 -0.059753 0.396301 -0.209534 0.891846 1441742280 -0.091064 0.377441 -0.195007 0.900635 1441742280 -0.091064 0.377441 -0.195007 0.900635 1441742280 -0.091064 0.377441 -0.195007 0.900635 1441742280 -0.091064 0.377441 -0.195007 0.900635 1441742280 -0.091064 0.377441 -0.195007 0.900635 1441742280 -0.091064 0.377441 -0.195007 0.900635 1441742280 -0.178406 0.365234 -0.222229 0.886169 1441742280 -0.178406 0.365234 -0.222229 0.886169 1441742280 -0.178406 0.365234 -0.222229 0.886169 1441742280 -0.178406 0.365234 -0.222229 0.886169 1441742280 -0.178406 0.365234 -0.222229 0.886169 1441742280 -0.178406 0.365234 -0.222229 0.886169 1441742280 -0.178406 0.365234 -0.222229 0.886169 1441742280 -0.292908 0.354431 -0.265869 0.847229 1441742280 -0.292908 0.354431 -0.265869 0.847229 1441742280 -0.292908 0.354431 -0.265869 0.847229 1441742280 -0.292908 0.354431 -0.265869 0.847229 1441742280 -0.292908 0.354431 -0.265869 0.847229 1441742280 -0.397034 0.340637 -0.351929 0.776184 1441742280 -0.397034 0.340637 -0.351929 0.776184 1441742280 -0.397034 0.340637 -0.351929 0.776184 1441742280 -0.397034 0.340637 -0.351929 0.776184 1441742280 -0.397034 0.340637 -0.351929 0.776184 1441742280 -0.397034 0.340637 -0.351929 0.776184 1441742280 -0.397034 0.340637 -0.351929 0.776184 1441742280 -0.513977 0.287659 -0.425354 0.687134 1441742280 -0.513977 0.287659 -0.425354 0.687134 1441742280 -0.513977 0.287659 -0.425354 0.687134 1441742280 -0.513977 0.287659 -0.425354 0.687134 1441742280 -0.513977 0.287659 -0.425354 0.687134 1441742280 -0.513977 0.287659 -0.425354 0.687134 1441742280 -0.610046 0.209045 -0.494690 0.582581 1441742280 -0.610046 0.209045 -0.494690 0.582581 1441742280 -0.610046 0.209045 -0.494690 0.582581 1441742280 -0.610046 0.209045 -0.494690 0.582581 1441742280 -0.610046 0.209045 -0.494690 0.582581 1441742280 -0.610046 0.209045 -0.494690 0.582581 1441742280 -0.668152 0.143799 -0.575806 0.448730 1441742280 -0.668152 0.143799 -0.575806 0.448730 1441742280 -0.668152 0.143799 -0.575806 0.448730 1441742280 -0.668152 0.143799 -0.575806 0.448730 1441742280 -0.668152 0.143799 -0.575806 0.448730 1441742280 -0.668152 0.143799 -0.575806 0.448730 1441742280 -0.668152 0.143799 -0.575806 0.448730 1441742280 -0.714050 0.060669 -0.630310 0.298584 1441742280 -0.714050 0.060669 -0.630310 0.298584 1441742280 -0.714050 0.060669 -0.630310 0.298584 1441742280 -0.714050 0.060669 -0.630310 0.298584 1441742280 -0.714050 0.060669 -0.630310 0.298584 1441742280 -0.714050 0.060669 -0.630310 0.298584 1441742280 -0.730225 -0.002319 -0.669250 0.137756 1441742280 -0.730225 -0.002319 -0.669250 0.137756 1441742280 -0.730225 -0.002319 -0.669250 0.137756 1441742280 -0.730225 -0.002319 -0.669250 0.137756 1441742280 -0.730225 -0.002319 -0.669250 0.137756 1441742280 -0.730225 -0.002319 -0.669250 0.137756 1441742280 -0.718750 -0.032654 -0.694458 0.012268 1441742280 -0.718750 -0.032654 -0.694458 0.012268 1441742280 -0.718750 -0.032654 -0.694458 0.012268 1441742280 -0.718750 -0.032654 -0.694458 0.012268 1441742280 -0.718750 -0.032654 -0.694458 0.012268 1441742280 -0.718750 -0.032654 -0.694458 0.012268 1441742280 -0.718750 -0.032654 -0.694458 0.012268 1441742280 -0.704224 -0.050171 -0.706177 -0.054382 1441742280 -0.704224 -0.050171 -0.706177 -0.054382 1441742280 -0.704224 -0.050171 -0.706177 -0.054382 1441742280 -0.704224 -0.050171 -0.706177 -0.054382 1441742280 -0.704224 -0.050171 -0.706177 -0.054382 1441742280 -0.704224 -0.050171 -0.706177 -0.054382 1441742280 -0.696533 -0.044006 -0.708740 -0.103271 1441742280 -0.696533 -0.044006 -0.708740 -0.103271 1441742280 -0.696533 -0.044006 -0.708740 -0.103271 1441742280 -0.696533 -0.044006 -0.708740 -0.103271 1441742280 -0.696533 -0.044006 -0.708740 -0.103271 1441742280 -0.696533 -0.044006 -0.708740 -0.103271 1441742280 -0.694458 -0.028381 -0.704224 -0.145203 1441742280 -0.694458 -0.028381 -0.704224 -0.145203 1441742280 -0.694458 -0.028381 -0.704224 -0.145203 1441742280 -0.694458 -0.028381 -0.704224 -0.145203 1441742280 -0.694458 -0.028381 -0.704224 -0.145203 1441742280 -0.694458 -0.028381 -0.704224 -0.145203 1441742280 -0.693604 -0.018250 -0.701538 -0.162842 1441742280 -0.693604 -0.018250 -0.701538 -0.162842 1441742280 -0.693604 -0.018250 -0.701538 -0.162842 1441742280 -0.693604 -0.018250 -0.701538 -0.162842 1441742280 -0.693604 -0.018250 -0.701538 -0.162842 1441742280 -0.693604 -0.018250 -0.701538 -0.162842 1441742280 -0.700378 -0.007446 -0.699036 -0.144470 1441742280 -0.700378 -0.007446 -0.699036 -0.144470 1441742280 -0.700378 -0.007446 -0.699036 -0.144470 1441742280 -0.700378 -0.007446 -0.699036 -0.144470 1441742280 -0.700378 -0.007446 -0.699036 -0.144470 1441742280 -0.700378 -0.007446 -0.699036 -0.144470 1441742280 -0.714478 0.014954 -0.692932 -0.096008 1441742280 -0.714478 0.014954 -0.692932 -0.096008 1441742280 -0.714478 0.014954 -0.692932 -0.096008 1441742280 -0.714478 0.014954 -0.692932 -0.096008 1441742280 -0.714478 0.014954 -0.692932 -0.096008 1441742280 -0.714478 0.014954 -0.692932 -0.096008 1441742280 -0.714478 0.014954 -0.692932 -0.096008 1441742280 -0.731262 0.038574 -0.680908 -0.014648 1441742280 -0.731262 0.038574 -0.680908 -0.014648 1441742280 -0.731262 0.038574 -0.680908 -0.014648 1441742280 
-0.749939 0.165527 -0.639526 0.036316 1441742283 -0.742554 0.160889 -0.647705 0.057312 1441742283 -0.742554 0.160889 -0.647705 0.057312 1441742283 -0.742554 0.160889 -0.647705 0.057312 1441742283 -0.742554 0.160889 -0.647705 0.057312 1441742283 -0.742554 0.160889 -0.647705 0.057312 1441742283 -0.742554 0.160889 -0.647705 0.057312 1441742283 -0.742554 0.160889 -0.647705 0.057312 1441742283 -0.735352 0.149841 -0.656677 0.075012 1441742283 -0.735352 0.149841 -0.656677 0.075012 1441742283 -0.735352 0.149841 -0.656677 0.075012 1441742283 -0.735352 0.149841 -0.656677 0.075012 1441742283 -0.735352 0.149841 -0.656677 0.075012 1441742283 -0.735229 0.134094 -0.659119 0.084045 1441742283 -0.735229 0.134094 -0.659119 0.084045 1441742283 -0.735229 0.134094 -0.659119 0.084045 1441742283 -0.735229 0.134094 -0.659119 0.084045 1441742283 -0.735229 0.134094 -0.659119 0.084045 1441742283 -0.735229 0.134094 -0.659119 0.084045 1441742283 -0.735229 0.134094 -0.659119 0.084045 1441742283 -0.741150 0.139404 -0.652893 0.071289 1441742283 -0.741150 0.139404 -0.652893 0.071289 1441742283 -0.741150 0.139404 -0.652893 0.071289 1441742283 -0.741150 0.139404 -0.652893 0.071289 1441742283 -0.741150 0.139404 -0.652893 0.071289 1441742283 -0.741150 0.139404 -0.652893 0.071289 1441742283 -0.741333 0.136780 -0.653381 0.069519 1441742283 -0.741333 0.136780 -0.653381 0.069519 1441742283 -0.741333 0.136780 -0.653381 0.069519 1441742283 -0.741333 0.136780 -0.653381 0.069519 1441742283 -0.741333 0.136780 -0.653381 0.069519 1441742283 -0.741333 0.136780 -0.653381 0.069519 1441742283 -0.741882 0.120972 -0.654480 0.081970 1441742283 -0.741882 0.120972 -0.654480 0.081970 1441742283 -0.741882 0.120972 -0.654480 0.081970 1441742283 -0.741882 0.120972 -0.654480 0.081970 1441742283 -0.741882 0.120972 -0.654480 0.081970 1441742283 -0.741882 0.120972 -0.654480 0.081970 1441742283 -0.743835 0.112427 -0.653015 0.087769 1441742283 -0.743835 0.112427 -0.653015 0.087769 1441742283 -0.743835 0.112427 -0.653015 0.087769 1441742283 -0.743835 0.112427 -0.653015 0.087769 1441742283 -0.743835 0.112427 -0.653015 0.087769 1441742283 -0.743835 0.112427 -0.653015 0.087769 1441742283 -0.743591 0.110840 -0.653870 0.085327 1441742283 -0.743591 0.110840 -0.653870 0.085327 1441742283 -0.743591 0.110840 -0.653870 0.085327 1441742283 -0.743591 0.110840 -0.653870 0.085327 1441742283 -0.743591 0.110840 -0.653870 0.085327 1441742283 -0.743591 0.110840 -0.653870 0.085327 1441742283 -0.743591 0.110840 -0.653870 0.085327 1441742283 -0.743286 0.111938 -0.654480 0.081726 1441742283 -0.743286 0.111938 -0.654480 0.081726 1441742283 -0.743286 0.111938 -0.654480 0.081726 1441742283 -0.743286 0.111938 -0.654480 0.081726 1441742283 -0.743286 0.111938 -0.654480 0.081726 1441742283 -0.743286 0.111938 -0.654480 0.081726 1441742283 -0.744873 0.117065 -0.652405 0.077026 1441742283 -0.744873 0.117065 -0.652405 0.077026 1441742283 -0.744873 0.117065 -0.652405 0.077026 1441742283 -0.744873 0.117065 -0.652405 0.077026 1441742283 -0.744873 0.117065 -0.652405 0.077026 1441742283 -0.744873 0.117065 -0.652405 0.077026 1441742283 -0.744873 0.117065 -0.652405 0.077026 1441742283 -0.746521 0.122864 -0.650269 0.069763 1441742283 -0.746521 0.122864 -0.650269 0.069763 1441742283 -0.746521 0.122864 -0.650269 0.069763 1441742283 -0.746521 0.122864 -0.650269 0.069763 1441742283 -0.746521 0.122864 -0.650269 0.069763 1441742283 -0.746643 0.126526 -0.649841 0.065735 1441742283 -0.746643 0.126526 -0.649841 0.065735 1441742283 -0.746643 0.126526 -0.649841 0.065735 1441742283 -0.746643 0.126526 -0.649841 0.065735 1441742283 -0.746643 0.126526 -0.649841 0.065735 1441742283 -0.746643 0.126526 -0.649841 0.065735 1441742283 -0.746643 0.126526 -0.649841 0.065735 1441742283 -0.746704 0.120361 -0.650208 0.072205 1441742283 -0.746704 0.120361 -0.650208 0.072205 1441742283 -0.746704 0.120361 -0.650208 0.072205 1441742283 -0.746704 0.120361 -0.650208 0.072205 1441742283 -0.746704 0.120361 -0.650208 0.072205 1441742283 -0.746704 0.120361 -0.650208 0.072205 1441742283 -0.746765 0.110962 -0.650696 0.081787 1441742283 -0.746765 0.110962 -0.650696 0.081787 1441742283 -0.746765 0.110962 -0.650696 0.081787 1441742283 -0.746765 0.110962 -0.650696 0.081787 1441742284 -0.746765 0.110962 -0.650696 0.081787 1441742284 -0.746765 0.110962 -0.650696 0.081787 1441742284 -0.746765 0.110962 -0.650696 0.081787 1441742284 -0.746033 0.109375 -0.651672 0.082886 1441742284 -0.746033 0.109375 -0.651672 0.082886 1441742284 -0.746033 0.109375 -0.651672 0.082886 1441742284 -0.746033 0.109375 -0.651672 0.082886 1441742284 -0.746033 0.109375 -0.651672 0.082886 1441742284 -0.746033 0.109375 -0.651672 0.082886 1441742284 -0.745239 0.109863 -0.652954 0.079529 1441742284 -0.745239 0.109863 -0.652954 0.079529 1441742284 -0.745239 0.109863 -0.652954 0.079529 1441742284 -0.745239 0.109863 -0.652954 0.079529 1441742284 -0.745239 0.109863 -0.652954 0.079529 1441742284 -0.745239 0.109863 -0.652954 0.079529 1441742284 -0.745239 0.109863 -0.652954 0.079529 1441742284 -0.744446 0.110596 -0.654480 0.072632 1441742284 -0.744446 0.110596 -0.654480 0.072632 1441742284 -0.744446 0.110596 -0.654480 0.072632 1441742284 -0.744446 0.110596 -0.654480 0.072632 1441742284 -0.744446 0.110596 -0.654480 0.072632 1441742284 -0.744446 0.110596 -0.654480 0.072632 1441742284 -0.743774 0.114563 -0.655518 0.064026 1441742284 -0.743774 0.114563 -0.655518 0.064026 1441742284 -0.743774 0.114563 -0.655518 0.064026 1441742284 -0.743774 0.114563 -0.655518 0.064026 1441742284 -0.743774 0.114563 -0.655518 0.064026 1441742284 -0.743774 0.114563 -0.655518 0.064026 1441742284 -0.743896 0.115540 -0.655518 0.060669 1441742284 -0.743896 0.115540 -0.655518 0.060669 1441742284 -0.743896 0.115540 -0.655518 0.060669 1441742284 -0.743896 0.115540 -0.655518 0.060669 1441742284 -0.743896 0.115540 -0.655518 0.060669 1441742284 -0.743835 0.115295 -0.655579 0.061157 1441742284 -0.743835 0.115295 -0.655579 0.061157 1441742284 -0.743835 0.115295 -0.655579 0.061157 1441742284 -0.743835 0.115295 -0.655579 0.061157 1441742284 -0.743835 0.115295 -0.655579 0.061157 1441742284 -0.743835 0.115295 -0.655579 0.061157 1441742284 -0.742981 0.115479 -0.656494 0.061401 1441742284 -0.742981 0.115479 -0.656494 0.061401 1441742284 -0.742981 0.115479 -0.656494 0.061401 1441742284 -0.742981 0.115479 -0.656494 0.061401 1441742284 -0.742981 0.115479 -0.656494 0.061401 1441742284 -0.742981 0.115479 -0.656494 0.061401 1441742284 -0.740906 0.115601 -0.658569 0.063354 1441742284 -0.740906 0.115601 -0.658569 0.063354 1441742284 -0.740906 0.115601 -0.658569 0.063354 1441742284 -0.740906 0.115601 -0.658569 0.063354 1441742284 -0.740906 0.115601 -0.658569 0.063354 1441742284 -0.740906 0.115601 -0.658569 0.063354 1441742284 -0.740601 0.109192 -0.659058 0.072388 1441742284 -0.740601 0.109192 -0.659058 0.072388 1441742284 -0.740601 0.109192 -0.659058 0.072388 1441742284 -0.740601 0.109192 -0.659058 0.072388 1441742284 -0.740601 0.109192 -0.659058 0.072388 1441742284 -0.741089 0.099854 -0.658447 0.085449 1441742284 -0.741089 0.099854 -0.658447 0.085449 1441742284 -0.741089 0.099854 -0.658447 0.085449 1441742284 -0.741089 0.099854 -0.658447 0.085449 1441742284 -0.741089 0.099854 -0.658447 0.085449 1441742284 -0.741089 0.099854 -0.658447 0.085449 1441742284 -0.741089 0.099854 -0.658447 0.085449 1441742284 -0.741516 0.097229 -0.657349 0.093140 1441742284 -0.741516 0.097229 -0.657349 0.093140 1441742284 -0.741516 0.097229 -0.657349 0.093140 1441742284 -0.741516 0.097229 -0.657349 0.093140 1441742284 -0.741516 0.097229 -0.657349 0.093140 1441742284 -0.741516 0.097229 -0.657349 0.093140 1441742284 -0.741394 0.094788 -0.656921 0.099121 1441742284 -0.741394 0.094788 -0.656921 0.099121 1441742284 -0.741394 0.094788 -0.656921 0.099121 1441742284 -0.741394 0.094788 -0.656921 0.099121 1441742284 -0.741394 0.094788 -0.656921 0.099121 1441742284 -0.741394 0.094788 -0.656921 0.099121 1441742284 -0.741394 0.094788 -0.656921 0.099121 1441742284 -0.741943 0.090759 -0.656311 0.103027 1441742284 -0.741943 0.090759 -0.656311 0.103027 1441742284 -0.741943 0.090759 -0.656311 0.103027 1441742284 -0.741943 0.090759 -0.656311 0.103027 1441742284 -0.741943 0.090759 -0.656311 0.103027 1441742284 -0.741943 0.090759 -0.656311 0.103027 1441742284 -0.743225 0.090698 -0.654724 0.103882 1441742284 -0.743225 0.090698 -0.654724 0.103882 1441742284 -0.743225 0.090698 -0.654724 0.103882 1441742284 -0.743225 0.090698 -0.654724 0.103882 1441742284 -0.743225 0.090698 -0.654724 0.103882 1441742284 -0.743225 0.090698 -0.654724 0.103882 1441742284 -0.744446 0.092102 -0.653198 0.103882 1441742284 -0.744446 0.092102 -0.653198 0.103882 1441742284 -0.744446 0.092102 -0.653198 0.103882 1441742284 -0.744446 0.092102 -0.653198 0.103882 1441742284 -0.744446 0.092102 -0.653198 0.103882 1441742284 -0.744446 0.092102 -0.653198 0.103882 1441742284 -0.745239 0.094788 -0.652283 0.100952 1441742284 -0.745239 0.094788 -0.652283 0.100952 1441742284 -0.745239 0.094788 -0.652283 0.100952 1441742284 -0.745239 0.094788 -0.652283 0.100952 1441742284 -0.745239 0.094788 -0.652283 0.100952 1441742284 -0.745239 0.094788 -0.652283 0.100952 1441742284 -0.745728 0.097900 -0.651978 0.096436 1441742284 -0.745728 0.097900 -0.651978 0.096436 1441742284 -0.745728 0.097900 -0.651978 0.096436 1441742284 -0.745728 0.097900 -0.651978 0.096436 1441742284 -0.745728 0.097900 -0.651978 0.096436 1441742284 -0.745728 0.097900 -0.651978 0.096436 1441742284 -0.745422 0.102661 -0.652588 0.089722 1441742284 -0.745422 0.102661 -0.652588 0.089722 1441742284 -0.745422 0.102661 -0.652588 0.089722 1441742284 -0.745422 0.102661 -0.652588 0.089722 1441742285 -0.745422 0.102661 -0.652588 0.089722 1441742285 -0.745422 0.102661 -0.652588 0.089722 1441742285 -0.745422 0.107910 -0.652466 0.084229 1441742285 -0.745422 0.107910 -0.652466 0.084229 1441742285 -0.745422 0.107910 -0.652466 0.084229 1441742285 -0.745422 0.107910 -0.652466 0.084229 1441742285 -0.745422 0.107910 -0.652466 0.084229 1441742285 -0.745422 0.107910 -0.652466 0.084229 1441742285 -0.745850 0.111572 -0.651672 0.081970 1441742285 -0.745850 0.111572 -0.651672 0.081970 1441742285 -0.745850 0.111572 -0.651672 0.081970 1441742285 -0.745850 0.111572 -0.651672 0.081970 1441742285 -0.745850 0.111572 -0.651672 0.081970 1441742285 -0.745850 0.111572 -0.651672 0.081970 1441742285 -0.746094 0.114319 -0.651123 0.079956 1441742285 -0.746094 0.114319 -0.651123 0.079956 1441742285 -0.746094 0.114319 -0.651123 0.079956 1441742285 -0.746094 0.114319 -0.651123 0.079956 1441742285 -0.746094 0.114319 -0.651123 0.079956 1441742285 -0.746094 0.114319 -0.651123 0.079956 1441742285 -0.746094 0.114319 -0.651123 0.079956 1441742285 -0.745178 0.115662 -0.652100 0.078735 1441742285 -0.745178 0.115662 -0.652100 0.078735 1441742285 -0.745178 0.115662 -0.652100 0.078735 1441742285 -0.745178 0.115662 -0.652100 0.078735 1441742285 -0.745178 0.115662 -0.652100 0.078735 1441742285 -0.745178 0.115662 -0.652100 0.078735 1441742285 -0.743713 0.111694 -0.654175 0.081421 1441742285 -0.743713 0.111694 -0.654175 0.081421 1441742285 -0.743713 0.111694 -0.654175 0.081421 1441742285 -0.743713 0.111694 -0.654175 0.081421 1441742285 -0.743713 0.111694 -0.654175 0.081421 1441742285 -0.743713 0.111694 -0.654175 0.081421 1441742285 -0.743713 0.111694 -0.654175 0.081421 1441742285 -0.742615 0.104309 -0.655762 0.087708 1441742285 -0.742615 0.104309 -0.655762 0.087708 1441742285 -0.742615 0.104309 -0.655762 0.087708 1441742285 -0.742615 0.104309 -0.655762 0.087708 1441742285 -0.742615 0.104309 -0.655762 0.087708 1441742285 -0.742615 0.104309 -0.655762 0.087708 1441742285 -0.742065 0.092468 -0.656799 0.097351 1441742285 -0.742065 0.092468 -0.656799 0.097351 1441742285 -0.742065 0.092468 -0.656799 0.097351 1441742285 -0.742065 0.092468 -0.656799 0.097351 1441742285 -0.742065 0.092468 -0.656799 0.097351 1441742285 -0.742065 0.092468 -0.656799 0.097351 1441742285 -0.741638 0.083923 -0.657776 0.101563 1441742285 -0.741638 0.083923 -0.657776 0.101563 1441742285 -0.741638 0.083923 -0.657776 0.101563 1441742285 -0.741638 0.083923 -0.657776 0.101563 1441742285 -0.741638 0.083923 -0.657776 0.101563 1441742285 -0.741638 0.083923 -0.657776 0.101563 1441742285 -0.741638 0.083923 -0.657776 0.101563 1441742285 -0.740967 0.082703 -0.658936 0.099670 1441742285 -0.740967 0.082703 -0.658936 0.099670 1441742285 -0.740967 0.082703 -0.658936 0.099670 1441742285 -0.740967 0.082703 -0.658936 0.099670 1441742285 -0.740967 0.082703 -0.658936 0.099670 1441742285 -0.740967 0.082703 -0.658936 0.099670 1441742285 -0.741882 0.083435 -0.658325 0.096863 1441742285 -0.741882 0.083435 -0.658325 0.096863 1441742285 -0.741882 0.083435 -0.658325 0.096863 1441742285 -0.741882 0.083435 -0.658325 0.096863 1441742285 -0.741882 0.083435 -0.658325 0.096863 1441742285 -0.741882 0.083435 -0.658325 0.096863 1441742285 -0.741882 0.083435 -0.658325 0.096863 1441742285 -0.742859 0.091431 -0.657043 0.090576 1441742285 -0.742859 0.091431 -0.657043 0.090576 1441742285 -0.742859 0.091431 -0.657043 0.090576 1441742285 -0.742859 0.091431 -0.657043 0.090576 1441742285 -0.742859 0.091431 -0.657043 0.090576 1441742285 -0.742859 0.091431 -0.657043 0.090576 1441742285 -0.744019 0.094543 -0.656067 0.084534 1441742285 -0.744019 0.094543 -0.656067 0.084534 1441742285 -0.744019 0.094543 -0.656067 0.084534 1441742285 -0.744019 0.094543 -0.656067 0.084534 1441742285 -0.744019 0.094543 -0.656067 0.084534 1441742285 -0.744019 0.094543 -0.656067 0.084534 1441742285 -0.743530 0.104736 -0.656494 0.072571 1441742285 -0.743530 0.104736 -0.656494 0.072571 1441742285 -0.743530 0.104736 -0.656494 0.072571 1441742285 -0.743530 0.104736 -0.656494 0.072571 1441742285 -0.743530 0.104736 -0.656494 0.072571 1441742285 -0.743530 0.104736 -0.656494 0.072571 1441742285 -0.743530 0.104736 -0.656494 0.072571 1441742285 -0.742554 0.107544 -0.657349 0.070618 1441742285 -0.742554 0.107544 -0.657349 0.070618 1441742285 -0.742554 0.107544 -0.657349 0.070618 1441742285 -0.742554 0.107544 -0.657349 0.070618 1441742285 -0.742554 0.107544 -0.657349 0.070618 1441742285 -0.742554 0.107544 -0.657349 0.070618 1441742285 -0.742920 0.103394 -0.657043 0.075989 1441742285 -0.742920 0.103394 -0.657043 0.075989 1441742285 -0.742920 0.103394 -0.657043 0.075989 1441742285 -0.742920 0.103394 -0.657043 0.075989 1441742285 -0.742920 0.103394 -0.657043 0.075989 1441742285 -0.742920 0.103394 -0.657043 0.075989 1441742285 -0.743896 0.096375 -0.655518 0.087769 1441742285 -0.743896 0.096375 -0.655518 0.087769 1441742285 -0.743896 0.096375 -0.655518 0.087769 1441742285 -0.743896 0.096375 -0.655518 0.087769 1441742285 -0.743896 0.096375 -0.655518 0.087769 1441742285 -0.743896 0.096375 -0.655518 0.087769 1441742285 -0.745056 0.087463 -0.653748 0.099609 1441742285 -0.745056 0.087463 -0.653748 0.099609 1441742285 -0.745056 0.087463 -0.653748 0.099609 1441742285 -0.745056 0.087463 -0.653748 0.099609 1441742285 -0.745056 0.087463 -0.653748 0.099609 1441742285 -0.745056 0.087463 -0.653748 0.099609 1441742285 -0.745728 0.088196 -0.652222 0.103821 1441742285 -0.745728 0.088196 -0.652222 0.103821 1441742285 -0.745728 0.088196 -0.652222 0.103821 1441742285 -0.745728 0.088196 -0.652222 0.103821 1441742285 -0.745728 0.088196 -0.652222 0.103821 1441742286 -0.746277 0.089661 -0.650696 0.108154 1441742286 -0.746277 0.089661 -0.650696 0.108154 1441742286 -0.746277 0.089661 -0.650696 0.108154 1441742286 -0.746277 0.089661 -0.650696 0.108154 1441742286 -0.746277 0.089661 -0.650696 0.108154 1441742286 -0.746277 0.089661 -0.650696 0.108154 1441742286 -0.746277 0.091187 -0.650024 0.110901 1441742286 -0.746277 0.091187 -0.650024 0.110901 1441742286 -0.746277 0.091187 -0.650024 0.110901 1441742286 -0.746277 0.091187 -0.650024 0.110901 1441742286 -0.746277 0.091187 -0.650024 0.110901 1441742286 -0.746277 0.091187 -0.650024 0.110901 1441742286 -0.746277 0.091187 -0.650024 0.110901 1441742286 -0.745972 0.091431 -0.650269 0.111511 1441742286 -0.745972 0.091431 -0.650269 0.111511 1441742286 -0.745972 0.091431 -0.650269 0.111511 1441742286 -0.745972 0.091431 -0.650269 0.111511 1441742286 -0.745972 0.091431 -0.650269 0.111511 1441742286 -0.745972 0.091431 -0.650269 0.111511 1441742286 -0.747192 0.091980 -0.649048 0.109802 1441742286 -0.747192 0.091980 -0.649048 0.109802 1441742286 -0.747192 0.091980 -0.649048 0.109802 1441742286 -0.747192 0.091980 -0.649048 0.109802 1441742286 -0.747192 0.091980 -0.649048 0.109802 1441742286 -0.747192 0.091980 -0.649048 0.109802 1441742286 -0.748596 0.092590 -0.648132 0.105164 1441742286 -0.748596 0.092590 -0.648132 0.105164 1441742286 -0.748596 0.092590 -0.648132 0.105164 1441742286 -0.748596 0.092590 -0.648132 0.105164 1441742286 -0.748596 0.092590 -0.648132 0.105164 1441742286 -0.748596 0.092590 -0.648132 0.105164 1441742286 -0.748962 0.098389 -0.648193 0.096375 1441742286 -0.748962 0.098389 -0.648193 0.096375 1441742286 -0.748962 0.098389 -0.648193 0.096375 1441742286 -0.748962 0.098389 -0.648193 0.096375 1441742286 -0.748962 0.098389 -0.648193 0.096375 1441742286 -0.748962 0.098389 -0.648193 0.096375 1441742286 -0.748718 0.102966 -0.648560 0.090576 1441742286 -0.748718 0.102966 -0.648560 0.090576 1441742286 -0.748718 0.102966 -0.648560 0.090576 1441742286 -0.748718 0.102966 -0.648560 0.090576 1441742286 -0.748718 0.102966 -0.648560 0.090576 1441742286 -0.748718 0.102966 -0.648560 0.090576 1441742286 -0.748779 0.101746 -0.648499 0.092468 1441742286 -0.748779 0.101746 -0.648499 0.092468 1441742286 -0.748779 0.101746 -0.648499 0.092468 1441742286 -0.748779 0.101746 -0.648499 0.092468 1441742286 -0.748779 0.101746 -0.648499 0.092468 1441742286 -0.748779 0.101746 -0.648499 0.092468 1441742286 -0.749634 0.096680 -0.647461 0.098145 1441742286 -0.749634 0.096680 -0.647461 0.098145 1441742286 -0.749634 0.096680 -0.647461 0.098145 1441742286 -0.749634 0.096680 -0.647461 0.098145 1441742286 -0.749634 0.096680 -0.647461 0.098145 1441742286 -0.749634 0.096680 -0.647461 0.098145 1441742286 -0.749512 0.091675 -0.647766 0.101257 1441742286 -0.749512 0.091675 -0.647766 0.101257 1441742286 -0.749512 0.091675 -0.647766 0.101257 1441742286 -0.749512 0.091675 -0.647766 0.101257 1441742286 -0.749512 0.091675 -0.647766 0.101257 1441742286 -0.749512 0.091675 -0.647766 0.101257 1441742286 -0.747986 0.091309 -0.649719 0.100525 1441742286 -0.747986 0.091309 -0.649719 0.100525 1441742286 -0.747986 0.091309 -0.649719 0.100525 1441742286 -0.747986 0.091309 -0.649719 0.100525 1441742286 -0.747986 0.091309 -0.649719 0.100525 1441742286 -0.746948 0.089417 -0.650757 0.103271 1441742286 -0.746948 0.089417 -0.650757 0.103271 1441742286 -0.746948 0.089417 -0.650757 0.103271 1441742286 -0.746948 0.089417 -0.650757 0.103271 1441742286 -0.746948 0.089417 -0.650757 0.103271 1441742286 -0.746948 0.089417 -0.650757 0.103271 1441742286 -0.746155 0.086975 -0.651733 0.105042 1441742286 -0.746155 0.086975 -0.651733 0.105042 1441742286 -0.746155 0.086975 -0.651733 0.105042 1441742286 -0.746155 0.086975 -0.651733 0.105042 1441742286 -0.746155 0.086975 -0.651733 0.105042 1441742286 -0.746155 0.086975 -0.651733 0.105042 1441742286 -0.744629 0.087341 -0.653809 0.102356 1441742286 -0.744629 0.087341 -0.653809 0.102356 1441742286 -0.744629 0.087341 -0.653809 0.102356 1441742286 -0.744629 0.087341 -0.653809 0.102356 1441742286 -0.744629 0.087341 -0.653809 0.102356 1441742286 -0.744629 0.087341 -0.653809 0.102356 1441742286 -0.744629 0.087341 -0.653809 0.102356 1441742286 -0.743835 0.087891 -0.654785 0.101868 1441742286 -0.743835 0.087891 -0.654785 0.101868 1441742286 -0.743835 0.087891 -0.654785 0.101868 1441742286 -0.743835 0.087891 -0.654785 0.101868 1441742286 -0.743835 0.087891 -0.654785 0.101868 1441742286 -0.743835 0.087891 -0.654785 0.101868 1441742286 -0.743469 0.086609 -0.655090 0.103271 1441742286 -0.743469 0.086609 -0.655090 0.103271 1441742286 -0.743469 0.086609 -0.655090 0.103271 1441742286 -0.743469 0.086609 -0.655090 0.103271 1441742286 -0.743469 0.086609 -0.655090 0.103271 1441742286 -0.743469 0.086609 -0.655090 0.103271 1441742286 -0.743408 0.085205 -0.655334 0.103455 1441742286 -0.743408 0.085205 -0.655334 0.103455 1441742286 -0.743408 0.085205 -0.655334 0.103455 1441742286 -0.743408 0.085205 -0.655334 0.103455 1441742286 -0.743408 0.085205 -0.655334 0.103455 1441742286 -0.743591 0.082031 -0.655334 0.104614 1441742286 -0.743591 0.082031 -0.655334 0.104614 1441742286 -0.743591 0.082031 -0.655334 0.104614 1441742286 -0.743591 0.082031 -0.655334 0.104614 1441742286 -0.743591 0.082031 -0.655334 0.104614 1441742286 -0.743591 0.082031 -0.655334 0.104614 1441742286 -0.743591 0.082031 -0.655334 0.104614 1441742287 -0.744690 0.078308 -0.653992 0.107971 1441742287 -0.744690 0.078308 -0.653992 0.107971 1441742287 -0.744690 0.078308 -0.653992 0.107971 1441742287 -0.744690 0.078308 -0.653992 0.107971 1441742287 -0.744690 0.078308 -0.653992 0.107971 1441742287 -0.744690 0.078308 -0.653992 0.107971 1441742287 -0.745117 0.082825 -0.652649 0.109802 1441742287 -0.745117 0.082825 -0.652649 0.109802 1441742287 -0.745117 0.082825 -0.652649 0.109802 1441742287 -0.745117 0.082825 -0.652649 0.109802 1441742287 -0.745117 0.082825 -0.652649 0.109802 1441742287 -0.745117 0.082825 -0.652649 0.109802 1441742287 -0.743896 0.083679 -0.653564 0.111877 1441742287 -0.743896 0.083679 -0.653564 0.111877 1441742287 -0.743896 0.083679 -0.653564 0.111877 1441742287 -0.743896 0.083679 -0.653564 0.111877 1441742287 -0.743896 0.083679 -0.653564 0.111877 1441742287 -0.743896 0.083679 -0.653564 0.111877 1441742287 -0.743896 0.083679 -0.653564 0.111877 1441742287 -0.741394 0.083008 -0.656860 0.109741 1441742287 -0.741394 0.083008 -0.656860 0.109741 1441742287 -0.741394 0.083008 -0.656860 0.109741 1441742287 -0.741394 0.083008 -0.656860 0.109741 1441742287 -0.741394 0.083008 -0.656860 0.109741 1441742287 -0.741394 0.083008 -0.656860 0.109741 1441742287 -0.740784 0.075317 -0.657593 0.114929 1441742287 -0.740784 0.075317 -0.657593 0.114929 1441742287 -0.740784 0.075317 -0.657593 0.114929 1441742287 -0.740784 0.075317 -0.657593 0.114929 1441742287 -0.740784 0.075317 -0.657593 0.114929 1441742287 -0.739990 0.069885 -0.657410 0.124268 1441742287 -0.739990 0.069885 -0.657410 0.124268 1441742287 -0.739990 0.069885 -0.657410 0.124268 1441742287 -0.739990 0.069885 -0.657410 0.124268 1441742287 -0.739990 0.069885 -0.657410 0.124268 1441742287 -0.739990 0.069885 -0.657410 0.124268 1441742287 -0.739990 0.069885 -0.657410 0.124268 1441742287 -0.739624 0.064575 -0.656250 0.134827 1441742287 -0.739624 0.064575 -0.656250 0.134827 1441742287 -0.739624 0.064575 -0.656250 0.134827 1441742287 -0.739624 0.064575 -0.656250 0.134827 1441742287 -0.739624 0.064575 -0.656250 0.134827 1441742287 -0.739624 0.064575 -0.656250 0.134827 1441742287 -0.739685 0.061218 -0.655396 0.140137 1441742287 -0.739685 0.061218 -0.655396 0.140137 1441742287 -0.739685 0.061218 -0.655396 0.140137 1441742287 -0.739685 0.061218 -0.655396 0.140137 1441742287 -0.739685 0.061218 -0.655396 0.140137 1441742287 -0.739685 0.061218 -0.655396 0.140137 1441742287 -0.739990 0.059509 -0.655029 0.140869 1441742287 -0.739990 0.059509 -0.655029 0.140869 1441742287 -0.739990 0.059509 -0.655029 0.140869 1441742287 -0.739990 0.059509 -0.655029 0.140869 1441742287 -0.739990 0.059509 -0.655029 0.140869 1441742287 -0.739990 0.059509 -0.655029 0.140869 1441742287 -0.739990 0.059509 -0.655029 0.140869 1441742287 -0.740784 0.060364 -0.654236 0.140137 1441742287 -0.740784 0.060364 -0.654236 0.140137 1441742287 -0.740784 0.060364 -0.654236 0.140137 1441742287 -0.740784 0.060364 -0.654236 0.140137 1441742287 -0.740784 0.060364 -0.654236 0.140137 1441742287 -0.741638 0.064209 -0.653442 0.137512 1441742287 -0.741638 0.064209 -0.653442 0.137512 1441742287 -0.741638 0.064209 -0.653442 0.137512 1441742287 -0.741638 0.064209 -0.653442 0.137512 1441742287 -0.741638 0.064209 -0.653442 0.137512 1441742287 -0.741638 0.064209 -0.653442 0.137512 1441742287 -0.742676 0.067017 -0.653137 0.132019 1441742287 -0.742676 0.067017 -0.653137 0.132019 1441742287 -0.742676 0.067017 -0.653137 0.132019 1441742287 -0.742676 0.067017 -0.653137 0.132019 1441742287 -0.742676 0.067017 -0.653137 0.132019 1441742287 -0.742676 0.067017 -0.653137 0.132019 1441742287 -0.742859 0.076843 -0.654297 0.119202 1441742287 -0.742859 0.076843 -0.654297 0.119202 1441742287 -0.742859 0.076843 -0.654297 0.119202 1441742287 -0.742859 0.076843 -0.654297 0.119202 1441742287 -0.742859 0.076843 -0.654297 0.119202 1441742287 -0.742859 0.076843 -0.654297 0.119202 1441742287 -0.743225 0.085754 -0.654724 0.108276 1441742287 -0.743225 0.085754 -0.654724 0.108276 1441742287 -0.743225 0.085754 -0.654724 0.108276 1441742287 -0.743225 0.085754 -0.654724 0.108276 1441742287 -0.743225 0.085754 -0.654724 0.108276 1441742287 -0.743225 0.085754 -0.654724 0.108276 1441742287 -0.744263 0.084106 -0.653931 0.106812 1441742287 -0.744263 0.084106 -0.653931 0.106812 1441742287 -0.744263 0.084106 -0.653931 0.106812 1441742287 -0.744263 0.084106 -0.653931 0.106812 1441742287 -0.744263 0.084106 -0.653931 0.106812 1441742287 -0.744263 0.084106 -0.653931 0.106812 1441742287 -0.744263 0.084106 -0.653931 0.106812 1441742287 -0.744385 0.087158 -0.653503 0.106262 1441742287 -0.744385 0.087158 -0.653503 0.106262 1441742287 -0.744385 0.087158 -0.653503 0.106262 1441742287 -0.744385 0.087158 -0.653503 0.106262 1441742287 -0.744385 0.087158 -0.653503 0.106262 1441742287 -0.744385 0.087158 -0.653503 0.106262 1441742287 -0.744141 0.087646 -0.653320 0.108582 1441742287 -0.744141 0.087646 -0.653320 0.108582 1441742287 -0.744141 0.087646 -0.653320 0.108582 1441742287 -0.744141 0.087646 -0.653320 0.108582 1441742287 -0.744141 0.087646 -0.653320 0.108582 1441742287 -0.744141 0.087646 -0.653320 0.108582 1441742287 -0.744141 0.087646 -0.653320 0.108582 1441742287 -0.743286 0.085571 -0.653931 0.112366 1441742287 -0.743286 0.085571 -0.653931 0.112366 1441742287 -0.743286 0.085571 -0.653931 0.112366 1441742287 -0.743286 0.085571 -0.653931 0.112366 1441742287 -0.743286 0.085571 -0.653931 0.112366 1441742287 -0.742615 0.080078 -0.654358 0.118347 1441742288 -0.742615 0.080078 -0.654358 0.118347 1441742288 -0.742615 0.080078 -0.654358 0.118347 1441742288 -0.742615 0.080078 -0.654358 0.118347 1441742288 -0.742615 0.080078 -0.654358 0.118347 1441742288 -0.742615 0.080078 -0.654358 0.118347 1441742288 -0.742615 0.080078 -0.654358 0.118347 1441742288 -0.742188 0.073914 -0.654480 0.123901 1441742288 -0.742188 0.073914 -0.654480 0.123901 1441742288 -0.742188 0.073914 -0.654480 0.123901 1441742288 -0.742188 0.073914 -0.654480 0.123901 1441742288 -0.742188 0.073914 -0.654480 0.123901 1441742288 -0.742188 0.073914 -0.654480 0.123901 1441742288 -0.741394 0.070190 -0.655579 0.125183 1441742288 -0.741394 0.070190 -0.655579 0.125183 1441742288 -0.741394 0.070190 -0.655579 0.125183 1441742288 -0.741394 0.070190 -0.655579 0.125183 1441742288 -0.741394 0.070190 -0.655579 0.125183 1441742288 -0.741394 0.070190 -0.655579 0.125183 1441742288 -0.741394 0.070190 -0.655579 0.125183 1441742288 -0.740540 0.068848 -0.656677 0.125366 1441742288 -0.740540 0.068848 -0.656677 0.125366 1441742288 -0.740540 0.068848 -0.656677 0.125366 1441742288 -0.740540 0.068848 -0.656677 0.125366 1441742288 -0.740540 0.068848 -0.656677 0.125366 1441742288 -0.740540 0.068848 -0.656677 0.125366 1441742288 -0.740479 0.067566 -0.656616 0.126587 1441742288 -0.740479 0.067566 -0.656616 0.126587 1441742288 -0.740479 0.067566 -0.656616 0.126587 1441742288 -0.740479 0.067566 -0.656616 0.126587 1441742288 -0.740479 0.067566 -0.656616 0.126587 1441742288 -0.740479 0.067566 -0.656616 0.126587 1441742288 -0.740479 0.067566 -0.656616 0.126587 1441742288 -0.741028 0.067017 -0.655945 0.127319 1441742288 -0.741028 0.067017 -0.655945 0.127319 1441742288 -0.741028 0.067017 -0.655945 0.127319 1441742288 -0.741028 0.067017 -0.655945 0.127319 1441742288 -0.741028 0.067017 -0.655945 0.127319 1441742288 -0.741028 0.067017 -0.655945 0.127319 1441742288 -0.742554 0.067932 -0.653931 0.128235 1441742288 -0.742554 0.067932 -0.653931 0.128235 1441742288 -0.742554 0.067932 -0.653931 0.128235 1441742288 -0.742554 0.067932 -0.653931 0.128235 1441742288 -0.742554 0.067932 -0.653931 0.128235 1441742288 -0.742554 0.067932 -0.653931 0.128235 1441742288 -0.744019 0.074707 -0.652039 0.125488 1441742288 -0.744019 0.074707 -0.652039 0.125488 1441742288 -0.744019 0.074707 -0.652039 0.125488 1441742288 -0.744019 0.074707 -0.652039 0.125488 1441742288 -0.744019 0.074707 -0.652039 0.125488 1441742288 -0.744019 0.074707 -0.652039 0.125488 1441742288 -0.744019 0.076050 -0.652405 0.122864 1441742288 -0.744019 0.076050 -0.652405 0.122864 1441742288 -0.744019 0.076050 -0.652405 0.122864 1441742288 -0.744019 0.076050 -0.652405 0.122864 1441742288 -0.744019 0.076050 -0.652405 0.122864 1441742288 -0.744019 0.076050 -0.652405 0.122864 1441742288 -0.742920 0.079834 -0.654785 0.113831 1441742288 -0.742920 0.079834 -0.654785 0.113831 1441742288 -0.742920 0.079834 -0.654785 0.113831 1441742288 -0.742920 0.079834 -0.654785 0.113831 1441742288 -0.742920 0.079834 -0.654785 0.113831 1441742288 -0.742920 0.079834 -0.654785 0.113831 1441742288 -0.742920 0.079834 -0.654785 0.113831 1441742288 -0.742371 0.078552 -0.655945 0.111816 1441742288 -0.742371 0.078552 -0.655945 0.111816 1441742288 
-0.756348 0.010071 -0.648071 0.088989 1441742291 -0.756348 0.010071 -0.648071 0.088989 1441742291 -0.756348 0.010071 -0.648071 0.088989 1441742291 -0.756348 0.010071 -0.648071 0.088989 1441742291 -0.756348 0.010071 -0.648071 0.088989 1441742291 -0.755371 -0.006104 -0.648071 0.097351 1441742291 -0.755371 -0.006104 -0.648071 0.097351 1441742291 -0.755371 -0.006104 -0.648071 0.097351 1441742291 -0.755371 -0.006104 -0.648071 0.097351 1441742291 -0.755371 -0.006104 -0.648071 0.097351 1441742291 -0.755371 -0.006104 -0.648071 0.097351 1441742291 -0.754700 -0.008484 -0.648132 0.101746 1441742291 -0.754700 -0.008484 -0.648132 0.101746 1441742291 -0.754700 -0.008484 -0.648132 0.101746 1441742291 -0.754700 -0.008484 -0.648132 0.101746 1441742291 -0.754700 -0.008484 -0.648132 0.101746 1441742291 -0.754700 -0.008484 -0.648132 0.101746 1441742291 -0.749634 -0.006836 -0.645508 0.146423 1441742291 -0.749634 -0.006836 -0.645508 0.146423 1441742291 -0.749634 -0.006836 -0.645508 0.146423 1441742291 -0.749634 -0.006836 -0.645508 0.146423 1441742291 -0.749634 -0.006836 -0.645508 0.146423 1441742291 -0.749634 -0.006836 -0.645508 0.146423 1441742291 -0.752930 -0.010620 -0.616211 0.230957 1441742291 -0.752930 -0.010620 -0.616211 0.230957 1441742291 -0.752930 -0.010620 -0.616211 0.230957 1441742291 -0.752930 -0.010620 -0.616211 0.230957 1441742291 -0.752930 -0.010620 -0.616211 0.230957 1441742291 -0.752930 -0.010620 -0.616211 0.230957 1441742291 -0.742310 0.009705 -0.587463 0.322205 1441742291 -0.742310 0.009705 -0.587463 0.322205 1441742291 -0.742310 0.009705 -0.587463 0.322205 1441742291 -0.742310 0.009705 -0.587463 0.322205 1441742291 -0.742310 0.009705 -0.587463 0.322205 1441742291 -0.742310 0.009705 -0.587463 0.322205 1441742291 -0.704712 0.063904 -0.547791 0.446411 1441742291 -0.704712 0.063904 -0.547791 0.446411 1441742291 -0.704712 0.063904 -0.547791 0.446411 1441742291 -0.704712 0.063904 -0.547791 0.446411 1441742291 -0.704712 0.063904 -0.547791 0.446411 1441742291 -0.704712 0.063904 -0.547791 0.446411 1441742291 -0.642090 0.164612 -0.468872 0.583801 1441742291 -0.642090 0.164612 -0.468872 0.583801 1441742291 -0.642090 0.164612 -0.468872 0.583801 1441742291 -0.642090 0.164612 -0.468872 0.583801 1441742291 -0.642090 0.164612 -0.468872 0.583801 1441742291 -0.642090 0.164612 -0.468872 0.583801 1441742291 -0.642090 0.164612 -0.468872 0.583801 1441742291 -0.500977 0.296509 -0.394104 0.711182 1441742291 -0.500977 0.296509 -0.394104 0.711182 1441742291 -0.500977 0.296509 -0.394104 0.711182 1441742291 -0.500977 0.296509 -0.394104 0.711182 1441742291 -0.500977 0.296509 -0.394104 0.711182 1441742291 -0.500977 0.296509 -0.394104 0.711182 1441742291 -0.304932 0.400269 -0.305176 0.808472 1441742291 -0.304932 0.400269 -0.305176 0.808472 1441742291 -0.304932 0.400269 -0.305176 0.808472 1441742291 -0.304932 0.400269 -0.305176 0.808472 1441742291 -0.304932 0.400269 -0.305176 0.808472 1441742291 -0.127075 0.458740 -0.229492 0.848938 1441742291 -0.127075 0.458740 -0.229492 0.848938 1441742291 -0.127075 0.458740 -0.229492 0.848938 1441742291 -0.127075 0.458740 -0.229492 0.848938 1441742291 -0.127075 0.458740 -0.229492 0.848938 1441742291 -0.127075 0.458740 -0.229492 0.848938 1441742291 -0.127075 0.458740 -0.229492 0.848938 1441742291 -0.021484 0.443237 -0.186096 0.876587 1441742291 -0.021484 0.443237 -0.186096 0.876587 1441742291 -0.021484 0.443237 -0.186096 0.876587 1441742291 -0.021484 0.443237 -0.186096 0.876587 1441742291 -0.021484 0.443237 -0.186096 0.876587 1441742291 -0.021484 0.443237 -0.186096 0.876587 1441742291 -0.029236 0.412476 -0.153748 0.897400 1441742291 -0.029236 0.412476 -0.153748 0.897400 1441742291 -0.029236 0.412476 -0.153748 0.897400 1441742291 -0.029236 0.412476 -0.153748 0.897400 1441742291 -0.029236 0.412476 -0.153748 0.897400 1441742291 -0.029236 0.412476 -0.153748 0.897400 1441742291 -0.107483 0.403076 -0.166992 0.893311 1441742291 -0.107483 0.403076 -0.166992 0.893311 1441742291 -0.107483 0.403076 -0.166992 0.893311 1441742291 -0.107483 0.403076 -0.166992 0.893311 1441742291 -0.107483 0.403076 -0.166992 0.893311 1441742292 -0.107483 0.403076 -0.166992 0.893311 1441742292 -0.227356 0.393677 -0.195068 0.869019 1441742292 -0.227356 0.393677 -0.195068 0.869019 1441742292 -0.227356 0.393677 -0.195068 0.869019 1441742292 -0.227356 0.393677 -0.195068 0.869019 1441742292 -0.227356 0.393677 -0.195068 0.869019 1441742292 -0.227356 0.393677 -0.195068 0.869019 1441742292 -0.357239 0.375732 -0.247864 0.818359 1441742292 -0.357239 0.375732 -0.247864 0.818359 1441742292 -0.357239 0.375732 -0.247864 0.818359 1441742292 -0.357239 0.375732 -0.247864 0.818359 1441742292 -0.357239 0.375732 -0.247864 0.818359 1441742292 -0.357239 0.375732 -0.247864 0.818359 1441742292 -0.498352 0.314514 -0.294067 0.752502 1441742292 -0.498352 0.314514 -0.294067 0.752502 1441742292 -0.498352 0.314514 -0.294067 0.752502 1441742292 -0.498352 0.314514 -0.294067 0.752502 1441742292 -0.498352 0.314514 -0.294067 0.752502 1441742292 -0.498352 0.314514 -0.294067 0.752502 1441742292 -0.498352 0.314514 -0.294067 0.752502 1441742292 -0.600647 0.245483 -0.383118 0.657410 1441742292 -0.600647 0.245483 -0.383118 0.657410 1441742292 -0.600647 0.245483 -0.383118 0.657410 1441742292 -0.600647 0.245483 -0.383118 0.657410 1441742292 -0.600647 0.245483 -0.383118 0.657410 1441742292 -0.600647 0.245483 -0.383118 0.657410 1441742292 -0.673157 0.150208 -0.466187 0.554077 1441742292 -0.673157 0.150208 -0.466187 0.554077 1441742292 -0.673157 0.150208 -0.466187 0.554077 1441742292 -0.673157 0.150208 -0.466187 0.554077 1441742292 -0.673157 0.150208 -0.466187 0.554077 1441742292 -0.673157 0.150208 -0.466187 0.554077 1441742292 -0.714478 0.035034 -0.533691 0.451111 1441742292 -0.714478 0.035034 -0.533691 0.451111 1441742292 -0.714478 0.035034 -0.533691 0.451111 1441742292 -0.714478 0.035034 -0.533691 0.451111 1441742292 -0.714478 0.035034 -0.533691 0.451111 1441742292 -0.714478 0.035034 -0.533691 0.451111 1441742292 -0.739319 -0.090393 -0.585327 0.320435 1441742292 -0.739319 -0.090393 -0.585327 0.320435 1441742292 -0.739319 -0.090393 -0.585327 0.320435 1441742292 -0.739319 -0.090393 -0.585327 0.320435 1441742292 -0.739319 -0.090393 -0.585327 0.320435 1441742292 -0.739319 -0.090393 -0.585327 0.320435 1441742292 -0.721985 -0.175964 -0.645203 0.177551 1441742292 -0.721985 -0.175964 -0.645203 0.177551 1441742292 -0.721985 -0.175964 -0.645203 0.177551 1441742292 -0.721985 -0.175964 -0.645203 0.177551 1441742292 -0.721985 -0.175964 -0.645203 0.177551 1441742292 -0.721985 -0.175964 -0.645203 0.177551 1441742292 -0.721985 -0.175964 -0.645203 0.177551 1441742292 -0.671936 -0.245544 -0.690430 0.107849 1441742292 -0.671936 -0.245544 -0.690430 0.107849 1441742292 -0.671936 -0.245544 -0.690430 0.107849 1441742292 -0.671936 -0.245544 -0.690430 0.107849 1441742292 -0.671936 -0.245544 -0.690430 0.107849 1441742292 -0.671936 -0.245544 -0.690430 0.107849 1441742292 -0.666565 -0.245239 -0.699402 0.080383 1441742292 -0.666565 -0.245239 -0.699402 0.080383 1441742292 -0.666565 -0.245239 -0.699402 0.080383 1441742292 -0.666565 -0.245239 -0.699402 0.080383 1441742292 -0.666565 -0.245239 -0.699402 0.080383 1441742292 -0.666565 -0.245239 -0.699402 0.080383 1441742292 -0.666565 -0.245239 -0.699402 0.080383 1441742292 -0.684326 -0.177368 -0.706848 0.026489 1441742292 -0.684326 -0.177368 -0.706848 0.026489 1441742292 -0.684326 -0.177368 -0.706848 0.026489 1441742292 -0.684326 -0.177368 -0.706848 0.026489 1441742292 -0.684326 -0.177368 -0.706848 0.026489 1441742292 -0.684326 -0.177368 -0.706848 0.026489 1441742292 -0.684326 -0.177368 -0.706848 0.026489 1441742292 -0.692688 -0.151672 -0.705139 -0.000427 1441742292 -0.692688 -0.151672 -0.705139 -0.000427 1441742292 -0.692688 -0.151672 -0.705139 -0.000427 1441742292 -0.692688 -0.151672 -0.705139 -0.000427 1441742292 -0.692688 -0.151672 -0.705139 -0.000427 1441742292 -0.692688 -0.151672 -0.705139 -0.000427 1441742292 -0.698914 -0.178406 -0.691406 0.041138 1441742292 -0.698914 -0.178406 -0.691406 0.041138 1441742292 -0.698914 -0.178406 -0.691406 0.041138 1441742292 -0.698914 -0.178406 -0.691406 0.041138 1441742292 -0.698914 -0.178406 -0.691406 0.041138 1441742292 -0.698914 -0.178406 -0.691406 0.041138 1441742292 -0.723083 -0.171326 -0.657471 0.124878 1441742292 -0.723083 -0.171326 -0.657471 0.124878 1441742292 -0.723083 -0.171326 -0.657471 0.124878 1441742292 -0.723083 -0.171326 -0.657471 0.124878 1441742292 -0.723083 -0.171326 -0.657471 0.124878 1441742292 -0.723083 -0.171326 -0.657471 0.124878 1441742292 -0.747620 -0.088867 -0.619751 0.221863 1441742292 -0.747620 -0.088867 -0.619751 0.221863 1441742292 -0.747620 -0.088867 -0.619751 0.221863 1441742292 -0.747620 -0.088867 -0.619751 0.221863 1441742292 -0.747620 -0.088867 -0.619751 0.221863 1441742292 -0.747620 -0.088867 -0.619751 0.221863 1441742292 -0.749146 -0.001282 -0.564758 0.346191 1441742292 -0.749146 -0.001282 -0.564758 0.346191 1441742292 -0.749146 -0.001282 -0.564758 0.346191 1441742292 -0.749146 -0.001282 -0.564758 0.346191 1441742292 -0.720886 0.090088 -0.497681 0.473816 1441742292 -0.720886 0.090088 -0.497681 0.473816 1441742292 -0.720886 0.090088 -0.497681 0.473816 1441742292 -0.720886 0.090088 -0.497681 0.473816 1441742292 -0.720886 0.090088 -0.497681 0.473816 1441742292 -0.720886 0.090088 -0.497681 0.473816 1441742292 -0.658386 0.180847 -0.423218 0.595581 1441742292 -0.658386 0.180847 -0.423218 0.595581 1441742292 -0.658386 0.180847 -0.423218 0.595581 1441742292 -0.658386 0.180847 -0.423218 0.595581 1441742292 -0.658386 0.180847 -0.423218 0.595581 1441742292 -0.658386 0.180847 -0.423218 0.595581 1441742293 -0.564819 0.247803 -0.333984 0.712769 1441742293 -0.564819 0.247803 -0.333984 0.712769 1441742293 -0.564819 0.247803 -0.333984 0.712769 1441742293 -0.564819 0.247803 -0.333984 0.712769 1441742293 -0.564819 0.247803 -0.333984 0.712769 1441742293 -0.564819 0.247803 -0.333984 0.712769 1441742293 -0.450195 0.299194 -0.226807 0.810120 1441742293 -0.450195 0.299194 -0.226807 0.810120 1441742293 -0.450195 0.299194 -0.226807 0.810120 1441742293 -0.450195 0.299194 -0.226807 0.810120 1441742293 -0.450195 0.299194 -0.226807 0.810120 1441742293 -0.450195 0.299194 -0.226807 0.810120 1441742293 -0.288330 0.351074 -0.145142 0.878906 1441742293 -0.288330 0.351074 -0.145142 0.878906 1441742293 -0.288330 0.351074 -0.145142 0.878906 1441742293 -0.288330 0.351074 -0.145142 0.878906 1441742293 -0.288330 0.351074 -0.145142 0.878906 1441742293 -0.288330 0.351074 -0.145142 0.878906 1441742293 -0.288330 0.351074 -0.145142 0.878906 1441742293 -0.122131 0.381836 -0.139038 0.905457 1441742293 -0.122131 0.381836 -0.139038 0.905457 1441742293 -0.122131 0.381836 -0.139038 0.905457 1441742293 -0.122131 0.381836 -0.139038 0.905457 1441742293 -0.122131 0.381836 -0.139038 0.905457 1441742293 -0.122131 0.381836 -0.139038 0.905457 1441742293 -0.054749 0.386414 -0.142700 0.909546 1441742293 -0.054749 0.386414 -0.142700 0.909546 1441742293 -0.054749 0.386414 -0.142700 0.909546 1441742293 -0.054749 0.386414 -0.142700 0.909546 1441742293 -0.054749 0.386414 -0.142700 0.909546 1441742293 -0.054749 0.386414 -0.142700 0.909546 1441742293 -0.119751 0.372009 -0.148010 0.908447 1441742293 -0.119751 0.372009 -0.148010 0.908447 1441742293 -0.119751 0.372009 -0.148010 0.908447 1441742293 -0.119751 0.372009 -0.148010 0.908447 1441742293 -0.119751 0.372009 -0.148010 0.908447 1441742293 -0.119751 0.372009 -0.148010 0.908447 1441742293 -0.253052 0.359924 -0.185913 0.878540 1441742293 -0.253052 0.359924 -0.185913 0.878540 1441742293 -0.253052 0.359924 -0.185913 0.878540 1441742293 -0.253052 0.359924 -0.185913 0.878540 1441742293 -0.253052 0.359924 -0.185913 0.878540 1441742293 -0.253052 0.359924 -0.185913 0.878540 1441742293 -0.253052 0.359924 -0.185913 0.878540 1441742293 -0.388062 0.331177 -0.293335 0.808533 1441742293 -0.388062 0.331177 -0.293335 0.808533 1441742293 -0.388062 0.331177 -0.293335 0.808533 1441742293 -0.388062 0.331177 -0.293335 0.808533 1441742293 -0.388062 0.331177 -0.293335 0.808533 1441742293 -0.388062 0.331177 -0.293335 0.808533 1441742293 -0.523315 0.282959 -0.387878 0.703979 1441742293 -0.523315 0.282959 -0.387878 0.703979 1441742293 -0.523315 0.282959 -0.387878 0.703979 1441742293 -0.523315 0.282959 -0.387878 0.703979 1441742293 -0.523315 0.282959 -0.387878 0.703979 1441742293 -0.523315 0.282959 -0.387878 0.703979 1441742293 -0.629333 0.200378 -0.467224 0.587830 1441742293 -0.629333 0.200378 -0.467224 0.587830 1441742293 -0.629333 0.200378 -0.467224 0.587830 1441742293 -0.629333 0.200378 -0.467224 0.587830 1441742293 -0.629333 0.200378 -0.467224 0.587830 1441742293 -0.629333 0.200378 -0.467224 0.587830 1441742293 -0.698303 0.089111 -0.548218 0.451538 1441742293 -0.698303 0.089111 -0.548218 0.451538 1441742293 -0.698303 0.089111 -0.548218 0.451538 1441742293 -0.698303 0.089111 -0.548218 0.451538 1441742293 -0.698303 0.089111 -0.548218 0.451538 1441742293 -0.698303 0.089111 -0.548218 0.451538 1441742293 -0.723755 -0.037842 -0.611877 0.316833 1441742293 -0.723755 -0.037842 -0.611877 0.316833 1441742293 -0.723755 -0.037842 -0.611877 0.316833 1441742293 -0.723755 -0.037842 -0.611877 0.316833 1441742293 -0.723755 -0.037842 -0.611877 0.316833 1441742293 -0.723755 -0.037842 -0.611877 0.316833 1441742293 -0.723755 -0.037842 -0.611877 0.316833 1441742293 -0.712036 -0.135437 -0.666992 0.172729 1441742293 -0.712036 -0.135437 -0.666992 0.172729 1441742293 -0.712036 -0.135437 -0.666992 0.172729 1441742293 -0.712036 -0.135437 -0.666992 0.172729 1441742293 -0.712036 -0.135437 -0.666992 0.172729 1441742293 -0.712036 -0.135437 -0.666992 0.172729 1441742293 -0.690247 -0.168701 -0.700806 0.063721 1441742293 -0.690247 -0.168701 -0.700806 0.063721 1441742293 -0.690247 -0.168701 -0.700806 0.063721 1441742293 -0.690247 -0.168701 -0.700806 0.063721 1441742293 -0.690247 -0.168701 -0.700806 0.063721 1441742293 -0.690247 -0.168701 -0.700806 0.063721 1441742293 -0.679077 -0.151062 -0.718384 -0.008789 1441742293 -0.679077 -0.151062 -0.718384 -0.008789 1441742293 -0.679077 -0.151062 -0.718384 -0.008789 1441742293 -0.679077 -0.151062 -0.718384 -0.008789 1441742293 -0.679077 -0.151062 -0.718384 -0.008789 1441742293 -0.679077 -0.151062 -0.718384 -0.008789 1441742293 -0.686157 -0.104919 -0.717529 -0.058289 1441742293 -0.686157 -0.104919 -0.717529 -0.058289 1441742293 -0.686157 -0.104919 -0.717529 -0.058289 1441742293 -0.686157 -0.104919 -0.717529 -0.058289 1441742293 -0.686157 -0.104919 -0.717529 -0.058289 1441742293 -0.686157 -0.104919 -0.717529 -0.058289 1441742293 -0.698853 -0.053467 -0.706970 -0.095398 1441742293 -0.698853 -0.053467 -0.706970 -0.095398 1441742293 -0.698853 -0.053467 -0.706970 -0.095398 1441742293 -0.698853 -0.053467 -0.706970 -0.095398 1441742293 -0.698853 -0.053467 -0.706970 -0.095398 1441742293 -0.698853 -0.053467 -0.706970 -0.095398 1441742293 -0.702515 -0.020142 -0.703613 -0.105286 1441742293 -0.702515 -0.020142 -0.703613 -0.105286 1441742293 -0.702515 -0.020142 -0.703613 -0.105286 1441742293 -0.702515 -0.020142 -0.703613 -0.105286 1441742293 -0.702515 -0.020142 -0.703613 -0.105286 1441742293 -0.702515 -0.020142 -0.703613 -0.105286 1441742293 -0.704285 -0.009216 -0.707275 -0.061584 1441742294 -0.704285 -0.009216 -0.707275 -0.061584 1441742294 -0.704285 -0.009216 -0.707275 -0.061584 1441742294 -0.704285 -0.009216 -0.707275 -0.061584 1441742294 -0.704285 -0.009216 -0.707275 -0.061584 1441742294 -0.704285 -0.009216 -0.707275 -0.061584 1441742294 -0.704285 -0.009216 -0.707275 -0.061584 1441742294 -0.716736 0.002319 -0.697083 0.020508 1441742294 -0.716736 0.002319 -0.697083 0.020508 1441742294 -0.716736 0.002319 -0.697083 0.020508 1441742294 -0.716736 0.002319 -0.697083 0.020508 1441742294 -0.716736 0.002319 -0.697083 0.020508 1441742294 -0.716736 0.002319 -0.697083 0.020508 1441742294 -0.733643 0.067749 -0.668213 0.103943 1441742294 -0.733643 0.067749 -0.668213 0.103943 1441742294 -0.733643 0.067749 -0.668213 0.103943 1441742294 -0.733643 0.067749 -0.668213 0.103943 1441742294 -0.733643 0.067749 -0.668213 0.103943 1441742294 -0.733643 0.067749 -0.668213 0.103943 1441742294 -0.734314 0.141479 -0.615234 0.249695 1441742294 -0.734314 0.141479 -0.615234 0.249695 1441742294 -0.734314 0.141479 -0.615234 0.249695 1441742294 -0.734314 0.141479 -0.615234 0.249695 1441742294 -0.734314 0.141479 -0.615234 0.249695 1441742294 -0.734314 0.141479 -0.615234 0.249695 1441742294 -0.697510 0.234070 -0.525696 0.427063 1441742294 -0.697510 0.234070 -0.525696 0.427063 1441742294 -0.697510 0.234070 -0.525696 0.427063 1441742294 -0.697510 0.234070 -0.525696 0.427063 1441742294 -0.697510 0.234070 -0.525696 0.427063 1441742294 -0.697510 0.234070 -0.525696 0.427063 1441742294 -0.621399 0.307251 -0.428833 0.579285 1441742294 -0.621399 0.307251 -0.428833 0.579285 1441742294 -0.621399 0.307251 -0.428833 0.579285 1441742294 -0.621399 0.307251 -0.428833 0.579285 1441742294 -0.621399 0.307251 -0.428833 0.579285 1441742294 -0.621399 0.307251 -0.428833 0.579285 1441742294 -0.474792 0.402222 -0.384827 0.681641 1441742294 -0.474792 0.402222 -0.384827 0.681641 1441742294 -0.474792 0.402222 -0.384827 0.681641 1441742294 -0.474792 0.402222 -0.384827 0.681641 1441742294 -0.474792 0.402222 -0.384827 0.681641 1441742294 -0.474792 0.402222 -0.384827 0.681641 1441742294 -0.474792 0.402222 -0.384827 0.681641 1441742294 -0.289978 0.438232 -0.363281 0.769348 1441742294 -0.289978 0.438232 -0.363281 0.769348 1441742294 -0.289978 0.438232 -0.363281 0.769348 1441742294 -0.289978 0.438232 -0.363281 0.769348 1441742294 -0.289978 0.438232 -0.363281 0.769348 1441742294 -0.289978 0.438232 -0.363281 0.769348 1441742294 -0.191162 0.420593 -0.242371 0.853088 1441742294 -0.191162 0.420593 -0.242371 0.853088 1441742294 -0.191162 0.420593 -0.242371 0.853088 1441742294 -0.191162 0.420593 -0.242371 0.853088 1441742294 -0.191162 0.420593 -0.242371 0.853088 1441742294 -0.191162 0.420593 -0.242371 0.853088 1441742294 -0.106445 0.406555 -0.165527 0.892151 1441742294 -0.106445 0.406555 -0.165527 0.892151 1441742294 -0.106445 0.406555 -0.165527 0.892151 1441742294 -0.106445 0.406555 -0.165527 0.892151 1441742294 -0.106445 0.406555 -0.165527 0.892151 1441742294 -0.106445 0.406555 -0.165527 0.892151 1441742294 -0.102478 0.389587 -0.143982 0.903870 1441742294 -0.102478 0.389587 -0.143982 0.903870 1441742294 -0.102478 0.389587 -0.143982 0.903870 1441742294 -0.102478 0.389587 -0.143982 0.903870 1441742294 -0.102478 0.389587 -0.143982 0.903870 1441742294 -0.186218 0.384399 -0.168274 0.888367 1441742294 -0.186218 0.384399 -0.168274 0.888367 1441742294 -0.186218 0.384399 -0.168274 0.888367 1441742294 -0.186218 0.384399 -0.168274 0.888367 1441742294 -0.186218 0.384399 -0.168274 0.888367 1441742294 -0.186218 0.384399 -0.168274 0.888367 1441742294 -0.317322 0.374817 -0.230591 0.840027 1441742294 -0.317322 0.374817 -0.230591 0.840027 1441742294 -0.317322 0.374817 -0.230591 0.840027 1441742294 -0.317322 0.374817 -0.230591 0.840027 1441742294 -0.317322 0.374817 -0.230591 0.840027 1441742294 -0.317322 0.374817 -0.230591 0.840027 1441742294 -0.317322 0.374817 -0.230591 0.840027 1441742294 -0.435181 0.359802 -0.356384 0.744385 1441742294 -0.435181 0.359802 -0.356384 0.744385 1441742294 -0.435181 0.359802 -0.356384 0.744385 1441742294 -0.435181 0.359802 -0.356384 0.744385 1441742294 -0.435181 0.359802 -0.356384 0.744385 1441742294 -0.435181 0.359802 -0.356384 0.744385 1441742294 -0.542053 0.330383 -0.485718 0.600952 1441742294 -0.542053 0.330383 -0.485718 0.600952 1441742294 -0.542053 0.330383 -0.485718 0.600952 1441742294 -0.542053 0.330383 -0.485718 0.600952 1441742294 -0.542053 0.330383 -0.485718 0.600952 1441742294 -0.542053 0.330383 -0.485718 0.600952 1441742294 -0.632385 0.259949 -0.561523 0.466064 1441742294 -0.632385 0.259949 -0.561523 0.466064 1441742294 -0.632385 0.259949 -0.561523 0.466064 1441742294 -0.632385 0.259949 -0.561523 0.466064 1441742294 -0.632385 0.259949 -0.561523 0.466064 1441742294 -0.632385 0.259949 -0.561523 0.466064 1441742294 -0.708984 0.115417 -0.617554 0.320435 1441742294 -0.708984 0.115417 -0.617554 0.320435 1441742294 -0.708984 0.115417 -0.617554 0.320435 1441742294 -0.708984 0.115417 -0.617554 0.320435 1441742294 -0.708984 0.115417 -0.617554 0.320435 1441742294 -0.727051 -0.013611 -0.672302 0.138794 1441742294 -0.727051 -0.013611 -0.672302 0.138794 1441742294 -0.727051 -0.013611 -0.672302 0.138794 1441742294 -0.727051 -0.013611 -0.672302 0.138794 1441742294 -0.727051 -0.013611 -0.672302 0.138794 1441742294 -0.727051 -0.013611 -0.672302 0.138794 1441742294 -0.710693 -0.092041 -0.697510 -0.007141 1441742295 -0.710693 -0.092041 -0.697510 -0.007141 1441742295 -0.710693 -0.092041 -0.697510 -0.007141 1441742295 -0.710693 -0.092041 -0.697510 -0.007141 1441742295 -0.710693 -0.092041 -0.697510 -0.007141 1441742295 -0.710693 -0.092041 -0.697510 -0.007141 1441742295 -0.694824 -0.104553 -0.709595 -0.053589 1441742295 -0.694824 -0.104553 -0.709595 -0.053589 1441742295 -0.694824 -0.104553 -0.709595 -0.053589 1441742295 -0.694824 -0.104553 -0.709595 -0.053589 1441742295 -0.694824 -0.104553 -0.709595 -0.053589 1441742295 -0.694824 -0.104553 -0.709595 -0.053589 1441742295 -0.697205 -0.053040 -0.708130 -0.098633 1441742295 -0.697205 -0.053040 -0.708130 -0.098633 1441742295 -0.697205 -0.053040 -0.708130 -0.098633 1441742295 -0.697205 -0.053040 -0.708130 -0.098633 1441742295 -0.697205 -0.053040 -0.708130 -0.098633 1441742295 -0.697205 -0.053040 -0.708130 -0.098633 1441742295 -0.697205 -0.053040 -0.708130 -0.098633 1441742295 -0.707764 0.002197 -0.690063 -0.151489 1441742295 -0.707764 0.002197 -0.690063 -0.151489 1441742295 -0.707764 0.002197 -0.690063 -0.151489 1441742295 -0.707764 0.002197 -0.690063 -0.151489 1441742295 -0.707764 0.002197 -0.690063 -0.151489 1441742295 -0.707764 0.002197 -0.690063 -0.151489 1441742295 -0.711182 0.020813 -0.680176 -0.176697 1441742295 -0.711182 0.020813 -0.680176 -0.176697 1441742295 -0.711182 0.020813 -0.680176 -0.176697 1441742295 -0.711182 0.020813 -0.680176 -0.176697 1441742295 -0.711182 0.020813 -0.680176 -0.176697 1441742295 -0.711182 0.020813 -0.680176 -0.176697 1441742295 -0.712830 0.014648 -0.684082 -0.154419 1441742295 -0.712830 0.014648 -0.684082 -0.154419 1441742295 -0.712830 0.014648 -0.684082 -0.154419 1441742295 -0.712830 0.014648 -0.684082 -0.154419 1441742295 -0.712830 0.014648 -0.684082 -0.154419 1441742295 -0.712830 0.014648 -0.684082 -0.154419 1441742295 -0.724426 0.023926 -0.682983 -0.090820 1441742295 -0.724426 0.023926 -0.682983 -0.090820 1441742295 -0.724426 0.023926 -0.682983 -0.090820 1441742295 -0.724426 0.023926 -0.682983 -0.090820 1441742295 -0.724426 0.023926 -0.682983 -0.090820 1441742295 -0.724426 0.023926 -0.682983 -0.090820 1441742295 -0.724426 0.023926 -0.682983 -0.090820 1441742295 -0.739014 0.073181 -0.669739 -0.001587 1441742295 -0.739014 0.073181 -0.669739 -0.001587 1441742295 -0.739014 0.073181 -0.669739 -0.001587 1441742295 -0.739014 0.073181 -0.669739 -0.001587 1441742295 -0.739014 0.073181 -0.669739 -0.001587 1441742295 -0.743958 0.139587 -0.642700 0.118469 1441742295 -0.743958 0.139587 -0.642700 0.118469 1441742295 -0.743958 0.139587 -0.642700 0.118469 1441742295 -0.743958 0.139587 -0.642700 0.118469 1441742295 -0.743958 0.139587 -0.642700 0.118469 1441742295 -0.743958 0.139587 -0.642700 0.118469 1441742295 -0.724670 0.209778 -0.594666 0.278015 1441742295 -0.724670 0.209778 -0.594666 0.278015 1441742295 -0.724670 0.209778 -0.594666 0.278015 1441742295 -0.724670 0.209778 -0.594666 0.278015 1441742295 -0.724670 0.209778 -0.594666 0.278015 1441742295 -0.724670 0.209778 -0.594666 0.278015 1441742295 -0.724670 0.209778 -0.594666 0.278015 1441742295 -0.676147 0.270142 -0.524353 0.441467 1441742295 -0.676147 0.270142 -0.524353 0.441467 1441742295 -0.676147 0.270142 -0.524353 0.441467 1441742295 -0.676147 0.270142 -0.524353 0.441467 1441742295 -0.676147 0.270142 -0.524353 0.441467 1441742295 -0.584167 0.321716 -0.459412 0.586670 1441742295 -0.584167 0.321716 -0.459412 0.586670 1441742295 -0.584167 0.321716 -0.459412 0.586670 1441742295 -0.584167 0.321716 -0.459412 0.586670 1441742295 -0.584167 0.321716 -0.459412 0.586670 1441742295 -0.584167 0.321716 -0.459412 0.586670 1441742295 -0.453796 0.362549 -0.411316 0.702454 1441742295 -0.453796 0.362549 -0.411316 0.702454 1441742295 -0.453796 0.362549 -0.411316 0.702454 1441742295 -0.453796 0.362549 -0.411316 0.702454 1441742295 -0.453796 0.362549 -0.411316 0.702454 1441742295 -0.453796 0.362549 -0.411316 0.702454 1441742295 -0.238647 0.422607 -0.405029 0.774841 1441742295 -0.238647 0.422607 -0.405029 0.774841 1441742295 -0.238647 0.422607 -0.405029 0.774841 1441742295 -0.238647 0.422607 -0.405029 0.774841 1441742295 -0.238647 0.422607 -0.405029 0.774841 1441742295 -0.238647 0.422607 -0.405029 0.774841 1441742295 -0.050415 0.436707 -0.353821 0.825562 1441742295 -0.050415 0.436707 -0.353821 0.825562 1441742295 -0.050415 0.436707 -0.353821 0.825562 1441742295 -0.050415 0.436707 -0.353821 0.825562 1441742295 -0.050415 0.436707 -0.353821 0.825562 1441742295 -0.050415 0.436707 -0.353821 0.825562 1441742295 0.006714 0.410583 -0.298950 0.861328 1441742295 0.006714 0.410583 -0.298950 0.861328 1441742295 0.006714 0.410583 -0.298950 0.861328 1441742295 0.006714 0.410583 -0.298950 0.861328 1441742295 0.006714 0.410583 -0.298950 0.861328 1441742295 -0.070862 0.393127 -0.277283 0.873779 1441742295 -0.070862 0.393127 -0.277283 0.873779 1441742295 -0.070862 0.393127 -0.277283 0.873779 1441742295 -0.070862 0.393127 -0.277283 0.873779 1441742295 -0.070862 0.393127 -0.277283 0.873779 1441742295 -0.070862 0.393127 -0.277283 0.873779 1441742295 -0.070862 0.393127 -0.277283 0.873779 1441742295 -0.204224 0.381958 -0.289185 0.853638 1441742295 -0.204224 0.381958 -0.289185 0.853638 1441742295 -0.204224 0.381958 -0.289185 0.853638 1441742295 -0.204224 0.381958 -0.289185 0.853638 1441742295 -0.204224 0.381958 -0.289185 0.853638 1441742295 -0.204224 0.381958 -0.289185 0.853638 1441742295 -0.361084 0.343323 -0.313049 0.808533 1441742295 -0.361084 0.343323 -0.313049 0.808533 1441742295 -0.361084 0.343323 -0.313049 0.808533 1441742296 -0.361084 0.343323 -0.313049 0.808533 1441742296 -0.361084 0.343323 -0.313049 0.808533 1441742296 -0.361084 0.343323 -0.313049 0.808533 1441742296 -0.361084 0.343323 -0.313049 0.808533 1441742296 -0.515076 0.265564 -0.361145 0.730530 1441742296 -0.515076 0.265564 -0.361145 0.730530 1441742296 -0.515076 0.265564 -0.361145 0.730530 1441742296 -0.515076 0.265564 -0.361145 0.730530 1441742296 -0.515076 0.265564 -0.361145 0.730530 1441742296 -0.631226 0.170959 -0.441833 0.614075 1441742296 -0.631226 0.170959 -0.441833 0.614075 1441742296 -0.631226 0.170959 -0.441833 0.614075 1441742296 -0.631226 0.170959 -0.441833 0.614075 1441742296 -0.631226 0.170959 -0.441833 0.614075 1441742296 -0.631226 0.170959 -0.441833 0.614075 1441742296 -0.631226 0.170959 -0.441833 0.614075 1441742296 -0.698486 0.056030 -0.533264 0.473938 1441742296 -0.698486 0.056030 -0.533264 0.473938 1441742296 -0.698486 0.056030 -0.533264 0.473938 1441742296 -0.698486 0.056030 -0.533264 0.473938 1441742296 -0.698486 0.056030 -0.533264 0.473938 1441742296 -0.698486 0.056030 -0.533264 0.473938 1441742296 -0.721436 -0.033936 -0.620850 0.304932 1441742296 -0.721436 -0.033936 -0.620850 0.304932 1441742296 -0.721436 -0.033936 -0.620850 0.304932 1441742296 -0.721436 -0.033936 -0.620850 0.304932 1441742296 -0.721436 -0.033936 -0.620850 0.304932 1441742296 -0.721436 -0.033936 -0.620850 0.304932 1441742296 -0.721436 -0.033936 -0.620850 0.304932 1441742296 -0.707458 -0.110718 -0.682983 0.144409 1441742296 -0.707458 -0.110718 -0.682983 0.144409 1441742296 -0.707458 -0.110718 -0.682983 0.144409 1441742296 -0.707458 -0.110718 -0.682983 0.144409 1441742296 -0.707458 -0.110718 -0.682983 0.144409 1441742296 -0.707458 -0.110718 -0.682983 0.144409 1441742296 -0.683105 -0.158936 -0.712097 0.032349 1441742296 -0.683105 -0.158936 -0.712097 0.032349 1441742296 -0.683105 -0.158936 -0.712097 0.032349 1441742296 -0.683105 -0.158936 -0.712097 0.032349 1441742296 -0.683105 -0.158936 -0.712097 0.032349 1441742296 -0.683105 -0.158936 -0.712097 0.032349 1441742296 -0.676270 -0.166870 -0.717346 -0.017151 1441742296 -0.676270 -0.166870 -0.717346 -0.017151 1441742296 -0.676270 -0.166870 -0.717346 -0.017151 1441742296 -0.676270 -0.166870 -0.717346 -0.017151 1441742296 -0.676270 -0.166870 -0.717346 -0.017151 1441742296 -0.676270 -0.166870 -0.717346 -0.017151 1441742296 -0.676270 -0.166870 -0.717346 -0.017151 1441742296 -0.686340 -0.105042 -0.716003 -0.072998 1441742296 -0.686340 -0.105042 -0.716003 -0.072998 1441742296 -0.686340 -0.105042 -0.716003 -0.072998 1441742296 -0.686340 -0.105042 -0.716003 -0.072998 1441742296 -0.686340 -0.105042 -0.716003 -0.072998 1441742296 -0.686340 -0.105042 -0.716003 -0.072998 1441742296 -0.696777 -0.053833 -0.707886 -0.103088 1441742296 -0.696777 -0.053833 -0.707886 -0.103088 1441742296 -0.696777 -0.053833 -0.707886 -0.103088 1441742296 -0.696777 -0.053833 -0.707886 -0.103088 1441742296 -0.696777 -0.053833 -0.707886 -0.103088 1441742296 -0.696777 -0.053833 -0.707886 -0.103088 1441742296 -0.696777 -0.053833 -0.707886 -0.103088 1441742296 -0.700500 -0.050476 -0.707397 -0.080383 1441742296 
-0.738708 0.110779 -0.661194 0.070129 1441742298 -0.738708 0.110779 -0.661194 0.070129 1441742298 -0.738708 0.110779 -0.661194 0.070129 1441742298 -0.738708 0.110779 -0.661194 0.070129 1441742298 -0.738708 0.110779 -0.661194 0.070129 1441742298 -0.738708 0.110779 -0.661194 0.070129 1441742298 -0.740540 0.113342 -0.658752 0.069946 1441742298 -0.740540 0.113342 -0.658752 0.069946 1441742298 -0.740540 0.113342 -0.658752 0.069946 1441742298 -0.740540 0.113342 -0.658752 0.069946 1441742298 -0.740540 0.113342 -0.658752 0.069946 1441742298 -0.740540 0.113342 -0.658752 0.069946 1441742298 -0.741699 0.118530 -0.656616 0.068970 1441742298 -0.741699 0.118530 -0.656616 0.068970 1441742298 -0.741699 0.118530 -0.656616 0.068970 1441742298 -0.741699 0.118530 -0.656616 0.068970 1441742298 -0.741699 0.118530 -0.656616 0.068970 1441742299 -0.741699 0.118530 -0.656616 0.068970 1441742299 -0.741089 0.121399 -0.656860 0.068237 1441742299 -0.741089 0.121399 -0.656860 0.068237 1441742299 -0.741089 0.121399 -0.656860 0.068237 1441742299 -0.741089 0.121399 -0.656860 0.068237 1441742299 -0.741089 0.121399 -0.656860 0.068237 1441742299 -0.741089 0.121399 -0.656860 0.068237 1441742299 -0.739441 0.122742 -0.658936 0.063477 1441742299 -0.739441 0.122742 -0.658936 0.063477 1441742299 -0.739441 0.122742 -0.658936 0.063477 1441742299 -0.739441 0.122742 -0.658936 0.063477 1441742299 -0.739441 0.122742 -0.658936 0.063477 1441742299 -0.739441 0.122742 -0.658936 0.063477 1441742299 -0.739441 0.122742 -0.658936 0.063477 1441742299 -0.737427 0.130493 -0.660706 0.052673 1441742299 -0.737427 0.130493 -0.660706 0.052673 1441742299 -0.737427 0.130493 -0.660706 0.052673 1441742299 -0.737427 0.130493 -0.660706 0.052673 1441742299 -0.737427 0.130493 -0.660706 0.052673 1441742299 -0.737305 0.133484 -0.660400 0.049622 1441742299 -0.737305 0.133484 -0.660400 0.049622 1441742299 -0.737305 0.133484 -0.660400 0.049622 1441742299 -0.737305 0.133484 -0.660400 0.049622 1441742299 -0.737305 0.133484 -0.660400 0.049622 1441742299 -0.737305 0.133484 -0.660400 0.049622 1441742299 -0.740723 0.124634 -0.657532 0.058899 1441742299 -0.740723 0.124634 -0.657532 0.058899 1441742299 -0.740723 0.124634 -0.657532 0.058899 1441742299 -0.740723 0.124634 -0.657532 0.058899 1441742299 -0.740723 0.124634 -0.657532 0.058899 1441742299 -0.740723 0.124634 -0.657532 0.058899 1441742299 -0.745178 0.113220 -0.653137 0.072937 1441742299 -0.745178 0.113220 -0.653137 0.072937 1441742299 -0.745178 0.113220 -0.653137 0.072937 1441742299 -0.745178 0.113220 -0.653137 0.072937 1441742299 -0.745178 0.113220 -0.653137 0.072937 1441742299 -0.745178 0.113220 -0.653137 0.072937 1441742299 -0.746887 0.112427 -0.651001 0.075867 1441742299 -0.746887 0.112427 -0.651001 0.075867 1441742299 -0.746887 0.112427 -0.651001 0.075867 1441742299 -0.746887 0.112427 -0.651001 0.075867 1441742299 -0.746887 0.112427 -0.651001 0.075867 1441742299 -0.746887 0.112427 -0.651001 0.075867 1441742299 -0.747070 0.107239 -0.651672 0.076477 1441742299 -0.747070 0.107239 -0.651672 0.076477 1441742299 -0.747070 0.107239 -0.651672 0.076477 1441742299 -0.747070 0.107239 -0.651672 0.076477 1441742299 -0.747070 0.107239 -0.651672 0.076477 1441742299 -0.747070 0.107239 -0.651672 0.076477 1441742299 -0.750427 0.099854 -0.648804 0.077515 1441742299 -0.750427 0.099854 -0.648804 0.077515 1441742299 -0.750427 0.099854 -0.648804 0.077515 1441742299 -0.750427 0.099854 -0.648804 0.077515 1441742299 -0.750427 0.099854 -0.648804 0.077515 1441742299 -0.750427 0.099854 -0.648804 0.077515 1441742299 -0.752075 0.105225 -0.646423 0.074402 1441742299 -0.752075 0.105225 -0.646423 0.074402 1441742299 -0.752075 0.105225 -0.646423 0.074402 1441742299 -0.752075 0.105225 -0.646423 0.074402 1441742299 -0.752075 0.105225 -0.646423 0.074402 1441742299 -0.752075 0.105225 -0.646423 0.074402 1441742299 -0.751343 0.106567 -0.647156 0.073547 1441742299 -0.751343 0.106567 -0.647156 0.073547 1441742299 -0.751343 0.106567 -0.647156 0.073547 1441742299 -0.751343 0.106567 -0.647156 0.073547 1441742299 -0.751343 0.106567 -0.647156 0.073547 1441742299 -0.751343 0.106567 -0.647156 0.073547 1441742299 -0.751465 0.109436 -0.646729 0.071350 1441742299 -0.751465 0.109436 -0.646729 0.071350 1441742299 -0.751465 0.109436 -0.646729 0.071350 1441742299 -0.751465 0.109436 -0.646729 0.071350 1441742299 -0.751465 0.109436 -0.646729 0.071350 1441742299 -0.751465 0.109436 -0.646729 0.071350 1441742299 -0.751465 0.109436 -0.646729 0.071350 1441742299 -0.751648 0.112976 -0.645996 0.070618 1441742299 -0.751648 0.112976 -0.645996 0.070618 1441742299 -0.751648 0.112976 -0.645996 0.070618 1441742299 -0.751648 0.112976 -0.645996 0.070618 1441742299 -0.751648 0.112976 -0.645996 0.070618 1441742299 -0.751648 0.112976 -0.645996 0.070618 1441742299 -0.750916 0.114685 -0.646912 0.067688 1441742299 -0.750916 0.114685 -0.646912 0.067688 1441742299 -0.750916 0.114685 -0.646912 0.067688 1441742299 -0.750916 0.114685 -0.646912 0.067688 1441742299 -0.750916 0.114685 -0.646912 0.067688 1441742299 -0.750916 0.114685 -0.646912 0.067688 1441742299 -0.749634 0.116699 -0.648804 0.059509 1441742299 -0.749634 0.116699 -0.648804 0.059509 1441742299 -0.749634 0.116699 -0.648804 0.059509 1441742299 -0.749634 0.116699 -0.648804 0.059509 1441742299 -0.749634 0.116699 -0.648804 0.059509 1441742299 -0.748413 0.117981 -0.650635 0.052185 1441742299 -0.748413 0.117981 -0.650635 0.052185 1441742299 -0.748413 0.117981 -0.650635 0.052185 1441742299 -0.748413 0.117981 -0.650635 0.052185 1441742299 -0.748413 0.117981 -0.650635 0.052185 1441742299 -0.748413 0.117981 -0.650635 0.052185 1441742299 -0.747925 0.115540 -0.651794 0.049805 1441742299 -0.747925 0.115540 -0.651794 0.049805 1441742299 -0.747925 0.115540 -0.651794 0.049805 1441742299 -0.747925 0.115540 -0.651794 0.049805 1441742299 -0.747925 0.115540 -0.651794 0.049805 1441742299 -0.747925 0.115540 -0.651794 0.049805 1441742299 -0.747925 0.115540 -0.651794 0.049805 1441742299 -0.749084 0.114502 -0.650635 0.049927 1441742299 -0.749084 0.114502 -0.650635 0.049927 1441742299 -0.749084 0.114502 -0.650635 0.049927 1441742299 -0.749084 0.114502 -0.650635 0.049927 1441742299 -0.749084 0.114502 -0.650635 0.049927 1441742299 -0.749084 0.114502 -0.650635 0.049927 1441742300 -0.749390 0.122620 -0.649048 0.046631 1441742300 -0.749390 0.122620 -0.649048 0.046631 1441742300 -0.749390 0.122620 -0.649048 0.046631 1441742300 -0.749390 0.122620 -0.649048 0.046631 1441742300 -0.749390 0.122620 -0.649048 0.046631 1441742300 -0.749390 0.122620 -0.649048 0.046631 1441742300 -0.747192 0.126404 -0.650940 0.045715 1441742300 -0.747192 0.126404 -0.650940 0.045715 1441742300 -0.747192 0.126404 -0.650940 0.045715 1441742300 -0.747192 0.126404 -0.650940 0.045715 1441742300 -0.747192 0.126404 -0.650940 0.045715 1441742300 -0.747192 0.126404 -0.650940 0.045715 1441742300 -0.743896 0.120483 -0.655579 0.048645 1441742300 -0.743896 0.120483 -0.655579 0.048645 1441742300 -0.743896 0.120483 -0.655579 0.048645 1441742300 -0.743896 0.120483 -0.655579 0.048645 1441742300 -0.743896 0.120483 -0.655579 0.048645 1441742300 -0.743896 0.120483 -0.655579 0.048645 1441742300 -0.743896 0.120483 -0.655579 0.048645 1441742300 -0.743225 0.116577 -0.656677 0.053894 1441742300 -0.743225 0.116577 -0.656677 0.053894 1441742300 -0.743225 0.116577 -0.656677 0.053894 1441742300 -0.743225 0.116577 -0.656677 0.053894 1441742300 -0.743225 0.116577 -0.656677 0.053894 1441742300 -0.743225 0.116577 -0.656677 0.053894 1441742300 -0.743469 0.111267 -0.655884 0.069153 1441742300 -0.743469 0.111267 -0.655884 0.069153 1441742300 -0.743469 0.111267 -0.655884 0.069153 1441742300 -0.743164 0.102661 -0.655945 0.083801 1441742300 -0.743164 0.102661 -0.655945 0.083801 1441742300 -0.743164 0.102661 -0.655945 0.083801 1441742300 -0.743164 0.102661 -0.655945 0.083801 1441742300 -0.743164 0.102661 -0.655945 0.083801 1441742300 -0.743164 0.102661 -0.655945 0.083801 1441742300 -0.742188 0.092163 -0.656860 0.096130 1441742300 -0.742188 0.092163 -0.656860 0.096130 1441742300 -0.742188 0.092163 -0.656860 0.096130 1441742300 -0.742188 0.092163 -0.656860 0.096130 1441742300 -0.742188 0.092163 -0.656860 0.096130 1441742300 -0.742188 0.092163 -0.656860 0.096130 1441742300 -0.743103 0.081543 -0.655518 0.107361 1441742300 -0.743103 0.081543 -0.655518 0.107361 1441742300 -0.743103 0.081543 -0.655518 0.107361 1441742300 -0.743103 0.081543 -0.655518 0.107361 1441742300 -0.743103 0.081543 -0.655518 0.107361 1441742300 -0.743103 0.081543 -0.655518 0.107361 1441742300 -0.743103 0.081543 -0.655518 0.107361 1441742300 -0.744873 0.085327 -0.652344 0.111328 1441742300 -0.744873 0.085327 -0.652344 0.111328 1441742300 -0.744873 0.085327 -0.652344 0.111328 1441742300 -0.744873 0.085327 -0.652344 0.111328 1441742300 -0.744873 0.085327 -0.652344 0.111328 1441742300 -0.744934 0.096863 -0.650085 0.114624 1441742300 -0.744934 0.096863 -0.650085 0.114624 1441742300 -0.744934 0.096863 -0.650085 0.114624 1441742300 -0.744934 0.096863 -0.650085 0.114624 1441742300 -0.744934 0.096863 -0.650085 0.114624 1441742300 -0.744934 0.096863 -0.650085 0.114624 1441742300 -0.744934 0.096863 -0.650085 0.114624 1441742300 -0.744019 0.105408 -0.649109 0.118652 1441742300 -0.744019 0.105408 -0.649109 0.118652 1441742300 -0.744019 0.105408 -0.649109 0.118652 1441742300 -0.744019 0.105408 -0.649109 0.118652 1441742300 -0.744019 0.105408 -0.649109 0.118652 1441742300 -0.744019 0.105408 -0.649109 0.118652 1441742300 -0.743591 0.108643 -0.649109 0.118225 1441742300 -0.743591 0.108643 -0.649109 0.118225 1441742300 -0.743591 0.108643 -0.649109 0.118225 1441742300 -0.743591 0.108643 -0.649109 0.118225 1441742300 -0.743591 0.108643 -0.649109 0.118225 1441742300 -0.743591 0.108643 -0.649109 0.118225 1441742300 -0.742554 0.111694 -0.651611 0.107544 1441742300 -0.742554 0.111694 -0.651611 0.107544 1441742300 -0.742554 0.111694 -0.651611 0.107544 1441742300 -0.742554 0.111694 -0.651611 0.107544 1441742300 -0.742554 0.111694 -0.651611 0.107544 1441742300 -0.742554 0.111694 -0.651611 0.107544 1441742300 -0.742554 0.111694 -0.651611 0.107544 1441742300 -0.743286 0.119812 -0.651672 0.092163 1441742300 -0.743286 0.119812 -0.651672 0.092163 1441742300 -0.743286 0.119812 -0.651672 0.092163 1441742300 -0.743286 0.119812 -0.651672 0.092163 1441742300 -0.743286 0.119812 -0.651672 0.092163 1441742300 -0.743286 0.119812 -0.651672 0.092163 1441742300 -0.743958 0.118469 -0.651917 0.087036 1441742300 -0.743958 0.118469 -0.651917 0.087036 1441742300 -0.743958 0.118469 -0.651917 0.087036 1441742300 -0.743958 0.118469 -0.651917 0.087036 1441742300 -0.743958 0.118469 -0.651917 0.087036 1441742300 -0.743958 0.118469 -0.651917 0.087036 1441742300 -0.744934 0.111206 -0.652100 0.087219 1441742300 -0.744934 0.111206 -0.652100 0.087219 1441742300 -0.744934 0.111206 -0.652100 0.087219 1441742300 -0.744934 0.111206 -0.652100 0.087219 1441742300 -0.744934 0.111206 -0.652100 0.087219 1441742300 -0.744934 0.111206 -0.652100 0.087219 1441742300 -0.744934 0.111206 -0.652100 0.087219 1441742300 -0.744263 0.102905 -0.654053 0.087708 1441742300 -0.744263 0.102905 -0.654053 0.087708 1441742300 -0.744263 0.102905 -0.654053 0.087708 1441742300 -0.744263 0.102905 -0.654053 0.087708 1441742300 -0.744263 0.102905 -0.654053 0.087708 1441742300 -0.744263 0.102905 -0.654053 0.087708 1441742300 -0.743713 0.099609 -0.655396 0.086426 1441742300 -0.743713 0.099609 -0.655396 0.086426 1441742300 -0.743713 0.099609 -0.655396 0.086426 1441742300 -0.743713 0.099609 -0.655396 0.086426 1441742300 -0.743713 0.099609 -0.655396 0.086426 1441742300 -0.743713 0.099609 -0.655396 0.086426 1441742300 -0.743530 0.104431 -0.655334 0.083191 1441742301 -0.743530 0.104431 -0.655334 0.083191 1441742301 -0.743530 0.104431 -0.655334 0.083191 1441742301 -0.743530 0.104431 -0.655334 0.083191 1441742301 -0.743530 0.104431 -0.655334 0.083191 1441742301 -0.743530 0.104431 -0.655334 0.083191 1441742301 -0.744385 0.107971 -0.654358 0.078369 1441742301 -0.744385 0.107971 -0.654358 0.078369 1441742301 -0.744385 0.107971 -0.654358 0.078369 1441742301 -0.744385 0.107971 -0.654358 0.078369 1441742301 -0.744385 0.107971 -0.654358 0.078369 1441742301 -0.744385 0.107971 -0.654358 0.078369 1441742301 -0.744385 0.107971 -0.654358 0.078369 1441742301 -0.744812 0.115906 -0.653809 0.066711 1441742301 -0.744812 0.115906 -0.653809 0.066711 1441742301 -0.744812 0.115906 -0.653809 0.066711 1441742301 -0.744812 0.115906 -0.653809 0.066711 1441742301 -0.744812 0.115906 -0.653809 0.066711 1441742301 -0.744812 0.115906 -0.653809 0.066711 1441742301 -0.744446 0.118958 -0.654419 0.058777 1441742301 -0.744446 0.118958 -0.654419 0.058777 1441742301 -0.744446 0.118958 -0.654419 0.058777 1441742301 -0.744446 0.118958 -0.654419 0.058777 1441742301 -0.744446 0.118958 -0.654419 0.058777 1441742301 -0.744446 0.118958 -0.654419 0.058777 1441742301 -0.745728 0.114258 -0.653931 0.057068 1441742301 -0.745728 0.114258 -0.653931 0.057068 1441742301 -0.745728 0.114258 -0.653931 0.057068 1441742301 -0.745728 0.114258 -0.653931 0.057068 1441742301 -0.745728 0.114258 -0.653931 0.057068 1441742301 -0.745728 0.114258 -0.653931 0.057068 1441742301 -0.746887 0.111755 -0.652954 0.057983 1441742301 -0.746887 0.111755 -0.652954 0.057983 1441742301 -0.746887 0.111755 -0.652954 0.057983 1441742301 -0.746887 0.111755 -0.652954 0.057983 1441742301 -0.746887 0.111755 -0.652954 0.057983 1441742301 -0.746887 0.111755 -0.652954 0.057983 1441742301 -0.746887 0.111755 -0.652954 0.057983 1441742301 -0.747009 0.109619 -0.652954 0.060669 1441742301 -0.747009 0.109619 -0.652954 0.060669 1441742301 -0.747009 0.109619 -0.652954 0.060669 1441742301 -0.747009 0.109619 -0.652954 0.060669 1441742301 -0.747009 0.109619 -0.652954 0.060669 1441742301 -0.747009 0.109619 -0.652954 0.060669 1441742301 -0.745789 0.108948 -0.654175 0.063660 1441742301 -0.745789 0.108948 -0.654175 0.063660 1441742301 -0.745789 0.108948 -0.654175 0.063660 1441742301 -0.745789 0.108948 -0.654175 0.063660 1441742301 -0.745789 0.108948 -0.654175 0.063660 1441742301 -0.745789 0.108948 -0.654175 0.063660 1441742301 -0.745483 0.106934 -0.654297 0.069336 1441742301 -0.745483 0.106934 -0.654297 0.069336 1441742301 -0.745483 0.106934 -0.654297 0.069336 1441742301 -0.745483 0.106934 -0.654297 0.069336 1441742301 -0.745483 0.106934 -0.654297 0.069336 1441742301 -0.745483 0.106934 -0.654297 0.069336 1441742301 -0.746033 0.102539 -0.653137 0.079834 1441742301 -0.746033 0.102539 -0.653137 0.079834 1441742301 -0.746033 0.102539 -0.653137 0.079834 1441742301 -0.746033 0.102539 -0.653137 0.079834 1441742301 -0.746033 0.102539 -0.653137 0.079834 1441742301 -0.746033 0.102539 -0.653137 0.079834 1441742301 -0.746521 0.100586 -0.651917 0.087830 1441742301 -0.746521 0.100586 -0.651917 0.087830 1441742301 -0.746521 0.100586 -0.651917 0.087830 1441742301 -0.746521 0.100586 -0.651917 0.087830 1441742301 -0.746521 0.100586 -0.651917 0.087830 1441742301 -0.746521 0.100586 -0.651917 0.087830 1441742301 -0.747253 0.099426 -0.650269 0.094727 1441742301 -0.747253 0.099426 -0.650269 0.094727 1441742301 -0.747253 0.099426 -0.650269 0.094727 1441742301 -0.747253 0.099426 -0.650269 0.094727 1441742301 -0.747253 0.099426 -0.650269 0.094727 1441742301 -0.747253 0.099426 -0.650269 0.094727 1441742301 -0.747559 0.097778 -0.649292 0.100830 1441742301 -0.747559 0.097778 -0.649292 0.100830 1441742301 -0.747559 0.097778 -0.649292 0.100830 1441742301 -0.747559 0.097778 -0.649292 0.100830 1441742301 -0.747559 0.097778 -0.649292 0.100830 1441742301 -0.747559 0.097778 -0.649292 0.100830 1441742301 -0.747498 0.095520 -0.648926 0.105469 1441742301 -0.747498 0.095520 -0.648926 0.105469 1441742301 -0.747498 0.095520 -0.648926 0.105469 1441742301 -0.747498 0.095520 -0.648926 0.105469 1441742301 -0.747498 0.095520 -0.648926 0.105469 1441742301 -0.747498 0.095520 -0.648926 0.105469 1441742301 -0.747559 0.094543 -0.648499 0.108154 1441742301 -0.747559 0.094543 -0.648499 0.108154 1441742301 -0.747559 0.094543 -0.648499 0.108154 1441742301 -0.747559 0.094543 -0.648499 0.108154 1441742301 -0.747559 0.094543 -0.648499 0.108154 1441742301 -0.747559 0.094543 -0.648499 0.108154 1441742301 -0.747620 0.093933 -0.648804 0.106445 1441742301 -0.747620 0.093933 -0.648804 0.106445 1441742301 -0.747620 0.093933 -0.648804 0.106445 1441742301 -0.747620 0.093933 -0.648804 0.106445 1441742301 -0.747620 0.093933 -0.648804 0.106445 1441742301 -0.747620 0.093933 -0.648804 0.106445 1441742301 -0.747375 0.094299 -0.650024 0.100220 1441742301 -0.747375 0.094299 -0.650024 0.100220 1441742301 -0.747375 0.094299 -0.650024 0.100220 1441742301 -0.747375 0.094299 -0.650024 0.100220 1441742301 -0.747375 0.094299 -0.650024 0.100220 1441742301 -0.747375 0.094299 -0.650024 0.100220 1441742301 -0.747375 0.095215 -0.651001 0.092834 1441742301 -0.747375 0.095215 -0.651001 0.092834 1441742301 -0.747375 0.095215 -0.651001 0.092834 1441742301 -0.747375 0.095215 -0.651001 0.092834 1441742301 -0.747375 0.095215 -0.651001 0.092834 1441742301 -0.747375 0.095215 -0.651001 0.092834 1441742301 -0.748962 0.092224 -0.649719 0.091980 1441742301 -0.748962 0.092224 -0.649719 0.091980 1441742301 -0.748962 0.092224 -0.649719 0.091980 1441742302 -0.748962 0.092224 -0.649719 0.091980 1441742302 -0.748962 0.092224 -0.649719 0.091980 1441742302 -0.748962 0.092224 -0.649719 0.091980 1441742302 -0.749634 0.095764 -0.648499 0.091431 1441742302 -0.749634 0.095764 -0.648499 0.091431 1441742302 -0.749634 0.095764 -0.648499 0.091431 1441742302 -0.749634 0.095764 -0.648499 0.091431 1441742302 -0.748657 0.101257 -0.649048 0.089783 1441742302 -0.748657 0.101257 -0.649048 0.089783 1441742302 -0.748657 0.101257 -0.649048 0.089783 1441742302 -0.748657 0.101257 -0.649048 0.089783 1441742302 -0.748657 0.101257 -0.649048 0.089783 1441742302 -0.748657 0.101257 -0.649048 0.089783 1441742302 -0.748230 0.106140 -0.649231 0.086426 1441742302 -0.748230 0.106140 -0.649231 0.086426 1441742302 -0.748230 0.106140 -0.649231 0.086426 1441742302 -0.748230 0.106140 -0.649231 0.086426 1441742302 -0.748230 0.106140 -0.649231 0.086426 1441742302 -0.748230 0.106140 -0.649231 0.086426 1441742302 -0.748230 0.106140 -0.649231 0.086426 1441742302 -0.747375 0.109314 -0.649963 0.083923 1441742302 -0.747375 0.109314 -0.649963 0.083923 1441742302 -0.747375 0.109314 -0.649963 0.083923 1441742302 -0.747375 0.109314 -0.649963 0.083923 1441742302 -0.747375 0.109314 -0.649963 0.083923 1441742302 -0.747375 0.109314 -0.649963 0.083923 1441742302 -0.746643 0.108093 -0.651123 0.083496 1441742302 -0.746643 0.108093 -0.651123 0.083496 1441742302 -0.746643 0.108093 -0.651123 0.083496 1441742302 -0.746643 0.108093 -0.651123 0.083496 1441742302 -0.746643 0.108093 -0.651123 0.083496 1441742302 -0.746643 0.108093 -0.651123 0.083496 1441742302 -0.746094 0.102539 -0.652466 0.084900 1441742302 -0.746094 0.102539 -0.652466 0.084900 1441742302 -0.746094 0.102539 -0.652466 0.084900 1441742302 -0.746094 0.102539 -0.652466 0.084900 1441742302 -0.746094 0.102539 -0.652466 0.084900 1441742302 -0.746094 0.102539 -0.652466 0.084900 1441742302 -0.746094 0.095215 -0.653259 0.087036 1441742302 -0.746094 0.095215 -0.653259 0.087036 1441742302 -0.746094 0.095215 -0.653259 0.087036 1441742302 -0.746094 0.095215 -0.653259 0.087036 1441742302 -0.746094 0.095215 -0.653259 0.087036 1441742302 -0.746094 0.095215 -0.653259 0.087036 1441742302 -0.747131 0.092285 -0.652405 0.087585 1441742302 -0.747131 0.092285 -0.652405 0.087585 1441742302 -0.747131 0.092285 -0.652405 0.087585 1441742302 -0.747131 0.092285 -0.652405 0.087585 1441742302 -0.747131 0.092285 -0.652405 0.087585 1441742302 -0.747131 0.092285 -0.652405 0.087585 1441742302 -0.747131 0.092285 -0.652405 0.087585 1441742302 -0.747986 0.093384 -0.651550 0.086121 1441742302 -0.747986 0.093384 -0.651550 0.086121 1441742302 -0.747986 0.093384 -0.651550 0.086121 1441742302 -0.747986 0.093384 -0.651550 0.086121 1441742302 -0.747986 0.093384 -0.651550 0.086121 1441742302 -0.747986 0.093384 -0.651550 0.086121 1441742302 -0.747437 0.096619 -0.651733 0.085449 1441742302 -0.747437 0.096619 -0.651733 0.085449 1441742302 -0.747437 0.096619 -0.651733 0.085449 1441742302 -0.747437 0.096619 -0.651733 0.085449 1441742302 -0.747437 0.096619 -0.651733 0.085449 1441742302 -0.747437 0.096619 -0.651733 0.085449 1441742302 -0.745239 0.093262 -0.654541 0.086731 1441742302 -0.745239 0.093262 -0.654541 0.086731 1441742302 -0.745239 0.093262 -0.654541 0.086731 1441742302 -0.745239 0.093262 -0.654541 0.086731 1441742302 -0.745239 0.093262 -0.654541 0.086731 1441742302 -0.745239 0.093262 -0.654541 0.086731 1441742302 -0.742798 0.088989 -0.658081 0.085449 1441742302 -0.742798 0.088989 -0.658081 0.085449 1441742302 -0.742798 0.088989 -0.658081 0.085449 1441742302 -0.742798 0.088989 -0.658081 0.085449 1441742302 -0.742798 0.088989 -0.658081 0.085449 1441742302 -0.742798 0.088989 -0.658081 0.085449 1441742302 -0.742065 0.081055 -0.659180 0.090881 1441742302 -0.742065 0.081055 -0.659180 0.090881 1441742302 -0.742065 0.081055 -0.659180 0.090881 1441742302 -0.742126 0.077332 -0.658020 0.101807 1441742302 -0.742126 0.077332 -0.658020 0.101807 1441742302 -0.742126 0.077332 -0.658020 0.101807 1441742302 -0.742126 0.077332 -0.658020 0.101807 1441742302 -0.742126 0.077332 -0.658020 0.101807 1441742302 -0.742920 0.079285 -0.655212 0.112061 1441742302 -0.742920 0.079285 -0.655212 0.112061 1441742302 -0.742920 0.079285 -0.655212 0.112061 1441742302 -0.742920 0.079285 -0.655212 0.112061 1441742302 -0.742920 0.079285 -0.655212 0.112061 1441742302 -0.742920 0.079285 -0.655212 0.112061 1441742302 -0.743774 0.083862 -0.652405 0.119324 1441742302 -0.743774 0.083862 -0.652405 0.119324 1441742302 -0.743774 0.083862 -0.652405 0.119324 1441742302 -0.743774 0.083862 -0.652405 0.119324 1441742302 -0.743774 0.083862 -0.652405 0.119324 1441742302 -0.743774 0.083862 -0.652405 0.119324 1441742302 -0.743774 0.085083 -0.651367 0.124207 1441742302 -0.743774 0.085083 -0.651367 0.124207 1441742302 -0.743774 0.085083 -0.651367 0.124207 1441742302 -0.743774 0.085083 -0.651367 0.124207 1441742302 -0.743774 0.085083 -0.651367 0.124207 1441742302 -0.743774 0.085083 -0.651367 0.124207 1441742302 -0.741882 0.081543 -0.653381 0.127075 1441742302 -0.741882 0.081543 -0.653381 0.127075 1441742302 -0.741882 0.081543 -0.653381 0.127075 1441742302 -0.741882 0.081543 -0.653381 0.127075 1441742303 -0.741882 0.081543 -0.653381 0.127075 1441742303 -0.741882 0.081543 -0.653381 0.127075 1441742303 -0.741516 0.078674 -0.654785 0.123962 1441742303 -0.741516 0.078674 -0.654785 0.123962 1441742303 -0.741516 0.078674 -0.654785 0.123962 1441742303 -0.741516 0.078674 -0.654785 0.123962 1441742303 -0.741516 0.078674 -0.654785 0.123962 1441742303 -0.741516 0.078674 -0.654785 0.123962 1441742303 -0.741516 0.078674 -0.654785 0.123962 1441742303 -0.743713 0.078064 -0.653015 0.119995 1441742303 -0.743713 0.078064 -0.653015 0.119995 1441742303 -0.743713 0.078064 -0.653015 0.119995 1441742303 -0.743713 0.078064 -0.653015 0.119995 1441742303 -0.743713 0.078064 -0.653015 0.119995 1441742303 -0.743713 0.078064 -0.653015 0.119995 1441742303 -0.744507 0.078552 -0.652710 0.116333 1441742303 -0.744507 0.078552 -0.652710 0.116333 1441742303 -0.744507 0.078552 -0.652710 0.116333 1441742303 -0.744507 0.078552 -0.652710 0.116333 1441742303 -0.744507 0.078552 -0.652710 0.116333 1441742303 -0.744507 0.078552 -0.652710 0.116333 1441742303 -0.744751 0.081299 -0.653320 0.109131 1441742303 -0.744751 0.081299 -0.653320 0.109131 1441742303 -0.744751 0.081299 -0.653320 0.109131 1441742303 -0.744751 0.081299 -0.653320 0.109131 1441742303 -0.744751 0.081299 -0.653320 0.109131 1441742303 -0.744751 0.081299 -0.653320 0.109131 1441742303 -0.745056 0.084778 -0.654053 0.099976 1441742303 -0.745056 0.084778 -0.654053 0.099976 1441742303 -0.745056 0.084778 -0.654053 0.099976 1441742303 -0.745056 0.084778 -0.654053 0.099976 1441742303 -0.745056 0.084778 -0.654053 0.099976 1441742303 -0.745056 0.084778 -0.654053 0.099976 1441742303 -0.745056 0.084778 -0.654053 0.099976 1441742303 -0.746033 0.084961 -0.653870 0.093140 1441742303 -0.746033 0.084961 -0.653870 0.093140 1441742303 -0.746033 0.084961 -0.653870 0.093140 1441742303 -0.745789 0.089050 -0.654602 0.085999 1441742303 -0.745789 0.089050 -0.654602 0.085999 1441742303 -0.745789 0.089050 -0.654602 0.085999 1441742303 -0.745789 0.089050 -0.654602 0.085999 1441742303 -0.745789 0.089050 -0.654602 0.085999 1441742303 -0.745789 0.089050 -0.654602 0.085999 1441742303 -0.745117 0.092285 -0.655457 0.081970 1441742303 -0.745117 0.092285 -0.655457 0.081970 1441742303 -0.745117 0.092285 -0.655457 0.081970 1441742303 -0.745117 0.092285 -0.655457 0.081970 1441742303 -0.745117 0.092285 -0.655457 0.081970 1441742303 -0.745117 0.092285 -0.655457 0.081970 1441742303 -0.745117 0.092285 -0.655457 0.081970 1441742303 -0.744629 0.096008 -0.655823 0.079468 1441742303 -0.744629 0.096008 -0.655823 0.079468 1441742303 -0.744629 0.096008 -0.655823 0.079468 1441742303 -0.744629 0.096008 -0.655823 0.079468 1441742303 -0.744629 0.096008 -0.655823 0.079468 1441742303 -0.744629 0.096008 -0.655823 0.079468 1441742303 -0.744629 0.093811 -0.655945 0.080566 1441742303 -0.744629 0.093811 -0.655945 0.080566 1441742303 -0.744629 0.093811 -0.655945 0.080566 1441742303 -0.744629 0.093811 -0.655945 0.080566 1441742303 -0.744629 0.093811 -0.655945 0.080566 1441742303 -0.744629 0.093811 -0.655945 0.080566 1441742303 -0.744263 0.089172 -0.656860 0.082275 1441742303 -0.744263 0.089172 -0.656860 0.082275 1441742303 -0.744263 0.089172 -0.656860 0.082275 1441742303 -0.744263 0.089172 -0.656860 0.082275 1441742303 -0.744263 0.089172 -0.656860 0.082275 1441742303 -0.744263 0.089172 -0.656860 0.082275 1441742303 -0.744263 0.089172 -0.656860 0.082275 1441742303 -0.744446 0.082825 -0.656982 0.085693 1441742303 -0.744446 0.082825 -0.656982 0.085693 1441742303 -0.744446 0.082825 -0.656982 0.085693 1441742303 -0.744446 0.082825 -0.656982 0.085693 1441742303 -0.744446 0.082825 -0.656982 0.085693 1441742303 -0.744446 0.082825 -0.656982 0.085693 1441742303 -0.745789 0.074036 -0.655762 0.091187 1441742303 -0.745789 0.074036 -0.655762 0.091187 1441742303 -0.745789 0.074036 -0.655762 0.091187 1441742303 -0.745789 0.074036 -0.655762 0.091187 1441742303 -0.745789 0.074036 -0.655762 0.091187 1441742303 -0.745789 0.074036 -0.655762 0.091187 1441742303 -0.746887 0.075562 -0.654297 0.091858 1441742303 -0.746887 0.075562 -0.654297 0.091858 1441742303 -0.746887 0.075562 -0.654297 0.091858 1441742303 -0.746887 0.075562 -0.654297 0.091858 1441742303 -0.746887 0.075562 -0.654297 0.091858 1441742303 -0.746887 0.075562 -0.654297 0.091858 1441742303 -0.745911 0.081177 -0.654724 0.092041 1441742303 -0.745911 0.081177 -0.654724 0.092041 1441742303 -0.745911 0.081177 -0.654724 0.092041 1441742303 -0.745911 0.081177 -0.654724 0.092041 1441742303 -0.745911 0.081177 -0.654724 0.092041 1441742303 -0.745911 0.081177 -0.654724 0.092041 1441742303 -0.742920 0.076477 -0.658508 0.092834 1441742303 -0.742920 0.076477 -0.658508 0.092834 1441742303 -0.742920 0.076477 -0.658508 0.092834 1441742303 -0.742920 0.076477 -0.658508 0.092834 1441742303 -0.742920 0.076477 -0.658508 0.092834 1441742303 -0.742920 0.076477 -0.658508 0.092834 1441742303 -0.742065 0.067017 -0.660034 0.096375 1441742303 -0.742065 0.067017 -0.660034 0.096375 1441742303 -0.742065 0.067017 -0.660034 0.096375 1441742303 -0.742065 0.067017 -0.660034 0.096375 1441742303 -0.742065 0.067017 -0.660034 0.096375 1441742303 -0.742065 0.067017 -0.660034 0.096375 1441742303 -0.742065 0.067017 -0.660034 0.096375 1441742303 -0.741821 0.056580 -0.659241 0.109131 1441742303 -0.741821 0.056580 -0.659241 0.109131 1441742303 -0.741821 0.056580 -0.659241 0.109131 1441742304 -0.741821 0.056580 -0.659241 0.109131 1441742304 -0.741821 0.056580 -0.659241 0.109131 1441742304 -0.742615 0.058594 -0.656250 0.120667 1441742304 -0.742615 0.058594 -0.656250 0.120667 1441742304 -0.742615 0.058594 -0.656250 0.120667 1441742304 -0.742615 0.058594 -0.656250 0.120667 1441742304 -0.742554 0.065063 -0.653870 0.129761 1441742304 -0.742554 0.065063 -0.653870 0.129761 1441742304 -0.742554 0.065063 -0.653870 0.129761 1441742304 -0.742554 0.065063 -0.653870 0.129761 1441742304 -0.742554 0.065063 -0.653870 0.129761 1441742304 -0.742554 0.065063 -0.653870 0.129761 1441742304 -0.742981 0.065674 -0.652283 0.135254 1441742304 
-0.749756 0.014893 -0.661316 0.019897 1441742306 -0.749756 0.014893 -0.661316 0.019897 1441742306 -0.749756 0.014893 -0.661316 0.019897 1441742306 -0.745850 -0.042236 -0.662354 0.057800 1441742306 -0.745850 -0.042236 -0.662354 0.057800 1441742306 -0.745850 -0.042236 -0.662354 0.057800 1441742306 -0.745850 -0.042236 -0.662354 0.057800 1441742306 -0.745850 -0.042236 -0.662354 0.057800 1441742306 -0.745850 -0.042236 -0.662354 0.057800 1441742306 -0.752380 -0.041687 -0.651611 0.088013 1441742306 -0.752380 -0.041687 -0.651611 0.088013 1441742306 -0.752380 -0.041687 -0.651611 0.088013 1441742306 -0.752380 -0.041687 -0.651611 0.088013 1441742306 -0.752380 -0.041687 -0.651611 0.088013 1441742306 -0.752380 -0.041687 -0.651611 0.088013 1441742306 -0.762268 0.006775 -0.632813 0.136108 1441742306 -0.762268 0.006775 -0.632813 0.136108 1441742306 -0.762268 0.006775 -0.632813 0.136108 1441742306 -0.762268 0.006775 -0.632813 0.136108 1441742306 -0.762268 0.006775 -0.632813 0.136108 1441742306 -0.762268 0.006775 -0.632813 0.136108 1441742306 -0.765930 0.031860 -0.594116 0.243713 1441742306 -0.765930 0.031860 -0.594116 0.243713 1441742306 -0.765930 0.031860 -0.594116 0.243713 1441742306 -0.765930 0.031860 -0.594116 0.243713 1441742306 -0.765930 0.031860 -0.594116 0.243713 1441742306 -0.765930 0.031860 -0.594116 0.243713 1441742306 -0.741150 0.100464 -0.540588 0.385315 1441742306 -0.741150 0.100464 -0.540588 0.385315 1441742306 -0.741150 0.100464 -0.540588 0.385315 1441742306 -0.741150 0.100464 -0.540588 0.385315 1441742306 -0.741150 0.100464 -0.540588 0.385315 1441742306 -0.741150 0.100464 -0.540588 0.385315 1441742306 -0.672424 0.196289 -0.471924 0.535339 1441742306 -0.672424 0.196289 -0.471924 0.535339 1441742306 -0.672424 0.196289 -0.471924 0.535339 1441742306 -0.672424 0.196289 -0.471924 0.535339 1441742306 -0.672424 0.196289 -0.471924 0.535339 1441742306 -0.672424 0.196289 -0.471924 0.535339 1441742306 -0.546936 0.300964 -0.397034 0.672791 1441742306 -0.546936 0.300964 -0.397034 0.672791 1441742306 -0.546936 0.300964 -0.397034 0.672791 1441742306 -0.546936 0.300964 -0.397034 0.672791 1441742306 -0.546936 0.300964 -0.397034 0.672791 1441742306 -0.546936 0.300964 -0.397034 0.672791 1441742306 -0.374146 0.392700 -0.296021 0.786194 1441742306 -0.374146 0.392700 -0.296021 0.786194 1441742306 -0.374146 0.392700 -0.296021 0.786194 1441742306 -0.374146 0.392700 -0.296021 0.786194 1441742306 -0.374146 0.392700 -0.296021 0.786194 1441742306 -0.374146 0.392700 -0.296021 0.786194 1441742306 -0.374146 0.392700 -0.296021 0.786194 1441742306 -0.212219 0.438843 -0.167175 0.856995 1441742306 -0.212219 0.438843 -0.167175 0.856995 1441742306 -0.212219 0.438843 -0.167175 0.856995 1441742306 -0.212219 0.438843 -0.167175 0.856995 1441742306 -0.212219 0.438843 -0.167175 0.856995 1441742306 -0.124878 0.430237 -0.135193 0.883728 1441742306 -0.124878 0.430237 -0.135193 0.883728 1441742306 -0.124878 0.430237 -0.135193 0.883728 1441742306 -0.124878 0.430237 -0.135193 0.883728 1441742306 -0.124878 0.430237 -0.135193 0.883728 1441742306 -0.124878 0.430237 -0.135193 0.883728 1441742306 -0.186707 0.406555 -0.140686 0.883179 1441742306 -0.186707 0.406555 -0.140686 0.883179 1441742306 -0.186707 0.406555 -0.140686 0.883179 1441742306 -0.186707 0.406555 -0.140686 0.883179 1441742306 -0.186707 0.406555 -0.140686 0.883179 1441742306 -0.186707 0.406555 -0.140686 0.883179 1441742306 -0.186707 0.406555 -0.140686 0.883179 1441742306 -0.289429 0.391907 -0.213867 0.846680 1441742306 -0.289429 0.391907 -0.213867 0.846680 1441742306 -0.289429 0.391907 -0.213867 0.846680 1441742306 -0.289429 0.391907 -0.213867 0.846680 1441742306 -0.289429 0.391907 -0.213867 0.846680 1441742306 -0.420654 0.380188 -0.290710 0.770691 1441742306 -0.420654 0.380188 -0.290710 0.770691 1441742306 -0.420654 0.380188 -0.290710 0.770691 1441742306 -0.420654 0.380188 -0.290710 0.770691 1441742306 -0.420654 0.380188 -0.290710 0.770691 1441742306 -0.420654 0.380188 -0.290710 0.770691 1441742306 -0.524780 0.352661 -0.403931 0.661133 1441742307 -0.524780 0.352661 -0.403931 0.661133 1441742307 -0.524780 0.352661 -0.403931 0.661133 1441742307 -0.524780 0.352661 -0.403931 0.661133 1441742307 -0.524780 0.352661 -0.403931 0.661133 1441742307 -0.524780 0.352661 -0.403931 0.661133 1441742307 -0.626770 0.274597 -0.486389 0.543335 1441742307 -0.626770 0.274597 -0.486389 0.543335 1441742307 -0.626770 0.274597 -0.486389 0.543335 1441742307 -0.626770 0.274597 -0.486389 0.543335 1441742307 -0.626770 0.274597 -0.486389 0.543335 1441742307 -0.714355 0.144592 -0.556641 0.398682 1441742307 -0.714355 0.144592 -0.556641 0.398682 1441742307 -0.714355 0.144592 -0.556641 0.398682 1441742307 -0.714355 0.144592 -0.556641 0.398682 1441742307 -0.714355 0.144592 -0.556641 0.398682 1441742307 -0.714355 0.144592 -0.556641 0.398682 1441742307 -0.714355 0.144592 -0.556641 0.398682 1441742307 -0.738464 0.040894 -0.645264 0.191467 1441742307 -0.738464 0.040894 -0.645264 0.191467 1441742307 -0.738464 0.040894 -0.645264 0.191467 1441742307 -0.738464 0.040894 -0.645264 0.191467 1441742307 -0.738464 0.040894 -0.645264 0.191467 1441742307 -0.738464 0.040894 -0.645264 0.191467 1441742307 -0.722778 -0.067627 -0.686523 0.042603 1441742307 -0.722778 -0.067627 -0.686523 0.042603 1441742307 -0.722778 -0.067627 -0.686523 0.042603 1441742307 -0.722778 -0.067627 -0.686523 0.042603 1441742307 -0.722778 -0.067627 -0.686523 0.042603 1441742307 -0.722778 -0.067627 -0.686523 0.042603 1441742307 -0.684204 -0.145874 -0.714539 0.012390 1441742307 -0.684204 -0.145874 -0.714539 0.012390 1441742307 -0.684204 -0.145874 -0.714539 0.012390 1441742307 -0.684204 -0.145874 -0.714539 0.012390 1441742307 -0.684204 -0.145874 -0.714539 0.012390 1441742307 -0.684204 -0.145874 -0.714539 0.012390 1441742307 -0.666382 -0.134766 -0.733398 -0.007935 1441742307 -0.666382 -0.134766 -0.733398 -0.007935 1441742307 -0.666382 -0.134766 -0.733398 -0.007935 1441742307 -0.666382 -0.134766 -0.733398 -0.007935 1441742307 -0.666382 -0.134766 -0.733398 -0.007935 1441742307 -0.666382 -0.134766 -0.733398 -0.007935 1441742307 -0.666382 -0.134766 -0.733398 -0.007935 1441742307 -0.665710 -0.111206 -0.736572 -0.045227 1441742307 -0.665710 -0.111206 -0.736572 -0.045227 1441742307 -0.665710 -0.111206 -0.736572 -0.045227 1441742307 -0.665710 -0.111206 -0.736572 -0.045227 1441742307 -0.665710 -0.111206 -0.736572 -0.045227 1441742307 -0.675476 -0.102600 -0.726929 -0.070129 1441742307 -0.675476 -0.102600 -0.726929 -0.070129 1441742307 -0.675476 -0.102600 -0.726929 -0.070129 1441742307 -0.675476 -0.102600 -0.726929 -0.070129 1441742307 -0.675476 -0.102600 -0.726929 -0.070129 1441742307 -0.675476 -0.102600 -0.726929 -0.070129 1441742307 -0.689453 -0.087402 -0.716614 -0.059753 1441742307 -0.689453 -0.087402 -0.716614 -0.059753 1441742307 -0.689453 -0.087402 -0.716614 -0.059753 1441742307 -0.689453 -0.087402 -0.716614 -0.059753 1441742307 -0.689453 -0.087402 -0.716614 -0.059753 1441742307 -0.689453 -0.087402 -0.716614 -0.059753 1441742307 -0.714478 -0.060120 -0.697144 -0.005432 1441742307 -0.714478 -0.060120 -0.697144 -0.005432 1441742307 -0.714478 -0.060120 -0.697144 -0.005432 1441742307 -0.714478 -0.060120 -0.697144 -0.005432 1441742307 -0.714478 -0.060120 -0.697144 -0.005432 1441742307 -0.714478 -0.060120 -0.697144 -0.005432 1441742307 -0.735657 -0.022827 -0.672302 0.079895 1441742307 -0.735657 -0.022827 -0.672302 0.079895 1441742307 -0.735657 -0.022827 -0.672302 0.079895 1441742307 -0.735657 -0.022827 -0.672302 0.079895 1441742307 -0.735657 -0.022827 -0.672302 0.079895 1441742307 -0.735657 -0.022827 -0.672302 0.079895 1441742307 -0.735657 -0.022827 -0.672302 0.079895 1441742307 -0.744446 0.031372 -0.637878 0.194763 1441742307 -0.744446 0.031372 -0.637878 0.194763 1441742307 -0.744446 0.031372 -0.637878 0.194763 1441742307 -0.744446 0.031372 -0.637878 0.194763 1441742307 -0.744446 0.031372 -0.637878 0.194763 1441742307 -0.744446 0.031372 -0.637878 0.194763 1441742307 -0.730957 0.116028 -0.583191 0.334900 1441742307 -0.730957 0.116028 -0.583191 0.334900 1441742307 -0.730957 0.116028 -0.583191 0.334900 1441742307 -0.730957 0.116028 -0.583191 0.334900 1441742307 -0.730957 0.116028 -0.583191 0.334900 1441742307 -0.730957 0.116028 -0.583191 0.334900 1441742307 -0.682983 0.202637 -0.489868 0.502502 1441742307 -0.682983 0.202637 -0.489868 0.502502 1441742307 -0.682983 0.202637 -0.489868 0.502502 1441742307 -0.682983 0.202637 -0.489868 0.502502 1441742307 -0.682983 0.202637 -0.489868 0.502502 1441742307 -0.682983 0.202637 -0.489868 0.502502 1441742307 -0.682983 0.202637 -0.489868 0.502502 1441742307 -0.587891 0.286499 -0.406982 0.637695 1441742307 -0.587891 0.286499 -0.406982 0.637695 1441742307 -0.587891 0.286499 -0.406982 0.637695 1441742307 -0.587891 0.286499 -0.406982 0.637695 1441742307 -0.587891 0.286499 -0.406982 0.637695 1441742307 -0.587891 0.286499 -0.406982 0.637695 1441742307 -0.437744 0.373291 -0.343689 0.742188 1441742307 -0.437744 0.373291 -0.343689 0.742188 1441742307 -0.437744 0.373291 -0.343689 0.742188 1441742307 -0.437744 0.373291 -0.343689 0.742188 1441742307 -0.437744 0.373291 -0.343689 0.742188 1441742307 -0.437744 0.373291 -0.343689 0.742188 1441742307 -0.248718 0.426331 -0.277954 0.824097 1441742307 -0.248718 0.426331 -0.277954 0.824097 1441742307 -0.248718 0.426331 -0.277954 0.824097 1441742307 -0.248718 0.426331 -0.277954 0.824097 1441742307 -0.248718 0.426331 -0.277954 0.824097 1441742307 -0.248718 0.426331 -0.277954 0.824097 1441742307 -0.128845 0.414307 -0.181885 0.882385 1441742307 -0.128845 0.414307 -0.181885 0.882385 1441742308 -0.128845 0.414307 -0.181885 0.882385 1441742308 -0.128845 0.414307 -0.181885 0.882385 1441742308 -0.128845 0.414307 -0.181885 0.882385 1441742308 -0.128845 0.414307 -0.181885 0.882385 1441742308 -0.093750 0.374939 -0.100342 0.916809 1441742308 -0.093750 0.374939 -0.100342 0.916809 1441742308 -0.093750 0.374939 -0.100342 0.916809 1441742308 -0.093750 0.374939 -0.100342 0.916809 1441742308 -0.093750 0.374939 -0.100342 0.916809 1441742308 -0.093750 0.374939 -0.100342 0.916809 1441742308 -0.154846 0.343018 -0.105896 0.920410 1441742308 -0.154846 0.343018 -0.105896 0.920410 1441742308 -0.154846 0.343018 -0.105896 0.920410 1441742308 -0.154846 0.343018 -0.105896 0.920410 1441742308 -0.154846 0.343018 -0.105896 0.920410 1441742308 -0.154846 0.343018 -0.105896 0.920410 1441742308 -0.154846 0.343018 -0.105896 0.920410 1441742308 -0.273621 0.321411 -0.142639 0.895203 1441742308 -0.273621 0.321411 -0.142639 0.895203 1441742308 -0.273621 0.321411 -0.142639 0.895203 1441742308 -0.273621 0.321411 -0.142639 0.895203 1441742308 -0.273621 0.321411 -0.142639 0.895203 1441742308 -0.273621 0.321411 -0.142639 0.895203 1441742308 -0.400940 0.305664 -0.226379 0.833374 1441742308 -0.400940 0.305664 -0.226379 0.833374 1441742308 -0.400940 0.305664 -0.226379 0.833374 1441742308 -0.400940 0.305664 -0.226379 0.833374 1441742308 -0.400940 0.305664 -0.226379 0.833374 1441742308 -0.400940 0.305664 -0.226379 0.833374 1441742308 -0.517761 0.275208 -0.331604 0.739075 1441742308 -0.517761 0.275208 -0.331604 0.739075 1441742308 -0.517761 0.275208 -0.331604 0.739075 1441742308 -0.517761 0.275208 -0.331604 0.739075 1441742308 -0.517761 0.275208 -0.331604 0.739075 1441742308 -0.517761 0.275208 -0.331604 0.739075 1441742308 -0.648315 0.151489 -0.351257 0.658325 1441742308 -0.648315 0.151489 -0.351257 0.658325 1441742308 -0.648315 0.151489 -0.351257 0.658325 1441742308 -0.648315 0.151489 -0.351257 0.658325 1441742308 -0.648315 0.151489 -0.351257 0.658325 1441742308 -0.648315 0.151489 -0.351257 0.658325 1441742308 -0.648315 0.151489 -0.351257 0.658325 1441742308 -0.717957 0.041504 -0.464050 0.517273 1441742308 -0.717957 0.041504 -0.464050 0.517273 1441742308 -0.717957 0.041504 -0.464050 0.517273 1441742308 -0.717957 0.041504 -0.464050 0.517273 1441742308 -0.717957 0.041504 -0.464050 0.517273 1441742308 -0.717957 0.041504 -0.464050 0.517273 1441742308 -0.741516 -0.053467 -0.588745 0.317383 1441742308 -0.741516 -0.053467 -0.588745 0.317383 1441742308 -0.741516 -0.053467 -0.588745 0.317383 1441742308 -0.741516 -0.053467 -0.588745 0.317383 1441742308 -0.741516 -0.053467 -0.588745 0.317383 1441742308 -0.715149 -0.134521 -0.672913 0.133118 1441742308 -0.715149 -0.134521 -0.672913 0.133118 1441742308 -0.715149 -0.134521 -0.672913 0.133118 1441742308 -0.715149 -0.134521 -0.672913 0.133118 1441742308 -0.715149 -0.134521 -0.672913 0.133118 1441742308 -0.715149 -0.134521 -0.672913 0.133118 1441742308 -0.715149 -0.134521 -0.672913 0.133118 1441742308 -0.645081 -0.227112 -0.724915 0.083252 1441742308 -0.645081 -0.227112 -0.724915 0.083252 1441742308 -0.645081 -0.227112 -0.724915 0.083252 1441742308 -0.645081 -0.227112 -0.724915 0.083252 1441742308 -0.645081 -0.227112 -0.724915 0.083252 1441742308 -0.645081 -0.227112 -0.724915 0.083252 1441742308 -0.639221 -0.234375 -0.730774 0.050598 1441742308 -0.639221 -0.234375 -0.730774 0.050598 1441742308 -0.639221 -0.234375 -0.730774 0.050598 1441742308 -0.639221 -0.234375 -0.730774 0.050598 1441742308 -0.639221 -0.234375 -0.730774 0.050598 1441742308 -0.639221 -0.234375 -0.730774 0.050598 1441742308 -0.639221 -0.234375 -0.730774 0.050598 1441742308 -0.642883 -0.167419 -0.746887 -0.030334 1441742308 -0.642883 -0.167419 -0.746887 -0.030334 1441742308 -0.642883 -0.167419 -0.746887 -0.030334 1441742308 -0.642883 -0.167419 -0.746887 -0.030334 1441742308 -0.642883 -0.167419 -0.746887 -0.030334 1441742308 -0.642883 -0.167419 -0.746887 -0.030334 1441742308 -0.643982 -0.149475 -0.747986 -0.059387 1441742308 -0.643982 -0.149475 -0.747986 -0.059387 1441742308 -0.643982 -0.149475 -0.747986 -0.059387 1441742308 -0.643982 -0.149475 -0.747986 -0.059387 1441742308 -0.643982 -0.149475 -0.747986 -0.059387 1441742308 -0.643982 -0.149475 -0.747986 -0.059387 1441742308 -0.657166 -0.153320 -0.737061 -0.038208 1441742308 -0.657166 -0.153320 -0.737061 -0.038208 1441742308 -0.657166 -0.153320 -0.737061 -0.038208 1441742308 -0.657166 -0.153320 -0.737061 -0.038208 1441742308 -0.657166 -0.153320 -0.737061 -0.038208 1441742308 -0.657166 -0.153320 -0.737061 -0.038208 1441742308 -0.680481 -0.118164 -0.723206 0.009521 1441742308 -0.680481 -0.118164 -0.723206 0.009521 1441742308 -0.680481 -0.118164 -0.723206 0.009521 1441742308 -0.680481 -0.118164 -0.723206 0.009521 1441742308 -0.680481 -0.118164 -0.723206 0.009521 1441742308 -0.680481 -0.118164 -0.723206 0.009521 1441742308 -0.680481 -0.118164 -0.723206 0.009521 1441742308 -0.711365 -0.091370 -0.687561 0.113953 1441742308 -0.711365 -0.091370 -0.687561 0.113953 1441742308 -0.711365 -0.091370 -0.687561 0.113953 1441742308 -0.711365 -0.091370 -0.687561 0.113953 1441742308 -0.711365 -0.091370 -0.687561 0.113953 1441742308 -0.711365 -0.091370 -0.687561 0.113953 1441742308 -0.735291 -0.046631 -0.636658 0.227844 1441742308 -0.735291 -0.046631 -0.636658 0.227844 1441742308 -0.735291 -0.046631 -0.636658 0.227844 1441742308 -0.735291 -0.046631 -0.636658 0.227844 1441742308 -0.735291 -0.046631 -0.636658 0.227844 1441742308 -0.738464 0.006104 -0.571960 0.357117 1441742308 -0.738464 0.006104 -0.571960 0.357117 1441742308 -0.738464 0.006104 -0.571960 0.357117 1441742309 -0.738464 0.006104 -0.571960 0.357117 1441742309 -0.738464 0.006104 -0.571960 0.357117 1441742309 -0.738464 0.006104 -0.571960 0.357117 1441742309 -0.713013 0.086670 -0.503479 0.480225 1441742309 -0.713013 0.086670 -0.503479 0.480225 1441742309 -0.713013 0.086670 -0.503479 0.480225 1441742309 -0.713013 0.086670 -0.503479 0.480225 1441742309 -0.713013 0.086670 -0.503479 0.480225 1441742309 -0.713013 0.086670 -0.503479 0.480225 1441742309 -0.619812 0.221130 -0.459167 0.596741 1441742309 -0.619812 0.221130 -0.459167 0.596741 1441742309 -0.619812 0.221130 -0.459167 0.596741 1441742309 -0.619812 0.221130 -0.459167 0.596741 1441742309 -0.619812 0.221130 -0.459167 0.596741 1441742309 -0.619812 0.221130 -0.459167 0.596741 1441742309 -0.449829 0.343018 -0.407471 0.716919 1441742309 -0.449829 0.343018 -0.407471 0.716919 1441742309 -0.449829 0.343018 -0.407471 0.716919 1441742309 -0.449829 0.343018 -0.407471 0.716919 1441742309 -0.449829 0.343018 -0.407471 0.716919 1441742309 -0.449829 0.343018 -0.407471 0.716919 1441742309 -0.449829 0.343018 -0.407471 0.716919 1441742309 -0.258545 0.399231 -0.312805 0.822144 1441742309 -0.258545 0.399231 -0.312805 0.822144 1441742309 -0.258545 0.399231 -0.312805 0.822144 1441742309 -0.258545 0.399231 -0.312805 0.822144 1441742309 -0.258545 0.399231 -0.312805 0.822144 1441742309 -0.258545 0.399231 -0.312805 0.822144 1441742309 -0.116821 0.409302 -0.179443 0.886902 1441742309 -0.116821 0.409302 -0.179443 0.886902 1441742309 -0.116821 0.409302 -0.179443 0.886902 1441742309 -0.116821 0.409302 -0.179443 0.886902 1441742309 -0.116821 0.409302 -0.179443 0.886902 1441742309 -0.116821 0.409302 -0.179443 0.886902 1441742309 -0.116821 0.409302 -0.179443 0.886902 1441742309 -0.073669 0.390015 -0.107117 0.911560 1441742309 -0.073669 0.390015 -0.107117 0.911560 1441742309 -0.073669 0.390015 -0.107117 0.911560 1441742309 -0.073669 0.390015 -0.107117 0.911560 1441742309 -0.073669 0.390015 -0.107117 0.911560 1441742309 -0.073669 0.390015 -0.107117 0.911560 1441742309 -0.120544 0.382935 -0.111023 0.909058 1441742309 -0.120544 0.382935 -0.111023 0.909058 1441742309 -0.120544 0.382935 -0.111023 0.909058 1441742309 -0.120544 0.382935 -0.111023 0.909058 1441742309 -0.120544 0.382935 -0.111023 0.909058 1441742309 -0.120544 0.382935 -0.111023 0.909058 1441742309 -0.202515 0.377625 -0.153015 0.890442 1441742309 -0.202515 0.377625 -0.153015 0.890442 1441742309 -0.202515 0.377625 -0.153015 0.890442 1441742309 -0.202515 0.377625 -0.153015 0.890442 1441742309 -0.202515 0.377625 -0.153015 0.890442 1441742309 -0.202515 0.377625 -0.153015 0.890442 1441742309 -0.314575 0.358704 -0.196655 0.856506 1441742309 -0.314575 0.358704 -0.196655 0.856506 1441742309 -0.314575 0.358704 -0.196655 0.856506 1441742309 -0.314575 0.358704 -0.196655 0.856506 1441742309 -0.314575 0.358704 -0.196655 0.856506 1441742309 -0.314575 0.358704 -0.196655 0.856506 1441742309 -0.314575 0.358704 -0.196655 0.856506 1441742309 -0.438904 0.314209 -0.279175 0.794128 1441742309 -0.438904 0.314209 -0.279175 0.794128 1441742309 -0.438904 0.314209 -0.279175 0.794128 1441742309 -0.438904 0.314209 -0.279175 0.794128 1441742309 -0.438904 0.314209 -0.279175 0.794128 1441742309 -0.438904 0.314209 -0.279175 0.794128 1441742309 -0.554016 0.248169 -0.386169 0.694519 1441742309 -0.554016 0.248169 -0.386169 0.694519 1441742309 -0.554016 0.248169 -0.386169 0.694519 1441742309 -0.554016 0.248169 -0.386169 0.694519 1441742309 -0.554016 0.248169 -0.386169 0.694519 1441742309 -0.554016 0.248169 -0.386169 0.694519 1441742309 -0.554016 0.248169 -0.386169 0.694519 1441742309 -0.641907 0.165710 -0.495361 0.561340 1441742309 -0.641907 0.165710 -0.495361 0.561340 1441742309 -0.641907 0.165710 -0.495361 0.561340 1441742309 -0.641907 0.165710 -0.495361 0.561340 1441742309 -0.641907 0.165710 -0.495361 0.561340 1441742309 -0.641907 0.165710 -0.495361 0.561340 1441742309 -0.713562 0.045715 -0.575378 0.397156 1441742309 -0.713562 0.045715 -0.575378 0.397156 1441742309 -0.713562 0.045715 -0.575378 0.397156 1441742309 -0.713562 0.045715 -0.575378 0.397156 1441742309 -0.713562 0.045715 -0.575378 0.397156 1441742309 -0.713562 0.045715 -0.575378 0.397156 1441742309 -0.740906 -0.052124 -0.647339 0.171509 1441742309 -0.740906 -0.052124 -0.647339 0.171509 1441742309 -0.740906 -0.052124 -0.647339 0.171509 1441742309 -0.740906 -0.052124 -0.647339 0.171509 1441742309 -0.740906 -0.052124 -0.647339 0.171509 1441742309 -0.740906 -0.052124 -0.647339 0.171509 1441742309 -0.709534 -0.120544 -0.694336 -0.004456 1441742309 -0.709534 -0.120544 -0.694336 -0.004456 1441742309 -0.709534 -0.120544 -0.694336 -0.004456 1441742309 -0.709534 -0.120544 -0.694336 -0.004456 1441742309 -0.709534 -0.120544 -0.694336 -0.004456 1441742309 -0.709534 -0.120544 -0.694336 -0.004456 1441742309 -0.679382 -0.156311 -0.715759 -0.042480 1441742309 -0.679382 -0.156311 -0.715759 -0.042480 1441742309 -0.679382 -0.156311 -0.715759 -0.042480 1441742309 -0.679382 -0.156311 -0.715759 -0.042480 1441742309 -0.679382 -0.156311 -0.715759 -0.042480 1441742309 -0.679382 -0.156311 -0.715759 -0.042480 1441742309 -0.679382 -0.156311 -0.715759 -0.042480 1441742309 -0.687134 -0.111389 -0.713867 -0.076843 1441742309 -0.687134 -0.111389 -0.713867 -0.076843 1441742309 -0.687134 -0.111389 -0.713867 -0.076843 1441742309 -0.687134 -0.111389 -0.713867 -0.076843 1441742309 -0.687134 -0.111389 -0.713867 -0.076843 1441742309 -0.687134 -0.111389 -0.713867 -0.076843 1441742309 -0.692749 -0.083191 -0.707764 -0.111145 1441742309 -0.692749 -0.083191 -0.707764 -0.111145 1441742309 -0.692749 -0.083191 -0.707764 -0.111145 1441742309 -0.692749 -0.083191 -0.707764 -0.111145 1441742310 -0.692749 -0.083191 -0.707764 -0.111145 1441742310 -0.692749 -0.083191 -0.707764 -0.111145 1441742310 -0.690002 -0.082947 -0.708801 -0.121460 1441742310 -0.690002 -0.082947 -0.708801 -0.121460 1441742310 -0.690002 -0.082947 -0.708801 -0.121460 1441742310 -0.690002 -0.082947 -0.708801 -0.121460 1441742310 -0.690002 -0.082947 -0.708801 -0.121460 1441742310 -0.690002 -0.082947 -0.708801 -0.121460 1441742310 -0.690002 -0.082947 -0.708801 -0.121460 1441742310 -0.697083 -0.070496 -0.706909 -0.097473 1441742310 -0.697083 -0.070496 -0.706909 -0.097473 1441742310 -0.697083 -0.070496 -0.706909 -0.097473 1441742310 -0.697083 -0.070496 -0.706909 -0.097473 1441742310 -0.697083 -0.070496 -0.706909 -0.097473 1441742310 -0.697083 -0.070496 -0.706909 -0.097473 1441742310 -0.717041 -0.033447 -0.695496 -0.033752 1441742310 -0.717041 -0.033447 -0.695496 -0.033752 1441742310 -0.717041 -0.033447 -0.695496 -0.033752 1441742310 -0.717041 -0.033447 -0.695496 -0.033752 1441742310 -0.717041 -0.033447 -0.695496 -0.033752 1441742310 -0.717041 -0.033447 -0.695496 -0.033752 1441742310 -0.733337 0.021301 -0.676819 0.061157 1441742310 -0.733337 0.021301 -0.676819 0.061157 1441742310 -0.733337 0.021301 -0.676819 0.061157 1441742310 -0.733337 0.021301 -0.676819 0.061157 1441742310 -0.733337 0.021301 -0.676819 0.061157 1441742310 -0.733337 0.021301 -0.676819 0.061157 1441742310 -0.733337 0.021301 -0.676819 0.061157 1441742310 -0.742249 0.077026 -0.635986 0.196899 1441742310 -0.742249 0.077026 -0.635986 0.196899 1441742310 -0.742249 0.077026 -0.635986 0.196899 1441742310 -0.742249 0.077026 -0.635986 0.196899 1441742310 -0.742249 0.077026 -0.635986 0.196899 1441742310 -0.742249 0.077026 -0.635986 0.196899 1441742310 -0.729004 0.144287 -0.576843 0.339172 1441742310 -0.729004 0.144287 -0.576843 0.339172 1441742310 -0.729004 0.144287 -0.576843 0.339172 1441742310 -0.729004 0.144287 -0.576843 0.339172 1441742310 -0.729004 0.144287 -0.576843 0.339172 1441742310 -0.729004 0.144287 -0.576843 0.339172 1441742310 -0.679565 0.220520 -0.513672 0.475098 1441742310 -0.679565 0.220520 -0.513672 0.475098 1441742310 -0.679565 0.220520 -0.513672 0.475098 1441742310 -0.679565 0.220520 -0.513672 0.475098 1441742310 -0.679565 0.220520 -0.513672 0.475098 1441742310 -0.679565 0.220520 -0.513672 0.475098 1441742310 -0.591248 0.280334 -0.453369 0.605286 1441742310 -0.591248 0.280334 -0.453369 0.605286 1441742310 -0.591248 0.280334 -0.453369 0.605286 1441742310 -0.591248 0.280334 -0.453369 0.605286 1441742310 -0.591248 0.280334 -0.453369 0.605286 1441742310 -0.591248 0.280334 -0.453369 0.605286 1441742310 -0.591248 0.280334 -0.453369 0.605286 1441742310 -0.453491 0.344482 -0.406372 0.714539 1441742310 -0.453491 0.344482 -0.406372 0.714539 1441742310 -0.453491 0.344482 -0.406372 0.714539 1441742310 -0.453491 0.344482 -0.406372 0.714539 1441742310 -0.453491 0.344482 -0.406372 0.714539 1441742310 -0.453491 0.344482 -0.406372 0.714539 1441742310 -0.267639 0.382629 -0.364258 0.805786 1441742310 -0.267639 0.382629 -0.364258 0.805786 1441742310 -0.267639 0.382629 -0.364258 0.805786 1441742310 -0.267639 0.382629 -0.364258 0.805786 1441742310 -0.267639 0.382629 -0.364258 0.805786 1441742310 -0.267639 0.382629 -0.364258 0.805786 1441742310 -0.132507 0.372925 -0.262085 0.880127 1441742310 -0.132507 0.372925 -0.262085 0.880127 1441742310 -0.132507 0.372925 -0.262085 0.880127 1441742310 -0.132507 0.372925 -0.262085 0.880127 1441742310 -0.132507 0.372925 -0.262085 0.880127 1441742310 -0.132507 0.372925 -0.262085 0.880127 1441742310 -0.075623 0.335571 -0.217651 0.913391 1441742310 -0.075623 0.335571 -0.217651 0.913391 1441742310 -0.075623 0.335571 -0.217651 0.913391 1441742310 -0.075623 0.335571 -0.217651 0.913391 1441742310 -0.075623 0.335571 -0.217651 0.913391 1441742310 -0.075623 0.335571 -0.217651 0.913391 1441742310 -0.123535 0.292419 -0.221680 0.921936 1441742310 -0.123535 0.292419 -0.221680 0.921936 1441742310 -0.123535 0.292419 -0.221680 0.921936 1441742310 -0.123535 0.292419 -0.221680 0.921936 1441742310 -0.123535 0.292419 -0.221680 0.921936 1441742310 -0.123535 0.292419 -0.221680 0.921936 1441742310 -0.186462 0.273865 -0.265686 0.905334 1441742310 -0.186462 0.273865 -0.265686 0.905334 1441742310 -0.186462 0.273865 -0.265686 0.905334 1441742310 -0.186462 0.273865 -0.265686 0.905334 1441742310 -0.186462 0.273865 -0.265686 0.905334 1441742310 -0.186462 0.273865 -0.265686 0.905334 1441742310 -0.274963 0.260559 -0.312805 0.870972 1441742310 -0.274963 0.260559 -0.312805 0.870972 1441742310 -0.274963 0.260559 -0.312805 0.870972 1441742310 -0.274963 0.260559 -0.312805 0.870972 1441742310 -0.274963 0.260559 -0.312805 0.870972 1441742310 -0.274963 0.260559 -0.312805 0.870972 1441742310 -0.385620 0.242859 -0.383545 0.803223 1441742310 -0.385620 0.242859 -0.383545 0.803223 1441742310 -0.385620 0.242859 -0.383545 0.803223 1441742310 -0.385620 0.242859 -0.383545 0.803223 1441742310 -0.385620 0.242859 -0.383545 0.803223 1441742310 -0.385620 0.242859 -0.383545 0.803223 1441742310 -0.385620 0.242859 -0.383545 0.803223 1441742310 -0.515686 0.223511 -0.457642 0.688965 1441742310 -0.515686 0.223511 -0.457642 0.688965 1441742310 -0.515686 0.223511 -0.457642 0.688965 1441742310 -0.515686 0.223511 -0.457642 0.688965 1441742310 -0.515686 0.223511 -0.457642 0.688965 1441742310 -0.644958 0.167053 -0.529114 0.525574 1441742310 -0.644958 0.167053 -0.529114 0.525574 1441742310 -0.644958 0.167053 -0.529114 0.525574 1441742310 -0.644958 0.167053 -0.529114 0.525574 1441742310 -0.644958 0.167053 -0.529114 0.525574 1441742311 -0.644958 0.167053 -0.529114 0.525574 1441742311 -0.724060 0.090637 -0.620361 0.287598 1441742311 -0.724060 0.090637 -0.620361 0.287598 1441742311 -0.724060 0.090637 -0.620361 0.287598 1441742311 -0.724060 0.090637 -0.620361 0.287598 1441742311 -0.724060 0.090637 -0.620361 0.287598 1441742311 -0.724060 0.090637 -0.620361 0.287598 1441742311 -0.723206 0.013672 -0.690247 0.020874 1441742311 -0.723206 0.013672 -0.690247 0.020874 1441742311 -0.723206 0.013672 -0.690247 0.020874 1441742311 -0.723206 0.013672 -0.690247 0.020874 1441742311 -0.723206 0.013672 -0.690247 0.020874 1441742311 -0.723206 0.013672 -0.690247 0.020874 1441742311 -0.665588 -0.053284 -0.737549 -0.101501 1441742311 -0.665588 -0.053284 -0.737549 -0.101501 1441742311 -0.665588 -0.053284 -0.737549 -0.101501 1441742311 -0.665588 -0.053284 -0.737549 -0.101501 1441742311 -0.665588 -0.053284 -0.737549 -0.101501 1441742311 -0.665588 -0.053284 -0.737549 -0.101501 1441742311 -0.612427 -0.166199 -0.769409 -0.073792 1441742311 -0.612427 -0.166199 -0.769409 -0.073792 1441742311 -0.612427 -0.166199 -0.769409 -0.073792 1441742311 -0.612427 -0.166199 -0.769409 -0.073792 1441742311 -0.612427 -0.166199 -0.769409 -0.073792 1441742311 -0.612427 -0.166199 -0.769409 -0.073792 1441742311 -0.643188 -0.108459 -0.748474 -0.120483 1441742311 -0.643188 -0.108459 -0.748474 -0.120483 1441742311 -0.643188 -0.108459 -0.748474 -0.120483 1441742311 -0.643188 -0.108459 -0.748474 -0.120483 1441742311 -0.643188 -0.108459 -0.748474 -0.120483 1441742311 -0.643188 -0.108459 -0.748474 -0.120483 1441742311 -0.651306 -0.016357 -0.732666 -0.197083 1441742311 -0.651306 -0.016357 -0.732666 -0.197083 1441742311 -0.651306 -0.016357 -0.732666 -0.197083 1441742311 -0.651306 -0.016357 -0.732666 -0.197083 1441742311 -0.651306 -0.016357 -0.732666 -0.197083 1441742311 -0.651306 -0.016357 -0.732666 -0.197083 1441742311 -0.651306 -0.016357 -0.732666 -0.197083 1441742311 -0.647888 0.011963 -0.728210 -0.223328 1441742311 -0.647888 0.011963 -0.728210 -0.223328 1441742311 -0.647888 0.011963 -0.728210 -0.223328 1441742311 -0.647888 0.011963 -0.728210 -0.223328 1441742311 -0.647888 0.011963 -0.728210 -0.223328 1441742311 -0.647888 0.011963 -0.728210 -0.223328 1441742311 -0.651367 0.007568 -0.732178 -0.199280 1441742311 -0.651367 0.007568 -0.732178 -0.199280 1441742311 -0.651367 0.007568 -0.732178 -0.199280 1441742311 -0.651367 0.007568 -0.732178 -0.199280 1441742311 -0.651367 0.007568 -0.732178 -0.199280 1441742311 
-0.746338 0.106750 -0.651123 0.088074 1441742313 -0.746338 0.106750 -0.651123 0.088074 1441742313 -0.746338 0.106750 -0.651123 0.088074 1441742313 -0.744507 0.101624 -0.654053 0.087463 1441742313 -0.744507 0.101624 -0.654053 0.087463 1441742313 -0.744507 0.101624 -0.654053 0.087463 1441742313 -0.744507 0.101624 -0.654053 0.087463 1441742313 -0.744507 0.101624 -0.654053 0.087463 1441742313 -0.744507 0.101624 -0.654053 0.087463 1441742313 -0.749329 0.136047 -0.645935 0.053467 1441742313 -0.749329 0.136047 -0.645935 0.053467 1441742313 -0.749329 0.136047 -0.645935 0.053467 1441742313 -0.749329 0.136047 -0.645935 0.053467 1441742313 -0.749329 0.136047 -0.645935 0.053467 1441742313 -0.749329 0.136047 -0.645935 0.053467 1441742313 -0.746277 0.159058 -0.645569 0.032898 1441742313 -0.746277 0.159058 -0.645569 0.032898 1441742313 -0.746277 0.159058 -0.645569 0.032898 1441742313 -0.746277 0.159058 -0.645569 0.032898 1441742313 -0.746277 0.159058 -0.645569 0.032898 1441742313 -0.746277 0.159058 -0.645569 0.032898 1441742313 -0.747986 0.142456 -0.646667 0.046265 1441742313 -0.747986 0.142456 -0.646667 0.046265 1441742314 -0.747986 0.142456 -0.646667 0.046265 1441742314 -0.747986 0.142456 -0.646667 0.046265 1441742314 -0.747986 0.142456 -0.646667 0.046265 1441742314 -0.747986 0.142456 -0.646667 0.046265 1441742314 -0.751709 0.108765 -0.646912 0.068420 1441742314 -0.751709 0.108765 -0.646912 0.068420 1441742314 -0.751709 0.108765 -0.646912 0.068420 1441742314 -0.751709 0.108765 -0.646912 0.068420 1441742314 -0.751709 0.108765 -0.646912 0.068420 1441742314 -0.751709 0.108765 -0.646912 0.068420 1441742314 -0.752075 0.086853 -0.648315 0.081055 1441742314 -0.752075 0.086853 -0.648315 0.081055 1441742314 -0.752075 0.086853 -0.648315 0.081055 1441742314 -0.752075 0.086853 -0.648315 0.081055 1441742314 -0.752075 0.086853 -0.648315 0.081055 1441742314 -0.752075 0.086853 -0.648315 0.081055 1441742314 -0.751648 0.086121 -0.648682 0.083191 1441742314 -0.751648 0.086121 -0.648682 0.083191 1441742314 -0.751648 0.086121 -0.648682 0.083191 1441742314 -0.751648 0.086121 -0.648682 0.083191 1441742314 -0.751648 0.086121 -0.648682 0.083191 1441742314 -0.751648 0.086121 -0.648682 0.083191 1441742314 -0.751831 0.095215 -0.647156 0.083313 1441742314 -0.751831 0.095215 -0.647156 0.083313 1441742314 -0.751831 0.095215 -0.647156 0.083313 1441742314 -0.751831 0.095215 -0.647156 0.083313 1441742314 -0.751831 0.095215 -0.647156 0.083313 1441742314 -0.751831 0.095215 -0.647156 0.083313 1441742314 -0.753540 0.095703 -0.644897 0.085022 1441742314 -0.753540 0.095703 -0.644897 0.085022 1441742314 -0.753540 0.095703 -0.644897 0.085022 1441742314 -0.753540 0.095703 -0.644897 0.085022 1441742314 -0.753540 0.095703 -0.644897 0.085022 1441742314 -0.753540 0.095703 -0.644897 0.085022 1441742314 -0.756653 0.096436 -0.642090 0.077515 1441742314 -0.756653 0.096436 -0.642090 0.077515 1441742314 -0.756653 0.096436 -0.642090 0.077515 1441742314 -0.756653 0.096436 -0.642090 0.077515 1441742314 -0.756653 0.096436 -0.642090 0.077515 1441742314 -0.756653 0.096436 -0.642090 0.077515 1441742314 -0.756653 0.096436 -0.642090 0.077515 1441742314 -0.756531 0.105896 -0.642029 0.065979 1441742314 -0.756531 0.105896 -0.642029 0.065979 1441742314 -0.756531 0.105896 -0.642029 0.065979 1441742314 -0.756531 0.105896 -0.642029 0.065979 1441742314 -0.756531 0.105896 -0.642029 0.065979 1441742314 -0.756531 0.105896 -0.642029 0.065979 1441742314 -0.755310 0.114075 -0.642761 0.058594 1441742314 -0.755310 0.114075 -0.642761 0.058594 1441742314 -0.755310 0.114075 -0.642761 0.058594 1441742314 -0.755310 0.114075 -0.642761 0.058594 1441742314 -0.755310 0.114075 -0.642761 0.058594 1441742314 -0.755310 0.114075 -0.642761 0.058594 1441742314 -0.754333 0.116638 -0.643677 0.056091 1441742314 -0.754333 0.116638 -0.643677 0.056091 1441742314 -0.754333 0.116638 -0.643677 0.056091 1441742314 -0.754333 0.116638 -0.643677 0.056091 1441742314 -0.754333 0.116638 -0.643677 0.056091 1441742314 -0.754333 0.116638 -0.643677 0.056091 1441742314 -0.753479 0.115662 -0.644653 0.058228 1441742314 -0.753479 0.115662 -0.644653 0.058228 1441742314 -0.753479 0.115662 -0.644653 0.058228 1441742314 -0.753479 0.115662 -0.644653 0.058228 1441742314 -0.753479 0.115662 -0.644653 0.058228 1441742314 -0.753784 0.109924 -0.644775 0.064148 1441742314 -0.753784 0.109924 -0.644775 0.064148 1441742314 -0.753784 0.109924 -0.644775 0.064148 1441742314 -0.753784 0.109924 -0.644775 0.064148 1441742314 -0.753784 0.109924 -0.644775 0.064148 1441742314 -0.753784 0.109924 -0.644775 0.064148 1441742314 -0.754211 0.103210 -0.644958 0.067993 1441742314 -0.754211 0.103210 -0.644958 0.067993 1441742314 -0.754211 0.103210 -0.644958 0.067993 1441742314 -0.754211 0.103210 -0.644958 0.067993 1441742314 -0.754211 0.103210 -0.644958 0.067993 1441742314 -0.754211 0.103210 -0.644958 0.067993 1441742314 -0.754211 0.103210 -0.644958 0.067993 1441742314 -0.754089 0.098633 -0.645874 0.067627 1441742314 -0.754089 0.098633 -0.645874 0.067627 1441742314 -0.754089 0.098633 -0.645874 0.067627 1441742314 -0.754089 0.098633 -0.645874 0.067627 1441742314 -0.754089 0.098633 -0.645874 0.067627 1441742314 -0.754089 0.098633 -0.645874 0.067627 1441742314 -0.754211 0.094604 -0.646240 0.068176 1441742314 -0.754211 0.094604 -0.646240 0.068176 1441742314 -0.754211 0.094604 -0.646240 0.068176 1441742314 -0.754211 0.094604 -0.646240 0.068176 1441742314 -0.754211 0.094604 -0.646240 0.068176 1441742314 -0.754211 0.094604 -0.646240 0.068176 1441742314 -0.754395 0.095215 -0.645996 0.067505 1441742314 -0.754395 0.095215 -0.645996 0.067505 1441742314 -0.754395 0.095215 -0.645996 0.067505 1441742314 -0.754395 0.095215 -0.645996 0.067505 1441742314 -0.754395 0.095215 -0.645996 0.067505 1441742314 -0.750977 0.100769 -0.649719 0.061829 1441742314 -0.750977 0.100769 -0.649719 0.061829 1441742314 -0.750977 0.100769 -0.649719 0.061829 1441742314 -0.750977 0.100769 -0.649719 0.061829 1441742314 -0.750977 0.100769 -0.649719 0.061829 1441742314 -0.750977 0.100769 -0.649719 0.061829 1441742314 -0.746765 0.106567 -0.654541 0.051025 1441742314 -0.746765 0.106567 -0.654541 0.051025 1441742314 -0.746765 0.106567 -0.654541 0.051025 1441742314 -0.746765 0.106567 -0.654541 0.051025 1441742314 -0.746765 0.106567 -0.654541 0.051025 1441742314 -0.746765 0.106567 -0.654541 0.051025 1441742314 -0.746094 0.104858 -0.655334 0.054138 1441742314 -0.746094 0.104858 -0.655334 0.054138 1441742315 -0.746094 0.104858 -0.655334 0.054138 1441742315 -0.746094 0.104858 -0.655334 0.054138 1441742315 -0.746094 0.104858 -0.655334 0.054138 1441742315 -0.746094 0.104858 -0.655334 0.054138 1441742315 -0.745789 0.093262 -0.655518 0.074097 1441742315 -0.745789 0.093262 -0.655518 0.074097 1441742315 -0.745789 0.093262 -0.655518 0.074097 1441742315 -0.745789 0.093262 -0.655518 0.074097 1441742315 -0.745789 0.093262 -0.655518 0.074097 1441742315 -0.745789 0.093262 -0.655518 0.074097 1441742315 -0.746765 0.074463 -0.653198 0.101074 1441742315 -0.746765 0.074463 -0.653198 0.101074 1441742315 -0.746765 0.074463 -0.653198 0.101074 1441742315 -0.746765 0.074463 -0.653198 0.101074 1441742315 -0.746765 0.074463 -0.653198 0.101074 1441742315 -0.746765 0.074463 -0.653198 0.101074 1441742315 -0.747437 0.064514 -0.651062 0.115479 1441742315 -0.747437 0.064514 -0.651062 0.115479 1441742315 -0.747437 0.064514 -0.651062 0.115479 1441742315 -0.747437 0.064514 -0.651062 0.115479 1441742315 -0.747437 0.064514 -0.651062 0.115479 1441742315 -0.749146 0.066101 -0.648315 0.118958 1441742315 -0.749146 0.066101 -0.648315 0.118958 1441742315 -0.749146 0.066101 -0.648315 0.118958 1441742315 -0.749146 0.066101 -0.648315 0.118958 1441742315 -0.749146 0.066101 -0.648315 0.118958 1441742315 -0.749146 0.066101 -0.648315 0.118958 1441742315 -0.750244 0.074890 -0.645874 0.120178 1441742315 -0.750244 0.074890 -0.645874 0.120178 1441742315 -0.750244 0.074890 -0.645874 0.120178 1441742315 -0.750244 0.074890 -0.645874 0.120178 1441742315 -0.750244 0.074890 -0.645874 0.120178 1441742315 -0.750244 0.074890 -0.645874 0.120178 1441742315 -0.751343 0.081848 -0.643555 0.121338 1441742315 -0.751343 0.081848 -0.643555 0.121338 1441742315 -0.751343 0.081848 -0.643555 0.121338 1441742315 -0.751343 0.081848 -0.643555 0.121338 1441742315 -0.751343 0.081848 -0.643555 0.121338 1441742315 -0.751343 0.081848 -0.643555 0.121338 1441742315 -0.753357 0.086060 -0.641724 0.115417 1441742315 -0.753357 0.086060 -0.641724 0.115417 1441742315 -0.753357 0.086060 -0.641724 0.115417 1441742315 -0.753357 0.086060 -0.641724 0.115417 1441742315 -0.753357 0.086060 -0.641724 0.115417 1441742315 -0.753357 0.086060 -0.641724 0.115417 1441742315 -0.753357 0.086060 -0.641724 0.115417 1441742315 -0.753662 0.101807 -0.642395 0.094727 1441742315 -0.753662 0.101807 -0.642395 0.094727 1441742315 -0.753662 0.101807 -0.642395 0.094727 1441742315 -0.753662 0.101807 -0.642395 0.094727 1441742315 -0.753662 0.101807 -0.642395 0.094727 1441742315 -0.753662 0.101807 -0.642395 0.094727 1441742315 -0.752136 0.126892 -0.643066 0.068542 1441742315 -0.752136 0.126892 -0.643066 0.068542 1441742315 -0.752136 0.126892 -0.643066 0.068542 1441742315 -0.752136 0.126892 -0.643066 0.068542 1441742315 -0.752136 0.126892 -0.643066 0.068542 1441742315 -0.752136 0.126892 -0.643066 0.068542 1441742315 -0.752136 0.126892 -0.643066 0.068542 1441742315 -0.752197 0.136108 -0.642212 0.057129 1441742315 -0.752197 0.136108 -0.642212 0.057129 1441742315 -0.752197 0.136108 -0.642212 0.057129 1441742315 -0.752197 0.136108 -0.642212 0.057129 1441742315 -0.752197 0.136108 -0.642212 0.057129 1441742315 -0.752197 0.136108 -0.642212 0.057129 1441742315 -0.753723 0.131958 -0.641602 0.053955 1441742315 -0.753723 0.131958 -0.641602 0.053955 1441742315 -0.753723 0.131958 -0.641602 0.053955 1441742315 -0.753723 0.131958 -0.641602 0.053955 1441742315 -0.753723 0.131958 -0.641602 0.053955 1441742315 -0.753723 0.131958 -0.641602 0.053955 1441742315 -0.754028 0.129456 -0.642151 0.049377 1441742315 -0.754028 0.129456 -0.642151 0.049377 1441742315 -0.754028 0.129456 -0.642151 0.049377 1441742315 -0.754028 0.129456 -0.642151 0.049377 1441742315 -0.754028 0.129456 -0.642151 0.049377 1441742315 -0.754028 0.129456 -0.642151 0.049377 1441742315 -0.753052 0.125854 -0.644165 0.046997 1441742315 -0.753052 0.125854 -0.644165 0.046997 1441742315 -0.753052 0.125854 -0.644165 0.046997 1441742315 -0.753052 0.125854 -0.644165 0.046997 1441742315 -0.753052 0.125854 -0.644165 0.046997 1441742315 -0.753052 0.125854 -0.644165 0.046997 1441742315 -0.753296 0.118347 -0.644775 0.053040 1441742315 -0.753296 0.118347 -0.644775 0.053040 1441742315 -0.753296 0.118347 -0.644775 0.053040 1441742315 -0.753296 0.118347 -0.644775 0.053040 1441742315 -0.753296 0.118347 -0.644775 0.053040 1441742315 -0.754517 0.103271 -0.644348 0.070679 1441742315 -0.754517 0.103271 -0.644348 0.070679 1441742315 -0.754517 0.103271 -0.644348 0.070679 1441742315 -0.754517 0.103271 -0.644348 0.070679 1441742315 -0.754517 0.103271 -0.644348 0.070679 1441742315 -0.754517 0.103271 -0.644348 0.070679 1441742315 -0.754517 0.103271 -0.644348 0.070679 1441742315 -0.755798 0.086060 -0.643127 0.088806 1441742315 -0.755798 0.086060 -0.643127 0.088806 1441742315 -0.755798 0.086060 -0.643127 0.088806 1441742315 -0.755798 0.086060 -0.643127 0.088806 1441742315 -0.756042 0.079041 -0.643372 0.091431 1441742315 -0.756042 0.079041 -0.643372 0.091431 1441742315 -0.756042 0.079041 -0.643372 0.091431 1441742315 -0.756042 0.079041 -0.643372 0.091431 1441742315 -0.756042 0.079041 -0.643372 0.091431 1441742315 -0.756042 0.079041 -0.643372 0.091431 1441742315 -0.754578 0.079712 -0.645752 0.085510 1441742315 -0.754578 0.079712 -0.645752 0.085510 1441742315 -0.754578 0.079712 -0.645752 0.085510 1441742316 -0.754578 0.079712 -0.645752 0.085510 1441742316 -0.754578 0.079712 -0.645752 0.085510 1441742316 -0.754700 0.080505 -0.646179 0.080444 1441742316 -0.754700 0.080505 -0.646179 0.080444 1441742316 -0.754700 0.080505 -0.646179 0.080444 1441742316 -0.754700 0.080505 -0.646179 0.080444 1441742316 -0.754700 0.080505 -0.646179 0.080444 1441742316 -0.754700 0.080505 -0.646179 0.080444 1441742316 -0.754761 0.085876 -0.646057 0.075317 1441742316 -0.754761 0.085876 -0.646057 0.075317 1441742316 -0.754761 0.085876 -0.646057 0.075317 1441742316 -0.754761 0.085876 -0.646057 0.075317 1441742316 -0.754761 0.085876 -0.646057 0.075317 1441742316 -0.753174 0.088562 -0.648071 0.070313 1441742316 -0.753174 0.088562 -0.648071 0.070313 1441742316 -0.753174 0.088562 -0.648071 0.070313 1441742316 -0.753174 0.088562 -0.648071 0.070313 1441742316 -0.753174 0.088562 -0.648071 0.070313 1441742316 -0.753174 0.088562 -0.648071 0.070313 1441742316 -0.753174 0.088562 -0.648071 0.070313 1441742316 -0.749756 0.096497 -0.652222 0.057373 1441742316 -0.749756 0.096497 -0.652222 0.057373 1441742316 -0.749756 0.096497 -0.652222 0.057373 1441742316 -0.749756 0.096497 -0.652222 0.057373 1441742316 -0.749756 0.096497 -0.652222 0.057373 1441742316 -0.749756 0.096497 -0.652222 0.057373 1441742316 -0.749756 0.096497 -0.652222 0.057373 1441742316 -0.747681 0.097656 -0.654602 0.054810 1441742316 -0.747681 0.097656 -0.654602 0.054810 1441742316 -0.747681 0.097656 -0.654602 0.054810 1441742316 -0.747681 0.097656 -0.654602 0.054810 1441742316 -0.747681 0.097656 -0.654602 0.054810 1441742316 -0.747681 0.097656 -0.654602 0.054810 1441742316 -0.747192 0.091064 -0.655151 0.065491 1441742316 -0.747192 0.091064 -0.655151 0.065491 1441742316 -0.747192 0.091064 -0.655151 0.065491 1441742316 -0.747192 0.091064 -0.655151 0.065491 1441742316 -0.747192 0.091064 -0.655151 0.065491 1441742316 -0.747192 0.091064 -0.655151 0.065491 1441742316 -0.747192 0.091064 -0.655151 0.065491 1441742316 -0.747192 0.083923 -0.654480 0.079529 1441742316 -0.747192 0.083923 -0.654480 0.079529 1441742316 -0.747192 0.083923 -0.654480 0.079529 1441742316 -0.747192 0.083923 -0.654480 0.079529 1441742316 -0.747192 0.083923 -0.654480 0.079529 1441742316 -0.747009 0.076050 -0.654175 0.091370 1441742316 -0.747009 0.076050 -0.654175 0.091370 1441742316 -0.747009 0.076050 -0.654175 0.091370 1441742316 -0.747009 0.076050 -0.654175 0.091370 1441742316 -0.747009 0.076050 -0.654175 0.091370 1441742316 -0.747009 0.076050 -0.654175 0.091370 1441742316 -0.747009 0.076050 -0.654175 0.091370 1441742316 -0.748291 0.067993 -0.651794 0.103149 1441742316 -0.748291 0.067993 -0.651794 0.103149 1441742316 -0.748291 0.067993 -0.651794 0.103149 1441742316 -0.748291 0.067993 -0.651794 0.103149 1441742316 -0.748291 0.067993 -0.651794 0.103149 1441742316 -0.749878 0.068115 -0.648682 0.110901 1441742316 -0.749878 0.068115 -0.648682 0.110901 1441742316 -0.749878 0.068115 -0.648682 0.110901 1441742316 -0.749878 0.068115 -0.648682 0.110901 1441742316 -0.749878 0.068115 -0.648682 0.110901 1441742316 -0.749878 0.068115 -0.648682 0.110901 1441742316 -0.749939 0.076721 -0.646790 0.115784 1441742316 -0.749939 0.076721 -0.646790 0.115784 1441742316 -0.749939 0.076721 -0.646790 0.115784 1441742316 -0.749939 0.076721 -0.646790 0.115784 1441742316 -0.749939 0.076721 -0.646790 0.115784 1441742316 -0.749939 0.076721 -0.646790 0.115784 1441742316 -0.749939 0.076721 -0.646790 0.115784 1441742316 -0.750488 0.080261 -0.645203 0.119019 1441742316 -0.750488 0.080261 -0.645203 0.119019 1441742316 -0.750488 0.080261 -0.645203 0.119019 1441742316 -0.750488 0.080261 -0.645203 0.119019 1441742316 -0.750488 0.080261 -0.645203 0.119019 1441742316 -0.750488 0.080261 -0.645203 0.119019 1441742316 -0.750916 0.083496 -0.645386 0.112549 1441742316 -0.750916 0.083496 -0.645386 0.112549 1441742316 -0.750916 0.083496 -0.645386 0.112549 1441742316 -0.750916 0.083496 -0.645386 0.112549 1441742316 -0.750916 0.083496 -0.645386 0.112549 1441742316 -0.750916 0.083496 -0.645386 0.112549 1441742316 -0.750244 0.096313 -0.646790 0.098267 1441742316 -0.750244 0.096313 -0.646790 0.098267 1441742316 -0.750244 0.096313 -0.646790 0.098267 1441742316 -0.750244 0.096313 -0.646790 0.098267 1441742316 -0.750244 0.096313 -0.646790 0.098267 1441742316 -0.750244 0.096313 -0.646790 0.098267 1441742316 -0.750305 0.104492 -0.646545 0.090393 1441742316 -0.750305 0.104492 -0.646545 0.090393 1441742316 -0.750305 0.104492 -0.646545 0.090393 1441742316 -0.750305 0.104492 -0.646545 0.090393 1441742316 -0.750305 0.104492 -0.646545 0.090393 1441742316 -0.750305 0.104492 -0.646545 0.090393 1441742316 -0.751099 0.103882 -0.645691 0.090637 1441742316 -0.751099 0.103882 -0.645691 0.090637 1441742316 -0.751099 0.103882 -0.645691 0.090637 1441742316 -0.751099 0.103882 -0.645691 0.090637 1441742316 -0.751099 0.103882 -0.645691 0.090637 1441742316 -0.751099 0.103882 -0.645691 0.090637 1441742316 -0.751038 0.104492 -0.645630 0.090820 1441742316 -0.751038 0.104492 -0.645630 0.090820 1441742316 -0.751038 0.104492 -0.645630 0.090820 1441742316 -0.751038 0.104492 -0.645630 0.090820 1441742316 -0.751038 0.104492 -0.645630 0.090820 1441742316 -0.751038 0.104492 -0.645630 0.090820 1441742316 -0.750916 0.104675 -0.645630 0.091675 1441742316 -0.750916 0.104675 -0.645630 0.091675 1441742316 -0.750916 0.104675 -0.645630 0.091675 1441742316 -0.750916 0.104675 -0.645630 0.091675 1441742316 -0.750916 0.104675 -0.645630 0.091675 1441742317 -0.750916 0.104675 -0.645630 0.091675 1441742317 -0.750549 0.101257 -0.646240 0.094177 1441742317 -0.750549 0.101257 -0.646240 0.094177 1441742317 -0.750549 0.101257 -0.646240 0.094177 1441742317 -0.750549 0.101257 -0.646240 0.094177 1441742317 -0.750549 0.101257 -0.646240 0.094177 1441742317 -0.750549 0.101257 -0.646240 0.094177 1441742317 -0.750366 0.095703 -0.646729 0.098206 1441742317 -0.750366 0.095703 -0.646729 0.098206 1441742317 -0.750366 0.095703 -0.646729 0.098206 1441742317 -0.750366 0.095703 -0.646729 0.098206 1441742317 -0.750366 0.095703 -0.646729 0.098206 1441742317 -0.750366 0.095703 -0.646729 0.098206 1441742317 -0.750366 0.095703 -0.646729 0.098206 1441742317 -0.750732 0.089905 -0.646667 0.101379 1441742317 -0.750732 0.089905 -0.646667 0.101379 1441742317 -0.750732 0.089905 -0.646667 0.101379 1441742317 -0.750732 0.089905 -0.646667 0.101379 1441742317 -0.750732 0.089905 -0.646667 0.101379 1441742317 -0.750732 0.089905 -0.646667 0.101379 1441742317 -0.749512 0.093079 -0.648682 0.094116 1441742317 -0.749512 0.093079 -0.648682 0.094116 1441742317 -0.749512 0.093079 -0.648682 0.094116 1441742317 -0.749512 0.093079 -0.648682 0.094116 1441742317 -0.749512 0.093079 -0.648682 0.094116 1441742317 -0.749512 0.093079 -0.648682 0.094116 1441742317 -0.748535 0.100647 -0.650146 0.083435 1441742317 -0.748535 0.100647 -0.650146 0.083435 1441742317 -0.748535 0.100647 -0.650146 0.083435 1441742317 -0.748535 0.100647 -0.650146 0.083435 1441742317 -0.748535 0.100647 -0.650146 0.083435 1441742317 -0.748535 0.100647 -0.650146 0.083435 1441742317 -0.748535 0.100647 -0.650146 0.083435 1441742317 -0.749756 0.101196 -0.649170 0.079285 1441742317 -0.749756 0.101196 -0.649170 0.079285 1441742317 -0.749756 0.101196 -0.649170 0.079285 1441742317 -0.749756 0.101196 -0.649170 0.079285 1441742317 -0.749756 0.101196 -0.649170 0.079285 1441742317 -0.749756 0.101196 -0.649170 0.079285 1441742317 -0.751343 0.103210 -0.647278 0.076904 1441742317 -0.751343 0.103210 -0.647278 0.076904 1441742317 -0.751343 0.103210 -0.647278 0.076904 1441742317 -0.751343 0.103210 -0.647278 0.076904 1441742317 -0.751343 0.103210 -0.647278 0.076904 1441742317 -0.751343 0.103210 -0.647278 0.076904 1441742317 -0.752502 0.106384 -0.645752 0.074585 1441742317 -0.752502 0.106384 -0.645752 0.074585 1441742317 -0.752502 0.106384 -0.645752 0.074585 1441742317 -0.752502 0.106384 -0.645752 0.074585 1441742317 -0.752502 0.106384 -0.645752 0.074585 1441742317 -0.752502 0.106384 -0.645752 0.074585 1441742317 -0.751221 0.113037 -0.646851 0.067200 1441742317 -0.751221 0.113037 -0.646851 0.067200 1441742317 -0.751221 0.113037 -0.646851 0.067200 1441742317 -0.751221 0.113037 -0.646851 0.067200 1441742317 -0.751221 0.113037 -0.646851 0.067200 1441742317 -0.751221 0.113037 -0.646851 0.067200 1441742317 -0.751221 0.113037 -0.646851 0.067200 1441742317 -0.749329 0.117126 -0.648682 0.063477 1441742317 -0.749329 0.117126 -0.648682 0.063477 1441742317 -0.749329 0.117126 -0.648682 0.063477 1441742317 -0.749329 0.117126 -0.648682 0.063477 1441742317 -0.749329 0.117126 -0.648682 0.063477 1441742317 -0.749329 0.117126 -0.648682 0.063477 1441742317 -0.749329 0.117126 -0.648682 0.063477 1441742317 -0.749329 0.107910 -0.649597 0.070923 1441742317 -0.749329 0.107910 -0.649597 0.070923 1441742317 -0.749329 0.107910 -0.649597 0.070923 1441742317 -0.749329 0.107910 -0.649597 0.070923 1441742317 -0.749329 0.107910 -0.649597 0.070923 1441742317 -0.749329 0.107910 -0.649597 0.070923 1441742317 -0.749695 0.096313 -0.649292 0.084900 1441742317 -0.749695 0.096313 -0.649292 0.084900 1441742317 -0.749695 0.096313 -0.649292 0.084900 1441742317 -0.749695 0.096313 -0.649292 0.084900 1441742317 -0.749695 0.096313 -0.649292 0.084900 1441742317 -0.749695 0.096313 -0.649292 0.084900 1441742317 -0.750671 0.086792 -0.647217 0.100708 1441742317 -0.750671 0.086792 -0.647217 0.100708 1441742317 -0.750671 0.086792 -0.647217 0.100708 1441742317 -0.750671 0.086792 -0.647217 0.100708 1441742317 -0.750671 0.086792 -0.647217 0.100708 1441742317 -0.750671 0.086792 -0.647217 0.100708 1441742317 -0.750305 0.085815 -0.646301 0.110046 1441742317 -0.750305 0.085815 -0.646301 0.110046 1441742317 -0.750305 0.085815 -0.646301 0.110046 1441742317 -0.750305 0.085815 -0.646301 0.110046 1441742317 -0.750305 0.085815 -0.646301 0.110046 1441742317 -0.750305 0.085815 -0.646301 0.110046 1441742317 -0.750793 0.086975 -0.644653 0.115173 1441742317 -0.750793 0.086975 -0.644653 0.115173 1441742317 -0.750793 0.086975 -0.644653 0.115173 1441742317 -0.750793 0.086975 -0.644653 0.115173 1441742317 -0.750793 0.086975 -0.644653 0.115173 1441742317 -0.750793 0.086975 -0.644653 0.115173 1441742317 -0.751343 0.089233 -0.643372 0.117004 1441742317 -0.751343 0.089233 -0.643372 0.117004 1441742317 -0.751343 0.089233 -0.643372 0.117004 1441742317 -0.751343 0.089233 -0.643372 0.117004 1441742317 -0.751343 0.089233 -0.643372 0.117004 1441742317 -0.751343 0.089233 -0.643372 0.117004 1441742317 -0.752441 0.090698 -0.641968 0.116333 1441742317 -0.752441 0.090698 -0.641968 0.116333 1441742317 -0.752441 0.090698 -0.641968 0.116333 1441742317 -0.752441 0.090698 -0.641968 0.116333 1441742317 -0.752441 0.090698 -0.641968 0.116333 1441742317 -0.752441 0.090698 -0.641968 0.116333 1441742317 -0.752441 0.090698 -0.641968 0.116333 1441742317 -0.753845 0.094727 -0.640930 0.109802 1441742317 -0.753845 0.094727 -0.640930 0.109802 1441742317 -0.753845 0.094727 -0.640930 0.109802 1441742317 -0.753845 0.094727 -0.640930 0.109802 1441742317 -0.753845 0.094727 -0.640930 0.109802 1441742317 -0.753845 0.094727 -0.640930 0.109802 1441742318 -0.754028 0.104309 -0.641052 0.098389 1441742318 -0.754028 0.104309 -0.641052 0.098389 1441742318 -0.754028 0.104309 -0.641052 0.098389 1441742318 -0.754028 0.104309 -0.641052 0.098389 1441742318 -0.754028 0.104309 -0.641052 0.098389 1441742318 -0.754028 0.104309 -0.641052 0.098389 1441742318 -0.754089 0.111328 -0.641296 0.087891 1441742318 -0.754089 0.111328 -0.641296 0.087891 1441742318 -0.754089 0.111328 -0.641296 0.087891 1441742318 -0.754089 0.111328 -0.641296 0.087891 1441742318 -0.754089 0.111328 -0.641296 0.087891 1441742318 -0.754089 0.111328 -0.641296 0.087891 1441742318 -0.754089 0.111328 -0.641296 0.087891 1441742318 -0.755310 0.112549 -0.640747 0.079712 1441742318 -0.755310 0.112549 -0.640747 0.079712 1441742318 -0.755310 0.112549 -0.640747 0.079712 1441742318 -0.755310 0.112549 -0.640747 0.079712 1441742318 -0.755310 0.112549 -0.640747 0.079712 1441742318 -0.755310 0.112549 -0.640747 0.079712 1441742318 -0.755981 0.115845 -0.640320 0.071228 1441742318 -0.755981 0.115845 -0.640320 0.071228 1441742318 -0.755981 0.115845 -0.640320 0.071228 1441742318 -0.755981 0.115845 -0.640320 0.071228 1441742318 -0.755981 0.115845 -0.640320 0.071228 1441742318 -0.756226 0.117554 -0.640198 0.067078 1441742318 -0.756226 0.117554 -0.640198 0.067078 1441742318 -0.756226 0.117554 -0.640198 0.067078 1441742318 -0.756226 0.117554 -0.640198 0.067078 1441742318 -0.756226 0.117554 -0.640198 0.067078 1441742318 -0.756226 0.117554 -0.640198 0.067078 1441742318 -0.756226 0.117554 -0.640198 0.067078 1441742318 -0.756104 0.115662 -0.640686 0.067383 1441742318 -0.756104 0.115662 -0.640686 0.067383 1441742318 -0.756104 0.115662 -0.640686 0.067383 1441742318 -0.756104 0.115662 -0.640686 0.067383 1441742318 -0.756104 0.115662 -0.640686 0.067383 1441742318 -0.756104 0.115662 -0.640686 0.067383 1441742318 -0.755737 0.112671 -0.641418 0.069458 1441742318 -0.755737 0.112671 -0.641418 0.069458 1441742318 -0.755737 0.112671 -0.641418 0.069458 1441742318 -0.755737 0.112671 -0.641418 0.069458 1441742318 -0.755737 0.112671 -0.641418 0.069458 1441742318 -0.755859 0.106812 -0.641602 0.075684 1441742318 -0.755859 0.106812 -0.641602 0.075684 1441742318 -0.755859 0.106812 -0.641602 0.075684 1441742318 -0.755859 0.106812 -0.641602 0.075684 1441742318 -0.755859 0.106812 -0.641602 0.075684 1441742318 -0.755859 0.106812 -0.641602 0.075684 1441742318 -0.757568 0.095093 -0.640259 0.085022 1441742318 -0.757568 0.095093 -0.640259 0.085022 1441742318 -0.757568 0.095093 -0.640259 0.085022 1441742318 -0.757568 0.095093 -0.640259 0.085022 1441742318 -0.757568 0.095093 -0.640259 0.085022 1441742318 -0.757568 0.095093 -0.640259 0.085022 1441742318 -0.757935 0.093933 -0.640076 0.084656 1441742318 -0.757935 0.093933 -0.640076 0.084656 1441742318 -0.757935 0.093933 -0.640076 0.084656 1441742318 -0.757935 0.093933 -0.640076 0.084656 1441742318 -0.757935 0.093933 -0.640076 0.084656 1441742318 -0.758057 0.093445 -0.640625 0.079590 1441742318 -0.758057 0.093445 -0.640625 0.079590 1441742318 -0.758057 0.093445 -0.640625 0.079590 1441742318 -0.758057 0.093445 -0.640625 0.079590 1441742318 -0.758057 0.093445 -0.640625 0.079590 1441742318 -0.758057 0.093445 -0.640625 0.079590 1441742318 -0.757141 0.098877 -0.642212 0.068115 1441742318 -0.757141 0.098877 -0.642212 0.068115 1441742318 -0.757141 0.098877 -0.642212 0.068115 1441742318 -0.757141 0.098877 -0.642212 0.068115 1441742318 -0.757141 0.098877 -0.642212 0.068115 1441742318 -0.757141 0.098877 -0.642212 0.068115 1441742318 -0.757080 0.099121 -0.642761 0.062378 1441742318 -0.757080 0.099121 -0.642761 0.062378 1441742318 -0.757080 0.099121 -0.642761 0.062378 1441742318 -0.757080 0.099121 -0.642761 0.062378 1441742318 -0.757080 0.099121 -0.642761 0.062378 1441742318 -0.757080 0.099121 -0.642761 0.062378 1441742318 -0.757874 0.100464 -0.641907 0.060059 1441742318 -0.757874 0.100464 -0.641907 0.060059 1441742318 -0.757874 0.100464 -0.641907 0.060059 1441742318 -0.757874 0.100464 -0.641907 0.060059 1441742318 -0.757874 0.100464 -0.641907 0.060059 1441742318 -0.757874 0.100464 -0.641907 0.060059 1441742318 -0.757874 0.100464 -0.641907 0.060059 1441742318 -0.757080 0.101257 -0.642700 0.060120 1441742318 -0.757080 0.101257 -0.642700 0.060120 1441742318 -0.757080 0.101257 -0.642700 0.060120 1441742318 -0.757080 0.101257 -0.642700 0.060120 1441742318 -0.757080 0.101257 -0.642700 0.060120 1441742318 -0.757080 0.101257 -0.642700 0.060120 1441742318 -0.754578 0.107849 -0.644958 0.055664 1441742318 -0.754578 0.107849 -0.644958 0.055664 1441742318 -0.754578 0.107849 -0.644958 0.055664 1441742318 -0.754578 0.107849 -0.644958 0.055664 1441742318 -0.754578 0.107849 -0.644958 0.055664 1441742318 -0.754578 0.107849 -0.644958 0.055664 1441742318 -0.752869 0.107117 -0.646423 0.062256 1441742318 -0.752869 0.107117 -0.646423 0.062256 1441742318 -0.752869 0.107117 -0.646423 0.062256 1441742318 -0.752869 0.107117 -0.646423 0.062256 1441742318 -0.752869 0.107117 -0.646423 0.062256 1441742318 -0.752869 0.107117 -0.646423 0.062256 1441742318 -0.752869 0.107117 -0.646423 0.062256 1441742318 
-0.754456 0.050659 -0.654419 0.005188 1441742321 -0.750854 0.020020 -0.659912 -0.020081 1441742321 -0.750854 0.020020 -0.659912 -0.020081 1441742321 -0.750854 0.020020 -0.659912 -0.020081 1441742321 -0.750854 0.020020 -0.659912 -0.020081 1441742321 -0.750854 0.020020 -0.659912 -0.020081 1441742321 -0.750854 0.020020 -0.659912 -0.020081 1441742321 -0.747070 -0.010803 -0.664001 -0.030334 1441742321 -0.747070 -0.010803 -0.664001 -0.030334 1441742321 -0.747070 -0.010803 -0.664001 -0.030334 1441742321 -0.747070 -0.010803 -0.664001 -0.030334 1441742321 -0.747070 -0.010803 -0.664001 -0.030334 1441742321 -0.742065 -0.043274 -0.668762 -0.019287 1441742321 -0.742065 -0.043274 -0.668762 -0.019287 1441742321 -0.742065 -0.043274 -0.668762 -0.019287 1441742321 -0.742065 -0.043274 -0.668762 -0.019287 1441742321 -0.742065 -0.043274 -0.668762 -0.019287 1441742321 -0.742065 -0.043274 -0.668762 -0.019287 1441742321 -0.736328 -0.085876 -0.671082 0.013489 1441742321 -0.736328 -0.085876 -0.671082 0.013489 1441742321 -0.736328 -0.085876 -0.671082 0.013489 1441742321 -0.736328 -0.085876 -0.671082 0.013489 1441742321 -0.736328 -0.085876 -0.671082 0.013489 1441742321 -0.736328 -0.085876 -0.671082 0.013489 1441742321 -0.736328 -0.085876 -0.671082 0.013489 1441742321 -0.730408 -0.152527 -0.660828 0.081299 1441742321 -0.730408 -0.152527 -0.660828 0.081299 1441742321 -0.730408 -0.152527 -0.660828 0.081299 1441742321 -0.730408 -0.152527 -0.660828 0.081299 1441742321 -0.730408 -0.152527 -0.660828 0.081299 1441742321 -0.730408 -0.152527 -0.660828 0.081299 1441742321 -0.743164 -0.172607 -0.630371 0.143616 1441742321 -0.743164 -0.172607 -0.630371 0.143616 1441742321 -0.743164 -0.172607 -0.630371 0.143616 1441742321 -0.743164 -0.172607 -0.630371 0.143616 1441742321 -0.743164 -0.172607 -0.630371 0.143616 1441742321 -0.743164 -0.172607 -0.630371 0.143616 1441742321 -0.777222 -0.095764 -0.585327 0.210449 1441742321 -0.777222 -0.095764 -0.585327 0.210449 1441742321 -0.777222 -0.095764 -0.585327 0.210449 1441742321 -0.777222 -0.095764 -0.585327 0.210449 1441742321 -0.777222 -0.095764 -0.585327 0.210449 1441742321 -0.777222 -0.095764 -0.585327 0.210449 1441742321 -0.783264 0.064636 -0.540710 0.299866 1441742321 -0.783264 0.064636 -0.540710 0.299866 1441742321 -0.783264 0.064636 -0.540710 0.299866 1441742321 -0.783264 0.064636 -0.540710 0.299866 1441742321 -0.783264 0.064636 -0.540710 0.299866 1441742321 -0.783264 0.064636 -0.540710 0.299866 1441742321 -0.750061 0.160950 -0.448914 0.458313 1441742321 -0.750061 0.160950 -0.448914 0.458313 1441742321 -0.750061 0.160950 -0.448914 0.458313 1441742321 -0.750061 0.160950 -0.448914 0.458313 1441742321 -0.750061 0.160950 -0.448914 0.458313 1441742321 -0.750061 0.160950 -0.448914 0.458313 1441742321 -0.659363 0.259705 -0.371155 0.600037 1441742321 -0.659363 0.259705 -0.371155 0.600037 1441742321 -0.659363 0.259705 -0.371155 0.600037 1441742321 -0.659363 0.259705 -0.371155 0.600037 1441742321 -0.659363 0.259705 -0.371155 0.600037 1441742321 -0.659363 0.259705 -0.371155 0.600037 1441742321 -0.659363 0.259705 -0.371155 0.600037 1441742321 -0.511108 0.348755 -0.306763 0.723206 1441742321 -0.511108 0.348755 -0.306763 0.723206 1441742321 -0.511108 0.348755 -0.306763 0.723206 1441742321 -0.511108 0.348755 -0.306763 0.723206 1441742321 -0.511108 0.348755 -0.306763 0.723206 1441742321 -0.294861 0.425354 -0.271912 0.811279 1441742321 -0.294861 0.425354 -0.271912 0.811279 1441742321 -0.294861 0.425354 -0.271912 0.811279 1441742321 -0.294861 0.425354 -0.271912 0.811279 1441742321 -0.294861 0.425354 -0.271912 0.811279 1441742321 -0.294861 0.425354 -0.271912 0.811279 1441742321 -0.131531 0.435730 -0.244934 0.856018 1441742321 -0.131531 0.435730 -0.244934 0.856018 1441742321 -0.131531 0.435730 -0.244934 0.856018 1441742321 -0.131531 0.435730 -0.244934 0.856018 1441742321 -0.131531 0.435730 -0.244934 0.856018 1441742321 -0.094788 0.412170 -0.183899 0.887268 1441742321 -0.094788 0.412170 -0.183899 0.887268 1441742321 -0.094788 0.412170 -0.183899 0.887268 1441742321 -0.094788 0.412170 -0.183899 0.887268 1441742321 -0.094788 0.412170 -0.183899 0.887268 1441742321 -0.094788 0.412170 -0.183899 0.887268 1441742321 -0.155090 0.399780 -0.180603 0.885132 1441742321 -0.155090 0.399780 -0.180603 0.885132 1441742321 -0.155090 0.399780 -0.180603 0.885132 1441742321 -0.155090 0.399780 -0.180603 0.885132 1441742322 -0.155090 0.399780 -0.180603 0.885132 1441742322 -0.155090 0.399780 -0.180603 0.885132 1441742322 -0.155090 0.399780 -0.180603 0.885132 1441742322 -0.289551 0.397644 -0.197021 0.848022 1441742322 -0.289551 0.397644 -0.197021 0.848022 1441742322 -0.289551 0.397644 -0.197021 0.848022 1441742322 -0.289551 0.397644 -0.197021 0.848022 1441742322 -0.289551 0.397644 -0.197021 0.848022 1441742322 -0.289551 0.397644 -0.197021 0.848022 1441742322 -0.418335 0.375305 -0.298096 0.771545 1441742322 -0.418335 0.375305 -0.298096 0.771545 1441742322 -0.418335 0.375305 -0.298096 0.771545 1441742322 -0.418335 0.375305 -0.298096 0.771545 1441742322 -0.418335 0.375305 -0.298096 0.771545 1441742322 -0.418335 0.375305 -0.298096 0.771545 1441742322 -0.567444 0.312805 -0.351074 0.675964 1441742322 -0.567444 0.312805 -0.351074 0.675964 1441742322 -0.567444 0.312805 -0.351074 0.675964 1441742322 -0.567444 0.312805 -0.351074 0.675964 1441742322 -0.567444 0.312805 -0.351074 0.675964 1441742322 -0.567444 0.312805 -0.351074 0.675964 1441742322 -0.674927 0.223267 -0.423828 0.561279 1441742322 -0.674927 0.223267 -0.423828 0.561279 1441742322 -0.674927 0.223267 -0.423828 0.561279 1441742322 -0.674927 0.223267 -0.423828 0.561279 1441742322 -0.674927 0.223267 -0.423828 0.561279 1441742322 -0.674927 0.223267 -0.423828 0.561279 1441742322 -0.742981 0.097961 -0.508728 0.423828 1441742322 -0.742981 0.097961 -0.508728 0.423828 1441742322 -0.742981 0.097961 -0.508728 0.423828 1441742322 -0.742981 0.097961 -0.508728 0.423828 1441742322 -0.742981 0.097961 -0.508728 0.423828 1441742322 -0.742981 0.097961 -0.508728 0.423828 1441742322 -0.755615 -0.016113 -0.600952 0.260132 1441742322 -0.755615 -0.016113 -0.600952 0.260132 1441742322 -0.755615 -0.016113 -0.600952 0.260132 1441742322 -0.755615 -0.016113 -0.600952 0.260132 1441742322 -0.755615 -0.016113 -0.600952 0.260132 1441742322 -0.755615 -0.016113 -0.600952 0.260132 1441742322 -0.734680 -0.056824 -0.666748 0.112122 1441742322 -0.734680 -0.056824 -0.666748 0.112122 1441742322 -0.734680 -0.056824 -0.666748 0.112122 1441742322 -0.734680 -0.056824 -0.666748 0.112122 1441742322 -0.734680 -0.056824 -0.666748 0.112122 1441742322 -0.734680 -0.056824 -0.666748 0.112122 1441742322 -0.734680 -0.056824 -0.666748 0.112122 1441742322 -0.724976 -0.069031 -0.683472 0.050476 1441742322 -0.724976 -0.069031 -0.683472 0.050476 1441742322 -0.724976 -0.069031 -0.683472 0.050476 1441742322 -0.724976 -0.069031 -0.683472 0.050476 1441742322 -0.724976 -0.069031 -0.683472 0.050476 1441742322 -0.724976 -0.069031 -0.683472 0.050476 1441742322 -0.721191 -0.043945 -0.691406 0.004333 1441742322 -0.721191 -0.043945 -0.691406 0.004333 1441742322 -0.721191 -0.043945 -0.691406 0.004333 1441742322 -0.721191 -0.043945 -0.691406 0.004333 1441742322 -0.721191 -0.043945 -0.691406 0.004333 1441742322 -0.721191 -0.043945 -0.691406 0.004333 1441742322 -0.718689 -0.021240 -0.694336 -0.032959 1441742322 -0.718689 -0.021240 -0.694336 -0.032959 1441742322 -0.718689 -0.021240 -0.694336 -0.032959 1441742322 -0.718689 -0.021240 -0.694336 -0.032959 1441742322 -0.718689 -0.021240 -0.694336 -0.032959 1441742322 -0.718689 -0.021240 -0.694336 -0.032959 1441742322 -0.721558 -0.027466 -0.691467 -0.024292 1441742322 -0.721558 -0.027466 -0.691467 -0.024292 1441742322 -0.721558 -0.027466 -0.691467 -0.024292 1441742322 -0.721558 -0.027466 -0.691467 -0.024292 1441742322 -0.721558 -0.027466 -0.691467 -0.024292 1441742322 -0.721558 -0.027466 -0.691467 -0.024292 1441742322 -0.741882 -0.000671 -0.669861 0.031982 1441742322 -0.741882 -0.000671 -0.669861 0.031982 1441742322 -0.741882 -0.000671 -0.669861 0.031982 1441742322 -0.741882 -0.000671 -0.669861 0.031982 1441742322 -0.741882 -0.000671 -0.669861 0.031982 1441742322 -0.741882 -0.000671 -0.669861 0.031982 1441742322 -0.765503 0.095459 -0.630432 0.086731 1441742322 -0.765503 0.095459 -0.630432 0.086731 1441742322 -0.765503 0.095459 -0.630432 0.086731 1441742322 -0.765503 0.095459 -0.630432 0.086731 1441742322 -0.765503 0.095459 -0.630432 0.086731 1441742322 -0.777588 0.188171 -0.575378 0.170288 1441742322 -0.777588 0.188171 -0.575378 0.170288 1441742322 -0.777588 0.188171 -0.575378 0.170288 1441742322 -0.777588 0.188171 -0.575378 0.170288 1441742322 -0.777588 0.188171 -0.575378 0.170288 1441742322 -0.777588 0.188171 -0.575378 0.170288 1441742322 -0.767029 0.251892 -0.518555 0.281738 1441742322 -0.767029 0.251892 -0.518555 0.281738 1441742322 -0.767029 0.251892 -0.518555 0.281738 1441742322 -0.767029 0.251892 -0.518555 0.281738 1441742322 -0.767029 0.251892 -0.518555 0.281738 1441742322 -0.732117 0.296692 -0.456848 0.409058 1441742322 -0.732117 0.296692 -0.456848 0.409058 1441742322 -0.732117 0.296692 -0.456848 0.409058 1441742322 -0.732117 0.296692 -0.456848 0.409058 1441742322 -0.732117 0.296692 -0.456848 0.409058 1441742322 -0.732117 0.296692 -0.456848 0.409058 1441742322 -0.664673 0.334839 -0.390503 0.541809 1441742322 -0.664673 0.334839 -0.390503 0.541809 1441742322 -0.664673 0.334839 -0.390503 0.541809 1441742322 -0.664673 0.334839 -0.390503 0.541809 1441742322 -0.664673 0.334839 -0.390503 0.541809 1441742322 -0.664673 0.334839 -0.390503 0.541809 1441742322 -0.556335 0.344604 -0.318420 0.685791 1441742322 -0.556335 0.344604 -0.318420 0.685791 1441742322 -0.556335 0.344604 -0.318420 0.685791 1441742322 -0.556335 0.344604 -0.318420 0.685791 1441742323 -0.556335 0.344604 -0.318420 0.685791 1441742323 -0.411377 0.362061 -0.250061 0.798218 1441742323 -0.411377 0.362061 -0.250061 0.798218 1441742323 -0.411377 0.362061 -0.250061 0.798218 1441742323 -0.411377 0.362061 -0.250061 0.798218 1441742323 -0.411377 0.362061 -0.250061 0.798218 1441742323 -0.411377 0.362061 -0.250061 0.798218 1441742323 -0.263062 0.380005 -0.179565 0.868347 1441742323 -0.263062 0.380005 -0.179565 0.868347 1441742323 -0.263062 0.380005 -0.179565 0.868347 1441742323 -0.263062 0.380005 -0.179565 0.868347 1441742323 -0.263062 0.380005 -0.179565 0.868347 1441742323 -0.263062 0.380005 -0.179565 0.868347 1441742323 -0.152588 0.383606 -0.130615 0.901367 1441742323 -0.152588 0.383606 -0.130615 0.901367 1441742323 -0.152588 0.383606 -0.130615 0.901367 1441742323 -0.152588 0.383606 -0.130615 0.901367 1441742323 -0.152588 0.383606 -0.130615 0.901367 1441742323 -0.152588 0.383606 -0.130615 0.901367 1441742323 -0.185669 0.382935 -0.124939 0.896240 1441742323 -0.185669 0.382935 -0.124939 0.896240 1441742323 -0.185669 0.382935 -0.124939 0.896240 1441742323 -0.185669 0.382935 -0.124939 0.896240 1441742323 -0.185669 0.382935 -0.124939 0.896240 1441742323 -0.185669 0.382935 -0.124939 0.896240 1441742323 -0.332031 0.361084 -0.126465 0.862183 1441742323 -0.332031 0.361084 -0.126465 0.862183 1441742323 -0.332031 0.361084 -0.126465 0.862183 1441742323 -0.332031 0.361084 -0.126465 0.862183 1441742323 -0.332031 0.361084 -0.126465 0.862183 1441742323 -0.332031 0.361084 -0.126465 0.862183 1441742323 -0.461060 0.335388 -0.231506 0.788208 1441742323 -0.461060 0.335388 -0.231506 0.788208 1441742323 -0.461060 0.335388 -0.231506 0.788208 1441742323 -0.461060 0.335388 -0.231506 0.788208 1441742323 -0.461060 0.335388 -0.231506 0.788208 1441742323 -0.461060 0.335388 -0.231506 0.788208 1441742323 -0.562012 0.300598 -0.325684 0.698364 1441742323 -0.562012 0.300598 -0.325684 0.698364 1441742323 -0.562012 0.300598 -0.325684 0.698364 1441742323 -0.562012 0.300598 -0.325684 0.698364 1441742323 -0.562012 0.300598 -0.325684 0.698364 1441742323 -0.562012 0.300598 -0.325684 0.698364 1441742323 -0.647522 0.240967 -0.406006 0.598145 1441742323 -0.647522 0.240967 -0.406006 0.598145 1441742323 -0.647522 0.240967 -0.406006 0.598145 1441742323 -0.647522 0.240967 -0.406006 0.598145 1441742323 -0.647522 0.240967 -0.406006 0.598145 1441742323 -0.647522 0.240967 -0.406006 0.598145 1441742323 -0.720398 0.142700 -0.463562 0.495789 1441742323 -0.720398 0.142700 -0.463562 0.495789 1441742323 -0.720398 0.142700 -0.463562 0.495789 1441742323 -0.720398 0.142700 -0.463562 0.495789 1441742323 -0.720398 0.142700 -0.463562 0.495789 1441742323 -0.720398 0.142700 -0.463562 0.495789 1441742323 -0.720398 0.142700 -0.463562 0.495789 1441742323 -0.758362 0.038025 -0.544678 0.356201 1441742323 -0.758362 0.038025 -0.544678 0.356201 1441742323 -0.758362 0.038025 -0.544678 0.356201 1441742323 -0.758362 0.038025 -0.544678 0.356201 1441742323 -0.758362 0.038025 -0.544678 0.356201 1441742323 -0.758362 0.038025 -0.544678 0.356201 1441742323 -0.765930 -0.044006 -0.613647 0.186890 1441742323 -0.765930 -0.044006 -0.613647 0.186890 1441742323 -0.765930 -0.044006 -0.613647 0.186890 1441742323 -0.765930 -0.044006 -0.613647 0.186890 1441742323 -0.765930 -0.044006 -0.613647 0.186890 1441742323 -0.765930 -0.044006 -0.613647 0.186890 1441742323 -0.744385 -0.083191 -0.661743 0.033691 1441742323 -0.744385 -0.083191 -0.661743 0.033691 1441742323 -0.744385 -0.083191 -0.661743 0.033691 1441742323 -0.744385 -0.083191 -0.661743 0.033691 1441742323 -0.744385 -0.083191 -0.661743 0.033691 1441742323 -0.744385 -0.083191 -0.661743 0.033691 1441742323 -0.715637 -0.111084 -0.688110 -0.046143 1441742323 -0.715637 -0.111084 -0.688110 -0.046143 1441742323 -0.715637 -0.111084 -0.688110 -0.046143 1441742323 -0.715637 -0.111084 -0.688110 -0.046143 1441742323 -0.715637 -0.111084 -0.688110 -0.046143 1441742323 -0.715637 -0.111084 -0.688110 -0.046143 1441742323 -0.702271 -0.112793 -0.697449 -0.087708 1441742323 -0.702271 -0.112793 -0.697449 -0.087708 1441742323 -0.702271 -0.112793 -0.697449 -0.087708 1441742323 -0.702271 -0.112793 -0.697449 -0.087708 1441742323 -0.702271 -0.112793 -0.697449 -0.087708 1441742323 -0.702271 -0.112793 -0.697449 -0.087708 1441742323 -0.702271 -0.112793 -0.697449 -0.087708 1441742323 -0.697205 -0.091797 -0.700623 -0.121094 1441742323 -0.697205 -0.091797 -0.700623 -0.121094 1441742323 -0.697205 -0.091797 -0.700623 -0.121094 1441742323 -0.697205 -0.091797 -0.700623 -0.121094 1441742323 -0.697205 -0.091797 -0.700623 -0.121094 1441742323 -0.697205 -0.091797 -0.700623 -0.121094 1441742323 -0.695496 -0.078735 -0.702087 -0.131348 1441742323 -0.695496 -0.078735 -0.702087 -0.131348 1441742323 -0.695496 -0.078735 -0.702087 -0.131348 1441742323 -0.695496 -0.078735 -0.702087 -0.131348 1441742323 -0.695496 -0.078735 -0.702087 -0.131348 1441742323 -0.695496 -0.078735 -0.702087 -0.131348 1441742323 -0.703003 -0.066650 -0.700439 -0.103760 1441742323 -0.703003 -0.066650 -0.700439 -0.103760 1441742323 -0.703003 -0.066650 -0.700439 -0.103760 1441742323 -0.703003 -0.066650 -0.700439 -0.103760 1441742323 -0.703003 -0.066650 -0.700439 -0.103760 1441742323 -0.703003 -0.066650 -0.700439 -0.103760 1441742323 -0.703003 -0.066650 -0.700439 -0.103760 1441742323 -0.723938 -0.035339 -0.687317 -0.049255 1441742323 -0.723938 -0.035339 -0.687317 -0.049255 1441742323 -0.723938 -0.035339 -0.687317 -0.049255 1441742323 -0.723938 -0.035339 -0.687317 -0.049255 1441742323 -0.723938 -0.035339 -0.687317 -0.049255 1441742323 -0.723938 -0.035339 -0.687317 -0.049255 1441742324 -0.748108 0.020142 -0.662842 0.025635 1441742324 -0.748108 0.020142 -0.662842 0.025635 1441742324 -0.748108 0.020142 -0.662842 0.025635 1441742324 -0.748108 0.020142 -0.662842 0.025635 1441742324 -0.748108 0.020142 -0.662842 0.025635 1441742324 -0.748108 0.020142 -0.662842 0.025635 1441742324 -0.765930 0.075195 -0.626038 0.125854 1441742324 -0.765930 0.075195 -0.626038 0.125854 1441742324 -0.765930 0.075195 -0.626038 0.125854 1441742324 -0.765930 0.075195 -0.626038 0.125854 1441742324 -0.765930 0.075195 -0.626038 0.125854 1441742324 -0.765930 0.075195 -0.626038 0.125854 1441742324 -0.765930 0.075195 -0.626038 0.125854 1441742324 -0.760071 0.144836 -0.578918 0.257263 1441742324 -0.760071 0.144836 -0.578918 0.257263 1441742324 -0.760071 0.144836 -0.578918 0.257263 1441742324 -0.760071 0.144836 -0.578918 0.257263 1441742324 -0.760071 0.144836 -0.578918 0.257263 1441742324 -0.726990 0.223633 -0.508423 0.403870 1441742324 -0.726990 0.223633 -0.508423 0.403870 1441742324 -0.726990 0.223633 -0.508423 0.403870 1441742324 -0.726990 0.223633 -0.508423 0.403870 1441742324 -0.726990 0.223633 -0.508423 0.403870 1441742324 -0.726990 0.223633 -0.508423 0.403870 1441742324 -0.726990 0.223633 -0.508423 0.403870 1441742324 -0.659973 0.289001 -0.431580 0.542786 1441742324 -0.659973 0.289001 -0.431580 0.542786 1441742324 -0.659973 0.289001 -0.431580 0.542786 1441742324 -0.659973 0.289001 -0.431580 0.542786 1441742324 -0.659973 0.289001 -0.431580 0.542786 1441742324 -0.659973 0.289001 -0.431580 0.542786 1441742324 -0.564880 0.337830 -0.353699 0.664551 1441742324 -0.564880 0.337830 -0.353699 0.664551 1441742324 -0.564880 0.337830 -0.353699 0.664551 1441742324 -0.564880 0.337830 -0.353699 0.664551 1441742324 -0.564880 0.337830 -0.353699 0.664551 1441742324 -0.564880 0.337830 -0.353699 0.664551 1441742324 -0.459900 0.351929 -0.267456 0.770081 1441742324 -0.459900 0.351929 -0.267456 0.770081 1441742324 -0.459900 0.351929 -0.267456 0.770081 1441742324 -0.459900 0.351929 -0.267456 0.770081 1441742324 -0.459900 0.351929 -0.267456 0.770081 1441742324 -0.459900 0.351929 -0.267456 0.770081 1441742324 -0.333923 0.366211 -0.170532 0.851624 1441742324 -0.333923 0.366211 -0.170532 0.851624 1441742324 -0.333923 0.366211 -0.170532 0.851624 1441742324 -0.333923 0.366211 -0.170532 0.851624 1441742324 -0.333923 0.366211 -0.170532 0.851624 1441742324 -0.333923 0.366211 -0.170532 0.851624 1441742324 -0.197693 0.373840 -0.112732 0.899109 1441742324 -0.197693 0.373840 -0.112732 0.899109 1441742324 -0.197693 0.373840 -0.112732 0.899109 1441742324 -0.197693 0.373840 -0.112732 0.899109 1441742324 -0.197693 0.373840 -0.112732 0.899109 1441742324 -0.197693 0.373840 -0.112732 0.899109 1441742324 -0.147888 0.361572 -0.067383 0.918030 1441742324 -0.147888 0.361572 -0.067383 0.918030 1441742324 -0.147888 0.361572 -0.067383 0.918030 1441742324 -0.147888 0.361572 -0.067383 0.918030 1441742324 -0.147888 0.361572 -0.067383 0.918030 1441742324 -0.147888 0.361572 -0.067383 0.918030 1441742324 -0.208740 0.349792 -0.080444 0.909668 1441742324 -0.208740 0.349792 -0.080444 0.909668 1441742324 -0.208740 0.349792 -0.080444 0.909668 1441742324 -0.208740 0.349792 -0.080444 0.909668 1441742324 -0.208740 0.349792 -0.080444 0.909668 1441742324 -0.208740 0.349792 -0.080444 0.909668 1441742324 -0.208740 0.349792 -0.080444 0.909668 1441742324 -0.344421 0.339661 -0.107910 0.868530 1441742324 -0.344421 0.339661 -0.107910 0.868530 1441742324 -0.344421 0.339661 -0.107910 0.868530 1441742324 -0.344421 0.339661 -0.107910 0.868530 1441742324 -0.344421 0.339661 -0.107910 0.868530 1441742324 -0.344421 0.339661 -0.107910 0.868530 1441742324 -0.495483 0.307617 -0.182861 0.791443 1441742324 -0.495483 0.307617 -0.182861 0.791443 1441742324 -0.495483 0.307617 -0.182861 0.791443 1441742324 -0.495483 0.307617 -0.182861 0.791443 1441742324 -0.495483 0.307617 -0.182861 0.791443 1441742324 -0.495483 0.307617 -0.182861 0.791443 1441742324 -0.495483 0.307617 -0.182861 0.791443 1441742324 -0.620605 0.253052 -0.301697 0.678101 1441742324 -0.620605 0.253052 -0.301697 0.678101 1441742324 -0.620605 0.253052 -0.301697 0.678101 1441742324 -0.620605 0.253052 -0.301697 0.678101 1441742324 -0.620605 0.253052 -0.301697 0.678101 1441742324 -0.620605 0.253052 -0.301697 0.678101 1441742324 -0.620605 0.253052 -0.301697 0.678101 1441742324 -0.711792 0.147034 -0.399597 0.558655 1441742324 -0.711792 0.147034 -0.399597 0.558655 1441742324 -0.711792 0.147034 -0.399597 0.558655 1441742324 -0.711792 0.147034 -0.399597 0.558655 1441742324 -0.711792 0.147034 -0.399597 0.558655 1441742324 -0.711792 0.147034 -0.399597 0.558655 1441742324 -0.711792 0.147034 -0.399597 0.558655 1441742324 -0.755615 0.035034 -0.504944 0.415833 1441742324 -0.755615 0.035034 -0.504944 0.415833 1441742324 -0.755615 0.035034 -0.504944 0.415833 1441742324 -0.755615 0.035034 -0.504944 0.415833 1441742324 -0.755615 0.035034 -0.504944 0.415833 1441742324 -0.766296 -0.058472 -0.599426 0.223877 1441742324 -0.766296 -0.058472 -0.599426 0.223877 1441742324 -0.766296 -0.058472 -0.599426 0.223877 1441742324 -0.766296 -0.058472 -0.599426 0.223877 1441742324 -0.766296 -0.058472 -0.599426 0.223877 1441742324 -0.766296 -0.058472 -0.599426 0.223877 1441742324 -0.748413 -0.081238 -0.658020 0.020996 1441742324 -0.748413 -0.081238 -0.658020 0.020996 1441742324 -0.748413 -0.081238 -0.658020 0.020996 1441742324 -0.748413 -0.081238 -0.658020 0.020996 1441742324 -0.748413 -0.081238 -0.658020 0.020996 1441742324 -0.748413 -0.081238 -0.658020 0.020996 1441742324 -0.748413 -0.081238 -0.658020 0.020996 1441742325 -0.723938 -0.089722 -0.681274 -0.062134 1441742325 -0.723938 -0.089722 -0.681274 -0.062134 1441742325 -0.723938 -0.089722 -0.681274 -0.062134 1441742325 -0.723938 -0.089722 -0.681274 -0.062134 1441742325 -0.723938 -0.089722 -0.681274 -0.062134 1441742325 -0.723938 -0.089722 -0.681274 -0.062134 1441742325 -0.720459 -0.056030 -0.678894 -0.130432 1441742325 -0.720459 -0.056030 -0.678894 -0.130432 1441742325 -0.720459 -0.056030 -0.678894 -0.130432 1441742325 -0.720459 -0.056030 -0.678894 -0.130432 1441742325 -0.720459 -0.056030 -0.678894 -0.130432 1441742325 -0.720459 -0.056030 -0.678894 -0.130432 1441742325 -0.720459 -0.056030 -0.678894 -0.130432 1441742325 -0.721863 -0.042114 -0.671021 -0.164246 1441742325 -0.721863 -0.042114 -0.671021 -0.164246 1441742325 -0.721863 -0.042114 -0.671021 -0.164246 1441742325 -0.721863 -0.042114 -0.671021 -0.164246 1441742325 -0.721863 -0.042114 -0.671021 -0.164246 1441742325 -0.721863 -0.042114 -0.671021 -0.164246 1441742325 -0.727173 -0.053040 -0.670288 -0.138672 1441742325 -0.727173 -0.053040 -0.670288 -0.138672 1441742325 -0.727173 -0.053040 -0.670288 -0.138672 1441742325 -0.727173 -0.053040 -0.670288 -0.138672 1441742325 -0.727173 -0.053040 -0.670288 -0.138672 1441742325 -0.727173 -0.053040 -0.670288 -0.138672 1441742325 -0.746155 -0.012390 -0.659241 -0.092590 1441742325 -0.746155 -0.012390 -0.659241 -0.092590 1441742325 -0.746155 -0.012390 -0.659241 -0.092590 1441742325 -0.746155 -0.012390 -0.659241 -0.092590 1441742325 -0.746155 -0.012390 -0.659241 -0.092590 1441742325 -0.746155 -0.012390 -0.659241 -0.092590 1441742325 -0.767334 0.048401 -0.639221 -0.018799 1441742325 -0.767334 0.048401 -0.639221 -0.018799 1441742325 -0.767334 0.048401 -0.639221 -0.018799 1441742325 -0.767334 0.048401 -0.639221 -0.018799 1441742325 -0.767334 0.048401 -0.639221 -0.018799 1441742325 -0.767334 0.048401 -0.639221 -0.018799 1441742325 -0.767334 0.048401 -0.639221 -0.018799 1441742325 -0.774780 0.155029 -0.610168 0.059265 1441742325 -0.774780 0.155029 -0.610168 0.059265 1441742325 -0.774780 0.155029 -0.610168 0.059265 1441742325 -0.774780 0.155029 -0.610168 0.059265 1441742325 -0.774780 0.155029 -0.610168 0.059265 1441742325 -0.774780 0.155029 -0.610168 0.059265 1441742325 -0.768494 0.247925 -0.557434 0.193054 1441742325 -0.768494 0.247925 -0.557434 0.193054 1441742325 -0.768494 0.247925 -0.557434 0.193054 1441742325 -0.768494 0.247925 -0.557434 0.193054 1441742325 -0.768494 0.247925 -0.557434 0.193054 1441742325 -0.739197 0.302490 -0.487305 0.353088 1441742325 -0.739197 0.302490 -0.487305 0.353088 1441742325 -0.739197 0.302490 -0.487305 0.353088 1441742325 -0.739197 0.302490 -0.487305 0.353088 1441742325 -0.739197 0.302490 -0.487305 0.353088 1441742325 -0.739197 0.302490 -0.487305 0.353088 1441742325 -0.666992 0.357361 -0.427246 0.494873 1441742325 -0.666992 0.357361 -0.427246 0.494873 1441742325 -0.666992 0.357361 -0.427246 0.494873 1441742325 -0.666992 0.357361 -0.427246 0.494873 1441742325 -0.666992 0.357361 -0.427246 0.494873 1441742325 -0.666992 0.357361 -0.427246 0.494873 1441742325 -0.583679 0.375061 -0.364685 0.621033 1441742325 -0.583679 0.375061 -0.364685 0.621033 1441742325 -0.583679 0.375061 -0.364685 0.621033 1441742325 -0.583679 0.375061 -0.364685 0.621033 1441742325 -0.583679 0.375061 -0.364685 0.621033 1441742325 -0.583679 0.375061 -0.364685 0.621033 1441742325 -0.467102 0.391235 -0.320557 0.725220 1441742325 -0.467102 0.391235 -0.320557 0.725220 1441742325 -0.467102 0.391235 -0.320557 0.725220 1441742325 -0.467102 0.391235 -0.320557 0.725220 1441742325 -0.467102 0.391235 -0.320557 0.725220 1441742325 -0.467102 0.391235 -0.320557 0.725220 1441742325 -0.315979 0.407532 -0.251709 0.818970 1441742325 -0.315979 0.407532 -0.251709 0.818970 1441742325 -0.315979 0.407532 -0.251709 0.818970 1441742325 -0.315979 0.407532 -0.251709 0.818970 1441742325 -0.315979 0.407532 -0.251709 0.818970 1441742325 -0.315979 0.407532 -0.251709 0.818970 1441742325 -0.315979 0.407532 -0.251709 0.818970 1441742325 -0.175354 0.403503 -0.159851 0.883606 1441742325 -0.175354 0.403503 -0.159851 0.883606 1441742325 -0.175354 0.403503 -0.159851 0.883606 1441742325 -0.175354 0.403503 -0.159851 0.883606 1441742325 -0.175354 0.403503 -0.159851 0.883606 1441742325 -0.175354 0.403503 -0.159851 0.883606 1441742325 -0.091736 0.374146 -0.136719 0.912598 1441742325 -0.091736 0.374146 -0.136719 0.912598 1441742325 -0.091736 0.374146 -0.136719 0.912598 1441742325 -0.091736 0.374146 -0.136719 0.912598 1441742325 -0.091736 0.374146 -0.136719 0.912598 1441742325 -0.091736 0.374146 -0.136719 0.912598 1441742325 -0.158752 0.349121 -0.168152 0.908081 1441742325 -0.158752 0.349121 -0.168152 0.908081 1441742325 -0.158752 0.349121 -0.168152 0.908081 1441742325 -0.158752 0.349121 -0.168152 0.908081 1441742325 -0.158752 0.349121 -0.168152 0.908081 1441742325 -0.158752 0.349121 -0.168152 0.908081 1441742325 -0.158752 0.349121 -0.168152 0.908081 1441742325 -0.331543 0.327820 -0.142456 0.873108 1441742325 -0.331543 0.327820 -0.142456 0.873108 1441742325 -0.331543 0.327820 -0.142456 0.873108 1441742325 -0.331543 0.327820 -0.142456 0.873108 1441742325 -0.331543 0.327820 -0.142456 0.873108 1441742325 -0.331543 0.327820 -0.142456 0.873108 1441742325 -0.457764 0.297424 -0.251343 0.799255 1441742325 -0.457764 0.297424 -0.251343 0.799255 1441742325 -0.457764 0.297424 -0.251343 0.799255 1441742325 -0.457764 0.297424 -0.251343 0.799255 1441742325 -0.457764 0.297424 -0.251343 0.799255 1441742325 -0.457764 0.297424 -0.251343 0.799255 1441742325 -0.457764 0.297424 -0.251343 0.799255 1441742325 -0.532898 0.298340 -0.425781 0.667603 1441742326 -0.532898 0.298340 -0.425781 0.667603 1441742326 -0.532898 0.298340 -0.425781 0.667603 1441742326 -0.532898 0.298340 -0.425781 0.667603 1441742326 -0.532898 0.298340 -0.425781 0.667603 1441742326 -0.532898 0.298340 -0.425781 0.667603 1441742326 -0.627014 0.249573 -0.518250 0.525330 1441742326 -0.627014 0.249573 -0.518250 0.525330 1441742326 -0.627014 0.249573 -0.518250 0.525330 1441742326 -0.627014 0.249573 -0.518250 0.525330 1441742326 -0.627014 0.249573 -0.518250 0.525330 1441742326 -0.627014 0.249573 -0.518250 0.525330 1441742326 -0.627014 0.249573 -0.518250 0.525330 1441742326 -0.703003 0.173157 -0.595215 0.348694 1441742326 -0.703003 0.173157 -0.595215 0.348694 1441742326 -0.703003 0.173157 -0.595215 0.348694 1441742326 -0.703003 0.173157 -0.595215 0.348694 1441742326 -0.703003 0.173157 -0.595215 0.348694 1441742326 -0.703003 0.173157 -0.595215 0.348694 1441742326 -0.734314 0.092834 -0.656982 0.143433 1441742326 -0.734314 0.092834 -0.656982 0.143433 1441742326 -0.734314 0.092834 -0.656982 0.143433 1441742326 -0.734314 0.092834 -0.656982 0.143433 1441742326 -0.734314 0.092834 -0.656982 0.143433 1441742326 -0.734314 0.092834 -0.656982 0.143433 1441742326 -0.722412 -0.024963 -0.690735 0.021301 1441742326 -0.722412 -0.024963 -0.690735 0.021301 1441742326 -0.722412 -0.024963 -0.690735 0.021301 1441742326 -0.722412 -0.024963 -0.690735 0.021301 1441742326 -0.722412 -0.024963 -0.690735 0.021301 1441742326 -0.722412 -0.024963 -0.690735 0.021301 1441742326 -0.722412 -0.024963 -0.690735 0.021301 1441742326 -0.703064 -0.098450 -0.704346 0.004333 1441742326 -0.703064 -0.098450 -0.704346 0.004333 1441742326 -0.703064 -0.098450 -0.704346 0.004333 1441742326 -0.703064 -0.098450 -0.704346 0.004333 1441742326 -0.703064 -0.098450 -0.704346 0.004333 1441742326 -0.703064 -0.098450 -0.704346 0.004333 1441742326 -0.692261 -0.052734 -0.718811 -0.037964 1441742326 -0.692261 -0.052734 -0.718811 -0.037964 1441742326 -0.692261 -0.052734 -0.718811 -0.037964 1441742326 -0.692261 -0.052734 -0.718811 -0.037964 1441742326 -0.692261 -0.052734 -0.718811 -0.037964 1441742326 -0.692261 -0.052734 -0.718811 -0.037964 1441742326 -0.692261 -0.052734 -0.718811 -0.037964 1441742326 -0.684875 -0.025452 -0.723328 -0.084778 1441742326 -0.684875 -0.025452 -0.723328 -0.084778 1441742326 -0.684875 -0.025452 -0.723328 -0.084778 1441742326 -0.684875 -0.025452 -0.723328 -0.084778 1441742326 -0.684875 -0.025452 -0.723328 -0.084778 1441742326 -0.684875 -0.025452 -0.723328 -0.084778 1441742326 -0.684753 -0.033875 -0.718811 -0.115662 1441742326 -0.684753 -0.033875 -0.718811 -0.115662 1441742326 -0.684753 -0.033875 -0.718811 -0.115662 1441742326 -0.684753 -0.033875 -0.718811 -0.115662 1441742326 -0.684753 -0.033875 -0.718811 -0.115662 1441742326 -0.684753 -0.033875 -0.718811 -0.115662 1441742326 -0.693176 -0.033875 -0.709290 -0.124023 1441742326 -0.693176 -0.033875 -0.709290 -0.124023 1441742326 -0.693176 -0.033875 -0.709290 -0.124023 1441742326 -0.693176 -0.033875 -0.709290 -0.124023 1441742326 -0.693176 -0.033875 -0.709290 -0.124023 1441742326 -0.693176 -0.033875 -0.709290 -0.124023 1441742326 -0.713562 -0.000916 -0.695740 -0.082947 1441742326 -0.713562 -0.000916 -0.695740 -0.082947 1441742326 -0.713562 -0.000916 -0.695740 -0.082947 1441742326 -0.713562 -0.000916 -0.695740 -0.082947 1441742326 -0.713562 -0.000916 -0.695740 -0.082947 1441742326 -0.713562 -0.000916 -0.695740 -0.082947 1441742326 
-0.747925 0.128479 -0.649841 0.043274 1441742328 -0.747925 0.128479 -0.649841 0.043274 1441742328 -0.747925 0.128479 -0.649841 0.043274 1441742328 -0.744446 0.144653 -0.651245 0.028503 1441742328 -0.744446 0.144653 -0.651245 0.028503 1441742328 -0.744446 0.144653 -0.651245 0.028503 1441742328 -0.744446 0.144653 -0.651245 0.028503 1441742328 -0.744446 0.144653 -0.651245 0.028503 1441742328 -0.744446 0.144653 -0.651245 0.028503 1441742328 -0.742249 0.160889 -0.650391 0.015625 1441742328 -0.742249 0.160889 -0.650391 0.015625 1441742328 -0.742249 0.160889 -0.650391 0.015625 1441742328 -0.742249 0.160889 -0.650391 0.015625 1441742329 -0.742249 0.160889 -0.650391 0.015625 1441742329 -0.744141 0.153442 -0.649841 0.022156 1441742329 -0.744141 0.153442 -0.649841 0.022156 1441742329 -0.744141 0.153442 -0.649841 0.022156 1441742329 -0.744141 0.153442 -0.649841 0.022156 1441742329 -0.744141 0.153442 -0.649841 0.022156 1441742329 -0.748169 0.132202 -0.648987 0.040894 1441742329 -0.748169 0.132202 -0.648987 0.040894 1441742329 -0.748169 0.132202 -0.648987 0.040894 1441742329 -0.748169 0.132202 -0.648987 0.040894 1441742329 -0.748169 0.132202 -0.648987 0.040894 1441742329 -0.748169 0.132202 -0.648987 0.040894 1441742329 -0.751709 0.105286 -0.647827 0.064941 1441742329 -0.751709 0.105286 -0.647827 0.064941 1441742329 -0.751709 0.105286 -0.647827 0.064941 1441742329 -0.751709 0.105286 -0.647827 0.064941 1441742329 -0.751709 0.105286 -0.647827 0.064941 1441742329 -0.751709 0.105286 -0.647827 0.064941 1441742329 -0.753296 0.087952 -0.646484 0.083374 1441742329 -0.753296 0.087952 -0.646484 0.083374 1441742329 -0.753296 0.087952 -0.646484 0.083374 1441742329 -0.753296 0.087952 -0.646484 0.083374 1441742329 -0.753296 0.087952 -0.646484 0.083374 1441742329 -0.753296 0.087952 -0.646484 0.083374 1441742329 -0.753296 0.087952 -0.646484 0.083374 1441742329 -0.754211 0.090210 -0.644104 0.090637 1441742329 -0.754211 0.090210 -0.644104 0.090637 1441742329 -0.754211 0.090210 -0.644104 0.090637 1441742329 -0.754211 0.090210 -0.644104 0.090637 1441742329 -0.754211 0.090210 -0.644104 0.090637 1441742329 -0.755066 0.095703 -0.641235 0.097839 1441742329 -0.755066 0.095703 -0.641235 0.097839 1441742329 -0.755066 0.095703 -0.641235 0.097839 1441742329 -0.755066 0.095703 -0.641235 0.097839 1441742329 -0.755066 0.095703 -0.641235 0.097839 1441742329 -0.755066 0.095703 -0.641235 0.097839 1441742329 -0.755371 0.096497 -0.639099 0.108093 1441742329 -0.755371 0.096497 -0.639099 0.108093 1441742329 -0.755371 0.096497 -0.639099 0.108093 1441742329 -0.755371 0.096497 -0.639099 0.108093 1441742329 -0.755371 0.096497 -0.639099 0.108093 1441742329 -0.755371 0.096497 -0.639099 0.108093 1441742329 -0.755127 0.093262 -0.638550 0.115479 1441742329 -0.755127 0.093262 -0.638550 0.115479 1441742329 -0.755127 0.093262 -0.638550 0.115479 1441742329 -0.755127 0.093262 -0.638550 0.115479 1441742329 -0.754272 0.086304 -0.640198 0.117798 1441742329 -0.754272 0.086304 -0.640198 0.117798 1441742329 -0.754272 0.086304 -0.640198 0.117798 1441742329 -0.754272 0.086304 -0.640198 0.117798 1441742329 -0.754272 0.086304 -0.640198 0.117798 1441742329 -0.754272 0.086304 -0.640198 0.117798 1441742329 -0.754272 0.086304 -0.640198 0.117798 1441742329 -0.752808 0.082947 -0.642761 0.115662 1441742329 -0.752808 0.082947 -0.642761 0.115662 1441742329 -0.752808 0.082947 -0.642761 0.115662 1441742329 -0.752808 0.082947 -0.642761 0.115662 1441742329 -0.752808 0.082947 -0.642761 0.115662 1441742329 -0.752808 0.082947 -0.642761 0.115662 1441742329 -0.751709 0.082458 -0.644043 0.115479 1441742329 -0.751709 0.082458 -0.644043 0.115479 1441742329 -0.751709 0.082458 -0.644043 0.115479 1441742329 -0.751709 0.082458 -0.644043 0.115479 1441742329 -0.751709 0.082458 -0.644043 0.115479 1441742329 -0.751709 0.082458 -0.644043 0.115479 1441742329 -0.750916 0.083557 -0.644958 0.115112 1441742329 -0.750916 0.083557 -0.644958 0.115112 1441742329 -0.750916 0.083557 -0.644958 0.115112 1441742329 -0.750916 0.083557 -0.644958 0.115112 1441742329 -0.750916 0.083557 -0.644958 0.115112 1441742329 -0.750916 0.083557 -0.644958 0.115112 1441742329 -0.750427 0.086060 -0.645813 0.111328 1441742329 -0.750427 0.086060 -0.645813 0.111328 1441742329 -0.750427 0.086060 -0.645813 0.111328 1441742329 -0.750427 0.086060 -0.645813 0.111328 1441742329 -0.750427 0.086060 -0.645813 0.111328 1441742329 -0.750427 0.086060 -0.645813 0.111328 1441742329 -0.750183 0.089966 -0.647034 0.102600 1441742329 -0.750183 0.089966 -0.647034 0.102600 1441742329 -0.750183 0.089966 -0.647034 0.102600 1441742329 -0.750183 0.089966 -0.647034 0.102600 1441742329 -0.750183 0.089966 -0.647034 0.102600 1441742329 -0.750183 0.089966 -0.647034 0.102600 1441742329 -0.750183 0.094238 -0.647888 0.092834 1441742329 -0.750183 0.094238 -0.647888 0.092834 1441742329 -0.750183 0.094238 -0.647888 0.092834 1441742329 -0.750183 0.094238 -0.647888 0.092834 1441742329 -0.750183 0.094238 -0.647888 0.092834 1441742329 -0.750183 0.094238 -0.647888 0.092834 1441742329 -0.750183 0.094238 -0.647888 0.092834 1441742329 -0.750183 0.100342 -0.648438 0.082458 1441742329 -0.750183 0.100342 -0.648438 0.082458 1441742329 -0.750183 0.100342 -0.648438 0.082458 1441742329 -0.750183 0.100342 -0.648438 0.082458 1441742329 -0.750183 0.100342 -0.648438 0.082458 1441742329 -0.750183 0.100342 -0.648438 0.082458 1441742329 -0.748779 0.104126 -0.650818 0.070862 1441742329 -0.748779 0.104126 -0.650818 0.070862 1441742329 -0.748779 0.104126 -0.650818 0.070862 1441742329 -0.748779 0.104126 -0.650818 0.070862 1441742329 -0.748779 0.104126 -0.650818 0.070862 1441742329 -0.748779 0.104126 -0.650818 0.070862 1441742329 -0.747559 0.105225 -0.652893 0.062073 1441742329 -0.747559 0.105225 -0.652893 0.062073 1441742329 -0.747559 0.105225 -0.652893 0.062073 1441742329 -0.747559 0.105225 -0.652893 0.062073 1441742329 -0.747559 0.105225 -0.652893 0.062073 1441742329 -0.747559 0.105225 -0.652893 0.062073 1441742330 -0.746826 0.095825 -0.654541 0.069031 1441742330 -0.746826 0.095825 -0.654541 0.069031 1441742330 -0.746826 0.095825 -0.654541 0.069031 1441742330 -0.746826 0.095825 -0.654541 0.069031 1441742330 -0.746826 0.095825 -0.654541 0.069031 1441742330 -0.746826 0.095825 -0.654541 0.069031 1441742330 -0.747192 0.084167 -0.653992 0.083557 1441742330 -0.747192 0.084167 -0.653992 0.083557 1441742330 -0.747192 0.084167 -0.653992 0.083557 1441742330 -0.747192 0.084167 -0.653992 0.083557 1441742330 -0.747192 0.084167 -0.653992 0.083557 1441742330 -0.747192 0.084167 -0.653992 0.083557 1441742330 -0.748230 0.072632 -0.651428 0.102966 1441742330 -0.748230 0.072632 -0.651428 0.102966 1441742330 -0.748230 0.072632 -0.651428 0.102966 1441742330 -0.748230 0.072632 -0.651428 0.102966 1441742330 -0.748230 0.072632 -0.651428 0.102966 1441742330 -0.748230 0.072632 -0.651428 0.102966 1441742330 -0.749451 0.066650 -0.647949 0.118713 1441742330 -0.749451 0.066650 -0.647949 0.118713 1441742330 -0.749451 0.066650 -0.647949 0.118713 1441742330 -0.749451 0.066650 -0.647949 0.118713 1441742330 -0.749451 0.066650 -0.647949 0.118713 1441742330 -0.749451 0.066650 -0.647949 0.118713 1441742330 -0.750793 0.070068 -0.644348 0.127563 1441742330 -0.750793 0.070068 -0.644348 0.127563 1441742330 -0.750793 0.070068 -0.644348 0.127563 1441742330 -0.750793 0.070068 -0.644348 0.127563 1441742330 -0.750793 0.070068 -0.644348 0.127563 1441742330 -0.750793 0.070068 -0.644348 0.127563 1441742330 -0.751648 0.076416 -0.641296 0.134094 1441742330 -0.751648 0.076416 -0.641296 0.134094 1441742330 -0.751648 0.076416 -0.641296 0.134094 1441742330 -0.751648 0.076416 -0.641296 0.134094 1441742330 -0.751648 0.076416 -0.641296 0.134094 1441742330 -0.751648 0.076416 -0.641296 0.134094 1441742330 -0.752747 0.085999 -0.637634 0.139648 1441742330 -0.752747 0.085999 -0.637634 0.139648 1441742330 -0.752747 0.085999 -0.637634 0.139648 1441742330 -0.752747 0.085999 -0.637634 0.139648 1441742330 -0.752747 0.085999 -0.637634 0.139648 1441742330 -0.752747 0.085999 -0.637634 0.139648 1441742330 -0.753113 0.096436 -0.634888 0.143250 1441742330 -0.753113 0.096436 -0.634888 0.143250 1441742330 -0.753113 0.096436 -0.634888 0.143250 1441742330 -0.753113 0.096436 -0.634888 0.143250 1441742330 -0.753113 0.096436 -0.634888 0.143250 1441742330 -0.753113 0.096436 -0.634888 0.143250 1441742330 -0.753113 0.096436 -0.634888 0.143250 1441742330 -0.754517 0.097046 -0.632446 0.145996 1441742330 -0.754517 0.097046 -0.632446 0.145996 1441742330 -0.754517 0.097046 -0.632446 0.145996 1441742330 -0.754517 0.097046 -0.632446 0.145996 1441742330 -0.754517 0.097046 -0.632446 0.145996 1441742330 -0.754517 0.097046 -0.632446 0.145996 1441742330 -0.757202 0.102173 -0.631287 0.133240 1441742330 -0.757202 0.102173 -0.631287 0.133240 1441742330 -0.757202 0.102173 -0.631287 0.133240 1441742330 -0.757202 0.102173 -0.631287 0.133240 1441742330 -0.757202 0.102173 -0.631287 0.133240 1441742330 -0.757080 0.122925 -0.631958 0.111206 1441742330 -0.757080 0.122925 -0.631958 0.111206 1441742330 -0.757080 0.122925 -0.631958 0.111206 1441742330 -0.757080 0.122925 -0.631958 0.111206 1441742330 -0.757080 0.122925 -0.631958 0.111206 1441742330 -0.757080 0.122925 -0.631958 0.111206 1441742330 -0.756348 0.128235 -0.633484 0.101440 1441742330 -0.756348 0.128235 -0.633484 0.101440 1441742330 -0.756348 0.128235 -0.633484 0.101440 1441742330 -0.756348 0.128235 -0.633484 0.101440 1441742330 -0.756348 0.128235 -0.633484 0.101440 1441742330 -0.756348 0.128235 -0.633484 0.101440 1441742330 -0.756348 0.128235 -0.633484 0.101440 1441742330 -0.755127 0.116211 -0.637451 0.100098 1441742330 -0.755127 0.116211 -0.637451 0.100098 1441742330 -0.755127 0.116211 -0.637451 0.100098 1441742330 -0.755127 0.116211 -0.637451 0.100098 1441742330 -0.755127 0.116211 -0.637451 0.100098 1441742330 -0.755127 0.116211 -0.637451 0.100098 1441742330 -0.753784 0.105652 -0.641602 0.095398 1441742330 -0.753784 0.105652 -0.641602 0.095398 1441742330 -0.753784 0.105652 -0.641602 0.095398 1441742330 -0.753784 0.105652 -0.641602 0.095398 1441742330 -0.753784 0.105652 -0.641602 0.095398 1441742330 -0.753784 0.105652 -0.641602 0.095398 1441742330 -0.752808 0.098999 -0.644470 0.090759 1441742330 -0.752808 0.098999 -0.644470 0.090759 1441742330 -0.752808 0.098999 -0.644470 0.090759 1441742330 -0.752808 0.098999 -0.644470 0.090759 1441742330 -0.752808 0.098999 -0.644470 0.090759 1441742330 -0.752808 0.098999 -0.644470 0.090759 1441742330 -0.751343 0.098511 -0.646484 0.089111 1441742330 -0.751343 0.098511 -0.646484 0.089111 1441742330 -0.751343 0.098511 -0.646484 0.089111 1441742330 -0.751343 0.098511 -0.646484 0.089111 1441742330 -0.751343 0.098511 -0.646484 0.089111 1441742330 -0.751343 0.098511 -0.646484 0.089111 1441742330 -0.751343 0.098511 -0.646484 0.089111 1441742330 -0.750854 0.096985 -0.647034 0.091064 1441742330 -0.750854 0.096985 -0.647034 0.091064 1441742330 -0.750854 0.096985 -0.647034 0.091064 1441742330 -0.750854 0.096985 -0.647034 0.091064 1441742330 -0.750854 0.096985 -0.647034 0.091064 1441742330 -0.750854 0.096985 -0.647034 0.091064 1441742330 -0.750671 0.090759 -0.647583 0.094604 1441742330 -0.750671 0.090759 -0.647583 0.094604 1441742330 -0.750671 0.090759 -0.647583 0.094604 1441742330 -0.750671 0.090759 -0.647583 0.094604 1441742330 -0.750671 0.090759 -0.647583 0.094604 1441742330 -0.750671 0.090759 -0.647583 0.094604 1441742331 -0.752136 0.081543 -0.645996 0.101807 1441742331 -0.752136 0.081543 -0.645996 0.101807 1441742331 -0.752136 0.081543 -0.645996 0.101807 1441742331 -0.752136 0.081543 -0.645996 0.101807 1441742331 -0.753540 0.087952 -0.644287 0.096924 1441742331 -0.753540 0.087952 -0.644287 0.096924 1441742331 -0.753540 0.087952 -0.644287 0.096924 1441742331 -0.753540 0.087952 -0.644287 0.096924 1441742331 -0.753540 0.087952 -0.644287 0.096924 1441742331 -0.753540 0.087952 -0.644287 0.096924 1441742331 -0.750793 0.093933 -0.647583 0.090393 1441742331 -0.750793 0.093933 -0.647583 0.090393 1441742331 -0.750793 0.093933 -0.647583 0.090393 1441742331 -0.750793 0.093933 -0.647583 0.090393 1441742331 -0.747986 0.090637 -0.651550 0.088928 1441742331 -0.747986 0.090637 -0.651550 0.088928 1441742331 -0.747986 0.090637 -0.651550 0.088928 1441742331 -0.747986 0.090637 -0.651550 0.088928 1441742331 -0.747986 0.090637 -0.651550 0.088928 1441742331 -0.747986 0.090637 -0.651550 0.088928 1441742331 -0.748230 0.087280 -0.651184 0.092651 1441742331 -0.748230 0.087280 -0.651184 0.092651 1441742331 -0.748230 0.087280 -0.651184 0.092651 1441742331 -0.748230 0.087280 -0.651184 0.092651 1441742331 -0.748230 0.087280 -0.651184 0.092651 1441742331 -0.748230 0.087280 -0.651184 0.092651 1441742331 -0.747681 0.086670 -0.650269 0.103210 1441742331 -0.747681 0.086670 -0.650269 0.103210 1441742331 -0.747681 0.086670 -0.650269 0.103210 1441742331 -0.747681 0.086670 -0.650269 0.103210 1441742331 -0.747681 0.086670 -0.650269 0.103210 1441742331 -0.747681 0.086670 -0.650269 0.103210 1441742331 -0.747070 0.080261 -0.649292 0.117920 1441742331 -0.747070 0.080261 -0.649292 0.117920 1441742331 -0.747070 0.080261 -0.649292 0.117920 1441742331 -0.747070 0.080261 -0.649292 0.117920 1441742331 -0.747070 0.080261 -0.649292 0.117920 1441742331 -0.747070 0.080261 -0.649292 0.117920 1441742331 -0.747070 0.073181 -0.647827 0.129883 1441742331 -0.747070 0.073181 -0.647827 0.129883 1441742331 -0.747070 0.073181 -0.647827 0.129883 1441742331 -0.747070 0.073181 -0.647827 0.129883 1441742331 -0.747070 0.073181 -0.647827 0.129883 1441742331 -0.747070 0.073181 -0.647827 0.129883 1441742331 -0.747070 0.073181 -0.647827 0.129883 1441742331 -0.747925 0.070251 -0.645996 0.136047 1441742331 -0.747925 0.070251 -0.645996 0.136047 1441742331 -0.747925 0.070251 -0.645996 0.136047 1441742331 -0.747925 0.070251 -0.645996 0.136047 1441742331 -0.747925 0.070251 -0.645996 0.136047 1441742331 -0.747925 0.070251 -0.645996 0.136047 1441742331 -0.748230 0.071594 -0.645325 0.136780 1441742331 -0.748230 0.071594 -0.645325 0.136780 1441742331 -0.748230 0.071594 -0.645325 0.136780 1441742331 -0.748230 0.071594 -0.645325 0.136780 1441742331 -0.748230 0.071594 -0.645325 0.136780 1441742331 -0.749207 0.072327 -0.644226 0.136108 1441742331 -0.749207 0.072327 -0.644226 0.136108 1441742331 -0.749207 0.072327 -0.644226 0.136108 1441742331 -0.749207 0.072327 -0.644226 0.136108 1441742331 -0.749207 0.072327 -0.644226 0.136108 1441742331 -0.749207 0.072327 -0.644226 0.136108 1441742331 -0.749207 0.072327 -0.644226 0.136108 1441742331 -0.751038 0.072693 -0.642700 0.132813 1441742331 -0.751038 0.072693 -0.642700 0.132813 1441742331 -0.751038 0.072693 -0.642700 0.132813 1441742331 -0.751038 0.072693 -0.642700 0.132813 1441742331 -0.751038 0.072693 -0.642700 0.132813 1441742331 -0.751038 0.072693 -0.642700 0.132813 1441742331 -0.751404 0.078735 -0.643738 0.121765 1441742331 -0.751404 0.078735 -0.643738 0.121765 1441742331 -0.751404 0.078735 -0.643738 0.121765 1441742331 -0.751404 0.078735 -0.643738 0.121765 1441742331 -0.751404 0.078735 -0.643738 0.121765 1441742331 -0.751404 0.078735 -0.643738 0.121765 1441742331 -0.750732 0.088989 -0.645630 0.108398 1441742331 -0.750732 0.088989 -0.645630 0.108398 1441742331 -0.750732 0.088989 -0.645630 0.108398 1441742331 -0.750732 0.088989 -0.645630 0.108398 1441742331 -0.750732 0.088989 -0.645630 0.108398 1441742331 -0.750732 0.088989 -0.645630 0.108398 1441742331 -0.751343 0.084961 -0.645691 0.106689 1441742331 -0.751343 0.084961 -0.645691 0.106689 1441742331 -0.751343 0.084961 -0.645691 0.106689 1441742331 -0.751343 0.084961 -0.645691 0.106689 1441742331 -0.751343 0.084961 -0.645691 0.106689 1441742331 -0.751343 0.084961 -0.645691 0.106689 1441742331 -0.751160 0.084473 -0.646423 0.103943 1441742331 -0.751160 0.084473 -0.646423 0.103943 1441742331 -0.751160 0.084473 -0.646423 0.103943 1441742331 -0.751160 0.084473 -0.646423 0.103943 1441742331 -0.751160 0.084473 -0.646423 0.103943 1441742331 -0.751160 0.084473 -0.646423 0.103943 1441742331 -0.750854 0.082581 -0.646912 0.104919 1441742331 -0.750854 0.082581 -0.646912 0.104919 1441742331 -0.750854 0.082581 -0.646912 0.104919 1441742331 -0.750854 0.082581 -0.646912 0.104919 1441742331 -0.750854 0.082581 -0.646912 0.104919 1441742331 -0.750854 0.082581 -0.646912 0.104919 1441742331 -0.750793 0.078735 -0.646545 0.110046 1441742331 -0.750793 0.078735 -0.646545 0.110046 1441742331 -0.750793 0.078735 -0.646545 0.110046 1441742331 -0.750793 0.078735 -0.646545 0.110046 1441742331 -0.750793 0.078735 -0.646545 0.110046 1441742331 -0.750793 0.078735 -0.646545 0.110046 1441742331 -0.750793 0.078735 -0.646545 0.110046 1441742331 -0.750977 0.068665 -0.645813 0.119751 1441742332 -0.750977 0.068665 -0.645813 0.119751 1441742332 -0.750977 0.068665 -0.645813 0.119751 1441742332 -0.750977 0.068665 -0.645813 0.119751 1441742332 -0.750977 0.068665 -0.645813 0.119751 1441742332 -0.750977 0.068665 -0.645813 0.119751 1441742332 -0.750977 0.068665 -0.645813 0.119751 1441742332 -0.751343 0.063538 -0.644714 0.125916 1441742332 -0.751343 0.063538 -0.644714 0.125916 1441742332 -0.751343 0.063538 -0.644714 0.125916 1441742332 -0.751343 0.063538 -0.644714 0.125916 1441742332 -0.751343 0.063538 -0.644714 0.125916 1441742332 -0.751343 0.063538 -0.644714 0.125916 1441742332 -0.751709 0.066223 -0.644409 0.123840 1441742332 -0.751709 0.066223 -0.644409 0.123840 1441742332 -0.751709 0.066223 -0.644409 0.123840 1441742332 -0.751709 0.066223 -0.644409 0.123840 1441742332 -0.751709 0.066223 -0.644409 0.123840 1441742332 -0.751709 0.066223 -0.644409 0.123840 1441742332 -0.751526 0.069824 -0.645874 0.115295 1441742332 -0.751526 0.069824 -0.645874 0.115295 1441742332 -0.751526 0.069824 -0.645874 0.115295 1441742332 -0.751526 0.069824 -0.645874 0.115295 1441742332 -0.751526 0.069824 -0.645874 0.115295 1441742332 -0.751526 0.069824 -0.645874 0.115295 1441742332 -0.752197 0.076050 -0.646057 0.105164 1441742332 -0.752197 0.076050 -0.646057 0.105164 1441742332 -0.752197 0.076050 -0.646057 0.105164 1441742332 -0.752197 0.076050 -0.646057 0.105164 1441742332 -0.752197 0.076050 -0.646057 0.105164 1441742332 -0.752197 0.076050 -0.646057 0.105164 1441742332 -0.754150 0.082092 -0.644104 0.098755 1441742332 -0.754150 0.082092 -0.644104 0.098755 1441742332 -0.754150 0.082092 -0.644104 0.098755 1441742332 -0.754150 0.082092 -0.644104 0.098755 1441742332 -0.754150 0.082092 -0.644104 0.098755 1441742332 -0.754150 0.082092 -0.644104 0.098755 1441742332 -0.754028 0.090942 -0.644409 0.089417 1441742332 -0.754028 0.090942 -0.644409 0.089417 1441742332 -0.754028 0.090942 -0.644409 0.089417 1441742332 -0.754028 0.090942 -0.644409 0.089417 1441742332 -0.754028 0.090942 -0.644409 0.089417 1441742332 -0.754028 0.090942 -0.644409 0.089417 1441742332 -0.754028 0.090942 -0.644409 0.089417 1441742332 -0.751038 0.101868 -0.647461 0.080383 1441742332 -0.751038 0.101868 -0.647461 0.080383 1441742332 -0.751038 0.101868 -0.647461 0.080383 1441742332 -0.751038 0.101868 -0.647461 0.080383 1441742332 -0.751038 0.101868 -0.647461 0.080383 1441742332 -0.751038 0.101868 -0.647461 0.080383 1441742332 -0.749390 0.096741 -0.649414 0.085754 1441742332 -0.749390 0.096741 -0.649414 0.085754 1441742332 -0.749390 0.096741 -0.649414 0.085754 1441742332 -0.749390 0.096741 -0.649414 0.085754 1441742332 -0.749390 0.096741 -0.649414 0.085754 1441742332 -0.749390 0.096741 -0.649414 0.085754 1441742332 -0.749390 0.096741 -0.649414 0.085754 1441742332 -0.748352 0.086365 -0.650330 0.098328 1441742332 -0.748352 0.086365 -0.650330 0.098328 1441742332 -0.748352 0.086365 -0.650330 0.098328 1441742332 -0.748352 0.086365 -0.650330 0.098328 1441742332 -0.748352 0.086365 -0.650330 0.098328 1441742332 -0.748352 0.086365 -0.650330 0.098328 1441742332 -0.748169 0.072998 -0.649292 0.115723 1441742332 -0.748169 0.072998 -0.649292 0.115723 1441742332 -0.748169 0.072998 -0.649292 0.115723 1441742332 -0.748169 0.072998 -0.649292 0.115723 1441742332 -0.748169 0.072998 -0.649292 0.115723 1441742332 -0.748169 0.072998 -0.649292 0.115723 1441742332 -0.748169 0.072998 -0.649292 0.115723 1441742332 -0.748047 0.066589 -0.648132 0.126465 1441742332 -0.748047 0.066589 -0.648132 0.126465 1441742332 -0.748047 0.066589 -0.648132 0.126465 1441742332 -0.748047 0.066589 -0.648132 0.126465 1441742332 -0.748047 0.066589 -0.648132 0.126465 1441742332 -0.748047 0.066589 -0.648132 0.126465 1441742332 -0.748108 0.066711 -0.647095 0.130981 1441742332 -0.748108 0.066711 -0.647095 0.130981 1441742332 -0.748108 0.066711 -0.647095 0.130981 1441742332 -0.748108 0.066711 -0.647095 0.130981 1441742332 -0.748108 0.066711 -0.647095 0.130981 1441742332 -0.748108 0.066711 -0.647095 0.130981 1441742332 -0.748108 0.066711 -0.647095 0.130981 1441742332 -0.748413 0.066895 -0.646240 0.133606 1441742332 -0.748413 0.066895 -0.646240 0.133606 1441742332 -0.748413 0.066895 -0.646240 0.133606 1441742332 -0.748413 0.066895 -0.646240 0.133606 1441742332 -0.748413 0.066895 -0.646240 0.133606 1441742332 -0.748413 0.066895 -0.646240 0.133606 1441742332 -0.749268 0.068054 -0.645142 0.133362 1441742332 -0.749268 0.068054 -0.645142 0.133362 1441742332 -0.749268 0.068054 -0.645142 0.133362 1441742332 -0.749268 0.068054 -0.645142 0.133362 1441742332 -0.749268 0.068054 -0.645142 0.133362 1441742332 -0.749268 0.068054 -0.645142 0.133362 1441742332 -0.750671 0.068665 -0.644165 0.129883 1441742332 -0.750671 0.068665 -0.644165 0.129883 1441742332 -0.750671 0.068665 -0.644165 0.129883 1441742332 -0.750671 0.068665 -0.644165 0.129883 1441742332 -0.750671 0.068665 -0.644165 0.129883 1441742332 -0.750671 0.068665 -0.644165 0.129883 1441742332 -0.750916 0.073792 -0.644714 0.122681 1441742332 -0.750916 0.073792 -0.644714 0.122681 1441742332 -0.750916 0.073792 -0.644714 0.122681 1441742332 -0.750916 0.073792 -0.644714 0.122681 1441742332 -0.750916 0.073792 -0.644714 0.122681 1441742332 -0.750916 0.073792 -0.644714 0.122681 1441742332 -0.751160 0.079895 -0.644714 0.117188 1441742332 -0.751160 0.079895 -0.644714 0.117188 1441742332 -0.751160 0.079895 -0.644714 0.117188 1441742332 -0.751160 0.079895 -0.644714 0.117188 1441742332 -0.751160 0.079895 -0.644714 0.117188 1441742332 -0.751160 0.079895 -0.644714 0.117188 1441742332 -0.751831 0.083435 -0.644104 0.113892 1441742332 -0.751831 0.083435 -0.644104 0.113892 1441742333 -0.751831 0.083435 -0.644104 0.113892 1441742333 -0.751831 0.083435 -0.644104 0.113892 1441742333 -0.751831 0.083435 -0.644104 0.113892 1441742333 -0.751831 0.083435 -0.644104 0.113892 1441742333 -0.752197 0.089050 -0.643860 0.108521 1441742333 -0.752197 0.089050 -0.643860 0.108521 1441742333 -0.752197 0.089050 -0.643860 0.108521 1441742333 -0.752197 0.089050 -0.643860 0.108521 1441742333 -0.752197 0.089050 -0.643860 0.108521 1441742333 -0.752197 0.089050 -0.643860 0.108521 1441742333 -0.752014 0.090454 -0.644226 0.106445 1441742333 -0.752014 0.090454 -0.644226 0.106445 1441742333 -0.752014 0.090454 -0.644226 0.106445 1441742333 -0.752014 0.090454 -0.644226 0.106445 1441742333 -0.752014 0.090454 -0.644226 0.106445 1441742333 -0.752014 0.090454 -0.644226 0.106445 1441742333 -0.752014 0.090454 -0.644226 0.106445 1441742333 -0.751770 0.086365 -0.644348 0.111023 1441742333 -0.751770 0.086365 -0.644348 0.111023 1441742333 -0.751770 0.086365 -0.644348 0.111023 1441742333 -0.751770 0.086365 -0.644348 0.111023 1441742333 -0.751770 0.086365 -0.644348 0.111023 1441742333 -0.751770 0.086365 -0.644348 0.111023 1441742333 -0.751709 0.075378 -0.643738 0.122070 1441742333 -0.751709 0.075378 -0.643738 0.122070 1441742333 -0.751709 0.075378 -0.643738 0.122070 1441742333 -0.751709 0.075378 -0.643738 0.122070 1441742333 -0.751709 0.075378 -0.643738 0.122070 1441742333 -0.751709 0.075378 -0.643738 0.122070 1441742333 -0.751709 0.068237 -0.642944 0.130005 1441742333 -0.751709 0.068237 -0.642944 0.130005 1441742333 -0.751709 0.068237 -0.642944 0.130005 1441742333 -0.751709 0.068237 -0.642944 0.130005 1441742333 -0.751709 0.068237 -0.642944 0.130005 1441742333 -0.751709 0.068237 -0.642944 0.130005 1441742333 -0.751404 0.070862 -0.643372 0.128418 1441742333 -0.751404 0.070862 -0.643372 0.128418 1441742333 -0.751404 0.070862 -0.643372 0.128418 1441742333 -0.751404 0.070862 -0.643372 0.128418 1441742333 -0.751404 0.070862 -0.643372 0.128418 1441742333 -0.751404 0.070862 -0.643372 0.128418 1441742333 -0.751343 0.074951 -0.644348 0.121399 1441742333 -0.751343 0.074951 -0.644348 0.121399 1441742333 -0.751343 0.074951 -0.644348 0.121399 1441742333 -0.751343 0.074951 -0.644348 0.121399 1441742333 -0.751343 0.074951 -0.644348 0.121399 1441742333 -0.751343 0.074951 -0.644348 0.121399 1441742333 -0.751343 0.074951 -0.644348 0.121399 1441742333 -0.751221 0.083984 -0.645386 0.110107 1441742333 -0.751221 0.083984 -0.645386 0.110107 1441742333 -0.751221 0.083984 -0.645386 0.110107 1441742333 -0.751221 0.083984 -0.645386 0.110107 1441742333 -0.751221 0.083984 -0.645386 0.110107 1441742333 -0.751221 0.083984 -0.645386 0.110107 1441742333 -0.751892 0.084229 -0.645325 0.105774 1441742333 -0.751892 0.084229 -0.645325 0.105774 1441742333 -0.751892 0.084229 -0.645325 0.105774 1441742333 -0.751892 0.084229 -0.645325 0.105774 1441742333 -0.751892 0.084229 -0.645325 0.105774 1441742333 -0.753967 0.083191 -0.643372 0.103760 1441742333 -0.753967 0.083191 -0.643372 0.103760 1441742333 -0.753967 0.083191 -0.643372 0.103760 1441742333 -0.753967 0.083191 -0.643372 0.103760 1441742333 -0.753967 0.083191 -0.643372 0.103760 1441742333 -0.753967 0.083191 -0.643372 0.103760 1441742333 -0.753967 0.083191 -0.643372 0.103760 1441742333 -0.755981 0.085693 -0.641052 0.101318 1441742333 -0.755981 0.085693 -0.641052 0.101318 1441742333 -0.755981 0.085693 -0.641052 0.101318 1441742333 -0.755981 0.085693 -0.641052 0.101318 1441742333 -0.755981 0.085693 -0.641052 0.101318 1441742333 -0.755981 0.085693 -0.641052 0.101318 1441742333 -0.753784 0.091370 -0.643982 0.093994 1441742333 -0.753784 0.091370 -0.643982 0.093994 1441742333 -0.753784 0.091370 -0.643982 0.093994 1441742333 -0.753784 0.091370 -0.643982 0.093994 1441742333 -0.753784 0.091370 -0.643982 0.093994 1441742333 -0.753784 0.091370 -0.643982 0.093994 1441742333 -0.750793 0.089111 -0.648499 0.088806 1441742333 -0.750793 0.089111 -0.648499 0.088806 1441742333 -0.750793 0.089111 -0.648499 0.088806 1441742333 -0.750793 0.089111 -0.648499 0.088806 1441742333 -0.750793 0.089111 -0.648499 0.088806 1441742333 -0.750793 0.089111 -0.648499 0.088806 1441742333 -0.750122 0.080322 -0.650330 0.089661 1441742333 -0.750122 0.080322 -0.650330 0.089661 1441742333 -0.750122 0.080322 -0.650330 0.089661 1441742333 -0.750122 0.080322 -0.650330 0.089661 1441742333 -0.748840 0.078064 -0.650757 0.098816 1441742333 -0.748840 0.078064 -0.650757 0.098816 1441742333 -0.748840 0.078064 -0.650757 0.098816 1441742333 -0.748840 0.078064 -0.650757 0.098816 1441742333 -0.748840 0.078064 -0.650757 0.098816 1441742333 -0.748840 0.078064 -0.650757 0.098816 1441742333 -0.748840 0.078064 -0.650757 0.098816 1441742333 -0.748230 0.070496 -0.649597 0.114990 1441742333 -0.748230 0.070496 -0.649597 0.114990 1441742333 -0.748230 0.070496 -0.649597 0.114990 1441742333 -0.748230 0.070496 -0.649597 0.114990 1441742333 -0.748230 0.070496 -0.649597 0.114990 1441742333 -0.748230 0.070496 -0.649597 0.114990 1441742333 -0.747314 0.064758 -0.648987 0.127197 1441742333 -0.747314 0.064758 -0.648987 0.127197 1441742333 -0.747314 0.064758 -0.648987 0.127197 1441742333 -0.747314 0.064758 -0.648987 0.127197 1441742333 -0.747314 0.064758 -0.648987 0.127197 1441742333 -0.747314 0.064758 -0.648987 0.127197 1441742333 -0.748169 0.062134 -0.646667 0.135071 1441742333 -0.748169 0.062134 -0.646667 0.135071 1441742333 -0.748169 0.062134 -0.646667 0.135071 1441742334 -0.748169 0.062134 -0.646667 0.135071 1441742334 -0.748169 0.062134 -0.646667 0.135071 1441742334 -0.748169 0.062134 -0.646667 0.135071 1441742334 -0.749084 0.064697 -0.644714 0.138184 1441742334 -0.749084 0.064697 -0.644714 0.138184 1441742334 -0.749084 0.064697 -0.644714 0.138184 1441742334 -0.749084 0.064697 -0.644714 0.138184 1441742334 -0.749084 0.064697 -0.644714 0.138184 1441742334 -0.749084 0.064697 -0.644714 0.138184 1441742334 -0.751343 0.065857 -0.641724 0.139465 1441742334 -0.751343 0.065857 -0.641724 0.139465 1441742334 -0.751343 0.065857 -0.641724 0.139465 1441742334 -0.751343 0.065857 -0.641724 0.139465 1441742334 -0.751343 0.065857 -0.641724 0.139465 1441742334
[truncated: 197,816 more chars]
