# Supplementary material for: Quaternion-Based Gesture Recognition Using Wireless Wearable Motion Capture Sensors
Source: Sensors (Basel). 2016 Apr 28;16(5):605. doi: 10.3390/s16050605 (PMC4883296; doi:10.3390/s16050605)
Supplement: Supplementary file 1 [file sensors-16-00605-s001.zip › MultiSensorGestureData/P2/5. Block/Training19.txt]

0.342712 0.655701 0.468384 -0.482849 1441742232 0.342712 0.655701 0.468384 -0.482849 1441742232 0.341431 0.657471 0.463989 -0.485596 1441742232 0.341431 0.657471 0.463989 -0.485596 1441742232 0.341431 0.657471 0.463989 -0.485596 1441742232 0.341431 0.657471 0.463989 -0.485596 1441742232 0.341431 0.657471 0.463989 -0.485596 1441742232 0.341431 0.657471 0.463989 -0.485596 1441742232 0.340637 0.658325 0.461121 -0.487732 1441742232 0.340637 0.658325 0.461121 -0.487732 1441742232 0.340637 0.658325 0.461121 -0.487732 1441742232 0.340637 0.658325 0.461121 -0.487732 1441742232 0.340637 0.658325 0.461121 -0.487732 1441742232 0.340637 0.658325 0.461121 -0.487732 1441742232 0.340637 0.658325 0.461121 -0.487732 1441742232 0.341309 0.657898 0.460754 -0.488159 1441742232 0.341309 0.657898 0.460754 -0.488159 1441742232 0.341309 0.657898 0.460754 -0.488159 1441742232 0.341309 0.657898 0.460754 -0.488159 1441742232 0.341309 0.657898 0.460754 -0.488159 1441742232 0.341309 0.657898 0.460754 -0.488159 1441742233 0.343140 0.656616 0.462585 -0.486816 1441742233 0.343140 0.656616 0.462585 -0.486816 1441742233 0.343140 0.656616 0.462585 -0.486816 1441742233 0.343140 0.656616 0.462585 -0.486816 1441742233 0.343140 0.656616 0.462585 -0.486816 1441742233 0.343140 0.656616 0.462585 -0.486816 1441742233 0.343140 0.656616 0.462585 -0.486816 1441742233 0.345764 0.654907 0.464600 -0.485413 1441742233 0.345764 0.654907 0.464600 -0.485413 1441742233 0.345764 0.654907 0.464600 -0.485413 1441742233 0.345764 0.654907 0.464600 -0.485413 1441742233 0.345764 0.654907 0.464600 -0.485413 1441742233 0.345764 0.654907 0.464600 -0.485413 1441742233 0.348999 0.652832 0.466980 -0.483582 1441742233 0.348999 0.652832 0.466980 -0.483582 1441742233 0.348999 0.652832 0.466980 -0.483582 1441742233 0.348999 0.652832 0.466980 -0.483582 1441742233 0.348999 0.652832 0.466980 -0.483582 1441742233 0.348999 0.652832 0.466980 -0.483582 1441742233 0.348999 0.652832 0.466980 -0.483582 1441742233 0.351868 0.650330 0.469910 -0.482056 1441742233 0.351868 0.650330 0.469910 -0.482056 1441742233 0.351868 0.650330 0.469910 -0.482056 1441742233 0.351868 0.650330 0.469910 -0.482056 1441742233 0.351868 0.650330 0.469910 -0.482056 1441742233 0.351868 0.650330 0.469910 -0.482056 1441742233 0.353943 0.648499 0.471985 -0.481018 1441742233 0.353943 0.648499 0.471985 -0.481018 1441742233 0.353943 0.648499 0.471985 -0.481018 1441742233 0.353943 0.648499 0.471985 -0.481018 1441742233 0.353943 0.648499 0.471985 -0.481018 1441742233 0.353943 0.648499 0.471985 -0.481018 1441742233 0.355713 0.647156 0.473816 -0.479736 1441742233 0.355713 0.647156 0.473816 -0.479736 1441742233 0.355713 0.647156 0.473816 -0.479736 1441742233 0.355713 0.647156 0.473816 -0.479736 1441742233 0.355713 0.647156 0.473816 -0.479736 1441742233 0.355713 0.647156 0.473816 -0.479736 1441742233 0.355713 0.647156 0.473816 -0.479736 1441742233 0.356262 0.646667 0.474487 -0.479248 1441742233 0.356262 0.646667 0.474487 -0.479248 1441742233 0.356262 0.646667 0.474487 -0.479248 1441742233 0.356262 0.646667 0.474487 -0.479248 1441742233 0.356262 0.646667 0.474487 -0.479248 1441742233 0.356262 0.646667 0.474487 -0.479248 1441742233 0.356079 0.646484 0.474121 -0.480042 1441742233 0.356079 0.646484 0.474121 -0.480042 1441742233 0.356079 0.646484 0.474121 -0.480042 1441742233 0.356079 0.646484 0.474121 -0.480042 1441742233 0.356079 0.646484 0.474121 -0.480042 1441742233 0.356079 0.646484 0.474121 -0.480042 1441742233 0.355042 0.646851 0.473938 -0.480469 1441742233 0.355042 0.646851 0.473938 -0.480469 1441742233 0.355042 0.646851 0.473938 -0.480469 1441742233 0.355042 0.646851 0.473938 -0.480469 1441742233 0.355042 0.646851 0.473938 -0.480469 1441742233 0.355042 0.646851 0.473938 -0.480469 1441742233 0.354248 0.647705 0.473938 -0.479919 1441742233 0.354248 0.647705 0.473938 -0.479919 1441742233 0.354248 0.647705 0.473938 -0.479919 1441742233 0.354248 0.647705 0.473938 -0.479919 1441742233 0.354248 0.647705 0.473938 -0.479919 1441742233 0.354248 0.647705 0.473938 -0.479919 1441742233 0.354248 0.647705 0.473938 -0.479919 1441742233 0.354004 0.648621 0.474731 -0.478027 1441742233 0.354004 0.648621 0.474731 -0.478027 1441742233 0.354004 0.648621 0.474731 -0.478027 1441742233 0.354004 0.648621 0.474731 -0.478027 1441742233 0.354004 0.648621 0.474731 -0.478027 1441742233 0.354004 0.648621 0.474731 -0.478027 1441742233 0.354004 0.649414 0.476440 -0.475220 1441742233 0.354004 0.649414 0.476440 -0.475220 1441742233 0.354004 0.649414 0.476440 -0.475220 1441742233 0.354004 0.649414 0.476440 -0.475220 1441742233 0.354004 0.649414 0.476440 -0.475220 1441742233 0.354004 0.649414 0.476440 -0.475220 1441742233 0.354797 0.648987 0.478943 -0.472717 1441742233 0.354797 0.648987 0.478943 -0.472717 1441742233 0.354797 0.648987 0.478943 -0.472717 1441742233 0.354797 0.648987 0.478943 -0.472717 1441742233 0.354797 0.648987 0.478943 -0.472717 1441742233 0.354797 0.648987 0.478943 -0.472717 1441742233 0.354797 0.648987 0.478943 -0.472717 1441742233 0.356018 0.648071 0.481812 -0.470154 1441742233 0.356018 0.648071 0.481812 -0.470154 1441742233 0.356018 0.648071 0.481812 -0.470154 1441742233 0.356018 0.648071 0.481812 -0.470154 1441742233 0.356018 0.648071 0.481812 -0.470154 1441742233 0.356018 0.648071 0.481812 -0.470154 1441742233 0.358582 0.645996 0.485718 -0.467041 1441742233 0.358582 0.645996 0.485718 -0.467041 1441742233 0.358582 0.645996 0.485718 -0.467041 1441742233 0.358582 0.645996 0.485718 -0.467041 1441742233 0.358582 0.645996 0.485718 -0.467041 1441742233 0.358582 0.645996 0.485718 -0.467041 1441742233 0.361206 0.642944 0.491089 -0.463562 1441742233 0.361206 0.642944 0.491089 -0.463562 1441742233 0.361206 0.642944 0.491089 -0.463562 1441742233 0.361206 0.642944 0.491089 -0.463562 1441742233 0.361206 0.642944 0.491089 -0.463562 1441742233 0.361206 0.642944 0.491089 -0.463562 1441742233 0.361206 0.642944 0.491089 -0.463562 1441742233 0.364197 0.640503 0.495850 -0.459595 1441742233 0.364197 0.640503 0.495850 -0.459595 1441742233 0.364197 0.640503 0.495850 -0.459595 1441742233 0.364197 0.640503 0.495850 -0.459595 1441742233 0.364197 0.640503 0.495850 -0.459595 1441742233 0.364197 0.640503 0.495850 -0.459595 1441742233 0.365601 0.639771 0.497192 -0.458008 1441742233 0.365601 0.639771 0.497192 -0.458008 1441742233 0.365601 0.639771 0.497192 -0.458008 1441742233 0.365601 0.639771 0.497192 -0.458008 1441742233 0.365601 0.639771 0.497192 -0.458008 1441742233 0.365601 0.639771 0.497192 -0.458008 1441742233 0.363220 0.640503 0.496033 -0.460083 1441742234 0.363220 0.640503 0.496033 -0.460083 1441742234 0.363220 0.640503 0.496033 -0.460083 1441742234 0.363220 0.640503 0.496033 -0.460083 1441742234 0.363220 0.640503 0.496033 -0.460083 1441742234 0.363220 0.640503 0.496033 -0.460083 1441742234 0.359802 0.641968 0.494446 -0.462463 1441742234 0.359802 0.641968 0.494446 -0.462463 1441742234 0.359802 0.641968 0.494446 -0.462463 1441742234 0.359802 0.641968 0.494446 -0.462463 1441742234 0.359802 0.641968 0.494446 -0.462463 1441742234 0.359802 0.641968 0.494446 -0.462463 1441742234 0.359802 0.641968 0.494446 -0.462463 1441742234 0.358704 0.642883 0.492249 -0.464355 1441742234 0.358704 0.642883 0.492249 -0.464355 1441742234 0.358704 0.642883 0.492249 -0.464355 1441742234 0.358704 0.642883 0.492249 -0.464355 1441742234 0.358704 0.642883 0.492249 -0.464355 1441742234 0.358704 0.642883 0.492249 -0.464355 1441742234 0.358582 0.643921 0.490173 -0.465271 1441742234 0.358582 0.643921 0.490173 -0.465271 1441742234 0.358582 0.643921 0.490173 -0.465271 1441742234 0.358582 0.643921 0.490173 -0.465271 1441742234 0.358582 0.643921 0.490173 -0.465271 1441742234 0.358582 0.643921 0.490173 -0.465271 1441742234 0.358582 0.643921 0.490173 -0.465271 1441742234 0.358032 0.644470 0.487305 -0.467896 1441742234 0.358032 0.644470 0.487305 -0.467896 1441742234 0.358032 0.644470 0.487305 -0.467896 1441742234 0.358032 0.644470 0.487305 -0.467896 1441742234 0.358032 0.644470 0.487305 -0.467896 1441742234 0.358032 0.644470 0.487305 -0.467896 1441742234 0.357178 0.645569 0.483826 -0.470642 1441742234 0.357178 0.645569 0.483826 -0.470642 1441742234 0.357178 0.645569 0.483826 -0.470642 1441742234 0.357178 0.645569 0.483826 -0.470642 1441742234 0.357178 0.645569 0.483826 -0.470642 1441742234 0.355530 0.647705 0.479004 -0.473877 1441742234 0.355530 0.647705 0.479004 -0.473877 1441742234 0.355530 0.647705 0.479004 -0.473877 1441742234 0.355530 0.647705 0.479004 -0.473877 1441742234 0.355530 0.647705 0.479004 -0.473877 1441742234 0.355530 0.647705 0.479004 -0.473877 1441742234 0.353638 0.650574 0.474060 -0.476379 1441742234 0.353638 0.650574 0.474060 -0.476379 1441742234 0.353638 0.650574 0.474060 -0.476379 1441742234 0.353638 0.650574 0.474060 -0.476379 1441742234 0.353638 0.650574 0.474060 -0.476379 1441742234 0.353638 0.650574 0.474060 -0.476379 1441742234 0.352661 0.651123 0.472595 -0.477783 1441742234 0.352661 0.651123 0.472595 -0.477783 1441742234 0.352661 0.651123 0.472595 -0.477783 1441742234 0.352661 0.651123 0.472595 -0.477783 1441742234 0.352661 0.651123 0.472595 -0.477783 1441742234 0.352661 0.651123 0.472595 -0.477783 1441742234 0.353088 0.651428 0.473450 -0.476196 1441742234 0.353088 0.651428 0.473450 -0.476196 1441742234 0.353088 0.651428 0.473450 -0.476196 1441742234 0.353088 0.651428 0.473450 -0.476196 1441742234 0.353088 0.651428 0.473450 -0.476196 1441742234 0.353088 0.651428 0.473450 -0.476196 1441742234 0.353088 0.651428 0.473450 -0.476196 1441742234 0.355042 0.650452 0.474731 -0.474792 1441742234 0.355042 0.650452 0.474731 -0.474792 1441742234 0.355042 0.650452 0.474731 -0.474792 1441742234 0.355042 0.650452 0.474731 -0.474792 1441742234 0.355042 0.650452 0.474731 -0.474792 1441742234 0.355774 0.649414 0.476685 -0.473755 1441742234 0.355774 0.649414 0.476685 -0.473755 1441742234 0.355774 0.649414 0.476685 -0.473755 1441742234 0.355774 0.649414 0.476685 -0.473755 1441742234 0.355774 0.649414 0.476685 -0.473755 1441742234 0.355774 0.649414 0.476685 -0.473755 1441742234 0.355408 0.649780 0.475037 -0.475159 1441742234 0.355408 0.649780 0.475037 -0.475159 1441742234 0.355408 0.649780 0.475037 -0.475159 1441742234 0.355408 0.649780 0.475037 -0.475159 1441742234 0.355408 0.649780 0.475037 -0.475159 1441742234 0.355408 0.649780 0.475037 -0.475159 1441742234 0.354004 0.650696 0.473022 -0.476990 1441742234 0.354004 0.650696 0.473022 -0.476990 1441742234 0.354004 0.650696 0.473022 -0.476990 1441742234 0.354004 0.650696 0.473022 -0.476990 1441742234 0.354004 0.650696 0.473022 -0.476990 1441742234 0.354004 0.650696 0.473022 -0.476990 1441742234 0.354004 0.650696 0.473022 -0.476990 1441742234 0.352661 0.651978 0.471069 -0.478149 1441742234 0.352661 0.651978 0.471069 -0.478149 1441742234 0.352661 0.651978 0.471069 -0.478149 1441742234 0.352661 0.651978 0.471069 -0.478149 1441742234 0.352661 0.651978 0.471069 -0.478149 1441742234 0.352661 0.651978 0.471069 -0.478149 1441742234 0.352661 0.651978 0.471069 -0.478149 1441742234 0.351807 0.652283 0.469971 -0.479370 1441742234 0.351807 0.652283 0.469971 -0.479370 1441742234 0.351807 0.652283 0.469971 -0.479370 1441742234 0.351807 0.652283 0.469971 -0.479370 1441742234 0.351807 0.652283 0.469971 -0.479370 1441742234 0.351807 0.652283 0.469971 -0.479370 1441742234 0.351929 0.651733 0.470520 -0.479553 1441742234 0.351929 0.651733 0.470520 -0.479553 1441742234 0.351929 0.651733 0.470520 -0.479553 1441742234 0.351929 0.651733 0.470520 -0.479553 1441742234 0.351929 0.651733 0.470520 -0.479553 1441742234 0.351929 0.651733 0.470520 -0.479553 1441742234 0.352722 0.651123 0.471375 -0.478943 1441742234 0.352722 0.651123 0.471375 -0.478943 1441742234 0.352722 0.651123 0.471375 -0.478943 1441742234 0.352722 0.651123 0.471375 -0.478943 1441742234 0.352722 0.651123 0.471375 -0.478943 1441742234 0.352722 0.651123 0.471375 -0.478943 1441742234 0.352722 0.651123 0.471375 -0.478943 1441742234 0.353943 0.650635 0.472107 -0.478027 1441742234 0.353943 0.650635 0.472107 -0.478027 1441742235 0.353943 0.650635 0.472107 -0.478027 1441742235 0.353943 0.650635 0.472107 -0.478027 1441742235 0.353943 0.650635 0.472107 -0.478027 1441742235 0.353943 0.650635 0.472107 -0.478027 1441742235 0.354431 0.650208 0.472412 -0.477844 1441742235 0.354431 0.650208 0.472412 -0.477844 1441742235 0.354431 0.650208 0.472412 -0.477844 1441742235 0.354431 0.650208 0.472412 -0.477844 1441742235 0.354431 0.650208 0.472412 -0.477844 1441742235 0.354431 0.650208 0.472412 -0.477844 1441742235 0.355164 0.649841 0.472107 -0.478149 1441742235 0.355164 0.649841 0.472107 -0.478149 1441742235 0.355164 0.649841 0.472107 -0.478149 1441742235 0.355164 0.649841 0.472107 -0.478149 1441742235 0.355164 0.649841 0.472107 -0.478149 1441742235 0.355164 0.649841 0.472107 -0.478149 1441742235 0.355164 0.649841 0.472107 -0.478149 1441742235 0.357788 0.647827 0.474243 -0.476807 1441742235 0.357788 0.647827 0.474243 -0.476807 1441742235 0.357788 0.647827 0.474243 -0.476807 1441742235 0.357788 0.647827 0.474243 -0.476807 1441742235 0.357788 0.647827 0.474243 -0.476807 1441742235 0.357788 0.647827 0.474243 -0.476807 1441742235 0.362244 0.644592 0.479004 -0.473022 1441742235 0.362244 0.644592 0.479004 -0.473022 1441742235 0.362244 0.644592 0.479004 -0.473022 1441742235 0.362244 0.644592 0.479004 -0.473022 1441742235 0.362244 0.644592 0.479004 -0.473022 1441742235 0.362244 0.644592 0.479004 -0.473022 1441742235 0.362244 0.644592 0.479004 -0.473022 1441742235 0.367065 0.640808 0.485168 -0.468201 1441742235 0.367065 0.640808 0.485168 -0.468201 1441742235 0.367065 0.640808 0.485168 -0.468201 1441742235 0.367065 0.640808 0.485168 -0.468201 1441742235 0.367065 0.640808 0.485168 -0.468201 1441742235 0.367065 0.640808 0.485168 -0.468201 1441742235 0.370300 0.638733 0.489258 -0.464172 1441742235 0.370300 0.638733 0.489258 -0.464172 1441742235 0.370300 0.638733 0.489258 -0.464172 1441742235 0.370300 0.638733 0.489258 -0.464172 1441742235 0.370300 0.638733 0.489258 -0.464172 1441742235 0.370300 0.638733 0.489258 -0.464172 1441742235 0.370728 0.637390 0.490723 -0.464111 1441742235 0.370728 0.637390 0.490723 -0.464111 1441742235 0.370728 0.637390 0.490723 -0.464111 1441742235 0.370728 0.637390 0.490723 -0.464111 1441742235 0.370728 0.637390 0.490723 -0.464111 1441742235 0.370728 0.637390 0.490723 -0.464111 1441742235 0.368286 0.637085 0.490845 -0.466370 1441742235 0.368286 0.637085 0.490845 -0.466370 1441742235 0.368286 0.637085 0.490845 -0.466370 1441742235 0.368286 0.637085 0.490845 -0.466370 1441742235 0.368286 0.637085 0.490845 -0.466370 1441742235 0.366150 0.638062 0.489136 -0.468506 1441742235 0.366150 0.638062 0.489136 -0.468506 1441742235 0.366150 0.638062 0.489136 -0.468506 1441742235 0.366150 0.638062 0.489136 -0.468506 1441742235 0.366150 0.638062 0.489136 -0.468506 1441742235 0.366150 0.638062 0.489136 -0.468506 1441742235 0.366150 0.638062 0.489136 -0.468506 1441742235 0.363831 0.640137 0.485413 -0.471436 1441742235 0.363831 0.640137 0.485413 -0.471436 1441742235 0.363831 0.640137 0.485413 -0.471436 1441742235 0.363831 0.640137 0.485413 -0.471436 1441742235 0.363831 0.640137 0.485413 -0.471436 1441742235 0.363831 0.640137 0.485413 -0.471436 1441742235 0.361938 0.642151 0.481079 -0.474487 1441742235 0.361938 0.642151 0.481079 -0.474487 1441742235 0.361938 0.642151 0.481079 -0.474487 1441742235 0.361938 0.642151 0.481079 -0.474487 1441742235 0.361938 0.642151 0.481079 -0.474487 1441742235 0.361938 0.642151 0.481079 -0.474487 1441742235 0.361938 0.642151 0.481079 -0.474487 1441742235 0.361023 0.642456 0.478638 -0.477234 1441742235 0.361023 0.642456 0.478638 -0.477234 1441742235 0.361023 0.642456 0.478638 -0.477234 1441742235 0.361023 0.642456 0.478638 -0.477234 1441742235 0.361023 0.642456 0.478638 -0.477234 1441742235 0.361023 0.642456 0.478638 -0.477234 1441742235 0.359741 0.642700 0.476929 -0.479553 1441742235 0.359741 0.642700 0.476929 -0.479553 1441742235 0.359741 0.642700 0.476929 -0.479553 1441742235 0.359741 0.642700 0.476929 -0.479553 1441742235 0.359741 0.642700 0.476929 -0.479553 1441742235 0.359741 0.642700 0.476929 -0.479553 1441742235 0.358582 0.643738 0.475098 -0.480835 1441742235 0.358582 0.643738 0.475098 -0.480835 1441742235 0.358582 0.643738 0.475098 -0.480835 1441742235 0.358582 0.643738 0.475098 -0.480835 1441742235 0.358582 0.643738 0.475098 -0.480835 1441742235 0.358582 0.643738 0.475098 -0.480835 1441742235 0.357605 0.645386 0.472656 -0.481812 1441742235 0.357605 0.645386 0.472656 -0.481812 1441742235 0.357605 0.645386 0.472656 -0.481812 1441742235 0.357605 0.645386 0.472656 -0.481812 1441742235 0.357605 0.645386 0.472656 -0.481812 1441742235 0.357605 0.645386 0.472656 -0.481812 1441742235 0.357178 0.646423 0.472595 -0.480713 1441742235 0.357178 0.646423 0.472595 -0.480713 1441742235 0.357178 0.646423 0.472595 -0.480713 1441742235 0.357178 0.646423 0.472595 -0.480713 1441742235 0.357178 0.646423 0.472595 -0.480713 1441742235 0.357178 0.646423 0.472595 -0.480713 1441742235 0.357178 0.646423 0.472595 -0.480713 1441742235 0.358337 0.646179 0.473816 -0.479065 1441742235 0.358337 0.646179 0.473816 -0.479065 1441742235 0.358337 0.646179 0.473816 -0.479065 1441742235 0.358337 0.646179 0.473816 -0.479065 1441742235 0.358337 0.646179 0.473816 -0.479065 1441742235 0.358337 0.646179 0.473816 -0.479065 1441742235 0.360352 0.645996 0.476379 -0.475159 1441742235 0.360352 0.645996 0.476379 -0.475159 1441742235 0.360352 0.645996 0.476379 -0.475159 1441742235 0.360352 0.645996 0.476379 -0.475159 1441742236 0.360352 0.645996 0.476379 -0.475159 1441742236 0.360352 0.645996 0.476379 -0.475159 1441742236 0.360352 0.645996 0.476379 -0.475159 1441742236 0.362305 0.644531 0.477478 -0.474670 1441742236 0.362305 0.644531 0.477478 -0.474670 1441742236 0.362305 0.644531 0.477478 -0.474670 1441742236 0.362305 0.644531 0.477478 -0.474670 1441742236 0.362305 0.644531 0.477478 -0.474670 1441742236 0.362305 0.644531 0.477478 -0.474670 1441742236 0.361511 0.645569 0.477966 -0.473389 1441742236 0.361511 0.645569 0.477966 -0.473389 1441742236 0.361511 0.645569 0.477966 -0.473389 1441742236 0.361511 0.645569 0.477966 -0.473389 1441742236 0.361511 0.645569 0.477966 -0.473389 1441742236 0.361511 0.645569 0.477966 -0.473389 1441742236 0.360657 0.646484 0.476379 -0.474365 1441742236 0.360657 0.646484 0.476379 -0.474365 1441742236 0.360657 0.646484 0.476379 -0.474365 1441742236 0.360657 0.646484 0.476379 -0.474365 1441742236 0.360657 0.646484 0.476379 -0.474365 1441742236 0.360657 0.646484 0.476379 -0.474365 1441742236 0.358215 0.647766 0.475708 -0.475098 1441742236 0.358215 0.647766 0.475708 -0.475098 1441742236 0.358215 0.647766 0.475708 -0.475098 1441742236 0.358215 0.647766 0.475708 -0.475098 1441742236 0.358215 0.647766 0.475708 -0.475098 1441742236 0.358215 0.647766 0.475708 -0.475098 1441742236 0.358215 0.647766 0.475708 -0.475098 1441742236 0.356018 0.650024 0.474365 -0.475037 1441742236 0.356018 0.650024 0.474365 -0.475037 1441742236 0.356018 0.650024 0.474365 -0.475037 1441742236 0.356018 0.650024 0.474365 -0.475037 1441742236 0.356018 0.650024 0.474365 -0.475037 1441742236 0.356018 0.650024 0.474365 -0.475037 1441742236 0.354065 0.651794 0.473206 -0.475220 1441742236 0.354065 0.651794 0.473206 -0.475220 1441742236 0.354065 0.651794 0.473206 -0.475220 1441742236 0.354065 0.651794 0.473206 -0.475220 1441742236 0.354065 0.651794 0.473206 -0.475220 1441742236 0.354065 0.651794 0.473206 -0.475220 1441742236 0.352600 0.652710 0.472595 -0.475647 1441742236 0.352600 0.652710 0.472595 -0.475647 1441742236 0.352600 0.652710 0.472595 -0.475647 1441742236 0.352600 0.652710 0.472595 -0.475647 1441742236 0.352600 0.652710 0.472595 -0.475647 1441742236 0.352600 0.652710 0.472595 -0.475647 1441742236 0.351685 0.653625 0.472229 -0.475403 1441742236 0.351685 0.653625 0.472229 -0.475403 1441742236 0.351685 0.653625 0.472229 -0.475403 1441742236 0.351685 0.653625 0.472229 -0.475403 1441742236 0.351685 0.653625 0.472229 -0.475403 1441742236 0.351685 0.653625 0.472229 -0.475403 1441742236 0.351685 0.653870 0.472839 -0.474548 1441742236 0.351685 0.653870 0.472839 -0.474548 1441742236 0.351685 0.653870 0.472839 -0.474548 1441742236 0.351685 0.653870 0.472839 -0.474548 1441742236 0.351685 0.653870 0.472839 -0.474548 1441742236 0.351685 0.653870 0.472839 -0.474548 1441742236 0.351685 0.653870 0.472839 -0.474548 1441742236 0.352539 0.653687 0.472900 -0.473999 1441742236 0.352539 0.653687 0.472900 -0.473999 1441742236 0.352539 0.653687 0.472900 -0.473999 1441742236 0.352539 0.653687 0.472900 -0.473999 1441742236 0.352539 0.653687 0.472900 -0.473999 1441742236 0.352539 0.653687 0.472900 -0.473999 1441742236 0.354248 0.652649 0.473755 -0.473389 1441742236 0.354248 0.652649 0.473755 -0.473389 1441742236 0.354248 0.652649 0.473755 -0.473389 1441742236 0.354248 0.652649 0.473755 -0.473389 1441742236 0.354248 0.652649 0.473755 -0.473389 1441742236 0.354248 0.652649 0.473755 -0.473389 1441742236 0.356567 0.649170 0.476929 -0.473145 1441742236 0.356567 0.649170 0.476929 -0.473145 1441742236 0.356567 0.649170 0.476929 -0.473145 1441742236 0.356567 0.649170 0.476929 -0.473145 1441742236 0.356567 0.649170 0.476929 -0.473145 1441742236 0.356567 0.649170 0.476929 -0.473145 1441742236 0.356567 0.649170 0.476929 -0.473145 1441742236 0.359680 0.645386 0.482483 -0.470398 1441742236 0.359680 0.645386 0.482483 -0.470398 1441742236 0.359680 0.645386 0.482483 -0.470398 1441742236 0.359680 0.645386 0.482483 -0.470398 1441742236 0.359680 0.645386 0.482483 -0.470398 1441742236 0.359680 0.645386 0.482483 -0.470398 1441742236 0.362854 0.643555 0.487000 -0.465759 1441742236 0.362854 0.643555 0.487000 -0.465759 1441742236 0.362854 0.643555 0.487000 -0.465759 1441742236 0.362854 0.643555 0.487000 -0.465759 1441742236 0.362854 0.643555 0.487000 -0.465759 1441742236 0.362854 0.643555 0.487000 -0.465759 1441742236 0.362854 0.643555 0.487000 -0.465759 1441742236 0.363831 0.643555 0.488464 -0.463440 1441742236 0.363831 0.643555 0.488464 -0.463440 1441742236 0.363831 0.643555 0.488464 -0.463440 1441742236 0.363831 0.643555 0.488464 -0.463440 1441742236 0.363831 0.643555 0.488464 -0.463440 1441742236 0.363831 0.643555 0.488464 -0.463440 1441742236 0.361633 0.643860 0.488647 -0.464539 1441742236 0.361633 0.643860 0.488647 -0.464539 1441742236 0.361633 0.643860 0.488647 -0.464539 1441742236 0.361633 0.643860 0.488647 -0.464539 1441742236 0.361633 0.643860 0.488647 -0.464539 1441742236 0.361633 0.643860 0.488647 -0.464539 1441742236 0.361633 0.643860 0.488647 -0.464539 1441742236 0.359314 0.644043 0.488281 -0.466492 1441742236 0.359314 0.644043 0.488281 -0.466492 1441742236 0.359314 0.644043 0.488281 -0.466492 1441742236 0.359314 0.644043 0.488281 -0.466492 1441742236 0.359314 0.644043 0.488281 -0.466492 1441742236 0.359314 0.644043 0.488281 -0.466492 1441742236 0.357056 0.645081 0.486511 -0.468628 1441742236 0.357056 0.645081 0.486511 -0.468628 1441742236 0.357056 0.645081 0.486511 -0.468628 1441742236 0.357056 0.645081 0.486511 -0.468628 1441742236 0.357056 0.645081 0.486511 -0.468628 1441742237 0.357056 0.645081 0.486511 -0.468628 1441742237 0.355164 0.646790 0.483032 -0.471313 1441742237 0.355164 0.646790 0.483032 -0.471313 1441742237 0.355164 0.646790 0.483032 -0.471313 1441742237 0.355164 0.646790 0.483032 -0.471313 1441742237 0.355164 0.646790 0.483032 -0.471313 1441742237 0.355164 0.646790 0.483032 -0.471313 1441742237 0.355164 0.646790 0.483032 -0.471313 1441742237 0.353699 0.648010 0.479126 -0.474731 1441742237 0.353699 0.648010 0.479126 -0.474731 1441742237 0.353699 0.648010 0.479126 -0.474731 1441742237 0.353699 0.648010 0.479126 -0.474731 1441742237 0.353699 0.648010 0.479126 -0.474731 1441742237 0.353699 0.648010 0.479126 -0.474731 1441742237 0.351807 0.649109 0.475647 -0.478027 1441742237 0.351807 0.649109 0.475647 -0.478027 1441742237 0.351807 0.649109 0.475647 -0.478027 1441742237 0.351807 0.649109 0.475647 -0.478027 1441742237 0.351807 0.649109 0.475647 -0.478027 1441742237 0.351807 0.649109 0.475647 -0.478027 1441742237 0.351807 0.649109 0.475647 -0.478027 1441742237 0.349426 0.651184 0.471802 -0.480835 1441742237 0.349426 0.651184 0.471802 -0.480835 1441742237 0.349426 0.651184 0.471802 -0.480835 1441742237 0.349426 0.651184 0.471802 -0.480835 1441742237 0.349426 0.651184 0.471802 -0.480835 1441742237 0.349426 0.651184 0.471802 -0.480835 1441742237 0.347900 0.652405 0.467896 -0.484131 1441742237 0.347900 0.652405 0.467896 -0.484131 1441742237 0.347900 0.652405 0.467896 -0.484131 1441742237 0.347900 0.652405 0.467896 -0.484131 1441742237 0.347900 0.652405 0.467896 -0.484131 1441742237 0.347107 0.652344 0.467224 -0.485413 1441742237 0.347107 0.652344 0.467224 -0.485413 1441742237 0.347107 0.652344 0.467224 -0.485413 1441742237 0.347107 0.652344 0.467224 -0.485413 1441742237 0.347107 0.652344 0.467224 -0.485413 1441742237 0.347107 0.652344 0.467224 -0.485413 1441742237 0.348755 0.651672 0.469299 -0.483093 1441742237 0.348755 0.651672 0.469299 -0.483093 1441742237 0.348755 0.651672 0.469299 -0.483093 1441742237 0.348755 0.651672 0.469299 -0.483093 1441742237 0.348755 0.651672 0.469299 -0.483093 1441742237 0.348755 0.651672 0.469299 -0.483093 1441742237 0.351807 0.650391 0.472595 -0.479370 1441742237 0.351807 0.650391 0.472595 -0.479370 1441742237 0.351807 0.650391 0.472595 -0.479370 1441742237 0.351807 0.650391 0.472595 -0.479370 1441742237 0.351807 0.650391 0.472595 -0.479370 1441742237 0.351807 0.650391 0.472595 -0.479370 1441742237 0.354248 0.648926 0.474731 -0.477478 1441742237 0.354248 0.648926 0.474731 -0.477478 1441742237 0.354248 0.648926 0.474731 -0.477478 1441742237 0.354248 0.648926 0.474731 -0.477478 1441742237 0.354248 0.648926 0.474731 -0.477478 1441742237 0.354248 0.648926 0.474731 -0.477478 1441742237 0.354248 0.648926 0.474731 -0.477478 1441742237 0.355164 0.647705 0.474243 -0.478943 1441742237 0.355164 0.647705 0.474243 -0.478943 1441742237 0.355164 0.647705 0.474243 -0.478943 1441742237 0.355164 0.647705 0.474243 -0.478943 1441742237 0.355164 0.647705 0.474243 -0.478943 1441742237 0.355164 0.647705 0.474243 -0.478943 1441742237 0.355347 0.647400 0.473877 -0.479614 1441742237 0.355347 0.647400 0.473877 -0.479614 1441742237 0.355347 0.647400 0.473877 -0.479614 1441742237 0.355347 0.647400 0.473877 -0.479614 1441742237 0.355347 0.647400 0.473877 -0.479614 1441742237 0.355347 0.647400 0.473877 -0.479614 1441742237 0.354126 0.648193 0.472046 -0.481140 1441742237 0.354126 0.648193 0.472046 -0.481140 1441742237 0.354126 0.648193 0.472046 -0.481140 1441742237 0.354126 0.648193 0.472046 -0.481140 1441742237 0.354126 0.648193 0.472046 -0.481140 1441742237 0.354126 0.648193 0.472046 -0.481140 1441742237 0.354126 0.648193 0.472046 -0.481140 1441742237 0.352478 0.649414 0.470276 -0.482483 1441742237 0.352478 0.649414 0.470276 -0.482483 1441742237 0.352478 0.649414 0.470276 -0.482483 1441742237 0.352478 0.649414 0.470276 -0.482483 1441742237 0.352478 0.649414 0.470276 -0.482483 1441742237 0.352478 0.649414 0.470276 -0.482483 1441742237 0.351257 0.650574 0.468811 -0.483215 1441742237 0.351257 0.650574 0.468811 -0.483215 1441742237 0.351257 0.650574 0.468811 -0.483215 1441742237 0.351257 0.650574 0.468811 -0.483215 1441742237 0.351257 0.650574 0.468811 -0.483215 1441742237 0.351257 0.650574 0.468811 -0.483215 1441742237 0.350281 0.651306 0.467712 -0.484070 1441742237 0.350281 0.651306 0.467712 -0.484070 1441742237 0.350281 0.651306 0.467712 -0.484070 1441742237 0.350281 0.651306 0.467712 -0.484070 1441742237 0.350281 0.651306 0.467712 -0.484070 1441742237 0.350281 0.651306 0.467712 -0.484070 1441742237 0.349609 0.651733 0.466736 -0.484924 1441742237 0.349609 0.651733 0.466736 -0.484924 1441742237 0.349609 0.651733 0.466736 -0.484924 1441742237 0.349609 0.651733 0.466736 -0.484924 1441742237 0.349609 0.651733 0.466736 -0.484924 1441742237 0.349182 0.652161 0.465698 -0.485596 1441742237 0.349182 0.652161 0.465698 -0.485596 1441742237 0.349182 0.652161 0.465698 -0.485596 1441742237 0.349182 0.652161 0.465698 -0.485596 1441742237 0.349182 0.652161 0.465698 -0.485596 1441742237 0.349182 0.652161 0.465698 -0.485596 1441742237 0.349182 0.652161 0.465698 -0.485596 1441742237 0.348694 0.653198 0.463806 -0.486389 1441742237 0.348694 0.653198 0.463806 -0.486389 1441742237 0.348694 0.653198 0.463806 -0.486389 1441742237 0.348694 0.653198 0.463806 -0.486389 1441742237 0.348694 0.653198 0.463806 -0.486389 1441742238 0.348694 0.653198 0.463806 -0.486389 1441742238 0.348572 0.654053 0.461731 -0.487305 1441742238 0.348572 0.654053 0.461731 -0.487305 1441742238 0.348572 0.654053 0.461731 -0.487305 1441742238 0.348572 0.654053 0.461731 -0.487305 1441742238 0.348572 0.654053 0.461731 -0.487305 1441742238 0.348572 0.654053 0.461731 -0.487305 1441742238 0.350464 0.652893 0.461548 -0.487671 1441742238 0.350464 0.652893 0.461548 -0.487671 1441742238 0.350464 0.652893 0.461548 -0.487671 1441742238 0.350464 0.652893 0.461548 -0.487671 1441742238 0.350464 0.652893 0.461548 -0.487671 1441742238 0.350464 0.652893 0.461548 -0.487671 1441742238 0.354309 0.649963 0.467590 -0.482971 1441742238 0.354309 0.649963 0.467590 -0.482971 1441742238 0.354309 0.649963 0.467590 -0.482971 1441742238 0.354309 0.649963 0.467590 -0.482971 1441742238 0.354309 0.649963 0.467590 -0.482971 1441742238 0.354309 0.649963 0.467590 -0.482971 1441742238 0.357910 0.647583 0.476196 -0.475098 1441742238 0.357910 0.647583 0.476196 -0.475098 1441742238 0.357910 0.647583 0.476196 -0.475098 1441742238 0.357910 0.647583 0.476196 -0.475098 1441742238 0.357910 0.647583 0.476196 -0.475098 1441742238 0.357910 0.647583 0.476196 -0.475098 1441742238 0.357910 0.647583 0.476196 -0.475098 1441742238 0.360596 0.646362 0.480469 -0.470398 1441742238 0.360596 0.646362 0.480469 -0.470398 1441742238 0.360596 0.646362 0.480469 -0.470398 1441742238 0.360596 0.646362 0.480469 -0.470398 1441742238 0.360596 0.646362 0.480469 -0.470398 1441742238 
0.324890 0.679993 0.450317 -0.478821 1441742242 0.324890 0.679993 0.450317 -0.478821 1441742242 0.324890 0.679993 0.450317 -0.478821 1441742242 0.324890 0.679993 0.450317 -0.478821 1441742242 0.324890 0.679993 0.450317 -0.478821 1441742242 0.328796 0.676025 0.454590 -0.477661 1441742242 0.328796 0.676025 0.454590 -0.477661 1441742242 0.328796 0.676025 0.454590 -0.477661 1441742242 0.328796 0.676025 0.454590 -0.477661 1441742242 0.328796 0.676025 0.454590 -0.477661 1441742242 0.328796 0.676025 0.454590 -0.477661 1441742242 0.328796 0.676025 0.454590 -0.477661 1441742242 0.333435 0.670593 0.460022 -0.476868 1441742242 0.333435 0.670593 0.460022 -0.476868 1441742242 0.333435 0.670593 0.460022 -0.476868 1441742242 0.333435 0.670593 0.460022 -0.476868 1441742242 0.333435 0.670593 0.460022 -0.476868 1441742242 0.333435 0.670593 0.460022 -0.476868 1441742242 0.337097 0.666077 0.465576 -0.475220 1441742242 0.337097 0.666077 0.465576 -0.475220 1441742242 0.337097 0.666077 0.465576 -0.475220 1441742242 0.337097 0.666077 0.465576 -0.475220 1441742242 0.337097 0.666077 0.465576 -0.475220 1441742242 0.337097 0.666077 0.465576 -0.475220 1441742242 0.338440 0.664124 0.469177 -0.473572 1441742242 0.338440 0.664124 0.469177 -0.473572 1441742242 0.338440 0.664124 0.469177 -0.473572 1441742242 0.338440 0.664124 0.469177 -0.473572 1441742242 0.338440 0.664124 0.469177 -0.473572 1441742242 0.338440 0.664124 0.469177 -0.473572 1441742242 0.336792 0.664917 0.470215 -0.472534 1441742242 0.336792 0.664917 0.470215 -0.472534 1441742242 0.336792 0.664917 0.470215 -0.472534 1441742242 0.336792 0.664917 0.470215 -0.472534 1441742242 0.336792 0.664917 0.470215 -0.472534 1441742242 0.336792 0.664917 0.470215 -0.472534 1441742243 0.336792 0.664917 0.470215 -0.472534 1441742243 0.333923 0.667297 0.468140 -0.473267 1441742243 0.333923 0.667297 0.468140 -0.473267 1441742243 0.333923 0.667297 0.468140 -0.473267 1441742243 0.333923 0.667297 0.468140 -0.473267 1441742243 0.333923 0.667297 0.468140 -0.473267 1441742243 0.333923 0.667297 0.468140 -0.473267 1441742243 0.332520 0.669067 0.464844 -0.474976 1441742243 0.332520 0.669067 0.464844 -0.474976 1441742243 0.332520 0.669067 0.464844 -0.474976 1441742243 0.332520 0.669067 0.464844 -0.474976 1441742243 0.332520 0.669067 0.464844 -0.474976 1441742243 0.332520 0.669067 0.464844 -0.474976 1441742243 0.330688 0.670471 0.462585 -0.476563 1441742243 0.330688 0.670471 0.462585 -0.476563 1441742243 0.330688 0.670471 0.462585 -0.476563 1441742243 0.330688 0.670471 0.462585 -0.476563 1441742243 0.330688 0.670471 0.462585 -0.476563 1441742243 0.330688 0.670471 0.462585 -0.476563 1441742243 0.330688 0.670471 0.462585 -0.476563 1441742243 0.330688 0.669983 0.462585 -0.477173 1441742243 0.330688 0.669983 0.462585 -0.477173 1441742243 0.330688 0.669983 0.462585 -0.477173 1441742243 0.330688 0.669983 0.462585 -0.477173 1441742243 0.330688 0.669983 0.462585 -0.477173 1441742243 0.330688 0.669983 0.462585 -0.477173 1441742243 0.332031 0.669434 0.463196 -0.476501 1441742243 0.332031 0.669434 0.463196 -0.476501 1441742243 0.332031 0.669434 0.463196 -0.476501 1441742243 0.332031 0.669434 0.463196 -0.476501 1441742243 0.332031 0.669434 0.463196 -0.476501 1441742243 0.332031 0.669434 0.463196 -0.476501 1441742243 0.332947 0.668884 0.463745 -0.476013 1441742243 0.332947 0.668884 0.463745 -0.476013 1441742243 0.332947 0.668884 0.463745 -0.476013 1441742243 0.332947 0.668884 0.463745 -0.476013 1441742243 0.332947 0.668884 0.463745 -0.476013 1441742243 0.332947 0.668884 0.463745 -0.476013 1441742243 0.333374 0.668640 0.463562 -0.476318 1441742243 0.333374 0.668640 0.463562 -0.476318 1441742243 0.333374 0.668640 0.463562 -0.476318 1441742243 0.333374 0.668640 0.463562 -0.476318 1441742243 0.333374 0.668640 0.463562 -0.476318 1441742243 0.333374 0.668640 0.463562 -0.476318 1441742243 0.333374 0.668640 0.463562 -0.476318 1441742243 0.333069 0.669128 0.462891 -0.476440 1441742243 0.333069 0.669128 0.462891 -0.476440 1441742243 0.333069 0.669128 0.462891 -0.476440 1441742243 0.333069 0.669128 0.462891 -0.476440 1441742243 0.333069 0.669128 0.462891 -0.476440 1441742243 0.333069 0.669128 0.462891 -0.476440 1441742243 0.333435 0.668518 0.462463 -0.477478 1441742243 0.333435 0.668518 0.462463 -0.477478 1441742243 0.333435 0.668518 0.462463 -0.477478 1441742243 0.333435 0.668518 0.462463 -0.477478 1441742243 0.333435 0.668518 0.462463 -0.477478 1441742243 0.333435 0.668518 0.462463 -0.477478 1441742243 0.333435 0.668518 0.462463 -0.477478 1441742243 0.333984 0.667908 0.462341 -0.478027 1441742243 0.333984 0.667908 0.462341 -0.478027 1441742243 0.333984 0.667908 0.462341 -0.478027 1441742243 0.333984 0.667908 0.462341 -0.478027 1441742243 0.333984 0.667908 0.462341 -0.478027 1441742243 0.333984 0.667908 0.462341 -0.478027 1441742243 0.333618 0.668152 0.461975 -0.478271 1441742243 0.333618 0.668152 0.461975 -0.478271 1441742243 0.333618 0.668152 0.461975 -0.478271 1441742243 0.333618 0.668152 0.461975 -0.478271 1441742243 0.333618 0.668152 0.461975 -0.478271 1441742243 0.333618 0.668152 0.461975 -0.478271 1441742243 0.331909 0.669556 0.460083 -0.479431 1441742243 0.331909 0.669556 0.460083 -0.479431 1441742243 0.331909 0.669556 0.460083 -0.479431 1441742243 0.331909 0.669556 0.460083 -0.479431 1441742243 0.331909 0.669556 0.460083 -0.479431 1441742243 0.331909 0.669556 0.460083 -0.479431 1441742243 0.331909 0.669556 0.460083 -0.479431 1441742243 0.328064 0.673157 0.455811 -0.481018 1441742243 0.328064 0.673157 0.455811 -0.481018 1441742243 0.328064 0.673157 0.455811 -0.481018 1441742243 0.328064 0.673157 0.455811 -0.481018 1441742243 0.328064 0.673157 0.455811 -0.481018 1441742243 0.328064 0.673157 0.455811 -0.481018 1441742243 0.320496 0.678894 0.450378 -0.483215 1441742243 0.320496 0.678894 0.450378 -0.483215 1441742243 0.320496 0.678894 0.450378 -0.483215 1441742243 0.320496 0.678894 0.450378 -0.483215 1441742243 0.320496 0.678894 0.450378 -0.483215 1441742243 0.320496 0.678894 0.450378 -0.483215 1441742243 0.320496 0.678894 0.450378 -0.483215 1441742243 0.315369 0.681641 0.446960 -0.485840 1441742243 0.315369 0.681641 0.446960 -0.485840 1441742243 0.315369 0.681641 0.446960 -0.485840 1441742243 0.315369 0.681641 0.446960 -0.485840 1441742243 0.315369 0.681641 0.446960 -0.485840 1441742243 0.315369 0.681641 0.446960 -0.485840 1441742243 0.315247 0.681580 0.446045 -0.486877 1441742243 0.315247 0.681580 0.446045 -0.486877 1441742243 0.315247 0.681580 0.446045 -0.486877 1441742243 0.315247 0.681580 0.446045 -0.486877 1441742243 0.315247 0.681580 0.446045 -0.486877 1441742243 0.315247 0.681580 0.446045 -0.486877 1441742243 0.315674 0.682800 0.444824 -0.486023 1441742243 0.315674 0.682800 0.444824 -0.486023 1441742243 0.315674 0.682800 0.444824 -0.486023 1441742243 0.315674 0.682800 0.444824 -0.486023 1441742243 0.315674 0.682800 0.444824 -0.486023 1441742243 0.315674 0.682800 0.444824 -0.486023 1441742243 0.315674 0.682800 0.444824 -0.486023 1441742243 0.317566 0.682373 0.444092 -0.486023 1441742243 0.317566 0.682373 0.444092 -0.486023 1441742243 0.317566 0.682373 0.444092 -0.486023 1441742243 0.317566 0.682373 0.444092 -0.486023 1441742243 0.317566 0.682373 0.444092 -0.486023 1441742243 0.317566 0.682373 0.444092 -0.486023 1441742244 0.319885 0.681335 0.443787 -0.486267 1441742244 0.319885 0.681335 0.443787 -0.486267 1441742244 0.319885 0.681335 0.443787 -0.486267 1441742244 0.319885 0.681335 0.443787 -0.486267 1441742244 0.319885 0.681335 0.443787 -0.486267 1441742244 0.319885 0.681335 0.443787 -0.486267 1441742244 0.319885 0.681335 0.443787 -0.486267 1441742244 0.323792 0.679138 0.445740 -0.484985 1441742244 0.323792 0.679138 0.445740 -0.484985 1441742244 0.323792 0.679138 0.445740 -0.484985 1441742244 0.323792 0.679138 0.445740 -0.484985 1441742244 0.323792 0.679138 0.445740 -0.484985 1441742244 0.323792 0.679138 0.445740 -0.484985 1441742244 0.328247 0.675964 0.448547 -0.483765 1441742244 0.328247 0.675964 0.448547 -0.483765 1441742244 0.328247 0.675964 0.448547 -0.483765 1441742244 0.328247 0.675964 0.448547 -0.483765 1441742244 0.328247 0.675964 0.448547 -0.483765 1441742244 0.328247 0.675964 0.448547 -0.483765 1441742244 0.328247 0.675964 0.448547 -0.483765 1441742244 0.332397 0.673035 0.450989 -0.482788 1441742244 0.332397 0.673035 0.450989 -0.482788 1441742244 0.332397 0.673035 0.450989 -0.482788 1441742244 0.332397 0.673035 0.450989 -0.482788 1441742244 0.332397 0.673035 0.450989 -0.482788 1441742244 0.332397 0.673035 0.450989 -0.482788 1441742244 0.332397 0.673035 0.450989 -0.482788 1441742244 0.334961 0.670898 0.452576 -0.482544 1441742244 0.334961 0.670898 0.452576 -0.482544 1441742244 0.334961 0.670898 0.452576 -0.482544 1441742244 0.334961 0.670898 0.452576 -0.482544 1441742244 0.334961 0.670898 0.452576 -0.482544 1441742244 0.334961 0.670898 0.452576 -0.482544 1441742244 0.335327 0.669739 0.452454 -0.483887 1441742244 0.335327 0.669739 0.452454 -0.483887 1441742244 0.335327 0.669739 0.452454 -0.483887 1441742244 0.335327 0.669739 0.452454 -0.483887 1441742244 0.335327 0.669739 0.452454 -0.483887 1441742244 0.335327 0.669739 0.452454 -0.483887 1441742244 0.335327 0.669739 0.452454 -0.483887 1441742244 0.334656 0.669739 0.451172 -0.485596 1441742244 0.334656 0.669739 0.451172 -0.485596 1441742244 0.334656 0.669739 0.451172 -0.485596 1441742244 0.334656 0.669739 0.451172 -0.485596 1441742244 0.334656 0.669739 0.451172 -0.485596 1441742244 0.334656 0.669739 0.451172 -0.485596 1441742244 0.332397 0.671509 0.449646 -0.486145 1441742244 0.332397 0.671509 0.449646 -0.486145 1441742244 0.332397 0.671509 0.449646 -0.486145 1441742244 0.332397 0.671509 0.449646 -0.486145 1441742244 0.332397 0.671509 0.449646 -0.486145 1441742244 0.332397 0.671509 0.449646 -0.486145 1441742244 0.329346 0.672974 0.448608 -0.487122 1441742244 0.329346 0.672974 0.448608 -0.487122 1441742244 0.329346 0.672974 0.448608 -0.487122 1441742244 0.329346 0.672974 0.448608 -0.487122 1441742244 0.329346 0.672974 0.448608 -0.487122 1441742244 0.329346 0.672974 0.448608 -0.487122 1441742244 0.327148 0.675476 0.446655 -0.487000 1441742244 0.327148 0.675476 0.446655 -0.487000 1441742244 0.327148 0.675476 0.446655 -0.487000 1441742244 0.327148 0.675476 0.446655 -0.487000 1441742244 0.327148 0.675476 0.446655 -0.487000 1441742244 0.327148 0.675476 0.446655 -0.487000 1441742244 0.326721 0.675720 0.446167 -0.487305 1441742244 0.326721 0.675720 0.446167 -0.487305 1441742244 0.326721 0.675720 0.446167 -0.487305 1441742244 0.326721 0.675720 0.446167 -0.487305 1441742244 0.326721 0.675720 0.446167 -0.487305 1441742244 0.326721 0.675720 0.446167 -0.487305 1441742244 0.327148 0.676514 0.446106 -0.486023 1441742244 0.327148 0.676514 0.446106 -0.486023 1441742244 0.327148 0.676514 0.446106 -0.486023 1441742244 0.327148 0.676514 0.446106 -0.486023 1441742244 0.327148 0.676514 0.446106 -0.486023 1441742244 0.327148 0.676514 0.446106 -0.486023 1441742244 0.327759 0.675354 0.447876 -0.485596 1441742244 0.327759 0.675354 0.447876 -0.485596 1441742244 0.327759 0.675354 0.447876 -0.485596 1441742244 0.327759 0.675354 0.447876 -0.485596 1441742244 0.327759 0.675354 0.447876 -0.485596 1441742244 0.327759 0.675354 0.447876 -0.485596 1441742244 0.328857 0.674072 0.449402 -0.485229 1441742244 0.328857 0.674072 0.449402 -0.485229 1441742244 0.328857 0.674072 0.449402 -0.485229 1441742244 0.328857 0.674072 0.449402 -0.485229 1441742244 0.328857 0.674072 0.449402 -0.485229 1441742244 0.330017 0.673889 0.451111 -0.483154 1441742244 0.330017 0.673889 0.451111 -0.483154 1441742244 0.330017 0.673889 0.451111 -0.483154 1441742244 0.330017 0.673889 0.451111 -0.483154 1441742244 0.330017 0.673889 0.451111 -0.483154 1441742244 0.330017 0.673889 0.451111 -0.483154 1441742244 0.330017 0.673889 0.451111 -0.483154 1441742244 0.330322 0.673584 0.452454 -0.481995 1441742244 0.330322 0.673584 0.452454 -0.481995 1441742244 0.330322 0.673584 0.452454 -0.481995 1441742244 0.330322 0.673584 0.452454 -0.481995 1441742244 0.330322 0.673584 0.452454 -0.481995 1441742244 0.330322 0.673584 0.452454 -0.481995 1441742244 0.330322 0.673584 0.452454 -0.481995 1441742244 0.329895 0.673828 0.453369 -0.481201 1441742244 0.329895 0.673828 0.453369 -0.481201 1441742244 0.329895 0.673828 0.453369 -0.481201 1441742244 0.329895 0.673828 0.453369 -0.481201 1441742244 0.329895 0.673828 0.453369 -0.481201 1441742244 0.329895 0.673828 0.453369 -0.481201 1441742244 0.328552 0.674927 0.452454 -0.481445 1441742244 0.328552 0.674927 0.452454 -0.481445 1441742244 0.328552 0.674927 0.452454 -0.481445 1441742244 0.328552 0.674927 0.452454 -0.481445 1441742244 0.328552 0.674927 0.452454 -0.481445 1441742244 0.328552 0.674927 0.452454 -0.481445 1441742244 0.326660 0.676697 0.450500 -0.482056 1441742245 0.326660 0.676697 0.450500 -0.482056 1441742245 0.326660 0.676697 0.450500 -0.482056 1441742245 0.326660 0.676697 0.450500 -0.482056 1441742245 0.326660 0.676697 0.450500 -0.482056 1441742245 0.323608 0.679077 0.448608 -0.482483 1441742245 0.323608 0.679077 0.448608 -0.482483 1441742245 0.323608 0.679077 0.448608 -0.482483 1441742245 0.323608 0.679077 0.448608 -0.482483 1441742245 0.323608 0.679077 0.448608 -0.482483 1441742245 0.323608 0.679077 0.448608 -0.482483 1441742245 0.323608 0.679077 0.448608 -0.482483 1441742245 0.319763 0.682983 0.445007 -0.482849 1441742245 0.319763 0.682983 0.445007 -0.482849 1441742245 0.319763 0.682983 0.445007 -0.482849 1441742245 0.319763 0.682983 0.445007 -0.482849 1441742245 0.319763 0.682983 0.445007 -0.482849 1441742245 0.319763 0.682983 0.445007 -0.482849 1441742245 0.314514 0.689087 0.440369 -0.481873 1441742245 0.314514 0.689087 0.440369 -0.481873 1441742245 0.314514 0.689087 0.440369 -0.481873 1441742245 0.314514 0.689087 0.440369 -0.481873 1441742245 0.314514 0.689087 0.440369 -0.481873 1441742245 0.314514 0.689087 0.440369 -0.481873 1441742245 0.314514 0.689087 0.440369 -0.481873 1441742245 0.309204 0.692932 0.437439 -0.482544 1441742245 0.309204 0.692932 0.437439 -0.482544 1441742245 0.309204 0.692932 0.437439 -0.482544 1441742245 0.309204 0.692932 0.437439 -0.482544 1441742245 0.309204 0.692932 0.437439 -0.482544 1441742245 0.307861 0.692322 0.436646 -0.484924 1441742245 0.307861 0.692322 0.436646 -0.484924 1441742245 0.307861 0.692322 0.436646 -0.484924 1441742245 0.307861 0.692322 0.436646 -0.484924 1441742245 0.307861 0.692322 0.436646 -0.484924 1441742245 0.307861 0.692322 0.436646 -0.484924 1441742245 0.308533 0.693237 0.437134 -0.482788 1441742245 0.308533 0.693237 0.437134 -0.482788 1441742245 0.308533 0.693237 0.437134 -0.482788 1441742245 0.308533 0.693237 0.437134 -0.482788 1441742245 0.308533 0.693237 0.437134 -0.482788 1441742245 0.308533 0.693237 0.437134 -0.482788 1441742245 0.308533 0.693237 0.437134 -0.482788 1441742245 0.310242 0.693298 0.437439 -0.481323 1441742245 0.310242 0.693298 0.437439 -0.481323 1441742245 0.310242 0.693298 0.437439 -0.481323 1441742245 0.310242 0.693298 0.437439 -0.481323 1441742245 0.310242 0.693298 0.437439 -0.481323 1441742245 0.310242 0.693298 0.437439 -0.481323 1441742245 0.312805 0.691284 0.438721 -0.481445 1441742245 0.312805 0.691284 0.438721 -0.481445 1441742245 0.312805 0.691284 0.438721 -0.481445 1441742245 0.312805 0.691284 0.438721 -0.481445 1441742245 0.312805 0.691284 0.438721 -0.481445 1441742245 0.312805 0.691284 0.438721 -0.481445 1441742245 0.317749 0.687927 0.440674 -0.481140 1441742245 0.317749 0.687927 0.440674 -0.481140 1441742245 0.317749 0.687927 0.440674 -0.481140 1441742245 0.317749 0.687927 0.440674 -0.481140 1441742245 0.317749 0.687927 0.440674 -0.481140 1441742245 0.317749 0.687927 0.440674 -0.481140 1441742245 0.317749 0.687927 0.440674 -0.481140 1441742245 0.324646 0.683167 0.444519 -0.479858 1441742245 0.324646 0.683167 0.444519 -0.479858 1441742245 0.324646 0.683167 0.444519 -0.479858 1441742245 0.324646 0.683167 0.444519 -0.479858 1441742245 0.324646 0.683167 0.444519 -0.479858 1441742245 0.324646 0.683167 0.444519 -0.479858 1441742245 0.330078 0.678589 0.447937 -0.479492 1441742245 0.330078 0.678589 0.447937 -0.479492 1441742245 0.330078 0.678589 0.447937 -0.479492 1441742245 0.330078 0.678589 0.447937 -0.479492 1441742245 0.330078 0.678589 0.447937 -0.479492 1441742245 0.330078 0.678589 0.447937 -0.479492 1441742245 0.334167 0.674561 0.450439 -0.479980 1441742245 0.334167 0.674561 0.450439 -0.479980 1441742245 0.334167 0.674561 0.450439 -0.479980 1441742245 0.334167 0.674561 0.450439 -0.479980 1441742245 0.334167 0.674561 0.450439 -0.479980 1441742245 0.334167 0.674561 0.450439 -0.479980 1441742245 0.336487 0.671631 0.451782 -0.481140 1441742245 0.336487 0.671631 0.451782 -0.481140 1441742245 0.336487 0.671631 0.451782 -0.481140 1441742245 0.336487 0.671631 0.451782 -0.481140 1441742245 0.336487 0.671631 0.451782 -0.481140 1441742245 0.336487 0.671631 0.451782 -0.481140 1441742245 0.336792 0.670532 0.451904 -0.482422 1441742245 0.336792 0.670532 0.451904 -0.482422 1441742245 0.336792 0.670532 0.451904 -0.482422 1441742245 0.336792 0.670532 0.451904 -0.482422 1441742245 0.336792 0.670532 0.451904 -0.482422 1441742245 0.336792 0.670532 0.451904 -0.482422 1441742245 0.336792 0.670532 0.451904 -0.482422 1441742245 0.334717 0.670654 0.450684 -0.484802 1441742245 0.334717 0.670654 0.450684 -0.484802 1441742245 0.334717 0.670654 0.450684 -0.484802 1441742245 0.334717 0.670654 0.450684 -0.484802 1441742245 0.334717 0.670654 0.450684 -0.484802 1441742245 0.334717 0.670654 0.450684 -0.484802 1441742245 0.331360 0.672852 0.448425 -0.486145 1441742245 0.331360 0.672852 0.448425 -0.486145 1441742245 0.331360 0.672852 0.448425 -0.486145 1441742245 0.331360 0.672852 0.448425 -0.486145 1441742245 0.331360 0.672852 0.448425 -0.486145 1441742245 0.331360 0.672852 0.448425 -0.486145 1441742245 0.328674 0.676514 0.445984 -0.485168 1441742245 0.328674 0.676514 0.445984 -0.485168 1441742245 0.328674 0.676514 0.445984 -0.485168 1441742245 0.328674 0.676514 0.445984 -0.485168 1441742245 0.328674 0.676514 0.445984 -0.485168 1441742245 0.328674 0.676514 0.445984 -0.485168 1441742245 0.328674 0.676514 0.445984 -0.485168 1441742245 0.326538 0.678833 0.443726 -0.485474 1441742245 0.326538 0.678833 0.443726 -0.485474 1441742246 0.326538 0.678833 0.443726 -0.485474 1441742246 0.326538 0.678833 0.443726 -0.485474 1441742246 0.326538 0.678833 0.443726 -0.485474 1441742246 0.326538 0.678833 0.443726 -0.485474 1441742246 0.324463 0.680420 0.441833 -0.486267 1441742246 0.324463 0.680420 0.441833 -0.486267 1441742246 0.324463 0.680420 0.441833 -0.486267 1441742246 0.324463 0.680420 0.441833 -0.486267 1441742246 0.324463 0.680420 0.441833 -0.486267 1441742246 0.324463 0.680420 0.441833 -0.486267 1441742246 0.323547 0.680176 0.441101 -0.487854 1441742246 0.323547 0.680176 0.441101 -0.487854 1441742246 0.323547 0.680176 0.441101 -0.487854 1441742246 0.323547 0.680176 0.441101 -0.487854 1441742246 0.323547 0.680176 0.441101 -0.487854 1441742246 0.323547 0.680176 0.441101 -0.487854 1441742246 0.323547 0.680176 0.441101 -0.487854 1441742246 0.322449 0.679565 0.441467 -0.489197 1441742246 0.322449 0.679565 0.441467 -0.489197 1441742246 0.322449 0.679565 0.441467 -0.489197 1441742246 0.322449 0.679565 0.441467 -0.489197 1441742246 0.322449 0.679565 0.441467 -0.489197 1441742246 0.322449 0.679565 0.441467 -0.489197 1441742246 0.322876 0.679810 0.441650 -0.488342 1441742246 0.322876 0.679810 0.441650 -0.488342 1441742246 0.322876 0.679810 0.441650 -0.488342 1441742246 0.322876 0.679810 0.441650 -0.488342 1441742246 0.322876 0.679810 0.441650 -0.488342 1441742246 0.322876 0.679810 0.441650 -0.488342 1441742246 0.323120 0.680237 0.441833 -0.487427 1441742246 0.323120 0.680237 0.441833 -0.487427 1441742246 0.323120 0.680237 0.441833 -0.487427 1441742246 0.323120 0.680237 0.441833 -0.487427 1441742246 0.323120 0.680237 0.441833 -0.487427 1441742246 0.323120 0.680237 0.441833 -0.487427 1441742246 0.322632 0.680115 0.442139 -0.487610 1441742246 0.322632 0.680115 0.442139 -0.487610 1441742246 0.322632 0.680115 0.442139 -0.487610 1441742246 0.322632 0.680115 0.442139 -0.487610 1441742246 0.322632 0.680115 0.442139 -0.487610 1441742246 0.322632 0.680115 0.442139 -0.487610 1441742246 0.322021 0.680176 0.441711 -0.488342 1441742246 0.322021 0.680176 0.441711 -0.488342 1441742246 0.322021 0.680176 0.441711 -0.488342 1441742246 0.322021 0.680176 0.441711 -0.488342 1441742246 0.322021 0.680176 0.441711 -0.488342 1441742246 0.322021 0.680176 0.441711 -0.488342 1441742246 0.322021 0.680176 0.441711 -0.488342 1441742246 0.321838 0.680237 0.441895 -0.488220 1441742246 0.321838 0.680237 0.441895 -0.488220 1441742246 0.321838 0.680237 0.441895 -0.488220 1441742246 0.321838 0.680237 0.441895 -0.488220 1441742246 0.321838 0.680237 0.441895 -0.488220 1441742246 0.321838 0.680237 0.441895 -0.488220 1441742246 0.321289 0.680115 0.442871 -0.487915 1441742246 0.321289 0.680115 0.442871 -0.487915 1441742246 0.321289 0.680115 0.442871 -0.487915 1441742246 0.321289 0.680115 0.442871 -0.487915 1441742246 0.321289 0.680115 0.442871 -0.487915 1441742246 0.321289 0.680115 0.442871 -0.487915 1441742246 0.319702 0.681824 0.442871 -0.486511 1441742246 0.319702 0.681824 0.442871 -0.486511 1441742246 0.319702 0.681824 0.442871 -0.486511 1441742246 0.319702 0.681824 0.442871 -0.486511 1441742246 0.319702 0.681824 0.442871 -0.486511 1441742246 0.319702 0.681824 0.442871 -0.486511 1441742246 0.314453 0.687927 0.439636 -0.484314 1441742246 0.314453 0.687927 0.439636 -0.484314 1441742246 0.314453 0.687927 0.439636 -0.484314 1441742246 0.314453 0.687927 0.439636 -0.484314 1441742246 0.314453 0.687927 0.439636 -0.484314 1441742246 0.314453 0.687927 0.439636 -0.484314 1441742246 0.314453 0.687927 0.439636 -0.484314 1441742246 0.308533 0.694092 0.434753 -0.483704 1441742246 0.308533 0.694092 0.434753 -0.483704 1441742246 0.308533 0.694092 0.434753 -0.483704 1441742246 0.308533 0.694092 0.434753 -0.483704 1441742246 0.308533 0.694092 0.434753 -0.483704 1441742246 0.306396 0.693970 0.433899 -0.486023 1441742246 0.306396 0.693970 0.433899 -0.486023 1441742246 0.306396 0.693970 0.433899 -0.486023 1441742246 0.306396 0.693970 0.433899 -0.486023 1441742246 0.306396 0.693970 0.433899 -0.486023 1441742246 0.306396 0.693970 0.433899 -0.486023 1441742246 0.309265 0.691284 0.437439 -0.484863 1441742246 0.309265 0.691284 0.437439 -0.484863 1441742246 0.309265 0.691284 0.437439 -0.484863 1441742246 0.309265 0.691284 0.437439 -0.484863 1441742246 0.309265 0.691284 0.437439 -0.484863 1441742246 0.309265 0.691284 0.437439 -0.484863 1441742246 0.314209 0.689392 0.443420 -0.478821 1441742246 0.314209 0.689392 0.443420 -0.478821 1441742246 0.314209 0.689392 0.443420 -0.478821 1441742246 0.314209 0.689392 0.443420 -0.478821 1441742246 0.314209 0.689392 0.443420 -0.478821 1441742246 0.314209 0.689392 0.443420 -0.478821 1441742246 0.314209 0.689392 0.443420 -0.478821 1441742246 0.318787 0.686584 0.449036 -0.474670 1441742246 0.318787 0.686584 0.449036 -0.474670 1441742246 0.318787 0.686584 0.449036 -0.474670 1441742246 0.318787 0.686584 0.449036 -0.474670 1441742246 0.318787 0.686584 0.449036 -0.474670 1441742246 0.318787 0.686584 0.449036 -0.474670 1441742246 0.322815 0.683105 0.452637 -0.473511 1441742246 0.322815 0.683105 0.452637 -0.473511 1441742246 0.322815 0.683105 0.452637 -0.473511 1441742246 0.322815 0.683105 0.452637 -0.473511 1441742246 0.322815 0.683105 0.452637 -0.473511 1441742246 0.322815 0.683105 0.452637 -0.473511 1441742246 0.328369 0.678406 0.456482 -0.472778 1441742246 0.328369 0.678406 0.456482 -0.472778 1441742246 0.328369 0.678406 0.456482 -0.472778 1441742247 0.328369 0.678406 0.456482 -0.472778 1441742247 0.328369 0.678406 0.456482 -0.472778 1441742247 0.328369 0.678406 0.456482 -0.472778 1441742247 0.333679 0.674133 0.460144 -0.471619 1441742247 0.333679 0.674133 0.460144 -0.471619 1441742247 0.333679 0.674133 0.460144 -0.471619 1441742247 0.333679 0.674133 0.460144 -0.471619 1441742247 0.333679 0.674133 0.460144 -0.471619 1441742247 0.333679 0.674133 0.460144 -0.471619 1441742247 0.336060 0.671692 0.461304 -0.472229 1441742247 0.336060 0.671692 0.461304 -0.472229 1441742247 0.336060 0.671692 0.461304 -0.472229 1441742247 0.336060 0.671692 0.461304 -0.472229 1441742247 0.336060 0.671692 0.461304 -0.472229 1441742247 0.336060 0.671692 0.461304 -0.472229 1441742247 0.336060 0.671692 0.461304 -0.472229 1441742247 0.335876 0.670959 0.460571 -0.474243 1441742247 0.335876 0.670959 0.460571 -0.474243 1441742247 0.335876 0.670959 0.460571 -0.474243 1441742247 0.335876 0.670959 0.460571 -0.474243 1441742247 0.335876 0.670959 0.460571 -0.474243 1441742247 0.335876 0.670959 0.460571 -0.474243 1441742247 0.334778 0.671021 0.458740 -0.476624 1441742247 0.334778 0.671021 0.458740 -0.476624 1441742247 0.334778 0.671021 0.458740 -0.476624 1441742247 0.334778 0.671021 0.458740 -0.476624 1441742247 0.334778 0.671021 0.458740 -0.476624 1441742247 0.334778 0.671021 0.458740 -0.476624 1441742247 0.332581 0.672607 0.455688 -0.478821 1441742247 0.332581 0.672607 0.455688 -0.478821 1441742247 0.332581 0.672607 0.455688 -0.478821 1441742247 0.332581 0.672607 0.455688 -0.478821 1441742247 0.332581 0.672607 0.455688 -0.478821 1441742247 0.332581 0.672607 0.455688 -0.478821 1441742247 0.330017 0.674438 0.452515 -0.481018 1441742247 0.330017 0.674438 0.452515 -0.481018 1441742247 0.330017 0.674438 0.452515 -0.481018 1441742247 0.330017 0.674438 0.452515 -0.481018 1441742247 0.330017 0.674438 0.452515 -0.481018 1441742247 0.330017 0.674438 0.452515 -0.481018 1441742247 0.326904 0.677490 0.448364 -0.482727 1441742247 0.326904 0.677490 0.448364 -0.482727 1441742247 0.326904 0.677490 0.448364 -0.482727 1441742247 0.326904 0.677490 0.448364 -0.482727 1441742247 0.326904 0.677490 0.448364 -0.482727 1441742247 0.326904 0.677490 0.448364 -0.482727 1441742247 0.324097 0.679688 0.443909 -0.485596 1441742247 0.324097 0.679688 0.443909 -0.485596 1441742247 0.324097 0.679688 0.443909 -0.485596 1441742247 0.324097 0.679688 0.443909 -0.485596 1441742247 0.324097 0.679688 0.443909 -0.485596 1441742247 0.324097 0.679688 0.443909 -0.485596 1441742247 0.322388 0.681091 0.441284 -0.487183 1441742247 0.322388 0.681091 0.441284 -0.487183 1441742247 0.322388 0.681091 0.441284 -0.487183 1441742247 0.322388 0.681091 0.441284 -0.487183 1441742247 0.322388 0.681091 0.441284 -0.487183 1441742247 0.322388 0.681091 0.441284 -0.487183 1441742247 0.322388 0.681091 0.441284 -0.487183 1441742247 0.321777 0.681641 0.440308 -0.487732 1441742247 0.321777 0.681641 0.440308 -0.487732 1441742247 0.321777 0.681641 0.440308 -0.487732 1441742247 0.321777 0.681641 0.440308 -0.487732 1441742247 0.321777 0.681641 0.440308 -0.487732 1441742247 0.321777 0.681641 0.440308 -0.487732 1441742247 0.322632 0.680664 0.441284 -0.487671 1441742247 0.322632 0.680664 0.441284 -0.487671 1441742247 0.322632 0.680664 0.441284 -0.487671 1441742247 0.322632 0.680664 0.441284 -0.487671 1441742247 0.322632 0.680664 0.441284 -0.487671 1441742247 0.322632 0.680664 0.441284 -0.487671 1441742247 0.322632 0.680664 0.441284 -0.487671 1441742247 0.324524 0.679565 0.443054 -0.486328 1441742247 0.324524 0.679565 0.443054 -0.486328 1441742247 0.324524 0.679565 0.443054 -0.486328 1441742247 0.324524 0.679565 0.443054 -0.486328 1441742247 0.324524 0.679565 0.443054 -0.486328 1441742247 0.324524 0.679565 0.443054 -0.486328 1441742247 0.324524 0.679565 0.443054 -0.486328 1441742247 0.325500 0.678406 0.444702 -0.485718 1441742247 0.325500 0.678406 0.444702 -0.485718 1441742247 0.325500 0.678406 0.444702 -0.485718 1441742247 0.325500 0.678406 0.444702 -0.485718 1441742247 0.325500 0.678406 0.444702 -0.485718 1441742247 0.325500 0.678406 0.444702 -0.485718 1441742247 0.325806 0.677673 0.445496 -0.485901 1441742247 0.325806 0.677673 0.445496 -0.485901 1441742247 0.325806 0.677673 0.445496 -0.485901 1441742247 0.325806 0.677673 0.445496 -0.485901 1441742247 0.325806 0.677673 0.445496 -0.485901 1441742247 0.325806 0.677673 0.445496 -0.485901 1441742247 0.326233 0.676392 0.447144 -0.485840 1441742247 0.326233 0.676392 0.447144 -0.485840 1441742247 0.326233 0.676392 0.447144 -0.485840 1441742247 0.326233 0.676392 0.447144 -0.485840 1441742247 0.326233 0.676392 0.447144 -0.485840 1441742247 0.326233 0.676392 0.447144 -0.485840 1441742247 0.326233 0.676392 0.447144 -0.485840 1441742247 0.327148 0.674622 0.448975 -0.486023 1441742247 0.327148 0.674622 0.448975 -0.486023 1441742247 0.327148 0.674622 0.448975 -0.486023 1441742247 0.327148 0.674622 0.448975 -0.486023 1441742247 0.327148 0.674622 0.448975 -0.486023 1441742247 0.327148 0.674622 0.448975 -0.486023 1441742247 0.326294 0.673279 0.450989 -0.486633 1441742247 0.326294 0.673279 0.450989 -0.486633 1441742247 
0.316772 0.681824 0.440613 -0.490479 1441742251 0.316772 0.681824 0.440613 -0.490479 1441742251 0.316772 0.681824 0.440613 -0.490479 1441742251 0.316772 0.681824 0.440613 -0.490479 1441742251 0.313538 0.684631 0.434692 -0.493896 1441742251 0.313538 0.684631 0.434692 -0.493896 1441742251 0.313538 0.684631 0.434692 -0.493896 1441742251 0.313538 0.684631 0.434692 -0.493896 1441742251 0.313538 0.684631 0.434692 -0.493896 1441742251 0.313538 0.684631 0.434692 -0.493896 1441742251 0.313538 0.684631 0.434692 -0.493896 1441742251 0.311340 0.686157 0.429932 -0.497437 1441742251 0.311340 0.686157 0.429932 -0.497437 1441742251 0.311340 0.686157 0.429932 -0.497437 1441742251 0.311340 0.686157 0.429932 -0.497437 1441742251 0.311340 0.686157 0.429932 -0.497437 1441742251 0.310547 0.687561 0.427307 -0.498108 1441742251 0.310547 0.687561 0.427307 -0.498108 1441742251 0.310547 0.687561 0.427307 -0.498108 1441742251 0.310547 0.687561 0.427307 -0.498108 1441742251 0.310547 0.687561 0.427307 -0.498108 1441742251 0.310547 0.687561 0.427307 -0.498108 1441742251 0.311951 0.686829 0.427551 -0.498108 1441742251 0.311951 0.686829 0.427551 -0.498108 1441742251 0.311951 0.686829 0.427551 -0.498108 1441742251 0.311951 0.686829 0.427551 -0.498108 1441742251 0.311951 0.686829 0.427551 -0.498108 1441742251 0.311951 0.686829 0.427551 -0.498108 1441742251 0.314819 0.684387 0.431641 -0.496094 1441742251 0.314819 0.684387 0.431641 -0.496094 1441742252 0.314819 0.684387 0.431641 -0.496094 1441742252 0.314819 0.684387 0.431641 -0.496094 1441742252 0.314819 0.684387 0.431641 -0.496094 1441742252 0.314819 0.684387 0.431641 -0.496094 1441742252 0.319153 0.680847 0.436096 -0.494324 1441742252 0.319153 0.680847 0.436096 -0.494324 1441742252 0.319153 0.680847 0.436096 -0.494324 1441742252 0.319153 0.680847 0.436096 -0.494324 1441742252 0.319153 0.680847 0.436096 -0.494324 1441742252 0.319153 0.680847 0.436096 -0.494324 1441742252 0.322937 0.678284 0.439392 -0.492493 1441742252 0.322937 0.678284 0.439392 -0.492493 1441742252 0.322937 0.678284 0.439392 -0.492493 1441742252 0.322937 0.678284 0.439392 -0.492493 1441742252 0.322937 0.678284 0.439392 -0.492493 1441742252 0.322937 0.678284 0.439392 -0.492493 1441742252 0.323914 0.677673 0.440063 -0.492065 1441742252 0.323914 0.677673 0.440063 -0.492065 1441742252 0.323914 0.677673 0.440063 -0.492065 1441742252 0.323914 0.677673 0.440063 -0.492065 1441742252 0.323914 0.677673 0.440063 -0.492065 1441742252 0.323914 0.677673 0.440063 -0.492065 1441742252 0.323914 0.677673 0.440063 -0.492065 1441742252 0.323059 0.678040 0.439026 -0.493042 1441742252 0.323059 0.678040 0.439026 -0.493042 1441742252 0.323059 0.678040 0.439026 -0.493042 1441742252 0.323059 0.678040 0.439026 -0.493042 1441742252 0.323059 0.678040 0.439026 -0.493042 1441742252 0.323059 0.678040 0.439026 -0.493042 1441742252 0.321533 0.679321 0.437683 -0.493469 1441742252 0.321533 0.679321 0.437683 -0.493469 1441742252 0.321533 0.679321 0.437683 -0.493469 1441742252 0.321533 0.679321 0.437683 -0.493469 1441742252 0.321533 0.679321 0.437683 -0.493469 1441742252 0.321533 0.679321 0.437683 -0.493469 1441742252 0.320129 0.680359 0.436829 -0.493713 1441742252 0.320129 0.680359 0.436829 -0.493713 1441742252 0.320129 0.680359 0.436829 -0.493713 1441742252 0.320129 0.680359 0.436829 -0.493713 1441742252 0.320129 0.680359 0.436829 -0.493713 1441742252 0.320129 0.680359 0.436829 -0.493713 1441742252 0.319946 0.680603 0.437012 -0.493347 1441742252 0.319946 0.680603 0.437012 -0.493347 1441742252 0.319946 0.680603 0.437012 -0.493347 1441742252 0.319946 0.680603 0.437012 -0.493347 1441742252 0.319946 0.680603 0.437012 -0.493347 1441742252 0.319946 0.680603 0.437012 -0.493347 1441742252 0.320007 0.680908 0.438232 -0.491821 1441742252 0.320007 0.680908 0.438232 -0.491821 1441742252 0.320007 0.680908 0.438232 -0.491821 1441742252 0.320007 0.680908 0.438232 -0.491821 1441742252 0.320007 0.680908 0.438232 -0.491821 1441742252 0.320007 0.680908 0.438232 -0.491821 1441742252 0.320251 0.681519 0.438538 -0.490479 1441742252 0.320251 0.681519 0.438538 -0.490479 1441742252 0.320251 0.681519 0.438538 -0.490479 1441742252 0.320251 0.681519 0.438538 -0.490479 1441742252 0.320251 0.681519 0.438538 -0.490479 1441742252 0.320251 0.681519 0.438538 -0.490479 1441742252 0.320251 0.681519 0.438538 -0.490479 1441742252 0.320923 0.681213 0.439331 -0.489746 1441742252 0.320923 0.681213 0.439331 -0.489746 1441742252 0.320923 0.681213 0.439331 -0.489746 1441742252 0.320923 0.681213 0.439331 -0.489746 1441742252 0.320923 0.681213 0.439331 -0.489746 1441742252 0.320923 0.681213 0.439331 -0.489746 1441742252 0.320923 0.681213 0.439331 -0.489746 1441742252 0.321838 0.679749 0.442078 -0.488708 1441742252 0.321838 0.679749 0.442078 -0.488708 1441742252 0.321838 0.679749 0.442078 -0.488708 1441742252 0.321838 0.679749 0.442078 -0.488708 1441742252 0.321838 0.679749 0.442078 -0.488708 1441742252 0.321838 0.679749 0.442078 -0.488708 1441742252 0.324463 0.678162 0.446899 -0.484863 1441742252 0.324463 0.678162 0.446899 -0.484863 1441742252 0.324463 0.678162 0.446899 -0.484863 1441742252 0.324463 0.678162 0.446899 -0.484863 1441742252 0.324463 0.678162 0.446899 -0.484863 1441742252 0.324463 0.678162 0.446899 -0.484863 1441742252 0.324463 0.678162 0.446899 -0.484863 1441742252 0.326599 0.677490 0.450562 -0.480896 1441742252 0.326599 0.677490 0.450562 -0.480896 1441742252 0.326599 0.677490 0.450562 -0.480896 1441742252 0.326599 0.677490 0.450562 -0.480896 1441742252 0.326599 0.677490 0.450562 -0.480896 1441742252 0.327087 0.677307 0.452271 -0.479248 1441742252 0.327087 0.677307 0.452271 -0.479248 1441742252 0.327087 0.677307 0.452271 -0.479248 1441742252 0.327087 0.677307 0.452271 -0.479248 1441742252 0.327087 0.677307 0.452271 -0.479248 1441742252 0.327087 0.677307 0.452271 -0.479248 1441742252 0.327087 0.677307 0.452271 -0.479248 1441742252 0.325256 0.678284 0.451233 -0.480042 1441742252 0.325256 0.678284 0.451233 -0.480042 1441742252 0.325256 0.678284 0.451233 -0.480042 1441742252 0.325256 0.678284 0.451233 -0.480042 1441742252 0.325256 0.678284 0.451233 -0.480042 1441742252 0.325256 0.678284 0.451233 -0.480042 1441742252 0.321777 0.680908 0.447754 -0.482056 1441742252 0.321777 0.680908 0.447754 -0.482056 1441742252 0.321777 0.680908 0.447754 -0.482056 1441742252 0.321777 0.680908 0.447754 -0.482056 1441742252 0.321777 0.680908 0.447754 -0.482056 1441742252 0.321777 0.680908 0.447754 -0.482056 1441742252 0.317566 0.683472 0.443054 -0.485413 1441742252 0.317566 0.683472 0.443054 -0.485413 1441742252 0.317566 0.683472 0.443054 -0.485413 1441742252 0.317566 0.683472 0.443054 -0.485413 1441742252 0.317566 0.683472 0.443054 -0.485413 1441742252 0.317566 0.683472 0.443054 -0.485413 1441742252 0.314026 0.685791 0.438477 -0.488647 1441742252 0.314026 0.685791 0.438477 -0.488647 1441742252 0.314026 0.685791 0.438477 -0.488647 1441742252 0.314026 0.685791 0.438477 -0.488647 1441742253 0.314026 0.685791 0.438477 -0.488647 1441742253 0.314026 0.685791 0.438477 -0.488647 1441742253 0.312378 0.687012 0.434937 -0.491089 1441742253 0.312378 0.687012 0.434937 -0.491089 1441742253 0.312378 0.687012 0.434937 -0.491089 1441742253 0.312378 0.687012 0.434937 -0.491089 1441742253 0.312378 0.687012 0.434937 -0.491089 1441742253 0.312378 0.687012 0.434937 -0.491089 1441742253 0.312500 0.686951 0.434143 -0.491821 1441742253 0.312500 0.686951 0.434143 -0.491821 1441742253 0.312500 0.686951 0.434143 -0.491821 1441742253 0.312500 0.686951 0.434143 -0.491821 1441742253 0.312500 0.686951 0.434143 -0.491821 1441742253 0.312500 0.686951 0.434143 -0.491821 1441742253 0.312500 0.686951 0.434143 -0.491821 1441742253 0.314514 0.685486 0.436157 -0.490784 1441742253 0.314514 0.685486 0.436157 -0.490784 1441742253 0.314514 0.685486 0.436157 -0.490784 1441742253 0.314514 0.685486 0.436157 -0.490784 1441742253 0.314514 0.685486 0.436157 -0.490784 1441742253 0.317322 0.684021 0.439087 -0.488403 1441742253 0.317322 0.684021 0.439087 -0.488403 1441742253 0.317322 0.684021 0.439087 -0.488403 1441742253 0.317322 0.684021 0.439087 -0.488403 1441742253 0.317322 0.684021 0.439087 -0.488403 1441742253 0.317322 0.684021 0.439087 -0.488403 1441742253 0.320557 0.681824 0.442505 -0.486328 1441742253 0.320557 0.681824 0.442505 -0.486328 1441742253 0.320557 0.681824 0.442505 -0.486328 1441742253 0.320557 0.681824 0.442505 -0.486328 1441742253 0.320557 0.681824 0.442505 -0.486328 1441742253 0.320557 0.681824 0.442505 -0.486328 1441742253 0.324097 0.678894 0.446411 -0.484497 1441742253 0.324097 0.678894 0.446411 -0.484497 1441742253 0.324097 0.678894 0.446411 -0.484497 1441742253 0.324097 0.678894 0.446411 -0.484497 1441742253 0.324097 0.678894 0.446411 -0.484497 1441742253 0.324097 0.678894 0.446411 -0.484497 1441742253 0.327393 0.676819 0.449829 -0.482056 1441742253 0.327393 0.676819 0.449829 -0.482056 1441742253 0.327393 0.676819 0.449829 -0.482056 1441742253 0.327393 0.676819 0.449829 -0.482056 1441742253 0.327393 0.676819 0.449829 -0.482056 1441742253 0.327393 0.676819 0.449829 -0.482056 1441742253 0.327393 0.676819 0.449829 -0.482056 1441742253 0.329712 0.674316 0.452026 -0.481873 1441742253 0.329712 0.674316 0.452026 -0.481873 1441742253 0.329712 0.674316 0.452026 -0.481873 1441742253 0.329712 0.674316 0.452026 -0.481873 1441742253 0.329712 0.674316 0.452026 -0.481873 1441742253 0.329712 0.674316 0.452026 -0.481873 1441742253 0.329834 0.674194 0.451721 -0.482239 1441742253 0.329834 0.674194 0.451721 -0.482239 1441742253 0.329834 0.674194 0.451721 -0.482239 1441742253 0.329834 0.674194 0.451721 -0.482239 1441742253 0.329834 0.674194 0.451721 -0.482239 1441742253 0.329834 0.674194 0.451721 -0.482239 1441742253 0.329041 0.675415 0.449036 -0.483521 1441742253 0.329041 0.675415 0.449036 -0.483521 1441742253 0.329041 0.675415 0.449036 -0.483521 1441742253 0.329041 0.675415 0.449036 -0.483521 1441742253 0.329041 0.675415 0.449036 -0.483521 1441742253 0.329041 0.675415 0.449036 -0.483521 1441742253 0.327576 0.676758 0.446167 -0.485352 1441742253 0.327576 0.676758 0.446167 -0.485352 1441742253 0.327576 0.676758 0.446167 -0.485352 1441742253 0.327576 0.676758 0.446167 -0.485352 1441742253 0.327576 0.676758 0.446167 -0.485352 1441742253 0.327576 0.676758 0.446167 -0.485352 1441742253 0.327576 0.676758 0.446167 -0.485352 1441742253 0.325684 0.678345 0.443298 -0.487061 1441742253 0.325684 0.678345 0.443298 -0.487061 1441742253 0.325684 0.678345 0.443298 -0.487061 1441742253 0.325684 0.678345 0.443298 -0.487061 1441742253 0.325684 0.678345 0.443298 -0.487061 1441742253 0.325684 0.678345 0.443298 -0.487061 1441742253 0.324524 0.679260 0.441284 -0.488342 1441742253 0.324524 0.679260 0.441284 -0.488342 1441742253 0.324524 0.679260 0.441284 -0.488342 1441742253 0.324524 0.679260 0.441284 -0.488342 1441742253 0.324524 0.679260 0.441284 -0.488342 1441742253 0.323914 0.680054 0.439331 -0.489502 1441742253 0.323914 0.680054 0.439331 -0.489502 1441742253 0.323914 0.680054 0.439331 -0.489502 1441742253 0.323914 0.680054 0.439331 -0.489502 1441742253 0.323914 0.680054 0.439331 -0.489502 1441742253 0.323914 0.680054 0.439331 -0.489502 1441742253 0.323914 0.680054 0.439331 -0.489502 1441742253 0.323425 0.680664 0.437744 -0.490295 1441742253 0.323425 0.680664 0.437744 -0.490295 1441742253 0.323425 0.680664 0.437744 -0.490295 1441742253 0.323425 0.680664 0.437744 -0.490295 1441742253 0.323425 0.680664 0.437744 -0.490295 1441742253 0.323425 0.680664 0.437744 -0.490295 1441742253 0.323669 0.680908 0.436951 -0.490479 1441742253 0.323669 0.680908 0.436951 -0.490479 1441742253 0.323669 0.680908 0.436951 -0.490479 1441742253 0.323669 0.680908 0.436951 -0.490479 1441742253 0.323669 0.680908 0.436951 -0.490479 1441742253 0.323669 0.680908 0.436951 -0.490479 1441742253 0.325378 0.680481 0.437866 -0.489136 1441742253 0.325378 0.680481 0.437866 -0.489136 1441742253 0.325378 0.680481 0.437866 -0.489136 1441742253 0.325378 0.680481 0.437866 -0.489136 1441742253 0.325378 0.680481 0.437866 -0.489136 1441742253 0.325378 0.680481 0.437866 -0.489136 1441742253 0.325378 0.680481 0.437866 -0.489136 1441742253 0.327026 0.679382 0.440186 -0.487549 1441742253 0.327026 0.679382 0.440186 -0.487549 1441742253 0.327026 0.679382 0.440186 -0.487549 1441742253 0.327026 0.679382 0.440186 -0.487549 1441742253 0.327026 0.679382 0.440186 -0.487549 1441742254 0.327026 0.679382 0.440186 -0.487549 1441742254 0.328430 0.678162 0.443237 -0.485535 1441742254 0.328430 0.678162 0.443237 -0.485535 1441742254 0.328430 0.678162 0.443237 -0.485535 1441742254 0.328430 0.678162 0.443237 -0.485535 1441742254 0.328430 0.678162 0.443237 -0.485535 1441742254 0.328430 0.678162 0.443237 -0.485535 1441742254 0.328491 0.678345 0.444092 -0.484436 1441742254 0.328491 0.678345 0.444092 -0.484436 1441742254 0.328491 0.678345 0.444092 -0.484436 1441742254 0.328491 0.678345 0.444092 -0.484436 1441742254 0.328491 0.678345 0.444092 -0.484436 1441742254 0.328491 0.678345 0.444092 -0.484436 1441742254 0.328491 0.678345 0.444092 -0.484436 1441742254 0.326111 0.679688 0.442444 -0.485657 1441742254 0.326111 0.679688 0.442444 -0.485657 1441742254 0.326111 0.679688 0.442444 -0.485657 1441742254 0.326111 0.679688 0.442444 -0.485657 1441742254 0.326111 0.679688 0.442444 -0.485657 1441742254 0.326111 0.679688 0.442444 -0.485657 1441742254 0.323608 0.680664 0.440979 -0.487244 1441742254 0.323608 0.680664 0.440979 -0.487244 1441742254 0.323608 0.680664 0.440979 -0.487244 1441742254 0.323608 0.680664 0.440979 -0.487244 1441742254 0.323608 0.680664 0.440979 -0.487244 1441742254 0.323608 0.680664 0.440979 -0.487244 1441742254 0.322632 0.680969 0.440063 -0.488342 1441742254 0.322632 0.680969 0.440063 -0.488342 1441742254 0.322632 0.680969 0.440063 -0.488342 1441742254 0.322632 0.680969 0.440063 -0.488342 1441742254 0.322632 0.680969 0.440063 -0.488342 1441742254 0.322632 0.680969 0.440063 -0.488342 1441742254 0.322876 0.680115 0.439209 -0.490051 1441742254 0.322876 0.680115 0.439209 -0.490051 1441742254 0.322876 0.680115 0.439209 -0.490051 1441742254 0.322876 0.680115 0.439209 -0.490051 1441742254 0.322876 0.680115 0.439209 -0.490051 1441742254 0.322876 0.680115 0.439209 -0.490051 1441742254 0.322998 0.679321 0.438660 -0.491699 1441742254 0.322998 0.679321 0.438660 -0.491699 1441742254 0.322998 0.679321 0.438660 -0.491699 1441742254 0.322998 0.679321 0.438660 -0.491699 1441742254 0.322998 0.679321 0.438660 -0.491699 1441742254 0.322998 0.679321 0.438660 -0.491699 1441742254 0.322998 0.679321 0.438660 -0.491699 1441742254 0.322632 0.679626 0.438049 -0.492004 1441742254 0.322632 0.679626 0.438049 -0.492004 1441742254 0.322632 0.679626 0.438049 -0.492004 1441742254 0.322632 0.679626 0.438049 -0.492004 1441742254 0.322632 0.679626 0.438049 -0.492004 1441742254 0.322632 0.679626 0.438049 -0.492004 1441742254 0.321716 0.680603 0.436829 -0.492371 1441742254 0.321716 0.680603 0.436829 -0.492371 1441742254 0.321716 0.680603 0.436829 -0.492371 1441742254 0.321716 0.680603 0.436829 -0.492371 1441742254 0.321716 0.680603 0.436829 -0.492371 1441742254 0.322571 0.680542 0.436829 -0.491882 1441742254 0.322571 0.680542 0.436829 -0.491882 1441742254 0.322571 0.680542 0.436829 -0.491882 1441742254 0.322571 0.680542 0.436829 -0.491882 1441742254 0.322571 0.680542 0.436829 -0.491882 1441742254 0.322571 0.680542 0.436829 -0.491882 1441742254 0.324829 0.678894 0.440369 -0.489502 1441742254 0.324829 0.678894 0.440369 -0.489502 1441742254 0.324829 0.678894 0.440369 -0.489502 1441742254 0.324829 0.678894 0.440369 -0.489502 1441742254 0.324829 0.678894 0.440369 -0.489502 1441742254 0.324829 0.678894 0.440369 -0.489502 1441742254 0.327759 0.676941 0.445862 -0.485229 1441742254 0.327759 0.676941 0.445862 -0.485229 1441742254 0.327759 0.676941 0.445862 -0.485229 1441742254 0.327759 0.676941 0.445862 -0.485229 1441742254 0.327759 0.676941 0.445862 -0.485229 1441742254 0.331299 0.674316 0.450806 -0.481934 1441742254 0.331299 0.674316 0.450806 -0.481934 1441742254 0.331299 0.674316 0.450806 -0.481934 1441742254 0.331299 0.674316 0.450806 -0.481934 1441742254 0.331299 0.674316 0.450806 -0.481934 1441742254 0.331299 0.674316 0.450806 -0.481934 1441742254 0.331299 0.674316 0.450806 -0.481934 1441742254 0.334351 0.671814 0.454224 -0.480042 1441742254 0.334351 0.671814 0.454224 -0.480042 1441742254 0.334351 0.671814 0.454224 -0.480042 1441742254 0.334351 0.671814 0.454224 -0.480042 1441742254 0.334351 0.671814 0.454224 -0.480042 1441742254 0.334351 0.671814 0.454224 -0.480042 1441742254 0.334900 0.671692 0.455017 -0.479065 1441742254 0.334900 0.671692 0.455017 -0.479065 1441742254 0.334900 0.671692 0.455017 -0.479065 1441742254 0.334900 0.671692 0.455017 -0.479065 1441742254 0.334900 0.671692 0.455017 -0.479065 1441742254 0.334900 0.671692 0.455017 -0.479065 1441742254 0.333313 0.672852 0.453430 -0.480164 1441742254 0.333313 0.672852 0.453430 -0.480164 1441742254 0.333313 0.672852 0.453430 -0.480164 1441742254 0.333313 0.672852 0.453430 -0.480164 1441742254 0.333313 0.672852 0.453430 -0.480164 1441742254 0.333313 0.672852 0.453430 -0.480164 1441742254 0.331482 0.673523 0.452454 -0.481323 1441742254 0.331482 0.673523 0.452454 -0.481323 1441742254 0.331482 0.673523 0.452454 -0.481323 1441742254 0.331482 0.673523 0.452454 -0.481323 1441742254 0.331482 0.673523 0.452454 -0.481323 1441742254 0.331482 0.673523 0.452454 -0.481323 1441742254 0.329895 0.675171 0.451294 -0.481201 1441742254 0.329895 0.675171 0.451294 -0.481201 1441742254 0.329895 0.675171 0.451294 -0.481201 1441742254 0.329895 0.675171 0.451294 -0.481201 1441742254 0.329895 0.675171 0.451294 -0.481201 1441742254 0.329895 0.675171 0.451294 -0.481201 1441742255 0.329895 0.675171 0.451294 -0.481201 1441742255 0.329895 0.675476 0.450989 -0.481079 1441742255 0.329895 0.675476 0.450989 -0.481079 1441742255 0.329895 0.675476 0.450989 -0.481079 1441742255 0.329895 0.675476 0.450989 -0.481079 1441742255 0.329895 0.675476 0.450989 -0.481079 1441742255 0.329895 0.675476 0.450989 -0.481079 1441742255 0.330017 0.675781 0.450378 -0.481201 1441742255 0.330017 0.675781 0.450378 -0.481201 1441742255 0.330017 0.675781 0.450378 -0.481201 1441742255 0.330017 0.675781 0.450378 -0.481201 1441742255 0.330017 0.675781 0.450378 -0.481201 1441742255 0.330017 0.675781 0.450378 -0.481201 1441742255 0.330627 0.675964 0.449768 -0.481018 1441742255 0.330627 0.675964 0.449768 -0.481018 1441742255 0.330627 0.675964 0.449768 -0.481018 1441742255 0.330627 0.675964 0.449768 -0.481018 1441742255 0.330627 0.675964 0.449768 -0.481018 1441742255 0.330627 0.675964 0.449768 -0.481018 1441742255 0.330811 0.675720 0.449524 -0.481445 1441742255 0.330811 0.675720 0.449524 -0.481445 1441742255 0.330811 0.675720 0.449524 -0.481445 1441742255 0.330811 0.675720 0.449524 -0.481445 1441742255 0.330811 0.675720 0.449524 -0.481445 1441742255 0.330811 0.675720 0.449524 -0.481445 1441742255 0.330811 0.675720 0.449524 -0.481445 1441742255 0.331665 0.675232 0.449768 -0.481445 1441742255 0.331665 0.675232 0.449768 -0.481445 1441742255 0.331665 0.675232 0.449768 -0.481445 1441742255 0.331665 0.675232 0.449768 -0.481445 1441742255 0.331665 0.675232 0.449768 -0.481445 1441742255 0.331665 0.675232 0.449768 -0.481445 1441742255 0.333740 0.674500 0.450500 -0.480225 1441742255 0.333740 0.674500 0.450500 -0.480225 1441742255 0.333740 0.674500 0.450500 -0.480225 1441742255 0.333740 0.674500 0.450500 -0.480225 1441742255 0.333740 0.674500 0.450500 -0.480225 1441742255 0.333740 0.674500 0.450500 -0.480225 1441742255 0.336365 0.672363 0.452393 -0.479675 1441742255 0.336365 0.672363 0.452393 -0.479675 1441742255 0.336365 0.672363 0.452393 -0.479675 1441742255 0.336365 0.672363 0.452393 -0.479675 1441742255 0.336365 0.672363 0.452393 -0.479675 1441742255 0.336365 0.672363 0.452393 -0.479675 1441742255 0.336365 0.672363 0.452393 -0.479675 1441742255 0.338684 0.671265 0.453918 -0.478088 1441742255 0.338684 0.671265 0.453918 -0.478088 1441742255 0.338684 0.671265 0.453918 -0.478088 1441742255 0.338684 0.671265 0.453918 -0.478088 1441742255 0.338684 0.671265 0.453918 -0.478088 1441742255 0.338684 0.671265 0.453918 -0.478088 1441742255 0.338074 0.672485 0.452515 -0.478149 1441742255 0.338074 0.672485 0.452515 -0.478149 1441742255 0.338074 0.672485 0.452515 -0.478149 1441742255 0.338074 0.672485 0.452515 -0.478149 1441742255 0.338074 0.672485 0.452515 -0.478149 1441742255 0.338074 0.672485 0.452515 -0.478149 1441742255 0.333557 0.674988 0.447998 -0.482056 1441742255 0.333557 0.674988 0.447998 -0.482056 1441742255 0.333557 0.674988 0.447998 -0.482056 1441742255 0.333557 0.674988 0.447998 -0.482056 1441742255 0.333557 0.674988 0.447998 -0.482056 1441742255 0.333557 0.674988 0.447998 -0.482056 1441742255 0.328003 0.678101 0.442505 -0.486511 1441742255 0.328003 0.678101 0.442505 -0.486511 1441742255 0.328003 0.678101 0.442505 -0.486511 1441742255 0.328003 0.678101 0.442505 -0.486511 1441742255 0.328003 0.678101 0.442505 -0.486511 1441742255 0.328003 0.678101 0.442505 -0.486511 1441742255 0.328003 0.678101 0.442505 -0.486511 1441742255 0.324402 0.680359 0.438232 -0.489624 1441742255 0.324402 0.680359 0.438232 -0.489624 1441742255 0.324402 0.680359 0.438232 -0.489624 1441742255 0.324402 0.680359 0.438232 -0.489624 1441742255 0.324402 0.680359 0.438232 -0.489624 1441742255 0.324402 0.680359 0.438232 -0.489624 1441742255 0.321838 0.681885 0.433777 -0.493164 1441742255 0.321838 0.681885 0.433777 -0.493164 1441742255 0.321838 0.681885 0.433777 -0.493164 1441742255 0.321838 0.681885 0.433777 -0.493164 1441742255 0.321838 0.681885 0.433777 -0.493164 1441742255 0.321838 0.681885 0.433777 -0.493164 1441742255 0.321838 0.681885 0.433777 -0.493164 1441742255 0.321106 0.681824 0.431396 -0.495789 1441742255 0.321106 0.681824 0.431396 -0.495789 1441742255 0.321106 0.681824 0.431396 -0.495789 1441742255 0.321106 0.681824 0.431396 -0.495789 1441742255 0.321106 0.681824 0.431396 -0.495789 1441742255 0.321167 0.681396 0.431335 -0.496460 1441742255 0.321167 0.681396 0.431335 -0.496460 1441742255 0.321167 0.681396 0.431335 -0.496460 1441742255 0.321167 0.681396 0.431335 -0.496460 1441742255 0.321167 0.681396 0.431335 -0.496460 1441742255 0.321167 0.681396 0.431335 -0.496460 1441742255 0.323303 0.679932 0.433105 -0.495483 1441742255 0.323303 0.679932 0.433105 -0.495483 1441742255 0.323303 0.679932 0.433105 -0.495483 1441742255 0.323303 0.679932 0.433105 -0.495483 1441742255 0.323303 0.679932 0.433105 -0.495483 1441742255 0.323303 0.679932 0.433105 -0.495483 1441742255 0.327759 0.676575 0.438660 -0.492310 1441742255 0.327759 0.676575 0.438660 -0.492310 1441742255 0.327759 0.676575 0.438660 -0.492310 1441742255 0.327759 0.676575 0.438660 -0.492310 1441742255 0.327759 0.676575 0.438660 -0.492310 1441742255 0.327759 0.676575 0.438660 -0.492310 1441742255 0.333496 0.672485 0.445557 -0.487854 1441742255 0.333496 0.672485 0.445557 -0.487854 1441742255 0.333496 0.672485 0.445557 -0.487854 1441742255 0.333496 0.672485 0.445557 -0.487854 1441742255 0.333496 0.672485 0.445557 -0.487854 1441742255 0.333496 0.672485 0.445557 -0.487854 1441742255 0.338074 0.669067 0.450623 -0.484619 1441742256 0.338074 0.669067 0.450623 -0.484619 1441742256 0.338074 0.669067 0.450623 -0.484619 1441742256 0.338074 0.669067 0.450623 -0.484619 1441742256 0.338074 0.669067 0.450623 -0.484619 1441742256 0.338074 0.669067 0.450623 -0.484619 1441742256 0.340515 0.666382 0.453674 -0.483826 1441742256 0.340515 0.666382 0.453674 -0.483826 1441742256 0.340515 0.666382 0.453674 -0.483826 1441742256 0.340515 0.666382 0.453674 -0.483826 1441742256 0.340515 0.666382 0.453674 -0.483826 1441742256 0.340515 0.666382 0.453674 -0.483826 1441742256 0.340515 0.666382 0.453674 -0.483826 1441742256 0.341064 0.665344 0.454651 -0.483887 1441742256 0.341064 0.665344 0.454651 -0.483887 1441742256 0.341064 0.665344 0.454651 -0.483887 1441742256 0.341064 0.665344 0.454651 -0.483887 1441742256 0.341064 0.665344 0.454651 -0.483887 1441742256 0.341064 0.665344 0.454651 -0.483887 1441742256 0.340637 0.665894 0.454529 -0.483643 1441742256 0.340637 0.665894 0.454529 -0.483643 1441742256 0.340637 0.665894 0.454529 -0.483643 1441742256 0.340637 0.665894 0.454529 -0.483643 1441742256 0.340637 0.665894 0.454529 -0.483643 1441742256 0.340637 0.665894 0.454529 -0.483643 1441742256 0.339172 0.667297 0.453430 -0.483765 1441742256 0.339172 0.667297 0.453430 -0.483765 1441742256 0.339172 0.667297 0.453430 -0.483765 1441742256 0.339172 0.667297 0.453430 -0.483765 1441742256 0.339172 0.667297 0.453430 -0.483765 1441742256 0.339172 0.667297 0.453430 -0.483765 1441742256 0.339172 0.667297 0.453430 -0.483765 1441742256 0.337891 0.668396 0.452454 -0.484070 1441742256 0.337891 0.668396 0.452454 -0.484070 1441742256 0.337891 0.668396 0.452454 -0.484070 1441742256 0.337891 0.668396 0.452454 -0.484070 1441742256 0.337891 0.668396 0.452454 -0.484070 1441742256 0.337891 0.668396 0.452454 -0.484070 1441742256 0.336670 0.669373 0.451477 -0.484436 1441742256 0.336670 0.669373 0.451477 -0.484436 1441742256 0.336670 0.669373 0.451477 -0.484436 1441742256 0.336670 0.669373 0.451477 -0.484436 1441742256 0.336670 0.669373 0.451477 -0.484436 1441742256 0.336670 0.669373 0.451477 -0.484436 1441742256 0.336670 0.669373 0.451477 -0.484436 1441742256 0.336182 0.669922 0.451416 -0.484070 1441742256 0.336182 0.669922 0.451416 -0.484070 1441742256 0.336182 0.669922 0.451416 -0.484070 1441742256 0.336182 0.669922 0.451416 -0.484070 1441742256 0.336182 0.669922 0.451416 -0.484070 1441742256 0.336182 0.669922 0.451416 -0.484070 1441742256 0.336182 0.669922 0.451416 -0.484070 1441742256 0.335571 0.670898 0.451111 -0.483459 1441742256 0.335571 0.670898 0.451111 -0.483459 1441742256 0.335571 0.670898 0.451111 -0.483459 1441742256 0.335571 0.670898 0.451111 -0.483459 1441742256 0.335571 0.670898 0.451111 -0.483459 1441742256 0.334290 0.672119 0.450073 -0.483643 1441742256 0.334290 0.672119 0.450073 -0.483643 1441742256 0.334290 0.672119 0.450073 -0.483643 1441742256 0.334290 0.672119 0.450073 -0.483643 1441742256 0.334290 0.672119 0.450073 -0.483643 1441742256 0.334290 0.672119 0.450073 -0.483643 1441742256 0.333069 0.672729 0.449341 -0.484375 1441742256 0.333069 0.672729 0.449341 -0.484375 1441742256 0.333069 0.672729 0.449341 -0.484375 1441742256 0.333069 0.672729 0.449341 -0.484375 1441742256 0.333069 0.672729 0.449341 -0.484375 1441742256 0.333069 0.672729 0.449341 -0.484375 1441742256 0.333069 0.672729 0.449341 -0.484375 1441742256 0.332031 0.673950 0.448669 -0.483887 1441742256 0.332031 0.673950 0.448669 -0.483887 1441742256 0.332031 0.673950 0.448669 -0.483887 1441742256 0.332031 0.673950 0.448669 -0.483887 1441742256 0.332031 0.673950 0.448669 -0.483887 1441742256 0.332031 0.673950 0.448669 -0.483887 1441742256 0.331177 0.674377 0.449219 -0.483337 1441742256 0.331177 0.674377 0.449219 -0.483337 1441742256 0.331177 0.674377 0.449219 -0.483337 1441742256 0.331177 0.674377 0.449219 -0.483337 1441742256 0.331177 0.674377 0.449219 -0.483337 1441742256 0.331177 0.674377 0.449219 -0.483337 1441742256 0.331421 0.673889 0.453430 -0.479980 1441742256 0.331421 0.673889 0.453430 -0.479980 1441742256 0.331421 0.673889 0.453430 -0.479980 1441742256 0.331421 0.673889 0.453430 -0.479980 1441742256 0.331421 0.673889 0.453430 -0.479980 1441742256 0.331421 0.673889 0.453430 -0.479980 1441742256 0.331421 0.673889 0.453430 -0.479980 1441742256 0.332336 0.674255 0.456421 -0.475952 1441742256 0.332336 0.674255 0.456421 -0.475952 1441742256 0.332336 0.674255 0.456421 -0.475952 1441742256 0.332336 0.674255 0.456421 -0.475952 1441742256 0.332336 0.674255 0.456421 -0.475952 1441742256 0.332336 0.674255 0.456421 -0.475952 1441742256 0.329834 0.675903 0.454041 -0.477661 1441742256 0.329834 0.675903 0.454041 -0.477661 1441742256 0.329834 0.675903 0.454041 -0.477661 1441742256 0.329834 0.675903 0.454041 -0.477661 1441742256 0.329834 0.675903 0.454041 -0.477661 1441742256 0.329834 0.675903 0.454041 -0.477661 1441742256 0.323181 0.678528 0.448792 -0.483398 1441742256 0.323181 0.678528 0.448792 -0.483398 1441742256 0.323181 0.678528 0.448792 -0.483398 1441742256 0.323181 0.678528 0.448792 -0.483398 1441742256 0.323181 0.678528 0.448792 -0.483398 1441742256 0.323181 0.678528 0.448792 -0.483398 1441742256 0.323181 0.678528 0.448792 -0.483398 1441742256 0.317688 0.681152 0.442444 -0.489197 1441742256 0.317688 0.681152 0.442444 -0.489197 1441742256 0.317688 0.681152 0.442444 -0.489197 1441742256 0.317688 0.681152 0.442444 -0.489197 1441742256 0.317688 0.681152 0.442444 -0.489197 1441742256 0.317688 0.681152 0.442444 -0.489197 1441742256 0.314697 0.683411 0.437134 -0.492676 1441742256 0.314697 0.683411 0.437134 -0.492676 1441742257 0.314697 0.683411 0.437134 -0.492676 1441742257 0.314697 0.683411 0.437134 -0.492676 1441742257 0.314697 0.683411 0.437134 -0.492676 1441742257 
0.321777 0.680420 0.440796 -0.489014 1441742259 0.321777 0.680420 0.440796 -0.489014 1441742259 0.321777 0.680420 0.440796 -0.489014 1441742259 0.321777 0.680420 0.440796 -0.489014 1441742259 0.321777 0.680420 0.440796 -0.489014 1441742259 0.323669 0.678711 0.442932 -0.488220 1441742259 0.323669 0.678711 0.442932 -0.488220 1441742259 0.323669 0.678711 0.442932 -0.488220 1441742259 0.323669 0.678711 0.442932 -0.488220 1441742259 0.323669 0.678711 0.442932 -0.488220 1441742260 0.323669 0.678711 0.442932 -0.488220 1441742260 0.326721 0.675720 0.446045 -0.487488 1441742260 0.326721 0.675720 0.446045 -0.487488 1441742260 0.326721 0.675720 0.446045 -0.487488 1441742260 0.326721 0.675720 0.446045 -0.487488 1441742260 0.326721 0.675720 0.446045 -0.487488 1441742260 0.326721 0.675720 0.446045 -0.487488 1441742260 0.331421 0.671509 0.450745 -0.485840 1441742260 0.331421 0.671509 0.450745 -0.485840 1441742260 0.331421 0.671509 0.450745 -0.485840 1441742260 0.331421 0.671509 0.450745 -0.485840 1441742260 0.331421 0.671509 0.450745 -0.485840 1441742260 0.331421 0.671509 0.450745 -0.485840 1441742260 0.337097 0.667603 0.456177 -0.482178 1441742260 0.337097 0.667603 0.456177 -0.482178 1441742260 0.337097 0.667603 0.456177 -0.482178 1441742260 0.337097 0.667603 0.456177 -0.482178 1441742260 0.337097 0.667603 0.456177 -0.482178 1441742260 0.337097 0.667603 0.456177 -0.482178 1441742260 0.337097 0.667603 0.456177 -0.482178 1441742260 0.340698 0.665161 0.459534 -0.479858 1441742260 0.340698 0.665161 0.459534 -0.479858 1441742260 0.340698 0.665161 0.459534 -0.479858 1441742260 0.340698 0.665161 0.459534 -0.479858 1441742260 0.340698 0.665161 0.459534 -0.479858 1441742260 0.340698 0.665161 0.459534 -0.479858 1441742260 0.340454 0.666016 0.460632 -0.477783 1441742260 0.340454 0.666016 0.460632 -0.477783 1441742260 0.340454 0.666016 0.460632 -0.477783 1441742260 0.340454 0.666016 0.460632 -0.477783 1441742260 0.340454 0.666016 0.460632 -0.477783 1441742260 0.340454 0.666016 0.460632 -0.477783 1441742260 0.338379 0.668579 0.459229 -0.477051 1441742260 0.338379 0.668579 0.459229 -0.477051 1441742260 0.338379 0.668579 0.459229 -0.477051 1441742260 0.338379 0.668579 0.459229 -0.477051 1441742260 0.338379 0.668579 0.459229 -0.477051 1441742260 0.338379 0.668579 0.459229 -0.477051 1441742260 0.336426 0.670715 0.456299 -0.478210 1441742260 0.336426 0.670715 0.456299 -0.478210 1441742260 0.336426 0.670715 0.456299 -0.478210 1441742260 0.336426 0.670715 0.456299 -0.478210 1441742260 0.336426 0.670715 0.456299 -0.478210 1441742260 0.336426 0.670715 0.456299 -0.478210 1441742260 0.335327 0.672852 0.452820 -0.479370 1441742260 0.335327 0.672852 0.452820 -0.479370 1441742260 0.335327 0.672852 0.452820 -0.479370 1441742260 0.335327 0.672852 0.452820 -0.479370 1441742260 0.335327 0.672852 0.452820 -0.479370 1441742260 0.335327 0.672852 0.452820 -0.479370 1441742260 0.335327 0.672852 0.452820 -0.479370 1441742260 0.335510 0.672363 0.452515 -0.480103 1441742260 0.335510 0.672363 0.452515 -0.480103 1441742260 0.335510 0.672363 0.452515 -0.480103 1441742260 0.335510 0.672363 0.452515 -0.480103 1441742260 0.335510 0.672363 0.452515 -0.480103 1441742260 0.335510 0.672363 0.452515 -0.480103 1441742260 0.336487 0.671143 0.453979 -0.479736 1441742260 0.336487 0.671143 0.453979 -0.479736 1441742260 0.336487 0.671143 0.453979 -0.479736 1441742260 0.336487 0.671143 0.453979 -0.479736 1441742260 0.336487 0.671143 0.453979 -0.479736 1441742260 0.336487 0.671143 0.453979 -0.479736 1441742260 0.336487 0.671143 0.453979 -0.479736 1441742260 0.336853 0.670654 0.455627 -0.478699 1441742260 0.336853 0.670654 0.455627 -0.478699 1441742260 0.336853 0.670654 0.455627 -0.478699 1441742260 0.336853 0.670654 0.455627 -0.478699 1441742260 0.336853 0.670654 0.455627 -0.478699 1441742260 0.336853 0.670654 0.455627 -0.478699 1441742260 0.336121 0.671082 0.456055 -0.478088 1441742260 0.336121 0.671082 0.456055 -0.478088 1441742260 0.336121 0.671082 0.456055 -0.478088 1441742260 0.336121 0.671082 0.456055 -0.478088 1441742260 0.336121 0.671082 0.456055 -0.478088 1441742260 0.336121 0.671082 0.456055 -0.478088 1441742260 0.334167 0.672302 0.455261 -0.478577 1441742260 0.334167 0.672302 0.455261 -0.478577 1441742260 0.334167 0.672302 0.455261 -0.478577 1441742260 0.334167 0.672302 0.455261 -0.478577 1441742260 0.334167 0.672302 0.455261 -0.478577 1441742260 0.334167 0.672302 0.455261 -0.478577 1441742260 0.332336 0.673157 0.454468 -0.479431 1441742260 0.332336 0.673157 0.454468 -0.479431 1441742260 0.332336 0.673157 0.454468 -0.479431 1441742260 0.332336 0.673157 0.454468 -0.479431 1441742260 0.332336 0.673157 0.454468 -0.479431 1441742260 0.332336 0.673157 0.454468 -0.479431 1441742260 0.332336 0.673157 0.454468 -0.479431 1441742260 0.331543 0.673340 0.455322 -0.478821 1441742260 0.331543 0.673340 0.455322 -0.478821 1441742260 0.331543 0.673340 0.455322 -0.478821 1441742260 0.331543 0.673340 0.455322 -0.478821 1441742260 0.331543 0.673340 0.455322 -0.478821 1441742260 0.331543 0.673340 0.455322 -0.478821 1441742260 0.330933 0.673523 0.456909 -0.477539 1441742260 0.330933 0.673523 0.456909 -0.477539 1441742260 0.330933 0.673523 0.456909 -0.477539 1441742260 0.330933 0.673523 0.456909 -0.477539 1441742260 0.330933 0.673523 0.456909 -0.477539 1441742260 0.330933 0.673523 0.456909 -0.477539 1441742260 0.330933 0.673523 0.456909 -0.477539 1441742260 0.329956 0.673645 0.457764 -0.477234 1441742260 0.329956 0.673645 0.457764 -0.477234 1441742260 0.329956 0.673645 0.457764 -0.477234 1441742260 0.329956 0.673645 0.457764 -0.477234 1441742260 0.329956 0.673645 0.457764 -0.477234 1441742260 0.329956 0.673645 0.457764 -0.477234 1441742260 0.327942 0.675110 0.456543 -0.477722 1441742260 0.327942 0.675110 0.456543 -0.477722 1441742260 0.327942 0.675110 0.456543 -0.477722 1441742260 0.327942 0.675110 0.456543 -0.477722 1441742260 0.327942 0.675110 0.456543 -0.477722 1441742260 0.327942 0.675110 0.456543 -0.477722 1441742261 0.323486 0.679077 0.451477 -0.479919 1441742261 0.323486 0.679077 0.451477 -0.479919 1441742261 0.323486 0.679077 0.451477 -0.479919 1441742261 0.323486 0.679077 0.451477 -0.479919 1441742261 0.323486 0.679077 0.451477 -0.479919 1441742261 0.323486 0.679077 0.451477 -0.479919 1441742261 0.318420 0.682739 0.446472 -0.482788 1441742261 0.318420 0.682739 0.446472 -0.482788 1441742261 0.318420 0.682739 0.446472 -0.482788 1441742261 0.318420 0.682739 0.446472 -0.482788 1441742261 0.318420 0.682739 0.446472 -0.482788 1441742261 0.318420 0.682739 0.446472 -0.482788 1441742261 0.316650 0.683960 0.443359 -0.485107 1441742261 0.316650 0.683960 0.443359 -0.485107 1441742261 0.316650 0.683960 0.443359 -0.485107 1441742261 0.316650 0.683960 0.443359 -0.485107 1441742261 0.316650 0.683960 0.443359 -0.485107 1441742261 0.317383 0.684570 0.441467 -0.485474 1441742261 0.317383 0.684570 0.441467 -0.485474 1441742261 0.317383 0.684570 0.441467 -0.485474 1441742261 0.317383 0.684570 0.441467 -0.485474 1441742261 0.317383 0.684570 0.441467 -0.485474 1441742261 0.317383 0.684570 0.441467 -0.485474 1441742261 0.317383 0.684570 0.441467 -0.485474 1441742261 0.319336 0.684143 0.441040 -0.485168 1441742261 0.319336 0.684143 0.441040 -0.485168 1441742261 0.319336 0.684143 0.441040 -0.485168 1441742261 0.319336 0.684143 0.441040 -0.485168 1441742261 0.319336 0.684143 0.441040 -0.485168 1441742261 0.319336 0.684143 0.441040 -0.485168 1441742261 0.321716 0.682739 0.441467 -0.485168 1441742261 0.321716 0.682739 0.441467 -0.485168 1441742261 0.321716 0.682739 0.441467 -0.485168 1441742261 0.321716 0.682739 0.441467 -0.485168 1441742261 0.321716 0.682739 0.441467 -0.485168 1441742261 0.321716 0.682739 0.441467 -0.485168 1441742261 0.324036 0.681396 0.441589 -0.485474 1441742261 0.324036 0.681396 0.441589 -0.485474 1441742261 0.324036 0.681396 0.441589 -0.485474 1441742261 0.324036 0.681396 0.441589 -0.485474 1441742261 0.324036 0.681396 0.441589 -0.485474 1441742261 0.324036 0.681396 0.441589 -0.485474 1441742261 0.326660 0.679688 0.442322 -0.485413 1441742261 0.326660 0.679688 0.442322 -0.485413 1441742261 0.326660 0.679688 0.442322 -0.485413 1441742261 0.326660 0.679688 0.442322 -0.485413 1441742261 0.326660 0.679688 0.442322 -0.485413 1441742261 0.326660 0.679688 0.442322 -0.485413 1441742261 0.326660 0.679688 0.442322 -0.485413 1441742261 0.329590 0.677429 0.443665 -0.485352 1441742261 0.329590 0.677429 0.443665 -0.485352 1441742261 0.329590 0.677429 0.443665 -0.485352 1441742261 0.329590 0.677429 0.443665 -0.485352 1441742261 0.329590 0.677429 0.443665 -0.485352 1441742261 0.329590 0.677429 0.443665 -0.485352 1441742261 0.332031 0.674927 0.445190 -0.485840 1441742261 0.332031 0.674927 0.445190 -0.485840 1441742261 0.332031 0.674927 0.445190 -0.485840 1441742261 0.332031 0.674927 0.445190 -0.485840 1441742261 0.332031 0.674927 0.445190 -0.485840 1441742261 0.332703 0.674194 0.446655 -0.484985 1441742261 0.332703 0.674194 0.446655 -0.484985 1441742261 0.332703 0.674194 0.446655 -0.484985 1441742261 0.332703 0.674194 0.446655 -0.484985 1441742261 0.332703 0.674194 0.446655 -0.484985 1441742261 0.332703 0.674194 0.446655 -0.484985 1441742261 0.332703 0.674194 0.446655 -0.484985 1441742261 0.331482 0.674988 0.446838 -0.484558 1441742261 0.331482 0.674988 0.446838 -0.484558 1441742261 0.331482 0.674988 0.446838 -0.484558 1441742261 0.331482 0.674988 0.446838 -0.484558 1441742261 0.331482 0.674988 0.446838 -0.484558 1441742261 0.331482 0.674988 0.446838 -0.484558 1441742261 0.327881 0.676697 0.445313 -0.486084 1441742261 0.327881 0.676697 0.445313 -0.486084 1441742261 0.327881 0.676697 0.445313 -0.486084 1441742261 0.327881 0.676697 0.445313 -0.486084 1441742261 0.327881 0.676697 0.445313 -0.486084 1441742261 0.327881 0.676697 0.445313 -0.486084 1441742261 0.325012 0.679260 0.441589 -0.487793 1441742261 0.325012 0.679260 0.441589 -0.487793 1441742261 0.325012 0.679260 0.441589 -0.487793 1441742261 0.325012 0.679260 0.441589 -0.487793 1441742261 0.325012 0.679260 0.441589 -0.487793 1441742261 0.325012 0.679260 0.441589 -0.487793 1441742261 0.325012 0.680115 0.439209 -0.488708 1441742261 0.325012 0.680115 0.439209 -0.488708 1441742261 0.325012 0.680115 0.439209 -0.488708 1441742261 0.325012 0.680115 0.439209 -0.488708 1441742261 0.325012 0.680115 0.439209 -0.488708 1441742261 0.325012 0.680115 0.439209 -0.488708 1441742261 0.325012 0.680115 0.439209 -0.488708 1441742261 0.324036 0.680359 0.437500 -0.490540 1441742261 0.324036 0.680359 0.437500 -0.490540 1441742261 0.324036 0.680359 0.437500 -0.490540 1441742261 0.324036 0.680359 0.437500 -0.490540 1441742261 0.324036 0.680359 0.437500 -0.490540 1441742261 0.324036 0.680359 0.437500 -0.490540 1441742261 0.324402 0.680054 0.437988 -0.490295 1441742261 0.324402 0.680054 0.437988 -0.490295 1441742261 0.324402 0.680054 0.437988 -0.490295 1441742261 0.324402 0.680054 0.437988 -0.490295 1441742261 0.324402 0.680054 0.437988 -0.490295 1441742261 0.324402 0.680054 0.437988 -0.490295 1441742261 0.324768 0.679810 0.438843 -0.489563 1441742261 0.324768 0.679810 0.438843 -0.489563 1441742261 0.324768 0.679810 0.438843 -0.489563 1441742261 0.324768 0.679810 0.438843 -0.489563 1441742261 0.324768 0.679810 0.438843 -0.489563 1441742261 0.324768 0.679810 0.438843 -0.489563 1441742261 0.325500 0.678833 0.440247 -0.489258 1441742262 0.325500 0.678833 0.440247 -0.489258 1441742262 0.325500 0.678833 0.440247 -0.489258 1441742262 0.325500 0.678833 0.440247 -0.489258 1441742262 0.325500 0.678833 0.440247 -0.489258 1441742262 0.325500 0.678833 0.440247 -0.489258 1441742262 0.325500 0.678833 0.440247 -0.489258 1441742262 0.326782 0.677490 0.441650 -0.489014 1441742262 0.326782 0.677490 0.441650 -0.489014 1441742262 0.326782 0.677490 0.441650 -0.489014 1441742262 0.326782 0.677490 0.441650 -0.489014 1441742262 0.326782 0.677490 0.441650 -0.489014 1441742262 0.328857 0.675476 0.443665 -0.488586 1441742262 0.328857 0.675476 0.443665 -0.488586 1441742262 0.328857 0.675476 0.443665 -0.488586 1441742262 0.328857 0.675476 0.443665 -0.488586 1441742262 0.328857 0.675476 0.443665 -0.488586 1441742262 0.328857 0.675476 0.443665 -0.488586 1441742262 0.328857 0.675476 0.443665 -0.488586 1441742262 0.330322 0.674255 0.446411 -0.486816 1441742262 0.330322 0.674255 0.446411 -0.486816 1441742262 0.330322 0.674255 0.446411 -0.486816 1441742262 0.330322 0.674255 0.446411 -0.486816 1441742262 0.330322 0.674255 0.446411 -0.486816 1441742262 0.330322 0.674255 0.446411 -0.486816 1441742262 0.331238 0.673462 0.448608 -0.485229 1441742262 0.331238 0.673462 0.448608 -0.485229 1441742262 0.331238 0.673462 0.448608 -0.485229 1441742262 0.331238 0.673462 0.448608 -0.485229 1441742262 0.331238 0.673462 0.448608 -0.485229 1441742262 0.331238 0.673462 0.448608 -0.485229 1441742262 0.330627 0.673096 0.449646 -0.485168 1441742262 0.330627 0.673096 0.449646 -0.485168 1441742262 0.330627 0.673096 0.449646 -0.485168 1441742262 0.330627 0.673096 0.449646 -0.485168 1441742262 0.330627 0.673096 0.449646 -0.485168 1441742262 0.330627 0.673096 0.449646 -0.485168 1441742262 0.327820 0.674500 0.448486 -0.486145 1441742262 0.327820 0.674500 0.448486 -0.486145 1441742262 0.327820 0.674500 0.448486 -0.486145 1441742262 0.327820 0.674500 0.448486 -0.486145 1441742262 0.327820 0.674500 0.448486 -0.486145 1441742262 0.322327 0.678711 0.444946 -0.487244 1441742262 0.322327 0.678711 0.444946 -0.487244 1441742262 0.322327 0.678711 0.444946 -0.487244 1441742262 0.322327 0.678711 0.444946 -0.487244 1441742262 0.322327 0.678711 0.444946 -0.487244 1441742262 0.322327 0.678711 0.444946 -0.487244 1441742262 0.317139 0.682922 0.441406 -0.488037 1441742262 0.317139 0.682922 0.441406 -0.488037 1441742262 0.317139 0.682922 0.441406 -0.488037 1441742262 0.317139 0.682922 0.441406 -0.488037 1441742262 0.317139 0.682922 0.441406 -0.488037 1441742262 0.317139 0.682922 0.441406 -0.488037 1441742262 0.317139 0.682922 0.441406 -0.488037 1441742262 0.315125 0.684448 0.439636 -0.488770 1441742262 0.315125 0.684448 0.439636 -0.488770 1441742262 0.315125 0.684448 0.439636 -0.488770 1441742262 0.315125 0.684448 0.439636 -0.488770 1441742262 0.315125 0.684448 0.439636 -0.488770 1441742262 0.315125 0.684448 0.439636 -0.488770 1441742262 0.315125 0.684448 0.439636 -0.488770 1441742262 0.316101 0.685181 0.439331 -0.487366 1441742262 0.316101 0.685181 0.439331 -0.487366 1441742262 0.316101 0.685181 0.439331 -0.487366 1441742262 0.316101 0.685181 0.439331 -0.487366 1441742262 0.316101 0.685181 0.439331 -0.487366 1441742262 0.316101 0.685181 0.439331 -0.487366 1441742262 0.318909 0.684753 0.440552 -0.485046 1441742262 0.318909 0.684753 0.440552 -0.485046 1441742262 0.318909 0.684753 0.440552 -0.485046 1441742262 0.318909 0.684753 0.440552 -0.485046 1441742262 0.318909 0.684753 0.440552 -0.485046 1441742262 0.318909 0.684753 0.440552 -0.485046 1441742262 0.322021 0.683044 0.442261 -0.483826 1441742262 0.322021 0.683044 0.442261 -0.483826 1441742262 0.322021 0.683044 0.442261 -0.483826 1441742262 0.322021 0.683044 0.442261 -0.483826 1441742262 0.322021 0.683044 0.442261 -0.483826 1441742262 0.322021 0.683044 0.442261 -0.483826 1441742262 0.325134 0.681213 0.444580 -0.482239 1441742262 0.325134 0.681213 0.444580 -0.482239 1441742262 0.325134 0.681213 0.444580 -0.482239 1441742262 0.325134 0.681213 0.444580 -0.482239 1441742262 0.325134 0.681213 0.444580 -0.482239 1441742262 0.325134 0.681213 0.444580 -0.482239 1441742262 0.329102 0.678162 0.447266 -0.481323 1441742262 0.329102 0.678162 0.447266 -0.481323 1441742262 0.329102 0.678162 0.447266 -0.481323 1441742262 0.329102 0.678162 0.447266 -0.481323 1441742262 0.329102 0.678162 0.447266 -0.481323 1441742262 0.329102 0.678162 0.447266 -0.481323 1441742262 0.329102 0.678162 0.447266 -0.481323 1441742262 0.333496 0.674744 0.450867 -0.479797 1441742262 0.333496 0.674744 0.450867 -0.479797 1441742262 0.333496 0.674744 0.450867 -0.479797 1441742262 0.333496 0.674744 0.450867 -0.479797 1441742262 0.333496 0.674744 0.450867 -0.479797 1441742262 0.333496 0.674744 0.450867 -0.479797 1441742262 0.333496 0.674744 0.450867 -0.479797 1441742262 0.337097 0.671753 0.453796 -0.478699 1441742262 0.337097 0.671753 0.453796 -0.478699 1441742262 0.337097 0.671753 0.453796 -0.478699 1441742262 0.337097 0.671753 0.453796 -0.478699 1441742262 0.337097 0.671753 0.453796 -0.478699 1441742262 0.337097 0.671753 0.453796 -0.478699 1441742262 0.338318 0.669617 0.455505 -0.479248 1441742262 0.338318 0.669617 0.455505 -0.479248 1441742262 0.338318 0.669617 0.455505 -0.479248 1441742262 0.338318 0.669617 0.455505 -0.479248 1441742262 0.337280 0.669556 0.455444 -0.480103 1441742262 0.337280 0.669556 0.455444 -0.480103 1441742263 0.337280 0.669556 0.455444 -0.480103 1441742263 0.337280 0.669556 0.455444 -0.480103 1441742263 0.337280 0.669556 0.455444 -0.480103 1441742263 0.337280 0.669556 0.455444 -0.480103 1441742263 0.337280 0.669556 0.455444 -0.480103 1441742263 0.333069 0.672791 0.453186 -0.480652 1441742263 0.333069 0.672791 0.453186 -0.480652 1441742263 0.333069 0.672791 0.453186 -0.480652 1441742263 0.333069 0.672791 0.453186 -0.480652 1441742263 0.333069 0.672791 0.453186 -0.480652 1441742263 0.333069 0.672791 0.453186 -0.480652 1441742263 0.327393 0.677734 0.447876 -0.482483 1441742263 0.327393 0.677734 0.447876 -0.482483 1441742263 0.327393 0.677734 0.447876 -0.482483 1441742263 0.327393 0.677734 0.447876 -0.482483 1441742263 0.327393 0.677734 0.447876 -0.482483 1441742263 0.327393 0.677734 0.447876 -0.482483 1441742263 0.324219 0.681458 0.442322 -0.484497 1441742263 0.324219 0.681458 0.442322 -0.484497 1441742263 0.324219 0.681458 0.442322 -0.484497 1441742263 0.324219 0.681458 0.442322 -0.484497 1441742263 0.324219 0.681458 0.442322 -0.484497 1441742263 0.324219 0.681458 0.442322 -0.484497 1441742263 0.322083 0.683044 0.438477 -0.487305 1441742263 0.322083 0.683044 0.438477 -0.487305 1441742263 0.322083 0.683044 0.438477 -0.487305 1441742263 0.322083 0.683044 0.438477 -0.487305 1441742263 0.322083 0.683044 0.438477 -0.487305 1441742263 0.322083 0.683044 0.438477 -0.487305 1441742263 0.321472 0.683044 0.437256 -0.488708 1441742263 0.321472 0.683044 0.437256 -0.488708 1441742263 0.321472 0.683044 0.437256 -0.488708 1441742263 0.321472 0.683044 0.437256 -0.488708 1441742263 0.321472 0.683044 0.437256 -0.488708 1441742263 0.321472 0.683044 0.437256 -0.488708 1441742263 0.321472 0.683044 0.437256 -0.488708 1441742263 0.321777 0.682678 0.437378 -0.488892 1441742263 0.321777 0.682678 0.437378 -0.488892 1441742263 0.321777 0.682678 0.437378 -0.488892 1441742263 0.321777 0.682678 0.437378 -0.488892 1441742263 0.321777 0.682678 0.437378 -0.488892 1441742263 0.321777 0.682678 0.437378 -0.488892 1441742263 0.322021 0.682739 0.437744 -0.488403 1441742263 0.322021 0.682739 0.437744 -0.488403 1441742263 0.322021 0.682739 0.437744 -0.488403 1441742263 0.322021 0.682739 0.437744 -0.488403 1441742263 0.322021 0.682739 0.437744 -0.488403 1441742263 0.322021 0.682739 0.437744 -0.488403 1441742263 0.322021 0.682739 0.437744 -0.488403 1441742263 0.321228 0.682434 0.438904 -0.488281 1441742263 0.321228 0.682434 0.438904 -0.488281 1441742263 0.321228 0.682434 0.438904 -0.488281 1441742263 0.321228 0.682434 0.438904 -0.488281 1441742263 0.321228 0.682434 0.438904 -0.488281 1441742263 0.320251 0.681824 0.439758 -0.488953 1441742263 0.320251 0.681824 0.439758 -0.488953 1441742263 0.320251 0.681824 0.439758 -0.488953 1441742263 0.320251 0.681824 0.439758 -0.488953 1441742263 0.320251 0.681824 0.439758 -0.488953 1441742263 0.320251 0.681824 0.439758 -0.488953 1441742263 0.320679 0.680725 0.441650 -0.488525 1441742263 0.320679 0.680725 0.441650 -0.488525 1441742263 0.320679 0.680725 0.441650 -0.488525 1441742263 0.320679 0.680725 0.441650 -0.488525 1441742263 0.320679 0.680725 0.441650 -0.488525 1441742263 0.320679 0.680725 0.441650 -0.488525 1441742263 0.321594 0.679565 0.444092 -0.487305 1441742263 0.321594 0.679565 0.444092 -0.487305 1441742263 0.321594 0.679565 0.444092 -0.487305 1441742263 0.321594 0.679565 0.444092 -0.487305 1441742263 0.321594 0.679565 0.444092 -0.487305 1441742263 0.321594 0.679565 0.444092 -0.487305 1441742263 0.321594 0.679565 0.444092 -0.487305 1441742263 0.320557 0.679871 0.444580 -0.487183 1441742263 0.320557 0.679871 0.444580 -0.487183 1441742263 0.320557 0.679871 0.444580 -0.487183 1441742263 0.320557 0.679871 0.444580 -0.487183 1441742263 0.320557 0.679871 0.444580 -0.487183 1441742263 0.320557 0.679871 0.444580 -0.487183 1441742263 0.317017 0.682312 0.442871 -0.487610 1441742263 0.317017 0.682312 0.442871 -0.487610 1441742263 0.317017 0.682312 0.442871 -0.487610 1441742263 0.317017 0.682312 0.442871 -0.487610 1441742263 0.317017 0.682312 0.442871 -0.487610 1441742263 0.317017 0.682312 0.442871 -0.487610 1441742263 0.313660 0.683411 0.441223 -0.489685 1441742263 0.313660 0.683411 0.441223 -0.489685 1441742263 0.313660 0.683411 0.441223 -0.489685 1441742263 0.313660 0.683411 0.441223 -0.489685 1441742263 0.313660 0.683411 0.441223 -0.489685 1441742263 0.313660 0.683411 0.441223 -0.489685 1441742263 0.313660 0.683411 0.441223 -0.489685 1441742263 0.312317 0.683716 0.439026 -0.492188 1441742263 0.312317 0.683716 0.439026 -0.492188 1441742263 0.312317 0.683716 0.439026 -0.492188 1441742263 0.312317 0.683716 0.439026 -0.492188 1441742263 0.312317 0.683716 0.439026 -0.492188 1441742263 0.312317 0.683716 0.439026 -0.492188 1441742263 0.313965 0.683228 0.438904 -0.491882 1441742263 0.313965 0.683228 0.438904 -0.491882 1441742263 0.313965 0.683228 0.438904 -0.491882 1441742263 0.313965 0.683228 0.438904 -0.491882 1441742263 0.313965 0.683228 0.438904 -0.491882 1441742263 0.313965 0.683228 0.438904 -0.491882 1441742263 0.317200 0.682190 0.440186 -0.490051 1441742263 0.317200 0.682190 0.440186 -0.490051 1441742263 0.317200 0.682190 0.440186 -0.490051 1441742263 0.317200 0.682190 0.440186 -0.490051 1441742263 0.317200 0.682190 0.440186 -0.490051 1441742263 0.317200 0.682190 0.440186 -0.490051 1441742263 0.321350 0.679810 0.442444 -0.488647 1441742263 0.321350 0.679810 0.442444 -0.488647 1441742263 0.321350 0.679810 0.442444 -0.488647 1441742264 0.321350 0.679810 0.442444 -0.488647 1441742264 0.321350 0.679810 0.442444 -0.488647 1441742264 0.321350 0.679810 0.442444 -0.488647 1441742264 0.325745 0.677063 0.444763 -0.487549 1441742264 0.325745 0.677063 0.444763 -0.487549 1441742264 0.325745 0.677063 0.444763 -0.487549 1441742264 0.325745 0.677063 0.444763 -0.487549 1441742264 0.325745 0.677063 0.444763 -0.487549 1441742264 0.325745 0.677063 0.444763 -0.487549 1441742264 0.330261 0.674011 0.447388 -0.486267 1441742264 0.330261 0.674011 0.447388 -0.486267 1441742264 0.330261 0.674011 0.447388 -0.486267 1441742264 0.330261 0.674011 0.447388 -0.486267 1441742264 0.330261 0.674011 0.447388 -0.486267 1441742264 0.330261 0.674011 0.447388 -0.486267 1441742264 0.334473 0.670715 0.449890 -0.485596 1441742264 0.334473 0.670715 0.449890 -0.485596 1441742264 0.334473 0.670715 0.449890 -0.485596 1441742264 0.334473 0.670715 0.449890 -0.485596 1441742264 0.334473 0.670715 0.449890 -0.485596 1441742264 0.334473 0.670715 0.449890 -0.485596 1441742264 0.334473 0.670715 0.449890 -0.485596 1441742264 0.337891 0.668030 0.452026 -0.484924 1441742264 0.337891 0.668030 0.452026 -0.484924 1441742264 0.337891 0.668030 0.452026 -0.484924 1441742264 0.337891 0.668030 0.452026 -0.484924 1441742264 0.337891 0.668030 0.452026 -0.484924 1441742264 0.337891 0.668030 0.452026 -0.484924 1441742264 0.339600 0.666626 0.452942 -0.484863 1441742264 0.339600 0.666626 0.452942 -0.484863 1441742264 0.339600 0.666626 0.452942 -0.484863 1441742264 0.339600 0.666626 0.452942 -0.484863 1441742264 0.339600 0.666626 0.452942 -0.484863 1441742264 0.339600 0.666626 0.452942 -0.484863 1441742264 0.339600 0.666626 0.452942 -0.484863 1441742264 0.338745 0.666992 0.452087 -0.485718 1441742264 0.338745 0.666992 0.452087 -0.485718 1441742264 0.338745 0.666992 0.452087 -0.485718 1441742264 0.338745 0.666992 0.452087 -0.485718 1441742264 0.338745 0.666992 0.452087 -0.485718 1441742264 0.338745 0.666992 0.452087 -0.485718 1441742264 0.335754 0.668884 0.449707 -0.487427 1441742264 0.335754 0.668884 0.449707 -0.487427 1441742264 0.335754 0.668884 0.449707 -0.487427 1441742264 0.335754 0.668884 0.449707 -0.487427 1441742264 0.335754 0.668884 0.449707 -0.487427 1441742264 0.335754 0.668884 0.449707 -0.487427 1441742264 0.331787 0.672546 0.445313 -0.489136 1441742264 0.331787 0.672546 0.445313 -0.489136 1441742264 0.331787 0.672546 0.445313 -0.489136 1441742264 0.331787 0.672546 0.445313 -0.489136 1441742264 0.331787 0.672546 0.445313 -0.489136 1441742264 0.327881 0.676025 0.441162 -0.490723 1441742264 0.327881 0.676025 0.441162 -0.490723 1441742264 0.327881 0.676025 0.441162 -0.490723 1441742264 0.327881 0.676025 0.441162 -0.490723 1441742264 0.327881 0.676025 0.441162 -0.490723 1441742264 0.327881 0.676025 0.441162 -0.490723 1441742264 0.325012 0.678284 0.438293 -0.492004 1441742264 0.325012 0.678284 0.438293 -0.492004 1441742264 0.325012 0.678284 0.438293 -0.492004 1441742264 0.325012 0.678284 0.438293 -0.492004 1441742264 0.325012 0.678284 0.438293 -0.492004 1441742264 0.325012 0.678284 0.438293 -0.492004 1441742264 0.325012 0.678284 0.438293 -0.492004 1441742264 0.323059 0.680054 0.436462 -0.492615 1441742264 0.323059 0.680054 0.436462 -0.492615 1441742264 0.323059 0.680054 0.436462 -0.492615 1441742264 0.323059 0.680054 0.436462 -0.492615 1441742264 0.323059 0.680054 0.436462 -0.492615 1441742264 0.323059 0.680054 0.436462 -0.492615 1441742264 0.321594 0.681030 0.435852 -0.492676 1441742264 0.321594 0.681030 0.435852 -0.492676 1441742264 0.321594 0.681030 0.435852 -0.492676 1441742264 0.321594 0.681030 0.435852 -0.492676 1441742264 0.321594 0.681030 0.435852 -0.492676 1441742264 0.321594 0.681030 0.435852 -0.492676 1441742264 0.321594 0.681030 0.435852 -0.492676 1441742264 0.320190 0.681580 0.435730 -0.493042 1441742264 0.320190 0.681580 0.435730 -0.493042 1441742264 0.320190 0.681580 0.435730 -0.493042 1441742264 0.320190 0.681580 0.435730 -0.493042 1441742264 0.320190 0.681580 0.435730 -0.493042 1441742264 0.319641 0.681885 0.435852 -0.492798 1441742264 0.319641 0.681885 0.435852 -0.492798 1441742264 0.319641 0.681885 0.435852 -0.492798 1441742264 0.319641 0.681885 0.435852 -0.492798 1441742264 0.319641 0.681885 0.435852 -0.492798 1441742264 0.319641 0.681885 0.435852 -0.492798 1441742264 0.319031 0.682190 0.435791 -0.492798 1441742264 0.319031 0.682190 0.435791 -0.492798 1441742264 0.319031 0.682190 0.435791 -0.492798 1441742264 0.319031 0.682190 0.435791 -0.492798 1441742264 0.319031 0.682190 0.435791 -0.492798 1441742264 0.319031 0.682190 0.435791 -0.492798 1441742264 0.319031 0.682190 0.435791 -0.492798 1441742264 0.316589 0.683289 0.435059 -0.493530 1441742264 0.316589 0.683289 0.435059 -0.493530 1441742264 0.316589 0.683289 0.435059 -0.493530 1441742264 0.316589 0.683289 0.435059 -0.493530 1441742264 0.316589 0.683289 0.435059 -0.493530 1441742264 0.316589 0.683289 0.435059 -0.493530 1441742264 0.313538 0.685364 0.434326 -0.493286 1441742264 0.313538 0.685364 0.434326 -0.493286 1441742264 0.313538 0.685364 0.434326 -0.493286 1441742264 0.313538 0.685364 0.434326 -0.493286 1441742264 0.313538 0.685364 0.434326 -0.493286 1441742264 0.313538 0.685364 0.434326 -0.493286 1441742264 0.311035 0.686523 0.432800 -0.494507 1441742264 0.311035 0.686523 0.432800 -0.494507 1441742264 0.311035 0.686523 0.432800 -0.494507 1441742264 0.311035 0.686523 0.432800 -0.494507 1441742264 0.311035 0.686523 0.432800 -0.494507 1441742265 0.311035 0.686523 0.432800 -0.494507 1441742265 0.306824 0.690063 0.429077 -0.495422 1441742265 0.306824 0.690063 0.429077 -0.495422 1441742265 0.306824 0.690063 0.429077 -0.495422 1441742265 0.306824 0.690063 0.429077 -0.495422 1441742265 0.306824 0.690063 0.429077 -0.495422 1441742265 0.306824 0.690063 0.429077 -0.495422 1441742265 0.306824 0.690063 0.429077 -0.495422 1441742265 
0.314392 0.687683 0.433594 -0.490112 1441742267 0.314392 0.687683 0.433594 -0.490112 1441742267 0.314392 0.687683 0.433594 -0.490112 1441742267 0.314392 0.687683 0.433594 -0.490112 1441742267 0.314392 0.687683 0.433594 -0.490112 1441742267 0.314392 0.687683 0.433594 -0.490112 1441742267 0.311707 0.690186 0.427185 -0.493958 1441742267 0.311707 0.690186 0.427185 -0.493958 1441742267 0.311707 0.690186 0.427185 -0.493958 1441742267 0.311707 0.690186 0.427185 -0.493958 1441742267 0.311707 0.690186 0.427185 -0.493958 1441742267 0.311707 0.690186 0.427185 -0.493958 1441742267 0.310364 0.691772 0.421875 -0.497131 1441742267 0.310364 0.691772 0.421875 -0.497131 1441742267 0.310364 0.691772 0.421875 -0.497131 1441742267 0.310364 0.691772 0.421875 -0.497131 1441742267 0.310364 0.691772 0.421875 -0.497131 1441742267 0.310364 0.691772 0.421875 -0.497131 1441742267 0.310181 0.691650 0.420105 -0.498840 1441742267 0.310181 0.691650 0.420105 -0.498840 1441742267 0.310181 0.691650 0.420105 -0.498840 1441742267 0.310181 0.691650 0.420105 -0.498840 1441742267 0.310181 0.691650 0.420105 -0.498840 1441742267 0.310181 0.691650 0.420105 -0.498840 1441742267 0.312683 0.689453 0.423218 -0.497742 1441742267 0.312683 0.689453 0.423218 -0.497742 1441742267 0.312683 0.689453 0.423218 -0.497742 1441742267 0.312683 0.689453 0.423218 -0.497742 1441742267 0.312683 0.689453 0.423218 -0.497742 1441742267 0.312683 0.689453 0.423218 -0.497742 1441742267 0.317322 0.687073 0.427734 -0.494202 1441742267 0.317322 0.687073 0.427734 -0.494202 1441742267 0.317322 0.687073 0.427734 -0.494202 1441742267 0.317322 0.687073 0.427734 -0.494202 1441742267 0.317322 0.687073 0.427734 -0.494202 1441742267 0.317322 0.687073 0.427734 -0.494202 1441742267 0.317322 0.687073 0.427734 -0.494202 1441742267 0.322815 0.682739 0.431763 -0.493103 1441742267 0.322815 0.682739 0.431763 -0.493103 1441742267 0.322815 0.682739 0.431763 -0.493103 1441742267 0.322815 0.682739 0.431763 -0.493103 1441742267 0.322815 0.682739 0.431763 -0.493103 1441742267 0.322815 0.682739 0.431763 -0.493103 1441742267 0.326599 0.679138 0.435364 -0.492432 1441742267 0.326599 0.679138 0.435364 -0.492432 1441742267 0.326599 0.679138 0.435364 -0.492432 1441742267 0.326599 0.679138 0.435364 -0.492432 1441742267 0.326599 0.679138 0.435364 -0.492432 1441742267 0.326599 0.679138 0.435364 -0.492432 1441742267 0.326599 0.679138 0.435364 -0.492432 1441742267 0.328186 0.677979 0.436157 -0.492249 1441742267 0.328186 0.677979 0.436157 -0.492249 1441742267 0.328186 0.677979 0.436157 -0.492249 1441742267 0.328186 0.677979 0.436157 -0.492249 1441742267 0.328186 0.677979 0.436157 -0.492249 1441742267 0.328186 0.677979 0.436157 -0.492249 1441742267 0.328186 0.677673 0.436218 -0.492676 1441742267 0.328186 0.677673 0.436218 -0.492676 1441742268 0.328186 0.677673 0.436218 -0.492676 1441742268 0.328186 0.677673 0.436218 -0.492676 1441742268 0.328186 0.677673 0.436218 -0.492676 1441742268 0.328186 0.677673 0.436218 -0.492676 1441742268 0.327026 0.677856 0.435364 -0.493896 1441742268 0.327026 0.677856 0.435364 -0.493896 1441742268 0.327026 0.677856 0.435364 -0.493896 1441742268 0.327026 0.677856 0.435364 -0.493896 1441742268 0.327026 0.677856 0.435364 -0.493896 1441742268 0.327026 0.677856 0.435364 -0.493896 1441742268 0.327026 0.677856 0.435364 -0.493896 1441742268 0.327148 0.677246 0.434875 -0.495117 1441742268 0.327148 0.677246 0.434875 -0.495117 1441742268 0.327148 0.677246 0.434875 -0.495117 1441742268 0.327148 0.677246 0.434875 -0.495117 1441742268 0.327148 0.677246 0.434875 -0.495117 1441742268 0.328064 0.676025 0.435364 -0.495728 1441742268 0.328064 0.676025 0.435364 -0.495728 1441742268 0.328064 0.676025 0.435364 -0.495728 1441742268 0.328064 0.676025 0.435364 -0.495728 1441742268 0.328064 0.676025 0.435364 -0.495728 1441742268 0.328064 0.676025 0.435364 -0.495728 1441742268 0.328979 0.675049 0.436890 -0.495117 1441742268 0.328979 0.675049 0.436890 -0.495117 1441742268 0.328979 0.675049 0.436890 -0.495117 1441742268 0.328979 0.675049 0.436890 -0.495117 1441742268 0.328979 0.675049 0.436890 -0.495117 1441742268 0.328979 0.675049 0.436890 -0.495117 1441742268 0.328979 0.675049 0.436890 -0.495117 1441742268 0.329529 0.674316 0.437622 -0.495178 1441742268 0.329529 0.674316 0.437622 -0.495178 1441742268 0.329529 0.674316 0.437622 -0.495178 1441742268 0.329529 0.674316 0.437622 -0.495178 1441742268 0.329529 0.674316 0.437622 -0.495178 1441742268 0.329529 0.674316 0.437622 -0.495178 1441742268 0.329285 0.674194 0.438171 -0.494934 1441742268 0.329285 0.674194 0.438171 -0.494934 1441742268 0.329285 0.674194 0.438171 -0.494934 1441742268 0.329285 0.674194 0.438171 -0.494934 1441742268 0.329285 0.674194 0.438171 -0.494934 1441742268 0.329285 0.674194 0.438171 -0.494934 1441742268 0.329956 0.674438 0.439026 -0.493469 1441742268 0.329956 0.674438 0.439026 -0.493469 1441742268 0.329956 0.674438 0.439026 -0.493469 1441742268 0.329956 0.674438 0.439026 -0.493469 1441742268 0.329956 0.674438 0.439026 -0.493469 1441742268 0.329956 0.674438 0.439026 -0.493469 1441742268 0.330444 0.674194 0.441101 -0.491516 1441742268 0.330444 0.674194 0.441101 -0.491516 1441742268 0.330444 0.674194 0.441101 -0.491516 1441742268 0.330444 0.674194 0.441101 -0.491516 1441742268 0.330444 0.674194 0.441101 -0.491516 1441742268 0.330444 0.674194 0.441101 -0.491516 1441742268 0.330444 0.674194 0.441101 -0.491516 1441742268 0.331665 0.673889 0.445068 -0.487488 1441742268 0.331665 0.673889 0.445068 -0.487488 1441742268 0.331665 0.673889 0.445068 -0.487488 1441742268 0.331665 0.673889 0.445068 -0.487488 1441742268 0.331665 0.673889 0.445068 -0.487488 1441742268 0.331665 0.673889 0.445068 -0.487488 1441742268 0.332825 0.674500 0.447693 -0.483521 1441742268 0.332825 0.674500 0.447693 -0.483521 1441742268 0.332825 0.674500 0.447693 -0.483521 1441742268 0.332825 0.674500 0.447693 -0.483521 1441742268 0.332825 0.674500 0.447693 -0.483521 1441742268 0.332825 0.674500 0.447693 -0.483521 1441742268 0.331970 0.675476 0.447205 -0.483154 1441742268 0.331970 0.675476 0.447205 -0.483154 1441742268 0.331970 0.675476 0.447205 -0.483154 1441742268 0.331970 0.675476 0.447205 -0.483154 1441742268 0.331970 0.675476 0.447205 -0.483154 1441742268 0.331970 0.675476 0.447205 -0.483154 1441742268 0.327637 0.677551 0.443604 -0.486511 1441742268 0.327637 0.677551 0.443604 -0.486511 1441742268 0.327637 0.677551 0.443604 -0.486511 1441742268 0.327637 0.677551 0.443604 -0.486511 1441742268 0.327637 0.677551 0.443604 -0.486511 1441742268 0.327637 0.677551 0.443604 -0.486511 1441742268 0.327637 0.677551 0.443604 -0.486511 1441742268 0.323486 0.679626 0.439209 -0.490417 1441742268 0.323486 0.679626 0.439209 -0.490417 1441742268 0.323486 0.679626 0.439209 -0.490417 1441742268 0.323486 0.679626 0.439209 -0.490417 1441742268 0.323486 0.679626 0.439209 -0.490417 1441742268 0.323486 0.679626 0.439209 -0.490417 1441742268 0.321411 0.680969 0.435303 -0.493347 1441742268 0.321411 0.680969 0.435303 -0.493347 1441742268 0.321411 0.680969 0.435303 -0.493347 1441742268 0.321411 0.680969 0.435303 -0.493347 1441742268 0.321411 0.680969 0.435303 -0.493347 1441742268 0.321411 0.680969 0.435303 -0.493347 1441742268 0.321411 0.680969 0.435303 -0.493347 1441742268 0.320496 0.681946 0.432007 -0.495605 1441742268 0.320496 0.681946 0.432007 -0.495605 1441742268 0.320496 0.681946 0.432007 -0.495605 1441742268 0.320496 0.681946 0.432007 -0.495605 1441742268 0.320496 0.681946 0.432007 -0.495605 1441742268 0.320496 0.681946 0.432007 -0.495605 1441742268 0.320129 0.682190 0.429321 -0.497742 1441742268 0.320129 0.682190 0.429321 -0.497742 1441742268 0.320129 0.682190 0.429321 -0.497742 1441742268 0.320129 0.682190 0.429321 -0.497742 1441742268 0.320129 0.682190 0.429321 -0.497742 1441742268 0.320129 0.682190 0.429321 -0.497742 1441742268 0.319763 0.682312 0.427490 -0.499390 1441742268 0.319763 0.682312 0.427490 -0.499390 1441742268 0.319763 0.682312 0.427490 -0.499390 1441742268 0.319763 0.682312 0.427490 -0.499390 1441742268 0.319763 0.682312 0.427490 -0.499390 1441742268 0.319763 0.682312 0.427490 -0.499390 1441742268 0.319763 0.682312 0.427490 -0.499390 1441742268 0.319397 0.682800 0.426147 -0.500122 1441742268 0.319397 0.682800 0.426147 -0.500122 1441742269 0.319397 0.682800 0.426147 -0.500122 1441742269 0.319397 0.682800 0.426147 -0.500122 1441742269 0.319397 0.682800 0.426147 -0.500122 1441742269 0.320313 0.682190 0.425781 -0.500671 1441742269 0.320313 0.682190 0.425781 -0.500671 1441742269 0.320313 0.682190 0.425781 -0.500671 1441742269 0.320313 0.682190 0.425781 -0.500671 1441742269 0.320313 0.682190 0.425781 -0.500671 1441742269 0.320313 0.682190 0.425781 -0.500671 1441742269 0.322266 0.680847 0.428101 -0.499268 1441742269 0.322266 0.680847 0.428101 -0.499268 1441742269 0.322266 0.680847 0.428101 -0.499268 1441742269 0.322266 0.680847 0.428101 -0.499268 1441742269 0.322266 0.680847 0.428101 -0.499268 1441742269 0.322266 0.680847 0.428101 -0.499268 1441742269 0.324890 0.678894 0.432312 -0.496582 1441742269 0.324890 0.678894 0.432312 -0.496582 1441742269 0.324890 0.678894 0.432312 -0.496582 1441742269 0.324890 0.678894 0.432312 -0.496582 1441742269 0.324890 0.678894 0.432312 -0.496582 1441742269 0.324890 0.678894 0.432312 -0.496582 1441742269 0.327332 0.677490 0.436462 -0.493225 1441742269 0.327332 0.677490 0.436462 -0.493225 1441742269 0.327332 0.677490 0.436462 -0.493225 1441742269 0.327332 0.677490 0.436462 -0.493225 1441742269 0.327332 0.677490 0.436462 -0.493225 1441742269 0.327332 0.677490 0.436462 -0.493225 1441742269 0.328247 0.675659 0.437500 -0.494202 1441742269 0.328247 0.675659 0.437500 -0.494202 1441742269 0.328247 0.675659 0.437500 -0.494202 1441742269 0.328247 0.675659 0.437500 -0.494202 1441742269 0.328247 0.675659 0.437500 -0.494202 1441742269 0.328247 0.675659 0.437500 -0.494202 1441742269 0.327759 0.676392 0.436218 -0.494629 1441742269 0.327759 0.676392 0.436218 -0.494629 1441742269 0.327759 0.676392 0.436218 -0.494629 1441742269 0.327759 0.676392 0.436218 -0.494629 1441742269 0.327759 0.676392 0.436218 -0.494629 1441742269 0.327759 0.676392 0.436218 -0.494629 1441742269 0.327759 0.676392 0.436218 -0.494629 1441742269 0.326721 0.676758 0.434265 -0.496521 1441742269 0.326721 0.676758 0.434265 -0.496521 1441742269 0.326721 0.676758 0.434265 -0.496521 1441742269 0.326721 0.676758 0.434265 -0.496521 1441742269 0.326721 0.676758 0.434265 -0.496521 1441742269 0.326721 0.676758 0.434265 -0.496521 1441742269 0.325439 0.677307 0.433105 -0.497681 1441742269 0.325439 0.677307 0.433105 -0.497681 1441742269 0.325439 0.677307 0.433105 -0.497681 1441742269 0.325439 0.677307 0.433105 -0.497681 1441742269 0.325439 0.677307 0.433105 -0.497681 1441742269 0.325439 0.677307 0.433105 -0.497681 1441742269 0.324768 0.677856 0.432922 -0.497559 1441742269 0.324768 0.677856 0.432922 -0.497559 1441742269 0.324768 0.677856 0.432922 -0.497559 1441742269 0.324768 0.677856 0.432922 -0.497559 1441742269 0.324768 0.677856 0.432922 -0.497559 1441742269 0.324768 0.677856 0.432922 -0.497559 1441742269 0.324280 0.678162 0.433411 -0.497070 1441742269 0.324280 0.678162 0.433411 -0.497070 1441742269 0.324280 0.678162 0.433411 -0.497070 1441742269 0.324280 0.678162 0.433411 -0.497070 1441742269 0.324280 0.678162 0.433411 -0.497070 1441742269 0.324280 0.678162 0.433411 -0.497070 1441742269 0.324158 0.678101 0.434021 -0.496643 1441742269 0.324158 0.678101 0.434021 -0.496643 1441742269 0.324158 0.678101 0.434021 -0.496643 1441742269 0.324158 0.678101 0.434021 -0.496643 1441742269 0.324158 0.678101 0.434021 -0.496643 1441742269 0.324158 0.678101 0.434021 -0.496643 1441742269 0.325623 0.677490 0.435120 -0.495544 1441742269 0.325623 0.677490 0.435120 -0.495544 1441742269 0.325623 0.677490 0.435120 -0.495544 1441742269 0.325623 0.677490 0.435120 -0.495544 1441742269 0.325623 0.677490 0.435120 -0.495544 1441742269 0.325623 0.677490 0.435120 -0.495544 1441742269 0.327881 0.675903 0.438232 -0.493469 1441742269 0.327881 0.675903 0.438232 -0.493469 1441742269 0.327881 0.675903 0.438232 -0.493469 1441742269 0.327881 0.675903 0.438232 -0.493469 1441742269 0.327881 0.675903 0.438232 -0.493469 1441742269 0.327881 0.675903 0.438232 -0.493469 1441742269 0.331665 0.673462 0.442322 -0.490601 1441742269 0.331665 0.673462 0.442322 -0.490601 1441742269 0.331665 0.673462 0.442322 -0.490601 1441742269 0.331665 0.673462 0.442322 -0.490601 1441742269 0.331665 0.673462 0.442322 -0.490601 1441742269 0.331665 0.673462 0.442322 -0.490601 1441742269 0.331665 0.673462 0.442322 -0.490601 1441742269 0.334900 0.670532 0.447327 -0.487854 1441742269 0.334900 0.670532 0.447327 -0.487854 1441742269 0.334900 0.670532 0.447327 -0.487854 1441742269 0.334900 0.670532 0.447327 -0.487854 1441742269 0.334900 0.670532 0.447327 -0.487854 1441742269 0.334900 0.670532 0.447327 -0.487854 1441742269 0.337280 0.668518 0.452087 -0.484619 1441742269 0.337280 0.668518 0.452087 -0.484619 1441742269 0.337280 0.668518 0.452087 -0.484619 1441742269 0.337280 0.668518 0.452087 -0.484619 1441742269 0.337280 0.668518 0.452087 -0.484619 1441742269 0.337280 0.668518 0.452087 -0.484619 1441742269 0.338623 0.668213 0.454651 -0.481750 1441742269 0.338623 0.668213 0.454651 -0.481750 1441742269 0.338623 0.668213 0.454651 -0.481750 1441742269 0.338623 0.668213 0.454651 -0.481750 1441742269 0.338623 0.668213 0.454651 -0.481750 1441742269 0.338623 0.668213 0.454651 -0.481750 1441742269 0.338623 0.668213 0.454651 -0.481750 1441742269 0.337463 0.669373 0.452942 -0.482605 1441742269 0.337463 0.669373 0.452942 -0.482605 1441742269 0.337463 0.669373 0.452942 -0.482605 1441742269 0.337463 0.669373 0.452942 -0.482605 1441742270 0.337463 0.669373 0.452942 -0.482605 1441742270 0.337463 0.669373 0.452942 -0.482605 1441742270 0.334595 0.670715 0.450317 -0.485107 1441742270 0.334595 0.670715 0.450317 -0.485107 1441742270 0.334595 0.670715 0.450317 -0.485107 1441742270 0.334595 0.670715 0.450317 -0.485107 1441742270 0.334595 0.670715 0.450317 -0.485107 1441742270 0.334595 0.670715 0.450317 -0.485107 1441742270 0.331726 0.672363 0.447083 -0.487793 1441742270 0.331726 0.672363 0.447083 -0.487793 1441742270 0.331726 0.672363 0.447083 -0.487793 1441742270 0.331726 0.672363 0.447083 -0.487793 1441742270 0.331726 0.672363 0.447083 -0.487793 1441742270 0.331726 0.672363 0.447083 -0.487793 1441742270 0.331726 0.672363 0.447083 -0.487793 1441742270 0.328796 0.674316 0.442688 -0.491028 1441742270 0.328796 0.674316 0.442688 -0.491028 1441742270 0.328796 0.674316 0.442688 -0.491028 1441742270 0.328796 0.674316 0.442688 -0.491028 1441742270 0.328796 0.674316 0.442688 -0.491028 1441742270 0.328796 0.674316 0.442688 -0.491028 1441742270 0.327209 0.675659 0.437927 -0.494568 1441742270 0.327209 0.675659 0.437927 -0.494568 1441742270 0.327209 0.675659 0.437927 -0.494568 1441742270 0.327209 0.675659 0.437927 -0.494568 1441742270 0.327209 0.675659 0.437927 -0.494568 1441742270 0.327209 0.675659 0.437927 -0.494568 1441742270 0.326660 0.676392 0.434631 -0.496826 1441742270 0.326660 0.676392 0.434631 -0.496826 1441742270 0.326660 0.676392 0.434631 -0.496826 1441742270 0.326660 0.676392 0.434631 -0.496826 1441742270 0.326660 0.676392 0.434631 -0.496826 1441742270 0.326660 0.676392 0.434631 -0.496826 1441742270 0.327515 0.675476 0.433899 -0.498169 1441742270 0.327515 0.675476 0.433899 -0.498169 1441742270 0.327515 0.675476 0.433899 -0.498169 1441742270 0.327515 0.675476 0.433899 -0.498169 1441742270 0.327515 0.675476 0.433899 -0.498169 1441742270 0.327515 0.675476 0.433899 -0.498169 1441742270 0.328552 0.674194 0.435242 -0.497986 1441742270 0.328552 0.674194 0.435242 -0.497986 1441742270 0.328552 0.674194 0.435242 -0.497986 1441742270 0.328552 0.674194 0.435242 -0.497986 1441742270 0.328552 0.674194 0.435242 -0.497986 1441742270 0.328552 0.674194 0.435242 -0.497986 1441742270 0.329468 0.672913 0.436646 -0.497925 1441742270 0.329468 0.672913 0.436646 -0.497925 1441742270 0.329468 0.672913 0.436646 -0.497925 1441742270 0.329468 0.672913 0.436646 -0.497925 1441742270 0.329468 0.672913 0.436646 -0.497925 1441742270 0.329468 0.672913 0.436646 -0.497925 1441742270 0.329834 0.671814 0.438416 -0.497620 1441742270 0.329834 0.671814 0.438416 -0.497620 1441742270 0.329834 0.671814 0.438416 -0.497620 1441742270 0.329834 0.671814 0.438416 -0.497620 1441742270 0.329834 0.671814 0.438416 -0.497620 1441742270 0.329834 0.671814 0.438416 -0.497620 1441742270 0.330688 0.670959 0.440002 -0.496765 1441742270 0.330688 0.670959 0.440002 -0.496765 1441742270 0.330688 0.670959 0.440002 -0.496765 1441742270 0.330688 0.670959 0.440002 -0.496765 1441742270 0.330688 0.670959 0.440002 -0.496765 1441742270 0.330688 0.670959 0.440002 -0.496765 1441742270 0.330688 0.670959 0.440002 -0.496765 1441742270 0.331604 0.669983 0.442322 -0.495483 1441742270 0.331604 0.669983 0.442322 -0.495483 1441742270 0.331604 0.669983 0.442322 -0.495483 1441742270 0.331604 0.669983 0.442322 -0.495483 1441742270 0.331604 0.669983 0.442322 -0.495483 1441742270 0.331604 0.669983 0.442322 -0.495483 1441742270 0.333069 0.668457 0.444641 -0.494446 1441742270 0.333069 0.668457 0.444641 -0.494446 1441742270 0.333069 0.668457 0.444641 -0.494446 1441742270 0.333069 0.668457 0.444641 -0.494446 1441742270 0.333069 0.668457 0.444641 -0.494446 1441742270 0.333069 0.668457 0.444641 -0.494446 1441742270 0.333069 0.668457 0.444641 -0.494446 1441742270 0.333313 0.668274 0.444946 -0.494202 1441742270 0.333313 0.668274 0.444946 -0.494202 1441742270 0.333313 0.668274 0.444946 -0.494202 1441742270 0.333313 0.668274 0.444946 -0.494202 1441742270 0.333313 0.668274 0.444946 -0.494202 1441742270 0.333313 0.668274 0.444946 -0.494202 1441742270 0.332520 0.669495 0.443420 -0.494446 1441742270 0.332520 0.669495 0.443420 -0.494446 1441742270 0.332520 0.669495 0.443420 -0.494446 1441742270 0.332520 0.669495 0.443420 -0.494446 1441742270 0.332520 0.669495 0.443420 -0.494446 1441742270 0.332520 0.669495 0.443420 -0.494446 1441742270 0.331116 0.671448 0.440125 -0.495789 1441742270 0.331116 0.671448 0.440125 -0.495789 1441742270 0.331116 0.671448 0.440125 -0.495789 1441742270 0.331116 0.671448 0.440125 -0.495789 1441742270 0.331116 0.671448 0.440125 -0.495789 1441742270 0.331116 0.671448 0.440125 -0.495789 1441742270 0.331116 0.671448 0.440125 -0.495789 1441742270 0.330444 0.673096 0.436646 -0.497009 1441742270 0.330444 0.673096 0.436646 -0.497009 1441742270 0.330444 0.673096 0.436646 -0.497009 1441742270 0.330444 0.673096 0.436646 -0.497009 1441742270 0.330444 0.673096 0.436646 -0.497009 1441742270 0.330444 0.673096 0.436646 -0.497009 1441742270 0.330994 0.672974 0.435608 -0.497742 1441742270 0.330994 0.672974 0.435608 -0.497742 1441742270 0.330994 0.672974 0.435608 -0.497742 1441742270 0.330994 0.672974 0.435608 -0.497742 1441742270 0.330994 0.672974 0.435608 -0.497742 1441742270 0.333435 0.671509 0.437927 -0.496033 1441742270 0.333435 0.671509 0.437927 -0.496033 1441742270 0.333435 0.671509 0.437927 -0.496033 1441742270 0.333435 0.671509 0.437927 -0.496033 1441742270 0.333435 0.671509 0.437927 -0.496033 1441742271 0.333435 0.671509 0.437927 -0.496033 1441742271 0.335754 0.669983 0.441223 -0.493591 1441742271 0.335754 0.669983 0.441223 -0.493591 1441742271 0.335754 0.669983 0.441223 -0.493591 1441742271 0.335754 0.669983 0.441223 -0.493591 1441742271 0.335754 0.669983 0.441223 -0.493591 1441742271 0.335754 0.669983 0.441223 -0.493591 1441742271 0.337830 0.669189 0.443726 -0.491028 1441742271 0.337830 0.669189 0.443726 -0.491028 1441742271 0.337830 0.669189 0.443726 -0.491028 1441742271 0.337830 0.669189 0.443726 -0.491028 1441742271 0.337830 0.669189 0.443726 -0.491028 1441742271 0.337830 0.669189 0.443726 -0.491028 1441742271 0.339111 0.668457 0.445007 -0.489990 1441742271 0.339111 0.668457 0.445007 -0.489990 1441742271 0.339111 0.668457 0.445007 -0.489990 1441742271 0.339111 0.668457 0.445007 -0.489990 1441742271 0.339111 0.668457 0.445007 -0.489990 1441742271 0.339111 0.668457 0.445007 -0.489990 1441742271 0.340027 0.668457 0.444702 -0.489624 1441742271 0.340027 0.668457 0.444702 -0.489624 1441742271 0.340027 0.668457 0.444702 -0.489624 1441742271 0.340027 0.668457 0.444702 -0.489624 1441742271 0.340027 0.668457 0.444702 -0.489624 1441742271 0.340515 0.668152 0.445374 -0.489136 1441742271 0.340515 0.668152 0.445374 -0.489136 1441742271 0.340515 0.668152 0.445374 -0.489136 1441742271 0.340515 0.668152 0.445374 -0.489136 1441742271 0.340515 0.668152 0.445374 -0.489136 1441742271 0.340515 0.668152 0.445374 -0.489136 1441742271 0.340515 0.668152 0.445374 -0.489136 1441742271 0.340149 0.668579 0.446899 -0.487366 1441742271 0.340149 0.668579 0.446899 -0.487366 1441742271 0.340149 0.668579 0.446899 -0.487366 1441742271 0.340149 0.668579 0.446899 -0.487366 1441742271 0.340149 0.668579 0.446899 -0.487366 1441742271 0.340149 0.668579 0.446899 -0.487366 1441742271 0.337769 0.670471 0.445251 -0.487915 1441742271 0.337769 0.670471 0.445251 -0.487915 1441742271 0.337769 0.670471 0.445251 -0.487915 1441742271 0.337769 0.670471 0.445251 -0.487915 1441742271 0.337769 0.670471 0.445251 -0.487915 1441742271 0.337769 0.670471 0.445251 -0.487915 1441742271 0.337769 0.670471 0.445251 -0.487915 1441742271 0.333923 0.672852 0.440979 -0.491150 1441742271 0.333923 0.672852 0.440979 -0.491150 1441742271 0.333923 0.672852 0.440979 -0.491150 1441742271 0.333923 0.672852 0.440979 -0.491150 1441742271 0.333923 0.672852 0.440979 -0.491150 1441742271 0.333923 0.672852 0.440979 -0.491150 1441742271 0.329163 0.674927 0.435913 -0.496094 1441742271 0.329163 0.674927 0.435913 -0.496094 1441742271 0.329163 0.674927 0.435913 -0.496094 1441742271 0.329163 0.674927 0.435913 -0.496094 1441742271 0.329163 0.674927 0.435913 -0.496094 1441742271 0.329163 0.674927 0.435913 -0.496094 1441742271 0.325439 0.677185 0.431580 -0.499207 1441742271 0.325439 0.677185 0.431580 -0.499207 1441742271 0.325439 0.677185 0.431580 -0.499207 1441742271 0.325439 0.677185 0.431580 -0.499207 1441742271 0.325439 0.677185 0.431580 -0.499207 1441742271 0.325439 0.677185 0.431580 -0.499207 1441742271 0.322998 0.678833 0.428467 -0.501282 1441742271 0.322998 0.678833 0.428467 -0.501282 1441742271 0.322998 0.678833 0.428467 -0.501282 1441742271 0.322998 0.678833 0.428467 -0.501282 1441742271 0.322998 0.678833 0.428467 -0.501282 1441742271 0.322998 0.678833 0.428467 -0.501282 1441742271 0.320984 0.679382 0.426758 -0.503296 1441742271 0.320984 0.679382 0.426758 -0.503296 1441742271 0.320984 0.679382 0.426758 -0.503296 1441742271 0.320984 0.679382 0.426758 -0.503296 1441742271 0.320984 0.679382 0.426758 -0.503296 1441742271 0.320984 0.679382 0.426758 -0.503296 1441742271 0.320862 0.678650 0.426636 -0.504333 1441742271 0.320862 0.678650 0.426636 -0.504333 1441742271 0.320862 0.678650 0.426636 -0.504333 1441742271 0.320862 0.678650 0.426636 -0.504333 1441742271 0.320862 0.678650 0.426636 -0.504333 1441742271 0.320862 0.678650 0.426636 -0.504333 1441742271 0.322083 0.677979 0.427673 -0.503662 1441742271 0.322083 0.677979 0.427673 -0.503662 1441742271 0.322083 0.677979 0.427673 -0.503662 1441742271 0.322083 0.677979 0.427673 -0.503662 1441742271 0.322083 0.677979 0.427673 -0.503662 1441742271 0.322083 0.677979 0.427673 -0.503662 1441742271 0.324036 0.676697 0.429810 -0.502319 1441742271 0.324036 0.676697 0.429810 -0.502319 1441742271 0.324036 0.676697 0.429810 -0.502319 1441742271 0.324036 0.676697 0.429810 -0.502319 1441742271 0.324036 0.676697 0.429810 -0.502319 1441742271 0.324036 0.676697 0.429810 -0.502319 1441742271 0.326355 0.675049 0.433350 -0.499939 1441742271 0.326355 0.675049 0.433350 -0.499939 1441742271 0.326355 0.675049 0.433350 -0.499939 1441742271 0.326355 0.675049 0.433350 -0.499939 1441742271 0.326355 0.675049 0.433350 -0.499939 1441742271 0.326355 0.675049 0.433350 -0.499939 1441742271 0.326355 0.675049 0.433350 -0.499939 1441742271 0.328735 0.673645 0.437073 -0.497131 1441742271 0.328735 0.673645 0.437073 -0.497131 1441742271 0.328735 0.673645 0.437073 -0.497131 1441742271 0.328735 0.673645 0.437073 -0.497131 1441742271 0.328735 0.673645 0.437073 -0.497131 1441742271 0.328735 0.673645 0.437073 -0.497131 1441742271 0.330688 0.672241 0.438293 -0.496582 1441742271 0.330688 0.672241 0.438293 -0.496582 1441742271 0.330688 0.672241 0.438293 -0.496582 1441742271 0.330688 0.672241 0.438293 -0.496582 1441742271 0.330688 0.672241 0.438293 -0.496582 1441742271 0.330688 0.672241 0.438293 -0.496582 1441742271 0.330688 0.672241 0.438293 -0.496582 1441742272 0.331482 0.671387 0.438477 -0.497009 1441742272 0.331482 0.671387 0.438477 -0.497009 1441742272 0.331482 0.671387 0.438477 -0.497009 1441742272 0.331482 0.671387 0.438477 -0.497009 1441742272 0.331482 0.671387 0.438477 -0.497009 1441742272 0.331482 0.671387 0.438477 -0.497009 1441742272 0.332031 0.670959 0.437622 -0.497986 1441742272 0.332031 0.670959 0.437622 -0.497986 1441742272 0.332031 0.670959 0.437622 -0.497986 1441742272 0.332031 0.670959 0.437622 -0.497986 1441742272 0.332031 0.670959 0.437622 -0.497986 1441742272 0.332031 0.670959 0.437622 -0.497986 1441742272 0.332031 0.670959 0.437622 -0.497986 1441742272 0.332275 0.670349 0.436218 -0.499878 1441742272 0.332275 0.670349 0.436218 -0.499878 1441742272 0.332275 0.670349 0.436218 -0.499878 1441742272 0.332275 0.670349 0.436218 -0.499878 1441742272 0.332275 0.670349 0.436218 -0.499878 1441742272 0.332275 0.670349 0.436218 -0.499878 1441742272 0.331543 0.670532 0.434509 -0.501648 1441742272 0.331543 0.670532 0.434509 -0.501648 1441742272 0.331543 0.670532 0.434509 -0.501648 1441742272 0.331543 0.670532 0.434509 -0.501648 1441742272 0.331543 0.670532 0.434509 -0.501648 1441742272 0.331543 0.670532 0.434509 -0.501648 1441742272 0.330627 0.671021 0.432068 -0.503662 1441742272 0.330627 0.671021 0.432068 -0.503662 1441742272 0.330627 0.671021 0.432068 -0.503662 1441742272 0.330627 0.671021 0.432068 -0.503662 1441742272 0.330627 0.671021 0.432068 -0.503662 1441742272 0.330627 0.671021 0.432068 -0.503662 1441742272 0.329590 0.672119 0.429565 -0.505005 1441742272 0.329590 0.672119 0.429565 -0.505005 1441742272 0.329590 0.672119 0.429565 -0.505005 1441742272 0.329590 0.672119 0.429565 -0.505005 1441742272 0.329590 0.672119 0.429565 -0.505005 1441742272 0.329468 0.673340 0.427795 -0.504944 1441742272 0.329468 0.673340 0.427795 -0.504944 1441742272 0.329468 0.673340 0.427795 -0.504944 1441742272 0.329468 0.673340 0.427795 -0.504944 1441742272 0.329468 0.673340 0.427795 -0.504944 1441742272 0.329468 0.673340 0.427795 -0.504944 1441742272 0.329468 0.673340 0.427795 -0.504944 1441742272 0.330383 0.673584 0.427856 -0.504028 1441742272 0.330383 0.673584 0.427856 -0.504028 1441742272 0.330383 0.673584 0.427856 -0.504028 1441742272 0.330383 0.673584 0.427856 -0.504028 1441742272 0.330383 0.673584 0.427856 -0.504028 1441742272 0.330383 0.673584 0.427856 -0.504028 1441742272 0.331055 0.673950 0.428406 -0.502625 1441742272 0.331055 0.673950 0.428406 -0.502625 1441742272 0.331055 0.673950 0.428406 -0.502625 1441742272 0.331055 0.673950 0.428406 -0.502625 1441742272 0.331055 0.673950 0.428406 -0.502625 1441742272 0.331055 0.673950 0.428406 -0.502625 1441742272 0.331055 0.673950 0.428406 -0.502625 1441742272 0.331177 0.673950 0.429993 -0.501221 1441742272 0.331177 0.673950 0.429993 -0.501221 1441742272 0.331177 0.673950 0.429993 -0.501221 1441742272 0.331177 0.673950 0.429993 -0.501221 1441742272 0.331177 0.673950 0.429993 -0.501221 1441742272 0.331177 0.673950 0.429993 -0.501221 1441742272 0.331909 0.673645 0.431946 -0.499451 1441742272 0.331909 0.673645 0.431946 -0.499451 1441742272 0.331909 0.673645 0.431946 -0.499451 1441742272 0.331909 0.673645 0.431946 -0.499451 1441742272 0.331909 0.673645 0.431946 -0.499451 1441742272 0.331909 0.673645 0.431946 -0.499451 1441742272 0.331909 0.673645 0.431946 -0.499451 1441742272 0.331665 0.674133 0.433472 -0.497559 1441742272 0.331665 0.674133 0.433472 -0.497559 1441742272 0.331665 0.674133 0.433472 -0.497559 1441742272 0.331665 0.674133 0.433472 -0.497559 1441742272 0.331665 0.674133 0.433472 -0.497559 1441742272 0.331665 0.674133 0.433472 -0.497559 1441742272 0.330383 0.675354 0.432739 -0.497437 1441742272 0.330383 0.675354 0.432739 -0.497437 1441742272 0.330383 0.675354 0.432739 -0.497437 1441742272 0.330383 0.675354 0.432739 -0.497437 1441742272 0.330383 0.675354 0.432739 -0.497437 1441742272 0.330383 0.675354 0.432739 -0.497437 1441742272 0.330383 0.675354 0.432739 -0.497437 1441742272 0.327148 0.676941 0.430847 -0.499023 1441742272 0.327148 0.676941 0.430847 -0.499023 1441742272 0.327148 0.676941 0.430847 -0.499023 1441742272 0.327148 0.676941 0.430847 -0.499023 1441742272 0.327148 0.676941 0.430847 -0.499023 1441742272 0.327148 0.676941 0.430847 -0.499023 1441742272 0.322998 0.679077 0.428284 -0.501038 1441742272 0.322998 0.679077 0.428284 -0.501038 1441742272 0.322998 0.679077 0.428284 -0.501038 1441742272 0.322998 0.679077 0.428284 -0.501038 1441742272 0.322998 0.679077 0.428284 -0.501038 1441742272 0.322998 0.679077 0.428284 -0.501038 1441742272 0.319885 0.681091 0.425293 -0.502869 1441742272 0.319885 0.681091 0.425293 -0.502869 1441742272 0.319885 0.681091 0.425293 -0.502869 1441742272 0.319885 0.681091 0.425293 -0.502869 1441742272 0.319885 0.681091 0.425293 -0.502869 1441742272 0.319885 0.681091 0.425293 -0.502869 1441742272 0.319885 0.681091 0.425293 -0.502869 1441742272 0.318665 0.682129 0.422424 -0.504578 1441742272 0.318665 0.682129 0.422424 -0.504578 1441742272 0.318665 0.682129 0.422424 -0.504578 1441742272 0.318665 0.682129 0.422424 -0.504578 1441742272 0.318665 0.682129 0.422424 -0.504578 1441742272 0.318665 0.682129 0.422424 -0.504578 1441742272 
0.323975 0.682373 0.436707 -0.488464 1441742275 0.323975 0.682373 0.436707 -0.488464 1441742275 0.324402 0.683167 0.435669 -0.488037 1441742275 0.324402 0.683167 0.435669 -0.488037 1441742275 0.324402 0.683167 0.435669 -0.488037 1441742275 0.324402 0.683167 0.435669 -0.488037 1441742275 0.324402 0.683167 0.435669 -0.488037 1441742275 0.324402 0.683167 0.435669 -0.488037 1441742275 0.326172 0.682617 0.435974 -0.487305 1441742275 0.326172 0.682617 0.435974 -0.487305 1441742275 0.326172 0.682617 0.435974 -0.487305 1441742275 0.326172 0.682617 0.435974 -0.487305 1441742275 0.326172 0.682617 0.435974 -0.487305 1441742275 0.326172 0.682617 0.435974 -0.487305 1441742275 0.329346 0.680542 0.438477 -0.485901 1441742275 0.329346 0.680542 0.438477 -0.485901 1441742275 0.329346 0.680542 0.438477 -0.485901 1441742275 0.329346 0.680542 0.438477 -0.485901 1441742275 0.329346 0.680542 0.438477 -0.485901 1441742275 0.329346 0.680542 0.438477 -0.485901 1441742275 0.329346 0.680542 0.438477 -0.485901 1441742275 0.334290 0.676697 0.442261 -0.484375 1441742275 0.334290 0.676697 0.442261 -0.484375 1441742275 0.334290 0.676697 0.442261 -0.484375 1441742275 0.334290 0.676697 0.442261 -0.484375 1441742275 0.334290 0.676697 0.442261 -0.484375 1441742275 0.334290 0.676697 0.442261 -0.484375 1441742275 0.340088 0.671692 0.447449 -0.482605 1441742275 0.340088 0.671692 0.447449 -0.482605 1441742275 0.340088 0.671692 0.447449 -0.482605 1441742275 0.340088 0.671692 0.447449 -0.482605 1441742275 0.340088 0.671692 0.447449 -0.482605 1441742275 0.340088 0.671692 0.447449 -0.482605 1441742275 0.344910 0.667297 0.452026 -0.480957 1441742275 0.344910 0.667297 0.452026 -0.480957 1441742275 0.344910 0.667297 0.452026 -0.480957 1441742275 0.344910 0.667297 0.452026 -0.480957 1441742275 0.344910 0.667297 0.452026 -0.480957 1441742275 0.344910 0.667297 0.452026 -0.480957 1441742275 0.346802 0.665161 0.454407 -0.480347 1441742275 0.346802 0.665161 0.454407 -0.480347 1441742275 0.346802 0.665161 0.454407 -0.480347 1441742275 0.346802 0.665161 0.454407 -0.480347 1441742275 0.346802 0.665161 0.454407 -0.480347 1441742275 0.346802 0.665161 0.454407 -0.480347 1441742275 0.346802 0.665161 0.454407 -0.480347 1441742275 0.344604 0.666260 0.453369 -0.481323 1441742275 0.344604 0.666260 0.453369 -0.481323 1441742275 0.344604 0.666260 0.453369 -0.481323 1441742275 0.344604 0.666260 0.453369 -0.481323 1441742275 0.344604 0.666260 0.453369 -0.481323 1441742275 0.344604 0.666260 0.453369 -0.481323 1441742275 0.340454 0.668701 0.450134 -0.484070 1441742275 0.340454 0.668701 0.450134 -0.484070 1441742275 0.340454 0.668701 0.450134 -0.484070 1441742275 0.340454 0.668701 0.450134 -0.484070 1441742275 0.340454 0.668701 0.450134 -0.484070 1441742275 0.340454 0.668701 0.450134 -0.484070 1441742275 0.337341 0.671570 0.445313 -0.486633 1441742275 0.337341 0.671570 0.445313 -0.486633 1441742275 0.337341 0.671570 0.445313 -0.486633 1441742275 0.337341 0.671570 0.445313 -0.486633 1441742275 0.337341 0.671570 0.445313 -0.486633 1441742275 0.337341 0.671570 0.445313 -0.486633 1441742275 0.336121 0.673767 0.442017 -0.487488 1441742275 0.336121 0.673767 0.442017 -0.487488 1441742275 0.336121 0.673767 0.442017 -0.487488 1441742275 0.336121 0.673767 0.442017 -0.487488 1441742275 0.336121 0.673767 0.442017 -0.487488 1441742275 0.336121 0.673767 0.442017 -0.487488 1441742275 0.335205 0.673523 0.440979 -0.489380 1441742275 0.335205 0.673523 0.440979 -0.489380 1441742275 0.335205 0.673523 0.440979 -0.489380 1441742275 0.335205 0.673523 0.440979 -0.489380 1441742275 0.335205 0.673523 0.440979 -0.489380 1441742276 0.335205 0.673523 0.440979 -0.489380 1441742276 0.335205 0.673523 0.440979 -0.489380 1441742276 0.334778 0.673218 0.441101 -0.489990 1441742276 0.334778 0.673218 0.441101 -0.489990 1441742276 0.334778 0.673218 0.441101 -0.489990 1441742276 0.334778 0.673218 0.441101 -0.489990 1441742276 0.334778 0.673218 0.441101 -0.489990 1441742276 0.334778 0.673218 0.441101 -0.489990 1441742276 0.334778 0.673218 0.441101 -0.489990 1441742276 0.335327 0.672241 0.441895 -0.490234 1441742276 0.335327 0.672241 0.441895 -0.490234 1441742276 0.335327 0.672241 0.441895 -0.490234 1441742276 0.335327 0.672241 0.441895 -0.490234 1441742276 0.335327 0.672241 0.441895 -0.490234 1441742276 0.335266 0.672485 0.441833 -0.490051 1441742276 0.335266 0.672485 0.441833 -0.490051 1441742276 0.335266 0.672485 0.441833 -0.490051 1441742276 0.335266 0.672485 0.441833 -0.490051 1441742276 0.335266 0.672485 0.441833 -0.490051 1441742276 0.335266 0.672485 0.441833 -0.490051 1441742276 0.334595 0.673462 0.440979 -0.489929 1441742276 0.334595 0.673462 0.440979 -0.489929 1441742276 0.334595 0.673462 0.440979 -0.489929 1441742276 0.334595 0.673462 0.440979 -0.489929 1441742276 0.334595 0.673462 0.440979 -0.489929 1441742276 0.334595 0.673462 0.440979 -0.489929 1441742276 0.333252 0.674622 0.440247 -0.489929 1441742276 0.333252 0.674622 0.440247 -0.489929 1441742276 0.333252 0.674622 0.440247 -0.489929 1441742276 0.333252 0.674622 0.440247 -0.489929 1441742276 0.333252 0.674622 0.440247 -0.489929 1441742276 0.333252 0.674622 0.440247 -0.489929 1441742276 0.331116 0.676208 0.439758 -0.489563 1441742276 0.331116 0.676208 0.439758 -0.489563 1441742276 0.331116 0.676208 0.439758 -0.489563 1441742276 0.331116 0.676208 0.439758 -0.489563 1441742276 0.331116 0.676208 0.439758 -0.489563 1441742276 0.331116 0.676208 0.439758 -0.489563 1441742276 0.331116 0.676208 0.439758 -0.489563 1441742276 0.328003 0.678528 0.438599 -0.489441 1441742276 0.328003 0.678528 0.438599 -0.489441 1441742276 0.328003 0.678528 0.438599 -0.489441 1441742276 0.328003 0.678528 0.438599 -0.489441 1441742276 0.328003 0.678528 0.438599 -0.489441 1441742276 0.328003 0.678528 0.438599 -0.489441 1441742276 0.326843 0.680908 0.436584 -0.488831 1441742276 0.326843 0.680908 0.436584 -0.488831 1441742276 0.326843 0.680908 0.436584 -0.488831 1441742276 0.326843 0.680908 0.436584 -0.488831 1441742276 0.326843 0.680908 0.436584 -0.488831 1441742276 0.326843 0.680908 0.436584 -0.488831 1441742276 0.325256 0.683655 0.435303 -0.487122 1441742276 0.325256 0.683655 0.435303 -0.487122 1441742276 0.325256 0.683655 0.435303 -0.487122 1441742276 0.325256 0.683655 0.435303 -0.487122 1441742276 0.325256 0.683655 0.435303 -0.487122 1441742276 0.325256 0.683655 0.435303 -0.487122 1441742276 0.325256 0.683655 0.435303 -0.487122 1441742276 0.324341 0.684387 0.436279 -0.485840 1441742276 0.324341 0.684387 0.436279 -0.485840 1441742276 0.324341 0.684387 0.436279 -0.485840 1441742276 0.324341 0.684387 0.436279 -0.485840 1441742276 0.324341 0.684387 0.436279 -0.485840 1441742276 0.324341 0.684387 0.436279 -0.485840 1441742276 0.324341 0.684387 0.436279 -0.485840 1441742276 0.325073 0.684570 0.437500 -0.483948 1441742276 0.325073 0.684570 0.437500 -0.483948 1441742276 0.325073 0.684570 0.437500 -0.483948 1441742276 0.325073 0.684570 0.437500 -0.483948 1441742276 0.325073 0.684570 0.437500 -0.483948 1441742276 0.325623 0.684998 0.439026 -0.481628 1441742276 0.325623 0.684998 0.439026 -0.481628 1441742276 0.325623 0.684998 0.439026 -0.481628 1441742276 0.325623 0.684998 0.439026 -0.481628 1441742276 0.325623 0.684998 0.439026 -0.481628 1441742276 0.325623 0.684998 0.439026 -0.481628 1441742276 0.326721 0.684753 0.439453 -0.480835 1441742276 0.326721 0.684753 0.439453 -0.480835 1441742276 0.326721 0.684753 0.439453 -0.480835 1441742276 0.326721 0.684753 0.439453 -0.480835 1441742276 0.326721 0.684753 0.439453 -0.480835 1441742276 0.326721 0.684753 0.439453 -0.480835 1441742276 0.326721 0.684753 0.439453 -0.480835 1441742276 0.328674 0.684021 0.440063 -0.479980 1441742276 0.328674 0.684021 0.440063 -0.479980 1441742276 0.328674 0.684021 0.440063 -0.479980 1441742276 0.328674 0.684021 0.440063 -0.479980 1441742276 0.328674 0.684021 0.440063 -0.479980 1441742276 0.332092 0.682068 0.441528 -0.479126 1441742276 0.332092 0.682068 0.441528 -0.479126 1441742276 0.332092 0.682068 0.441528 -0.479126 1441742276 0.332092 0.682068 0.441528 -0.479126 1441742276 0.332092 0.682068 0.441528 -0.479126 1441742276 0.332092 0.682068 0.441528 -0.479126 1441742276 0.332092 0.682068 0.441528 -0.479126 1441742276 0.336548 0.679077 0.444336 -0.477600 1441742276 0.336548 0.679077 0.444336 -0.477600 1441742276 0.336548 0.679077 0.444336 -0.477600 1441742276 0.336548 0.679077 0.444336 -0.477600 1441742276 0.336548 0.679077 0.444336 -0.477600 1441742276 0.336548 0.679077 0.444336 -0.477600 1441742276 0.340149 0.675781 0.447083 -0.477173 1441742276 0.340149 0.675781 0.447083 -0.477173 1441742276 0.340149 0.675781 0.447083 -0.477173 1441742276 0.340149 0.675781 0.447083 -0.477173 1441742276 0.340149 0.675781 0.447083 -0.477173 1441742276 0.340149 0.675781 0.447083 -0.477173 1441742276 0.342896 0.673096 0.449646 -0.476624 1441742276 0.342896 0.673096 0.449646 -0.476624 1441742276 0.342896 0.673096 0.449646 -0.476624 1441742276 0.342896 0.673096 0.449646 -0.476624 1441742276 0.342896 0.673096 0.449646 -0.476624 1441742277 0.342896 0.673096 0.449646 -0.476624 1441742277 0.343567 0.671570 0.450806 -0.477112 1441742277 0.343567 0.671570 0.450806 -0.477112 1441742277 0.343567 0.671570 0.450806 -0.477112 1441742277 0.343567 0.671570 0.450806 -0.477112 1441742277 0.343567 0.671570 0.450806 -0.477112 1441742277 0.343567 0.671570 0.450806 -0.477112 1441742277 0.343018 0.671387 0.450500 -0.478088 1441742277 0.343018 0.671387 0.450500 -0.478088 1441742277 0.343018 0.671387 0.450500 -0.478088 1441742277 0.343018 0.671387 0.450500 -0.478088 1441742277 0.343018 0.671387 0.450500 -0.478088 1441742277 0.343018 0.671387 0.450500 -0.478088 1441742277 0.343018 0.671387 0.450500 -0.478088 1441742277 0.340637 0.672729 0.448425 -0.479858 1441742277 0.340637 0.672729 0.448425 -0.479858 1441742277 0.340637 0.672729 0.448425 -0.479858 1441742277 0.340637 0.672729 0.448425 -0.479858 1441742277 0.340637 0.672729 0.448425 -0.479858 1441742277 0.340637 0.672729 0.448425 -0.479858 1441742277 0.336853 0.675781 0.444824 -0.481567 1441742277 0.336853 0.675781 0.444824 -0.481567 1441742277 0.336853 0.675781 0.444824 -0.481567 1441742277 0.336853 0.675781 0.444824 -0.481567 1441742277 0.336853 0.675781 0.444824 -0.481567 1441742277 0.336853 0.675781 0.444824 -0.481567 1441742277 0.332825 0.678467 0.441223 -0.483948 1441742277 0.332825 0.678467 0.441223 -0.483948 1441742277 0.332825 0.678467 0.441223 -0.483948 1441742277 0.332825 0.678467 0.441223 -0.483948 1441742277 0.332825 0.678467 0.441223 -0.483948 1441742277 0.332825 0.678467 0.441223 -0.483948 1441742277 0.330750 0.679871 0.438477 -0.485840 1441742277 0.330750 0.679871 0.438477 -0.485840 1441742277 0.330750 0.679871 0.438477 -0.485840 1441742277 0.330750 0.679871 0.438477 -0.485840 1441742277 0.330750 0.679871 0.438477 -0.485840 1441742277 0.330750 0.679871 0.438477 -0.485840 1441742277 0.329712 0.680054 0.437378 -0.487305 1441742277 0.329712 0.680054 0.437378 -0.487305 1441742277 0.329712 0.680054 0.437378 -0.487305 1441742277 0.329712 0.680054 0.437378 -0.487305 1441742277 0.329712 0.680054 0.437378 -0.487305 1441742277 0.329712 0.680054 0.437378 -0.487305 1441742277 0.329712 0.680054 0.437378 -0.487305 1441742277 0.329712 0.679504 0.437561 -0.487915 1441742277 0.329712 0.679504 0.437561 -0.487915 1441742277 0.329712 0.679504 0.437561 -0.487915 1441742277 0.329712 0.679504 0.437561 -0.487915 1441742277 0.329712 0.679504 0.437561 -0.487915 1441742277 0.329712 0.679504 0.437561 -0.487915 1441742277 0.330383 0.679138 0.438843 -0.486816 1441742277 0.330383 0.679138 0.438843 -0.486816 1441742277 0.330383 0.679138 0.438843 -0.486816 1441742277 0.330383 0.679138 0.438843 -0.486816 1441742277 0.330383 0.679138 0.438843 -0.486816 1441742277 0.330383 0.679138 0.438843 -0.486816 1441742277 0.330139 0.679260 0.440002 -0.485779 1441742277 0.330139 0.679260 0.440002 -0.485779 1441742277 0.330139 0.679260 0.440002 -0.485779 1441742277 0.330139 0.679260 0.440002 -0.485779 1441742277 0.330139 0.679260 0.440002 -0.485779 1441742277 0.330139 0.679260 0.440002 -0.485779 1441742277 0.330139 0.679260 0.440002 -0.485779 1441742277 0.329590 0.679077 0.440857 -0.485596 1441742277 0.329590 0.679077 0.440857 -0.485596 1441742277 0.329590 0.679077 0.440857 -0.485596 1441742277 0.329590 0.679077 0.440857 -0.485596 1441742277 0.329590 0.679077 0.440857 -0.485596 1441742277 0.329590 0.679077 0.440857 -0.485596 1441742277 0.329346 0.678467 0.442261 -0.485352 1441742277 0.329346 0.678467 0.442261 -0.485352 1441742277 0.329346 0.678467 0.442261 -0.485352 1441742277 0.329346 0.678467 0.442261 -0.485352 1441742277 0.329346 0.678467 0.442261 -0.485352 1441742277 0.329346 0.678467 0.442261 -0.485352 1441742277 0.329773 0.677795 0.444153 -0.484253 1441742277 0.329773 0.677795 0.444153 -0.484253 1441742277 0.329773 0.677795 0.444153 -0.484253 1441742277 0.329773 0.677795 0.444153 -0.484253 1441742277 0.329773 0.677795 0.444153 -0.484253 1441742277 0.329773 0.677795 0.444153 -0.484253 1441742277 0.329773 0.677795 0.444153 -0.484253 1441742277 0.331238 0.676514 0.446228 -0.483154 1441742277 0.331238 0.676514 0.446228 -0.483154 1441742277 0.331238 0.676514 0.446228 -0.483154 1441742277 0.331238 0.676514 0.446228 -0.483154 1441742277 0.331238 0.676514 0.446228 -0.483154 1441742277 0.331238 0.676514 0.446228 -0.483154 1441742277 0.330933 0.678467 0.446411 -0.480408 1441742277 0.330933 0.678467 0.446411 -0.480408 1441742277 0.330933 0.678467 0.446411 -0.480408 1441742277 0.330933 0.678467 0.446411 -0.480408 1441742277 0.330933 0.678467 0.446411 -0.480408 1441742277 0.330933 0.678467 0.446411 -0.480408 1441742277 0.330933 0.678467 0.446411 -0.480408 1441742277 0.327576 0.680786 0.444885 -0.480896 1441742277 0.327576 0.680786 0.444885 -0.480896 1441742277 0.327576 0.680786 0.444885 -0.480896 1441742277 0.327576 0.680786 0.444885 -0.480896 1441742277 0.327576 0.680786 0.444885 -0.480896 1441742277 0.327576 0.680786 0.444885 -0.480896 1441742277 0.324158 0.682129 0.442261 -0.483704 1441742277 0.324158 0.682129 0.442261 -0.483704 1441742277 0.324158 0.682129 0.442261 -0.483704 1441742277 0.324158 0.682129 0.442261 -0.483704 1441742277 0.324158 0.682129 0.442261 -0.483704 1441742277 0.324158 0.682129 0.442261 -0.483704 1441742277 0.323120 0.682434 0.440918 -0.485168 1441742277 0.323120 0.682434 0.440918 -0.485168 1441742277 0.323120 0.682434 0.440918 -0.485168 1441742277 0.323120 0.682434 0.440918 -0.485168 1441742277 0.323120 0.682434 0.440918 -0.485168 1441742277 0.323120 0.682434 0.440918 -0.485168 1441742277 0.323120 0.682434 0.440918 -0.485168 1441742277 0.324341 0.682251 0.440552 -0.484924 1441742278 0.324341 0.682251 0.440552 -0.484924 1441742278 0.324341 0.682251 0.440552 -0.484924 1441742278 0.324341 0.682251 0.440552 -0.484924 1441742278 0.324341 0.682251 0.440552 -0.484924 1441742278 0.324341 0.682251 0.440552 -0.484924 1441742278 0.324341 0.682251 0.440552 -0.484924 1441742278 0.326477 0.681824 0.440674 -0.484009 1441742278 0.326477 0.681824 0.440674 -0.484009 1441742278 0.326477 0.681824 0.440674 -0.484009 1441742278 0.326477 0.681824 0.440674 -0.484009 1441742278 0.326477 0.681824 0.440674 -0.484009 1441742278 0.326477 0.681824 0.440674 -0.484009 1441742278 0.329468 0.680664 0.441711 -0.482727 1441742278 0.329468 0.680664 0.441711 -0.482727 1441742278 0.329468 0.680664 0.441711 -0.482727 1441742278 0.329468 0.680664 0.441711 -0.482727 1441742278 0.329468 0.680664 0.441711 -0.482727 1441742278 0.329468 0.680664 0.441711 -0.482727 1441742278 0.332947 0.678162 0.443359 -0.482300 1441742278 0.332947 0.678162 0.443359 -0.482300 1441742278 0.332947 0.678162 0.443359 -0.482300 1441742278 0.332947 0.678162 0.443359 -0.482300 1441742278 0.332947 0.678162 0.443359 -0.482300 1441742278 0.332947 0.678162 0.443359 -0.482300 1441742278 0.336548 0.675659 0.444885 -0.481873 1441742278 0.336548 0.675659 0.444885 -0.481873 1441742278 0.336548 0.675659 0.444885 -0.481873 1441742278 0.336548 0.675659 0.444885 -0.481873 1441742278 0.336548 0.675659 0.444885 -0.481873 1441742278 0.336548 0.675659 0.444885 -0.481873 1441742278 0.340149 0.672852 0.446472 -0.481750 1441742278 0.340149 0.672852 0.446472 -0.481750 1441742278 0.340149 0.672852 0.446472 -0.481750 1441742278 0.340149 0.672852 0.446472 -0.481750 1441742278 0.340149 0.672852 0.446472 -0.481750 1441742278 0.340149 0.672852 0.446472 -0.481750 1441742278 0.340149 0.672852 0.446472 -0.481750 1441742278 0.341553 0.670959 0.448120 -0.481995 1441742278 0.341553 0.670959 0.448120 -0.481995 1441742278 0.341553 0.670959 0.448120 -0.481995 1441742278 0.341553 0.670959 0.448120 -0.481995 1441742278 0.341553 0.670959 0.448120 -0.481995 1441742278 0.341553 0.670959 0.448120 -0.481995 1441742278 0.341980 0.670227 0.449158 -0.481750 1441742278 0.341980 0.670227 0.449158 -0.481750 1441742278 0.341980 0.670227 0.449158 -0.481750 1441742278 0.341980 0.670227 0.449158 -0.481750 1441742278 0.341980 0.670227 0.449158 -0.481750 1441742278 0.341980 0.670227 0.449158 -0.481750 1441742278 0.341980 0.670227 0.449158 -0.481750 1441742278 0.340881 0.670227 0.448730 -0.482849 1441742278 0.340881 0.670227 0.448730 -0.482849 1441742278 0.340881 0.670227 0.448730 -0.482849 1441742278 0.340881 0.670227 0.448730 -0.482849 1441742278 0.340881 0.670227 0.448730 -0.482849 1441742278 0.340881 0.670227 0.448730 -0.482849 1441742278 0.337280 0.671936 0.446350 -0.485229 1441742278 0.337280 0.671936 0.446350 -0.485229 1441742278 0.337280 0.671936 0.446350 -0.485229 1441742278 0.337280 0.671936 0.446350 -0.485229 1441742278 0.337280 0.671936 0.446350 -0.485229 1441742278 0.337280 0.671936 0.446350 -0.485229 1441742278 0.334534 0.674377 0.442505 -0.487305 1441742278 0.334534 0.674377 0.442505 -0.487305 1441742278 0.334534 0.674377 0.442505 -0.487305 1441742278 0.334534 0.674377 0.442505 -0.487305 1441742278 0.334534 0.674377 0.442505 -0.487305 1441742278 0.334534 0.674377 0.442505 -0.487305 1441742278 0.332397 0.676514 0.439514 -0.488464 1441742278 0.332397 0.676514 0.439514 -0.488464 1441742278 0.332397 0.676514 0.439514 -0.488464 1441742278 0.332397 0.676514 0.439514 -0.488464 1441742278 0.332397 0.676514 0.439514 -0.488464 1441742278 0.332397 0.676514 0.439514 -0.488464 1441742278 0.332397 0.676514 0.439514 -0.488464 1441742278 0.331421 0.677124 0.438538 -0.489197 1441742278 0.331421 0.677124 0.438538 -0.489197 1441742278 0.331421 0.677124 0.438538 -0.489197 1441742278 0.331421 0.677124 0.438538 -0.489197 1441742278 0.331421 0.677124 0.438538 -0.489197 1441742278 0.331421 0.677124 0.438538 -0.489197 1441742278 0.332581 0.676147 0.439758 -0.488586 1441742278 0.332581 0.676147 0.439758 -0.488586 1441742278 0.332581 0.676147 0.439758 -0.488586 1441742278 0.332581 0.676147 0.439758 -0.488586 1441742278 0.332581 0.676147 0.439758 -0.488586 1441742278 0.332581 0.676147 0.439758 -0.488586 1441742278 0.335022 0.673706 0.442993 -0.487427 1441742278 0.335022 0.673706 0.442993 -0.487427 1441742278 0.335022 0.673706 0.442993 -0.487427 1441742278 0.335022 0.673706 0.442993 -0.487427 1441742278 0.335022 0.673706 0.442993 -0.487427 1441742278 0.335022 0.673706 0.442993 -0.487427 1441742278 0.336792 0.672302 0.446045 -0.485291 1441742278 0.336792 0.672302 0.446045 -0.485291 1441742278 0.336792 0.672302 0.446045 -0.485291 1441742278 0.336792 0.672302 0.446045 -0.485291 1441742278 0.336792 0.672302 0.446045 -0.485291 1441742278 0.336792 0.672302 0.446045 -0.485291 1441742278 0.336792 0.672302 0.446045 -0.485291 1441742278 0.337036 0.672058 0.448059 -0.483643 1441742278 0.337036 0.672058 0.448059 -0.483643 1441742278 0.337036 0.672058 0.448059 -0.483643 1441742278 0.337036 0.672058 0.448059 -0.483643 1441742278 0.337036 0.672058 0.448059 -0.483643 1441742278 0.337036 0.672058 0.448059 -0.483643 1441742278 0.335632 0.672180 0.449341 -0.483276 1441742278 0.335632 0.672180 0.449341 -0.483276 1441742278 0.335632 0.672180 0.449341 -0.483276 1441742278 0.335632 0.672180 0.449341 -0.483276 1441742278 0.335632 0.672180 0.449341 -0.483276 1441742278 0.335632 0.672180 0.449341 -0.483276 1441742278 0.335327 0.671814 0.449768 -0.483643 1441742278 0.335327 0.671814 0.449768 -0.483643 1441742279 0.335327 0.671814 0.449768 -0.483643 1441742279 0.335327 0.671814 0.449768 -0.483643 1441742279 0.335327 0.671814 0.449768 -0.483643 1441742279 0.335327 0.671814 0.449768 -0.483643 1441742279 0.335327 0.671814 0.449768 -0.483643 1441742279 0.332947 0.672607 0.449707 -0.484192 1441742279 0.332947 0.672607 0.449707 -0.484192 1441742279 0.332947 0.672607 0.449707 -0.484192 1441742279 0.332947 0.672607 0.449707 -0.484192 1441742279 0.332947 0.672607 0.449707 -0.484192 1441742279 0.332947 0.672607 0.449707 -0.484192 1441742279 0.330688 0.675415 0.448730 -0.482788 1441742279 0.330688 0.675415 0.448730 -0.482788 1441742279 0.330688 0.675415 0.448730 -0.482788 1441742279 0.330688 0.675415 0.448730 -0.482788 1441742279 0.330688 0.675415 0.448730 -0.482788 1441742279 0.330688 0.675415 0.448730 -0.482788 1441742279 0.327332 0.679138 0.447510 -0.480957 1441742279 0.327332 0.679138 0.447510 -0.480957 1441742279 0.327332 0.679138 0.447510 -0.480957 1441742279 0.327332 0.679138 0.447510 -0.480957 1441742279 0.327332 0.679138 0.447510 -0.480957 1441742279 0.327332 0.679138 0.447510 -0.480957 1441742279 0.323792 0.680969 0.445923 -0.482178 1441742279 0.323792 0.680969 0.445923 -0.482178 1441742279 0.323792 0.680969 0.445923 -0.482178 1441742279 0.323792 0.680969 0.445923 -0.482178 1441742279 0.323792 0.680969 0.445923 -0.482178 1441742279 0.323792 0.680969 0.445923 -0.482178 1441742279 0.323608 0.680359 0.446106 -0.483032 1441742279 0.323608 0.680359 0.446106 -0.483032 1441742279 0.323608 0.680359 0.446106 -0.483032 1441742279 0.323608 0.680359 0.446106 -0.483032 1441742279 0.323608 0.680359 0.446106 -0.483032 1441742279 0.323608 0.680359 0.446106 -0.483032 1441742279 0.325195 0.680237 0.446838 -0.481445 1441742279 0.325195 0.680237 0.446838 -0.481445 1441742279 0.325195 0.680237 0.446838 -0.481445 1441742279 0.325195 0.680237 0.446838 -0.481445 1441742279 0.325195 0.680237 0.446838 -0.481445 1441742279 0.325195 0.680237 0.446838 -0.481445 1441742279 0.326904 0.680237 0.447266 -0.479858 1441742279 0.326904 0.680237 0.447266 -0.479858 1441742279 0.326904 0.680237 0.447266 -0.479858 1441742279 0.326904 0.680237 0.447266 -0.479858 1441742279 0.326904 0.680237 0.447266 -0.479858 1441742279 0.326904 0.680237 0.447266 -0.479858 1441742279 0.327820 0.680176 0.447021 -0.479553 1441742279 0.327820 0.680176 0.447021 -0.479553 1441742279 0.327820 0.680176 0.447021 -0.479553 1441742279 0.327820 0.680176 0.447021 -0.479553 1441742279 0.327820 0.680176 0.447021 -0.479553 1441742279 0.327820 0.680176 0.447021 -0.479553 1441742279 0.327820 0.680176 0.447021 -0.479553 1441742279 0.330017 0.679077 0.446289 -0.480347 1441742279 0.330017 0.679077 0.446289 -0.480347 1441742279 0.330017 0.679077 0.446289 -0.480347 1441742279 0.330017 0.679077 0.446289 -0.480347 1441742279 0.330017 0.679077 0.446289 -0.480347 1441742279 0.330017 0.679077 0.446289 -0.480347 1441742279 0.333984 0.676819 0.447083 -0.480042 1441742279 0.333984 0.676819 0.447083 -0.480042 1441742279 0.333984 0.676819 0.447083 -0.480042 1441742279 0.333984 0.676819 0.447083 -0.480042 1441742279 0.333984 0.676819 0.447083 -0.480042 1441742279 0.333984 0.676819 0.447083 -0.480042 1441742279 0.339233 0.673645 0.448792 -0.479248 1441742279 0.339233 0.673645 0.448792 -0.479248 1441742279 0.339233 0.673645 0.448792 -0.479248 1441742279 0.339233 0.673645 0.448792 -0.479248 1441742279 0.339233 0.673645 0.448792 -0.479248 1441742279 0.339233 0.673645 0.448792 -0.479248 1441742279 0.339233 0.673645 0.448792 -0.479248 1441742279 0.344177 0.670837 0.450806 -0.477783 1441742279 0.344177 0.670837 0.450806 -0.477783 1441742279 0.344177 0.670837 0.450806 -0.477783 1441742279 0.344177 0.670837 0.450806 -0.477783 1441742279 0.344177 0.670837 0.450806 -0.477783 1441742279 0.344177 0.670837 0.450806 -0.477783 1441742279 0.346802 0.668457 0.452698 -0.477417 1441742279 0.346802 0.668457 0.452698 -0.477417 1441742279 0.346802 0.668457 0.452698 -0.477417 1441742279 0.346802 0.668457 0.452698 -0.477417 1441742279 0.346802 0.668457 0.452698 -0.477417 1441742279 0.346802 0.668457 0.452698 -0.477417 1441742279 0.347595 0.666809 0.453735 -0.478149 1441742279 0.347595 0.666809 0.453735 -0.478149 1441742279 0.347595 0.666809 0.453735 -0.478149 1441742279 0.347595 0.666809 0.453735 -0.478149 1441742279 0.347595 0.666809 0.453735 -0.478149 1441742279 0.347595 0.666809 0.453735 -0.478149 1441742279 0.347595 0.666809 0.453735 -0.478149 1441742279 0.347900 0.666077 0.454346 -0.478333 1441742279 0.347900 0.666077 0.454346 -0.478333 1441742279 0.347900 0.666077 0.454346 -0.478333 1441742279 0.347900 0.666077 0.454346 -0.478333 1441742279 0.347900 0.666077 0.454346 -0.478333 1441742279 0.347900 0.666077 0.454346 -0.478333 1441742279 0.346863 0.667358 0.454224 -0.477417 1441742279 0.346863 0.667358 0.454224 -0.477417 1441742279 0.346863 0.667358 0.454224 -0.477417 1441742279 0.346863 0.667358 0.454224 -0.477417 1441742279 0.346863 0.667358 0.454224 -0.477417 1441742279 0.346863 0.667358 0.454224 -0.477417 1441742279 0.346863 0.667358 0.454224 -0.477417 1441742279 0.344421 0.669617 0.452393 -0.477722 1441742279 0.344421 0.669617 0.452393 -0.477722 1441742279 0.344421 0.669617 0.452393 -0.477722 1441742279 0.344421 0.669617 0.452393 -0.477722 1441742279 0.344421 0.669617 0.452393 -0.477722 1441742279 0.344421 0.669617 0.452393 -0.477722 1441742279 0.342896 0.670227 0.450317 -0.479980 1441742279 0.342896 0.670227 0.450317 -0.479980 1441742279 0.342896 0.670227 0.450317 -0.479980 1441742280 0.342896 0.670227 0.450317 -0.479980 1441742280 0.342896 0.670227 0.450317 -0.479980 1441742280 0.342896 0.670227 0.450317 -0.479980 1441742280 0.343201 0.669922 0.449036 -0.481384 1441742280 0.343201 0.669922 0.449036 -0.481384 1441742280 0.343201 0.669922 0.449036 -0.481384 1441742280 0.343201 0.669922 0.449036 -0.481384 1441742280 0.343201 0.669922 0.449036 -0.481384 1441742280 0.343201 0.669922 0.449036 -0.481384 1441742280 0.343750 0.669800 0.449036 -0.481201 1441742280 0.343750 0.669800 0.449036 -0.481201 1441742280 0.343750 0.669800 0.449036 -0.481201 1441742280 0.343750 0.669800 0.449036 -0.481201 1441742280 0.343750 0.669800 0.449036 -0.481201 1441742280 0.343750 0.669800 0.449036 -0.481201 1441742280 0.343750 0.669800 0.449036 -0.481201 1441742280 0.344360 0.668823 0.450073 -0.481079 1441742280 0.344360 0.668823 0.450073 -0.481079 1441742280 0.344360 0.668823 0.450073 -0.481079 1441742280 0.344360 0.668823 0.450073 -0.481079 1441742280 0.344360 0.668823 0.450073 -0.481079 1441742280 0.344360 0.668823 0.450073 -0.481079 1441742280 0.346069 0.667358 0.452026 -0.480103 1441742280 0.346069 0.667358 0.452026 -0.480103 1441742280 0.346069 0.667358 0.452026 -0.480103 1441742280 0.346069 0.667358 0.452026 -0.480103 1441742280 0.346069 0.667358 0.452026 -0.480103 1441742280 0.346069 0.667358 0.452026 -0.480103 1441742280 0.349731 0.664368 0.455811 -0.477905 1441742280 0.349731 0.664368 0.455811 -0.477905 1441742280 0.349731 0.664368 0.455811 -0.477905 1441742280 0.349731 0.664368 0.455811 -0.477905 1441742280 0.349731 0.664368 0.455811 -0.477905 1441742280 0.349731 0.664368 0.455811 -0.477905 1441742280 0.351746 0.662903 0.458740 -0.475769 1441742280 0.351746 0.662903 0.458740 -0.475769 1441742280 0.351746 0.662903 0.458740 -0.475769 1441742280 0.351746 0.662903 0.458740 -0.475769 1441742280 0.351746 0.662903 0.458740 -0.475769 1441742280 0.351746 0.662903 0.458740 -0.475769 1441742280 0.350952 0.663391 0.460022 -0.474426 1441742280 0.350952 0.663391 0.460022 -0.474426 1441742280 0.350952 0.663391 0.460022 -0.474426 1441742280 0.350952 0.663391 0.460022 -0.474426 1441742280 0.350952 0.663391 0.460022 -0.474426 1441742280 0.350952 0.663391 0.460022 -0.474426 1441742280 0.347412 0.664856 0.459229 -0.475769 1441742280 0.347412 0.664856 0.459229 -0.475769 1441742280 0.347412 0.664856 0.459229 -0.475769 1441742280 0.347412 0.664856 0.459229 -0.475769 1441742280 0.347412 0.664856 0.459229 -0.475769 1441742280 0.347412 0.664856 0.459229 -0.475769 1441742280 0.342651 0.668152 0.455994 -0.477661 1441742280 0.342651 0.668152 0.455994 -0.477661 1441742280 0.342651 0.668152 0.455994 -0.477661 1441742280 0.342651 0.668152 0.455994 -0.477661 1441742280 0.342651 0.668152 0.455994 -0.477661 1441742280 0.342651 0.668152 0.455994 -0.477661 1441742280 0.337158 0.672302 0.452026 -0.479614 1441742280 0.337158 0.672302 0.452026 -0.479614 1441742280 0.337158 0.672302 0.452026 -0.479614 1441742280 0.337158 0.672302 0.452026 -0.479614 1441742280 0.337158 0.672302 0.452026 -0.479614 1441742280 0.337158 0.672302 0.452026 -0.479614 1441742280 0.337158 0.672302 0.452026 -0.479614 1441742280 0.330688 0.676941 0.447266 -0.481934 1441742280 0.330688 0.676941 0.447266 -0.481934 1441742280 0.330688 0.676941 0.447266 -0.481934 1441742280 0.330688 0.676941 0.447266 -0.481934 1441742280 0.330688 0.676941 0.447266 -0.481934 1441742280 0.330688 0.676941 0.447266 -0.481934 1441742280 0.326477 0.680420 0.443298 -0.483582 1441742280 0.326477 0.680420 0.443298 -0.483582 1441742280 0.326477 0.680420 0.443298 -0.483582 1441742280 0.326477 0.680420 0.443298 -0.483582 1441742280 0.326477 0.680420 0.443298 -0.483582 1441742280 0.326477 0.680420 0.443298 -0.483582 1441742280 0.325439 0.681763 0.442566 -0.483032 1441742280 0.325439 0.681763 0.442566 -0.483032 1441742280 0.325439 0.681763 0.442566 -0.483032 1441742280 0.325439 0.681763 0.442566 -0.483032 1441742280 0.325439 0.681763 0.442566 -0.483032 1441742280 0.325439 0.681763 0.442566 -0.483032 1441742280 0.327271 0.681824 0.443542 -0.480835 1441742280 0.327271 0.681824 0.443542 -0.480835 1441742280 0.327271 0.681824 0.443542 -0.480835 1441742280 0.327271 0.681824 0.443542 -0.480835 1441742280 0.327271 0.681824 0.443542 -0.480835 1441742280 0.327271 0.681824 0.443542 -0.480835 1441742280 0.327271 0.681824 0.443542 -0.480835 1441742280 0.330017 0.681152 0.445801 -0.477844 1441742280 0.330017 0.681152 0.445801 -0.477844 1441742280 0.330017 0.681152 0.445801 -0.477844 1441742280 0.330017 0.681152 0.445801 -0.477844 1441742280 0.330017 0.681152 0.445801 -0.477844 1441742280 0.333252 0.679504 0.448669 -0.475159 1441742280 0.333252 0.679504 0.448669 -0.475159 1441742280 0.333252 0.679504 0.448669 -0.475159 1441742280 0.333252 0.679504 0.448669 -0.475159 1441742280 0.333252 0.679504 0.448669 -0.475159 1441742280 0.333252 0.679504 0.448669 -0.475159 1441742280 0.333252 0.679504 0.448669 -0.475159 1441742280 
0.330017 0.675232 0.445984 -0.485962 1441742283 0.330017 0.675232 0.445984 -0.485962 1441742283 0.330017 0.675232 0.445984 -0.485962 1441742283 0.327942 0.676758 0.443298 -0.487732 1441742283 0.327942 0.676758 0.443298 -0.487732 1441742283 0.327942 0.676758 0.443298 -0.487732 1441742283 0.327942 0.676758 0.443298 -0.487732 1441742283 0.327942 0.676758 0.443298 -0.487732 1441742283 0.327942 0.676758 0.443298 -0.487732 1441742283 0.327942 0.676758 0.443298 -0.487732 1441742283 0.325806 0.678406 0.438599 -0.491089 1441742283 0.325806 0.678406 0.438599 -0.491089 1441742283 0.325806 0.678406 0.438599 -0.491089 1441742283 0.325806 0.678406 0.438599 -0.491089 1441742283 0.325806 0.678406 0.438599 -0.491089 1441742283 0.325806 0.678406 0.438599 -0.491089 1441742283 0.323730 0.679260 0.433899 -0.495422 1441742283 0.323730 0.679260 0.433899 -0.495422 1441742283 0.323730 0.679260 0.433899 -0.495422 1441742283 0.323730 0.679260 0.433899 -0.495422 1441742283 0.323730 0.679260 0.433899 -0.495422 1441742283 0.323730 0.679260 0.433899 -0.495422 1441742283 0.323730 0.679749 0.431213 -0.497192 1441742283 0.323730 0.679749 0.431213 -0.497192 1441742283 0.323730 0.679749 0.431213 -0.497192 1441742283 0.323730 0.679749 0.431213 -0.497192 1441742283 0.323730 0.679749 0.431213 -0.497192 1441742283 0.323730 0.679749 0.431213 -0.497192 1441742283 0.325806 0.678711 0.431885 -0.496582 1441742283 0.325806 0.678711 0.431885 -0.496582 1441742283 0.325806 0.678711 0.431885 -0.496582 1441742283 0.325806 0.678711 0.431885 -0.496582 1441742283 0.325806 0.678711 0.431885 -0.496582 1441742283 0.325806 0.678711 0.431885 -0.496582 1441742283 0.328857 0.676636 0.436096 -0.493774 1441742283 0.328857 0.676636 0.436096 -0.493774 1441742283 0.328857 0.676636 0.436096 -0.493774 1441742283 0.328857 0.676636 0.436096 -0.493774 1441742283 0.328857 0.676636 0.436096 -0.493774 1441742283 0.328857 0.676636 0.436096 -0.493774 1441742283 0.333191 0.673889 0.440491 -0.490662 1441742283 0.333191 0.673889 0.440491 -0.490662 1441742283 0.333191 0.673889 0.440491 -0.490662 1441742283 0.333191 0.673889 0.440491 -0.490662 1441742283 0.333191 0.673889 0.440491 -0.490662 1441742283 0.333191 0.673889 0.440491 -0.490662 1441742283 0.333191 0.673889 0.440491 -0.490662 1441742283 0.336853 0.670654 0.443665 -0.489807 1441742283 0.336853 0.670654 0.443665 -0.489807 1441742283 0.336853 0.670654 0.443665 -0.489807 1441742283 0.336853 0.670654 0.443665 -0.489807 1441742283 0.336853 0.670654 0.443665 -0.489807 1441742283 0.336853 0.670654 0.443665 -0.489807 1441742283 0.339905 0.668030 0.445801 -0.489197 1441742283 0.339905 0.668030 0.445801 -0.489197 1441742283 0.339905 0.668030 0.445801 -0.489197 1441742283 0.339905 0.668030 0.445801 -0.489197 1441742283 0.339905 0.668030 0.445801 -0.489197 1441742283 0.339905 0.668030 0.445801 -0.489197 1441742283 0.339905 0.668030 0.445801 -0.489197 1441742283 0.341553 0.667114 0.446289 -0.488953 1441742283 0.341553 0.667114 0.446289 -0.488953 1441742283 0.341553 0.667114 0.446289 -0.488953 1441742283 0.341553 0.667114 0.446289 -0.488953 1441742283 0.341553 0.667114 0.446289 -0.488953 1441742283 0.341553 0.667114 0.446289 -0.488953 1441742283 0.341797 0.667114 0.445862 -0.489197 1441742283 0.341797 0.667114 0.445862 -0.489197 1441742283 0.341797 0.667114 0.445862 -0.489197 1441742283 0.341797 0.667114 0.445862 -0.489197 1441742283 0.341797 0.667114 0.445862 -0.489197 1441742283 0.341797 0.667114 0.445862 -0.489197 1441742283 0.341309 0.667542 0.444702 -0.489990 1441742283 0.341309 0.667542 0.444702 -0.489990 1441742283 0.341309 0.667542 0.444702 -0.489990 1441742283 0.341309 0.667542 0.444702 -0.489990 1441742283 0.341309 0.667542 0.444702 -0.489990 1441742283 0.341309 0.667542 0.444702 -0.489990 1441742283 0.340820 0.667358 0.444763 -0.490479 1441742283 0.340820 0.667358 0.444763 -0.490479 1441742283 0.340820 0.667358 0.444763 -0.490479 1441742283 0.340820 0.667358 0.444763 -0.490479 1441742283 0.340820 0.667358 0.444763 -0.490479 1441742283 0.340820 0.667358 0.444763 -0.490479 1441742283 0.340820 0.667358 0.444763 -0.490479 1441742283 0.341064 0.666870 0.446899 -0.489075 1441742284 0.341064 0.666870 0.446899 -0.489075 1441742284 0.341064 0.666870 0.446899 -0.489075 1441742284 0.341064 0.666870 0.446899 -0.489075 1441742284 0.341064 0.666870 0.446899 -0.489075 1441742284 0.341064 0.666870 0.446899 -0.489075 1441742284 0.342285 0.665833 0.450073 -0.486755 1441742284 0.342285 0.665833 0.450073 -0.486755 1441742284 0.342285 0.665833 0.450073 -0.486755 1441742284 0.342285 0.665833 0.450073 -0.486755 1441742284 0.342285 0.665833 0.450073 -0.486755 1441742284 0.342285 0.665833 0.450073 -0.486755 1441742284 0.343262 0.664856 0.453308 -0.484314 1441742284 0.343262 0.664856 0.453308 -0.484314 1441742284 0.343262 0.664856 0.453308 -0.484314 1441742284 0.343262 0.664856 0.453308 -0.484314 1441742284 0.343262 0.664856 0.453308 -0.484314 1441742284 0.343262 0.664856 0.453308 -0.484314 1441742284 0.343262 0.664856 0.453308 -0.484314 1441742284 0.343994 0.664795 0.455383 -0.481934 1441742284 0.343994 0.664795 0.455383 -0.481934 1441742284 0.343994 0.664795 0.455383 -0.481934 1441742284 0.343994 0.664795 0.455383 -0.481934 1441742284 0.343994 0.664795 0.455383 -0.481934 1441742284 0.343994 0.664795 0.455383 -0.481934 1441742284 0.344055 0.665100 0.456238 -0.480652 1441742284 0.344055 0.665100 0.456238 -0.480652 1441742284 0.344055 0.665100 0.456238 -0.480652 1441742284 0.344055 0.665100 0.456238 -0.480652 1441742284 0.344055 0.665100 0.456238 -0.480652 1441742284 0.344055 0.665100 0.456238 -0.480652 1441742284 0.344055 0.665100 0.456238 -0.480652 1441742284 0.343811 0.665710 0.457092 -0.479187 1441742284 0.343811 0.665710 0.457092 -0.479187 1441742284 0.343811 0.665710 0.457092 -0.479187 1441742284 0.343811 0.665710 0.457092 -0.479187 1441742284 0.343811 0.665710 0.457092 -0.479187 1441742284 0.343811 0.665710 0.457092 -0.479187 1441742284 0.342529 0.666931 0.456543 -0.479004 1441742284 0.342529 0.666931 0.456543 -0.479004 1441742284 0.342529 0.666931 0.456543 -0.479004 1441742284 0.342529 0.666931 0.456543 -0.479004 1441742284 0.342529 0.666931 0.456543 -0.479004 1441742284 0.342529 0.666931 0.456543 -0.479004 1441742284 0.340698 0.668274 0.454590 -0.480225 1441742284 0.340698 0.668274 0.454590 -0.480225 1441742284 0.340698 0.668274 0.454590 -0.480225 1441742284 0.340698 0.668274 0.454590 -0.480225 1441742284 0.340698 0.668274 0.454590 -0.480225 1441742284 0.340698 0.668274 0.454590 -0.480225 1441742284 0.340698 0.668274 0.454590 -0.480225 1441742284 0.338074 0.670166 0.451111 -0.482727 1441742284 0.338074 0.670166 0.451111 -0.482727 1441742284 0.338074 0.670166 0.451111 -0.482727 1441742284 0.338074 0.670166 0.451111 -0.482727 1441742284 0.338074 0.670166 0.451111 -0.482727 1441742284 0.338074 0.670166 0.451111 -0.482727 1441742284 0.335693 0.671570 0.447083 -0.486084 1441742284 0.335693 0.671570 0.447083 -0.486084 1441742284 0.335693 0.671570 0.447083 -0.486084 1441742284 0.335693 0.671570 0.447083 -0.486084 1441742284 0.335693 0.671570 0.447083 -0.486084 1441742284 0.335693 0.671570 0.447083 -0.486084 1441742284 0.334045 0.673157 0.443359 -0.488525 1441742284 0.334045 0.673157 0.443359 -0.488525 1441742284 0.334045 0.673157 0.443359 -0.488525 1441742284 0.334045 0.673157 0.443359 -0.488525 1441742284 0.334045 0.673157 0.443359 -0.488525 1441742284 0.334045 0.673157 0.443359 -0.488525 1441742284 0.333740 0.673889 0.440552 -0.490295 1441742284 0.333740 0.673889 0.440552 -0.490295 1441742284 0.333740 0.673889 0.440552 -0.490295 1441742284 0.333740 0.673889 0.440552 -0.490295 1441742284 0.333740 0.673889 0.440552 -0.490295 1441742284 0.333740 0.673889 0.440552 -0.490295 1441742284 0.332764 0.674866 0.438110 -0.491760 1441742284 0.332764 0.674866 0.438110 -0.491760 1441742284 0.332764 0.674866 0.438110 -0.491760 1441742284 0.332764 0.674866 0.438110 -0.491760 1441742284 0.332764 0.674866 0.438110 -0.491760 1441742284 0.332764 0.674866 0.438110 -0.491760 1441742284 0.331543 0.675903 0.435059 -0.493896 1441742284 0.331543 0.675903 0.435059 -0.493896 1441742284 0.331543 0.675903 0.435059 -0.493896 1441742284 0.331543 0.675903 0.435059 -0.493896 1441742284 0.331543 0.675903 0.435059 -0.493896 1441742284 0.331543 0.675903 0.435059 -0.493896 1441742284 0.331543 0.676758 0.433594 -0.494019 1441742284 0.331543 0.676758 0.433594 -0.494019 1441742284 0.331543 0.676758 0.433594 -0.494019 1441742284 0.332520 0.676392 0.433472 -0.493958 1441742284 0.332520 0.676392 0.433472 -0.493958 1441742284 0.332520 0.676392 0.433472 -0.493958 1441742284 0.332520 0.676392 0.433472 -0.493958 1441742284 0.332520 0.676392 0.433472 -0.493958 1441742284 0.332520 0.676392 0.433472 -0.493958 1441742284 0.332520 0.676392 0.433472 -0.493958 1441742284 0.334595 0.675537 0.436340 -0.491150 1441742284 0.334595 0.675537 0.436340 -0.491150 1441742284 0.334595 0.675537 0.436340 -0.491150 1441742284 0.334595 0.675537 0.436340 -0.491150 1441742284 0.334595 0.675537 0.436340 -0.491150 1441742284 0.334595 0.675537 0.436340 -0.491150 1441742284 0.337524 0.673645 0.440674 -0.487854 1441742284 0.337524 0.673645 0.440674 -0.487854 1441742284 0.337524 0.673645 0.440674 -0.487854 1441742284 0.337524 0.673645 0.440674 -0.487854 1441742284 0.337524 0.673645 0.440674 -0.487854 1441742284 0.337524 0.673645 0.440674 -0.487854 1441742284 0.339905 0.672180 0.444519 -0.484802 1441742284 0.339905 0.672180 0.444519 -0.484802 1441742285 0.339905 0.672180 0.444519 -0.484802 1441742285 0.339905 0.672180 0.444519 -0.484802 1441742285 0.339905 0.672180 0.444519 -0.484802 1441742285 0.339905 0.672180 0.444519 -0.484802 1441742285 0.339905 0.672180 0.444519 -0.484802 1441742285 0.340332 0.671021 0.446838 -0.483887 1441742285 0.340332 0.671021 0.446838 -0.483887 1441742285 0.340332 0.671021 0.446838 -0.483887 1441742285 0.340332 0.671021 0.446838 -0.483887 1441742285 0.340332 0.671021 0.446838 -0.483887 1441742285 0.340332 0.671021 0.446838 -0.483887 1441742285 0.339539 0.670959 0.447815 -0.483704 1441742285 0.339539 0.670959 0.447815 -0.483704 1441742285 0.339539 0.670959 0.447815 -0.483704 1441742285 0.339539 0.670959 0.447815 -0.483704 1441742285 0.339539 0.670959 0.447815 -0.483704 1441742285 0.339539 0.670959 0.447815 -0.483704 1441742285 0.337708 0.671570 0.447266 -0.484558 1441742285 0.337708 0.671570 0.447266 -0.484558 1441742285 0.337708 0.671570 0.447266 -0.484558 1441742285 0.337708 0.671570 0.447266 -0.484558 1441742285 0.337708 0.671570 0.447266 -0.484558 1441742285 0.337708 0.671570 0.447266 -0.484558 1441742285 0.335388 0.673279 0.444580 -0.486328 1441742285 0.335388 0.673279 0.444580 -0.486328 1441742285 0.335388 0.673279 0.444580 -0.486328 1441742285 0.335388 0.673279 0.444580 -0.486328 1441742285 0.335388 0.673279 0.444580 -0.486328 1441742285 0.335388 0.673279 0.444580 -0.486328 1441742285 0.331848 0.675964 0.441406 -0.487915 1441742285 0.331848 0.675964 0.441406 -0.487915 1441742285 0.331848 0.675964 0.441406 -0.487915 1441742285 0.331848 0.675964 0.441406 -0.487915 1441742285 0.331848 0.675964 0.441406 -0.487915 1441742285 0.331848 0.675964 0.441406 -0.487915 1441742285 0.328430 0.678406 0.438782 -0.489197 1441742285 0.328430 0.678406 0.438782 -0.489197 1441742285 0.328430 0.678406 0.438782 -0.489197 1441742285 0.328430 0.678406 0.438782 -0.489197 1441742285 0.328430 0.678406 0.438782 -0.489197 1441742285 0.325562 0.680176 0.437195 -0.490051 1441742285 0.325562 0.680176 0.437195 -0.490051 1441742285 0.325562 0.680176 0.437195 -0.490051 1441742285 0.325562 0.680176 0.437195 -0.490051 1441742285 0.325562 0.680176 0.437195 -0.490051 1441742285 0.325562 0.680176 0.437195 -0.490051 1441742285 0.325562 0.680176 0.437195 -0.490051 1441742285 0.324707 0.681091 0.437195 -0.489380 1441742285 0.324707 0.681091 0.437195 -0.489380 1441742285 0.324707 0.681091 0.437195 -0.489380 1441742285 0.324707 0.681091 0.437195 -0.489380 1441742285 0.324707 0.681091 0.437195 -0.489380 1441742285 0.324707 0.681091 0.437195 -0.489380 1441742285 0.326782 0.679932 0.439697 -0.487305 1441742285 0.326782 0.679932 0.439697 -0.487305 1441742285 0.326782 0.679932 0.439697 -0.487305 1441742285 0.326782 0.679932 0.439697 -0.487305 1441742285 0.326782 0.679932 0.439697 -0.487305 1441742285 0.326782 0.679932 0.439697 -0.487305 1441742285 0.326782 0.679932 0.439697 -0.487305 1441742285 0.331482 0.676819 0.443970 -0.484619 1441742285 0.331482 0.676819 0.443970 -0.484619 1441742285 0.331482 0.676819 0.443970 -0.484619 1441742285 0.331482 0.676819 0.443970 -0.484619 1441742285 0.331482 0.676819 0.443970 -0.484619 1441742285 0.331482 0.676819 0.443970 -0.484619 1441742285 0.336365 0.673645 0.449829 -0.480286 1441742285 0.336365 0.673645 0.449829 -0.480286 1441742285 0.336365 0.673645 0.449829 -0.480286 1441742285 0.336365 0.673645 0.449829 -0.480286 1441742285 0.336365 0.673645 0.449829 -0.480286 1441742285 0.336365 0.673645 0.449829 -0.480286 1441742285 0.339539 0.671936 0.452637 -0.477844 1441742285 0.339539 0.671936 0.452637 -0.477844 1441742285 0.339539 0.671936 0.452637 -0.477844 1441742285 0.339539 0.671936 0.452637 -0.477844 1441742285 0.339539 0.671936 0.452637 -0.477844 1441742285 0.339539 0.671936 0.452637 -0.477844 1441742285 0.339355 0.672119 0.451416 -0.478760 1441742285 0.339355 0.672119 0.451416 -0.478760 1441742285 0.339355 0.672119 0.451416 -0.478760 1441742285 0.339355 0.672119 0.451416 -0.478760 1441742285 0.339355 0.672119 0.451416 -0.478760 1441742285 0.339355 0.672119 0.451416 -0.478760 1441742285 0.336670 0.673401 0.447937 -0.482178 1441742285 0.336670 0.673401 0.447937 -0.482178 1441742285 0.336670 0.673401 0.447937 -0.482178 1441742285 0.336670 0.673401 0.447937 -0.482178 1441742285 0.336670 0.673401 0.447937 -0.482178 1441742285 0.336670 0.673401 0.447937 -0.482178 1441742285 0.336670 0.673401 0.447937 -0.482178 1441742285 0.333618 0.675171 0.444092 -0.485352 1441742285 0.333618 0.675171 0.444092 -0.485352 1441742285 0.333618 0.675171 0.444092 -0.485352 1441742285 0.333618 0.675171 0.444092 -0.485352 1441742285 0.333618 0.675171 0.444092 -0.485352 1441742285 0.333618 0.675171 0.444092 -0.485352 1441742285 0.331238 0.676819 0.439880 -0.488525 1441742285 0.331238 0.676819 0.439880 -0.488525 1441742285 0.331238 0.676819 0.439880 -0.488525 1441742285 0.331238 0.676819 0.439880 -0.488525 1441742285 0.331238 0.676819 0.439880 -0.488525 1441742285 0.331238 0.676819 0.439880 -0.488525 1441742285 0.331238 0.676819 0.439880 -0.488525 1441742285 0.329895 0.677979 0.436157 -0.491150 1441742285 0.329895 0.677979 0.436157 -0.491150 1441742285 0.329895 0.677979 0.436157 -0.491150 1441742285 0.329895 0.677979 0.436157 -0.491150 1441742285 0.329895 0.677979 0.436157 -0.491150 1441742285 0.329895 0.677979 0.436157 -0.491150 1441742285 0.329834 0.677734 0.433838 -0.493530 1441742285 0.329834 0.677734 0.433838 -0.493530 1441742286 0.329834 0.677734 0.433838 -0.493530 1441742286 0.329834 0.677734 0.433838 -0.493530 1441742286 0.329834 0.677734 0.433838 -0.493530 1441742286 0.329834 0.677734 0.433838 -0.493530 1441742286 0.330688 0.676147 0.434143 -0.494934 1441742286 0.330688 0.676147 0.434143 -0.494934 1441742286 0.330688 0.676147 0.434143 -0.494934 1441742286 0.330688 0.676147 0.434143 -0.494934 1441742286 0.330688 0.676147 0.434143 -0.494934 1441742286 0.332092 0.674255 0.435120 -0.495728 1441742286 0.332092 0.674255 0.435120 -0.495728 1441742286 0.332092 0.674255 0.435120 -0.495728 1441742286 0.332092 0.674255 0.435120 -0.495728 1441742286 0.332092 0.674255 0.435120 -0.495728 1441742286 0.332092 0.674255 0.435120 -0.495728 1441742286 0.334106 0.671570 0.437866 -0.495544 1441742286 0.334106 0.671570 0.437866 -0.495544 1441742286 0.334106 0.671570 0.437866 -0.495544 1441742286 0.334106 0.671570 0.437866 -0.495544 1441742286 0.334106 0.671570 0.437866 -0.495544 1441742286 0.334106 0.671570 0.437866 -0.495544 1441742286 0.334106 0.671570 0.437866 -0.495544 1441742286 0.336792 0.669128 0.442139 -0.493225 1441742286 0.336792 0.669128 0.442139 -0.493225 1441742286 0.336792 0.669128 0.442139 -0.493225 1441742286 0.336792 0.669128 0.442139 -0.493225 1441742286 0.336792 0.669128 0.442139 -0.493225 1441742286 0.336792 0.669128 0.442139 -0.493225 1441742286 0.338989 0.668518 0.446411 -0.488770 1441742286 0.338989 0.668518 0.446411 -0.488770 1441742286 0.338989 0.668518 0.446411 -0.488770 1441742286 0.338989 0.668518 0.446411 -0.488770 1441742286 0.338989 0.668518 0.446411 -0.488770 1441742286 0.338989 0.668518 0.446411 -0.488770 1441742286 0.340454 0.669006 0.448486 -0.485046 1441742286 0.340454 0.669006 0.448486 -0.485046 1441742286 0.340454 0.669006 0.448486 -0.485046 1441742286 0.340454 0.669006 0.448486 -0.485046 1441742286 0.340454 0.669006 0.448486 -0.485046 1441742286 0.340454 0.669006 0.448486 -0.485046 1441742286 0.340454 0.669006 0.448486 -0.485046 1441742286 0.340088 0.669556 0.449097 -0.484009 1441742286 0.340088 0.669556 0.449097 -0.484009 1441742286 0.340088 0.669556 0.449097 -0.484009 1441742286 0.340088 0.669556 0.449097 -0.484009 1441742286 0.340088 0.669556 0.449097 -0.484009 1441742286 0.340088 0.669556 0.449097 -0.484009 1441742286 0.338562 0.670715 0.448730 -0.483887 1441742286 0.338562 0.670715 0.448730 -0.483887 1441742286 0.338562 0.670715 0.448730 -0.483887 1441742286 0.338562 0.670715 0.448730 -0.483887 1441742286 0.338562 0.670715 0.448730 -0.483887 1441742286 0.338562 0.670715 0.448730 -0.483887 1441742286 0.338562 0.670715 0.448730 -0.483887 1441742286 0.336670 0.672119 0.447632 -0.484253 1441742286 0.336670 0.672119 0.447632 -0.484253 1441742286 0.336670 0.672119 0.447632 -0.484253 1441742286 0.336670 0.672119 0.447632 -0.484253 1441742286 0.336670 0.672119 0.447632 -0.484253 1441742286 0.336670 0.672119 0.447632 -0.484253 1441742286 0.334656 0.674133 0.446106 -0.484253 1441742286 0.334656 0.674133 0.446106 -0.484253 1441742286 0.334656 0.674133 0.446106 -0.484253 1441742286 0.334656 0.674133 0.446106 -0.484253 1441742286 0.334656 0.674133 0.446106 -0.484253 1441742286 0.334656 0.674133 0.446106 -0.484253 1441742286 0.332703 0.676331 0.444641 -0.483826 1441742286 0.332703 0.676331 0.444641 -0.483826 1441742286 0.332703 0.676331 0.444641 -0.483826 1441742286 0.332703 0.676331 0.444641 -0.483826 1441742286 0.332703 0.676331 0.444641 -0.483826 1441742286 0.332703 0.676331 0.444641 -0.483826 1441742286 0.330811 0.677307 0.444824 -0.483582 1441742286 0.330811 0.677307 0.444824 -0.483582 1441742286 0.330811 0.677307 0.444824 -0.483582 1441742286 0.330811 0.677307 0.444824 -0.483582 1441742286 0.330811 0.677307 0.444824 -0.483582 1441742286 0.329834 0.678284 0.445313 -0.482483 1441742286 0.329834 0.678284 0.445313 -0.482483 1441742286 0.329834 0.678284 0.445313 -0.482483 1441742286 0.329834 0.678284 0.445313 -0.482483 1441742286 0.329834 0.678284 0.445313 -0.482483 1441742286 0.329834 0.678284 0.445313 -0.482483 1441742286 0.328918 0.679749 0.445557 -0.480774 1441742286 0.328918 0.679749 0.445557 -0.480774 1441742286 0.328918 0.679749 0.445557 -0.480774 1441742286 0.328918 0.679749 0.445557 -0.480774 1441742286 0.328918 0.679749 0.445557 -0.480774 1441742286 0.328918 0.679749 0.445557 -0.480774 1441742286 0.328186 0.680908 0.445129 -0.479980 1441742286 0.328186 0.680908 0.445129 -0.479980 1441742286 0.328186 0.680908 0.445129 -0.479980 1441742286 0.328186 0.680908 0.445129 -0.479980 1441742286 0.328186 0.680908 0.445129 -0.479980 1441742286 0.327698 0.681458 0.444763 -0.479980 1441742286 0.327698 0.681458 0.444763 -0.479980 1441742286 0.327698 0.681458 0.444763 -0.479980 1441742286 0.327698 0.681458 0.444763 -0.479980 1441742286 0.327698 0.681458 0.444763 -0.479980 1441742286 0.327698 0.681458 0.444763 -0.479980 1441742286 0.327698 0.681458 0.444763 -0.479980 1441742286 0.328247 0.681702 0.444153 -0.479858 1441742286 0.328247 0.681702 0.444153 -0.479858 1441742286 0.328247 0.681702 0.444153 -0.479858 1441742286 0.328247 0.681702 0.444153 -0.479858 1441742286 0.328247 0.681702 0.444153 -0.479858 1441742286 0.328247 0.681702 0.444153 -0.479858 1441742286 0.329529 0.680664 0.444092 -0.480469 1441742286 0.329529 0.680664 0.444092 -0.480469 1441742286 0.329529 0.680664 0.444092 -0.480469 1441742286 0.329529 0.680664 0.444092 -0.480469 1441742287 0.329529 0.680664 0.444092 -0.480469 1441742287 0.329529 0.680664 0.444092 -0.480469 1441742287 0.329529 0.680664 0.444092 -0.480469 1441742287 0.330933 0.679138 0.445679 -0.480164 1441742287 0.330933 0.679138 0.445679 -0.480164 1441742287 0.330933 0.679138 0.445679 -0.480164 1441742287 0.330933 0.679138 0.445679 -0.480164 1441742287 0.330933 0.679138 0.445679 -0.480164 1441742287 0.330933 0.679138 0.445679 -0.480164 1441742287 0.331421 0.678528 0.447144 -0.479248 1441742287 0.331421 0.678528 0.447144 -0.479248 1441742287 0.331421 0.678528 0.447144 -0.479248 1441742287 0.331421 0.678528 0.447144 -0.479248 1441742287 0.331421 0.678528 0.447144 -0.479248 1441742287 0.331421 0.678528 0.447144 -0.479248 1441742287 0.329285 0.679871 0.445313 -0.480652 1441742287 0.329285 0.679871 0.445313 -0.480652 1441742287 0.329285 0.679871 0.445313 -0.480652 1441742287 0.329285 0.679871 0.445313 -0.480652 1441742287 0.329285 0.679871 0.445313 -0.480652 1441742287 0.329285 0.679871 0.445313 -0.480652 1441742287 0.324524 0.682312 0.440125 -0.485168 1441742287 0.324524 0.682312 0.440125 -0.485168 1441742287 0.324524 0.682312 0.440125 -0.485168 1441742287 0.324524 0.682312 0.440125 -0.485168 1441742287 0.324524 0.682312 0.440125 -0.485168 1441742287 0.324524 0.682312 0.440125 -0.485168 1441742287 0.324524 0.682312 0.440125 -0.485168 1441742287 0.318970 0.685364 0.433533 -0.490417 1441742287 0.318970 0.685364 0.433533 -0.490417 1441742287 0.318970 0.685364 0.433533 -0.490417 1441742287 0.318970 0.685364 0.433533 -0.490417 1441742287 0.318970 0.685364 0.433533 -0.490417 1441742287 0.318970 0.685364 0.433533 -0.490417 1441742287 0.315186 0.688171 0.427673 -0.494080 1441742287 0.315186 0.688171 0.427673 -0.494080 1441742287 0.315186 0.688171 0.427673 -0.494080 1441742287 0.315186 0.688171 0.427673 -0.494080 1441742287 0.315186 0.688171 0.427673 -0.494080 1441742287 0.315186 0.688171 0.427673 -0.494080 1441742287 0.313293 0.690186 0.424438 -0.495300 1441742287 0.313293 0.690186 0.424438 -0.495300 1441742287 0.313293 0.690186 0.424438 -0.495300 1441742287 0.313293 0.690186 0.424438 -0.495300 1441742287 0.313293 0.690186 0.424438 -0.495300 1441742287 0.313293 0.690186 0.424438 -0.495300 1441742287 0.313293 0.690186 0.424438 -0.495300 1441742287 0.312134 0.691833 0.423340 -0.494629 1441742287 0.312134 0.691833 0.423340 -0.494629 1441742287 0.312134 0.691833 0.423340 -0.494629 1441742287 0.312134 0.691833 0.423340 -0.494629 1441742287 0.312134 0.691833 0.423340 -0.494629 1441742287 0.312134 0.691833 0.423340 -0.494629 1441742287 0.312744 0.691345 0.423706 -0.494568 1441742287 0.312744 0.691345 0.423706 -0.494568 1441742287 0.312744 0.691345 0.423706 -0.494568 1441742287 0.312744 0.691345 0.423706 -0.494568 1441742287 0.312744 0.691345 0.423706 -0.494568 1441742287 0.315308 0.689087 0.427002 -0.493347 1441742287 0.315308 0.689087 0.427002 -0.493347 1441742287 0.315308 0.689087 0.427002 -0.493347 1441742287 0.315308 0.689087 0.427002 -0.493347 1441742287 0.315308 0.689087 0.427002 -0.493347 1441742287 0.315308 0.689087 0.427002 -0.493347 1441742287 0.315308 0.689087 0.427002 -0.493347 1441742287 0.318542 0.686462 0.432739 -0.489868 1441742287 0.318542 0.686462 0.432739 -0.489868 1441742287 0.318542 0.686462 0.432739 -0.489868 1441742287 0.318542 0.686462 0.432739 -0.489868 1441742287 0.318542 0.686462 0.432739 -0.489868 1441742287 0.318542 0.686462 0.432739 -0.489868 1441742287 0.321594 0.684204 0.438477 -0.485901 1441742287 0.321594 0.684204 0.438477 -0.485901 1441742287 0.321594 0.684204 0.438477 -0.485901 1441742287 0.321594 0.684204 0.438477 -0.485901 1441742287 0.321594 0.684204 0.438477 -0.485901 1441742287 0.321594 0.684204 0.438477 -0.485901 1441742287 0.323914 0.682373 0.442749 -0.483093 1441742287 0.323914 0.682373 0.442749 -0.483093 1441742287 0.323914 0.682373 0.442749 -0.483093 1441742287 0.323914 0.682373 0.442749 -0.483093 1441742287 0.323914 0.682373 0.442749 -0.483093 1441742287 0.323914 0.682373 0.442749 -0.483093 1441742287 0.323914 0.682373 0.442749 -0.483093 1441742287 0.325500 0.680237 0.444763 -0.483154 1441742287 0.325500 0.680237 0.444763 -0.483154 1441742287 0.325500 0.680237 0.444763 -0.483154 1441742287 0.325500 0.680237 0.444763 -0.483154 1441742287 0.325500 0.680237 0.444763 -0.483154 1441742287 0.325500 0.680237 0.444763 -0.483154 1441742287 0.325928 0.679138 0.445129 -0.484070 1441742287 0.325928 0.679138 0.445129 -0.484070 1441742287 0.325928 0.679138 0.445129 -0.484070 1441742287 0.325928 0.679138 0.445129 -0.484070 1441742287 0.325928 0.679138 0.445129 -0.484070 1441742287 0.325928 0.679138 0.445129 -0.484070 1441742287 0.326050 0.678650 0.444519 -0.485291 1441742287 0.326050 0.678650 0.444519 -0.485291 1441742287 0.326050 0.678650 0.444519 -0.485291 1441742287 0.326050 0.678650 0.444519 -0.485291 1441742287 0.326050 0.678650 0.444519 -0.485291 1441742287 0.326050 0.678650 0.444519 -0.485291 1441742287 0.326050 0.678650 0.444519 -0.485291 1441742287 0.325195 0.679321 0.442688 -0.486572 1441742287 0.325195 0.679321 0.442688 -0.486572 1441742287 0.325195 0.679321 0.442688 -0.486572 1441742287 0.325195 0.679321 0.442688 -0.486572 1441742287 0.325195 0.679321 0.442688 -0.486572 1441742287 0.325195 0.679321 0.442688 -0.486572 1441742287 0.324280 0.679993 0.440430 -0.488281 1441742287 0.324280 0.679993 0.440430 -0.488281 1441742287 0.324280 0.679993 0.440430 -0.488281 1441742287 0.324280 0.679993 0.440430 -0.488281 1441742287 0.324280 0.679993 0.440430 -0.488281 1441742288 0.324280 0.679993 0.440430 -0.488281 1441742288 0.322998 0.680847 0.437927 -0.490173 1441742288 0.322998 0.680847 0.437927 -0.490173 1441742288 0.322998 0.680847 0.437927 -0.490173 1441742288 0.322998 0.680847 0.437927 -0.490173 1441742288 0.322998 0.680847 0.437927 -0.490173 1441742288 0.322998 0.680847 0.437927 -0.490173 1441742288 0.322998 0.680847 0.437927 -0.490173 1441742288 0.322388 0.681580 0.436340 -0.491028 1441742288 0.322388 0.681580 0.436340 -0.491028 1441742288 0.322388 0.681580 0.436340 -0.491028 1441742288 0.322388 0.681580 0.436340 -0.491028 1441742288 0.322388 0.681580 0.436340 -0.491028 1441742288 0.322388 0.681580 0.436340 -0.491028 1441742288 0.321289 0.682983 0.434570 -0.491272 1441742288 0.321289 0.682983 0.434570 -0.491272 1441742288 0.321289 0.682983 0.434570 -0.491272 1441742288 0.321289 0.682983 0.434570 -0.491272 1441742288 0.321289 0.682983 0.434570 -0.491272 1441742288 0.321289 0.682983 0.434570 -0.491272 1441742288 0.321289 0.682983 0.434570 -0.491272 1441742288 0.320435 0.684265 0.432251 -0.492126 1441742288 0.320435 0.684265 0.432251 -0.492126 1441742288 0.320435 0.684265 0.432251 -0.492126 1441742288 0.320435 0.684265 0.432251 -0.492126 1441742288 0.320435 0.684265 0.432251 -0.492126 1441742288 0.320435 0.684265 0.432251 -0.492126 1441742288 0.320557 0.684814 0.431458 -0.492065 1441742288 0.320557 0.684814 0.431458 -0.492065 1441742288 0.320557 0.684814 0.431458 -0.492065 1441742288 0.320557 0.684814 0.431458 -0.492065 1441742288 0.320557 0.684814 0.431458 -0.492065 1441742288 0.320557 0.684814 0.431458 -0.492065 1441742288 0.322388 0.684570 0.431885 -0.490723 1441742288 0.322388 0.684570 0.431885 -0.490723 1441742288 0.322388 0.684570 0.431885 -0.490723 1441742288 0.322388 0.684570 0.431885 -0.490723 1441742288 0.322388 0.684570 0.431885 -0.490723 1441742288 0.322388 0.684570 0.431885 -0.490723 1441742288 0.325806 0.682495 0.435425 -0.488281 1441742288 0.325806 0.682495 0.435425 -0.488281 1441742288 0.325806 0.682495 0.435425 -0.488281 1441742288 0.325806 0.682495 0.435425 -0.488281 1441742288 0.325806 0.682495 0.435425 -0.488281 1441742288 0.325806 0.682495 0.435425 -0.488281 1441742288 0.325806 0.682495 0.435425 -0.488281 1441742288 0.329529 0.679871 0.440613 -0.484741 1441742288 0.329529 0.679871 0.440613 -0.484741 1441742288 0.329529 0.679871 0.440613 -0.484741 1441742288 0.329529 0.679871 0.440613 -0.484741 1441742288 0.329529 0.679871 0.440613 -0.484741 1441742288 0.329529 0.679871 0.440613 -0.484741 1441742288 0.331299 0.678894 0.444641 -0.481201 1441742288 0.331299 0.678894 0.444641 -0.481201 1441742288 0.331299 0.678894 0.444641 -0.481201 1441742288 0.331299 0.678894 0.444641 -0.481201 1441742288 0.331299 0.678894 0.444641 -0.481201 1441742288 0.331299 0.678894 0.444641 -0.481201 1441742288 0.330139 0.679382 0.444641 -0.481384 1441742288 0.330139 0.679382 0.444641 -0.481384 1441742288 0.330139 0.679382 0.444641 -0.481384 1441742288 0.330139 0.679382 0.444641 -0.481384 1441742288 0.330139 0.679382 0.444641 -0.481384 1441742288 0.330139 0.679382 0.444641 -0.481384 1441742288 0.326904 0.680908 0.441956 -0.483826 1441742288 
0.319641 0.684082 0.438904 -0.487000 1441742291 0.319031 0.685059 0.437561 -0.487244 1441742291 0.319031 0.685059 0.437561 -0.487244 1441742291 0.319031 0.685059 0.437561 -0.487244 1441742291 0.319031 0.685059 0.437561 -0.487244 1441742291 0.319031 0.685059 0.437561 -0.487244 1441742291 0.319031 0.685059 0.437561 -0.487244 1441742291 0.319031 0.685059 0.437561 -0.487244 1441742291 0.318726 0.685852 0.436707 -0.487061 1441742291 0.318726 0.685852 0.436707 -0.487061 1441742291 0.318726 0.685852 0.436707 -0.487061 1441742291 0.318726 0.685852 0.436707 -0.487061 1441742291 0.318726 0.685852 0.436707 -0.487061 1441742291 0.318726 0.685852 0.436707 -0.487061 1441742291 0.319275 0.686035 0.436096 -0.487000 1441742291 0.319275 0.686035 0.436096 -0.487000 1441742291 0.319275 0.686035 0.436096 -0.487000 1441742291 0.319275 0.686035 0.436096 -0.487000 1441742291 0.319275 0.686035 0.436096 -0.487000 1441742291 0.319275 0.686035 0.436096 -0.487000 1441742291 0.322144 0.684509 0.436951 -0.486511 1441742291 0.322144 0.684509 0.436951 -0.486511 1441742291 0.322144 0.684509 0.436951 -0.486511 1441742291 0.322144 0.684509 0.436951 -0.486511 1441742291 0.322144 0.684509 0.436951 -0.486511 1441742291 0.322144 0.684509 0.436951 -0.486511 1441742291 0.327271 0.680725 0.440308 -0.485352 1441742291 0.327271 0.680725 0.440308 -0.485352 1441742291 0.327271 0.680725 0.440308 -0.485352 1441742291 0.327271 0.680725 0.440308 -0.485352 1441742291 0.327271 0.680725 0.440308 -0.485352 1441742291 0.327271 0.680725 0.440308 -0.485352 1441742291 0.334045 0.675293 0.445435 -0.483704 1441742291 0.334045 0.675293 0.445435 -0.483704 1441742291 0.334045 0.675293 0.445435 -0.483704 1441742291 0.334045 0.675293 0.445435 -0.483704 1441742291 0.334045 0.675293 0.445435 -0.483704 1441742291 0.334045 0.675293 0.445435 -0.483704 1441742291 0.334045 0.675293 0.445435 -0.483704 1441742291 0.340515 0.670349 0.450806 -0.481079 1441742291 0.340515 0.670349 0.450806 -0.481079 1441742291 0.340515 0.670349 0.450806 -0.481079 1441742291 0.340515 0.670349 0.450806 -0.481079 1441742291 0.340515 0.670349 0.450806 -0.481079 1441742291 0.340515 0.670349 0.450806 -0.481079 1441742291 0.344177 0.666931 0.453796 -0.480408 1441742291 0.344177 0.666931 0.453796 -0.480408 1441742291 0.344177 0.666931 0.453796 -0.480408 1441742291 0.344177 0.666931 0.453796 -0.480408 1441742291 0.344177 0.666931 0.453796 -0.480408 1441742291 0.344177 0.666931 0.453796 -0.480408 1441742291 0.342957 0.666748 0.453796 -0.481506 1441742291 0.342957 0.666748 0.453796 -0.481506 1441742291 0.342957 0.666748 0.453796 -0.481506 1441742291 0.342957 0.666748 0.453796 -0.481506 1441742291 0.342957 0.666748 0.453796 -0.481506 1441742291 0.342957 0.666748 0.453796 -0.481506 1441742291 0.339783 0.668579 0.451721 -0.483154 1441742291 0.339783 0.668579 0.451721 -0.483154 1441742291 0.339783 0.668579 0.451721 -0.483154 1441742291 0.339783 0.668579 0.451721 -0.483154 1441742291 0.339783 0.668579 0.451721 -0.483154 1441742291 0.339783 0.668579 0.451721 -0.483154 1441742291 0.336914 0.670532 0.448608 -0.485352 1441742291 0.336914 0.670532 0.448608 -0.485352 1441742291 0.336914 0.670532 0.448608 -0.485352 1441742291 0.336914 0.670532 0.448608 -0.485352 1441742291 0.336914 0.670532 0.448608 -0.485352 1441742291 0.336914 0.670532 0.448608 -0.485352 1441742291 0.335388 0.671570 0.446960 -0.486450 1441742291 0.335388 0.671570 0.446960 -0.486450 1441742291 0.335388 0.671570 0.446960 -0.486450 1441742291 0.335388 0.671570 0.446960 -0.486450 1441742291 0.335388 0.671570 0.446960 -0.486450 1441742291 0.335388 0.671570 0.446960 -0.486450 1441742291 0.335022 0.671692 0.446167 -0.487366 1441742291 0.335022 0.671692 0.446167 -0.487366 1441742291 0.335022 0.671692 0.446167 -0.487366 1441742291 0.335022 0.671692 0.446167 -0.487366 1441742291 0.335022 0.671692 0.446167 -0.487366 1441742291 0.335022 0.671692 0.446167 -0.487366 1441742291 0.334167 0.671509 0.446045 -0.488281 1441742291 0.334167 0.671509 0.446045 -0.488281 1441742291 0.334167 0.671509 0.446045 -0.488281 1441742291 0.334167 0.671509 0.446045 -0.488281 1441742292 0.334167 0.671509 0.446045 -0.488281 1441742292 0.334167 0.671509 0.446045 -0.488281 1441742292 0.334167 0.671509 0.446045 -0.488281 1441742292 0.333069 0.671936 0.446289 -0.488220 1441742292 0.333069 0.671936 0.446289 -0.488220 1441742292 0.333069 0.671936 0.446289 -0.488220 1441742292 0.333069 0.671936 0.446289 -0.488220 1441742292 0.333069 0.671936 0.446289 -0.488220 1441742292 0.333069 0.671936 0.446289 -0.488220 1441742292 0.333069 0.671936 0.446289 -0.488220 1441742292 0.332642 0.671692 0.447144 -0.488098 1441742292 0.332642 0.671692 0.447144 -0.488098 1441742292 0.332642 0.671692 0.447144 -0.488098 1441742292 0.332642 0.671692 0.447144 -0.488098 1441742292 0.332642 0.671692 0.447144 -0.488098 1441742292 0.332153 0.671814 0.447449 -0.487915 1441742292 0.332153 0.671814 0.447449 -0.487915 1441742292 0.332153 0.671814 0.447449 -0.487915 1441742292 0.332153 0.671814 0.447449 -0.487915 1441742292 0.332153 0.671814 0.447449 -0.487915 1441742292 0.332153 0.671814 0.447449 -0.487915 1441742292 0.332275 0.671997 0.447449 -0.487549 1441742292 0.332275 0.671997 0.447449 -0.487549 1441742292 0.332275 0.671997 0.447449 -0.487549 1441742292 0.332275 0.671997 0.447449 -0.487549 1441742292 0.332275 0.671997 0.447449 -0.487549 1441742292 0.332275 0.671997 0.447449 -0.487549 1441742292 0.331787 0.672546 0.447815 -0.486755 1441742292 0.331787 0.672546 0.447815 -0.486755 1441742292 0.331787 0.672546 0.447815 -0.486755 1441742292 0.331787 0.672546 0.447815 -0.486755 1441742292 0.331787 0.672546 0.447815 -0.486755 1441742292 0.331787 0.672546 0.447815 -0.486755 1441742292 0.330078 0.673645 0.447815 -0.486450 1441742292 0.330078 0.673645 0.447815 -0.486450 1441742292 0.330078 0.673645 0.447815 -0.486450 1441742292 0.330078 0.673645 0.447815 -0.486450 1441742292 0.330078 0.673645 0.447815 -0.486450 1441742292 0.330078 0.673645 0.447815 -0.486450 1441742292 0.330078 0.673645 0.447815 -0.486450 1441742292 0.327759 0.675415 0.446655 -0.486694 1441742292 0.327759 0.675415 0.446655 -0.486694 1441742292 0.327759 0.675415 0.446655 -0.486694 1441742292 0.327759 0.675415 0.446655 -0.486694 1441742292 0.327759 0.675415 0.446655 -0.486694 1441742292 0.327759 0.675415 0.446655 -0.486694 1441742292 0.327759 0.675415 0.446655 -0.486694 1441742292 0.324768 0.678589 0.444397 -0.486267 1441742292 0.324768 0.678589 0.444397 -0.486267 1441742292 0.324768 0.678589 0.444397 -0.486267 1441742292 0.324768 0.678589 0.444397 -0.486267 1441742292 0.324768 0.678589 0.444397 -0.486267 1441742292 0.324768 0.678589 0.444397 -0.486267 1441742292 0.320007 0.684387 0.440491 -0.484863 1441742292 0.320007 0.684387 0.440491 -0.484863 1441742292 0.320007 0.684387 0.440491 -0.484863 1441742292 0.320007 0.684387 0.440491 -0.484863 1441742292 0.320007 0.684387 0.440491 -0.484863 1441742292 0.320007 0.684387 0.440491 -0.484863 1441742292 0.312439 0.691528 0.433350 -0.486084 1441742292 0.312439 0.691528 0.433350 -0.486084 1441742292 0.312439 0.691528 0.433350 -0.486084 1441742292 0.312439 0.691528 0.433350 -0.486084 1441742292 0.312439 0.691528 0.433350 -0.486084 1441742292 0.306519 0.695862 0.426819 -0.489441 1441742292 0.306519 0.695862 0.426819 -0.489441 1441742292 0.306519 0.695862 0.426819 -0.489441 1441742292 0.306519 0.695862 0.426819 -0.489441 1441742292 0.306519 0.695862 0.426819 -0.489441 1441742292 0.306519 0.695862 0.426819 -0.489441 1441742292 0.306335 0.696655 0.424622 -0.490417 1441742292 0.306335 0.696655 0.424622 -0.490417 1441742292 0.306335 0.696655 0.424622 -0.490417 1441742292 0.306335 0.696655 0.424622 -0.490417 1441742292 0.306335 0.696655 0.424622 -0.490417 1441742292 0.306335 0.696655 0.424622 -0.490417 1441742292 0.306335 0.696655 0.424622 -0.490417 1441742292 0.309448 0.696289 0.425964 -0.487793 1441742292 0.309448 0.696289 0.425964 -0.487793 1441742292 0.309448 0.696289 0.425964 -0.487793 1441742292 0.309448 0.696289 0.425964 -0.487793 1441742292 0.309448 0.696289 0.425964 -0.487793 1441742292 0.309448 0.696289 0.425964 -0.487793 1441742292 0.315430 0.693542 0.430176 -0.484192 1441742292 0.315430 0.693542 0.430176 -0.484192 1441742292 0.315430 0.693542 0.430176 -0.484192 1441742292 0.315430 0.693542 0.430176 -0.484192 1441742292 0.315430 0.693542 0.430176 -0.484192 1441742292 0.315430 0.693542 0.430176 -0.484192 1441742292 0.322083 0.688965 0.435730 -0.481323 1441742292 0.322083 0.688965 0.435730 -0.481323 1441742292 0.322083 0.688965 0.435730 -0.481323 1441742292 0.322083 0.688965 0.435730 -0.481323 1441742292 0.322083 0.688965 0.435730 -0.481323 1441742292 0.322083 0.688965 0.435730 -0.481323 1441742292 0.328003 0.683838 0.441528 -0.479309 1441742292 0.328003 0.683838 0.441528 -0.479309 1441742292 0.328003 0.683838 0.441528 -0.479309 1441742292 0.328003 0.683838 0.441528 -0.479309 1441742292 0.328003 0.683838 0.441528 -0.479309 1441742292 0.328003 0.683838 0.441528 -0.479309 1441742292 0.333374 0.678528 0.446899 -0.478149 1441742292 0.333374 0.678528 0.446899 -0.478149 1441742292 0.333374 0.678528 0.446899 -0.478149 1441742292 0.333374 0.678528 0.446899 -0.478149 1441742292 0.333374 0.678528 0.446899 -0.478149 1441742292 0.333374 0.678528 0.446899 -0.478149 1441742292 0.333374 0.678528 0.446899 -0.478149 1441742292 0.337280 0.674194 0.451355 -0.477356 1441742292 0.337280 0.674194 0.451355 -0.477356 1441742292 0.337280 0.674194 0.451355 -0.477356 1441742292 0.337280 0.674194 0.451355 -0.477356 1441742293 0.337280 0.674194 0.451355 -0.477356 1441742293 0.338440 0.672119 0.453613 -0.477356 1441742293 0.338440 0.672119 0.453613 -0.477356 1441742293 0.338440 0.672119 0.453613 -0.477356 1441742293 0.338440 0.672119 0.453613 -0.477356 1441742293 0.338440 0.672119 0.453613 -0.477356 1441742293 0.338440 0.672119 0.453613 -0.477356 1441742293 0.336914 0.672668 0.453247 -0.477966 1441742293 0.336914 0.672668 0.453247 -0.477966 1441742293 0.336914 0.672668 0.453247 -0.477966 1441742293 0.336914 0.672668 0.453247 -0.477966 1441742293 0.336914 0.672668 0.453247 -0.477966 1441742293 0.336914 0.672668 0.453247 -0.477966 1441742293 0.336914 0.672668 0.453247 -0.477966 1441742293 0.335205 0.673584 0.451721 -0.479370 1441742293 0.335205 0.673584 0.451721 -0.479370 1441742293 0.335205 0.673584 0.451721 -0.479370 1441742293 0.335205 0.673584 0.451721 -0.479370 1441742293 0.335205 0.673584 0.451721 -0.479370 1441742293 0.335205 0.673584 0.451721 -0.479370 1441742293 0.333740 0.673096 0.451111 -0.481689 1441742293 0.333740 0.673096 0.451111 -0.481689 1441742293 0.333740 0.673096 0.451111 -0.481689 1441742293 0.333740 0.673096 0.451111 -0.481689 1441742293 0.333740 0.673096 0.451111 -0.481689 1441742293 0.333740 0.673096 0.451111 -0.481689 1441742293 0.333740 0.673096 0.451111 -0.481689 1441742293 0.333740 0.673584 0.449341 -0.482666 1441742293 0.333740 0.673584 0.449341 -0.482666 1441742293 0.333740 0.673584 0.449341 -0.482666 1441742293 0.333740 0.673584 0.449341 -0.482666 1441742293 0.333740 0.673584 0.449341 -0.482666 1441742293 0.333740 0.673584 0.449341 -0.482666 1441742293 0.332764 0.674255 0.448242 -0.483398 1441742293 0.332764 0.674255 0.448242 -0.483398 1441742293 0.332764 0.674255 0.448242 -0.483398 1441742293 0.332764 0.674255 0.448242 -0.483398 1441742293 0.332764 0.674255 0.448242 -0.483398 1441742293 0.332764 0.674255 0.448242 -0.483398 1441742293 0.331970 0.673950 0.447388 -0.485229 1441742293 0.331970 0.673950 0.447388 -0.485229 1441742293 0.331970 0.673950 0.447388 -0.485229 1441742293 0.331970 0.673950 0.447388 -0.485229 1441742293 0.331970 0.673950 0.447388 -0.485229 1441742293 0.331970 0.673950 0.447388 -0.485229 1441742293 0.331970 0.673950 0.447388 -0.485229 1441742293 0.331970 0.674133 0.446594 -0.485596 1441742293 0.331970 0.674133 0.446594 -0.485596 1441742293 0.331970 0.674133 0.446594 -0.485596 1441742293 0.331970 0.674133 0.446594 -0.485596 1441742293 0.331970 0.674133 0.446594 -0.485596 1441742293 0.331970 0.674133 0.446594 -0.485596 1441742293 0.332825 0.674500 0.445923 -0.485168 1441742293 0.332825 0.674500 0.445923 -0.485168 1441742293 0.332825 0.674500 0.445923 -0.485168 1441742293 0.332825 0.674500 0.445923 -0.485168 1441742293 0.332825 0.674500 0.445923 -0.485168 1441742293 0.332825 0.674500 0.445923 -0.485168 1441742293 0.333191 0.674438 0.446106 -0.484802 1441742293 0.333191 0.674438 0.446106 -0.484802 1441742293 0.333191 0.674438 0.446106 -0.484802 1441742293 0.333191 0.674438 0.446106 -0.484802 1441742293 0.333191 0.674438 0.446106 -0.484802 1441742293 0.333191 0.674438 0.446106 -0.484802 1441742293 0.333191 0.674438 0.446106 -0.484802 1441742293 0.332642 0.674805 0.446411 -0.484436 1441742293 0.332642 0.674805 0.446411 -0.484436 1441742293 0.332642 0.674805 0.446411 -0.484436 1441742293 0.332642 0.674805 0.446411 -0.484436 1441742293 0.332642 0.674805 0.446411 -0.484436 1441742293 0.331909 0.675293 0.446289 -0.484314 1441742293 0.331909 0.675293 0.446289 -0.484314 1441742293 0.331909 0.675293 0.446289 -0.484314 1441742293 0.331909 0.675293 0.446289 -0.484314 1441742293 0.331909 0.675293 0.446289 -0.484314 1441742293 0.331909 0.675293 0.446289 -0.484314 1441742293 0.329468 0.676819 0.444641 -0.485413 1441742293 0.329468 0.676819 0.444641 -0.485413 1441742293 0.329468 0.676819 0.444641 -0.485413 1441742293 0.329468 0.676819 0.444641 -0.485413 1441742293 0.329468 0.676819 0.444641 -0.485413 1441742293 0.329468 0.676819 0.444641 -0.485413 1441742293 0.329468 0.676819 0.444641 -0.485413 1441742293 0.325317 0.679749 0.441101 -0.487366 1441742293 0.325317 0.679749 0.441101 -0.487366 1441742293 0.325317 0.679749 0.441101 -0.487366 1441742293 0.325317 0.679749 0.441101 -0.487366 1441742293 0.325317 0.679749 0.441101 -0.487366 1441742293 0.325317 0.679749 0.441101 -0.487366 1441742293 0.320740 0.682373 0.437744 -0.489746 1441742293 0.320740 0.682373 0.437744 -0.489746 1441742293 0.320740 0.682373 0.437744 -0.489746 1441742293 0.320740 0.682373 0.437744 -0.489746 1441742293 0.320740 0.682373 0.437744 -0.489746 1441742293 0.320740 0.682373 0.437744 -0.489746 1441742293 0.317627 0.684753 0.434753 -0.491089 1441742293 0.317627 0.684753 0.434753 -0.491089 1441742293 0.317627 0.684753 0.434753 -0.491089 1441742293 0.317627 0.684753 0.434753 -0.491089 1441742293 0.317627 0.684753 0.434753 -0.491089 1441742293 0.317627 0.684753 0.434753 -0.491089 1441742293 0.317627 0.685059 0.434021 -0.491272 1441742293 0.317627 0.685059 0.434021 -0.491272 1441742293 0.317627 0.685059 0.434021 -0.491272 1441742293 0.317627 0.685059 0.434021 -0.491272 1441742293 0.317627 0.685059 0.434021 -0.491272 1441742293 0.317627 0.685059 0.434021 -0.491272 1441742293 0.317627 0.685059 0.434021 -0.491272 1441742293 0.319336 0.685120 0.434814 -0.489380 1441742293 0.319336 0.685120 0.434814 -0.489380 1441742293 0.319336 0.685120 0.434814 -0.489380 1441742293 0.319336 0.685120 0.434814 -0.489380 1441742293 0.319336 0.685120 0.434814 -0.489380 1441742293 0.319336 0.685120 0.434814 -0.489380 1441742294 0.322449 0.684875 0.437195 -0.485596 1441742294 0.322449 0.684875 0.437195 -0.485596 1441742294 0.322449 0.684875 0.437195 -0.485596 1441742294 0.322449 0.684875 0.437195 -0.485596 1441742294 0.322449 0.684875 0.437195 -0.485596 1441742294 0.322449 0.684875 0.437195 -0.485596 1441742294 0.322449 0.684875 0.437195 -0.485596 1441742294 0.326721 0.682922 0.441162 -0.481873 1441742294 0.326721 0.682922 0.441162 -0.481873 1441742294 0.326721 0.682922 0.441162 -0.481873 1441742294 0.326721 0.682922 0.441162 -0.481873 1441742294 0.326721 0.682922 0.441162 -0.481873 1441742294 0.326721 0.682922 0.441162 -0.481873 1441742294 0.326721 0.682922 0.441162 -0.481873 1441742294 0.331909 0.679199 0.446838 -0.478333 1441742294 0.331909 0.679199 0.446838 -0.478333 1441742294 0.331909 0.679199 0.446838 -0.478333 1441742294 0.331909 0.679199 0.446838 -0.478333 1441742294 0.331909 0.679199 0.446838 -0.478333 1441742294 0.331909 0.679199 0.446838 -0.478333 1441742294 0.337769 0.673828 0.454163 -0.474915 1441742294 0.337769 0.673828 0.454163 -0.474915 1441742294 0.337769 0.673828 0.454163 -0.474915 1441742294 0.337769 0.673828 0.454163 -0.474915 1441742294 0.337769 0.673828 0.454163 -0.474915 1441742294 0.337769 0.673828 0.454163 -0.474915 1441742294 0.337769 0.673828 0.454163 -0.474915 1441742294 0.343567 0.668396 0.461975 -0.470825 1441742294 0.343567 0.668396 0.461975 -0.470825 1441742294 0.343567 0.668396 0.461975 -0.470825 1441742294 0.343567 0.668396 0.461975 -0.470825 1441742294 0.343567 0.668396 0.461975 -0.470825 1441742294 0.343567 0.668396 0.461975 -0.470825 1441742294 0.346619 0.664246 0.468811 -0.467712 1441742294 0.346619 0.664246 0.468811 -0.467712 1441742294 0.346619 0.664246 0.468811 -0.467712 1441742294 0.346619 0.664246 0.468811 -0.467712 1441742294 0.346619 0.664246 0.468811 -0.467712 1441742294 0.346619 0.664246 0.468811 -0.467712 1441742294 0.346924 0.661011 0.474365 -0.466553 1441742294 0.346924 0.661011 0.474365 -0.466553 1441742294 0.346924 0.661011 0.474365 -0.466553 1441742294 0.346924 0.661011 0.474365 -0.466553 1441742294 0.346924 0.661011 0.474365 -0.466553 1441742294 0.346924 0.661011 0.474365 -0.466553 1441742294 0.345642 0.659546 0.477356 -0.466492 1441742294 0.345642 0.659546 0.477356 -0.466492 1441742294 0.345642 0.659546 0.477356 -0.466492 1441742294 0.345642 0.659546 0.477356 -0.466492 1441742294 0.345642 0.659546 0.477356 -0.466492 1441742294 0.345642 0.659546 0.477356 -0.466492 1441742294 0.345642 0.659546 0.477356 -0.466492 1441742294 0.342346 0.661560 0.476807 -0.466614 1441742294 0.342346 0.661560 0.476807 -0.466614 1441742294 0.342346 0.661560 0.476807 -0.466614 1441742294 0.342346 0.661560 0.476807 -0.466614 1441742294 0.342346 0.661560 0.476807 -0.466614 1441742294 0.342346 0.661560 0.476807 -0.466614 1441742294 0.337952 0.666504 0.472961 -0.466675 1441742294 0.337952 0.666504 0.472961 -0.466675 1441742294 0.337952 0.666504 0.472961 -0.466675 1441742294 0.337952 0.666504 0.472961 -0.466675 1441742294 0.337952 0.666504 0.472961 -0.466675 1441742294 0.337952 0.666504 0.472961 -0.466675 1441742294 0.333618 0.669312 0.470032 -0.468750 1441742294 0.333618 0.669312 0.470032 -0.468750 1441742294 0.333618 0.669312 0.470032 -0.468750 1441742294 0.333618 0.669312 0.470032 -0.468750 1441742294 0.333618 0.669312 0.470032 -0.468750 1441742294 0.333618 0.669312 0.470032 -0.468750 1441742294 0.330139 0.672241 0.466492 -0.470581 1441742294 0.330139 0.672241 0.466492 -0.470581 1441742294 0.330139 0.672241 0.466492 -0.470581 1441742294 0.330139 0.672241 0.466492 -0.470581 1441742294 0.330139 0.672241 0.466492 -0.470581 1441742294 0.330139 0.672241 0.466492 -0.470581 1441742294 0.330139 0.672241 0.466492 -0.470581 1441742294 0.328552 0.673706 0.463989 -0.471985 1441742294 0.328552 0.673706 0.463989 -0.471985 1441742294 0.328552 0.673706 0.463989 -0.471985 1441742294 0.328552 0.673706 0.463989 -0.471985 1441742294 0.328552 0.673706 0.463989 -0.471985 1441742294 0.328552 0.673706 0.463989 -0.471985 1441742294 0.327881 0.674438 0.462280 -0.473145 1441742294 0.327881 0.674438 0.462280 -0.473145 1441742294 0.327881 0.674438 0.462280 -0.473145 1441742294 0.327881 0.674438 0.462280 -0.473145 1441742294 0.327881 0.674438 0.462280 -0.473145 1441742294 0.327881 0.674438 0.462280 -0.473145 1441742294 0.327881 0.675293 0.461365 -0.472839 1441742294 0.327881 0.675293 0.461365 -0.472839 1441742294 0.327881 0.675293 0.461365 -0.472839 1441742294 0.327881 0.675293 0.461365 -0.472839 1441742294 0.327881 0.675293 0.461365 -0.472839 1441742294 0.327881 0.675293 0.461365 -0.472839 1441742294 0.326538 0.676758 0.460022 -0.472900 1441742294 0.326538 0.676758 0.460022 -0.472900 1441742294 0.326538 0.676758 0.460022 -0.472900 1441742294 0.326538 0.676758 0.460022 -0.472900 1441742294 0.326538 0.676758 0.460022 -0.472900 1441742294 0.326538 0.676758 0.460022 -0.472900 1441742294 0.324158 0.677917 0.458191 -0.474731 1441742294 0.324158 0.677917 0.458191 -0.474731 1441742294 0.324158 0.677917 0.458191 -0.474731 1441742294 0.324158 0.677917 0.458191 -0.474731 1441742294 0.324158 0.677917 0.458191 -0.474731 1441742294 0.324158 0.677917 0.458191 -0.474731 1441742294 0.324158 0.677917 0.458191 -0.474731 1441742294 0.322021 0.679504 0.455017 -0.476929 1441742294 0.322021 0.679504 0.455017 -0.476929 1441742294 0.322021 0.679504 0.455017 -0.476929 1441742294 0.322021 0.679504 0.455017 -0.476929 1441742294 0.322021 0.679504 0.455017 -0.476929 1441742294 0.322021 0.679504 0.455017 -0.476929 1441742294 0.319397 0.682556 0.449646 -0.479431 1441742295 0.319397 0.682556 0.449646 -0.479431 1441742295 0.319397 0.682556 0.449646 -0.479431 1441742295 0.319397 0.682556 0.449646 -0.479431 1441742295 0.319397 0.682556 0.449646 -0.479431 1441742295 0.319397 0.682556 0.449646 -0.479431 1441742295 0.314575 0.686951 0.441406 -0.483948 1441742295 0.314575 0.686951 0.441406 -0.483948 1441742295 0.314575 0.686951 0.441406 -0.483948 1441742295 0.314575 0.686951 0.441406 -0.483948 1441742295 0.314575 0.686951 0.441406 -0.483948 1441742295 0.314575 0.686951 0.441406 -0.483948 1441742295 0.310425 0.688416 0.435730 -0.489685 1441742295 0.310425 0.688416 0.435730 -0.489685 1441742295 0.310425 0.688416 0.435730 -0.489685 1441742295 0.310425 0.688416 0.435730 -0.489685 1441742295 0.310425 0.688416 0.435730 -0.489685 1441742295 0.310425 0.688416 0.435730 -0.489685 1441742295 0.310608 0.687988 0.434204 -0.491516 1441742295 0.310608 0.687988 0.434204 -0.491516 1441742295 0.310608 0.687988 0.434204 -0.491516 1441742295 0.310608 0.687988 0.434204 -0.491516 1441742295 0.310608 0.687988 0.434204 -0.491516 1441742295 0.310608 0.687988 0.434204 -0.491516 1441742295 0.310608 0.687988 0.434204 -0.491516 1441742295 0.315063 0.686035 0.435547 -0.490234 1441742295 0.315063 0.686035 0.435547 -0.490234 1441742295 0.315063 0.686035 0.435547 -0.490234 1441742295 0.315063 0.686035 0.435547 -0.490234 1441742295 0.315063 0.686035 0.435547 -0.490234 1441742295 0.315063 0.686035 0.435547 -0.490234 1441742295 0.320007 0.683899 0.439209 -0.486755 1441742295 0.320007 0.683899 0.439209 -0.486755 1441742295 0.320007 0.683899 0.439209 -0.486755 1441742295 0.320007 0.683899 0.439209 -0.486755 1441742295 0.320007 0.683899 0.439209 -0.486755 1441742295 0.320007 0.683899 0.439209 -0.486755 1441742295 0.325500 0.681030 0.443542 -0.483154 1441742295 0.325500 0.681030 0.443542 -0.483154 1441742295 0.325500 0.681030 0.443542 -0.483154 1441742295 0.325500 0.681030 0.443542 -0.483154 1441742295 0.325500 0.681030 0.443542 -0.483154 1441742295 0.325500 0.681030 0.443542 -0.483154 1441742295 0.325500 0.681030 0.443542 -0.483154 1441742295 0.331543 0.676941 0.449341 -0.479492 1441742295 0.331543 0.676941 0.449341 -0.479492 1441742295 0.331543 0.676941 0.449341 -0.479492 1441742295 0.331543 0.676941 0.449341 -0.479492 1441742295 0.331543 0.676941 0.449341 -0.479492 1441742295 0.331543 0.676941 0.449341 -0.479492 1441742295 0.338379 0.670776 0.455750 -0.477295 1441742295 0.338379 0.670776 0.455750 -0.477295 1441742295 0.338379 0.670776 0.455750 -0.477295 1441742295 0.338379 0.670776 0.455750 -0.477295 1441742295 0.338379 0.670776 0.455750 -0.477295 1441742295 0.338379 0.670776 0.455750 -0.477295 1441742295 0.338379 0.670776 0.455750 -0.477295 1441742295 0.344910 0.664673 0.461975 -0.475159 1441742295 0.344910 0.664673 0.461975 -0.475159 1441742295 0.344910 0.664673 0.461975 -0.475159 1441742295 0.344910 0.664673 0.461975 -0.475159 1441742295 0.344910 0.664673 0.461975 -0.475159 1441742295 0.344910 0.664673 0.461975 -0.475159 1441742295 0.344910 0.664673 0.461975 -0.475159 1441742295 0.349548 0.660461 0.465393 -0.474243 1441742295 0.349548 0.660461 0.465393 -0.474243 1441742295 0.349548 0.660461 0.465393 -0.474243 1441742295 0.349548 0.660461 0.465393 -0.474243 1441742295 0.349548 0.660461 0.465393 -0.474243 1441742295 0.349548 0.660461 0.465393 -0.474243 1441742295 0.351807 0.657898 0.467896 -0.473694 1441742295 0.351807 0.657898 0.467896 -0.473694 1441742295 0.351807 0.657898 0.467896 -0.473694 1441742295 0.351807 0.657898 0.467896 -0.473694 1441742295 0.351807 0.657898 0.467896 -0.473694 1441742295 0.351807 0.657898 0.467896 -0.473694 1441742295 0.351990 0.656494 0.468445 -0.474915 1441742295 0.351990 0.656494 0.468445 -0.474915 1441742295 0.351990 0.656494 0.468445 -0.474915 1441742295 0.351990 0.656494 0.468445 -0.474915 1441742295 0.351990 0.656494 0.468445 -0.474915 1441742295 0.351990 0.656494 0.468445 -0.474915 1441742295 0.350464 0.657410 0.466919 -0.476379 1441742295 0.350464 0.657410 0.466919 -0.476379 1441742295 0.350464 0.657410 0.466919 -0.476379 1441742295 0.350464 0.657410 0.466919 -0.476379 1441742295 0.350464 0.657410 0.466919 -0.476379 1441742295 0.350464 0.657410 0.466919 -0.476379 1441742295 0.347351 0.660706 0.462830 -0.478027 1441742295 0.347351 0.660706 0.462830 -0.478027 1441742295 0.347351 0.660706 0.462830 -0.478027 1441742295 0.347351 0.660706 0.462830 -0.478027 1441742295 0.347351 0.660706 0.462830 -0.478027 1441742295 0.347351 0.660706 0.462830 -0.478027 1441742295 0.344177 0.664429 0.458740 -0.479126 1441742295 0.344177 0.664429 0.458740 -0.479126 1441742295 0.344177 0.664429 0.458740 -0.479126 1441742295 0.344177 0.664429 0.458740 -0.479126 1441742295 0.344177 0.664429 0.458740 -0.479126 1441742295 0.344177 0.664429 0.458740 -0.479126 1441742295 0.344177 0.664429 0.458740 -0.479126 1441742295 0.340515 0.666443 0.455444 -0.482117 1441742295 0.340515 0.666443 0.455444 -0.482117 1441742295 0.340515 0.666443 0.455444 -0.482117 1441742295 0.340515 0.666443 0.455444 -0.482117 1441742295 0.340515 0.666443 0.455444 -0.482117 1441742295 0.340515 0.666443 0.455444 -0.482117 1441742295 0.336975 0.668762 0.452209 -0.484436 1441742295 0.336975 0.668762 0.452209 -0.484436 1441742295 0.336975 0.668762 0.452209 -0.484436 1441742295 0.336975 0.668762 0.452209 -0.484436 1441742295 0.336975 0.668762 0.452209 -0.484436 1441742295 0.336975 0.668762 0.452209 -0.484436 1441742295 0.334900 0.670532 0.449829 -0.485596 1441742295 0.334900 0.670532 0.449829 -0.485596 1441742296 0.334900 0.670532 0.449829 -0.485596 1441742296 0.334900 0.670532 0.449829 -0.485596 1441742296 0.334900 0.670532 0.449829 -0.485596 1441742296 0.334900 0.670532 0.449829 -0.485596 1441742296 0.334900 0.670532 0.449829 -0.485596 1441742296 0.334229 0.671570 0.448608 -0.485840 1441742296 0.334229 0.671570 0.448608 -0.485840 1441742296 0.334229 0.671570 0.448608 -0.485840 1441742296 0.334229 0.671570 0.448608 -0.485840 1441742296 0.334229 0.671570 0.448608 -0.485840 1441742296 0.334229 0.671570 0.448608 -0.485840 1441742296 0.333313 0.671875 0.447937 -0.486572 1441742296 0.333313 0.671875 0.447937 -0.486572 1441742296 0.333313 0.671875 0.447937 -0.486572 1441742296 0.333313 0.671875 0.447937 -0.486572 1441742296 0.333313 0.671875 0.447937 -0.486572 1441742296 0.333313 0.671875 0.447937 -0.486572 1441742296 0.333313 0.671875 0.447937 -0.486572 1441742296 0.332703 0.672607 0.446960 -0.486877 1441742296 0.332703 0.672607 0.446960 -0.486877 1441742296 0.332703 0.672607 0.446960 -0.486877 1441742296 0.332703 0.672607 0.446960 -0.486877 1441742296 0.332703 0.672607 0.446960 -0.486877 1441742296 0.332703 0.672607 0.446960 -0.486877 1441742296 0.330933 0.674133 0.446167 -0.486694 1441742296 0.330933 0.674133 0.446167 -0.486694 1441742296 0.330933 0.674133 0.446167 -0.486694 1441742296 0.330933 0.674133 0.446167 -0.486694 1441742296 0.330933 0.674133 0.446167 -0.486694 1441742296 0.330933 0.674133 0.446167 -0.486694 1441742296 0.330933 0.674133 0.446167 -0.486694 1441742296 0.329102 0.676697 0.445557 -0.484924 1441742296 0.329102 0.676697 0.445557 -0.484924 1441742296 0.329102 0.676697 0.445557 -0.484924 1441742296 0.329102 0.676697 0.445557 -0.484924 1441742296 0.329102 0.676697 0.445557 -0.484924 1441742296 0.329102 0.676697 0.445557 -0.484924 1441742296 0.324890 0.680359 0.444580 -0.483582 1441742296 0.324890 0.680359 0.444580 -0.483582 1441742296 0.324890 0.680359 0.444580 -0.483582 1441742296 0.324890 0.680359 0.444580 -0.483582 1441742296 0.324890 0.680359 0.444580 -0.483582 1441742296 0.324890 0.680359 0.444580 -0.483582 1441742296 0.320862 0.683350 0.442932 -0.483582 1441742296 0.320862 0.683350 0.442932 -0.483582 1441742296 0.320862 0.683350 0.442932 -0.483582 1441742296 0.320862 0.683350 0.442932 -0.483582 1441742296 0.320862 0.683350 0.442932 -0.483582 1441742296 0.320862 0.683350 0.442932 -0.483582 1441742296 0.319214 0.684937 0.441589 -0.483643 1441742296 0.319214 0.684937 0.441589 -0.483643 1441742296 0.319214 0.684937 0.441589 -0.483643 1441742296 0.319214 0.684937 0.441589 -0.483643 1441742296 0.319214 0.684937 0.441589 -0.483643 1441742296 0.319214 0.684937 0.441589 -0.483643 1441742296 0.320679 0.684326 0.442017 -0.483093 1441742296 0.320679 0.684326 0.442017 -0.483093 1441742296 0.320679 0.684326 0.442017 -0.483093 1441742296 0.320679 0.684326 0.442017 -0.483093 1441742296 0.320679 0.684326 0.442017 -0.483093 1441742296 0.320679 0.684326 0.442017 -0.483093 1441742296 0.320679 0.684326 0.442017 -0.483093 1441742296 0.325317 0.682312 0.444458 -0.480652 1441742296 
0.323120 0.680542 0.442505 -0.486389 1441742298 0.324646 0.678345 0.444153 -0.487000 1441742298 0.324646 0.678345 0.444153 -0.487000 1441742298 0.324646 0.678345 0.444153 -0.487000 1441742298 0.324646 0.678345 0.444153 -0.487000 1441742298 0.324646 0.678345 0.444153 -0.487000 1441742298 0.324646 0.678345 0.444153 -0.487000 1441742298 0.324646 0.678345 0.444153 -0.487000 1441742298 0.326294 0.676147 0.445923 -0.487244 1441742298 0.326294 0.676147 0.445923 -0.487244 1441742298 0.326294 0.676147 0.445923 -0.487244 1441742298 0.326294 0.676147 0.445923 -0.487244 1441742298 0.326294 0.676147 0.445923 -0.487244 1441742298 0.326294 0.676147 0.445923 -0.487244 1441742298 0.327087 0.674744 0.446899 -0.487854 1441742298 0.327087 0.674744 0.446899 -0.487854 1441742298 0.327087 0.674744 0.446899 -0.487854 1441742298 0.327087 0.674744 0.446899 -0.487854 1441742299 0.327087 0.674744 0.446899 -0.487854 1441742299 0.327393 0.674316 0.446350 -0.488708 1441742299 0.327393 0.674316 0.446350 -0.488708 1441742299 0.327393 0.674316 0.446350 -0.488708 1441742299 0.327393 0.674316 0.446350 -0.488708 1441742299 0.327393 0.674316 0.446350 -0.488708 1441742299 0.327393 0.674316 0.446350 -0.488708 1441742299 0.327393 0.674316 0.446350 -0.488708 1441742299 0.327087 0.674561 0.444519 -0.490234 1441742299 0.327087 0.674561 0.444519 -0.490234 1441742299 0.327087 0.674561 0.444519 -0.490234 1441742299 0.327087 0.674561 0.444519 -0.490234 1441742299 0.327087 0.674561 0.444519 -0.490234 1441742299 0.327087 0.674561 0.444519 -0.490234 1441742299 0.326538 0.674866 0.441345 -0.493042 1441742299 0.326538 0.674866 0.441345 -0.493042 1441742299 0.326538 0.674866 0.441345 -0.493042 1441742299 0.326538 0.674866 0.441345 -0.493042 1441742299 0.326538 0.674866 0.441345 -0.493042 1441742299 0.326538 0.674866 0.441345 -0.493042 1441742299 0.326660 0.674988 0.439331 -0.494629 1441742299 0.326660 0.674988 0.439331 -0.494629 1441742299 0.326660 0.674988 0.439331 -0.494629 1441742299 0.326660 0.674988 0.439331 -0.494629 1441742299 0.326660 0.674988 0.439331 -0.494629 1441742299 0.326660 0.674988 0.439331 -0.494629 1441742299 0.328125 0.673950 0.439697 -0.494690 1441742299 0.328125 0.673950 0.439697 -0.494690 1441742299 0.328125 0.673950 0.439697 -0.494690 1441742299 0.328125 0.673950 0.439697 -0.494690 1441742299 0.328125 0.673950 0.439697 -0.494690 1441742299 0.328125 0.673950 0.439697 -0.494690 1441742299 0.328125 0.673950 0.439697 -0.494690 1441742299 0.331299 0.671448 0.444458 -0.491699 1441742299 0.331299 0.671448 0.444458 -0.491699 1441742299 0.331299 0.671448 0.444458 -0.491699 1441742299 0.331299 0.671448 0.444458 -0.491699 1441742299 0.331299 0.671448 0.444458 -0.491699 1441742299 0.331299 0.671448 0.444458 -0.491699 1441742299 0.331299 0.671448 0.444458 -0.491699 1441742299 0.335815 0.668701 0.450195 -0.487183 1441742299 0.335815 0.668701 0.450195 -0.487183 1441742299 0.335815 0.668701 0.450195 -0.487183 1441742299 0.335815 0.668701 0.450195 -0.487183 1441742299 0.335815 0.668701 0.450195 -0.487183 1441742299 0.335815 0.668701 0.450195 -0.487183 1441742299 0.339111 0.665649 0.452637 -0.486755 1441742299 0.339111 0.665649 0.452637 -0.486755 1441742299 0.339111 0.665649 0.452637 -0.486755 1441742299 0.339111 0.665649 0.452637 -0.486755 1441742299 0.339111 0.665649 0.452637 -0.486755 1441742299 0.339111 0.665649 0.452637 -0.486755 1441742299 0.341797 0.662964 0.454529 -0.486816 1441742299 0.341797 0.662964 0.454529 -0.486816 1441742299 0.341797 0.662964 0.454529 -0.486816 1441742299 0.341797 0.662964 0.454529 -0.486816 1441742299 0.341797 0.662964 0.454529 -0.486816 1441742299 0.341797 0.662964 0.454529 -0.486816 1441742299 0.341797 0.662964 0.454529 -0.486816 1441742299 0.342529 0.663513 0.454041 -0.486023 1441742299 0.342529 0.663513 0.454041 -0.486023 1441742299 0.342529 0.663513 0.454041 -0.486023 1441742299 0.342529 0.663513 0.454041 -0.486023 1441742299 0.342529 0.663513 0.454041 -0.486023 1441742299 0.342529 0.663513 0.454041 -0.486023 1441742299 0.342407 0.663696 0.452454 -0.487305 1441742299 0.342407 0.663696 0.452454 -0.487305 1441742299 0.342407 0.663696 0.452454 -0.487305 1441742299 0.342407 0.663696 0.452454 -0.487305 1441742299 0.342407 0.663696 0.452454 -0.487305 1441742299 0.342407 0.663696 0.452454 -0.487305 1441742299 0.341370 0.663269 0.452148 -0.488953 1441742299 0.341370 0.663269 0.452148 -0.488953 1441742299 0.341370 0.663269 0.452148 -0.488953 1441742299 0.341370 0.663269 0.452148 -0.488953 1441742299 0.341370 0.663269 0.452148 -0.488953 1441742299 0.341370 0.663269 0.452148 -0.488953 1441742299 0.341980 0.662537 0.453552 -0.488220 1441742299 0.341980 0.662537 0.453552 -0.488220 1441742299 0.341980 0.662537 0.453552 -0.488220 1441742299 0.341980 0.662537 0.453552 -0.488220 1441742299 0.341980 0.662537 0.453552 -0.488220 1441742299 0.341980 0.662537 0.453552 -0.488220 1441742299 0.343384 0.662659 0.456116 -0.484619 1441742299 0.343384 0.662659 0.456116 -0.484619 1441742299 0.343384 0.662659 0.456116 -0.484619 1441742299 0.343384 0.662659 0.456116 -0.484619 1441742299 0.343384 0.662659 0.456116 -0.484619 1441742299 0.343384 0.662659 0.456116 -0.484619 1441742299 0.343567 0.662598 0.460022 -0.480896 1441742299 0.343567 0.662598 0.460022 -0.480896 1441742299 0.343567 0.662598 0.460022 -0.480896 1441742299 0.343567 0.662598 0.460022 -0.480896 1441742299 0.343567 0.662598 0.460022 -0.480896 1441742299 0.343567 0.662598 0.460022 -0.480896 1441742299 0.344543 0.661682 0.464722 -0.476868 1441742299 0.344543 0.661682 0.464722 -0.476868 1441742299 0.344543 0.661682 0.464722 -0.476868 1441742299 0.344543 0.661682 0.464722 -0.476868 1441742299 0.344543 0.661682 0.464722 -0.476868 1441742299 0.344543 0.661682 0.464722 -0.476868 1441742299 0.344543 0.661682 0.464722 -0.476868 1441742299 0.346802 0.660034 0.470093 -0.472229 1441742299 0.346802 0.660034 0.470093 -0.472229 1441742299 0.346802 0.660034 0.470093 -0.472229 1441742299 0.346802 0.660034 0.470093 -0.472229 1441742299 0.346802 0.660034 0.470093 -0.472229 1441742299 0.346802 0.660034 0.470093 -0.472229 1441742299 0.350098 0.657043 0.477600 -0.466370 1441742299 0.350098 0.657043 0.477600 -0.466370 1441742299 0.350098 0.657043 0.477600 -0.466370 1441742299 0.350098 0.657043 0.477600 -0.466370 1441742299 0.350098 0.657043 0.477600 -0.466370 1441742299 0.350098 0.657043 0.477600 -0.466370 1441742300 0.351563 0.655701 0.483704 -0.460876 1441742300 0.351563 0.655701 0.483704 -0.460876 1441742300 0.351563 0.655701 0.483704 -0.460876 1441742300 0.351563 0.655701 0.483704 -0.460876 1441742300 0.351563 0.655701 0.483704 -0.460876 1441742300 0.351563 0.655701 0.483704 -0.460876 1441742300 0.349731 0.656677 0.483215 -0.461426 1441742300 0.349731 0.656677 0.483215 -0.461426 1441742300 0.349731 0.656677 0.483215 -0.461426 1441742300 0.349731 0.656677 0.483215 -0.461426 1441742300 0.349731 0.656677 0.483215 -0.461426 1441742300 0.349731 0.656677 0.483215 -0.461426 1441742300 0.349731 0.656677 0.483215 -0.461426 1441742300 0.343628 0.659973 0.477905 -0.466858 1441742300 0.343628 0.659973 0.477905 -0.466858 1441742300 0.343628 0.659973 0.477905 -0.466858 1441742300 0.343628 0.659973 0.477905 -0.466858 1441742300 0.343628 0.659973 0.477905 -0.466858 1441742300 0.343628 0.659973 0.477905 -0.466858 1441742300 0.336792 0.664307 0.470093 -0.473511 1441742300 0.336792 0.664307 0.470093 -0.473511 1441742300 0.336792 0.664307 0.470093 -0.473511 1441742300 0.336792 0.664307 0.470093 -0.473511 1441742300 0.336792 0.664307 0.470093 -0.473511 1441742300 0.336792 0.664307 0.470093 -0.473511 1441742300 0.330444 0.669434 0.460876 -0.479797 1441742300 0.330444 0.669434 0.460876 -0.479797 1441742300 0.330444 0.669434 0.460876 -0.479797 1441742300 0.330444 0.669434 0.460876 -0.479797 1441742300 0.330444 0.669434 0.460876 -0.479797 1441742300 0.330444 0.669434 0.460876 -0.479797 1441742300 0.325256 0.673950 0.450928 -0.486389 1441742300 0.325256 0.673950 0.450928 -0.486389 1441742300 0.325256 0.673950 0.450928 -0.486389 1441742300 0.325256 0.673950 0.450928 -0.486389 1441742300 0.325256 0.673950 0.450928 -0.486389 1441742300 0.325256 0.673950 0.450928 -0.486389 1441742300 0.321594 0.677612 0.442566 -0.491394 1441742300 0.321594 0.677612 0.442566 -0.491394 1441742300 0.321594 0.677612 0.442566 -0.491394 1441742300 0.321594 0.677612 0.442566 -0.491394 1441742300 0.321594 0.677612 0.442566 -0.491394 1441742300 0.321594 0.677612 0.442566 -0.491394 1441742300 0.321594 0.677612 0.442566 -0.491394 1441742300 0.318970 0.680786 0.435303 -0.495239 1441742300 0.318970 0.680786 0.435303 -0.495239 1441742300 0.318970 0.680786 0.435303 -0.495239 1441742300 0.318970 0.680786 0.435303 -0.495239 1441742300 0.318970 0.680786 0.435303 -0.495239 1441742300 0.318970 0.680786 0.435303 -0.495239 1441742300 0.318970 0.681763 0.432861 -0.495972 1441742300 0.318970 0.681763 0.432861 -0.495972 1441742300 0.318970 0.681763 0.432861 -0.495972 1441742300 0.318970 0.681763 0.432861 -0.495972 1441742300 0.318970 0.681763 0.432861 -0.495972 1441742300 0.318970 0.681763 0.432861 -0.495972 1441742300 0.320007 0.681274 0.434204 -0.494812 1441742300 0.320007 0.681274 0.434204 -0.494812 1441742300 0.320007 0.681274 0.434204 -0.494812 1441742300 0.320007 0.681274 0.434204 -0.494812 1441742300 0.320007 0.681274 0.434204 -0.494812 1441742300 0.320007 0.681274 0.434204 -0.494812 1441742300 0.321350 0.680359 0.437073 -0.492737 1441742300 0.321350 0.680359 0.437073 -0.492737 1441742300 0.321350 0.680359 0.437073 -0.492737 1441742300 0.321350 0.680359 0.437073 -0.492737 1441742300 0.321350 0.680359 0.437073 -0.492737 1441742300 0.321350 0.680359 0.437073 -0.492737 1441742300 0.321350 0.680359 0.437073 -0.492737 1441742300 0.323547 0.679077 0.440430 -0.489990 1441742300 0.323547 0.679077 0.440430 -0.489990 1441742300 0.323547 0.679077 0.440430 -0.489990 1441742300 0.323547 0.679077 0.440430 -0.489990 1441742300 0.323547 0.679077 0.440430 -0.489990 1441742300 0.323547 0.679077 0.440430 -0.489990 1441742300 0.325562 0.677368 0.442932 -0.488831 1441742300 0.325562 0.677368 0.442932 -0.488831 1441742300 0.325562 0.677368 0.442932 -0.488831 1441742300 0.325562 0.677368 0.442932 -0.488831 1441742300 0.325562 0.677368 0.442932 -0.488831 1441742300 0.325562 0.677368 0.442932 -0.488831 1441742300 0.326599 0.676575 0.443542 -0.488586 1441742300 0.326599 0.676575 0.443542 -0.488586 1441742300 0.326599 0.676575 0.443542 -0.488586 1441742300 0.326599 0.676575 0.443542 -0.488586 1441742300 0.326599 0.676575 0.443542 -0.488586 1441742300 0.326599 0.676575 0.443542 -0.488586 1441742300 0.326904 0.676514 0.442993 -0.489014 1441742300 0.326904 0.676514 0.442993 -0.489014 1441742300 0.326904 0.676514 0.442993 -0.489014 1441742300 0.326904 0.676514 0.442993 -0.489014 1441742300 0.326904 0.676514 0.442993 -0.489014 1441742300 0.326904 0.676514 0.442993 -0.489014 1441742300 0.326904 0.676514 0.442993 -0.489014 1441742300 0.327087 0.676453 0.441101 -0.490662 1441742300 0.327087 0.676453 0.441101 -0.490662 1441742300 0.327087 0.676453 0.441101 -0.490662 1441742300 0.327087 0.676453 0.441101 -0.490662 1441742300 0.327087 0.676453 0.441101 -0.490662 1441742300 0.327148 0.676392 0.439819 -0.491882 1441742300 0.327148 0.676392 0.439819 -0.491882 1441742300 0.327148 0.676392 0.439819 -0.491882 1441742300 0.327148 0.676392 0.439819 -0.491882 1441742300 0.327148 0.676392 0.439819 -0.491882 1441742300 0.327148 0.676392 0.439819 -0.491882 1441742300 0.327820 0.675720 0.440308 -0.491943 1441742300 0.327820 0.675720 0.440308 -0.491943 1441742300 0.327820 0.675720 0.440308 -0.491943 1441742300 0.327820 0.675720 0.440308 -0.491943 1441742300 0.327820 0.675720 0.440308 -0.491943 1441742300 0.327820 0.675720 0.440308 -0.491943 1441742301 0.329224 0.674561 0.442932 -0.490234 1441742301 0.329224 0.674561 0.442932 -0.490234 1441742301 0.329224 0.674561 0.442932 -0.490234 1441742301 0.329224 0.674561 0.442932 -0.490234 1441742301 0.329224 0.674561 0.442932 -0.490234 1441742301 0.329224 0.674561 0.442932 -0.490234 1441742301 0.331482 0.673218 0.446045 -0.487732 1441742301 0.331482 0.673218 0.446045 -0.487732 1441742301 0.331482 0.673218 0.446045 -0.487732 1441742301 0.331482 0.673218 0.446045 -0.487732 1441742301 0.331482 0.673218 0.446045 -0.487732 1441742301 0.331482 0.673218 0.446045 -0.487732 1441742301 0.333923 0.671997 0.449768 -0.484375 1441742301 0.333923 0.671997 0.449768 -0.484375 1441742301 0.333923 0.671997 0.449768 -0.484375 1441742301 0.333923 0.671997 0.449768 -0.484375 1441742301 0.333923 0.671997 0.449768 -0.484375 1441742301 0.333923 0.671997 0.449768 -0.484375 1441742301 0.336487 0.670898 0.452881 -0.481201 1441742301 0.336487 0.670898 0.452881 -0.481201 1441742301 0.336487 0.670898 0.452881 -0.481201 1441742301 0.336487 0.670898 0.452881 -0.481201 1441742301 0.336487 0.670898 0.452881 -0.481201 1441742301 0.336487 0.670898 0.452881 -0.481201 1441742301 0.339050 0.669434 0.456238 -0.478210 1441742301 0.339050 0.669434 0.456238 -0.478210 1441742301 0.339050 0.669434 0.456238 -0.478210 1441742301 0.339050 0.669434 0.456238 -0.478210 1441742301 0.339050 0.669434 0.456238 -0.478210 1441742301 0.339050 0.669434 0.456238 -0.478210 1441742301 0.339050 0.669434 0.456238 -0.478210 1441742301 0.340942 0.668274 0.458313 -0.476501 1441742301 0.340942 0.668274 0.458313 -0.476501 1441742301 0.340942 0.668274 0.458313 -0.476501 1441742301 0.340942 0.668274 0.458313 -0.476501 1441742301 0.340942 0.668274 0.458313 -0.476501 1441742301 0.340942 0.668274 0.458313 -0.476501 1441742301 0.340332 0.668823 0.458252 -0.476257 1441742301 0.340332 0.668823 0.458252 -0.476257 1441742301 0.340332 0.668823 0.458252 -0.476257 1441742301 0.340332 0.668823 0.458252 -0.476257 1441742301 0.340332 0.668823 0.458252 -0.476257 1441742301 0.340332 0.668823 0.458252 -0.476257 1441742301 0.340332 0.668823 0.458252 -0.476257 1441742301 0.337219 0.670105 0.455383 -0.479431 1441742301 0.337219 0.670105 0.455383 -0.479431 1441742301 0.337219 0.670105 0.455383 -0.479431 1441742301 0.337219 0.670105 0.455383 -0.479431 1441742301 0.337219 0.670105 0.455383 -0.479431 1441742301 0.337219 0.670105 0.455383 -0.479431 1441742301 0.333313 0.671997 0.450684 -0.483826 1441742301 0.333313 0.671997 0.450684 -0.483826 1441742301 0.333313 0.671997 0.450684 -0.483826 1441742301 0.333313 0.671997 0.450684 -0.483826 1441742301 0.333313 0.671997 0.450684 -0.483826 1441742301 0.333313 0.671997 0.450684 -0.483826 1441742301 0.333313 0.671997 0.450684 -0.483826 1441742301 0.330322 0.674377 0.446106 -0.486877 1441742301 0.330322 0.674377 0.446106 -0.486877 1441742301 0.330322 0.674377 0.446106 -0.486877 1441742301 0.330322 0.674377 0.446106 -0.486877 1441742301 0.330322 0.674377 0.446106 -0.486877 1441742301 0.330322 0.674377 0.446106 -0.486877 1441742301 0.328186 0.675964 0.441650 -0.490112 1441742301 0.328186 0.675964 0.441650 -0.490112 1441742301 0.328186 0.675964 0.441650 -0.490112 1441742301 0.328186 0.675964 0.441650 -0.490112 1441742301 0.328186 0.675964 0.441650 -0.490112 1441742301 0.328186 0.675964 0.441650 -0.490112 1441742301 0.327087 0.676636 0.438416 -0.492859 1441742301 0.327087 0.676636 0.438416 -0.492859 1441742301 0.327087 0.676636 0.438416 -0.492859 1441742301 0.327087 0.676636 0.438416 -0.492859 1441742301 0.327087 0.676636 0.438416 -0.492859 1441742301 0.327087 0.676636 0.438416 -0.492859 1441742301 0.327087 0.676636 0.438416 -0.492859 1441742301 0.325562 0.677246 0.434570 -0.496399 1441742301 0.325562 0.677246 0.434570 -0.496399 1441742301 0.325562 0.677246 0.434570 -0.496399 1441742301 0.325562 0.677246 0.434570 -0.496399 1441742301 0.325562 0.677246 0.434570 -0.496399 1441742301 0.323792 0.678101 0.430664 -0.499817 1441742301 0.323792 0.678101 0.430664 -0.499817 1441742301 0.323792 0.678101 0.430664 -0.499817 1441742301 0.323792 0.678101 0.430664 -0.499817 1441742301 0.323792 0.678101 0.430664 -0.499817 1441742301 0.323792 0.678101 0.430664 -0.499817 1441742301 0.324524 0.677795 0.429626 -0.500671 1441742301 0.324524 0.677795 0.429626 -0.500671 1441742301 0.324524 0.677795 0.429626 -0.500671 1441742301 0.324524 0.677795 0.429626 -0.500671 1441742301 0.324524 0.677795 0.429626 -0.500671 1441742301 0.324524 0.677795 0.429626 -0.500671 1441742301 0.326782 0.677124 0.432251 -0.497803 1441742301 0.326782 0.677124 0.432251 -0.497803 1441742301 0.326782 0.677124 0.432251 -0.497803 1441742301 0.326782 0.677124 0.432251 -0.497803 1441742301 0.326782 0.677124 0.432251 -0.497803 1441742301 0.326782 0.677124 0.432251 -0.497803 1441742301 0.326782 0.677124 0.432251 -0.497803 1441742301 0.328735 0.676208 0.436829 -0.493774 1441742301 0.328735 0.676208 0.436829 -0.493774 1441742301 0.328735 0.676208 0.436829 -0.493774 1441742301 0.328735 0.676208 0.436829 -0.493774 1441742301 0.328735 0.676208 0.436829 -0.493774 1441742301 0.331787 0.674072 0.439026 -0.492676 1441742301 0.331787 0.674072 0.439026 -0.492676 1441742301 0.331787 0.674072 0.439026 -0.492676 1441742301 0.331787 0.674072 0.439026 -0.492676 1441742301 0.331787 0.674072 0.439026 -0.492676 1441742301 0.331787 0.674072 0.439026 -0.492676 1441742301 0.331787 0.674072 0.439026 -0.492676 1441742301 0.333618 0.672546 0.442017 -0.490906 1441742301 0.333618 0.672546 0.442017 -0.490906 1441742302 0.333618 0.672546 0.442017 -0.490906 1441742302 0.333618 0.672546 0.442017 -0.490906 1441742302 0.333618 0.672546 0.442017 -0.490906 1441742302 0.333618 0.672546 0.442017 -0.490906 1441742302 0.334290 0.672546 0.441528 -0.490906 1441742302 0.334290 0.672546 0.441528 -0.490906 1441742302 0.334290 0.672546 0.441528 -0.490906 1441742302 0.334290 0.672546 0.441528 -0.490906 1441742302 0.334290 0.672546 0.441528 -0.490906 1441742302 0.334290 0.672546 0.441528 -0.490906 1441742302 0.334290 0.672546 0.441528 -0.490906 1441742302 0.334045 0.672607 0.441833 -0.490601 1441742302 0.334045 0.672607 0.441833 -0.490601 1441742302 0.334045 0.672607 0.441833 -0.490601 1441742302 0.334045 0.672607 0.441833 -0.490601 1441742302 0.334045 0.672607 0.441833 -0.490601 1441742302 0.334045 0.672607 0.441833 -0.490601 1441742302 0.334045 0.672607 0.441833 -0.490601 1441742302 0.333069 0.673401 0.441711 -0.490234 1441742302 0.333069 0.673401 0.441711 -0.490234 1441742302 0.333069 0.673401 0.441711 -0.490234 1441742302 0.333069 0.673401 0.441711 -0.490234 1441742302 0.333069 0.673401 0.441711 -0.490234 1441742302 0.332092 0.674377 0.442017 -0.489441 1441742302 0.332092 0.674377 0.442017 -0.489441 1441742302 0.332092 0.674377 0.442017 -0.489441 1441742302 0.332092 0.674377 0.442017 -0.489441 1441742302 0.332092 0.674377 0.442017 -0.489441 1441742302 0.332092 0.674377 0.442017 -0.489441 1441742302 0.331421 0.675171 0.442627 -0.488220 1441742302 0.331421 0.675171 0.442627 -0.488220 1441742302 0.331421 0.675171 0.442627 -0.488220 1441742302 0.331421 0.675171 0.442627 -0.488220 1441742302 0.331421 0.675171 0.442627 -0.488220 1441742302 0.331421 0.675171 0.442627 -0.488220 1441742302 0.331299 0.675964 0.443054 -0.486816 1441742302 0.331299 0.675964 0.443054 -0.486816 1441742302 0.331299 0.675964 0.443054 -0.486816 1441742302 0.331299 0.675964 0.443054 -0.486816 1441742302 0.331299 0.675964 0.443054 -0.486816 1441742302 0.331299 0.675964 0.443054 -0.486816 1441742302 0.331299 0.675964 0.443054 -0.486816 1441742302 0.331177 0.676208 0.443604 -0.486023 1441742302 0.331177 0.676208 0.443604 -0.486023 1441742302 0.331177 0.676208 0.443604 -0.486023 1441742302 0.331177 0.676208 0.443604 -0.486023 1441742302 0.331177 0.676208 0.443604 -0.486023 1441742302 0.331177 0.676208 0.443604 -0.486023 1441742302 0.332031 0.675964 0.445251 -0.484314 1441742302 0.332031 0.675964 0.445251 -0.484314 1441742302 0.332031 0.675964 0.445251 -0.484314 1441742302 0.332031 0.675964 0.445251 -0.484314 1441742302 0.332031 0.675964 0.445251 -0.484314 1441742302 0.332031 0.675964 0.445251 -0.484314 1441742302 0.333679 0.675110 0.448364 -0.481445 1441742302 0.333679 0.675110 0.448364 -0.481445 1441742302 0.333679 0.675110 0.448364 -0.481445 1441742302 0.333679 0.675110 0.448364 -0.481445 1441742302 0.333679 0.675110 0.448364 -0.481445 1441742302 0.333679 0.675110 0.448364 -0.481445 1441742302 0.333679 0.675110 0.448364 -0.481445 1441742302 0.334290 0.674622 0.451233 -0.479004 1441742302 0.334290 0.674622 0.451233 -0.479004 1441742302 0.334290 0.674622 0.451233 -0.479004 1441742302 0.334290 0.674622 0.451233 -0.479004 1441742302 0.334290 0.674622 0.451233 -0.479004 1441742302 0.334290 0.674622 0.451233 -0.479004 1441742302 0.333191 0.675720 0.451050 -0.478455 1441742302 0.333191 0.675720 0.451050 -0.478455 1441742302 0.333191 0.675720 0.451050 -0.478455 1441742302 0.333191 0.675720 0.451050 -0.478455 1441742302 0.333191 0.675720 0.451050 -0.478455 1441742302 0.333191 0.675720 0.451050 -0.478455 1441742302 0.328918 0.678223 0.447388 -0.481262 1441742302 0.328918 0.678223 0.447388 -0.481262 1441742302 0.328918 0.678223 0.447388 -0.481262 1441742302 0.328918 0.678223 0.447388 -0.481262 1441742302 0.328918 0.678223 0.447388 -0.481262 1441742302 0.328918 0.678223 0.447388 -0.481262 1441742302 0.328918 0.678223 0.447388 -0.481262 1441742302 0.323303 0.680969 0.442139 -0.486023 1441742302 0.323303 0.680969 0.442139 -0.486023 1441742302 0.323303 0.680969 0.442139 -0.486023 1441742302 0.323303 0.680969 0.442139 -0.486023 1441742302 0.323303 0.680969 0.442139 -0.486023 1441742302 0.323303 0.680969 0.442139 -0.486023 1441742302 0.319824 0.682861 0.437195 -0.490112 1441742302 0.319824 0.682861 0.437195 -0.490112 1441742302 0.319824 0.682861 0.437195 -0.490112 1441742302 0.319824 0.682861 0.437195 -0.490112 1441742302 0.319824 0.682861 0.437195 -0.490112 1441742302 0.319824 0.682861 0.437195 -0.490112 1441742302 0.319824 0.682861 0.437195 -0.490112 1441742302 0.318665 0.683533 0.433716 -0.493042 1441742302 0.318665 0.683533 0.433716 -0.493042 1441742302 0.318665 0.683533 0.433716 -0.493042 1441742302 0.318665 0.683533 0.433716 -0.493042 1441742302 0.318665 0.683533 0.433716 -0.493042 1441742302 0.318665 0.683533 0.433716 -0.493042 1441742302 0.317688 0.683533 0.431396 -0.495605 1441742302 0.317688 0.683533 0.431396 -0.495605 1441742302 0.317688 0.683533 0.431396 -0.495605 1441742302 0.317688 0.683533 0.431396 -0.495605 1441742302 0.317688 0.683533 0.431396 -0.495605 1441742302 0.317688 0.683533 0.431396 -0.495605 1441742302 0.317688 0.683533 0.431396 -0.495605 1441742302 0.317078 0.683228 0.428833 -0.498779 1441742302 0.317078 0.683228 0.428833 -0.498779 1441742302 0.317078 0.683228 0.428833 -0.498779 1441742302 0.317078 0.683228 0.428833 -0.498779 1441742302 0.317078 0.683228 0.428833 -0.498779 1441742302 0.317505 0.683472 0.426025 -0.500488 1441742302 0.317505 0.683472 0.426025 -0.500488 1441742302 0.317505 0.683472 0.426025 -0.500488 1441742303 0.317505 0.683472 0.426025 -0.500488 1441742303 0.317505 0.683472 0.426025 -0.500488 1441742303 0.317505 0.683472 0.426025 -0.500488 1441742303 0.318176 0.683472 0.424805 -0.501099 1441742303 0.318176 0.683472 0.424805 -0.501099 1441742303 0.318176 0.683472 0.424805 -0.501099 1441742303 0.318176 0.683472 0.424805 -0.501099 1441742303 0.318176 0.683472 0.424805 -0.501099 1441742303 0.318176 0.683472 0.424805 -0.501099 1441742303 0.318176 0.683472 0.424805 -0.501099 1441742303 0.319946 0.682312 0.426819 -0.499878 1441742303 0.319946 0.682312 0.426819 -0.499878 1441742303 0.319946 0.682312 0.426819 -0.499878 1441742303 0.319946 0.682312 0.426819 -0.499878 1441742303 0.319946 0.682312 0.426819 -0.499878 1441742303 0.319946 0.682312 0.426819 -0.499878 1441742303 0.323792 0.680420 0.432922 -0.494690 1441742303 0.323792 0.680420 0.432922 -0.494690 1441742303 0.323792 0.680420 0.432922 -0.494690 1441742303 0.323792 0.680420 0.432922 -0.494690 1441742303 0.323792 0.680420 0.432922 -0.494690 1441742303 0.323792 0.680420 0.432922 -0.494690 1441742303 0.328918 0.677551 0.439392 -0.489502 1441742303 0.328918 0.677551 0.439392 -0.489502 1441742303 0.328918 0.677551 0.439392 -0.489502 1441742303 0.328918 0.677551 0.439392 -0.489502 1441742303 0.328918 0.677551 0.439392 -0.489502 1441742303 0.328918 0.677551 0.439392 -0.489502 1441742303 0.328918 0.677551 0.439392 -0.489502 1441742303 0.331909 0.674866 0.443726 -0.487305 1441742303 0.331909 0.674866 0.443726 -0.487305 1441742303 0.331909 0.674866 0.443726 -0.487305 1441742303 0.331909 0.674866 0.443726 -0.487305 1441742303 0.331909 0.674866 0.443726 -0.487305 1441742303 0.331909 0.674866 0.443726 -0.487305 1441742303 0.332947 0.672546 0.445007 -0.488647 1441742303 0.332947 0.672546 0.445007 -0.488647 1441742303 0.332947 0.672546 0.445007 -0.488647 1441742303 0.332947 0.672546 0.445007 -0.488647 1441742303 0.332947 0.672546 0.445007 -0.488647 1441742303 0.332947 0.672546 0.445007 -0.488647 1441742303 0.333008 0.672180 0.444641 -0.489380 1441742303 0.333008 0.672180 0.444641 -0.489380 1441742303 0.333008 0.672180 0.444641 -0.489380 1441742303 0.333008 0.672180 0.444641 -0.489380 1441742303 0.333008 0.672180 0.444641 -0.489380 1441742303 0.333008 0.672180 0.444641 -0.489380 1441742303 0.332947 0.672058 0.443970 -0.490234 1441742303 0.332947 0.672058 0.443970 -0.490234 1441742303 0.332947 0.672058 0.443970 -0.490234 1441742303 0.332947 0.672058 0.443970 -0.490234 1441742303 0.332947 0.672058 0.443970 -0.490234 1441742303 0.332947 0.672058 0.443970 -0.490234 1441742303 0.332947 0.671204 0.445374 -0.490173 1441742303 0.332947 0.671204 0.445374 -0.490173 1441742303 0.332947 0.671204 0.445374 -0.490173 1441742303 0.332947 0.671204 0.445374 -0.490173 1441742303 0.332947 0.671204 0.445374 -0.490173 1441742303 0.333496 0.670959 0.445801 -0.489685 1441742303 0.333496 0.670959 0.445801 -0.489685 1441742303 0.333496 0.670959 0.445801 -0.489685 1441742303 0.333496 0.670959 0.445801 -0.489685 1441742303 0.333496 0.670959 0.445801 -0.489685 1441742303 0.333496 0.670959 0.445801 -0.489685 1441742303 0.333984 0.671204 0.446350 -0.488586 1441742303 0.333984 0.671204 0.446350 -0.488586 1441742303 0.333984 0.671204 0.446350 -0.488586 1441742303 0.333984 0.671204 0.446350 -0.488586 1441742303 0.333984 0.671204 0.446350 -0.488586 1441742303 0.333984 0.671204 0.446350 -0.488586 1441742303 0.335144 0.670959 0.446411 -0.487976 1441742303 0.335144 0.670959 0.446411 -0.487976 1441742303 0.335144 0.670959 0.446411 -0.487976 1441742303 0.335144 0.670959 0.446411 -0.487976 1441742303 0.335144 0.670959 0.446411 -0.487976 1441742303 0.335144 0.670959 0.446411 -0.487976 1441742303 0.335144 0.670959 0.446411 -0.487976 1441742303 0.337036 0.670227 0.447510 -0.486755 1441742303 0.337036 0.670227 0.447510 -0.486755 1441742303 0.337036 0.670227 0.447510 -0.486755 1441742303 0.337036 0.670227 0.447510 -0.486755 1441742303 0.337036 0.670227 0.447510 -0.486755 1441742303 0.337036 0.670227 0.447510 -0.486755 1441742303 0.340271 0.668213 0.451599 -0.483398 1441742303 0.340271 0.668213 0.451599 -0.483398 1441742303 0.340271 0.668213 0.451599 -0.483398 1441742303 0.340271 0.668213 0.451599 -0.483398 1441742303 0.340271 0.668213 0.451599 -0.483398 1441742303 0.340271 0.668213 0.451599 -0.483398 1441742303 0.341675 0.668152 0.454407 -0.479858 1441742303 0.341675 0.668152 0.454407 -0.479858 1441742303 0.341675 0.668152 0.454407 -0.479858 1441742303 0.341675 0.668152 0.454407 -0.479858 1441742303 0.341675 0.668152 0.454407 -0.479858 1441742303 0.341675 0.668152 0.454407 -0.479858 1441742303 0.341675 0.668152 0.454407 -0.479858 1441742303 0.338745 0.670044 0.451294 -0.482239 1441742303 0.338745 0.670044 0.451294 -0.482239 1441742303 0.338745 0.670044 0.451294 -0.482239 1441742303 0.338745 0.670044 0.451294 -0.482239 1441742303 0.338745 0.670044 0.451294 -0.482239 1441742303 0.338745 0.670044 0.451294 -0.482239 1441742303 0.331848 0.673462 0.445190 -0.487915 1441742303 0.331848 0.673462 0.445190 -0.487915 1441742303 0.331848 0.673462 0.445190 -0.487915 1441742303 0.331848 0.673462 0.445190 -0.487915 1441742303 0.331848 0.673462 0.445190 -0.487915 1441742303 0.331848 0.673462 0.445190 -0.487915 1441742303 0.326355 0.676392 0.439026 -0.493164 1441742303 0.326355 0.676392 0.439026 -0.493164 1441742303 0.326355 0.676392 0.439026 -0.493164 1441742303 0.326355 0.676392 0.439026 -0.493164 1441742303 0.326355 0.676392 0.439026 -0.493164 1441742304 0.326355 0.676392 0.439026 -0.493164 1441742304 0.326355 0.676392 0.439026 -0.493164 1441742304 0.323669 0.678589 0.434021 -0.496277 1441742304 0.323669 0.678589 0.434021 -0.496277 1441742304 0.323669 0.678589 0.434021 -0.496277 1441742304 0.323669 0.678589 0.434021 -0.496277 1441742304 0.323669 0.678589 0.434021 -0.496277 1441742304 0.323669 0.678589 0.434021 -0.496277 1441742304 0.322144 0.680420 0.430420 -0.497925 1441742304 0.322144 0.680420 0.430420 -0.497925 1441742304 0.322144 0.680420 0.430420 -0.497925 1441742304 0.322144 0.680420 0.430420 -0.497925 1441742304 0.322144 0.680420 0.430420 -0.497925 1441742304 0.322144 0.680420 0.430420 -0.497925 1441742304 0.322144 0.680420 0.430420 -0.497925 1441742304 0.321533 0.681396 0.428040 -0.499084 1441742304 
0.323853 0.681946 0.439636 -0.486572 1441742306 0.323853 0.681946 0.439636 -0.486572 1441742306 0.324768 0.682739 0.439026 -0.485352 1441742306 0.324768 0.682739 0.439026 -0.485352 1441742306 0.324768 0.682739 0.439026 -0.485352 1441742306 0.324768 0.682739 0.439026 -0.485352 1441742306 0.324768 0.682739 0.439026 -0.485352 1441742306 0.324768 0.682739 0.439026 -0.485352 1441742306 0.326477 0.682434 0.439270 -0.484436 1441742306 0.326477 0.682434 0.439270 -0.484436 1441742306 0.326477 0.682434 0.439270 -0.484436 1441742306 0.326477 0.682434 0.439270 -0.484436 1441742306 0.326477 0.682434 0.439270 -0.484436 1441742306 0.326477 0.682434 0.439270 -0.484436 1441742306 0.326477 0.682434 0.439270 -0.484436 1441742306 0.329163 0.680115 0.440430 -0.484863 1441742306 0.329163 0.680115 0.440430 -0.484863 1441742306 0.329163 0.680115 0.440430 -0.484863 1441742306 0.329163 0.680115 0.440430 -0.484863 1441742306 0.329163 0.680115 0.440430 -0.484863 1441742306 0.329163 0.680115 0.440430 -0.484863 1441742306 0.334229 0.675903 0.443665 -0.484253 1441742306 0.334229 0.675903 0.443665 -0.484253 1441742306 0.334229 0.675903 0.443665 -0.484253 1441742306 0.334229 0.675903 0.443665 -0.484253 1441742306 0.334229 0.675903 0.443665 -0.484253 1441742306 0.334229 0.675903 0.443665 -0.484253 1441742306 0.340088 0.671143 0.448608 -0.482300 1441742306 0.340088 0.671143 0.448608 -0.482300 1441742306 0.340088 0.671143 0.448608 -0.482300 1441742306 0.340088 0.671143 0.448608 -0.482300 1441742306 0.340088 0.671143 0.448608 -0.482300 1441742306 0.340088 0.671143 0.448608 -0.482300 1441742306 0.344910 0.667053 0.453064 -0.480408 1441742306 0.344910 0.667053 0.453064 -0.480408 1441742306 0.344910 0.667053 0.453064 -0.480408 1441742306 0.344910 0.667053 0.453064 -0.480408 1441742306 0.344910 0.667053 0.453064 -0.480408 1441742306 0.344910 0.667053 0.453064 -0.480408 1441742306 0.344910 0.667053 0.453064 -0.480408 1441742306 0.346497 0.664734 0.455811 -0.479858 1441742306 0.346497 0.664734 0.455811 -0.479858 1441742306 0.346497 0.664734 0.455811 -0.479858 1441742306 0.346497 0.664734 0.455811 -0.479858 1441742306 0.346497 0.664734 0.455811 -0.479858 1441742306 0.346497 0.664734 0.455811 -0.479858 1441742306 0.344177 0.666382 0.454773 -0.480225 1441742306 0.344177 0.666382 0.454773 -0.480225 1441742306 0.344177 0.666382 0.454773 -0.480225 1441742306 0.344177 0.666382 0.454773 -0.480225 1441742306 0.344177 0.666382 0.454773 -0.480225 1441742306 0.344177 0.666382 0.454773 -0.480225 1441742306 0.338928 0.670532 0.450256 -0.482422 1441742306 0.338928 0.670532 0.450256 -0.482422 1441742306 0.338928 0.670532 0.450256 -0.482422 1441742306 0.338928 0.670532 0.450256 -0.482422 1441742306 0.338928 0.670532 0.450256 -0.482422 1441742306 0.338928 0.670532 0.450256 -0.482422 1441742306 0.335938 0.672729 0.445190 -0.486145 1441742306 0.335938 0.672729 0.445190 -0.486145 1441742306 0.335938 0.672729 0.445190 -0.486145 1441742306 0.335938 0.672729 0.445190 -0.486145 1441742306 0.335938 0.672729 0.445190 -0.486145 1441742306 0.335938 0.672729 0.445190 -0.486145 1441742306 0.335938 0.672729 0.445190 -0.486145 1441742306 0.335571 0.672424 0.443115 -0.488708 1441742306 0.335571 0.672424 0.443115 -0.488708 1441742306 0.335571 0.672424 0.443115 -0.488708 1441742306 0.335571 0.672424 0.443115 -0.488708 1441742306 0.335571 0.672424 0.443115 -0.488708 1441742306 0.335571 0.672424 0.443115 -0.488708 1441742306 0.336060 0.671631 0.442139 -0.490356 1441742306 0.336060 0.671631 0.442139 -0.490356 1441742306 0.336060 0.671631 0.442139 -0.490356 1441742306 0.336060 0.671631 0.442139 -0.490356 1441742306 0.336060 0.671631 0.442139 -0.490356 1441742306 0.336060 0.671631 0.442139 -0.490356 1441742306 0.336426 0.671265 0.442078 -0.490601 1441742306 0.336426 0.671265 0.442078 -0.490601 1441742306 0.336426 0.671265 0.442078 -0.490601 1441742306 0.336426 0.671265 0.442078 -0.490601 1441742306 0.336426 0.671265 0.442078 -0.490601 1441742306 0.336426 0.671265 0.442078 -0.490601 1441742306 0.335999 0.671265 0.442322 -0.490723 1441742307 0.335999 0.671265 0.442322 -0.490723 1441742307 0.335999 0.671265 0.442322 -0.490723 1441742307 0.335999 0.671265 0.442322 -0.490723 1441742307 0.335999 0.671265 0.442322 -0.490723 1441742307 0.335999 0.671265 0.442322 -0.490723 1441742307 0.335999 0.671265 0.442322 -0.490723 1441742307 0.335999 0.671387 0.442932 -0.489990 1441742307 0.335999 0.671387 0.442932 -0.489990 1441742307 0.335999 0.671387 0.442932 -0.489990 1441742307 0.335999 0.671387 0.442932 -0.489990 1441742307 0.335999 0.671387 0.442932 -0.489990 1441742307 0.335938 0.670898 0.443726 -0.489990 1441742307 0.335938 0.670898 0.443726 -0.489990 1441742307 0.335938 0.670898 0.443726 -0.489990 1441742307 0.335938 0.670898 0.443726 -0.489990 1441742307 0.335938 0.670898 0.443726 -0.489990 1441742307 0.335938 0.670898 0.443726 -0.489990 1441742307 0.335938 0.670898 0.443726 -0.489990 1441742307 0.335022 0.670654 0.443909 -0.490784 1441742307 0.335022 0.670654 0.443909 -0.490784 1441742307 0.335022 0.670654 0.443909 -0.490784 1441742307 0.335022 0.670654 0.443909 -0.490784 1441742307 0.335022 0.670654 0.443909 -0.490784 1441742307 0.335022 0.670654 0.443909 -0.490784 1441742307 0.335022 0.670654 0.443909 -0.490784 1441742307 0.333557 0.671875 0.443848 -0.490173 1441742307 0.333557 0.671875 0.443848 -0.490173 1441742307 0.333557 0.671875 0.443848 -0.490173 1441742307 0.333557 0.671875 0.443848 -0.490173 1441742307 0.333557 0.671875 0.443848 -0.490173 1441742307 0.333557 0.671875 0.443848 -0.490173 1441742307 0.329834 0.675720 0.441284 -0.489685 1441742307 0.329834 0.675720 0.441284 -0.489685 1441742307 0.329834 0.675720 0.441284 -0.489685 1441742307 0.329834 0.675720 0.441284 -0.489685 1441742307 0.329834 0.675720 0.441284 -0.489685 1441742307 0.329834 0.675720 0.441284 -0.489685 1441742307 0.325256 0.677917 0.438354 -0.492432 1441742307 0.325256 0.677917 0.438354 -0.492432 1441742307 0.325256 0.677917 0.438354 -0.492432 1441742307 0.325256 0.677917 0.438354 -0.492432 1441742307 0.325256 0.677917 0.438354 -0.492432 1441742307 0.325256 0.677917 0.438354 -0.492432 1441742307 0.325256 0.677917 0.438354 -0.492432 1441742307 0.323730 0.677185 0.437683 -0.494995 1441742307 0.323730 0.677185 0.437683 -0.494995 1441742307 0.323730 0.677185 0.437683 -0.494995 1441742307 0.323730 0.677185 0.437683 -0.494995 1441742307 0.323730 0.677185 0.437683 -0.494995 1441742307 0.323730 0.677185 0.437683 -0.494995 1441742307 0.326416 0.676575 0.438904 -0.492920 1441742307 0.326416 0.676575 0.438904 -0.492920 1441742307 0.326416 0.676575 0.438904 -0.492920 1441742307 0.326416 0.676575 0.438904 -0.492920 1441742307 0.326416 0.676575 0.438904 -0.492920 1441742307 0.326416 0.676575 0.438904 -0.492920 1441742307 0.329346 0.675781 0.441162 -0.490051 1441742307 0.329346 0.675781 0.441162 -0.490051 1441742307 0.329346 0.675781 0.441162 -0.490051 1441742307 0.329346 0.675781 0.441162 -0.490051 1441742307 0.329346 0.675781 0.441162 -0.490051 1441742307 0.329346 0.675781 0.441162 -0.490051 1441742307 0.332275 0.674377 0.444214 -0.487305 1441742307 0.332275 0.674377 0.444214 -0.487305 1441742307 0.332275 0.674377 0.444214 -0.487305 1441742307 0.332275 0.674377 0.444214 -0.487305 1441742307 0.332275 0.674377 0.444214 -0.487305 1441742307 0.332275 0.674377 0.444214 -0.487305 1441742307 0.335876 0.671692 0.447937 -0.485107 1441742307 0.335876 0.671692 0.447937 -0.485107 1441742307 0.335876 0.671692 0.447937 -0.485107 1441742307 0.335876 0.671692 0.447937 -0.485107 1441742307 0.335876 0.671692 0.447937 -0.485107 1441742307 0.335876 0.671692 0.447937 -0.485107 1441742307 0.335876 0.671692 0.447937 -0.485107 1441742307 0.340637 0.667786 0.452148 -0.483215 1441742307 0.340637 0.667786 0.452148 -0.483215 1441742307 0.340637 0.667786 0.452148 -0.483215 1441742307 0.340637 0.667786 0.452148 -0.483215 1441742307 0.340637 0.667786 0.452148 -0.483215 1441742307 0.340637 0.667786 0.452148 -0.483215 1441742307 0.345276 0.663513 0.455750 -0.482483 1441742307 0.345276 0.663513 0.455750 -0.482483 1441742307 0.345276 0.663513 0.455750 -0.482483 1441742307 0.345276 0.663513 0.455750 -0.482483 1441742307 0.345276 0.663513 0.455750 -0.482483 1441742307 0.345276 0.663513 0.455750 -0.482483 1441742307 0.345276 0.663513 0.455750 -0.482483 1441742307 0.346497 0.661072 0.457092 -0.483643 1441742307 0.346497 0.661072 0.457092 -0.483643 1441742307 0.346497 0.661072 0.457092 -0.483643 1441742307 0.346497 0.661072 0.457092 -0.483643 1441742307 0.346497 0.661072 0.457092 -0.483643 1441742307 0.346497 0.661072 0.457092 -0.483643 1441742307 0.344543 0.661621 0.456177 -0.485229 1441742307 0.344543 0.661621 0.456177 -0.485229 1441742307 0.344543 0.661621 0.456177 -0.485229 1441742307 0.344543 0.661621 0.456177 -0.485229 1441742307 0.344543 0.661621 0.456177 -0.485229 1441742307 0.344543 0.661621 0.456177 -0.485229 1441742307 0.341553 0.663696 0.453491 -0.486938 1441742307 0.341553 0.663696 0.453491 -0.486938 1441742307 0.341553 0.663696 0.453491 -0.486938 1441742307 0.341553 0.663696 0.453491 -0.486938 1441742307 0.341553 0.663696 0.453491 -0.486938 1441742307 0.341553 0.663696 0.453491 -0.486938 1441742307 0.341553 0.663696 0.453491 -0.486938 1441742307 0.338135 0.666260 0.450867 -0.488281 1441742307 0.338135 0.666260 0.450867 -0.488281 1441742307 0.338135 0.666260 0.450867 -0.488281 1441742307 0.338135 0.666260 0.450867 -0.488281 1441742307 0.338135 0.666260 0.450867 -0.488281 1441742307 0.334656 0.669373 0.448364 -0.488708 1441742307 0.334656 0.669373 0.448364 -0.488708 1441742308 0.334656 0.669373 0.448364 -0.488708 1441742308 0.334656 0.669373 0.448364 -0.488708 1441742308 0.334656 0.669373 0.448364 -0.488708 1441742308 0.334656 0.669373 0.448364 -0.488708 1441742308 0.332520 0.671448 0.446472 -0.489136 1441742308 0.332520 0.671448 0.446472 -0.489136 1441742308 0.332520 0.671448 0.446472 -0.489136 1441742308 0.332520 0.671448 0.446472 -0.489136 1441742308 0.332520 0.671448 0.446472 -0.489136 1441742308 0.332520 0.671448 0.446472 -0.489136 1441742308 0.331848 0.671631 0.445862 -0.489807 1441742308 0.331848 0.671631 0.445862 -0.489807 1441742308 0.331848 0.671631 0.445862 -0.489807 1441742308 0.331848 0.671631 0.445862 -0.489807 1441742308 0.331848 0.671631 0.445862 -0.489807 1441742308 0.331848 0.671631 0.445862 -0.489807 1441742308 0.331360 0.671753 0.445679 -0.490173 1441742308 0.331360 0.671753 0.445679 -0.490173 1441742308 0.331360 0.671753 0.445679 -0.490173 1441742308 0.331360 0.671753 0.445679 -0.490173 1441742308 0.331360 0.671753 0.445679 -0.490173 1441742308 0.331360 0.671753 0.445679 -0.490173 1441742308 0.331238 0.671753 0.446716 -0.489319 1441742308 0.331238 0.671753 0.446716 -0.489319 1441742308 0.331238 0.671753 0.446716 -0.489319 1441742308 0.331238 0.671753 0.446716 -0.489319 1441742308 0.331238 0.671753 0.446716 -0.489319 1441742308 0.331238 0.671753 0.446716 -0.489319 1441742308 0.331238 0.671753 0.446716 -0.489319 1441742308 0.331848 0.671692 0.448181 -0.487671 1441742308 0.331848 0.671692 0.448181 -0.487671 1441742308 0.331848 0.671692 0.448181 -0.487671 1441742308 0.331848 0.671692 0.448181 -0.487671 1441742308 0.331848 0.671692 0.448181 -0.487671 1441742308 0.332275 0.671936 0.449707 -0.485596 1441742308 0.332275 0.671936 0.449707 -0.485596 1441742308 0.332275 0.671936 0.449707 -0.485596 1441742308 0.332275 0.671936 0.449707 -0.485596 1441742308 0.332275 0.671936 0.449707 -0.485596 1441742308 0.332275 0.671936 0.449707 -0.485596 1441742308 0.332275 0.671936 0.449707 -0.485596 1441742308 0.331726 0.671875 0.451050 -0.484802 1441742308 0.331726 0.671875 0.451050 -0.484802 1441742308 0.331726 0.671875 0.451050 -0.484802 1441742308 0.331726 0.671875 0.451050 -0.484802 1441742308 0.331726 0.671875 0.451050 -0.484802 1441742308 0.331726 0.671875 0.451050 -0.484802 1441742308 0.330811 0.671448 0.452026 -0.485168 1441742308 0.330811 0.671448 0.452026 -0.485168 1441742308 0.330811 0.671448 0.452026 -0.485168 1441742308 0.330811 0.671448 0.452026 -0.485168 1441742308 0.330811 0.671448 0.452026 -0.485168 1441742308 0.330322 0.672302 0.450012 -0.486145 1441742308 0.330322 0.672302 0.450012 -0.486145 1441742308 0.330322 0.672302 0.450012 -0.486145 1441742308 0.330322 0.672302 0.450012 -0.486145 1441742308 0.330322 0.672302 0.450012 -0.486145 1441742308 0.330322 0.672302 0.450012 -0.486145 1441742308 0.330322 0.672302 0.450012 -0.486145 1441742308 0.328796 0.675720 0.443787 -0.488098 1441742308 0.328796 0.675720 0.443787 -0.488098 1441742308 0.328796 0.675720 0.443787 -0.488098 1441742308 0.328796 0.675720 0.443787 -0.488098 1441742308 0.328796 0.675720 0.443787 -0.488098 1441742308 0.328796 0.675720 0.443787 -0.488098 1441742308 0.322571 0.681885 0.435913 -0.490784 1441742308 0.322571 0.681885 0.435913 -0.490784 1441742308 0.322571 0.681885 0.435913 -0.490784 1441742308 0.322571 0.681885 0.435913 -0.490784 1441742308 0.322571 0.681885 0.435913 -0.490784 1441742308 0.322571 0.681885 0.435913 -0.490784 1441742308 0.322571 0.681885 0.435913 -0.490784 1441742308 0.319519 0.684998 0.431030 -0.492798 1441742308 0.319519 0.684998 0.431030 -0.492798 1441742308 0.319519 0.684998 0.431030 -0.492798 1441742308 0.319519 0.684998 0.431030 -0.492798 1441742308 0.319519 0.684998 0.431030 -0.492798 1441742308 0.319519 0.684998 0.431030 -0.492798 1441742308 0.321838 0.683716 0.432068 -0.492065 1441742308 0.321838 0.683716 0.432068 -0.492065 1441742308 0.321838 0.683716 0.432068 -0.492065 1441742308 0.321838 0.683716 0.432068 -0.492065 1441742308 0.321838 0.683716 0.432068 -0.492065 1441742308 0.321838 0.683716 0.432068 -0.492065 1441742308 0.325012 0.681396 0.434998 -0.490723 1441742308 0.325012 0.681396 0.434998 -0.490723 1441742308 0.325012 0.681396 0.434998 -0.490723 1441742308 0.325012 0.681396 0.434998 -0.490723 1441742308 0.325012 0.681396 0.434998 -0.490723 1441742308 0.325012 0.681396 0.434998 -0.490723 1441742308 0.325012 0.681396 0.434998 -0.490723 1441742308 0.329346 0.678894 0.439209 -0.487549 1441742308 0.329346 0.678894 0.439209 -0.487549 1441742308 0.329346 0.678894 0.439209 -0.487549 1441742308 0.329346 0.678894 0.439209 -0.487549 1441742308 0.329346 0.678894 0.439209 -0.487549 1441742308 0.329346 0.678894 0.439209 -0.487549 1441742308 0.334351 0.675659 0.444214 -0.484070 1441742308 0.334351 0.675659 0.444214 -0.484070 1441742308 0.334351 0.675659 0.444214 -0.484070 1441742308 0.334351 0.675659 0.444214 -0.484070 1441742308 0.334351 0.675659 0.444214 -0.484070 1441742308 0.334351 0.675659 0.444214 -0.484070 1441742308 0.334351 0.675659 0.444214 -0.484070 1441742308 0.340637 0.670532 0.450134 -0.481262 1441742308 0.340637 0.670532 0.450134 -0.481262 1441742308 0.340637 0.670532 0.450134 -0.481262 1441742308 0.340637 0.670532 0.450134 -0.481262 1441742308 0.340637 0.670532 0.450134 -0.481262 1441742308 0.340637 0.670532 0.450134 -0.481262 1441742308 0.346985 0.665955 0.454651 -0.478882 1441742308 0.346985 0.665955 0.454651 -0.478882 1441742308 0.346985 0.665955 0.454651 -0.478882 1441742309 0.346985 0.665955 0.454651 -0.478882 1441742309 0.346985 0.665955 0.454651 -0.478882 1441742309 0.346985 0.665955 0.454651 -0.478882 1441742309 0.351685 0.662598 0.458313 -0.476624 1441742309 0.351685 0.662598 0.458313 -0.476624 1441742309 0.351685 0.662598 0.458313 -0.476624 1441742309 0.351685 0.662598 0.458313 -0.476624 1441742309 0.351685 0.662598 0.458313 -0.476624 1441742309 0.351685 0.662598 0.458313 -0.476624 1441742309 0.352539 0.661011 0.459045 -0.477539 1441742309 0.352539 0.661011 0.459045 -0.477539 1441742309 0.352539 0.661011 0.459045 -0.477539 1441742309 0.352539 0.661011 0.459045 -0.477539 1441742309 0.352539 0.661011 0.459045 -0.477539 1441742309 0.352539 0.661011 0.459045 -0.477539 1441742309 0.350098 0.662292 0.456604 -0.479797 1441742309 0.350098 0.662292 0.456604 -0.479797 1441742309 0.350098 0.662292 0.456604 -0.479797 1441742309 0.350098 0.662292 0.456604 -0.479797 1441742309 0.350098 0.662292 0.456604 -0.479797 1441742309 0.350098 0.662292 0.456604 -0.479797 1441742309 0.350098 0.662292 0.456604 -0.479797 1441742309 0.346497 0.665710 0.453125 -0.481018 1441742309 0.346497 0.665710 0.453125 -0.481018 1441742309 0.346497 0.665710 0.453125 -0.481018 1441742309 0.346497 0.665710 0.453125 -0.481018 1441742309 0.346497 0.665710 0.453125 -0.481018 1441742309 0.346497 0.665710 0.453125 -0.481018 1441742309 0.341919 0.668579 0.449036 -0.484131 1441742309 0.341919 0.668579 0.449036 -0.484131 1441742309 0.341919 0.668579 0.449036 -0.484131 1441742309 0.341919 0.668579 0.449036 -0.484131 1441742309 0.341919 0.668579 0.449036 -0.484131 1441742309 0.341919 0.668579 0.449036 -0.484131 1441742309 0.339233 0.671936 0.443176 -0.486816 1441742309 0.339233 0.671936 0.443176 -0.486816 1441742309 0.339233 0.671936 0.443176 -0.486816 1441742309 0.339233 0.671936 0.443176 -0.486816 1441742309 0.339233 0.671936 0.443176 -0.486816 1441742309 0.339233 0.671936 0.443176 -0.486816 1441742309 0.337097 0.674255 0.438843 -0.489014 1441742309 0.337097 0.674255 0.438843 -0.489014 1441742309 0.337097 0.674255 0.438843 -0.489014 1441742309 0.337097 0.674255 0.438843 -0.489014 1441742309 0.337097 0.674255 0.438843 -0.489014 1441742309 0.337097 0.674255 0.438843 -0.489014 1441742309 0.337097 0.674255 0.438843 -0.489014 1441742309 0.336060 0.674805 0.437622 -0.490051 1441742309 0.336060 0.674805 0.437622 -0.490051 1441742309 0.336060 0.674805 0.437622 -0.490051 1441742309 0.336060 0.674805 0.437622 -0.490051 1441742309 0.336060 0.674805 0.437622 -0.490051 1441742309 0.336060 0.674805 0.437622 -0.490051 1441742309 0.336975 0.674377 0.438599 -0.489136 1441742309 0.336975 0.674377 0.438599 -0.489136 1441742309 0.336975 0.674377 0.438599 -0.489136 1441742309 0.336975 0.674377 0.438599 -0.489136 1441742309 0.336975 0.674377 0.438599 -0.489136 1441742309 0.336975 0.674377 0.438599 -0.489136 1441742309 0.336975 0.674377 0.438599 -0.489136 1441742309 0.337524 0.674133 0.439697 -0.488098 1441742309 0.337524 0.674133 0.439697 -0.488098 1441742309 0.337524 0.674133 0.439697 -0.488098 1441742309 0.337524 0.674133 0.439697 -0.488098 1441742309 0.337524 0.674133 0.439697 -0.488098 1441742309 0.337524 0.674133 0.439697 -0.488098 1441742309 0.337158 0.673523 0.441711 -0.487305 1441742309 0.337158 0.673523 0.441711 -0.487305 1441742309 0.337158 0.673523 0.441711 -0.487305 1441742309 0.337158 0.673523 0.441711 -0.487305 1441742309 0.337158 0.673523 0.441711 -0.487305 1441742309 0.337158 0.673523 0.441711 -0.487305 1441742309 0.336914 0.673035 0.443115 -0.487000 1441742309 0.336914 0.673035 0.443115 -0.487000 1441742309 0.336914 0.673035 0.443115 -0.487000 1441742309 0.336914 0.673035 0.443115 -0.487000 1441742309 0.336914 0.673035 0.443115 -0.487000 1441742309 0.336914 0.673035 0.443115 -0.487000 1441742309 0.336914 0.673035 0.443115 -0.487000 1441742309 0.335327 0.673584 0.444763 -0.485779 1441742309 0.335327 0.673584 0.444763 -0.485779 1441742309 0.335327 0.673584 0.444763 -0.485779 1441742309 0.335327 0.673584 0.444763 -0.485779 1441742309 0.335327 0.673584 0.444763 -0.485779 1441742309 0.335327 0.673584 0.444763 -0.485779 1441742309 0.335327 0.673584 0.444763 -0.485779 1441742309 0.332764 0.674500 0.444580 -0.486389 1441742309 0.332764 0.674500 0.444580 -0.486389 1441742309 0.332764 0.674500 0.444580 -0.486389 1441742309 0.332764 0.674500 0.444580 -0.486389 1441742309 0.332764 0.674500 0.444580 -0.486389 1441742309 0.332764 0.674500 0.444580 -0.486389 1441742309 0.329285 0.677307 0.441772 -0.487427 1441742309 0.329285 0.677307 0.441772 -0.487427 1441742309 0.329285 0.677307 0.441772 -0.487427 1441742309 0.329285 0.677307 0.441772 -0.487427 1441742309 0.329285 0.677307 0.441772 -0.487427 1441742309 0.324036 0.682739 0.437622 -0.487122 1441742309 0.324036 0.682739 0.437622 -0.487122 1441742309 0.324036 0.682739 0.437622 -0.487122 1441742309 0.324036 0.682739 0.437622 -0.487122 1441742309 0.324036 0.682739 0.437622 -0.487122 1441742309 0.324036 0.682739 0.437622 -0.487122 1441742309 0.324036 0.682739 0.437622 -0.487122 1441742309 0.317322 0.688232 0.432251 -0.488586 1441742309 0.317322 0.688232 0.432251 -0.488586 1441742309 0.317322 0.688232 0.432251 -0.488586 1441742309 0.317322 0.688232 0.432251 -0.488586 1441742309 0.317322 0.688232 0.432251 -0.488586 1441742309 0.317322 0.688232 0.432251 -0.488586 1441742309 0.314636 0.688660 0.429199 -0.492432 1441742309 0.314636 0.688660 0.429199 -0.492432 1441742309 0.314636 0.688660 0.429199 -0.492432 1441742309 0.314636 0.688660 0.429199 -0.492432 1441742310 0.314636 0.688660 0.429199 -0.492432 1441742310 0.314636 0.688660 0.429199 -0.492432 1441742310 0.318726 0.687378 0.431641 -0.489441 1441742310 0.318726 0.687378 0.431641 -0.489441 1441742310 0.318726 0.687378 0.431641 -0.489441 1441742310 0.318726 0.687378 0.431641 -0.489441 1441742310 0.318726 0.687378 0.431641 -0.489441 1441742310 0.318726 0.687378 0.431641 -0.489441 1441742310 0.324402 0.685730 0.436218 -0.483948 1441742310 0.324402 0.685730 0.436218 -0.483948 1441742310 0.324402 0.685730 0.436218 -0.483948 1441742310 0.324402 0.685730 0.436218 -0.483948 1441742310 0.324402 0.685730 0.436218 -0.483948 1441742310 0.324402 0.685730 0.436218 -0.483948 1441742310 0.324402 0.685730 0.436218 -0.483948 1441742310 0.329834 0.682800 0.441223 -0.479919 1441742310 0.329834 0.682800 0.441223 -0.479919 1441742310 0.329834 0.682800 0.441223 -0.479919 1441742310 0.329834 0.682800 0.441223 -0.479919 1441742310 0.329834 0.682800 0.441223 -0.479919 1441742310 0.335510 0.678284 0.446411 -0.477539 1441742310 0.335510 0.678284 0.446411 -0.477539 1441742310 0.335510 0.678284 0.446411 -0.477539 1441742310 0.335510 0.678284 0.446411 -0.477539 1441742310 0.335510 0.678284 0.446411 -0.477539 1441742310 0.335510 0.678284 0.446411 -0.477539 1441742310 0.341675 0.673096 0.451965 -0.475281 1441742310 0.341675 0.673096 0.451965 -0.475281 1441742310 0.341675 0.673096 0.451965 -0.475281 1441742310 0.341675 0.673096 0.451965 -0.475281 1441742310 0.341675 0.673096 0.451965 -0.475281 1441742310 0.341675 0.673096 0.451965 -0.475281 1441742310 0.347290 0.668152 0.457214 -0.473083 1441742310 0.347290 0.668152 0.457214 -0.473083 1441742310 0.347290 0.668152 0.457214 -0.473083 1441742310 0.347290 0.668152 0.457214 -0.473083 1441742310 0.347290 0.668152 0.457214 -0.473083 1441742310 0.347290 0.668152 0.457214 -0.473083 1441742310 0.347290 0.668152 0.457214 -0.473083 1441742310 0.350891 0.664673 0.460815 -0.471924 1441742310 0.350891 0.664673 0.460815 -0.471924 1441742310 0.350891 0.664673 0.460815 -0.471924 1441742310 0.350891 0.664673 0.460815 -0.471924 1441742310 0.350891 0.664673 0.460815 -0.471924 1441742310 0.350891 0.664673 0.460815 -0.471924 1441742310 0.351074 0.662903 0.462097 -0.472961 1441742310 0.351074 0.662903 0.462097 -0.472961 1441742310 0.351074 0.662903 0.462097 -0.472961 1441742310 0.351074 0.662903 0.462097 -0.472961 1441742310 0.351074 0.662903 0.462097 -0.472961 1441742310 0.351074 0.662903 0.462097 -0.472961 1441742310 0.348389 0.663940 0.460449 -0.475159 1441742310 0.348389 0.663940 0.460449 -0.475159 1441742310 0.348389 0.663940 0.460449 -0.475159 1441742310 0.348389 0.663940 0.460449 -0.475159 1441742310 0.348389 0.663940 0.460449 -0.475159 1441742310 0.348389 0.663940 0.460449 -0.475159 1441742310 0.348389 0.663940 0.460449 -0.475159 1441742310 0.343933 0.666748 0.456909 -0.477844 1441742310 0.343933 0.666748 0.456909 -0.477844 1441742310 0.343933 0.666748 0.456909 -0.477844 1441742310 0.343933 0.666748 0.456909 -0.477844 1441742310 0.343933 0.666748 0.456909 -0.477844 1441742310 0.343933 0.666748 0.456909 -0.477844 1441742310 0.337891 0.670776 0.452637 -0.480591 1441742310 0.337891 0.670776 0.452637 -0.480591 1441742310 0.337891 0.670776 0.452637 -0.480591 1441742310 0.337891 0.670776 0.452637 -0.480591 1441742310 0.337891 0.670776 0.452637 -0.480591 1441742310 0.334717 0.673279 0.448547 -0.483093 1441742310 0.334717 0.673279 0.448547 -0.483093 1441742310 0.334717 0.673279 0.448547 -0.483093 1441742310 0.334717 0.673279 0.448547 -0.483093 1441742310 0.334717 0.673279 0.448547 -0.483093 1441742310 0.334717 0.673279 0.448547 -0.483093 1441742310 0.334717 0.673279 0.448547 -0.483093 1441742310 0.334473 0.674011 0.447083 -0.483643 1441742310 0.334473 0.674011 0.447083 -0.483643 1441742310 0.334473 0.674011 0.447083 -0.483643 1441742310 0.334473 0.674011 0.447083 -0.483643 1441742310 0.334473 0.674011 0.447083 -0.483643 1441742310 0.334473 0.674011 0.447083 -0.483643 1441742310 0.333679 0.674255 0.446228 -0.484619 1441742310 0.333679 0.674255 0.446228 -0.484619 1441742310 0.333679 0.674255 0.446228 -0.484619 1441742310 0.333679 0.674255 0.446228 -0.484619 1441742310 0.333679 0.674255 0.446228 -0.484619 1441742310 0.333679 0.674255 0.446228 -0.484619 1441742310 0.333679 0.674255 0.446228 -0.484619 1441742310 0.332397 0.675293 0.445190 -0.484985 1441742310 0.332397 0.675293 0.445190 -0.484985 1441742310 0.332397 0.675293 0.445190 -0.484985 1441742310 0.332397 0.675293 0.445190 -0.484985 1441742310 0.332397 0.675293 0.445190 -0.484985 1441742310 0.332397 0.675293 0.445190 -0.484985 1441742310 0.331177 0.676392 0.444031 -0.485413 1441742310 0.331177 0.676392 0.444031 -0.485413 1441742310 0.331177 0.676392 0.444031 -0.485413 1441742310 0.331177 0.676392 0.444031 -0.485413 1441742310 0.331177 0.676392 0.444031 -0.485413 1441742310 0.331177 0.676392 0.444031 -0.485413 1441742310 0.330261 0.677307 0.442566 -0.486084 1441742310 0.330261 0.677307 0.442566 -0.486084 1441742310 0.330261 0.677307 0.442566 -0.486084 1441742310 0.330261 0.677307 0.442566 -0.486084 1441742310 0.330261 0.677307 0.442566 -0.486084 1441742310 0.330261 0.677307 0.442566 -0.486084 1441742310 0.330261 0.677307 0.442566 -0.486084 1441742310 0.330261 0.676941 0.442383 -0.486694 1441742310 0.330261 0.676941 0.442383 -0.486694 1441742310 0.330261 0.676941 0.442383 -0.486694 1441742310 0.330261 0.676941 0.442383 -0.486694 1441742310 0.330261 0.676941 0.442383 -0.486694 1441742311 0.330261 0.676941 0.442383 -0.486694 1441742311 0.331482 0.675110 0.443298 -0.487610 1441742311 0.331482 0.675110 0.443298 -0.487610 1441742311 0.331482 0.675110 0.443298 -0.487610 1441742311 0.331482 0.675110 0.443298 -0.487610 1441742311 0.331482 0.675110 0.443298 -0.487610 1441742311 0.331482 0.675110 0.443298 -0.487610 1441742311 0.333923 0.672729 0.445679 -0.487061 1441742311 0.333923 0.672729 0.445679 -0.487061 1441742311 0.333923 0.672729 0.445679 -0.487061 1441742311 0.333923 0.672729 0.445679 -0.487061 1441742311 0.333923 0.672729 0.445679 -0.487061 1441742311 0.333923 0.672729 0.445679 -0.487061 1441742311 0.333923 0.672729 0.445679 -0.487061 1441742311 0.335449 0.672668 0.447083 -0.484802 1441742311 0.335449 0.672668 0.447083 -0.484802 1441742311 0.335449 0.672668 0.447083 -0.484802 1441742311 0.335449 0.672668 0.447083 -0.484802 1441742311 0.335449 0.672668 0.447083 -0.484802 1441742311 0.335449 0.672668 0.447083 -0.484802 1441742311 0.332947 0.674561 0.445068 -0.485718 1441742311 0.332947 0.674561 0.445068 -0.485718 1441742311 0.332947 0.674561 0.445068 -0.485718 1441742311 0.332947 0.674561 0.445068 -0.485718 1441742311 0.332947 0.674561 0.445068 -0.485718 1441742311 0.332947 0.674561 0.445068 -0.485718 1441742311 0.332947 0.674561 0.445068 -0.485718 1441742311 0.327759 0.675720 0.441956 -0.490540 1441742311 0.327759 0.675720 0.441956 -0.490540 1441742311 0.327759 0.675720 0.441956 -0.490540 1441742311 0.327759 0.675720 0.441956 -0.490540 1441742311 0.327759 0.675720 0.441956 -0.490540 1441742311 0.327759 0.675720 0.441956 -0.490540 1441742311 0.327942 0.674316 0.441772 -0.492493 1441742311 0.327942 0.674316 0.441772 -0.492493 1441742311 0.327942 0.674316 0.441772 -0.492493 1441742311 0.327942 0.674316 0.441772 -0.492493 1441742311 0.327942 0.674316 0.441772 -0.492493 1441742311 0.327942 0.674316 0.441772 -0.492493 1441742311 0.331238 0.674011 0.443481 -0.489136 1441742311 0.331238 0.674011 0.443481 -0.489136 1441742311 0.331238 0.674011 0.443481 -0.489136 1441742311 0.331238 0.674011 0.443481 -0.489136 1441742311 0.331238 0.674011 0.443481 -0.489136 1441742311 0.331238 0.674011 0.443481 -0.489136 1441742311 0.331238 0.674011 0.443481 -0.489136 1441742311 0.333984 0.673096 0.445068 -0.487061 1441742311 0.333984 0.673096 0.445068 -0.487061 1441742311 0.333984 0.673096 0.445068 -0.487061 1441742311 0.333984 0.673096 0.445068 -0.487061 1441742311 0.333984 0.673096 0.445068 -0.487061 1441742311 0.333984 0.673096 0.445068 -0.487061 1441742311 
0.332397 0.670715 0.455261 -0.481995 1441742313 0.332397 0.670715 0.455261 -0.481995 1441742313 0.332397 0.670715 0.455261 -0.481995 1441742313 0.331970 0.671143 0.454834 -0.482117 1441742313 0.331970 0.671143 0.454834 -0.482117 1441742313 0.331970 0.671143 0.454834 -0.482117 1441742313 0.331970 0.671143 0.454834 -0.482117 1441742313 0.331970 0.671143 0.454834 -0.482117 1441742313 0.331970 0.671143 0.454834 -0.482117 1441742313 0.330811 0.671753 0.453125 -0.483704 1441742313 0.330811 0.671753 0.453125 -0.483704 1441742313 0.330811 0.671753 0.453125 -0.483704 1441742313 0.330811 0.671753 0.453125 -0.483704 1441742313 0.330811 0.671753 0.453125 -0.483704 1441742313 0.330811 0.671753 0.453125 -0.483704 1441742313 0.330811 0.671753 0.453125 -0.483704 1441742313 0.330505 0.673706 0.450195 -0.483948 1441742313 0.330505 0.673706 0.450195 -0.483948 1441742313 0.330505 0.673706 0.450195 -0.483948 1441742313 0.330505 0.673706 0.450195 -0.483948 1441742313 0.330505 0.673706 0.450195 -0.483948 1441742313 0.330505 0.673706 0.450195 -0.483948 1441742313 0.330322 0.674438 0.447937 -0.485046 1441742313 0.330322 0.674438 0.447937 -0.485046 1441742313 0.330322 0.674438 0.447937 -0.485046 1441742314 0.330322 0.674438 0.447937 -0.485046 1441742314 0.330322 0.674438 0.447937 -0.485046 1441742314 0.330322 0.674438 0.447937 -0.485046 1441742314 0.330139 0.675171 0.445679 -0.486267 1441742314 0.330139 0.675171 0.445679 -0.486267 1441742314 0.330139 0.675171 0.445679 -0.486267 1441742314 0.330139 0.675171 0.445679 -0.486267 1441742314 0.330139 0.675171 0.445679 -0.486267 1441742314 0.330139 0.675171 0.445679 -0.486267 1441742314 0.330505 0.675354 0.444885 -0.486450 1441742314 0.330505 0.675354 0.444885 -0.486450 1441742314 0.330505 0.675354 0.444885 -0.486450 1441742314 0.330505 0.675354 0.444885 -0.486450 1441742314 0.330505 0.675354 0.444885 -0.486450 1441742314 0.330505 0.675354 0.444885 -0.486450 1441742314 0.331909 0.674561 0.446594 -0.485046 1441742314 0.331909 0.674561 0.446594 -0.485046 1441742314 0.331909 0.674561 0.446594 -0.485046 1441742314 0.331909 0.674561 0.446594 -0.485046 1441742314 0.331909 0.674561 0.446594 -0.485046 1441742314 0.331909 0.674561 0.446594 -0.485046 1441742314 0.331909 0.674561 0.446594 -0.485046 1441742314 0.334412 0.672974 0.449890 -0.482483 1441742314 0.334412 0.672974 0.449890 -0.482483 1441742314 0.334412 0.672974 0.449890 -0.482483 1441742314 0.334412 0.672974 0.449890 -0.482483 1441742314 0.334412 0.672974 0.449890 -0.482483 1441742314 0.334412 0.672974 0.449890 -0.482483 1441742314 0.337463 0.670898 0.453369 -0.480042 1441742314 0.337463 0.670898 0.453369 -0.480042 1441742314 0.337463 0.670898 0.453369 -0.480042 1441742314 0.337463 0.670898 0.453369 -0.480042 1441742314 0.337463 0.670898 0.453369 -0.480042 1441742314 0.337463 0.670898 0.453369 -0.480042 1441742314 0.339111 0.668701 0.455566 -0.479858 1441742314 0.339111 0.668701 0.455566 -0.479858 1441742314 0.339111 0.668701 0.455566 -0.479858 1441742314 0.339111 0.668701 0.455566 -0.479858 1441742314 0.339111 0.668701 0.455566 -0.479858 1441742314 0.339111 0.668701 0.455566 -0.479858 1441742314 0.339111 0.668701 0.455566 -0.479858 1441742314 0.340271 0.667969 0.455688 -0.479858 1441742314 0.340271 0.667969 0.455688 -0.479858 1441742314 0.340271 0.667969 0.455688 -0.479858 1441742314 0.340271 0.667969 0.455688 -0.479858 1441742314 0.340271 0.667969 0.455688 -0.479858 1441742314 0.340576 0.668335 0.454712 -0.480103 1441742314 0.340576 0.668335 0.454712 -0.480103 1441742314 0.340576 0.668335 0.454712 -0.480103 1441742314 0.340576 0.668335 0.454712 -0.480103 1441742314 0.340576 0.668335 0.454712 -0.480103 1441742314 0.340576 0.668335 0.454712 -0.480103 1441742314 0.340576 0.668335 0.454712 -0.480103 1441742314 0.339722 0.669006 0.452515 -0.481812 1441742314 0.339722 0.669006 0.452515 -0.481812 1441742314 0.339722 0.669006 0.452515 -0.481812 1441742314 0.339722 0.669006 0.452515 -0.481812 1441742314 0.339722 0.669006 0.452515 -0.481812 1441742314 0.338440 0.669922 0.450928 -0.483032 1441742314 0.338440 0.669922 0.450928 -0.483032 1441742314 0.338440 0.669922 0.450928 -0.483032 1441742314 0.338440 0.669922 0.450928 -0.483032 1441742314 0.338440 0.669922 0.450928 -0.483032 1441742314 0.338440 0.669922 0.450928 -0.483032 1441742314 0.338440 0.669922 0.450928 -0.483032 1441742314 0.338013 0.669800 0.450134 -0.484192 1441742314 0.338013 0.669800 0.450134 -0.484192 1441742314 0.338013 0.669800 0.450134 -0.484192 1441742314 0.338013 0.669800 0.450134 -0.484192 1441742314 0.338013 0.669800 0.450134 -0.484192 1441742314 0.338013 0.669800 0.450134 -0.484192 1441742314 0.337952 0.669617 0.450623 -0.484009 1441742314 0.337952 0.669617 0.450623 -0.484009 1441742314 0.337952 0.669617 0.450623 -0.484009 1441742314 0.337952 0.669617 0.450623 -0.484009 1441742314 0.337952 0.669617 0.450623 -0.484009 1441742314 0.337952 0.669617 0.450623 -0.484009 1441742314 0.339233 0.669128 0.452454 -0.482056 1441742314 0.339233 0.669128 0.452454 -0.482056 1441742314 0.339233 0.669128 0.452454 -0.482056 1441742314 0.339233 0.669128 0.452454 -0.482056 1441742314 0.339233 0.669128 0.452454 -0.482056 1441742314 0.339233 0.669128 0.452454 -0.482056 1441742314 0.341675 0.667542 0.455933 -0.479309 1441742314 0.341675 0.667542 0.455933 -0.479309 1441742314 0.341675 0.667542 0.455933 -0.479309 1441742314 0.341675 0.667542 0.455933 -0.479309 1441742314 0.341675 0.667542 0.455933 -0.479309 1441742314 0.341675 0.667542 0.455933 -0.479309 1441742314 0.343811 0.665955 0.460144 -0.475891 1441742314 0.343811 0.665955 0.460144 -0.475891 1441742314 0.343811 0.665955 0.460144 -0.475891 1441742314 0.343811 0.665955 0.460144 -0.475891 1441742314 0.343811 0.665955 0.460144 -0.475891 1441742314 0.343811 0.665955 0.460144 -0.475891 1441742314 0.343811 0.665955 0.460144 -0.475891 1441742314 0.343567 0.666687 0.461243 -0.473999 1441742314 0.343567 0.666687 0.461243 -0.473999 1441742314 0.343567 0.666687 0.461243 -0.473999 1441742314 0.343567 0.666687 0.461243 -0.473999 1441742314 0.343567 0.666687 0.461243 -0.473999 1441742314 0.343567 0.666687 0.461243 -0.473999 1441742314 0.339050 0.669189 0.456787 -0.478027 1441742314 0.339050 0.669189 0.456787 -0.478027 1441742314 0.339050 0.669189 0.456787 -0.478027 1441742314 0.339050 0.669189 0.456787 -0.478027 1441742314 0.339050 0.669189 0.456787 -0.478027 1441742314 0.339050 0.669189 0.456787 -0.478027 1441742314 0.331299 0.673523 0.449097 -0.484558 1441742314 0.331299 0.673523 0.449097 -0.484558 1441742314 0.331299 0.673523 0.449097 -0.484558 1441742314 0.331299 0.673523 0.449097 -0.484558 1441742315 0.331299 0.673523 0.449097 -0.484558 1441742315 0.331299 0.673523 0.449097 -0.484558 1441742315 0.324951 0.677429 0.441833 -0.490112 1441742315 0.324951 0.677429 0.441833 -0.490112 1441742315 0.324951 0.677429 0.441833 -0.490112 1441742315 0.324951 0.677429 0.441833 -0.490112 1441742315 0.324951 0.677429 0.441833 -0.490112 1441742315 0.324951 0.677429 0.441833 -0.490112 1441742315 0.324951 0.677429 0.441833 -0.490112 1441742315 0.321777 0.680115 0.436035 -0.493652 1441742315 0.321777 0.680115 0.436035 -0.493652 1441742315 0.321777 0.680115 0.436035 -0.493652 1441742315 0.321777 0.680115 0.436035 -0.493652 1441742315 0.321777 0.680115 0.436035 -0.493652 1441742315 0.321777 0.680115 0.436035 -0.493652 1441742315 0.321228 0.680786 0.433105 -0.495728 1441742315 0.321228 0.680786 0.433105 -0.495728 1441742315 0.321228 0.680786 0.433105 -0.495728 1441742315 0.321228 0.680786 0.433105 -0.495728 1441742315 0.321228 0.680786 0.433105 -0.495728 1441742315 0.321228 0.680786 0.433105 -0.495728 1441742315 0.323120 0.678650 0.433350 -0.497131 1441742315 0.323120 0.678650 0.433350 -0.497131 1441742315 0.323120 0.678650 0.433350 -0.497131 1441742315 0.323120 0.678650 0.433350 -0.497131 1441742315 0.323120 0.678650 0.433350 -0.497131 1441742315 0.323120 0.678650 0.433350 -0.497131 1441742315 0.326172 0.676208 0.435913 -0.496277 1441742315 0.326172 0.676208 0.435913 -0.496277 1441742315 0.326172 0.676208 0.435913 -0.496277 1441742315 0.326172 0.676208 0.435913 -0.496277 1441742315 0.326172 0.676208 0.435913 -0.496277 1441742315 0.326172 0.676208 0.435913 -0.496277 1441742315 0.330566 0.673218 0.439880 -0.493896 1441742315 0.330566 0.673218 0.439880 -0.493896 1441742315 0.330566 0.673218 0.439880 -0.493896 1441742315 0.330566 0.673218 0.439880 -0.493896 1441742315 0.330566 0.673218 0.439880 -0.493896 1441742315 0.330566 0.673218 0.439880 -0.493896 1441742315 0.335205 0.669434 0.445129 -0.491211 1441742315 0.335205 0.669434 0.445129 -0.491211 1441742315 0.335205 0.669434 0.445129 -0.491211 1441742315 0.335205 0.669434 0.445129 -0.491211 1441742315 0.335205 0.669434 0.445129 -0.491211 1441742315 0.335205 0.669434 0.445129 -0.491211 1441742315 0.339478 0.665771 0.450745 -0.488098 1441742315 0.339478 0.665771 0.450745 -0.488098 1441742315 0.339478 0.665771 0.450745 -0.488098 1441742315 0.339478 0.665771 0.450745 -0.488098 1441742315 0.339478 0.665771 0.450745 -0.488098 1441742315 0.339478 0.665771 0.450745 -0.488098 1441742315 0.343750 0.663086 0.455811 -0.484070 1441742315 0.343750 0.663086 0.455811 -0.484070 1441742315 0.343750 0.663086 0.455811 -0.484070 1441742315 0.343750 0.663086 0.455811 -0.484070 1441742315 0.343750 0.663086 0.455811 -0.484070 1441742315 0.343750 0.663086 0.455811 -0.484070 1441742315 0.346497 0.661438 0.459229 -0.481140 1441742315 0.346497 0.661438 0.459229 -0.481140 1441742315 0.346497 0.661438 0.459229 -0.481140 1441742315 0.346497 0.661438 0.459229 -0.481140 1441742315 0.346497 0.661438 0.459229 -0.481140 1441742315 0.346497 0.661438 0.459229 -0.481140 1441742315 0.346802 0.661499 0.459961 -0.480103 1441742315 0.346802 0.661499 0.459961 -0.480103 1441742315 0.346802 0.661499 0.459961 -0.480103 1441742315 0.346802 0.661499 0.459961 -0.480103 1441742315 0.346802 0.661499 0.459961 -0.480103 1441742315 0.346802 0.661499 0.459961 -0.480103 1441742315 0.346802 0.661499 0.459961 -0.480103 1441742315 0.345215 0.663269 0.457886 -0.480774 1441742315 0.345215 0.663269 0.457886 -0.480774 1441742315 0.345215 0.663269 0.457886 -0.480774 1441742315 0.345215 0.663269 0.457886 -0.480774 1441742315 0.345215 0.663269 0.457886 -0.480774 1441742315 0.345215 0.663269 0.457886 -0.480774 1441742315 0.342529 0.666504 0.453918 -0.482056 1441742315 0.342529 0.666504 0.453918 -0.482056 1441742315 0.342529 0.666504 0.453918 -0.482056 1441742315 0.342529 0.666504 0.453918 -0.482056 1441742315 0.342529 0.666504 0.453918 -0.482056 1441742315 0.342529 0.666504 0.453918 -0.482056 1441742315 0.339722 0.669495 0.450500 -0.483093 1441742315 0.339722 0.669495 0.450500 -0.483093 1441742315 0.339722 0.669495 0.450500 -0.483093 1441742315 0.339722 0.669495 0.450500 -0.483093 1441742315 0.339722 0.669495 0.450500 -0.483093 1441742315 0.339722 0.669495 0.450500 -0.483093 1441742315 0.338013 0.670532 0.448730 -0.484436 1441742315 0.338013 0.670532 0.448730 -0.484436 1441742315 0.338013 0.670532 0.448730 -0.484436 1441742315 0.338013 0.670532 0.448730 -0.484436 1441742315 0.338013 0.670532 0.448730 -0.484436 1441742315 0.338013 0.670532 0.448730 -0.484436 1441742315 0.337524 0.671387 0.449463 -0.482910 1441742315 0.337524 0.671387 0.449463 -0.482910 1441742315 0.337524 0.671387 0.449463 -0.482910 1441742315 0.337524 0.671387 0.449463 -0.482910 1441742315 0.337524 0.671387 0.449463 -0.482910 1441742315 0.337524 0.671387 0.449463 -0.482910 1441742315 0.337524 0.671387 0.449463 -0.482910 1441742315 0.338562 0.671326 0.451233 -0.480713 1441742315 0.338562 0.671326 0.451233 -0.480713 1441742315 0.338562 0.671326 0.451233 -0.480713 1441742315 0.338562 0.671326 0.451233 -0.480713 1441742315 0.338562 0.671326 0.451233 -0.480713 1441742315 0.338562 0.671326 0.451233 -0.480713 1441742315 0.340576 0.670471 0.453979 -0.477844 1441742315 0.340576 0.670471 0.453979 -0.477844 1441742315 0.340576 0.670471 0.453979 -0.477844 1441742315 0.340576 0.670471 0.453979 -0.477844 1441742315 0.340576 0.670471 0.453979 -0.477844 1441742316 0.340576 0.670471 0.453979 -0.477844 1441742316 0.342285 0.669006 0.458557 -0.474304 1441742316 0.342285 0.669006 0.458557 -0.474304 1441742316 0.342285 0.669006 0.458557 -0.474304 1441742316 0.342285 0.669006 0.458557 -0.474304 1441742316 0.342285 0.669006 0.458557 -0.474304 1441742316 0.342285 0.669006 0.458557 -0.474304 1441742316 0.343567 0.667908 0.464233 -0.469360 1441742316 0.343567 0.667908 0.464233 -0.469360 1441742316 0.343567 0.667908 0.464233 -0.469360 1441742316 0.343567 0.667908 0.464233 -0.469360 1441742316 0.343567 0.667908 0.464233 -0.469360 1441742316 0.343567 0.667908 0.464233 -0.469360 1441742316 0.343567 0.667908 0.464233 -0.469360 1441742316 0.345276 0.667664 0.468445 -0.464294 1441742316 0.345276 0.667664 0.468445 -0.464294 1441742316 0.345276 0.667664 0.468445 -0.464294 1441742316 0.345276 0.667664 0.468445 -0.464294 1441742316 0.345276 0.667664 0.468445 -0.464294 1441742316 0.345276 0.667664 0.468445 -0.464294 1441742316 0.343628 0.669067 0.467712 -0.464233 1441742316 0.343628 0.669067 0.467712 -0.464233 1441742316 0.343628 0.669067 0.467712 -0.464233 1441742316 0.343628 0.669067 0.467712 -0.464233 1441742316 0.343628 0.669067 0.467712 -0.464233 1441742316 0.343628 0.669067 0.467712 -0.464233 1441742316 0.343628 0.669067 0.467712 -0.464233 1441742316 0.338318 0.671082 0.463928 -0.468933 1441742316 0.338318 0.671082 0.463928 -0.468933 1441742316 0.338318 0.671082 0.463928 -0.468933 1441742316 0.338318 0.671082 0.463928 -0.468933 1441742316 0.338318 0.671082 0.463928 -0.468933 1441742316 0.338318 0.671082 0.463928 -0.468933 1441742316 0.332458 0.673584 0.458740 -0.474609 1441742316 0.332458 0.673584 0.458740 -0.474609 1441742316 0.332458 0.673584 0.458740 -0.474609 1441742316 0.332458 0.673584 0.458740 -0.474609 1441742316 0.332458 0.673584 0.458740 -0.474609 1441742316 0.332458 0.673584 0.458740 -0.474609 1441742316 0.332458 0.673584 0.458740 -0.474609 1441742316 0.327881 0.675903 0.452576 -0.480347 1441742316 0.327881 0.675903 0.452576 -0.480347 1441742316 0.327881 0.675903 0.452576 -0.480347 1441742316 0.327881 0.675903 0.452576 -0.480347 1441742316 0.327881 0.675903 0.452576 -0.480347 1441742316 0.327881 0.675903 0.452576 -0.480347 1441742316 0.324524 0.678101 0.444946 -0.486633 1441742316 0.324524 0.678101 0.444946 -0.486633 1441742316 0.324524 0.678101 0.444946 -0.486633 1441742316 0.324524 0.678101 0.444946 -0.486633 1441742316 0.324524 0.678101 0.444946 -0.486633 1441742316 0.324524 0.678101 0.444946 -0.486633 1441742316 0.323364 0.679016 0.439270 -0.491333 1441742316 0.323364 0.679016 0.439270 -0.491333 1441742316 0.323364 0.679016 0.439270 -0.491333 1441742316 0.323364 0.679016 0.439270 -0.491333 1441742316 0.323364 0.679016 0.439270 -0.491333 1441742316 0.323364 0.679016 0.439270 -0.491333 1441742316 0.322693 0.679138 0.436157 -0.494324 1441742316 0.322693 0.679138 0.436157 -0.494324 1441742316 0.322693 0.679138 0.436157 -0.494324 1441742316 0.322693 0.679138 0.436157 -0.494324 1441742316 0.322693 0.679138 0.436157 -0.494324 1441742316 0.322693 0.679138 0.436157 -0.494324 1441742316 0.323547 0.678894 0.434753 -0.495361 1441742316 0.323547 0.678894 0.434753 -0.495361 1441742316 0.323547 0.678894 0.434753 -0.495361 1441742316 0.323547 0.678894 0.434753 -0.495361 1441742316 0.323547 0.678894 0.434753 -0.495361 1441742316 0.323547 0.678894 0.434753 -0.495361 1441742316 0.325073 0.677551 0.436096 -0.494995 1441742316 0.325073 0.677551 0.436096 -0.494995 1441742316 0.325073 0.677551 0.436096 -0.494995 1441742316 0.325073 0.677551 0.436096 -0.494995 1441742316 0.325073 0.677551 0.436096 -0.494995 1441742316 0.325073 0.677551 0.436096 -0.494995 1441742316 0.326355 0.676453 0.437988 -0.493958 1441742316 0.326355 0.676453 0.437988 -0.493958 1441742316 0.326355 0.676453 0.437988 -0.493958 1441742316 0.326355 0.676453 0.437988 -0.493958 1441742316 0.326355 0.676453 0.437988 -0.493958 1441742316 0.326355 0.676453 0.437988 -0.493958 1441742316 0.328064 0.675415 0.439941 -0.492554 1441742316 0.328064 0.675415 0.439941 -0.492554 1441742316 0.328064 0.675415 0.439941 -0.492554 1441742316 0.328064 0.675415 0.439941 -0.492554 1441742316 0.328064 0.675415 0.439941 -0.492554 1441742316 0.328064 0.675415 0.439941 -0.492554 1441742316 0.330383 0.674072 0.441895 -0.491089 1441742316 0.330383 0.674072 0.441895 -0.491089 1441742316 0.330383 0.674072 0.441895 -0.491089 1441742316 0.330383 0.674072 0.441895 -0.491089 1441742316 0.330383 0.674072 0.441895 -0.491089 1441742316 0.330383 0.674072 0.441895 -0.491089 1441742316 0.331726 0.673340 0.442993 -0.490173 1441742316 0.331726 0.673340 0.442993 -0.490173 1441742316 0.331726 0.673340 0.442993 -0.490173 1441742316 0.331726 0.673340 0.442993 -0.490173 1441742316 0.331726 0.673340 0.442993 -0.490173 1441742316 0.331726 0.673340 0.442993 -0.490173 1441742316 0.330994 0.674133 0.442444 -0.490051 1441742316 0.330994 0.674133 0.442444 -0.490051 1441742316 0.330994 0.674133 0.442444 -0.490051 1441742316 0.330994 0.674133 0.442444 -0.490051 1441742316 0.330994 0.674133 0.442444 -0.490051 1441742316 0.330994 0.674133 0.442444 -0.490051 1441742316 0.330994 0.674133 0.442444 -0.490051 1441742316 0.329468 0.675049 0.440674 -0.491455 1441742316 0.329468 0.675049 0.440674 -0.491455 1441742316 0.329468 0.675049 0.440674 -0.491455 1441742316 0.329468 0.675049 0.440674 -0.491455 1441742316 0.329468 0.675049 0.440674 -0.491455 1441742316 0.329468 0.675049 0.440674 -0.491455 1441742317 0.328186 0.676270 0.438477 -0.492615 1441742317 0.328186 0.676270 0.438477 -0.492615 1441742317 0.328186 0.676270 0.438477 -0.492615 1441742317 0.328186 0.676270 0.438477 -0.492615 1441742317 0.328186 0.676270 0.438477 -0.492615 1441742317 0.328186 0.676270 0.438477 -0.492615 1441742317 0.327209 0.676941 0.437622 -0.493103 1441742317 0.327209 0.676941 0.437622 -0.493103 1441742317 0.327209 0.676941 0.437622 -0.493103 1441742317 0.327209 0.676941 0.437622 -0.493103 1441742317 0.327209 0.676941 0.437622 -0.493103 1441742317 0.327026 0.676514 0.440002 -0.491577 1441742317 0.327026 0.676514 0.440002 -0.491577 1441742317 0.327026 0.676514 0.440002 -0.491577 1441742317 0.327026 0.676514 0.440002 -0.491577 1441742317 0.327026 0.676514 0.440002 -0.491577 1441742317 0.327026 0.676514 0.440002 -0.491577 1441742317 0.328796 0.676331 0.442322 -0.488647 1441742317 0.328796 0.676331 0.442322 -0.488647 1441742317 0.328796 0.676331 0.442322 -0.488647 1441742317 0.328796 0.676331 0.442322 -0.488647 1441742317 0.328796 0.676331 0.442322 -0.488647 1441742317 0.328796 0.676331 0.442322 -0.488647 1441742317 0.328796 0.676331 0.442322 -0.488647 1441742317 0.331787 0.675293 0.444519 -0.486084 1441742317 0.331787 0.675293 0.444519 -0.486084 1441742317 0.331787 0.675293 0.444519 -0.486084 1441742317 0.331787 0.675293 0.444519 -0.486084 1441742317 0.331787 0.675293 0.444519 -0.486084 1441742317 0.331787 0.675293 0.444519 -0.486084 1441742317 0.334900 0.672913 0.446899 -0.485046 1441742317 0.334900 0.672913 0.446899 -0.485046 1441742317 0.334900 0.672913 0.446899 -0.485046 1441742317 0.334900 0.672913 0.446899 -0.485046 1441742317 0.334900 0.672913 0.446899 -0.485046 1441742317 0.334900 0.672913 0.446899 -0.485046 1441742317 0.338379 0.670105 0.450439 -0.483215 1441742317 0.338379 0.670105 0.450439 -0.483215 1441742317 0.338379 0.670105 0.450439 -0.483215 1441742317 0.338379 0.670105 0.450439 -0.483215 1441742317 0.338379 0.670105 0.450439 -0.483215 1441742317 0.338379 0.670105 0.450439 -0.483215 1441742317 0.341064 0.668152 0.453857 -0.480896 1441742317 0.341064 0.668152 0.453857 -0.480896 1441742317 0.341064 0.668152 0.453857 -0.480896 1441742317 0.341064 0.668152 0.453857 -0.480896 1441742317 0.341064 0.668152 0.453857 -0.480896 1441742317 0.341064 0.668152 0.453857 -0.480896 1441742317 0.341187 0.668335 0.455017 -0.479431 1441742317 0.341187 0.668335 0.455017 -0.479431 1441742317 0.341187 0.668335 0.455017 -0.479431 1441742317 0.341187 0.668335 0.455017 -0.479431 1441742317 0.341187 0.668335 0.455017 -0.479431 1441742317 0.341187 0.668335 0.455017 -0.479431 1441742317 0.341187 0.668335 0.455017 -0.479431 1441742317 0.338623 0.670044 0.452942 -0.480774 1441742317 0.338623 0.670044 0.452942 -0.480774 1441742317 0.338623 0.670044 0.452942 -0.480774 1441742317 0.338623 0.670044 0.452942 -0.480774 1441742317 0.338623 0.670044 0.452942 -0.480774 1441742317 0.338623 0.670044 0.452942 -0.480774 1441742317 0.333679 0.672363 0.448486 -0.485229 1441742317 0.333679 0.672363 0.448486 -0.485229 1441742317 0.333679 0.672363 0.448486 -0.485229 1441742317 0.333679 0.672363 0.448486 -0.485229 1441742317 0.333679 0.672363 0.448486 -0.485229 1441742317 0.333679 0.672363 0.448486 -0.485229 1441742317 0.333679 0.672363 0.448486 -0.485229 1441742317 0.328979 0.674683 0.443481 -0.489685 1441742317 0.328979 0.674683 0.443481 -0.489685 1441742317 0.328979 0.674683 0.443481 -0.489685 1441742317 0.328979 0.674683 0.443481 -0.489685 1441742317 0.328979 0.674683 0.443481 -0.489685 1441742317 0.328979 0.674683 0.443481 -0.489685 1441742317 0.325806 0.676758 0.438354 -0.493591 1441742317 0.325806 0.676758 0.438354 -0.493591 1441742317 0.325806 0.676758 0.438354 -0.493591 1441742317 0.325806 0.676758 0.438354 -0.493591 1441742317 0.325806 0.676758 0.438354 -0.493591 1441742317 0.325806 0.676758 0.438354 -0.493591 1441742317 0.324036 0.678162 0.434082 -0.496643 1441742317 0.324036 0.678162 0.434082 -0.496643 1441742317 0.324036 0.678162 0.434082 -0.496643 1441742317 0.324036 0.678162 0.434082 -0.496643 1441742317 0.324036 0.678162 0.434082 -0.496643 1441742317 0.324036 0.678162 0.434082 -0.496643 1441742317 0.322571 0.679016 0.431274 -0.498901 1441742317 0.322571 0.679016 0.431274 -0.498901 1441742317 0.322571 0.679016 0.431274 -0.498901 1441742317 0.322571 0.679016 0.431274 -0.498901 1441742317 0.322571 0.679016 0.431274 -0.498901 1441742317 0.322876 0.679321 0.430481 -0.498901 1441742317 0.322876 0.679321 0.430481 -0.498901 1441742317 0.322876 0.679321 0.430481 -0.498901 1441742317 0.322876 0.679321 0.430481 -0.498901 1441742317 0.322876 0.679321 0.430481 -0.498901 1441742317 0.322876 0.679321 0.430481 -0.498901 1441742317 0.324646 0.678833 0.431396 -0.497620 1441742317 0.324646 0.678833 0.431396 -0.497620 1441742317 0.324646 0.678833 0.431396 -0.497620 1441742317 0.324646 0.678833 0.431396 -0.497620 1441742317 0.324646 0.678833 0.431396 -0.497620 1441742317 0.324646 0.678833 0.431396 -0.497620 1441742317 0.327515 0.677002 0.434082 -0.495850 1441742317 0.327515 0.677002 0.434082 -0.495850 1441742317 0.327515 0.677002 0.434082 -0.495850 1441742317 0.327515 0.677002 0.434082 -0.495850 1441742317 0.327515 0.677002 0.434082 -0.495850 1441742317 0.327515 0.677002 0.434082 -0.495850 1441742317 0.327515 0.677002 0.434082 -0.495850 1441742317 0.330688 0.675049 0.438232 -0.492798 1441742318 0.330688 0.675049 0.438232 -0.492798 1441742318 0.330688 0.675049 0.438232 -0.492798 1441742318 0.330688 0.675049 0.438232 -0.492798 1441742318 0.330688 0.675049 0.438232 -0.492798 1441742318 0.330688 0.675049 0.438232 -0.492798 1441742318 0.333923 0.673157 0.442688 -0.489197 1441742318 0.333923 0.673157 0.442688 -0.489197 1441742318 0.333923 0.673157 0.442688 -0.489197 1441742318 0.333923 0.673157 0.442688 -0.489197 1441742318 0.333923 0.673157 0.442688 -0.489197 1441742318 0.333923 0.673157 0.442688 -0.489197 1441742318 0.336670 0.671326 0.446106 -0.486755 1441742318 0.336670 0.671326 0.446106 -0.486755 1441742318 0.336670 0.671326 0.446106 -0.486755 1441742318 0.336670 0.671326 0.446106 -0.486755 1441742318 0.336670 0.671326 0.446106 -0.486755 1441742318 0.336670 0.671326 0.446106 -0.486755 1441742318 0.338135 0.669800 0.447998 -0.486145 1441742318 0.338135 0.669800 0.447998 -0.486145 1441742318 0.338135 0.669800 0.447998 -0.486145 1441742318 0.338135 0.669800 0.447998 -0.486145 1441742318 0.338135 0.669800 0.447998 -0.486145 1441742318 0.338135 0.669800 0.447998 -0.486145 1441742318 0.338196 0.669373 0.448364 -0.486328 1441742318 0.338196 0.669373 0.448364 -0.486328 1441742318 0.338196 0.669373 0.448364 -0.486328 1441742318 0.338196 0.669373 0.448364 -0.486328 1441742318 0.338196 0.669373 0.448364 -0.486328 1441742318 0.338196 0.669373 0.448364 -0.486328 1441742318 0.338196 0.669373 0.448364 -0.486328 1441742318 0.337097 0.670044 0.447449 -0.486938 1441742318 0.337097 0.670044 0.447449 -0.486938 1441742318 0.337097 0.670044 0.447449 -0.486938 1441742318 0.337097 0.670044 0.447449 -0.486938 1441742318 0.337097 0.670044 0.447449 -0.486938 1441742318 0.337097 0.670044 0.447449 -0.486938 1441742318 0.335571 0.671326 0.445374 -0.488159 1441742318 0.335571 0.671326 0.445374 -0.488159 1441742318 0.335571 0.671326 0.445374 -0.488159 1441742318 0.335571 0.671326 0.445374 -0.488159 1441742318 0.335571 0.671326 0.445374 -0.488159 1441742318 0.335571 0.671326 0.445374 -0.488159 1441742318 0.335205 0.671570 0.444458 -0.488892 1441742318 0.335205 0.671570 0.444458 -0.488892 1441742318 0.335205 0.671570 0.444458 -0.488892 1441742318 0.335205 0.671570 0.444458 -0.488892 1441742318 0.335205 0.671570 0.444458 -0.488892 1441742318 0.335205 0.671570 0.444458 -0.488892 1441742318 0.336548 0.669861 0.446045 -0.488831 1441742318 0.336548 0.669861 0.446045 -0.488831 1441742318 0.336548 0.669861 0.446045 -0.488831 1441742318 0.336548 0.669861 0.446045 -0.488831 1441742318 0.336548 0.669861 0.446045 -0.488831 1441742318 0.336548 0.669861 0.446045 -0.488831 1441742318 0.339233 0.667786 0.450256 -0.486023 1441742318 0.339233 0.667786 0.450256 -0.486023 1441742318 0.339233 0.667786 0.450256 -0.486023 1441742318 0.339233 0.667786 0.450256 -0.486023 1441742318 0.339233 0.667786 0.450256 -0.486023 1441742318 0.339233 0.667786 0.450256 -0.486023 1441742318 0.339233 0.667786 0.450256 -0.486023 1441742318 0.342773 0.665771 0.454651 -0.482117 1441742318 0.342773 0.665771 0.454651 -0.482117 1441742318 0.342773 0.665771 0.454651 -0.482117 1441742318 0.342773 0.665771 0.454651 -0.482117 1441742318 0.342773 0.665771 0.454651 -0.482117 1441742318 0.342773 0.665771 0.454651 -0.482117 1441742318 0.345276 0.664490 0.458252 -0.478699 1441742318 0.345276 0.664490 0.458252 -0.478699 1441742318 0.345276 0.664490 0.458252 -0.478699 1441742318 0.345276 0.664490 0.458252 -0.478699 1441742318 0.345276 0.664490 0.458252 -0.478699 1441742318 0.345276 0.664490 0.458252 -0.478699 1441742318 0.345276 0.664490 0.458252 -0.478699 1441742318 0.346741 0.663818 0.460205 -0.476624 1441742318 0.346741 0.663818 0.460205 -0.476624 1441742318 0.346741 0.663818 0.460205 -0.476624 1441742318 0.346741 0.663818 0.460205 -0.476624 1441742318 0.346741 0.663818 0.460205 -0.476624 1441742318 0.346741 0.663818 0.460205 -0.476624 1441742318 0.348083 0.662659 0.462646 -0.475037 1441742318 0.348083 0.662659 0.462646 -0.475037 1441742318 0.348083 0.662659 0.462646 -0.475037 1441742318 0.348083 0.662659 0.462646 -0.475037 1441742318 0.348083 0.662659 0.462646 -0.475037 1441742318 0.348083 0.662659 0.462646 -0.475037 1441742318 0.348083 0.662659 0.462646 -0.475037 1441742318 0.348083 0.662720 0.463806 -0.473816 1441742318 0.348083 0.662720 0.463806 -0.473816 1441742318 0.348083 0.662720 0.463806 -0.473816 1441742318 0.348083 0.662720 0.463806 -0.473816 1441742318 0.348083 0.662720 0.463806 -0.473816 1441742318 0.348083 0.662720 0.463806 -0.473816 1441742318 0.345276 0.664856 0.461304 -0.475342 1441742318 0.345276 0.664856 0.461304 -0.475342 1441742318 0.345276 0.664856 0.461304 -0.475342 1441742318 0.345276 0.664856 0.461304 -0.475342 1441742318 0.345276 0.664856 0.461304 -0.475342 1441742318 0.345276 0.664856 0.461304 -0.475342 1441742318 0.339600 0.668152 0.455139 -0.480713 1441742318 0.339600 0.668152 0.455139 -0.480713 1441742318 0.339600 0.668152 0.455139 -0.480713 1441742318 0.339600 0.668152 0.455139 -0.480713 1441742318 0.339600 0.668152 0.455139 -0.480713 1441742318 0.339600 0.668152 0.455139 -0.480713 1441742318 0.339600 0.668152 0.455139 -0.480713 1441742318 0.334167 0.671570 0.447510 -0.486816 1441742318 0.334167 0.671570 0.447510 -0.486816 1441742318 
0.325928 0.677917 0.438599 -0.491699 1441742321 0.325928 0.677917 0.438599 -0.491699 1441742321 0.325928 0.677917 0.438599 -0.491699 1441742321 0.325928 0.677917 0.438599 -0.491699 1441742321 0.325928 0.677917 0.438599 -0.491699 1441742321 0.322571 0.680664 0.434692 -0.493591 1441742321 0.322571 0.680664 0.434692 -0.493591 1441742321 0.322571 0.680664 0.434692 -0.493591 1441742321 0.322571 0.680664 0.434692 -0.493591 1441742321 0.322571 0.680664 0.434692 -0.493591 1441742321 0.322571 0.680664 0.434692 -0.493591 1441742321 0.322571 0.680664 0.434692 -0.493591 1441742321 0.320129 0.682373 0.432495 -0.494812 1441742321 0.320129 0.682373 0.432495 -0.494812 1441742321 0.320129 0.682373 0.432495 -0.494812 1441742321 0.320129 0.682373 0.432495 -0.494812 1441742321 0.320129 0.682373 0.432495 -0.494812 1441742321 0.320129 0.682373 0.432495 -0.494812 1441742321 0.320313 0.682678 0.432556 -0.494141 1441742321 0.320313 0.682678 0.432556 -0.494141 1441742321 0.320313 0.682678 0.432556 -0.494141 1441742321 0.320313 0.682678 0.432556 -0.494141 1441742321 0.320313 0.682678 0.432556 -0.494141 1441742321 0.320313 0.682678 0.432556 -0.494141 1441742321 0.323608 0.681213 0.435486 -0.491455 1441742321 0.323608 0.681213 0.435486 -0.491455 1441742321 0.323608 0.681213 0.435486 -0.491455 1441742321 0.323608 0.681213 0.435486 -0.491455 1441742321 0.323608 0.681213 0.435486 -0.491455 1441742321 0.323608 0.681213 0.435486 -0.491455 1441742321 0.328857 0.678162 0.440308 -0.487915 1441742321 0.328857 0.678162 0.440308 -0.487915 1441742321 0.328857 0.678162 0.440308 -0.487915 1441742321 0.328857 0.678162 0.440308 -0.487915 1441742321 0.328857 0.678162 0.440308 -0.487915 1441742321 0.328857 0.678162 0.440308 -0.487915 1441742321 0.328857 0.678162 0.440308 -0.487915 1441742321 0.334900 0.674072 0.445801 -0.484375 1441742321 0.334900 0.674072 0.445801 -0.484375 1441742321 0.334900 0.674072 0.445801 -0.484375 1441742321 0.334900 0.674072 0.445801 -0.484375 1441742321 0.334900 0.674072 0.445801 -0.484375 1441742321 0.334900 0.674072 0.445801 -0.484375 1441742321 0.340332 0.669617 0.451111 -0.481934 1441742321 0.340332 0.669617 0.451111 -0.481934 1441742321 0.340332 0.669617 0.451111 -0.481934 1441742321 0.340332 0.669617 0.451111 -0.481934 1441742321 0.340332 0.669617 0.451111 -0.481934 1441742321 0.340332 0.669617 0.451111 -0.481934 1441742321 0.340332 0.669617 0.451111 -0.481934 1441742321 0.343384 0.665588 0.456055 -0.480652 1441742321 0.343384 0.665588 0.456055 -0.480652 1441742321 0.343384 0.665588 0.456055 -0.480652 1441742321 0.343384 0.665588 0.456055 -0.480652 1441742321 0.343384 0.665588 0.456055 -0.480652 1441742321 0.343384 0.665588 0.456055 -0.480652 1441742321 0.343872 0.663208 0.459717 -0.480103 1441742321 0.343872 0.663208 0.459717 -0.480103 1441742321 0.343872 0.663208 0.459717 -0.480103 1441742321 0.343872 0.663208 0.459717 -0.480103 1441742321 0.343872 0.663208 0.459717 -0.480103 1441742321 0.343872 0.663208 0.459717 -0.480103 1441742321 0.342590 0.663513 0.461548 -0.478821 1441742321 0.342590 0.663513 0.461548 -0.478821 1441742321 0.342590 0.663513 0.461548 -0.478821 1441742321 0.342590 0.663513 0.461548 -0.478821 1441742321 0.342590 0.663513 0.461548 -0.478821 1441742321 0.342590 0.663513 0.461548 -0.478821 1441742321 0.338684 0.666260 0.460449 -0.478882 1441742321 0.338684 0.666260 0.460449 -0.478882 1441742321 0.338684 0.666260 0.460449 -0.478882 1441742321 0.338684 0.666260 0.460449 -0.478882 1441742321 0.338684 0.666260 0.460449 -0.478882 1441742321 0.338684 0.666260 0.460449 -0.478882 1441742321 0.333557 0.669678 0.457214 -0.480835 1441742321 0.333557 0.669678 0.457214 -0.480835 1441742321 0.333557 0.669678 0.457214 -0.480835 1441742321 0.333557 0.669678 0.457214 -0.480835 1441742321 0.333557 0.669678 0.457214 -0.480835 1441742321 0.333557 0.669678 0.457214 -0.480835 1441742321 0.330933 0.671326 0.453979 -0.483398 1441742321 0.330933 0.671326 0.453979 -0.483398 1441742321 0.330933 0.671326 0.453979 -0.483398 1441742321 0.330933 0.671326 0.453979 -0.483398 1441742321 0.330933 0.671326 0.453979 -0.483398 1441742321 0.330933 0.671326 0.453979 -0.483398 1441742321 0.330261 0.672241 0.452393 -0.484070 1441742321 0.330261 0.672241 0.452393 -0.484070 1441742321 0.330261 0.672241 0.452393 -0.484070 1441742321 0.330261 0.672241 0.452393 -0.484070 1441742321 0.330261 0.672241 0.452393 -0.484070 1441742321 0.330261 0.672241 0.452393 -0.484070 1441742322 0.330017 0.671936 0.451782 -0.485229 1441742322 0.330017 0.671936 0.451782 -0.485229 1441742322 0.330017 0.671936 0.451782 -0.485229 1441742322 0.330017 0.671936 0.451782 -0.485229 1441742322 0.330017 0.671936 0.451782 -0.485229 1441742322 0.330017 0.671936 0.451782 -0.485229 1441742322 0.329346 0.671753 0.452148 -0.485596 1441742322 0.329346 0.671753 0.452148 -0.485596 1441742322 0.329346 0.671753 0.452148 -0.485596 1441742322 0.329346 0.671753 0.452148 -0.485596 1441742322 0.329346 0.671753 0.452148 -0.485596 1441742322 0.329346 0.671753 0.452148 -0.485596 1441742322 0.329346 0.671753 0.452148 -0.485596 1441742322 0.329712 0.671326 0.452881 -0.485229 1441742322 0.329712 0.671326 0.452881 -0.485229 1441742322 0.329712 0.671326 0.452881 -0.485229 1441742322 0.329712 0.671326 0.452881 -0.485229 1441742322 0.329712 0.671326 0.452881 -0.485229 1441742322 0.329712 0.671326 0.452881 -0.485229 1441742322 0.329773 0.671692 0.453308 -0.484314 1441742322 0.329773 0.671692 0.453308 -0.484314 1441742322 0.329773 0.671692 0.453308 -0.484314 1441742322 0.329773 0.671692 0.453308 -0.484314 1441742322 0.329773 0.671692 0.453308 -0.484314 1441742322 0.329773 0.671692 0.453308 -0.484314 1441742322 0.329773 0.671692 0.453308 -0.484314 1441742322 0.328064 0.672791 0.452820 -0.484375 1441742322 0.328064 0.672791 0.452820 -0.484375 1441742322 0.328064 0.672791 0.452820 -0.484375 1441742322 0.328064 0.672791 0.452820 -0.484375 1441742322 0.328064 0.672791 0.452820 -0.484375 1441742322 0.326538 0.673767 0.452087 -0.484680 1441742322 0.326538 0.673767 0.452087 -0.484680 1441742322 0.326538 0.673767 0.452087 -0.484680 1441742322 0.326538 0.673767 0.452087 -0.484680 1441742322 0.326538 0.673767 0.452087 -0.484680 1441742322 0.326538 0.673767 0.452087 -0.484680 1441742322 0.326538 0.673767 0.452087 -0.484680 1441742322 0.325439 0.674988 0.450684 -0.485046 1441742322 0.325439 0.674988 0.450684 -0.485046 1441742322 0.325439 0.674988 0.450684 -0.485046 1441742322 0.325439 0.674988 0.450684 -0.485046 1441742322 0.325439 0.674988 0.450684 -0.485046 1441742322 0.325439 0.674988 0.450684 -0.485046 1441742322 0.324463 0.676636 0.447937 -0.485962 1441742322 0.324463 0.676636 0.447937 -0.485962 1441742322 0.324463 0.676636 0.447937 -0.485962 1441742322 0.324463 0.676636 0.447937 -0.485962 1441742322 0.324463 0.676636 0.447937 -0.485962 1441742322 0.324463 0.676636 0.447937 -0.485962 1441742322 0.324463 0.676636 0.447937 -0.485962 1441742322 0.323059 0.678406 0.445313 -0.486877 1441742322 0.323059 0.678406 0.445313 -0.486877 1441742322 0.323059 0.678406 0.445313 -0.486877 1441742322 0.323059 0.678406 0.445313 -0.486877 1441742322 0.323059 0.678406 0.445313 -0.486877 1441742322 0.323059 0.678406 0.445313 -0.486877 1441742322 0.323364 0.678406 0.444580 -0.487366 1441742322 0.323364 0.678406 0.444580 -0.487366 1441742322 0.323364 0.678406 0.444580 -0.487366 1441742322 0.323364 0.678406 0.444580 -0.487366 1441742322 0.323364 0.678406 0.444580 -0.487366 1441742322 0.323364 0.678406 0.444580 -0.487366 1441742322 0.326965 0.675964 0.446533 -0.486572 1441742322 0.326965 0.675964 0.446533 -0.486572 1441742322 0.326965 0.675964 0.446533 -0.486572 1441742322 0.326965 0.675964 0.446533 -0.486572 1441742322 0.326965 0.675964 0.446533 -0.486572 1441742322 0.326965 0.675964 0.446533 -0.486572 1441742322 0.332336 0.673035 0.450500 -0.483337 1441742322 0.332336 0.673035 0.450500 -0.483337 1441742322 0.332336 0.673035 0.450500 -0.483337 1441742322 0.332336 0.673035 0.450500 -0.483337 1441742322 0.332336 0.673035 0.450500 -0.483337 1441742322 0.332336 0.673035 0.450500 -0.483337 1441742322 0.332336 0.673035 0.450500 -0.483337 1441742322 0.338318 0.669312 0.455505 -0.479553 1441742322 0.338318 0.669312 0.455505 -0.479553 1441742322 0.338318 0.669312 0.455505 -0.479553 1441742322 0.338318 0.669312 0.455505 -0.479553 1441742322 0.338318 0.669312 0.455505 -0.479553 1441742322 0.338318 0.669312 0.455505 -0.479553 1441742322 0.344849 0.664490 0.461121 -0.476196 1441742322 0.344849 0.664490 0.461121 -0.476196 1441742322 0.344849 0.664490 0.461121 -0.476196 1441742322 0.344849 0.664490 0.461121 -0.476196 1441742322 0.344849 0.664490 0.461121 -0.476196 1441742322 0.344849 0.664490 0.461121 -0.476196 1441742322 0.351196 0.659607 0.467041 -0.472656 1441742322 0.351196 0.659607 0.467041 -0.472656 1441742322 0.351196 0.659607 0.467041 -0.472656 1441742322 0.351196 0.659607 0.467041 -0.472656 1441742322 0.351196 0.659607 0.467041 -0.472656 1441742322 0.351196 0.659607 0.467041 -0.472656 1441742322 0.351196 0.659607 0.467041 -0.472656 1441742322 0.356323 0.655518 0.471619 -0.469971 1441742322 0.356323 0.655518 0.471619 -0.469971 1441742322 0.356323 0.655518 0.471619 -0.469971 1441742322 0.356323 0.655518 0.471619 -0.469971 1441742322 0.356323 0.655518 0.471619 -0.469971 1441742322 0.356323 0.655518 0.471619 -0.469971 1441742322 0.359314 0.652466 0.474060 -0.469482 1441742322 0.359314 0.652466 0.474060 -0.469482 1441742322 0.359314 0.652466 0.474060 -0.469482 1441742322 0.359314 0.652466 0.474060 -0.469482 1441742322 0.359314 0.652466 0.474060 -0.469482 1441742322 0.359314 0.652466 0.474060 -0.469482 1441742322 0.358398 0.652283 0.472900 -0.471619 1441742322 0.358398 0.652283 0.472900 -0.471619 1441742322 0.358398 0.652283 0.472900 -0.471619 1441742322 0.358398 0.652283 0.472900 -0.471619 1441742322 0.358398 0.652283 0.472900 -0.471619 1441742322 0.358398 0.652283 0.472900 -0.471619 1441742322 0.355347 0.654724 0.468567 -0.474792 1441742323 0.355347 0.654724 0.468567 -0.474792 1441742323 0.355347 0.654724 0.468567 -0.474792 1441742323 0.355347 0.654724 0.468567 -0.474792 1441742323 0.355347 0.654724 0.468567 -0.474792 1441742323 0.355347 0.654724 0.468567 -0.474792 1441742323 0.350220 0.658875 0.462585 -0.478699 1441742323 0.350220 0.658875 0.462585 -0.478699 1441742323 0.350220 0.658875 0.462585 -0.478699 1441742323 0.350220 0.658875 0.462585 -0.478699 1441742323 0.350220 0.658875 0.462585 -0.478699 1441742323 0.350220 0.658875 0.462585 -0.478699 1441742323 0.344177 0.664063 0.454895 -0.483276 1441742323 0.344177 0.664063 0.454895 -0.483276 1441742323 0.344177 0.664063 0.454895 -0.483276 1441742323 0.344177 0.664063 0.454895 -0.483276 1441742323 0.344177 0.664063 0.454895 -0.483276 1441742323 0.344177 0.664063 0.454895 -0.483276 1441742323 0.339111 0.667725 0.447998 -0.488220 1441742323 0.339111 0.667725 0.447998 -0.488220 1441742323 0.339111 0.667725 0.447998 -0.488220 1441742323 0.339111 0.667725 0.447998 -0.488220 1441742323 0.339111 0.667725 0.447998 -0.488220 1441742323 0.339111 0.667725 0.447998 -0.488220 1441742323 0.336365 0.669861 0.443054 -0.491699 1441742323 0.336365 0.669861 0.443054 -0.491699 1441742323 0.336365 0.669861 0.443054 -0.491699 1441742323 0.336365 0.669861 0.443054 -0.491699 1441742323 0.336365 0.669861 0.443054 -0.491699 1441742323 0.336365 0.669861 0.443054 -0.491699 1441742323 0.336365 0.669861 0.443054 -0.491699 1441742323 0.335022 0.671448 0.439697 -0.493469 1441742323 0.335022 0.671448 0.439697 -0.493469 1441742323 0.335022 0.671448 0.439697 -0.493469 1441742323 0.335022 0.671448 0.439697 -0.493469 1441742323 0.335022 0.671448 0.439697 -0.493469 1441742323 0.334534 0.672241 0.438660 -0.493652 1441742323 0.334534 0.672241 0.438660 -0.493652 1441742323 0.334534 0.672241 0.438660 -0.493652 1441742323 0.334534 0.672241 0.438660 -0.493652 1441742323 0.334534 0.672241 0.438660 -0.493652 1441742323 0.334534 0.672241 0.438660 -0.493652 1441742323 0.334534 0.672241 0.438660 -0.493652 1441742323 0.333435 0.673462 0.438232 -0.493103 1441742323 0.333435 0.673462 0.438232 -0.493103 1441742323 0.333435 0.673462 0.438232 -0.493103 1441742323 0.333435 0.673462 0.438232 -0.493103 1441742323 0.333435 0.673462 0.438232 -0.493103 1441742323 0.333435 0.673462 0.438232 -0.493103 1441742323 0.331177 0.675293 0.438782 -0.491638 1441742323 0.331177 0.675293 0.438782 -0.491638 1441742323 0.331177 0.675293 0.438782 -0.491638 1441742323 0.331177 0.675293 0.438782 -0.491638 1441742323 0.331177 0.675293 0.438782 -0.491638 1441742323 0.331177 0.675293 0.438782 -0.491638 1441742323 0.329285 0.676147 0.439575 -0.491028 1441742323 0.329285 0.676147 0.439575 -0.491028 1441742323 0.329285 0.676147 0.439575 -0.491028 1441742323 0.329285 0.676147 0.439575 -0.491028 1441742323 0.329285 0.676147 0.439575 -0.491028 1441742323 0.329285 0.676147 0.439575 -0.491028 1441742323 0.327881 0.676941 0.440308 -0.490234 1441742323 0.327881 0.676941 0.440308 -0.490234 1441742323 0.327881 0.676941 0.440308 -0.490234 1441742323 0.327881 0.676941 0.440308 -0.490234 1441742323 0.327881 0.676941 0.440308 -0.490234 1441742323 0.327881 0.676941 0.440308 -0.490234 1441742323 0.326599 0.678894 0.439575 -0.489014 1441742323 0.326599 0.678894 0.439575 -0.489014 1441742323 0.326599 0.678894 0.439575 -0.489014 1441742323 0.326599 0.678894 0.439575 -0.489014 1441742323 0.326599 0.678894 0.439575 -0.489014 1441742323 0.326599 0.678894 0.439575 -0.489014 1441742323 0.320984 0.684082 0.439026 -0.486023 1441742323 0.320984 0.684082 0.439026 -0.486023 1441742323 0.320984 0.684082 0.439026 -0.486023 1441742323 0.320984 0.684082 0.439026 -0.486023 1441742323 0.320984 0.684082 0.439026 -0.486023 1441742323 0.320984 0.684082 0.439026 -0.486023 1441742323 0.320984 0.684082 0.439026 -0.486023 1441742323 0.314270 0.688416 0.436279 -0.486755 1441742323 0.314270 0.688416 0.436279 -0.486755 1441742323 0.314270 0.688416 0.436279 -0.486755 1441742323 0.314270 0.688416 0.436279 -0.486755 1441742323 0.314270 0.688416 0.436279 -0.486755 1441742323 0.314270 0.688416 0.436279 -0.486755 1441742323 0.310730 0.689636 0.436279 -0.487305 1441742323 0.310730 0.689636 0.436279 -0.487305 1441742323 0.310730 0.689636 0.436279 -0.487305 1441742323 0.310730 0.689636 0.436279 -0.487305 1441742323 0.310730 0.689636 0.436279 -0.487305 1441742323 0.310730 0.689636 0.436279 -0.487305 1441742323 0.310974 0.689331 0.437683 -0.486267 1441742323 0.310974 0.689331 0.437683 -0.486267 1441742323 0.310974 0.689331 0.437683 -0.486267 1441742323 0.310974 0.689331 0.437683 -0.486267 1441742323 0.310974 0.689331 0.437683 -0.486267 1441742323 0.310974 0.689331 0.437683 -0.486267 1441742323 0.310974 0.689331 0.437683 -0.486267 1441742323 0.313354 0.688721 0.439819 -0.483704 1441742323 0.313354 0.688721 0.439819 -0.483704 1441742323 0.313354 0.688721 0.439819 -0.483704 1441742323 0.313354 0.688721 0.439819 -0.483704 1441742323 0.313354 0.688721 0.439819 -0.483704 1441742323 0.313354 0.688721 0.439819 -0.483704 1441742323 0.317688 0.687012 0.442139 -0.481140 1441742323 0.317688 0.687012 0.442139 -0.481140 1441742323 0.317688 0.687012 0.442139 -0.481140 1441742323 0.317688 0.687012 0.442139 -0.481140 1441742323 0.317688 0.687012 0.442139 -0.481140 1441742323 0.317688 0.687012 0.442139 -0.481140 1441742323 0.323303 0.683777 0.446045 -0.478394 1441742323 0.323303 0.683777 0.446045 -0.478394 1441742324 0.323303 0.683777 0.446045 -0.478394 1441742324 0.323303 0.683777 0.446045 -0.478394 1441742324 0.323303 0.683777 0.446045 -0.478394 1441742324 0.323303 0.683777 0.446045 -0.478394 1441742324 0.323303 0.683777 0.446045 -0.478394 1441742324 0.329468 0.678833 0.451050 -0.476563 1441742324 0.329468 0.678833 0.451050 -0.476563 1441742324 0.329468 0.678833 0.451050 -0.476563 1441742324 0.329468 0.678833 0.451050 -0.476563 1441742324 0.329468 0.678833 0.451050 -0.476563 1441742324 0.329468 0.678833 0.451050 -0.476563 1441742324 0.335754 0.673218 0.456177 -0.475281 1441742324 0.335754 0.673218 0.456177 -0.475281 1441742324 0.335754 0.673218 0.456177 -0.475281 1441742324 0.335754 0.673218 0.456177 -0.475281 1441742324 0.335754 0.673218 0.456177 -0.475281 1441742324 0.335754 0.673218 0.456177 -0.475281 1441742324 0.341797 0.668091 0.460938 -0.473694 1441742324 0.341797 0.668091 0.460938 -0.473694 1441742324 0.341797 0.668091 0.460938 -0.473694 1441742324 0.341797 0.668091 0.460938 -0.473694 1441742324 0.341797 0.668091 0.460938 -0.473694 1441742324 0.341797 0.668091 0.460938 -0.473694 1441742324 0.346069 0.663818 0.464661 -0.472839 1441742324 0.346069 0.663818 0.464661 -0.472839 1441742324 0.346069 0.663818 0.464661 -0.472839 1441742324 0.346069 0.663818 0.464661 -0.472839 1441742324 0.346069 0.663818 0.464661 -0.472839 1441742324 0.346069 0.663818 0.464661 -0.472839 1441742324 0.347961 0.660095 0.467957 -0.473389 1441742324 0.347961 0.660095 0.467957 -0.473389 1441742324 0.347961 0.660095 0.467957 -0.473389 1441742324 0.347961 0.660095 0.467957 -0.473389 1441742324 0.347961 0.660095 0.467957 -0.473389 1441742324 0.347961 0.660095 0.467957 -0.473389 1441742324 0.348450 0.658264 0.469971 -0.473694 1441742324 0.348450 0.658264 0.469971 -0.473694 1441742324 0.348450 0.658264 0.469971 -0.473694 1441742324 0.348450 0.658264 0.469971 -0.473694 1441742324 0.348450 0.658264 0.469971 -0.473694 1441742324 0.348450 0.658264 0.469971 -0.473694 1441742324 0.348450 0.658264 0.469971 -0.473694 1441742324 0.346619 0.658203 0.470154 -0.474915 1441742324 0.346619 0.658203 0.470154 -0.474915 1441742324 0.346619 0.658203 0.470154 -0.474915 1441742324 0.346619 0.658203 0.470154 -0.474915 1441742324 0.346619 0.658203 0.470154 -0.474915 1441742324 0.346619 0.658203 0.470154 -0.474915 1441742324 0.344666 0.660400 0.467834 -0.475525 1441742324 0.344666 0.660400 0.467834 -0.475525 1441742324 0.344666 0.660400 0.467834 -0.475525 1441742324 0.344666 0.660400 0.467834 -0.475525 1441742324 0.344666 0.660400 0.467834 -0.475525 1441742324 0.344666 0.660400 0.467834 -0.475525 1441742324 0.342712 0.662354 0.465515 -0.476440 1441742324 0.342712 0.662354 0.465515 -0.476440 1441742324 0.342712 0.662354 0.465515 -0.476440 1441742324 0.342712 0.662354 0.465515 -0.476440 1441742324 0.342712 0.662354 0.465515 -0.476440 1441742324 0.342712 0.662354 0.465515 -0.476440 1441742324 0.341431 0.663452 0.464233 -0.477173 1441742324 0.341431 0.663452 0.464233 -0.477173 1441742324 0.341431 0.663452 0.464233 -0.477173 1441742324 0.341431 0.663452 0.464233 -0.477173 1441742324 0.341431 0.663452 0.464233 -0.477173 1441742324 0.341248 0.663208 0.464233 -0.477600 1441742324 0.341248 0.663208 0.464233 -0.477600 1441742324 0.341248 0.663208 0.464233 -0.477600 1441742324 0.341248 0.663208 0.464233 -0.477600 1441742324 0.341248 0.663208 0.464233 -0.477600 1441742324 0.341248 0.663208 0.464233 -0.477600 1441742324 0.342590 0.661987 0.464600 -0.478027 1441742324 0.342590 0.661987 0.464600 -0.478027 1441742324 0.342590 0.661987 0.464600 -0.478027 1441742324 0.342590 0.661987 0.464600 -0.478027 1441742324 0.342590 0.661987 0.464600 -0.478027 1441742324 0.342590 0.661987 0.464600 -0.478027 1441742324 0.342590 0.661987 0.464600 -0.478027 1441742324 0.343994 0.661377 0.465149 -0.477234 1441742324 0.343994 0.661377 0.465149 -0.477234 1441742324 0.343994 0.661377 0.465149 -0.477234 1441742324 0.343994 0.661377 0.465149 -0.477234 1441742324 0.343994 0.661377 0.465149 -0.477234 1441742324 0.343994 0.661377 0.465149 -0.477234 1441742324 0.344849 0.660767 0.466187 -0.476501 1441742324 0.344849 0.660767 0.466187 -0.476501 1441742324 0.344849 0.660767 0.466187 -0.476501 1441742324 0.344849 0.660767 0.466187 -0.476501 1441742324 0.344849 0.660767 0.466187 -0.476501 1441742324 0.344849 0.660767 0.466187 -0.476501 1441742324 0.344849 0.660767 0.466187 -0.476501 1441742324 0.345032 0.660828 0.466492 -0.476013 1441742324 0.345032 0.660828 0.466492 -0.476013 1441742324 0.345032 0.660828 0.466492 -0.476013 1441742324 0.345032 0.660828 0.466492 -0.476013 1441742324 0.345032 0.660828 0.466492 -0.476013 1441742324 0.345032 0.660828 0.466492 -0.476013 1441742324 0.342957 0.661682 0.465637 -0.477112 1441742324 0.342957 0.661682 0.465637 -0.477112 1441742324 0.342957 0.661682 0.465637 -0.477112 1441742324 0.342957 0.661682 0.465637 -0.477112 1441742324 0.342957 0.661682 0.465637 -0.477112 1441742324 0.342957 0.661682 0.465637 -0.477112 1441742324 0.339050 0.664185 0.462219 -0.479736 1441742324 0.339050 0.664185 0.462219 -0.479736 1441742324 0.339050 0.664185 0.462219 -0.479736 1441742324 0.339050 0.664185 0.462219 -0.479736 1441742324 0.339050 0.664185 0.462219 -0.479736 1441742324 0.339050 0.664185 0.462219 -0.479736 1441742324 0.333801 0.668457 0.456665 -0.482849 1441742324 0.333801 0.668457 0.456665 -0.482849 1441742324 0.333801 0.668457 0.456665 -0.482849 1441742325 0.333801 0.668457 0.456665 -0.482849 1441742325 0.333801 0.668457 0.456665 -0.482849 1441742325 0.333801 0.668457 0.456665 -0.482849 1441742325 0.327698 0.673340 0.450500 -0.486023 1441742325 0.327698 0.673340 0.450500 -0.486023 1441742325 0.327698 0.673340 0.450500 -0.486023 1441742325 0.327698 0.673340 0.450500 -0.486023 1441742325 0.327698 0.673340 0.450500 -0.486023 1441742325 0.327698 0.673340 0.450500 -0.486023 1441742325 0.327698 0.673340 0.450500 -0.486023 1441742325 0.325623 0.674133 0.447083 -0.489441 1441742325 0.325623 0.674133 0.447083 -0.489441 1441742325 0.325623 0.674133 0.447083 -0.489441 1441742325 0.325623 0.674133 0.447083 -0.489441 1441742325 0.325623 0.674133 0.447083 -0.489441 1441742325 0.325623 0.674133 0.447083 -0.489441 1441742325 0.330078 0.671631 0.448792 -0.488342 1441742325 0.330078 0.671631 0.448792 -0.488342 1441742325 0.330078 0.671631 0.448792 -0.488342 1441742325 0.330078 0.671631 0.448792 -0.488342 1441742325 0.330078 0.671631 0.448792 -0.488342 1441742325 0.330078 0.671631 0.448792 -0.488342 1441742325 0.336182 0.669434 0.452698 -0.483521 1441742325 0.336182 0.669434 0.452698 -0.483521 1441742325 0.336182 0.669434 0.452698 -0.483521 1441742325 0.336182 0.669434 0.452698 -0.483521 1441742325 0.336182 0.669434 0.452698 -0.483521 1441742325 0.336182 0.669434 0.452698 -0.483521 1441742325 0.340271 0.666809 0.456848 -0.480408 1441742325 0.340271 0.666809 0.456848 -0.480408 1441742325 0.340271 0.666809 0.456848 -0.480408 1441742325 0.340271 0.666809 0.456848 -0.480408 1441742325 0.340271 0.666809 0.456848 -0.480408 1441742325 0.340271 0.666809 0.456848 -0.480408 1441742325 0.340271 0.666809 0.456848 -0.480408 1441742325 0.343323 0.664368 0.460693 -0.477966 1441742325 0.343323 0.664368 0.460693 -0.477966 1441742325 0.343323 0.664368 0.460693 -0.477966 1441742325 0.343323 0.664368 0.460693 -0.477966 1441742325 0.343323 0.664368 0.460693 -0.477966 1441742325 0.343323 0.664368 0.460693 -0.477966 1441742325 0.343323 0.664368 0.460693 -0.477966 1441742325 0.347473 0.661621 0.463745 -0.475769 1441742325 0.347473 0.661621 0.463745 -0.475769 1441742325 0.347473 0.661621 0.463745 -0.475769 1441742325 0.347473 0.661621 0.463745 -0.475769 1441742325 0.347473 0.661621 0.463745 -0.475769 1441742325 0.347473 0.661621 0.463745 -0.475769 1441742325 0.349915 0.658875 0.466553 -0.475037 1441742325 0.349915 0.658875 0.466553 -0.475037 1441742325 0.349915 0.658875 0.466553 -0.475037 1441742325 0.349915 0.658875 0.466553 -0.475037 1441742325 0.349915 0.658875 0.466553 -0.475037 1441742325 0.349915 0.658875 0.466553 -0.475037 1441742325 0.350342 0.657227 0.468445 -0.475220 1441742325 0.350342 0.657227 0.468445 -0.475220 1441742325 0.350342 0.657227 0.468445 -0.475220 1441742325 0.350342 0.657227 0.468445 -0.475220 1441742325 0.350342 0.657227 0.468445 -0.475220 1441742325 0.350342 0.657227 0.468445 -0.475220 1441742325 0.350342 0.657227 0.468445 -0.475220 1441742325 0.348328 0.657532 0.468018 -0.476685 1441742325 0.348328 0.657532 0.468018 -0.476685 1441742325 0.348328 0.657532 0.468018 -0.476685 1441742325 0.348328 0.657532 0.468018 -0.476685 1441742325 0.348328 0.657532 0.468018 -0.476685 1441742325 0.348328 0.657532 0.468018 -0.476685 1441742325 0.348328 0.657532 0.468018 -0.476685 1441742325 0.343750 0.660461 0.464478 -0.479431 1441742325 0.343750 0.660461 0.464478 -0.479431 1441742325 0.343750 0.660461 0.464478 -0.479431 1441742325 0.343750 0.660461 0.464478 -0.479431 1441742325 0.343750 0.660461 0.464478 -0.479431 1441742325 0.343750 0.660461 0.464478 -0.479431 1441742325 0.338074 0.664673 0.459473 -0.482483 1441742325 0.338074 0.664673 0.459473 -0.482483 1441742325 0.338074 0.664673 0.459473 -0.482483 1441742325 0.338074 0.664673 0.459473 -0.482483 1441742325 0.338074 0.664673 0.459473 -0.482483 1441742325 0.338074 0.664673 0.459473 -0.482483 1441742325 0.338074 0.664673 0.459473 -0.482483 1441742325 0.332336 0.670532 0.453003 -0.484497 1441742325 0.332336 0.670532 0.453003 -0.484497 1441742325 0.332336 0.670532 0.453003 -0.484497 1441742325 0.332336 0.670532 0.453003 -0.484497 1441742325 0.332336 0.670532 0.453003 -0.484497 1441742325 0.332336 0.670532 0.453003 -0.484497 1441742325 0.327454 0.675232 0.446960 -0.486816 1441742325 0.327454 0.675232 0.446960 -0.486816 1441742325 0.327454 0.675232 0.446960 -0.486816 1441742325 0.327454 0.675232 0.446960 -0.486816 1441742325 0.327454 0.675232 0.446960 -0.486816 1441742325 0.327454 0.675232 0.446960 -0.486816 1441742325 0.324280 0.678040 0.442932 -0.488770 1441742325 0.324280 0.678040 0.442932 -0.488770 1441742325 0.324280 0.678040 0.442932 -0.488770 1441742325 0.324280 0.678040 0.442932 -0.488770 1441742325 0.324280 0.678040 0.442932 -0.488770 1441742325 0.324280 0.678040 0.442932 -0.488770 1441742325 0.323486 0.677917 0.442383 -0.489929 1441742325 0.323486 0.677917 0.442383 -0.489929 1441742325 0.323486 0.677917 0.442383 -0.489929 1441742325 0.323486 0.677917 0.442383 -0.489929 1441742325 0.323486 0.677917 0.442383 -0.489929 1441742325 0.323486 0.677917 0.442383 -0.489929 1441742325 0.324463 0.677490 0.442932 -0.489319 1441742325 0.324463 0.677490 0.442932 -0.489319 1441742325 0.324463 0.677490 0.442932 -0.489319 1441742325 0.324463 0.677490 0.442932 -0.489319 1441742325 0.324463 0.677490 0.442932 -0.489319 1441742325 0.324463 0.677490 0.442932 -0.489319 1441742325 0.324463 0.677490 0.442932 -0.489319 1441742325 0.324951 0.677490 0.443787 -0.488281 1441742325 0.324951 0.677490 0.443787 -0.488281 1441742325 0.324951 0.677490 0.443787 -0.488281 1441742326 0.324951 0.677490 0.443787 -0.488281 1441742326 0.324951 0.677490 0.443787 -0.488281 1441742326 0.324951 0.677490 0.443787 -0.488281 1441742326 0.324646 0.677551 0.444763 -0.487488 1441742326 0.324646 0.677551 0.444763 -0.487488 1441742326 0.324646 0.677551 0.444763 -0.487488 1441742326 0.324646 0.677551 0.444763 -0.487488 1441742326 0.324646 0.677551 0.444763 -0.487488 1441742326 0.324646 0.677551 0.444763 -0.487488 1441742326 0.323853 0.678284 0.444641 -0.487122 1441742326 0.323853 0.678284 0.444641 -0.487122 1441742326 0.323853 0.678284 0.444641 -0.487122 1441742326 0.323853 0.678284 0.444641 -0.487122 1441742326 0.323853 0.678284 0.444641 -0.487122 1441742326 0.323853 0.678284 0.444641 -0.487122 1441742326 0.323853 0.678284 0.444641 -0.487122 1441742326 0.321838 0.678955 0.444092 -0.488037 1441742326 0.321838 0.678955 0.444092 -0.488037 1441742326 0.321838 0.678955 0.444092 -0.488037 1441742326 0.321838 0.678955 0.444092 -0.488037 1441742326 0.321838 0.678955 0.444092 -0.488037 1441742326 0.321838 0.678955 0.444092 -0.488037 1441742326 0.319458 0.679810 0.443115 -0.489319 1441742326 0.319458 0.679810 0.443115 -0.489319 1441742326 0.319458 0.679810 0.443115 -0.489319 1441742326 0.319458 0.679810 0.443115 -0.489319 1441742326 0.319458 0.679810 0.443115 -0.489319 1441742326 0.319458 0.679810 0.443115 -0.489319 1441742326 0.317444 0.682251 0.440308 -0.489746 1441742326 0.317444 0.682251 0.440308 -0.489746 1441742326 0.317444 0.682251 0.440308 -0.489746 1441742326 0.317444 0.682251 0.440308 -0.489746 1441742326 0.317444 0.682251 0.440308 -0.489746 1441742326 0.317444 0.682251 0.440308 -0.489746 1441742326 0.312500 0.686646 0.434509 -0.491882 1441742326 0.312500 0.686646 0.434509 -0.491882 1441742326 0.312500 0.686646 0.434509 -0.491882 1441742326 0.312500 0.686646 0.434509 -0.491882 1441742326 0.312500 0.686646 0.434509 -0.491882 1441742326 0.312500 0.686646 0.434509 -0.491882 1441742326 0.312500 0.686646 0.434509 -0.491882 1441742326 0.307373 0.689453 0.429199 -0.495911 1441742326 0.307373 0.689453 0.429199 -0.495911 1441742326 0.307373 0.689453 0.429199 -0.495911 1441742326 0.307373 0.689453 0.429199 -0.495911 1441742326 0.307373 0.689453 0.429199 -0.495911 1441742326 0.307373 0.689453 0.429199 -0.495911 1441742326 0.306580 0.689819 0.427185 -0.497620 1441742326 0.306580 0.689819 0.427185 -0.497620 1441742326 0.306580 0.689819 0.427185 -0.497620 1441742326 0.306580 0.689819 0.427185 -0.497620 1441742326 0.306580 0.689819 0.427185 -0.497620 1441742326 0.310608 0.688110 0.428162 -0.496704 1441742326 0.310608 0.688110 0.428162 -0.496704 1441742326 0.310608 0.688110 0.428162 -0.496704 1441742326 0.310608 0.688110 0.428162 -0.496704 1441742326 0.310608 0.688110 0.428162 -0.496704 1441742326 0.310608 0.688110 0.428162 -0.496704 1441742326 0.310608 0.688110 0.428162 -0.496704 1441742326 0.316528 0.685791 0.431458 -0.493225 1441742326 0.316528 0.685791 0.431458 -0.493225 1441742326 0.316528 0.685791 0.431458 -0.493225 1441742326 0.316528 0.685791 0.431458 -0.493225 1441742326 0.316528 0.685791 0.431458 -0.493225 1441742326 0.316528 0.685791 0.431458 -0.493225 1441742326 0.323608 0.682007 0.436646 -0.489319 1441742326 
0.338989 0.664429 0.453613 -0.487610 1441742328 0.338989 0.664429 0.453613 -0.487610 1441742328 0.338989 0.664429 0.453613 -0.487610 1441742328 0.338989 0.664429 0.453613 -0.487610 1441742328 0.338989 0.664429 0.453613 -0.487610 1441742328 0.338989 0.664429 0.453613 -0.487610 1441742328 0.335938 0.667053 0.448547 -0.490906 1441742328 0.335938 0.667053 0.448547 -0.490906 1441742328 0.335938 0.667053 0.448547 -0.490906 1441742328 0.335938 0.667053 0.448547 -0.490906 1441742328 0.335938 0.667053 0.448547 -0.490906 1441742328 0.335938 0.667053 0.448547 -0.490906 1441742328 0.333252 0.669434 0.444214 -0.493347 1441742329 0.333252 0.669434 0.444214 -0.493347 1441742329 0.333252 0.669434 0.444214 -0.493347 1441742329 0.333252 0.669434 0.444214 -0.493347 1441742329 0.333252 0.669434 0.444214 -0.493347 1441742329 0.333252 0.669434 0.444214 -0.493347 1441742329 0.331909 0.671448 0.441467 -0.494080 1441742329 0.331909 0.671448 0.441467 -0.494080 1441742329 0.331909 0.671448 0.441467 -0.494080 1441742329 0.331909 0.671448 0.441467 -0.494080 1441742329 0.331909 0.671448 0.441467 -0.494080 1441742329 0.331909 0.671448 0.441467 -0.494080 1441742329 0.331909 0.671448 0.441467 -0.494080 1441742329 0.331604 0.672607 0.439575 -0.494324 1441742329 0.331604 0.672607 0.439575 -0.494324 1441742329 0.331604 0.672607 0.439575 -0.494324 1441742329 0.331604 0.672607 0.439575 -0.494324 1441742329 0.331604 0.672607 0.439575 -0.494324 1441742329 0.331604 0.672607 0.439575 -0.494324 1441742329 0.332458 0.672424 0.440308 -0.493286 1441742329 0.332458 0.672424 0.440308 -0.493286 1441742329 0.332458 0.672424 0.440308 -0.493286 1441742329 0.332458 0.672424 0.440308 -0.493286 1441742329 0.332458 0.672424 0.440308 -0.493286 1441742329 0.332458 0.672424 0.440308 -0.493286 1441742329 0.334167 0.671692 0.442444 -0.491333 1441742329 0.334167 0.671692 0.442444 -0.491333 1441742329 0.334167 0.671692 0.442444 -0.491333 1441742329 0.334167 0.671692 0.442444 -0.491333 1441742329 0.334167 0.671692 0.442444 -0.491333 1441742329 0.334167 0.671692 0.442444 -0.491333 1441742329 0.334167 0.671692 0.442444 -0.491333 1441742329 0.334778 0.670654 0.444458 -0.490479 1441742329 0.334778 0.670654 0.444458 -0.490479 1441742329 0.334778 0.670654 0.444458 -0.490479 1441742329 0.334778 0.670654 0.444458 -0.490479 1441742329 0.334778 0.670654 0.444458 -0.490479 1441742329 0.334045 0.671326 0.444519 -0.489929 1441742329 0.334045 0.671326 0.444519 -0.489929 1441742329 0.334045 0.671326 0.444519 -0.489929 1441742329 0.334045 0.671326 0.444519 -0.489929 1441742329 0.334045 0.671326 0.444519 -0.489929 1441742329 0.334045 0.671326 0.444519 -0.489929 1441742329 0.334045 0.671326 0.444519 -0.489929 1441742329 0.331726 0.673767 0.442444 -0.490051 1441742329 0.331726 0.673767 0.442444 -0.490051 1441742329 0.331726 0.673767 0.442444 -0.490051 1441742329 0.331726 0.673767 0.442444 -0.490051 1441742329 0.331726 0.673767 0.442444 -0.490051 1441742329 0.331726 0.673767 0.442444 -0.490051 1441742329 0.329468 0.676331 0.440125 -0.490112 1441742329 0.329468 0.676331 0.440125 -0.490112 1441742329 0.329468 0.676331 0.440125 -0.490112 1441742329 0.329468 0.676331 0.440125 -0.490112 1441742329 0.329468 0.676331 0.440125 -0.490112 1441742329 0.329468 0.676331 0.440125 -0.490112 1441742329 0.327637 0.678894 0.437805 -0.489929 1441742329 0.327637 0.678894 0.437805 -0.489929 1441742329 0.327637 0.678894 0.437805 -0.489929 1441742329 0.327637 0.678894 0.437805 -0.489929 1441742329 0.327637 0.678894 0.437805 -0.489929 1441742329 0.327637 0.678894 0.437805 -0.489929 1441742329 0.327637 0.678894 0.437805 -0.489929 1441742329 0.326416 0.680115 0.437439 -0.489380 1441742329 0.326416 0.680115 0.437439 -0.489380 1441742329 0.326416 0.680115 0.437439 -0.489380 1441742329 0.326416 0.680115 0.437439 -0.489380 1441742329 0.326416 0.680115 0.437439 -0.489380 1441742329 0.326416 0.679993 0.438782 -0.488281 1441742329 0.326416 0.679993 0.438782 -0.488281 1441742329 0.326416 0.679993 0.438782 -0.488281 1441742329 0.326416 0.679993 0.438782 -0.488281 1441742329 0.326416 0.679993 0.438782 -0.488281 1441742329 0.326416 0.679993 0.438782 -0.488281 1441742329 0.328003 0.678955 0.442322 -0.485474 1441742329 0.328003 0.678955 0.442322 -0.485474 1441742329 0.328003 0.678955 0.442322 -0.485474 1441742329 0.328003 0.678955 0.442322 -0.485474 1441742329 0.328003 0.678955 0.442322 -0.485474 1441742329 0.328003 0.678955 0.442322 -0.485474 1441742329 0.328003 0.678955 0.442322 -0.485474 1441742329 0.331360 0.676392 0.447266 -0.482239 1441742329 0.331360 0.676392 0.447266 -0.482239 1441742329 0.331360 0.676392 0.447266 -0.482239 1441742329 0.331360 0.676392 0.447266 -0.482239 1441742329 0.331360 0.676392 0.447266 -0.482239 1441742329 0.331360 0.676392 0.447266 -0.482239 1441742329 0.336243 0.672302 0.454102 -0.478271 1441742329 0.336243 0.672302 0.454102 -0.478271 1441742329 0.336243 0.672302 0.454102 -0.478271 1441742329 0.336243 0.672302 0.454102 -0.478271 1441742329 0.336243 0.672302 0.454102 -0.478271 1441742329 0.336243 0.672302 0.454102 -0.478271 1441742329 0.340942 0.669067 0.461365 -0.472473 1441742329 0.340942 0.669067 0.461365 -0.472473 1441742329 0.340942 0.669067 0.461365 -0.472473 1441742329 0.340942 0.669067 0.461365 -0.472473 1441742329 0.340942 0.669067 0.461365 -0.472473 1441742329 0.340942 0.669067 0.461365 -0.472473 1441742329 0.340942 0.669067 0.461365 -0.472473 1441742329 0.342651 0.667664 0.464172 -0.470398 1441742329 0.342651 0.667664 0.464172 -0.470398 1441742329 0.342651 0.667664 0.464172 -0.470398 1441742329 0.342651 0.667664 0.464172 -0.470398 1441742329 0.342651 0.667664 0.464172 -0.470398 1441742329 0.342651 0.667664 0.464172 -0.470398 1441742329 0.338623 0.669800 0.460632 -0.473694 1441742329 0.338623 0.669800 0.460632 -0.473694 1441742329 0.338623 0.669800 0.460632 -0.473694 1441742329 0.338623 0.669800 0.460632 -0.473694 1441742329 0.338623 0.669800 0.460632 -0.473694 1441742329 0.338623 0.669800 0.460632 -0.473694 1441742329 0.338623 0.669800 0.460632 -0.473694 1441742329 0.331543 0.673828 0.453613 -0.479797 1441742329 0.331543 0.673828 0.453613 -0.479797 1441742330 0.331543 0.673828 0.453613 -0.479797 1441742330 0.331543 0.673828 0.453613 -0.479797 1441742330 0.331543 0.673828 0.453613 -0.479797 1441742330 0.331543 0.673828 0.453613 -0.479797 1441742330 0.324463 0.678528 0.444153 -0.486816 1441742330 0.324463 0.678528 0.444153 -0.486816 1441742330 0.324463 0.678528 0.444153 -0.486816 1441742330 0.324463 0.678528 0.444153 -0.486816 1441742330 0.324463 0.678528 0.444153 -0.486816 1441742330 0.324463 0.678528 0.444153 -0.486816 1441742330 0.319580 0.681763 0.434875 -0.493835 1441742330 0.319580 0.681763 0.434875 -0.493835 1441742330 0.319580 0.681763 0.434875 -0.493835 1441742330 0.319580 0.681763 0.434875 -0.493835 1441742330 0.319580 0.681763 0.434875 -0.493835 1441742330 0.319580 0.681763 0.434875 -0.493835 1441742330 0.319580 0.681763 0.434875 -0.493835 1441742330 0.316833 0.683960 0.428467 -0.498169 1441742330 0.316833 0.683960 0.428467 -0.498169 1441742330 0.316833 0.683960 0.428467 -0.498169 1441742330 0.316833 0.683960 0.428467 -0.498169 1441742330 0.316833 0.683960 0.428467 -0.498169 1441742330 0.316833 0.683960 0.428467 -0.498169 1441742330 0.316650 0.684875 0.425537 -0.499573 1441742330 0.316650 0.684875 0.425537 -0.499573 1441742330 0.316650 0.684875 0.425537 -0.499573 1441742330 0.316650 0.684875 0.425537 -0.499573 1441742330 0.316650 0.684875 0.425537 -0.499573 1441742330 0.316650 0.684875 0.425537 -0.499573 1441742330 0.318848 0.683777 0.425476 -0.499695 1441742330 0.318848 0.683777 0.425476 -0.499695 1441742330 0.318848 0.683777 0.425476 -0.499695 1441742330 0.318848 0.683777 0.425476 -0.499695 1441742330 0.318848 0.683777 0.425476 -0.499695 1441742330 0.318848 0.683777 0.425476 -0.499695 1441742330 0.318848 0.683777 0.425476 -0.499695 1441742330 0.322021 0.680847 0.428772 -0.498840 1441742330 0.322021 0.680847 0.428772 -0.498840 1441742330 0.322021 0.680847 0.428772 -0.498840 1441742330 0.322021 0.680847 0.428772 -0.498840 1441742330 0.322021 0.680847 0.428772 -0.498840 1441742330 0.322021 0.680847 0.428772 -0.498840 1441742330 0.326538 0.677551 0.434082 -0.495850 1441742330 0.326538 0.677551 0.434082 -0.495850 1441742330 0.326538 0.677551 0.434082 -0.495850 1441742330 0.326538 0.677551 0.434082 -0.495850 1441742330 0.326538 0.677551 0.434082 -0.495850 1441742330 0.326538 0.677551 0.434082 -0.495850 1441742330 0.330872 0.674255 0.439453 -0.492737 1441742330 0.330872 0.674255 0.439453 -0.492737 1441742330 0.330872 0.674255 0.439453 -0.492737 1441742330 0.330872 0.674255 0.439453 -0.492737 1441742330 0.330872 0.674255 0.439453 -0.492737 1441742330 0.330872 0.674255 0.439453 -0.492737 1441742330 0.330872 0.674255 0.439453 -0.492737 1441742330 0.333923 0.671631 0.442566 -0.491394 1441742330 0.333923 0.671631 0.442566 -0.491394 1441742330 0.333923 0.671631 0.442566 -0.491394 1441742330 0.333923 0.671631 0.442566 -0.491394 1441742330 0.333923 0.671631 0.442566 -0.491394 1441742330 0.333923 0.671631 0.442566 -0.491394 1441742330 0.335083 0.670776 0.444580 -0.489929 1441742330 0.335083 0.670776 0.444580 -0.489929 1441742330 0.335083 0.670776 0.444580 -0.489929 1441742330 0.335083 0.670776 0.444580 -0.489929 1441742330 0.335083 0.670776 0.444580 -0.489929 1441742330 0.335083 0.670776 0.444580 -0.489929 1441742330 0.335083 0.670654 0.444092 -0.490601 1441742330 0.335083 0.670654 0.444092 -0.490601 1441742330 0.335083 0.670654 0.444092 -0.490601 1441742330 0.335083 0.670654 0.444092 -0.490601 1441742330 0.335083 0.670654 0.444092 -0.490601 1441742330 0.335083 0.670654 0.444092 -0.490601 1441742330 0.333862 0.671387 0.443115 -0.491211 1441742330 0.333862 0.671387 0.443115 -0.491211 1441742330 0.333862 0.671387 0.443115 -0.491211 1441742330 0.333862 0.671387 0.443115 -0.491211 1441742330 0.333862 0.671387 0.443115 -0.491211 1441742330 0.333862 0.671387 0.443115 -0.491211 1441742330 0.333862 0.671387 0.443115 -0.491211 1441742330 0.332214 0.672974 0.440857 -0.492249 1441742330 0.332214 0.672974 0.440857 -0.492249 1441742330 0.332214 0.672974 0.440857 -0.492249 1441742330 0.332214 0.672974 0.440857 -0.492249 1441742330 0.332214 0.672974 0.440857 -0.492249 1441742330 0.332214 0.672974 0.440857 -0.492249 1441742330 0.331238 0.674011 0.439148 -0.493042 1441742330 0.331238 0.674011 0.439148 -0.493042 1441742330 0.331238 0.674011 0.439148 -0.493042 1441742330 0.331238 0.674011 0.439148 -0.493042 1441742330 0.331238 0.674011 0.439148 -0.493042 1441742330 0.331238 0.674011 0.439148 -0.493042 1441742330 0.330627 0.674561 0.439392 -0.492493 1441742330 0.330627 0.674561 0.439392 -0.492493 1441742330 0.330627 0.674561 0.439392 -0.492493 1441742330 0.330627 0.674561 0.439392 -0.492493 1441742330 0.330627 0.674561 0.439392 -0.492493 1441742330 0.330627 0.674561 0.439392 -0.492493 1441742330 0.330566 0.674866 0.439697 -0.491760 1441742330 0.330566 0.674866 0.439697 -0.491760 1441742330 0.330566 0.674866 0.439697 -0.491760 1441742330 0.330566 0.674866 0.439697 -0.491760 1441742330 0.330566 0.674866 0.439697 -0.491760 1441742330 0.330566 0.674866 0.439697 -0.491760 1441742330 0.330566 0.674866 0.439697 -0.491760 1441742330 0.330627 0.675171 0.440918 -0.490234 1441742330 0.330627 0.675171 0.440918 -0.490234 1441742330 0.330627 0.675171 0.440918 -0.490234 1441742330 0.330627 0.675171 0.440918 -0.490234 1441742330 0.330627 0.675171 0.440918 -0.490234 1441742330 0.330627 0.675171 0.440918 -0.490234 1441742330 0.331482 0.674438 0.444824 -0.487183 1441742330 0.331482 0.674438 0.444824 -0.487183 1441742330 0.331482 0.674438 0.444824 -0.487183 1441742331 0.331482 0.674438 0.444824 -0.487183 1441742331 0.331482 0.674438 0.444824 -0.487183 1441742331 0.331482 0.674438 0.444824 -0.487183 1441742331 0.335083 0.672058 0.452209 -0.481201 1441742331 0.335083 0.672058 0.452209 -0.481201 1441742331 0.335083 0.672058 0.452209 -0.481201 1441742331 0.335083 0.672058 0.452209 -0.481201 1441742331 0.335083 0.672058 0.452209 -0.481201 1441742331 0.335083 0.672058 0.452209 -0.481201 1441742331 0.338379 0.670959 0.456482 -0.476379 1441742331 0.338379 0.670959 0.456482 -0.476379 1441742331 0.338379 0.670959 0.456482 -0.476379 1441742331 0.338379 0.670959 0.456482 -0.476379 1441742331 0.338379 0.670959 0.456482 -0.476379 1441742331 0.338379 0.670959 0.456482 -0.476379 1441742331 0.336304 0.671448 0.454102 -0.479370 1441742331 0.336304 0.671448 0.454102 -0.479370 1441742331 0.336304 0.671448 0.454102 -0.479370 1441742331 0.336304 0.671448 0.454102 -0.479370 1441742331 0.336304 0.671448 0.454102 -0.479370 1441742331 0.336304 0.671448 0.454102 -0.479370 1441742331 0.329834 0.673828 0.448853 -0.485413 1441742331 0.329834 0.673828 0.448853 -0.485413 1441742331 0.329834 0.673828 0.448853 -0.485413 1441742331 0.329834 0.673828 0.448853 -0.485413 1441742331 0.329834 0.673828 0.448853 -0.485413 1441742331 0.329834 0.673828 0.448853 -0.485413 1441742331 0.329834 0.673828 0.448853 -0.485413 1441742331 0.323730 0.677429 0.440735 -0.491943 1441742331 0.323730 0.677429 0.440735 -0.491943 1441742331 0.323730 0.677429 0.440735 -0.491943 1441742331 0.323730 0.677429 0.440735 -0.491943 1441742331 0.323730 0.677429 0.440735 -0.491943 1441742331 0.323730 0.677429 0.440735 -0.491943 1441742331 0.318848 0.681152 0.432251 -0.497498 1441742331 0.318848 0.681152 0.432251 -0.497498 1441742331 0.318848 0.681152 0.432251 -0.497498 1441742331 0.318848 0.681152 0.432251 -0.497498 1441742331 0.318848 0.681152 0.432251 -0.497498 1441742331 0.318848 0.681152 0.432251 -0.497498 1441742331 0.315613 0.683716 0.425964 -0.501404 1441742331 0.315613 0.683716 0.425964 -0.501404 1441742331 0.315613 0.683716 0.425964 -0.501404 1441742331 0.315613 0.683716 0.425964 -0.501404 1441742331 0.315613 0.683716 0.425964 -0.501404 1441742331 0.315613 0.683716 0.425964 -0.501404 1441742331 0.314697 0.685242 0.423157 -0.502258 1441742331 0.314697 0.685242 0.423157 -0.502258 1441742331 0.314697 0.685242 0.423157 -0.502258 1441742331 0.314697 0.685242 0.423157 -0.502258 1441742331 0.314697 0.685242 0.423157 -0.502258 1441742331 0.314697 0.685242 0.423157 -0.502258 1441742331 0.314697 0.685242 0.423157 -0.502258 1441742331 0.315369 0.686279 0.422607 -0.500977 1441742331 0.315369 0.686279 0.422607 -0.500977 1441742331 0.315369 0.686279 0.422607 -0.500977 1441742331 0.315369 0.686279 0.422607 -0.500977 1441742331 0.317871 0.685547 0.425232 -0.498108 1441742331 0.317871 0.685547 0.425232 -0.498108 1441742331 0.317871 0.685547 0.425232 -0.498108 1441742331 0.317871 0.685547 0.425232 -0.498108 1441742331 0.317871 0.685547 0.425232 -0.498108 1441742331 0.317871 0.685547 0.425232 -0.498108 1441742331 0.320313 0.683716 0.430420 -0.494629 1441742331 0.320313 0.683716 0.430420 -0.494629 1441742331 0.320313 0.683716 0.430420 -0.494629 1441742331 0.320313 0.683716 0.430420 -0.494629 1441742331 0.320313 0.683716 0.430420 -0.494629 1441742331 0.320313 0.683716 0.430420 -0.494629 1441742331 0.320313 0.683716 0.430420 -0.494629 1441742331 0.322327 0.682373 0.435669 -0.490479 1441742331 0.322327 0.682373 0.435669 -0.490479 1441742331 0.322327 0.682373 0.435669 -0.490479 1441742331 0.322327 0.682373 0.435669 -0.490479 1441742331 0.322327 0.682373 0.435669 -0.490479 1441742331 0.322327 0.682373 0.435669 -0.490479 1441742331 0.324402 0.681641 0.437805 -0.488220 1441742331 0.324402 0.681641 0.437805 -0.488220 1441742331 0.324402 0.681641 0.437805 -0.488220 1441742331 0.324402 0.681641 0.437805 -0.488220 1441742331 0.324402 0.681641 0.437805 -0.488220 1441742331 0.324402 0.681641 0.437805 -0.488220 1441742331 0.324402 0.681641 0.437805 -0.488220 1441742331 0.324829 0.680908 0.438843 -0.488037 1441742331 0.324829 0.680908 0.438843 -0.488037 1441742331 0.324829 0.680908 0.438843 -0.488037 1441742331 0.324829 0.680908 0.438843 -0.488037 1441742331 0.324829 0.680908 0.438843 -0.488037 1441742331 0.324829 0.680908 0.438843 -0.488037 1441742331 0.324768 0.681274 0.437988 -0.488403 1441742331 0.324768 0.681274 0.437988 -0.488403 1441742331 0.324768 0.681274 0.437988 -0.488403 1441742331 0.324768 0.681274 0.437988 -0.488403 1441742331 0.324768 0.681274 0.437988 -0.488403 1441742331 0.324768 0.681274 0.437988 -0.488403 1441742331 0.323730 0.682556 0.436096 -0.488953 1441742331 0.323730 0.682556 0.436096 -0.488953 1441742331 0.323730 0.682556 0.436096 -0.488953 1441742331 0.323730 0.682556 0.436096 -0.488953 1441742331 0.323730 0.682556 0.436096 -0.488953 1441742331 0.323730 0.682556 0.436096 -0.488953 1441742331 0.323730 0.682556 0.436096 -0.488953 1441742331 0.322449 0.683472 0.433655 -0.490723 1441742331 0.322449 0.683472 0.433655 -0.490723 1441742331 0.322449 0.683472 0.433655 -0.490723 1441742331 0.322449 0.683472 0.433655 -0.490723 1441742331 0.321838 0.683105 0.432068 -0.492981 1441742331 0.321838 0.683105 0.432068 -0.492981 1441742331 0.321838 0.683105 0.432068 -0.492981 1441742331 0.321838 0.683105 0.432068 -0.492981 1441742332 0.321838 0.683105 0.432068 -0.492981 1441742332 0.321838 0.683105 0.432068 -0.492981 1441742332 0.322937 0.681763 0.433044 -0.493286 1441742332 0.322937 0.681763 0.433044 -0.493286 1441742332 0.322937 0.681763 0.433044 -0.493286 1441742332 0.322937 0.681763 0.433044 -0.493286 1441742332 0.322937 0.681763 0.433044 -0.493286 1441742332 0.322937 0.681763 0.433044 -0.493286 1441742332 0.325623 0.680054 0.436218 -0.491089 1441742332 0.325623 0.680054 0.436218 -0.491089 1441742332 0.325623 0.680054 0.436218 -0.491089 1441742332 0.325623 0.680054 0.436218 -0.491089 1441742332 0.325623 0.680054 0.436218 -0.491089 1441742332 0.325623 0.680054 0.436218 -0.491089 1441742332 0.329041 0.678406 0.440002 -0.487732 1441742332 0.329041 0.678406 0.440002 -0.487732 1441742332 0.329041 0.678406 0.440002 -0.487732 1441742332 0.329041 0.678406 0.440002 -0.487732 1441742332 0.329041 0.678406 0.440002 -0.487732 1441742332 0.329041 0.678406 0.440002 -0.487732 1441742332 0.333008 0.675964 0.443848 -0.484863 1441742332 0.333008 0.675964 0.443848 -0.484863 1441742332 0.333008 0.675964 0.443848 -0.484863 1441742332 0.333008 0.675964 0.443848 -0.484863 1441742332 0.333008 0.675964 0.443848 -0.484863 1441742332 0.333008 0.675964 0.443848 -0.484863 1441742332 0.338074 0.670654 0.448303 -0.484619 1441742332 0.338074 0.670654 0.448303 -0.484619 1441742332 0.338074 0.670654 0.448303 -0.484619 1441742332 0.338074 0.670654 0.448303 -0.484619 1441742332 0.338074 0.670654 0.448303 -0.484619 1441742332 0.338074 0.670654 0.448303 -0.484619 1441742332 0.342163 0.665894 0.452820 -0.484192 1441742332 0.342163 0.665894 0.452820 -0.484192 1441742332 0.342163 0.665894 0.452820 -0.484192 1441742332 0.342163 0.665894 0.452820 -0.484192 1441742332 0.342163 0.665894 0.452820 -0.484192 1441742332 0.342163 0.665894 0.452820 -0.484192 1441742332 0.340027 0.666260 0.452393 -0.485596 1441742332 0.340027 0.666260 0.452393 -0.485596 1441742332 0.340027 0.666260 0.452393 -0.485596 1441742332 0.340027 0.666260 0.452393 -0.485596 1441742332 0.340027 0.666260 0.452393 -0.485596 1441742332 0.340027 0.666260 0.452393 -0.485596 1441742332 0.340027 0.666260 0.452393 -0.485596 1441742332 0.335083 0.668884 0.447510 -0.489929 1441742332 0.335083 0.668884 0.447510 -0.489929 1441742332 0.335083 0.668884 0.447510 -0.489929 1441742332 0.335083 0.668884 0.447510 -0.489929 1441742332 0.335083 0.668884 0.447510 -0.489929 1441742332 0.335083 0.668884 0.447510 -0.489929 1441742332 0.329102 0.672302 0.441589 -0.494629 1441742332 0.329102 0.672302 0.441589 -0.494629 1441742332 0.329102 0.672302 0.441589 -0.494629 1441742332 0.329102 0.672302 0.441589 -0.494629 1441742332 0.329102 0.672302 0.441589 -0.494629 1441742332 0.329102 0.672302 0.441589 -0.494629 1441742332 0.325317 0.675293 0.436096 -0.497925 1441742332 0.325317 0.675293 0.436096 -0.497925 1441742332 0.325317 0.675293 0.436096 -0.497925 1441742332 0.325317 0.675293 0.436096 -0.497925 1441742332 0.325317 0.675293 0.436096 -0.497925 1441742332 0.325317 0.675293 0.436096 -0.497925 1441742332 0.325317 0.675293 0.436096 -0.497925 1441742332 0.322266 0.677429 0.431763 -0.500793 1441742332 0.322266 0.677429 0.431763 -0.500793 1441742332 0.322266 0.677429 0.431763 -0.500793 1441742332 0.322266 0.677429 0.431763 -0.500793 1441742332 0.322266 0.677429 0.431763 -0.500793 1441742332 0.322266 0.677429 0.431763 -0.500793 1441742332 0.320251 0.678650 0.428101 -0.503540 1441742332 0.320251 0.678650 0.428101 -0.503540 1441742332 0.320251 0.678650 0.428101 -0.503540 1441742332 0.320251 0.678650 0.428101 -0.503540 1441742332 0.320251 0.678650 0.428101 -0.503540 1441742332 0.320251 0.678650 0.428101 -0.503540 1441742332 0.318665 0.679260 0.425781 -0.505676 1441742332 0.318665 0.679260 0.425781 -0.505676 1441742332 0.318665 0.679260 0.425781 -0.505676 1441742332 0.318665 0.679260 0.425781 -0.505676 1441742332 0.318665 0.679260 0.425781 -0.505676 1441742332 0.317749 0.679626 0.425354 -0.506165 1441742332 0.317749 0.679626 0.425354 -0.506165 1441742332 0.317749 0.679626 0.425354 -0.506165 1441742332 0.317749 0.679626 0.425354 -0.506165 1441742332 0.317749 0.679626 0.425354 -0.506165 1441742332 0.317749 0.679626 0.425354 -0.506165 1441742332 0.319153 0.679199 0.427063 -0.504333 1441742332 0.319153 0.679199 0.427063 -0.504333 1441742332 0.319153 0.679199 0.427063 -0.504333 1441742332 0.319153 0.679199 0.427063 -0.504333 1441742332 0.319153 0.679199 0.427063 -0.504333 1441742332 0.319153 0.679199 0.427063 -0.504333 1441742332 0.322205 0.678406 0.429565 -0.501343 1441742332 0.322205 0.678406 0.429565 -0.501343 1441742332 0.322205 0.678406 0.429565 -0.501343 1441742332 0.322205 0.678406 0.429565 -0.501343 1441742332 0.322205 0.678406 0.429565 -0.501343 1441742332 0.322205 0.678406 0.429565 -0.501343 1441742332 0.322205 0.678406 0.429565 -0.501343 1441742332 0.325562 0.677002 0.433533 -0.497620 1441742332 0.325562 0.677002 0.433533 -0.497620 1441742332 0.325562 0.677002 0.433533 -0.497620 1441742332 0.325562 0.677002 0.433533 -0.497620 1441742332 0.325562 0.677002 0.433533 -0.497620 1441742332 0.325562 0.677002 0.433533 -0.497620 1441742332 0.328247 0.675110 0.436584 -0.495728 1441742332 0.328247 0.675110 0.436584 -0.495728 1441742332 0.328247 0.675110 0.436584 -0.495728 1441742332 0.328247 0.675110 0.436584 -0.495728 1441742332 0.328247 0.675110 0.436584 -0.495728 1441742333 0.328247 0.675110 0.436584 -0.495728 1441742333 0.328918 0.674927 0.438110 -0.494263 1441742333 0.328918 0.674927 0.438110 -0.494263 1441742333 0.328918 0.674927 0.438110 -0.494263 1441742333 0.328918 0.674927 0.438110 -0.494263 1441742333 0.328918 0.674927 0.438110 -0.494263 1441742333 0.328918 0.674927 0.438110 -0.494263 1441742333 0.328918 0.674927 0.438110 -0.494263 1441742333 0.327820 0.676758 0.436584 -0.493835 1441742333 0.327820 0.676758 0.436584 -0.493835 1441742333 0.327820 0.676758 0.436584 -0.493835 1441742333 0.327820 0.676758 0.436584 -0.493835 1441742333 0.327820 0.676758 0.436584 -0.493835 1441742333 0.327820 0.676758 0.436584 -0.493835 1441742333 0.325134 0.679077 0.433960 -0.494751 1441742333 0.325134 0.679077 0.433960 -0.494751 1441742333 0.325134 0.679077 0.433960 -0.494751 1441742333 0.325134 0.679077 0.433960 -0.494751 1441742333 0.325134 0.679077 0.433960 -0.494751 1441742333 0.325134 0.679077 0.433960 -0.494751 1441742333 0.325134 0.679077 0.433960 -0.494751 1441742333 0.322693 0.680969 0.431763 -0.495605 1441742333 0.322693 0.680969 0.431763 -0.495605 1441742333 0.322693 0.680969 0.431763 -0.495605 1441742333 0.322693 0.680969 0.431763 -0.495605 1441742333 0.322693 0.680969 0.431763 -0.495605 1441742333 0.322693 0.680969 0.431763 -0.495605 1441742333 0.321777 0.681946 0.430969 -0.495605 1441742333 0.321777 0.681946 0.430969 -0.495605 1441742333 0.321777 0.681946 0.430969 -0.495605 1441742333 0.321777 0.681946 0.430969 -0.495605 1441742333 0.321777 0.681946 0.430969 -0.495605 1441742333 0.322754 0.681396 0.432251 -0.494629 1441742333 0.322754 0.681396 0.432251 -0.494629 1441742333 0.322754 0.681396 0.432251 -0.494629 1441742333 0.322754 0.681396 0.432251 -0.494629 1441742333 0.322754 0.681396 0.432251 -0.494629 1441742333 0.322754 0.681396 0.432251 -0.494629 1441742333 0.324524 0.680542 0.434814 -0.492371 1441742333 0.324524 0.680542 0.434814 -0.492371 1441742333 0.324524 0.680542 0.434814 -0.492371 1441742333 0.324524 0.680542 0.434814 -0.492371 1441742333 0.324524 0.680542 0.434814 -0.492371 1441742333 0.324524 0.680542 0.434814 -0.492371 1441742333 0.327271 0.679443 0.437256 -0.489929 1441742333 0.327271 0.679443 0.437256 -0.489929 1441742333 0.327271 0.679443 0.437256 -0.489929 1441742333 0.327271 0.679443 0.437256 -0.489929 1441742333 0.327271 0.679443 0.437256 -0.489929 1441742333 0.327271 0.679443 0.437256 -0.489929 1441742333 0.327271 0.679443 0.437256 -0.489929 1441742333 0.330444 0.677490 0.440308 -0.487671 1441742333 0.330444 0.677490 0.440308 -0.487671 1441742333 0.330444 0.677490 0.440308 -0.487671 1441742333 0.330444 0.677490 0.440308 -0.487671 1441742333 0.330444 0.677490 0.440308 -0.487671 1441742333 0.330444 0.677490 0.440308 -0.487671 1441742333 0.334229 0.675049 0.444153 -0.484985 1441742333 0.334229 0.675049 0.444153 -0.484985 1441742333 0.334229 0.675049 0.444153 -0.484985 1441742333 0.334229 0.675049 0.444153 -0.484985 1441742333 0.334229 0.675049 0.444153 -0.484985 1441742333 0.334229 0.675049 0.444153 -0.484985 1441742333 0.338623 0.671509 0.450439 -0.481079 1441742333 0.338623 0.671509 0.450439 -0.481079 1441742333 0.338623 0.671509 0.450439 -0.481079 1441742333 0.338623 0.671509 0.450439 -0.481079 1441742333 0.338623 0.671509 0.450439 -0.481079 1441742333 0.338623 0.671509 0.450439 -0.481079 1441742333 0.339844 0.670715 0.454712 -0.477295 1441742333 0.339844 0.670715 0.454712 -0.477295 1441742333 0.339844 0.670715 0.454712 -0.477295 1441742333 0.339844 0.670715 0.454712 -0.477295 1441742333 0.339844 0.670715 0.454712 -0.477295 1441742333 0.339844 0.670715 0.454712 -0.477295 1441742333 0.339844 0.670715 0.454712 -0.477295 1441742333 0.336365 0.672974 0.452698 -0.478516 1441742333 0.336365 0.672974 0.452698 -0.478516 1441742333 0.336365 0.672974 0.452698 -0.478516 1441742333 0.336365 0.672974 0.452698 -0.478516 1441742333 0.336365 0.672974 0.452698 -0.478516 1441742333 0.336365 0.672974 0.452698 -0.478516 1441742333 0.329407 0.676453 0.446899 -0.483887 1441742333 0.329407 0.676453 0.446899 -0.483887 1441742333 0.329407 0.676453 0.446899 -0.483887 1441742333 0.329407 0.676453 0.446899 -0.483887 1441742333 0.329407 0.676453 0.446899 -0.483887 1441742333 0.329407 0.676453 0.446899 -0.483887 1441742333 0.321960 0.680115 0.439758 -0.490295 1441742333 0.321960 0.680115 0.439758 -0.490295 1441742333 0.321960 0.680115 0.439758 -0.490295 1441742333 0.321960 0.680115 0.439758 -0.490295 1441742333 0.321960 0.680115 0.439758 -0.490295 1441742333 0.321960 0.680115 0.439758 -0.490295 1441742333 0.321960 0.680115 0.439758 -0.490295 1441742333 0.317383 0.683289 0.431946 -0.495728 1441742333 0.317383 0.683289 0.431946 -0.495728 1441742333 0.317383 0.683289 0.431946 -0.495728 1441742333 0.317383 0.683289 0.431946 -0.495728 1441742333 0.317383 0.683289 0.431946 -0.495728 1441742333 0.314941 0.685608 0.425842 -0.499329 1441742333 0.314941 0.685608 0.425842 -0.499329 1441742333 0.314941 0.685608 0.425842 -0.499329 1441742333 0.314941 0.685608 0.425842 -0.499329 1441742333 0.314941 0.685608 0.425842 -0.499329 1441742333 0.314941 0.685608 0.425842 -0.499329 1441742333 0.314819 0.685669 0.423279 -0.501526 1441742333 0.314819 0.685669 0.423279 -0.501526 1441742333 0.314819 0.685669 0.423279 -0.501526 1441742333 0.314819 0.685669 0.423279 -0.501526 1441742333 0.314819 0.685669 0.423279 -0.501526 1441742333 0.314819 0.685669 0.423279 -0.501526 1441742333 0.314819 0.685669 0.423279 -0.501526 1441742334 0.316956 0.684509 0.422668 -0.502258 1441742334 0.316956 0.684509 0.422668 -0.502258 1441742334 0.316956 0.684509 0.422668 -0.502258 1441742334 0.316956 0.684509 0.422668 -0.502258 1441742334 0.316956 0.684509 0.422668 -0.502258 1441742334 0.321289 0.681946 0.426025 -0.500183 1441742334 0.321289 0.681946 0.426025 -0.500183 1441742334 0.321289 0.681946 0.426025 -0.500183 1441742334 0.321289 0.681946 0.426025 -0.500183 1441742334 0.321289 0.681946 0.426025 -0.500183 1441742334 0.321289 0.681946 0.426025 -0.500183 1441742334 0.321289 0.681946 0.426025 -0.500183 1441742334 0.326233 0.678101 0.431641 -0.497437 1441742334 0.326233 0.678101 0.431641 -0.497437 1441742334
[truncated: 196,473 more chars]
