# Supplementary material for: Quaternion-Based Gesture Recognition Using Wireless Wearable Motion Capture Sensors
Source: Sensors (Basel). 2016 Apr 28;16(5):605. doi: 10.3390/s16050605 (PMC4883296; doi:10.3390/s16050605)
Supplement: Supplementary file 1 [file sensors-16-00605-s001.zip › MultiSensorGestureData/P2/6. Sway/Training15.txt]

0.600098 0.226196 -0.692200 0.330933 1441742510 0.600098 0.226196 -0.692200 0.330933 1441742510 0.600098 0.226196 -0.692200 0.330933 1441742510 0.600098 0.226196 -0.692200 0.330933 1441742510 0.572144 0.273010 -0.679016 0.370178 1441742510 0.572144 0.273010 -0.679016 0.370178 1441742510 0.572144 0.273010 -0.679016 0.370178 1441742510 0.572144 0.273010 -0.679016 0.370178 1441742510 0.572144 0.273010 -0.679016 0.370178 1441742510 0.572144 0.273010 -0.679016 0.370178 1441742510 0.548950 0.311646 -0.668884 0.392517 1441742510 0.548950 0.311646 -0.668884 0.392517 1441742510 0.548950 0.311646 -0.668884 0.392517 1441742510 0.548950 0.311646 -0.668884 0.392517 1441742510 0.548950 0.311646 -0.668884 0.392517 1441742510 0.548950 0.311646 -0.668884 0.392517 1441742510 0.528809 0.353088 -0.656921 0.405090 1441742510 0.528809 0.353088 -0.656921 0.405090 1441742510 0.528809 0.353088 -0.656921 0.405090 1441742510 0.528809 0.353088 -0.656921 0.405090 1441742510 0.528809 0.353088 -0.656921 0.405090 1441742510 0.528809 0.353088 -0.656921 0.405090 1441742510 0.518860 0.384094 -0.641479 0.414429 1441742510 0.518860 0.384094 -0.641479 0.414429 1441742510 0.518860 0.384094 -0.641479 0.414429 1441742510 0.518860 0.384094 -0.641479 0.414429 1441742510 0.518860 0.384094 -0.641479 0.414429 1441742510 0.518860 0.384094 -0.641479 0.414429 1441742510 0.518860 0.384094 -0.641479 0.414429 1441742510 0.523071 0.396484 -0.632507 0.411194 1441742510 0.523071 0.396484 -0.632507 0.411194 1441742510 0.523071 0.396484 -0.632507 0.411194 1441742510 0.523071 0.396484 -0.632507 0.411194 1441742510 0.523071 0.396484 -0.632507 0.411194 1441742510 0.523071 0.396484 -0.632507 0.411194 1441742510 0.540833 0.385437 -0.636230 0.392517 1441742510 0.540833 0.385437 -0.636230 0.392517 1441742510 0.540833 0.385437 -0.636230 0.392517 1441742510 0.540833 0.385437 -0.636230 0.392517 1441742510 0.540833 0.385437 -0.636230 0.392517 1441742510 0.540833 0.385437 -0.636230 0.392517 1441742510 0.569153 0.348816 -0.652100 0.359314 1441742510 0.569153 0.348816 -0.652100 0.359314 1441742510 0.569153 0.348816 -0.652100 0.359314 1441742510 0.569153 0.348816 -0.652100 0.359314 1441742510 0.569153 0.348816 -0.652100 0.359314 1441742510 0.569153 0.348816 -0.652100 0.359314 1441742510 0.569153 0.348816 -0.652100 0.359314 1441742510 0.601074 0.290955 -0.674194 0.315430 1441742510 0.601074 0.290955 -0.674194 0.315430 1441742510 0.601074 0.290955 -0.674194 0.315430 1441742510 0.601074 0.290955 -0.674194 0.315430 1441742510 0.601074 0.290955 -0.674194 0.315430 1441742510 0.601074 0.290955 -0.674194 0.315430 1441742510 0.633606 0.213257 -0.695740 0.262634 1441742510 0.633606 0.213257 -0.695740 0.262634 1441742510 0.633606 0.213257 -0.695740 0.262634 1441742510 0.633606 0.213257 -0.695740 0.262634 1441742510 0.633606 0.213257 -0.695740 0.262634 1441742510 0.633606 0.213257 -0.695740 0.262634 1441742510 0.661682 0.126099 -0.709839 0.205872 1441742510 0.661682 0.126099 -0.709839 0.205872 1441742510 0.661682 0.126099 -0.709839 0.205872 1441742510 0.661682 0.126099 -0.709839 0.205872 1441742510 0.661682 0.126099 -0.709839 0.205872 1441742510 0.661682 0.126099 -0.709839 0.205872 1441742510 0.661682 0.126099 -0.709839 0.205872 1441742510 0.684143 0.033386 -0.714905 0.140259 1441742510 0.684143 0.033386 -0.714905 0.140259 1441742510 0.684143 0.033386 -0.714905 0.140259 1441742510 0.684143 0.033386 -0.714905 0.140259 1441742510 0.684143 0.033386 -0.714905 0.140259 1441742510 0.698425 -0.063477 -0.710022 0.063843 1441742510 0.698425 -0.063477 -0.710022 0.063843 1441742510 0.698425 -0.063477 -0.710022 0.063843 1441742510 0.698425 -0.063477 -0.710022 0.063843 1441742510 0.698425 -0.063477 -0.710022 0.063843 1441742510 0.698425 -0.063477 -0.710022 0.063843 1441742510 0.698425 -0.063477 -0.710022 0.063843 1441742510 0.699768 -0.163269 -0.695007 -0.024963 1441742510 0.699768 -0.163269 -0.695007 -0.024963 1441742510 0.699768 -0.163269 -0.695007 -0.024963 1441742511 0.699768 -0.163269 -0.695007 -0.024963 1441742511 0.699768 -0.163269 -0.695007 -0.024963 1441742511 0.683899 -0.263062 -0.670715 -0.115051 1441742511 0.683899 -0.263062 -0.670715 -0.115051 1441742511 0.683899 -0.263062 -0.670715 -0.115051 1441742511 0.683899 -0.263062 -0.670715 -0.115051 1441742511 0.683899 -0.263062 -0.670715 -0.115051 1441742511 0.683899 -0.263062 -0.670715 -0.115051 1441742511 0.683899 -0.263062 -0.670715 -0.115051 1441742511 0.656067 -0.356384 -0.636230 -0.194580 1441742511 0.656067 -0.356384 -0.636230 -0.194580 1441742511 0.656067 -0.356384 -0.636230 -0.194580 1441742511 0.656067 -0.356384 -0.636230 -0.194580 1441742511 0.656067 -0.356384 -0.636230 -0.194580 1441742511 0.656067 -0.356384 -0.636230 -0.194580 1441742511 0.620667 -0.440002 -0.595276 -0.258606 1441742511 0.620667 -0.440002 -0.595276 -0.258606 1441742511 0.620667 -0.440002 -0.595276 -0.258606 1441742511 0.620667 -0.440002 -0.595276 -0.258606 1441742511 0.620667 -0.440002 -0.595276 -0.258606 1441742511 0.620667 -0.440002 -0.595276 -0.258606 1441742511 0.594849 -0.489380 -0.565125 -0.295593 1441742511 0.594849 -0.489380 -0.565125 -0.295593 1441742511 0.594849 -0.489380 -0.565125 -0.295593 1441742511 0.594849 -0.489380 -0.565125 -0.295593 1441742511 0.594849 -0.489380 -0.565125 -0.295593 1441742511 0.594849 -0.489380 -0.565125 -0.295593 1441742511 0.591370 -0.502930 -0.553467 -0.301758 1441742511 0.591370 -0.502930 -0.553467 -0.301758 1441742511 0.591370 -0.502930 -0.553467 -0.301758 1441742511 0.591370 -0.502930 -0.553467 -0.301758 1441742511 0.591370 -0.502930 -0.553467 -0.301758 1441742511 0.591370 -0.502930 -0.553467 -0.301758 1441742511 0.593750 -0.506226 -0.550232 -0.297485 1441742511 0.593750 -0.506226 -0.550232 -0.297485 1441742511 0.593750 -0.506226 -0.550232 -0.297485 1441742511 0.593750 -0.506226 -0.550232 -0.297485 1441742511 0.593750 -0.506226 -0.550232 -0.297485 1441742511 0.593750 -0.506226 -0.550232 -0.297485 1441742511 0.606689 -0.485962 -0.566833 -0.273010 1441742511 0.606689 -0.485962 -0.566833 -0.273010 1441742511 0.606689 -0.485962 -0.566833 -0.273010 1441742511 0.606689 -0.485962 -0.566833 -0.273010 1441742511 0.606689 -0.485962 -0.566833 -0.273010 1441742511 0.606689 -0.485962 -0.566833 -0.273010 1441742511 0.622375 -0.448853 -0.596130 -0.236389 1441742511 0.622375 -0.448853 -0.596130 -0.236389 1441742511 0.622375 -0.448853 -0.596130 -0.236389 1441742511 0.622375 -0.448853 -0.596130 -0.236389 1441742511 0.622375 -0.448853 -0.596130 -0.236389 1441742511 0.622375 -0.448853 -0.596130 -0.236389 1441742511 0.638306 -0.397461 -0.631409 -0.189636 1441742511 0.638306 -0.397461 -0.631409 -0.189636 1441742511 0.638306 -0.397461 -0.631409 -0.189636 1441742511 0.638306 -0.397461 -0.631409 -0.189636 1441742511 0.638306 -0.397461 -0.631409 -0.189636 1441742511 0.638306 -0.397461 -0.631409 -0.189636 1441742511 0.638306 -0.397461 -0.631409 -0.189636 1441742511 0.653015 -0.333618 -0.666504 -0.134521 1441742511 0.653015 -0.333618 -0.666504 -0.134521 1441742511 0.653015 -0.333618 -0.666504 -0.134521 1441742511 0.653015 -0.333618 -0.666504 -0.134521 1441742511 0.653015 -0.333618 -0.666504 -0.134521 1441742511 0.653015 -0.333618 -0.666504 -0.134521 1441742511 0.663086 -0.262634 -0.696899 -0.075500 1441742511 0.663086 -0.262634 -0.696899 -0.075500 1441742511 0.663086 -0.262634 -0.696899 -0.075500 1441742511 0.663086 -0.262634 -0.696899 -0.075500 1441742511 0.663086 -0.262634 -0.696899 -0.075500 1441742511 0.663086 -0.262634 -0.696899 -0.075500 1441742511 0.666931 -0.185791 -0.721497 -0.010925 1441742511 0.666931 -0.185791 -0.721497 -0.010925 1441742511 0.666931 -0.185791 -0.721497 -0.010925 1441742511 0.666931 -0.185791 -0.721497 -0.010925 1441742511 0.666931 -0.185791 -0.721497 -0.010925 1441742511 0.666931 -0.185791 -0.721497 -0.010925 1441742511 0.662598 -0.092468 -0.739868 0.070740 1441742511 0.662598 -0.092468 -0.739868 0.070740 1441742511 0.662598 -0.092468 -0.739868 0.070740 1441742511 0.662598 -0.092468 -0.739868 0.070740 1441742511 0.662598 -0.092468 -0.739868 0.070740 1441742511 0.662598 -0.092468 -0.739868 0.070740 1441742511 0.646240 0.012329 -0.746094 0.159912 1441742511 0.646240 0.012329 -0.746094 0.159912 1441742511 0.646240 0.012329 -0.746094 0.159912 1441742511 0.646240 0.012329 -0.746094 0.159912 1441742511 0.646240 0.012329 -0.746094 0.159912 1441742511 0.646240 0.012329 -0.746094 0.159912 1441742511 0.618713 0.109314 -0.740784 0.237610 1441742511 0.618713 0.109314 -0.740784 0.237610 1441742511 0.618713 0.109314 -0.740784 0.237610 1441742511 0.618713 0.109314 -0.740784 0.237610 1441742511 0.618713 0.109314 -0.740784 0.237610 1441742511 0.618713 0.109314 -0.740784 0.237610 1441742511 0.618713 0.109314 -0.740784 0.237610 1441742511 0.586060 0.199524 -0.723572 0.305176 1441742511 0.586060 0.199524 -0.723572 0.305176 1441742511 0.586060 0.199524 -0.723572 0.305176 1441742511 0.586060 0.199524 -0.723572 0.305176 1441742511 0.586060 0.199524 -0.723572 0.305176 1441742511 0.586060 0.199524 -0.723572 0.305176 1441742511 0.559387 0.268433 -0.704041 0.345459 1441742511 0.559387 0.268433 -0.704041 0.345459 1441742511 0.559387 0.268433 -0.704041 0.345459 1441742511 0.559387 0.268433 -0.704041 0.345459 1441742511 0.559387 0.268433 -0.704041 0.345459 1441742511 0.559387 0.268433 -0.704041 0.345459 1441742511 0.542786 0.314941 -0.686035 0.368164 1441742511 0.542786 0.314941 -0.686035 0.368164 1441742511 0.542786 0.314941 -0.686035 0.368164 1441742511 0.542786 0.314941 -0.686035 0.368164 1441742511 0.542786 0.314941 -0.686035 0.368164 1441742512 0.542786 0.314941 -0.686035 0.368164 1441742512 0.541565 0.341736 -0.670227 0.375122 1441742512 0.541565 0.341736 -0.670227 0.375122 1441742512 0.541565 0.341736 -0.670227 0.375122 1441742512 0.541565 0.341736 -0.670227 0.375122 1441742512 0.541565 0.341736 -0.670227 0.375122 1441742512 0.541565 0.341736 -0.670227 0.375122 1441742512 0.565369 0.319092 -0.675964 0.348694 1441742512 0.565369 0.319092 -0.675964 0.348694 1441742512 0.565369 0.319092 -0.675964 0.348694 1441742512 0.565369 0.319092 -0.675964 0.348694 1441742512 0.565369 0.319092 -0.675964 0.348694 1441742512 0.565369 0.319092 -0.675964 0.348694 1441742512 0.592285 0.270386 -0.693665 0.308044 1441742512 0.592285 0.270386 -0.693665 0.308044 1441742512 0.592285 0.270386 -0.693665 0.308044 1441742512 0.592285 0.270386 -0.693665 0.308044 1441742512 0.592285 0.270386 -0.693665 0.308044 1441742512 0.592285 0.270386 -0.693665 0.308044 1441742512 0.620361 0.204224 -0.712402 0.256653 1441742512 0.620361 0.204224 -0.712402 0.256653 1441742512 0.620361 0.204224 -0.712402 0.256653 1441742512 0.620361 0.204224 -0.712402 0.256653 1441742512 0.620361 0.204224 -0.712402 0.256653 1441742512 0.620361 0.204224 -0.712402 0.256653 1441742512 0.646301 0.121277 -0.727905 0.194336 1441742512 0.646301 0.121277 -0.727905 0.194336 1441742512 0.646301 0.121277 -0.727905 0.194336 1441742512 0.646301 0.121277 -0.727905 0.194336 1441742512 0.646301 0.121277 -0.727905 0.194336 1441742512 0.646301 0.121277 -0.727905 0.194336 1441742512 0.646301 0.121277 -0.727905 0.194336 1441742512 0.666931 0.022766 -0.735352 0.118103 1441742512 0.666931 0.022766 -0.735352 0.118103 1441742512 0.666931 0.022766 -0.735352 0.118103 1441742512 0.666931 0.022766 -0.735352 0.118103 1441742512 0.666931 0.022766 -0.735352 0.118103 1441742512 0.666931 0.022766 -0.735352 0.118103 1441742512 0.676392 -0.079712 -0.731262 0.037415 1441742512 0.676392 -0.079712 -0.731262 0.037415 1441742512 0.676392 -0.079712 -0.731262 0.037415 1441742512 0.676392 -0.079712 -0.731262 0.037415 1441742512 0.676392 -0.079712 -0.731262 0.037415 1441742512 0.676392 -0.079712 -0.731262 0.037415 1441742512 0.676392 -0.079712 -0.731262 0.037415 1441742512 0.676392 -0.173218 -0.714844 -0.038513 1441742512 0.676392 -0.173218 -0.714844 -0.038513 1441742512 0.676392 -0.173218 -0.714844 -0.038513 1441742512 0.676392 -0.173218 -0.714844 -0.038513 1441742512 0.676392 -0.173218 -0.714844 -0.038513 1441742512 0.666687 -0.258911 -0.689270 -0.115845 1441742512 0.666687 -0.258911 -0.689270 -0.115845 1441742512 0.666687 -0.258911 -0.689270 -0.115845 1441742512 0.666687 -0.258911 -0.689270 -0.115845 1441742512 0.666687 -0.258911 -0.689270 -0.115845 1441742512 0.666687 -0.258911 -0.689270 -0.115845 1441742512 0.666687 -0.258911 -0.689270 -0.115845 1441742512 0.642883 -0.344910 -0.655090 -0.196655 1441742512 0.642883 -0.344910 -0.655090 -0.196655 1441742512 0.642883 -0.344910 -0.655090 -0.196655 1441742512 0.642883 -0.344910 -0.655090 -0.196655 1441742512 0.642883 -0.344910 -0.655090 -0.196655 1441742512 0.642883 -0.344910 -0.655090 -0.196655 1441742512 0.606384 -0.435059 -0.610474 -0.265320 1441742512 0.606384 -0.435059 -0.610474 -0.265320 1441742512 0.606384 -0.435059 -0.610474 -0.265320 1441742512 0.606384 -0.435059 -0.610474 -0.265320 1441742512 0.606384 -0.435059 -0.610474 -0.265320 1441742512 0.606384 -0.435059 -0.610474 -0.265320 1441742512 0.572327 -0.510193 -0.559326 -0.315125 1441742512 0.572327 -0.510193 -0.559326 -0.315125 1441742512 0.572327 -0.510193 -0.559326 -0.315125 1441742512 0.572327 -0.510193 -0.559326 -0.315125 1441742512 0.572327 -0.510193 -0.559326 -0.315125 1441742512 0.550903 -0.554871 -0.520630 -0.342896 1441742512 0.550903 -0.554871 -0.520630 -0.342896 1441742512 0.550903 -0.554871 -0.520630 -0.342896 1441742512 0.550903 -0.554871 -0.520630 -0.342896 1441742512 0.550903 -0.554871 -0.520630 -0.342896 1441742512 0.550903 -0.554871 -0.520630 -0.342896 1441742512 0.559265 -0.557617 -0.510071 -0.340820 1441742512 0.559265 -0.557617 -0.510071 -0.340820 1441742512 0.559265 -0.557617 -0.510071 -0.340820 1441742512 0.559265 -0.557617 -0.510071 -0.340820 1441742512 0.559265 -0.557617 -0.510071 -0.340820 1441742512 0.559265 -0.557617 -0.510071 -0.340820 1441742512 0.559265 -0.557617 -0.510071 -0.340820 1441742512 0.564209 -0.553345 -0.516174 -0.330200 1441742512 0.564209 -0.553345 -0.516174 -0.330200 1441742512 0.564209 -0.553345 -0.516174 -0.330200 1441742512 0.564209 -0.553345 -0.516174 -0.330200 1441742512 0.564209 -0.553345 -0.516174 -0.330200 1441742512 0.579407 -0.531494 -0.539490 -0.301331 1441742512 0.579407 -0.531494 -0.539490 -0.301331 1441742512 0.579407 -0.531494 -0.539490 -0.301331 1441742512 0.579407 -0.531494 -0.539490 -0.301331 1441742512 0.601318 -0.490295 -0.576965 -0.255371 1441742512 0.601318 -0.490295 -0.576965 -0.255371 1441742512 0.601318 -0.490295 -0.576965 -0.255371 1441742512 0.601318 -0.490295 -0.576965 -0.255371 1441742512 0.625488 -0.428467 -0.622559 -0.193909 1441742512 0.625488 -0.428467 -0.622559 -0.193909 1441742512 0.625488 -0.428467 -0.622559 -0.193909 1441742512 0.625488 -0.428467 -0.622559 -0.193909 1441742512 0.625488 -0.428467 -0.622559 -0.193909 1441742512 0.625488 -0.428467 -0.622559 -0.193909 1441742513 0.638794 -0.361694 -0.666077 -0.132385 1441742513 0.638794 -0.361694 -0.666077 -0.132385 1441742513 0.638794 -0.361694 -0.666077 -0.132385 1441742513 0.638794 -0.361694 -0.666077 -0.132385 1441742513 0.638794 -0.361694 -0.666077 -0.132385 1441742513 0.638794 -0.361694 -0.666077 -0.132385 1441742513 0.651428 -0.269409 -0.707520 -0.050537 1441742513 0.651428 -0.269409 -0.707520 -0.050537 1441742513 0.651428 -0.269409 -0.707520 -0.050537 1441742513 0.651428 -0.269409 -0.707520 -0.050537 1441742513 0.651428 -0.269409 -0.707520 -0.050537 1441742513 0.651428 -0.269409 -0.707520 -0.050537 1441742513 0.651428 -0.269409 -0.707520 -0.050537 1441742513 0.652161 -0.172119 -0.737183 0.040710 1441742513 0.652161 -0.172119 -0.737183 0.040710 1441742513 0.652161 -0.172119 -0.737183 0.040710 1441742513 0.652161 -0.172119 -0.737183 0.040710 1441742513 0.652161 -0.172119 -0.737183 0.040710 1441742513 0.652161 -0.172119 -0.737183 0.040710 1441742513 0.640259 -0.059937 -0.752319 0.143311 1441742513 0.640259 -0.059937 -0.752319 0.143311 1441742513 0.640259 -0.059937 -0.752319 0.143311 1441742513 0.640259 -0.059937 -0.752319 0.143311 1441742513 0.640259 -0.059937 -0.752319 0.143311 1441742513 0.640259 -0.059937 -0.752319 0.143311 1441742513 0.612366 0.048340 -0.752075 0.238892 1441742513 0.612366 0.048340 -0.752075 0.238892 1441742513 0.612366 0.048340 -0.752075 0.238892 1441742513 0.612366 0.048340 -0.752075 0.238892 1441742513 0.612366 0.048340 -0.752075 0.238892 1441742513 0.612366 0.048340 -0.752075 0.238892 1441742513 0.573914 0.137268 -0.745544 0.309692 1441742513 0.573914 0.137268 -0.745544 0.309692 1441742513 0.573914 0.137268 -0.745544 0.309692 1441742513 0.573914 0.137268 -0.745544 0.309692 1441742513 0.573914 0.137268 -0.745544 0.309692 1441742513 0.573914 0.137268 -0.745544 0.309692 1441742513 0.533691 0.230835 -0.723572 0.371887 1441742513 0.533691 0.230835 -0.723572 0.371887 1441742513 0.533691 0.230835 -0.723572 0.371887 1441742513 0.533691 0.230835 -0.723572 0.371887 1441742513 0.533691 0.230835 -0.723572 0.371887 1441742513 0.533691 0.230835 -0.723572 0.371887 1441742513 0.507446 0.315491 -0.692505 0.404175 1441742513 0.507446 0.315491 -0.692505 0.404175 1441742513 0.507446 0.315491 -0.692505 0.404175 1441742513 0.507446 0.315491 -0.692505 0.404175 1441742513 0.507446 0.315491 -0.692505 0.404175 1441742513 0.507446 0.315491 -0.692505 0.404175 1441742513 0.504639 0.355774 -0.672180 0.408569 1441742513 0.504639 0.355774 -0.672180 0.408569 1441742513 0.504639 0.355774 -0.672180 0.408569 1441742513 0.504639 0.355774 -0.672180 0.408569 1441742513 0.504639 0.355774 -0.672180 0.408569 1441742513 0.504639 0.355774 -0.672180 0.408569 1441742513 0.507996 0.365906 -0.668274 0.401855 1441742513 0.507996 0.365906 -0.668274 0.401855 1441742513 0.507996 0.365906 -0.668274 0.401855 1441742513 0.507996 0.365906 -0.668274 0.401855 1441742513 0.507996 0.365906 -0.668274 0.401855 1441742513 0.507996 0.365906 -0.668274 0.401855 1441742513 0.526428 0.345337 -0.679504 0.376648 1441742513 0.526428 0.345337 -0.679504 0.376648 1441742513 0.526428 0.345337 -0.679504 0.376648 1441742513 0.526428 0.345337 -0.679504 0.376648 1441742513 0.526428 0.345337 -0.679504 0.376648 1441742513 0.555176 0.304138 -0.695496 0.339905 1441742513 0.555176 0.304138 -0.695496 0.339905 1441742513 0.555176 0.304138 -0.695496 0.339905 1441742513 0.555176 0.304138 -0.695496 0.339905 1441742513 0.555176 0.304138 -0.695496 0.339905 1441742513 0.555176 0.304138 -0.695496 0.339905 1441742513 0.555176 0.304138 -0.695496 0.339905 1441742513 0.587891 0.237366 -0.717957 0.287354 1441742513 0.587891 0.237366 -0.717957 0.287354 1441742513 0.587891 0.237366 -0.717957 0.287354 1441742513 0.587891 0.237366 -0.717957 0.287354 1441742513 0.587891 0.237366 -0.717957 0.287354 1441742513 0.587891 0.237366 -0.717957 0.287354 1441742513 0.617859 0.149353 -0.738647 0.224426 1441742513 0.617859 0.149353 -0.738647 0.224426 1441742513 0.617859 0.149353 -0.738647 0.224426 1441742513 0.617859 0.149353 -0.738647 0.224426 1441742513 0.617859 0.149353 -0.738647 0.224426 1441742513 0.617859 0.149353 -0.738647 0.224426 1441742513 0.640869 0.053772 -0.749207 0.158508 1441742513 0.640869 0.053772 -0.749207 0.158508 1441742513 0.640869 0.053772 -0.749207 0.158508 1441742513 0.640869 0.053772 -0.749207 0.158508 1441742513 0.640869 0.053772 -0.749207 0.158508 1441742513 0.640869 0.053772 -0.749207 0.158508 1441742513 0.657471 -0.045532 -0.746765 0.089417 1441742513 0.657471 -0.045532 -0.746765 0.089417 1441742513 0.657471 -0.045532 -0.746765 0.089417 1441742513 0.657471 -0.045532 -0.746765 0.089417 1441742513 0.657471 -0.045532 -0.746765 0.089417 1441742513 0.657471 -0.045532 -0.746765 0.089417 1441742513 0.657471 -0.045532 -0.746765 0.089417 1441742513 0.665894 -0.146179 -0.731445 0.014343 1441742513 0.665894 -0.146179 -0.731445 0.014343 1441742513 0.665894 -0.146179 -0.731445 0.014343 1441742513 0.665894 -0.146179 -0.731445 0.014343 1441742513 0.665894 -0.146179 -0.731445 0.014343 1441742513 0.665894 -0.146179 -0.731445 0.014343 1441742513 0.666016 -0.240967 -0.703125 -0.063599 1441742513 0.666016 -0.240967 -0.703125 -0.063599 1441742513 0.666016 -0.240967 -0.703125 -0.063599 1441742513 0.666016 -0.240967 -0.703125 -0.063599 1441742513 0.666016 -0.240967 -0.703125 -0.063599 1441742513 0.666016 -0.240967 -0.703125 -0.063599 1441742514 0.657166 -0.330200 -0.661621 -0.146240 1441742514 0.657166 -0.330200 -0.661621 -0.146240 1441742514 0.657166 -0.330200 -0.661621 -0.146240 1441742514 0.657166 -0.330200 -0.661621 -0.146240 1441742514 0.657166 -0.330200 -0.661621 -0.146240 1441742514 0.657166 -0.330200 -0.661621 -0.146240 1441742514 0.639771 -0.412598 -0.609863 -0.220459 1441742514 0.639771 -0.412598 -0.609863 -0.220459 1441742514 0.639771 -0.412598 -0.609863 -0.220459 1441742514 0.639771 -0.412598 -0.609863 -0.220459 1441742514 0.639771 -0.412598 -0.609863 -0.220459 1441742514 0.639771 -0.412598 -0.609863 -0.220459 1441742514 0.622375 -0.467285 -0.565735 -0.272644 1441742514 0.622375 -0.467285 -0.565735 -0.272644 1441742514 0.622375 -0.467285 -0.565735 -0.272644 1441742514 0.622375 -0.467285 -0.565735 -0.272644 1441742514 0.622375 -0.467285 -0.565735 -0.272644 1441742514 0.622375 -0.467285 -0.565735 -0.272644 1441742514 0.595276 -0.517761 -0.529907 -0.311218 1441742514 0.595276 -0.517761 -0.529907 -0.311218 1441742514 0.595276 -0.517761 -0.529907 -0.311218 1441742514 0.595276 -0.517761 -0.529907 -0.311218 1441742514 0.595276 -0.517761 -0.529907 -0.311218 1441742514 0.595276 -0.517761 -0.529907 -0.311218 1441742514 0.576538 -0.554077 -0.503418 -0.327515 1441742514 0.576538 -0.554077 -0.503418 -0.327515 1441742514 0.576538 -0.554077 -0.503418 -0.327515 1441742514 0.576538 -0.554077 -0.503418 -0.327515 1441742514 0.593018 -0.542480 -0.510376 -0.305969 1441742514 0.593018 -0.542480 -0.510376 -0.305969 1441742514 0.593018 -0.542480 -0.510376 -0.305969 1441742514 0.593018 -0.542480 -0.510376 -0.305969 1441742514 0.593018 -0.542480 -0.510376 -0.305969 1441742514 0.610962 -0.511536 -0.540466 -0.270264 1441742514 0.610962 -0.511536 -0.540466 -0.270264 1441742514 0.610962 -0.511536 -0.540466 -0.270264 1441742514 0.610962 -0.511536 -0.540466 -0.270264 1441742514 0.610962 -0.511536 -0.540466 -0.270264 1441742514 0.610962 -0.511536 -0.540466 -0.270264 1441742514 0.610962 -0.511536 -0.540466 -0.270264 1441742514 0.632568 -0.459167 -0.586426 -0.212524 1441742514 0.632568 -0.459167 -0.586426 -0.212524 1441742514 0.632568 -0.459167 -0.586426 -0.212524 1441742514 0.632568 -0.459167 -0.586426 -0.212524 1441742514 0.632568 -0.459167 -0.586426 -0.212524 1441742514 0.632568 -0.459167 -0.586426 -0.212524 1441742514 0.650024 -0.388428 -0.637695 -0.141296 1441742514 0.650024 -0.388428 -0.637695 -0.141296 1441742514 0.650024 -0.388428 -0.637695 -0.141296 1441742514 0.650024 -0.388428 -0.637695 -0.141296 1441742514 0.650024 -0.388428 -0.637695 -0.141296 1441742514 0.650024 -0.388428 -0.637695 -0.141296 1441742514 0.650024 -0.388428 -0.637695 -0.141296 1441742514 0.655029 -0.315063 -0.682739 -0.074341 1441742514 0.655029 -0.315063 -0.682739 -0.074341 1441742514 0.655029 -0.315063 -0.682739 -0.074341 1441742514 0.655029 -0.315063 -0.682739 -0.074341 1441742514 0.655029 -0.315063 -0.682739 -0.074341 1441742514 0.655029 -0.315063 -0.682739 -0.074341 1441742514 0.657227 -0.224487 -0.719482 0.004456 1441742514 0.657227 -0.224487 -0.719482 0.004456 1441742514 0.657227 -0.224487 -0.719482 0.004456 1441742514 0.657227 -0.224487 -0.719482 0.004456 1441742514 0.657227 -0.224487 -0.719482 0.004456 1441742514 0.657227 -0.224487 -0.719482 0.004456 1441742514 0.651428 -0.117432 -0.743958 0.091736 1441742514 0.651428 -0.117432 -0.743958 0.091736 1441742514 0.651428 -0.117432 -0.743958 0.091736 1441742514 0.651428 -0.117432 -0.743958 0.091736 1441742514 0.651428 -0.117432 -0.743958 0.091736 1441742514 0.651428 -0.117432 -0.743958 0.091736 1441742514 0.636658 -0.008118 -0.749939 0.179321 1441742514 0.636658 -0.008118 -0.749939 0.179321 1441742514 0.636658 -0.008118 -0.749939 0.179321 1441742514 0.636658 -0.008118 -0.749939 0.179321 1441742514 0.636658 -0.008118 -0.749939 0.179321 1441742514 0.636658 -0.008118 -0.749939 0.179321 1441742514 0.636658 -0.008118 -0.749939 0.179321 1441742514 0.611755 0.082947 -0.745911 0.249878 1441742514 0.611755 0.082947 -0.745911 0.249878 1441742514 0.611755 0.082947 -0.745911 0.249878 1441742514 0.611755 0.082947 -0.745911 0.249878 1441742514 0.611755 0.082947 -0.745911 0.249878 1441742514 0.611755 0.082947 -0.745911 0.249878 1441742514 0.580505 0.164673 -0.735779 0.307373 1441742514 0.580505 0.164673 -0.735779 0.307373 1441742514 0.580505 0.164673 -0.735779 0.307373 1441742514 0.580505 0.164673 -0.735779 0.307373 1441742514 0.580505 0.164673 -0.735779 0.307373 1441742514 0.580505 0.164673 -0.735779 0.307373 1441742514 0.545288 0.246704 -0.713989 0.363220 1441742514 0.545288 0.246704 -0.713989 0.363220 1441742514 0.545288 0.246704 -0.713989 0.363220 1441742514 0.545288 0.246704 -0.713989 0.363220 1441742514 0.545288 0.246704 -0.713989 0.363220 1441742514 0.545288 0.246704 -0.713989 0.363220 1441742514 0.513733 0.306885 -0.694153 0.400024 1441742514 0.513733 0.306885 -0.694153 0.400024 1441742514 0.513733 0.306885 -0.694153 0.400024 1441742514 0.513733 0.306885 -0.694153 0.400024 1441742514 0.513733 0.306885 -0.694153 0.400024 1441742514 0.513733 0.306885 -0.694153 0.400024 1441742514 0.498779 0.338684 -0.682068 0.413818 1441742514 0.498779 0.338684 -0.682068 0.413818 1441742514 0.498779 0.338684 -0.682068 0.413818 1441742514 0.498779 0.338684 -0.682068 0.413818 1441742514 0.498779 0.338684 -0.682068 0.413818 1441742514 0.498779 0.338684 -0.682068 0.413818 1441742514 0.511536 0.341309 -0.676819 0.404602 1441742515 0.511536 0.341309 -0.676819 0.404602 1441742515 0.511536 0.341309 -0.676819 0.404602 1441742515 0.511536 0.341309 -0.676819 0.404602 1441742515 0.511536 0.341309 -0.676819 0.404602 1441742515 0.545410 0.300293 -0.690063 0.368958 1441742515 0.545410 0.300293 -0.690063 0.368958 1441742515 0.545410 0.300293 -0.690063 0.368958 1441742515 0.545410 0.300293 -0.690063 0.368958 1441742515 0.545410 0.300293 -0.690063 0.368958 1441742515 0.545410 0.300293 -0.690063 0.368958 1441742515 0.580627 0.238953 -0.708618 0.321838 1441742515 0.580627 0.238953 -0.708618 0.321838 1441742515 0.580627 0.238953 -0.708618 0.321838 1441742515 0.580627 0.238953 -0.708618 0.321838 1441742515 0.580627 0.238953 -0.708618 0.321838 1441742515 0.580627 0.238953 -0.708618 0.321838 1441742515 0.615051 0.166321 -0.723328 0.266052 1441742515 0.615051 0.166321 -0.723328 0.266052 1441742515 0.615051 0.166321 -0.723328 0.266052 1441742515 0.615051 0.166321 -0.723328 0.266052 1441742515 0.615051 0.166321 -0.723328 0.266052 1441742515 0.615051 0.166321 -0.723328 0.266052 1441742515 0.645020 0.077393 -0.733521 0.199768 1441742515 0.645020 0.077393 -0.733521 0.199768 1441742515 0.645020 0.077393 -0.733521 0.199768 1441742515 0.645020 0.077393 -0.733521 0.199768 1441742515 0.645020 0.077393 -0.733521 0.199768 1441742515 0.645020 0.077393 -0.733521 0.199768 1441742515 0.645020 0.077393 -0.733521 0.199768 1441742515 0.667786 -0.015869 -0.732422 0.131836 1441742515 0.667786 -0.015869 -0.732422 0.131836 1441742515 0.667786 -0.015869 -0.732422 0.131836 1441742515 0.667786 -0.015869 -0.732422 0.131836 1441742515 0.667786 -0.015869 -0.732422 0.131836 1441742515 0.682800 -0.114685 -0.719482 0.054382 1441742515 0.682800 -0.114685 -0.719482 0.054382 1441742515 0.682800 -0.114685 -0.719482 0.054382 1441742515 0.682800 -0.114685 -0.719482 0.054382 1441742515 0.682800 -0.114685 -0.719482 0.054382 1441742515 0.682800 -0.114685 -0.719482 0.054382 1441742515 0.687500 -0.206726 -0.695679 -0.025146 1441742515 0.687500 -0.206726 -0.695679 -0.025146 1441742515 0.687500 -0.206726 -0.695679 -0.025146 1441742515 0.687500 -0.206726 -0.695679 -0.025146 1441742515 0.687500 -0.206726 -0.695679 -0.025146 1441742515 0.687500 -0.206726 -0.695679 -0.025146 1441742515 0.687500 -0.206726 -0.695679 -0.025146 1441742515 0.679504 -0.292175 -0.665161 -0.102722 1441742515 0.679504 -0.292175 -0.665161 -0.102722 1441742515 0.679504 -0.292175 -0.665161 -0.102722 1441742515 0.679504 -0.292175 -0.665161 -0.102722 1441742515 0.679504 -0.292175 -0.665161 -0.102722 1441742515 0.679504 -0.292175 -0.665161 -0.102722 1441742515 0.661072 -0.376953 -0.624084 -0.177368 1441742515 0.661072 -0.376953 -0.624084 -0.177368 1441742515 0.661072 -0.376953 -0.624084 -0.177368 1441742515 0.661072 -0.376953 -0.624084 -0.177368 1441742515 0.661072 -0.376953 -0.624084 -0.177368 1441742515 0.661072 -0.376953 -0.624084 -0.177368 1441742515 0.635010 -0.455261 -0.574036 -0.244995 1441742515 0.635010 -0.455261 -0.574036 -0.244995 1441742515 0.635010 -0.455261 -0.574036 -0.244995 1441742515 0.635010 -0.455261 -0.574036 -0.244995 1441742515 0.635010 -0.455261 -0.574036 -0.244995 1441742515 0.635010 -0.455261 -0.574036 -0.244995 1441742515 0.606018 -0.504883 -0.536682 -0.299805 1441742515 0.606018 -0.504883 -0.536682 -0.299805 1441742515 0.606018 -0.504883 -0.536682 -0.299805 1441742515 0.606018 -0.504883 -0.536682 -0.299805 1441742515 0.606018 -0.504883 -0.536682 -0.299805 1441742515 0.606018 -0.504883 -0.536682 -0.299805 1441742515 0.579285 -0.534546 -0.515503 -0.336060 1441742515 0.579285 -0.534546 -0.515503 -0.336060 1441742515 0.579285 -0.534546 -0.515503 -0.336060 1441742515 0.579285 -0.534546 -0.515503 -0.336060 1441742515 0.579285 -0.534546 -0.515503 -0.336060 1441742515 0.579285 -0.534546 -0.515503 -0.336060 1441742515 0.579285 -0.534546 -0.515503 -0.336060 1441742515 0.577393 -0.549561 -0.502808 -0.334351 1441742515 0.577393 -0.549561 -0.502808 -0.334351 1441742515 0.577393 -0.549561 -0.502808 -0.334351 1441742515 0.577393 -0.549561 -0.502808 -0.334351 1441742515 0.577393 -0.549561 -0.502808 -0.334351 1441742515 0.600830 -0.523560 -0.527283 -0.294800 1441742515 0.600830 -0.523560 -0.527283 -0.294800 1441742515 0.600830 -0.523560 -0.527283 -0.294800 1441742515 0.600830 -0.523560 -0.527283 -0.294800 1441742515 0.600830 -0.523560 -0.527283 -0.294800 1441742515 0.600830 -0.523560 -0.527283 -0.294800 1441742515 0.627014 -0.467468 -0.576538 -0.236450 1441742515 0.627014 -0.467468 -0.576538 -0.236450 1441742515 0.627014 -0.467468 -0.576538 -0.236450 1441742515 0.627014 -0.467468 -0.576538 -0.236450 1441742515 0.627014 -0.467468 -0.576538 -0.236450 1441742515 0.627014 -0.467468 -0.576538 -0.236450 1441742515 0.627014 -0.467468 -0.576538 -0.236450 1441742515 0.645447 -0.400635 -0.626526 -0.174316 1441742515 0.645447 -0.400635 -0.626526 -0.174316 1441742515 0.645447 -0.400635 -0.626526 -0.174316 1441742515 0.645447 -0.400635 -0.626526 -0.174316 1441742515 0.655579 -0.325928 -0.672729 -0.106995 1441742515 0.655579 -0.325928 -0.672729 -0.106995 1441742515 0.655579 -0.325928 -0.672729 -0.106995 1441742515 0.655579 -0.325928 -0.672729 -0.106995 1441742515 0.655579 -0.325928 -0.672729 -0.106995 1441742515 0.655579 -0.325928 -0.672729 -0.106995 1441742515 0.658447 -0.243347 -0.711426 -0.034424 1441742515 0.658447 -0.243347 -0.711426 -0.034424 1441742515 0.658447 -0.243347 -0.711426 -0.034424 1441742516 0.658447 -0.243347 -0.711426 -0.034424 1441742516 0.658447 -0.243347 -0.711426 -0.034424 1441742516 0.658447 -0.243347 -0.711426 -0.034424 1441742516 0.652649 -0.157776 -0.739929 0.040710 1441742516 0.652649 -0.157776 -0.739929 0.040710 1441742516 0.652649 -0.157776 -0.739929 0.040710 1441742516 0.652649 -0.157776 -0.739929 0.040710 1441742516 0.652649 -0.157776 -0.739929 0.040710 1441742516 0.652649 -0.157776 -0.739929 0.040710 1441742516 0.639465 -0.053772 -0.755981 0.129028 1441742516 0.639465 -0.053772 -0.755981 0.129028 1441742516 0.639465 -0.053772 -0.755981 0.129028 1441742516 0.639465 -0.053772 -0.755981 0.129028 1441742516 0.639465 -0.053772 -0.755981 0.129028 1441742516 0.639465 -0.053772 -0.755981 0.129028 1441742516 0.615356 0.050293 -0.756958 0.214050 1441742516 0.615356 0.050293 -0.756958 0.214050 1441742516 0.615356 0.050293 -0.756958 0.214050 1441742516 0.615356 0.050293 -0.756958 0.214050 1441742516 0.615356 0.050293 -0.756958 0.214050 1441742516 0.615356 0.050293 -0.756958 0.214050 1441742516 0.580017 0.149414 -0.745300 0.292908 1441742516 0.580017 0.149414 -0.745300 0.292908 1441742516 0.580017 0.149414 -0.745300 0.292908 1441742516 0.580017 0.149414 -0.745300 0.292908 1441742516 0.580017 0.149414 -0.745300 0.292908 1441742516 0.580017 0.149414 -0.745300 0.292908 1441742516 0.537598 0.246826 -0.718994 0.364685 1441742516 0.537598 0.246826 -0.718994 0.364685 1441742516 0.537598 0.246826 -0.718994 0.364685 1441742516 0.537598 0.246826 -0.718994 0.364685 1441742516 0.537598 0.246826 -0.718994 0.364685 1441742516 0.537598 0.246826 -0.718994 0.364685 1441742516 0.499207 0.330566 -0.683960 0.416687 1441742516 0.499207 0.330566 -0.683960 0.416687 1441742516 0.499207 0.330566 -0.683960 0.416687 1441742516 0.499207 0.330566 -0.683960 0.416687 1441742516 0.499207 0.330566 -0.683960 0.416687 1441742516 0.499207 0.330566 -0.683960 0.416687 1441742516 0.470703 0.392944 -0.649353 0.449829 1441742516 0.470703 0.392944 -0.649353 0.449829 1441742516 0.470703 0.392944 -0.649353 0.449829 1441742516 0.470703 0.392944 -0.649353 0.449829 1441742516 0.458984 0.435730 -0.617493 0.467041 1441742516 0.458984 0.435730 -0.617493 0.467041 1441742516 0.458984 0.435730 -0.617493 0.467041 1441742516 0.458984 0.435730 -0.617493 0.467041 1441742516 0.476440 0.434875 -0.617188 0.450439 1441742516 0.476440 0.434875 -0.617188 0.450439 1441742516 0.476440 0.434875 -0.617188 0.450439 1441742516 0.476440 0.434875 -0.617188 0.450439 1441742516 0.476440 0.434875 -0.617188 0.450439 1441742516 0.476440 0.434875 -0.617188 0.450439 1441742516 0.503967 0.410889 -0.632019 0.421570 1441742516 0.503967 0.410889 -0.632019 0.421570 1441742516 0.503967 0.410889 -0.632019 0.421570 1441742516 0.503967 0.410889 -0.632019 0.421570 1441742516 0.503967 0.410889 -0.632019 0.421570 1441742516 0.503967 0.410889 -0.632019 0.421570 1441742516 0.534485 0.368530 -0.655029 0.386475 1441742516 0.534485 0.368530 -0.655029 0.386475 1441742516 0.534485 0.368530 -0.655029 0.386475 1441742516 0.534485 0.368530 -0.655029 0.386475 1441742516 0.534485 0.368530 -0.655029 0.386475 1441742516 0.534485 0.368530 -0.655029 0.386475 1441742516 0.566345 0.315857 -0.676819 0.348328 1441742516 0.566345 0.315857 -0.676819 0.348328 1441742516 0.566345 0.315857 -0.676819 0.348328 1441742516 0.566345 0.315857 -0.676819 0.348328 1441742516 0.566345 0.315857 -0.676819 0.348328 1441742516 0.566345 0.315857 -0.676819 0.348328 1441742516 0.600037 0.248047 -0.699341 0.298889 1441742516 0.600037 0.248047 -0.699341 0.298889 1441742516 0.600037 0.248047 -0.699341 0.298889 1441742516 0.600037 0.248047 -0.699341 0.298889 1441742516 0.600037 0.248047 -0.699341 0.298889 1441742516 0.600037 0.248047 -0.699341 0.298889 1441742516 0.630188 0.167053 -0.718933 0.240967 1441742516 0.630188 0.167053 -0.718933 0.240967 1441742516 0.630188 0.167053 -0.718933 0.240967 1441742516 0.630188 0.167053 -0.718933 0.240967 1441742516 0.630188 0.167053 -0.718933 0.240967 1441742516 0.630188 0.167053 -0.718933 0.240967 1441742516 0.654846 0.080383 -0.730225 0.177490 1441742516 0.654846 0.080383 -0.730225 0.177490 1441742516 0.654846 0.080383 -0.730225 0.177490 1441742516 0.654846 0.080383 -0.730225 0.177490 1441742516 0.654846 0.080383 -0.730225 0.177490 1441742516 0.654846 0.080383 -0.730225 0.177490 1441742516 0.654846 0.080383 -0.730225 0.177490 1441742516 0.673157 -0.008362 -0.731873 0.105591 1441742516 0.673157 -0.008362 -0.731873 0.105591 1441742516 0.673157 -0.008362 -0.731873 0.105591 1441742516 0.673157 -0.008362 -0.731873 0.105591 1441742516 0.673157 -0.008362 -0.731873 0.105591 1441742516 0.673157 -0.008362 -0.731873 0.105591 1441742516 0.681641 -0.092529 -0.725037 0.033020 1441742516 0.681641 -0.092529 -0.725037 0.033020 1441742516 0.681641 -0.092529 -0.725037 0.033020 1441742516 0.681641 -0.092529 -0.725037 0.033020 1441742516 0.681641 -0.092529 -0.725037 0.033020 1441742516 0.681641 -0.092529 -0.725037 0.033020 1441742516 0.683533 -0.167480 -0.709717 -0.032898 1441742516 0.683533 -0.167480 -0.709717 -0.032898 1441742516 0.683533 -0.167480 -0.709717 -0.032898 1441742516 0.683533 -0.167480 -0.709717 -0.032898 1441742516 0.683533 -0.167480 -0.709717 -0.032898 1441742517 0.683533 -0.167480 -0.709717 -0.032898 1441742517 0.683533 -0.167480 -0.709717 -0.032898 1441742517 0.677368 -0.239014 -0.689392 -0.093628 1441742517 
0.687195 -0.038635 -0.715454 0.119995 1441742535 0.687195 -0.038635 -0.715454 0.119995 1441742535 0.687195 -0.038635 -0.715454 0.119995 1441742535 0.679565 -0.015930 -0.720825 0.135437 1441742535 0.679565 -0.015930 -0.720825 0.135437 1441742535 0.679565 -0.015930 -0.720825 0.135437 1441742535 0.679565 -0.015930 -0.720825 0.135437 1441742535 0.679565 -0.015930 -0.720825 0.135437 1441742535 0.679565 -0.015930 -0.720825 0.135437 1441742535 0.679565 -0.015930 -0.720825 0.135437 1441742535 0.669922 0.013855 -0.725403 0.157471 1441742535 0.669922 0.013855 -0.725403 0.157471 1441742535 0.669922 0.013855 -0.725403 0.157471 1441742535 0.669922 0.013855 -0.725403 0.157471 1441742535 0.669922 0.013855 -0.725403 0.157471 1441742535 0.669922 0.013855 -0.725403 0.157471 1441742535 0.656372 0.060486 -0.727295 0.191223 1441742535 0.656372 0.060486 -0.727295 0.191223 1441742535 0.656372 0.060486 -0.727295 0.191223 1441742535 0.656372 0.060486 -0.727295 0.191223 1441742535 0.656372 0.060486 -0.727295 0.191223 1441742535 0.656372 0.060486 -0.727295 0.191223 1441742535 0.632507 0.136047 -0.719299 0.253052 1441742535 0.632507 0.136047 -0.719299 0.253052 1441742535 0.632507 0.136047 -0.719299 0.253052 1441742535 0.632507 0.136047 -0.719299 0.253052 1441742535 0.632507 0.136047 -0.719299 0.253052 1441742535 0.632507 0.136047 -0.719299 0.253052 1441742535 0.632507 0.136047 -0.719299 0.253052 1441742535 0.603516 0.204956 -0.710266 0.298645 1441742535 0.603516 0.204956 -0.710266 0.298645 1441742535 0.603516 0.204956 -0.710266 0.298645 1441742535 0.603516 0.204956 -0.710266 0.298645 1441742535 0.603516 0.204956 -0.710266 0.298645 1441742535 0.603516 0.204956 -0.710266 0.298645 1441742535 0.574036 0.273254 -0.691101 0.343628 1441742535 0.574036 0.273254 -0.691101 0.343628 1441742535 0.574036 0.273254 -0.691101 0.343628 1441742535 0.574036 0.273254 -0.691101 0.343628 1441742535 0.574036 0.273254 -0.691101 0.343628 1441742535 0.574036 0.273254 -0.691101 0.343628 1441742535 0.574036 0.273254 -0.691101 0.343628 1441742535 0.550720 0.321960 -0.674194 0.372131 1441742535 0.550720 0.321960 -0.674194 0.372131 1441742535 0.550720 0.321960 -0.674194 0.372131 1441742535 0.550720 0.321960 -0.674194 0.372131 1441742535 0.550720 0.321960 -0.674194 0.372131 1441742535 0.550720 0.321960 -0.674194 0.372131 1441742535 0.534180 0.349548 -0.666260 0.385376 1441742535 0.534180 0.349548 -0.666260 0.385376 1441742535 0.534180 0.349548 -0.666260 0.385376 1441742535 0.534180 0.349548 -0.666260 0.385376 1441742535 0.534180 0.349548 -0.666260 0.385376 1441742535 0.534180 0.349548 -0.666260 0.385376 1441742535 0.529602 0.355774 -0.668152 0.382690 1441742535 0.529602 0.355774 -0.668152 0.382690 1441742535 0.529602 0.355774 -0.668152 0.382690 1441742535 0.529602 0.355774 -0.668152 0.382690 1441742535 0.529602 0.355774 -0.668152 0.382690 1441742535 0.545593 0.336426 -0.677124 0.361389 1441742535 0.545593 0.336426 -0.677124 0.361389 1441742535 0.545593 0.336426 -0.677124 0.361389 1441742535 0.545593 0.336426 -0.677124 0.361389 1441742535 0.545593 0.336426 -0.677124 0.361389 1441742535 0.545593 0.336426 -0.677124 0.361389 1441742535 0.545593 0.336426 -0.677124 0.361389 1441742535 0.570984 0.293701 -0.693115 0.327515 1441742535 0.570984 0.293701 -0.693115 0.327515 1441742535 0.570984 0.293701 -0.693115 0.327515 1441742535 0.570984 0.293701 -0.693115 0.327515 1441742535 0.570984 0.293701 -0.693115 0.327515 1441742535 0.570984 0.293701 -0.693115 0.327515 1441742535 0.600159 0.238098 -0.706299 0.290222 1441742535 0.600159 0.238098 -0.706299 0.290222 1441742535 0.600159 0.238098 -0.706299 0.290222 1441742535 0.600159 0.238098 -0.706299 0.290222 1441742535 0.600159 0.238098 -0.706299 0.290222 1441742535 0.629883 0.169067 -0.717651 0.244263 1441742535 0.629883 0.169067 -0.717651 0.244263 1441742535 0.629883 0.169067 -0.717651 0.244263 1441742535 0.629883 0.169067 -0.717651 0.244263 1441742535 0.629883 0.169067 -0.717651 0.244263 1441742535 0.629883 0.169067 -0.717651 0.244263 1441742536 0.629883 0.169067 -0.717651 0.244263 1441742536 0.658691 0.080078 -0.725891 0.181152 1441742536 0.658691 0.080078 -0.725891 0.181152 1441742536 0.658691 0.080078 -0.725891 0.181152 1441742536 0.658691 0.080078 -0.725891 0.181152 1441742536 0.658691 0.080078 -0.725891 0.181152 1441742536 0.658691 0.080078 -0.725891 0.181152 1441742536 0.678650 -0.029968 -0.726685 0.102295 1441742536 0.678650 -0.029968 -0.726685 0.102295 1441742536 0.678650 -0.029968 -0.726685 0.102295 1441742536 0.678650 -0.029968 -0.726685 0.102295 1441742536 0.678650 -0.029968 -0.726685 0.102295 1441742536 0.678650 -0.029968 -0.726685 0.102295 1441742536 0.678650 -0.029968 -0.726685 0.102295 1441742536 0.686096 -0.140198 -0.713501 0.023254 1441742536 0.686096 -0.140198 -0.713501 0.023254 1441742536 0.686096 -0.140198 -0.713501 0.023254 1441742536 0.686096 -0.140198 -0.713501 0.023254 1441742536 0.686096 -0.140198 -0.713501 0.023254 1441742536 0.686096 -0.140198 -0.713501 0.023254 1441742536 0.683411 -0.241211 -0.686890 -0.054199 1441742536 0.683411 -0.241211 -0.686890 -0.054199 1441742536 0.683411 -0.241211 -0.686890 -0.054199 1441742536 0.683411 -0.241211 -0.686890 -0.054199 1441742536 0.683411 -0.241211 -0.686890 -0.054199 1441742536 0.683411 -0.241211 -0.686890 -0.054199 1441742536 0.669067 -0.330750 -0.653015 -0.128601 1441742536 0.669067 -0.330750 -0.653015 -0.128601 1441742536 0.669067 -0.330750 -0.653015 -0.128601 1441742536 0.669067 -0.330750 -0.653015 -0.128601 1441742536 0.669067 -0.330750 -0.653015 -0.128601 1441742536 0.669067 -0.330750 -0.653015 -0.128601 1441742536 0.669067 -0.330750 -0.653015 -0.128601 1441742536 0.642273 -0.414246 -0.613220 -0.199585 1441742536 0.642273 -0.414246 -0.613220 -0.199585 1441742536 0.642273 -0.414246 -0.613220 -0.199585 1441742536 0.642273 -0.414246 -0.613220 -0.199585 1441742536 0.642273 -0.414246 -0.613220 -0.199585 1441742536 0.642273 -0.414246 -0.613220 -0.199585 1441742536 0.613708 -0.484436 -0.570374 -0.251770 1441742536 0.613708 -0.484436 -0.570374 -0.251770 1441742536 0.613708 -0.484436 -0.570374 -0.251770 1441742536 0.613708 -0.484436 -0.570374 -0.251770 1441742536 0.613708 -0.484436 -0.570374 -0.251770 1441742536 0.613708 -0.484436 -0.570374 -0.251770 1441742536 0.604858 -0.511230 -0.546753 -0.271851 1441742536 0.604858 -0.511230 -0.546753 -0.271851 1441742536 0.604858 -0.511230 -0.546753 -0.271851 1441742536 0.604858 -0.511230 -0.546753 -0.271851 1441742536 0.604858 -0.511230 -0.546753 -0.271851 1441742536 0.604858 -0.511230 -0.546753 -0.271851 1441742536 0.604126 -0.526917 -0.527893 -0.280640 1441742536 0.604126 -0.526917 -0.527893 -0.280640 1441742536 0.604126 -0.526917 -0.527893 -0.280640 1441742536 0.604126 -0.526917 -0.527893 -0.280640 1441742536 0.611084 -0.520203 -0.532227 -0.269714 1441742536 0.611084 -0.520203 -0.532227 -0.269714 1441742536 0.611084 -0.520203 -0.532227 -0.269714 1441742536 0.611084 -0.520203 -0.532227 -0.269714 1441742536 0.611084 -0.520203 -0.532227 -0.269714 1441742536 0.611084 -0.520203 -0.532227 -0.269714 1441742536 0.625610 -0.489380 -0.559082 -0.237854 1441742536 0.625610 -0.489380 -0.559082 -0.237854 1441742536 0.625610 -0.489380 -0.559082 -0.237854 1441742536 0.625610 -0.489380 -0.559082 -0.237854 1441742536 0.625610 -0.489380 -0.559082 -0.237854 1441742536 0.625610 -0.489380 -0.559082 -0.237854 1441742536 0.644348 -0.435913 -0.601379 -0.182129 1441742536 0.644348 -0.435913 -0.601379 -0.182129 1441742536 0.644348 -0.435913 -0.601379 -0.182129 1441742536 0.644348 -0.435913 -0.601379 -0.182129 1441742536 0.644348 -0.435913 -0.601379 -0.182129 1441742536 0.644348 -0.435913 -0.601379 -0.182129 1441742536 0.659363 -0.365417 -0.647400 -0.112305 1441742536 0.659363 -0.365417 -0.647400 -0.112305 1441742536 0.659363 -0.365417 -0.647400 -0.112305 1441742536 0.659363 -0.365417 -0.647400 -0.112305 1441742536 0.659363 -0.365417 -0.647400 -0.112305 1441742536 0.666321 -0.287292 -0.686829 -0.042297 1441742536 0.666321 -0.287292 -0.686829 -0.042297 1441742536 0.666321 -0.287292 -0.686829 -0.042297 1441742536 0.666321 -0.287292 -0.686829 -0.042297 1441742536 0.666321 -0.287292 -0.686829 -0.042297 1441742536 0.666321 -0.287292 -0.686829 -0.042297 1441742536 0.665527 -0.200745 -0.718201 0.031067 1441742536 0.665527 -0.200745 -0.718201 0.031067 1441742536 0.665527 -0.200745 -0.718201 0.031067 1441742536 0.665527 -0.200745 -0.718201 0.031067 1441742536 0.665527 -0.200745 -0.718201 0.031067 1441742536 0.665527 -0.200745 -0.718201 0.031067 1441742536 0.665527 -0.200745 -0.718201 0.031067 1441742536 0.658142 -0.107422 -0.737610 0.106079 1441742536 0.658142 -0.107422 -0.737610 0.106079 1441742536 0.658142 -0.107422 -0.737610 0.106079 1441742536 0.658142 -0.107422 -0.737610 0.106079 1441742536 0.658142 -0.107422 -0.737610 0.106079 1441742536 0.658142 -0.107422 -0.737610 0.106079 1441742536 0.642334 -0.010986 -0.746399 0.173767 1441742536 0.642334 -0.010986 -0.746399 0.173767 1441742536 0.642334 -0.010986 -0.746399 0.173767 1441742536 0.642334 -0.010986 -0.746399 0.173767 1441742536 0.642334 -0.010986 -0.746399 0.173767 1441742536 0.642334 -0.010986 -0.746399 0.173767 1441742536 0.619690 0.073059 -0.746460 0.231018 1441742536 0.619690 0.073059 -0.746460 0.231018 1441742536 0.619690 0.073059 -0.746460 0.231018 1441742536 0.619690 0.073059 -0.746460 0.231018 1441742536 0.619690 0.073059 -0.746460 0.231018 1441742536 0.591919 0.141235 -0.742676 0.279541 1441742537 0.591919 0.141235 -0.742676 0.279541 1441742537 0.591919 0.141235 -0.742676 0.279541 1441742537 0.591919 0.141235 -0.742676 0.279541 1441742537 0.591919 0.141235 -0.742676 0.279541 1441742537 0.591919 0.141235 -0.742676 0.279541 1441742537 0.562805 0.203918 -0.733093 0.322876 1441742537 0.562805 0.203918 -0.733093 0.322876 1441742537 0.562805 0.203918 -0.733093 0.322876 1441742537 0.562805 0.203918 -0.733093 0.322876 1441742537 0.562805 0.203918 -0.733093 0.322876 1441742537 0.562805 0.203918 -0.733093 0.322876 1441742537 0.562805 0.203918 -0.733093 0.322876 1441742537 0.535950 0.278809 -0.711243 0.359375 1441742537 0.535950 0.278809 -0.711243 0.359375 1441742537 0.535950 0.278809 -0.711243 0.359375 1441742537 0.535950 0.278809 -0.711243 0.359375 1441742537 0.535950 0.278809 -0.711243 0.359375 1441742537 0.535950 0.278809 -0.711243 0.359375 1441742537 0.528564 0.326416 -0.688110 0.374878 1441742537 0.528564 0.326416 -0.688110 0.374878 1441742537 0.528564 0.326416 -0.688110 0.374878 1441742537 0.528564 0.326416 -0.688110 0.374878 1441742537 0.528564 0.326416 -0.688110 0.374878 1441742537 0.528564 0.326416 -0.688110 0.374878 1441742537 0.539490 0.330627 -0.681274 0.368042 1441742537 0.539490 0.330627 -0.681274 0.368042 1441742537 0.539490 0.330627 -0.681274 0.368042 1441742537 0.539490 0.330627 -0.681274 0.368042 1441742537 0.539490 0.330627 -0.681274 0.368042 1441742537 0.539490 0.330627 -0.681274 0.368042 1441742537 0.539490 0.330627 -0.681274 0.368042 1441742537 0.558105 0.310303 -0.684631 0.351440 1441742537 0.558105 0.310303 -0.684631 0.351440 1441742537 0.558105 0.310303 -0.684631 0.351440 1441742537 0.558105 0.310303 -0.684631 0.351440 1441742537 0.558105 0.310303 -0.684631 0.351440 1441742537 0.558105 0.310303 -0.684631 0.351440 1441742537 0.584106 0.262695 -0.698059 0.320129 1441742537 0.584106 0.262695 -0.698059 0.320129 1441742537 0.584106 0.262695 -0.698059 0.320129 1441742537 0.584106 0.262695 -0.698059 0.320129 1441742537 0.584106 0.262695 -0.698059 0.320129 1441742537 0.584106 0.262695 -0.698059 0.320129 1441742537 0.612854 0.199768 -0.713623 0.274353 1441742537 0.612854 0.199768 -0.713623 0.274353 1441742537 0.612854 0.199768 -0.713623 0.274353 1441742537 0.612854 0.199768 -0.713623 0.274353 1441742537 0.612854 0.199768 -0.713623 0.274353 1441742537 0.612854 0.199768 -0.713623 0.274353 1441742537 0.642639 0.113770 -0.728333 0.208679 1441742537 0.642639 0.113770 -0.728333 0.208679 1441742537 0.642639 0.113770 -0.728333 0.208679 1441742537 0.642639 0.113770 -0.728333 0.208679 1441742537 0.642639 0.113770 -0.728333 0.208679 1441742537 0.642639 0.113770 -0.728333 0.208679 1441742537 0.642639 0.113770 -0.728333 0.208679 1441742537 0.666016 0.022156 -0.732117 0.140991 1441742537 0.666016 0.022156 -0.732117 0.140991 1441742537 0.666016 0.022156 -0.732117 0.140991 1441742537 0.666016 0.022156 -0.732117 0.140991 1441742537 0.666016 0.022156 -0.732117 0.140991 1441742537 0.666016 0.022156 -0.732117 0.140991 1441742537 0.682434 -0.077515 -0.723938 0.065186 1441742537 0.682434 -0.077515 -0.723938 0.065186 1441742537 0.682434 -0.077515 -0.723938 0.065186 1441742537 0.682434 -0.077515 -0.723938 0.065186 1441742537 0.682434 -0.077515 -0.723938 0.065186 1441742537 0.682434 -0.077515 -0.723938 0.065186 1441742537 0.687500 -0.177917 -0.703918 -0.013733 1441742537 0.687500 -0.177917 -0.703918 -0.013733 1441742537 0.687500 -0.177917 -0.703918 -0.013733 1441742537 0.687500 -0.177917 -0.703918 -0.013733 1441742537 0.687500 -0.177917 -0.703918 -0.013733 1441742537 0.687500 -0.177917 -0.703918 -0.013733 1441742537 0.683105 -0.260986 -0.677002 -0.083557 1441742537 0.683105 -0.260986 -0.677002 -0.083557 1441742537 0.683105 -0.260986 -0.677002 -0.083557 1441742537 0.683105 -0.260986 -0.677002 -0.083557 1441742537 0.683105 -0.260986 -0.677002 -0.083557 1441742537 0.683105 -0.260986 -0.677002 -0.083557 1441742537 0.673035 -0.326477 -0.646729 -0.148987 1441742537 0.673035 -0.326477 -0.646729 -0.148987 1441742537 0.673035 -0.326477 -0.646729 -0.148987 1441742537 0.673035 -0.326477 -0.646729 -0.148987 1441742537 0.673035 -0.326477 -0.646729 -0.148987 1441742537 0.673035 -0.326477 -0.646729 -0.148987 1441742537 0.673035 -0.326477 -0.646729 -0.148987 1441742537 0.653625 -0.395325 -0.608887 -0.213989 1441742537 0.653625 -0.395325 -0.608887 -0.213989 1441742537 0.653625 -0.395325 -0.608887 -0.213989 1441742537 0.653625 -0.395325 -0.608887 -0.213989 1441742537 0.630615 -0.458740 -0.566406 -0.266724 1441742537 0.630615 -0.458740 -0.566406 -0.266724 1441742537 0.630615 -0.458740 -0.566406 -0.266724 1441742537 0.630615 -0.458740 -0.566406 -0.266724 1441742537 0.630615 -0.458740 -0.566406 -0.266724 1441742537 0.620911 -0.496765 -0.532227 -0.290649 1441742537 0.620911 -0.496765 -0.532227 -0.290649 1441742537 0.620911 -0.496765 -0.532227 -0.290649 1441742537 0.620911 -0.496765 -0.532227 -0.290649 1441742537 0.620911 -0.496765 -0.532227 -0.290649 1441742537 0.620911 -0.496765 -0.532227 -0.290649 1441742537 0.610168 -0.521423 -0.516907 -0.297729 1441742537 0.610168 -0.521423 -0.516907 -0.297729 1441742537 0.610168 -0.521423 -0.516907 -0.297729 1441742537 0.610168 -0.521423 -0.516907 -0.297729 1441742537 0.610168 -0.521423 -0.516907 -0.297729 1441742537 0.610168 -0.521423 -0.516907 -0.297729 1441742537 0.615112 -0.513245 -0.530701 -0.276794 1441742538 0.615112 -0.513245 -0.530701 -0.276794 1441742538 0.615112 -0.513245 -0.530701 -0.276794 1441742538 0.615112 -0.513245 -0.530701 -0.276794 1441742538 0.615112 -0.513245 -0.530701 -0.276794 1441742538 0.615112 -0.513245 -0.530701 -0.276794 1441742538 0.635620 -0.470337 -0.567383 -0.230103 1441742538 0.635620 -0.470337 -0.567383 -0.230103 1441742538 0.635620 -0.470337 -0.567383 -0.230103 1441742538 0.635620 -0.470337 -0.567383 -0.230103 1441742538 0.635620 -0.470337 -0.567383 -0.230103 1441742538 0.635620 -0.470337 -0.567383 -0.230103 1441742538 0.654663 -0.409241 -0.612732 -0.169006 1441742538 0.654663 -0.409241 -0.612732 -0.169006 1441742538 0.654663 -0.409241 -0.612732 -0.169006 1441742538 0.654663 -0.409241 -0.612732 -0.169006 1441742538 0.654663 -0.409241 -0.612732 -0.169006 1441742538 0.654663 -0.409241 -0.612732 -0.169006 1441742538 0.667053 -0.332214 -0.660278 -0.093811 1441742538 0.667053 -0.332214 -0.660278 -0.093811 1441742538 0.667053 -0.332214 -0.660278 -0.093811 1441742538 0.667053 -0.332214 -0.660278 -0.093811 1441742538 0.667053 -0.332214 -0.660278 -0.093811 1441742538 0.667053 -0.332214 -0.660278 -0.093811 1441742538 0.670044 -0.248352 -0.699402 -0.017639 1441742538 0.670044 -0.248352 -0.699402 -0.017639 1441742538 0.670044 -0.248352 -0.699402 -0.017639 1441742538 0.670044 -0.248352 -0.699402 -0.017639 1441742538 0.670044 -0.248352 -0.699402 -0.017639 1441742538 0.670044 -0.248352 -0.699402 -0.017639 1441742538 0.663635 -0.153931 -0.729309 0.063110 1441742538 0.663635 -0.153931 -0.729309 0.063110 1441742538 0.663635 -0.153931 -0.729309 0.063110 1441742538 0.663635 -0.153931 -0.729309 0.063110 1441742538 0.663635 -0.153931 -0.729309 0.063110 1441742538 0.663635 -0.153931 -0.729309 0.063110 1441742538 0.649475 -0.044556 -0.743469 0.153137 1441742538 0.649475 -0.044556 -0.743469 0.153137 1441742538 0.649475 -0.044556 -0.743469 0.153137 1441742538 0.649475 -0.044556 -0.743469 0.153137 1441742538 0.649475 -0.044556 -0.743469 0.153137 1441742538 0.649475 -0.044556 -0.743469 0.153137 1441742538 0.622681 0.074219 -0.740051 0.243042 1441742538 0.622681 0.074219 -0.740051 0.243042 1441742538 0.622681 0.074219 -0.740051 0.243042 1441742538 0.622681 0.074219 -0.740051 0.243042 1441742538 0.622681 0.074219 -0.740051 0.243042 1441742538 0.622681 0.074219 -0.740051 0.243042 1441742538 0.586182 0.178528 -0.721802 0.321716 1441742538 0.586182 0.178528 -0.721802 0.321716 1441742538 0.586182 0.178528 -0.721802 0.321716 1441742538 0.586182 0.178528 -0.721802 0.321716 1441742538 0.586182 0.178528 -0.721802 0.321716 1441742538 0.545410 0.255371 -0.703125 0.377991 1441742538 0.545410 0.255371 -0.703125 0.377991 1441742538 0.545410 0.255371 -0.703125 0.377991 1441742538 0.545410 0.255371 -0.703125 0.377991 1441742538 0.545410 0.255371 -0.703125 0.377991 1441742538 0.506958 0.328552 -0.677307 0.419861 1441742538 0.506958 0.328552 -0.677307 0.419861 1441742538 0.506958 0.328552 -0.677307 0.419861 1441742538 0.506958 0.328552 -0.677307 0.419861 1441742538 0.488037 0.381958 -0.651917 0.436951 1441742538 0.488037 0.381958 -0.651917 0.436951 1441742538 0.488037 0.381958 -0.651917 0.436951 1441742538 0.488037 0.381958 -0.651917 0.436951 1441742538 0.488037 0.381958 -0.651917 0.436951 1441742538 0.488037 0.381958 -0.651917 0.436951 1441742538 0.488037 0.381958 -0.651917 0.436951 1441742538 0.483582 0.402588 -0.636963 0.445313 1441742538 0.483582 0.402588 -0.636963 0.445313 1441742538 0.483582 0.402588 -0.636963 0.445313 1441742538 0.483582 0.402588 -0.636963 0.445313 1441742538 0.483582 0.402588 -0.636963 0.445313 1441742538 0.483582 0.402588 -0.636963 0.445313 1441742538 0.492371 0.403015 -0.631531 0.443054 1441742538 0.492371 0.403015 -0.631531 0.443054 1441742538 0.492371 0.403015 -0.631531 0.443054 1441742538 0.492371 0.403015 -0.631531 0.443054 1441742538 0.523560 0.369629 -0.648315 0.411011 1441742538 0.523560 0.369629 -0.648315 0.411011 1441742538 0.523560 0.369629 -0.648315 0.411011 1441742538 0.523560 0.369629 -0.648315 0.411011 1441742538 0.523560 0.369629 -0.648315 0.411011 1441742538 0.523560 0.369629 -0.648315 0.411011 1441742538 0.523560 0.369629 -0.648315 0.411011 1441742538 0.564209 0.310669 -0.675171 0.359497 1441742538 0.564209 0.310669 -0.675171 0.359497 1441742538 0.564209 0.310669 -0.675171 0.359497 1441742538 0.564209 0.310669 -0.675171 0.359497 1441742538 0.564209 0.310669 -0.675171 0.359497 1441742538 0.612854 0.219177 -0.706970 0.276550 1441742538 0.612854 0.219177 -0.706970 0.276550 1441742538 0.612854 0.219177 -0.706970 0.276550 1441742538 0.612854 0.219177 -0.706970 0.276550 1441742538 0.612854 0.219177 -0.706970 0.276550 1441742538 0.649475 0.106445 -0.731079 0.179810 1441742538 0.649475 0.106445 -0.731079 0.179810 1441742538 0.649475 0.106445 -0.731079 0.179810 1441742538 0.649475 0.106445 -0.731079 0.179810 1441742538 0.649475 0.106445 -0.731079 0.179810 1441742538 0.649475 0.106445 -0.731079 0.179810 1441742538 0.649475 0.106445 -0.731079 0.179810 1441742538 0.668640 -0.008667 -0.738708 0.084534 1441742538 0.668640 -0.008667 -0.738708 0.084534 1441742539 0.668640 -0.008667 -0.738708 0.084534 1441742539 0.668640 -0.008667 -0.738708 0.084534 1441742539 0.668640 -0.008667 -0.738708 0.084534 1441742539 0.668640 -0.008667 -0.738708 0.084534 1441742539 0.676147 -0.115906 -0.727600 0.001526 1441742539 0.676147 -0.115906 -0.727600 0.001526 1441742539 0.676147 -0.115906 -0.727600 0.001526 1441742539 0.676147 -0.115906 -0.727600 0.001526 1441742539 0.674133 -0.211243 -0.703552 -0.077026 1441742539 0.674133 -0.211243 -0.703552 -0.077026 1441742539 0.674133 -0.211243 -0.703552 -0.077026 1441742539 0.674133 -0.211243 -0.703552 -0.077026 1441742539 0.674133 -0.211243 -0.703552 -0.077026 1441742539 0.656189 -0.308655 -0.669312 -0.161804 1441742539 0.656189 -0.308655 -0.669312 -0.161804 1441742539 0.656189 -0.308655 -0.669312 -0.161804 1441742539 0.656189 -0.308655 -0.669312 -0.161804 1441742539 0.656189 -0.308655 -0.669312 -0.161804 1441742539 0.656189 -0.308655 -0.669312 -0.161804 1441742539 0.629333 -0.402588 -0.620239 -0.239075 1441742539 0.629333 -0.402588 -0.620239 -0.239075 1441742539 0.629333 -0.402588 -0.620239 -0.239075 1441742539 0.629333 -0.402588 -0.620239 -0.239075 1441742539 0.629333 -0.402588 -0.620239 -0.239075 1441742539 0.629333 -0.402588 -0.620239 -0.239075 1441742539 0.592346 -0.488098 -0.560852 -0.310547 1441742539 0.592346 -0.488098 -0.560852 -0.310547 1441742539 0.592346 -0.488098 -0.560852 -0.310547 1441742539 0.592346 -0.488098 -0.560852 -0.310547 1441742539 0.592346 -0.488098 -0.560852 -0.310547 1441742539 0.592346 -0.488098 -0.560852 -0.310547 1441742539 0.592346 -0.488098 -0.560852 -0.310547 1441742539 0.561401 -0.548096 -0.513062 -0.348145 1441742539 0.561401 -0.548096 -0.513062 -0.348145 1441742539 0.561401 -0.548096 -0.513062 -0.348145 1441742539 0.561401 -0.548096 -0.513062 -0.348145 1441742539 0.561401 -0.548096 -0.513062 -0.348145 1441742539 0.561401 -0.548096 -0.513062 -0.348145 1441742539 0.568970 -0.558777 -0.498352 -0.340149 1441742539 0.568970 -0.558777 -0.498352 -0.340149 1441742539 0.568970 -0.558777 -0.498352 -0.340149 1441742539 0.568970 -0.558777 -0.498352 -0.340149 1441742539 0.568970 -0.558777 -0.498352 -0.340149 1441742539 0.568970 -0.558777 -0.498352 -0.340149 1441742539 0.586731 -0.543274 -0.509644 -0.317566 1441742539 0.586731 -0.543274 -0.509644 -0.317566 1441742539 0.586731 -0.543274 -0.509644 -0.317566 1441742539 0.586731 -0.543274 -0.509644 -0.317566 1441742539 0.586731 -0.543274 -0.509644 -0.317566 1441742539 0.586731 -0.543274 -0.509644 -0.317566 1441742539 0.602051 -0.515686 -0.538391 -0.285950 1441742539 0.602051 -0.515686 -0.538391 -0.285950 1441742539 0.602051 -0.515686 -0.538391 -0.285950 1441742539 0.602051 -0.515686 -0.538391 -0.285950 1441742539 0.602051 -0.515686 -0.538391 -0.285950 1441742539 0.602051 -0.515686 -0.538391 -0.285950 1441742539 0.619019 -0.474609 -0.577820 -0.240356 1441742539 0.619019 -0.474609 -0.577820 -0.240356 1441742539 0.619019 -0.474609 -0.577820 -0.240356 1441742539 0.619019 -0.474609 -0.577820 -0.240356 1441742539 0.619019 -0.474609 -0.577820 -0.240356 1441742539 0.619019 -0.474609 -0.577820 -0.240356 1441742539 0.619019 -0.474609 -0.577820 -0.240356 1441742539 0.635925 -0.418152 -0.622986 -0.180725 1441742539 0.635925 -0.418152 -0.622986 -0.180725 1441742539 0.635925 -0.418152 -0.622986 -0.180725 1441742539 0.635925 -0.418152 -0.622986 -0.180725 1441742539 0.635925 -0.418152 -0.622986 -0.180725 1441742539 0.635925 -0.418152 -0.622986 -0.180725 1441742539 0.647705 -0.348755 -0.668213 -0.111206 1441742539 0.647705 -0.348755 -0.668213 -0.111206 1441742539 0.647705 -0.348755 -0.668213 -0.111206 1441742539 0.647705 -0.348755 -0.668213 -0.111206 1441742539 0.656067 -0.257385 -0.709106 -0.023865 1441742539 0.656067 -0.257385 -0.709106 -0.023865 1441742539 0.656067 -0.257385 -0.709106 -0.023865 1441742539 0.656067 -0.257385 -0.709106 -0.023865 1441742539 0.656067 -0.257385 -0.709106 -0.023865 1441742539 0.656067 -0.257385 -0.709106 -0.023865 1441742539 0.653381 -0.155151 -0.737488 0.071655 1441742539 0.653381 -0.155151 -0.737488 0.071655 1441742539 0.653381 -0.155151 -0.737488 0.071655 1441742539 0.653381 -0.155151 -0.737488 0.071655 1441742539 0.653381 -0.155151 -0.737488 0.071655 1441742539 0.653381 -0.155151 -0.737488 0.071655 1441742539 0.636353 -0.053467 -0.752869 0.159363 1441742539 0.636353 -0.053467 -0.752869 0.159363 1441742539 0.636353 -0.053467 -0.752869 0.159363 1441742539 0.636353 -0.053467 -0.752869 0.159363 1441742539 0.636353 -0.053467 -0.752869 0.159363 1441742539 0.636353 -0.053467 -0.752869 0.159363 1441742539 0.605286 0.054810 -0.754700 0.247131 1441742539 0.605286 0.054810 -0.754700 0.247131 1441742539 0.605286 0.054810 -0.754700 0.247131 1441742539 0.605286 0.054810 -0.754700 0.247131 1441742539 0.605286 0.054810 -0.754700 0.247131 1441742539 0.605286 0.054810 -0.754700 0.247131 1441742539 0.605286 0.054810 -0.754700 0.247131 1441742539 0.568909 0.158325 -0.739319 0.323486 1441742539 0.568909 0.158325 -0.739319 0.323486 1441742539 0.568909 0.158325 -0.739319 0.323486 1441742539 0.568909 0.158325 -0.739319 0.323486 1441742539 0.568909 0.158325 -0.739319 0.323486 1441742539 0.537659 0.250732 -0.713440 0.372864 1441742539 0.537659 0.250732 -0.713440 0.372864 1441742539 0.537659 0.250732 -0.713440 0.372864 1441742540 0.537659 0.250732 -0.713440 0.372864 1441742540 0.537659 0.250732 -0.713440 0.372864 1441742540 0.537659 0.250732 -0.713440 0.372864 1441742540 0.520264 0.309937 -0.689148 0.397888 1441742540 0.520264 0.309937 -0.689148 0.397888 1441742540 0.520264 0.309937 -0.689148 0.397888 1441742540 0.520264 0.309937 -0.689148 0.397888 1441742540 0.520264 0.309937 -0.689148 0.397888 1441742540 0.510925 0.343872 -0.675171 0.406006 1441742540 0.510925 0.343872 -0.675171 0.406006 1441742540 0.510925 0.343872 -0.675171 0.406006 1441742540 0.510925 0.343872 -0.675171 0.406006 1441742540 0.510925 0.343872 -0.675171 0.406006 1441742540 0.510925 0.343872 -0.675171 0.406006 1441742540 0.510925 0.343872 -0.675171 0.406006 1441742540 0.509705 0.354919 -0.670288 0.406067 1441742540 0.509705 0.354919 -0.670288 0.406067 1441742540 0.509705 0.354919 -0.670288 0.406067 1441742540 0.509705 0.354919 -0.670288 0.406067 1441742540 0.509705 0.354919 -0.670288 0.406067 1441742540 0.509705 0.354919 -0.670288 0.406067 1441742540 0.521973 0.348145 -0.670410 0.395996 1441742540 0.521973 0.348145 -0.670410 0.395996 1441742540 0.521973 0.348145 -0.670410 0.395996 1441742540 0.521973 0.348145 -0.670410 0.395996 1441742540 0.521973 0.348145 -0.670410 0.395996 1441742540 0.521973 0.348145 -0.670410 0.395996 1441742540 0.554321 0.307556 -0.684631 0.359741 1441742540 0.554321 0.307556 -0.684631 0.359741 1441742540 0.554321 0.307556 -0.684631 0.359741 1441742540 0.554321 0.307556 -0.684631 0.359741 1441742540 0.554321 0.307556 -0.684631 0.359741 1441742540 0.554321 0.307556 -0.684631 0.359741 1441742540 0.594360 0.235779 -0.708984 0.297485 1441742540 0.594360 0.235779 -0.708984 0.297485 1441742540 0.594360 0.235779 -0.708984 0.297485 1441742540 0.594360 0.235779 -0.708984 0.297485 1441742540 0.594360 0.235779 -0.708984 0.297485 1441742540 0.594360 0.235779 -0.708984 0.297485 1441742540 0.629517 0.147461 -0.729065 0.224487 1441742540 0.629517 0.147461 -0.729065 0.224487 1441742540 0.629517 0.147461 -0.729065 0.224487 1441742540 0.629517 0.147461 -0.729065 0.224487 1441742540 0.629517 0.147461 -0.729065 0.224487 1441742540 0.629517 0.147461 -0.729065 0.224487 1441742540 0.656250 0.040588 -0.740112 0.141174 1441742540 0.656250 0.040588 -0.740112 0.141174 1441742540 0.656250 0.040588 -0.740112 0.141174 1441742540 0.656250 0.040588 -0.740112 0.141174 1441742540 0.656250 0.040588 -0.740112 0.141174 1441742540 0.656250 0.040588 -0.740112 0.141174 1441742540 0.656250 0.040588 -0.740112 0.141174 1441742540 0.673340 -0.073608 -0.733826 0.052551 1441742540 0.673340 -0.073608 -0.733826 0.052551 1441742540 0.673340 -0.073608 -0.733826 0.052551 1441742540 0.673340 -0.073608 -0.733826 0.052551 1441742540 0.673340 -0.073608 -0.733826 0.052551 1441742540 0.673340 -0.073608 -0.733826 0.052551 1441742540 0.678589 -0.182312 -0.710693 -0.034424 1441742540 0.678589 -0.182312 -0.710693 -0.034424 1441742540 0.678589 -0.182312 -0.710693 -0.034424 1441742540 0.678589 -0.182312 -0.710693 -0.034424 1441742540 0.678589 -0.182312 -0.710693 -0.034424 1441742540 0.678589 -0.182312 -0.710693 -0.034424 1441742540 0.673706 -0.274475 -0.676819 -0.113037 1441742540 0.673706 -0.274475 -0.676819 -0.113037 1441742540 0.673706 -0.274475 -0.676819 -0.113037 1441742540 0.673706 -0.274475 -0.676819 -0.113037 1441742540 0.673706 -0.274475 -0.676819 -0.113037 1441742540 0.673706 -0.274475 -0.676819 -0.113037 1441742540 0.673706 -0.274475 -0.676819 -0.113037 1441742540 0.658813 -0.363220 -0.628052 -0.199158 1441742540 0.658813 -0.363220 -0.628052 -0.199158 1441742540 0.658813 -0.363220 -0.628052 -0.199158 1441742540 0.658813 -0.363220 -0.628052 -0.199158 1441742540 0.658813 -0.363220 -0.628052 -0.199158 1441742540 0.658813 -0.363220 -0.628052 -0.199158 1441742540 0.630798 -0.450989 -0.567871 -0.276062 1441742540 0.630798 -0.450989 -0.567871 -0.276062 1441742540 0.630798 -0.450989 -0.567871 -0.276062 1441742540 0.630798 -0.450989 -0.567871 -0.276062 1441742540 0.630798 -0.450989 -0.567871 -0.276062 1441742540 0.615356 -0.499451 -0.524109 -0.311890 1441742540 0.615356 -0.499451 -0.524109 -0.311890 1441742540 0.615356 -0.499451 -0.524109 -0.311890 1441742540 0.615356 -0.499451 -0.524109 -0.311890 1441742540 0.615356 -0.499451 -0.524109 -0.311890 1441742540 0.606750 -0.526672 -0.498108 -0.326294 1441742540 0.606750 -0.526672 -0.498108 -0.326294 1441742540 0.606750 -0.526672 -0.498108 -0.326294 1441742540 0.606750 -0.526672 -0.498108 -0.326294 1441742540 0.606750 -0.526672 -0.498108 -0.326294 1441742540 0.606750 -0.526672 -0.498108 -0.326294 1441742540 0.604553 -0.541565 -0.489807 -0.318298 1441742540 0.604553 -0.541565 -0.489807 -0.318298 1441742540 0.604553 -0.541565 -0.489807 -0.318298 1441742540 0.604553 -0.541565 -0.489807 -0.318298 1441742540 0.604553 -0.541565 -0.489807 -0.318298 1441742540 0.604553 -0.541565 -0.489807 -0.318298 1441742540 0.624451 -0.518311 -0.512512 -0.280640 1441742540 0.624451 -0.518311 -0.512512 -0.280640 1441742540 0.624451 -0.518311 -0.512512 -0.280640 1441742540 0.624451 -0.518311 -0.512512 -0.280640 1441742540 0.624451 -0.518311 -0.512512 -0.280640 1441742540 0.624451 -0.518311 -0.512512 -0.280640 1441742540 0.624451 -0.518311 -0.512512 -0.280640 1441742540 0.647949 -0.470154 -0.556519 -0.222473 1441742540 0.647949 -0.470154 -0.556519 -0.222473 1441742541 0.647949 -0.470154 -0.556519 -0.222473 1441742541 0.671326 -0.394409 -0.611389 -0.141479 1441742541 0.671326 -0.394409 -0.611389 -0.141479 1441742541 0.671326 -0.394409 -0.611389 -0.141479 1441742541 0.671326 -0.394409 -0.611389 -0.141479 1441742541 0.671326 -0.394409 -0.611389 -0.141479 1441742541 0.671326 -0.394409 -0.611389 -0.141479 1441742541 0.671326 -0.394409 -0.611389 -0.141479 1441742541 0.683777 -0.302490 -0.662170 -0.049377 1441742541 0.683777 -0.302490 -0.662170 -0.049377 1441742541 0.683777 -0.302490 -0.662170 -0.049377 1441742541 0.683777 -0.302490 -0.662170 -0.049377 1441742541 0.683777 -0.302490 -0.662170 -0.049377 1441742541 0.683777 -0.302490 -0.662170 -0.049377 1441742541 0.683777 -0.302490 -0.662170 -0.049377 1441742541 0.681152 -0.219971 -0.697876 0.025940 1441742541 0.681152 -0.219971 -0.697876 0.025940 1441742541 0.681152 -0.219971 -0.697876 0.025940 1441742541 0.681152 -0.219971 -0.697876 0.025940 1441742541 0.681152 -0.219971 -0.697876 0.025940 1441742541 0.668030 -0.125732 -0.725891 0.105103 1441742541 0.668030 -0.125732 -0.725891 0.105103 1441742541 0.668030 -0.125732 -0.725891 0.105103 1441742541 0.668030 -0.125732 -0.725891 0.105103 1441742541 0.668030 -0.125732 -0.725891 0.105103 1441742541 0.668030 -0.125732 -0.725891 0.105103 1441742541 0.641846 -0.010254 -0.740906 0.197388 1441742541 0.641846 -0.010254 -0.740906 0.197388 1441742541 0.641846 -0.010254 -0.740906 0.197388 1441742541 0.641846 -0.010254 -0.740906 0.197388 1441742541 0.641846 -0.010254 -0.740906 0.197388 1441742541 0.641846 -0.010254 -0.740906 0.197388 1441742541 0.598938 0.112122 -0.738037 0.289856 1441742541 0.598938 0.112122 -0.738037 0.289856 1441742541 0.598938 0.112122 -0.738037 0.289856 1441742541 0.598938 0.112122 -0.738037 0.289856 1441742541 0.598938 0.112122 -0.738037 0.289856 1441742541 0.598938 0.112122 -0.738037 0.289856 1441742541 0.553650 0.215271 -0.717957 0.362854 1441742541 0.553650 0.215271 -0.717957 0.362854 1441742541 0.553650 0.215271 -0.717957 0.362854 1441742541 0.553650 0.215271 -0.717957 0.362854 1441742541 0.553650 0.215271 -0.717957 0.362854 1441742541 0.517151 0.302368 -0.689453 0.407104 1441742541 0.517151 0.302368 -0.689453 0.407104 1441742541 0.517151 0.302368 -0.689453 0.407104 1441742541 0.517151 0.302368 -0.689453 0.407104 1441742541 0.517151 0.302368 -0.689453 0.407104 1441742541 0.517151 0.302368 -0.689453 0.407104 1441742541 0.517151 0.302368 -0.689453 0.407104 1441742541 0.497986 0.361389 -0.663818 0.425110 1441742541 0.497986 0.361389 -0.663818 0.425110 1441742541 0.497986 0.361389 -0.663818 0.425110 1441742541 0.497986 0.361389 -0.663818 0.425110 1441742541 0.487305 0.399414 -0.643799 0.434143 1441742541 0.487305 0.399414 -0.643799 0.434143 1441742541 0.487305 0.399414 -0.643799 0.434143 1441742541 0.487305 0.399414 -0.643799 0.434143 1441742541 0.487305 0.399414 -0.643799 0.434143 1441742541 0.487305 0.399414 -0.643799 0.434143 1441742541 0.498047 0.409180 -0.636780 0.423157 1441742541 0.498047 0.409180 -0.636780 0.423157 1441742541 0.498047 0.409180 -0.636780 0.423157 1441742541 0.498047 0.409180 -0.636780 0.423157 1441742541 0.498047 0.409180 -0.636780 0.423157 1441742541 0.498047 0.409180 -0.636780 0.423157 1441742541 0.522888 0.387146 -0.648865 0.394531 1441742541 0.522888 0.387146 -0.648865 0.394531 1441742541 0.522888 0.387146 -0.648865 0.394531 1441742541 0.522888 0.387146 -0.648865 0.394531 1441742541 0.522888 0.387146 -0.648865 0.394531 1441742541 0.522888 0.387146 -0.648865 0.394531 1441742541 0.522888 0.387146 -0.648865 0.394531 1441742541 0.555786 0.335327 -0.673950 0.352722 1441742541 0.555786 0.335327 -0.673950 0.352722 1441742541 0.555786 0.335327 -0.673950 0.352722 1441742541 0.555786 0.335327 -0.673950 0.352722 1441742541 0.555786 0.335327 -0.673950 0.352722 1441742541 0.555786 0.335327 -0.673950 0.352722 1441742541 0.591614 0.263306 -0.700745 0.299438 1441742541 0.591614 0.263306 -0.700745 0.299438 1441742541 0.591614 0.263306 -0.700745 0.299438 1441742541 0.591614 0.263306 -0.700745 0.299438 1441742541 0.591614 0.263306 -0.700745 0.299438 1441742541 0.591614 0.263306 -0.700745 0.299438 1441742541 0.625732 0.172668 -0.723877 0.233582 1441742541 0.625732 0.172668 -0.723877 0.233582 1441742541 0.625732 0.172668 -0.723877 0.233582 1441742541 0.625732 0.172668 -0.723877 0.233582 1441742541 0.625732 0.172668 -0.723877 0.233582 1441742541 0.625732 0.172668 -0.723877 0.233582 1441742541 0.625732 0.172668 -0.723877 0.233582 1441742541 0.653992 0.071289 -0.735718 0.161194 1441742541 0.653992 0.071289 -0.735718 0.161194 1441742541 0.653992 0.071289 -0.735718 0.161194 1441742541 0.653992 0.071289 -0.735718 0.161194 1441742541 0.653992 0.071289 -0.735718 0.161194 1441742541 0.653992 0.071289 -0.735718 0.161194 1441742541 0.674683 -0.039734 -0.733215 0.074707 1441742541 0.674683 -0.039734 -0.733215 0.074707 1441742541 0.674683 -0.039734 -0.733215 0.074707 1441742541 0.674683 -0.039734 -0.733215 0.074707 1441742541 0.674683 -0.039734 -0.733215 0.074707 1441742541 0.683167 -0.152832 -0.713745 -0.022949 1441742541 
0.662598 0.009949 -0.733765 0.149658 1441742545 0.662598 0.009949 -0.733765 0.149658 1441742545 0.662598 0.009949 -0.733765 0.149658 1441742545 0.662598 0.009949 -0.733765 0.149658 1441742545 0.662598 0.009949 -0.733765 0.149658 1441742545 0.662598 0.009949 -0.733765 0.149658 1441742545 0.662598 0.009949 -0.733765 0.149658 1441742545 0.646851 0.067383 -0.731873 0.203613 1441742545 0.646851 0.067383 -0.731873 0.203613 1441742545 0.646851 0.067383 -0.731873 0.203613 1441742545 0.646851 0.067383 -0.731873 0.203613 1441742545 0.646851 0.067383 -0.731873 0.203613 1441742545 0.646851 0.067383 -0.731873 0.203613 1441742545 0.621460 0.139954 -0.723022 0.267334 1441742545 0.621460 0.139954 -0.723022 0.267334 1441742545 0.621460 0.139954 -0.723022 0.267334 1441742545 0.621460 0.139954 -0.723022 0.267334 1441742545 0.621460 0.139954 -0.723022 0.267334 1441742545 0.621460 0.139954 -0.723022 0.267334 1441742545 0.621460 0.139954 -0.723022 0.267334 1441742545 0.587891 0.216675 -0.703613 0.335083 1441742545 0.587891 0.216675 -0.703613 0.335083 1441742545 0.587891 0.216675 -0.703613 0.335083 1441742545 0.587891 0.216675 -0.703613 0.335083 1441742545 0.587891 0.216675 -0.703613 0.335083 1441742545 0.587891 0.216675 -0.703613 0.335083 1441742545 0.552917 0.275208 -0.685608 0.385315 1441742545 0.552917 0.275208 -0.685608 0.385315 1441742545 0.552917 0.275208 -0.685608 0.385315 1441742545 0.552917 0.275208 -0.685608 0.385315 1441742545 0.552917 0.275208 -0.685608 0.385315 1441742545 0.552917 0.275208 -0.685608 0.385315 1441742545 0.552917 0.275208 -0.685608 0.385315 1441742545 0.519531 0.331604 -0.661438 0.427307 1441742545 0.519531 0.331604 -0.661438 0.427307 1441742545 0.519531 0.331604 -0.661438 0.427307 1441742545 0.519531 0.331604 -0.661438 0.427307 1441742545 0.519531 0.331604 -0.661438 0.427307 1441742545 0.519531 0.331604 -0.661438 0.427307 1441742545 0.504333 0.365540 -0.646912 0.439941 1441742545 0.504333 0.365540 -0.646912 0.439941 1441742545 0.504333 0.365540 -0.646912 0.439941 1441742546 0.504333 0.365540 -0.646912 0.439941 1441742546 0.504333 0.365540 -0.646912 0.439941 1441742546 0.504333 0.365540 -0.646912 0.439941 1441742546 0.500854 0.373047 -0.647339 0.436951 1441742546 0.500854 0.373047 -0.647339 0.436951 1441742546 0.500854 0.373047 -0.647339 0.436951 1441742546 0.500854 0.373047 -0.647339 0.436951 1441742546 0.500854 0.373047 -0.647339 0.436951 1441742546 0.500854 0.373047 -0.647339 0.436951 1441742546 0.500854 0.373047 -0.647339 0.436951 1441742546 0.497070 0.373535 -0.646790 0.441528 1441742546 0.497070 0.373535 -0.646790 0.441528 1441742546 0.497070 0.373535 -0.646790 0.441528 1441742546 0.497070 0.373535 -0.646790 0.441528 1441742546 0.497070 0.373535 -0.646790 0.441528 1441742546 0.497070 0.373535 -0.646790 0.441528 1441742546 0.501038 0.380432 -0.638916 0.442688 1441742546 0.501038 0.380432 -0.638916 0.442688 1441742546 0.501038 0.380432 -0.638916 0.442688 1441742546 0.501038 0.380432 -0.638916 0.442688 1441742546 0.501038 0.380432 -0.638916 0.442688 1441742546 0.501038 0.380432 -0.638916 0.442688 1441742546 0.530212 0.349243 -0.650085 0.417480 1441742546 0.530212 0.349243 -0.650085 0.417480 1441742546 0.530212 0.349243 -0.650085 0.417480 1441742546 0.530212 0.349243 -0.650085 0.417480 1441742546 0.530212 0.349243 -0.650085 0.417480 1441742546 0.530212 0.349243 -0.650085 0.417480 1441742546 0.569824 0.286560 -0.670654 0.378601 1441742546 0.569824 0.286560 -0.670654 0.378601 1441742546 0.569824 0.286560 -0.670654 0.378601 1441742546 0.569824 0.286560 -0.670654 0.378601 1441742546 0.569824 0.286560 -0.670654 0.378601 1441742546 0.569824 0.286560 -0.670654 0.378601 1441742546 0.569824 0.286560 -0.670654 0.378601 1441742546 0.618958 0.199585 -0.689575 0.318726 1441742546 0.618958 0.199585 -0.689575 0.318726 1441742546 0.618958 0.199585 -0.689575 0.318726 1441742546 0.618958 0.199585 -0.689575 0.318726 1441742546 0.618958 0.199585 -0.689575 0.318726 1441742546 0.618958 0.199585 -0.689575 0.318726 1441742546 0.661560 0.100098 -0.699524 0.250854 1441742546 0.661560 0.100098 -0.699524 0.250854 1441742546 0.661560 0.100098 -0.699524 0.250854 1441742546 0.661560 0.100098 -0.699524 0.250854 1441742546 0.661560 0.100098 -0.699524 0.250854 1441742546 0.661560 0.100098 -0.699524 0.250854 1441742546 0.691650 -0.001282 -0.700073 0.177490 1441742546 0.691650 -0.001282 -0.700073 0.177490 1441742546 0.691650 -0.001282 -0.700073 0.177490 1441742546 0.691650 -0.001282 -0.700073 0.177490 1441742546 0.691650 -0.001282 -0.700073 0.177490 1441742546 0.691650 -0.001282 -0.700073 0.177490 1441742546 0.706665 -0.101624 -0.693176 0.099060 1441742546 0.706665 -0.101624 -0.693176 0.099060 1441742546 0.706665 -0.101624 -0.693176 0.099060 1441742546 0.706665 -0.101624 -0.693176 0.099060 1441742546 0.706665 -0.101624 -0.693176 0.099060 1441742546 0.709656 -0.199951 -0.675415 0.015747 1441742546 0.709656 -0.199951 -0.675415 0.015747 1441742546 0.709656 -0.199951 -0.675415 0.015747 1441742546 0.709656 -0.199951 -0.675415 0.015747 1441742546 0.709656 -0.199951 -0.675415 0.015747 1441742546 0.704346 -0.287292 -0.646118 -0.062439 1441742546 0.704346 -0.287292 -0.646118 -0.062439 1441742546 0.704346 -0.287292 -0.646118 -0.062439 1441742546 0.704346 -0.287292 -0.646118 -0.062439 1441742546 0.704346 -0.287292 -0.646118 -0.062439 1441742546 0.704346 -0.287292 -0.646118 -0.062439 1441742546 0.704346 -0.287292 -0.646118 -0.062439 1441742546 0.694336 -0.355347 -0.613220 -0.124878 1441742546 0.694336 -0.355347 -0.613220 -0.124878 1441742546 0.694336 -0.355347 -0.613220 -0.124878 1441742546 0.694336 -0.355347 -0.613220 -0.124878 1441742546 0.694336 -0.355347 -0.613220 -0.124878 1441742546 0.694336 -0.355347 -0.613220 -0.124878 1441742546 0.688965 -0.388794 -0.589966 -0.161560 1441742546 0.688965 -0.388794 -0.589966 -0.161560 1441742546 0.688965 -0.388794 -0.589966 -0.161560 1441742546 0.688965 -0.388794 -0.589966 -0.161560 1441742546 0.688965 -0.388794 -0.589966 -0.161560 1441742546 0.688965 -0.388794 -0.589966 -0.161560 1441742546 0.689331 -0.402771 -0.572937 -0.185364 1441742546 0.689331 -0.402771 -0.572937 -0.185364 1441742546 0.689331 -0.402771 -0.572937 -0.185364 1441742546 0.689331 -0.402771 -0.572937 -0.185364 1441742546 0.689331 -0.402771 -0.572937 -0.185364 1441742546 0.689331 -0.402771 -0.572937 -0.185364 1441742546 0.678528 -0.421265 -0.566833 -0.202209 1441742546 0.678528 -0.421265 -0.566833 -0.202209 1441742546 0.678528 -0.421265 -0.566833 -0.202209 1441742546 0.678528 -0.421265 -0.566833 -0.202209 1441742546 0.678528 -0.421265 -0.566833 -0.202209 1441742546 0.678528 -0.421265 -0.566833 -0.202209 1441742546 0.670410 -0.416077 -0.582764 -0.194580 1441742546 0.670410 -0.416077 -0.582764 -0.194580 1441742546 0.670410 -0.416077 -0.582764 -0.194580 1441742546 0.670410 -0.416077 -0.582764 -0.194580 1441742546 0.670410 -0.416077 -0.582764 -0.194580 1441742546 0.670410 -0.416077 -0.582764 -0.194580 1441742546 0.666931 -0.402344 -0.600708 -0.180237 1441742546 0.666931 -0.402344 -0.600708 -0.180237 1441742546 0.666931 -0.402344 -0.600708 -0.180237 1441742546 0.666931 -0.402344 -0.600708 -0.180237 1441742546 0.666931 -0.402344 -0.600708 -0.180237 1441742546 0.666931 -0.402344 -0.600708 -0.180237 1441742546 0.666931 -0.402344 -0.600708 -0.180237 1441742546 0.672913 -0.371094 -0.621643 -0.151917 1441742546 0.672913 -0.371094 -0.621643 -0.151917 1441742546 0.672913 -0.371094 -0.621643 -0.151917 1441742546 0.672913 -0.371094 -0.621643 -0.151917 1441742547 0.672913 -0.371094 -0.621643 -0.151917 1441742547 0.672913 -0.371094 -0.621643 -0.151917 1441742547 0.680725 -0.314209 -0.654175 -0.099792 1441742547 0.680725 -0.314209 -0.654175 -0.099792 1441742547 0.680725 -0.314209 -0.654175 -0.099792 1441742547 0.680725 -0.314209 -0.654175 -0.099792 1441742547 0.684753 -0.239685 -0.687500 -0.031494 1441742547 0.684753 -0.239685 -0.687500 -0.031494 1441742547 0.684753 -0.239685 -0.687500 -0.031494 1441742547 0.684753 -0.239685 -0.687500 -0.031494 1441742547 0.684753 -0.239685 -0.687500 -0.031494 1441742547 0.684753 -0.239685 -0.687500 -0.031494 1441742547 0.684753 -0.239685 -0.687500 -0.031494 1441742547 0.679565 -0.164856 -0.713928 0.035522 1441742547 0.679565 -0.164856 -0.713928 0.035522 1441742547 0.679565 -0.164856 -0.713928 0.035522 1441742547 0.679565 -0.164856 -0.713928 0.035522 1441742547 0.679565 -0.164856 -0.713928 0.035522 1441742547 0.679565 -0.164856 -0.713928 0.035522 1441742547 0.663879 -0.082947 -0.734741 0.111755 1441742547 0.663879 -0.082947 -0.734741 0.111755 1441742547 0.663879 -0.082947 -0.734741 0.111755 1441742547 0.663879 -0.082947 -0.734741 0.111755 1441742547 0.663879 -0.082947 -0.734741 0.111755 1441742547 0.663879 -0.082947 -0.734741 0.111755 1441742547 0.638428 0.004700 -0.745056 0.193054 1441742547 0.638428 0.004700 -0.745056 0.193054 1441742547 0.638428 0.004700 -0.745056 0.193054 1441742547 0.638428 0.004700 -0.745056 0.193054 1441742547 0.638428 0.004700 -0.745056 0.193054 1441742547 0.638428 0.004700 -0.745056 0.193054 1441742547 0.638428 0.004700 -0.745056 0.193054 1441742547 0.603638 0.102295 -0.741760 0.273743 1441742547 0.603638 0.102295 -0.741760 0.273743 1441742547 0.603638 0.102295 -0.741760 0.273743 1441742547 0.603638 0.102295 -0.741760 0.273743 1441742547 0.603638 0.102295 -0.741760 0.273743 1441742547 0.603638 0.102295 -0.741760 0.273743 1441742547 0.564392 0.197754 -0.724792 0.342041 1441742547 0.564392 0.197754 -0.724792 0.342041 1441742547 0.564392 0.197754 -0.724792 0.342041 1441742547 0.564392 0.197754 -0.724792 0.342041 1441742547 0.564392 0.197754 -0.724792 0.342041 1441742547 0.564392 0.197754 -0.724792 0.342041 1441742547 0.564392 0.197754 -0.724792 0.342041 1441742547 0.525940 0.285583 -0.697815 0.393555 1441742547 0.525940 0.285583 -0.697815 0.393555 1441742547 0.525940 0.285583 -0.697815 0.393555 1441742547 0.525940 0.285583 -0.697815 0.393555 1441742547 0.525940 0.285583 -0.697815 0.393555 1441742547 0.525940 0.285583 -0.697815 0.393555 1441742547 0.494385 0.350891 -0.668884 0.430054 1441742547 0.494385 0.350891 -0.668884 0.430054 1441742547 0.494385 0.350891 -0.668884 0.430054 1441742547 0.494385 0.350891 -0.668884 0.430054 1441742547 0.494385 0.350891 -0.668884 0.430054 1441742547 0.494385 0.350891 -0.668884 0.430054 1441742547 0.494385 0.350891 -0.668884 0.430054 1441742547 0.472168 0.396057 -0.647644 0.448059 1441742547 0.472168 0.396057 -0.647644 0.448059 1441742547 0.472168 0.396057 -0.647644 0.448059 1441742547 0.472168 0.396057 -0.647644 0.448059 1441742547 0.472168 0.396057 -0.647644 0.448059 1441742547 0.472168 0.396057 -0.647644 0.448059 1441742547 0.476501 0.414246 -0.634033 0.446411 1441742547 0.476501 0.414246 -0.634033 0.446411 1441742547 0.476501 0.414246 -0.634033 0.446411 1441742547 0.476501 0.414246 -0.634033 0.446411 1441742547 0.476501 0.414246 -0.634033 0.446411 1441742547 0.476501 0.414246 -0.634033 0.446411 1441742547 0.502563 0.396851 -0.643738 0.419006 1441742547 0.502563 0.396851 -0.643738 0.419006 1441742547 0.502563 0.396851 -0.643738 0.419006 1441742547 0.502563 0.396851 -0.643738 0.419006 1441742547 0.502563 0.396851 -0.643738 0.419006 1441742547 0.502563 0.396851 -0.643738 0.419006 1441742547 0.502563 0.396851 -0.643738 0.419006 1441742547 0.536560 0.353149 -0.666687 0.377991 1441742547 0.536560 0.353149 -0.666687 0.377991 1441742547 0.536560 0.353149 -0.666687 0.377991 1441742547 0.536560 0.353149 -0.666687 0.377991 1441742547 0.536560 0.353149 -0.666687 0.377991 1441742547 0.536560 0.353149 -0.666687 0.377991 1441742547 0.536560 0.353149 -0.666687 0.377991 1441742547 0.573914 0.290466 -0.693787 0.323914 1441742547 0.573914 0.290466 -0.693787 0.323914 1441742547 0.573914 0.290466 -0.693787 0.323914 1441742547 0.573914 0.290466 -0.693787 0.323914 1441742547 0.573914 0.290466 -0.693787 0.323914 1441742547 0.573914 0.290466 -0.693787 0.323914 1441742547 0.610229 0.208252 -0.719238 0.258789 1441742547 0.610229 0.208252 -0.719238 0.258789 1441742547 0.610229 0.208252 -0.719238 0.258789 1441742547 0.610229 0.208252 -0.719238 0.258789 1441742547 0.610229 0.208252 -0.719238 0.258789 1441742547 0.643311 0.101807 -0.737488 0.178467 1441742547 0.643311 0.101807 -0.737488 0.178467 1441742547 0.643311 0.101807 -0.737488 0.178467 1441742547 0.643311 0.101807 -0.737488 0.178467 1441742547 0.643311 0.101807 -0.737488 0.178467 1441742547 0.666748 -0.021912 -0.740112 0.084961 1441742547 0.666748 -0.021912 -0.740112 0.084961 1441742547 0.666748 -0.021912 -0.740112 0.084961 1441742547 0.666748 -0.021912 -0.740112 0.084961 1441742547 0.666748 -0.021912 -0.740112 0.084961 1441742547 0.666748 -0.021912 -0.740112 0.084961 1441742547 0.676575 -0.125183 -0.725586 0.010071 1441742547 0.676575 -0.125183 -0.725586 0.010071 1441742547 0.676575 -0.125183 -0.725586 0.010071 1441742547 0.676575 -0.125183 -0.725586 0.010071 1441742547 0.676575 -0.125183 -0.725586 0.010071 1441742548 0.676575 -0.125183 -0.725586 0.010071 1441742548 0.681213 -0.210449 -0.698486 -0.061401 1441742548 0.681213 -0.210449 -0.698486 -0.061401 1441742548 0.681213 -0.210449 -0.698486 -0.061401 1441742548 0.681213 -0.210449 -0.698486 -0.061401 1441742548 0.681213 -0.210449 -0.698486 -0.061401 1441742548 0.672791 -0.298645 -0.660461 -0.148499 1441742548 0.672791 -0.298645 -0.660461 -0.148499 1441742548 0.672791 -0.298645 -0.660461 -0.148499 1441742548 0.672791 -0.298645 -0.660461 -0.148499 1441742548 0.672791 -0.298645 -0.660461 -0.148499 1441742548 0.672791 -0.298645 -0.660461 -0.148499 1441742548 0.645264 -0.392395 -0.610474 -0.238892 1441742548 0.645264 -0.392395 -0.610474 -0.238892 1441742548 0.645264 -0.392395 -0.610474 -0.238892 1441742548 0.645264 -0.392395 -0.610474 -0.238892 1441742548 0.645264 -0.392395 -0.610474 -0.238892 1441742548 0.645264 -0.392395 -0.610474 -0.238892 1441742548 0.645264 -0.392395 -0.610474 -0.238892 1441742548 0.610779 -0.471680 -0.559021 -0.303345 1441742548 0.610779 -0.471680 -0.559021 -0.303345 1441742548 0.610779 -0.471680 -0.559021 -0.303345 1441742548 0.610779 -0.471680 -0.559021 -0.303345 1441742548 0.610779 -0.471680 -0.559021 -0.303345 1441742548 0.586853 -0.520264 -0.525391 -0.330017 1441742548 0.586853 -0.520264 -0.525391 -0.330017 1441742548 0.586853 -0.520264 -0.525391 -0.330017 1441742548 0.586853 -0.520264 -0.525391 -0.330017 1441742548 0.586853 -0.520264 -0.525391 -0.330017 1441742548 0.586853 -0.520264 -0.525391 -0.330017 1441742548 0.588257 -0.536133 -0.510498 -0.325439 1441742548 0.588257 -0.536133 -0.510498 -0.325439 1441742548 0.588257 -0.536133 -0.510498 -0.325439 1441742548 0.588257 -0.536133 -0.510498 -0.325439 1441742548 0.588257 -0.536133 -0.510498 -0.325439 1441742548 0.588257 -0.536133 -0.510498 -0.325439 1441742548 0.598022 -0.535339 -0.512451 -0.305237 1441742548 0.598022 -0.535339 -0.512451 -0.305237 1441742548 0.598022 -0.535339 -0.512451 -0.305237 1441742548 0.598022 -0.535339 -0.512451 -0.305237 1441742548 0.598022 -0.535339 -0.512451 -0.305237 1441742548 0.622742 -0.498840 -0.546021 -0.255554 1441742548 0.622742 -0.498840 -0.546021 -0.255554 1441742548 0.622742 -0.498840 -0.546021 -0.255554 1441742548 0.622742 -0.498840 -0.546021 -0.255554 1441742548 0.622742 -0.498840 -0.546021 -0.255554 1441742548 0.622742 -0.498840 -0.546021 -0.255554 1441742548 0.622742 -0.498840 -0.546021 -0.255554 1441742548 0.649475 -0.432983 -0.596741 -0.185974 1441742548 0.649475 -0.432983 -0.596741 -0.185974 1441742548 0.649475 -0.432983 -0.596741 -0.185974 1441742548 0.649475 -0.432983 -0.596741 -0.185974 1441742548 0.649475 -0.432983 -0.596741 -0.185974 1441742548 0.666443 -0.351013 -0.648621 -0.109192 1441742548 0.666443 -0.351013 -0.648621 -0.109192 1441742548 0.666443 -0.351013 -0.648621 -0.109192 1441742548 0.666443 -0.351013 -0.648621 -0.109192 1441742548 0.666443 -0.351013 -0.648621 -0.109192 1441742548 0.666443 -0.351013 -0.648621 -0.109192 1441742548 0.675537 -0.248901 -0.693909 -0.014709 1441742548 0.675537 -0.248901 -0.693909 -0.014709 1441742548 0.675537 -0.248901 -0.693909 -0.014709 1441742548 0.675537 -0.248901 -0.693909 -0.014709 1441742548 0.675537 -0.248901 -0.693909 -0.014709 1441742548 0.671631 -0.143433 -0.722107 0.082764 1441742548 0.671631 -0.143433 -0.722107 0.082764 1441742548 0.671631 -0.143433 -0.722107 0.082764 1441742548 0.671631 -0.143433 -0.722107 0.082764 1441742548 0.671631 -0.143433 -0.722107 0.082764 1441742548 0.671631 -0.143433 -0.722107 0.082764 1441742548 0.652954 -0.046448 -0.736816 0.169128 1441742548 0.652954 -0.046448 -0.736816 0.169128 1441742548 0.652954 -0.046448 -0.736816 0.169128 1441742548 0.652954 -0.046448 -0.736816 0.169128 1441742548 0.652954 -0.046448 -0.736816 0.169128 1441742548 0.620544 0.050415 -0.742188 0.248047 1441742548 0.620544 0.050415 -0.742188 0.248047 1441742548 0.620544 0.050415 -0.742188 0.248047 1441742548 0.620544 0.050415 -0.742188 0.248047 1441742548 0.620544 0.050415 -0.742188 0.248047 1441742548 0.620544 0.050415 -0.742188 0.248047 1441742548 0.577637 0.154053 -0.732788 0.324890 1441742548 0.577637 0.154053 -0.732788 0.324890 1441742548 0.577637 0.154053 -0.732788 0.324890 1441742548 0.577637 0.154053 -0.732788 0.324890 1441742548 0.577637 0.154053 -0.732788 0.324890 1441742548 0.577637 0.154053 -0.732788 0.324890 1441742548 0.527832 0.263977 -0.699646 0.402710 1441742548 0.527832 0.263977 -0.699646 0.402710 1441742548 0.527832 0.263977 -0.699646 0.402710 1441742548 0.527832 0.263977 -0.699646 0.402710 1441742548 0.527832 0.263977 -0.699646 0.402710 1441742548 0.527832 0.263977 -0.699646 0.402710 1441742548 0.485229 0.350281 -0.663330 0.449219 1441742548 0.485229 0.350281 -0.663330 0.449219 1441742548 0.485229 0.350281 -0.663330 0.449219 1441742548 0.485229 0.350281 -0.663330 0.449219 1441742548 0.485229 0.350281 -0.663330 0.449219 1441742548 0.485229 0.350281 -0.663330 0.449219 1441742548 0.456299 0.417847 -0.628601 0.471130 1441742548 0.456299 0.417847 -0.628601 0.471130 1441742548 0.456299 0.417847 -0.628601 0.471130 1441742548 0.456299 0.417847 -0.628601 0.471130 1441742548 0.456299 0.417847 -0.628601 0.471130 1441742548 0.456299 0.417847 -0.628601 0.471130 1441742548 0.456299 0.417847 -0.628601 0.471130 1441742549 0.444580 0.456482 -0.604309 0.478210 1441742549 0.444580 0.456482 -0.604309 0.478210 1441742549 0.444580 0.456482 -0.604309 0.478210 1441742549 0.444580 0.456482 -0.604309 0.478210 1441742549 0.444580 0.456482 -0.604309 0.478210 1441742549 0.451294 0.465088 -0.593750 0.476868 1441742549 0.451294 0.465088 -0.593750 0.476868 1441742549 0.451294 0.465088 -0.593750 0.476868 1441742549 0.451294 0.465088 -0.593750 0.476868 1441742549 0.451294 0.465088 -0.593750 0.476868 1441742549 0.451294 0.465088 -0.593750 0.476868 1441742549 0.451294 0.465088 -0.593750 0.476868 1441742549 0.476563 0.443298 -0.603516 0.460510 1441742549 0.476563 0.443298 -0.603516 0.460510 1441742549 0.476563 0.443298 -0.603516 0.460510 1441742549 0.476563 0.443298 -0.603516 0.460510 1441742549 0.476563 0.443298 -0.603516 0.460510 1441742549 0.476563 0.443298 -0.603516 0.460510 1441742549 0.515015 0.387756 -0.634216 0.426758 1441742549 0.515015 0.387756 -0.634216 0.426758 1441742549 0.515015 0.387756 -0.634216 0.426758 1441742549 0.515015 0.387756 -0.634216 0.426758 1441742549 0.515015 0.387756 -0.634216 0.426758 1441742549 0.515015 0.387756 -0.634216 0.426758 1441742549 0.561646 0.312927 -0.667419 0.375671 1441742549 0.561646 0.312927 -0.667419 0.375671 1441742549 0.561646 0.312927 -0.667419 0.375671 1441742549 0.561646 0.312927 -0.667419 0.375671 1441742549 0.561646 0.312927 -0.667419 0.375671 1441742549 0.561646 0.312927 -0.667419 0.375671 1441742549 0.561646 0.312927 -0.667419 0.375671 1441742549 0.609375 0.222534 -0.696960 0.305603 1441742549 0.609375 0.222534 -0.696960 0.305603 1441742549 0.609375 0.222534 -0.696960 0.305603 1441742549 0.609375 0.222534 -0.696960 0.305603 1441742549 0.609375 0.222534 -0.696960 0.305603 1441742549 0.609375 0.222534 -0.696960 0.305603 1441742549 0.649658 0.120239 -0.716125 0.224915 1441742549 0.649658 0.120239 -0.716125 0.224915 1441742549 0.649658 0.120239 -0.716125 0.224915 1441742549 0.649658 0.120239 -0.716125 0.224915 1441742549 0.649658 0.120239 -0.716125 0.224915 1441742549 0.649658 0.120239 -0.716125 0.224915 1441742549 0.677856 0.010010 -0.721497 0.140869 1441742549 0.677856 0.010010 -0.721497 0.140869 1441742549 0.677856 0.010010 -0.721497 0.140869 1441742549 0.677856 0.010010 -0.721497 0.140869 1441742549 0.677856 0.010010 -0.721497 0.140869 1441742549 0.677856 0.010010 -0.721497 0.140869 1441742549 0.693787 -0.099365 -0.711365 0.051880 1441742549 0.693787 -0.099365 -0.711365 0.051880 1441742549 0.693787 -0.099365 -0.711365 0.051880 1441742549 0.693787 -0.099365 -0.711365 0.051880 1441742549 0.693787 -0.099365 -0.711365 0.051880 1441742549 0.693787 -0.099365 -0.711365 0.051880 1441742549 0.694885 -0.207825 -0.687134 -0.041870 1441742549 0.694885 -0.207825 -0.687134 -0.041870 1441742549 0.694885 -0.207825 -0.687134 -0.041870 1441742549 0.694885 -0.207825 -0.687134 -0.041870 1441742549 0.694885 -0.207825 -0.687134 -0.041870 1441742549 0.694885 -0.207825 -0.687134 -0.041870 1441742549 0.680969 -0.313782 -0.648193 -0.133179 1441742549 0.680969 -0.313782 -0.648193 -0.133179 1441742549 0.680969 -0.313782 -0.648193 -0.133179 1441742549 0.680969 -0.313782 -0.648193 -0.133179 1441742549 0.680969 -0.313782 -0.648193 -0.133179 1441742549 0.656738 -0.409180 -0.595947 -0.214783 1441742549 0.656738 -0.409180 -0.595947 -0.214783 1441742549 0.656738 -0.409180 -0.595947 -0.214783 1441742549 0.656738 -0.409180 -0.595947 -0.214783 1441742549 0.656738 -0.409180 -0.595947 -0.214783 1441742549 0.656738 -0.409180 -0.595947 -0.214783 1441742549 0.642212 -0.460754 -0.553284 -0.263000 1441742549 0.642212 -0.460754 -0.553284 -0.263000 1441742549 0.642212 -0.460754 -0.553284 -0.263000 1441742549 0.642212 -0.460754 -0.553284 -0.263000 1441742549 0.642212 -0.460754 -0.553284 -0.263000 1441742549 0.642212 -0.460754 -0.553284 -0.263000 1441742549 0.642212 -0.460754 -0.553284 -0.263000 1441742549 0.627747 -0.500244 -0.518738 -0.294312 1441742549 0.627747 -0.500244 -0.518738 -0.294312 1441742549 0.627747 -0.500244 -0.518738 -0.294312 1441742549 0.627747 -0.500244 -0.518738 -0.294312 1441742549 0.627747 -0.500244 -0.518738 -0.294312 1441742549 0.629089 -0.508972 -0.510071 -0.291626 1441742549 0.629089 -0.508972 -0.510071 -0.291626 1441742549 0.629089 -0.508972 -0.510071 -0.291626 1441742549 0.629089 -0.508972 -0.510071 -0.291626 1441742549 0.629089 -0.508972 -0.510071 -0.291626 1441742549 0.629089 -0.508972 -0.510071 -0.291626 1441742549 0.629089 -0.508972 -0.510071 -0.291626 1441742549 0.640686 -0.492432 -0.524780 -0.267700 1441742549 0.640686 -0.492432 -0.524780 -0.267700 1441742549 0.640686 -0.492432 -0.524780 -0.267700 1441742549 0.640686 -0.492432 -0.524780 -0.267700 1441742549 0.640686 -0.492432 -0.524780 -0.267700 1441742549 0.640686 -0.492432 -0.524780 -0.267700 1441742549 0.657288 -0.455994 -0.556091 -0.225464 1441742549 0.657288 -0.455994 -0.556091 -0.225464 1441742549 0.657288 -0.455994 -0.556091 -0.225464 1441742549 0.657288 -0.455994 -0.556091 -0.225464 1441742549 0.657288 -0.455994 -0.556091 -0.225464 1441742549 0.674377 -0.402100 -0.597046 -0.164490 1441742549 0.674377 -0.402100 -0.597046 -0.164490 1441742549 0.674377 -0.402100 -0.597046 -0.164490 1441742549 0.674377 -0.402100 -0.597046 -0.164490 1441742549 0.674377 -0.402100 -0.597046 -0.164490 1441742549 0.674377 -0.402100 -0.597046 -0.164490 1441742549 0.686768 -0.330200 -0.641785 -0.086060 1441742549 0.686768 -0.330200 -0.641785 -0.086060 1441742550 0.686768 -0.330200 -0.641785 -0.086060 1441742550 0.686768 -0.330200 -0.641785 -0.086060 1441742550 0.686768 -0.330200 -0.641785 -0.086060 1441742550 0.686768 -0.330200 -0.641785 -0.086060 1441742550 0.686768 -0.330200 -0.641785 -0.086060 1441742550 0.686646 -0.251648 -0.682007 -0.008301 1441742550 0.686646 -0.251648 -0.682007 -0.008301 1441742550 0.686646 -0.251648 -0.682007 -0.008301 1441742550 0.686646 -0.251648 -0.682007 -0.008301 1441742550 0.686646 -0.251648 -0.682007 -0.008301 1441742550 0.686646 -0.251648 -0.682007 -0.008301 1441742550 0.678406 -0.160278 -0.712952 0.075684 1441742550 0.678406 -0.160278 -0.712952 0.075684 1441742550 0.678406 -0.160278 -0.712952 0.075684 1441742550 0.678406 -0.160278 -0.712952 0.075684 1441742550 0.678406 -0.160278 -0.712952 0.075684 1441742550 0.678406 -0.160278 -0.712952 0.075684 1441742550 0.662964 -0.046082 -0.727112 0.172180 1441742550 0.662964 -0.046082 -0.727112 0.172180 1441742550 0.662964 -0.046082 -0.727112 0.172180 1441742550 0.662964 -0.046082 -0.727112 0.172180 1441742550 0.662964 -0.046082 -0.727112 0.172180 1441742550 0.662964 -0.046082 -0.727112 0.172180 1441742550 0.633789 0.059265 -0.729126 0.251282 1441742550 0.633789 0.059265 -0.729126 0.251282 1441742550 0.633789 0.059265 -0.729126 0.251282 1441742550 0.633789 0.059265 -0.729126 0.251282 1441742550 0.633789 0.059265 -0.729126 0.251282 1441742550 0.633789 0.059265 -0.729126 0.251282 1441742550 0.633789 0.059265 -0.729126 0.251282 1441742550 0.596863 0.158569 -0.718506 0.319946 1441742550 0.596863 0.158569 -0.718506 0.319946 1441742550 0.596863 0.158569 -0.718506 0.319946 1441742550 0.596863 0.158569 -0.718506 0.319946 1441742550 0.596863 0.158569 -0.718506 0.319946 1441742550 0.596863 0.158569 -0.718506 0.319946 1441742550 0.596863 0.158569 -0.718506 0.319946 1441742550 0.555786 0.251770 -0.696777 0.377014 1441742550 0.555786 0.251770 -0.696777 0.377014 1441742550 0.555786 0.251770 -0.696777 0.377014 1441742550 0.555786 0.251770 -0.696777 0.377014 1441742550 0.555786 0.251770 -0.696777 0.377014 1441742550 0.555786 0.251770 -0.696777 0.377014 1441742550 0.523926 0.312744 -0.677063 0.411377 1441742550 0.523926 0.312744 -0.677063 0.411377 1441742550 0.523926 0.312744 -0.677063 0.411377 1441742550 0.523926 0.312744 -0.677063 0.411377 1441742550 0.523926 0.312744 -0.677063 0.411377 1441742550 0.505066 0.346680 -0.665955 0.425659 1441742550 0.505066 0.346680 -0.665955 0.425659 1441742550 0.505066 0.346680 -0.665955 0.425659 1441742550 0.505066 0.346680 -0.665955 0.425659 1441742550 0.505066 0.346680 -0.665955 0.425659 1441742550 0.505066 0.346680 -0.665955 0.425659 1441742550 0.497498 0.368713 -0.655701 0.431946 1441742550 0.497498 0.368713 -0.655701 0.431946 1441742550 0.497498 0.368713 -0.655701 0.431946 1441742550 0.497498 0.368713 -0.655701 0.431946 1441742550 0.497498 0.368713 -0.655701 0.431946 1441742550 0.497498 0.368713 -0.655701 0.431946 1441742550 0.511108 0.365662 -0.653442 0.421997 1441742550 0.511108 0.365662 -0.653442 0.421997 1441742550 0.511108 0.365662 -0.653442 0.421997 1441742550 0.511108 0.365662 -0.653442 0.421997 1441742550 0.511108 0.365662 -0.653442 0.421997 1441742550 0.511108 0.365662 -0.653442 0.421997 1441742550 0.539124 0.336914 -0.661438 0.397949 1441742550 0.539124 0.336914 -0.661438 0.397949 1441742550 0.539124 0.336914 -0.661438 0.397949 1441742550 0.539124 0.336914 -0.661438 0.397949 1441742550 0.539124 0.336914 -0.661438 0.397949 1441742550 0.539124 0.336914 -0.661438 0.397949 1441742550 0.539124 0.336914 -0.661438 0.397949 1441742550 0.572937 0.288330 -0.678040 0.358887 1441742550 0.572937 0.288330 -0.678040 0.358887 1441742550 0.572937 0.288330 -0.678040 0.358887 1441742550 0.572937 0.288330 -0.678040 0.358887 1441742550 0.572937 0.288330 -0.678040 0.358887 1441742550 0.572937 0.288330 -0.678040 0.358887 1441742550 0.613892 0.214722 -0.699463 0.296265 1441742550 0.613892 0.214722 -0.699463 0.296265 1441742550 0.613892 0.214722 -0.699463 0.296265 1441742550 0.613892 0.214722 -0.699463 0.296265 1441742550 0.613892 0.214722 -0.699463 0.296265 1441742550 0.613892 0.214722 -0.699463 0.296265 1441742550 0.649780 0.123962 -0.715149 0.225769 1441742550 0.649780 0.123962 -0.715149 0.225769 1441742550 0.649780 0.123962 -0.715149 0.225769 1441742550 0.649780 0.123962 -0.715149 0.225769 1441742550 0.649780 0.123962 -0.715149 0.225769 1441742550 0.649780 0.123962 -0.715149 0.225769 1441742550 0.680054 0.020752 -0.718384 0.144836 1441742550 0.680054 0.020752 -0.718384 0.144836 1441742550 0.680054 0.020752 -0.718384 0.144836 1441742550 0.680054 0.020752 -0.718384 0.144836 1441742550 0.680054 0.020752 -0.718384 0.144836 1441742550 0.680054 0.020752 -0.718384 0.144836 1441742550 0.680054 0.020752 -0.718384 0.144836 1441742550 0.699707 -0.096069 -0.706421 0.046326 1441742550 0.699707 -0.096069 -0.706421 0.046326 1441742550 0.699707 -0.096069 -0.706421 0.046326 1441742550 0.699707 -0.096069 -0.706421 0.046326 1441742550 0.699707 -0.096069 -0.706421 0.046326 1441742550 0.699707 -0.096069 -0.706421 0.046326 1441742550 0.701538 -0.209412 -0.678772 -0.057495 1441742550 0.701538 -0.209412 -0.678772 -0.057495 1441742550 0.701538 -0.209412 -0.678772 -0.057495 1441742550 0.701538 -0.209412 -0.678772 -0.057495 1441742550 0.701538 -0.209412 -0.678772 -0.057495 1441742550 0.701538 -0.209412 -0.678772 -0.057495 1441742550 0.687561 -0.308594 -0.639160 -0.153442 1441742550 0.687561 -0.308594 -0.639160 -0.153442 1441742551 0.687561 -0.308594 -0.639160 -0.153442 1441742551 0.687561 -0.308594 -0.639160 -0.153442 1441742551 0.687561 -0.308594 -0.639160 -0.153442 1441742551 0.687561 -0.308594 -0.639160 -0.153442 1441742551 0.656799 -0.400757 -0.591553 -0.240967 1441742551 0.656799 -0.400757 -0.591553 -0.240967 1441742551 0.656799 -0.400757 -0.591553 -0.240967 1441742551 0.656799 -0.400757 -0.591553 -0.240967 1441742551 0.656799 -0.400757 -0.591553 -0.240967 1441742551 0.656799 -0.400757 -0.591553 -0.240967 1441742551 0.621155 -0.473022 -0.543701 -0.307922 1441742551 0.621155 -0.473022 -0.543701 -0.307922 1441742551 0.621155 -0.473022 -0.543701 -0.307922 1441742551 0.621155 -0.473022 -0.543701 -0.307922 1441742551 0.621155 -0.473022 -0.543701 -0.307922 1441742551 0.621155 -0.473022 -0.543701 -0.307922 1441742551 0.595215 -0.518921 -0.502930 -0.351563 1441742551 0.595215 -0.518921 -0.502930 -0.351563 1441742551 0.595215 -0.518921 -0.502930 -0.351563 1441742551 0.595215 -0.518921 -0.502930 -0.351563 1441742551 0.595215 -0.518921 -0.502930 -0.351563 1441742551 0.595215 -0.518921 -0.502930 -0.351563 1441742551 0.581604 -0.551575 -0.467896 -0.372375 1441742551 0.581604 -0.551575 -0.467896 -0.372375 1441742551 0.581604 -0.551575 -0.467896 -0.372375 1441742551 0.581604 -0.551575 -0.467896 -0.372375 1441742551 0.581604 -0.551575 -0.467896 -0.372375 1441742551 0.581604 -0.551575 -0.467896 -0.372375 1441742551 0.583008 -0.562927 -0.457397 -0.366150 1441742551 0.583008 -0.562927 -0.457397 -0.366150 1441742551 0.583008 -0.562927 -0.457397 -0.366150 1441742551 0.583008 -0.562927 -0.457397 -0.366150 1441742551 0.583008 -0.562927 -0.457397 -0.366150 1441742551 0.583008 -0.562927 -0.457397 -0.366150 1441742551 0.608337 -0.542297 -0.477112 -0.328979 1441742551 0.608337 -0.542297 -0.477112 -0.328979 1441742551 0.608337 -0.542297 -0.477112 -0.328979 1441742551 0.608337 -0.542297 -0.477112 -0.328979 1441742551 0.608337 -0.542297 -0.477112 -0.328979 1441742551 0.608337 -0.542297 -0.477112 -0.328979 1441742551 0.643372 -0.489929 -0.524231 -0.266846 1441742551 0.643372 -0.489929 -0.524231 -0.266846 1441742551 0.643372 -0.489929 -0.524231 -0.266846 1441742551 0.643372 -0.489929 -0.524231 -0.266846 1441742551 0.643372 -0.489929 -0.524231 -0.266846 1441742551 0.643372 -0.489929 -0.524231 -0.266846 1441742551 0.670471 -0.418640 -0.581726 -0.191895 1441742551 0.670471 -0.418640 -0.581726 -0.191895 1441742551 0.670471 -0.418640 -0.581726 -0.191895 1441742551 0.670471 -0.418640 -0.581726 -0.191895 1441742551 0.670471 -0.418640 -0.581726 -0.191895 1441742551 0.670471 -0.418640 -0.581726 -0.191895 1441742551 0.686157 -0.336731 -0.635132 -0.111267 1441742551 0.686157 -0.336731 -0.635132 -0.111267 1441742551 0.686157 -0.336731 -0.635132 -0.111267 1441742551 0.686157 -0.336731 -0.635132 -0.111267 1441742551 0.686157 -0.336731 -0.635132 -0.111267 1441742551 0.686157 -0.336731 -0.635132 -0.111267 1441742551 0.692078 -0.247864 -0.677368 -0.027466 1441742551 0.692078 -0.247864 -0.677368 -0.027466 1441742551 0.692078 -0.247864 -0.677368 -0.027466 1441742551 0.692078 -0.247864 -0.677368 -0.027466 1441742551 0.692078 -0.247864 -0.677368 -0.027466 1441742551 0.692078 -0.247864 -0.677368 -0.027466 1441742551 0.692078 -0.247864 -0.677368 -0.027466 1441742551 0.689697 -0.148865 -0.705811 0.062805 1441742551 0.689697 -0.148865 -0.705811 0.062805 1441742551 0.689697 -0.148865 -0.705811 0.062805 1441742551 0.689697 -0.148865 -0.705811 0.062805 1441742551 0.689697 -0.148865 -0.705811 0.062805 1441742551 0.689697 -0.148865 -0.705811 0.062805 1441742551 0.672302 -0.043335 -0.722168 0.156921 1441742551 0.672302 -0.043335 -0.722168 0.156921 1441742551 0.672302 -0.043335 -0.722168 0.156921 1441742551 0.672302 -0.043335 -0.722168 0.156921 1441742551 0.672302 -0.043335 -0.722168 0.156921 1441742551 0.672302 -0.043335 -0.722168 0.156921 1441742551 0.639099 0.067505 -0.724182 0.250122 1441742551 0.639099 0.067505 -0.724182 0.250122 1441742551 0.639099 0.067505 -0.724182 0.250122 1441742551 0.639099 0.067505 -0.724182 0.250122 1441742551 0.639099 0.067505 -0.724182 0.250122 1441742551 0.639099 0.067505 -0.724182 0.250122 1441742551 0.639099 0.067505 -0.724182 0.250122 1441742551 0.595276 0.174561 -0.710693 0.331726 1441742551 0.595276 0.174561 -0.710693 0.331726 1441742551 0.595276 0.174561 -0.710693 0.331726 1441742551 0.595276 0.174561 -0.710693 0.331726 1441742551 0.595276 0.174561 -0.710693 0.331726 1441742551 0.595276 0.174561 -0.710693 0.331726 1441742551 0.595276 0.174561 -0.710693 0.331726 1441742551 0.546936 0.273621 -0.682251 0.400574 1441742551 0.546936 0.273621 -0.682251 0.400574 1441742551 0.546936 0.273621 -0.682251 0.400574 1441742551 0.546936 0.273621 -0.682251 0.400574 1441742551 0.546936 0.273621 -0.682251 0.400574 1441742551 0.501953 0.352417 -0.649536 0.449341 1441742551 0.501953 0.352417 -0.649536 0.449341 1441742551 0.501953 0.352417 -0.649536 0.449341 1441742551 0.501953 0.352417 -0.649536 0.449341 1441742551 0.501953 0.352417 -0.649536 0.449341 1441742551 0.501953 0.352417 -0.649536 0.449341 1441742551 0.462402 0.408142 -0.620178 0.484741 1441742551 0.462402 0.408142 -0.620178 0.484741 1441742551 0.462402 0.408142 -0.620178 0.484741 1441742551 0.462402 0.408142 -0.620178 0.484741 1441742551 0.462402 0.408142 -0.620178 0.484741 1441742551 0.462402 0.408142 -0.620178 0.484741 1441742551 0.432800 0.456787 -0.583923 0.512817 1441742551 0.432800 0.456787 -0.583923 0.512817 1441742551 0.432800 0.456787 -0.583923 0.512817 1441742551 0.432800 0.456787 -0.583923 0.512817 1441742552 0.432800 0.456787 -0.583923 0.512817 1441742552 0.432800 0.456787 -0.583923 0.512817 1441742552 0.438965 0.473755 -0.556091 0.523071 1441742552 0.438965 0.473755 -0.556091 0.523071 1441742552 0.438965 0.473755 -0.556091 0.523071 1441742552 0.438965 0.473755 -0.556091 0.523071 1441742552 0.438965 0.473755 -0.556091 0.523071 1441742552 0.438965 0.473755 -0.556091 0.523071 1441742552 0.438965 0.473755 -0.556091 0.523071 1441742552 0.482971 0.448853 -0.568726 0.491699 1441742552 0.482971 0.448853 -0.568726 0.491699 1441742552 0.482971 0.448853 -0.568726 0.491699 1441742552 0.482971 0.448853 -0.568726 0.491699 1441742552 0.482971 0.448853 -0.568726 0.491699 1441742552 0.482971 0.448853 -0.568726 0.491699 1441742552 0.526978 0.395813 -0.605774 0.445679 1441742552 0.526978 0.395813 -0.605774 0.445679 1441742552 0.526978 0.395813 -0.605774 0.445679 1441742552 0.526978 0.395813 -0.605774 0.445679 1441742552 0.526978 0.395813 -0.605774 0.445679 1441742552 0.526978 0.395813 -0.605774 0.445679 1441742552 0.567749 0.334839 -0.639954 0.394897 1441742552 0.567749 0.334839 -0.639954 0.394897 1441742552 0.567749 0.334839 -0.639954 0.394897 1441742552 0.567749 0.334839 -0.639954 0.394897 1441742552 0.613342 0.254639 -0.671875 0.327881 1441742552 0.613342 0.254639 -0.671875 0.327881 1441742552 0.613342 0.254639 -0.671875 0.327881 1441742552 0.613342 0.254639 -0.671875 0.327881 1441742552 0.613342 0.254639 -0.671875 0.327881 1441742552 0.653992 0.163696 -0.693726 0.253418 1441742552 0.653992 0.163696 -0.693726 0.253418 1441742552 0.653992 0.163696 -0.693726 0.253418 1441742552 0.653992 0.163696 -0.693726 0.253418 1441742552 0.653992 0.163696 -0.693726 0.253418 1441742552 0.653992 0.163696 -0.693726 0.253418 1441742552 0.687439 0.060669 -0.703796 0.168640 1441742552 0.687439 0.060669 -0.703796 0.168640 1441742552 0.687439 0.060669 -0.703796 0.168640 1441742552 0.687439 0.060669 -0.703796 0.168640 1441742552 0.687439 0.060669 -0.703796 0.168640 1441742552 0.687439 0.060669 -0.703796 0.168640 1441742552 0.707520 -0.046814 -0.700806 0.077881 1441742552 0.707520 -0.046814 -0.700806 0.077881 1441742552 0.707520 -0.046814 -0.700806 0.077881 1441742552 0.707520 -0.046814 -0.700806 0.077881 1441742552 0.707520 -0.046814 -0.700806 0.077881 1441742552 0.707520 -0.046814 -0.700806 0.077881 1441742552 0.711731 -0.144653 -0.687317 -0.011292 1441742552 0.711731 -0.144653 -0.687317 -0.011292 1441742552 0.711731 -0.144653 -0.687317 -0.011292 1441742552 0.711731 -0.144653 -0.687317 -0.011292 1441742552 0.711731 -0.144653 -0.687317 -0.011292 1441742552 0.711731 -0.144653 -0.687317 -0.011292 1441742552 0.705139 -0.231812 -0.663818 -0.091736 1441742552 0.705139 -0.231812 -0.663818 -0.091736 1441742552 0.705139 -0.231812 -0.663818 -0.091736 1441742552 0.705139 -0.231812 -0.663818 -0.091736 1441742552 
0.696594 -0.035034 -0.707458 0.114014 1441742555 0.696594 -0.035034 -0.707458 0.114014 1441742555 0.686951 0.000244 -0.710388 0.153015 1441742555 0.686951 0.000244 -0.710388 0.153015 1441742555 0.686951 0.000244 -0.710388 0.153015 1441742555 0.686951 0.000244 -0.710388 0.153015 1441742555 0.686951 0.000244 -0.710388 0.153015 1441742555 0.686951 0.000244 -0.710388 0.153015 1441742555 0.670471 0.047913 -0.712952 0.199646 1441742555 0.670471 0.047913 -0.712952 0.199646 1441742555 0.670471 0.047913 -0.712952 0.199646 1441742555 0.670471 0.047913 -0.712952 0.199646 1441742555 0.670471 0.047913 -0.712952 0.199646 1441742555 0.670471 0.047913 -0.712952 0.199646 1441742555 0.670471 0.047913 -0.712952 0.199646 1441742555 0.643127 0.110107 -0.712524 0.257935 1441742555 0.643127 0.110107 -0.712524 0.257935 1441742555 0.643127 0.110107 -0.712524 0.257935 1441742555 0.643127 0.110107 -0.712524 0.257935 1441742555 0.643127 0.110107 -0.712524 0.257935 1441742555 0.606384 0.180359 -0.705078 0.320374 1441742555 0.606384 0.180359 -0.705078 0.320374 1441742555 0.606384 0.180359 -0.705078 0.320374 1441742555 0.606384 0.180359 -0.705078 0.320374 1441742555 0.606384 0.180359 -0.705078 0.320374 1441742555 0.606384 0.180359 -0.705078 0.320374 1441742555 0.563293 0.253357 -0.688904 0.379395 1441742555 0.563293 0.253357 -0.688904 0.379395 1441742555 0.563293 0.253357 -0.688904 0.379395 1441742555 0.563293 0.253357 -0.688904 0.379395 1441742555 0.563293 0.253357 -0.688904 0.379395 1441742555 0.516846 0.323608 -0.664978 0.431213 1441742555 0.516846 0.323608 -0.664978 0.431213 1441742555 0.516846 0.323608 -0.664978 0.431213 1441742555 0.516846 0.323608 -0.664978 0.431213 1441742555 0.516846 0.323608 -0.664978 0.431213 1441742555 0.516846 0.323608 -0.664978 0.431213 1441742555 0.473816 0.394287 -0.629333 0.473267 1441742555 0.473816 0.394287 -0.629333 0.473267 1441742555 0.473816 0.394287 -0.629333 0.473267 1441742555 0.473816 0.394287 -0.629333 0.473267 1441742555 0.473816 0.394287 -0.629333 0.473267 1441742555 0.473816 0.394287 -0.629333 0.473267 1441742555 0.473816 0.394287 -0.629333 0.473267 1441742555 0.452576 0.445129 -0.600464 0.486267 1441742555 0.452576 0.445129 -0.600464 0.486267 1441742556 0.452576 0.445129 -0.600464 0.486267 1441742556 0.452576 0.445129 -0.600464 0.486267 1441742556 0.452576 0.445129 -0.600464 0.486267 1441742556 0.452576 0.445129 -0.600464 0.486267 1441742556 0.430481 0.486816 -0.566833 0.506348 1441742556 0.430481 0.486816 -0.566833 0.506348 1441742556 0.430481 0.486816 -0.566833 0.506348 1441742556 0.430481 0.486816 -0.566833 0.506348 1441742556 0.430481 0.486816 -0.566833 0.506348 1441742556 0.430481 0.486816 -0.566833 0.506348 1441742556 0.430481 0.486816 -0.566833 0.506348 1441742556 0.422852 0.503235 -0.552612 0.512329 1441742556 0.422852 0.503235 -0.552612 0.512329 1441742556 0.422852 0.503235 -0.552612 0.512329 1441742556 0.422852 0.503235 -0.552612 0.512329 1441742556 0.422852 0.503235 -0.552612 0.512329 1441742556 0.422852 0.503235 -0.552612 0.512329 1441742556 0.430664 0.493469 -0.563354 0.503601 1441742556 0.430664 0.493469 -0.563354 0.503601 1441742556 0.430664 0.493469 -0.563354 0.503601 1441742556 0.430664 0.493469 -0.563354 0.503601 1441742556 0.430664 0.493469 -0.563354 0.503601 1441742556 0.430664 0.493469 -0.563354 0.503601 1441742556 0.430664 0.493469 -0.563354 0.503601 1441742556 0.456238 0.463623 -0.580261 0.490051 1441742556 0.456238 0.463623 -0.580261 0.490051 1441742556 0.456238 0.463623 -0.580261 0.490051 1441742556 0.456238 0.463623 -0.580261 0.490051 1441742556 0.456238 0.463623 -0.580261 0.490051 1441742556 0.508118 0.402405 -0.611206 0.454163 1441742556 0.508118 0.402405 -0.611206 0.454163 1441742556 0.508118 0.402405 -0.611206 0.454163 1441742556 0.508118 0.402405 -0.611206 0.454163 1441742556 0.508118 0.402405 -0.611206 0.454163 1441742556 0.508118 0.402405 -0.611206 0.454163 1441742556 0.566467 0.321594 -0.647278 0.395813 1441742556 0.566467 0.321594 -0.647278 0.395813 1441742556 0.566467 0.321594 -0.647278 0.395813 1441742556 0.566467 0.321594 -0.647278 0.395813 1441742556 0.566467 0.321594 -0.647278 0.395813 1441742556 0.566467 0.321594 -0.647278 0.395813 1441742556 0.621277 0.225159 -0.679688 0.318359 1441742556 0.621277 0.225159 -0.679688 0.318359 1441742556 0.621277 0.225159 -0.679688 0.318359 1441742556 0.621277 0.225159 -0.679688 0.318359 1441742556 0.621277 0.225159 -0.679688 0.318359 1441742556 0.621277 0.225159 -0.679688 0.318359 1441742556 0.669312 0.116333 -0.699524 0.221619 1441742556 0.669312 0.116333 -0.699524 0.221619 1441742556 0.669312 0.116333 -0.699524 0.221619 1441742556 0.669312 0.116333 -0.699524 0.221619 1441742556 0.669312 0.116333 -0.699524 0.221619 1441742556 0.669312 0.116333 -0.699524 0.221619 1441742556 0.669312 0.116333 -0.699524 0.221619 1441742556 0.702271 -0.007324 -0.703796 0.106873 1441742556 0.702271 -0.007324 -0.703796 0.106873 1441742556 0.702271 -0.007324 -0.703796 0.106873 1441742556 0.702271 -0.007324 -0.703796 0.106873 1441742556 0.702271 -0.007324 -0.703796 0.106873 1441742556 0.702271 -0.007324 -0.703796 0.106873 1441742556 0.710327 -0.132446 -0.691345 -0.001038 1441742556 0.710327 -0.132446 -0.691345 -0.001038 1441742556 0.710327 -0.132446 -0.691345 -0.001038 1441742556 0.710327 -0.132446 -0.691345 -0.001038 1441742556 0.710327 -0.132446 -0.691345 -0.001038 1441742556 0.710327 -0.132446 -0.691345 -0.001038 1441742556 0.701660 -0.236572 -0.665771 -0.092407 1441742556 0.701660 -0.236572 -0.665771 -0.092407 1441742556 0.701660 -0.236572 -0.665771 -0.092407 1441742556 0.701660 -0.236572 -0.665771 -0.092407 1441742556 0.701660 -0.236572 -0.665771 -0.092407 1441742556 0.701660 -0.236572 -0.665771 -0.092407 1441742556 0.701660 -0.236572 -0.665771 -0.092407 1441742556 0.681274 -0.328613 -0.630493 -0.174377 1441742556 0.681274 -0.328613 -0.630493 -0.174377 1441742556 0.681274 -0.328613 -0.630493 -0.174377 1441742556 0.681274 -0.328613 -0.630493 -0.174377 1441742556 0.681274 -0.328613 -0.630493 -0.174377 1441742556 0.681274 -0.328613 -0.630493 -0.174377 1441742556 0.651611 -0.399719 -0.597656 -0.241760 1441742556 0.651611 -0.399719 -0.597656 -0.241760 1441742556 0.651611 -0.399719 -0.597656 -0.241760 1441742556 0.651611 -0.399719 -0.597656 -0.241760 1441742556 0.651611 -0.399719 -0.597656 -0.241760 1441742556 0.651611 -0.399719 -0.597656 -0.241760 1441742556 0.633606 -0.429993 -0.578430 -0.281311 1441742556 0.633606 -0.429993 -0.578430 -0.281311 1441742556 0.633606 -0.429993 -0.578430 -0.281311 1441742556 0.633606 -0.429993 -0.578430 -0.281311 1441742556 0.614014 -0.463379 -0.553284 -0.319702 1441742556 0.614014 -0.463379 -0.553284 -0.319702 1441742556 0.614014 -0.463379 -0.553284 -0.319702 1441742556 0.614014 -0.463379 -0.553284 -0.319702 1441742556 0.614014 -0.463379 -0.553284 -0.319702 1441742556 0.614014 -0.463379 -0.553284 -0.319702 1441742556 0.618042 -0.462036 -0.553833 -0.312866 1441742556 0.618042 -0.462036 -0.553833 -0.312866 1441742556 0.618042 -0.462036 -0.553833 -0.312866 1441742556 0.618042 -0.462036 -0.553833 -0.312866 1441742556 0.618042 -0.462036 -0.553833 -0.312866 1441742556 0.618042 -0.462036 -0.553833 -0.312866 1441742556 0.643005 -0.425049 -0.578552 -0.266724 1441742556 0.643005 -0.425049 -0.578552 -0.266724 1441742556 0.643005 -0.425049 -0.578552 -0.266724 1441742556 0.643005 -0.425049 -0.578552 -0.266724 1441742556 0.643005 -0.425049 -0.578552 -0.266724 1441742556 0.669922 -0.362793 -0.616211 -0.199768 1441742556 0.669922 -0.362793 -0.616211 -0.199768 1441742557 0.669922 -0.362793 -0.616211 -0.199768 1441742557 0.669922 -0.362793 -0.616211 -0.199768 1441742557 0.669922 -0.362793 -0.616211 -0.199768 1441742557 0.669922 -0.362793 -0.616211 -0.199768 1441742557 0.687866 -0.289795 -0.653076 -0.127930 1441742557 0.687866 -0.289795 -0.653076 -0.127930 1441742557 0.687866 -0.289795 -0.653076 -0.127930 1441742557 0.687866 -0.289795 -0.653076 -0.127930 1441742557 0.687866 -0.289795 -0.653076 -0.127930 1441742557 0.687866 -0.289795 -0.653076 -0.127930 1441742557 0.692261 -0.225403 -0.682373 -0.065430 1441742557 0.692261 -0.225403 -0.682373 -0.065430 1441742557 0.692261 -0.225403 -0.682373 -0.065430 1441742557 0.692261 -0.225403 -0.682373 -0.065430 1441742557 0.692261 -0.225403 -0.682373 -0.065430 1441742557 0.692261 -0.225403 -0.682373 -0.065430 1441742557 0.693848 -0.148132 -0.704651 0.010742 1441742557 0.693848 -0.148132 -0.704651 0.010742 1441742557 0.693848 -0.148132 -0.704651 0.010742 1441742557 0.693848 -0.148132 -0.704651 0.010742 1441742557 0.693848 -0.148132 -0.704651 0.010742 1441742557 0.693848 -0.148132 -0.704651 0.010742 1441742557 0.683228 -0.065247 -0.720886 0.096375 1441742557 0.683228 -0.065247 -0.720886 0.096375 1441742557 0.683228 -0.065247 -0.720886 0.096375 1441742557 0.683228 -0.065247 -0.720886 0.096375 1441742557 0.683228 -0.065247 -0.720886 0.096375 1441742557 0.683228 -0.065247 -0.720886 0.096375 1441742557 0.660767 0.029785 -0.725830 0.188782 1441742557 0.660767 0.029785 -0.725830 0.188782 1441742557 0.660767 0.029785 -0.725830 0.188782 1441742557 0.660767 0.029785 -0.725830 0.188782 1441742557 0.660767 0.029785 -0.725830 0.188782 1441742557 0.660767 0.029785 -0.725830 0.188782 1441742557 0.625732 0.125610 -0.719238 0.274475 1441742557 0.625732 0.125610 -0.719238 0.274475 1441742557 0.625732 0.125610 -0.719238 0.274475 1441742557 0.625732 0.125610 -0.719238 0.274475 1441742557 0.625732 0.125610 -0.719238 0.274475 1441742557 0.625732 0.125610 -0.719238 0.274475 1441742557 0.583862 0.208679 -0.703186 0.347900 1441742557 0.583862 0.208679 -0.703186 0.347900 1441742557 0.583862 0.208679 -0.703186 0.347900 1441742557 0.583862 0.208679 -0.703186 0.347900 1441742557 0.583862 0.208679 -0.703186 0.347900 1441742557 0.583862 0.208679 -0.703186 0.347900 1441742557 0.583862 0.208679 -0.703186 0.347900 1441742557 0.539246 0.288269 -0.673340 0.415527 1441742557 0.539246 0.288269 -0.673340 0.415527 1441742557 0.539246 0.288269 -0.673340 0.415527 1441742557 0.539246 0.288269 -0.673340 0.415527 1441742557 0.539246 0.288269 -0.673340 0.415527 1441742557 0.539246 0.288269 -0.673340 0.415527 1441742557 0.504395 0.347839 -0.646973 0.453857 1441742557 0.504395 0.347839 -0.646973 0.453857 1441742557 0.504395 0.347839 -0.646973 0.453857 1441742557 0.504395 0.347839 -0.646973 0.453857 1441742557 0.504395 0.347839 -0.646973 0.453857 1441742557 0.504395 0.347839 -0.646973 0.453857 1441742557 0.475647 0.399841 -0.616760 0.483215 1441742557 0.475647 0.399841 -0.616760 0.483215 1441742557 0.475647 0.399841 -0.616760 0.483215 1441742557 0.475647 0.399841 -0.616760 0.483215 1441742557 0.475647 0.399841 -0.616760 0.483215 1441742557 0.475647 0.399841 -0.616760 0.483215 1441742557 0.456421 0.431763 -0.593933 0.502441 1441742557 0.456421 0.431763 -0.593933 0.502441 1441742557 0.456421 0.431763 -0.593933 0.502441 1441742557 0.456421 0.431763 -0.593933 0.502441 1441742557 0.456421 0.431763 -0.593933 0.502441 1441742557 0.456421 0.431763 -0.593933 0.502441 1441742557 0.456421 0.431763 -0.593933 0.502441 1441742557 0.451538 0.445740 -0.582336 0.508179 1441742557 0.451538 0.445740 -0.582336 0.508179 1441742557 0.451538 0.445740 -0.582336 0.508179 1441742557 0.451538 0.445740 -0.582336 0.508179 1441742557 0.473145 0.432251 -0.588257 0.493103 1441742557 0.473145 0.432251 -0.588257 0.493103 1441742557 0.473145 0.432251 -0.588257 0.493103 1441742557 0.473145 0.432251 -0.588257 0.493103 1441742557 0.473145 0.432251 -0.588257 0.493103 1441742557 0.473145 0.432251 -0.588257 0.493103 1441742557 0.473145 0.432251 -0.588257 0.493103 1441742557 0.516235 0.382385 -0.618286 0.452698 1441742557 0.516235 0.382385 -0.618286 0.452698 1441742557 0.516235 0.382385 -0.618286 0.452698 1441742557 0.516235 0.382385 -0.618286 0.452698 1441742557 0.516235 0.382385 -0.618286 0.452698 1441742557 0.516235 0.382385 -0.618286 0.452698 1441742557 0.565247 0.315002 -0.648254 0.401306 1441742557 0.565247 0.315002 -0.648254 0.401306 1441742557 0.565247 0.315002 -0.648254 0.401306 1441742557 0.565247 0.315002 -0.648254 0.401306 1441742557 0.565247 0.315002 -0.648254 0.401306 1441742557 0.565247 0.315002 -0.648254 0.401306 1441742557 0.619263 0.229187 -0.675781 0.327454 1441742557 0.619263 0.229187 -0.675781 0.327454 1441742557 0.619263 0.229187 -0.675781 0.327454 1441742557 0.619263 0.229187 -0.675781 0.327454 1441742557 0.619263 0.229187 -0.675781 0.327454 1441742557 0.663574 0.120422 -0.701721 0.229614 1441742557 0.663574 0.120422 -0.701721 0.229614 1441742557 0.663574 0.120422 -0.701721 0.229614 1441742557 0.663574 0.120422 -0.701721 0.229614 1441742557 0.663574 0.120422 -0.701721 0.229614 1441742557 0.685669 0.010437 -0.716858 0.125916 1441742557 0.685669 0.010437 -0.716858 0.125916 1441742557 0.685669 0.010437 -0.716858 0.125916 1441742557 0.685669 0.010437 -0.716858 0.125916 1441742558 0.685669 0.010437 -0.716858 0.125916 1441742558 0.685669 0.010437 -0.716858 0.125916 1441742558 0.685669 0.010437 -0.716858 0.125916 1441742558 0.693542 -0.084717 -0.714722 0.030518 1441742558 0.693542 -0.084717 -0.714722 0.030518 1441742558 0.693542 -0.084717 -0.714722 0.030518 1441742558 0.693542 -0.084717 -0.714722 0.030518 1441742558 0.693542 -0.084717 -0.714722 0.030518 1441742558 0.693542 -0.084717 -0.714722 0.030518 1441742558 0.690063 -0.182312 -0.696716 -0.071960 1441742558 0.690063 -0.182312 -0.696716 -0.071960 1441742558 0.690063 -0.182312 -0.696716 -0.071960 1441742558 0.690063 -0.182312 -0.696716 -0.071960 1441742558 0.690063 -0.182312 -0.696716 -0.071960 1441742558 0.669312 -0.293091 -0.659424 -0.176880 1441742558 0.669312 -0.293091 -0.659424 -0.176880 1441742558 0.669312 -0.293091 -0.659424 -0.176880 1441742558 0.669312 -0.293091 -0.659424 -0.176880 1441742558 0.669312 -0.293091 -0.659424 -0.176880 1441742558 0.669312 -0.293091 -0.659424 -0.176880 1441742558 0.642883 -0.373047 -0.622131 -0.245972 1441742558 0.642883 -0.373047 -0.622131 -0.245972 1441742558 0.642883 -0.373047 -0.622131 -0.245972 1441742558 0.642883 -0.373047 -0.622131 -0.245972 1441742558 0.642883 -0.373047 -0.622131 -0.245972 1441742558 0.642883 -0.373047 -0.622131 -0.245972 1441742558 0.620483 -0.443420 -0.572021 -0.302002 1441742558 0.620483 -0.443420 -0.572021 -0.302002 1441742558 0.620483 -0.443420 -0.572021 -0.302002 1441742558 0.620483 -0.443420 -0.572021 -0.302002 1441742558 0.620483 -0.443420 -0.572021 -0.302002 1441742558 0.620483 -0.443420 -0.572021 -0.302002 1441742558 0.616089 -0.474854 -0.543640 -0.315369 1441742558 0.616089 -0.474854 -0.543640 -0.315369 1441742558 0.616089 -0.474854 -0.543640 -0.315369 1441742558 0.616089 -0.474854 -0.543640 -0.315369 1441742558 0.616089 -0.474854 -0.543640 -0.315369 1441742558 0.616089 -0.474854 -0.543640 -0.315369 1441742558 0.626038 -0.468201 -0.546204 -0.300842 1441742558 0.626038 -0.468201 -0.546204 -0.300842 1441742558 0.626038 -0.468201 -0.546204 -0.300842 1441742558 0.626038 -0.468201 -0.546204 -0.300842 1441742558 0.626038 -0.468201 -0.546204 -0.300842 1441742558 0.626038 -0.468201 -0.546204 -0.300842 1441742558 0.639709 -0.444458 -0.565613 -0.270813 1441742558 0.639709 -0.444458 -0.565613 -0.270813 1441742558 0.639709 -0.444458 -0.565613 -0.270813 1441742558 0.639709 -0.444458 -0.565613 -0.270813 1441742558 0.639709 -0.444458 -0.565613 -0.270813 1441742558 0.658752 -0.401672 -0.596558 -0.221069 1441742558 0.658752 -0.401672 -0.596558 -0.221069 1441742558 0.658752 -0.401672 -0.596558 -0.221069 1441742558 0.658752 -0.401672 -0.596558 -0.221069 1441742558 0.658752 -0.401672 -0.596558 -0.221069 1441742558 0.658752 -0.401672 -0.596558 -0.221069 1441742558 0.678162 -0.336609 -0.635498 -0.151733 1441742558 0.678162 -0.336609 -0.635498 -0.151733 1441742558 0.678162 -0.336609 -0.635498 -0.151733 1441742558 0.678162 -0.336609 -0.635498 -0.151733 1441742558 0.678162 -0.336609 -0.635498 -0.151733 1441742558 0.678162 -0.336609 -0.635498 -0.151733 1441742558 0.678162 -0.336609 -0.635498 -0.151733 1441742558 0.689697 -0.253784 -0.674194 -0.073792 1441742558 0.689697 -0.253784 -0.674194 -0.073792 1441742558 0.689697 -0.253784 -0.674194 -0.073792 1441742558 0.689697 -0.253784 -0.674194 -0.073792 1441742558 0.689697 -0.253784 -0.674194 -0.073792 1441742558 0.689392 -0.167358 -0.704773 -0.000854 1441742558 0.689392 -0.167358 -0.704773 -0.000854 1441742558 0.689392 -0.167358 -0.704773 -0.000854 1441742558 0.689392 -0.167358 -0.704773 -0.000854 1441742558 0.689392 -0.167358 -0.704773 -0.000854 1441742558 0.678650 -0.052307 -0.725525 0.101501 1441742558 0.678650 -0.052307 -0.725525 0.101501 1441742558 0.678650 -0.052307 -0.725525 0.101501 1441742558 0.678650 -0.052307 -0.725525 0.101501 1441742558 0.652588 0.059937 -0.726563 0.206543 1441742558 0.652588 0.059937 -0.726563 0.206543 1441742558 0.652588 0.059937 -0.726563 0.206543 1441742558 0.652588 0.059937 -0.726563 0.206543 1441742558 0.652588 0.059937 -0.726563 0.206543 1441742558 0.652588 0.059937 -0.726563 0.206543 1441742558 0.613953 0.162048 -0.714417 0.293945 1441742558 0.613953 0.162048 -0.714417 0.293945 1441742558 0.613953 0.162048 -0.714417 0.293945 1441742558 0.613953 0.162048 -0.714417 0.293945 1441742558 0.613953 0.162048 -0.714417 0.293945 1441742558 0.613953 0.162048 -0.714417 0.293945 1441742558 0.569458 0.262695 -0.687622 0.365906 1441742558 0.569458 0.262695 -0.687622 0.365906 1441742558 0.569458 0.262695 -0.687622 0.365906 1441742558 0.569458 0.262695 -0.687622 0.365906 1441742558 0.569458 0.262695 -0.687622 0.365906 1441742558 0.569458 0.262695 -0.687622 0.365906 1441742558 0.569458 0.262695 -0.687622 0.365906 1441742558 0.523499 0.354187 -0.647095 0.426270 1441742558 0.523499 0.354187 -0.647095 0.426270 1441742558 0.523499 0.354187 -0.647095 0.426270 1441742558 0.523499 0.354187 -0.647095 0.426270 1441742558 0.523499 0.354187 -0.647095 0.426270 1441742558 0.523499 0.354187 -0.647095 0.426270 1441742558 0.485413 0.426941 -0.604675 0.465210 1441742558 0.485413 0.426941 -0.604675 0.465210 1441742558 0.485413 0.426941 -0.604675 0.465210 1441742558 0.485413 0.426941 -0.604675 0.465210 1441742558 0.485413 0.426941 -0.604675 0.465210 1441742559 0.485413 0.426941 -0.604675 0.465210 1441742559 0.463013 0.469238 -0.572998 0.486877 1441742559 0.463013 0.469238 -0.572998 0.486877 1441742559 0.463013 0.469238 -0.572998 0.486877 1441742559 0.463013 0.469238 -0.572998 0.486877 1441742559 0.463013 0.469238 -0.572998 0.486877 1441742559 0.463013 0.469238 -0.572998 0.486877 1441742559 0.463013 0.469238 -0.572998 0.486877 1441742559 0.458496 0.486023 -0.559875 0.489929 1441742559 0.458496 0.486023 -0.559875 0.489929 1441742559 0.458496 0.486023 -0.559875 0.489929 1441742559 0.458496 0.486023 -0.559875 0.489929 1441742559 0.458496 0.486023 -0.559875 0.489929 1441742559 0.479675 0.473022 -0.570984 0.469116 1441742559 0.479675 0.473022 -0.570984 0.469116 1441742559 0.479675 0.473022 -0.570984 0.469116 1441742559 0.479675 0.473022 -0.570984 0.469116 1441742559 0.479675 0.473022 -0.570984 0.469116 1441742559 0.479675 0.473022 -0.570984 0.469116 1441742559 0.515259 0.433105 -0.602112 0.429321 1441742559 0.515259 0.433105 -0.602112 0.429321 1441742559 0.515259 0.433105 -0.602112 0.429321 1441742559 0.515259 0.433105 -0.602112 0.429321 1441742559 0.515259 0.433105 -0.602112 0.429321 1441742559 0.515259 0.433105 -0.602112 0.429321 1441742559 0.515259 0.433105 -0.602112 0.429321 1441742559 0.554993 0.372681 -0.640015 0.378723 1441742559 0.554993 0.372681 -0.640015 0.378723 1441742559 0.554993 0.372681 -0.640015 0.378723 1441742559 0.554993 0.372681 -0.640015 0.378723 1441742559 0.554993 0.372681 -0.640015 0.378723 1441742559 0.554993 0.372681 -0.640015 0.378723 1441742559 0.597778 0.289551 -0.677429 0.316101 1441742559 0.597778 0.289551 -0.677429 0.316101 1441742559 0.597778 0.289551 -0.677429 0.316101 1441742559 0.597778 0.289551 -0.677429 0.316101 1441742559 0.597778 0.289551 -0.677429 0.316101 1441742559 0.597778 0.289551 -0.677429 0.316101 1441742559 0.636902 0.187134 -0.707947 0.240967 1441742559 0.636902 0.187134 -0.707947 0.240967 1441742559 0.636902 0.187134 -0.707947 0.240967 1441742559 0.636902 0.187134 -0.707947 0.240967 1441742559 0.636902 0.187134 -0.707947 0.240967 1441742559 0.636902 0.187134 -0.707947 0.240967 1441742559 0.636902 0.187134 -0.707947 0.240967 1441742559 0.667908 0.078674 -0.721802 0.163391 1441742559 0.667908 0.078674 -0.721802 0.163391 1441742559 0.667908 0.078674 -0.721802 0.163391 1441742559 0.667908 0.078674 -0.721802 0.163391 1441742559 0.667908 0.078674 -0.721802 0.163391 1441742559 0.667908 0.078674 -0.721802 0.163391 1441742559 0.687561 -0.032104 -0.721252 0.077759 1441742559 0.687561 -0.032104 -0.721252 0.077759 1441742559 0.687561 -0.032104 -0.721252 0.077759 1441742559 0.687561 -0.032104 -0.721252 0.077759 1441742559 0.687561 -0.032104 -0.721252 0.077759 1441742559 0.687561 -0.032104 -0.721252 0.077759 1441742559 0.687561 -0.032104 -0.721252 0.077759 1441742559 0.693298 -0.138794 -0.707031 -0.013245 1441742559 0.693298 -0.138794 -0.707031 -0.013245 1441742559 0.693298 -0.138794 -0.707031 -0.013245 1441742559 0.693298 -0.138794 -0.707031 -0.013245 1441742559 0.693298 -0.138794 -0.707031 -0.013245 1441742559 0.686279 -0.228455 -0.683716 -0.096985 1441742559 0.686279 -0.228455 -0.683716 -0.096985 1441742559 0.686279 -0.228455 -0.683716 -0.096985 1441742559 0.686279 -0.228455 -0.683716 -0.096985 1441742559 0.686279 -0.228455 -0.683716 -0.096985 1441742559 0.686279 -0.228455 -0.683716 -0.096985 1441742559 0.686279 -0.228455 -0.683716 -0.096985 1441742559 0.672058 -0.300781 -0.655823 -0.166443 1441742559 0.672058 -0.300781 -0.655823 -0.166443 1441742559 0.672058 -0.300781 -0.655823 -0.166443 1441742559 0.672058 -0.300781 -0.655823 -0.166443 1441742559 0.672058 -0.300781 -0.655823 -0.166443 1441742559 0.672058 -0.300781 -0.655823 -0.166443 1441742559 0.652405 -0.369080 -0.622803 -0.224243 1441742559 0.652405 -0.369080 -0.622803 -0.224243 1441742559 0.652405 -0.369080 -0.622803 -0.224243 1441742559 0.652405 -0.369080 -0.622803 -0.224243 1441742559 0.652405 -0.369080 -0.622803 -0.224243 1441742559 0.636353 -0.417053 -0.594299 -0.260620 1441742559 0.636353 -0.417053 -0.594299 -0.260620 1441742559 0.636353 -0.417053 -0.594299 -0.260620 1441742559 0.636353 -0.417053 -0.594299 -0.260620 1441742559 0.636353 -0.417053 -0.594299 -0.260620 1441742559 0.636353 -0.417053 -0.594299 -0.260620 1441742559 0.625305 -0.455688 -0.565308 -0.286011 1441742559 0.625305 -0.455688 -0.565308 -0.286011 1441742559 0.625305 -0.455688 -0.565308 -0.286011 1441742559 0.625305 -0.455688 -0.565308 -0.286011 1441742559 0.625305 -0.455688 -0.565308 -0.286011 1441742559 0.625305 -0.455688 -0.565308 -0.286011 1441742559 0.621094 -0.477295 -0.552673 -0.284668 1441742559 0.621094 -0.477295 -0.552673 -0.284668 1441742559 0.621094 -0.477295 -0.552673 -0.284668 1441742559 0.621094 -0.477295 -0.552673 -0.284668 1441742559 0.621094 -0.477295 -0.552673 -0.284668 1441742559 0.621094 -0.477295 -0.552673 -0.284668 1441742559 0.635986 -0.462402 -0.563416 -0.253601 1441742559 0.635986 -0.462402 -0.563416 -0.253601 1441742559 0.635986 -0.462402 -0.563416 -0.253601 1441742559 0.635986 -0.462402 -0.563416 -0.253601 1441742559 0.635986 -0.462402 -0.563416 -0.253601 1441742559 0.635986 -0.462402 -0.563416 -0.253601 1441742559 0.655823 -0.419373 -0.594299 -0.202271 1441742559 0.655823 -0.419373 -0.594299 -0.202271 1441742559 0.655823 -0.419373 -0.594299 -0.202271 1441742559 0.655823 -0.419373 -0.594299 -0.202271 1441742559 0.655823 -0.419373 -0.594299 -0.202271 1441742559 0.655823 -0.419373 -0.594299 -0.202271 1441742560 0.655823 -0.419373 -0.594299 -0.202271 1441742560 0.674072 -0.356018 -0.632568 -0.136841 1441742560 0.674072 -0.356018 -0.632568 -0.136841 1441742560 0.674072 -0.356018 -0.632568 -0.136841 1441742560 0.674072 -0.356018 -0.632568 -0.136841 1441742560 0.674072 -0.356018 -0.632568 -0.136841 1441742560 0.674072 -0.356018 -0.632568 -0.136841 1441742560 0.685303 -0.281860 -0.668396 -0.065002 1441742560 0.685303 -0.281860 -0.668396 -0.065002 1441742560 0.685303 -0.281860 -0.668396 -0.065002 1441742560 0.685303 -0.281860 -0.668396 -0.065002 1441742560 0.685303 -0.281860 -0.668396 -0.065002 1441742560 0.685303 -0.281860 -0.668396 -0.065002 1441742560 0.688477 -0.200012 -0.697021 0.014404 1441742560 0.688477 -0.200012 -0.697021 0.014404 1441742560 0.688477 -0.200012 -0.697021 0.014404 1441742560 0.688477 -0.200012 -0.697021 0.014404 1441742560 0.688477 -0.200012 -0.697021 0.014404 1441742560 0.688477 -0.200012 -0.697021 0.014404 1441742560 0.688477 -0.200012 -0.697021 0.014404 1441742560 0.683289 -0.106567 -0.714478 0.106140 1441742560 0.683289 -0.106567 -0.714478 0.106140 1441742560 0.683289 -0.106567 -0.714478 0.106140 1441742560 0.683289 -0.106567 -0.714478 0.106140 1441742560 0.683289 -0.106567 -0.714478 0.106140 1441742560 0.664795 -0.023926 -0.723511 0.184509 1441742560 0.664795 -0.023926 -0.723511 0.184509 1441742560 0.664795 -0.023926 -0.723511 0.184509 1441742560 0.664795 -0.023926 -0.723511 0.184509 1441742560 0.664795 -0.023926 -0.723511 0.184509 1441742560 0.664795 -0.023926 -0.723511 0.184509 1441742560 0.634766 0.065125 -0.723267 0.263916 1441742560 0.634766 0.065125 -0.723267 0.263916 1441742560 0.634766 0.065125 -0.723267 0.263916 1441742560 0.634766 0.065125 -0.723267 0.263916 1441742560 0.634766 0.065125 -0.723267 0.263916 1441742560 0.634766 0.065125 -0.723267 0.263916 1441742560 0.596680 0.157776 -0.709839 0.339294 1441742560 0.596680 0.157776 -0.709839 0.339294 1441742560 0.596680 0.157776 -0.709839 0.339294 1441742560 0.596680 0.157776 -0.709839 0.339294 1441742560 0.596680 0.157776 -0.709839 0.339294 1441742560 0.596680 0.157776 -0.709839 0.339294 1441742560 0.554321 0.242126 -0.686951 0.402771 1441742560 0.554321 0.242126 -0.686951 0.402771 1441742560 0.554321 0.242126 -0.686951 0.402771 1441742560 0.554321 0.242126 -0.686951 0.402771 1441742560 0.554321 0.242126 -0.686951 0.402771 1441742560 0.554321 0.242126 -0.686951 0.402771 1441742560 0.554321 0.242126 -0.686951 0.402771 1441742560 0.518066 0.313110 -0.661804 0.442139 1441742560 0.518066 0.313110 -0.661804 0.442139 1441742560 0.518066 0.313110 -0.661804 0.442139 1441742560 0.518066 0.313110 -0.661804 0.442139 1441742560 0.518066 0.313110 -0.661804 0.442139 1441742560 0.518066 0.313110 -0.661804 0.442139 1441742560 0.497070 0.350769 -0.647156 0.459351 1441742560 0.497070 0.350769 -0.647156 0.459351 1441742560 0.497070 0.350769 -0.647156 0.459351 1441742560 0.497070 0.350769 -0.647156 0.459351 1441742560 0.497070 0.350769 -0.647156 0.459351 1441742560 0.469666 0.391418 -0.626831 0.483032 1441742560 0.469666 0.391418 -0.626831 0.483032 1441742560 0.469666 0.391418 -0.626831 0.483032 1441742560 0.469666 0.391418 -0.626831 0.483032 1441742560 0.469666 0.391418 -0.626831 0.483032 1441742560 0.469666 0.391418 -0.626831 0.483032 1441742560 0.451660 0.422913 -0.607910 0.497498 1441742560 0.451660 0.422913 -0.607910 0.497498 1441742560 0.451660 0.422913 -0.607910 0.497498 1441742560 0.451660 0.422913 -0.607910 0.497498 1441742560 0.451660 0.422913 -0.607910 0.497498 1441742560 0.454651 0.429565 -0.601379 0.497009 1441742560 0.454651 0.429565 -0.601379 0.497009 1441742560 0.454651 0.429565 -0.601379 0.497009 1441742560 0.454651 0.429565 -0.601379 0.497009 1441742560 0.454651 0.429565 -0.601379 0.497009 1441742560 0.454651 0.429565 -0.601379 0.497009 1441742560 0.487000 0.411194 -0.610657 0.469910 1441742560 0.487000 0.411194 -0.610657 0.469910 1441742560 0.487000 0.411194 -0.610657 0.469910 1441742560 0.487000 0.411194 -0.610657 0.469910 1441742560 0.487000 0.411194 -0.610657 0.469910 1441742560 0.546204 0.339905 -0.648499 0.406860 1441742560 0.546204 0.339905 -0.648499 0.406860 1441742560 0.546204 0.339905 -0.648499 0.406860 1441742560 0.546204 0.339905 -0.648499 0.406860 1441742560 0.546204 0.339905 -0.648499 0.406860 1441742560 0.546204 0.339905 -0.648499 0.406860 1441742560 0.598328 0.249146 -0.682922 0.336914 1441742560 0.598328 0.249146 -0.682922 0.336914 1441742560 0.598328 0.249146 -0.682922 0.336914 1441742560 0.598328 0.249146 -0.682922 0.336914 1441742560 0.642456 0.150635 -0.706299 0.256409 1441742560 0.642456 0.150635 -0.706299 0.256409 1441742560 0.642456 0.150635 -0.706299 0.256409 1441742560 0.642456 0.150635 -0.706299 0.256409 1441742560 0.642456 0.150635 -0.706299 0.256409 1441742560 0.642456 0.150635 -0.706299 0.256409 1441742560 0.677795 0.039551 -0.716553 0.159973 1441742560 0.677795 0.039551 -0.716553 0.159973 1441742560 0.677795 0.039551 -0.716553 0.159973 1441742560 0.677795 0.039551 -0.716553 0.159973 1441742560 0.677795 0.039551 -0.716553 0.159973 1441742560 0.677795 0.039551 -0.716553 0.159973 1441742560 0.696594 -0.075439 -0.711426 0.054504 1441742561 0.696594 -0.075439 -0.711426 0.054504 1441742561 0.696594 -0.075439 -0.711426 0.054504 1441742561 0.696594 -0.075439 -0.711426 0.054504 1441742561 0.696594 -0.075439 -0.711426 0.054504 1441742561 0.696594 -0.075439 -0.711426 0.054504 1441742561 0.696594 -0.075439 -0.711426 0.054504 1441742561 0.693176 -0.206360 -0.688110 -0.059204 1441742561 0.693176 -0.206360 -0.688110 -0.059204 1441742561 0.693176 -0.206360 -0.688110 -0.059204 1441742561 0.693176 -0.206360 -0.688110 -0.059204 1441742561 0.693176 -0.206360 -0.688110 -0.059204 1441742561 0.693176 -0.206360 -0.688110 -0.059204 1441742561 0.669006 -0.333862 -0.644104 -0.161743 1441742561 0.669006 -0.333862 -0.644104 -0.161743 1441742561 0.669006 -0.333862 -0.644104 -0.161743 1441742561 0.669006 -0.333862 -0.644104 -0.161743 1441742561 0.669006 -0.333862 -0.644104 -0.161743 1441742561 0.628967 -0.444092 -0.584656 -0.255798 1441742561 0.628967 -0.444092 -0.584656 -0.255798 1441742561 0.628967 -0.444092 -0.584656 -0.255798 1441742561 0.628967 -0.444092 -0.584656 -0.255798 1441742561 0.628967 -0.444092 -0.584656 -0.255798 1441742561 0.586243 -0.530212 -0.517639 -0.327576 1441742561 0.586243 -0.530212 -0.517639 -0.327576 1441742561 0.586243 -0.530212 -0.517639 -0.327576 1441742561 0.586243 -0.530212 -0.517639 -0.327576 1441742561 0.586243 -0.530212 -0.517639 -0.327576 1441742561 0.586243 -0.530212 -0.517639 -0.327576 1441742561 0.566284 -0.571167 -0.475647 -0.356201 1441742561 0.566284 -0.571167 -0.475647 -0.356201 1441742561 0.566284 -0.571167 -0.475647 -0.356201 1441742561 0.566284 -0.571167 -0.475647 -0.356201 1441742561 0.566284 -0.571167 -0.475647 -0.356201 1441742561 0.566284 -0.571167 -0.475647 -0.356201 1441742561 0.554626 -0.598083 -0.449463 -0.364319 1441742561 0.554626 -0.598083 -0.449463 -0.364319 1441742561 0.554626 -0.598083 -0.449463 -0.364319 1441742561 0.554626 -0.598083 -0.449463 -0.364319 1441742561 0.565552 -0.592957 -0.457458 -0.345398 1441742561 0.565552 -0.592957 -0.457458 -0.345398 1441742561 0.565552 -0.592957 -0.457458 -0.345398 1441742561 0.565552 -0.592957 -0.457458 -0.345398 1441742561 0.565552 -0.592957 -0.457458 -0.345398 1441742561 0.565552 -0.592957 -0.457458 -0.345398 1441742561 0.589783 -0.561646 -0.492432 -0.307129 1441742561 0.589783 -0.561646 -0.492432 -0.307129 1441742561 0.589783 -0.561646 -0.492432 -0.307129 1441742561 0.589783 -0.561646 -0.492432 -0.307129 1441742561 0.589783 -0.561646 -0.492432 -0.307129 1441742561 0.589783 -0.561646 -0.492432 -0.307129 1441742561 0.619995 -0.509338 -0.541443 -0.251099 1441742561 0.619995 -0.509338 -0.541443 -0.251099 1441742561 0.619995 -0.509338 -0.541443 -0.251099 1441742561 0.619995 -0.509338 -0.541443 -0.251099 1441742561 0.619995 -0.509338 -0.541443 -0.251099 1441742561 0.619995 -0.509338 -0.541443 -0.251099 1441742561 0.648926 -0.436584 -0.596863 -0.179077 1441742561 0.648926 -0.436584 -0.596863 -0.179077 1441742561 0.648926 -0.436584 -0.596863 -0.179077 1441742561 0.648926 -0.436584 -0.596863 -0.179077 1441742561 0.648926 -0.436584 -0.596863 -0.179077 1441742561 0.648926 -0.436584 -0.596863 -0.179077 1441742561 0.662842 -0.359497 -0.648071 -0.106873 1441742561 0.662842 -0.359497 -0.648071 -0.106873 1441742561 0.662842 -0.359497 -0.648071 -0.106873 1441742561 0.662842 -0.359497 -0.648071 -0.106873 1441742561 0.662842 -0.359497 -0.648071 -0.106873 1441742561 0.662842 -0.359497 -0.648071 -0.106873 1441742561 0.672791 -0.261292 -0.691895 -0.018250 1441742561 0.672791 -0.261292 -0.691895 -0.018250 1441742561 0.672791 -0.261292 -0.691895 -0.018250 1441742561 0.672791 -0.261292 -0.691895 -0.018250 1441742561 0.672791 -0.261292 -0.691895 -0.018250 1441742561 0.672791 -0.261292 -0.691895 -0.018250 1441742561 0.672791 -0.261292 -0.691895 -0.018250 1441742561 0.669312 -0.153198 -0.723022 0.075623 1441742561 0.669312 -0.153198 -0.723022 0.075623 1441742561 0.669312 -0.153198 -0.723022 0.075623 1441742561 0.669312 -0.153198 -0.723022 0.075623 1441742561 0.669312 -0.153198 -0.723022 0.075623 1441742561 0.669312 -0.153198 -0.723022 0.075623 1441742561 0.652771 -0.030273 -0.735901 0.177429 1441742561 0.652771 -0.030273 -0.735901 0.177429 1441742561 0.652771 -0.030273 -0.735901 0.177429 1441742561 0.652771 -0.030273 -0.735901 0.177429 1441742561 0.620544 0.089783 -0.730469 0.270752 1441742561 0.620544 0.089783 -0.730469 0.270752 1441742561 0.620544 0.089783 -0.730469 0.270752 1441742561 0.620544 0.089783 -0.730469 0.270752 1441742561 0.620544 0.089783 -0.730469 0.270752 1441742561 0.620544 0.089783 -0.730469 0.270752 1441742561 0.577087 0.204346 -0.706787 0.354431 1441742561 0.577087 0.204346 -0.706787 0.354431 1441742561 0.577087 0.204346 -0.706787 0.354431 1441742561 0.577087 0.204346 -0.706787 0.354431 1441742561 0.577087 0.204346 -0.706787 0.354431 1441742561 0.577087 0.204346 -0.706787 0.354431 1441742561 0.520752 0.318848 -0.658508 0.439880 1441742561 0.520752 0.318848 -0.658508 0.439880 1441742561 0.520752 0.318848 -0.658508 0.439880 1441742561 0.520752 0.318848 -0.658508 0.439880 1441742561 0.520752 0.318848 -0.658508 0.439880 1441742561 0.520752 0.318848 -0.658508 0.439880 1441742561 0.470276 0.407715 -0.602844 0.499146 1441742562 0.470276 0.407715 -0.602844 0.499146 1441742562 0.470276 0.407715 -0.602844 0.499146 1441742562 0.470276 0.407715 -0.602844 0.499146 1441742562 0.470276 0.407715 -0.602844 0.499146 1441742562 0.436951 0.458557 -0.562012 0.531860 1441742562 0.436951 0.458557 -0.562012 0.531860 1441742562 0.436951 0.458557 -0.562012 0.531860 1441742562 0.436951 0.458557 -0.562012 0.531860 1441742562 0.436951 0.458557 -0.562012 0.531860 1441742562 0.436951 0.458557 -0.562012 0.531860 1441742562 0.436951 0.458557 -0.562012 0.531860 1441742562 0.422913 0.482178 -0.539673 0.545288 1441742562 0.422913 0.482178 -0.539673 0.545288 1441742562 0.422913 0.482178 -0.539673 0.545288 1441742562 0.422913 0.482178 -0.539673 0.545288 1441742562 0.422913 0.482178 -0.539673 0.545288 1441742562 0.422913 0.482178 -0.539673 0.545288 1441742562 0.441101 0.478577 -0.538391 0.535217 1441742562 0.441101 0.478577 -0.538391 0.535217 1441742562 0.441101 0.478577 -0.538391 0.535217 1441742562 0.441101 0.478577 -0.538391 0.535217 1441742562 0.441101 0.478577 -0.538391 0.535217 1441742562 0.441101 0.478577 -0.538391 0.535217 1441742562 0.441101 0.478577 -0.538391 0.535217 1441742562 0.482849 0.445618 -0.560486 0.504028 1441742562 0.482849 0.445618 -0.560486 0.504028 1441742562 0.482849 0.445618 -0.560486 0.504028 1441742562 0.482849 0.445618 -0.560486 0.504028 1441742562 0.482849 0.445618 -0.560486 0.504028 1441742562 0.482849 0.445618 -0.560486 0.504028 1441742562 0.533142 0.386658 -0.599609 0.454590 1441742562 0.533142 0.386658 -0.599609 0.454590 1441742562 0.533142 0.386658 -0.599609 0.454590 1441742562 0.533142 0.386658 -0.599609 0.454590 1441742562 0.533142 0.386658 -0.599609 0.454590 1441742562 0.533142 0.386658 -0.599609 0.454590 1441742562 0.584229 0.307373 -0.642700 0.388672 1441742562 0.584229 0.307373 -0.642700 0.388672 1441742562 0.584229 0.307373 -0.642700 0.388672 1441742562 0.584229 0.307373 -0.642700 0.388672 1441742562 0.584229 0.307373 -0.642700 0.388672 1441742562 0.584229 0.307373 -0.642700 0.388672 1441742562 0.628845 0.206177 -0.680115 0.315308 1441742562 0.628845 0.206177 -0.680115 0.315308 1441742562 0.628845 0.206177 -0.680115 0.315308 1441742562 0.628845 0.206177 -0.680115 0.315308 1441742562 0.628845 0.206177 -0.680115 0.315308 1441742562 0.628845 0.206177 -0.680115 0.315308 1441742562 0.628845 0.206177 -0.680115 0.315308 1441742562 0.662781 0.106628 -0.699402 0.245361 1441742562 0.662781 0.106628 -0.699402 0.245361 1441742562 0.662781 0.106628 -0.699402 0.245361 1441742562 0.662781 0.106628 -0.699402 0.245361 1441742562 0.662781 0.106628 -0.699402 0.245361 1441742562 0.662781 0.106628 -0.699402 0.245361 1441742562 0.662781 0.106628 -0.699402 0.245361 1441742562 0.690063 0.005310 -0.703979 0.167725 1441742562 0.690063 0.005310 -0.703979 0.167725 1441742562 0.690063 0.005310 -0.703979 0.167725 1441742562 0.690063 0.005310 -0.703979 0.167725 1441742562 
0.661194 0.057739 -0.716797 0.213623 1441742565 0.649841 0.084473 -0.718323 0.233521 1441742565 0.649841 0.084473 -0.718323 0.233521 1441742565 0.649841 0.084473 -0.718323 0.233521 1441742565 0.649841 0.084473 -0.718323 0.233521 1441742565 0.649841 0.084473 -0.718323 0.233521 1441742565 0.649841 0.084473 -0.718323 0.233521 1441742565 0.631714 0.122559 -0.718140 0.264954 1441742565 0.631714 0.122559 -0.718140 0.264954 1441742565 0.631714 0.122559 -0.718140 0.264954 1441742565 0.631714 0.122559 -0.718140 0.264954 1441742565 0.631714 0.122559 -0.718140 0.264954 1441742565 0.631714 0.122559 -0.718140 0.264954 1441742565 0.631714 0.122559 -0.718140 0.264954 1441742565 0.606018 0.174194 -0.709717 0.314087 1441742565 0.606018 0.174194 -0.709717 0.314087 1441742565 0.606018 0.174194 -0.709717 0.314087 1441742565 0.606018 0.174194 -0.709717 0.314087 1441742565 0.606018 0.174194 -0.709717 0.314087 1441742565 0.606018 0.174194 -0.709717 0.314087 1441742565 0.574463 0.233032 -0.693665 0.366699 1441742565 0.574463 0.233032 -0.693665 0.366699 1441742565 0.574463 0.233032 -0.693665 0.366699 1441742565 0.574463 0.233032 -0.693665 0.366699 1441742565 0.574463 0.233032 -0.693665 0.366699 1441742565 0.574463 0.233032 -0.693665 0.366699 1441742565 0.539917 0.290771 -0.671143 0.416565 1441742565 0.539917 0.290771 -0.671143 0.416565 1441742565 0.539917 0.290771 -0.671143 0.416565 1441742565 0.539917 0.290771 -0.671143 0.416565 1441742565 0.539917 0.290771 -0.671143 0.416565 1441742565 0.539917 0.290771 -0.671143 0.416565 1441742565 0.496216 0.355957 -0.641602 0.464111 1441742565 0.496216 0.355957 -0.641602 0.464111 1441742565 0.496216 0.355957 -0.641602 0.464111 1441742565 0.496216 0.355957 -0.641602 0.464111 1441742565 0.496216 0.355957 -0.641602 0.464111 1441742565 0.496216 0.355957 -0.641602 0.464111 1441742565 0.451782 0.419006 -0.606384 0.502563 1441742565 0.451782 0.419006 -0.606384 0.502563 1441742565 0.451782 0.419006 -0.606384 0.502563 1441742565 0.451782 0.419006 -0.606384 0.502563 1441742565 0.415405 0.472778 -0.573425 0.524414 1441742565 0.415405 0.472778 -0.573425 0.524414 1441742565 0.415405 0.472778 -0.573425 0.524414 1441742565 0.415405 0.472778 -0.573425 0.524414 1441742565 0.415405 0.472778 -0.573425 0.524414 1441742565 0.387146 0.519897 -0.540588 0.536255 1441742565 0.387146 0.519897 -0.540588 0.536255 1441742565 0.387146 0.519897 -0.540588 0.536255 1441742565 0.387146 0.519897 -0.540588 0.536255 1441742565 0.387146 0.519897 -0.540588 0.536255 1441742565 0.387146 0.519897 -0.540588 0.536255 1441742565 0.381592 0.547485 -0.519653 0.533447 1441742565 0.381592 0.547485 -0.519653 0.533447 1441742565 0.381592 0.547485 -0.519653 0.533447 1441742565 0.381592 0.547485 -0.519653 0.533447 1441742565 0.381592 0.547485 -0.519653 0.533447 1441742565 0.381592 0.547485 -0.519653 0.533447 1441742565 0.400391 0.545288 -0.527527 0.513794 1441742565 0.400391 0.545288 -0.527527 0.513794 1441742565 0.400391 0.545288 -0.527527 0.513794 1441742565 0.400391 0.545288 -0.527527 0.513794 1441742565 0.400391 0.545288 -0.527527 0.513794 1441742565 0.400391 0.545288 -0.527527 0.513794 1441742565 0.422791 0.522644 -0.549011 0.496643 1441742565 0.422791 0.522644 -0.549011 0.496643 1441742565 0.422791 0.522644 -0.549011 0.496643 1441742565 0.422791 0.522644 -0.549011 0.496643 1441742565 0.422791 0.522644 -0.549011 0.496643 1441742565 0.422791 0.522644 -0.549011 0.496643 1441742565 0.422791 0.522644 -0.549011 0.496643 1441742565 0.453247 0.485291 -0.576050 0.476563 1441742565 0.453247 0.485291 -0.576050 0.476563 1441742565 0.453247 0.485291 -0.576050 0.476563 1441742565 0.453247 0.485291 -0.576050 0.476563 1441742565 0.453247 0.485291 -0.576050 0.476563 1441742565 0.453247 0.485291 -0.576050 0.476563 1441742565 0.498047 0.428406 -0.608826 0.444641 1441742565 0.498047 0.428406 -0.608826 0.444641 1441742565 0.498047 0.428406 -0.608826 0.444641 1441742565 0.498047 0.428406 -0.608826 0.444641 1441742565 0.498047 0.428406 -0.608826 0.444641 1441742565 0.498047 0.428406 -0.608826 0.444641 1441742565 0.548889 0.358765 -0.642212 0.396912 1441742565 0.548889 0.358765 -0.642212 0.396912 1441742565 0.548889 0.358765 -0.642212 0.396912 1441742565 0.548889 0.358765 -0.642212 0.396912 1441742565 0.548889 0.358765 -0.642212 0.396912 1441742565 0.548889 0.358765 -0.642212 0.396912 1441742565 0.605347 0.277100 -0.674438 0.319153 1441742565 0.605347 0.277100 -0.674438 0.319153 1441742565 0.605347 0.277100 -0.674438 0.319153 1441742565 0.605347 0.277100 -0.674438 0.319153 1441742565 0.605347 0.277100 -0.674438 0.319153 1441742565 0.605347 0.277100 -0.674438 0.319153 1441742565 0.651855 0.175842 -0.702698 0.224426 1441742565 0.651855 0.175842 -0.702698 0.224426 1441742565 0.651855 0.175842 -0.702698 0.224426 1441742565 0.651855 0.175842 -0.702698 0.224426 1441742565 0.651855 0.175842 -0.702698 0.224426 1441742565 0.651855 0.175842 -0.702698 0.224426 1441742566 0.676392 0.071777 -0.719360 0.140808 1441742566 0.676392 0.071777 -0.719360 0.140808 1441742566 0.676392 0.071777 -0.719360 0.140808 1441742566 0.676392 0.071777 -0.719360 0.140808 1441742566 0.676392 0.071777 -0.719360 0.140808 1441742566 0.676392 0.071777 -0.719360 0.140808 1441742566 0.694031 -0.035828 -0.716370 0.061890 1441742566 0.694031 -0.035828 -0.716370 0.061890 1441742566 0.694031 -0.035828 -0.716370 0.061890 1441742566 0.694031 -0.035828 -0.716370 0.061890 1441742566 0.694031 -0.035828 -0.716370 0.061890 1441742566 0.694031 -0.035828 -0.716370 0.061890 1441742566 0.700867 -0.144348 -0.697998 -0.027954 1441742566 0.700867 -0.144348 -0.697998 -0.027954 1441742566 0.700867 -0.144348 -0.697998 -0.027954 1441742566 0.700867 -0.144348 -0.697998 -0.027954 1441742566 0.700867 -0.144348 -0.697998 -0.027954 1441742566 0.700867 -0.144348 -0.697998 -0.027954 1441742566 0.689026 -0.246765 -0.670471 -0.121765 1441742566 0.689026 -0.246765 -0.670471 -0.121765 1441742566 0.689026 -0.246765 -0.670471 -0.121765 1441742566 0.689026 -0.246765 -0.670471 -0.121765 1441742566 0.689026 -0.246765 -0.670471 -0.121765 1441742566 0.689026 -0.246765 -0.670471 -0.121765 1441742566 0.689026 -0.246765 -0.670471 -0.121765 1441742566 0.662354 -0.348633 -0.630005 -0.207092 1441742566 0.662354 -0.348633 -0.630005 -0.207092 1441742566 0.662354 -0.348633 -0.630005 -0.207092 1441742566 0.662354 -0.348633 -0.630005 -0.207092 1441742566 0.662354 -0.348633 -0.630005 -0.207092 1441742566 0.662354 -0.348633 -0.630005 -0.207092 1441742566 0.634155 -0.431030 -0.582031 -0.270935 1441742566 0.634155 -0.431030 -0.582031 -0.270935 1441742566 0.634155 -0.431030 -0.582031 -0.270935 1441742566 0.634155 -0.431030 -0.582031 -0.270935 1441742566 0.634155 -0.431030 -0.582031 -0.270935 1441742566 0.634155 -0.431030 -0.582031 -0.270935 1441742566 0.620605 -0.480225 -0.539368 -0.305603 1441742566 0.620605 -0.480225 -0.539368 -0.305603 1441742566 0.620605 -0.480225 -0.539368 -0.305603 1441742566 0.620605 -0.480225 -0.539368 -0.305603 1441742566 0.620605 -0.480225 -0.539368 -0.305603 1441742566 0.620605 -0.480225 -0.539368 -0.305603 1441742566 0.613953 -0.501099 -0.523071 -0.313599 1441742566 0.613953 -0.501099 -0.523071 -0.313599 1441742566 0.613953 -0.501099 -0.523071 -0.313599 1441742566 0.613953 -0.501099 -0.523071 -0.313599 1441742566 0.613953 -0.501099 -0.523071 -0.313599 1441742566 0.613953 -0.501099 -0.523071 -0.313599 1441742566 0.627136 -0.486572 -0.537048 -0.285583 1441742566 0.627136 -0.486572 -0.537048 -0.285583 1441742566 0.627136 -0.486572 -0.537048 -0.285583 1441742566 0.627136 -0.486572 -0.537048 -0.285583 1441742566 0.627136 -0.486572 -0.537048 -0.285583 1441742566 0.627136 -0.486572 -0.537048 -0.285583 1441742566 0.650269 -0.444946 -0.569702 -0.233704 1441742566 0.650269 -0.444946 -0.569702 -0.233704 1441742566 0.650269 -0.444946 -0.569702 -0.233704 1441742566 0.650269 -0.444946 -0.569702 -0.233704 1441742566 0.650269 -0.444946 -0.569702 -0.233704 1441742566 0.650269 -0.444946 -0.569702 -0.233704 1441742566 0.675476 -0.377502 -0.612305 -0.162292 1441742566 0.675476 -0.377502 -0.612305 -0.162292 1441742566 0.675476 -0.377502 -0.612305 -0.162292 1441742566 0.675476 -0.377502 -0.612305 -0.162292 1441742566 0.675476 -0.377502 -0.612305 -0.162292 1441742566 0.675476 -0.377502 -0.612305 -0.162292 1441742566 0.675476 -0.377502 -0.612305 -0.162292 1441742566 0.695923 -0.285156 -0.654724 -0.075500 1441742566 0.695923 -0.285156 -0.654724 -0.075500 1441742566 0.695923 -0.285156 -0.654724 -0.075500 1441742566 0.695923 -0.285156 -0.654724 -0.075500 1441742566 0.695923 -0.285156 -0.654724 -0.075500 1441742566 0.695923 -0.285156 -0.654724 -0.075500 1441742566 0.701233 -0.182251 -0.689087 0.015015 1441742566 0.701233 -0.182251 -0.689087 0.015015 1441742566 0.701233 -0.182251 -0.689087 0.015015 1441742566 0.701233 -0.182251 -0.689087 0.015015 1441742566 0.701233 -0.182251 -0.689087 0.015015 1441742566 0.692505 -0.078796 -0.709534 0.104187 1441742566 0.692505 -0.078796 -0.709534 0.104187 1441742566 0.692505 -0.078796 -0.709534 0.104187 1441742566 0.692505 -0.078796 -0.709534 0.104187 1441742566 0.692505 -0.078796 -0.709534 0.104187 1441742566 0.692505 -0.078796 -0.709534 0.104187 1441742566 0.672180 0.015320 -0.716064 0.187561 1441742566 0.672180 0.015320 -0.716064 0.187561 1441742566 0.672180 0.015320 -0.716064 0.187561 1441742566 0.672180 0.015320 -0.716064 0.187561 1441742566 0.672180 0.015320 -0.716064 0.187561 1441742566 0.672180 0.015320 -0.716064 0.187561 1441742566 0.640747 0.109375 -0.711670 0.266479 1441742566 0.640747 0.109375 -0.711670 0.266479 1441742566 0.640747 0.109375 -0.711670 0.266479 1441742566 0.640747 0.109375 -0.711670 0.266479 1441742566 0.640747 0.109375 -0.711670 0.266479 1441742566 0.640747 0.109375 -0.711670 0.266479 1441742566 0.640747 0.109375 -0.711670 0.266479 1441742566 0.598816 0.202759 -0.695984 0.340393 1441742566 0.598816 0.202759 -0.695984 0.340393 1441742566 0.598816 0.202759 -0.695984 0.340393 1441742566 0.598816 0.202759 -0.695984 0.340393 1441742566 0.598816 0.202759 -0.695984 0.340393 1441742566 0.598816 0.202759 -0.695984 0.340393 1441742566 0.552124 0.286743 -0.667725 0.408691 1441742566 0.552124 0.286743 -0.667725 0.408691 1441742566 0.552124 0.286743 -0.667725 0.408691 1441742566 0.552124 0.286743 -0.667725 0.408691 1441742566 0.552124 0.286743 -0.667725 0.408691 1441742566 0.552124 0.286743 -0.667725 0.408691 1441742566 0.500427 0.362549 -0.629700 0.470703 1441742567 0.500427 0.362549 -0.629700 0.470703 1441742567 0.500427 0.362549 -0.629700 0.470703 1441742567 0.500427 0.362549 -0.629700 0.470703 1441742567 0.500427 0.362549 -0.629700 0.470703 1441742567 0.500427 0.362549 -0.629700 0.470703 1441742567 0.500427 0.362549 -0.629700 0.470703 1441742567 0.459351 0.414246 -0.600708 0.506409 1441742567 0.459351 0.414246 -0.600708 0.506409 1441742567 0.459351 0.414246 -0.600708 0.506409 1441742567 0.459351 0.414246 -0.600708 0.506409 1441742567 0.459351 0.414246 -0.600708 0.506409 1441742567 0.459351 0.414246 -0.600708 0.506409 1441742567 0.418213 0.453430 -0.576172 0.536194 1441742567 0.418213 0.453430 -0.576172 0.536194 1441742567 0.418213 0.453430 -0.576172 0.536194 1441742567 0.418213 0.453430 -0.576172 0.536194 1441742567 0.418213 0.453430 -0.576172 0.536194 1441742567 0.418213 0.453430 -0.576172 0.536194 1441742567 0.381897 0.479248 -0.548096 0.569214 1441742567 0.381897 0.479248 -0.548096 0.569214 1441742567 0.381897 0.479248 -0.548096 0.569214 1441742567 0.381897 0.479248 -0.548096 0.569214 1441742567 0.381897 0.479248 -0.548096 0.569214 1441742567 0.381897 0.479248 -0.548096 0.569214 1441742567 0.381104 0.458191 -0.557800 0.577637 1441742567 0.381104 0.458191 -0.557800 0.577637 1441742567 0.381104 0.458191 -0.557800 0.577637 1441742567 0.381104 0.458191 -0.557800 0.577637 1441742567 0.381104 0.458191 -0.557800 0.577637 1441742567 0.381104 0.458191 -0.557800 0.577637 1441742567 0.392639 0.442383 -0.558411 0.581604 1441742567 0.392639 0.442383 -0.558411 0.581604 1441742567 0.392639 0.442383 -0.558411 0.581604 1441742567 0.392639 0.442383 -0.558411 0.581604 1441742567 0.392639 0.442383 -0.558411 0.581604 1441742567 0.392639 0.442383 -0.558411 0.581604 1441742567 0.392639 0.442383 -0.558411 0.581604 1441742567 0.437134 0.413330 -0.565247 0.564392 1441742567 0.437134 0.413330 -0.565247 0.564392 1441742567 0.437134 0.413330 -0.565247 0.564392 1441742567 0.437134 0.413330 -0.565247 0.564392 1441742567 0.437134 0.413330 -0.565247 0.564392 1441742567 0.437134 0.413330 -0.565247 0.564392 1441742567 0.497437 0.362427 -0.588074 0.524719 1441742567 0.497437 0.362427 -0.588074 0.524719 1441742567 0.497437 0.362427 -0.588074 0.524719 1441742567 0.497437 0.362427 -0.588074 0.524719 1441742567 0.497437 0.362427 -0.588074 0.524719 1441742567 0.497437 0.362427 -0.588074 0.524719 1441742567 0.558655 0.305359 -0.613892 0.466675 1441742567 0.558655 0.305359 -0.613892 0.466675 1441742567 0.558655 0.305359 -0.613892 0.466675 1441742567 0.558655 0.305359 -0.613892 0.466675 1441742567 0.558655 0.305359 -0.613892 0.466675 1441742567 0.558655 0.305359 -0.613892 0.466675 1441742567 0.558655 0.305359 -0.613892 0.466675 1441742567 0.618408 0.228516 -0.643799 0.388367 1441742567 0.618408 0.228516 -0.643799 0.388367 1441742567 0.618408 0.228516 -0.643799 0.388367 1441742567 0.618408 0.228516 -0.643799 0.388367 1441742567 0.618408 0.228516 -0.643799 0.388367 1441742567 0.618408 0.228516 -0.643799 0.388367 1441742567 0.663452 0.146179 -0.667969 0.303772 1441742567 0.663452 0.146179 -0.667969 0.303772 1441742567 0.663452 0.146179 -0.667969 0.303772 1441742567 0.663452 0.146179 -0.667969 0.303772 1441742567 0.663452 0.146179 -0.667969 0.303772 1441742567 0.663452 0.146179 -0.667969 0.303772 1441742567 0.697510 0.050415 -0.685181 0.203613 1441742567 0.697510 0.050415 -0.685181 0.203613 1441742567 0.697510 0.050415 -0.685181 0.203613 1441742567 0.697510 0.050415 -0.685181 0.203613 1441742567 0.697510 0.050415 -0.685181 0.203613 1441742567 0.697510 0.050415 -0.685181 0.203613 1441742567 0.714783 -0.055969 -0.690979 0.092529 1441742567 0.714783 -0.055969 -0.690979 0.092529 1441742567 0.714783 -0.055969 -0.690979 0.092529 1441742567 0.714783 -0.055969 -0.690979 0.092529 1441742567 0.714783 -0.055969 -0.690979 0.092529 1441742567 0.714783 -0.055969 -0.690979 0.092529 1441742567 0.714783 -0.055969 -0.690979 0.092529 1441742567 0.718628 -0.152344 -0.678467 -0.003418 1441742567 0.718628 -0.152344 -0.678467 -0.003418 1441742567 0.718628 -0.152344 -0.678467 -0.003418 1441742567 0.718628 -0.152344 -0.678467 -0.003418 1441742567 0.718628 -0.152344 -0.678467 -0.003418 1441742567 0.718628 -0.152344 -0.678467 -0.003418 1441742567 0.713867 -0.234924 -0.654541 -0.082092 1441742567 0.713867 -0.234924 -0.654541 -0.082092 1441742567 0.713867 -0.234924 -0.654541 -0.082092 1441742567 0.713867 -0.234924 -0.654541 -0.082092 1441742567 0.713867 -0.234924 -0.654541 -0.082092 1441742567 0.713867 -0.234924 -0.654541 -0.082092 1441742567 0.709167 -0.299316 -0.622192 -0.142883 1441742567 0.709167 -0.299316 -0.622192 -0.142883 1441742567 0.709167 -0.299316 -0.622192 -0.142883 1441742567 0.709167 -0.299316 -0.622192 -0.142883 1441742567 0.709167 -0.299316 -0.622192 -0.142883 1441742567 0.709167 -0.299316 -0.622192 -0.142883 1441742567 0.697021 -0.353210 -0.594238 -0.190491 1441742567 0.697021 -0.353210 -0.594238 -0.190491 1441742567 0.697021 -0.353210 -0.594238 -0.190491 1441742567 0.697021 -0.353210 -0.594238 -0.190491 1441742567 0.687683 -0.387756 -0.574524 -0.216187 1441742567 0.687683 -0.387756 -0.574524 -0.216187 1441742567 0.687683 -0.387756 -0.574524 -0.216187 1441742567 0.687683 -0.387756 -0.574524 -0.216187 1441742567 0.687683 -0.387756 -0.574524 -0.216187 1441742567 0.686340 -0.399902 -0.568604 -0.213806 1441742568 0.686340 -0.399902 -0.568604 -0.213806 1441742568 0.686340 -0.399902 -0.568604 -0.213806 1441742568 0.686340 -0.399902 -0.568604 -0.213806 1441742568 0.686340 -0.399902 -0.568604 -0.213806 1441742568 0.686340 -0.399902 -0.568604 -0.213806 1441742568 0.692200 -0.386902 -0.580139 -0.185974 1441742568 0.692200 -0.386902 -0.580139 -0.185974 1441742568 0.692200 -0.386902 -0.580139 -0.185974 1441742568 0.692200 -0.386902 -0.580139 -0.185974 1441742568 0.692200 -0.386902 -0.580139 -0.185974 1441742568 0.703369 -0.342224 -0.609192 -0.130737 1441742568 0.703369 -0.342224 -0.609192 -0.130737 1441742568 0.703369 -0.342224 -0.609192 -0.130737 1441742568 0.703369 -0.342224 -0.609192 -0.130737 1441742568 0.703369 -0.342224 -0.609192 -0.130737 1441742568 0.703369 -0.342224 -0.609192 -0.130737 1441742568 0.712524 -0.272522 -0.644165 -0.055603 1441742568 0.712524 -0.272522 -0.644165 -0.055603 1441742568 0.712524 -0.272522 -0.644165 -0.055603 1441742568 0.712524 -0.272522 -0.644165 -0.055603 1441742568 0.712524 -0.272522 -0.644165 -0.055603 1441742568 0.712524 -0.272522 -0.644165 -0.055603 1441742568 0.712524 -0.272522 -0.644165 -0.055603 1441742568 0.712585 -0.185913 -0.675781 0.031616 1441742568 0.712585 -0.185913 -0.675781 0.031616 1441742568 0.712585 -0.185913 -0.675781 0.031616 1441742568 0.712585 -0.185913 -0.675781 0.031616 1441742568 0.712585 -0.185913 -0.675781 0.031616 1441742568 0.712585 -0.185913 -0.675781 0.031616 1441742568 0.697266 -0.106812 -0.699341 0.115173 1441742568 0.697266 -0.106812 -0.699341 0.115173 1441742568 0.697266 -0.106812 -0.699341 0.115173 1441742568 0.697266 -0.106812 -0.699341 0.115173 1441742568 0.697266 -0.106812 -0.699341 0.115173 1441742568 0.697266 -0.106812 -0.699341 0.115173 1441742568 0.665649 -0.025879 -0.718994 0.198181 1441742568 0.665649 -0.025879 -0.718994 0.198181 1441742568 0.665649 -0.025879 -0.718994 0.198181 1441742568 0.665649 -0.025879 -0.718994 0.198181 1441742568 0.665649 -0.025879 -0.718994 0.198181 1441742568 0.627441 0.081360 -0.715271 0.296814 1441742568 0.627441 0.081360 -0.715271 0.296814 1441742568 0.627441 0.081360 -0.715271 0.296814 1441742568 0.627441 0.081360 -0.715271 0.296814 1441742568 0.627441 0.081360 -0.715271 0.296814 1441742568 0.627441 0.081360 -0.715271 0.296814 1441742568 0.627441 0.081360 -0.715271 0.296814 1441742568 0.588623 0.167297 -0.705200 0.358093 1441742568 0.588623 0.167297 -0.705200 0.358093 1441742568 0.588623 0.167297 -0.705200 0.358093 1441742568 0.588623 0.167297 -0.705200 0.358093 1441742568 0.588623 0.167297 -0.705200 0.358093 1441742568 0.588623 0.167297 -0.705200 0.358093 1441742568 0.563171 0.229004 -0.693726 0.386169 1441742568 0.563171 0.229004 -0.693726 0.386169 1441742568 0.563171 0.229004 -0.693726 0.386169 1441742568 0.563171 0.229004 -0.693726 0.386169 1441742568 0.563171 0.229004 -0.693726 0.386169 1441742568 0.563171 0.229004 -0.693726 0.386169 1441742568 0.542358 0.283447 -0.678223 0.406799 1441742568 0.542358 0.283447 -0.678223 0.406799 1441742568 0.542358 0.283447 -0.678223 0.406799 1441742568 0.542358 0.283447 -0.678223 0.406799 1441742568 0.542358 0.283447 -0.678223 0.406799 1441742568 0.542358 0.283447 -0.678223 0.406799 1441742568 0.513611 0.337463 -0.658936 0.433716 1441742568 0.513611 0.337463 -0.658936 0.433716 1441742568 0.513611 0.337463 -0.658936 0.433716 1441742568 0.513611 0.337463 -0.658936 0.433716 1441742568 0.513611 0.337463 -0.658936 0.433716 1441742568 0.513611 0.337463 -0.658936 0.433716 1441742568 0.485962 0.387024 -0.637512 0.455627 1441742568 0.485962 0.387024 -0.637512 0.455627 1441742568 0.485962 0.387024 -0.637512 0.455627 1441742568 0.485962 0.387024 -0.637512 0.455627 1441742568 0.485962 0.387024 -0.637512 0.455627 1441742568 0.485962 0.387024 -0.637512 0.455627 1441742568 0.485962 0.387024 -0.637512 0.455627 1441742568 0.471252 0.418091 -0.616028 0.472900 1441742568 0.471252 0.418091 -0.616028 0.472900 1441742568 0.471252 0.418091 -0.616028 0.472900 1441742568 0.471252 0.418091 -0.616028 0.472900 1441742568 0.470337 0.425293 -0.605591 0.480774 1441742568 0.470337 0.425293 -0.605591 0.480774 1441742568 0.470337 0.425293 -0.605591 0.480774 1441742568 0.470337 0.425293 -0.605591 0.480774 1441742568 0.470337 0.425293 -0.605591 0.480774 1441742568 0.470337 0.425293 -0.605591 0.480774 1441742568 0.485657 0.406311 -0.611084 0.474976 1441742568 0.485657 0.406311 -0.611084 0.474976 1441742568 0.485657 0.406311 -0.611084 0.474976 1441742568 0.485657 0.406311 -0.611084 0.474976 1441742568 0.485657 0.406311 -0.611084 0.474976 1441742568 0.485657 0.406311 -0.611084 0.474976 1441742568 0.517822 0.369995 -0.625122 0.451782 1441742568 0.517822 0.369995 -0.625122 0.451782 1441742568 0.517822 0.369995 -0.625122 0.451782 1441742568 0.517822 0.369995 -0.625122 0.451782 1441742568 0.517822 0.369995 -0.625122 0.451782 1441742568 0.517822 0.369995 -0.625122 0.451782 1441742568 0.563660 0.310364 -0.648804 0.406250 1441742568 0.563660 0.310364 -0.648804 0.406250 1441742568 0.563660 0.310364 -0.648804 0.406250 1441742568 0.563660 0.310364 -0.648804 0.406250 1441742568 0.563660 0.310364 -0.648804 0.406250 1441742568 0.563660 0.310364 -0.648804 0.406250 1441742568 0.563660 0.310364 -0.648804 0.406250 1441742568 0.613159 0.225708 -0.677795 0.337158 1441742568 0.613159 0.225708 -0.677795 0.337158 1441742568 0.613159 0.225708 -0.677795 0.337158 1441742569 0.613159 0.225708 -0.677795 0.337158 1441742569 0.613159 0.225708 -0.677795 0.337158 1441742569 0.613159 0.225708 -0.677795 0.337158 1441742569 0.654846 0.121948 -0.700623 0.255676 1441742569 0.654846 0.121948 -0.700623 0.255676 1441742569 0.654846 0.121948 -0.700623 0.255676 1441742569 0.686096 0.019775 -0.704895 0.179016 1441742569 0.686096 0.019775 -0.704895 0.179016 1441742569 0.686096 0.019775 -0.704895 0.179016 1441742569 0.686096 0.019775 -0.704895 0.179016 1441742569 0.686096 0.019775 -0.704895 0.179016 1441742569 0.686096 0.019775 -0.704895 0.179016 1441742569 0.708862 -0.069397 -0.694397 0.102356 1441742569 0.708862 -0.069397 -0.694397 0.102356 1441742569 0.708862 -0.069397 -0.694397 0.102356 1441742569 0.708862 -0.069397 -0.694397 0.102356 1441742569 0.708862 -0.069397 -0.694397 0.102356 1441742569 0.708862 -0.069397 -0.694397 0.102356 1441742569 0.718628 -0.160828 -0.676453 0.009644 1441742569 0.718628 -0.160828 -0.676453 0.009644 1441742569 0.718628 -0.160828 -0.676453 0.009644 1441742569 0.718628 -0.160828 -0.676453 0.009644 1441742569 0.718628 -0.160828 -0.676453 0.009644 1441742569 0.718628 -0.160828 -0.676453 0.009644 1441742569 0.713196 -0.254578 -0.647705 -0.083496 1441742569 0.713196 -0.254578 -0.647705 -0.083496 1441742569 0.713196 -0.254578 -0.647705 -0.083496 1441742569 0.713196 -0.254578 -0.647705 -0.083496 1441742569 0.713196 -0.254578 -0.647705 -0.083496 1441742569 0.713196 -0.254578 -0.647705 -0.083496 1441742569 0.699951 -0.339050 -0.608521 -0.157471 1441742569 0.699951 -0.339050 -0.608521 -0.157471 1441742569 0.699951 -0.339050 -0.608521 -0.157471 1441742569 0.699951 -0.339050 -0.608521 -0.157471 1441742569 0.699951 -0.339050 -0.608521 -0.157471 1441742569 0.678833 -0.411499 -0.568359 -0.216309 1441742569 0.678833 -0.411499 -0.568359 -0.216309 1441742569 0.678833 -0.411499 -0.568359 -0.216309 1441742569 0.678833 -0.411499 -0.568359 -0.216309 1441742569 0.678833 -0.411499 -0.568359 -0.216309 1441742569 0.678833 -0.411499 -0.568359 -0.216309 1441742569 0.657715 -0.461731 -0.539551 -0.251404 1441742569 0.657715 -0.461731 -0.539551 -0.251404 1441742569 0.657715 -0.461731 -0.539551 -0.251404 1441742569 0.657715 -0.461731 -0.539551 -0.251404 1441742569 0.657715 -0.461731 -0.539551 -0.251404 1441742569 0.657715 -0.461731 -0.539551 -0.251404 1441742569 0.657410 -0.473083 -0.532166 -0.246643 1441742569 0.657410 -0.473083 -0.532166 -0.246643 1441742569 0.657410 -0.473083 -0.532166 -0.246643 1441742569 0.657410 -0.473083 -0.532166 -0.246643 1441742569 0.657410 -0.473083 -0.532166 -0.246643 1441742569 0.657410 -0.473083 -0.532166 -0.246643 1441742569 0.673462 -0.446716 -0.550537 -0.209473 1441742569 0.673462 -0.446716 -0.550537 -0.209473 1441742569 0.673462 -0.446716 -0.550537 -0.209473 1441742569 0.673462 -0.446716 -0.550537 -0.209473 1441742569 0.673462 -0.446716 -0.550537 -0.209473 1441742569 0.673462 -0.446716 -0.550537 -0.209473 1441742569 0.694458 -0.388916 -0.586975 -0.148254 1441742569 0.694458 -0.388916 -0.586975 -0.148254 1441742569 0.694458 -0.388916 -0.586975 -0.148254 1441742569 0.694458 -0.388916 -0.586975 -0.148254 1441742569 0.707642 -0.316040 -0.627075 -0.078674 1441742569 0.707642 -0.316040 -0.627075 -0.078674 1441742569 0.707642 -0.316040 -0.627075 -0.078674 1441742569 0.707642 -0.316040 -0.627075 -0.078674 1441742569 0.707642 -0.316040 -0.627075 -0.078674 1441742569 0.707642 -0.316040 -0.627075 -0.078674 1441742569 0.711487 -0.233154 -0.662903 -0.002136 1441742569 0.711487 -0.233154 -0.662903 -0.002136 1441742569 0.711487 -0.233154 -0.662903 -0.002136 1441742569 0.711487 -0.233154 -0.662903 -0.002136 1441742569 0.711487 -0.233154 -0.662903 -0.002136 1441742569 0.711487 -0.233154 -0.662903 -0.002136 1441742569 0.705078 -0.137878 -0.690552 0.083740 1441742569 0.705078 -0.137878 -0.690552 0.083740 1441742569 0.705078 -0.137878 -0.690552 0.083740 1441742569 0.705078 -0.137878 -0.690552 0.083740 1441742569 0.705078 -0.137878 -0.690552 0.083740 1441742569 0.705078 -0.137878 -0.690552 0.083740 1441742569 0.705078 -0.137878 -0.690552 0.083740 1441742569 0.686768 -0.042664 -0.705750 0.168701 1441742569 0.686768 -0.042664 -0.705750 0.168701 1441742569 0.686768 -0.042664 -0.705750 0.168701 1441742569 0.686768 -0.042664 -0.705750 0.168701 1441742569 0.686768 -0.042664 -0.705750 0.168701 1441742569 0.686768 -0.042664 -0.705750 0.168701 1441742569 0.657776 0.055054 -0.707275 0.253052 1441742569 0.657776 0.055054 -0.707275 0.253052 1441742569 0.619446 0.147095 -0.695618 0.332825 1441742569 0.619446 0.147095 -0.695618 0.332825 1441742569 0.619446 0.147095 -0.695618 0.332825 1441742569 0.619446 0.147095 -0.695618 0.332825 1441742569 0.619446 0.147095 -0.695618 0.332825 1441742569 0.619446 0.147095 -0.695618 0.332825 1441742569 0.569397 0.238525 -0.674927 0.404175 1441742569 0.569397 0.238525 -0.674927 0.404175 1441742569 0.569397 0.238525 -0.674927 0.404175 1441742570 0.569397 0.238525 -0.674927 0.404175 1441742570 0.569397 0.238525 -0.674927 0.404175 1441742570 0.569397 0.238525 -0.674927 0.404175 1441742570 0.515625 0.320923 -0.645752 0.462708 1441742570 0.515625 0.320923 -0.645752 0.462708 1441742570 0.515625 0.320923 -0.645752 0.462708 1441742570 0.515625 0.320923 -0.645752 0.462708 1441742570 0.515625 0.320923 -0.645752 0.462708 1441742570 0.515625 0.320923 -0.645752 0.462708 1441742570 0.474121 0.389709 -0.611389 0.499512 1441742570 0.474121 0.389709 -0.611389 0.499512 1441742570 0.474121 0.389709 -0.611389 0.499512 1441742570 0.474121 0.389709 -0.611389 0.499512 1441742570 0.474121 0.389709 -0.611389 0.499512 1441742570 0.474121 0.389709 -0.611389 0.499512 1441742570 0.452515 0.435669 -0.580750 0.517761 1441742570 0.452515 0.435669 -0.580750 0.517761 1441742570 0.452515 0.435669 -0.580750 0.517761 1441742570 0.452515 0.435669 -0.580750 0.517761 1441742570 0.452515 0.435669 -0.580750 0.517761 1441742570 0.452515 0.435669 -0.580750 0.517761 1441742570 0.452515 0.435669 -0.580750 0.517761 1441742570 0.450867 0.459229 -0.564087 0.517273 1441742570 0.450867 0.459229 -0.564087 0.517273 1441742570 0.450867 0.459229 -0.564087 0.517273 1441742570 0.450867 0.459229 -0.564087 0.517273 1441742570 0.450867 0.459229 -0.564087 0.517273 1441742570 0.450867 0.459229 -0.564087 0.517273 1441742570 0.470154 0.452942 -0.566528 0.502747 1441742570 0.470154 0.452942 -0.566528 0.502747 1441742570 0.470154 0.452942 -0.566528 0.502747 1441742570 0.470154 0.452942 -0.566528 0.502747 1441742570 0.470154 0.452942 -0.566528 0.502747 1441742570 0.470154 0.452942 -0.566528 0.502747 1441742570 0.470154 0.452942 -0.566528 0.502747 1441742570 0.507385 0.414001 -0.593323 0.468018 1441742570 0.507385 0.414001 -0.593323 0.468018 1441742570 0.507385 0.414001 -0.593323 0.468018 1441742570 0.507385 0.414001 -0.593323 0.468018 1441742570 0.507385 0.414001 -0.593323 0.468018 1441742570 0.507385 0.414001 -0.593323 0.468018 1441742570 0.553894 0.352966 -0.628357 0.416748 1441742570 0.553894 0.352966 -0.628357 0.416748 1441742570 0.553894 0.352966 -0.628357 0.416748 1441742570 0.553894 0.352966 -0.628357 0.416748 1441742570 0.553894 0.352966 -0.628357 0.416748 1441742570 0.553894 0.352966 -0.628357 0.416748 1441742570 0.594238 0.280273 -0.663452 0.357910 1441742570 0.594238 0.280273 -0.663452 0.357910 1441742570 0.594238 0.280273 -0.663452 0.357910 1441742570 0.594238 0.280273 -0.663452 0.357910 1441742570 0.594238 0.280273 -0.663452 0.357910 1441742570 0.594238 0.280273 -0.663452 0.357910 1441742570 0.627136 0.203979 -0.688843 0.301025 1441742570 0.627136 0.203979 -0.688843 0.301025 1441742570 0.627136 0.203979 -0.688843 0.301025 1441742570 0.627136 0.203979 -0.688843 0.301025 1441742570 0.627136 0.203979 -0.688843 0.301025 1441742570 0.627136 0.203979 -0.688843 0.301025 1441742570 0.658386 0.118652 -0.705505 0.233765 1441742570 0.658386 0.118652 -0.705505 0.233765 1441742570 0.658386 0.118652 -0.705505 0.233765 1441742570 0.658386 0.118652 -0.705505 0.233765 1441742570 0.658386 0.118652 -0.705505 0.233765 1441742570 0.658386 0.118652 -0.705505 0.233765 1441742570 0.682922 0.026917 -0.713379 0.154663 1441742570 0.682922 0.026917 -0.713379 0.154663 1441742570 0.682922 0.026917 -0.713379 0.154663 1441742570 0.682922 0.026917 -0.713379 0.154663 1441742570 0.682922 0.026917 -0.713379 0.154663 1441742570 0.682922 0.026917 -0.713379 0.154663 1441742570 0.682922 0.026917 -0.713379 0.154663 1441742570 0.697510 -0.071777 -0.709839 0.067078 1441742570 0.697510 -0.071777 -0.709839 0.067078 1441742570 0.697510 -0.071777 -0.709839 0.067078 1441742570 0.697510 -0.071777 -0.709839 0.067078 1441742570 0.697510 -0.071777 -0.709839 0.067078 1441742570 0.697510 -0.071777 -0.709839 0.067078 1441742570 0.698547 -0.168335 -0.695313 -0.016785 1441742570 0.698547 -0.168335 -0.695313 -0.016785 1441742570 0.698547 -0.168335 -0.695313 -0.016785 1441742570 0.698547 -0.168335 -0.695313 -0.016785 1441742570 0.698547 -0.168335 -0.695313 -0.016785 1441742570 0.690918 -0.256775 -0.669434 -0.092407 1441742570 0.690918 -0.256775 -0.669434 -0.092407 1441742570 0.690918 -0.256775 -0.669434 -0.092407 1441742570 0.690918 -0.256775 -0.669434 -0.092407 1441742570 0.690918 -0.256775 -0.669434 -0.092407 1441742570 0.678589 -0.333740 -0.634399 -0.160400 1441742570 0.678589 -0.333740 -0.634399 -0.160400 1441742570 0.678589 -0.333740 -0.634399 -0.160400 1441742570 0.678589 -0.333740 -0.634399 -0.160400 1441742570 0.678589 -0.333740 -0.634399 -0.160400 1441742570 0.678589 -0.333740 -0.634399 -0.160400 1441742570 0.662231 -0.397705 -0.595459 -0.220825 1441742570 0.662231 -0.397705 -0.595459 -0.220825 1441742570 0.662231 -0.397705 -0.595459 -0.220825 1441742570 0.662231 -0.397705 -0.595459 -0.220825 1441742570 0.662231 -0.397705 -0.595459 -0.220825 1441742570 0.662231 -0.397705 -0.595459 -0.220825 1441742570 0.639465 -0.451599 -0.561218 -0.268738 1441742570 0.639465 -0.451599 -0.561218 -0.268738 1441742570 0.639465 -0.451599 -0.561218 -0.268738 1441742570 0.639465 -0.451599 -0.561218 -0.268738 1441742570 0.639465 -0.451599 -0.561218 -0.268738 1441742570 0.639465 -0.451599 -0.561218 -0.268738 1441742570 0.633545 -0.476379 -0.541870 -0.279419 1441742570 0.633545 -0.476379 -0.541870 -0.279419 1441742570 0.633545 -0.476379 -0.541870 -0.279419 1441742570 0.633545 -0.476379 -0.541870 -0.279419 1441742570 0.633545 -0.476379 -0.541870 -0.279419 1441742571 0.633545 -0.476379 -0.541870 -0.279419 1441742571 0.645630 -0.468689 -0.546143 -0.255310 1441742571 0.645630 -0.468689 -0.546143 -0.255310 1441742571 0.645630 -0.468689 -0.546143 -0.255310 1441742571 0.645630 -0.468689 -0.546143 -0.255310 1441742571 0.645630 -0.468689 -0.546143 -0.255310 1441742571 0.645630 -0.468689 -0.546143 -0.255310 1441742571 0.645630 -0.468689 -0.546143 -0.255310 1441742571 0.667908 -0.423462 -0.578552 -0.199829 1441742571 0.667908 -0.423462 -0.578552 -0.199829 1441742571 0.667908 -0.423462 -0.578552 -0.199829 1441742571 0.667908 -0.423462 -0.578552 -0.199829 1441742571 0.667908 -0.423462 -0.578552 -0.199829 1441742571 0.688354 -0.349609 -0.622803 -0.126709 1441742571 0.688354 -0.349609 -0.622803 -0.126709 1441742571 0.688354 -0.349609 -0.622803 -0.126709 1441742571 0.688354 -0.349609 -0.622803 -0.126709 1441742571 0.688354 -0.349609 -0.622803 -0.126709 1441742571 0.688354 -0.349609 -0.622803 -0.126709 1441742571 0.700562 -0.255920 -0.664917 -0.040100 1441742571 0.700562 -0.255920 -0.664917 -0.040100 1441742571 0.700562 -0.255920 -0.664917 -0.040100 1441742571 0.700562 -0.255920 -0.664917 -0.040100 1441742571 0.700562 -0.255920 -0.664917 -0.040100 1441742571 0.700562 -0.255920 -0.664917 -0.040100 1441742571 0.699463 -0.159424 -0.694824 0.049988 1441742571 0.699463 -0.159424 -0.694824 0.049988 1441742571 0.699463 -0.159424 -0.694824 0.049988 1441742571 0.699463 -0.159424 -0.694824 0.049988 1441742571 0.699463 -0.159424 -0.694824 0.049988 1441742571 0.699463 -0.159424 -0.694824 0.049988 1441742571 0.687134 -0.073486 -0.710388 0.133240 1441742571 0.687134 -0.073486 -0.710388 0.133240 1441742571 0.687134 -0.073486 -0.710388 0.133240 1441742571 0.687134 -0.073486 -0.710388 0.133240 1441742571 0.687134 -0.073486 -0.710388 0.133240 1441742571 0.667053 0.006348 -0.715149 0.208618 1441742571 0.667053 0.006348 -0.715149 0.208618 1441742571 0.667053 0.006348 -0.715149 0.208618 1441742571 0.667053 0.006348 -0.715149 0.208618 1441742571 0.667053 0.006348 -0.715149 0.208618 1441742571 0.667053 0.006348 -0.715149 0.208618 1441742571 0.667053 0.006348 -0.715149 0.208618 1441742571 0.640564 0.078064 -0.713684 0.272400 1441742571 0.640564 0.078064 -0.713684 0.272400 1441742571 0.640564 0.078064 -0.713684 0.272400 1441742571 0.640564 0.078064 -0.713684 0.272400 1441742571 0.640564 0.078064 -0.713684 0.272400 1441742571 0.640564 0.078064 -0.713684 0.272400 1441742571 0.604858 0.161865 -0.705200 0.332520 1441742571 0.604858 0.161865 -0.705200 0.332520 1441742571 0.604858 0.161865 -0.705200 0.332520 1441742571 0.604858 0.161865 -0.705200 0.332520 1441742571 0.604858 0.161865 -0.705200 0.332520 1441742571 0.604858 0.161865 -0.705200 0.332520 1441742571 0.561829 0.247803 -0.688171 0.386475 1441742571 0.561829 0.247803 -0.688171 0.386475 1441742571 0.561829 0.247803 -0.688171 0.386475 1441742571 0.561829 0.247803 -0.688171 0.386475 1441742571 0.561829 0.247803 -0.688171 0.386475 1441742571 0.561829 0.247803 -0.688171 0.386475 1441742571 0.511902 0.332275 -0.660461 0.437378 1441742571 0.511902 0.332275 -0.660461 0.437378 1441742571 0.511902 0.332275 -0.660461 0.437378 1441742571 0.511902 0.332275 -0.660461 0.437378 1441742571 0.511902 0.332275 -0.660461 0.437378 1441742571 0.511902 0.332275 -0.660461 0.437378 1441742571 0.462280 0.404602 -0.624756 0.481873 1441742571 0.462280 0.404602 -0.624756 0.481873 1441742571 0.462280 0.404602 -0.624756 0.481873 1441742571 0.462280 0.404602 -0.624756 0.481873 1441742571 0.462280 0.404602 -0.624756 0.481873 1441742571 0.462280 0.404602 -0.624756 0.481873 1441742571 0.427795 0.455688 -0.590942 0.509949 1441742571 0.427795 0.455688 -0.590942 0.509949 1441742571 0.427795 0.455688 -0.590942 0.509949 1441742571 0.427795 0.455688 -0.590942 0.509949 1441742571 0.427795 0.455688 -0.590942 0.509949 1441742571 0.427795 0.455688 -0.590942 0.509949 1441742571 0.427795 0.455688 -0.590942 0.509949 1441742571 0.404724 0.485291 -0.562683 0.532959 1441742571 0.404724 0.485291 -0.562683 0.532959 1441742571 0.404724 0.485291 -0.562683 0.532959 1441742571 0.404724 0.485291 -0.562683 0.532959 1441742571 0.404724 0.485291 -0.562683 0.532959 1441742571 0.404724 0.485291 -0.562683 0.532959 1441742571 0.420532 0.486633 -0.551697 0.530945 1441742571 0.420532 0.486633 -0.551697 0.530945 1441742571 0.420532 0.486633 -0.551697 0.530945 1441742571 0.420532 0.486633 -0.551697 0.530945 1441742571 0.420532 0.486633 -0.551697 0.530945 1441742571 0.420532 0.486633 -0.551697 0.530945 1441742571 0.420532 0.486633 -0.551697 0.530945 1441742571 0.464233 0.448120 -0.585205 0.491028 1441742571 0.464233 0.448120 -0.585205 0.491028 1441742571 0.464233 0.448120 -0.585205 0.491028 1441742571 0.464233 0.448120 -0.585205 0.491028 1441742571 0.464233 0.448120 -0.585205 0.491028 1441742571 0.464233 0.448120 -0.585205 0.491028 1441742571 0.517090 0.383850 -0.629578 0.434570 1441742571 0.517090 0.383850 -0.629578 0.434570 1441742571 0.517090 0.383850 -0.629578 0.434570 1441742571 0.517090 0.383850 -0.629578 0.434570 1441742571 0.517090 0.383850 -0.629578 0.434570 1441742571 0.517090 0.383850 -0.629578 0.434570 1441742571 0.567383 0.304321 -0.670166 0.369202 1441742571 0.567383 0.304321 -0.670166 0.369202 1441742571 0.567383 0.304321 -0.670166 0.369202 1441742571 0.567383 0.304321 -0.670166 0.369202 1441742571 0.567383 0.304321 -0.670166 0.369202 1441742571 0.567383 0.304321 -0.670166 0.369202 1441742572 0.567383 0.304321 -0.670166 0.369202 1441742572 0.608765 0.219055 -0.701172 0.299561 1441742572 0.608765 0.219055 -0.701172 0.299561 1441742572 0.608765 0.219055 -0.701172 0.299561 1441742572 0.608765 0.219055 -0.701172 0.299561 1441742572 0.608765 0.219055 -0.701172 0.299561 1441742572 0.608765 0.219055 -0.701172 0.299561 1441742572 0.644714 0.121155 -0.721985 0.219910 1441742572 0.644714 0.121155 -0.721985 0.219910 1441742572 0.644714 0.121155 -0.721985 0.219910 1441742572 0.644714 0.121155 -0.721985 0.219910 1441742572 0.644714 0.121155 -0.721985 0.219910 1441742572 0.644714 0.121155 -0.721985 0.219910 1441742572 0.669861 0.018188 -0.728821 0.140564 1441742572 0.669861 0.018188 -0.728821 0.140564 1441742572 0.669861 0.018188 -0.728821 0.140564 1441742572 0.669861 0.018188 -0.728821 0.140564 1441742572 0.669861 0.018188 -0.728821 0.140564 1441742572 0.669861 0.018188 -0.728821 0.140564 1441742572 0.669861 0.018188 -0.728821 0.140564 1441742572 0.684631 -0.073914 -0.721802 0.069275 1441742572 0.684631 -0.073914 -0.721802 0.069275 1441742572 0.684631 -0.073914 -0.721802 0.069275 1441742572 0.684631 -0.073914 -0.721802 0.069275 1441742572 0.684631 -0.073914 -0.721802 0.069275 1441742572 0.684631 -0.073914 -0.721802 0.069275 1441742572 0.684631 -0.073914 -0.721802 0.069275 1441742572 0.690247 -0.152466 -0.707336 0.002686 1441742572 0.690247 -0.152466 -0.707336 0.002686 1441742572 0.690247 -0.152466 -0.707336 0.002686 1441742572 
0.669006 0.067627 -0.713379 0.197144 1441742574 0.669006 0.067627 -0.713379 0.197144 1441742574 0.669006 0.067627 -0.713379 0.197144 1441742574 0.669006 0.067627 -0.713379 0.197144 1441742574 0.669006 0.067627 -0.713379 0.197144 1441742574 0.656738 0.100586 -0.713684 0.221802 1441742574 0.656738 0.100586 -0.713684 0.221802 1441742574 0.656738 0.100586 -0.713684 0.221802 1441742574 0.656738 0.100586 -0.713684 0.221802 1441742574 0.656738 0.100586 -0.713684 0.221802 1441742574 0.656738 0.100586 -0.713684 0.221802 1441742574 0.639099 0.143494 -0.710388 0.257507 1441742574 0.639099 0.143494 -0.710388 0.257507 1441742574 0.639099 0.143494 -0.710388 0.257507 1441742574 0.639099 0.143494 -0.710388 0.257507 1441742574 0.639099 0.143494 -0.710388 0.257507 1441742574 0.639099 0.143494 -0.710388 0.257507 1441742574 0.639099 0.143494 -0.710388 0.257507 1441742574 0.611511 0.199829 -0.699463 0.311218 1441742574 0.611511 0.199829 -0.699463 0.311218 1441742574 0.611511 0.199829 -0.699463 0.311218 1441742574 0.611511 0.199829 -0.699463 0.311218 1441742574 0.611511 0.199829 -0.699463 0.311218 1441742574 0.611511 0.199829 -0.699463 0.311218 1441742574 0.576477 0.255127 -0.683838 0.367371 1441742574 0.576477 0.255127 -0.683838 0.367371 1441742574 0.576477 0.255127 -0.683838 0.367371 1441742574 0.576477 0.255127 -0.683838 0.367371 1441742574 0.576477 0.255127 -0.683838 0.367371 1441742574 0.576477 0.255127 -0.683838 0.367371 1441742574 0.538086 0.309509 -0.666443 0.412903 1441742574 0.538086 0.309509 -0.666443 0.412903 1441742574 0.538086 0.309509 -0.666443 0.412903 1441742574 0.538086 0.309509 -0.666443 0.412903 1441742574 0.538086 0.309509 -0.666443 0.412903 1441742574 0.538086 0.309509 -0.666443 0.412903 1441742574 0.495789 0.359985 -0.647644 0.452942 1441742574 0.495789 0.359985 -0.647644 0.452942 1441742574 0.495789 0.359985 -0.647644 0.452942 1441742574 0.495789 0.359985 -0.647644 0.452942 1441742574 0.495789 0.359985 -0.647644 0.452942 1441742574 0.495789 0.359985 -0.647644 0.452942 1441742574 0.450500 0.421204 -0.618530 0.486877 1441742574 0.450500 0.421204 -0.618530 0.486877 1441742574 0.450500 0.421204 -0.618530 0.486877 1441742574 0.450500 0.421204 -0.618530 0.486877 1441742574 0.450500 0.421204 -0.618530 0.486877 1441742574 0.450500 0.421204 -0.618530 0.486877 1441742574 0.420837 0.472168 -0.585205 0.507385 1441742574 0.420837 0.472168 -0.585205 0.507385 1441742574 0.420837 0.472168 -0.585205 0.507385 1441742574 0.420837 0.472168 -0.585205 0.507385 1441742574 0.420837 0.472168 -0.585205 0.507385 1441742574 0.420837 0.472168 -0.585205 0.507385 1441742574 0.408569 0.507019 -0.556702 0.515808 1441742574 0.408569 0.507019 -0.556702 0.515808 1441742574 0.408569 0.507019 -0.556702 0.515808 1441742575 0.408569 0.507019 -0.556702 0.515808 1441742575 0.408569 0.507019 -0.556702 0.515808 1441742575 0.408569 0.507019 -0.556702 0.515808 1441742575 0.408569 0.507019 -0.556702 0.515808 1441742575 0.409607 0.522034 -0.539978 0.517761 1441742575 0.409607 0.522034 -0.539978 0.517761 1441742575 0.409607 0.522034 -0.539978 0.517761 1441742575 0.409607 0.522034 -0.539978 0.517761 1441742575 0.409607 0.522034 -0.539978 0.517761 1441742575 0.409607 0.522034 -0.539978 0.517761 1441742575 0.424194 0.514587 -0.539124 0.514343 1441742575 0.424194 0.514587 -0.539124 0.514343 1441742575 0.424194 0.514587 -0.539124 0.514343 1441742575 0.424194 0.514587 -0.539124 0.514343 1441742575 0.424194 0.514587 -0.539124 0.514343 1441742575 0.424194 0.514587 -0.539124 0.514343 1441742575 0.463379 0.478638 -0.559448 0.493103 1441742575 0.463379 0.478638 -0.559448 0.493103 1441742575 0.463379 0.478638 -0.559448 0.493103 1441742575 0.463379 0.478638 -0.559448 0.493103 1441742575 0.463379 0.478638 -0.559448 0.493103 1441742575 0.463379 0.478638 -0.559448 0.493103 1441742575 0.463379 0.478638 -0.559448 0.493103 1441742575 0.524048 0.410828 -0.601501 0.441284 1441742575 0.524048 0.410828 -0.601501 0.441284 1441742575 0.524048 0.410828 -0.601501 0.441284 1441742575 0.524048 0.410828 -0.601501 0.441284 1441742575 0.524048 0.410828 -0.601501 0.441284 1441742575 0.524048 0.410828 -0.601501 0.441284 1441742575 0.582092 0.329224 -0.641785 0.375305 1441742575 0.582092 0.329224 -0.641785 0.375305 1441742575 0.582092 0.329224 -0.641785 0.375305 1441742575 0.582092 0.329224 -0.641785 0.375305 1441742575 0.582092 0.329224 -0.641785 0.375305 1441742575 0.582092 0.329224 -0.641785 0.375305 1441742575 0.630188 0.236572 -0.673950 0.304443 1441742575 0.630188 0.236572 -0.673950 0.304443 1441742575 0.630188 0.236572 -0.673950 0.304443 1441742575 0.630188 0.236572 -0.673950 0.304443 1441742575 0.630188 0.236572 -0.673950 0.304443 1441742575 0.630188 0.236572 -0.673950 0.304443 1441742575 0.630188 0.236572 -0.673950 0.304443 1441742575 0.665405 0.139954 -0.694763 0.234314 1441742575 0.665405 0.139954 -0.694763 0.234314 1441742575 0.665405 0.139954 -0.694763 0.234314 1441742575 0.665405 0.139954 -0.694763 0.234314 1441742575 0.689575 0.041504 -0.703796 0.165344 1441742575 0.689575 0.041504 -0.703796 0.165344 1441742575 0.706726 -0.049377 -0.698730 0.099060 1441742575 0.706726 -0.049377 -0.698730 0.099060 1441742575 0.706726 -0.049377 -0.698730 0.099060 1441742575 0.706726 -0.049377 -0.698730 0.099060 1441742575 0.706726 -0.049377 -0.698730 0.099060 1441742575 0.706726 -0.049377 -0.698730 0.099060 1441742575 0.706726 -0.049377 -0.698730 0.099060 1441742575 0.716614 -0.130676 -0.684387 0.031677 1441742575 0.716614 -0.130676 -0.684387 0.031677 1441742575 0.716614 -0.130676 -0.684387 0.031677 1441742575 0.716614 -0.130676 -0.684387 0.031677 1441742575 0.716614 -0.130676 -0.684387 0.031677 1441742575 0.716614 -0.130676 -0.684387 0.031677 1441742575 0.712585 -0.219849 -0.664368 -0.050171 1441742575 0.712585 -0.219849 -0.664368 -0.050171 1441742575 0.712585 -0.219849 -0.664368 -0.050171 1441742575 0.712585 -0.219849 -0.664368 -0.050171 1441742575 0.712585 -0.219849 -0.664368 -0.050171 1441742575 0.694092 -0.303650 -0.641602 -0.119690 1441742575 0.694092 -0.303650 -0.641602 -0.119690 1441742575 0.694092 -0.303650 -0.641602 -0.119690 1441742575 0.694092 -0.303650 -0.641602 -0.119690 1441742575 0.694092 -0.303650 -0.641602 -0.119690 1441742575 0.694092 -0.303650 -0.641602 -0.119690 1441742575 0.685303 -0.353333 -0.615845 -0.161926 1441742575 0.685303 -0.353333 -0.615845 -0.161926 1441742575 0.685303 -0.353333 -0.615845 -0.161926 1441742575 0.685303 -0.353333 -0.615845 -0.161926 1441742575 0.685303 -0.353333 -0.615845 -0.161926 1441742575 0.685303 -0.353333 -0.615845 -0.161926 1441742575 0.685303 -0.353333 -0.615845 -0.161926 1441742575 0.676086 -0.389832 -0.596985 -0.185791 1441742575 0.676086 -0.389832 -0.596985 -0.185791 1441742575 0.676086 -0.389832 -0.596985 -0.185791 1441742575 0.677063 -0.395386 -0.593628 -0.181335 1441742575 0.677063 -0.395386 -0.593628 -0.181335 1441742575 0.677063 -0.395386 -0.593628 -0.181335 1441742575 0.677063 -0.395386 -0.593628 -0.181335 1441742575 0.677063 -0.395386 -0.593628 -0.181335 1441742575 0.677063 -0.395386 -0.593628 -0.181335 1441742575 0.686951 -0.369385 -0.608887 -0.144714 1441742575 0.686951 -0.369385 -0.608887 -0.144714 1441742575 0.686951 -0.369385 -0.608887 -0.144714 1441742575 0.686951 -0.369385 -0.608887 -0.144714 1441742575 0.686951 -0.369385 -0.608887 -0.144714 1441742575 0.686951 -0.369385 -0.608887 -0.144714 1441742575 0.686951 -0.369385 -0.608887 -0.144714 1441742575 0.697571 -0.321045 -0.634521 -0.087891 1441742575 0.697571 -0.321045 -0.634521 -0.087891 1441742575 0.697571 -0.321045 -0.634521 -0.087891 1441742575 0.697571 -0.321045 -0.634521 -0.087891 1441742575 0.697571 -0.321045 -0.634521 -0.087891 1441742575 0.697571 -0.321045 -0.634521 -0.087891 1441742575 0.703674 -0.257690 -0.661865 -0.018616 1441742575 0.703674 -0.257690 -0.661865 -0.018616 1441742575 0.703674 -0.257690 -0.661865 -0.018616 1441742575 0.703674 -0.257690 -0.661865 -0.018616 1441742576 0.703674 -0.257690 -0.661865 -0.018616 1441742576 0.703674 -0.257690 -0.661865 -0.018616 1441742576 0.703674 -0.257690 -0.661865 -0.018616 1441742576 0.700378 -0.184143 -0.687073 0.059082 1441742576 0.700378 -0.184143 -0.687073 0.059082 1441742576 0.700378 -0.184143 -0.687073 0.059082 1441742576 0.700378 -0.184143 -0.687073 0.059082 1441742576 0.700378 -0.184143 -0.687073 0.059082 1441742576 0.700378 -0.184143 -0.687073 0.059082 1441742576 0.685059 -0.105896 -0.706543 0.142517 1441742576 0.685059 -0.105896 -0.706543 0.142517 1441742576 0.685059 -0.105896 -0.706543 0.142517 1441742576 0.685059 -0.105896 -0.706543 0.142517 1441742576 0.685059 -0.105896 -0.706543 0.142517 1441742576 0.685059 -0.105896 -0.706543 0.142517 1441742576 0.659485 -0.027954 -0.719055 0.217529 1441742576 0.659485 -0.027954 -0.719055 0.217529 1441742576 0.659485 -0.027954 -0.719055 0.217529 1441742576 0.659485 -0.027954 -0.719055 0.217529 1441742576 0.659485 -0.027954 -0.719055 0.217529 1441742576 0.659485 -0.027954 -0.719055 0.217529 1441742576 0.659485 -0.027954 -0.719055 0.217529 1441742576 0.623291 0.065796 -0.721069 0.295349 1441742576 0.623291 0.065796 -0.721069 0.295349 1441742576 0.623291 0.065796 -0.721069 0.295349 1441742576 0.623291 0.065796 -0.721069 0.295349 1441742576 0.623291 0.065796 -0.721069 0.295349 1441742576 0.623291 0.065796 -0.721069 0.295349 1441742576 0.573669 0.166321 -0.714233 0.364807 1441742576 0.573669 0.166321 -0.714233 0.364807 1441742576 0.573669 0.166321 -0.714233 0.364807 1441742576 0.573669 0.166321 -0.714233 0.364807 1441742576 0.573669 0.166321 -0.714233 0.364807 1441742576 0.573669 0.166321 -0.714233 0.364807 1441742576 0.573669 0.166321 -0.714233 0.364807 1441742576 0.519714 0.258789 -0.697327 0.420227 1441742576 0.519714 0.258789 -0.697327 0.420227 1441742576 0.519714 0.258789 -0.697327 0.420227 1441742576 0.519714 0.258789 -0.697327 0.420227 1441742576 0.519714 0.258789 -0.697327 0.420227 1441742576 0.519714 0.258789 -0.697327 0.420227 1441742576 0.472473 0.337463 -0.668945 0.464111 1441742576 0.472473 0.337463 -0.668945 0.464111 1441742576 0.472473 0.337463 -0.668945 0.464111 1441742576 0.472473 0.337463 -0.668945 0.464111 1441742576 0.472473 0.337463 -0.668945 0.464111 1441742576 0.472473 0.337463 -0.668945 0.464111 1441742576 0.433777 0.403442 -0.632629 0.498779 1441742576 0.433777 0.403442 -0.632629 0.498779 1441742576 0.433777 0.403442 -0.632629 0.498779 1441742576 0.433777 0.403442 -0.632629 0.498779 1441742576 0.433777 0.403442 -0.632629 0.498779 1441742576 0.433777 0.403442 -0.632629 0.498779 1441742576 0.433777 0.403442 -0.632629 0.498779 1441742576 0.408020 0.456299 -0.596436 0.519165 1441742576 0.408020 0.456299 -0.596436 0.519165 1441742576 0.408020 0.456299 -0.596436 0.519165 1441742576 0.408020 0.456299 -0.596436 0.519165 1441742576 0.408020 0.456299 -0.596436 0.519165 1441742576 0.408020 0.456299 -0.596436 0.519165 1441742576 0.399475 0.482422 -0.570007 0.531738 1441742576 0.399475 0.482422 -0.570007 0.531738 1441742576 0.399475 0.482422 -0.570007 0.531738 1441742576 0.399475 0.482422 -0.570007 0.531738 1441742576 0.399475 0.482422 -0.570007 0.531738 1441742576 0.399475 0.482422 -0.570007 0.531738 1441742576 0.410828 0.483398 -0.560547 0.532227 1441742576 0.410828 0.483398 -0.560547 0.532227 1441742576 0.410828 0.483398 -0.560547 0.532227 1441742576 0.410828 0.483398 -0.560547 0.532227 1441742576 0.410828 0.483398 -0.560547 0.532227 1441742576 0.443420 0.454834 -0.575500 0.515015 1441742576 0.443420 0.454834 -0.575500 0.515015 1441742576 0.443420 0.454834 -0.575500 0.515015 1441742576 0.443420 0.454834 -0.575500 0.515015 1441742576 0.443420 0.454834 -0.575500 0.515015 1441742576 0.443420 0.454834 -0.575500 0.515015 1441742576 0.443420 0.454834 -0.575500 0.515015 1441742576 0.489990 0.402344 -0.609192 0.476379 1441742576 0.489990 0.402344 -0.609192 0.476379 1441742576 0.489990 0.402344 -0.609192 0.476379 1441742576 0.489990 0.402344 -0.609192 0.476379 1441742576 0.489990 0.402344 -0.609192 0.476379 1441742576 0.540222 0.333740 -0.645508 0.424316 1441742576 0.540222 0.333740 -0.645508 0.424316 1441742576 0.540222 0.333740 -0.645508 0.424316 1441742576 0.540222 0.333740 -0.645508 0.424316 1441742576 0.540222 0.333740 -0.645508 0.424316 1441742576 0.540222 0.333740 -0.645508 0.424316 1441742576 0.540222 0.333740 -0.645508 0.424316 1441742576 0.591370 0.245178 -0.680176 0.357178 1441742576 0.591370 0.245178 -0.680176 0.357178 1441742576 0.591370 0.245178 -0.680176 0.357178 1441742576 0.591370 0.245178 -0.680176 0.357178 1441742576 0.591370 0.245178 -0.680176 0.357178 1441742576 0.591370 0.245178 -0.680176 0.357178 1441742576 0.636169 0.142822 -0.704834 0.279358 1441742576 0.636169 0.142822 -0.704834 0.279358 1441742576 0.636169 0.142822 -0.704834 0.279358 1441742576 0.636169 0.142822 -0.704834 0.279358 1441742576 0.636169 0.142822 -0.704834 0.279358 1441742576 0.636169 0.142822 -0.704834 0.279358 1441742576 0.636169 0.142822 -0.704834 0.279358 1441742576 0.669189 0.043762 -0.713562 0.202637 1441742576 0.669189 0.043762 -0.713562 0.202637 1441742576 0.669189 0.043762 -0.713562 0.202637 1441742576 0.669189 0.043762 -0.713562 0.202637 1441742576 0.669189 0.043762 -0.713562 0.202637 1441742576 0.669189 0.043762 -0.713562 0.202637 1441742576 0.669189 0.043762 -0.713562 0.202637 1441742576 0.692566 -0.049500 -0.708496 0.126465 1441742576 0.692566 -0.049500 -0.708496 0.126465 1441742576 0.692566 -0.049500 -0.708496 0.126465 1441742576 0.692566 -0.049500 -0.708496 0.126465 1441742577 0.692566 -0.049500 -0.708496 0.126465 1441742577 0.706543 -0.139221 -0.692139 0.049316 1441742577 0.706543 -0.139221 -0.692139 0.049316 1441742577 0.706543 -0.139221 -0.692139 0.049316 1441742577 0.706543 -0.139221 -0.692139 0.049316 1441742577 0.706543 -0.139221 -0.692139 0.049316 1441742577 0.706543 -0.139221 -0.692139 0.049316 1441742577 0.707214 -0.229309 -0.668091 -0.031494 1441742577 0.707214 -0.229309 -0.668091 -0.031494 1441742577 0.707214 -0.229309 -0.668091 -0.031494 1441742577 0.707214 -0.229309 -0.668091 -0.031494 1441742577 0.707214 -0.229309 -0.668091 -0.031494 1441742577 0.695190 -0.321655 -0.633118 -0.111572 1441742577 0.695190 -0.321655 -0.633118 -0.111572 1441742577 0.695190 -0.321655 -0.633118 -0.111572 1441742577 0.695190 -0.321655 -0.633118 -0.111572 1441742577 0.695190 -0.321655 -0.633118 -0.111572 1441742577 0.695190 -0.321655 -0.633118 -0.111572 1441742577 0.674683 -0.403381 -0.590637 -0.182434 1441742577 0.674683 -0.403381 -0.590637 -0.182434 1441742577 0.674683 -0.403381 -0.590637 -0.182434 1441742577 0.674683 -0.403381 -0.590637 -0.182434 1441742577 0.674683 -0.403381 -0.590637 -0.182434 1441742577 0.674683 -0.403381 -0.590637 -0.182434 1441742577 0.674683 -0.403381 -0.590637 -0.182434 1441742577 0.663086 -0.452576 -0.554016 -0.220398 1441742577 0.663086 -0.452576 -0.554016 -0.220398 1441742577 0.663086 -0.452576 -0.554016 -0.220398 1441742577 0.663086 -0.452576 -0.554016 -0.220398 1441742577 0.663086 -0.452576 -0.554016 -0.220398 1441742577 0.663086 -0.452576 -0.554016 -0.220398 1441742577 0.658325 -0.482239 -0.528198 -0.234863 1441742577 0.658325 -0.482239 -0.528198 -0.234863 1441742577 0.658325 -0.482239 -0.528198 -0.234863 1441742577 0.658325 -0.482239 -0.528198 -0.234863 1441742577 0.658325 -0.482239 -0.528198 -0.234863 1441742577 0.658325 -0.482239 -0.528198 -0.234863 1441742577 0.669434 -0.475891 -0.527893 -0.216187 1441742577 0.669434 -0.475891 -0.527893 -0.216187 1441742577 0.669434 -0.475891 -0.527893 -0.216187 1441742577 0.669434 -0.475891 -0.527893 -0.216187 1441742577 0.669434 -0.475891 -0.527893 -0.216187 1441742577 0.669434 -0.475891 -0.527893 -0.216187 1441742577 0.669434 -0.475891 -0.527893 -0.216187 1441742577 0.683533 -0.446411 -0.549683 -0.176941 1441742577 0.683533 -0.446411 -0.549683 -0.176941 1441742577 0.683533 -0.446411 -0.549683 -0.176941 1441742577 0.683533 -0.446411 -0.549683 -0.176941 1441742577 0.683533 -0.446411 -0.549683 -0.176941 1441742577 0.683533 -0.446411 -0.549683 -0.176941 1441742577 0.699707 -0.394531 -0.583740 -0.118530 1441742577 0.699707 -0.394531 -0.583740 -0.118530 1441742577 0.699707 -0.394531 -0.583740 -0.118530 1441742577 0.699707 -0.394531 -0.583740 -0.118530 1441742577 0.699707 -0.394531 -0.583740 -0.118530 1441742577 0.699707 -0.394531 -0.583740 -0.118530 1441742577 0.699707 -0.394531 -0.583740 -0.118530 1441742577 0.711426 -0.322449 -0.622803 -0.045166 1441742577 0.711426 -0.322449 -0.622803 -0.045166 1441742577 0.711426 -0.322449 -0.622803 -0.045166 1441742577 0.711426 -0.322449 -0.622803 -0.045166 1441742577 0.711426 -0.322449 -0.622803 -0.045166 1441742577 0.711426 -0.322449 -0.622803 -0.045166 1441742577 0.713440 -0.233398 -0.659546 0.038696 1441742577 0.713440 -0.233398 -0.659546 0.038696 1441742577 0.713440 -0.233398 -0.659546 0.038696 1441742577 0.713440 -0.233398 -0.659546 0.038696 1441742577 0.713440 -0.233398 -0.659546 0.038696 1441742577 0.713440 -0.233398 -0.659546 0.038696 1441742577 0.702087 -0.137573 -0.686951 0.127747 1441742577 0.702087 -0.137573 -0.686951 0.127747 1441742577 0.702087 -0.137573 -0.686951 0.127747 1441742577 0.702087 -0.137573 -0.686951 0.127747 1441742577 0.702087 -0.137573 -0.686951 0.127747 1441742577 0.702087 -0.137573 -0.686951 0.127747 1441742577 0.678528 -0.050903 -0.703735 0.204285 1441742577 0.678528 -0.050903 -0.703735 0.204285 1441742577 0.678528 -0.050903 -0.703735 0.204285 1441742577 0.678528 -0.050903 -0.703735 0.204285 1441742577 0.678528 -0.050903 -0.703735 0.204285 1441742577 0.678528 -0.050903 -0.703735 0.204285 1441742577 0.644043 0.034424 -0.713257 0.274292 1441742577 0.644043 0.034424 -0.713257 0.274292 1441742577 0.644043 0.034424 -0.713257 0.274292 1441742577 0.644043 0.034424 -0.713257 0.274292 1441742577 0.644043 0.034424 -0.713257 0.274292 1441742577 0.644043 0.034424 -0.713257 0.274292 1441742577 0.601624 0.127075 -0.710022 0.343140 1441742577 0.601624 0.127075 -0.710022 0.343140 1441742577 0.601624 0.127075 -0.710022 0.343140 1441742577 0.601624 0.127075 -0.710022 0.343140 1441742577 0.601624 0.127075 -0.710022 0.343140 1441742577 0.601624 0.127075 -0.710022 0.343140 1441742577 0.601624 0.127075 -0.710022 0.343140 1441742577 0.552185 0.222534 -0.694641 0.403809 1441742577 0.552185 0.222534 -0.694641 0.403809 1441742577 0.552185 0.222534 -0.694641 0.403809 1441742577 0.552185 0.222534 -0.694641 0.403809 1441742577 0.552185 0.222534 -0.694641 0.403809 1441742577 0.552185 0.222534 -0.694641 0.403809 1441742577 0.501221 0.310242 -0.667297 0.455200 1441742577 0.501221 0.310242 -0.667297 0.455200 1441742577 0.501221 0.310242 -0.667297 0.455200 1441742577 0.501221 0.310242 -0.667297 0.455200 1441742577 0.501221 0.310242 -0.667297 0.455200 1441742577 0.501221 0.310242 -0.667297 0.455200 1441742577 0.501221 0.310242 -0.667297 0.455200 1441742577 0.456543 0.374817 -0.638428 0.493408 1441742577 0.456543 0.374817 -0.638428 0.493408 1441742577 0.456543 0.374817 -0.638428 0.493408 1441742577 0.456543 0.374817 -0.638428 0.493408 1441742577 0.456543 0.374817 -0.638428 0.493408 1441742577 0.456543 0.374817 -0.638428 0.493408 1441742578 0.424133 0.423889 -0.610779 0.517029 1441742578 0.424133 0.423889 -0.610779 0.517029 1441742578 0.424133 0.423889 -0.610779 0.517029 1441742578 0.424133 0.423889 -0.610779 0.517029 1441742578 0.424133 0.423889 -0.610779 0.517029 1441742578 0.424133 0.423889 -0.610779 0.517029 1441742578 0.424133 0.423889 -0.610779 0.517029 1441742578 0.410767 0.454834 -0.586853 0.529175 1441742578 0.410767 0.454834 -0.586853 0.529175 1441742578 0.410767 0.454834 -0.586853 0.529175 1441742578 0.410767 0.454834 -0.586853 0.529175 1441742578 0.410767 0.454834 -0.586853 0.529175 1441742578 0.410767 0.454834 -0.586853 0.529175 1441742578 0.424133 0.459106 -0.572449 0.530640 1441742578 0.424133 0.459106 -0.572449 0.530640 1441742578 0.424133 0.459106 -0.572449 0.530640 1441742578 0.424133 0.459106 -0.572449 0.530640 1441742578 0.467896 0.425598 -0.588684 0.503357 1441742578 0.467896 0.425598 -0.588684 0.503357 1441742578 0.467896 0.425598 -0.588684 0.503357 1441742578 0.467896 0.425598 -0.588684 0.503357 1441742578 0.467896 0.425598 -0.588684 0.503357 1441742578 0.467896 0.425598 -0.588684 0.503357 1441742578 0.467896 0.425598 -0.588684 0.503357 1441742578 0.522095 0.364929 -0.627075 0.448303 1441742578 0.522095 0.364929 -0.627075 0.448303 1441742578 0.522095 0.364929 -0.627075 0.448303 1441742578 0.522095 0.364929 -0.627075 0.448303 1441742578 0.522095 0.364929 -0.627075 0.448303 1441742578 0.522095 0.364929 -0.627075 0.448303 1441742578 0.579102 0.287964 -0.663452 0.376160 1441742578 0.579102 0.287964 -0.663452 0.376160 1441742578 0.579102 0.287964 -0.663452 0.376160 1441742578 0.579102 0.287964 -0.663452 0.376160 1441742578 0.579102 0.287964 -0.663452 0.376160 1441742578 0.579102 0.287964 -0.663452 0.376160 1441742578 0.579102 0.287964 -0.663452 0.376160 1441742578 0.632446 0.188049 -0.695496 0.284424 1441742578 0.632446 0.188049 -0.695496 0.284424 1441742578 0.632446 0.188049 -0.695496 0.284424 1441742578 0.632446 0.188049 -0.695496 0.284424 1441742578 0.632446 0.188049 -0.695496 0.284424 1441742578 0.632446 0.188049 -0.695496 0.284424 1441742578 0.671936 0.074097 -0.714355 0.180786 1441742578 0.671936 0.074097 -0.714355 0.180786 1441742578 0.671936 0.074097 -0.714355 0.180786 1441742578 0.671936 0.074097 -0.714355 0.180786 1441742578 0.671936 0.074097 -0.714355 0.180786 1441742578 0.671936 0.074097 -0.714355 0.180786 1441742578 0.692078 -0.051208 -0.716125 0.074707 1441742578 0.692078 -0.051208 -0.716125 0.074707 1441742578 0.692078 -0.051208 -0.716125 0.074707 1441742578 0.692078 -0.051208 -0.716125 0.074707 1441742578 0.692078 -0.051208 -0.716125 0.074707 1441742578 0.692078 -0.051208 -0.716125 0.074707 1441742578 0.691223 -0.176941 -0.699890 -0.033325 1441742578 0.691223 -0.176941 -0.699890 -0.033325 1441742578 0.691223 -0.176941 -0.699890 -0.033325 1441742578 0.691223 -0.176941 -0.699890 -0.033325 1441742578 0.691223 -0.176941 -0.699890 -0.033325 1441742578 0.691223 -0.176941 -0.699890 -0.033325 1441742578 0.669678 -0.307129 -0.662537 -0.135254 1441742578 0.669678 -0.307129 -0.662537 -0.135254 1441742578 0.669678 -0.307129 -0.662537 -0.135254 1441742578 0.669678 -0.307129 -0.662537 -0.135254 1441742578 0.669678 -0.307129 -0.662537 -0.135254 1441742578 0.669678 -0.307129 -0.662537 -0.135254 1441742578 0.645386 -0.407349 -0.612793 -0.204956 1441742578 0.645386 -0.407349 -0.612793 -0.204956 1441742578 0.645386 -0.407349 -0.612793 -0.204956 1441742578 0.645386 -0.407349 -0.612793 -0.204956 1441742578 0.645386 -0.407349 -0.612793 -0.204956 1441742578 0.645386 -0.407349 -0.612793 -0.204956 1441742578 0.626892 -0.475891 -0.563232 -0.251648 1441742578 0.626892 -0.475891 -0.563232 -0.251648 1441742578 0.626892 -0.475891 -0.563232 -0.251648 1441742578 0.626892 -0.475891 -0.563232 -0.251648 1441742578 0.626892 -0.475891 -0.563232 -0.251648 1441742578 0.619446 -0.511292 -0.525696 -0.280212 1441742578 0.619446 -0.511292 -0.525696 -0.280212 1441742578 0.619446 -0.511292 -0.525696 -0.280212 1441742578 0.619446 -0.511292 -0.525696 -0.280212 1441742578 0.619446 -0.511292 -0.525696 -0.280212 1441742578 0.619446 -0.511292 -0.525696 -0.280212 1441742578 0.604187 -0.541077 -0.502930 -0.298828 1441742578 0.604187 -0.541077 -0.502930 -0.298828 1441742578 0.604187 -0.541077 -0.502930 -0.298828 1441742578 0.604187 -0.541077 -0.502930 -0.298828 1441742578 0.604187 -0.541077 -0.502930 -0.298828 1441742578 0.604187 -0.541077 -0.502930 -0.298828 1441742578 0.605347 -0.548462 -0.497742 -0.291565 1441742578 0.605347 -0.548462 -0.497742 -0.291565 1441742578 0.605347 -0.548462 -0.497742 -0.291565 1441742578 0.605347 -0.548462 -0.497742 -0.291565 1441742578 0.621277 -0.530273 -0.516418 -0.257263 1441742578 0.621277 -0.530273 -0.516418 -0.257263 1441742578 0.621277 -0.530273 -0.516418 -0.257263 1441742578 0.621277 -0.530273 -0.516418 -0.257263 1441742578 0.621277 -0.530273 -0.516418 -0.257263 1441742578 0.648987 -0.476501 -0.560669 -0.193420 1441742578 0.648987 -0.476501 -0.560669 -0.193420 1441742578 0.648987 -0.476501 -0.560669 -0.193420 1441742578 0.648987 -0.476501 -0.560669 -0.193420 1441742578 0.648987 -0.476501 -0.560669 -0.193420 1441742578 0.648987 -0.476501 -0.560669 -0.193420 1441742578 0.671265 -0.398499 -0.614441 -0.114441 1441742579 0.671265 -0.398499 -0.614441 -0.114441 1441742579 0.671265 -0.398499 -0.614441 -0.114441 1441742579 0.671265 -0.398499 -0.614441 -0.114441 1441742579 0.671265 -0.398499 -0.614441 -0.114441 1441742579 0.671265 -0.398499 -0.614441 -0.114441 1441742579 0.679626 -0.314026 -0.662170 -0.032410 1441742579 0.679626 -0.314026 -0.662170 -0.032410 1441742579 0.679626 -0.314026 -0.662170 -0.032410 1441742579 0.679626 -0.314026 -0.662170 -0.032410 1441742579 0.679626 -0.314026 -0.662170 -0.032410 1441742579 0.679626 -0.314026 -0.662170 -0.032410 1441742579 0.679626 -0.314026 -0.662170 -0.032410 1441742579 0.677002 -0.218628 -0.700378 0.058044 1441742579 0.677002 -0.218628 -0.700378 0.058044 1441742579 0.677002 -0.218628 -0.700378 0.058044 1441742579 0.677002 -0.218628 -0.700378 0.058044 1441742579 0.677002 -0.218628 -0.700378 0.058044 1441742579 0.677002 -0.218628 -0.700378 0.058044 1441742579 0.664978 -0.114929 -0.722778 0.148987 1441742579 0.664978 -0.114929 -0.722778 0.148987 1441742579 0.664978 -0.114929 -0.722778 0.148987 1441742579 0.664978 -0.114929 -0.722778 0.148987 1441742579 0.664978 -0.114929 -0.722778 0.148987 1441742579 0.664978 -0.114929 -0.722778 0.148987 1441742579 0.640320 -0.020142 -0.733215 0.227905 1441742579 0.640320 -0.020142 -0.733215 0.227905 1441742579 0.640320 -0.020142 -0.733215 0.227905 1441742579 0.640320 -0.020142 -0.733215 0.227905 1441742579 0.640320 -0.020142 -0.733215 0.227905 1441742579 0.640320 -0.020142 -0.733215 0.227905 1441742579 0.602234 0.075317 -0.734375 0.303894 1441742579 0.602234 0.075317 -0.734375 0.303894 1441742579 0.602234 0.075317 -0.734375 0.303894 1441742579 0.602234 0.075317 -0.734375 0.303894 1441742579 0.556641 0.165405 -0.729919 0.360474 1441742579 0.556641 0.165405 -0.729919 0.360474 1441742579 0.556641 0.165405 -0.729919 0.360474 1441742579 0.556641 0.165405 -0.729919 0.360474 1441742579 0.556641 0.165405 -0.729919 0.360474 1441742579 0.556641 0.165405 -0.729919 0.360474 1441742579 0.515564 0.257935 -0.707336 0.409058 1441742579 0.515564 0.257935 -0.707336 0.409058 1441742579 0.515564 0.257935 -0.707336 0.409058 1441742579 0.515564 0.257935 -0.707336 0.409058 1441742579 0.515564 0.257935 -0.707336 0.409058 1441742579 0.515564 0.257935 -0.707336 0.409058 1441742579 0.515564 0.257935 -0.707336 0.409058 1441742579 0.483704 0.334167 -0.675476 0.445068 1441742579 0.483704 0.334167 -0.675476 0.445068 1441742579 0.483704 0.334167 -0.675476 0.445068 1441742579 0.483704 0.334167 -0.675476 0.445068 1441742579 0.483704 0.334167 -0.675476 0.445068 1441742579 0.483704 0.334167 -0.675476 0.445068 1441742579 0.452820 0.387878 -0.644958 0.478027 1441742579 0.452820 0.387878 -0.644958 0.478027 1441742579 0.452820 0.387878 -0.644958 0.478027 1441742579 0.452820 0.387878 -0.644958 0.478027 1441742579 0.452820 0.387878 -0.644958 0.478027 1441742579 0.452820 0.387878 -0.644958 0.478027 1441742579 0.425781 0.425720 -0.619446 0.503723 1441742579 0.425781 0.425720 -0.619446 0.503723 1441742579 0.425781 0.425720 -0.619446 0.503723 1441742579 0.425781 0.425720 -0.619446 0.503723 1441742579 0.425781 0.425720 -0.619446 0.503723 1441742579 0.411560 0.448853 -0.590088 0.529968 1441742579 0.411560 0.448853 -0.590088 0.529968 1441742579 0.411560 0.448853 -0.590088 0.529968 1441742579 0.411560 0.448853 -0.590088 0.529968 1441742579 0.411560 0.448853 -0.590088 0.529968 1441742579 0.411560 0.448853 -0.590088 0.529968 1441742579 0.411560 0.448853 -0.590088 0.529968 1441742579 0.438477 0.434937 -0.581726 0.529236 1441742579 0.438477 0.434937 -0.581726 0.529236 1441742579 0.438477 0.434937 -0.581726 0.529236 1441742579 0.438477 0.434937 -0.581726 0.529236 1441742579 0.438477 0.434937 -0.581726 0.529236 1441742579 0.438477 0.434937 -0.581726 0.529236 1441742579 0.498535 0.385010 -0.603088 0.489380 1441742579 0.498535 0.385010 -0.603088 0.489380 1441742579 0.498535 0.385010 -0.603088 0.489380 1441742579 0.498535 0.385010 -0.603088 0.489380 1441742579 0.498535 0.385010 -0.603088 0.489380 1441742579 0.498535 0.385010 -0.603088 0.489380 1441742579 0.570740 0.305054 -0.641296 0.412170 1441742579 0.570740 0.305054 -0.641296 0.412170 1441742579 0.570740 0.305054 -0.641296 0.412170 1441742579 0.570740 0.305054 -0.641296 0.412170 1441742579 0.570740 0.305054 -0.641296 0.412170 1441742579 0.570740 0.305054 -0.641296 0.412170 1441742579 0.630371 0.206909 -0.678284 0.315857 1441742579 0.630371 0.206909 -0.678284 0.315857 1441742579 0.630371 0.206909 -0.678284 0.315857 1441742579 0.630371 0.206909 -0.678284 0.315857 1441742579 0.630371 0.206909 -0.678284 0.315857 1441742579 0.630371 0.206909 -0.678284 0.315857 1441742579 0.630371 0.206909 -0.678284 0.315857 1441742579 0.670898 0.100220 -0.701172 0.219360 1441742579 0.670898 0.100220 -0.701172 0.219360 1441742579 0.670898 0.100220 -0.701172 0.219360 1441742579 0.670898 0.100220 -0.701172 0.219360 1441742579 0.670898 0.100220 -0.701172 0.219360 1441742579 0.670898 0.100220 -0.701172 0.219360 1441742579 0.670898 0.100220 -0.701172 0.219360 1441742579 0.696106 -0.004028 -0.707153 0.123962 1441742579 0.696106 -0.004028 -0.707153 0.123962 1441742579 0.696106 -0.004028 -0.707153 0.123962 1441742579 0.696106 -0.004028 -0.707153 0.123962 1441742579 0.696106 -0.004028 -0.707153 0.123962 1441742579 0.696106 -0.004028 -0.707153 0.123962 1441742579 0.706726 -0.110718 -0.698364 0.023743 1441742579 0.706726 -0.110718 -0.698364 0.023743 1441742580 0.706726 -0.110718 -0.698364 0.023743 1441742580 0.706726 -0.110718 -0.698364 0.023743 1441742580 0.706726 -0.110718 -0.698364 0.023743 1441742580 0.706726 -0.110718 -0.698364 0.023743 1441742580 0.703308 -0.213318 -0.674622 -0.069031 1441742580 0.703308 -0.213318 -0.674622 -0.069031 1441742580 0.703308 -0.213318 -0.674622 -0.069031 1441742580 0.703308 -0.213318 -0.674622 -0.069031 1441742580 0.703308 -0.213318 -0.674622 -0.069031 1441742580 0.703308 -0.213318 -0.674622 -0.069031 1441742580 0.703308 -0.213318 -0.674622 -0.069031 1441742580 0.687866 -0.312439 -0.637451 -0.151245 1441742580 0.687866 -0.312439 -0.637451 -0.151245 1441742580 0.687866 -0.312439 -0.637451 -0.151245 1441742580 0.687866 -0.312439 -0.637451 -0.151245 1441742580 0.687866 -0.312439 -0.637451 -0.151245 1441742580 0.661072 -0.407166 -0.589417 -0.223328 1441742580 0.661072 -0.407166 -0.589417 -0.223328 1441742580 0.661072 -0.407166 -0.589417 -0.223328 1441742580 0.661072 -0.407166 -0.589417 -0.223328 1441742580 0.661072 -0.407166 -0.589417 -0.223328 1441742580 0.661072 -0.407166 -0.589417 -0.223328 1441742580 0.661072 -0.407166 -0.589417 -0.223328 1441742580 0.644043 -0.472107 -0.540405 -0.265137 1441742580 0.644043 -0.472107 -0.540405 -0.265137 1441742580 0.644043 -0.472107 -0.540405 -0.265137 1441742580 0.644043 -0.472107 -0.540405 -0.265137 1441742580 0.644043 -0.472107 -0.540405 -0.265137 1441742580 0.644043 -0.472107 -0.540405 -0.265137 1441742580 0.630615 -0.519714 -0.500854 -0.285339 1441742580 0.630615 -0.519714 -0.500854 -0.285339 1441742580 0.630615 -0.519714 -0.500854 -0.285339 1441742580 0.630615 -0.519714 -0.500854 -0.285339 1441742580 0.630615 -0.519714 -0.500854 -0.285339 1441742580 0.630615 -0.519714 -0.500854 -0.285339 1441742580 0.635315 -0.531921 -0.486877 -0.276367 1441742580 0.635315 -0.531921 -0.486877 -0.276367 1441742580 0.635315 -0.531921 -0.486877 -0.276367 1441742580 0.635315 -0.531921 -0.486877 -0.276367 1441742580 0.635315 -0.531921 -0.486877 -0.276367 1441742580 0.635315 -0.531921 -0.486877 -0.276367 1441742580 0.652771 -0.511292 -0.503479 -0.242981 1441742580 0.652771 -0.511292 -0.503479 -0.242981 1441742580 0.652771 -0.511292 -0.503479 -0.242981 1441742580 0.652771 -0.511292 -0.503479 -0.242981 1441742580 0.652771 -0.511292 -0.503479 -0.242981 1441742580 0.672791 -0.464905 -0.544556 -0.186218 1441742580 0.672791 -0.464905 -0.544556 -0.186218 1441742580 0.672791 -0.464905 -0.544556 -0.186218 1441742580 0.672791 -0.464905 -0.544556 -0.186218 1441742580 0.672791 -0.464905 -0.544556 -0.186218 1441742580 0.672791 -0.464905 -0.544556 -0.186218 1441742580 0.691040 -0.389404 -0.598938 -0.110046 1441742580 0.691040 -0.389404 -0.598938 -0.110046 1441742580 0.691040 -0.389404 -0.598938 -0.110046 1441742580 0.691040 -0.389404 -0.598938 -0.110046 1441742580 0.691040 -0.389404 -0.598938 -0.110046 1441742580 0.691040 -0.389404 -0.598938 -0.110046 1441742580 0.691040 -0.389404 -0.598938 -0.110046 1441742580 0.696838 -0.298584 -0.651611 -0.026245 1441742580 0.696838 -0.298584 -0.651611 -0.026245 1441742580 0.696838 -0.298584 -0.651611 -0.026245 1441742580 0.696838 -0.298584 -0.651611 -0.026245 1441742580 0.696838 -0.298584 -0.651611 -0.026245 1441742580 0.696838 -0.298584 -0.651611 -0.026245 1441742580 0.690186 -0.203796 -0.692383 0.052124 1441742580 0.690186 -0.203796 -0.692383 0.052124 1441742580 0.690186 -0.203796 -0.692383 0.052124 1441742580 0.690186 -0.203796 -0.692383 0.052124 1441742580 0.690186 -0.203796 -0.692383 0.052124 1441742580 0.690186 -0.203796 -0.692383 0.052124 1441742580 0.690186 -0.203796 -0.692383 0.052124 1441742580 0.678162 -0.096802 -0.716003 0.134277 1441742580 0.678162 -0.096802 -0.716003 0.134277 1441742580 0.678162 -0.096802 -0.716003 0.134277 1441742580 0.678162 -0.096802 -0.716003 0.134277 1441742580 0.678162 -0.096802 -0.716003 0.134277 1441742580 0.678162 -0.096802 -0.716003 0.134277 1441742580 0.654968 0.009705 -0.725769 0.210144 1441742580 0.654968 0.009705 -0.725769 0.210144 1441742580 0.654968 0.009705 -0.725769 0.210144 1441742580 0.654968 0.009705 -0.725769 0.210144 1441742580 0.654968 0.009705 -0.725769 0.210144 1441742580 0.654968 0.009705 -0.725769 0.210144 1441742580 0.654968 0.009705 -0.725769 0.210144 1441742580 0.619507 0.117859 -0.722412 0.283630 1441742580 0.619507 0.117859 -0.722412 0.283630 1441742580 0.619507 0.117859 -0.722412 0.283630 1441742580 0.619507 0.117859 -0.722412 0.283630 1441742580 0.619507 0.117859 -0.722412 0.283630 1441742580 0.619507 0.117859 -0.722412 0.283630 1441742580 0.576782 0.216614 -0.707031 0.347168 1441742580 0.576782 0.216614 -0.707031 0.347168 1441742580 0.576782 0.216614 -0.707031 0.347168 1441742580 0.576782 0.216614 -0.707031 0.347168 1441742580 0.576782 0.216614 -0.707031 0.347168 1441742580 0.576782 0.216614 -0.707031 0.347168 1441742580 0.576782 0.216614 -0.707031 0.347168 1441742580 0.530334 0.300964 -0.684570 0.399353 1441742580 0.530334 0.300964 -0.684570 0.399353 1441742580 0.530334 0.300964 -0.684570 0.399353 1441742580 0.530334 0.300964 -0.684570 0.399353 1441742580 0.530334 0.300964 -0.684570 0.399353 1441742580 0.530334 0.300964 -0.684570 0.399353 1441742580 0.482666 0.373657 -0.650208 0.452332 1441742580 0.482666 0.373657 -0.650208 0.452332 1441742580 0.482666 0.373657 -0.650208 0.452332 1441742580 0.482666 0.373657 -0.650208 0.452332 1441742580 0.482666 0.373657 -0.650208 0.452332 1441742580 0.482666 0.373657 -0.650208 0.452332 1441742580 0.482666 0.373657 -0.650208 0.452332 1441742580 0.445435 0.417053 -0.630371 0.479858 1441742580 0.445435 0.417053 -0.630371 0.479858 1441742581 0.445435 0.417053 -0.630371 0.479858 1441742581 0.415039 0.452759 -0.604004 0.507874 1441742581 0.415039 0.452759 -0.604004 0.507874 1441742581 0.415039 0.452759 -0.604004 0.507874 1441742581 0.415039 0.452759 -0.604004 0.507874 1441742581 0.415039 0.452759 -0.604004 0.507874 1441742581 0.415039 0.452759 -0.604004 0.507874 1441742581 0.415039 0.452759 -0.604004 0.507874 1441742581 0.427979 0.460144 -0.582275 0.515747 1441742581 0.427979 0.460144 -0.582275 0.515747 1441742581 0.427979 0.460144 -0.582275 0.515747 1441742581 0.427979 0.460144 -0.582275 0.515747 1441742581 0.427979 0.460144 -0.582275 0.515747 1441742581 0.480469 0.414551 -0.610840 0.473450 1441742581 0.480469 0.414551 -0.610840 0.473450 1441742581 0.480469 0.414551 -0.610840 0.473450 1441742581 0.480469 0.414551 -0.610840 0.473450 1441742581 0.480469 0.414551 -0.610840 0.473450 1441742581 0.480469 0.414551 -0.610840 0.473450 1441742581 0.480469 0.414551 -0.610840 0.473450 1441742581 0.537598 0.337219 -0.654358 0.411133 1441742581 0.537598 0.337219 -0.654358 0.411133 1441742581 0.537598 0.337219 -0.654358 0.411133 1441742581 0.537598 0.337219 -0.654358 0.411133 1441742581 0.537598 0.337219 -0.654358 0.411133 1441742581 0.537598 0.337219 -0.654358 0.411133 1441742581 0.589722 0.243896 -0.689575 0.342407 1441742581 0.589722 0.243896 -0.689575 0.342407 1441742581 0.589722 0.243896 -0.689575 0.342407 1441742581 0.589722 0.243896 -0.689575 0.342407 1441742581 0.589722 0.243896 -0.689575 0.342407 1441742581 0.589722 0.243896 -0.689575 0.342407 1441742581 0.635620 0.130920 -0.715759 0.257935 1441742581 0.635620 0.130920 -0.715759 0.257935 1441742581 0.635620 0.130920 -0.715759 0.257935 1441742581 0.635620 0.130920 -0.715759 0.257935 1441742581 0.635620 0.130920 -0.715759 0.257935 1441742581 0.635620 0.130920 -0.715759 0.257935 1441742581 0.669067 0.003235 -0.725159 0.162598 1441742581 0.669067 0.003235 -0.725159 0.162598 1441742581 0.669067 0.003235 -0.725159 0.162598 1441742581 0.669067 0.003235 -0.725159 0.162598 1441742581 0.669067 0.003235 -0.725159 0.162598 1441742581 0.669067 0.003235 -0.725159 0.162598 1441742581 0.685364 -0.119385 -0.714905 0.069946 1441742581 0.685364 -0.119385 -0.714905 0.069946 1441742581 0.685364 -0.119385 -0.714905 0.069946 1441742581 0.685364 -0.119385 -0.714905 0.069946 1441742581 0.685364 -0.119385 -0.714905 0.069946 1441742581 0.685364 -0.119385 -0.714905 0.069946 1441742581 0.691650 -0.224426 -0.686218 -0.018127 1441742581 0.691650 -0.224426 -0.686218 -0.018127 1441742581 0.691650 -0.224426 -0.686218 -0.018127 1441742581 0.691650 -0.224426 -0.686218 -0.018127 1441742581 
0.674561 0.030334 -0.716003 0.177002 1441742584 0.674561 0.030334 -0.716003 0.177002 1441742584 0.674561 0.030334 -0.716003 0.177002 1441742584 0.674561 0.030334 -0.716003 0.177002 1441742584 0.674561 0.030334 -0.716003 0.177002 1441742584 0.674561 0.030334 -0.716003 0.177002 1441742584 0.671082 0.038879 -0.717773 0.181396 1441742584 0.671082 0.038879 -0.717773 0.181396 1441742584 0.671082 0.038879 -0.717773 0.181396 1441742584 0.671082 0.038879 -0.717773 0.181396 1441742584 0.671082 0.038879 -0.717773 0.181396 1441742584 0.671082 0.038879 -0.717773 0.181396 1441742584 0.667786 0.044678 -0.719482 0.185486 1441742584 0.667786 0.044678 -0.719482 0.185486 1441742584 0.667786 0.044678 -0.719482 0.185486 1441742584 0.667786 0.044678 -0.719482 0.185486 1441742584 0.667786 0.044678 -0.719482 0.185486 1441742584 0.667786 0.044678 -0.719482 0.185486 1441742584 0.664307 0.056396 -0.718567 0.198059 1441742584 0.664307 0.056396 -0.718567 0.198059 1441742584 0.664307 0.056396 -0.718567 0.198059 1441742584 0.664307 0.056396 -0.718567 0.198059 1441742584 0.664307 0.056396 -0.718567 0.198059 1441742584 0.664307 0.056396 -0.718567 0.198059 1441742584 0.657532 0.069824 -0.718323 0.216309 1441742584 0.657532 0.069824 -0.718323 0.216309 1441742584 0.657532 0.069824 -0.718323 0.216309 1441742584 0.657532 0.069824 -0.718323 0.216309 1441742584 0.657532 0.069824 -0.718323 0.216309 1441742584 0.657532 0.069824 -0.718323 0.216309 1441742584 0.643555 0.092773 -0.720215 0.241943 1441742584 0.643555 0.092773 -0.720215 0.241943 1441742584 0.643555 0.092773 -0.720215 0.241943 1441742584 0.643555 0.092773 -0.720215 0.241943 1441742584 0.643555 0.092773 -0.720215 0.241943 1441742584 0.643555 0.092773 -0.720215 0.241943 1441742584 0.643555 0.092773 -0.720215 0.241943 1441742584 0.618469 0.132385 -0.722351 0.279541 1441742584 0.618469 0.132385 -0.722351 0.279541 1441742584 0.618469 0.132385 -0.722351 0.279541 1441742584 0.618469 0.132385 -0.722351 0.279541 1441742584 0.618469 0.132385 -0.722351 0.279541 1441742584 0.582153 0.190979 -0.717407 0.331665 1441742584 0.582153 0.190979 -0.717407 0.331665 1441742584 0.582153 0.190979 -0.717407 0.331665 1441742584 0.582153 0.190979 -0.717407 0.331665 1441742584 0.582153 0.190979 -0.717407 0.331665 1441742584 0.582153 0.190979 -0.717407 0.331665 1441742584 0.540588 0.260437 -0.703369 0.381042 1441742584 0.540588 0.260437 -0.703369 0.381042 1441742584 0.540588 0.260437 -0.703369 0.381042 1441742584 0.540588 0.260437 -0.703369 0.381042 1441742584 0.540588 0.260437 -0.703369 0.381042 1441742584 0.540588 0.260437 -0.703369 0.381042 1441742584 0.540588 0.260437 -0.703369 0.381042 1441742584 0.493530 0.343567 -0.672180 0.431824 1441742584 0.493530 0.343567 -0.672180 0.431824 1441742584 0.493530 0.343567 -0.672180 0.431824 1441742584 0.493530 0.343567 -0.672180 0.431824 1441742584 0.493530 0.343567 -0.672180 0.431824 1441742584 0.493530 0.343567 -0.672180 0.431824 1441742584 0.459167 0.410400 -0.637329 0.463135 1441742584 0.459167 0.410400 -0.637329 0.463135 1441742584 0.459167 0.410400 -0.637329 0.463135 1441742584 0.459167 0.410400 -0.637329 0.463135 1441742584 0.451660 0.439575 -0.617126 0.471069 1441742584 0.451660 0.439575 -0.617126 0.471069 1441742584 0.451660 0.439575 -0.617126 0.471069 1441742584 0.451660 0.439575 -0.617126 0.471069 1441742584 0.451660 0.439575 -0.617126 0.471069 1441742584 0.451660 0.439575 -0.617126 0.471069 1441742584 0.451660 0.439575 -0.617126 0.471069 1441742584 0.460632 0.440552 -0.613647 0.465942 1441742584 0.460632 0.440552 -0.613647 0.465942 1441742584 0.460632 0.440552 -0.613647 0.465942 1441742584 0.460632 0.440552 -0.613647 0.465942 1441742584 0.460632 0.440552 -0.613647 0.465942 1441742584 0.460632 0.440552 -0.613647 0.465942 1441742584 0.479431 0.427917 -0.615051 0.456909 1441742584 0.479431 0.427917 -0.615051 0.456909 1441742584 0.479431 0.427917 -0.615051 0.456909 1441742584 0.479431 0.427917 -0.615051 0.456909 1441742584 0.479431 0.427917 -0.615051 0.456909 1441742584 0.479431 0.427917 -0.615051 0.456909 1441742584 0.479431 0.427917 -0.615051 0.456909 1441742584 0.521606 0.380127 -0.637390 0.420837 1441742584 0.521606 0.380127 -0.637390 0.420837 1441742584 0.521606 0.380127 -0.637390 0.420837 1441742584 0.521606 0.380127 -0.637390 0.420837 1441742584 0.521606 0.380127 -0.637390 0.420837 1441742584 0.521606 0.380127 -0.637390 0.420837 1441742584 0.570313 0.300720 -0.672058 0.364136 1441742584 0.570313 0.300720 -0.672058 0.364136 1441742584 0.570313 0.300720 -0.672058 0.364136 1441742584 0.570313 0.300720 -0.672058 0.364136 1441742584 0.570313 0.300720 -0.672058 0.364136 1441742584 0.570313 0.300720 -0.672058 0.364136 1441742584 0.613159 0.211121 -0.697632 0.304443 1441742584 0.613159 0.211121 -0.697632 0.304443 1441742584 0.613159 0.211121 -0.697632 0.304443 1441742584 0.613159 0.211121 -0.697632 0.304443 1441742584 0.613159 0.211121 -0.697632 0.304443 1441742584 0.613159 0.211121 -0.697632 0.304443 1441742584 0.650208 0.110596 -0.714539 0.233276 1441742585 0.650208 0.110596 -0.714539 0.233276 1441742585 0.650208 0.110596 -0.714539 0.233276 1441742585 0.650208 0.110596 -0.714539 0.233276 1441742585 0.650208 0.110596 -0.714539 0.233276 1441742585 0.650208 0.110596 -0.714539 0.233276 1441742585 0.650208 0.110596 -0.714539 0.233276 1441742585 0.677002 0.004333 -0.720032 0.152161 1441742585 0.677002 0.004333 -0.720032 0.152161 1441742585 0.677002 0.004333 -0.720032 0.152161 1441742585 0.677002 0.004333 -0.720032 0.152161 1441742585 0.677002 0.004333 -0.720032 0.152161 1441742585 0.677002 0.004333 -0.720032 0.152161 1441742585 0.691956 -0.099670 -0.711426 0.072021 1441742585 0.691956 -0.099670 -0.711426 0.072021 1441742585 0.691956 -0.099670 -0.711426 0.072021 1441742585 0.691956 -0.099670 -0.711426 0.072021 1441742585 0.691956 -0.099670 -0.711426 0.072021 1441742585 0.691956 -0.099670 -0.711426 0.072021 1441742585 0.691956 -0.099670 -0.711426 0.072021 1441742585 0.695557 -0.187073 -0.693665 -0.002380 1441742585 0.695557 -0.187073 -0.693665 -0.002380 1441742585 0.695557 -0.187073 -0.693665 -0.002380 1441742585 0.695557 -0.187073 -0.693665 -0.002380 1441742585 0.695557 -0.187073 -0.693665 -0.002380 1441742585 0.695557 -0.187073 -0.693665 -0.002380 1441742585 0.691223 -0.258179 -0.671143 -0.072327 1441742585 0.691223 -0.258179 -0.671143 -0.072327 1441742585 0.691223 -0.258179 -0.671143 -0.072327 1441742585 0.691223 -0.258179 -0.671143 -0.072327 1441742585 0.691223 -0.258179 -0.671143 -0.072327 1441742585 0.691223 -0.258179 -0.671143 -0.072327 1441742585 0.691223 -0.258179 -0.671143 -0.072327 1441742585 0.678589 -0.319885 -0.646851 -0.137085 1441742585 0.678589 -0.319885 -0.646851 -0.137085 1441742585 0.678589 -0.319885 -0.646851 -0.137085 1441742585 0.678589 -0.319885 -0.646851 -0.137085 1441742585 0.678589 -0.319885 -0.646851 -0.137085 1441742585 0.678589 -0.319885 -0.646851 -0.137085 1441742585 0.662537 -0.361938 -0.631348 -0.177307 1441742585 0.662537 -0.361938 -0.631348 -0.177307 1441742585 0.662537 -0.361938 -0.631348 -0.177307 1441742585 0.662537 -0.361938 -0.631348 -0.177307 1441742585 0.662537 -0.361938 -0.631348 -0.177307 1441742585 0.662537 -0.361938 -0.631348 -0.177307 1441742585 0.633484 -0.416382 -0.613342 -0.221680 1441742585 0.633484 -0.416382 -0.613342 -0.221680 1441742585 0.633484 -0.416382 -0.613342 -0.221680 1441742585 0.633484 -0.416382 -0.613342 -0.221680 1441742585 0.633484 -0.416382 -0.613342 -0.221680 1441742585 0.633484 -0.416382 -0.613342 -0.221680 1441742585 0.629578 -0.441895 -0.596313 -0.229736 1441742585 0.629578 -0.441895 -0.596313 -0.229736 1441742585 0.629578 -0.441895 -0.596313 -0.229736 1441742585 0.629578 -0.441895 -0.596313 -0.229736 1441742585 0.629578 -0.441895 -0.596313 -0.229736 1441742585 0.629578 -0.441895 -0.596313 -0.229736 1441742585 0.648193 -0.414429 -0.609192 -0.192261 1441742585 0.648193 -0.414429 -0.609192 -0.192261 1441742585 0.648193 -0.414429 -0.609192 -0.192261 1441742585 0.648193 -0.414429 -0.609192 -0.192261 1441742585 0.648193 -0.414429 -0.609192 -0.192261 1441742585 0.648193 -0.414429 -0.609192 -0.192261 1441742585 0.648193 -0.414429 -0.609192 -0.192261 1441742585 0.673767 -0.344788 -0.642334 -0.121033 1441742585 0.673767 -0.344788 -0.642334 -0.121033 1441742585 0.673767 -0.344788 -0.642334 -0.121033 1441742585 0.673767 -0.344788 -0.642334 -0.121033 1441742585 0.673767 -0.344788 -0.642334 -0.121033 1441742585 0.673767 -0.344788 -0.642334 -0.121033 1441742585 0.683777 -0.270142 -0.676270 -0.045898 1441742585 0.683777 -0.270142 -0.676270 -0.045898 1441742585 0.683777 -0.270142 -0.676270 -0.045898 1441742585 0.683777 -0.270142 -0.676270 -0.045898 1441742585 0.683777 -0.270142 -0.676270 -0.045898 1441742585 0.683777 -0.270142 -0.676270 -0.045898 1441742585 0.683777 -0.270142 -0.676270 -0.045898 1441742585 0.677185 -0.205383 -0.706299 0.019348 1441742585 0.677185 -0.205383 -0.706299 0.019348 1441742585 0.677185 -0.205383 -0.706299 0.019348 1441742585 0.677185 -0.205383 -0.706299 0.019348 1441742585 0.677185 -0.205383 -0.706299 0.019348 1441742585 0.677185 -0.205383 -0.706299 0.019348 1441742585 0.670471 -0.112671 -0.725952 0.103821 1441742585 0.670471 -0.112671 -0.725952 0.103821 1441742585 0.670471 -0.112671 -0.725952 0.103821 1441742585 0.670471 -0.112671 -0.725952 0.103821 1441742585 0.670471 -0.112671 -0.725952 0.103821 1441742585 0.670471 -0.112671 -0.725952 0.103821 1441742585 0.655579 -0.012573 -0.731689 0.186218 1441742585 0.655579 -0.012573 -0.731689 0.186218 1441742585 0.655579 -0.012573 -0.731689 0.186218 1441742585 0.655579 -0.012573 -0.731689 0.186218 1441742585 0.655579 -0.012573 -0.731689 0.186218 1441742585 0.655579 -0.012573 -0.731689 0.186218 1441742585 0.655579 -0.012573 -0.731689 0.186218 1441742585 0.630371 0.082642 -0.727661 0.257385 1441742585 0.630371 0.082642 -0.727661 0.257385 1441742585 0.630371 0.082642 -0.727661 0.257385 1441742585 0.630371 0.082642 -0.727661 0.257385 1441742585 0.630371 0.082642 -0.727661 0.257385 1441742585 0.630371 0.082642 -0.727661 0.257385 1441742585 0.594360 0.172058 -0.716492 0.322205 1441742585 0.594360 0.172058 -0.716492 0.322205 1441742585 0.594360 0.172058 -0.716492 0.322205 1441742585 0.594360 0.172058 -0.716492 0.322205 1441742585 0.594360 0.172058 -0.716492 0.322205 1441742585 0.594360 0.172058 -0.716492 0.322205 1441742585 0.553955 0.260925 -0.691467 0.383240 1441742585 0.553955 0.260925 -0.691467 0.383240 1441742585 0.553955 0.260925 -0.691467 0.383240 1441742585 0.553955 0.260925 -0.691467 0.383240 1441742585 0.553955 0.260925 -0.691467 0.383240 1441742585 0.553955 0.260925 -0.691467 0.383240 1441742585 0.553955 0.260925 -0.691467 0.383240 1441742585 0.515930 0.335327 -0.661560 0.428528 1441742585 0.515930 0.335327 -0.661560 0.428528 1441742586 0.515930 0.335327 -0.661560 0.428528 1441742586 0.515930 0.335327 -0.661560 0.428528 1441742586 0.515930 0.335327 -0.661560 0.428528 1441742586 0.515930 0.335327 -0.661560 0.428528 1441742586 0.515930 0.335327 -0.661560 0.428528 1441742586 0.486023 0.392456 -0.631958 0.458618 1441742586 0.486023 0.392456 -0.631958 0.458618 1441742586 0.486023 0.392456 -0.631958 0.458618 1441742586 0.486023 0.392456 -0.631958 0.458618 1441742586 0.486023 0.392456 -0.631958 0.458618 1441742586 0.486023 0.392456 -0.631958 0.458618 1441742586 0.468628 0.430176 -0.610474 0.471802 1441742586 0.468628 0.430176 -0.610474 0.471802 1441742586 0.468628 0.430176 -0.610474 0.471802 1441742586 0.468628 0.430176 -0.610474 0.471802 1441742586 0.468628 0.430176 -0.610474 0.471802 1441742586 0.468628 0.430176 -0.610474 0.471802 1441742586 0.468628 0.430176 -0.610474 0.471802 1441742586 0.461182 0.444763 -0.599792 0.479248 1441742586 0.461182 0.444763 -0.599792 0.479248 1441742586 0.461182 0.444763 -0.599792 0.479248 1441742586 0.461182 0.444763 -0.599792 0.479248 1441742586 0.461182 0.444763 -0.599792 0.479248 1441742586 0.461182 0.444763 -0.599792 0.479248 1441742586 0.470276 0.440063 -0.598389 0.476501 1441742586 0.470276 0.440063 -0.598389 0.476501 1441742586 0.470276 0.440063 -0.598389 0.476501 1441742586 0.470276 0.440063 -0.598389 0.476501 1441742586 0.470276 0.440063 -0.598389 0.476501 1441742586 0.470276 0.440063 -0.598389 0.476501 1441742586 0.504883 0.404297 -0.615784 0.449890 1441742586 0.504883 0.404297 -0.615784 0.449890 1441742586 0.504883 0.404297 -0.615784 0.449890 1441742586 0.504883 0.404297 -0.615784 0.449890 1441742586 0.504883 0.404297 -0.615784 0.449890 1441742586 0.504883 0.404297 -0.615784 0.449890 1441742586 0.504883 0.404297 -0.615784 0.449890 1441742586 0.553467 0.338440 -0.650635 0.394592 1441742586 0.553467 0.338440 -0.650635 0.394592 1441742586 0.553467 0.338440 -0.650635 0.394592 1441742586 0.553467 0.338440 -0.650635 0.394592 1441742586 0.553467 0.338440 -0.650635 0.394592 1441742586 0.553467 0.338440 -0.650635 0.394592 1441742586 0.598572 0.253296 -0.685913 0.327271 1441742586 0.598572 0.253296 -0.685913 0.327271 1441742586 0.598572 0.253296 -0.685913 0.327271 1441742586 0.598572 0.253296 -0.685913 0.327271 1441742586 0.598572 0.253296 -0.685913 0.327271 1441742586 0.598572 0.253296 -0.685913 0.327271 1441742586 0.636963 0.152039 -0.711121 0.255798 1441742586 0.636963 0.152039 -0.711121 0.255798 1441742586 0.636963 0.152039 -0.711121 0.255798 1441742586 0.636963 0.152039 -0.711121 0.255798 1441742586 0.636963 0.152039 -0.711121 0.255798 1441742586 0.636963 0.152039 -0.711121 0.255798 1441742586 0.665894 0.046204 -0.722595 0.179749 1441742586 0.665894 0.046204 -0.722595 0.179749 1441742586 0.665894 0.046204 -0.722595 0.179749 1441742586 0.665894 0.046204 -0.722595 0.179749 1441742586 0.665894 0.046204 -0.722595 0.179749 1441742586 0.665894 0.046204 -0.722595 0.179749 1441742586 0.684692 -0.056396 -0.719299 0.103149 1441742586 0.684692 -0.056396 -0.719299 0.103149 1441742586 0.684692 -0.056396 -0.719299 0.103149 1441742586 0.684692 -0.056396 -0.719299 0.103149 1441742586 0.684692 -0.056396 -0.719299 0.103149 1441742586 0.684692 -0.056396 -0.719299 0.103149 1441742586 0.695190 -0.141235 -0.703979 0.034851 1441742586 0.695190 -0.141235 -0.703979 0.034851 1441742586 0.695190 -0.141235 -0.703979 0.034851 1441742586 0.695190 -0.141235 -0.703979 0.034851 1441742586 0.695190 -0.141235 -0.703979 0.034851 1441742586 0.695190 -0.141235 -0.703979 0.034851 1441742586 0.695190 -0.141235 -0.703979 0.034851 1441742586 0.700073 -0.206909 -0.682922 -0.027283 1441742586 0.700073 -0.206909 -0.682922 -0.027283 1441742586 0.700073 -0.206909 -0.682922 -0.027283 1441742586 0.700073 -0.206909 -0.682922 -0.027283 1441742586 0.700073 -0.206909 -0.682922 -0.027283 1441742586 0.693604 -0.278564 -0.657227 -0.096924 1441742586 0.693604 -0.278564 -0.657227 -0.096924 1441742586 0.693604 -0.278564 -0.657227 -0.096924 1441742586 0.693604 -0.278564 -0.657227 -0.096924 1441742586 0.693604 -0.278564 -0.657227 -0.096924 1441742586 0.693604 -0.278564 -0.657227 -0.096924 1441742586 0.680115 -0.348511 -0.626282 -0.154358 1441742586 0.680115 -0.348511 -0.626282 -0.154358 1441742586 0.680115 -0.348511 -0.626282 -0.154358 1441742586 0.680115 -0.348511 -0.626282 -0.154358 1441742586 0.672302 -0.393738 -0.598389 -0.186707 1441742586 0.672302 -0.393738 -0.598389 -0.186707 1441742586 0.672302 -0.393738 -0.598389 -0.186707 1441742586 0.672302 -0.393738 -0.598389 -0.186707 1441742586 0.672302 -0.393738 -0.598389 -0.186707 1441742586 0.672302 -0.393738 -0.598389 -0.186707 1441742586 0.664917 -0.423340 -0.581360 -0.201782 1441742586 0.664917 -0.423340 -0.581360 -0.201782 1441742586 0.664917 -0.423340 -0.581360 -0.201782 1441742586 0.664917 -0.423340 -0.581360 -0.201782 1441742586 0.664917 -0.423340 -0.581360 -0.201782 1441742586 0.664917 -0.423340 -0.581360 -0.201782 1441742586 0.672974 -0.418152 -0.578735 -0.193359 1441742586 0.672974 -0.418152 -0.578735 -0.193359 1441742586 0.672974 -0.418152 -0.578735 -0.193359 1441742586 0.672974 -0.418152 -0.578735 -0.193359 1441742586 0.672974 -0.418152 -0.578735 -0.193359 1441742586 0.684509 -0.392700 -0.592224 -0.162842 1441742586 0.684509 -0.392700 -0.592224 -0.162842 1441742587 0.684509 -0.392700 -0.592224 -0.162842 1441742587 0.684509 -0.392700 -0.592224 -0.162842 1441742587 0.684509 -0.392700 -0.592224 -0.162842 1441742587 0.684509 -0.392700 -0.592224 -0.162842 1441742587 0.696655 -0.343445 -0.621033 -0.105286 1441742587 0.696655 -0.343445 -0.621033 -0.105286 1441742587 0.696655 -0.343445 -0.621033 -0.105286 1441742587 0.696655 -0.343445 -0.621033 -0.105286 1441742587 0.696655 -0.343445 -0.621033 -0.105286 1441742587 0.704163 -0.271790 -0.655334 -0.028442 1441742587 0.704163 -0.271790 -0.655334 -0.028442 1441742587 0.704163 -0.271790 -0.655334 -0.028442 1441742587 0.704163 -0.271790 -0.655334 -0.028442 1441742587 0.704163 -0.271790 -0.655334 -0.028442 1441742587 0.704163 -0.271790 -0.655334 -0.028442 1441742587 0.697876 -0.196228 -0.687073 0.048645 1441742587 0.697876 -0.196228 -0.687073 0.048645 1441742587 0.697876 -0.196228 -0.687073 0.048645 1441742587 0.697876 -0.196228 -0.687073 0.048645 1441742587 0.697876 -0.196228 -0.687073 0.048645 1441742587 0.697876 -0.196228 -0.687073 0.048645 1441742587 0.679443 -0.125061 -0.712952 0.119934 1441742587 0.679443 -0.125061 -0.712952 0.119934 1441742587 0.679443 -0.125061 -0.712952 0.119934 1441742587 0.679443 -0.125061 -0.712952 0.119934 1441742587 0.679443 -0.125061 -0.712952 0.119934 1441742587 0.679443 -0.125061 -0.712952 0.119934 1441742587 0.655701 -0.023254 -0.723328 0.215088 1441742587 0.655701 -0.023254 -0.723328 0.215088 1441742587 0.655701 -0.023254 -0.723328 0.215088 1441742587 0.655701 -0.023254 -0.723328 0.215088 1441742587 0.655701 -0.023254 -0.723328 0.215088 1441742587 0.655701 -0.023254 -0.723328 0.215088 1441742587 0.620605 0.080505 -0.718323 0.303833 1441742587 0.620605 0.080505 -0.718323 0.303833 1441742587 0.620605 0.080505 -0.718323 0.303833 1441742587 0.620605 0.080505 -0.718323 0.303833 1441742587 0.620605 0.080505 -0.718323 0.303833 1441742587 0.620605 0.080505 -0.718323 0.303833 1441742587 0.620605 0.080505 -0.718323 0.303833 1441742587 0.572449 0.176025 -0.707214 0.375671 1441742587 0.572449 0.176025 -0.707214 0.375671 1441742587 0.572449 0.176025 -0.707214 0.375671 1441742587 0.572449 0.176025 -0.707214 0.375671 1441742587 0.572449 0.176025 -0.707214 0.375671 1441742587 0.572449 0.176025 -0.707214 0.375671 1441742587 0.514648 0.279602 -0.678284 0.443726 1441742587 0.514648 0.279602 -0.678284 0.443726 1441742587 0.514648 0.279602 -0.678284 0.443726 1441742587 0.514648 0.279602 -0.678284 0.443726 1441742587 0.514648 0.279602 -0.678284 0.443726 1441742587 0.514648 0.279602 -0.678284 0.443726 1441742587 0.461426 0.370483 -0.638000 0.492676 1441742587 0.461426 0.370483 -0.638000 0.492676 1441742587 0.461426 0.370483 -0.638000 0.492676 1441742587 0.461426 0.370483 -0.638000 0.492676 1441742587 0.461426 0.370483 -0.638000 0.492676 1441742587 0.461426 0.370483 -0.638000 0.492676 1441742587 0.461426 0.370483 -0.638000 0.492676 1441742587 0.424133 0.440063 -0.594360 0.522644 1441742587 0.424133 0.440063 -0.594360 0.522644 1441742587 0.424133 0.440063 -0.594360 0.522644 1441742587 0.424133 0.440063 -0.594360 0.522644 1441742587 0.424133 0.440063 -0.594360 0.522644 1441742587 0.424133 0.440063 -0.594360 0.522644 1441742587 0.403503 0.487915 -0.557129 0.537231 1441742587 0.403503 0.487915 -0.557129 0.537231 1441742587 0.403503 0.487915 -0.557129 0.537231 1441742587 0.403503 0.487915 -0.557129 0.537231 1441742587 0.403503 0.487915 -0.557129 0.537231 1441742587 0.403503 0.487915 -0.557129 0.537231 1441742587 0.410461 0.497498 -0.549927 0.530640 1441742587 0.410461 0.497498 -0.549927 0.530640 1441742587 0.410461 0.497498 -0.549927 0.530640 1441742587 0.410461 0.497498 -0.549927 0.530640 1441742587 0.410461 0.497498 -0.549927 0.530640 1441742587 0.410461 0.497498 -0.549927 0.530640 1441742587 0.410461 0.497498 -0.549927 0.530640 1441742587 0.438721 0.482117 -0.558838 0.512573 1441742587 0.438721 0.482117 -0.558838 0.512573 1441742587 0.438721 0.482117 -0.558838 0.512573 1441742587 0.438721 0.482117 -0.558838 0.512573 1441742587 0.438721 0.482117 -0.558838 0.512573 1441742587 0.438721 0.482117 -0.558838 0.512573 1441742587 0.438721 0.482117 -0.558838 0.512573 1441742587 0.489136 0.429749 -0.594421 0.471863 1441742587 0.489136 0.429749 -0.594421 0.471863 1441742587 0.489136 0.429749 -0.594421 0.471863 1441742587 0.489136 0.429749 -0.594421 0.471863 1441742587 0.489136 0.429749 -0.594421 0.471863 1441742587 0.489136 0.429749 -0.594421 0.471863 1441742587 0.544006 0.351318 -0.638123 0.416443 1441742587 0.544006 0.351318 -0.638123 0.416443 1441742587 0.544006 0.351318 -0.638123 0.416443 1441742587 0.544006 0.351318 -0.638123 0.416443 1441742587 0.544006 0.351318 -0.638123 0.416443 1441742587 0.544006 0.351318 -0.638123 0.416443 1441742587 0.598999 0.255737 -0.674622 0.347290 1441742587 0.598999 0.255737 -0.674622 0.347290 1441742587 0.598999 0.255737 -0.674622 0.347290 1441742587 0.598999 0.255737 -0.674622 0.347290 1441742587 0.598999 0.255737 -0.674622 0.347290 1441742587 0.598999 0.255737 -0.674622 0.347290 1441742587 0.648865 0.136169 -0.703857 0.255005 1441742587 0.648865 0.136169 -0.703857 0.255005 1441742587 0.648865 0.136169 -0.703857 0.255005 1441742587 0.648865 0.136169 -0.703857 0.255005 1441742587 0.648865 0.136169 -0.703857 0.255005 1441742587 0.648865 0.136169 -0.703857 0.255005 1441742587 0.648865 0.136169 -0.703857 0.255005 1441742587 0.681213 0.008667 -0.716492 0.149841 1441742587 0.681213 0.008667 -0.716492 0.149841 1441742587 0.681213 0.008667 -0.716492 0.149841 1441742587 0.681213 0.008667 -0.716492 0.149841 1441742588 0.681213 0.008667 -0.716492 0.149841 1441742588 0.681213 0.008667 -0.716492 0.149841 1441742588 0.694824 -0.112854 -0.708374 0.051819 1441742588 0.694824 -0.112854 -0.708374 0.051819 1441742588 0.694824 -0.112854 -0.708374 0.051819 1441742588 0.694824 -0.112854 -0.708374 0.051819 1441742588 0.694824 -0.112854 -0.708374 0.051819 1441742588 0.694824 -0.112854 -0.708374 0.051819 1441742588 0.694824 -0.112854 -0.708374 0.051819 1441742588 0.697327 -0.209778 -0.684814 -0.027710 1441742588 0.697327 -0.209778 -0.684814 -0.027710 1441742588 0.697327 -0.209778 -0.684814 -0.027710 1441742588 0.697327 -0.209778 -0.684814 -0.027710 1441742588 0.697327 -0.209778 -0.684814 -0.027710 1441742588 0.697327 -0.209778 -0.684814 -0.027710 1441742588 0.687073 -0.300171 -0.652954 -0.107300 1441742588 0.687073 -0.300171 -0.652954 -0.107300 1441742588 0.687073 -0.300171 -0.652954 -0.107300 1441742588 0.687073 -0.300171 -0.652954 -0.107300 1441742588 0.687073 -0.300171 -0.652954 -0.107300 1441742588 0.687073 -0.300171 -0.652954 -0.107300 1441742588 0.657715 -0.401001 -0.609192 -0.188477 1441742588 0.657715 -0.401001 -0.609192 -0.188477 1441742588 0.657715 -0.401001 -0.609192 -0.188477 1441742588 0.657715 -0.401001 -0.609192 -0.188477 1441742588 0.657715 -0.401001 -0.609192 -0.188477 1441742588 0.657715 -0.401001 -0.609192 -0.188477 1441742588 0.614441 -0.490601 -0.558655 -0.263977 1441742588 0.614441 -0.490601 -0.558655 -0.263977 1441742588 0.614441 -0.490601 -0.558655 -0.263977 1441742588 0.614441 -0.490601 -0.558655 -0.263977 1441742588 0.614441 -0.490601 -0.558655 -0.263977 1441742588 0.585999 -0.549377 -0.509705 -0.308289 1441742588 0.585999 -0.549377 -0.509705 -0.308289 1441742588 0.585999 -0.549377 -0.509705 -0.308289 1441742588 0.585999 -0.549377 -0.509705 -0.308289 1441742588 0.585999 -0.549377 -0.509705 -0.308289 1441742588 0.585999 -0.549377 -0.509705 -0.308289 1441742588 0.567871 -0.581909 -0.482117 -0.326416 1441742588 0.567871 -0.581909 -0.482117 -0.326416 1441742588 0.567871 -0.581909 -0.482117 -0.326416 1441742588 0.567871 -0.581909 -0.482117 -0.326416 1441742588 0.567871 -0.581909 -0.482117 -0.326416 1441742588 0.584167 -0.565735 -0.496704 -0.303345 1441742588 0.584167 -0.565735 -0.496704 -0.303345 1441742588 0.584167 -0.565735 -0.496704 -0.303345 1441742588 0.584167 -0.565735 -0.496704 -0.303345 1441742588 0.584167 -0.565735 -0.496704 -0.303345 1441742588 0.584167 -0.565735 -0.496704 -0.303345 1441742588 0.614929 -0.517395 -0.539429 -0.251404 1441742588 0.614929 -0.517395 -0.539429 -0.251404 1441742588 0.614929 -0.517395 -0.539429 -0.251404 1441742588 0.614929 -0.517395 -0.539429 -0.251404 1441742588 0.614929 -0.517395 -0.539429 -0.251404 1441742588 0.614929 -0.517395 -0.539429 -0.251404 1441742588 0.638977 -0.456787 -0.590454 -0.185730 1441742588 0.638977 -0.456787 -0.590454 -0.185730 1441742588 0.638977 -0.456787 -0.590454 -0.185730 1441742588 0.638977 -0.456787 -0.590454 -0.185730 1441742588 0.638977 -0.456787 -0.590454 -0.185730 1441742588 0.638977 -0.456787 -0.590454 -0.185730 1441742588 0.651794 -0.390991 -0.639160 -0.117554 1441742588 0.651794 -0.390991 -0.639160 -0.117554 1441742588 0.651794 -0.390991 -0.639160 -0.117554 1441742588 0.651794 -0.390991 -0.639160 -0.117554 1441742588 0.651794 -0.390991 -0.639160 -0.117554 1441742588 0.651794 -0.390991 -0.639160 -0.117554 1441742588 0.651794 -0.390991 -0.639160 -0.117554 1441742588 0.657227 -0.316040 -0.682861 -0.043274 1441742588 0.657227 -0.316040 -0.682861 -0.043274 1441742588 0.657227 -0.316040 -0.682861 -0.043274 1441742588 0.657227 -0.316040 -0.682861 -0.043274 1441742588 0.657227 -0.316040 -0.682861 -0.043274 1441742588 0.657227 -0.316040 -0.682861 -0.043274 1441742588 0.661560 -0.226624 -0.713989 0.035095 1441742588 0.661560 -0.226624 -0.713989 0.035095 1441742588 0.661560 -0.226624 -0.713989 0.035095 1441742588 0.661560 -0.226624 -0.713989 0.035095 1441742588 0.661560 -0.226624 -0.713989 0.035095 1441742588 0.654968 -0.128845 -0.735718 0.114807 1441742588 0.654968 -0.128845 -0.735718 0.114807 1441742588 0.654968 -0.128845 -0.735718 0.114807 1441742588 0.654968 -0.128845 -0.735718 0.114807 1441742588 0.654968 -0.128845 -0.735718 0.114807 1441742588 0.654968 -0.128845 -0.735718 0.114807 1441742588 0.628235 -0.013550 -0.749207 0.209473 1441742588 0.628235 -0.013550 -0.749207 0.209473 1441742588 0.628235 -0.013550 -0.749207 0.209473 1441742588 0.628235 -0.013550 -0.749207 0.209473 1441742588 0.628235 -0.013550 -0.749207 0.209473 1441742588 0.628235 -0.013550 -0.749207 0.209473 1441742588 0.628235 -0.013550 -0.749207 0.209473 1441742588 0.586426 0.105713 -0.743835 0.302673 1441742588 0.586426 0.105713 -0.743835 0.302673 1441742588 0.586426 0.105713 -0.743835 0.302673 1441742588 0.586426 0.105713 -0.743835 0.302673 1441742588 0.586426 0.105713 -0.743835 0.302673 1441742588 0.586426 0.105713 -0.743835 0.302673 1441742588 0.543945 0.203003 -0.725037 0.370422 1441742588 0.543945 0.203003 -0.725037 0.370422 1441742588 0.543945 0.203003 -0.725037 0.370422 1441742588 0.543945 0.203003 -0.725037 0.370422 1441742588 0.543945 0.203003 -0.725037 0.370422 1441742588 0.543945 0.203003 -0.725037 0.370422 1441742588 0.509766 0.270203 -0.704834 0.412659 1441742588 0.509766 0.270203 -0.704834 0.412659 1441742588 0.509766 0.270203 -0.704834 0.412659 1441742588 0.509766 0.270203 -0.704834 0.412659 1441742588 0.509766 0.270203 -0.704834 0.412659 1441742589 0.509766 0.270203 -0.704834 0.412659 1441742589 0.485779 0.306396 -0.695007 0.432556 1441742589 0.485779 0.306396 -0.695007 0.432556 1441742589 0.485779 0.306396 -0.695007 0.432556 1441742589 0.485779 0.306396 -0.695007 0.432556 1441742589 0.485779 0.306396 -0.695007 0.432556 1441742589 0.485779 0.306396 -0.695007 0.432556 1441742589 0.464294 0.336121 -0.681702 0.454651 1441742589 0.464294 0.336121 -0.681702 0.454651 1441742589 0.464294 0.336121 -0.681702 0.454651 1441742589 0.464294 0.336121 -0.681702 0.454651 1441742589 0.464294 0.336121 -0.681702 0.454651 1441742589 0.464294 0.336121 -0.681702 0.454651 1441742589 0.464294 0.336121 -0.681702 0.454651 1441742589 0.452271 0.371521 -0.654114 0.479126 1441742589 0.452271 0.371521 -0.654114 0.479126 1441742589 0.452271 0.371521 -0.654114 0.479126 1441742589 0.452271 0.371521 -0.654114 0.479126 1441742589 0.452271 0.371521 -0.654114 0.479126 1441742589 0.452271 0.371521 -0.654114 0.479126 1441742589 0.484741 0.344238 -0.656616 0.463989 1441742589 0.484741 0.344238 -0.656616 0.463989 1441742589 0.484741 0.344238 -0.656616 0.463989 1441742589 0.484741 0.344238 -0.656616 0.463989 1441742589 0.484741 0.344238 -0.656616 0.463989 1441742589 0.484741 0.344238 -0.656616 0.463989 1441742589 0.538696 0.280273 -0.677185 0.415527 1441742589 0.538696 0.280273 -0.677185 0.415527 1441742589 0.538696 0.280273 -0.677185 0.415527 1441742589 0.538696 0.280273 -0.677185 0.415527 1441742589 0.538696 0.280273 -0.677185 0.415527 1441742589 0.538696 0.280273 -0.677185 0.415527 1441742589 0.598328 0.184875 -0.705566 0.331604 1441742589 0.598328 0.184875 -0.705566 0.331604 1441742589 0.598328 0.184875 -0.705566 0.331604 1441742589 0.598328 0.184875 -0.705566 0.331604 1441742589 0.598328 0.184875 -0.705566 0.331604 1441742589 0.598328 0.184875 -0.705566 0.331604 1441742589 0.598328 0.184875 -0.705566 0.331604 1441742589 0.643188 0.081604 -0.719543 0.248840 1441742589 0.643188 0.081604 -0.719543 0.248840 1441742589 0.643188 0.081604 -0.719543 0.248840 1441742589 0.643188 0.081604 -0.719543 0.248840 1441742589 0.643188 0.081604 -0.719543 0.248840 1441742589 0.643188 0.081604 -0.719543 0.248840 1441742589 0.674683 -0.004028 -0.716614 0.176941 1441742589 0.674683 -0.004028 -0.716614 0.176941 1441742589 0.674683 -0.004028 -0.716614 0.176941 1441742589 0.674683 -0.004028 -0.716614 0.176941 1441742589 0.674683 -0.004028 -0.716614 0.176941 1441742589 0.674683 -0.004028 -0.716614 0.176941 1441742589 0.674683 -0.004028 -0.716614 0.176941 1441742589 0.694580 -0.094177 -0.706421 0.097961 1441742589 0.694580 -0.094177 -0.706421 0.097961 1441742589 0.694580 -0.094177 -0.706421 0.097961 1441742589 0.694580 -0.094177 -0.706421 0.097961 1441742589 0.694580 -0.094177 -0.706421 0.097961 1441742589 0.694580 -0.094177 -0.706421 0.097961 1441742589 0.702942 -0.195679 -0.683716 0.013123 1441742589 0.702942 -0.195679 -0.683716 0.013123 1441742589 0.702942 -0.195679 -0.683716 0.013123 1441742589 0.702942 -0.195679 -0.683716 0.013123 1441742589 0.696228 -0.292725 -0.651733 -0.069702 1441742589 0.696228 -0.292725 -0.651733 -0.069702 1441742589 0.696228 -0.292725 -0.651733 -0.069702 1441742589 0.696228 -0.292725 -0.651733 -0.069702 1441742589 0.696228 -0.292725 -0.651733 -0.069702 1441742589 0.696228 -0.292725 -0.651733 -0.069702 1441742589 0.682739 -0.373962 -0.612183 -0.138794 1441742589 0.682739 -0.373962 -0.612183 -0.138794 1441742589 0.682739 -0.373962 -0.612183 -0.138794 1441742589 0.682739 -0.373962 -0.612183 -0.138794 1441742589 0.682739 -0.373962 -0.612183 -0.138794 1441742589 0.682739 -0.373962 -0.612183 -0.138794 1441742589 0.672241 -0.432678 -0.570068 -0.189453 1441742589 0.672241 -0.432678 -0.570068 -0.189453 1441742589 0.672241 -0.432678 -0.570068 -0.189453 1441742589 0.672241 -0.432678 -0.570068 -0.189453 1441742589 0.672241 -0.432678 -0.570068 -0.189453 1441742589 0.672241 -0.432678 -0.570068 -0.189453 1441742589 0.660828 -0.472839 -0.538391 -0.223328 1441742589 0.660828 -0.472839 -0.538391 -0.223328 1441742589 0.660828 -0.472839 -0.538391 -0.223328 1441742589 0.660828 -0.472839 -0.538391 -0.223328 1441742589 0.660828 -0.472839 -0.538391 -0.223328 1441742589 0.660828 -0.472839 -0.538391 -0.223328 1441742589 0.659668 -0.482056 -0.528503 -0.230530 1441742589 0.659668 -0.482056 -0.528503 -0.230530 1441742589 0.659668 -0.482056 -0.528503 -0.230530 1441742589 0.659668 -0.482056 -0.528503 -0.230530 1441742589 0.659668 -0.482056 -0.528503 -0.230530 1441742589 0.659668 -0.482056 -0.528503 -0.230530 1441742589 0.666748 -0.465881 -0.542908 -0.209045 1441742589 0.666748 -0.465881 -0.542908 -0.209045 1441742589 0.666748 -0.465881 -0.542908 -0.209045 1441742589 0.666748 -0.465881 -0.542908 -0.209045 1441742589 0.666748 -0.465881 -0.542908 -0.209045 1441742589 0.666748 -0.465881 -0.542908 -0.209045 1441742589 0.677734 -0.431274 -0.574097 -0.158508 1441742589 0.677734 -0.431274 -0.574097 -0.158508 1441742589 0.677734 -0.431274 -0.574097 -0.158508 1441742589 0.677734 -0.431274 -0.574097 -0.158508 1441742589 0.677734 -0.431274 -0.574097 -0.158508 1441742589 0.688110 -0.379822 -0.611572 -0.090881 1441742589 0.688110 -0.379822 -0.611572 -0.090881 1441742589 0.688110 -0.379822 -0.611572 -0.090881 1441742589 0.688110 -0.379822 -0.611572 -0.090881 1441742589 0.688110 -0.379822 -0.611572 -0.090881 1441742590 0.691284 -0.310669 -0.652283 -0.011597 1441742590 0.691284 -0.310669 -0.652283 -0.011597 1441742590 0.691284 -0.310669 -0.652283 -0.011597 1441742590 0.691284 -0.310669 -0.652283 -0.011597 1441742590 0.691284 -0.310669 -0.652283 -0.011597 1441742590 0.691284 -0.310669 -0.652283 -0.011597 1441742590 0.683350 -0.225952 -0.690247 0.074646 1441742590 0.683350 -0.225952 -0.690247 0.074646 1441742590 0.683350 -0.225952 -0.690247 0.074646 1441742590 0.683350 -0.225952 -0.690247 0.074646 1441742590 0.683350 -0.225952 -0.690247 0.074646 1441742590 0.683350 -0.225952 -0.690247 0.074646 1441742590 0.683350 -0.225952 -0.690247 0.074646 1441742590 0.664856 -0.135986 -0.717957 0.155151 1441742590 0.664856 -0.135986 -0.717957 0.155151 1441742590 0.664856 -0.135986 -0.717957 0.155151 1441742590 0.664856 -0.135986 -0.717957 0.155151 1441742590 0.664856 -0.135986 -0.717957 0.155151 1441742590 0.664856 -0.135986 -0.717957 0.155151 1441742590 0.640808 -0.033020 -0.729614 0.236450 1441742590 0.640808 -0.033020 -0.729614 0.236450 1441742590 0.640808 -0.033020 -0.729614 0.236450 1441742590 0.640808 -0.033020 -0.729614 0.236450 1441742590 0.640808 -0.033020 -0.729614 0.236450 1441742590 0.640808 -0.033020 -0.729614 0.236450 1441742590 0.640808 -0.033020 -0.729614 0.236450 1441742590 0.606445 0.063110 -0.732117 0.303650 1441742590 0.606445 0.063110 -0.732117 0.303650 1441742590 0.606445 0.063110 -0.732117 0.303650 1441742590 0.606445 0.063110 -0.732117 0.303650 1441742590 0.606445 0.063110 -0.732117 0.303650 1441742590 0.606445 0.063110 -0.732117 0.303650 1441742590 0.565430 0.154846 -0.725281 0.360840 1441742590 0.565430 0.154846 -0.725281 0.360840 1441742590 0.565430 0.154846 -0.725281 0.360840 1441742590 0.565430 0.154846 -0.725281 0.360840 1441742590 0.565430 0.154846 -0.725281 0.360840 1441742590 0.565430 0.154846 -0.725281 0.360840 1441742590 0.519104 0.244263 -0.705872 0.415466 1441742590 0.519104 0.244263 -0.705872 0.415466 1441742590 0.519104 0.244263 -0.705872 0.415466 1441742590 0.519104 0.244263 -0.705872 0.415466 1441742590 0.519104 0.244263 -0.705872 0.415466 1441742590 0.519104 0.244263 -0.705872 0.415466 1441742590 0.470642 0.327942 -0.671997 0.468262 1441742590 0.470642 0.327942 -0.671997 0.468262 1441742590 0.470642 0.327942 -0.671997 0.468262 1441742590 0.470642 0.327942 -0.671997 0.468262 1441742590 0.470642 0.327942 -0.671997 0.468262 1441742590 0.470642 0.327942 -0.671997 0.468262 1441742590 0.470642 0.327942 -0.671997 0.468262 1441742590 0.427429 0.402771 -0.627319 0.511414 1441742590 0.427429 0.402771 -0.627319 0.511414 1441742590 0.427429 0.402771 -0.627319 0.511414 1441742590 0.427429 0.402771 -0.627319 0.511414 1441742590 0.427429 0.402771 -0.627319 0.511414 1441742590 0.427429 0.402771 -0.627319 0.511414 1441742590 0.407288 0.456299 -0.590576 0.526367 1441742590 0.407288 0.456299 -0.590576 0.526367 1441742590 0.407288 0.456299 -0.590576 0.526367 1441742590 0.407288 0.456299 -0.590576 0.526367 1441742590 0.407288 0.456299 -0.590576 0.526367 1441742590 0.407288 0.456299 -0.590576 0.526367 1441742590 0.416443 0.468567 -0.578003 0.522339 1441742590 0.416443 0.468567 -0.578003 0.522339 1441742590 0.416443 0.468567 -0.578003 0.522339 1441742590 0.416443 0.468567 -0.578003 0.522339 1441742590 0.416443 0.468567 -0.578003 0.522339 1441742590 0.416443 0.468567 -0.578003 0.522339 1441742590 0.449219 0.445129 -0.587708 0.504517 1441742590 0.449219 0.445129 -0.587708 0.504517 1441742590 0.449219 0.445129 -0.587708 0.504517 1441742590 0.449219 0.445129 -0.587708 0.504517 1441742590 0.449219 0.445129 -0.587708 0.504517 1441742590 0.449219 0.445129 -0.587708 0.504517 1441742590 0.500061 0.392090 -0.617188 0.463928 1441742590 0.500061 0.392090 -0.617188 0.463928 1441742590 0.500061 0.392090 -0.617188 0.463928 1441742590 0.500061 0.392090 -0.617188 0.463928 1441742590 0.500061 0.392090 -0.617188 0.463928 1441742590 0.500061 0.392090 -0.617188 0.463928 1441742590 0.557190 0.318726 -0.651733 0.403870 1441742590 0.557190 0.318726 -0.651733 0.403870 1441742590 0.557190 0.318726 -0.651733 0.403870 1441742590 0.557190 0.318726 -0.651733 0.403870 1441742590 0.557190 0.318726 -0.651733 0.403870 1441742590 0.557190 0.318726 -0.651733 0.403870 1441742590 0.613464 0.227051 -0.681702 0.327576 1441742590 0.613464 0.227051 -0.681702 0.327576 1441742590 0.613464 0.227051 -0.681702 0.327576 1441742590 0.613464 0.227051 -0.681702 0.327576 1441742590 0.613464 0.227051 -0.681702 0.327576 1441742590 0.613464 0.227051 -0.681702 0.327576 1441742590 0.613464 0.227051 -0.681702 0.327576 1441742590 0.662903 0.110962 -0.703613 0.230469 1441742590 0.662903 0.110962 -0.703613 0.230469 1441742590 0.662903 0.110962 -0.703613 0.230469 1441742590 0.662903 0.110962 -0.703613 0.230469 1441742590 0.695007 -0.014954 -0.707886 0.124939 1441742590 
0.699280 -0.008423 -0.706909 0.105896 1441742593 0.699280 -0.008423 -0.706909 0.105896 1441742593 0.700500 -0.016296 -0.707031 0.095581 1441742593 0.700500 -0.016296 -0.707031 0.095581 1441742593 0.700500 -0.016296 -0.707031 0.095581 1441742593 0.699646 -0.027832 -0.707947 0.092529 1441742593 0.699646 -0.027832 -0.707947 0.092529 1441742593 0.699646 -0.027832 -0.707947 0.092529 1441742593 0.699646 -0.027832 -0.707947 0.092529 1441742593 0.699646 -0.027832 -0.707947 0.092529 1441742593 0.699646 -0.027832 -0.707947 0.092529 1441742593 0.699646 -0.027832 -0.707947 0.092529 1441742593 0.697144 -0.026611 -0.707642 0.111572 1441742593 0.697144 -0.026611 -0.707642 0.111572 1441742593 0.697144 -0.026611 -0.707642 0.111572 1441742593 0.697144 -0.026611 -0.707642 0.111572 1441742593 0.697144 -0.026611 -0.707642 0.111572 1441742593 0.697144 -0.026611 -0.707642 0.111572 1441742593 0.692383 -0.004333 -0.706360 0.147156 1441742593 0.692383 -0.004333 -0.706360 0.147156 1441742593 0.692383 -0.004333 -0.706360 0.147156 1441742593 0.692383 -0.004333 -0.706360 0.147156 1441742593 0.692383 -0.004333 -0.706360 0.147156 1441742593 0.692383 -0.004333 -0.706360 0.147156 1441742593 0.675110 0.039978 -0.709717 0.197205 1441742593 0.675110 0.039978 -0.709717 0.197205 1441742593 0.675110 0.039978 -0.709717 0.197205 1441742593 0.675110 0.039978 -0.709717 0.197205 1441742593 0.675110 0.039978 -0.709717 0.197205 1441742593 0.675110 0.039978 -0.709717 0.197205 1441742593 0.675110 0.039978 -0.709717 0.197205 1441742593 0.647522 0.102722 -0.709167 0.259277 1441742593 0.647522 0.102722 -0.709167 0.259277 1441742593 0.647522 0.102722 -0.709167 0.259277 1441742593 0.647522 0.102722 -0.709167 0.259277 1441742593 0.647522 0.102722 -0.709167 0.259277 1441742593 0.647522 0.102722 -0.709167 0.259277 1441742593 0.610107 0.179382 -0.699829 0.325378 1441742593 0.610107 0.179382 -0.699829 0.325378 1441742593 0.610107 0.179382 -0.699829 0.325378 1441742593 0.610107 0.179382 -0.699829 0.325378 1441742593 0.610107 0.179382 -0.699829 0.325378 1441742593 0.610107 0.179382 -0.699829 0.325378 1441742593 0.565308 0.252136 -0.687744 0.379211 1441742593 0.565308 0.252136 -0.687744 0.379211 1441742593 0.565308 0.252136 -0.687744 0.379211 1441742593 0.565308 0.252136 -0.687744 0.379211 1441742593 0.565308 0.252136 -0.687744 0.379211 1441742593 0.565308 0.252136 -0.687744 0.379211 1441742593 0.501404 0.350586 -0.651367 0.448730 1441742593 0.501404 0.350586 -0.651367 0.448730 1441742593 0.501404 0.350586 -0.651367 0.448730 1441742593 0.501404 0.350586 -0.651367 0.448730 1441742593 0.501404 0.350586 -0.651367 0.448730 1441742593 0.501404 0.350586 -0.651367 0.448730 1441742593 0.446106 0.441772 -0.599548 0.496277 1441742593 0.446106 0.441772 -0.599548 0.496277 1441742593 0.446106 0.441772 -0.599548 0.496277 1441742593 0.446106 0.441772 -0.599548 0.496277 1441742593 0.446106 0.441772 -0.599548 0.496277 1441742593 0.446106 0.441772 -0.599548 0.496277 1441742593 0.446106 0.441772 -0.599548 0.496277 1441742593 0.417969 0.498596 -0.560486 0.512390 1441742593 0.417969 0.498596 -0.560486 0.512390 1441742593 0.417969 0.498596 -0.560486 0.512390 1441742593 0.417969 0.498596 -0.560486 0.512390 1441742593 0.417969 0.498596 -0.560486 0.512390 1441742593 0.417969 0.498596 -0.560486 0.512390 1441742593 0.403381 0.536133 -0.528870 0.519653 1441742593 0.403381 0.536133 -0.528870 0.519653 1441742593 0.403381 0.536133 -0.528870 0.519653 1441742593 0.403381 0.536133 -0.528870 0.519653 1441742593 0.403381 0.536133 -0.528870 0.519653 1441742593 0.403381 0.536133 -0.528870 0.519653 1441742593 0.418213 0.537720 -0.526001 0.509155 1441742593 0.418213 0.537720 -0.526001 0.509155 1441742593 0.418213 0.537720 -0.526001 0.509155 1441742593 0.418213 0.537720 -0.526001 0.509155 1441742594 0.418213 0.537720 -0.526001 0.509155 1441742594 0.418213 0.537720 -0.526001 0.509155 1441742594 0.454468 0.507629 -0.548645 0.484497 1441742594 0.454468 0.507629 -0.548645 0.484497 1441742594 0.454468 0.507629 -0.548645 0.484497 1441742594 0.454468 0.507629 -0.548645 0.484497 1441742594 0.454468 0.507629 -0.548645 0.484497 1441742594 0.454468 0.507629 -0.548645 0.484497 1441742594 0.504578 0.449280 -0.589294 0.442993 1441742594 0.504578 0.449280 -0.589294 0.442993 1441742594 0.504578 0.449280 -0.589294 0.442993 1441742594 0.504578 0.449280 -0.589294 0.442993 1441742594 0.504578 0.449280 -0.589294 0.442993 1441742594 0.504578 0.449280 -0.589294 0.442993 1441742594 0.504578 0.449280 -0.589294 0.442993 1441742594 0.558777 0.368469 -0.634827 0.385925 1441742594 0.558777 0.368469 -0.634827 0.385925 1441742594 0.558777 0.368469 -0.634827 0.385925 1441742594 0.558777 0.368469 -0.634827 0.385925 1441742594 0.558777 0.368469 -0.634827 0.385925 1441742594 0.558777 0.368469 -0.634827 0.385925 1441742594 0.609985 0.271667 -0.675232 0.313232 1441742594 0.609985 0.271667 -0.675232 0.313232 1441742594 0.609985 0.271667 -0.675232 0.313232 1441742594 0.609985 0.271667 -0.675232 0.313232 1441742594 0.609985 0.271667 -0.675232 0.313232 1441742594 0.609985 0.271667 -0.675232 0.313232 1441742594 0.651062 0.163269 -0.704956 0.229126 1441742594 0.651062 0.163269 -0.704956 0.229126 1441742594 0.651062 0.163269 -0.704956 0.229126 1441742594 0.651062 0.163269 -0.704956 0.229126 1441742594 0.651062 0.163269 -0.704956 0.229126 1441742594 0.651062 0.163269 -0.704956 0.229126 1441742594 0.651062 0.163269 -0.704956 0.229126 1441742594 0.678040 0.049194 -0.719421 0.142456 1441742594 0.678040 0.049194 -0.719421 0.142456 1441742594 0.678040 0.049194 -0.719421 0.142456 1441742594 0.678040 0.049194 -0.719421 0.142456 1441742594 0.678040 0.049194 -0.719421 0.142456 1441742594 0.678040 0.049194 -0.719421 0.142456 1441742594 0.691528 -0.064575 -0.717102 0.058594 1441742594 0.691528 -0.064575 -0.717102 0.058594 1441742594 0.691528 -0.064575 -0.717102 0.058594 1441742594 0.691528 -0.064575 -0.717102 0.058594 1441742594 0.691528 -0.064575 -0.717102 0.058594 1441742594 0.691528 -0.064575 -0.717102 0.058594 1441742594 0.694702 -0.176331 -0.696899 -0.024475 1441742594 0.694702 -0.176331 -0.696899 -0.024475 1441742594 0.694702 -0.176331 -0.696899 -0.024475 1441742594 0.694702 -0.176331 -0.696899 -0.024475 1441742594 0.694702 -0.176331 -0.696899 -0.024475 1441742594 0.694702 -0.176331 -0.696899 -0.024475 1441742594 0.686096 -0.275696 -0.665161 -0.104370 1441742594 0.686096 -0.275696 -0.665161 -0.104370 1441742594 0.686096 -0.275696 -0.665161 -0.104370 1441742594 0.686096 -0.275696 -0.665161 -0.104370 1441742594 0.686096 -0.275696 -0.665161 -0.104370 1441742594 0.686096 -0.275696 -0.665161 -0.104370 1441742594 0.686096 -0.275696 -0.665161 -0.104370 1441742594 0.663452 -0.367004 -0.626831 -0.179504 1441742594 0.663452 -0.367004 -0.626831 -0.179504 1441742594 0.663452 -0.367004 -0.626831 -0.179504 1441742594 0.663452 -0.367004 -0.626831 -0.179504 1441742594 0.663452 -0.367004 -0.626831 -0.179504 1441742594 0.637817 -0.447388 -0.580261 -0.237488 1441742594 0.637817 -0.447388 -0.580261 -0.237488 1441742594 0.637817 -0.447388 -0.580261 -0.237488 1441742594 0.637817 -0.447388 -0.580261 -0.237488 1441742594 0.637817 -0.447388 -0.580261 -0.237488 1441742594 0.637817 -0.447388 -0.580261 -0.237488 1441742594 0.628540 -0.490723 -0.542175 -0.264954 1441742594 0.628540 -0.490723 -0.542175 -0.264954 1441742594 0.628540 -0.490723 -0.542175 -0.264954 1441742594 0.628540 -0.490723 -0.542175 -0.264954 1441742594 0.628540 -0.490723 -0.542175 -0.264954 1441742594 0.628540 -0.490723 -0.542175 -0.264954 1441742594 0.620605 -0.518250 -0.519714 -0.276062 1441742594 0.620605 -0.518250 -0.519714 -0.276062 1441742594 0.620605 -0.518250 -0.519714 -0.276062 1441742594 0.620605 -0.518250 -0.519714 -0.276062 1441742594 0.620605 -0.518250 -0.519714 -0.276062 1441742594 0.620605 -0.518250 -0.519714 -0.276062 1441742594 0.620605 -0.518250 -0.519714 -0.276062 1441742594 0.632019 -0.506836 -0.527405 -0.255981 1441742594 0.632019 -0.506836 -0.527405 -0.255981 1441742594 0.632019 -0.506836 -0.527405 -0.255981 1441742594 0.632019 -0.506836 -0.527405 -0.255981 1441742594 0.632019 -0.506836 -0.527405 -0.255981 1441742594 0.632019 -0.506836 -0.527405 -0.255981 1441742594 0.651794 -0.465576 -0.559692 -0.212585 1441742594 0.651794 -0.465576 -0.559692 -0.212585 1441742594 0.651794 -0.465576 -0.559692 -0.212585 1441742594 0.651794 -0.465576 -0.559692 -0.212585 1441742594 0.651794 -0.465576 -0.559692 -0.212585 1441742594 0.651794 -0.465576 -0.559692 -0.212585 1441742594 0.673401 -0.399780 -0.604004 -0.147827 1441742594 0.673401 -0.399780 -0.604004 -0.147827 1441742594 0.673401 -0.399780 -0.604004 -0.147827 1441742594 0.673401 -0.399780 -0.604004 -0.147827 1441742594 0.673401 -0.399780 -0.604004 -0.147827 1441742594 0.673401 -0.399780 -0.604004 -0.147827 1441742594 0.691223 -0.313721 -0.647705 -0.065063 1441742594 0.691223 -0.313721 -0.647705 -0.065063 1441742594 0.691223 -0.313721 -0.647705 -0.065063 1441742594 0.691223 -0.313721 -0.647705 -0.065063 1441742594 0.691223 -0.313721 -0.647705 -0.065063 1441742594 0.691223 -0.313721 -0.647705 -0.065063 1441742594 0.696106 -0.220764 -0.682556 0.028870 1441742594 0.696106 -0.220764 -0.682556 0.028870 1441742594 0.696106 -0.220764 -0.682556 0.028870 1441742594 0.696106 -0.220764 -0.682556 0.028870 1441742594 0.696106 -0.220764 -0.682556 0.028870 1441742595 0.696106 -0.220764 -0.682556 0.028870 1441742595 0.696106 -0.220764 -0.682556 0.028870 1441742595 0.686829 -0.143188 -0.704834 0.104614 1441742595 0.686829 -0.143188 -0.704834 0.104614 1441742595 0.686829 -0.143188 -0.704834 0.104614 1441742595 0.686829 -0.143188 -0.704834 0.104614 1441742595 0.686829 -0.143188 -0.704834 0.104614 1441742595 0.672363 -0.061157 -0.714844 0.182190 1441742595 0.672363 -0.061157 -0.714844 0.182190 1441742595 0.672363 -0.061157 -0.714844 0.182190 1441742595 0.672363 -0.061157 -0.714844 0.182190 1441742595 0.672363 -0.061157 -0.714844 0.182190 1441742595 0.672363 -0.061157 -0.714844 0.182190 1441742595 0.672363 -0.061157 -0.714844 0.182190 1441742595 0.645874 0.030640 -0.719604 0.252930 1441742595 0.645874 0.030640 -0.719604 0.252930 1441742595 0.645874 0.030640 -0.719604 0.252930 1441742595 0.645874 0.030640 -0.719604 0.252930 1441742595 0.645874 0.030640 -0.719604 0.252930 1441742595 0.645874 0.030640 -0.719604 0.252930 1441742595 0.605042 0.162659 -0.702454 0.337646 1441742595 0.605042 0.162659 -0.702454 0.337646 1441742595 0.605042 0.162659 -0.702454 0.337646 1441742595 0.605042 0.162659 -0.702454 0.337646 1441742595 0.605042 0.162659 -0.702454 0.337646 1441742595 0.605042 0.162659 -0.702454 0.337646 1441742595 0.605042 0.162659 -0.702454 0.337646 1441742595 0.557922 0.296021 -0.654846 0.414978 1441742595 0.557922 0.296021 -0.654846 0.414978 1441742595 0.557922 0.296021 -0.654846 0.414978 1441742595 0.557922 0.296021 -0.654846 0.414978 1441742595 0.557922 0.296021 -0.654846 0.414978 1441742595 0.557922 0.296021 -0.654846 0.414978 1441742595 0.519958 0.381836 -0.614990 0.453430 1441742595 0.519958 0.381836 -0.614990 0.453430 1441742595 0.519958 0.381836 -0.614990 0.453430 1441742595 0.519958 0.381836 -0.614990 0.453430 1441742595 0.519958 0.381836 -0.614990 0.453430 1441742595 0.519958 0.381836 -0.614990 0.453430 1441742595 0.493042 0.424561 -0.592468 0.474915 1441742595 0.493042 0.424561 -0.592468 0.474915 1441742595 0.493042 0.424561 -0.592468 0.474915 1441742595 0.493042 0.424561 -0.592468 0.474915 1441742595 0.493042 0.424561 -0.592468 0.474915 1441742595 0.493042 0.424561 -0.592468 0.474915 1441742595 0.493042 0.424561 -0.592468 0.474915 1441742595 0.475037 0.435120 -0.592651 0.483398 1441742595 0.475037 0.435120 -0.592651 0.483398 1441742595 0.475037 0.435120 -0.592651 0.483398 1441742595 0.475037 0.435120 -0.592651 0.483398 1441742595 0.475037 0.435120 -0.592651 0.483398 1441742595 0.475037 0.435120 -0.592651 0.483398 1441742595 0.470215 0.419617 -0.616211 0.472229 1441742595 0.470215 0.419617 -0.616211 0.472229 1441742595 0.470215 0.419617 -0.616211 0.472229 1441742595 0.470215 0.419617 -0.616211 0.472229 1441742595 0.470215 0.419617 -0.616211 0.472229 1441742595 0.470215 0.419617 -0.616211 0.472229 1441742595 0.470215 0.419617 -0.616211 0.472229 1441742595 0.451660 0.407715 -0.632141 0.479675 1441742595 0.451660 0.407715 -0.632141 0.479675 1441742595 0.451660 0.407715 -0.632141 0.479675 1441742595 0.451660 0.407715 -0.632141 0.479675 1441742595 0.451660 0.407715 -0.632141 0.479675 1441742595 0.451660 0.407715 -0.632141 0.479675 1441742595 0.448547 0.419739 -0.604797 0.506775 1441742595 0.448547 0.419739 -0.604797 0.506775 1441742595 0.448547 0.419739 -0.604797 0.506775 1441742595 0.448547 0.419739 -0.604797 0.506775 1441742595 0.448547 0.419739 -0.604797 0.506775 1441742595 0.511353 0.355591 -0.636169 0.455322 1441742595 0.511353 0.355591 -0.636169 0.455322 1441742595 0.511353 0.355591 -0.636169 0.455322 1441742595 0.511353 0.355591 -0.636169 0.455322 1441742595 0.511353 0.355591 -0.636169 0.455322 1441742595 0.511353 0.355591 -0.636169 0.455322 1441742595 0.511353 0.355591 -0.636169 0.455322 1441742595 0.578918 0.260376 -0.680359 0.366272 1441742595 0.578918 0.260376 -0.680359 0.366272 1441742595 0.578918 0.260376 -0.680359 0.366272 1441742595 0.578918 0.260376 -0.680359 0.366272 1441742595 0.578918 0.260376 -0.680359 0.366272 1441742595 0.625671 0.160522 -0.710571 0.279053 1441742595 0.625671 0.160522 -0.710571 0.279053 1441742595 0.625671 0.160522 -0.710571 0.279053 1441742595 0.625671 0.160522 -0.710571 0.279053 1441742595 0.625671 0.160522 -0.710571 0.279053 1441742595 0.625671 0.160522 -0.710571 0.279053 1441742595 0.625671 0.160522 -0.710571 0.279053 1441742595 0.656555 0.059509 -0.725159 0.198669 1441742595 0.656555 0.059509 -0.725159 0.198669 1441742595 0.656555 0.059509 -0.725159 0.198669 1441742595 0.656555 0.059509 -0.725159 0.198669 1441742595 0.656555 0.059509 -0.725159 0.198669 1441742595 0.656555 0.059509 -0.725159 0.198669 1441742595 0.678711 -0.037354 -0.723267 0.121582 1441742595 0.678711 -0.037354 -0.723267 0.121582 1441742595 0.678711 -0.037354 -0.723267 0.121582 1441742595 0.678711 -0.037354 -0.723267 0.121582 1441742595 0.678711 -0.037354 -0.723267 0.121582 1441742595 0.678711 -0.037354 -0.723267 0.121582 1441742595 0.693542 -0.135803 -0.706360 0.040527 1441742595 0.693542 -0.135803 -0.706360 0.040527 1441742595 0.693542 -0.135803 -0.706360 0.040527 1441742595 0.693542 -0.135803 -0.706360 0.040527 1441742595 0.693542 -0.135803 -0.706360 0.040527 1441742595 0.693542 -0.135803 -0.706360 0.040527 1441742595 0.696777 -0.229004 -0.678528 -0.041260 1441742595 0.696777 -0.229004 -0.678528 -0.041260 1441742595 0.696777 -0.229004 -0.678528 -0.041260 1441742595 0.696777 -0.229004 -0.678528 -0.041260 1441742595 0.696777 -0.229004 -0.678528 -0.041260 1441742595 0.696777 -0.229004 -0.678528 -0.041260 1441742596 0.684204 -0.322571 -0.641846 -0.126221 1441742596 0.684204 -0.322571 -0.641846 -0.126221 1441742596 0.684204 -0.322571 -0.641846 -0.126221 1441742596 0.684204 -0.322571 -0.641846 -0.126221 1441742596 0.684204 -0.322571 -0.641846 -0.126221 1441742596 0.684204 -0.322571 -0.641846 -0.126221 1441742596 0.657104 -0.412720 -0.596497 -0.205200 1441742596 0.657104 -0.412720 -0.596497 -0.205200 1441742596 0.657104 -0.412720 -0.596497 -0.205200 1441742596 0.626831 -0.482483 -0.551514 -0.264893 1441742596 0.626831 -0.482483 -0.551514 -0.264893 1441742596 0.626831 -0.482483 -0.551514 -0.264893 1441742596 0.626831 -0.482483 -0.551514 -0.264893 1441742596 0.626831 -0.482483 -0.551514 -0.264893 1441742596 0.626831 -0.482483 -0.551514 -0.264893 1441742596 0.617737 -0.513428 -0.517517 -0.294922 1441742596 0.617737 -0.513428 -0.517517 -0.294922 1441742596 0.617737 -0.513428 -0.517517 -0.294922 1441742596 0.617737 -0.513428 -0.517517 -0.294922 1441742596 0.617737 -0.513428 -0.517517 -0.294922 1441742596 0.617737 -0.513428 -0.517517 -0.294922 1441742596 0.617188 -0.528992 -0.500671 -0.297729 1441742596 0.617188 -0.528992 -0.500671 -0.297729 1441742596 0.617188 -0.528992 -0.500671 -0.297729 1441742596 0.617188 -0.528992 -0.500671 -0.297729 1441742596 0.617188 -0.528992 -0.500671 -0.297729 1441742596 0.638977 -0.502563 -0.522095 -0.258118 1441742596 0.638977 -0.502563 -0.522095 -0.258118 1441742596 0.638977 -0.502563 -0.522095 -0.258118 1441742596 0.638977 -0.502563 -0.522095 -0.258118 1441742596 0.638977 -0.502563 -0.522095 -0.258118 1441742596 0.638977 -0.502563 -0.522095 -0.258118 1441742596 0.638977 -0.502563 -0.522095 -0.258118 1441742596 0.663574 -0.452576 -0.561829 -0.198059 1441742596 0.663574 -0.452576 -0.561829 -0.198059 1441742596 0.663574 -0.452576 -0.561829 -0.198059 1441742596 0.663574 -0.452576 -0.561829 -0.198059 1441742596 0.663574 -0.452576 -0.561829 -0.198059 1441742596 0.663574 -0.452576 -0.561829 -0.198059 1441742596 0.682800 -0.383545 -0.608704 -0.127075 1441742596 0.682800 -0.383545 -0.608704 -0.127075 1441742596 0.682800 -0.383545 -0.608704 -0.127075 1441742596 0.682800 -0.383545 -0.608704 -0.127075 1441742596 0.682800 -0.383545 -0.608704 -0.127075 1441742596 0.682800 -0.383545 -0.608704 -0.127075 1441742596 0.682800 -0.383545 -0.608704 -0.127075 1441742596 0.694092 -0.296143 -0.654419 -0.048096 1441742596 0.694092 -0.296143 -0.654419 -0.048096 1441742596 0.694092 -0.296143 -0.654419 -0.048096 1441742596 0.694092 -0.296143 -0.654419 -0.048096 1441742596 0.694092 -0.296143 -0.654419 -0.048096 1441742596 0.694092 -0.296143 -0.654419 -0.048096 1441742596 0.693420 -0.207581 -0.689392 0.028076 1441742596 0.693420 -0.207581 -0.689392 0.028076 1441742596 0.693420 -0.207581 -0.689392 0.028076 1441742596 0.693420 -0.207581 -0.689392 0.028076 1441742596 0.693420 -0.207581 -0.689392 0.028076 1441742596 0.693420 -0.207581 -0.689392 0.028076 1441742596 0.693420 -0.207581 -0.689392 0.028076 1441742596 0.683716 -0.116394 -0.712219 0.108093 1441742596 0.683716 -0.116394 -0.712219 0.108093 1441742596 0.683716 -0.116394 -0.712219 0.108093 1441742596 0.683716 -0.116394 -0.712219 0.108093 1441742596 0.683716 -0.116394 -0.712219 0.108093 1441742596 0.683716 -0.116394 -0.712219 0.108093 1441742596 0.663452 -0.018188 -0.723083 0.191589 1441742596 0.663452 -0.018188 -0.723083 0.191589 1441742596 0.663452 -0.018188 -0.723083 0.191589 1441742596 0.663452 -0.018188 -0.723083 0.191589 1441742596 0.663452 -0.018188 -0.723083 0.191589 1441742596 0.663452 -0.018188 -0.723083 0.191589 1441742596 0.631104 0.087097 -0.720154 0.274780 1441742596 0.631104 0.087097 -0.720154 0.274780 1441742596 0.631104 0.087097 -0.720154 0.274780 1441742596 0.631104 0.087097 -0.720154 0.274780 1441742596 0.631104 0.087097 -0.720154 0.274780 1441742596 0.631104 0.087097 -0.720154 0.274780 1441742596 0.590759 0.188110 -0.702332 0.349731 1441742596 0.590759 0.188110 -0.702332 0.349731 1441742596 0.590759 0.188110 -0.702332 0.349731 1441742596 0.590759 0.188110 -0.702332 0.349731 1441742596 0.590759 0.188110 -0.702332 0.349731 1441742596 0.590759 0.188110 -0.702332 0.349731 1441742596 0.544861 0.278992 -0.674072 0.413391 1441742596 0.544861 0.278992 -0.674072 0.413391 1441742596 0.544861 0.278992 -0.674072 0.413391 1441742596 0.544861 0.278992 -0.674072 0.413391 1441742596 0.544861 0.278992 -0.674072 0.413391 1441742596 0.544861 0.278992 -0.674072 0.413391 1441742596 0.544861 0.278992 -0.674072 0.413391 1441742596 0.497559 0.354980 -0.638306 0.467896 1441742596 0.497559 0.354980 -0.638306 0.467896 1441742596 0.497559 0.354980 -0.638306 0.467896 1441742596 0.497559 0.354980 -0.638306 0.467896 1441742596 0.497559 0.354980 -0.638306 0.467896 1441742596 0.497559 0.354980 -0.638306 0.467896 1441742596 0.458313 0.399597 -0.609497 0.508667 1441742596 0.458313 0.399597 -0.609497 0.508667 1441742596 0.458313 0.399597 -0.609497 0.508667 1441742596 0.458313 0.399597 -0.609497 0.508667 1441742596 0.458313 0.399597 -0.609497 0.508667 1441742596 0.417358 0.428467 -0.587769 0.544739 1441742596 0.417358 0.428467 -0.587769 0.544739 1441742596 0.417358 0.428467 -0.587769 0.544739 1441742596 0.417358 0.428467 -0.587769 0.544739 1441742596 0.417358 0.428467 -0.587769 0.544739 1441742596 0.417358 0.428467 -0.587769 0.544739 1441742596 0.387695 0.470337 -0.552246 0.568726 1441742597 0.387695 0.470337 -0.552246 0.568726 1441742597 0.387695 0.470337 -0.552246 0.568726 1441742597 0.387695 0.470337 -0.552246 0.568726 1441742597 0.387695 0.470337 -0.552246 0.568726 1441742597 0.387695 0.470337 -0.552246 0.568726 1441742597 0.406677 0.472290 -0.545471 0.560364 1441742597 0.406677 0.472290 -0.545471 0.560364 1441742597 0.406677 0.472290 -0.545471 0.560364 1441742597 0.406677 0.472290 -0.545471 0.560364 1441742597 0.406677 0.472290 -0.545471 0.560364 1441742597 0.406677 0.472290 -0.545471 0.560364 1441742597 0.476746 0.423096 -0.577759 0.509766 1441742597 0.476746 0.423096 -0.577759 0.509766 1441742597 0.476746 0.423096 -0.577759 0.509766 1441742597 0.476746 0.423096 -0.577759 0.509766 1441742597 0.476746 0.423096 -0.577759 0.509766 1441742597 0.476746 0.423096 -0.577759 0.509766 1441742597 0.476746 0.423096 -0.577759 0.509766 1441742597 0.557861 0.335754 -0.628296 0.425781 1441742597 0.557861 0.335754 -0.628296 0.425781 1441742597 0.557861 0.335754 -0.628296 0.425781 1441742597 0.557861 0.335754 -0.628296 0.425781 1441742597 0.557861 0.335754 -0.628296 0.425781 1441742597 0.557861 0.335754 -0.628296 0.425781 1441742597 0.612488 0.241760 -0.671509 0.339783 1441742597 0.612488 0.241760 -0.671509 0.339783 1441742597 0.612488 0.241760 -0.671509 0.339783 1441742597 0.612488 0.241760 -0.671509 0.339783 1441742597 0.612488 0.241760 -0.671509 0.339783 1441742597 0.612488 0.241760 -0.671509 0.339783 1441742597 0.651428 0.147217 -0.697876 0.258667 1441742597 0.651428 0.147217 -0.697876 0.258667 1441742597 0.651428 0.147217 -0.697876 0.258667 1441742597 0.651428 0.147217 -0.697876 0.258667 1441742597 0.651428 0.147217 -0.697876 0.258667 1441742597 0.651428 0.147217 -0.697876 0.258667 1441742597 0.681580 0.042786 -0.709351 0.174255 1441742597 0.681580 0.042786 -0.709351 0.174255 1441742597 0.681580 0.042786 -0.709351 0.174255 1441742597 0.681580 0.042786 -0.709351 0.174255 1441742597 0.681580 0.042786 -0.709351 0.174255 1441742597 0.681580 0.042786 -0.709351 0.174255 1441742597 0.701416 -0.056763 -0.704285 0.093750 1441742597 0.701416 -0.056763 -0.704285 0.093750 1441742597 0.701416 -0.056763 -0.704285 0.093750 1441742597 0.701416 -0.056763 -0.704285 0.093750 1441742597 0.701416 -0.056763 -0.704285 0.093750 1441742597 0.701416 -0.056763 -0.704285 0.093750 1441742597 0.712463 -0.145691 -0.686157 0.017883 1441742597 0.712463 -0.145691 -0.686157 0.017883 1441742597 0.712463 -0.145691 -0.686157 0.017883 1441742597 0.712463 -0.145691 -0.686157 0.017883 1441742597 0.712463 -0.145691 -0.686157 0.017883 1441742597 0.712463 -0.145691 -0.686157 0.017883 1441742597 0.713928 -0.228455 -0.659302 -0.058472 1441742597 0.713928 -0.228455 -0.659302 -0.058472 1441742597 0.713928 -0.228455 -0.659302 -0.058472 1441742597 0.713928 -0.228455 -0.659302 -0.058472 1441742597 0.713928 -0.228455 -0.659302 -0.058472 1441742597 0.713928 -0.228455 -0.659302 -0.058472 1441742597 0.705139 -0.311340 -0.623108 -0.132751 1441742597 0.705139 -0.311340 -0.623108 -0.132751 1441742597 0.705139 -0.311340 -0.623108 -0.132751 1441742597 0.705139 -0.311340 -0.623108 -0.132751 1441742597 0.705139 -0.311340 -0.623108 -0.132751 1441742597 0.705139 -0.311340 -0.623108 -0.132751 1441742597 0.686951 -0.393555 -0.578003 -0.197998 1441742597 0.686951 -0.393555 -0.578003 -0.197998 1441742597 0.686951 -0.393555 -0.578003 -0.197998 1441742597 0.686951 -0.393555 -0.578003 -0.197998 1441742597 0.686951 -0.393555 -0.578003 -0.197998 1441742597 0.686951 -0.393555 -0.578003 -0.197998 1441742597 0.660461 -0.461975 -0.539307 -0.244019 1441742597 0.644958 -0.500732 -0.513916 -0.263123 1441742597 0.644958 -0.500732 -0.513916 -0.263123 1441742597 0.644958 -0.500732 -0.513916 -0.263123 1441742597 0.644958 -0.500732 -0.513916 -0.263123 1441742597 0.653809 -0.497253 -0.514343 -0.246521 1441742597 0.653809 -0.497253 -0.514343 -0.246521 1441742597 0.653809 -0.497253 -0.514343 -0.246521 1441742597 0.653809 -0.497253 -0.514343 -0.246521 1441742597 0.653809 -0.497253 -0.514343 -0.246521 1441742597 0.653809 -0.497253 -0.514343 -0.246521 1441742597 0.674561 -0.460449 -0.540771 -0.201538 1441742597 0.674561 -0.460449 -0.540771 -0.201538 1441742597 0.674561 -0.460449 -0.540771 -0.201538 1441742597 0.674561 -0.460449 -0.540771 -0.201538 1441742597 0.674561 -0.460449 -0.540771 -0.201538 1441742597 0.674561 -0.460449 -0.540771 -0.201538 1441742597 0.674561 -0.460449 -0.540771 -0.201538 1441742597 0.696777 -0.395569 -0.583618 -0.131897 1441742597 0.696777 -0.395569 -0.583618 -0.131897 1441742597 0.696777 -0.395569 -0.583618 -0.131897 1441742597 0.696777 -0.395569 -0.583618 -0.131897 1441742597 0.696777 -0.395569 -0.583618 -0.131897 1441742597 0.696777 -0.395569 -0.583618 -0.131897 1441742597 0.709473 -0.313171 -0.629333 -0.050049 1441742597 0.709473 -0.313171 -0.629333 -0.050049 1441742597 0.709473 -0.313171 -0.629333 -0.050049 1441742597 0.709473 -0.313171 -0.629333 -0.050049 1441742597 0.709473 -0.313171 -0.629333 -0.050049 1441742597 0.709473 -0.313171 -0.629333 -0.050049 1441742597 0.711121 -0.221619 -0.666199 0.037354 1441742597 0.711121 -0.221619 -0.666199 0.037354 1441742598 0.711121 -0.221619 -0.666199 0.037354 1441742598 0.711121 -0.221619 -0.666199 0.037354 1441742598 0.711121 -0.221619 -0.666199 0.037354 1441742598 0.711121 -0.221619 -0.666199 0.037354 1441742598 0.700989 -0.130798 -0.689392 0.127380 1441742598 0.700989 -0.130798 -0.689392 0.127380 1441742598 0.700989 -0.130798 -0.689392 0.127380 1441742598 0.700989 -0.130798 -0.689392 0.127380 1441742598 0.700989 -0.130798 -0.689392 0.127380 1441742598 0.700989 -0.130798 -0.689392 0.127380 1441742598 0.700989 -0.130798 -0.689392 0.127380 1441742598 0.678345 -0.055481 -0.703491 0.204468 1441742598 0.678345 -0.055481 -0.703491 0.204468 1441742598 0.678345 -0.055481 -0.703491 0.204468 1441742598 0.678345 -0.055481 -0.703491 0.204468 1441742598 0.678345 -0.055481 -0.703491 0.204468 1441742598 0.678345 -0.055481 -0.703491 0.204468 1441742598 0.645081 0.034058 -0.706970 0.287903 1441742598 0.645081 0.034058 -0.706970 0.287903 1441742598 0.645081 0.034058 -0.706970 0.287903 1441742598 0.645081 0.034058 -0.706970 0.287903 1441742598 0.645081 0.034058 -0.706970 0.287903 1441742598 0.645081 0.034058 -0.706970 0.287903 1441742598 0.645081 0.034058 -0.706970 0.287903 1441742598 0.599121 0.121094 -0.709167 0.351318 1441742598 0.599121 0.121094 -0.709167 0.351318 1441742598 0.599121 0.121094 -0.709167 0.351318 1441742598 0.599121 0.121094 -0.709167 0.351318 1441742598 0.560669 0.200928 -0.704651 0.385681 1441742598 0.560669 0.200928 -0.704651 0.385681 1441742598 0.560669 0.200928 -0.704651 0.385681 1441742598 0.560669 0.200928 -0.704651 0.385681 1441742598 0.560669 0.200928 -0.704651 0.385681 1441742598 0.560669 0.200928 -0.704651 0.385681 1441742598 0.540344 0.265381 -0.692505 0.397522 1441742598 0.540344 0.265381 -0.692505 0.397522 1441742598 0.540344 0.265381 -0.692505 0.397522 1441742598 0.540344 0.265381 -0.692505 0.397522 1441742598 0.540344 0.265381 -0.692505 0.397522 1441742598 0.540344 0.265381 -0.692505 0.397522 1441742598 0.529297 0.312317 -0.676392 0.405945 1441742598 0.529297 0.312317 -0.676392 0.405945 1441742598 0.529297 0.312317 -0.676392 0.405945 1441742598 0.529297 0.312317 -0.676392 0.405945 1441742598 0.529297 0.312317 -0.676392 0.405945 1441742598 0.529297 0.312317 -0.676392 0.405945 1441742598 0.520081 0.342957 -0.660767 0.418640 1441742598 0.520081 0.342957 -0.660767 0.418640 1441742598 0.520081 0.342957 -0.660767 0.418640 1441742598 0.520081 0.342957 -0.660767 0.418640 1441742598 0.520081 0.342957 -0.660767 0.418640 1441742598 0.520081 0.342957 -0.660767 0.418640 1441742598 0.517151 0.360962 -0.645203 0.431152 1441742598 0.517151 0.360962 -0.645203 0.431152 1441742598 0.517151 0.360962 -0.645203 0.431152 1441742598 0.517151 0.360962 -0.645203 0.431152 1441742598 0.517151 0.360962 -0.645203 0.431152 1441742598 0.517151 0.360962 -0.645203 0.431152 1441742598 0.531982 0.354797 -0.640442 0.425293 1441742598 0.531982 0.354797 -0.640442 0.425293 1441742598 0.531982 0.354797 -0.640442 0.425293 1441742598 0.531982 0.354797 -0.640442 0.425293 1441742598 0.531982 0.354797 -0.640442 0.425293 1441742598 0.531982 0.354797 -0.640442 0.425293 1441742598 0.567993 0.310059 -0.658020 0.385071 1441742598 0.567993 0.310059 -0.658020 0.385071 1441742598 0.567993 0.310059 -0.658020 0.385071 1441742598 0.567993 0.310059 -0.658020 0.385071 1441742598 0.567993 0.310059 -0.658020 0.385071 1441742598 0.567993 0.310059 -0.658020 0.385071 1441742598 0.611755 0.231567 -0.688660 0.312744 1441742598 0.611755 0.231567 -0.688660 0.312744 1441742598 0.611755 0.231567 -0.688660 0.312744 1441742598 0.611755 0.231567 -0.688660 0.312744 1441742598 0.611755 0.231567 -0.688660 0.312744 1441742598 0.611755 0.231567 -0.688660 0.312744 1441742598 0.611755 0.231567 -0.688660 0.312744 1441742598 0.648071 0.124512 -0.718018 0.221191 1441742598 0.648071 0.124512 -0.718018 0.221191 1441742598 0.648071 0.124512 -0.718018 0.221191 1441742598 0.648071 0.124512 -0.718018 0.221191 1441742598 0.648071 0.124512 -0.718018 0.221191 1441742598 0.648071 0.124512 -0.718018 0.221191 1441742598 0.667847 0.013672 -0.731934 0.134399 1441742598 0.667847 0.013672 -0.731934 0.134399 1441742598 0.667847 0.013672 -0.731934 0.134399 1441742598 0.667847 0.013672 -0.731934 0.134399 1441742598 0.667847 0.013672 -0.731934 0.134399 1441742598 0.667847 0.013672 -0.731934 0.134399 1441742598 0.676941 -0.096558 -0.728027 0.048889 1441742598 0.676941 -0.096558 -0.728027 0.048889 1441742598 0.676941 -0.096558 -0.728027 0.048889 1441742598 0.676941 -0.096558 -0.728027 0.048889 1441742598 0.677490 -0.198120 -0.707520 -0.034119 1441742598 0.677490 -0.198120 -0.707520 -0.034119 1441742598 0.677490 -0.198120 -0.707520 -0.034119 1441742598 0.677490 -0.198120 -0.707520 -0.034119 1441742598 0.677490 -0.198120 -0.707520 -0.034119 1441742598 0.677490 -0.198120 -0.707520 -0.034119 1441742598 0.670105 -0.285461 -0.676392 -0.109436 1441742598 0.670105 -0.285461 -0.676392 -0.109436 1441742598 0.670105 -0.285461 -0.676392 -0.109436 1441742598 0.670105 -0.285461 -0.676392 -0.109436 1441742598 0.670105 -0.285461 -0.676392 -0.109436 1441742598 0.656128 -0.351990 -0.644287 -0.174927 1441742598 0.656128 -0.351990 -0.644287 -0.174927 1441742598 0.656128 -0.351990 -0.644287 -0.174927 1441742598 0.656128 -0.351990 -0.644287 -0.174927 1441742599 0.656128 -0.351990 -0.644287 -0.174927 1441742599 0.656128 -0.351990 -0.644287 -0.174927 1441742599 0.634094 -0.406372 -0.614685 -0.234436 1441742599 0.634094 -0.406372 -0.614685 -0.234436 1441742599 0.634094 -0.406372 -0.614685 -0.234436 1441742599 0.634094 -0.406372 -0.614685 -0.234436 1441742599 0.634094 -0.406372 -0.614685 -0.234436 1441742599 0.609558 -0.451904 -0.589661 -0.276794 1441742599 0.609558 -0.451904 -0.589661 -0.276794 1441742599 0.609558 -0.451904 -0.589661 -0.276794 1441742599 0.609558 -0.451904 -0.589661 -0.276794 1441742599 0.609558 -0.451904 -0.589661 -0.276794 1441742599 0.600342 -0.484741 -0.562622 -0.296936 1441742599 0.600342 -0.484741 -0.562622 -0.296936 1441742599 0.600342 -0.484741 -0.562622 -0.296936 1441742599 0.600342 -0.484741 -0.562622 -0.296936 1441742599 0.600342 -0.484741 -0.562622 -0.296936 1441742599 0.600342 -0.484741 -0.562622 -0.296936 1441742599 0.593384 -0.511841 -0.540527 -0.306213 1441742599 0.593384 -0.511841 -0.540527 -0.306213 1441742599 0.593384 -0.511841 -0.540527 -0.306213 1441742599 0.593384 -0.511841 -0.540527 -0.306213 1441742599 0.593384 -0.511841 -0.540527 -0.306213 1441742599 0.593384 -0.511841 -0.540527 -0.306213 1441742599 0.603455 -0.508240 -0.541565 -0.290344 1441742599 0.603455 -0.508240 -0.541565 -0.290344 1441742599 0.603455 -0.508240 -0.541565 -0.290344 1441742599 0.603455 -0.508240 -0.541565 -0.290344 1441742599 0.603455 -0.508240 -0.541565 -0.290344 1441742599 0.603455 -0.508240 -0.541565 -0.290344 1441742599 0.628357 -0.469055 -0.570129 -0.245239 1441742599 0.628357 -0.469055 -0.570129 -0.245239 1441742599 0.628357 -0.469055 -0.570129 -0.245239 1441742599 0.628357 -0.469055 -0.570129 -0.245239 1441742599 0.628357 -0.469055 -0.570129 -0.245239 1441742599 0.628357 -0.469055 -0.570129 -0.245239 1441742599 0.653748 -0.405762 -0.613281 -0.178711 1441742599 0.653748 -0.405762 -0.613281 -0.178711 1441742599 0.653748 -0.405762 -0.613281 -0.178711 1441742599 0.653748 -0.405762 -0.613281 -0.178711 1441742599 0.653748 -0.405762 -0.613281 -0.178711 1441742599 0.653748 -0.405762 -0.613281 -0.178711 1441742599 0.667542 -0.332275 -0.657898 -0.105774 1441742599 0.667542 -0.332275 -0.657898 -0.105774 1441742599 0.667542 -0.332275 -0.657898 -0.105774 1441742599 0.667542 -0.332275 -0.657898 -0.105774 1441742599 0.667542 -0.332275 -0.657898 -0.105774 1441742599 0.667542 -0.332275 -0.657898 -0.105774 1441742599 0.668274 -0.259338 -0.696472 -0.033264 1441742599 0.668274 -0.259338 -0.696472 -0.033264 1441742599 0.668274 -0.259338 -0.696472 -0.033264 1441742599 0.668274 -0.259338 -0.696472 -0.033264 1441742599 0.668274 -0.259338 -0.696472 -0.033264 1441742599 0.668274 -0.259338 -0.696472 -0.033264 1441742599 0.668274 -0.259338 -0.696472 -0.033264 1441742599 0.663269 -0.170532 -0.726807 0.052612 1441742599 0.663269 -0.170532 -0.726807 0.052612 1441742599 0.663269 -0.170532 -0.726807 0.052612 1441742599 0.663269 -0.170532 -0.726807 0.052612 1441742599 0.663269 -0.170532 -0.726807 0.052612 1441742599 0.663269 -0.170532 -0.726807 0.052612 1441742599 0.648804 -0.075012 -0.743896 0.141602 1441742599 0.648804 -0.075012 -0.743896 0.141602 1441742599 0.648804 -0.075012 -0.743896 0.141602 1441742599 0.648804 -0.075012 -0.743896 0.141602 1441742599 0.648804 -0.075012 -0.743896 0.141602 1441742599 0.648804 -0.075012 -0.743896 0.141602 1441742599 0.648804 -0.075012 -0.743896 0.141602 1441742599 0.622803 0.022034 -0.747986 0.228455 1441742599 0.622803 0.022034 -0.747986 0.228455 1441742599 0.622803 0.022034 -0.747986 0.228455 1441742599 0.622803 0.022034 -0.747986 0.228455 1441742599 0.622803 0.022034 -0.747986 0.228455 1441742599 0.622803 0.022034 -0.747986 0.228455 1441742599 0.586121 0.118347 -0.740112 0.307739 1441742599 0.586121 0.118347 -0.740112 0.307739 1441742599 0.586121 0.118347 -0.740112 0.307739 1441742599 0.586121 0.118347 -0.740112 0.307739 1441742599 0.586121 0.118347 -0.740112 0.307739 1441742599 0.586121 0.118347 -0.740112 0.307739 1441742599 0.543640 0.205994 -0.722046 0.375122 1441742599 0.543640 0.205994 -0.722046 0.375122 1441742599 0.543640 0.205994 -0.722046 0.375122 1441742599 0.543640 0.205994 -0.722046 0.375122 1441742599 0.543640 0.205994 -0.722046 0.375122 1441742599 0.543640 0.205994 -0.722046 0.375122 1441742599 0.496765 0.291748 -0.693542 0.432556 1441742599 0.496765 0.291748 -0.693542 0.432556 1441742599 0.496765 0.291748 -0.693542 0.432556 1441742599 0.496765 0.291748 -0.693542 0.432556 1441742599 0.496765 0.291748 -0.693542 0.432556 1441742599 0.496765 0.291748 -0.693542 0.432556 1441742599 0.496765 0.291748 -0.693542 0.432556 1441742599 0.451538 0.377014 -0.652954 0.476990 1441742599 0.451538 0.377014 -0.652954 0.476990 1441742599 0.451538 0.377014 -0.652954 0.476990 1441742599 0.451538 0.377014 -0.652954 0.476990 1441742599 0.451538 0.377014 -0.652954 0.476990 1441742599 0.451538 0.377014 -0.652954 0.476990 1441742599 0.416687 0.439270 -0.611328 0.509583 1441742599 0.416687 0.439270 -0.611328 0.509583 1441742599 0.416687 0.439270 -0.611328 0.509583 1441742599 0.416687 0.439270 -0.611328 0.509583 1441742599 0.416687 0.439270 -0.611328 0.509583 1441742599 0.416687 0.439270 -0.611328 0.509583 1441742599 0.414246 0.468018 -0.571533 0.531677 1441742599 0.414246 0.468018 -0.571533 0.531677 1441742599 0.414246 0.468018 -0.571533 0.531677 1441742599 0.414246 0.468018 -0.571533 0.531677 1441742599 0.414246 0.468018 -0.571533 0.531677 1441742600 0.414246 0.468018 -0.571533 0.531677 1441742600 0.414246 0.468018 -0.571533 0.531677 1441742600 0.478027 0.432861 -0.585876 0.490723 1441742600 0.478027 0.432861 -0.585876 0.490723 1441742600 0.478027 0.432861 -0.585876 0.490723 1441742600 0.478027 0.432861 -0.585876 0.490723 1441742600 0.478027 0.432861 -0.585876 0.490723 1441742600 0.478027 0.432861 -0.585876 0.490723 1441742600 0.478027 0.432861 -0.585876 0.490723 1441742600 0.534241 0.365112 -0.632324 0.425903 1441742600 0.534241 0.365112 -0.632324 0.425903 1441742600 0.534241 0.365112 -0.632324 0.425903 1441742600 0.534241 0.365112 -0.632324 0.425903 1441742600 0.534241 0.365112 -0.632324 0.425903 1441742600 0.534241 0.365112 -0.632324 0.425903 1441742600 0.578186 0.288513 -0.671631 0.362427 1441742600 0.578186 0.288513 -0.671631 0.362427 1441742600 0.578186 0.288513 -0.671631 0.362427 1441742600 0.578186 0.288513 -0.671631 0.362427 1441742600 0.578186 0.288513 -0.671631 0.362427 1441742600 0.578186 0.288513 -0.671631 0.362427 1441742600 0.615662 0.195007 -0.703491 0.296692 1441742600 0.615662 0.195007 -0.703491 0.296692 1441742600 0.615662 0.195007 -0.703491 0.296692 1441742600 0.615662 0.195007 -0.703491 0.296692 1441742600 0.615662 0.195007 -0.703491 0.296692 1441742600 0.615662 0.195007 -0.703491 0.296692 1441742600 0.646973 0.086304 -0.724731 0.220642 1441742600 0.646973 0.086304 -0.724731 0.220642 1441742600 0.646973 0.086304 -0.724731 0.220642 1441742600 0.646973 0.086304 -0.724731 0.220642 1441742600 0.646973 0.086304 -0.724731 0.220642 1441742600 0.646973 0.086304 -0.724731 0.220642 1441742600 0.646973 0.086304 -0.724731 0.220642 1441742600 0.668335 -0.037292 -0.731567 0.129395 1441742600 0.668335 -0.037292 -0.731567 0.129395 1441742600 0.668335 -0.037292 -0.731567 0.129395 1441742600 0.668335 -0.037292 -0.731567 0.129395 1441742600 0.668335 -0.037292 -0.731567 0.129395 1441742600 0.668335 -0.037292 -0.731567 0.129395 1441742600 0.668335 -0.037292 -0.731567 0.129395 1441742600 
0.675537 0.010193 -0.714661 0.181213 1441742602 0.675537 0.010193 -0.714661 0.181213 1441742602 0.675537 0.010193 -0.714661 0.181213 1441742602 0.655334 0.056519 -0.717041 0.230591 1441742602 0.655334 0.056519 -0.717041 0.230591 1441742602 0.655334 0.056519 -0.717041 0.230591 1441742602 0.655334 0.056519 -0.717041 0.230591 1441742602 0.655334 0.056519 -0.717041 0.230591 1441742602 0.655334 0.056519 -0.717041 0.230591 1441742602 0.620544 0.122742 -0.714844 0.298035 1441742602 0.620544 0.122742 -0.714844 0.298035 1441742602 0.620544 0.122742 -0.714844 0.298035 1441742602 0.620544 0.122742 -0.714844 0.298035 1441742602 0.620544 0.122742 -0.714844 0.298035 1441742602 0.620544 0.122742 -0.714844 0.298035 1441742602 0.620544 0.122742 -0.714844 0.298035 1441742602 0.572327 0.210938 -0.698853 0.373474 1441742603 0.572327 0.210938 -0.698853 0.373474 1441742603 0.572327 0.210938 -0.698853 0.373474 1441742603 0.572327 0.210938 -0.698853 0.373474 1441742603 0.572327 0.210938 -0.698853 0.373474 1441742603 0.572327 0.210938 -0.698853 0.373474 1441742603 0.517456 0.300903 -0.671509 0.436768 1441742603 0.517456 0.300903 -0.671509 0.436768 1441742603 0.517456 0.300903 -0.671509 0.436768 1441742603 0.517456 0.300903 -0.671509 0.436768 1441742603 0.517456 0.300903 -0.671509 0.436768 1441742603 0.517456 0.300903 -0.671509 0.436768 1441742603 0.474548 0.375549 -0.631104 0.485168 1441742603 0.474548 0.375549 -0.631104 0.485168 1441742603 0.474548 0.375549 -0.631104 0.485168 1441742603 0.474548 0.375549 -0.631104 0.485168 1441742603 0.474548 0.375549 -0.631104 0.485168 1441742603 0.474548 0.375549 -0.631104 0.485168 1441742603 0.428162 0.449463 -0.582458 0.524719 1441742603 0.428162 0.449463 -0.582458 0.524719 1441742603 0.428162 0.449463 -0.582458 0.524719 1441742603 0.428162 0.449463 -0.582458 0.524719 1441742603 0.428162 0.449463 -0.582458 0.524719 1441742603 0.428162 0.449463 -0.582458 0.524719 1441742603 0.390808 0.502686 -0.537048 0.553284 1441742603 0.390808 0.502686 -0.537048 0.553284 1441742603 0.390808 0.502686 -0.537048 0.553284 1441742603 0.390808 0.502686 -0.537048 0.553284 1441742603 0.390808 0.502686 -0.537048 0.553284 1441742603 0.390808 0.502686 -0.537048 0.553284 1441742603 0.390808 0.502686 -0.537048 0.553284 1441742603 0.371277 0.521973 -0.527954 0.557556 1441742603 0.371277 0.521973 -0.527954 0.557556 1441742603 0.371277 0.521973 -0.527954 0.557556 1441742603 0.371277 0.521973 -0.527954 0.557556 1441742603 0.371277 0.521973 -0.527954 0.557556 1441742603 0.371277 0.521973 -0.527954 0.557556 1441742603 0.371277 0.521973 -0.527954 0.557556 1441742603 0.350281 0.523071 -0.529663 0.568420 1441742603 0.350281 0.523071 -0.529663 0.568420 1441742603 0.350281 0.523071 -0.529663 0.568420 1441742603 0.350281 0.523071 -0.529663 0.568420 1441742603 0.350281 0.523071 -0.529663 0.568420 1441742603 0.373840 0.504150 -0.525330 0.574524 1441742603 0.373840 0.504150 -0.525330 0.574524 1441742603 0.373840 0.504150 -0.525330 0.574524 1441742603 0.373840 0.504150 -0.525330 0.574524 1441742603 0.373840 0.504150 -0.525330 0.574524 1441742603 0.373840 0.504150 -0.525330 0.574524 1441742603 0.462219 0.428040 -0.571716 0.525574 1441742603 0.462219 0.428040 -0.571716 0.525574 1441742603 0.462219 0.428040 -0.571716 0.525574 1441742603 0.462219 0.428040 -0.571716 0.525574 1441742603 0.462219 0.428040 -0.571716 0.525574 1441742603 0.462219 0.428040 -0.571716 0.525574 1441742603 0.566528 0.317627 -0.635620 0.417236 1441742603 0.566528 0.317627 -0.635620 0.417236 1441742603 0.566528 0.317627 -0.635620 0.417236 1441742603 0.566528 0.317627 -0.635620 0.417236 1441742603 0.566528 0.317627 -0.635620 0.417236 1441742603 0.566528 0.317627 -0.635620 0.417236 1441742603 0.566528 0.317627 -0.635620 0.417236 1441742603 0.644714 0.196716 -0.680786 0.286560 1441742603 0.644714 0.196716 -0.680786 0.286560 1441742603 0.644714 0.196716 -0.680786 0.286560 1441742603 0.644714 0.196716 -0.680786 0.286560 1441742603 0.644714 0.196716 -0.680786 0.286560 1441742603 0.644714 0.196716 -0.680786 0.286560 1441742603 0.683044 0.088684 -0.702393 0.179565 1441742603 0.683044 0.088684 -0.702393 0.179565 1441742603 0.683044 0.088684 -0.702393 0.179565 1441742603 0.683044 0.088684 -0.702393 0.179565 1441742603 0.683044 0.088684 -0.702393 0.179565 1441742603 0.683044 0.088684 -0.702393 0.179565 1441742603 0.699280 -0.013733 -0.709167 0.088989 1441742603 0.699280 -0.013733 -0.709167 0.088989 1441742603 0.699280 -0.013733 -0.709167 0.088989 1441742603 0.699280 -0.013733 -0.709167 0.088989 1441742603 0.699280 -0.013733 -0.709167 0.088989 1441742603 0.699280 -0.013733 -0.709167 0.088989 1441742603 0.699280 -0.013733 -0.709167 0.088989 1441742603 0.707825 -0.117981 -0.696472 0.000732 1441742603 0.707825 -0.117981 -0.696472 0.000732 1441742603 0.707825 -0.117981 -0.696472 0.000732 1441742603 0.707825 -0.117981 -0.696472 0.000732 1441742603 0.707825 -0.117981 -0.696472 0.000732 1441742603 0.707825 -0.117981 -0.696472 0.000732 1441742603 0.702332 -0.215698 -0.673889 -0.077576 1441742603 0.702332 -0.215698 -0.673889 -0.077576 1441742603 0.702332 -0.215698 -0.673889 -0.077576 1441742603 0.702332 -0.215698 -0.673889 -0.077576 1441742603 0.702332 -0.215698 -0.673889 -0.077576 1441742603 0.702332 -0.215698 -0.673889 -0.077576 1441742603 0.702332 -0.215698 -0.673889 -0.077576 1441742603 0.690247 -0.301331 -0.642273 -0.142334 1441742603 0.690247 -0.301331 -0.642273 -0.142334 1441742603 0.690247 -0.301331 -0.642273 -0.142334 1441742603 0.690247 -0.301331 -0.642273 -0.142334 1441742603 0.690247 -0.301331 -0.642273 -0.142334 1441742603 0.690247 -0.301331 -0.642273 -0.142334 1441742603 0.672424 -0.384399 -0.598938 -0.203430 1441742603 0.672424 -0.384399 -0.598938 -0.203430 1441742603 0.672424 -0.384399 -0.598938 -0.203430 1441742603 0.672424 -0.384399 -0.598938 -0.203430 1441742603 0.672424 -0.384399 -0.598938 -0.203430 1441742603 0.672424 -0.384399 -0.598938 -0.203430 1441742603 0.672424 -0.384399 -0.598938 -0.203430 1441742603 0.661682 -0.447693 -0.546936 -0.250305 1441742603 0.661682 -0.447693 -0.546936 -0.250305 1441742603 0.661682 -0.447693 -0.546936 -0.250305 1441742603 0.661682 -0.447693 -0.546936 -0.250305 1441742603 0.661682 -0.447693 -0.546936 -0.250305 1441742603 0.645447 -0.499207 -0.506104 -0.279419 1441742603 0.645447 -0.499207 -0.506104 -0.279419 1441742604 0.645447 -0.499207 -0.506104 -0.279419 1441742604 0.645447 -0.499207 -0.506104 -0.279419 1441742604 0.645447 -0.499207 -0.506104 -0.279419 1441742604 0.645447 -0.499207 -0.506104 -0.279419 1441742604 0.641235 -0.518066 -0.493408 -0.277588 1441742604 0.641235 -0.518066 -0.493408 -0.277588 1441742604 0.641235 -0.518066 -0.493408 -0.277588 1441742604 0.641235 -0.518066 -0.493408 -0.277588 1441742604 0.641235 -0.518066 -0.493408 -0.277588 1441742604 0.641235 -0.518066 -0.493408 -0.277588 1441742604 0.652649 -0.506165 -0.507080 -0.246521 1441742604 0.652649 -0.506165 -0.507080 -0.246521 1441742604 0.652649 -0.506165 -0.507080 -0.246521 1441742604 0.652649 -0.506165 -0.507080 -0.246521 1441742604 0.652649 -0.506165 -0.507080 -0.246521 1441742604 0.652649 -0.506165 -0.507080 -0.246521 1441742604 0.675415 -0.459412 -0.546143 -0.185730 1441742604 0.675415 -0.459412 -0.546143 -0.185730 1441742604 0.675415 -0.459412 -0.546143 -0.185730 1441742604 0.675415 -0.459412 -0.546143 -0.185730 1441742604 0.696167 -0.379639 -0.600647 -0.102356 1441742604 0.696167 -0.379639 -0.600647 -0.102356 1441742604 0.696167 -0.379639 -0.600647 -0.102356 1441742604 0.696167 -0.379639 -0.600647 -0.102356 1441742604 0.696167 -0.379639 -0.600647 -0.102356 1441742604 0.696167 -0.379639 -0.600647 -0.102356 1441742604 0.696167 -0.379639 -0.600647 -0.102356 1441742604 0.699951 -0.280518 -0.656677 -0.012268 1441742604 0.699951 -0.280518 -0.656677 -0.012268 1441742604 0.699951 -0.280518 -0.656677 -0.012268 1441742604 0.699951 -0.280518 -0.656677 -0.012268 1441742604 0.699951 -0.280518 -0.656677 -0.012268 1441742604 0.699951 -0.280518 -0.656677 -0.012268 1441742604 0.688660 -0.171387 -0.699951 0.080383 1441742604 0.688660 -0.171387 -0.699951 0.080383 1441742604 0.688660 -0.171387 -0.699951 0.080383 1441742604 0.688660 -0.171387 -0.699951 0.080383 1441742604 0.688660 -0.171387 -0.699951 0.080383 1441742604 0.688660 -0.171387 -0.699951 0.080383 1441742604 0.688660 -0.171387 -0.699951 0.080383 1441742604 0.675049 -0.058533 -0.714905 0.172607 1441742604 0.675049 -0.058533 -0.714905 0.172607 1441742604 0.675049 -0.058533 -0.714905 0.172607 1441742604 0.675049 -0.058533 -0.714905 0.172607 1441742604 0.675049 -0.058533 -0.714905 0.172607 1441742604 0.675049 -0.058533 -0.714905 0.172607 1441742604 0.653198 0.033325 -0.717773 0.238708 1441742604 0.653198 0.033325 -0.717773 0.238708 1441742604 0.653198 0.033325 -0.717773 0.238708 1441742604 0.653198 0.033325 -0.717773 0.238708 1441742604 0.653198 0.033325 -0.717773 0.238708 1441742604 0.653198 0.033325 -0.717773 0.238708 1441742604 0.617737 0.130798 -0.714478 0.301331 1441742604 0.617737 0.130798 -0.714478 0.301331 1441742604 0.617737 0.130798 -0.714478 0.301331 1441742604 0.617737 0.130798 -0.714478 0.301331 1441742604 0.617737 0.130798 -0.714478 0.301331 1441742604 0.617737 0.130798 -0.714478 0.301331 1441742604 0.617737 0.130798 -0.714478 0.301331 1441742604 0.569946 0.241272 -0.693115 0.369507 1441742604 0.569946 0.241272 -0.693115 0.369507 1441742604 0.569946 0.241272 -0.693115 0.369507 1441742604 0.569946 0.241272 -0.693115 0.369507 1441742604 0.569946 0.241272 -0.693115 0.369507 1441742604 0.569946 0.241272 -0.693115 0.369507 1441742604 0.520874 0.331482 -0.661377 0.425903 1441742604 0.520874 0.331482 -0.661377 0.425903 1441742604 0.520874 0.331482 -0.661377 0.425903 1441742604 0.520874 0.331482 -0.661377 0.425903 1441742604 0.520874 0.331482 -0.661377 0.425903 1441742604 0.520874 0.331482 -0.661377 0.425903 1441742604 0.520874 0.331482 -0.661377 0.425903 1441742604 0.478027 0.398499 -0.624268 0.472168 1441742604 0.478027 0.398499 -0.624268 0.472168 1441742604 0.478027 0.398499 -0.624268 0.472168 1441742604 0.478027 0.398499 -0.624268 0.472168 1441742604 0.478027 0.398499 -0.624268 0.472168 1441742604 0.478027 0.398499 -0.624268 0.472168 1441742604 0.444946 0.445801 -0.597168 0.496643 1441742604 0.444946 0.445801 -0.597168 0.496643 1441742604 0.444946 0.445801 -0.597168 0.496643 1441742604 0.444946 0.445801 -0.597168 0.496643 1441742604 0.444946 0.445801 -0.597168 0.496643 1441742604 0.420837 0.471436 -0.578308 0.515930 1441742604 0.420837 0.471436 -0.578308 0.515930 1441742604 0.420837 0.471436 -0.578308 0.515930 1441742604 0.420837 0.471436 -0.578308 0.515930 1441742604 0.420837 0.471436 -0.578308 0.515930 1441742604 0.420837 0.471436 -0.578308 0.515930 1441742604 0.398193 0.485962 -0.562744 0.537231 1441742604 0.398193 0.485962 -0.562744 0.537231 1441742604 0.398193 0.485962 -0.562744 0.537231 1441742604 0.398193 0.485962 -0.562744 0.537231 1441742604 0.398193 0.485962 -0.562744 0.537231 1441742604 0.398193 0.485962 -0.562744 0.537231 1441742604 0.394104 0.488403 -0.546204 0.554749 1441742604 0.394104 0.488403 -0.546204 0.554749 1441742604 0.394104 0.488403 -0.546204 0.554749 1441742604 0.394104 0.488403 -0.546204 0.554749 1441742604 0.394104 0.488403 -0.546204 0.554749 1441742604 0.394104 0.488403 -0.546204 0.554749 1441742604 0.394104 0.488403 -0.546204 0.554749 1441742604 0.444397 0.445313 -0.570190 0.528259 1441742604 0.444397 0.445313 -0.570190 0.528259 1441742604 0.444397 0.445313 -0.570190 0.528259 1441742604 0.444397 0.445313 -0.570190 0.528259 1441742604 0.444397 0.445313 -0.570190 0.528259 1441742604 0.444397 0.445313 -0.570190 0.528259 1441742604 0.517639 0.362122 -0.624390 0.459412 1441742604 0.517639 0.362122 -0.624390 0.459412 1441742604 0.517639 0.362122 -0.624390 0.459412 1441742604 0.517639 0.362122 -0.624390 0.459412 1441742605 0.517639 0.362122 -0.624390 0.459412 1441742605 0.517639 0.362122 -0.624390 0.459412 1441742605 0.517639 0.362122 -0.624390 0.459412 1441742605 0.588623 0.254517 -0.676758 0.361572 1441742605 0.588623 0.254517 -0.676758 0.361572 1441742605 0.588623 0.254517 -0.676758 0.361572 1441742605 0.588623 0.254517 -0.676758 0.361572 1441742605 0.588623 0.254517 -0.676758 0.361572 1441742605 0.588623 0.254517 -0.676758 0.361572 1441742605 0.638062 0.141479 -0.709900 0.262573 1441742605 0.638062 0.141479 -0.709900 0.262573 1441742605 0.638062 0.141479 -0.709900 0.262573 1441742605 0.638062 0.141479 -0.709900 0.262573 1441742605 0.638062 0.141479 -0.709900 0.262573 1441742605 0.638062 0.141479 -0.709900 0.262573 1441742605 0.638062 0.141479 -0.709900 0.262573 1441742605 0.665710 0.039734 -0.723877 0.176697 1441742605 0.665710 0.039734 -0.723877 0.176697 1441742605 0.665710 0.039734 -0.723877 0.176697 1441742605 0.665710 0.039734 -0.723877 0.176697 1441742605 0.665710 0.039734 -0.723877 0.176697 1441742605 0.665710 0.039734 -0.723877 0.176697 1441742605 0.684387 -0.057739 -0.720398 0.096130 1441742605 0.684387 -0.057739 -0.720398 0.096130 1441742605 0.684387 -0.057739 -0.720398 0.096130 1441742605 0.684387 -0.057739 -0.720398 0.096130 1441742605 0.684387 -0.057739 -0.720398 0.096130 1441742605 0.684387 -0.057739 -0.720398 0.096130 1441742605 0.684387 -0.057739 -0.720398 0.096130 1441742605 0.698792 -0.147522 -0.699707 0.018799 1441742605 0.698792 -0.147522 -0.699707 0.018799 1441742605 0.698792 -0.147522 -0.699707 0.018799 1441742605 0.698792 -0.147522 -0.699707 0.018799 1441742605 0.698792 -0.147522 -0.699707 0.018799 1441742605 0.704285 -0.231628 -0.668335 -0.060303 1441742605 0.704285 -0.231628 -0.668335 -0.060303 1441742605 0.704285 -0.231628 -0.668335 -0.060303 1441742605 0.704285 -0.231628 -0.668335 -0.060303 1441742605 0.704285 -0.231628 -0.668335 -0.060303 1441742605 0.704285 -0.231628 -0.668335 -0.060303 1441742605 0.704285 -0.231628 -0.668335 -0.060303 1441742605 0.697144 -0.313782 -0.630249 -0.135498 1441742605 0.697144 -0.313782 -0.630249 -0.135498 1441742605 0.697144 -0.313782 -0.630249 -0.135498 1441742605 0.697144 -0.313782 -0.630249 -0.135498 1441742605 0.697144 -0.313782 -0.630249 -0.135498 1441742605 0.685669 -0.374817 -0.594788 -0.188721 1441742605 0.685669 -0.374817 -0.594788 -0.188721 1441742605 0.685669 -0.374817 -0.594788 -0.188721 1441742605 0.685669 -0.374817 -0.594788 -0.188721 1441742605 0.682922 -0.409363 -0.563171 -0.221130 1441742605 0.682922 -0.409363 -0.563171 -0.221130 1441742605 0.682922 -0.409363 -0.563171 -0.221130 1441742605 0.682922 -0.409363 -0.563171 -0.221130 1441742605 0.682922 -0.409363 -0.563171 -0.221130 1441742605 0.671021 -0.447510 -0.538696 -0.243652 1441742605 0.671021 -0.447510 -0.538696 -0.243652 1441742605 0.671021 -0.447510 -0.538696 -0.243652 1441742605 0.671021 -0.447510 -0.538696 -0.243652 1441742605 0.671021 -0.447510 -0.538696 -0.243652 1441742605 0.671021 -0.447510 -0.538696 -0.243652 1441742605 0.669067 -0.460144 -0.532715 -0.238342 1441742605 0.669067 -0.460144 -0.532715 -0.238342 1441742605 0.669067 -0.460144 -0.532715 -0.238342 1441742605 0.669067 -0.460144 -0.532715 -0.238342 1441742605 0.669067 -0.460144 -0.532715 -0.238342 1441742605 0.669067 -0.460144 -0.532715 -0.238342 1441742605 0.669067 -0.460144 -0.532715 -0.238342 1441742605 0.678955 -0.441895 -0.550171 -0.202698 1441742605 0.678955 -0.441895 -0.550171 -0.202698 1441742605 0.678955 -0.441895 -0.550171 -0.202698 1441742605 0.678955 -0.441895 -0.550171 -0.202698 1441742605 0.678955 -0.441895 -0.550171 -0.202698 1441742605 0.678955 -0.441895 -0.550171 -0.202698 1441742605 0.678955 -0.441895 -0.550171 -0.202698 1441742605 0.693848 -0.394775 -0.585327 -0.142151 1441742605 0.693848 -0.394775 -0.585327 -0.142151 1441742605 0.693848 -0.394775 -0.585327 -0.142151 1441742605 0.693848 -0.394775 -0.585327 -0.142151 1441742605 0.693848 -0.394775 -0.585327 -0.142151 1441742605 0.693848 -0.394775 -0.585327 -0.142151 1441742605 0.707275 -0.313049 -0.631226 -0.057434 1441742605 0.707275 -0.313049 -0.631226 -0.057434 1441742605 0.707275 -0.313049 -0.631226 -0.057434 1441742605 0.707275 -0.313049 -0.631226 -0.057434 1441742605 0.707275 -0.313049 -0.631226 -0.057434 1441742605 0.707275 -0.313049 -0.631226 -0.057434 1441742605 0.700928 -0.225525 -0.676208 0.024780 1441742605 0.700928 -0.225525 -0.676208 0.024780 1441742605 0.700928 -0.225525 -0.676208 0.024780 1441742605 0.700928 -0.225525 -0.676208 0.024780 1441742605 0.700928 -0.225525 -0.676208 0.024780 1441742605 0.700928 -0.225525 -0.676208 0.024780 1441742605 0.684998 -0.112122 -0.709412 0.122375 1441742605 0.684998 -0.112122 -0.709412 0.122375 1441742605 0.684998 -0.112122 -0.709412 0.122375 1441742605 0.684998 -0.112122 -0.709412 0.122375 1441742605 0.684998 -0.112122 -0.709412 0.122375 1441742605 0.684998 -0.112122 -0.709412 0.122375 1441742605 0.661255 -0.003113 -0.721802 0.204407 1441742605 0.661255 -0.003113 -0.721802 0.204407 1441742605 0.661255 -0.003113 -0.721802 0.204407 1441742605 0.628906 0.096313 -0.723267 0.268555 1441742605 0.628906 0.096313 -0.723267 0.268555 1441742605 0.628906 0.096313 -0.723267 0.268555 1441742605 0.628906 0.096313 -0.723267 0.268555 1441742606 0.628906 0.096313 -0.723267 0.268555 1441742606 0.628906 0.096313 -0.723267 0.268555 1441742606 0.589539 0.183777 -0.716980 0.323425 1441742606 0.589539 0.183777 -0.716980 0.323425 1441742606 0.589539 0.183777 -0.716980 0.323425 1441742606 0.589539 0.183777 -0.716980 0.323425 1441742606 0.589539 0.183777 -0.716980 0.323425 1441742606 0.589539 0.183777 -0.716980 0.323425 1441742606 0.544006 0.267090 -0.700012 0.377747 1441742606 0.544006 0.267090 -0.700012 0.377747 1441742606 0.544006 0.267090 -0.700012 0.377747 1441742606 0.544006 0.267090 -0.700012 0.377747 1441742606 0.544006 0.267090 -0.700012 0.377747 1441742606 0.544006 0.267090 -0.700012 0.377747 1441742606 0.495117 0.343567 -0.676331 0.423584 1441742606 0.495117 0.343567 -0.676331 0.423584 1441742606 0.495117 0.343567 -0.676331 0.423584 1441742606 0.495117 0.343567 -0.676331 0.423584 1441742606 0.495117 0.343567 -0.676331 0.423584 1441742606 0.495117 0.343567 -0.676331 0.423584 1441742606 0.495117 0.343567 -0.676331 0.423584 1441742606 0.442688 0.410339 -0.642151 0.472534 1441742606 0.442688 0.410339 -0.642151 0.472534 1441742606 0.442688 0.410339 -0.642151 0.472534 1441742606 0.442688 0.410339 -0.642151 0.472534 1441742606 0.442688 0.410339 -0.642151 0.472534 1441742606 0.442688 0.410339 -0.642151 0.472534 1441742606 0.393921 0.476501 -0.591736 0.517273 1441742606 0.393921 0.476501 -0.591736 0.517273 1441742606 0.393921 0.476501 -0.591736 0.517273 1441742606 0.393921 0.476501 -0.591736 0.517273 1441742606 0.393921 0.476501 -0.591736 0.517273 1441742606 0.393921 0.476501 -0.591736 0.517273 1441742606 0.378296 0.516907 -0.550537 0.535278 1441742606 0.378296 0.516907 -0.550537 0.535278 1441742606 0.378296 0.516907 -0.550537 0.535278 1441742606 0.378296 0.516907 -0.550537 0.535278 1441742606 0.378296 0.516907 -0.550537 0.535278 1441742606 0.378296 0.516907 -0.550537 0.535278 1441742606 0.410461 0.512329 -0.544495 0.522034 1441742606 0.410461 0.512329 -0.544495 0.522034 1441742606 0.410461 0.512329 -0.544495 0.522034 1441742606 0.410461 0.512329 -0.544495 0.522034 1441742606 0.410461 0.512329 -0.544495 0.522034 1441742606 0.410461 0.512329 -0.544495 0.522034 1441742606 0.473694 0.458008 -0.583862 0.474243 1441742606 0.473694 0.458008 -0.583862 0.474243 1441742606 0.473694 0.458008 -0.583862 0.474243 1441742606 0.473694 0.458008 -0.583862 0.474243 1441742606 0.473694 0.458008 -0.583862 0.474243 1441742606 0.473694 0.458008 -0.583862 0.474243 1441742606 0.473694 0.458008 -0.583862 0.474243 1441742606 0.535828 0.381470 -0.630432 0.412170 1441742606 0.535828 0.381470 -0.630432 0.412170 1441742606 0.535828 0.381470 -0.630432 0.412170 1441742606 0.535828 0.381470 -0.630432 0.412170 1441742606 0.535828 0.381470 -0.630432 0.412170 1441742606 0.535828 0.381470 -0.630432 0.412170 1441742606 0.594116 0.284790 -0.673584 0.334839 1441742606 0.594116 0.284790 -0.673584 0.334839 1441742606 0.594116 0.284790 -0.673584 0.334839 1441742606 0.594116 0.284790 -0.673584 0.334839 1441742606 0.594116 0.284790 -0.673584 0.334839 1441742606 0.594116 0.284790 -0.673584 0.334839 1441742606 0.643921 0.168884 -0.705627 0.242798 1441742606 0.643921 0.168884 -0.705627 0.242798 1441742606 0.643921 0.168884 -0.705627 0.242798 1441742606 0.643921 0.168884 -0.705627 0.242798 1441742606 0.643921 0.168884 -0.705627 0.242798 1441742606 0.643921 0.168884 -0.705627 0.242798 1441742606 0.678040 0.045105 -0.719788 0.141663 1441742606 0.678040 0.045105 -0.719788 0.141663 1441742606 0.678040 0.045105 -0.719788 0.141663 1441742606 0.678040 0.045105 -0.719788 0.141663 1441742606 0.678040 0.045105 -0.719788 0.141663 1441742606 0.678040 0.045105 -0.719788 0.141663 1441742606 0.678040 0.045105 -0.719788 0.141663 1441742606 0.696777 -0.073364 -0.712280 0.042053 1441742606 0.696777 -0.073364 -0.712280 0.042053 1441742606 0.696777 -0.073364 -0.712280 0.042053 1441742606 0.696777 -0.073364 -0.712280 0.042053 1441742606 0.696777 -0.073364 -0.712280 0.042053 1441742606 0.700684 -0.175415 -0.690369 -0.040588 1441742606 0.700684 -0.175415 -0.690369 -0.040588 1441742606 0.700684 -0.175415 -0.690369 -0.040588 1441742606 0.700684 -0.175415 -0.690369 -0.040588 1441742606 0.700684 -0.175415 -0.690369 -0.040588 1441742606 0.700684 -0.175415 -0.690369 -0.040588 1441742606 0.692993 -0.264893 -0.659790 -0.119385 1441742606 0.692993 -0.264893 -0.659790 -0.119385 1441742606 0.692993 -0.264893 -0.659790 -0.119385 1441742606 0.692993 -0.264893 -0.659790 -0.119385 1441742606 0.692993 -0.264893 -0.659790 -0.119385 1441742606 0.692993 -0.264893 -0.659790 -0.119385 1441742606 0.675964 -0.355164 -0.615662 -0.194763 1441742606 0.675964 -0.355164 -0.615662 -0.194763 1441742606 0.675964 -0.355164 -0.615662 -0.194763 1441742606 0.675964 -0.355164 -0.615662 -0.194763 1441742606 0.675964 -0.355164 -0.615662 -0.194763 1441742606 0.675964 -0.355164 -0.615662 -0.194763 1441742606 0.654236 -0.427612 -0.568909 -0.256042 1441742606 0.654236 -0.427612 -0.568909 -0.256042 1441742606 0.654236 -0.427612 -0.568909 -0.256042 1441742606 0.654236 -0.427612 -0.568909 -0.256042 1441742606 0.644653 -0.464905 -0.533325 -0.289612 1441742606 0.644653 -0.464905 -0.533325 -0.289612 1441742606 0.644653 -0.464905 -0.533325 -0.289612 1441742606 0.644653 -0.464905 -0.533325 -0.289612 1441742607 0.644653 -0.464905 -0.533325 -0.289612 1441742607 0.638794 -0.488159 -0.511230 -0.303894 1441742607 0.638794 -0.488159 -0.511230 -0.303894 1441742607 0.638794 -0.488159 -0.511230 -0.303894 1441742607 0.638794 -0.488159 -0.511230 -0.303894 1441742607 0.638794 -0.488159 -0.511230 -0.303894 1441742607 0.638794 -0.488159 -0.511230 -0.303894 1441742607 0.647217 -0.481384 -0.513794 -0.292358 1441742607 0.647217 -0.481384 -0.513794 -0.292358 1441742607 0.647217 -0.481384 -0.513794 -0.292358 1441742607 0.647217 -0.481384 -0.513794 -0.292358 1441742607 0.647217 -0.481384 -0.513794 -0.292358 1441742607 0.662109 -0.452148 -0.539429 -0.257385 1441742607 0.662109 -0.452148 -0.539429 -0.257385 1441742607 0.662109 -0.452148 -0.539429 -0.257385 1441742607 0.662109 -0.452148 -0.539429 -0.257385 1441742607 0.662109 -0.452148 -0.539429 -0.257385 1441742607 0.681091 -0.401306 -0.578979 -0.199585 1441742607 0.681091 -0.401306 -0.578979 -0.199585 1441742607 0.681091 -0.401306 -0.578979 -0.199585 1441742607 0.681091 -0.401306 -0.578979 -0.199585 1441742607 0.681091 -0.401306 -0.578979 -0.199585 1441742607 0.681091 -0.401306 -0.578979 -0.199585 1441742607 0.696472 -0.336121 -0.621277 -0.126526 1441742607 0.696472 -0.336121 -0.621277 -0.126526 1441742607 0.696472 -0.336121 -0.621277 -0.126526 1441742607 0.696472 -0.336121 -0.621277 -0.126526 1441742607 0.696472 -0.336121 -0.621277 -0.126526 1441742607 0.696472 -0.336121 -0.621277 -0.126526 1441742607 0.700928 -0.262634 -0.661560 -0.045776 1441742607 0.700928 -0.262634 -0.661560 -0.045776 1441742607 0.700928 -0.262634 -0.661560 -0.045776 1441742607 0.700928 -0.262634 -0.661560 -0.045776 1441742607 0.700928 -0.262634 -0.661560 -0.045776 1441742607 0.700928 -0.262634 -0.661560 -0.045776 1441742607 0.692749 -0.191040 -0.694946 0.026550 1441742607 0.692749 -0.191040 -0.694946 0.026550 1441742607 0.692749 -0.191040 -0.694946 0.026550 1441742607 0.692749 -0.191040 -0.694946 0.026550 1441742607 0.692749 -0.191040 -0.694946 0.026550 1441742607 0.692749 -0.191040 -0.694946 0.026550 1441742607 0.679443 -0.097656 -0.718750 0.110535 1441742607 0.679443 -0.097656 -0.718750 0.110535 1441742607 0.679443 -0.097656 -0.718750 0.110535 1441742607 0.679443 -0.097656 -0.718750 0.110535 1441742607 0.679443 -0.097656 -0.718750 0.110535 1441742607 0.679443 -0.097656 -0.718750 0.110535 1441742607 0.657288 -0.005737 -0.729675 0.188354 1441742607 0.657288 -0.005737 -0.729675 0.188354 1441742607 0.657288 -0.005737 -0.729675 0.188354 1441742607 0.657288 -0.005737 -0.729675 0.188354 1441742607 0.657288 -0.005737 -0.729675 0.188354 1441742607 0.657288 -0.005737 -0.729675 0.188354 1441742607 0.624512 0.081604 -0.733032 0.256958 1441742607 0.624512 0.081604 -0.733032 0.256958 1441742607 0.624512 0.081604 -0.733032 0.256958 1441742607 0.624512 0.081604 -0.733032 0.256958 1441742607 0.624512 0.081604 -0.733032 0.256958 1441742607 0.586792 0.163147 -0.725037 0.321533 1441742607 0.586792 0.163147 -0.725037 0.321533 1441742607 0.586792 0.163147 -0.725037 0.321533 1441742607 0.586792 0.163147 -0.725037 0.321533 1441742607 0.586792 0.163147 -0.725037 0.321533 1441742607 0.586792 0.163147 -0.725037 0.321533 1441742607 0.586792 0.163147 -0.725037 0.321533 1441742607 0.542175 0.244995 -0.705261 0.385437 1441742607 0.542175 0.244995 -0.705261 0.385437 1441742607 0.542175 0.244995 -0.705261 0.385437 1441742607 0.542175 0.244995 -0.705261 0.385437 1441742607 0.542175 0.244995 -0.705261 0.385437 1441742607 0.542175 0.244995 -0.705261 0.385437 1441742607 0.489136 0.336975 -0.670593 0.444397 1441742607 0.489136 0.336975 -0.670593 0.444397 1441742607 0.489136 0.336975 -0.670593 0.444397 1441742607 0.489136 0.336975 -0.670593 0.444397 1441742607 0.489136 0.336975 -0.670593 0.444397 1441742607 0.489136 0.336975 -0.670593 0.444397 1441742607 0.444763 0.414001 -0.626648 0.487915 1441742607 0.444763 0.414001 -0.626648 0.487915 1441742607 0.444763 0.414001 -0.626648 0.487915 1441742607 0.444763 0.414001 -0.626648 0.487915 1441742607 0.444763 0.414001 -0.626648 0.487915 1441742607 0.444763 0.414001 -0.626648 0.487915 1441742607 0.444763 0.414001 -0.626648 0.487915 1441742607 0.412781 0.476501 -0.573425 0.523193 1441742607 0.412781 0.476501 -0.573425 0.523193 1441742607 0.412781 0.476501 -0.573425 0.523193 1441742607 0.412781 0.476501 -0.573425 0.523193 1441742607 0.412781 0.476501 -0.573425 0.523193 1441742607 0.412781 0.476501 -0.573425 0.523193 1441742607 0.432068 0.486145 -0.557922 0.515381 1441742607 0.432068 0.486145 -0.557922 0.515381 1441742607 0.432068 0.486145 -0.557922 0.515381 1441742607 0.432068 0.486145 -0.557922 0.515381 1441742607 0.432068 0.486145 -0.557922 0.515381 1441742607 0.432068 0.486145 -0.557922 0.515381 1441742607 0.432068 0.486145 -0.557922 0.515381 1441742607 0.467346 0.460876 -0.580688 0.481567 1441742607 0.467346 0.460876 -0.580688 0.481567 1441742607 0.467346 0.460876 -0.580688 0.481567 1441742607 0.467346 0.460876 -0.580688 0.481567 1441742607 0.467346 0.460876 -0.580688 0.481567 1441742607 0.467346 0.460876 -0.580688 0.481567 1441742607 0.511658 0.412109 -0.614929 0.436157 1441742607 0.511658 0.412109 -0.614929 0.436157 1441742607 0.511658 0.412109 -0.614929 0.436157 1441742607 0.511658 0.412109 -0.614929 0.436157 1441742607 0.511658 0.412109 -0.614929 0.436157 1441742607 0.511658 0.412109 -0.614929 0.436157 1441742608 0.562622 0.341125 -0.653625 0.373901 1441742608 0.562622 0.341125 -0.653625 0.373901 1441742608 0.562622 0.341125 -0.653625 0.373901 1441742608 0.562622 0.341125 -0.653625 0.373901 1441742608 0.562622 0.341125 -0.653625 0.373901 1441742608 0.562622 0.341125 -0.653625 0.373901 1441742608 0.612976 0.246155 -0.691345 0.292725 1441742608 0.612976 0.246155 -0.691345 0.292725 1441742608 0.612976 0.246155 -0.691345 0.292725 1441742608 0.612976 0.246155 -0.691345 0.292725 1441742608 0.612976 0.246155 -0.691345 0.292725 1441742608 0.612976 0.246155 -0.691345 0.292725 1441742608 0.612976 0.246155 -0.691345 0.292725 1441742608 0.657104 0.123596 -0.719116 0.189087 1441742608 0.657104 0.123596 -0.719116 0.189087 1441742608 0.657104 0.123596 -0.719116 0.189087 1441742608 0.657104 0.123596 -0.719116 0.189087 1441742608 0.657104 0.123596 -0.719116 0.189087 1441742608 0.657104 0.123596 -0.719116 0.189087 1441742608 0.679443 -0.004456 -0.728455 0.087402 1441742608 0.679443 -0.004456 -0.728455 0.087402 1441742608 0.679443 -0.004456 -0.728455 0.087402 1441742608 0.679443 -0.004456 -0.728455 0.087402 1441742608 0.679443 -0.004456 -0.728455 0.087402 1441742608 0.679443 -0.004456 -0.728455 0.087402 1441742608 0.679443 -0.004456 -0.728455 0.087402 1441742608 0.685974 -0.107239 -0.719666 0.003967 1441742608 0.685974 -0.107239 -0.719666 0.003967 1441742608 0.685974 -0.107239 -0.719666 0.003967 1441742608 0.685974 -0.107239 -0.719666 0.003967 1441742608 0.685974 -0.107239 -0.719666 0.003967 1441742608 0.685974 -0.107239 -0.719666 0.003967 1441742608 0.682434 -0.187805 -0.702881 -0.070801 1441742608 0.682434 -0.187805 -0.702881 -0.070801 1441742608 0.682434 -0.187805 -0.702881 -0.070801 1441742608 0.682434 -0.187805 -0.702881 -0.070801 1441742608 0.682434 -0.187805 -0.702881 -0.070801 1441742608 0.682434 -0.187805 -0.702881 -0.070801 1441742608 0.682434 -0.187805 -0.702881 -0.070801 1441742608 0.666687 -0.285278 -0.667725 -0.168091 1441742608 0.666687 -0.285278 -0.667725 -0.168091 1441742608 0.666687 -0.285278 -0.667725 -0.168091 1441742608 0.666687 -0.285278 -0.667725 -0.168091 1441742608 0.666687 -0.285278 -0.667725 -0.168091 1441742608 0.644348 -0.381653 -0.615723 -0.245117 1441742608 0.644348 -0.381653 -0.615723 -0.245117 1441742608 0.644348 -0.381653 -0.615723 -0.245117 1441742608 0.644348 -0.381653 -0.615723 -0.245117 1441742608 0.644348 -0.381653 -0.615723 -0.245117 1441742608 0.644348 -0.381653 -0.615723 -0.245117 1441742608 0.644348 -0.381653 -0.615723 -0.245117 1441742608 0.623474 -0.451904 -0.563477 -0.299316 1441742608 0.623474 -0.451904 -0.563477 -0.299316 1441742608 0.623474 -0.451904 -0.563477 -0.299316 1441742608 0.623474 -0.451904 -0.563477 -0.299316 1441742608 0.623474 -0.451904 -0.563477 -0.299316 1441742608 0.623474 -0.451904 -0.563477 -0.299316 1441742608 0.618530 -0.489319 -0.525391 -0.319336 1441742608 0.618530 -0.489319 -0.525391 -0.319336 1441742608 0.618530 -0.489319 -0.525391 -0.319336 1441742608 0.618530 -0.489319 -0.525391 -0.319336 1441742608 0.618530 -0.489319 -0.525391 -0.319336 1441742608 0.618530 -0.489319 -0.525391 -0.319336 1441742608 0.621460 -0.502197 -0.511292 -0.316528 1441742608 0.621460 -0.502197 -0.511292 -0.316528 1441742608 0.621460 -0.502197 -0.511292 -0.316528 1441742608 0.621460 -0.502197 -0.511292 -0.316528 1441742608 0.635559 -0.486694 -0.524780 -0.289551 1441742608 0.635559 -0.486694 -0.524780 -0.289551 1441742608 0.635559 -0.486694 -0.524780 -0.289551 1441742608 0.635559 -0.486694 -0.524780 -0.289551 1441742608 0.635559 -0.486694 -0.524780 -0.289551 1441742608 0.635559 -0.486694 -0.524780 -0.289551 1441742608 0.656067 -0.447998 -0.558044 -0.239746 1441742608 0.656067 -0.447998 -0.558044 -0.239746 1441742608 0.656067 -0.447998 -0.558044 -0.239746 1441742608 0.656067 -0.447998 -0.558044 -0.239746 1441742608 0.656067 -0.447998 -0.558044 -0.239746 1441742608 0.656067 -0.447998 -0.558044 -0.239746 1441742608 0.676025 -0.384888 -0.604431 -0.171814 1441742608 0.676025 -0.384888 -0.604431 -0.171814 1441742608 0.676025 -0.384888 -0.604431 -0.171814 1441742608 0.676025 -0.384888 -0.604431 -0.171814 1441742608 0.676025 -0.384888 -0.604431 -0.171814 1441742608 0.676025 -0.384888 -0.604431 -0.171814 1441742608 0.689453 -0.299011 -0.654053 -0.086365 1441742608 0.689453 -0.299011 -0.654053 -0.086365 1441742608 0.689453 -0.299011 -0.654053 -0.086365 1441742608 0.689453 -0.299011 -0.654053 -0.086365 1441742608 0.689453 -0.299011 -0.654053 -0.086365 1441742608 0.689453 -0.299011 -0.654053 -0.086365 1441742608 0.684448 -0.218506 -0.695557 -0.008362 1441742608 0.684448 -0.218506 -0.695557 -0.008362 1441742608 0.684448 -0.218506 -0.695557 -0.008362 1441742608 0.684448 -0.218506 -0.695557 -0.008362 1441742608 0.684448 -0.218506 -0.695557 -0.008362 1441742608 0.684448 -0.218506 -0.695557 -0.008362 1441742608 0.671082 -0.112488 -0.726440 0.096436 1441742608 0.671082 -0.112488 -0.726440 0.096436 1441742608 0.671082 -0.112488 -0.726440 0.096436 1441742608 0.671082 -0.112488 -0.726440 0.096436 1441742608 0.671082 -0.112488 -0.726440 0.096436 1441742608 0.671082 -0.112488 -0.726440 0.096436 1441742608 0.639832 0.008484 -0.739746 0.208008 1441742608 0.639832 0.008484 -0.739746 0.208008 1441742608 0.639832 0.008484 -0.739746 0.208008 1441742608 0.639832 0.008484 -0.739746 0.208008 1441742608 0.639832 0.008484 -0.739746 0.208008 1441742608 0.639832 0.008484 -0.739746 0.208008 1441742608 0.595947 0.120544 -0.735840 0.298096 1441742608 0.595947 0.120544 -0.735840 0.298096 1441742609 0.595947 0.120544 -0.735840 0.298096 1441742609 0.595947 0.120544 -0.735840 0.298096 1441742609 0.595947 0.120544 -0.735840 0.298096 1441742609 0.540527 0.221436 -0.718811 0.377014 1441742609 0.540527 0.221436 -0.718811 0.377014 1441742609 0.540527 0.221436 -0.718811 0.377014 1441742609 0.474243 0.327393 -0.679749 0.453613 1441742609 0.474243 0.327393 -0.679749 0.453613 1441742609 0.474243 0.327393 -0.679749 0.453613 1441742609 0.474243 0.327393 -0.679749 0.453613 1441742609 0.474243 0.327393 -0.679749 0.453613 1441742609 0.474243 0.327393 -0.679749 0.453613 1441742609 0.410217 0.423767 -0.623779 0.512878 1441742609 0.410217 0.423767 -0.623779 0.512878 1441742609 0.410217 0.423767 -0.623779 0.512878 1441742609 0.410217 0.423767 -0.623779 0.512878 1441742609 0.410217 0.423767 -0.623779 0.512878 1441742609 0.410217 0.423767 -0.623779 0.512878 1441742609 0.380371 0.495728 -0.562317 0.541626 1441742609 0.380371 0.495728 -0.562317 0.541626 1441742609 0.380371 0.495728 -0.562317 0.541626 1441742609 0.380371 0.495728 -0.562317 0.541626 1441742609 0.380371 0.495728 -0.562317 0.541626 1441742609 0.380371 0.495728 -0.562317 0.541626 1441742609 0.393250 0.510315 -0.552551 0.528748 1441742609 0.393250 0.510315 -0.552551 0.528748 1441742609 0.393250 0.510315 -0.552551 0.528748 1441742609 0.393250 0.510315 -0.552551 0.528748 1441742609 0.393250 0.510315 -0.552551 0.528748 1441742609 0.393250 0.510315 -0.552551 0.528748 1441742609 0.393250 0.510315 -0.552551 0.528748 1441742609 0.417908 0.496460 -0.564392 0.510193 1441742609 0.417908 0.496460 -0.564392 0.510193 1441742609 0.417908 0.496460 -0.564392 0.510193 1441742609 0.417908 0.496460 -0.564392 0.510193 1441742609 0.417908 0.496460 -0.564392 0.510193 1441742609 0.417908 0.496460 -0.564392 0.510193 1441742609 0.462036 0.456787 -0.590332 0.478882 1441742609 0.462036 0.456787 -0.590332 0.478882 1441742609 0.462036 0.456787 -0.590332 0.478882 1441742609 0.462036 0.456787 -0.590332 0.478882 1441742609 0.462036 0.456787 -0.590332 0.478882 1441742609 0.462036 0.456787 -0.590332 0.478882 1441742609 0.519226 0.390259 -0.627930 0.428711 1441742609 0.519226 0.390259 -0.627930 0.428711 1441742609 0.519226 0.390259 -0.627930 0.428711 1441742609 0.519226 0.390259 -0.627930 0.428711 1441742609 0.519226 0.390259 -0.627930 0.428711 1441742609 0.519226 0.390259 -0.627930 0.428711 1441742609 0.577332 0.299683 -0.669250 0.359131 1441742609 0.577332 0.299683 -0.669250 0.359131 1441742609 0.577332 0.299683 -0.669250 0.359131 1441742609 0.577332 0.299683 -0.669250 0.359131 1441742609 0.577332 0.299683 -0.669250 0.359131 1441742609 0.629761 0.187622 -0.703369 0.270935 1441742609 0.629761 0.187622 -0.703369 0.270935 1441742609 0.629761 0.187622 -0.703369 0.270935 1441742609 0.629761 0.187622 -0.703369 0.270935 1441742609 0.629761 0.187622 -0.703369 0.270935 1441742609 0.629761 0.187622 -0.703369 0.270935 1441742609 0.629761 0.187622 -0.703369 0.270935 1441742609 0.667603 0.068604 -0.718079 0.184387 1441742609 0.667603 0.068604 -0.718079 0.184387 1441742609 0.667603 0.068604 -0.718079 0.184387 1441742609 0.667603 0.068604 -0.718079 0.184387 1441742609 0.667603 0.068604 -0.718079 0.184387 1441742609 0.667603 0.068604 -0.718079 0.184387 1441742609 0.691711 -0.039612 -0.714417 0.098022 1441742609 0.691711 -0.039612 -0.714417 0.098022 1441742609 0.691711 -0.039612 -0.714417 0.098022 1441742609 0.691711 -0.039612 -0.714417 0.098022 1441742609 0.691711 -0.039612 -0.714417 0.098022 1441742609 0.691711 -0.039612 -0.714417 0.098022 1441742609 
0.699341 -0.030334 -0.709290 0.083618 1441742613 0.699341 -0.030334 -0.709290 0.083618 1441742613 0.699341 -0.030334 -0.709290 0.083618 1441742613 0.699341 -0.030334 -0.709290 0.083618 1441742613 0.691711 -0.002991 -0.713135 0.113831 1441742613 0.691711 -0.002991 -0.713135 0.113831 1441742613 0.691711 -0.002991 -0.713135 0.113831 1441742613 0.691711 -0.002991 -0.713135 0.113831 1441742613 0.691711 -0.002991 -0.713135 0.113831 1441742613 0.691711 -0.002991 -0.713135 0.113831 1441742613 0.691711 -0.002991 -0.713135 0.113831 1441742613 0.679688 0.043152 -0.714233 0.161316 1441742613 0.679688 0.043152 -0.714233 0.161316 1441742613 0.679688 0.043152 -0.714233 0.161316 1441742613 0.679688 0.043152 -0.714233 0.161316 1441742613 0.679688 0.043152 -0.714233 0.161316 1441742613 0.679688 0.043152 -0.714233 0.161316 1441742613 0.658264 0.112488 -0.708557 0.227905 1441742613 0.658264 0.112488 -0.708557 0.227905 1441742613 0.658264 0.112488 -0.708557 0.227905 1441742613 0.658264 0.112488 -0.708557 0.227905 1441742613 0.658264 0.112488 -0.708557 0.227905 1441742613 0.658264 0.112488 -0.708557 0.227905 1441742613 0.658264 0.112488 -0.708557 0.227905 1441742613 0.624817 0.193665 -0.693604 0.301636 1441742613 0.624817 0.193665 -0.693604 0.301636 1441742613 0.624817 0.193665 -0.693604 0.301636 1441742613 0.624817 0.193665 -0.693604 0.301636 1441742613 0.624817 0.193665 -0.693604 0.301636 1441742613 0.624817 0.193665 -0.693604 0.301636 1441742613 0.579407 0.273010 -0.673218 0.369507 1441742613 0.579407 0.273010 -0.673218 0.369507 1441742613 0.579407 0.273010 -0.673218 0.369507 1441742613 0.579407 0.273010 -0.673218 0.369507 1441742613 0.579407 0.273010 -0.673218 0.369507 1441742613 0.525818 0.359558 -0.642517 0.425903 1441742613 0.525818 0.359558 -0.642517 0.425903 1441742613 0.525818 0.359558 -0.642517 0.425903 1441742613 0.525818 0.359558 -0.642517 0.425903 1441742613 0.525818 0.359558 -0.642517 0.425903 1441742613 0.525818 0.359558 -0.642517 0.425903 1441742613 0.479980 0.433777 -0.604614 0.464661 1441742613 0.479980 0.433777 -0.604614 0.464661 1441742613 0.479980 0.433777 -0.604614 0.464661 1441742613 0.479980 0.433777 -0.604614 0.464661 1441742613 0.479980 0.433777 -0.604614 0.464661 1441742613 0.479980 0.433777 -0.604614 0.464661 1441742613 0.450745 0.489075 -0.563721 0.489685 1441742613 0.450745 0.489075 -0.563721 0.489685 1441742613 0.450745 0.489075 -0.563721 0.489685 1441742613 0.450745 0.489075 -0.563721 0.489685 1441742613 0.450745 0.489075 -0.563721 0.489685 1441742613 0.450745 0.489075 -0.563721 0.489685 1441742613 0.450745 0.489075 -0.563721 0.489685 1441742613 0.428467 0.524231 -0.532349 0.508118 1441742613 0.428467 0.524231 -0.532349 0.508118 1441742613 0.428467 0.524231 -0.532349 0.508118 1441742613 0.428467 0.524231 -0.532349 0.508118 1441742613 0.428467 0.524231 -0.532349 0.508118 1441742613 0.428467 0.524231 -0.532349 0.508118 1441742613 0.423950 0.534363 -0.527039 0.506836 1441742613 0.423950 0.534363 -0.527039 0.506836 1441742613 0.423950 0.534363 -0.527039 0.506836 1441742613 0.423950 0.534363 -0.527039 0.506836 1441742613 0.423950 0.534363 -0.527039 0.506836 1441742613 0.423950 0.534363 -0.527039 0.506836 1441742613 0.432434 0.534180 -0.533142 0.493347 1441742613 0.432434 0.534180 -0.533142 0.493347 1441742613 0.432434 0.534180 -0.533142 0.493347 1441742613 0.432434 0.534180 -0.533142 0.493347 1441742613 0.432434 0.534180 -0.533142 0.493347 1441742613 0.432434 0.534180 -0.533142 0.493347 1441742613 0.458801 0.512695 -0.553589 0.469116 1441742613 0.458801 0.512695 -0.553589 0.469116 1441742613 0.458801 0.512695 -0.553589 0.469116 1441742613 0.458801 0.512695 -0.553589 0.469116 1441742613 0.458801 0.512695 -0.553589 0.469116 1441742613 0.458801 0.512695 -0.553589 0.469116 1441742613 0.458801 0.512695 -0.553589 0.469116 1441742613 0.507874 0.454041 -0.596558 0.424194 1441742613 0.507874 0.454041 -0.596558 0.424194 1441742613 0.507874 0.454041 -0.596558 0.424194 1441742613 0.507874 0.454041 -0.596558 0.424194 1441742613 0.507874 0.454041 -0.596558 0.424194 1441742613 0.565491 0.361816 -0.645264 0.364563 1441742613 0.565491 0.361816 -0.645264 0.364563 1441742613 0.565491 0.361816 -0.645264 0.364563 1441742613 0.565491 0.361816 -0.645264 0.364563 1441742613 0.565491 0.361816 -0.645264 0.364563 1441742613 0.565491 0.361816 -0.645264 0.364563 1441742613 0.613403 0.256958 -0.684753 0.297974 1441742613 0.613403 0.256958 -0.684753 0.297974 1441742613 0.613403 0.256958 -0.684753 0.297974 1441742613 0.613403 0.256958 -0.684753 0.297974 1441742613 0.613403 0.256958 -0.684753 0.297974 1441742613 0.613403 0.256958 -0.684753 0.297974 1441742613 0.652344 0.147034 -0.706665 0.231323 1441742613 0.652344 0.147034 -0.706665 0.231323 1441742613 0.652344 0.147034 -0.706665 0.231323 1441742613 0.652344 0.147034 -0.706665 0.231323 1441742613 0.652344 0.147034 -0.706665 0.231323 1441742613 0.652344 0.147034 -0.706665 0.231323 1441742614 0.679688 0.034790 -0.716248 0.154236 1441742614 0.679688 0.034790 -0.716248 0.154236 1441742614 0.679688 0.034790 -0.716248 0.154236 1441742614 0.679688 0.034790 -0.716248 0.154236 1441742614 0.679688 0.034790 -0.716248 0.154236 1441742614 0.697388 -0.061707 -0.708984 0.084778 1441742614 0.697388 -0.061707 -0.708984 0.084778 1441742614 0.697388 -0.061707 -0.708984 0.084778 1441742614 0.697388 -0.061707 -0.708984 0.084778 1441742614 0.697388 -0.061707 -0.708984 0.084778 1441742614 0.707458 -0.157166 -0.689026 0.001282 1441742614 0.707458 -0.157166 -0.689026 0.001282 1441742614 0.707458 -0.157166 -0.689026 0.001282 1441742614 0.707458 -0.157166 -0.689026 0.001282 1441742614 0.703430 -0.259338 -0.656128 -0.086060 1441742614 0.703430 -0.259338 -0.656128 -0.086060 1441742614 0.703430 -0.259338 -0.656128 -0.086060 1441742614 0.703430 -0.259338 -0.656128 -0.086060 1441742614 0.703430 -0.259338 -0.656128 -0.086060 1441742614 0.703430 -0.259338 -0.656128 -0.086060 1441742614 0.686096 -0.358704 -0.610779 -0.165955 1441742614 0.686096 -0.358704 -0.610779 -0.165955 1441742614 0.686096 -0.358704 -0.610779 -0.165955 1441742614 0.686096 -0.358704 -0.610779 -0.165955 1441742614 0.686096 -0.358704 -0.610779 -0.165955 1441742614 0.686096 -0.358704 -0.610779 -0.165955 1441742614 0.686096 -0.358704 -0.610779 -0.165955 1441742614 0.666382 -0.432678 -0.565430 -0.221497 1441742614 0.666382 -0.432678 -0.565430 -0.221497 1441742614 0.666382 -0.432678 -0.565430 -0.221497 1441742614 0.666382 -0.432678 -0.565430 -0.221497 1441742614 0.666382 -0.432678 -0.565430 -0.221497 1441742614 0.666382 -0.432678 -0.565430 -0.221497 1441742614 0.659180 -0.469421 -0.533325 -0.246521 1441742614 0.659180 -0.469421 -0.533325 -0.246521 1441742614 0.659180 -0.469421 -0.533325 -0.246521 1441742614 0.659180 -0.469421 -0.533325 -0.246521 1441742614 0.659180 -0.469421 -0.533325 -0.246521 1441742614 0.659180 -0.469421 -0.533325 -0.246521 1441742614 0.653015 -0.489929 -0.519592 -0.252136 1441742614 0.653015 -0.489929 -0.519592 -0.252136 1441742614 0.653015 -0.489929 -0.519592 -0.252136 1441742614 0.653015 -0.489929 -0.519592 -0.252136 1441742614 0.653015 -0.489929 -0.519592 -0.252136 1441742614 0.653015 -0.489929 -0.519592 -0.252136 1441742614 0.663757 -0.472046 -0.531982 -0.231567 1441742614 0.663757 -0.472046 -0.531982 -0.231567 1441742614 0.663757 -0.472046 -0.531982 -0.231567 1441742614 0.663757 -0.472046 -0.531982 -0.231567 1441742614 0.663757 -0.472046 -0.531982 -0.231567 1441742614 0.663757 -0.472046 -0.531982 -0.231567 1441742614 0.678284 -0.431580 -0.565674 -0.183716 1441742614 0.678284 -0.431580 -0.565674 -0.183716 1441742614 0.678284 -0.431580 -0.565674 -0.183716 1441742614 0.678284 -0.431580 -0.565674 -0.183716 1441742614 0.678284 -0.431580 -0.565674 -0.183716 1441742614 0.678284 -0.431580 -0.565674 -0.183716 1441742614 0.678284 -0.431580 -0.565674 -0.183716 1441742614 0.695740 -0.369263 -0.604614 -0.118347 1441742614 0.695740 -0.369263 -0.604614 -0.118347 1441742614 0.695740 -0.369263 -0.604614 -0.118347 1441742614 0.695740 -0.369263 -0.604614 -0.118347 1441742614 0.695740 -0.369263 -0.604614 -0.118347 1441742614 0.695740 -0.369263 -0.604614 -0.118347 1441742614 0.705383 -0.293274 -0.643860 -0.044067 1441742614 0.705383 -0.293274 -0.643860 -0.044067 1441742614 0.705383 -0.293274 -0.643860 -0.044067 1441742614 0.705383 -0.293274 -0.643860 -0.044067 1441742614 0.705383 -0.293274 -0.643860 -0.044067 1441742614 0.705383 -0.293274 -0.643860 -0.044067 1441742614 0.703247 -0.208862 -0.678772 0.032898 1441742614 0.703247 -0.208862 -0.678772 0.032898 1441742614 0.703247 -0.208862 -0.678772 0.032898 1441742614 0.703247 -0.208862 -0.678772 0.032898 1441742614 0.703247 -0.208862 -0.678772 0.032898 1441742614 0.703247 -0.208862 -0.678772 0.032898 1441742614 0.687195 -0.118896 -0.708435 0.108521 1441742614 0.687195 -0.118896 -0.708435 0.108521 1441742614 0.687195 -0.118896 -0.708435 0.108521 1441742614 0.687195 -0.118896 -0.708435 0.108521 1441742614 0.687195 -0.118896 -0.708435 0.108521 1441742614 0.687195 -0.118896 -0.708435 0.108521 1441742614 0.667236 -0.016724 -0.719543 0.191711 1441742614 0.667236 -0.016724 -0.719543 0.191711 1441742614 0.667236 -0.016724 -0.719543 0.191711 1441742614 0.667236 -0.016724 -0.719543 0.191711 1441742614 0.667236 -0.016724 -0.719543 0.191711 1441742614 0.667236 -0.016724 -0.719543 0.191711 1441742614 0.667236 -0.016724 -0.719543 0.191711 1441742614 0.638428 0.072144 -0.720703 0.260315 1441742614 0.638428 0.072144 -0.720703 0.260315 1441742614 0.638428 0.072144 -0.720703 0.260315 1441742614 0.638428 0.072144 -0.720703 0.260315 1441742614 0.638428 0.072144 -0.720703 0.260315 1441742614 0.604431 0.155945 -0.715393 0.313904 1441742614 0.604431 0.155945 -0.715393 0.313904 1441742614 0.604431 0.155945 -0.715393 0.313904 1441742614 0.604431 0.155945 -0.715393 0.313904 1441742614 0.604431 0.155945 -0.715393 0.313904 1441742614 0.604431 0.155945 -0.715393 0.313904 1441742614 0.604431 0.155945 -0.715393 0.313904 1441742614 0.565552 0.241699 -0.699463 0.363892 1441742614 0.565552 0.241699 -0.699463 0.363892 1441742614 0.565552 0.241699 -0.699463 0.363892 1441742614 0.565552 0.241699 -0.699463 0.363892 1441742614 0.565552 0.241699 -0.699463 0.363892 1441742614 0.565552 0.241699 -0.699463 0.363892 1441742614 0.525391 0.318665 -0.672974 0.411621 1441742614 0.525391 0.318665 -0.672974 0.411621 1441742615 0.525391 0.318665 -0.672974 0.411621 1441742615 0.525391 0.318665 -0.672974 0.411621 1441742615 0.525391 0.318665 -0.672974 0.411621 1441742615 0.525391 0.318665 -0.672974 0.411621 1441742615 0.525391 0.318665 -0.672974 0.411621 1441742615 0.496826 0.356506 -0.657043 0.440796 1441742615 0.496826 0.356506 -0.657043 0.440796 1441742615 0.496826 0.356506 -0.657043 0.440796 1441742615 0.496826 0.356506 -0.657043 0.440796 1441742615 0.496826 0.356506 -0.657043 0.440796 1441742615 0.496826 0.356506 -0.657043 0.440796 1441742615 0.473572 0.372131 -0.657349 0.452820 1441742615 0.473572 0.372131 -0.657349 0.452820 1441742615 0.473572 0.372131 -0.657349 0.452820 1441742615 0.473572 0.372131 -0.657349 0.452820 1441742615 0.473572 0.372131 -0.657349 0.452820 1441742615 0.473572 0.372131 -0.657349 0.452820 1441742615 0.442688 0.416626 -0.630066 0.483154 1441742615 0.442688 0.416626 -0.630066 0.483154 1441742615 0.442688 0.416626 -0.630066 0.483154 1441742615 0.442688 0.416626 -0.630066 0.483154 1441742615 0.442688 0.416626 -0.630066 0.483154 1441742615 0.442688 0.416626 -0.630066 0.483154 1441742615 0.442688 0.416626 -0.630066 0.483154 1441742615 0.442139 0.427490 -0.614807 0.493652 1441742615 0.442139 0.427490 -0.614807 0.493652 1441742615 0.442139 0.427490 -0.614807 0.493652 1441742615 0.442139 0.427490 -0.614807 0.493652 1441742615 0.442139 0.427490 -0.614807 0.493652 1441742615 0.442139 0.427490 -0.614807 0.493652 1441742615 0.469177 0.409119 -0.611633 0.488159 1441742615 0.469177 0.409119 -0.611633 0.488159 1441742615 0.469177 0.409119 -0.611633 0.488159 1441742615 0.469177 0.409119 -0.611633 0.488159 1441742615 0.469177 0.409119 -0.611633 0.488159 1441742615 0.469177 0.409119 -0.611633 0.488159 1441742615 0.526245 0.352905 -0.633789 0.443604 1441742615 0.526245 0.352905 -0.633789 0.443604 1441742615 0.526245 0.352905 -0.633789 0.443604 1441742615 0.526245 0.352905 -0.633789 0.443604 1441742615 0.526245 0.352905 -0.633789 0.443604 1441742615 0.526245 0.352905 -0.633789 0.443604 1441742615 0.590637 0.266113 -0.670532 0.361511 1441742615 0.590637 0.266113 -0.670532 0.361511 1441742615 0.590637 0.266113 -0.670532 0.361511 1441742615 0.590637 0.266113 -0.670532 0.361511 1441742615 0.590637 0.266113 -0.670532 0.361511 1441742615 0.590637 0.266113 -0.670532 0.361511 1441742615 0.641724 0.158325 -0.701050 0.267578 1441742615 0.641724 0.158325 -0.701050 0.267578 1441742615 0.641724 0.158325 -0.701050 0.267578 1441742615 0.641724 0.158325 -0.701050 0.267578 1441742615 0.641724 0.158325 -0.701050 0.267578 1441742615 0.641724 0.158325 -0.701050 0.267578 1441742615 0.674377 0.052307 -0.715149 0.176270 1441742615 0.674377 0.052307 -0.715149 0.176270 1441742615 0.674377 0.052307 -0.715149 0.176270 1441742615 0.674377 0.052307 -0.715149 0.176270 1441742615 0.674377 0.052307 -0.715149 0.176270 1441742615 0.674377 0.052307 -0.715149 0.176270 1441742615 0.693542 -0.048889 -0.713257 0.088928 1441742615 0.693542 -0.048889 -0.713257 0.088928 1441742615 0.693542 -0.048889 -0.713257 0.088928 1441742615 0.693542 -0.048889 -0.713257 0.088928 1441742615 0.693542 -0.048889 -0.713257 0.088928 1441742615 0.693542 -0.048889 -0.713257 0.088928 1441742615 0.699341 -0.147095 -0.699463 0.004883 1441742615 0.699341 -0.147095 -0.699463 0.004883 1441742615 0.699341 -0.147095 -0.699463 0.004883 1441742615 0.699341 -0.147095 -0.699463 0.004883 1441742615 0.699341 -0.147095 -0.699463 0.004883 1441742615 0.699341 -0.147095 -0.699463 0.004883 1441742615 0.697632 -0.238586 -0.672363 -0.065491 1441742615 0.697632 -0.238586 -0.672363 -0.065491 1441742615 0.697632 -0.238586 -0.672363 -0.065491 1441742615 0.697632 -0.238586 -0.672363 -0.065491 1441742615 0.697632 -0.238586 -0.672363 -0.065491 1441742615 0.697632 -0.238586 -0.672363 -0.065491 1441742615 0.691467 -0.321045 -0.634766 -0.126282 1441742615 0.691467 -0.321045 -0.634766 -0.126282 1441742615 0.691467 -0.321045 -0.634766 -0.126282 1441742615 0.691467 -0.321045 -0.634766 -0.126282 1441742615 0.691467 -0.321045 -0.634766 -0.126282 1441742615 0.693542 -0.377258 -0.590271 -0.168091 1441742615 0.693542 -0.377258 -0.590271 -0.168091 1441742615 0.693542 -0.377258 -0.590271 -0.168091 1441742615 0.693542 -0.377258 -0.590271 -0.168091 1441742615 0.693542 -0.377258 -0.590271 -0.168091 1441742615 0.693542 -0.377258 -0.590271 -0.168091 1441742615 0.693542 -0.377258 -0.590271 -0.168091 1441742615 0.682007 -0.431885 -0.550110 -0.213928 1441742615 0.682007 -0.431885 -0.550110 -0.213928 1441742615 0.682007 -0.431885 -0.550110 -0.213928 1441742615 0.682007 -0.431885 -0.550110 -0.213928 1441742615 0.682007 -0.431885 -0.550110 -0.213928 1441742615 0.682007 -0.431885 -0.550110 -0.213928 1441742615 0.668945 -0.469971 -0.522400 -0.242432 1441742615 0.668945 -0.469971 -0.522400 -0.242432 1441742615 0.668945 -0.469971 -0.522400 -0.242432 1441742615 0.668945 -0.469971 -0.522400 -0.242432 1441742615 0.668945 -0.469971 -0.522400 -0.242432 1441742615 0.668945 -0.469971 -0.522400 -0.242432 1441742615 0.666138 -0.485657 -0.511597 -0.242371 1441742615 0.666138 -0.485657 -0.511597 -0.242371 1441742615 0.666138 -0.485657 -0.511597 -0.242371 1441742615 0.666138 -0.485657 -0.511597 -0.242371 1441742615 0.666138 -0.485657 -0.511597 -0.242371 1441742615 0.666138 -0.485657 -0.511597 -0.242371 1441742615 0.677979 -0.471558 -0.521362 -0.214783 1441742615 0.677979 -0.471558 -0.521362 -0.214783 1441742615 0.677979 -0.471558 -0.521362 -0.214783 1441742616 0.677979 -0.471558 -0.521362 -0.214783 1441742616 0.677979 -0.471558 -0.521362 -0.214783 1441742616 0.677979 -0.471558 -0.521362 -0.214783 1441742616 0.677979 -0.471558 -0.521362 -0.214783 1441742616 0.696777 -0.429321 -0.551697 -0.160706 1441742616 0.696777 -0.429321 -0.551697 -0.160706 1441742616 0.696777 -0.429321 -0.551697 -0.160706 1441742616 0.696777 -0.429321 -0.551697 -0.160706 1441742616 0.696777 -0.429321 -0.551697 -0.160706 1441742616 0.696777 -0.429321 -0.551697 -0.160706 1441742616 0.696777 -0.429321 -0.551697 -0.160706 1441742616 0.714539 -0.355469 -0.596741 -0.083618 1441742616 0.714539 -0.355469 -0.596741 -0.083618 1441742616 0.714539 -0.355469 -0.596741 -0.083618 1441742616 0.714539 -0.355469 -0.596741 -0.083618 1441742616 0.714539 -0.355469 -0.596741 -0.083618 1441742616 0.714539 -0.355469 -0.596741 -0.083618 1441742616 0.721191 -0.259155 -0.642395 0.005981 1441742616 0.721191 -0.259155 -0.642395 0.005981 1441742616 0.721191 -0.259155 -0.642395 0.005981 1441742616 0.721191 -0.259155 -0.642395 0.005981 1441742616 0.721191 -0.259155 -0.642395 0.005981 1441742616 0.721191 -0.259155 -0.642395 0.005981 1441742616 0.713928 -0.154236 -0.676147 0.096863 1441742616 0.713928 -0.154236 -0.676147 0.096863 1441742616 0.713928 -0.154236 -0.676147 0.096863 1441742616 0.713928 -0.154236 -0.676147 0.096863 1441742616 0.713928 -0.154236 -0.676147 0.096863 1441742616 0.713928 -0.154236 -0.676147 0.096863 1441742616 0.713928 -0.154236 -0.676147 0.096863 1441742616 0.695923 -0.049683 -0.692505 0.183350 1441742616 0.695923 -0.049683 -0.692505 0.183350 1441742616 0.695923 -0.049683 -0.692505 0.183350 1441742616 0.668335 0.047058 -0.695740 0.258911 1441742616 0.668335 0.047058 -0.695740 0.258911 1441742616 0.668335 0.047058 -0.695740 0.258911 1441742616 0.668335 0.047058 -0.695740 0.258911 1441742616 0.668335 0.047058 -0.695740 0.258911 1441742616 0.668335 0.047058 -0.695740 0.258911 1441742616 0.626526 0.154419 -0.681152 0.345825 1441742616 0.626526 0.154419 -0.681152 0.345825 1441742616 0.626526 0.154419 -0.681152 0.345825 1441742616 0.626526 0.154419 -0.681152 0.345825 1441742616 0.626526 0.154419 -0.681152 0.345825 1441742616 0.626526 0.154419 -0.681152 0.345825 1441742616 0.626526 0.154419 -0.681152 0.345825 1441742616 0.564026 0.256042 -0.658691 0.427185 1441742616 0.564026 0.256042 -0.658691 0.427185 1441742616 0.564026 0.256042 -0.658691 0.427185 1441742616 0.564026 0.256042 -0.658691 0.427185 1441742616 0.564026 0.256042 -0.658691 0.427185 1441742616 0.564026 0.256042 -0.658691 0.427185 1441742616 0.564026 0.256042 -0.658691 0.427185 1441742616 0.499146 0.341736 -0.632507 0.483704 1441742616 0.499146 0.341736 -0.632507 0.483704 1441742616 0.499146 0.341736 -0.632507 0.483704 1441742616 0.499146 0.341736 -0.632507 0.483704 1441742616 0.499146 0.341736 -0.632507 0.483704 1441742616 0.499146 0.341736 -0.632507 0.483704 1441742616 0.448425 0.418274 -0.595276 0.519165 1441742616 0.448425 0.418274 -0.595276 0.519165 1441742616 0.448425 0.418274 -0.595276 0.519165 1441742616 0.448425 0.418274 -0.595276 0.519165 1441742616 0.448425 0.418274 -0.595276 0.519165 1441742616 0.448425 0.418274 -0.595276 0.519165 1441742616 0.422791 0.468628 -0.566345 0.529907 1441742616 0.422791 0.468628 -0.566345 0.529907 1441742616 0.422791 0.468628 -0.566345 0.529907 1441742616 0.422791 0.468628 -0.566345 0.529907 1441742616 0.422791 0.468628 -0.566345 0.529907 1441742616 0.422791 0.468628 -0.566345 0.529907 1441742616 0.414612 0.495483 -0.544373 0.534973 1441742616 0.414612 0.495483 -0.544373 0.534973 1441742616 0.414612 0.495483 -0.544373 0.534973 1441742616 0.414612 0.495483 -0.544373 0.534973 1441742616 0.414612 0.495483 -0.544373 0.534973 1441742616 0.414612 0.495483 -0.544373 0.534973 1441742616 0.414612 0.495483 -0.544373 0.534973 1441742616 0.426514 0.494568 -0.541321 0.529541 1441742616 0.426514 0.494568 -0.541321 0.529541 1441742616 0.426514 0.494568 -0.541321 0.529541 1441742616 0.426514 0.494568 -0.541321 0.529541 1441742616 0.426514 0.494568 -0.541321 0.529541 1441742616 0.426514 0.494568 -0.541321 0.529541 1441742616 0.456238 0.470215 -0.558899 0.508301 1441742616 0.456238 0.470215 -0.558899 0.508301 1441742616 0.456238 0.470215 -0.558899 0.508301 1441742616 0.456238 0.470215 -0.558899 0.508301 1441742616 0.456238 0.470215 -0.558899 0.508301 1441742616 0.500366 0.424805 -0.589050 0.471252 1441742616 0.500366 0.424805 -0.589050 0.471252 1441742616 0.500366 0.424805 -0.589050 0.471252 1441742616 0.500366 0.424805 -0.589050 0.471252 1441742616 0.554932 0.357788 -0.630188 0.408508 1441742616 0.554932 0.357788 -0.630188 0.408508 1441742616 0.554932 0.357788 -0.630188 0.408508 1441742616 0.554932 0.357788 -0.630188 0.408508 1441742616 0.554932 0.357788 -0.630188 0.408508 1441742616 0.609192 0.268616 -0.671997 0.324280 1441742616 0.609192 0.268616 -0.671997 0.324280 1441742616 0.609192 0.268616 -0.671997 0.324280 1441742616 0.609192 0.268616 -0.671997 0.324280 1441742616 0.609192 0.268616 -0.671997 0.324280 1441742616 0.609192 0.268616 -0.671997 0.324280 1441742616 0.609192 0.268616 -0.671997 0.324280 1441742616 0.650940 0.155273 -0.707153 0.228149 1441742616 0.650940 0.155273 -0.707153 0.228149 1441742616 0.650940 0.155273 -0.707153 0.228149 1441742617 0.650940 0.155273 -0.707153 0.228149 1441742617 0.650940 0.155273 -0.707153 0.228149 1441742617 0.650940 0.155273 -0.707153 0.228149 1441742617 0.678894 0.043640 -0.719421 0.140259 1441742617 0.678894 0.043640 -0.719421 0.140259 1441742617 0.678894 0.043640 -0.719421 0.140259 1441742617 0.678894 0.043640 -0.719421 0.140259 1441742617 0.678894 0.043640 -0.719421 0.140259 1441742617 0.694946 -0.065979 -0.714233 0.050171 1441742617 0.694946 -0.065979 -0.714233 0.050171 1441742617 0.694946 -0.065979 -0.714233 0.050171 1441742617 0.694946 -0.065979 -0.714233 0.050171 1441742617 0.694946 -0.065979 -0.714233 0.050171 1441742617 0.694946 -0.065979 -0.714233 0.050171 1441742617 0.694946 -0.065979 -0.714233 0.050171 1441742617 0.697693 -0.171570 -0.694397 -0.040100 1441742617 0.697693 -0.171570 -0.694397 -0.040100 1441742617 0.697693 -0.171570 -0.694397 -0.040100 1441742617 0.697693 -0.171570 -0.694397 -0.040100 1441742617 0.697693 -0.171570 -0.694397 -0.040100 1441742617 0.697693 -0.171570 -0.694397 -0.040100 1441742617 0.685974 -0.273376 -0.662231 -0.127014 1441742617 0.685974 -0.273376 -0.662231 -0.127014 1441742617 0.685974 -0.273376 -0.662231 -0.127014 1441742617 0.685974 -0.273376 -0.662231 -0.127014 1441742617 0.685974 -0.273376 -0.662231 -0.127014 1441742617 0.685974 -0.273376 -0.662231 -0.127014 1441742617 0.668762 -0.355347 -0.622925 -0.196167 1441742617 0.668762 -0.355347 -0.622925 -0.196167 1441742617 0.668762 -0.355347 -0.622925 -0.196167 1441742617 0.668762 -0.355347 -0.622925 -0.196167 1441742617 0.668762 -0.355347 -0.622925 -0.196167 1441742617 0.657593 -0.411438 -0.581726 -0.244873 1441742617 0.657593 -0.411438 -0.581726 -0.244873 1441742617 0.657593 -0.411438 -0.581726 -0.244873 1441742617 0.657593 -0.411438 -0.581726 -0.244873 1441742617 0.657593 -0.411438 -0.581726 -0.244873 1441742617 0.657593 -0.411438 -0.581726 -0.244873 1441742617 0.642151 -0.464233 -0.542603 -0.278870 1441742617 0.642151 -0.464233 -0.542603 -0.278870 1441742617 0.642151 -0.464233 -0.542603 -0.278870 1441742617 0.642151 -0.464233 -0.542603 -0.278870 1441742617 0.642151 -0.464233 -0.542603 -0.278870 1441742617 0.642151 -0.464233 -0.542603 -0.278870 1441742617 0.642395 -0.477661 -0.529968 -0.279907 1441742617 0.642395 -0.477661 -0.529968 -0.279907 1441742617 0.642395 -0.477661 -0.529968 -0.279907 1441742617 0.642395 -0.477661 -0.529968 -0.279907 1441742617 0.642395 -0.477661 -0.529968 -0.279907 1441742617 0.642395 -0.477661 -0.529968 -0.279907 1441742617 0.655884 -0.458374 -0.544373 -0.251892 1441742617 0.655884 -0.458374 -0.544373 -0.251892 1441742617 0.655884 -0.458374 -0.544373 -0.251892 1441742617 0.655884 -0.458374 -0.544373 -0.251892 1441742617 0.655884 -0.458374 -0.544373 -0.251892 1441742617 0.674377 -0.417053 -0.575989 -0.198975 1441742617 0.674377 -0.417053 -0.575989 -0.198975 1441742617 0.674377 -0.417053 -0.575989 -0.198975 1441742617 0.674377 -0.417053 -0.575989 -0.198975 1441742617 0.674377 -0.417053 -0.575989 -0.198975 1441742617 0.674377 -0.417053 -0.575989 -0.198975 1441742617 0.692993 -0.352234 -0.616272 -0.125916 1441742617 0.692993 -0.352234 -0.616272 -0.125916 1441742617 0.692993 -0.352234 -0.616272 -0.125916 1441742617 0.692993 -0.352234 -0.616272 -0.125916 1441742617 0.692993 -0.352234 -0.616272 -0.125916 1441742617 0.692993 -0.352234 -0.616272 -0.125916 1441742617 0.705322 -0.262817 -0.657349 -0.037415 1441742617 0.705322 -0.262817 -0.657349 -0.037415 1441742617 0.705322 -0.262817 -0.657349 -0.037415 1441742617 0.705322 -0.262817 -0.657349 -0.037415 1441742617 0.705322 -0.262817 -0.657349 -0.037415 1441742617 0.705322 -0.262817 -0.657349 -0.037415 1441742617 0.705078 -0.168823 -0.686951 0.049561 1441742617 0.705078 -0.168823 -0.686951 0.049561 1441742617 0.705078 -0.168823 -0.686951 0.049561 1441742617 0.705078 -0.168823 -0.686951 0.049561 1441742617 0.705078 -0.168823 -0.686951 0.049561 1441742617 0.705078 -0.168823 -0.686951 0.049561 1441742617 0.705078 -0.168823 -0.686951 0.049561 1441742617 0.691162 -0.079102 -0.706848 0.127991 1441742617 0.691162 -0.079102 -0.706848 0.127991 1441742617 0.691162 -0.079102 -0.706848 0.127991 1441742617 0.691162 -0.079102 -0.706848 0.127991 1441742617 0.691162 -0.079102 -0.706848 0.127991 1441742617 0.691162 -0.079102 -0.706848 0.127991 1441742617 0.668640 0.027405 -0.711060 0.215820 1441742617 0.668640 0.027405 -0.711060 0.215820 1441742617 0.668640 0.027405 -0.711060 0.215820 1441742617 0.668640 0.027405 -0.711060 0.215820 1441742617 0.668640 0.027405 -0.711060 0.215820 1441742617 0.668640 0.027405 -0.711060 0.215820 1441742617 0.634827 0.127319 -0.703430 0.293213 1441742617 0.634827 0.127319 -0.703430 0.293213 1441742617 0.634827 0.127319 -0.703430 0.293213 1441742617 0.634827 0.127319 -0.703430 0.293213 1441742617 0.634827 0.127319 -0.703430 0.293213 1441742617 0.634827 0.127319 -0.703430 0.293213 1441742617 0.591675 0.220337 -0.688477 0.356812 1441742617 0.591675 0.220337 -0.688477 0.356812 1441742617 0.591675 0.220337 -0.688477 0.356812 1441742617 0.540710 0.305908 -0.665283 0.414001 1441742617 0.540710 0.305908 -0.665283 0.414001 1441742617 0.540710 0.305908 -0.665283 0.414001 1441742617 0.540710 0.305908 -0.665283 0.414001 1441742617 0.485962 0.393250 -0.622253 0.471191 1441742618 0.485962 0.393250 -0.622253 0.471191 1441742618 0.485962 0.393250 -0.622253 0.471191 1441742618 0.485962 0.393250 -0.622253 0.471191 1441742618 0.485962 0.393250 -0.622253 0.471191 1441742618 0.485962 0.393250 -0.622253 0.471191 1441742618 0.450073 0.470459 -0.564453 0.507385 1441742618 0.450073 0.470459 -0.564453 0.507385 1441742618 0.450073 0.470459 -0.564453 0.507385 1441742618 0.450073 0.470459 -0.564453 0.507385 1441742618 0.450073 0.470459 -0.564453 0.507385 1441742618 0.450073 0.470459 -0.564453 0.507385 1441742618 0.450073 0.470459 -0.564453 0.507385 1441742618 0.444336 0.495789 -0.543396 0.511292 1441742618 0.444336 0.495789 -0.543396 0.511292 1441742618 0.444336 0.495789 -0.543396 0.511292 1441742618 0.444336 0.495789 -0.543396 0.511292 1441742618 0.447876 0.498047 -0.541626 0.507874 1441742618 0.447876 0.498047 -0.541626 0.507874 1441742618 0.447876 0.498047 -0.541626 0.507874 1441742618 0.447876 0.498047 -0.541626 0.507874 1441742618 0.447876 0.498047 -0.541626 0.507874 1441742618 0.447876 0.498047 -0.541626 0.507874 1441742618 0.473022 0.478394 -0.557251 0.486633 1441742618 0.473022 0.478394 -0.557251 0.486633 1441742618 0.473022 0.478394 -0.557251 0.486633 1441742618 0.473022 0.478394 -0.557251 0.486633 1441742618 0.473022 0.478394 -0.557251 0.486633 1441742618 0.473022 0.478394 -0.557251 0.486633 1441742618 0.510254 0.435242 -0.588440 0.451477 1441742618 0.510254 0.435242 -0.588440 0.451477 1441742618 0.510254 0.435242 -0.588440 0.451477 1441742618 0.510254 0.435242 -0.588440 0.451477 1441742618 0.510254 0.435242 -0.588440 0.451477 1441742618 0.510254 0.435242 -0.588440 0.451477 1441742618 0.558044 0.367737 -0.626953 0.400269 1441742618 0.558044 0.367737 -0.626953 0.400269 1441742618 0.558044 0.367737 -0.626953 0.400269 1441742618 0.558044 0.367737 -0.626953 0.400269 1441742618 0.558044 0.367737 -0.626953 0.400269 1441742618 0.611206 0.273743 -0.667480 0.325500 1441742618 0.611206 0.273743 -0.667480 0.325500 1441742618 0.611206 0.273743 -0.667480 0.325500 1441742618 0.611206 0.273743 -0.667480 0.325500 1441742618 0.611206 0.273743 -0.667480 0.325500 1441742618 0.611206 0.273743 -0.667480 0.325500 1441742618 0.611206 0.273743 -0.667480 0.325500 1441742618 0.659058 0.168335 -0.693481 0.237427 1441742618 0.659058 0.168335 -0.693481 0.237427 1441742618 0.659058 0.168335 -0.693481 0.237427 1441742618 0.659058 0.168335 -0.693481 0.237427 1441742618 0.659058 0.168335 -0.693481 0.237427 1441742618 0.659058 0.168335 -0.693481 0.237427 1441742618 0.689514 0.058228 -0.708191 0.140137 1441742618 0.689514 0.058228 -0.708191 0.140137 1441742618 0.689514 0.058228 -0.708191 0.140137 1441742618 0.689514 0.058228 -0.708191 0.140137 1441742618 0.689514 0.058228 -0.708191 0.140137 1441742618 0.705505 -0.057251 -0.704651 0.049316 1441742618 0.705505 -0.057251 -0.704651 0.049316 1441742618 0.705505 -0.057251 -0.704651 0.049316 1441742618 0.705505 -0.057251 -0.704651 0.049316 1441742618 0.705505 -0.057251 -0.704651 0.049316 1441742618 0.705505 -0.057251 -0.704651 0.049316 1441742618 0.705505 -0.057251 -0.704651 0.049316 1441742618 0.706787 -0.165588 -0.686401 -0.043274 1441742618 0.706787 -0.165588 -0.686401 -0.043274 1441742618 0.706787 -0.165588 -0.686401 -0.043274 1441742618 0.706787 -0.165588 -0.686401 -0.043274 1441742618 0.706787 -0.165588 -0.686401 -0.043274 1441742618 0.706787 -0.165588 -0.686401 -0.043274 1441742618 0.691284 -0.266968 -0.655518 -0.145386 1441742618 0.691284 -0.266968 -0.655518 -0.145386 1441742618 0.691284 -0.266968 -0.655518 -0.145386 1441742618 0.691284 -0.266968 -0.655518 -0.145386 1441742618 0.691284 -0.266968 -0.655518 -0.145386 1441742618 0.667297 -0.355103 -0.611511 -0.233887 1441742618 0.667297 -0.355103 -0.611511 -0.233887 1441742618 0.667297 -0.355103 -0.611511 -0.233887 1441742618 0.667297 -0.355103 -0.611511 -0.233887 1441742618 0.667297 -0.355103 -0.611511 -0.233887 1441742618 0.667297 -0.355103 -0.611511 -0.233887 1441742618 0.639771 -0.423035 -0.572449 -0.289978 1441742618 0.639771 -0.423035 -0.572449 -0.289978 1441742618 0.639771 -0.423035 -0.572449 -0.289978 1441742618 0.639771 -0.423035 -0.572449 -0.289978 1441742618 0.639771 -0.423035 -0.572449 -0.289978 1441742618 0.617493 -0.469360 -0.547607 -0.314026 1441742618 0.617493 -0.469360 -0.547607 -0.314026 1441742618 0.617493 -0.469360 -0.547607 -0.314026 1441742618 0.617493 -0.469360 -0.547607 -0.314026 1441742618 0.617493 -0.469360 -0.547607 -0.314026 1441742618 0.617493 -0.469360 -0.547607 -0.314026 1441742618 0.609497 -0.492737 -0.531494 -0.321411 1441742618 0.609497 -0.492737 -0.531494 -0.321411 1441742618 0.609497 -0.492737 -0.531494 -0.321411 1441742618 0.609497 -0.492737 -0.531494 -0.321411 1441742618 0.609497 -0.492737 -0.531494 -0.321411 1441742618 0.609497 -0.492737 -0.531494 -0.321411 1441742618 0.609497 -0.492737 -0.531494 -0.321411 1441742618 0.625000 -0.478943 -0.539001 -0.299194 1441742618 0.625000 -0.478943 -0.539001 -0.299194 1441742618 0.625000 -0.478943 -0.539001 -0.299194 1441742618 0.625000 -0.478943 -0.539001 -0.299194 1441742618 0.625000 -0.478943 -0.539001 -0.299194 1441742619 0.625000 -0.478943 -0.539001 -0.299194 1441742619 0.656128 -0.427429 -0.570374 -0.247986 1441742619 0.656128 -0.427429 -0.570374 -0.247986 1441742619 0.656128 -0.427429 -0.570374 -0.247986 1441742619 0.656128 -0.427429 -0.570374 -0.247986 1441742619 0.656128 -0.427429 -0.570374 -0.247986 1441742619 0.685791 -0.347656 -0.616455 -0.169739 1441742619 0.685791 -0.347656 -0.616455 -0.169739 1441742619 0.685791 -0.347656 -0.616455 -0.169739 1441742619 0.685791 -0.347656 -0.616455 -0.169739 1441742619 0.685791 -0.347656 -0.616455 -0.169739 1441742619 0.685791 -0.347656 -0.616455 -0.169739 1441742619 0.702576 -0.259216 -0.657471 -0.083374 1441742619 0.702576 -0.259216 -0.657471 -0.083374 1441742619 0.702576 -0.259216 -0.657471 -0.083374 1441742619 0.702576 -0.259216 -0.657471 -0.083374 1441742619 0.702576 -0.259216 -0.657471 -0.083374 1441742619 0.702576 -0.259216 -0.657471 -0.083374 1441742619 0.702576 -0.259216 -0.657471 -0.083374 1441742619 0.703369 -0.167175 -0.690796 0.013733 1441742619 0.703369 -0.167175 -0.690796 0.013733 1441742619 0.703369 -0.167175 -0.690796 0.013733 1441742619 0.703369 -0.167175 -0.690796 0.013733 1441742619 0.691101 -0.067200 -0.710693 0.113281 1441742619 0.691101 -0.067200 -0.710693 0.113281 1441742619 0.691101 -0.067200 -0.710693 0.113281 1441742619 0.691101 -0.067200 -0.710693 0.113281 1441742619 0.691101 -0.067200 -0.710693 0.113281 1441742619 0.691101 -0.067200 -0.710693 0.113281 1441742619 0.691101 -0.067200 -0.710693 0.113281 1441742619 0.669189 0.020142 -0.716553 0.195557 1441742619 0.669189 0.020142 -0.716553 0.195557 1441742619 0.669189 0.020142 -0.716553 0.195557 1441742619 0.669189 0.020142 -0.716553 0.195557 1441742619 0.669189 0.020142 -0.716553 0.195557 1441742619 0.669189 0.020142 -0.716553 0.195557 1441742619 0.636414 0.112732 -0.712952 0.271912 1441742619 0.636414 0.112732 -0.712952 0.271912 1441742619 0.636414 0.112732 -0.712952 0.271912 1441742619 0.636414 0.112732 -0.712952 0.271912 1441742619 0.636414 0.112732 -0.712952 0.271912 1441742619 0.636414 0.112732 -0.712952 0.271912 1441742619 0.591858 0.208191 -0.699341 0.342346 1441742619 0.591858 0.208191 -0.699341 0.342346 1441742619 0.591858 0.208191 -0.699341 0.342346 1441742619 0.591858 0.208191 -0.699341 0.342346 1441742619 0.591858 0.208191 -0.699341 0.342346 1441742619 0.591858 0.208191 -0.699341 0.342346 1441742619 0.544617 0.289246 -0.678162 0.399719 1441742619 0.544617 0.289246 -0.678162 0.399719 1441742619 0.544617 0.289246 -0.678162 0.399719 1441742619 0.544617 0.289246 -0.678162 0.399719 1441742619 0.544617 0.289246 -0.678162 0.399719 1441742619 0.544617 0.289246 -0.678162 0.399719 1441742619 0.544617 0.289246 -0.678162 0.399719 1441742619 0.501099 0.339661 -0.658569 0.447021 1441742619 0.501099 0.339661 -0.658569 0.447021 1441742619 0.501099 0.339661 -0.658569 0.447021 1441742619 0.501099 0.339661 -0.658569 0.447021 1441742619 0.501099 0.339661 -0.658569 0.447021 1441742619 0.501099 0.339661 -0.658569 0.447021 1441742619 0.458374 0.377625 -0.647705 0.477234 1441742619 0.458374 0.377625 -0.647705 0.477234 1441742619 0.458374 0.377625 -0.647705 0.477234 1441742619 0.458374 0.377625 -0.647705 0.477234 1441742619 0.458374 0.377625 -0.647705 0.477234 1441742619 0.458374 0.377625 -0.647705 0.477234 1441742619 0.416565 0.427673 -0.619080 0.510132 1441742619 0.416565 0.427673 -0.619080 0.510132 1441742619 0.416565 0.427673 -0.619080 0.510132 1441742619 0.416565 0.427673 -0.619080 0.510132 1441742619 0.416565 0.427673 -0.619080 0.510132 1441742619 0.416565 0.427673 -0.619080 0.510132 1441742619 0.402954 0.468567 -0.587158 0.522766 1441742619 0.402954 0.468567 -0.587158 0.522766 1441742619 0.402954 0.468567 -0.587158 0.522766 1441742619 0.402954 0.468567 -0.587158 0.522766 1441742619 0.402954 0.468567 -0.587158 0.522766 1441742619 0.402954 0.468567 -0.587158 0.522766 1441742619 0.425964 0.466492 -0.581543 0.512512 1441742619 0.425964 0.466492 -0.581543 0.512512 1441742619 0.425964 0.466492 -0.581543 0.512512 1441742619 0.425964 0.466492 -0.581543 0.512512 1441742619 0.425964 0.466492 -0.581543 0.512512 1441742619 0.425964 0.466492 -0.581543 0.512512 1441742619 0.425964 0.466492 -0.581543 0.512512 1441742619 0.476685 0.425415 -0.605225 0.474792 1441742619 0.476685 0.425415 -0.605225 0.474792 1441742619 0.476685 0.425415 -0.605225 0.474792 1441742619 0.476685 0.425415 -0.605225 0.474792 1441742619 0.476685 0.425415 -0.605225 0.474792 1441742619 0.476685 0.425415 -0.605225 0.474792 1441742619 0.539307 0.351501 -0.648621 0.406006 1441742619 0.539307 0.351501 -0.648621 0.406006 1441742619 0.539307 0.351501 -0.648621 0.406006 1441742619 0.539307 0.351501 -0.648621 0.406006 1441742619 0.539307 0.351501 -0.648621 0.406006 1441742619 0.539307 0.351501 -0.648621 0.406006 1441742619 0.598022 0.251404 -0.692749 0.315002 1441742619 0.598022 0.251404 -0.692749 0.315002 1441742619 0.598022 0.251404 -0.692749 0.315002 1441742619 0.598022 0.251404 -0.692749 0.315002 1441742619 0.598022 0.251404 -0.692749 0.315002 1441742619 0.598022 0.251404 -0.692749 0.315002 1441742619 0.598022 0.251404 -0.692749 0.315002 1441742619 0.640198 0.140015 -0.721741 0.222839 1441742619 0.640198 0.140015 -0.721741 0.222839 1441742619 0.640198 0.140015 -0.721741 0.222839 1441742619 0.640198 0.140015 -0.721741 0.222839 1441742619 0.640198 0.140015 -0.721741 0.222839 1441742619 0.640198 0.140015 -0.721741 0.222839 1441742619 0.668274 0.026672 -0.731689 0.131592 1441742620 0.668274 0.026672 -0.731689 0.131592 1441742620 0.668274 0.026672 -0.731689 0.131592 1441742620 0.668274 0.026672 -0.731689 0.131592 1441742620 0.668274 0.026672 -0.731689 0.131592 1441742620 0.668274 0.026672 -0.731689 0.131592 1441742620 0.668274 0.026672 -0.731689 0.131592 1441742620 0.684631 -0.077332 -0.723145 0.048218 1441742620 0.684631 -0.077332 -0.723145 0.048218 1441742620 0.684631 -0.077332 -0.723145 0.048218 1441742620 0.684631 -0.077332 -0.723145 0.048218 1441742620 0.684631 -0.077332 -0.723145 0.048218 1441742620 
