# Supplementary material for: Quaternion-Based Gesture Recognition Using Wireless Wearable Motion Capture Sensors
Source: Sensors (Basel). 2016 Apr 28;16(5):605. doi: 10.3390/s16050605 (PMC4883296; doi:10.3390/s16050605)
Supplement: Supplementary file 1 [file sensors-16-00605-s001.zip › MultiSensorGestureData/P2/6. Sway/Training16.txt]

0.653748 0.356506 -0.513184 0.426758 1441742510 0.653748 0.356506 -0.513184 0.426758 1441742510 0.653748 0.356506 -0.513184 0.426758 1441742510 0.653748 0.356506 -0.513184 0.426758 1441742510 0.653748 0.356506 -0.513184 0.426758 1441742510 0.618286 0.397400 -0.489746 0.468872 1441742510 0.618286 0.397400 -0.489746 0.468872 1441742510 0.618286 0.397400 -0.489746 0.468872 1441742510 0.618286 0.397400 -0.489746 0.468872 1441742510 0.618286 0.397400 -0.489746 0.468872 1441742510 0.618286 0.397400 -0.489746 0.468872 1441742510 0.580200 0.439880 -0.462524 0.505859 1441742510 0.580200 0.439880 -0.462524 0.505859 1441742510 0.580200 0.439880 -0.462524 0.505859 1441742510 0.580200 0.439880 -0.462524 0.505859 1441742510 0.543457 0.480835 -0.433899 0.533997 1441742510 0.543457 0.480835 -0.433899 0.533997 1441742510 0.543457 0.480835 -0.433899 0.533997 1441742510 0.543457 0.480835 -0.433899 0.533997 1441742510 0.543457 0.480835 -0.433899 0.533997 1441742510 0.543457 0.480835 -0.433899 0.533997 1441742510 0.543457 0.480835 -0.433899 0.533997 1441742510 0.543457 0.480835 -0.433899 0.533997 1441742510 0.519897 0.509155 -0.412659 0.547791 1441742510 0.519897 0.509155 -0.412659 0.547791 1441742510 0.519897 0.509155 -0.412659 0.547791 1441742510 0.519897 0.509155 -0.412659 0.547791 1441742510 0.519897 0.509155 -0.412659 0.547791 1441742510 0.519897 0.509155 -0.412659 0.547791 1441742510 0.519653 0.519592 -0.407288 0.542236 1441742510 0.519653 0.519592 -0.407288 0.542236 1441742510 0.519653 0.519592 -0.407288 0.542236 1441742510 0.519653 0.519592 -0.407288 0.542236 1441742510 0.519653 0.519592 -0.407288 0.542236 1441742510 0.519653 0.519592 -0.407288 0.542236 1441742510 0.538208 0.515015 -0.414551 0.522705 1441742510 0.538208 0.515015 -0.414551 0.522705 1441742510 0.538208 0.515015 -0.414551 0.522705 1441742510 0.538208 0.515015 -0.414551 0.522705 1441742510 0.538208 0.515015 -0.414551 0.522705 1441742510 0.538208 0.515015 -0.414551 0.522705 1441742510 0.574219 0.493469 -0.438721 0.483948 1441742510 0.574219 0.493469 -0.438721 0.483948 1441742510 0.574219 0.493469 -0.438721 0.483948 1441742510 0.574219 0.493469 -0.438721 0.483948 1441742510 0.574219 0.493469 -0.438721 0.483948 1441742510 0.574219 0.493469 -0.438721 0.483948 1441742510 0.618774 0.455261 -0.473633 0.430664 1441742510 0.618774 0.455261 -0.473633 0.430664 1441742510 0.618774 0.455261 -0.473633 0.430664 1441742510 0.618774 0.455261 -0.473633 0.430664 1441742510 0.618774 0.455261 -0.473633 0.430664 1441742510 0.618774 0.455261 -0.473633 0.430664 1441742510 0.663574 0.404724 -0.510742 0.367371 1441742510 0.663574 0.404724 -0.510742 0.367371 1441742510 0.663574 0.404724 -0.510742 0.367371 1441742510 0.663574 0.404724 -0.510742 0.367371 1441742510 0.704590 0.340454 -0.547546 0.296265 1441742510 0.704590 0.340454 -0.547546 0.296265 1441742510 0.704590 0.340454 -0.547546 0.296265 1441742510 0.704590 0.340454 -0.547546 0.296265 1441742510 0.704590 0.340454 -0.547546 0.296265 1441742510 0.704590 0.340454 -0.547546 0.296265 1441742510 0.736938 0.267578 -0.579163 0.223267 1441742510 0.736938 0.267578 -0.579163 0.223267 1441742510 0.736938 0.267578 -0.579163 0.223267 1441742510 0.736938 0.267578 -0.579163 0.223267 1441742510 0.736938 0.267578 -0.579163 0.223267 1441742510 0.736938 0.267578 -0.579163 0.223267 1441742510 0.736938 0.267578 -0.579163 0.223267 1441742510 0.736938 0.267578 -0.579163 0.223267 1441742510 0.760376 0.193054 -0.603088 0.144348 1441742510 0.760376 0.193054 -0.603088 0.144348 1441742510 0.760376 0.193054 -0.603088 0.144348 1441742510 0.760376 0.193054 -0.603088 0.144348 1441742510 0.760376 0.193054 -0.603088 0.144348 1441742510 0.760376 0.193054 -0.603088 0.144348 1441742510 0.773193 0.115723 -0.619812 0.067749 1441742510 0.773193 0.115723 -0.619812 0.067749 1441742510 0.773193 0.115723 -0.619812 0.067749 1441742511 0.773193 0.115723 -0.619812 0.067749 1441742511 0.773193 0.115723 -0.619812 0.067749 1441742511 0.773193 0.115723 -0.619812 0.067749 1441742511 0.777954 0.040649 -0.626831 -0.015198 1441742511 0.777954 0.040649 -0.626831 -0.015198 1441742511 0.777954 0.040649 -0.626831 -0.015198 1441742511 0.777954 0.040649 -0.626831 -0.015198 1441742511 0.777954 0.040649 -0.626831 -0.015198 1441742511 0.777954 0.040649 -0.626831 -0.015198 1441742511 0.772766 -0.035278 -0.625916 -0.098938 1441742511 0.772766 -0.035278 -0.625916 -0.098938 1441742511 0.772766 -0.035278 -0.625916 -0.098938 1441742511 0.772766 -0.035278 -0.625916 -0.098938 1441742511 0.772766 -0.035278 -0.625916 -0.098938 1441742511 0.772766 -0.035278 -0.625916 -0.098938 1441742511 0.761108 -0.096130 -0.619568 -0.166138 1441742511 0.761108 -0.096130 -0.619568 -0.166138 1441742511 0.761108 -0.096130 -0.619568 -0.166138 1441742511 0.761108 -0.096130 -0.619568 -0.166138 1441742511 0.761108 -0.096130 -0.619568 -0.166138 1441742511 0.761108 -0.096130 -0.619568 -0.166138 1441742511 0.761108 -0.096130 -0.619568 -0.166138 1441742511 0.761108 -0.096130 -0.619568 -0.166138 1441742511 0.751404 -0.136047 -0.612793 -0.203308 1441742511 0.751404 -0.136047 -0.612793 -0.203308 1441742511 0.751404 -0.136047 -0.612793 -0.203308 1441742511 0.751404 -0.136047 -0.612793 -0.203308 1441742511 0.751404 -0.136047 -0.612793 -0.203308 1441742511 0.751404 -0.136047 -0.612793 -0.203308 1441742511 0.747803 -0.151672 -0.608765 -0.217285 1441742511 0.747803 -0.151672 -0.608765 -0.217285 1441742511 0.747803 -0.151672 -0.608765 -0.217285 1441742511 0.747803 -0.151672 -0.608765 -0.217285 1441742511 0.747803 -0.151672 -0.608765 -0.217285 1441742511 0.747803 -0.151672 -0.608765 -0.217285 1441742511 0.751526 -0.147583 -0.607910 -0.209473 1441742511 0.751526 -0.147583 -0.607910 -0.209473 1441742511 0.751526 -0.147583 -0.607910 -0.209473 1441742511 0.751526 -0.147583 -0.607910 -0.209473 1441742511 0.751526 -0.147583 -0.607910 -0.209473 1441742511 0.751526 -0.147583 -0.607910 -0.209473 1441742511 0.763123 -0.123840 -0.608521 -0.178955 1441742511 0.763123 -0.123840 -0.608521 -0.178955 1441742511 0.763123 -0.123840 -0.608521 -0.178955 1441742511 0.763123 -0.123840 -0.608521 -0.178955 1441742511 0.763123 -0.123840 -0.608521 -0.178955 1441742511 0.763123 -0.123840 -0.608521 -0.178955 1441742511 0.763123 -0.123840 -0.608521 -0.178955 1441742511 0.763123 -0.123840 -0.608521 -0.178955 1441742511 0.775879 -0.085266 -0.611633 -0.128967 1441742511 0.775879 -0.085266 -0.611633 -0.128967 1441742511 0.775879 -0.085266 -0.611633 -0.128967 1441742511 0.775879 -0.085266 -0.611633 -0.128967 1441742511 0.775879 -0.085266 -0.611633 -0.128967 1441742511 0.775879 -0.085266 -0.611633 -0.128967 1441742511 0.783813 -0.033630 -0.617065 -0.061401 1441742511 0.783813 -0.033630 -0.617065 -0.061401 1441742511 0.783813 -0.033630 -0.617065 -0.061401 1441742511 0.783813 -0.033630 -0.617065 -0.061401 1441742511 0.783813 -0.033630 -0.617065 -0.061401 1441742511 0.783813 -0.033630 -0.617065 -0.061401 1441742511 0.785767 0.027954 -0.617676 0.016785 1441742511 0.785767 0.027954 -0.617676 0.016785 1441742511 0.785767 0.027954 -0.617676 0.016785 1441742511 0.785767 0.027954 -0.617676 0.016785 1441742511 0.779724 0.090149 -0.611694 0.098328 1441742511 0.779724 0.090149 -0.611694 0.098328 1441742511 0.779724 0.090149 -0.611694 0.098328 1441742511 0.779724 0.090149 -0.611694 0.098328 1441742511 0.779724 0.090149 -0.611694 0.098328 1441742511 0.779724 0.090149 -0.611694 0.098328 1441742511 0.764404 0.154297 -0.599426 0.180420 1441742511 0.764404 0.154297 -0.599426 0.180420 1441742511 0.764404 0.154297 -0.599426 0.180420 1441742511 0.764404 0.154297 -0.599426 0.180420 1441742511 0.764404 0.154297 -0.599426 0.180420 1441742511 0.764404 0.154297 -0.599426 0.180420 1441742511 0.735840 0.226624 -0.578979 0.268127 1441742511 0.735840 0.226624 -0.578979 0.268127 1441742511 0.735840 0.226624 -0.578979 0.268127 1441742511 0.735840 0.226624 -0.578979 0.268127 1441742511 0.735840 0.226624 -0.578979 0.268127 1441742511 0.735840 0.226624 -0.578979 0.268127 1441742511 0.689148 0.309448 -0.546936 0.360657 1441742511 0.689148 0.309448 -0.546936 0.360657 1441742511 0.689148 0.309448 -0.546936 0.360657 1441742511 0.689148 0.309448 -0.546936 0.360657 1441742511 0.689148 0.309448 -0.546936 0.360657 1441742511 0.689148 0.309448 -0.546936 0.360657 1441742511 0.633423 0.384460 -0.506348 0.441101 1441742511 0.633423 0.384460 -0.506348 0.441101 1441742511 0.633423 0.384460 -0.506348 0.441101 1441742511 0.633423 0.384460 -0.506348 0.441101 1441742511 0.633423 0.384460 -0.506348 0.441101 1441742511 0.633423 0.384460 -0.506348 0.441101 1441742511 0.579529 0.441833 -0.464783 0.502747 1441742511 0.579529 0.441833 -0.464783 0.502747 1441742511 0.579529 0.441833 -0.464783 0.502747 1441742511 0.579529 0.441833 -0.464783 0.502747 1441742511 0.579529 0.441833 -0.464783 0.502747 1441742511 0.579529 0.441833 -0.464783 0.502747 1441742511 0.533630 0.484680 -0.427307 0.545593 1441742511 0.533630 0.484680 -0.427307 0.545593 1441742511 0.533630 0.484680 -0.427307 0.545593 1441742511 0.533630 0.484680 -0.427307 0.545593 1441742511 0.533630 0.484680 -0.427307 0.545593 1441742511 0.533630 0.484680 -0.427307 0.545593 1441742511 0.498596 0.516968 -0.398621 0.570251 1441742511 0.498596 0.516968 -0.398621 0.570251 1441742511 0.498596 0.516968 -0.398621 0.570251 1441742511 0.498596 0.516968 -0.398621 0.570251 1441742511 0.498596 0.516968 -0.398621 0.570251 1441742512 0.498596 0.516968 -0.398621 0.570251 1441742512 0.488892 0.532227 -0.391418 0.569641 1441742512 0.488892 0.532227 -0.391418 0.569641 1441742512 0.488892 0.532227 -0.391418 0.569641 1441742512 0.488892 0.532227 -0.391418 0.569641 1441742512 0.488892 0.532227 -0.391418 0.569641 1441742512 0.488892 0.532227 -0.391418 0.569641 1441742512 0.514648 0.524170 -0.407593 0.542358 1441742512 0.514648 0.524170 -0.407593 0.542358 1441742512 0.514648 0.524170 -0.407593 0.542358 1441742512 0.514648 0.524170 -0.407593 0.542358 1441742512 0.514648 0.524170 -0.407593 0.542358 1441742512 0.514648 0.524170 -0.407593 0.542358 1441742512 0.558533 0.495422 -0.443359 0.495911 1441742512 0.558533 0.495422 -0.443359 0.495911 1441742512 0.558533 0.495422 -0.443359 0.495911 1441742512 0.558533 0.495422 -0.443359 0.495911 1441742512 0.558533 0.495422 -0.443359 0.495911 1441742512 0.558533 0.495422 -0.443359 0.495911 1441742512 0.603638 0.455994 -0.482422 0.441467 1441742512 0.603638 0.455994 -0.482422 0.441467 1441742512 0.603638 0.455994 -0.482422 0.441467 1441742512 0.603638 0.455994 -0.482422 0.441467 1441742512 0.603638 0.455994 -0.482422 0.441467 1441742512 0.603638 0.455994 -0.482422 0.441467 1441742512 0.651306 0.404602 -0.521606 0.374084 1441742512 0.651306 0.404602 -0.521606 0.374084 1441742512 0.651306 0.404602 -0.521606 0.374084 1441742512 0.651306 0.404602 -0.521606 0.374084 1441742512 0.651306 0.404602 -0.521606 0.374084 1441742512 0.651306 0.404602 -0.521606 0.374084 1441742512 0.696045 0.336365 -0.562439 0.293213 1441742512 0.696045 0.336365 -0.562439 0.293213 1441742512 0.696045 0.336365 -0.562439 0.293213 1441742512 0.696045 0.336365 -0.562439 0.293213 1441742512 0.696045 0.336365 -0.562439 0.293213 1441742512 0.696045 0.336365 -0.562439 0.293213 1441742512 0.730713 0.261963 -0.595764 0.205994 1441742512 0.730713 0.261963 -0.595764 0.205994 1441742512 0.730713 0.261963 -0.595764 0.205994 1441742512 0.730713 0.261963 -0.595764 0.205994 1441742512 0.730713 0.261963 -0.595764 0.205994 1441742512 0.730713 0.261963 -0.595764 0.205994 1441742512 0.754333 0.182739 -0.620056 0.114380 1441742512 0.754333 0.182739 -0.620056 0.114380 1441742512 0.754333 0.182739 -0.620056 0.114380 1441742512 0.754333 0.182739 -0.620056 0.114380 1441742512 0.766113 0.098755 -0.634460 0.027954 1441742512 0.766113 0.098755 -0.634460 0.027954 1441742512 0.766113 0.098755 -0.634460 0.027954 1441742512 0.766113 0.098755 -0.634460 0.027954 1441742512 0.766113 0.098755 -0.634460 0.027954 1441742512 0.766113 0.098755 -0.634460 0.027954 1441742512 0.766968 0.020020 -0.639282 -0.051514 1441742512 0.766968 0.020020 -0.639282 -0.051514 1441742512 0.766968 0.020020 -0.639282 -0.051514 1441742512 0.766968 0.020020 -0.639282 -0.051514 1441742512 0.757385 -0.051941 -0.638062 -0.128601 1441742512 0.757385 -0.051941 -0.638062 -0.128601 1441742512 0.757385 -0.051941 -0.638062 -0.128601 1441742512 0.757385 -0.051941 -0.638062 -0.128601 1441742512 0.757385 -0.051941 -0.638062 -0.128601 1441742512 0.757385 -0.051941 -0.638062 -0.128601 1441742512 0.757385 -0.051941 -0.638062 -0.128601 1441742512 0.757385 -0.051941 -0.638062 -0.128601 1441742512 0.742371 -0.122925 -0.627625 -0.199585 1441742512 0.742371 -0.122925 -0.627625 -0.199585 1441742512 0.742371 -0.122925 -0.627625 -0.199585 1441742512 0.742371 -0.122925 -0.627625 -0.199585 1441742512 0.742371 -0.122925 -0.627625 -0.199585 1441742512 0.742371 -0.122925 -0.627625 -0.199585 1441742512 0.731140 -0.174194 -0.611938 -0.246338 1441742512 0.731140 -0.174194 -0.611938 -0.246338 1441742512 0.731140 -0.174194 -0.611938 -0.246338 1441742512 0.731140 -0.174194 -0.611938 -0.246338 1441742512 0.731140 -0.174194 -0.611938 -0.246338 1441742512 0.731140 -0.174194 -0.611938 -0.246338 1441742512 0.729370 -0.193726 -0.602478 -0.259766 1441742512 0.729370 -0.193726 -0.602478 -0.259766 1441742512 0.729370 -0.193726 -0.602478 -0.259766 1441742512 0.729370 -0.193726 -0.602478 -0.259766 1441742512 0.729370 -0.193726 -0.602478 -0.259766 1441742512 0.729370 -0.193726 -0.602478 -0.259766 1441742512 0.738220 -0.179077 -0.603149 -0.243347 1441742512 0.738220 -0.179077 -0.603149 -0.243347 1441742512 0.738220 -0.179077 -0.603149 -0.243347 1441742512 0.738220 -0.179077 -0.603149 -0.243347 1441742512 0.738220 -0.179077 -0.603149 -0.243347 1441742512 0.738220 -0.179077 -0.603149 -0.243347 1441742512 0.751282 -0.150513 -0.608032 -0.207947 1441742512 0.751282 -0.150513 -0.608032 -0.207947 1441742512 0.751282 -0.150513 -0.608032 -0.207947 1441742512 0.751282 -0.150513 -0.608032 -0.207947 1441742512 0.751282 -0.150513 -0.608032 -0.207947 1441742512 0.751282 -0.150513 -0.608032 -0.207947 1441742512 0.767395 -0.107788 -0.614014 -0.149902 1441742512 0.767395 -0.107788 -0.614014 -0.149902 1441742512 0.767395 -0.107788 -0.614014 -0.149902 1441742512 0.767395 -0.107788 -0.614014 -0.149902 1441742512 0.780518 -0.051453 -0.618958 -0.070984 1441742512 0.780518 -0.051453 -0.618958 -0.070984 1441742512 0.780518 -0.051453 -0.618958 -0.070984 1441742512 0.780518 -0.051453 -0.618958 -0.070984 1441742512 0.783752 0.016968 -0.620422 0.021729 1441742513 0.783752 0.016968 -0.620422 0.021729 1441742513 0.783752 0.016968 -0.620422 0.021729 1441742513 0.783752 0.016968 -0.620422 0.021729 1441742513 0.783752 0.016968 -0.620422 0.021729 1441742513 0.783752 0.016968 -0.620422 0.021729 1441742513 0.783752 0.016968 -0.620422 0.021729 1441742513 0.783752 0.016968 -0.620422 0.021729 1441742513 0.772461 0.096008 -0.615417 0.123535 1441742513 0.772461 0.096008 -0.615417 0.123535 1441742513 0.772461 0.096008 -0.615417 0.123535 1441742513 0.772461 0.096008 -0.615417 0.123535 1441742513 0.772461 0.096008 -0.615417 0.123535 1441742513 0.772461 0.096008 -0.615417 0.123535 1441742513 0.747864 0.174683 -0.599609 0.224976 1441742513 0.747864 0.174683 -0.599609 0.224976 1441742513 0.747864 0.174683 -0.599609 0.224976 1441742513 0.747864 0.174683 -0.599609 0.224976 1441742513 0.747864 0.174683 -0.599609 0.224976 1441742513 0.747864 0.174683 -0.599609 0.224976 1441742513 0.710571 0.247009 -0.575378 0.320923 1441742513 0.710571 0.247009 -0.575378 0.320923 1441742513 0.710571 0.247009 -0.575378 0.320923 1441742513 0.710571 0.247009 -0.575378 0.320923 1441742513 0.710571 0.247009 -0.575378 0.320923 1441742513 0.710571 0.247009 -0.575378 0.320923 1441742513 0.660400 0.319519 -0.541321 0.410706 1441742513 0.660400 0.319519 -0.541321 0.410706 1441742513 0.660400 0.319519 -0.541321 0.410706 1441742513 0.660400 0.319519 -0.541321 0.410706 1441742513 0.600952 0.390991 -0.497986 0.487793 1441742513 0.600952 0.390991 -0.497986 0.487793 1441742513 0.600952 0.390991 -0.497986 0.487793 1441742513 0.600952 0.390991 -0.497986 0.487793 1441742513 0.600952 0.390991 -0.497986 0.487793 1441742513 0.600952 0.390991 -0.497986 0.487793 1441742513 0.600952 0.390991 -0.497986 0.487793 1441742513 0.600952 0.390991 -0.497986 0.487793 1441742513 0.539429 0.453430 -0.451172 0.547546 1441742513 0.539429 0.453430 -0.451172 0.547546 1441742513 0.539429 0.453430 -0.451172 0.547546 1441742513 0.539429 0.453430 -0.451172 0.547546 1441742513 0.483093 0.505371 -0.405762 0.588623 1441742513 0.483093 0.505371 -0.405762 0.588623 1441742513 0.483093 0.505371 -0.405762 0.588623 1441742513 0.483093 0.505371 -0.405762 0.588623 1441742513 0.483093 0.505371 -0.405762 0.588623 1441742513 0.483093 0.505371 -0.405762 0.588623 1441742513 0.447388 0.543884 -0.367188 0.607544 1441742513 0.447388 0.543884 -0.367188 0.607544 1441742513 0.447388 0.543884 -0.367188 0.607544 1441742513 0.447388 0.543884 -0.367188 0.607544 1441742513 0.447388 0.543884 -0.367188 0.607544 1441742513 0.447388 0.543884 -0.367188 0.607544 1441742513 0.447388 0.543884 -0.367188 0.607544 1441742513 0.447388 0.543884 -0.367188 0.607544 1441742513 0.446350 0.559937 -0.357117 0.599670 1441742513 0.446350 0.559937 -0.357117 0.599670 1441742513 0.446350 0.559937 -0.357117 0.599670 1441742513 0.446350 0.559937 -0.357117 0.599670 1441742513 0.446350 0.559937 -0.357117 0.599670 1441742513 0.446350 0.559937 -0.357117 0.599670 1441742513 0.470947 0.555847 -0.376221 0.572388 1441742513 0.470947 0.555847 -0.376221 0.572388 1441742513 0.470947 0.555847 -0.376221 0.572388 1441742513 0.470947 0.555847 -0.376221 0.572388 1441742513 0.470947 0.555847 -0.376221 0.572388 1441742513 0.470947 0.555847 -0.376221 0.572388 1441742513 0.508850 0.538330 -0.405884 0.535156 1441742513 0.508850 0.538330 -0.405884 0.535156 1441742513 0.508850 0.538330 -0.405884 0.535156 1441742513 0.508850 0.538330 -0.405884 0.535156 1441742513 0.508850 0.538330 -0.405884 0.535156 1441742513 0.508850 0.538330 -0.405884 0.535156 1441742513 0.559814 0.506042 -0.445740 0.481384 1441742513 0.559814 0.506042 -0.445740 0.481384 1441742513 0.559814 0.506042 -0.445740 0.481384 1441742513 0.559814 0.506042 -0.445740 0.481384 1441742513 0.559814 0.506042 -0.445740 0.481384 1441742513 0.559814 0.506042 -0.445740 0.481384 1441742513 0.615845 0.452576 -0.496216 0.411865 1441742513 0.615845 0.452576 -0.496216 0.411865 1441742513 0.615845 0.452576 -0.496216 0.411865 1441742513 0.615845 0.452576 -0.496216 0.411865 1441742513 0.615845 0.452576 -0.496216 0.411865 1441742513 0.615845 0.452576 -0.496216 0.411865 1441742513 0.664307 0.386475 -0.543640 0.337219 1441742513 0.664307 0.386475 -0.543640 0.337219 1441742513 0.664307 0.386475 -0.543640 0.337219 1441742513 0.664307 0.386475 -0.543640 0.337219 1441742513 0.664307 0.386475 -0.543640 0.337219 1441742513 0.664307 0.386475 -0.543640 0.337219 1441742513 0.705383 0.310486 -0.583740 0.255432 1441742513 0.705383 0.310486 -0.583740 0.255432 1441742513 0.705383 0.310486 -0.583740 0.255432 1441742513 0.705383 0.310486 -0.583740 0.255432 1441742513 0.705383 0.310486 -0.583740 0.255432 1441742513 0.705383 0.310486 -0.583740 0.255432 1441742513 0.736877 0.226501 -0.614380 0.167908 1441742513 0.736877 0.226501 -0.614380 0.167908 1441742513 0.736877 0.226501 -0.614380 0.167908 1441742513 0.736877 0.226501 -0.614380 0.167908 1441742513 0.736877 0.226501 -0.614380 0.167908 1441742513 0.736877 0.226501 -0.614380 0.167908 1441742513 0.755920 0.139893 -0.634155 0.082825 1441742513 0.755920 0.139893 -0.634155 0.082825 1441742513 0.755920 0.139893 -0.634155 0.082825 1441742513 0.755920 0.139893 -0.634155 0.082825 1441742513 0.755920 0.139893 -0.634155 0.082825 1441742513 0.755920 0.139893 -0.634155 0.082825 1441742513 0.766479 0.052612 -0.640015 -0.006775 1441742514 0.766479 0.052612 -0.640015 -0.006775 1441742514 0.766479 0.052612 -0.640015 -0.006775 1441742514 0.766479 0.052612 -0.640015 -0.006775 1441742514 0.766479 0.052612 -0.640015 -0.006775 1441742514 0.766479 0.052612 -0.640015 -0.006775 1441742514 0.766479 0.052612 -0.640015 -0.006775 1441742514 0.769348 -0.044189 -0.628662 -0.104492 1441742514 0.769348 -0.044189 -0.628662 -0.104492 1441742514 0.769348 -0.044189 -0.628662 -0.104492 1441742514 0.769348 -0.044189 -0.628662 -0.104492 1441742514 0.769348 -0.044189 -0.628662 -0.104492 1441742514 0.769348 -0.044189 -0.628662 -0.104492 1441742514 0.763672 -0.122986 -0.606445 -0.184082 1441742514 0.763672 -0.122986 -0.606445 -0.184082 1441742514 0.763672 -0.122986 -0.606445 -0.184082 1441742514 0.763672 -0.122986 -0.606445 -0.184082 1441742514 0.763672 -0.122986 -0.606445 -0.184082 1441742514 0.754700 -0.171326 -0.588501 -0.234009 1441742514 0.754700 -0.171326 -0.588501 -0.234009 1441742514 0.754700 -0.171326 -0.588501 -0.234009 1441742514 0.754700 -0.171326 -0.588501 -0.234009 1441742514 0.754700 -0.171326 -0.588501 -0.234009 1441742514 0.754700 -0.171326 -0.588501 -0.234009 1441742514 0.754700 -0.171326 -0.588501 -0.234009 1441742514 0.753296 -0.188843 -0.579224 -0.247803 1441742514 0.762085 -0.185913 -0.574768 -0.233093 1441742514 0.762085 -0.185913 -0.574768 -0.233093 1441742514 0.762085 -0.185913 -0.574768 -0.233093 1441742514 0.762085 -0.185913 -0.574768 -0.233093 1441742514 0.762085 -0.185913 -0.574768 -0.233093 1441742514 0.778503 -0.155334 -0.578003 -0.189026 1441742514 0.778503 -0.155334 -0.578003 -0.189026 1441742514 0.778503 -0.155334 -0.578003 -0.189026 1441742514 0.778503 -0.155334 -0.578003 -0.189026 1441742514 0.778503 -0.155334 -0.578003 -0.189026 1441742514 0.778503 -0.155334 -0.578003 -0.189026 1441742514 0.794128 -0.097168 -0.588379 -0.117310 1441742514 0.794128 -0.097168 -0.588379 -0.117310 1441742514 0.794128 -0.097168 -0.588379 -0.117310 1441742514 0.794128 -0.097168 -0.588379 -0.117310 1441742514 0.794128 -0.097168 -0.588379 -0.117310 1441742514 0.794128 -0.097168 -0.588379 -0.117310 1441742514 0.800110 -0.022461 -0.598938 -0.023926 1441742514 0.800110 -0.022461 -0.598938 -0.023926 1441742514 0.800110 -0.022461 -0.598938 -0.023926 1441742514 0.800110 -0.022461 -0.598938 -0.023926 1441742514 0.800110 -0.022461 -0.598938 -0.023926 1441742514 0.800110 -0.022461 -0.598938 -0.023926 1441742514 0.791443 0.059326 -0.603149 0.078857 1441742514 0.791443 0.059326 -0.603149 0.078857 1441742514 0.791443 0.059326 -0.603149 0.078857 1441742514 0.791443 0.059326 -0.603149 0.078857 1441742514 0.791443 0.059326 -0.603149 0.078857 1441742514 0.791443 0.059326 -0.603149 0.078857 1441742514 0.770203 0.139038 -0.595398 0.181519 1441742514 0.770203 0.139038 -0.595398 0.181519 1441742514 0.770203 0.139038 -0.595398 0.181519 1441742514 0.770203 0.139038 -0.595398 0.181519 1441742514 0.770203 0.139038 -0.595398 0.181519 1441742514 0.770203 0.139038 -0.595398 0.181519 1441742514 0.770203 0.139038 -0.595398 0.181519 1441742514 0.736572 0.213013 -0.576660 0.281921 1441742514 0.736572 0.213013 -0.576660 0.281921 1441742514 0.736572 0.213013 -0.576660 0.281921 1441742514 0.736572 0.213013 -0.576660 0.281921 1441742514 0.736572 0.213013 -0.576660 0.281921 1441742514 0.736572 0.213013 -0.576660 0.281921 1441742514 0.736572 0.213013 -0.576660 0.281921 1441742514 0.690979 0.287354 -0.547668 0.374146 1441742514 0.690979 0.287354 -0.547668 0.374146 1441742514 0.690979 0.287354 -0.547668 0.374146 1441742514 0.690979 0.287354 -0.547668 0.374146 1441742514 0.690979 0.287354 -0.547668 0.374146 1441742514 0.640808 0.352417 -0.511902 0.450684 1441742514 0.640808 0.352417 -0.511902 0.450684 1441742514 0.640808 0.352417 -0.511902 0.450684 1441742514 0.640808 0.352417 -0.511902 0.450684 1441742514 0.640808 0.352417 -0.511902 0.450684 1441742514 0.640808 0.352417 -0.511902 0.450684 1441742514 0.640808 0.352417 -0.511902 0.450684 1441742514 0.585876 0.408875 -0.472839 0.515747 1441742514 0.585876 0.408875 -0.472839 0.515747 1441742514 0.585876 0.408875 -0.472839 0.515747 1441742514 0.585876 0.408875 -0.472839 0.515747 1441742514 0.585876 0.408875 -0.472839 0.515747 1441742514 0.585876 0.408875 -0.472839 0.515747 1441742514 0.534424 0.458069 -0.434937 0.561523 1441742514 0.534424 0.458069 -0.434937 0.561523 1441742514 0.534424 0.458069 -0.434937 0.561523 1441742514 0.534424 0.458069 -0.434937 0.561523 1441742514 0.534424 0.458069 -0.434937 0.561523 1441742514 0.534424 0.458069 -0.434937 0.561523 1441742514 0.499146 0.491638 -0.412109 0.582397 1441742514 0.499146 0.491638 -0.412109 0.582397 1441742514 0.499146 0.491638 -0.412109 0.582397 1441742514 0.499146 0.491638 -0.412109 0.582397 1441742514 0.483215 0.509521 -0.406677 0.584290 1441742514 0.483215 0.509521 -0.406677 0.584290 1441742514 0.483215 0.509521 -0.406677 0.584290 1441742514 0.483215 0.509521 -0.406677 0.584290 1441742514 0.483215 0.509521 -0.406677 0.584290 1441742514 0.483215 0.509521 -0.406677 0.584290 1441742514 0.489319 0.515991 -0.413879 0.568298 1441742515 0.489319 0.515991 -0.413879 0.568298 1441742515 0.489319 0.515991 -0.413879 0.568298 1441742515 0.529114 0.503052 -0.435486 0.526550 1441742515 0.529114 0.503052 -0.435486 0.526550 1441742515 0.529114 0.503052 -0.435486 0.526550 1441742515 0.529114 0.503052 -0.435486 0.526550 1441742515 0.529114 0.503052 -0.435486 0.526550 1441742515 0.583008 0.467651 -0.471985 0.467529 1441742515 0.583008 0.467651 -0.471985 0.467529 1441742515 0.583008 0.467651 -0.471985 0.467529 1441742515 0.583008 0.467651 -0.471985 0.467529 1441742515 0.583008 0.467651 -0.471985 0.467529 1441742515 0.583008 0.467651 -0.471985 0.467529 1441742515 0.631409 0.420898 -0.509338 0.405884 1441742515 0.631409 0.420898 -0.509338 0.405884 1441742515 0.631409 0.420898 -0.509338 0.405884 1441742515 0.631409 0.420898 -0.509338 0.405884 1441742515 0.631409 0.420898 -0.509338 0.405884 1441742515 0.631409 0.420898 -0.509338 0.405884 1441742515 0.678589 0.361328 -0.546814 0.331543 1441742515 0.678589 0.361328 -0.546814 0.331543 1441742515 0.678589 0.361328 -0.546814 0.331543 1441742515 0.678589 0.361328 -0.546814 0.331543 1441742515 0.678589 0.361328 -0.546814 0.331543 1441742515 0.678589 0.361328 -0.546814 0.331543 1441742515 0.718323 0.284058 -0.583557 0.250427 1441742515 0.718323 0.284058 -0.583557 0.250427 1441742515 0.718323 0.284058 -0.583557 0.250427 1441742515 0.718323 0.284058 -0.583557 0.250427 1441742515 0.718323 0.284058 -0.583557 0.250427 1441742515 0.718323 0.284058 -0.583557 0.250427 1441742515 0.718323 0.284058 -0.583557 0.250427 1441742515 0.748291 0.200562 -0.609741 0.167358 1441742515 0.748291 0.200562 -0.609741 0.167358 1441742515 0.748291 0.200562 -0.609741 0.167358 1441742515 0.748291 0.200562 -0.609741 0.167358 1441742515 0.748291 0.200562 -0.609741 0.167358 1441742515 0.748291 0.200562 -0.609741 0.167358 1441742515 0.769043 0.114990 -0.623413 0.081482 1441742515 0.769043 0.114990 -0.623413 0.081482 1441742515 0.769043 0.114990 -0.623413 0.081482 1441742515 0.769043 0.114990 -0.623413 0.081482 1441742515 0.769043 0.114990 -0.623413 0.081482 1441742515 0.769043 0.114990 -0.623413 0.081482 1441742515 0.777466 0.030396 -0.628174 -0.004761 1441742515 0.777466 0.030396 -0.628174 -0.004761 1441742515 0.777466 0.030396 -0.628174 -0.004761 1441742515 0.777466 0.030396 -0.628174 -0.004761 1441742515 0.777466 0.030396 -0.628174 -0.004761 1441742515 0.774170 -0.049500 -0.624512 -0.090454 1441742515 0.774170 -0.049500 -0.624512 -0.090454 1441742515 0.774170 -0.049500 -0.624512 -0.090454 1441742515 0.774170 -0.049500 -0.624512 -0.090454 1441742515 0.774170 -0.049500 -0.624512 -0.090454 1441742515 0.774170 -0.049500 -0.624512 -0.090454 1441742515 0.774170 -0.049500 -0.624512 -0.090454 1441742515 0.761963 -0.121582 -0.611389 -0.175659 1441742515 0.761963 -0.121582 -0.611389 -0.175659 1441742515 0.761963 -0.121582 -0.611389 -0.175659 1441742515 0.761963 -0.121582 -0.611389 -0.175659 1441742515 0.761963 -0.121582 -0.611389 -0.175659 1441742515 0.761963 -0.121582 -0.611389 -0.175659 1441742515 0.745789 -0.184448 -0.591492 -0.244751 1441742515 0.745789 -0.184448 -0.591492 -0.244751 1441742515 0.745789 -0.184448 -0.591492 -0.244751 1441742515 0.745789 -0.184448 -0.591492 -0.244751 1441742515 0.745789 -0.184448 -0.591492 -0.244751 1441742515 0.745789 -0.184448 -0.591492 -0.244751 1441742515 0.745789 -0.184448 -0.591492 -0.244751 1441742515 0.733154 -0.213196 -0.581909 -0.279968 1441742515 0.733154 -0.213196 -0.581909 -0.279968 1441742515 0.733154 -0.213196 -0.581909 -0.279968 1441742515 0.733154 -0.213196 -0.581909 -0.279968 1441742515 0.733154 -0.213196 -0.581909 -0.279968 1441742515 0.732788 -0.212891 -0.582581 -0.279846 1441742515 0.732788 -0.212891 -0.582581 -0.279846 1441742515 0.732788 -0.212891 -0.582581 -0.279846 1441742515 0.732788 -0.212891 -0.582581 -0.279846 1441742515 0.732788 -0.212891 -0.582581 -0.279846 1441742515 0.749329 -0.192139 -0.584961 -0.243713 1441742515 0.749329 -0.192139 -0.584961 -0.243713 1441742515 0.749329 -0.192139 -0.584961 -0.243713 1441742515 0.749329 -0.192139 -0.584961 -0.243713 1441742515 0.749329 -0.192139 -0.584961 -0.243713 1441742515 0.749329 -0.192139 -0.584961 -0.243713 1441742515 0.772156 -0.133484 -0.598267 -0.167419 1441742515 0.772156 -0.133484 -0.598267 -0.167419 1441742515 0.772156 -0.133484 -0.598267 -0.167419 1441742515 0.772156 -0.133484 -0.598267 -0.167419 1441742515 0.772156 -0.133484 -0.598267 -0.167419 1441742515 0.772156 -0.133484 -0.598267 -0.167419 1441742515 0.784729 -0.056580 -0.612610 -0.075012 1441742515 0.784729 -0.056580 -0.612610 -0.075012 1441742515 0.784729 -0.056580 -0.612610 -0.075012 1441742515 0.784729 -0.056580 -0.612610 -0.075012 1441742515 0.784729 -0.056580 -0.612610 -0.075012 1441742515 0.784729 -0.056580 -0.612610 -0.075012 1441742515 0.783752 0.022583 -0.620544 0.011658 1441742515 0.783752 0.022583 -0.620544 0.011658 1441742515 0.783752 0.022583 -0.620544 0.011658 1441742515 0.783752 0.022583 -0.620544 0.011658 1441742515 0.783752 0.022583 -0.620544 0.011658 1441742515 0.772583 0.093872 -0.620789 0.094604 1441742515 0.772583 0.093872 -0.620789 0.094604 1441742515 0.772583 0.093872 -0.620789 0.094604 1441742516 0.749695 0.170532 -0.611938 0.185425 1441742516 0.749695 0.170532 -0.611938 0.185425 1441742516 0.749695 0.170532 -0.611938 0.185425 1441742516 0.749695 0.170532 -0.611938 0.185425 1441742516 0.749695 0.170532 -0.611938 0.185425 1441742516 0.749695 0.170532 -0.611938 0.185425 1441742516 0.749695 0.170532 -0.611938 0.185425 1441742516 0.716980 0.245667 -0.590759 0.276672 1441742516 0.716980 0.245667 -0.590759 0.276672 1441742516 0.716980 0.245667 -0.590759 0.276672 1441742516 0.716980 0.245667 -0.590759 0.276672 1441742516 0.716980 0.245667 -0.590759 0.276672 1441742516 0.716980 0.245667 -0.590759 0.276672 1441742516 0.670776 0.322144 -0.558228 0.366882 1441742516 0.670776 0.322144 -0.558228 0.366882 1441742516 0.670776 0.322144 -0.558228 0.366882 1441742516 0.670776 0.322144 -0.558228 0.366882 1441742516 0.670776 0.322144 -0.558228 0.366882 1441742516 0.670776 0.322144 -0.558228 0.366882 1441742516 0.613586 0.394592 -0.515320 0.449646 1441742516 0.613586 0.394592 -0.515320 0.449646 1441742516 0.613586 0.394592 -0.515320 0.449646 1441742516 0.613586 0.394592 -0.515320 0.449646 1441742516 0.613586 0.394592 -0.515320 0.449646 1441742516 0.613586 0.394592 -0.515320 0.449646 1441742516 0.550964 0.454285 -0.467712 0.520874 1441742516 0.550964 0.454285 -0.467712 0.520874 1441742516 0.550964 0.454285 -0.467712 0.520874 1441742516 0.550964 0.454285 -0.467712 0.520874 1441742516 0.550964 0.454285 -0.467712 0.520874 1441742516 0.550964 0.454285 -0.467712 0.520874 1441742516 0.550964 0.454285 -0.467712 0.520874 1441742516 0.491150 0.502075 -0.422058 0.573120 1441742516 0.491150 0.502075 -0.422058 0.573120 1441742516 0.491150 0.502075 -0.422058 0.573120 1441742516 0.491150 0.502075 -0.422058 0.573120 1441742516 0.491150 0.502075 -0.422058 0.573120 1441742516 0.491150 0.502075 -0.422058 0.573120 1441742516 0.446350 0.538635 -0.383728 0.602783 1441742516 0.446350 0.538635 -0.383728 0.602783 1441742516 0.446350 0.538635 -0.383728 0.602783 1441742516 0.446350 0.538635 -0.383728 0.602783 1441742516 0.446350 0.538635 -0.383728 0.602783 1441742516 0.446350 0.538635 -0.383728 0.602783 1441742516 0.423218 0.563477 -0.359497 0.611633 1441742516 0.423218 0.563477 -0.359497 0.611633 1441742516 0.423218 0.563477 -0.359497 0.611633 1441742516 0.423218 0.563477 -0.359497 0.611633 1441742516 0.423218 0.563477 -0.359497 0.611633 1441742516 0.423218 0.563477 -0.359497 0.611633 1441742516 0.430786 0.575012 -0.350342 0.600830 1441742516 0.430786 0.575012 -0.350342 0.600830 1441742516 0.430786 0.575012 -0.350342 0.600830 1441742516 0.430786 0.575012 -0.350342 0.600830 1441742516 0.430786 0.575012 -0.350342 0.600830 1441742516 0.430786 0.575012 -0.350342 0.600830 1441742516 0.430786 0.575012 -0.350342 0.600830 1441742516 0.462769 0.569092 -0.364990 0.573303 1441742516 0.462769 0.569092 -0.364990 0.573303 1441742516 0.462769 0.569092 -0.364990 0.573303 1441742516 0.462769 0.569092 -0.364990 0.573303 1441742516 0.462769 0.569092 -0.364990 0.573303 1441742516 0.462769 0.569092 -0.364990 0.573303 1441742516 0.500732 0.553223 -0.389893 0.539551 1441742516 0.500732 0.553223 -0.389893 0.539551 1441742516 0.500732 0.553223 -0.389893 0.539551 1441742516 0.500732 0.553223 -0.389893 0.539551 1441742516 0.500732 0.553223 -0.389893 0.539551 1441742516 0.548462 0.521973 -0.428101 0.493408 1441742516 0.548462 0.521973 -0.428101 0.493408 1441742516 0.548462 0.521973 -0.428101 0.493408 1441742516 0.548462 0.521973 -0.428101 0.493408 1441742516 0.548462 0.521973 -0.428101 0.493408 1441742516 0.548462 0.521973 -0.428101 0.493408 1441742516 0.548462 0.521973 -0.428101 0.493408 1441742516 0.601013 0.473206 -0.473694 0.436279 1441742516 0.601013 0.473206 -0.473694 0.436279 1441742516 0.601013 0.473206 -0.473694 0.436279 1441742516 0.601013 0.473206 -0.473694 0.436279 1441742516 0.601013 0.473206 -0.473694 0.436279 1441742516 0.601013 0.473206 -0.473694 0.436279 1441742516 0.649353 0.416504 -0.516113 0.372070 1441742516 0.649353 0.416504 -0.516113 0.372070 1441742516 0.649353 0.416504 -0.516113 0.372070 1441742516 0.649353 0.416504 -0.516113 0.372070 1441742516 0.649353 0.416504 -0.516113 0.372070 1441742516 0.649353 0.416504 -0.516113 0.372070 1441742516 0.649353 0.416504 -0.516113 0.372070 1441742516 0.691711 0.346497 -0.558655 0.298889 1441742516 0.691711 0.346497 -0.558655 0.298889 1441742516 0.691711 0.346497 -0.558655 0.298889 1441742516 0.691711 0.346497 -0.558655 0.298889 1441742516 0.691711 0.346497 -0.558655 0.298889 1441742516 0.691711 0.346497 -0.558655 0.298889 1441742516 0.725281 0.270325 -0.592102 0.224243 1441742516 0.725281 0.270325 -0.592102 0.224243 1441742516 0.725281 0.270325 -0.592102 0.224243 1441742516 0.725281 0.270325 -0.592102 0.224243 1441742516 0.725281 0.270325 -0.592102 0.224243 1441742516 0.725281 0.270325 -0.592102 0.224243 1441742516 0.725281 0.270325 -0.592102 0.224243 1441742516 0.749695 0.200317 -0.612549 0.150330 1441742516 0.749695 0.200317 -0.612549 0.150330 1441742516 0.749695 0.200317 -0.612549 0.150330 1441742516 0.749695 0.200317 -0.612549 0.150330 1441742516 0.749695 0.200317 -0.612549 0.150330 1441742516 0.766846 0.133789 -0.622559 0.080750 1441742516 0.766846 0.133789 -0.622559 0.080750 1441742516 0.766846 0.133789 -0.622559 0.080750 1441742516 0.766846 0.133789 -0.622559 0.080750 1441742517 0.766846 0.133789 -0.622559 0.080750 1441742517 0.766846 0.133789 -0.622559 0.080750 1441742517 0.777100 0.071777 -0.625000 0.016174 1441742517 
0.771179 0.181335 -0.588745 0.160645 1441742535 0.771179 0.181335 -0.588745 0.160645 1441742535 0.771179 0.181335 -0.588745 0.160645 1441742535 0.771179 0.181335 -0.588745 0.160645 1441742535 0.762024 0.204834 -0.583496 0.191956 1441742535 0.762024 0.204834 -0.583496 0.191956 1441742535 0.762024 0.204834 -0.583496 0.191956 1441742535 0.762024 0.204834 -0.583496 0.191956 1441742535 0.762024 0.204834 -0.583496 0.191956 1441742535 0.762024 0.204834 -0.583496 0.191956 1441742535 0.746033 0.242676 -0.571533 0.240479 1441742535 0.746033 0.242676 -0.571533 0.240479 1441742535 0.746033 0.242676 -0.571533 0.240479 1441742535 0.746033 0.242676 -0.571533 0.240479 1441742535 0.746033 0.242676 -0.571533 0.240479 1441742535 0.746033 0.242676 -0.571533 0.240479 1441742535 0.716675 0.297607 -0.549255 0.309937 1441742535 0.716675 0.297607 -0.549255 0.309937 1441742535 0.716675 0.297607 -0.549255 0.309937 1441742535 0.716675 0.297607 -0.549255 0.309937 1441742535 0.716675 0.297607 -0.549255 0.309937 1441742535 0.716675 0.297607 -0.549255 0.309937 1441742535 0.672729 0.367249 -0.511536 0.388367 1441742535 0.672729 0.367249 -0.511536 0.388367 1441742535 0.672729 0.367249 -0.511536 0.388367 1441742535 0.672729 0.367249 -0.511536 0.388367 1441742535 0.672729 0.367249 -0.511536 0.388367 1441742535 0.618958 0.436523 -0.464600 0.458679 1441742535 0.618958 0.436523 -0.464600 0.458679 1441742535 0.618958 0.436523 -0.464600 0.458679 1441742535 0.618958 0.436523 -0.464600 0.458679 1441742535 0.618958 0.436523 -0.464600 0.458679 1441742535 0.618958 0.436523 -0.464600 0.458679 1441742535 0.569946 0.490540 -0.418823 0.508911 1441742535 0.569946 0.490540 -0.418823 0.508911 1441742535 0.569946 0.490540 -0.418823 0.508911 1441742535 0.569946 0.490540 -0.418823 0.508911 1441742535 0.569946 0.490540 -0.418823 0.508911 1441742535 0.569946 0.490540 -0.418823 0.508911 1441742535 0.526733 0.532410 -0.376221 0.545410 1441742535 0.526733 0.532410 -0.376221 0.545410 1441742535 0.526733 0.532410 -0.376221 0.545410 1441742535 0.526733 0.532410 -0.376221 0.545410 1441742535 0.526733 0.532410 -0.376221 0.545410 1441742535 0.526733 0.532410 -0.376221 0.545410 1441742535 0.496460 0.559204 -0.348572 0.565002 1441742535 0.496460 0.559204 -0.348572 0.565002 1441742535 0.496460 0.559204 -0.348572 0.565002 1441742535 0.496460 0.559204 -0.348572 0.565002 1441742535 0.496460 0.559204 -0.348572 0.565002 1441742535 0.496460 0.559204 -0.348572 0.565002 1441742535 0.482544 0.574829 -0.337219 0.568237 1441742535 0.482544 0.574829 -0.337219 0.568237 1441742535 0.482544 0.574829 -0.337219 0.568237 1441742535 0.482544 0.574829 -0.337219 0.568237 1441742535 0.482544 0.574829 -0.337219 0.568237 1441742535 0.482544 0.574829 -0.337219 0.568237 1441742535 0.492676 0.577515 -0.347168 0.550659 1441742535 0.492676 0.577515 -0.347168 0.550659 1441742535 0.492676 0.577515 -0.347168 0.550659 1441742535 0.492676 0.577515 -0.347168 0.550659 1441742535 0.492676 0.577515 -0.347168 0.550659 1441742535 0.492676 0.577515 -0.347168 0.550659 1441742535 0.492676 0.577515 -0.347168 0.550659 1441742535 0.528259 0.564270 -0.374756 0.511902 1441742535 0.528259 0.564270 -0.374756 0.511902 1441742535 0.528259 0.564270 -0.374756 0.511902 1441742535 0.528259 0.564270 -0.374756 0.511902 1441742535 0.528259 0.564270 -0.374756 0.511902 1441742535 0.582703 0.528381 -0.421265 0.451355 1441742535 0.582703 0.528381 -0.421265 0.451355 1441742535 0.582703 0.528381 -0.421265 0.451355 1441742535 0.582703 0.528381 -0.421265 0.451355 1441742535 0.582703 0.528381 -0.421265 0.451355 1441742535 0.582703 0.528381 -0.421265 0.451355 1441742535 0.639587 0.472778 -0.472656 0.379333 1441742535 0.639587 0.472778 -0.472656 0.379333 1441742535 0.639587 0.472778 -0.472656 0.379333 1441742535 0.639587 0.472778 -0.472656 0.379333 1441742535 0.639587 0.472778 -0.472656 0.379333 1441742536 0.639587 0.472778 -0.472656 0.379333 1441742536 0.691101 0.402893 -0.521729 0.296265 1441742536 0.691101 0.402893 -0.521729 0.296265 1441742536 0.691101 0.402893 -0.521729 0.296265 1441742536 0.691101 0.402893 -0.521729 0.296265 1441742536 0.691101 0.402893 -0.521729 0.296265 1441742536 0.691101 0.402893 -0.521729 0.296265 1441742536 0.731323 0.318665 -0.566895 0.205444 1441742536 0.731323 0.318665 -0.566895 0.205444 1441742536 0.731323 0.318665 -0.566895 0.205444 1441742536 0.731323 0.318665 -0.566895 0.205444 1441742536 0.731323 0.318665 -0.566895 0.205444 1441742536 0.731323 0.318665 -0.566895 0.205444 1441742536 0.757507 0.223633 -0.602600 0.114319 1441742536 0.757507 0.223633 -0.602600 0.114319 1441742536 0.757507 0.223633 -0.602600 0.114319 1441742536 0.757507 0.223633 -0.602600 0.114319 1441742536 0.757507 0.223633 -0.602600 0.114319 1441742536 0.757507 0.223633 -0.602600 0.114319 1441742536 0.757507 0.223633 -0.602600 0.114319 1441742536 0.769409 0.132568 -0.624329 0.024963 1441742536 0.769409 0.132568 -0.624329 0.024963 1441742536 0.769409 0.132568 -0.624329 0.024963 1441742536 0.769409 0.132568 -0.624329 0.024963 1441742536 0.769409 0.132568 -0.624329 0.024963 1441742536 0.770081 0.043152 -0.633728 -0.059326 1441742536 0.770081 0.043152 -0.633728 -0.059326 1441742536 0.770081 0.043152 -0.633728 -0.059326 1441742536 0.770081 0.043152 -0.633728 -0.059326 1441742536 0.770081 0.043152 -0.633728 -0.059326 1441742536 0.770081 0.043152 -0.633728 -0.059326 1441742536 0.761597 -0.036072 -0.632507 -0.136536 1441742536 0.761597 -0.036072 -0.632507 -0.136536 1441742536 0.761597 -0.036072 -0.632507 -0.136536 1441742536 0.761597 -0.036072 -0.632507 -0.136536 1441742536 0.761597 -0.036072 -0.632507 -0.136536 1441742536 0.761597 -0.036072 -0.632507 -0.136536 1441742536 0.750366 -0.093689 -0.622742 -0.200989 1441742536 0.750366 -0.093689 -0.622742 -0.200989 1441742536 0.750366 -0.093689 -0.622742 -0.200989 1441742536 0.750366 -0.093689 -0.622742 -0.200989 1441742536 0.741333 -0.137817 -0.612305 -0.237732 1441742536 0.741333 -0.137817 -0.612305 -0.237732 1441742536 0.741333 -0.137817 -0.612305 -0.237732 1441742536 0.741333 -0.137817 -0.612305 -0.237732 1441742536 0.741333 -0.137817 -0.612305 -0.237732 1441742536 0.741333 -0.137817 -0.612305 -0.237732 1441742536 0.741333 -0.151428 -0.606628 -0.244080 1441742536 0.741333 -0.151428 -0.606628 -0.244080 1441742536 0.741333 -0.151428 -0.606628 -0.244080 1441742536 0.741333 -0.151428 -0.606628 -0.244080 1441742536 0.752014 -0.143616 -0.602600 -0.225281 1441742536 0.752014 -0.143616 -0.602600 -0.225281 1441742536 0.752014 -0.143616 -0.602600 -0.225281 1441742536 0.752014 -0.143616 -0.602600 -0.225281 1441742536 0.752014 -0.143616 -0.602600 -0.225281 1441742536 0.752014 -0.143616 -0.602600 -0.225281 1441742536 0.752014 -0.143616 -0.602600 -0.225281 1441742536 0.768372 -0.104065 -0.607178 -0.173462 1441742536 0.768372 -0.104065 -0.607178 -0.173462 1441742536 0.768372 -0.104065 -0.607178 -0.173462 1441742536 0.768372 -0.104065 -0.607178 -0.173462 1441742536 0.768372 -0.104065 -0.607178 -0.173462 1441742536 0.768372 -0.104065 -0.607178 -0.173462 1441742536 0.782349 -0.044556 -0.612610 -0.103149 1441742536 0.782349 -0.044556 -0.612610 -0.103149 1441742536 0.782349 -0.044556 -0.612610 -0.103149 1441742536 0.782349 -0.044556 -0.612610 -0.103149 1441742536 0.782349 -0.044556 -0.612610 -0.103149 1441742536 0.782349 -0.044556 -0.612610 -0.103149 1441742536 0.787781 0.021790 -0.615234 -0.021240 1441742536 0.787781 0.021790 -0.615234 -0.021240 1441742536 0.787781 0.021790 -0.615234 -0.021240 1441742536 0.787781 0.021790 -0.615234 -0.021240 1441742536 0.787781 0.021790 -0.615234 -0.021240 1441742536 0.780884 0.098267 -0.612549 0.072754 1441742536 0.780884 0.098267 -0.612549 0.072754 1441742536 0.780884 0.098267 -0.612549 0.072754 1441742536 0.780884 0.098267 -0.612549 0.072754 1441742536 0.780884 0.098267 -0.612549 0.072754 1441742536 0.780884 0.098267 -0.612549 0.072754 1441742536 0.780884 0.098267 -0.612549 0.072754 1441742536 0.764648 0.171875 -0.599121 0.163574 1441742536 0.764648 0.171875 -0.599121 0.163574 1441742536 0.764648 0.171875 -0.599121 0.163574 1441742536 0.764648 0.171875 -0.599121 0.163574 1441742536 0.764648 0.171875 -0.599121 0.163574 1441742536 0.740906 0.237183 -0.577148 0.248291 1441742536 0.740906 0.237183 -0.577148 0.248291 1441742536 0.740906 0.237183 -0.577148 0.248291 1441742536 0.740906 0.237183 -0.577148 0.248291 1441742536 0.740906 0.237183 -0.577148 0.248291 1441742536 0.740906 0.237183 -0.577148 0.248291 1441742536 0.702759 0.306885 -0.547119 0.335449 1441742536 0.702759 0.306885 -0.547119 0.335449 1441742536 0.702759 0.306885 -0.547119 0.335449 1441742536 0.702759 0.306885 -0.547119 0.335449 1441742536 0.702759 0.306885 -0.547119 0.335449 1441742536 0.702759 0.306885 -0.547119 0.335449 1441742536 0.702759 0.306885 -0.547119 0.335449 1441742536 0.654175 0.377258 -0.508301 0.413940 1441742536 0.654175 0.377258 -0.508301 0.413940 1441742536 0.654175 0.377258 -0.508301 0.413940 1441742536 0.654175 0.377258 -0.508301 0.413940 1441742536 0.654175 0.377258 -0.508301 0.413940 1441742536 0.654175 0.377258 -0.508301 0.413940 1441742537 0.603088 0.436707 -0.467590 0.476379 1441742537 0.603088 0.436707 -0.467590 0.476379 1441742537 0.603088 0.436707 -0.467590 0.476379 1441742537 0.603088 0.436707 -0.467590 0.476379 1441742537 0.603088 0.436707 -0.467590 0.476379 1441742537 0.603088 0.436707 -0.467590 0.476379 1441742537 0.552979 0.482178 -0.428955 0.526917 1441742537 0.552979 0.482178 -0.428955 0.526917 1441742537 0.552979 0.482178 -0.428955 0.526917 1441742537 0.552979 0.482178 -0.428955 0.526917 1441742537 0.552979 0.482178 -0.428955 0.526917 1441742537 0.552979 0.482178 -0.428955 0.526917 1441742537 0.503784 0.522095 -0.391235 0.566101 1441742537 0.503784 0.522095 -0.391235 0.566101 1441742537 0.503784 0.522095 -0.391235 0.566101 1441742537 0.503784 0.522095 -0.391235 0.566101 1441742537 0.503784 0.522095 -0.391235 0.566101 1441742537 0.503784 0.522095 -0.391235 0.566101 1441742537 0.471558 0.553223 -0.362305 0.583313 1441742537 0.471558 0.553223 -0.362305 0.583313 1441742537 0.471558 0.553223 -0.362305 0.583313 1441742537 0.471558 0.553223 -0.362305 0.583313 1441742537 0.471558 0.553223 -0.362305 0.583313 1441742537 0.471558 0.553223 -0.362305 0.583313 1441742537 0.481079 0.560974 -0.363403 0.567200 1441742537 0.481079 0.560974 -0.363403 0.567200 1441742537 0.481079 0.560974 -0.363403 0.567200 1441742537 0.481079 0.560974 -0.363403 0.567200 1441742537 0.481079 0.560974 -0.363403 0.567200 1441742537 0.481079 0.560974 -0.363403 0.567200 1441742537 0.516602 0.550110 -0.388611 0.528564 1441742537 0.516602 0.550110 -0.388611 0.528564 1441742537 0.516602 0.550110 -0.388611 0.528564 1441742537 0.516602 0.550110 -0.388611 0.528564 1441742537 0.516602 0.550110 -0.388611 0.528564 1441742537 0.565247 0.524292 -0.424255 0.474915 1441742537 0.565247 0.524292 -0.424255 0.474915 1441742537 0.565247 0.524292 -0.424255 0.474915 1441742537 0.565247 0.524292 -0.424255 0.474915 1441742537 0.565247 0.524292 -0.424255 0.474915 1441742537 0.565247 0.524292 -0.424255 0.474915 1441742537 0.565247 0.524292 -0.424255 0.474915 1441742537 0.618042 0.477966 -0.471985 0.408386 1441742537 0.618042 0.477966 -0.471985 0.408386 1441742537 0.618042 0.477966 -0.471985 0.408386 1441742537 0.618042 0.477966 -0.471985 0.408386 1441742537 0.618042 0.477966 -0.471985 0.408386 1441742537 0.618042 0.477966 -0.471985 0.408386 1441742537 0.667480 0.419067 -0.519531 0.329956 1441742537 0.667480 0.419067 -0.519531 0.329956 1441742537 0.667480 0.419067 -0.519531 0.329956 1441742537 0.667480 0.419067 -0.519531 0.329956 1441742537 0.667480 0.419067 -0.519531 0.329956 1441742537 0.667480 0.419067 -0.519531 0.329956 1441742537 0.710266 0.350708 -0.560425 0.241699 1441742537 0.710266 0.350708 -0.560425 0.241699 1441742537 0.710266 0.350708 -0.560425 0.241699 1441742537 0.710266 0.350708 -0.560425 0.241699 1441742537 0.710266 0.350708 -0.560425 0.241699 1441742537 0.710266 0.350708 -0.560425 0.241699 1441742537 0.743286 0.270142 -0.593567 0.148987 1441742537 0.743286 0.270142 -0.593567 0.148987 1441742537 0.743286 0.270142 -0.593567 0.148987 1441742537 0.743286 0.270142 -0.593567 0.148987 1441742537 0.743286 0.270142 -0.593567 0.148987 1441742537 0.763794 0.182800 -0.616211 0.058777 1441742537 0.763794 0.182800 -0.616211 0.058777 1441742537 0.763794 0.182800 -0.616211 0.058777 1441742537 0.763794 0.182800 -0.616211 0.058777 1441742537 0.763794 0.182800 -0.616211 0.058777 1441742537 0.763794 0.182800 -0.616211 0.058777 1441742537 0.771118 0.099304 -0.628479 -0.024048 1441742537 0.771118 0.099304 -0.628479 -0.024048 1441742537 0.771118 0.099304 -0.628479 -0.024048 1441742537 0.771118 0.099304 -0.628479 -0.024048 1441742537 0.771118 0.099304 -0.628479 -0.024048 1441742537 0.771118 0.099304 -0.628479 -0.024048 1441742537 0.769714 0.020386 -0.630371 -0.098877 1441742537 0.769714 0.020386 -0.630371 -0.098877 1441742537 0.769714 0.020386 -0.630371 -0.098877 1441742537 0.769714 0.020386 -0.630371 -0.098877 1441742537 0.769714 0.020386 -0.630371 -0.098877 1441742537 0.769714 0.020386 -0.630371 -0.098877 1441742537 0.761658 -0.052673 -0.622864 -0.170776 1441742537 0.761658 -0.052673 -0.622864 -0.170776 1441742537 0.761658 -0.052673 -0.622864 -0.170776 1441742537 0.761658 -0.052673 -0.622864 -0.170776 1441742537 0.761658 -0.052673 -0.622864 -0.170776 1441742537 0.761658 -0.052673 -0.622864 -0.170776 1441742537 0.761658 -0.052673 -0.622864 -0.170776 1441742537 0.750305 -0.117798 -0.605164 -0.238586 1441742537 0.750305 -0.117798 -0.605164 -0.238586 1441742537 0.750305 -0.117798 -0.605164 -0.238586 1441742537 0.750305 -0.117798 -0.605164 -0.238586 1441742537 0.750305 -0.117798 -0.605164 -0.238586 1441742537 0.750305 -0.117798 -0.605164 -0.238586 1441742537 0.740967 -0.164307 -0.587097 -0.281494 1441742537 0.740967 -0.164307 -0.587097 -0.281494 1441742537 0.740967 -0.164307 -0.587097 -0.281494 1441742537 0.740967 -0.164307 -0.587097 -0.281494 1441742537 0.740967 -0.164307 -0.587097 -0.281494 1441742537 0.740967 -0.164307 -0.587097 -0.281494 1441742537 0.740417 -0.182800 -0.579346 -0.287659 1441742537 0.740417 -0.182800 -0.579346 -0.287659 1441742537 0.740417 -0.182800 -0.579346 -0.287659 1441742537 0.740417 -0.182800 -0.579346 -0.287659 1441742537 0.740417 -0.182800 -0.579346 -0.287659 1441742537 0.740417 -0.182800 -0.579346 -0.287659 1441742537 0.752441 -0.167297 -0.583435 -0.255859 1441742538 0.752441 -0.167297 -0.583435 -0.255859 1441742538 0.752441 -0.167297 -0.583435 -0.255859 1441742538 0.752441 -0.167297 -0.583435 -0.255859 1441742538 0.752441 -0.167297 -0.583435 -0.255859 1441742538 0.752441 -0.167297 -0.583435 -0.255859 1441742538 0.752441 -0.167297 -0.583435 -0.255859 1441742538 0.771484 -0.122864 -0.593506 -0.193665 1441742538 0.771484 -0.122864 -0.593506 -0.193665 1441742538 0.771484 -0.122864 -0.593506 -0.193665 1441742538 0.771484 -0.122864 -0.593506 -0.193665 1441742538 0.771484 -0.122864 -0.593506 -0.193665 1441742538 0.771484 -0.122864 -0.593506 -0.193665 1441742538 0.786621 -0.062256 -0.603333 -0.115356 1441742538 0.786621 -0.062256 -0.603333 -0.115356 1441742538 0.786621 -0.062256 -0.603333 -0.115356 1441742538 0.786621 -0.062256 -0.603333 -0.115356 1441742538 0.786621 -0.062256 -0.603333 -0.115356 1441742538 0.786621 -0.062256 -0.603333 -0.115356 1441742538 0.786621 -0.062256 -0.603333 -0.115356 1441742538 0.791992 0.010193 -0.609985 -0.023254 1441742538 0.791992 0.010193 -0.609985 -0.023254 1441742538 0.791992 0.010193 -0.609985 -0.023254 1441742538 0.791992 0.010193 -0.609985 -0.023254 1441742538 0.791992 0.010193 -0.609985 -0.023254 1441742538 0.791992 0.010193 -0.609985 -0.023254 1441742538 0.783936 0.096191 -0.607666 0.082886 1441742538 0.783936 0.096191 -0.607666 0.082886 1441742538 0.783936 0.096191 -0.607666 0.082886 1441742538 0.783936 0.096191 -0.607666 0.082886 1441742538 0.783936 0.096191 -0.607666 0.082886 1441742538 0.761963 0.181824 -0.591858 0.189880 1441742538 0.761963 0.181824 -0.591858 0.189880 1441742538 0.761963 0.181824 -0.591858 0.189880 1441742538 0.761963 0.181824 -0.591858 0.189880 1441742538 0.761963 0.181824 -0.591858 0.189880 1441742538 0.761963 0.181824 -0.591858 0.189880 1441742538 0.761963 0.181824 -0.591858 0.189880 1441742538 0.728027 0.257874 -0.562927 0.294128 1441742538 0.728027 0.257874 -0.562927 0.294128 1441742538 0.728027 0.257874 -0.562927 0.294128 1441742538 0.728027 0.257874 -0.562927 0.294128 1441742538 0.728027 0.257874 -0.562927 0.294128 1441742538 0.728027 0.257874 -0.562927 0.294128 1441742538 0.675537 0.332642 -0.525513 0.396057 1441742538 0.675537 0.332642 -0.525513 0.396057 1441742538 0.675537 0.332642 -0.525513 0.396057 1441742538 0.675537 0.332642 -0.525513 0.396057 1441742538 0.675537 0.332642 -0.525513 0.396057 1441742538 0.675537 0.332642 -0.525513 0.396057 1441742538 0.611511 0.406372 -0.479797 0.480225 1441742538 0.611511 0.406372 -0.479797 0.480225 1441742538 0.611511 0.406372 -0.479797 0.480225 1441742538 0.611511 0.406372 -0.479797 0.480225 1441742538 0.611511 0.406372 -0.479797 0.480225 1441742538 0.611511 0.406372 -0.479797 0.480225 1441742538 0.611511 0.406372 -0.479797 0.480225 1441742538 0.550598 0.464600 -0.433899 0.541016 1441742538 0.550598 0.464600 -0.433899 0.541016 1441742538 0.494995 0.504272 -0.398438 0.584656 1441742538 0.494995 0.504272 -0.398438 0.584656 1441742538 0.494995 0.504272 -0.398438 0.584656 1441742538 0.494995 0.504272 -0.398438 0.584656 1441742538 0.494995 0.504272 -0.398438 0.584656 1441742538 0.453186 0.533936 -0.371277 0.609619 1441742538 0.453186 0.533936 -0.371277 0.609619 1441742538 0.453186 0.533936 -0.371277 0.609619 1441742538 0.453186 0.533936 -0.371277 0.609619 1441742538 0.453186 0.533936 -0.371277 0.609619 1441742538 0.453186 0.533936 -0.371277 0.609619 1441742538 0.453186 0.533936 -0.371277 0.609619 1441742538 0.444397 0.547424 -0.362122 0.609619 1441742538 0.444397 0.547424 -0.362122 0.609619 1441742538 0.444397 0.547424 -0.362122 0.609619 1441742538 0.444397 0.547424 -0.362122 0.609619 1441742538 0.444397 0.547424 -0.362122 0.609619 1441742538 0.444397 0.547424 -0.362122 0.609619 1441742538 0.469299 0.541870 -0.379211 0.585022 1441742538 0.469299 0.541870 -0.379211 0.585022 1441742538 0.469299 0.541870 -0.379211 0.585022 1441742538 0.469299 0.541870 -0.379211 0.585022 1441742538 0.469299 0.541870 -0.379211 0.585022 1441742538 0.469299 0.541870 -0.379211 0.585022 1441742538 0.517761 0.519775 -0.411987 0.540283 1441742538 0.517761 0.519775 -0.411987 0.540283 1441742538 0.517761 0.519775 -0.411987 0.540283 1441742538 0.517761 0.519775 -0.411987 0.540283 1441742538 0.517761 0.519775 -0.411987 0.540283 1441742538 0.517761 0.519775 -0.411987 0.540283 1441742538 0.573792 0.481323 -0.458008 0.478760 1441742538 0.573792 0.481323 -0.458008 0.478760 1441742538 0.573792 0.481323 -0.458008 0.478760 1441742538 0.573792 0.481323 -0.458008 0.478760 1441742538 0.573792 0.481323 -0.458008 0.478760 1441742538 0.573792 0.481323 -0.458008 0.478760 1441742538 0.626282 0.429016 -0.505249 0.410339 1441742538 0.626282 0.429016 -0.505249 0.410339 1441742538 0.626282 0.429016 -0.505249 0.410339 1441742538 0.626282 0.429016 -0.505249 0.410339 1441742538 0.626282 0.429016 -0.505249 0.410339 1441742538 0.626282 0.429016 -0.505249 0.410339 1441742538 0.679749 0.361816 -0.550842 0.321838 1441742538 0.679749 0.361816 -0.550842 0.321838 1441742538 0.679749 0.361816 -0.550842 0.321838 1441742538 0.679749 0.361816 -0.550842 0.321838 1441742538 0.679749 0.361816 -0.550842 0.321838 1441742538 0.679749 0.361816 -0.550842 0.321838 1441742538 0.679749 0.361816 -0.550842 0.321838 1441742538 0.720703 0.281067 -0.592712 0.224304 1441742539 0.720703 0.281067 -0.592712 0.224304 1441742539 0.720703 0.281067 -0.592712 0.224304 1441742539 0.720703 0.281067 -0.592712 0.224304 1441742539 0.720703 0.281067 -0.592712 0.224304 1441742539 0.745850 0.201660 -0.620972 0.131897 1441742539 0.745850 0.201660 -0.620972 0.131897 1441742539 0.745850 0.201660 -0.620972 0.131897 1441742539 0.745850 0.201660 -0.620972 0.131897 1441742539 0.745850 0.201660 -0.620972 0.131897 1441742539 0.760376 0.113403 -0.638428 0.036621 1441742539 0.760376 0.113403 -0.638428 0.036621 1441742539 0.760376 0.113403 -0.638428 0.036621 1441742539 0.760376 0.113403 -0.638428 0.036621 1441742539 0.760376 0.113403 -0.638428 0.036621 1441742539 0.762573 0.023804 -0.643860 -0.057617 1441742539 0.762573 0.023804 -0.643860 -0.057617 1441742539 0.762573 0.023804 -0.643860 -0.057617 1441742539 0.762573 0.023804 -0.643860 -0.057617 1441742539 0.762573 0.023804 -0.643860 -0.057617 1441742539 0.762573 0.023804 -0.643860 -0.057617 1441742539 0.754333 -0.058838 -0.637207 -0.146790 1441742539 0.754333 -0.058838 -0.637207 -0.146790 1441742539 0.754333 -0.058838 -0.637207 -0.146790 1441742539 0.754333 -0.058838 -0.637207 -0.146790 1441742539 0.754333 -0.058838 -0.637207 -0.146790 1441742539 0.754333 -0.058838 -0.637207 -0.146790 1441742539 0.743103 -0.130493 -0.619080 -0.217957 1441742539 0.743103 -0.130493 -0.619080 -0.217957 1441742539 0.743103 -0.130493 -0.619080 -0.217957 1441742539 0.743103 -0.130493 -0.619080 -0.217957 1441742539 0.743103 -0.130493 -0.619080 -0.217957 1441742539 0.743103 -0.130493 -0.619080 -0.217957 1441742539 0.732849 -0.175415 -0.602539 -0.262878 1441742539 0.732849 -0.175415 -0.602539 -0.262878 1441742539 0.732849 -0.175415 -0.602539 -0.262878 1441742539 0.732849 -0.175415 -0.602539 -0.262878 1441742539 0.732849 -0.175415 -0.602539 -0.262878 1441742539 0.732849 -0.175415 -0.602539 -0.262878 1441742539 0.734070 -0.192322 -0.593323 -0.268494 1441742539 0.734070 -0.192322 -0.593323 -0.268494 1441742539 0.734070 -0.192322 -0.593323 -0.268494 1441742539 0.734070 -0.192322 -0.593323 -0.268494 1441742539 0.734070 -0.192322 -0.593323 -0.268494 1441742539 0.734070 -0.192322 -0.593323 -0.268494 1441742539 0.749207 -0.177856 -0.590515 -0.241455 1441742539 0.749207 -0.177856 -0.590515 -0.241455 1441742539 0.749207 -0.177856 -0.590515 -0.241455 1441742539 0.749207 -0.177856 -0.590515 -0.241455 1441742539 0.749207 -0.177856 -0.590515 -0.241455 1441742539 0.749207 -0.177856 -0.590515 -0.241455 1441742539 0.749207 -0.177856 -0.590515 -0.241455 1441742539 0.764221 -0.147278 -0.595276 -0.199707 1441742539 0.764221 -0.147278 -0.595276 -0.199707 1441742539 0.764221 -0.147278 -0.595276 -0.199707 1441742539 0.764221 -0.147278 -0.595276 -0.199707 1441742539 0.764221 -0.147278 -0.595276 -0.199707 1441742539 0.764221 -0.147278 -0.595276 -0.199707 1441742539 0.777466 -0.102112 -0.604797 -0.139221 1441742539 0.777466 -0.102112 -0.604797 -0.139221 1441742539 0.777466 -0.102112 -0.604797 -0.139221 1441742539 0.777466 -0.102112 -0.604797 -0.139221 1441742539 0.777466 -0.102112 -0.604797 -0.139221 1441742539 0.777466 -0.102112 -0.604797 -0.139221 1441742539 0.786255 -0.037415 -0.614197 -0.056274 1441742539 0.786255 -0.037415 -0.614197 -0.056274 1441742539 0.786255 -0.037415 -0.614197 -0.056274 1441742539 0.786255 -0.037415 -0.614197 -0.056274 1441742539 0.786255 -0.037415 -0.614197 -0.056274 1441742539 0.786255 -0.037415 -0.614197 -0.056274 1441742539 0.785400 0.040039 -0.616272 0.041809 1441742539 0.785400 0.040039 -0.616272 0.041809 1441742539 0.785400 0.040039 -0.616272 0.041809 1441742539 0.785400 0.040039 -0.616272 0.041809 1441742539 0.785400 0.040039 -0.616272 0.041809 1441742539 0.771057 0.124207 -0.607056 0.146729 1441742539 0.771057 0.124207 -0.607056 0.146729 1441742539 0.771057 0.124207 -0.607056 0.146729 1441742539 0.771057 0.124207 -0.607056 0.146729 1441742539 0.771057 0.124207 -0.607056 0.146729 1441742539 0.771057 0.124207 -0.607056 0.146729 1441742539 0.743713 0.200500 -0.588684 0.245117 1441742539 0.743713 0.200500 -0.588684 0.245117 1441742539 0.743713 0.200500 -0.588684 0.245117 1441742539 0.743713 0.200500 -0.588684 0.245117 1441742539 0.743713 0.200500 -0.588684 0.245117 1441742539 0.743713 0.200500 -0.588684 0.245117 1441742539 0.705383 0.267700 -0.565063 0.333801 1441742539 0.705383 0.267700 -0.565063 0.333801 1441742539 0.705383 0.267700 -0.565063 0.333801 1441742539 0.705383 0.267700 -0.565063 0.333801 1441742539 0.653381 0.337158 -0.533569 0.417908 1441742539 0.653381 0.337158 -0.533569 0.417908 1441742539 0.653381 0.337158 -0.533569 0.417908 1441742539 0.653381 0.337158 -0.533569 0.417908 1441742539 0.653381 0.337158 -0.533569 0.417908 1441742539 0.653381 0.337158 -0.533569 0.417908 1441742539 0.588989 0.410645 -0.487549 0.496704 1441742539 0.588989 0.410645 -0.487549 0.496704 1441742539 0.588989 0.410645 -0.487549 0.496704 1441742539 0.588989 0.410645 -0.487549 0.496704 1441742539 0.588989 0.410645 -0.487549 0.496704 1441742539 0.588989 0.410645 -0.487549 0.496704 1441742539 0.530212 0.469666 -0.438843 0.552917 1441742539 0.530212 0.469666 -0.438843 0.552917 1441742540 0.530212 0.469666 -0.438843 0.552917 1441742540 0.530212 0.469666 -0.438843 0.552917 1441742540 0.530212 0.469666 -0.438843 0.552917 1441742540 0.530212 0.469666 -0.438843 0.552917 1441742540 0.488464 0.512207 -0.395020 0.585571 1441742540 0.488464 0.512207 -0.395020 0.585571 1441742540 0.488464 0.512207 -0.395020 0.585571 1441742540 0.488464 0.512207 -0.395020 0.585571 1441742540 0.488464 0.512207 -0.395020 0.585571 1441742540 0.463684 0.537476 -0.370056 0.599304 1441742540 0.463684 0.537476 -0.370056 0.599304 1441742540 0.463684 0.537476 -0.370056 0.599304 1441742540 0.463684 0.537476 -0.370056 0.599304 1441742540 0.463684 0.537476 -0.370056 0.599304 1441742540 0.463684 0.537476 -0.370056 0.599304 1441742540 0.463684 0.537476 -0.370056 0.599304 1441742540 0.460876 0.548340 -0.365601 0.594299 1441742540 0.460876 0.548340 -0.365601 0.594299 1441742540 0.460876 0.548340 -0.365601 0.594299 1441742540 0.460876 0.548340 -0.365601 0.594299 1441742540 0.460876 0.548340 -0.365601 0.594299 1441742540 0.460876 0.548340 -0.365601 0.594299 1441742540 0.487915 0.541382 -0.387024 0.564758 1441742540 0.487915 0.541382 -0.387024 0.564758 1441742540 0.487915 0.541382 -0.387024 0.564758 1441742540 0.487915 0.541382 -0.387024 0.564758 1441742540 0.487915 0.541382 -0.387024 0.564758 1441742540 0.487915 0.541382 -0.387024 0.564758 1441742540 0.542358 0.515747 -0.427612 0.506836 1441742540 0.542358 0.515747 -0.427612 0.506836 1441742540 0.542358 0.515747 -0.427612 0.506836 1441742540 0.542358 0.515747 -0.427612 0.506836 1441742540 0.542358 0.515747 -0.427612 0.506836 1441742540 0.542358 0.515747 -0.427612 0.506836 1441742540 0.601379 0.472412 -0.477478 0.432556 1441742540 0.601379 0.472412 -0.477478 0.432556 1441742540 0.601379 0.472412 -0.477478 0.432556 1441742540 0.601379 0.472412 -0.477478 0.432556 1441742540 0.601379 0.472412 -0.477478 0.432556 1441742540 0.601379 0.472412 -0.477478 0.432556 1441742540 0.654236 0.417969 -0.525085 0.348633 1441742540 0.654236 0.417969 -0.525085 0.348633 1441742540 0.654236 0.417969 -0.525085 0.348633 1441742540 0.654236 0.417969 -0.525085 0.348633 1441742540 0.654236 0.417969 -0.525085 0.348633 1441742540 0.654236 0.417969 -0.525085 0.348633 1441742540 0.700195 0.342224 -0.574341 0.250488 1441742540 0.700195 0.342224 -0.574341 0.250488 1441742540 0.700195 0.342224 -0.574341 0.250488 1441742540 0.700195 0.342224 -0.574341 0.250488 1441742540 0.700195 0.342224 -0.574341 0.250488 1441742540 0.734314 0.246094 -0.615356 0.146729 1441742540 0.734314 0.246094 -0.615356 0.146729 1441742540 0.734314 0.246094 -0.615356 0.146729 1441742540 0.734314 0.246094 -0.615356 0.146729 1441742540 0.734314 0.246094 -0.615356 0.146729 1441742540 0.734314 0.246094 -0.615356 0.146729 1441742540 0.754395 0.146118 -0.638550 0.041443 1441742540 0.754395 0.146118 -0.638550 0.041443 1441742540 0.754395 0.146118 -0.638550 0.041443 1441742540 0.754395 0.146118 -0.638550 0.041443 1441742540 0.754395 0.146118 -0.638550 0.041443 1441742540 0.759155 0.054993 -0.646362 -0.053284 1441742540 0.759155 0.054993 -0.646362 -0.053284 1441742540 0.759155 0.054993 -0.646362 -0.053284 1441742540 0.759155 0.054993 -0.646362 -0.053284 1441742540 0.759155 0.054993 -0.646362 -0.053284 1441742540 0.754517 -0.031494 -0.639587 -0.143677 1441742540 0.754517 -0.031494 -0.639587 -0.143677 1441742540 0.754517 -0.031494 -0.639587 -0.143677 1441742540 0.754517 -0.031494 -0.639587 -0.143677 1441742540 0.754517 -0.031494 -0.639587 -0.143677 1441742540 0.754517 -0.031494 -0.639587 -0.143677 1441742540 0.743774 -0.111816 -0.615906 -0.234314 1441742540 0.743774 -0.111816 -0.615906 -0.234314 1441742540 0.743774 -0.111816 -0.615906 -0.234314 1441742540 0.743774 -0.111816 -0.615906 -0.234314 1441742540 0.743774 -0.111816 -0.615906 -0.234314 1441742540 0.743774 -0.111816 -0.615906 -0.234314 1441742540 0.735474 -0.170288 -0.587036 -0.292297 1441742540 0.735474 -0.170288 -0.587036 -0.292297 1441742540 0.735474 -0.170288 -0.587036 -0.292297 1441742540 0.735474 -0.170288 -0.587036 -0.292297 1441742540 0.735474 -0.170288 -0.587036 -0.292297 1441742540 0.735474 -0.170288 -0.587036 -0.292297 1441742540 0.735718 -0.196777 -0.571411 -0.305908 1441742540 0.735718 -0.196777 -0.571411 -0.305908 1441742540 0.735718 -0.196777 -0.571411 -0.305908 1441742540 0.735718 -0.196777 -0.571411 -0.305908 1441742540 0.735718 -0.196777 -0.571411 -0.305908 1441742540 0.735718 -0.196777 -0.571411 -0.305908 1441742540 0.745667 -0.198059 -0.565491 -0.291504 1441742540 0.745667 -0.198059 -0.565491 -0.291504 1441742540 0.745667 -0.198059 -0.565491 -0.291504 1441742540 0.745667 -0.198059 -0.565491 -0.291504 1441742540 0.745667 -0.198059 -0.565491 -0.291504 1441742540 0.745667 -0.198059 -0.565491 -0.291504 1441742540 0.764648 -0.177612 -0.567017 -0.249451 1441742540 0.764648 -0.177612 -0.567017 -0.249451 1441742540 0.764648 -0.177612 -0.567017 -0.249451 1441742540 0.764648 -0.177612 -0.567017 -0.249451 1441742540 0.764648 -0.177612 -0.567017 -0.249451 1441742540 0.764648 -0.177612 -0.567017 -0.249451 1441742540 0.787903 -0.120789 -0.578186 -0.173950 1441742540 0.787903 -0.120789 -0.578186 -0.173950 1441742541 0.787903 -0.120789 -0.578186 -0.173950 1441742541 0.787903 -0.120789 -0.578186 -0.173950 1441742541 0.787903 -0.120789 -0.578186 -0.173950 1441742541 0.803162 -0.041870 -0.589417 -0.076111 1441742541 0.803162 -0.041870 -0.589417 -0.076111 1441742541 0.803162 -0.041870 -0.589417 -0.076111 1441742541 0.803162 -0.041870 -0.589417 -0.076111 1441742541 0.803162 -0.041870 -0.589417 -0.076111 1441742541 0.802917 0.048950 -0.593323 0.030579 1441742541 0.802917 0.048950 -0.593323 0.030579 1441742541 0.802917 0.048950 -0.593323 0.030579 1441742541 0.802917 0.048950 -0.593323 0.030579 1441742541 0.788940 0.127502 -0.587158 0.128479 1441742541 0.788940 0.127502 -0.587158 0.128479 1441742541 0.788940 0.127502 -0.587158 0.128479 1441742541 0.788940 0.127502 -0.587158 0.128479 1441742541 0.788940 0.127502 -0.587158 0.128479 1441742541 0.788940 0.127502 -0.587158 0.128479 1441742541 0.788940 0.127502 -0.587158 0.128479 1441742541 0.762024 0.199646 -0.573242 0.225342 1441742541 0.762024 0.199646 -0.573242 0.225342 1441742541 0.762024 0.199646 -0.573242 0.225342 1441742541 0.762024 0.199646 -0.573242 0.225342 1441742541 0.762024 0.199646 -0.573242 0.225342 1441742541 0.762024 0.199646 -0.573242 0.225342 1441742541 0.715149 0.285828 -0.543762 0.333313 1441742541 0.715149 0.285828 -0.543762 0.333313 1441742541 0.715149 0.285828 -0.543762 0.333313 1441742541 0.715149 0.285828 -0.543762 0.333313 1441742541 0.715149 0.285828 -0.543762 0.333313 1441742541 0.715149 0.285828 -0.543762 0.333313 1441742541 0.646362 0.378601 -0.501038 0.433289 1441742541 0.646362 0.378601 -0.501038 0.433289 1441742541 0.646362 0.378601 -0.501038 0.433289 1441742541 0.646362 0.378601 -0.501038 0.433289 1441742541 0.646362 0.378601 -0.501038 0.433289 1441742541 0.572754 0.457153 -0.449463 0.510742 1441742541 0.572754 0.457153 -0.449463 0.510742 1441742541 0.572754 0.457153 -0.449463 0.510742 1441742541 0.572754 0.457153 -0.449463 0.510742 1441742541 0.572754 0.457153 -0.449463 0.510742 1441742541 0.572754 0.457153 -0.449463 0.510742 1441742541 0.572754 0.457153 -0.449463 0.510742 1441742541 0.509094 0.512390 -0.398926 0.564880 1441742541 0.509094 0.512390 -0.398926 0.564880 1441742541 0.509094 0.512390 -0.398926 0.564880 1441742541 0.509094 0.512390 -0.398926 0.564880 1441742541 0.509094 0.512390 -0.398926 0.564880 1441742541 0.464478 0.550232 -0.360535 0.592896 1441742541 0.464478 0.550232 -0.360535 0.592896 1441742541 0.464478 0.550232 -0.360535 0.592896 1441742541 0.464478 0.550232 -0.360535 0.592896 1441742541 0.464478 0.550232 -0.360535 0.592896 1441742541 0.464478 0.550232 -0.360535 0.592896 1441742541 0.438232 0.577515 -0.333435 0.602600 1441742541 0.438232 0.577515 -0.333435 0.602600 1441742541 0.438232 0.577515 -0.333435 0.602600 1441742541 0.438232 0.577515 -0.333435 0.602600 1441742541 0.438232 0.577515 -0.333435 0.602600 1441742541 0.438232 0.577515 -0.333435 0.602600 1441742541 0.441956 0.587708 -0.329407 0.592163 1441742541 0.441956 0.587708 -0.329407 0.592163 1441742541 0.441956 0.587708 -0.329407 0.592163 1441742541 0.441956 0.587708 -0.329407 0.592163 1441742541 0.441956 0.587708 -0.329407 0.592163 1441742541 0.441956 0.587708 -0.329407 0.592163 1441742541 0.478149 0.579773 -0.350403 0.558899 1441742541 0.478149 0.579773 -0.350403 0.558899 1441742541 0.478149 0.579773 -0.350403 0.558899 1441742541 0.478149 0.579773 -0.350403 0.558899 1441742541 0.478149 0.579773 -0.350403 0.558899 1441742541 0.478149 0.579773 -0.350403 0.558899 1441742541 0.478149 0.579773 -0.350403 0.558899 1441742541 0.532471 0.553955 -0.391907 0.505859 1441742541 0.532471 0.553955 -0.391907 0.505859 1441742541 0.532471 0.553955 -0.391907 0.505859 1441742541 0.532471 0.553955 -0.391907 0.505859 1441742541 0.532471 0.553955 -0.391907 0.505859 1441742541 0.532471 0.553955 -0.391907 0.505859 1441742541 0.589905 0.511658 -0.442627 0.440735 1441742541 0.589905 0.511658 -0.442627 0.440735 1441742541 0.589905 0.511658 -0.442627 0.440735 1441742541 0.589905 0.511658 -0.442627 0.440735 1441742541 0.589905 0.511658 -0.442627 0.440735 1441742541 0.589905 0.511658 -0.442627 0.440735 1441742541 0.589905 0.511658 -0.442627 0.440735 1441742541 0.647766 0.450378 -0.497803 0.360107 1441742541 0.647766 0.450378 -0.497803 0.360107 1441742541 0.647766 0.450378 -0.497803 0.360107 1441742541 0.647766 0.450378 -0.497803 0.360107 1441742541 0.647766 0.450378 -0.497803 0.360107 1441742541 0.696106 0.375305 -0.549377 0.269714 1441742541 0.696106 0.375305 -0.549377 0.269714 1441742541 0.696106 0.375305 -0.549377 0.269714 1441742541 0.696106 0.375305 -0.549377 0.269714 1441742541 0.696106 0.375305 -0.549377 0.269714 1441742541 0.696106 0.375305 -0.549377 0.269714 1441742541 0.696106 0.375305 -0.549377 0.269714 1441742541 0.732300 0.285461 -0.593384 0.173584 1441742541 0.732300 0.285461 -0.593384 0.173584 1441742541 0.732300 0.285461 -0.593384 0.173584 1441742541 0.732300 0.285461 -0.593384 0.173584 1441742541 0.732300 0.285461 -0.593384 0.173584 1441742541 0.756226 0.187134 -0.623047 0.069885 1441742541 
0.733337 0.264099 -0.562500 0.275757 1441742545 0.718323 0.290039 -0.546997 0.317261 1441742545 0.718323 0.290039 -0.546997 0.317261 1441742545 0.718323 0.290039 -0.546997 0.317261 1441742545 0.718323 0.290039 -0.546997 0.317261 1441742545 0.718323 0.290039 -0.546997 0.317261 1441742545 0.718323 0.290039 -0.546997 0.317261 1441742545 0.718323 0.290039 -0.546997 0.317261 1441742545 0.689392 0.333191 -0.521606 0.376343 1441742545 0.689392 0.333191 -0.521606 0.376343 1441742545 0.689392 0.333191 -0.521606 0.376343 1441742545 0.689392 0.333191 -0.521606 0.376343 1441742545 0.689392 0.333191 -0.521606 0.376343 1441742545 0.689392 0.333191 -0.521606 0.376343 1441742545 0.647888 0.385376 -0.485596 0.442566 1441742545 0.647888 0.385376 -0.485596 0.442566 1441742545 0.647888 0.385376 -0.485596 0.442566 1441742545 0.647888 0.385376 -0.485596 0.442566 1441742545 0.647888 0.385376 -0.485596 0.442566 1441742545 0.647888 0.385376 -0.485596 0.442566 1441742545 0.596680 0.440369 -0.440491 0.505859 1441742545 0.596680 0.440369 -0.440491 0.505859 1441742545 0.596680 0.440369 -0.440491 0.505859 1441742545 0.596680 0.440369 -0.440491 0.505859 1441742545 0.596680 0.440369 -0.440491 0.505859 1441742545 0.596680 0.440369 -0.440491 0.505859 1441742545 0.596680 0.440369 -0.440491 0.505859 1441742545 0.545166 0.488403 -0.392334 0.557007 1441742545 0.545166 0.488403 -0.392334 0.557007 1441742545 0.545166 0.488403 -0.392334 0.557007 1441742545 0.545166 0.488403 -0.392334 0.557007 1441742545 0.545166 0.488403 -0.392334 0.557007 1441742545 0.545166 0.488403 -0.392334 0.557007 1441742545 0.498230 0.519348 -0.354614 0.596863 1441742545 0.498230 0.519348 -0.354614 0.596863 1441742545 0.498230 0.519348 -0.354614 0.596863 1441742545 0.498230 0.519348 -0.354614 0.596863 1441742545 0.498230 0.519348 -0.354614 0.596863 1441742545 0.498230 0.519348 -0.354614 0.596863 1441742545 0.458191 0.546875 -0.319458 0.623596 1441742545 0.458191 0.546875 -0.319458 0.623596 1441742545 0.458191 0.546875 -0.319458 0.623596 1441742546 0.458191 0.546875 -0.319458 0.623596 1441742546 0.458191 0.546875 -0.319458 0.623596 1441742546 0.458191 0.546875 -0.319458 0.623596 1441742546 0.436523 0.563599 -0.297729 0.634888 1441742546 0.436523 0.563599 -0.297729 0.634888 1441742546 0.436523 0.563599 -0.297729 0.634888 1441742546 0.436523 0.563599 -0.297729 0.634888 1441742546 0.436523 0.563599 -0.297729 0.634888 1441742546 0.436523 0.563599 -0.297729 0.634888 1441742546 0.436523 0.563599 -0.297729 0.634888 1441742546 0.441833 0.567566 -0.298279 0.627380 1441742546 0.441833 0.567566 -0.298279 0.627380 1441742546 0.441833 0.567566 -0.298279 0.627380 1441742546 0.441833 0.567566 -0.298279 0.627380 1441742546 0.441833 0.567566 -0.298279 0.627380 1441742546 0.441833 0.567566 -0.298279 0.627380 1441742546 0.467407 0.561157 -0.317017 0.605042 1441742546 0.467407 0.561157 -0.317017 0.605042 1441742546 0.467407 0.561157 -0.317017 0.605042 1441742546 0.467407 0.561157 -0.317017 0.605042 1441742546 0.467407 0.561157 -0.317017 0.605042 1441742546 0.467407 0.561157 -0.317017 0.605042 1441742546 0.517639 0.544128 -0.348511 0.560791 1441742546 0.517639 0.544128 -0.348511 0.560791 1441742546 0.517639 0.544128 -0.348511 0.560791 1441742546 0.517639 0.544128 -0.348511 0.560791 1441742546 0.517639 0.544128 -0.348511 0.560791 1441742546 0.517639 0.544128 -0.348511 0.560791 1441742546 0.586548 0.502136 -0.396301 0.496643 1441742546 0.586548 0.502136 -0.396301 0.496643 1441742546 0.586548 0.502136 -0.396301 0.496643 1441742546 0.586548 0.502136 -0.396301 0.496643 1441742546 0.586548 0.502136 -0.396301 0.496643 1441742546 0.586548 0.502136 -0.396301 0.496643 1441742546 0.586548 0.502136 -0.396301 0.496643 1441742546 0.650879 0.437988 -0.449036 0.427612 1441742546 0.650879 0.437988 -0.449036 0.427612 1441742546 0.650879 0.437988 -0.449036 0.427612 1441742546 0.650879 0.437988 -0.449036 0.427612 1441742546 0.650879 0.437988 -0.449036 0.427612 1441742546 0.706848 0.363708 -0.495422 0.350098 1441742546 0.706848 0.363708 -0.495422 0.350098 1441742546 0.706848 0.363708 -0.495422 0.350098 1441742546 0.706848 0.363708 -0.495422 0.350098 1441742546 0.706848 0.363708 -0.495422 0.350098 1441742546 0.706848 0.363708 -0.495422 0.350098 1441742546 0.750916 0.279053 -0.536438 0.265442 1441742546 0.750916 0.279053 -0.536438 0.265442 1441742546 0.750916 0.279053 -0.536438 0.265442 1441742546 0.750916 0.279053 -0.536438 0.265442 1441742546 0.750916 0.279053 -0.536438 0.265442 1441742546 0.750916 0.279053 -0.536438 0.265442 1441742546 0.750916 0.279053 -0.536438 0.265442 1441742546 0.779846 0.190125 -0.568848 0.179077 1441742546 0.779846 0.190125 -0.568848 0.179077 1441742546 0.779846 0.190125 -0.568848 0.179077 1441742546 0.779846 0.190125 -0.568848 0.179077 1441742546 0.779846 0.190125 -0.568848 0.179077 1441742546 0.796448 0.104431 -0.589111 0.087952 1441742546 0.796448 0.104431 -0.589111 0.087952 1441742546 0.796448 0.104431 -0.589111 0.087952 1441742546 0.796448 0.104431 -0.589111 0.087952 1441742546 0.796448 0.104431 -0.589111 0.087952 1441742546 0.796448 0.104431 -0.589111 0.087952 1441742546 0.802490 0.019836 -0.596313 -0.004333 1441742546 0.802490 0.019836 -0.596313 -0.004333 1441742546 0.802490 0.019836 -0.596313 -0.004333 1441742546 0.802490 0.019836 -0.596313 -0.004333 1441742546 0.802490 0.019836 -0.596313 -0.004333 1441742546 0.802490 0.019836 -0.596313 -0.004333 1441742546 0.801270 -0.049377 -0.589355 -0.090332 1441742546 0.801270 -0.049377 -0.589355 -0.090332 1441742546 0.801270 -0.049377 -0.589355 -0.090332 1441742546 0.801270 -0.049377 -0.589355 -0.090332 1441742546 0.801270 -0.049377 -0.589355 -0.090332 1441742546 0.801270 -0.049377 -0.589355 -0.090332 1441742546 0.795593 -0.102600 -0.577576 -0.151306 1441742546 0.795593 -0.102600 -0.577576 -0.151306 1441742546 0.795593 -0.102600 -0.577576 -0.151306 1441742546 0.795593 -0.102600 -0.577576 -0.151306 1441742546 0.795593 -0.102600 -0.577576 -0.151306 1441742546 0.795593 -0.102600 -0.577576 -0.151306 1441742546 0.789001 -0.131592 -0.569397 -0.189575 1441742546 0.789001 -0.131592 -0.569397 -0.189575 1441742546 0.789001 -0.131592 -0.569397 -0.189575 1441742546 0.789001 -0.131592 -0.569397 -0.189575 1441742546 0.789001 -0.131592 -0.569397 -0.189575 1441742546 0.789001 -0.131592 -0.569397 -0.189575 1441742546 0.785156 -0.146973 -0.564636 -0.207520 1441742546 0.785156 -0.146973 -0.564636 -0.207520 1441742546 0.785156 -0.146973 -0.564636 -0.207520 1441742546 0.785156 -0.146973 -0.564636 -0.207520 1441742546 0.785156 -0.146973 -0.564636 -0.207520 1441742546 0.788269 -0.136353 -0.569763 -0.188171 1441742546 0.788269 -0.136353 -0.569763 -0.188171 1441742546 0.788269 -0.136353 -0.569763 -0.188171 1441742546 0.788269 -0.136353 -0.569763 -0.188171 1441742546 0.788269 -0.136353 -0.569763 -0.188171 1441742546 0.788269 -0.136353 -0.569763 -0.188171 1441742546 0.795471 -0.094910 -0.582703 -0.136719 1441742546 0.795471 -0.094910 -0.582703 -0.136719 1441742546 0.795471 -0.094910 -0.582703 -0.136719 1441742546 0.795471 -0.094910 -0.582703 -0.136719 1441742546 0.795471 -0.094910 -0.582703 -0.136719 1441742546 0.795471 -0.094910 -0.582703 -0.136719 1441742546 0.795471 -0.094910 -0.582703 -0.136719 1441742546 0.803528 -0.044739 -0.588440 -0.078003 1441742546 0.803528 -0.044739 -0.588440 -0.078003 1441742546 0.803528 -0.044739 -0.588440 -0.078003 1441742546 0.803528 -0.044739 -0.588440 -0.078003 1441742547 0.803528 -0.044739 -0.588440 -0.078003 1441742547 0.803528 -0.044739 -0.588440 -0.078003 1441742547 0.806274 0.013672 -0.591309 -0.006958 1441742547 0.806274 0.013672 -0.591309 -0.006958 1441742547 0.806274 0.013672 -0.591309 -0.006958 1441742547 0.806274 0.013672 -0.591309 -0.006958 1441742547 0.806274 0.013672 -0.591309 -0.006958 1441742547 0.806274 0.013672 -0.591309 -0.006958 1441742547 0.806274 0.013672 -0.591309 -0.006958 1441742547 0.798523 0.088867 -0.589539 0.082886 1441742547 0.798523 0.088867 -0.589539 0.082886 1441742547 0.798523 0.088867 -0.589539 0.082886 1441742547 0.798523 0.088867 -0.589539 0.082886 1441742547 0.798523 0.088867 -0.589539 0.082886 1441742547 0.776367 0.171448 -0.578308 0.182739 1441742547 0.776367 0.171448 -0.578308 0.182739 1441742547 0.776367 0.171448 -0.578308 0.182739 1441742547 0.776367 0.171448 -0.578308 0.182739 1441742547 0.776367 0.171448 -0.578308 0.182739 1441742547 0.742554 0.245056 -0.559631 0.274536 1441742547 0.742554 0.245056 -0.559631 0.274536 1441742547 0.742554 0.245056 -0.559631 0.274536 1441742547 0.742554 0.245056 -0.559631 0.274536 1441742547 0.742554 0.245056 -0.559631 0.274536 1441742547 0.742554 0.245056 -0.559631 0.274536 1441742547 0.698853 0.308411 -0.538086 0.356201 1441742547 0.698853 0.308411 -0.538086 0.356201 1441742547 0.698853 0.308411 -0.538086 0.356201 1441742547 0.698853 0.308411 -0.538086 0.356201 1441742547 0.698853 0.308411 -0.538086 0.356201 1441742547 0.698853 0.308411 -0.538086 0.356201 1441742547 0.644470 0.372986 -0.505371 0.436096 1441742547 0.644470 0.372986 -0.505371 0.436096 1441742547 0.644470 0.372986 -0.505371 0.436096 1441742547 0.644470 0.372986 -0.505371 0.436096 1441742547 0.644470 0.372986 -0.505371 0.436096 1441742547 0.644470 0.372986 -0.505371 0.436096 1441742547 0.644470 0.372986 -0.505371 0.436096 1441742547 0.578491 0.439758 -0.458801 0.511292 1441742547 0.578491 0.439758 -0.458801 0.511292 1441742547 0.578491 0.439758 -0.458801 0.511292 1441742547 0.578491 0.439758 -0.458801 0.511292 1441742547 0.578491 0.439758 -0.458801 0.511292 1441742547 0.578491 0.439758 -0.458801 0.511292 1441742547 0.514648 0.494324 -0.409119 0.568665 1441742547 0.514648 0.494324 -0.409119 0.568665 1441742547 0.514648 0.494324 -0.409119 0.568665 1441742547 0.514648 0.494324 -0.409119 0.568665 1441742547 0.514648 0.494324 -0.409119 0.568665 1441742547 0.514648 0.494324 -0.409119 0.568665 1441742547 0.514648 0.494324 -0.409119 0.568665 1441742547 0.462036 0.538513 -0.363525 0.603577 1441742547 0.462036 0.538513 -0.363525 0.603577 1441742547 0.462036 0.538513 -0.363525 0.603577 1441742547 0.462036 0.538513 -0.363525 0.603577 1441742547 0.462036 0.538513 -0.363525 0.603577 1441742547 0.462036 0.538513 -0.363525 0.603577 1441742547 0.431213 0.565613 -0.338684 0.615906 1441742547 0.431213 0.565613 -0.338684 0.615906 1441742547 0.431213 0.565613 -0.338684 0.615906 1441742547 0.431213 0.565613 -0.338684 0.615906 1441742547 0.426147 0.576538 -0.334656 0.611511 1441742547 0.426147 0.576538 -0.334656 0.611511 1441742547 0.426147 0.576538 -0.334656 0.611511 1441742547 0.426147 0.576538 -0.334656 0.611511 1441742547 0.426147 0.576538 -0.334656 0.611511 1441742547 0.426147 0.576538 -0.334656 0.611511 1441742547 0.456238 0.574219 -0.347412 0.584229 1441742547 0.456238 0.574219 -0.347412 0.584229 1441742547 0.456238 0.574219 -0.347412 0.584229 1441742547 0.456238 0.574219 -0.347412 0.584229 1441742547 0.456238 0.574219 -0.347412 0.584229 1441742547 0.456238 0.574219 -0.347412 0.584229 1441742547 0.456238 0.574219 -0.347412 0.584229 1441742547 0.508667 0.553223 -0.384338 0.536133 1441742547 0.508667 0.553223 -0.384338 0.536133 1441742547 0.508667 0.553223 -0.384338 0.536133 1441742547 0.508667 0.553223 -0.384338 0.536133 1441742547 0.508667 0.553223 -0.384338 0.536133 1441742547 0.508667 0.553223 -0.384338 0.536133 1441742547 0.563904 0.517517 -0.432495 0.476501 1441742547 0.563904 0.517517 -0.432495 0.476501 1441742547 0.563904 0.517517 -0.432495 0.476501 1441742547 0.563904 0.517517 -0.432495 0.476501 1441742547 0.563904 0.517517 -0.432495 0.476501 1441742547 0.563904 0.517517 -0.432495 0.476501 1441742547 0.622437 0.462830 -0.488037 0.400208 1441742547 0.622437 0.462830 -0.488037 0.400208 1441742547 0.622437 0.462830 -0.488037 0.400208 1441742547 0.622437 0.462830 -0.488037 0.400208 1441742547 0.676636 0.383789 -0.544739 0.313232 1441742547 0.676636 0.383789 -0.544739 0.313232 1441742547 0.676636 0.383789 -0.544739 0.313232 1441742547 0.676636 0.383789 -0.544739 0.313232 1441742547 0.676636 0.383789 -0.544739 0.313232 1441742547 0.676636 0.383789 -0.544739 0.313232 1441742547 0.719299 0.289917 -0.590637 0.222900 1441742547 0.719299 0.289917 -0.590637 0.222900 1441742547 0.719299 0.289917 -0.590637 0.222900 1441742547 0.719299 0.289917 -0.590637 0.222900 1441742547 0.719299 0.289917 -0.590637 0.222900 1441742547 0.719299 0.289917 -0.590637 0.222900 1441742547 0.746399 0.200867 -0.619751 0.135559 1441742547 0.746399 0.200867 -0.619751 0.135559 1441742547 0.746399 0.200867 -0.619751 0.135559 1441742548 0.746399 0.200867 -0.619751 0.135559 1441742548 0.761353 0.117554 -0.635803 0.047546 1441742548 0.761353 0.117554 -0.635803 0.047546 1441742548 0.761353 0.117554 -0.635803 0.047546 1441742548 0.761353 0.117554 -0.635803 0.047546 1441742548 0.761353 0.117554 -0.635803 0.047546 1441742548 0.761353 0.117554 -0.635803 0.047546 1441742548 0.767639 0.032532 -0.638367 -0.046448 1441742548 0.767639 0.032532 -0.638367 -0.046448 1441742548 0.767639 0.032532 -0.638367 -0.046448 1441742548 0.767639 0.032532 -0.638367 -0.046448 1441742548 0.767639 0.032532 -0.638367 -0.046448 1441742548 0.767639 0.032532 -0.638367 -0.046448 1441742548 0.764526 -0.049255 -0.627014 -0.141174 1441742548 0.764526 -0.049255 -0.627014 -0.141174 1441742548 0.764526 -0.049255 -0.627014 -0.141174 1441742548 0.764526 -0.049255 -0.627014 -0.141174 1441742548 0.764526 -0.049255 -0.627014 -0.141174 1441742548 0.764526 -0.049255 -0.627014 -0.141174 1441742548 0.764526 -0.049255 -0.627014 -0.141174 1441742548 0.756531 -0.107544 -0.609558 -0.210876 1441742548 0.756531 -0.107544 -0.609558 -0.210876 1441742548 0.756531 -0.107544 -0.609558 -0.210876 1441742548 0.756531 -0.107544 -0.609558 -0.210876 1441742548 0.756531 -0.107544 -0.609558 -0.210876 1441742548 0.756531 -0.107544 -0.609558 -0.210876 1441742548 0.749512 -0.142761 -0.599060 -0.242798 1441742548 0.749512 -0.142761 -0.599060 -0.242798 1441742548 0.749512 -0.142761 -0.599060 -0.242798 1441742548 0.749512 -0.142761 -0.599060 -0.242798 1441742548 0.749512 -0.142761 -0.599060 -0.242798 1441742548 0.749512 -0.142761 -0.599060 -0.242798 1441742548 0.750122 -0.158020 -0.593994 -0.244141 1441742548 0.750122 -0.158020 -0.593994 -0.244141 1441742548 0.750122 -0.158020 -0.593994 -0.244141 1441742548 0.750122 -0.158020 -0.593994 -0.244141 1441742548 0.750122 -0.158020 -0.593994 -0.244141 1441742548 0.750122 -0.158020 -0.593994 -0.244141 1441742548 0.750122 -0.158020 -0.593994 -0.244141 1441742548 0.760864 -0.154297 -0.589966 -0.221863 1441742548 0.760864 -0.154297 -0.589966 -0.221863 1441742548 0.760864 -0.154297 -0.589966 -0.221863 1441742548 0.760864 -0.154297 -0.589966 -0.221863 1441742548 0.760864 -0.154297 -0.589966 -0.221863 1441742548 0.760864 -0.154297 -0.589966 -0.221863 1441742548 0.760864 -0.154297 -0.589966 -0.221863 1441742548 0.778992 -0.116028 -0.593567 -0.165344 1441742548 0.778992 -0.116028 -0.593567 -0.165344 1441742548 0.778992 -0.116028 -0.593567 -0.165344 1441742548 0.778992 -0.116028 -0.593567 -0.165344 1441742548 0.778992 -0.116028 -0.593567 -0.165344 1441742548 0.793579 -0.050720 -0.601013 -0.080566 1441742548 0.793579 -0.050720 -0.601013 -0.080566 1441742548 0.793579 -0.050720 -0.601013 -0.080566 1441742548 0.793579 -0.050720 -0.601013 -0.080566 1441742548 0.796448 0.028564 -0.603638 0.020447 1441742548 0.796448 0.028564 -0.603638 0.020447 1441742548 0.796448 0.028564 -0.603638 0.020447 1441742548 0.796448 0.028564 -0.603638 0.020447 1441742548 0.796448 0.028564 -0.603638 0.020447 1441742548 0.796448 0.028564 -0.603638 0.020447 1441742548 0.784119 0.113342 -0.596863 0.126648 1441742548 0.784119 0.113342 -0.596863 0.126648 1441742548 0.784119 0.113342 -0.596863 0.126648 1441742548 0.784119 0.113342 -0.596863 0.126648 1441742548 0.758423 0.188171 -0.582153 0.224609 1441742548 0.758423 0.188171 -0.582153 0.224609 1441742548 0.758423 0.188171 -0.582153 0.224609 1441742548 0.758423 0.188171 -0.582153 0.224609 1441742548 0.758423 0.188171 -0.582153 0.224609 1441742548 0.758423 0.188171 -0.582153 0.224609 1441742548 0.721252 0.256104 -0.561646 0.314270 1441742548 0.721252 0.256104 -0.561646 0.314270 1441742548 0.721252 0.256104 -0.561646 0.314270 1441742548 0.721252 0.256104 -0.561646 0.314270 1441742548 0.673218 0.323181 -0.532837 0.398010 1441742548 0.673218 0.323181 -0.532837 0.398010 1441742548 0.673218 0.323181 -0.532837 0.398010 1441742548 0.673218 0.323181 -0.532837 0.398010 1441742548 0.673218 0.323181 -0.532837 0.398010 1441742548 0.673218 0.323181 -0.532837 0.398010 1441742548 0.607971 0.396729 -0.489929 0.482544 1441742548 0.607971 0.396729 -0.489929 0.482544 1441742548 0.607971 0.396729 -0.489929 0.482544 1441742548 0.607971 0.396729 -0.489929 0.482544 1441742548 0.607971 0.396729 -0.489929 0.482544 1441742548 0.607971 0.396729 -0.489929 0.482544 1441742548 0.607971 0.396729 -0.489929 0.482544 1441742548 0.532837 0.468201 -0.434021 0.555359 1441742548 0.532837 0.468201 -0.434021 0.555359 1441742548 0.532837 0.468201 -0.434021 0.555359 1441742548 0.532837 0.468201 -0.434021 0.555359 1441742548 0.532837 0.468201 -0.434021 0.555359 1441742548 0.467712 0.523315 -0.378357 0.603455 1441742548 0.467712 0.523315 -0.378357 0.603455 1441742548 0.467712 0.523315 -0.378357 0.603455 1441742548 0.467712 0.523315 -0.378357 0.603455 1441742548 0.467712 0.523315 -0.378357 0.603455 1441742548 0.467712 0.523315 -0.378357 0.603455 1441742548 0.415588 0.563293 -0.333862 0.631226 1441742548 0.415588 0.563293 -0.333862 0.631226 1441742548 0.415588 0.563293 -0.333862 0.631226 1441742548 0.415588 0.563293 -0.333862 0.631226 1441742548 0.415588 0.563293 -0.333862 0.631226 1441742548 0.415588 0.563293 -0.333862 0.631226 1441742549 0.415588 0.563293 -0.333862 0.631226 1441742549 0.385193 0.590759 -0.303467 0.640686 1441742549 0.385193 0.590759 -0.303467 0.640686 1441742549 0.385193 0.590759 -0.303467 0.640686 1441742549 0.385193 0.590759 -0.303467 0.640686 1441742549 0.385193 0.590759 -0.303467 0.640686 1441742549 0.385193 0.590759 -0.303467 0.640686 1441742549 0.398987 0.596558 -0.306458 0.625244 1441742549 0.398987 0.596558 -0.306458 0.625244 1441742549 0.398987 0.596558 -0.306458 0.625244 1441742549 0.398987 0.596558 -0.306458 0.625244 1441742549 0.398987 0.596558 -0.306458 0.625244 1441742549 0.398987 0.596558 -0.306458 0.625244 1441742549 0.453857 0.580322 -0.342712 0.582886 1441742549 0.453857 0.580322 -0.342712 0.582886 1441742549 0.453857 0.580322 -0.342712 0.582886 1441742549 0.453857 0.580322 -0.342712 0.582886 1441742549 0.453857 0.580322 -0.342712 0.582886 1441742549 0.453857 0.580322 -0.342712 0.582886 1441742549 0.521790 0.542114 -0.397461 0.525146 1441742549 0.521790 0.542114 -0.397461 0.525146 1441742549 0.521790 0.542114 -0.397461 0.525146 1441742549 0.521790 0.542114 -0.397461 0.525146 1441742549 0.521790 0.542114 -0.397461 0.525146 1441742549 0.521790 0.542114 -0.397461 0.525146 1441742549 0.521790 0.542114 -0.397461 0.525146 1441742549 0.582031 0.491394 -0.452881 0.463196 1441742549 0.582031 0.491394 -0.452881 0.463196 1441742549 0.582031 0.491394 -0.452881 0.463196 1441742549 0.582031 0.491394 -0.452881 0.463196 1441742549 0.582031 0.491394 -0.452881 0.463196 1441742549 0.582031 0.491394 -0.452881 0.463196 1441742549 0.640869 0.426025 -0.507629 0.387268 1441742549 0.640869 0.426025 -0.507629 0.387268 1441742549 0.640869 0.426025 -0.507629 0.387268 1441742549 0.640869 0.426025 -0.507629 0.387268 1441742549 0.640869 0.426025 -0.507629 0.387268 1441742549 0.640869 0.426025 -0.507629 0.387268 1441742549 0.640869 0.426025 -0.507629 0.387268 1441742549 0.692932 0.349487 -0.555847 0.297852 1441742549 0.692932 0.349487 -0.555847 0.297852 1441742549 0.692932 0.349487 -0.555847 0.297852 1441742549 0.692932 0.349487 -0.555847 0.297852 1441742549 0.692932 0.349487 -0.555847 0.297852 1441742549 0.731628 0.264832 -0.595154 0.200989 1441742549 0.731628 0.264832 -0.595154 0.200989 1441742549 0.731628 0.264832 -0.595154 0.200989 1441742549 0.731628 0.264832 -0.595154 0.200989 1441742549 0.731628 0.264832 -0.595154 0.200989 1441742549 0.731628 0.264832 -0.595154 0.200989 1441742549 0.755676 0.172913 -0.623291 0.102478 1441742549 0.755676 0.172913 -0.623291 0.102478 1441742549 0.755676 0.172913 -0.623291 0.102478 1441742549 0.755676 0.172913 -0.623291 0.102478 1441742549 0.755676 0.172913 -0.623291 0.102478 1441742549 0.755676 0.172913 -0.623291 0.102478 1441742549 0.766479 0.078125 -0.637512 -0.000916 1441742549 0.766479 0.078125 -0.637512 -0.000916 1441742549 0.766479 0.078125 -0.637512 -0.000916 1441742549 0.766479 0.078125 -0.637512 -0.000916 1441742549 0.766479 0.078125 -0.637512 -0.000916 1441742549 0.766479 0.078125 -0.637512 -0.000916 1441742549 0.764893 -0.019531 -0.635315 -0.104248 1441742549 0.764893 -0.019531 -0.635315 -0.104248 1441742549 0.764893 -0.019531 -0.635315 -0.104248 1441742549 0.764893 -0.019531 -0.635315 -0.104248 1441742549 0.764893 -0.019531 -0.635315 -0.104248 1441742549 0.764893 -0.019531 -0.635315 -0.104248 1441742549 0.764893 -0.019531 -0.635315 -0.104248 1441742549 0.755188 -0.106873 -0.616150 -0.196594 1441742549 0.755188 -0.106873 -0.616150 -0.196594 1441742549 0.755188 -0.106873 -0.616150 -0.196594 1441742549 0.755188 -0.106873 -0.616150 -0.196594 1441742549 0.755188 -0.106873 -0.616150 -0.196594 1441742549 0.755188 -0.106873 -0.616150 -0.196594 1441742549 0.746216 -0.170410 -0.589172 -0.258789 1441742549 0.746216 -0.170410 -0.589172 -0.258789 1441742549 0.746216 -0.170410 -0.589172 -0.258789 1441742549 0.746216 -0.170410 -0.589172 -0.258789 1441742549 0.746216 -0.170410 -0.589172 -0.258789 1441742549 0.746216 -0.170410 -0.589172 -0.258789 1441742549 0.741882 -0.202637 -0.569824 -0.289673 1441742549 0.741882 -0.202637 -0.569824 -0.289673 1441742549 0.741882 -0.202637 -0.569824 -0.289673 1441742549 0.741882 -0.202637 -0.569824 -0.289673 1441742549 0.741882 -0.202637 -0.569824 -0.289673 1441742549 0.741882 -0.202637 -0.569824 -0.289673 1441742549 0.747009 -0.210449 -0.560730 -0.288696 1441742549 0.747009 -0.210449 -0.560730 -0.288696 1441742549 0.747009 -0.210449 -0.560730 -0.288696 1441742549 0.747009 -0.210449 -0.560730 -0.288696 1441742549 0.747009 -0.210449 -0.560730 -0.288696 1441742549 0.747009 -0.210449 -0.560730 -0.288696 1441742549 0.763672 -0.186707 -0.564148 -0.252502 1441742549 0.763672 -0.186707 -0.564148 -0.252502 1441742549 0.763672 -0.186707 -0.564148 -0.252502 1441742549 0.763672 -0.186707 -0.564148 -0.252502 1441742549 0.763672 -0.186707 -0.564148 -0.252502 1441742549 0.763672 -0.186707 -0.564148 -0.252502 1441742549 0.782593 -0.144348 -0.572693 -0.196899 1441742549 0.782593 -0.144348 -0.572693 -0.196899 1441742549 0.782593 -0.144348 -0.572693 -0.196899 1441742549 0.782593 -0.144348 -0.572693 -0.196899 1441742549 0.782593 -0.144348 -0.572693 -0.196899 1441742549 0.782593 -0.144348 -0.572693 -0.196899 1441742549 0.798706 -0.083496 -0.584045 -0.118347 1441742549 0.798706 -0.083496 -0.584045 -0.118347 1441742549 0.798706 -0.083496 -0.584045 -0.118347 1441742549 0.798706 -0.083496 -0.584045 -0.118347 1441742549 0.798706 -0.083496 -0.584045 -0.118347 1441742549 0.798706 -0.083496 -0.584045 -0.118347 1441742549 0.805176 -0.006287 -0.592590 -0.021606 1441742550 0.805176 -0.006287 -0.592590 -0.021606 1441742550 0.805176 -0.006287 -0.592590 -0.021606 1441742550 0.805176 -0.006287 -0.592590 -0.021606 1441742550 0.805176 -0.006287 -0.592590 -0.021606 1441742550 0.805176 -0.006287 -0.592590 -0.021606 1441742550 0.797546 0.075012 -0.592773 0.082886 1441742550 0.797546 0.075012 -0.592773 0.082886 1441742550 0.797546 0.075012 -0.592773 0.082886 1441742550 0.797546 0.075012 -0.592773 0.082886 1441742550 0.797546 0.075012 -0.592773 0.082886 1441742550 0.775452 0.155884 -0.582886 0.186035 1441742550 0.775452 0.155884 -0.582886 0.186035 1441742550 0.775452 0.155884 -0.582886 0.186035 1441742550 0.775452 0.155884 -0.582886 0.186035 1441742550 0.775452 0.155884 -0.582886 0.186035 1441742550 0.742310 0.228516 -0.564270 0.279785 1441742550 0.742310 0.228516 -0.564270 0.279785 1441742550 0.742310 0.228516 -0.564270 0.279785 1441742550 0.742310 0.228516 -0.564270 0.279785 1441742550 0.742310 0.228516 -0.564270 0.279785 1441742550 0.742310 0.228516 -0.564270 0.279785 1441742550 0.695251 0.305725 -0.534851 0.370178 1441742550 0.695251 0.305725 -0.534851 0.370178 1441742550 0.695251 0.305725 -0.534851 0.370178 1441742550 0.695251 0.305725 -0.534851 0.370178 1441742550 0.695251 0.305725 -0.534851 0.370178 1441742550 0.695251 0.305725 -0.534851 0.370178 1441742550 0.635193 0.384094 -0.493042 0.453674 1441742550 0.635193 0.384094 -0.493042 0.453674 1441742550 0.635193 0.384094 -0.493042 0.453674 1441742550 0.635193 0.384094 -0.493042 0.453674 1441742550 0.635193 0.384094 -0.493042 0.453674 1441742550 0.635193 0.384094 -0.493042 0.453674 1441742550 0.568970 0.454041 -0.443787 0.522644 1441742550 0.568970 0.454041 -0.443787 0.522644 1441742550 0.568970 0.454041 -0.443787 0.522644 1441742550 0.568970 0.454041 -0.443787 0.522644 1441742550 0.568970 0.454041 -0.443787 0.522644 1441742550 0.568970 0.454041 -0.443787 0.522644 1441742550 0.568970 0.454041 -0.443787 0.522644 1441742550 0.515137 0.504578 -0.399292 0.566162 1441742550 0.515137 0.504578 -0.399292 0.566162 1441742550 0.515137 0.504578 -0.399292 0.566162 1441742550 0.515137 0.504578 -0.399292 0.566162 1441742550 0.515137 0.504578 -0.399292 0.566162 1441742550 0.515137 0.504578 -0.399292 0.566162 1441742550 0.479431 0.533691 -0.371399 0.589294 1441742550 0.479431 0.533691 -0.371399 0.589294 1441742550 0.479431 0.533691 -0.371399 0.589294 1441742550 0.479431 0.533691 -0.371399 0.589294 1441742550 0.479431 0.533691 -0.371399 0.589294 1441742550 0.479431 0.533691 -0.371399 0.589294 1441742550 0.479431 0.533691 -0.371399 0.589294 1441742550 0.466431 0.547974 -0.363403 0.591675 1441742550 0.466431 0.547974 -0.363403 0.591675 1441742550 0.466431 0.547974 -0.363403 0.591675 1441742550 0.466431 0.547974 -0.363403 0.591675 1441742550 0.466431 0.547974 -0.363403 0.591675 1441742550 0.466431 0.547974 -0.363403 0.591675 1441742550 0.481018 0.549744 -0.374939 0.570740 1441742550 0.481018 0.549744 -0.374939 0.570740 1441742550 0.481018 0.549744 -0.374939 0.570740 1441742550 0.481018 0.549744 -0.374939 0.570740 1441742550 0.481018 0.549744 -0.374939 0.570740 1441742550 0.481018 0.549744 -0.374939 0.570740 1441742550 0.481018 0.549744 -0.374939 0.570740 1441742550 0.524109 0.530640 -0.407471 0.526917 1441742550 0.524109 0.530640 -0.407471 0.526917 1441742550 0.524109 0.530640 -0.407471 0.526917 1441742550 0.524109 0.530640 -0.407471 0.526917 1441742550 0.524109 0.530640 -0.407471 0.526917 1441742550 0.524109 0.530640 -0.407471 0.526917 1441742550 0.578613 0.491272 -0.452454 0.468079 1441742550 0.578613 0.491272 -0.452454 0.468079 1441742550 0.578613 0.491272 -0.452454 0.468079 1441742550 0.578613 0.491272 -0.452454 0.468079 1441742550 0.578613 0.491272 -0.452454 0.468079 1441742550 0.578613 0.491272 -0.452454 0.468079 1441742550 0.630798 0.438049 -0.499695 0.400513 1441742550 0.630798 0.438049 -0.499695 0.400513 1441742550 0.630798 0.438049 -0.499695 0.400513 1441742550 0.630798 0.438049 -0.499695 0.400513 1441742550 0.630798 0.438049 -0.499695 0.400513 1441742550 0.630798 0.438049 -0.499695 0.400513 1441742550 0.681091 0.371399 -0.546265 0.315796 1441742550 0.681091 0.371399 -0.546265 0.315796 1441742550 0.681091 0.371399 -0.546265 0.315796 1441742550 0.681091 0.371399 -0.546265 0.315796 1441742550 0.681091 0.371399 -0.546265 0.315796 1441742550 0.681091 0.371399 -0.546265 0.315796 1441742550 0.722778 0.286743 -0.588989 0.220093 1441742550 0.722778 0.286743 -0.588989 0.220093 1441742550 0.722778 0.286743 -0.588989 0.220093 1441742550 0.722778 0.286743 -0.588989 0.220093 1441742550 0.722778 0.286743 -0.588989 0.220093 1441742550 0.722778 0.286743 -0.588989 0.220093 1441742550 0.754395 0.187927 -0.618042 0.116821 1441742550 0.754395 0.187927 -0.618042 0.116821 1441742550 0.754395 0.187927 -0.618042 0.116821 1441742550 0.754395 0.187927 -0.618042 0.116821 1441742550 0.754395 0.187927 -0.618042 0.116821 1441742550 0.754395 0.187927 -0.618042 0.116821 1441742550 0.771667 0.088440 -0.629822 0.007385 1441742550 0.771667 0.088440 -0.629822 0.007385 1441742550 0.771667 0.088440 -0.629822 0.007385 1441742550 0.771667 0.088440 -0.629822 0.007385 1441742550 0.771667 0.088440 -0.629822 0.007385 1441742550 0.771667 0.088440 -0.629822 0.007385 1441742550 0.772461 -0.004150 -0.627625 -0.096802 1441742550 0.772461 -0.004150 -0.627625 -0.096802 1441742551 0.772461 -0.004150 -0.627625 -0.096802 1441742551 0.772461 -0.004150 -0.627625 -0.096802 1441742551 0.772461 -0.004150 -0.627625 -0.096802 1441742551 0.772461 -0.004150 -0.627625 -0.096802 1441742551 0.759155 -0.086304 -0.615417 -0.193604 1441742551 0.759155 -0.086304 -0.615417 -0.193604 1441742551 0.759155 -0.086304 -0.615417 -0.193604 1441742551 0.759155 -0.086304 -0.615417 -0.193604 1441742551 0.759155 -0.086304 -0.615417 -0.193604 1441742551 0.737732 -0.155762 -0.596863 -0.274475 1441742551 0.737732 -0.155762 -0.596863 -0.274475 1441742551 0.737732 -0.155762 -0.596863 -0.274475 1441742551 0.737732 -0.155762 -0.596863 -0.274475 1441742551 0.737732 -0.155762 -0.596863 -0.274475 1441742551 0.737732 -0.155762 -0.596863 -0.274475 1441742551 0.719971 -0.204773 -0.578735 -0.323792 1441742551 0.719971 -0.204773 -0.578735 -0.323792 1441742551 0.719971 -0.204773 -0.578735 -0.323792 1441742551 0.719971 -0.204773 -0.578735 -0.323792 1441742551 0.719971 -0.204773 -0.578735 -0.323792 1441742551 0.719971 -0.204773 -0.578735 -0.323792 1441742551 0.719971 -0.204773 -0.578735 -0.323792 1441742551 0.708740 -0.238586 -0.563843 -0.350586 1441742551 0.708740 -0.238586 -0.563843 -0.350586 1441742551 0.708740 -0.238586 -0.563843 -0.350586 1441742551 0.708740 -0.238586 -0.563843 -0.350586 1441742551 0.708740 -0.238586 -0.563843 -0.350586 1441742551 0.716187 -0.244995 -0.558472 -0.339417 1441742551 0.716187 -0.244995 -0.558472 -0.339417 1441742551 0.716187 -0.244995 -0.558472 -0.339417 1441742551 0.716187 -0.244995 -0.558472 -0.339417 1441742551 0.716187 -0.244995 -0.558472 -0.339417 1441742551 0.716187 -0.244995 -0.558472 -0.339417 1441742551 0.739807 -0.217102 -0.563965 -0.295837 1441742551 0.739807 -0.217102 -0.563965 -0.295837 1441742551 0.739807 -0.217102 -0.563965 -0.295837 1441742551 0.739807 -0.217102 -0.563965 -0.295837 1441742551 0.739807 -0.217102 -0.563965 -0.295837 1441742551 0.739807 -0.217102 -0.563965 -0.295837 1441742551 0.769470 -0.160828 -0.576538 -0.222839 1441742551 0.769470 -0.160828 -0.576538 -0.222839 1441742551 0.769470 -0.160828 -0.576538 -0.222839 1441742551 0.769470 -0.160828 -0.576538 -0.222839 1441742551 0.769470 -0.160828 -0.576538 -0.222839 1441742551 0.769470 -0.160828 -0.576538 -0.222839 1441742551 0.769470 -0.160828 -0.576538 -0.222839 1441742551 0.792542 -0.085938 -0.589783 -0.129150 1441742551 0.792542 -0.085938 -0.589783 -0.129150 1441742551 0.792542 -0.085938 -0.589783 -0.129150 1441742551 0.792542 -0.085938 -0.589783 -0.129150 1441742551 0.792542 -0.085938 -0.589783 -0.129150 1441742551 0.792542 -0.085938 -0.589783 -0.129150 1441742551 0.801514 0.000671 -0.597534 -0.021729 1441742551 0.801514 0.000671 -0.597534 -0.021729 1441742551 0.801514 0.000671 -0.597534 -0.021729 1441742551 0.801514 0.000671 -0.597534 -0.021729 1441742551 0.801514 0.000671 -0.597534 -0.021729 1441742551 0.794312 0.087158 -0.594421 0.089905 1441742551 0.794312 0.087158 -0.594421 0.089905 1441742551 0.794312 0.087158 -0.594421 0.089905 1441742551 0.794312 0.087158 -0.594421 0.089905 1441742551 0.794312 0.087158 -0.594421 0.089905 1441742551 0.794312 0.087158 -0.594421 0.089905 1441742551 0.771057 0.166382 -0.582581 0.195801 1441742551 0.771057 0.166382 -0.582581 0.195801 1441742551 0.771057 0.166382 -0.582581 0.195801 1441742551 0.771057 0.166382 -0.582581 0.195801 1441742551 0.771057 0.166382 -0.582581 0.195801 1441742551 0.733154 0.243652 -0.560608 0.297974 1441742551 0.733154 0.243652 -0.560608 0.297974 1441742551 0.733154 0.243652 -0.560608 0.297974 1441742551 0.733154 0.243652 -0.560608 0.297974 1441742551 0.733154 0.243652 -0.560608 0.297974 1441742551 0.733154 0.243652 -0.560608 0.297974 1441742551 0.679016 0.323242 -0.527039 0.395752 1441742551 0.679016 0.323242 -0.527039 0.395752 1441742551 0.679016 0.323242 -0.527039 0.395752 1441742551 0.679016 0.323242 -0.527039 0.395752 1441742551 0.679016 0.323242 -0.527039 0.395752 1441742551 0.679016 0.323242 -0.527039 0.395752 1441742551 0.679016 0.323242 -0.527039 0.395752 1441742551 0.610840 0.400330 -0.481689 0.484314 1441742551 0.610840 0.400330 -0.481689 0.484314 1441742551 0.610840 0.400330 -0.481689 0.484314 1441742551 0.610840 0.400330 -0.481689 0.484314 1441742551 0.610840 0.400330 -0.481689 0.484314 1441742551 0.610840 0.400330 -0.481689 0.484314 1441742551 0.540161 0.465393 -0.429932 0.553833 1441742551 0.540161 0.465393 -0.429932 0.553833 1441742551 0.540161 0.465393 -0.429932 0.553833 1441742551 0.540161 0.465393 -0.429932 0.553833 1441742551 0.540161 0.465393 -0.429932 0.553833 1441742551 0.540161 0.465393 -0.429932 0.553833 1441742551 0.479980 0.512634 -0.385742 0.598267 1441742551 0.479980 0.512634 -0.385742 0.598267 1441742551 0.479980 0.512634 -0.385742 0.598267 1441742551 0.479980 0.512634 -0.385742 0.598267 1441742551 0.479980 0.512634 -0.385742 0.598267 1441742551 0.479980 0.512634 -0.385742 0.598267 1441742551 0.479980 0.512634 -0.385742 0.598267 1441742551 0.433105 0.546326 -0.351501 0.624756 1441742551 0.433105 0.546326 -0.351501 0.624756 1441742551 0.433105 0.546326 -0.351501 0.624756 1441742551 0.433105 0.546326 -0.351501 0.624756 1441742551 0.433105 0.546326 -0.351501 0.624756 1441742551 0.403870 0.568787 -0.333923 0.633911 1441742551 0.403870 0.568787 -0.333923 0.633911 1441742552 0.403870 0.568787 -0.333923 0.633911 1441742552 0.403870 0.568787 -0.333923 0.633911 1441742552 0.403870 0.568787 -0.333923 0.633911 1441742552 0.403870 0.568787 -0.333923 0.633911 1441742552 0.406860 0.577698 -0.335876 0.622803 1441742552 0.406860 0.577698 -0.335876 0.622803 1441742552 0.406860 0.577698 -0.335876 0.622803 1441742552 0.406860 0.577698 -0.335876 0.622803 1441742552 0.406860 0.577698 -0.335876 0.622803 1441742552 0.406860 0.577698 -0.335876 0.622803 1441742552 0.451599 0.567200 -0.357544 0.588562 1441742552 0.451599 0.567200 -0.357544 0.588562 1441742552 0.451599 0.567200 -0.357544 0.588562 1441742552 0.451599 0.567200 -0.357544 0.588562 1441742552 0.451599 0.567200 -0.357544 0.588562 1441742552 0.451599 0.567200 -0.357544 0.588562 1441742552 0.515137 0.538452 -0.397583 0.535278 1441742552 0.515137 0.538452 -0.397583 0.535278 1441742552 0.515137 0.538452 -0.397583 0.535278 1441742552 0.515137 0.538452 -0.397583 0.535278 1441742552 0.515137 0.538452 -0.397583 0.535278 1441742552 0.515137 0.538452 -0.397583 0.535278 1441742552 0.576050 0.493164 -0.446716 0.474670 1441742552 0.576050 0.493164 -0.446716 0.474670 1441742552 0.576050 0.493164 -0.446716 0.474670 1441742552 0.576050 0.493164 -0.446716 0.474670 1441742552 0.576050 0.493164 -0.446716 0.474670 1441742552 0.576050 0.493164 -0.446716 0.474670 1441742552 0.633118 0.437988 -0.494446 0.403381 1441742552 0.633118 0.437988 -0.494446 0.403381 1441742552 0.633118 0.437988 -0.494446 0.403381 1441742552 0.633118 0.437988 -0.494446 0.403381 1441742552 0.633118 0.437988 -0.494446 0.403381 1441742552 0.633118 0.437988 -0.494446 0.403381 1441742552 0.685242 0.368408 -0.541565 0.318420 1441742552 0.685242 0.368408 -0.541565 0.318420 1441742552 0.685242 0.368408 -0.541565 0.318420 1441742552 0.685242 0.368408 -0.541565 0.318420 1441742552 0.685242 0.368408 -0.541565 0.318420 1441742552 0.685242 0.368408 -0.541565 0.318420 1441742552 0.727112 0.287842 -0.580444 0.226807 1441742552 0.727112 0.287842 -0.580444 0.226807 1441742552 0.727112 0.287842 -0.580444 0.226807 1441742552 0.727112 0.287842 -0.580444 0.226807 1441742552 0.727112 0.287842 -0.580444 0.226807 1441742552 0.727112 0.287842 -0.580444 0.226807 1441742552 0.756958 0.201721 -0.607239 0.132385 1441742552 0.756958 0.201721 -0.607239 0.132385 1441742552 0.756958 0.201721 -0.607239 0.132385 1441742552 0.756958 0.201721 -0.607239 0.132385 1441742552 0.756958 0.201721 -0.607239 0.132385 1441742552 0.756958 0.201721 -0.607239 0.132385 1441742552 0.772156 0.119202 -0.622864 0.040222 1441742552 0.772156 0.119202 -0.622864 0.040222 1441742552 0.772156 0.119202 -0.622864 0.040222 1441742552 0.772156 0.119202 -0.622864 0.040222 1441742552 0.772156 0.119202 -0.622864 0.040222 1441742552 0.772156 0.119202 -0.622864 0.040222 1441742552 0.772156 0.119202 -0.622864 0.040222 1441742552 0.774597 0.041016 -0.629272 -0.047974 1441742552 0.774597 0.041016 -0.629272 -0.047974 1441742552 0.774597 0.041016 -0.629272 -0.047974 1441742552 0.774597 0.041016 -0.629272 -0.047974 1441742552 
0.752869 0.221313 -0.586548 0.200378 1441742555 0.752869 0.221313 -0.586548 0.200378 1441742555 0.738831 0.249512 -0.576660 0.243530 1441742555 0.738831 0.249512 -0.576660 0.243530 1441742555 0.738831 0.249512 -0.576660 0.243530 1441742555 0.738831 0.249512 -0.576660 0.243530 1441742555 0.738831 0.249512 -0.576660 0.243530 1441742555 0.738831 0.249512 -0.576660 0.243530 1441742555 0.738831 0.249512 -0.576660 0.243530 1441742555 0.716675 0.289490 -0.560608 0.297119 1441742555 0.716675 0.289490 -0.560608 0.297119 1441742555 0.716675 0.289490 -0.560608 0.297119 1441742555 0.716675 0.289490 -0.560608 0.297119 1441742555 0.716675 0.289490 -0.560608 0.297119 1441742555 0.683472 0.340271 -0.537659 0.357727 1441742555 0.683472 0.340271 -0.537659 0.357727 1441742555 0.683472 0.340271 -0.537659 0.357727 1441742555 0.683472 0.340271 -0.537659 0.357727 1441742555 0.683472 0.340271 -0.537659 0.357727 1441742555 0.683472 0.340271 -0.537659 0.357727 1441742555 0.683472 0.340271 -0.537659 0.357727 1441742555 0.638123 0.396301 -0.505676 0.424194 1441742555 0.638123 0.396301 -0.505676 0.424194 1441742555 0.638123 0.396301 -0.505676 0.424194 1441742555 0.638123 0.396301 -0.505676 0.424194 1441742555 0.638123 0.396301 -0.505676 0.424194 1441742555 0.638123 0.396301 -0.505676 0.424194 1441742555 0.582153 0.451660 -0.464783 0.490967 1441742555 0.582153 0.451660 -0.464783 0.490967 1441742555 0.582153 0.451660 -0.464783 0.490967 1441742555 0.582153 0.451660 -0.464783 0.490967 1441742555 0.582153 0.451660 -0.464783 0.490967 1441742555 0.524536 0.499146 -0.416382 0.549744 1441742555 0.524536 0.499146 -0.416382 0.549744 1441742555 0.524536 0.499146 -0.416382 0.549744 1441742555 0.524536 0.499146 -0.416382 0.549744 1441742555 0.524536 0.499146 -0.416382 0.549744 1441742555 0.524536 0.499146 -0.416382 0.549744 1441742555 0.467834 0.535950 -0.365295 0.600281 1441742555 0.467834 0.535950 -0.365295 0.600281 1441742555 0.467834 0.535950 -0.365295 0.600281 1441742555 0.467834 0.535950 -0.365295 0.600281 1441742555 0.467834 0.535950 -0.365295 0.600281 1441742555 0.422058 0.566040 -0.315796 0.633728 1441742556 0.422058 0.566040 -0.315796 0.633728 1441742556 0.422058 0.566040 -0.315796 0.633728 1441742556 0.422058 0.566040 -0.315796 0.633728 1441742556 0.422058 0.566040 -0.315796 0.633728 1441742556 0.422058 0.566040 -0.315796 0.633728 1441742556 0.397522 0.583801 -0.287537 0.646851 1441742556 0.397522 0.583801 -0.287537 0.646851 1441742556 0.397522 0.583801 -0.287537 0.646851 1441742556 0.397522 0.583801 -0.287537 0.646851 1441742556 0.397522 0.583801 -0.287537 0.646851 1441742556 0.397522 0.583801 -0.287537 0.646851 1441742556 0.398315 0.592529 -0.282593 0.640503 1441742556 0.398315 0.592529 -0.282593 0.640503 1441742556 0.398315 0.592529 -0.282593 0.640503 1441742556 0.398315 0.592529 -0.282593 0.640503 1441742556 0.398315 0.592529 -0.282593 0.640503 1441742556 0.398315 0.592529 -0.282593 0.640503 1441742556 0.429016 0.590393 -0.302063 0.613220 1441742556 0.429016 0.590393 -0.302063 0.613220 1441742556 0.429016 0.590393 -0.302063 0.613220 1441742556 0.429016 0.590393 -0.302063 0.613220 1441742556 0.429016 0.590393 -0.302063 0.613220 1441742556 0.429016 0.590393 -0.302063 0.613220 1441742556 0.478516 0.574890 -0.342224 0.568604 1441742556 0.478516 0.574890 -0.342224 0.568604 1441742556 0.478516 0.574890 -0.342224 0.568604 1441742556 0.478516 0.574890 -0.342224 0.568604 1441742556 0.478516 0.574890 -0.342224 0.568604 1441742556 0.478516 0.574890 -0.342224 0.568604 1441742556 0.537170 0.540466 -0.392456 0.515015 1441742556 0.537170 0.540466 -0.392456 0.515015 1441742556 0.537170 0.540466 -0.392456 0.515015 1441742556 0.537170 0.540466 -0.392456 0.515015 1441742556 0.537170 0.540466 -0.392456 0.515015 1441742556 0.537170 0.540466 -0.392456 0.515015 1441742556 0.597839 0.491028 -0.445007 0.450989 1441742556 0.597839 0.491028 -0.445007 0.450989 1441742556 0.597839 0.491028 -0.445007 0.450989 1441742556 0.597839 0.491028 -0.445007 0.450989 1441742556 0.597839 0.491028 -0.445007 0.450989 1441742556 0.597839 0.491028 -0.445007 0.450989 1441742556 0.656311 0.427063 -0.496643 0.374329 1441742556 0.656311 0.427063 -0.496643 0.374329 1441742556 0.656311 0.427063 -0.496643 0.374329 1441742556 0.656311 0.427063 -0.496643 0.374329 1441742556 0.656311 0.427063 -0.496643 0.374329 1441742556 0.656311 0.427063 -0.496643 0.374329 1441742556 0.705505 0.345398 -0.546082 0.291016 1441742556 0.705505 0.345398 -0.546082 0.291016 1441742556 0.705505 0.345398 -0.546082 0.291016 1441742556 0.705505 0.345398 -0.546082 0.291016 1441742556 0.705505 0.345398 -0.546082 0.291016 1441742556 0.705505 0.345398 -0.546082 0.291016 1441742556 0.746399 0.253845 -0.583496 0.194641 1441742556 0.746399 0.253845 -0.583496 0.194641 1441742556 0.746399 0.253845 -0.583496 0.194641 1441742556 0.746399 0.253845 -0.583496 0.194641 1441742556 0.746399 0.253845 -0.583496 0.194641 1441742556 0.746399 0.253845 -0.583496 0.194641 1441742556 0.746399 0.253845 -0.583496 0.194641 1441742556 0.774597 0.151184 -0.607971 0.086243 1441742556 0.774597 0.151184 -0.607971 0.086243 1441742556 0.774597 0.151184 -0.607971 0.086243 1441742556 0.774597 0.151184 -0.607971 0.086243 1441742556 0.774597 0.151184 -0.607971 0.086243 1441742556 0.774597 0.151184 -0.607971 0.086243 1441742556 0.784912 0.056458 -0.617004 -0.008423 1441742556 0.784912 0.056458 -0.617004 -0.008423 1441742556 0.784912 0.056458 -0.617004 -0.008423 1441742556 0.784912 0.056458 -0.617004 -0.008423 1441742556 0.784912 0.056458 -0.617004 -0.008423 1441742556 0.784912 0.056458 -0.617004 -0.008423 1441742556 0.783508 -0.031189 -0.612671 -0.098694 1441742556 0.783508 -0.031189 -0.612671 -0.098694 1441742556 0.783508 -0.031189 -0.612671 -0.098694 1441742556 0.783508 -0.031189 -0.612671 -0.098694 1441742556 0.783508 -0.031189 -0.612671 -0.098694 1441742556 0.774048 -0.104492 -0.598572 -0.177795 1441742556 0.774048 -0.104492 -0.598572 -0.177795 1441742556 0.774048 -0.104492 -0.598572 -0.177795 1441742556 0.774048 -0.104492 -0.598572 -0.177795 1441742556 0.774048 -0.104492 -0.598572 -0.177795 1441742556 0.774048 -0.104492 -0.598572 -0.177795 1441742556 0.774048 -0.104492 -0.598572 -0.177795 1441742556 0.764832 -0.137878 -0.591614 -0.214539 1441742556 0.764832 -0.137878 -0.591614 -0.214539 1441742556 0.764832 -0.137878 -0.591614 -0.214539 1441742556 0.764832 -0.137878 -0.591614 -0.214539 1441742556 0.764832 -0.137878 -0.591614 -0.214539 1441742556 0.764832 -0.137878 -0.591614 -0.214539 1441742556 0.767029 -0.137451 -0.587585 -0.218018 1441742556 0.767029 -0.137451 -0.587585 -0.218018 1441742556 0.767029 -0.137451 -0.587585 -0.218018 1441742556 0.767029 -0.137451 -0.587585 -0.218018 1441742556 0.767029 -0.137451 -0.587585 -0.218018 1441742556 0.767029 -0.137451 -0.587585 -0.218018 1441742556 0.776245 -0.116943 -0.587585 -0.196289 1441742556 0.776245 -0.116943 -0.587585 -0.196289 1441742556 0.776245 -0.116943 -0.587585 -0.196289 1441742556 0.776245 -0.116943 -0.587585 -0.196289 1441742556 0.776245 -0.116943 -0.587585 -0.196289 1441742556 0.776245 -0.116943 -0.587585 -0.196289 1441742556 0.790527 -0.077759 -0.589233 -0.147766 1441742556 0.790527 -0.077759 -0.589233 -0.147766 1441742556 0.790527 -0.077759 -0.589233 -0.147766 1441742556 0.790527 -0.077759 -0.589233 -0.147766 1441742556 0.802490 -0.026733 -0.590881 -0.078369 1441742557 0.802490 -0.026733 -0.590881 -0.078369 1441742557 0.802490 -0.026733 -0.590881 -0.078369 1441742557 0.802490 -0.026733 -0.590881 -0.078369 1441742557 0.802490 -0.026733 -0.590881 -0.078369 1441742557 0.802490 -0.026733 -0.590881 -0.078369 1441742557 0.806152 0.039307 -0.590332 0.007874 1441742557 0.806152 0.039307 -0.590332 0.007874 1441742557 0.806152 0.039307 -0.590332 0.007874 1441742557 0.806152 0.039307 -0.590332 0.007874 1441742557 0.806152 0.039307 -0.590332 0.007874 1441742557 0.806152 0.039307 -0.590332 0.007874 1441742557 0.797302 0.109131 -0.584961 0.100952 1441742557 0.797302 0.109131 -0.584961 0.100952 1441742557 0.797302 0.109131 -0.584961 0.100952 1441742557 0.797302 0.109131 -0.584961 0.100952 1441742557 0.797302 0.109131 -0.584961 0.100952 1441742557 0.797302 0.109131 -0.584961 0.100952 1441742557 0.797302 0.109131 -0.584961 0.100952 1441742557 0.777527 0.175598 -0.572021 0.193359 1441742557 0.777527 0.175598 -0.572021 0.193359 1441742557 0.777527 0.175598 -0.572021 0.193359 1441742557 0.777527 0.175598 -0.572021 0.193359 1441742557 0.777527 0.175598 -0.572021 0.193359 1441742557 0.777527 0.175598 -0.572021 0.193359 1441742557 0.746521 0.238525 -0.553833 0.281067 1441742557 0.746521 0.238525 -0.553833 0.281067 1441742557 0.746521 0.238525 -0.553833 0.281067 1441742557 0.746521 0.238525 -0.553833 0.281067 1441742557 0.746521 0.238525 -0.553833 0.281067 1441742557 0.704163 0.298828 -0.529907 0.366089 1441742557 0.704163 0.298828 -0.529907 0.366089 1441742557 0.704163 0.298828 -0.529907 0.366089 1441742557 0.704163 0.298828 -0.529907 0.366089 1441742557 0.704163 0.298828 -0.529907 0.366089 1441742557 0.704163 0.298828 -0.529907 0.366089 1441742557 0.652405 0.358887 -0.498718 0.443542 1441742557 0.652405 0.358887 -0.498718 0.443542 1441742557 0.652405 0.358887 -0.498718 0.443542 1441742557 0.652405 0.358887 -0.498718 0.443542 1441742557 0.652405 0.358887 -0.498718 0.443542 1441742557 0.652405 0.358887 -0.498718 0.443542 1441742557 0.652405 0.358887 -0.498718 0.443542 1441742557 0.594727 0.415771 -0.458740 0.512756 1441742557 0.594727 0.415771 -0.458740 0.512756 1441742557 0.594727 0.415771 -0.458740 0.512756 1441742557 0.594727 0.415771 -0.458740 0.512756 1441742557 0.594727 0.415771 -0.458740 0.512756 1441742557 0.594727 0.415771 -0.458740 0.512756 1441742557 0.541199 0.460510 -0.419739 0.564575 1441742557 0.541199 0.460510 -0.419739 0.564575 1441742557 0.541199 0.460510 -0.419739 0.564575 1441742557 0.541199 0.460510 -0.419739 0.564575 1441742557 0.541199 0.460510 -0.419739 0.564575 1441742557 0.494751 0.496216 -0.382446 0.602173 1441742557 0.494751 0.496216 -0.382446 0.602173 1441742557 0.494751 0.496216 -0.382446 0.602173 1441742557 0.494751 0.496216 -0.382446 0.602173 1441742557 0.494751 0.496216 -0.382446 0.602173 1441742557 0.494751 0.496216 -0.382446 0.602173 1441742557 0.461975 0.522583 -0.355774 0.622009 1441742557 0.461975 0.522583 -0.355774 0.622009 1441742557 0.461975 0.522583 -0.355774 0.622009 1441742557 0.461975 0.522583 -0.355774 0.622009 1441742557 0.461975 0.522583 -0.355774 0.622009 1441742557 0.461975 0.522583 -0.355774 0.622009 1441742557 0.461975 0.522583 -0.355774 0.622009 1441742557 0.449829 0.540344 -0.342407 0.623169 1441742557 0.449829 0.540344 -0.342407 0.623169 1441742557 0.449829 0.540344 -0.342407 0.623169 1441742557 0.449829 0.540344 -0.342407 0.623169 1441742557 0.449829 0.540344 -0.342407 0.623169 1441742557 0.449829 0.540344 -0.342407 0.623169 1441742557 0.470154 0.540344 -0.356384 0.599915 1441742557 0.470154 0.540344 -0.356384 0.599915 1441742557 0.470154 0.540344 -0.356384 0.599915 1441742557 0.470154 0.540344 -0.356384 0.599915 1441742557 0.470154 0.540344 -0.356384 0.599915 1441742557 0.508301 0.528687 -0.381897 0.562317 1441742557 0.508301 0.528687 -0.381897 0.562317 1441742557 0.508301 0.528687 -0.381897 0.562317 1441742557 0.508301 0.528687 -0.381897 0.562317 1441742557 0.508301 0.528687 -0.381897 0.562317 1441742557 0.508301 0.528687 -0.381897 0.562317 1441742557 0.560425 0.503418 -0.415527 0.509705 1441742557 0.560425 0.503418 -0.415527 0.509705 1441742557 0.560425 0.503418 -0.415527 0.509705 1441742557 0.560425 0.503418 -0.415527 0.509705 1441742557 0.560425 0.503418 -0.415527 0.509705 1441742557 0.560425 0.503418 -0.415527 0.509705 1441742557 0.620056 0.456543 -0.463623 0.438293 1441742557 0.620056 0.456543 -0.463623 0.438293 1441742557 0.620056 0.456543 -0.463623 0.438293 1441742557 0.620056 0.456543 -0.463623 0.438293 1441742557 0.620056 0.456543 -0.463623 0.438293 1441742557 0.620056 0.456543 -0.463623 0.438293 1441742557 0.620056 0.456543 -0.463623 0.438293 1441742557 0.672485 0.396362 -0.510681 0.360229 1441742557 0.672485 0.396362 -0.510681 0.360229 1441742557 0.672485 0.396362 -0.510681 0.360229 1441742557 0.672485 0.396362 -0.510681 0.360229 1441742557 0.718872 0.321472 -0.556213 0.265503 1441742557 0.718872 0.321472 -0.556213 0.265503 1441742557 0.718872 0.321472 -0.556213 0.265503 1441742557 0.718872 0.321472 -0.556213 0.265503 1441742557 0.718872 0.321472 -0.556213 0.265503 1441742557 0.718872 0.321472 -0.556213 0.265503 1441742557 0.747498 0.241821 -0.593994 0.172791 1441742557 0.747498 0.241821 -0.593994 0.172791 1441742558 0.747498 0.241821 -0.593994 0.172791 1441742558 0.747498 0.241821 -0.593994 0.172791 1441742558 0.747498 0.241821 -0.593994 0.172791 1441742558 0.747498 0.241821 -0.593994 0.172791 1441742558 0.763000 0.166260 -0.619202 0.082458 1441742558 0.763000 0.166260 -0.619202 0.082458 1441742558 0.763000 0.166260 -0.619202 0.082458 1441742558 0.763000 0.166260 -0.619202 0.082458 1441742558 0.763000 0.166260 -0.619202 0.082458 1441742558 0.763000 0.166260 -0.619202 0.082458 1441742558 0.769714 0.081604 -0.633057 -0.008972 1441742558 0.769714 0.081604 -0.633057 -0.008972 1441742558 0.769714 0.081604 -0.633057 -0.008972 1441742558 0.769714 0.081604 -0.633057 -0.008972 1441742558 0.769714 0.081604 -0.633057 -0.008972 1441742558 0.769714 0.081604 -0.633057 -0.008972 1441742558 0.768616 -0.008789 -0.630981 -0.104797 1441742558 0.768616 -0.008789 -0.630981 -0.104797 1441742558 0.768616 -0.008789 -0.630981 -0.104797 1441742558 0.768616 -0.008789 -0.630981 -0.104797 1441742558 0.768616 -0.008789 -0.630981 -0.104797 1441742558 0.768616 -0.008789 -0.630981 -0.104797 1441742558 0.759155 -0.085388 -0.620422 -0.177490 1441742558 0.759155 -0.085388 -0.620422 -0.177490 1441742558 0.759155 -0.085388 -0.620422 -0.177490 1441742558 0.759155 -0.085388 -0.620422 -0.177490 1441742558 0.759155 -0.085388 -0.620422 -0.177490 1441742558 0.759155 -0.085388 -0.620422 -0.177490 1441742558 0.759155 -0.085388 -0.620422 -0.177490 1441742558 0.754578 -0.125244 -0.607300 -0.214905 1441742558 0.754578 -0.125244 -0.607300 -0.214905 1441742558 0.754578 -0.125244 -0.607300 -0.214905 1441742558 0.754578 -0.125244 -0.607300 -0.214905 1441742558 0.754578 -0.125244 -0.607300 -0.214905 1441742558 0.755615 -0.152893 -0.591675 -0.235901 1441742558 0.755615 -0.152893 -0.591675 -0.235901 1441742558 0.755615 -0.152893 -0.591675 -0.235901 1441742558 0.755615 -0.152893 -0.591675 -0.235901 1441742558 0.755615 -0.152893 -0.591675 -0.235901 1441742558 0.755615 -0.152893 -0.591675 -0.235901 1441742558 0.755615 -0.152893 -0.591675 -0.235901 1441742558 0.764893 -0.153137 -0.584167 -0.224060 1441742558 0.764893 -0.153137 -0.584167 -0.224060 1441742558 0.764893 -0.153137 -0.584167 -0.224060 1441742558 0.764893 -0.153137 -0.584167 -0.224060 1441742558 0.764893 -0.153137 -0.584167 -0.224060 1441742558 0.764893 -0.153137 -0.584167 -0.224060 1441742558 0.778748 -0.121277 -0.587891 -0.182129 1441742558 0.778748 -0.121277 -0.587891 -0.182129 1441742558 0.778748 -0.121277 -0.587891 -0.182129 1441742558 0.778748 -0.121277 -0.587891 -0.182129 1441742558 0.778748 -0.121277 -0.587891 -0.182129 1441742558 0.778748 -0.121277 -0.587891 -0.182129 1441742558 0.778748 -0.121277 -0.587891 -0.182129 1441742558 0.791870 -0.075439 -0.593201 -0.123718 1441742558 0.791870 -0.075439 -0.593201 -0.123718 1441742558 0.791870 -0.075439 -0.593201 -0.123718 1441742558 0.791870 -0.075439 -0.593201 -0.123718 1441742558 0.791870 -0.075439 -0.593201 -0.123718 1441742558 0.791870 -0.075439 -0.593201 -0.123718 1441742558 0.800537 -0.013733 -0.597412 -0.045105 1441742558 0.800537 -0.013733 -0.597412 -0.045105 1441742558 0.800537 -0.013733 -0.597412 -0.045105 1441742558 0.800537 -0.013733 -0.597412 -0.045105 1441742558 0.800537 -0.013733 -0.597412 -0.045105 1441742558 0.800537 -0.013733 -0.597412 -0.045105 1441742558 0.797546 0.062317 -0.597656 0.053772 1441742558 0.797546 0.062317 -0.597656 0.053772 1441742558 0.797546 0.062317 -0.597656 0.053772 1441742558 0.797546 0.062317 -0.597656 0.053772 1441742558 0.797546 0.062317 -0.597656 0.053772 1441742558 0.777588 0.144165 -0.589294 0.165161 1441742558 0.777588 0.144165 -0.589294 0.165161 1441742558 0.777588 0.144165 -0.589294 0.165161 1441742558 0.777588 0.144165 -0.589294 0.165161 1441742558 0.777588 0.144165 -0.589294 0.165161 1441742558 0.777588 0.144165 -0.589294 0.165161 1441742558 0.734375 0.235962 -0.569214 0.284546 1441742558 0.734375 0.235962 -0.569214 0.284546 1441742558 0.734375 0.235962 -0.569214 0.284546 1441742558 0.734375 0.235962 -0.569214 0.284546 1441742558 0.684326 0.311462 -0.539429 0.378967 1441742558 0.684326 0.311462 -0.539429 0.378967 1441742558 0.684326 0.311462 -0.539429 0.378967 1441742558 0.684326 0.311462 -0.539429 0.378967 1441742558 0.684326 0.311462 -0.539429 0.378967 1441742558 0.684326 0.311462 -0.539429 0.378967 1441742558 0.621338 0.382019 -0.498901 0.468018 1441742558 0.621338 0.382019 -0.498901 0.468018 1441742558 0.621338 0.382019 -0.498901 0.468018 1441742558 0.621338 0.382019 -0.498901 0.468018 1441742558 0.621338 0.382019 -0.498901 0.468018 1441742558 0.621338 0.382019 -0.498901 0.468018 1441742558 0.621338 0.382019 -0.498901 0.468018 1441742558 0.548767 0.448181 -0.447754 0.545410 1441742558 0.548767 0.448181 -0.447754 0.545410 1441742558 0.548767 0.448181 -0.447754 0.545410 1441742558 0.548767 0.448181 -0.447754 0.545410 1441742558 0.548767 0.448181 -0.447754 0.545410 1441742558 0.483704 0.503906 -0.393433 0.597717 1441742558 0.483704 0.503906 -0.393433 0.597717 1441742558 0.483704 0.503906 -0.393433 0.597717 1441742558 0.483704 0.503906 -0.393433 0.597717 1441742558 0.483704 0.503906 -0.393433 0.597717 1441742558 0.483704 0.503906 -0.393433 0.597717 1441742558 0.432007 0.546509 -0.342896 0.630127 1441742558 0.432007 0.546509 -0.342896 0.630127 1441742558 0.432007 0.546509 -0.342896 0.630127 1441742558 0.432007 0.546509 -0.342896 0.630127 1441742559 0.432007 0.546509 -0.342896 0.630127 1441742559 0.432007 0.546509 -0.342896 0.630127 1441742559 0.432007 0.546509 -0.342896 0.630127 1441742559 0.405090 0.572144 -0.308411 0.642944 1441742559 0.405090 0.572144 -0.308411 0.642944 1441742559 0.405090 0.572144 -0.308411 0.642944 1441742559 0.405090 0.572144 -0.308411 0.642944 1441742559 0.405090 0.572144 -0.308411 0.642944 1441742559 0.405090 0.572144 -0.308411 0.642944 1441742559 0.406555 0.580994 -0.302612 0.636780 1441742559 0.406555 0.580994 -0.302612 0.636780 1441742559 0.406555 0.580994 -0.302612 0.636780 1441742559 0.406555 0.580994 -0.302612 0.636780 1441742559 0.406555 0.580994 -0.302612 0.636780 1441742559 0.406555 0.580994 -0.302612 0.636780 1441742559 0.435425 0.575867 -0.319763 0.613586 1441742559 0.435425 0.575867 -0.319763 0.613586 1441742559 0.435425 0.575867 -0.319763 0.613586 1441742559 0.435425 0.575867 -0.319763 0.613586 1441742559 0.435425 0.575867 -0.319763 0.613586 1441742559 0.435425 0.575867 -0.319763 0.613586 1441742559 0.486328 0.557007 -0.356445 0.571106 1441742559 0.486328 0.557007 -0.356445 0.571106 1441742559 0.486328 0.557007 -0.356445 0.571106 1441742559 0.486328 0.557007 -0.356445 0.571106 1441742559 0.486328 0.557007 -0.356445 0.571106 1441742559 0.486328 0.557007 -0.356445 0.571106 1441742559 0.545105 0.523499 -0.406006 0.513672 1441742559 0.545105 0.523499 -0.406006 0.513672 1441742559 0.545105 0.523499 -0.406006 0.513672 1441742559 0.545105 0.523499 -0.406006 0.513672 1441742559 0.545105 0.523499 -0.406006 0.513672 1441742559 0.545105 0.523499 -0.406006 0.513672 1441742559 0.545105 0.523499 -0.406006 0.513672 1441742559 0.610229 0.468506 -0.463867 0.439148 1441742559 0.610229 0.468506 -0.463867 0.439148 1441742559 0.610229 0.468506 -0.463867 0.439148 1441742559 0.610229 0.468506 -0.463867 0.439148 1441742559 0.610229 0.468506 -0.463867 0.439148 1441742559 0.610229 0.468506 -0.463867 0.439148 1441742559 0.672302 0.390320 -0.524048 0.347778 1441742559 0.672302 0.390320 -0.524048 0.347778 1441742559 0.672302 0.390320 -0.524048 0.347778 1441742559 0.672302 0.390320 -0.524048 0.347778 1441742559 0.672302 0.390320 -0.524048 0.347778 1441742559 0.672302 0.390320 -0.524048 0.347778 1441742559 0.672302 0.390320 -0.524048 0.347778 1441742559 0.717590 0.306946 -0.570740 0.255127 1441742559 0.717590 0.306946 -0.570740 0.255127 1441742559 0.717590 0.306946 -0.570740 0.255127 1441742559 0.717590 0.306946 -0.570740 0.255127 1441742559 0.717590 0.306946 -0.570740 0.255127 1441742559 0.717590 0.306946 -0.570740 0.255127 1441742559 0.748779 0.223022 -0.603882 0.157715 1441742559 0.748779 0.223022 -0.603882 0.157715 1441742559 0.748779 0.223022 -0.603882 0.157715 1441742559 0.748779 0.223022 -0.603882 0.157715 1441742559 0.748779 0.223022 -0.603882 0.157715 1441742559 0.748779 0.223022 -0.603882 0.157715 1441742559 0.748779 0.223022 -0.603882 0.157715 1441742559 0.768066 0.133484 -0.623230 0.061890 1441742559 0.768066 0.133484 -0.623230 0.061890 1441742559 0.768066 0.133484 -0.623230 0.061890 1441742559 0.768066 0.133484 -0.623230 0.061890 1441742559 0.768066 0.133484 -0.623230 0.061890 1441742559 0.775757 0.048706 -0.628540 -0.028015 1441742559 0.775757 0.048706 -0.628540 -0.028015 1441742559 0.775757 0.048706 -0.628540 -0.028015 1441742559 0.775757 0.048706 -0.628540 -0.028015 1441742559 0.775757 0.048706 -0.628540 -0.028015 1441742559 0.775757 0.048706 -0.628540 -0.028015 1441742559 0.772400 -0.022400 -0.625549 -0.107422 1441742559 0.772400 -0.022400 -0.625549 -0.107422 1441742559 0.772400 -0.022400 -0.625549 -0.107422 1441742559 0.772400 -0.022400 -0.625549 -0.107422 1441742559 0.772400 -0.022400 -0.625549 -0.107422 1441742559 0.772400 -0.022400 -0.625549 -0.107422 1441742559 0.772400 -0.022400 -0.625549 -0.107422 1441742559 0.763245 -0.085876 -0.614868 -0.178833 1441742559 0.763245 -0.085876 -0.614868 -0.178833 1441742559 0.763245 -0.085876 -0.614868 -0.178833 1441742559 0.763245 -0.085876 -0.614868 -0.178833 1441742559 0.763245 -0.085876 -0.614868 -0.178833 1441742559 0.752869 -0.133362 -0.601318 -0.231995 1441742559 0.752869 -0.133362 -0.601318 -0.231995 1441742559 0.752869 -0.133362 -0.601318 -0.231995 1441742559 0.752869 -0.133362 -0.601318 -0.231995 1441742559 0.752869 -0.133362 -0.601318 -0.231995 1441742559 0.744873 -0.168823 -0.590088 -0.261780 1441742559 0.744873 -0.168823 -0.590088 -0.261780 1441742559 0.744873 -0.168823 -0.590088 -0.261780 1441742559 0.744873 -0.168823 -0.590088 -0.261780 1441742559 0.744873 -0.168823 -0.590088 -0.261780 1441742559 0.744873 -0.168823 -0.590088 -0.261780 1441742559 0.744934 -0.182739 -0.585632 -0.262268 1441742559 0.744934 -0.182739 -0.585632 -0.262268 1441742559 0.744934 -0.182739 -0.585632 -0.262268 1441742559 0.744934 -0.182739 -0.585632 -0.262268 1441742559 0.744934 -0.182739 -0.585632 -0.262268 1441742559 0.744934 -0.182739 -0.585632 -0.262268 1441742559 0.744934 -0.182739 -0.585632 -0.262268 1441742559 0.758789 -0.163330 -0.589417 -0.224060 1441742559 0.758789 -0.163330 -0.589417 -0.224060 1441742559 0.758789 -0.163330 -0.589417 -0.224060 1441742559 0.758789 -0.163330 -0.589417 -0.224060 1441742559 0.758789 -0.163330 -0.589417 -0.224060 1441742559 0.777344 -0.118774 -0.596558 -0.160400 1441742559 0.777344 -0.118774 -0.596558 -0.160400 1441742559 0.777344 -0.118774 -0.596558 -0.160400 1441742559 0.777344 -0.118774 -0.596558 -0.160400 1441742559 0.777344 -0.118774 -0.596558 -0.160400 1441742560 0.777344 -0.118774 -0.596558 -0.160400 1441742560 0.790894 -0.058472 -0.603882 -0.079529 1441742560 0.790894 -0.058472 -0.603882 -0.079529 1441742560 0.790894 -0.058472 -0.603882 -0.079529 1441742560 0.790894 -0.058472 -0.603882 -0.079529 1441742560 0.790894 -0.058472 -0.603882 -0.079529 1441742560 0.790894 -0.058472 -0.603882 -0.079529 1441742560 0.794006 0.013184 -0.607666 0.012634 1441742560 0.794006 0.013184 -0.607666 0.012634 1441742560 0.794006 0.013184 -0.607666 0.012634 1441742560 0.794006 0.013184 -0.607666 0.012634 1441742560 0.794006 0.013184 -0.607666 0.012634 1441742560 0.794006 0.013184 -0.607666 0.012634 1441742560 0.786499 0.086060 -0.602356 0.105591 1441742560 0.786499 0.086060 -0.602356 0.105591 1441742560 0.786499 0.086060 -0.602356 0.105591 1441742560 0.786499 0.086060 -0.602356 0.105591 1441742560 0.786499 0.086060 -0.602356 0.105591 1441742560 0.768799 0.158203 -0.587830 0.195862 1441742560 0.768799 0.158203 -0.587830 0.195862 1441742560 0.768799 0.158203 -0.587830 0.195862 1441742560 0.768799 0.158203 -0.587830 0.195862 1441742560 0.768799 0.158203 -0.587830 0.195862 1441742560 0.768799 0.158203 -0.587830 0.195862 1441742560 0.738281 0.231750 -0.563660 0.288818 1441742560 0.738281 0.231750 -0.563660 0.288818 1441742560 0.738281 0.231750 -0.563660 0.288818 1441742560 0.738281 0.231750 -0.563660 0.288818 1441742560 0.738281 0.231750 -0.563660 0.288818 1441742560 0.738281 0.231750 -0.563660 0.288818 1441742560 0.738281 0.231750 -0.563660 0.288818 1441742560 0.692505 0.307373 -0.529968 0.380798 1441742560 0.692505 0.307373 -0.529968 0.380798 1441742560 0.692505 0.307373 -0.529968 0.380798 1441742560 0.692505 0.307373 -0.529968 0.380798 1441742560 0.692505 0.307373 -0.529968 0.380798 1441742560 0.692505 0.307373 -0.529968 0.380798 1441742560 0.634460 0.378113 -0.486084 0.467041 1441742560 0.634460 0.378113 -0.486084 0.467041 1441742560 0.634460 0.378113 -0.486084 0.467041 1441742560 0.634460 0.378113 -0.486084 0.467041 1441742560 0.634460 0.378113 -0.486084 0.467041 1441742560 0.634460 0.378113 -0.486084 0.467041 1441742560 0.573608 0.438049 -0.436462 0.537109 1441742560 0.573608 0.438049 -0.436462 0.537109 1441742560 0.573608 0.438049 -0.436462 0.537109 1441742560 0.573608 0.438049 -0.436462 0.537109 1441742560 0.573608 0.438049 -0.436462 0.537109 1441742560 0.573608 0.438049 -0.436462 0.537109 1441742560 0.518372 0.484253 -0.391052 0.586365 1441742560 0.518372 0.484253 -0.391052 0.586365 1441742560 0.518372 0.484253 -0.391052 0.586365 1441742560 0.518372 0.484253 -0.391052 0.586365 1441742560 0.518372 0.484253 -0.391052 0.586365 1441742560 0.518372 0.484253 -0.391052 0.586365 1441742560 0.480408 0.515076 -0.359680 0.611938 1441742560 0.480408 0.515076 -0.359680 0.611938 1441742560 0.480408 0.515076 -0.359680 0.611938 1441742560 0.480408 0.515076 -0.359680 0.611938 1441742560 0.480408 0.515076 -0.359680 0.611938 1441742560 0.480408 0.515076 -0.359680 0.611938 1441742560 0.456970 0.535278 -0.342468 0.622314 1441742560 0.456970 0.535278 -0.342468 0.622314 1441742560 0.456970 0.535278 -0.342468 0.622314 1441742560 0.456970 0.535278 -0.342468 0.622314 1441742560 0.456970 0.535278 -0.342468 0.622314 1441742560 0.456970 0.535278 -0.342468 0.622314 1441742560 0.454224 0.545349 -0.345886 0.613586 1441742560 0.454224 0.545349 -0.345886 0.613586 1441742560 0.454224 0.545349 -0.345886 0.613586 1441742560 0.454224 0.545349 -0.345886 0.613586 1441742560 0.454224 0.545349 -0.345886 0.613586 1441742560 0.454224 0.545349 -0.345886 0.613586 1441742560 0.473877 0.544434 -0.365417 0.587769 1441742560 0.473877 0.544434 -0.365417 0.587769 1441742560 0.473877 0.544434 -0.365417 0.587769 1441742560 0.473877 0.544434 -0.365417 0.587769 1441742560 0.473877 0.544434 -0.365417 0.587769 1441742560 0.473877 0.544434 -0.365417 0.587769 1441742560 0.513855 0.527466 -0.403198 0.543213 1441742560 0.513855 0.527466 -0.403198 0.543213 1441742560 0.513855 0.527466 -0.403198 0.543213 1441742560 0.513855 0.527466 -0.403198 0.543213 1441742560 0.513855 0.527466 -0.403198 0.543213 1441742560 0.513855 0.527466 -0.403198 0.543213 1441742560 0.569824 0.492432 -0.449341 0.480469 1441742560 0.569824 0.492432 -0.449341 0.480469 1441742560 0.569824 0.492432 -0.449341 0.480469 1441742560 0.569824 0.492432 -0.449341 0.480469 1441742560 0.569824 0.492432 -0.449341 0.480469 1441742560 0.569824 0.492432 -0.449341 0.480469 1441742560 0.569824 0.492432 -0.449341 0.480469 1441742560 0.631836 0.433716 -0.502258 0.400391 1441742560 0.631836 0.433716 -0.502258 0.400391 1441742560 0.631836 0.433716 -0.502258 0.400391 1441742560 0.631836 0.433716 -0.502258 0.400391 1441742560 0.631836 0.433716 -0.502258 0.400391 1441742560 0.684204 0.359436 -0.551880 0.313049 1441742560 0.684204 0.359436 -0.551880 0.313049 1441742560 0.684204 0.359436 -0.551880 0.313049 1441742560 0.684204 0.359436 -0.551880 0.313049 1441742560 0.684204 0.359436 -0.551880 0.313049 1441742560 0.684204 0.359436 -0.551880 0.313049 1441742560 0.684204 0.359436 -0.551880 0.313049 1441742560 0.725342 0.273438 -0.593201 0.217163 1441742560 0.725342 0.273438 -0.593201 0.217163 1441742560 0.725342 0.273438 -0.593201 0.217163 1441742560 0.725342 0.273438 -0.593201 0.217163 1441742560 0.725342 0.273438 -0.593201 0.217163 1441742561 0.752563 0.179504 -0.622803 0.116272 1441742561 0.752563 0.179504 -0.622803 0.116272 1441742561 0.752563 0.179504 -0.622803 0.116272 1441742561 0.752563 0.179504 -0.622803 0.116272 1441742561 0.752563 0.179504 -0.622803 0.116272 1441742561 0.764343 0.078613 -0.639893 0.010315 1441742561 0.764343 0.078613 -0.639893 0.010315 1441742561 0.764343 0.078613 -0.639893 0.010315 1441742561 0.764343 0.078613 -0.639893 0.010315 1441742561 0.764343 0.078613 -0.639893 0.010315 1441742561 0.764343 0.078613 -0.639893 0.010315 1441742561 0.760681 -0.028076 -0.641174 -0.096985 1441742561 0.760681 -0.028076 -0.641174 -0.096985 1441742561 0.760681 -0.028076 -0.641174 -0.096985 1441742561 0.760681 -0.028076 -0.641174 -1.987610 1441742561 0.760681 -0.028076 -0.641174 -0.096985 1441742561 0.744873 -0.126892 -0.625854 -0.193420 1441742561 0.744873 -0.126892 -0.625854 -0.193420 1441742561 0.744873 -0.126892 -0.625854 -0.193420 1441742561 0.744873 -0.126892 -0.625854 -0.193420 1441742561 0.744873 -0.126892 -0.625854 -0.193420 1441742561 0.744873 -0.126892 -0.625854 -0.193420 1441742561 0.726257 -0.201355 -0.601563 -0.264893 1441742561 0.726257 -0.201355 -0.601563 -0.264893 1441742561 0.726257 -0.201355 -0.601563 -0.264893 1441742561 0.726257 -0.201355 -0.601563 -0.264893 1441742561 0.726257 -0.201355 -0.601563 -0.264893 1441742561 0.726257 -0.201355 -0.601563 -0.264893 1441742561 0.713806 -0.249023 -0.578613 -0.306091 1441742561 0.713806 -0.249023 -0.578613 -0.306091 1441742561 0.713806 -0.249023 -0.578613 -0.306091 1441742561 0.713806 -0.249023 -0.578613 -0.306091 1441742561 0.713806 -0.249023 -0.578613 -0.306091 1441742561 0.713806 -0.249023 -0.578613 -0.306091 1441742561 0.712097 -0.267944 -0.567261 -0.315308 1441742561 0.712097 -0.267944 -0.567261 -0.315308 1441742561 0.712097 -0.267944 -0.567261 -0.315308 1441742561 0.712097 -0.267944 -0.567261 -0.315308 1441742561 0.712097 -0.267944 -0.567261 -0.315308 1441742561 0.725952 -0.257385 -0.567200 -0.291626 1441742561 0.725952 -0.257385 -0.567200 -0.291626 1441742561 0.725952 -0.257385 -0.567200 -0.291626 1441742561 0.725952 -0.257385 -0.567200 -0.291626 1441742561 0.725952 -0.257385 -0.567200 -0.291626 1441742561 0.725952 -0.257385 -0.567200 -0.291626 1441742561 0.749146 -0.217468 -0.578369 -0.238708 1441742561 0.749146 -0.217468 -0.578369 -0.238708 1441742561 0.749146 -0.217468 -0.578369 -0.238708 1441742561 0.749146 -0.217468 -0.578369 -0.238708 1441742561 0.749146 -0.217468 -0.578369 -0.238708 1441742561 0.772095 -0.156311 -0.592773 -0.167358 1441742561 0.772095 -0.156311 -0.592773 -0.167358 1441742561 0.772095 -0.156311 -0.592773 -0.167358 1441742561 0.772095 -0.156311 -0.592773 -0.167358 1441742561 0.772095 -0.156311 -0.592773 -0.167358 1441742561 0.772095 -0.156311 -0.592773 -0.167358 1441742561 0.788208 -0.080383 -0.605103 -0.078003 1441742561 0.788208 -0.080383 -0.605103 -0.078003 1441742561 0.788208 -0.080383 -0.605103 -0.078003 1441742561 0.788208 -0.080383 -0.605103 -0.078003 1441742561 0.788208 -0.080383 -0.605103 -0.078003 1441742561 0.792175 0.003540 -0.609863 0.021606 1441742561 0.792175 0.003540 -0.609863 0.021606 1441742561 0.792175 0.003540 -0.609863 0.021606 1441742561 0.780884 0.088989 -0.605652 0.124268 1441742561 0.780884 0.088989 -0.605652 0.124268 1441742561 0.780884 0.088989 -0.605652 0.124268 1441742561 0.780884 0.088989 -0.605652 0.124268 1441742561 0.780884 0.088989 -0.605652 0.124268 1441742561 0.780884 0.088989 -0.605652 0.124268 1441742561 0.753601 0.176392 -0.589478 0.231079 1441742561 0.753601 0.176392 -0.589478 0.231079 1441742561 0.753601 0.176392 -0.589478 0.231079 1441742561 0.753601 0.176392 -0.589478 0.231079 1441742561 0.753601 0.176392 -0.589478 0.231079 1441742561 0.753601 0.176392 -0.589478 0.231079 1441742561 0.708679 0.268188 -0.556885 0.340149 1441742561 0.708679 0.268188 -0.556885 0.340149 1441742561 0.708679 0.268188 -0.556885 0.340149 1441742561 0.708679 0.268188 -0.556885 0.340149 1441742561 0.708679 0.268188 -0.556885 0.340149 1441742561 0.708679 0.268188 -0.556885 0.340149 1441742561 0.708679 0.268188 -0.556885 0.340149 1441742561 0.649963 0.352356 -0.511841 0.437500 1441742561 0.649963 0.352356 -0.511841 0.437500 1441742561 0.649963 0.352356 -0.511841 0.437500 1441742561 0.649963 0.352356 -0.511841 0.437500 1441742561 0.649963 0.352356 -0.511841 0.437500 1441742561 0.649963 0.352356 -0.511841 0.437500 1441742561 0.583374 0.424866 -0.459106 0.518005 1441742561 0.583374 0.424866 -0.459106 0.518005 1441742561 0.583374 0.424866 -0.459106 0.518005 1441742561 0.583374 0.424866 -0.459106 0.518005 1441742561 0.583374 0.424866 -0.459106 0.518005 1441742561 0.583374 0.424866 -0.459106 0.518005 1441742561 0.515930 0.484314 -0.400635 0.582031 1441742561 0.515930 0.484314 -0.400635 0.582031 1441742561 0.515930 0.484314 -0.400635 0.582031 1441742561 0.515930 0.484314 -0.400635 0.582031 1441742561 0.515930 0.484314 -0.400635 0.582031 1441742561 0.456482 0.526001 -0.349182 0.626831 1441742562 0.456482 0.526001 -0.349182 0.626831 1441742562 0.456482 0.526001 -0.349182 0.626831 1441742562 0.456482 0.526001 -0.349182 0.626831 1441742562 0.456482 0.526001 -0.349182 0.626831 1441742562 0.456482 0.526001 -0.349182 0.626831 1441742562 0.456482 0.526001 -0.349182 0.626831 1441742562 0.422852 0.550964 -0.315613 0.646484 1441742562 0.422852 0.550964 -0.315613 0.646484 1441742562 0.422852 0.550964 -0.315613 0.646484 1441742562 0.422852 0.550964 -0.315613 0.646484 1441742562 0.422852 0.550964 -0.315613 0.646484 1441742562 0.422852 0.550964 -0.315613 0.646484 1441742562 0.420532 0.557922 -0.314026 0.642761 1441742562 0.420532 0.557922 -0.314026 0.642761 1441742562 0.420532 0.557922 -0.314026 0.642761 1441742562 0.420532 0.557922 -0.314026 0.642761 1441742562 0.420532 0.557922 -0.314026 0.642761 1441742562 0.420532 0.557922 -0.314026 0.642761 1441742562 0.451538 0.550781 -0.335815 0.616333 1441742562 0.451538 0.550781 -0.335815 0.616333 1441742562 0.451538 0.550781 -0.335815 0.616333 1441742562 0.451538 0.550781 -0.335815 0.616333 1441742562 0.451538 0.550781 -0.335815 0.616333 1441742562 0.451538 0.550781 -0.335815 0.616333 1441742562 0.501465 0.531067 -0.369568 0.574341 1441742562 0.501465 0.531067 -0.369568 0.574341 1441742562 0.501465 0.531067 -0.369568 0.574341 1441742562 0.501465 0.531067 -0.369568 0.574341 1441742562 0.501465 0.531067 -0.369568 0.574341 1441742562 0.501465 0.531067 -0.369568 0.574341 1441742562 0.561707 0.496094 -0.415955 0.515076 1441742562 0.561707 0.496094 -0.415955 0.515076 1441742562 0.561707 0.496094 -0.415955 0.515076 1441742562 0.561707 0.496094 -0.415955 0.515076 1441742562 0.561707 0.496094 -0.415955 0.515076 1441742562 0.561707 0.496094 -0.415955 0.515076 1441742562 0.622742 0.442322 -0.471558 0.440552 1441742562 0.622742 0.442322 -0.471558 0.440552 1441742562 0.622742 0.442322 -0.471558 0.440552 1441742562 0.622742 0.442322 -0.471558 0.440552 1441742562 0.622742 0.442322 -0.471558 0.440552 1441742562 0.622742 0.442322 -0.471558 0.440552 1441742562 0.677002 0.379211 -0.521362 0.354980 1441742562 0.677002 0.379211 -0.521362 0.354980 1441742562 0.677002 0.379211 -0.521362 0.354980 1441742562 0.677002 0.379211 -0.521362 0.354980 1441742562 0.677002 0.379211 -0.521362 0.354980 1441742562 0.677002 0.379211 -0.521362 0.354980 1441742562 0.677002 0.379211 -0.521362 0.354980 1441742562 0.717346 0.304993 -0.565430 0.269470 1441742562 0.717346 0.304993 -0.565430 0.269470 1441742562 0.717346 0.304993 -0.565430 0.269470 1441742562 0.717346 0.304993 -0.565430 0.269470 1441742562 0.717346 0.304993 -0.565430 0.269470 1441742562 0.717346 0.304993 -0.565430 0.269470 1441742562 0.717346 0.304993 -0.565430 0.269470 1441742562 0.746704 0.229553 -0.596680 0.183533 1441742562 0.746704 0.229553 -0.596680 0.183533 1441742562 0.746704 0.229553 -0.596680 0.183533 1441742562 
0.736877 0.256958 -0.563843 0.270142 1441742565 0.736877 0.256958 -0.563843 0.270142 1441742565 0.723389 0.275513 -0.557434 0.300110 1441742565 0.723389 0.275513 -0.557434 0.300110 1441742565 0.723389 0.275513 -0.557434 0.300110 1441742565 0.723389 0.275513 -0.557434 0.300110 1441742565 0.723389 0.275513 -0.557434 0.300110 1441742565 0.723389 0.275513 -0.557434 0.300110 1441742565 0.701111 0.309265 -0.543579 0.342468 1441742565 0.701111 0.309265 -0.543579 0.342468 1441742565 0.701111 0.309265 -0.543579 0.342468 1441742565 0.701111 0.309265 -0.543579 0.342468 1441742565 0.701111 0.309265 -0.543579 0.342468 1441742565 0.701111 0.309265 -0.543579 0.342468 1441742565 0.671631 0.351135 -0.522095 0.391052 1441742565 0.671631 0.351135 -0.522095 0.391052 1441742565 0.671631 0.351135 -0.522095 0.391052 1441742565 0.671631 0.351135 -0.522095 0.391052 1441742565 0.671631 0.351135 -0.522095 0.391052 1441742565 0.671631 0.351135 -0.522095 0.391052 1441742565 0.671631 0.351135 -0.522095 0.391052 1441742565 0.635071 0.392334 -0.496338 0.443054 1441742565 0.635071 0.392334 -0.496338 0.443054 1441742565 0.635071 0.392334 -0.496338 0.443054 1441742565 0.635071 0.392334 -0.496338 0.443054 1441742565 0.635071 0.392334 -0.496338 0.443054 1441742565 0.635071 0.392334 -0.496338 0.443054 1441742565 0.593445 0.435852 -0.461182 0.495056 1441742565 0.593445 0.435852 -0.461182 0.495056 1441742565 0.593445 0.435852 -0.461182 0.495056 1441742565 0.593445 0.435852 -0.461182 0.495056 1441742565 0.593445 0.435852 -0.461182 0.495056 1441742565 0.593445 0.435852 -0.461182 0.495056 1441742565 0.544922 0.478638 -0.421692 0.544189 1441742565 0.544922 0.478638 -0.421692 0.544189 1441742565 0.544922 0.478638 -0.421692 0.544189 1441742565 0.544922 0.478638 -0.421692 0.544189 1441742565 0.544922 0.478638 -0.421692 0.544189 1441742565 0.484619 0.526733 -0.371338 0.591370 1441742565 0.484619 0.526733 -0.371338 0.591370 1441742565 0.484619 0.526733 -0.371338 0.591370 1441742565 0.430115 0.569946 -0.318481 0.623413 1441742565 0.430115 0.569946 -0.318481 0.623413 1441742565 0.430115 0.569946 -0.318481 0.623413 1441742565 0.430115 0.569946 -0.318481 0.623413 1441742565 0.430115 0.569946 -0.318481 0.623413 1441742565 0.395508 0.601685 -0.275330 0.636902 1441742565 0.395508 0.601685 -0.275330 0.636902 1441742565 0.395508 0.601685 -0.275330 0.636902 1441742565 0.395508 0.601685 -0.275330 0.636902 1441742565 0.395508 0.601685 -0.275330 0.636902 1441742565 0.387146 0.620056 -0.254456 0.633118 1441742565 0.387146 0.620056 -0.254456 0.633118 1441742565 0.387146 0.620056 -0.254456 0.633118 1441742565 0.387146 0.620056 -0.254456 0.633118 1441742565 0.387146 0.620056 -0.254456 0.633118 1441742565 0.387146 0.620056 -0.254456 0.633118 1441742565 0.392761 0.629700 -0.246216 0.623291 1441742565 0.392761 0.629700 -0.246216 0.623291 1441742565 0.392761 0.629700 -0.246216 0.623291 1441742565 0.392761 0.629700 -0.246216 0.623291 1441742565 0.392761 0.629700 -0.246216 0.623291 1441742565 0.426636 0.622559 -0.268799 0.598389 1441742565 0.426636 0.622559 -0.268799 0.598389 1441742565 0.426636 0.622559 -0.268799 0.598389 1441742565 0.426636 0.622559 -0.268799 0.598389 1441742565 0.426636 0.622559 -0.268799 0.598389 1441742565 0.426636 0.622559 -0.268799 0.598389 1441742565 0.471313 0.603577 -0.308289 0.564270 1441742565 0.471313 0.603577 -0.308289 0.564270 1441742565 0.471313 0.603577 -0.308289 0.564270 1441742565 0.471313 0.603577 -0.308289 0.564270 1441742565 0.471313 0.603577 -0.308289 0.564270 1441742565 0.526123 0.569885 -0.358643 0.519348 1441742565 0.526123 0.569885 -0.358643 0.519348 1441742565 0.526123 0.569885 -0.358643 0.519348 1441742565 0.526123 0.569885 -0.358643 0.519348 1441742565 0.526123 0.569885 -0.358643 0.519348 1441742565 0.526123 0.569885 -0.358643 0.519348 1441742565 0.584290 0.519226 -0.415222 0.465332 1441742565 0.584290 0.519226 -0.415222 0.465332 1441742565 0.584290 0.519226 -0.415222 0.465332 1441742565 0.584290 0.519226 -0.415222 0.465332 1441742565 0.584290 0.519226 -0.415222 0.465332 1441742565 0.584290 0.519226 -0.415222 0.465332 1441742565 0.584290 0.519226 -0.415222 0.465332 1441742565 0.632385 0.458191 -0.471130 0.409973 1441742565 0.632385 0.458191 -0.471130 0.409973 1441742565 0.632385 0.458191 -0.471130 0.409973 1441742565 0.632385 0.458191 -0.471130 0.409973 1441742565 0.632385 0.458191 -0.471130 0.409973 1441742565 0.684326 0.395081 -0.517517 0.328186 1441742565 0.684326 0.395081 -0.517517 0.328186 1441742565 0.684326 0.395081 -0.517517 0.328186 1441742565 0.684326 0.395081 -0.517517 0.328186 1441742565 0.684326 0.395081 -0.517517 0.328186 1441742566 0.684326 0.395081 -0.517517 0.328186 1441742566 0.684326 0.395081 -0.517517 0.328186 1441742566 0.725342 0.309998 -0.568665 0.233215 1441742566 0.725342 0.309998 -0.568665 0.233215 1441742566 0.725342 0.309998 -0.568665 0.233215 1441742566 0.725342 0.309998 -0.568665 0.233215 1441742566 0.725342 0.309998 -0.568665 0.233215 1441742566 0.725342 0.309998 -0.568665 0.233215 1441742566 0.748962 0.227661 -0.605042 0.145447 1441742566 0.748962 0.227661 -0.605042 0.145447 1441742566 0.748962 0.227661 -0.605042 0.145447 1441742566 0.748962 0.227661 -0.605042 0.145447 1441742566 0.748962 0.227661 -0.605042 0.145447 1441742566 0.767822 0.129761 -0.624695 0.057495 1441742566 0.767822 0.129761 -0.624695 0.057495 1441742566 0.767822 0.129761 -0.624695 0.057495 1441742566 0.767822 0.129761 -0.624695 0.057495 1441742566 0.767822 0.129761 -0.624695 0.057495 1441742566 0.767822 0.129761 -0.624695 0.057495 1441742566 0.767822 0.129761 -0.624695 0.057495 1441742566 0.775330 0.024292 -0.630005 -0.036987 1441742566 0.775330 0.024292 -0.630005 -0.036987 1441742566 0.775330 0.024292 -0.630005 -0.036987 1441742566 0.775330 0.024292 -0.630005 -0.036987 1441742566 0.775330 0.024292 -0.630005 -0.036987 1441742566 0.775330 0.024292 -0.630005 -0.036987 1441742566 0.769409 -0.066467 -0.623535 -0.121948 1441742566 0.769409 -0.066467 -0.623535 -0.121948 1441742566 0.769409 -0.066467 -0.623535 -0.121948 1441742566 0.769409 -0.066467 -0.623535 -0.121948 1441742566 0.769409 -0.066467 -0.623535 -0.121948 1441742566 0.769409 -0.066467 -0.623535 -0.121948 1441742566 0.756226 -0.138123 -0.608521 -0.196777 1441742566 0.756226 -0.138123 -0.608521 -0.196777 1441742566 0.756226 -0.138123 -0.608521 -0.196777 1441742566 0.756226 -0.138123 -0.608521 -0.196777 1441742566 0.756226 -0.138123 -0.608521 -0.196777 1441742566 0.756226 -0.138123 -0.608521 -0.196777 1441742566 0.743164 -0.192993 -0.589600 -0.250671 1441742566 0.743164 -0.192993 -0.589600 -0.250671 1441742566 0.743164 -0.192993 -0.589600 -0.250671 1441742566 0.743164 -0.192993 -0.589600 -0.250671 1441742566 0.743164 -0.192993 -0.589600 -0.250671 1441742566 0.745544 -0.206665 -0.580933 -0.252991 1441742566 0.745544 -0.206665 -0.580933 -0.252991 1441742566 0.745544 -0.206665 -0.580933 -0.252991 1441742566 0.745544 -0.206665 -0.580933 -0.252991 1441742566 0.745544 -0.206665 -0.580933 -0.252991 1441742566 0.745544 -0.206665 -0.580933 -0.252991 1441742566 0.760925 -0.177917 -0.586487 -0.213013 1441742566 0.760925 -0.177917 -0.586487 -0.213013 1441742566 0.760925 -0.177917 -0.586487 -0.213013 1441742566 0.760925 -0.177917 -0.586487 -0.213013 1441742566 0.760925 -0.177917 -0.586487 -0.213013 1441742566 0.760925 -0.177917 -0.586487 -0.213013 1441742566 0.777588 -0.134705 -0.594299 -0.154907 1441742566 0.777588 -0.134705 -0.594299 -0.154907 1441742566 0.777588 -0.134705 -0.594299 -0.154907 1441742566 0.777588 -0.134705 -0.594299 -0.154907 1441742566 0.777588 -0.134705 -0.594299 -0.154907 1441742566 0.777588 -0.134705 -0.594299 -0.154907 1441742566 0.791748 -0.075928 -0.601135 -0.077148 1441742566 0.791748 -0.075928 -0.601135 -0.077148 1441742566 0.791748 -0.075928 -0.601135 -0.077148 1441742566 0.791748 -0.075928 -0.601135 -0.077148 1441742566 0.791748 -0.075928 -0.601135 -0.077148 1441742566 0.791748 -0.075928 -0.601135 -0.077148 1441742566 0.791748 -0.075928 -0.601135 -0.077148 1441742566 0.796509 0.001282 -0.604248 0.021423 1441742566 0.796509 0.001282 -0.604248 0.021423 1441742566 0.796509 0.001282 -0.604248 0.021423 1441742566 0.796509 0.001282 -0.604248 0.021423 1441742566 0.796509 0.001282 -0.604248 0.021423 1441742566 0.785645 0.089661 -0.597839 0.131714 1441742566 0.785645 0.089661 -0.597839 0.131714 1441742566 0.785645 0.089661 -0.597839 0.131714 1441742566 0.785645 0.089661 -0.597839 0.131714 1441742566 0.785645 0.089661 -0.597839 0.131714 1441742566 0.760376 0.174072 -0.580627 0.233093 1441742566 0.760376 0.174072 -0.580627 0.233093 1441742566 0.760376 0.174072 -0.580627 0.233093 1441742566 0.760376 0.174072 -0.580627 0.233093 1441742566 0.760376 0.174072 -0.580627 0.233093 1441742566 0.760376 0.174072 -0.580627 0.233093 1441742566 0.727539 0.243347 -0.556274 0.319397 1441742566 0.727539 0.243347 -0.556274 0.319397 1441742566 0.727539 0.243347 -0.556274 0.319397 1441742566 0.727539 0.243347 -0.556274 0.319397 1441742566 0.727539 0.243347 -0.556274 0.319397 1441742566 0.727539 0.243347 -0.556274 0.319397 1441742566 0.727539 0.243347 -0.556274 0.319397 1441742566 0.682129 0.310242 -0.525024 0.403442 1441742566 0.682129 0.310242 -0.525024 0.403442 1441742566 0.682129 0.310242 -0.525024 0.403442 1441742566 0.682129 0.310242 -0.525024 0.403442 1441742566 0.682129 0.310242 -0.525024 0.403442 1441742566 0.682129 0.310242 -0.525024 0.403442 1441742566 0.624023 0.374756 -0.486877 0.482788 1441742566 0.624023 0.374756 -0.486877 0.482788 1441742566 0.624023 0.374756 -0.486877 0.482788 1441742566 0.624023 0.374756 -0.486877 0.482788 1441742566 0.624023 0.374756 -0.486877 0.482788 1441742566 0.624023 0.374756 -0.486877 0.482788 1441742566 0.557373 0.434265 -0.441589 0.552856 1441742566 0.557373 0.434265 -0.441589 0.552856 1441742566 0.557373 0.434265 -0.441589 0.552856 1441742566 0.557373 0.434265 -0.441589 0.552856 1441742566 0.557373 0.434265 -0.441589 0.552856 1441742566 0.493225 0.479492 -0.398193 0.606812 1441742567 0.493225 0.479492 -0.398193 0.606812 1441742567 0.493225 0.479492 -0.398193 0.606812 1441742567 0.493225 0.479492 -0.398193 0.606812 1441742567 0.493225 0.479492 -0.398193 0.606812 1441742567 0.493225 0.479492 -0.398193 0.606812 1441742567 0.438660 0.512817 -0.359253 0.644531 1441742567 0.438660 0.512817 -0.359253 0.644531 1441742567 0.438660 0.512817 -0.359253 0.644531 1441742567 0.438660 0.512817 -0.359253 0.644531 1441742567 0.438660 0.512817 -0.359253 0.644531 1441742567 0.438660 0.512817 -0.359253 0.644531 1441742567 0.407410 0.531006 -0.338562 0.661316 1441742567 0.407410 0.531006 -0.338562 0.661316 1441742567 0.407410 0.531006 -0.338562 0.661316 1441742567 0.407410 0.531006 -0.338562 0.661316 1441742567 0.407410 0.531006 -0.338562 0.661316 1441742567 0.407410 0.531006 -0.338562 0.661316 1441742567 0.398193 0.539795 -0.340637 0.658752 1441742567 0.398193 0.539795 -0.340637 0.658752 1441742567 0.398193 0.539795 -0.340637 0.658752 1441742567 0.398193 0.539795 -0.340637 0.658752 1441742567 0.398193 0.539795 -0.340637 0.658752 1441742567 0.398193 0.539795 -0.340637 0.658752 1441742567 0.418030 0.538330 -0.358948 0.637573 1441742567 0.418030 0.538330 -0.358948 0.637573 1441742567 0.418030 0.538330 -0.358948 0.637573 1441742567 0.418030 0.538330 -0.358948 0.637573 1441742567 0.418030 0.538330 -0.358948 0.637573 1441742567 0.418030 0.538330 -0.358948 0.637573 1441742567 0.463257 0.519958 -0.399170 0.596375 1441742567 0.463257 0.519958 -0.399170 0.596375 1441742567 0.463257 0.519958 -0.399170 0.596375 1441742567 0.463257 0.519958 -0.399170 0.596375 1441742567 0.463257 0.519958 -0.399170 0.596375 1441742567 0.463257 0.519958 -0.399170 0.596375 1441742567 0.516968 0.492065 -0.440247 0.544739 1441742567 0.516968 0.492065 -0.440247 0.544739 1441742567 0.516968 0.492065 -0.440247 0.544739 1441742567 0.516968 0.492065 -0.440247 0.544739 1441742567 0.516968 0.492065 -0.440247 0.544739 1441742567 0.516968 0.492065 -0.440247 0.544739 1441742567 0.583069 0.442993 -0.485596 0.477417 1441742567 0.583069 0.442993 -0.485596 0.477417 1441742567 0.583069 0.442993 -0.485596 0.477417 1441742567 0.583069 0.442993 -0.485596 0.477417 1441742567 0.583069 0.442993 -0.485596 0.477417 1441742567 0.583069 0.442993 -0.485596 0.477417 1441742567 0.583069 0.442993 -0.485596 0.477417 1441742567 0.643433 0.372070 -0.536560 0.399475 1441742567 0.643433 0.372070 -0.536560 0.399475 1441742567 0.643433 0.372070 -0.536560 0.399475 1441742567 0.643433 0.372070 -0.536560 0.399475 1441742567 0.643433 0.372070 -0.536560 0.399475 1441742567 0.643433 0.372070 -0.536560 0.399475 1441742567 0.691345 0.303467 -0.575806 0.313599 1441742567 0.691345 0.303467 -0.575806 0.313599 1441742567 0.691345 0.303467 -0.575806 0.313599 1441742567 0.691345 0.303467 -0.575806 0.313599 1441742567 0.691345 0.303467 -0.575806 0.313599 1441742567 0.691345 0.303467 -0.575806 0.313599 1441742567 0.726074 0.232300 -0.606812 0.224854 1441742567 0.726074 0.232300 -0.606812 0.224854 1441742567 0.726074 0.232300 -0.606812 0.224854 1441742567 0.726074 0.232300 -0.606812 0.224854 1441742567 0.726074 0.232300 -0.606812 0.224854 1441742567 0.726074 0.232300 -0.606812 0.224854 1441742567 0.726074 0.232300 -0.606812 0.224854 1441742567 0.749207 0.157898 -0.628662 0.136292 1441742567 0.749207 0.157898 -0.628662 0.136292 1441742567 0.749207 0.157898 -0.628662 0.136292 1441742567 0.749207 0.157898 -0.628662 0.136292 1441742567 0.749207 0.157898 -0.628662 0.136292 1441742567 0.749207 0.157898 -0.628662 0.136292 1441742567 0.763611 0.076660 -0.639648 0.043884 1441742567 0.763611 0.076660 -0.639648 0.043884 1441742567 0.763611 0.076660 -0.639648 0.043884 1441742567 0.763611 0.076660 -0.639648 0.043884 1441742567 0.763611 0.076660 -0.639648 0.043884 1441742567 0.766724 -0.002625 -0.640442 -0.043823 1441742567 0.766724 -0.002625 -0.640442 -0.043823 1441742567 0.766724 -0.002625 -0.640442 -0.043823 1441742567 0.766724 -0.002625 -0.640442 -0.043823 1441742567 0.766724 -0.002625 -0.640442 -0.043823 1441742567 0.766724 -0.002625 -0.640442 -0.043823 1441742567 0.761658 -0.076111 -0.631409 -0.123962 1441742567 0.761658 -0.076111 -0.631409 -0.123962 1441742567 0.761658 -0.076111 -0.631409 -0.123962 1441742567 0.761658 -0.076111 -0.631409 -0.123962 1441742567 0.761658 -0.076111 -0.631409 -0.123962 1441742567 0.752686 -0.140320 -0.613586 -0.193054 1441742567 0.752686 -0.140320 -0.613586 -0.193054 1441742567 0.752686 -0.140320 -0.613586 -0.193054 1441742567 0.752686 -0.140320 -0.613586 -0.193054 1441742567 0.752686 -0.140320 -0.613586 -0.193054 1441742567 0.752686 -0.140320 -0.613586 -0.193054 1441742567 0.744080 -0.189453 -0.593750 -0.240662 1441742567 0.744080 -0.189453 -0.593750 -0.240662 1441742567 0.744080 -0.189453 -0.593750 -0.240662 1441742567 0.744080 -0.189453 -0.593750 -0.240662 1441742567 0.744080 -0.189453 -0.593750 -0.240662 1441742567 0.744080 -0.189453 -0.593750 -0.240662 1441742567 0.742065 -0.210938 -0.581299 -0.258728 1441742567 0.742065 -0.210938 -0.581299 -0.258728 1441742567 0.742065 -0.210938 -0.581299 -0.258728 1441742567 0.742065 -0.210938 -0.581299 -0.258728 1441742567 0.742065 -0.210938 -0.581299 -0.258728 1441742567 0.742065 -0.210938 -0.581299 -0.258728 1441742567 0.742065 -0.210938 -0.581299 -0.258728 1441742567 0.748535 -0.206543 -0.579224 -0.248108 1441742568 0.748535 -0.206543 -0.579224 -0.248108 1441742568 0.748535 -0.206543 -0.579224 -0.248108 1441742568 0.748535 -0.206543 -0.579224 -0.248108 1441742568 0.748535 -0.206543 -0.579224 -0.248108 1441742568 0.764038 -0.176086 -0.584656 -0.208313 1441742568 0.764038 -0.176086 -0.584656 -0.208313 1441742568 0.764038 -0.176086 -0.584656 -0.208313 1441742568 0.764038 -0.176086 -0.584656 -0.208313 1441742568 0.764038 -0.176086 -0.584656 -0.208313 1441742568 0.781616 -0.126953 -0.593506 -0.143799 1441742568 0.781616 -0.126953 -0.593506 -0.143799 1441742568 0.781616 -0.126953 -0.593506 -0.143799 1441742568 0.781616 -0.126953 -0.593506 -0.143799 1441742568 0.794128 -0.060425 -0.601929 -0.057861 1441742568 0.794128 -0.060425 -0.601929 -0.057861 1441742568 0.794128 -0.060425 -0.601929 -0.057861 1441742568 0.794128 -0.060425 -0.601929 -0.057861 1441742568 0.794128 -0.060425 -0.601929 -0.057861 1441742568 0.794128 -0.060425 -0.601929 -0.057861 1441742568 0.794128 -0.060425 -0.601929 -0.057861 1441742568 0.794800 0.017700 -0.605103 0.042908 1441742568 0.794800 0.017700 -0.605103 0.042908 1441742568 0.794800 0.017700 -0.605103 0.042908 1441742568 0.794800 0.017700 -0.605103 0.042908 1441742568 0.779541 0.104736 -0.598572 0.151733 1441742568 0.779541 0.104736 -0.598572 0.151733 1441742568 0.779541 0.104736 -0.598572 0.151733 1441742568 0.779541 0.104736 -0.598572 0.151733 1441742568 0.779541 0.104736 -0.598572 0.151733 1441742568 0.779541 0.104736 -0.598572 0.151733 1441742568 0.779541 0.104736 -0.598572 0.151733 1441742568 0.741272 0.202209 -0.578796 0.273010 1441742568 0.741272 0.202209 -0.578796 0.273010 1441742568 0.741272 0.202209 -0.578796 0.273010 1441742568 0.741272 0.202209 -0.578796 0.273010 1441742568 0.741272 0.202209 -0.578796 0.273010 1441742568 0.741272 0.202209 -0.578796 0.273010 1441742568 0.684387 0.298035 -0.539795 0.389038 1441742568 0.684387 0.298035 -0.539795 0.389038 1441742568 0.684387 0.298035 -0.539795 0.389038 1441742568 0.684387 0.298035 -0.539795 0.389038 1441742568 0.684387 0.298035 -0.539795 0.389038 1441742568 0.684387 0.298035 -0.539795 0.389038 1441742568 0.624512 0.371460 -0.495056 0.476318 1441742568 0.624512 0.371460 -0.495056 0.476318 1441742568 0.624512 0.371460 -0.495056 0.476318 1441742568 0.624512 0.371460 -0.495056 0.476318 1441742568 0.624512 0.371460 -0.495056 0.476318 1441742568 0.624512 0.371460 -0.495056 0.476318 1441742568 0.568909 0.432434 -0.443176 0.541199 1441742568 0.568909 0.432434 -0.443176 0.541199 1441742568 0.568909 0.432434 -0.443176 0.541199 1441742568 0.568909 0.432434 -0.443176 0.541199 1441742568 0.568909 0.432434 -0.443176 0.541199 1441742568 0.568909 0.432434 -0.443176 0.541199 1441742568 0.518311 0.482361 -0.391907 0.587463 1441742568 0.518311 0.482361 -0.391907 0.587463 1441742568 0.518311 0.482361 -0.391907 0.587463 1441742568 0.518311 0.482361 -0.391907 0.587463 1441742568 0.518311 0.482361 -0.391907 0.587463 1441742568 0.518311 0.482361 -0.391907 0.587463 1441742568 0.518311 0.482361 -0.391907 0.587463 1441742568 0.475525 0.518616 -0.351685 0.617371 1441742568 0.475525 0.518616 -0.351685 0.617371 1441742568 0.475525 0.518616 -0.351685 0.617371 1441742568 0.475525 0.518616 -0.351685 0.617371 1441742568 0.475525 0.518616 -0.351685 0.617371 1441742568 0.442078 0.546448 -0.324463 0.632935 1441742568 0.442078 0.546448 -0.324463 0.632935 1441742568 0.442078 0.546448 -0.324463 0.632935 1441742568 0.442078 0.546448 -0.324463 0.632935 1441742568 0.442078 0.546448 -0.324463 0.632935 1441742568 0.442078 0.546448 -0.324463 0.632935 1441742568 0.433044 0.559753 -0.319763 0.629944 1441742568 0.433044 0.559753 -0.319763 0.629944 1441742568 0.433044 0.559753 -0.319763 0.629944 1441742568 0.456177 0.557556 -0.335815 0.606750 1441742568 0.456177 0.557556 -0.335815 0.606750 1441742568 0.456177 0.557556 -0.335815 0.606750 1441742568 0.456177 0.557556 -0.335815 0.606750 1441742568 0.456177 0.557556 -0.335815 0.606750 1441742568 0.456177 0.557556 -0.335815 0.606750 1441742568 0.504333 0.534241 -0.379028 0.562622 1441742568 0.504333 0.534241 -0.379028 0.562622 1441742568 0.504333 0.534241 -0.379028 0.562622 1441742568 0.504333 0.534241 -0.379028 0.562622 1441742568 0.504333 0.534241 -0.379028 0.562622 1441742568 0.504333 0.534241 -0.379028 0.562622 1441742568 0.555786 0.498962 -0.427795 0.508972 1441742568 0.555786 0.498962 -0.427795 0.508972 1441742568 0.555786 0.498962 -0.427795 0.508972 1441742568 0.555786 0.498962 -0.427795 0.508972 1441742568 0.555786 0.498962 -0.427795 0.508972 1441742568 0.555786 0.498962 -0.427795 0.508972 1441742568 0.555786 0.498962 -0.427795 0.508972 1441742568 0.614258 0.445618 -0.481201 0.438660 1441742568 0.614258 0.445618 -0.481201 0.438660 1441742568 0.614258 0.445618 -0.481201 0.438660 1441742568 0.614258 0.445618 -0.481201 0.438660 1441742568 0.614258 0.445618 -0.481201 0.438660 1441742568 0.614258 0.445618 -0.481201 0.438660 1441742568 0.668213 0.376099 -0.533752 0.356506 1441742568 0.668213 0.376099 -0.533752 0.356506 1441742569 0.668213 0.376099 -0.533752 0.356506 1441742569 0.668213 0.376099 -0.533752 0.356506 1441742569 0.668213 0.376099 -0.533752 0.356506 1441742569 0.668213 0.376099 -0.533752 0.356506 1441742569 0.668213 0.376099 -0.533752 0.356506 1441742569 0.711853 0.294189 -0.578003 0.269470 1441742569 0.711853 0.294189 -0.578003 0.269470 1441742569 0.711853 0.294189 -0.578003 0.269470 1441742569 0.711853 0.294189 -0.578003 0.269470 1441742569 0.711853 0.294189 -0.578003 0.269470 1441742569 0.711853 0.294189 -0.578003 0.269470 1441742569 0.743286 0.209106 -0.610229 0.177185 1441742569 0.743286 0.209106 -0.610229 0.177185 1441742569 0.743286 0.209106 -0.610229 0.177185 1441742569 0.743286 0.209106 -0.610229 0.177185 1441742569 0.743286 0.209106 -0.610229 0.177185 1441742569 0.743286 0.209106 -0.610229 0.177185 1441742569 0.763733 0.116638 -0.629150 0.084961 1441742569 0.763733 0.116638 -0.629150 0.084961 1441742569 0.763733 0.116638 -0.629150 0.084961 1441742569 0.763733 0.116638 -0.629150 0.084961 1441742569 0.763733 0.116638 -0.629150 0.084961 1441742569 0.763733 0.116638 -0.629150 0.084961 1441742569 0.763733 0.116638 -0.629150 0.084961 1441742569 0.773926 0.026367 -0.632690 -0.005859 1441742569 0.773926 0.026367 -0.632690 -0.005859 1441742569 0.773926 0.026367 -0.632690 -0.005859 1441742569 0.773926 0.026367 -0.632690 -0.005859 1441742569 0.773926 0.026367 -0.632690 -0.005859 1441742569 0.773926 0.026367 -0.632690 -0.005859 1441742569 0.773987 -0.056458 -0.623657 -0.093628 1441742569 0.773987 -0.056458 -0.623657 -0.093628 1441742569 0.773987 -0.056458 -0.623657 -0.093628 1441742569 0.773987 -0.056458 -0.623657 -0.093628 1441742569 0.773987 -0.056458 -0.623657 -0.093628 1441742569 0.773987 -0.056458 -0.623657 -0.093628 1441742569 0.773987 -0.056458 -0.623657 -0.093628 1441742569 0.767273 -0.122375 -0.606445 -0.168945 1441742569 0.767273 -0.122375 -0.606445 -0.168945 1441742569 0.767273 -0.122375 -0.606445 -0.168945 1441742569 0.767273 -0.122375 -0.606445 -0.168945 1441742569 0.767273 -0.122375 -0.606445 -0.168945 1441742569 0.767273 -0.122375 -0.606445 -0.168945 1441742569 0.758728 -0.174805 -0.587219 -0.221313 1441742569 0.758728 -0.174805 -0.587219 -0.221313 1441742569 0.758728 -0.174805 -0.587219 -0.221313 1441742569 0.758728 -0.174805 -0.587219 -0.221313 1441742569 0.758728 -0.174805 -0.587219 -0.221313 1441742569 0.758728 -0.174805 -0.587219 -0.221313 1441742569 0.753906 -0.205383 -0.574097 -0.244690 1441742569 0.753906 -0.205383 -0.574097 -0.244690 1441742569 0.753906 -0.205383 -0.574097 -0.244690 1441742569 0.753906 -0.205383 -0.574097 -0.244690 1441742569 0.753906 -0.205383 -0.574097 -0.244690 1441742569 0.753906 -0.205383 -0.574097 -0.244690 1441742569 0.762146 -0.201904 -0.570801 -0.229309 1441742569 0.762146 -0.201904 -0.570801 -0.229309 1441742569 0.762146 -0.201904 -0.570801 -0.229309 1441742569 0.762146 -0.201904 -0.570801 -0.229309 1441742569 0.762146 -0.201904 -0.570801 -0.229309 1441742569 0.762146 -0.201904 -0.570801 -0.229309 1441742569 0.780884 -0.166138 -0.573853 -0.182617 1441742569 0.780884 -0.166138 -0.573853 -0.182617 1441742569 0.780884 -0.166138 -0.573853 -0.182617 1441742569 0.780884 -0.166138 -0.573853 -0.182617 1441742569 0.780884 -0.166138 -0.573853 -0.182617 1441742569 0.780884 -0.166138 -0.573853 -0.182617 1441742569 0.798645 -0.111084 -0.580139 -0.115051 1441742569 0.798645 -0.111084 -0.580139 -0.115051 1441742569 0.798645 -0.111084 -0.580139 -0.115051 1441742569 0.798645 -0.111084 -0.580139 -0.115051 1441742569 0.798645 -0.111084 -0.580139 -0.115051 1441742569 0.798645 -0.111084 -0.580139 -0.115051 1441742569 0.808350 -0.040771 -0.586487 -0.029846 1441742569 0.808350 -0.040771 -0.586487 -0.029846 1441742569 0.808350 -0.040771 -0.586487 -0.029846 1441742569 0.808350 -0.040771 -0.586487 -0.029846 1441742569 0.808350 -0.040771 -0.586487 -0.029846 1441742569 0.808350 -0.040771 -0.586487 -0.029846 1441742569 0.806152 0.036560 -0.586853 0.065918 1441742569 0.806152 0.036560 -0.586853 0.065918 1441742569 0.806152 0.036560 -0.586853 0.065918 1441742569 0.806152 0.036560 -0.586853 0.065918 1441742569 0.806152 0.036560 -0.586853 0.065918 1441742569 0.806152 0.036560 -0.586853 0.065918 1441742569 0.791077 0.115356 -0.576538 0.168823 1441742569 0.791077 0.115356 -0.576538 0.168823 1441742569 0.791077 0.115356 -0.576538 0.168823 1441742569 0.791077 0.115356 -0.576538 0.168823 1441742569 0.791077 0.115356 -0.576538 0.168823 1441742569 0.791077 0.115356 -0.576538 0.168823 1441742569 0.759277 0.196167 -0.556458 0.274536 1441742569 0.759277 0.196167 -0.556458 0.274536 1441742569 0.759277 0.196167 -0.556458 0.274536 1441742569 0.759277 0.196167 -0.556458 0.274536 1441742569 0.759277 0.196167 -0.556458 0.274536 1441742569 0.759277 0.196167 -0.556458 0.274536 1441742569 0.714539 0.270813 -0.528442 0.369873 1441742569 0.714539 0.270813 -0.528442 0.369873 1441742569 0.714539 0.270813 -0.528442 0.369873 1441742569 0.714539 0.270813 -0.528442 0.369873 1441742569 0.714539 0.270813 -0.528442 0.369873 1441742569 0.663147 0.338562 -0.495239 0.447510 1441742569 0.663147 0.338562 -0.495239 0.447510 1441742569 0.663147 0.338562 -0.495239 0.447510 1441742569 0.663147 0.338562 -0.495239 0.447510 1441742569 0.663147 0.338562 -0.495239 0.447510 1441742569 0.663147 0.338562 -0.495239 0.447510 1441742569 0.606445 0.403076 -0.456665 0.510986 1441742569 0.606445 0.403076 -0.456665 0.510986 1441742569 0.606445 0.403076 -0.456665 0.510986 1441742570 0.606445 0.403076 -0.456665 0.510986 1441742570 0.606445 0.403076 -0.456665 0.510986 1441742570 0.606445 0.403076 -0.456665 0.510986 1441742570 0.547974 0.459595 -0.414917 0.562378 1441742570 0.547974 0.459595 -0.414917 0.562378 1441742570 0.547974 0.459595 -0.414917 0.562378 1441742570 0.547974 0.459595 -0.414917 0.562378 1441742570 0.547974 0.459595 -0.414917 0.562378 1441742570 0.498108 0.500244 -0.378479 0.598572 1441742570 0.498108 0.500244 -0.378479 0.598572 1441742570 0.498108 0.500244 -0.378479 0.598572 1441742570 0.498108 0.500244 -0.378479 0.598572 1441742570 0.498108 0.500244 -0.378479 0.598572 1441742570 0.498108 0.500244 -0.378479 0.598572 1441742570 0.498108 0.500244 -0.378479 0.598572 1441742570 0.465271 0.526367 -0.353210 0.617798 1441742570 0.465271 0.526367 -0.353210 0.617798 1441742570 0.465271 0.526367 -0.353210 0.617798 1441742570 0.465271 0.526367 -0.353210 0.617798 1441742570 0.465271 0.526367 -0.353210 0.617798 1441742570 0.465271 0.526367 -0.353210 0.617798 1441742570 0.459961 0.537537 -0.346863 0.615662 1441742570 0.459961 0.537537 -0.346863 0.615662 1441742570 0.459961 0.537537 -0.346863 0.615662 1441742570 0.459961 0.537537 -0.346863 0.615662 1441742570 0.459961 0.537537 -0.346863 0.615662 1441742570 0.459961 0.537537 -0.346863 0.615662 1441742570 0.459961 0.537537 -0.346863 0.615662 1441742570 0.485840 0.533203 -0.361084 0.590942 1441742570 0.485840 0.533203 -0.361084 0.590942 1441742570 0.485840 0.533203 -0.361084 0.590942 1441742570 0.485840 0.533203 -0.361084 0.590942 1441742570 0.485840 0.533203 -0.361084 0.590942 1441742570 0.485840 0.533203 -0.361084 0.590942 1441742570 0.531189 0.511230 -0.394836 0.548279 1441742570 0.531189 0.511230 -0.394836 0.548279 1441742570 0.531189 0.511230 -0.394836 0.548279 1441742570 0.531189 0.511230 -0.394836 0.548279 1441742570 0.531189 0.511230 -0.394836 0.548279 1441742570 0.531189 0.511230 -0.394836 0.548279 1441742570 0.578918 0.474854 -0.436890 0.498474 1441742570 0.578918 0.474854 -0.436890 0.498474 1441742570 0.578918 0.474854 -0.436890 0.498474 1441742570 0.578918 0.474854 -0.436890 0.498474 1441742570 0.578918 0.474854 -0.436890 0.498474 1441742570 0.578918 0.474854 -0.436890 0.498474 1441742570 0.578918 0.474854 -0.436890 0.498474 1441742570 0.629883 0.425537 -0.484436 0.432922 1441742570 0.629883 0.425537 -0.484436 0.432922 1441742570 0.629883 0.425537 -0.484436 0.432922 1441742570 0.629883 0.425537 -0.484436 0.432922 1441742570 0.629883 0.425537 -0.484436 0.432922 1441742570 0.629883 0.425537 -0.484436 0.432922 1441742570 0.674438 0.362000 -0.534729 0.357971 1441742570 0.674438 0.362000 -0.534729 0.357971 1441742570 0.674438 0.362000 -0.534729 0.357971 1441742570 0.674438 0.362000 -0.534729 0.357971 1441742570 0.674438 0.362000 -0.534729 0.357971 1441742570 0.674438 0.362000 -0.534729 0.357971 1441742570 0.710632 0.294739 -0.576111 0.276001 1441742570 0.710632 0.294739 -0.576111 0.276001 1441742570 0.710632 0.294739 -0.576111 0.276001 1441742570 0.710632 0.294739 -0.576111 0.276001 1441742570 0.710632 0.294739 -0.576111 0.276001 1441742570 0.710632 0.294739 -0.576111 0.276001 1441742570 0.739258 0.219055 -0.609192 0.185242 1441742570 0.739258 0.219055 -0.609192 0.185242 1441742570 0.739258 0.219055 -0.609192 0.185242 1441742570 0.739258 0.219055 -0.609192 0.185242 1441742570 0.739258 0.219055 -0.609192 0.185242 1441742570 0.739258 0.219055 -0.609192 0.185242 1441742570 0.739258 0.219055 -0.609192 0.185242 1441742570 0.757324 0.140198 -0.631226 0.091614 1441742570 0.757324 0.140198 -0.631226 0.091614 1441742570 0.757324 0.140198 -0.631226 0.091614 1441742570 0.757324 0.140198 -0.631226 0.091614 1441742570 0.757324 0.140198 -0.631226 0.091614 1441742570 0.757324 0.140198 -0.631226 0.091614 1441742570 0.764099 0.059265 -0.642395 -0.003174 1441742570 0.764099 0.059265 -0.642395 -0.003174 1441742570 0.764099 0.059265 -0.642395 -0.003174 1441742570 0.764099 0.059265 -0.642395 -0.003174 1441742570 0.764099 0.059265 -0.642395 -0.003174 1441742570 0.764099 0.059265 -0.642395 -0.003174 1441742570 0.759888 -0.018066 -0.643677 -0.088806 1441742570 0.759888 -0.018066 -0.643677 -0.088806 1441742570 0.759888 -0.018066 -0.643677 -0.088806 1441742570 0.759888 -0.018066 -0.643677 -0.088806 1441742570 0.759888 -0.018066 -0.643677 -0.088806 1441742570 0.759888 -0.018066 -0.643677 -0.088806 1441742570 0.748657 -0.089111 -0.635193 -0.167603 1441742570 0.748657 -0.089111 -0.635193 -0.167603 1441742570 0.748657 -0.089111 -0.635193 -0.167603 1441742570 0.748657 -0.089111 -0.635193 -0.167603 1441742570 0.748657 -0.089111 -0.635193 -0.167603 1441742570 0.748657 -0.089111 -0.635193 -0.167603 1441742570 0.734863 -0.153320 -0.618958 -0.231079 1441742570 0.734863 -0.153320 -0.618958 -0.231079 1441742570 0.734863 -0.153320 -0.618958 -0.231079 1441742570 0.734863 -0.153320 -0.618958 -0.231079 1441742570 0.734863 -0.153320 -0.618958 -0.231079 1441742570 0.734863 -0.153320 -0.618958 -0.231079 1441742570 0.725220 -0.191162 -0.606140 -0.264832 1441742570 0.725220 -0.191162 -0.606140 -0.264832 1441742570 0.725220 -0.191162 -0.606140 -0.264832 1441742570 0.725220 -0.191162 -0.606140 -0.264832 1441742570 0.725220 -0.191162 -0.606140 -0.264832 1441742570 0.725220 -0.191162 -0.606140 -0.264832 1441742570 0.725220 -0.191162 -0.606140 -0.264832 1441742570 0.727112 -0.199463 -0.601318 -0.264465 1441742570 0.727112 -0.199463 -0.601318 -0.264465 1441742570 0.727112 -0.199463 -0.601318 -0.264465 1441742571 0.727112 -0.199463 -0.601318 -0.264465 1441742571 0.727112 -0.199463 -0.601318 -0.264465 1441742571 0.727112 -0.199463 -0.601318 -0.264465 1441742571 0.743469 -0.182678 -0.599243 -0.234192 1441742571 0.743469 -0.182678 -0.599243 -0.234192 1441742571 0.743469 -0.182678 -0.599243 -0.234192 1441742571 0.743469 -0.182678 -0.599243 -0.234192 1441742571 0.743469 -0.182678 -0.599243 -0.234192 1441742571 0.743469 -0.182678 -0.599243 -0.234192 1441742571 0.767944 -0.136475 -0.602295 -0.169800 1441742571 0.767944 -0.136475 -0.602295 -0.169800 1441742571 0.767944 -0.136475 -0.602295 -0.169800 1441742571 0.767944 -0.136475 -0.602295 -0.169800 1441742571 0.767944 -0.136475 -0.602295 -0.169800 1441742571 0.787109 -0.063538 -0.608276 -0.080444 1441742571 0.787109 -0.063538 -0.608276 -0.080444 1441742571 0.787109 -0.063538 -0.608276 -0.080444 1441742571 0.787109 -0.063538 -0.608276 -0.080444 1441742571 0.787109 -0.063538 -0.608276 -0.080444 1441742571 0.787109 -0.063538 -0.608276 -0.080444 1441742571 0.787109 -0.063538 -0.608276 -0.080444 1441742571 0.792114 0.020630 -0.609680 0.019531 1441742571 0.792114 0.020630 -0.609680 0.019531 1441742571 0.792114 0.020630 -0.609680 0.019531 1441742571 0.792114 0.020630 -0.609680 0.019531 1441742571 0.782715 0.108459 -0.600281 0.123413 1441742571 0.782715 0.108459 -0.600281 0.123413 1441742571 0.782715 0.108459 -0.600281 0.123413 1441742571 0.782715 0.108459 -0.600281 0.123413 1441742571 0.782715 0.108459 -0.600281 0.123413 1441742571 0.782715 0.108459 -0.600281 0.123413 1441742571 0.761902 0.182922 -0.582520 0.216064 1441742571 0.761902 0.182922 -0.582520 0.216064 1441742571 0.761902 0.182922 -0.582520 0.216064 1441742571 0.761902 0.182922 -0.582520 0.216064 1441742571 0.761902 0.182922 -0.582520 0.216064 1441742571 0.761902 0.182922 -0.582520 0.216064 1441742571 0.733643 0.244507 -0.560303 0.296631 1441742571 0.733643 0.244507 -0.560303 0.296631 1441742571 0.733643 0.244507 -0.560303 0.296631 1441742571 0.733643 0.244507 -0.560303 0.296631 1441742571 0.733643 0.244507 -0.560303 0.296631 1441742571 0.733643 0.244507 -0.560303 0.296631 1441742571 0.696350 0.304504 -0.530518 0.375305 1441742571 0.696350 0.304504 -0.530518 0.375305 1441742571 0.696350 0.304504 -0.530518 0.375305 1441742571 0.696350 0.304504 -0.530518 0.375305 1441742571 0.696350 0.304504 -0.530518 0.375305 1441742571 0.696350 0.304504 -0.530518 0.375305 1441742571 0.645325 0.371094 -0.491272 0.452148 1441742571 0.645325 0.371094 -0.491272 0.452148 1441742571 0.645325 0.371094 -0.491272 0.452148 1441742571 0.645325 0.371094 -0.491272 0.452148 1441742571 0.645325 0.371094 -0.491272 0.452148 1441742571 0.645325 0.371094 -0.491272 0.452148 1441742571 0.583252 0.439514 -0.442566 0.520325 1441742571 0.583252 0.439514 -0.442566 0.520325 1441742571 0.583252 0.439514 -0.442566 0.520325 1441742571 0.583252 0.439514 -0.442566 0.520325 1441742571 0.583252 0.439514 -0.442566 0.520325 1441742571 0.583252 0.439514 -0.442566 0.520325 1441742571 0.522644 0.494507 -0.395020 0.571106 1441742571 0.522644 0.494507 -0.395020 0.571106 1441742571 0.522644 0.494507 -0.395020 0.571106 1441742571 0.522644 0.494507 -0.395020 0.571106 1441742571 0.522644 0.494507 -0.395020 0.571106 1441742571 0.522644 0.494507 -0.395020 0.571106 1441742571 0.522644 0.494507 -0.395020 0.571106 1441742571 0.470337 0.534546 -0.358215 0.603882 1441742571 0.470337 0.534546 -0.358215 0.603882 1441742571 0.470337 0.534546 -0.358215 0.603882 1441742571 0.470337 0.534546 -0.358215 0.603882 1441742571 0.470337 0.534546 -0.358215 0.603882 1441742571 0.470337 0.534546 -0.358215 0.603882 1441742571 0.439026 0.556274 -0.341309 0.617432 1441742571 0.439026 0.556274 -0.341309 0.617432 1441742571 0.439026 0.556274 -0.341309 0.617432 1441742571 0.439026 0.556274 -0.341309 0.617432 1441742571 0.439026 0.556274 -0.341309 0.617432 1441742571 0.439026 0.556274 -0.341309 0.617432 1441742571 0.439026 0.556274 -0.341309 0.617432 1441742571 0.435913 0.563965 -0.344360 0.610962 1441742571 0.435913 0.563965 -0.344360 0.610962 1441742571 0.435913 0.563965 -0.344360 0.610962 1441742571 0.435913 0.563965 -0.344360 0.610962 1441742571 0.435913 0.563965 -0.344360 0.610962 1441742571 0.435913 0.563965 -0.344360 0.610962 1441742571 0.459290 0.558777 -0.360596 0.588806 1441742571 0.459290 0.558777 -0.360596 0.588806 1441742571 0.459290 0.558777 -0.360596 0.588806 1441742571 0.459290 0.558777 -0.360596 0.588806 1441742571 0.459290 0.558777 -0.360596 0.588806 1441742571 0.507874 0.538757 -0.392151 0.545837 1441742571 0.507874 0.538757 -0.392151 0.545837 1441742571 0.507874 0.538757 -0.392151 0.545837 1441742571 0.507874 0.538757 -0.392151 0.545837 1441742571 0.507874 0.538757 -0.392151 0.545837 1441742571 0.507874 0.538757 -0.392151 0.545837 1441742571 0.560242 0.505005 -0.436218 0.490662 1441742571 0.560242 0.505005 -0.436218 0.490662 1441742571 0.560242 0.505005 -0.436218 0.490662 1441742571 0.560242 0.505005 -0.436218 0.490662 1441742571 0.560242 0.505005 -0.436218 0.490662 1441742571 0.560242 0.505005 -0.436218 0.490662 1441742571 0.611816 0.458374 -0.483398 0.426392 1441742571 0.611816 0.458374 -0.483398 0.426392 1441742571 0.611816 0.458374 -0.483398 0.426392 1441742571 0.611816 0.458374 -0.483398 0.426392 1441742571 0.611816 0.458374 -0.483398 0.426392 1441742572 0.611816 0.458374 -0.483398 0.426392 1441742572 0.658447 0.394958 -0.533020 0.355408 1441742572 0.658447 0.394958 -0.533020 0.355408 1441742572 0.658447 0.394958 -0.533020 0.355408 1441742572 0.658447 0.394958 -0.533020 0.355408 1441742572 0.658447 0.394958 -0.533020 0.355408 1441742572 0.658447 0.394958 -0.533020 0.355408 1441742572 0.658447 0.394958 -0.533020 0.355408 1441742572 0.697144 0.328308 -0.572998 0.279053 1441742572 0.697144 0.328308 -0.572998 0.279053 1441742572 0.697144 0.328308 -0.572998 0.279053 1441742572 0.697144 0.328308 -0.572998 0.279053 1441742572 0.697144 0.328308 -0.572998 0.279053 1441742572 0.697144 0.328308 -0.572998 0.279053 1441742572 0.729126 0.254578 -0.603821 0.197388 1441742572 0.729126 0.254578 -0.603821 0.197388 1441742572 0.729126 0.254578 -0.603821 0.197388 1441742572 0.729126 0.254578 -0.603821 0.197388 1441742572 0.729126 0.254578 -0.603821 0.197388 1441742572 0.729126 0.254578 -0.603821 0.197388 1441742572 0.750793 0.177429 -0.625061 0.118469 1441742572 0.750793 0.177429 -0.625061 0.118469 1441742572 0.750793 0.177429 -0.625061 0.118469 1441742572 0.750793 0.177429 -0.625061 0.118469 1441742572 0.750793 0.177429 -0.625061 0.118469 1441742572 0.750793 0.177429 -0.625061 0.118469 1441742572 0.762390 0.104248 -0.637085 0.045410 1441742572 0.762390 0.104248 -0.637085 0.045410 1441742572 0.762390 0.104248 -0.637085 0.045410 1441742572 
0.737305 0.234192 -0.566895 0.283081 1441742574 0.737305 0.234192 -0.566895 0.283081 1441742574 0.737305 0.234192 -0.566895 0.283081 1441742574 0.737305 0.234192 -0.566895 0.283081 1441742574 0.737305 0.234192 -0.566895 0.283081 1441742574 0.737305 0.234192 -0.566895 0.283081 1441742574 0.719299 0.263916 -0.556641 0.321106 1441742574 0.719299 0.263916 -0.556641 0.321106 1441742574 0.719299 0.263916 -0.556641 0.321106 1441742574 0.719299 0.263916 -0.556641 0.321106 1441742574 0.719299 0.263916 -0.556641 0.321106 1441742574 0.719299 0.263916 -0.556641 0.321106 1441742574 0.719299 0.263916 -0.556641 0.321106 1441742574 0.690491 0.305603 -0.538574 0.373840 1441742574 0.690491 0.305603 -0.538574 0.373840 1441742574 0.690491 0.305603 -0.538574 0.373840 1441742574 0.690491 0.305603 -0.538574 0.373840 1441742574 0.690491 0.305603 -0.538574 0.373840 1441742574 0.690491 0.305603 -0.538574 0.373840 1441742574 0.652466 0.352478 -0.512512 0.432739 1441742574 0.652466 0.352478 -0.512512 0.432739 1441742574 0.652466 0.352478 -0.512512 0.432739 1441742574 0.652466 0.352478 -0.512512 0.432739 1441742574 0.652466 0.352478 -0.512512 0.432739 1441742574 0.652466 0.352478 -0.512512 0.432739 1441742574 0.652466 0.352478 -0.512512 0.432739 1441742574 0.606445 0.399841 -0.479370 0.492371 1441742574 0.606445 0.399841 -0.479370 0.492371 1441742574 0.606445 0.399841 -0.479370 0.492371 1441742574 0.606445 0.399841 -0.479370 0.492371 1441742574 0.606445 0.399841 -0.479370 0.492371 1441742574 0.606445 0.399841 -0.479370 0.492371 1441742574 0.550903 0.447876 -0.441101 0.548828 1441742574 0.550903 0.447876 -0.441101 0.548828 1441742574 0.550903 0.447876 -0.441101 0.548828 1441742574 0.550903 0.447876 -0.441101 0.548828 1441742574 0.550903 0.447876 -0.441101 0.548828 1441742574 0.550903 0.447876 -0.441101 0.548828 1441742574 0.550903 0.447876 -0.441101 0.548828 1441742574 0.487000 0.499084 -0.391541 0.600342 1441742574 0.487000 0.499084 -0.391541 0.600342 1441742574 0.487000 0.499084 -0.391541 0.600342 1441742574 0.487000 0.499084 -0.391541 0.600342 1441742574 0.487000 0.499084 -0.391541 0.600342 1441742574 0.487000 0.499084 -0.391541 0.600342 1441742574 0.424561 0.542847 -0.340698 0.639465 1441742574 0.424561 0.542847 -0.340698 0.639465 1441742574 0.424561 0.542847 -0.340698 0.639465 1441742574 0.424561 0.542847 -0.340698 0.639465 1441742574 0.424561 0.542847 -0.340698 0.639465 1441742574 0.375854 0.576660 -0.296631 0.661926 1441742574 0.375854 0.576660 -0.296631 0.661926 1441742574 0.375854 0.576660 -0.296631 0.661926 1441742574 0.375854 0.576660 -0.296631 0.661926 1441742574 0.375854 0.576660 -0.296631 0.661926 1441742574 0.375854 0.576660 -0.296631 0.661926 1441742574 0.357361 0.595581 -0.276672 0.664063 1441742575 0.357361 0.595581 -0.276672 0.664063 1441742575 0.357361 0.595581 -0.276672 0.664063 1441742575 0.357361 0.595581 -0.276672 0.664063 1441742575 0.357361 0.595581 -0.276672 0.664063 1441742575 0.357361 0.595581 -0.276672 0.664063 1441742575 0.370789 0.604065 -0.276917 0.648743 1441742575 0.370789 0.604065 -0.276917 0.648743 1441742575 0.370789 0.604065 -0.276917 0.648743 1441742575 0.370789 0.604065 -0.276917 0.648743 1441742575 0.370789 0.604065 -0.276917 0.648743 1441742575 0.370789 0.604065 -0.276917 0.648743 1441742575 0.416565 0.596558 -0.302856 0.615479 1441742575 0.416565 0.596558 -0.302856 0.615479 1441742575 0.416565 0.596558 -0.302856 0.615479 1441742575 0.416565 0.596558 -0.302856 0.615479 1441742575 0.416565 0.596558 -0.302856 0.615479 1441742575 0.416565 0.596558 -0.302856 0.615479 1441742575 0.474060 0.572327 -0.346069 0.572632 1441742575 0.474060 0.572327 -0.346069 0.572632 1441742575 0.474060 0.572327 -0.346069 0.572632 1441742575 0.474060 0.572327 -0.346069 0.572632 1441742575 0.474060 0.572327 -0.346069 0.572632 1441742575 0.474060 0.572327 -0.346069 0.572632 1441742575 0.474060 0.572327 -0.346069 0.572632 1441742575 0.537292 0.531311 -0.394531 0.522766 1441742575 0.537292 0.531311 -0.394531 0.522766 1441742575 0.537292 0.531311 -0.394531 0.522766 1441742575 0.537292 0.531311 -0.394531 0.522766 1441742575 0.537292 0.531311 -0.394531 0.522766 1441742575 0.537292 0.531311 -0.394531 0.522766 1441742575 0.602600 0.474670 -0.447144 0.459961 1441742575 0.602600 0.474670 -0.447144 0.459961 1441742575 0.602600 0.474670 -0.447144 0.459961 1441742575 0.602600 0.474670 -0.447144 0.459961 1441742575 0.602600 0.474670 -0.447144 0.459961 1441742575 0.602600 0.474670 -0.447144 0.459961 1441742575 0.661316 0.410339 -0.495361 0.385742 1441742575 0.661316 0.410339 -0.495361 0.385742 1441742575 0.661316 0.410339 -0.495361 0.385742 1441742575 0.661316 0.410339 -0.495361 0.385742 1441742575 0.661316 0.410339 -0.495361 0.385742 1441742575 0.661316 0.410339 -0.495361 0.385742 1441742575 0.708618 0.337585 -0.539001 0.305481 1441742575 0.708618 0.337585 -0.539001 0.305481 1441742575 0.708618 0.337585 -0.539001 0.305481 1441742575 0.708618 0.337585 -0.539001 0.305481 1441742575 0.708618 0.337585 -0.539001 0.305481 1441742575 0.708618 0.337585 -0.539001 0.305481 1441742575 0.743042 0.261597 -0.575500 0.219604 1441742575 0.743042 0.261597 -0.575500 0.219604 1441742575 0.743042 0.261597 -0.575500 0.219604 1441742575 0.743042 0.261597 -0.575500 0.219604 1441742575 0.763794 0.186218 -0.602905 0.135620 1441742575 0.763794 0.186218 -0.602905 0.135620 1441742575 0.763794 0.186218 -0.602905 0.135620 1441742575 0.763794 0.186218 -0.602905 0.135620 1441742575 0.763794 0.186218 -0.602905 0.135620 1441742575 0.774963 0.109436 -0.620117 0.053772 1441742575 0.774963 0.109436 -0.620117 0.053772 1441742575 0.774963 0.109436 -0.620117 0.053772 1441742575 0.774963 0.109436 -0.620117 0.053772 1441742575 0.774963 0.109436 -0.620117 0.053772 1441742575 0.774963 0.109436 -0.620117 0.053772 1441742575 0.774963 0.109436 -0.620117 0.053772 1441742575 0.779480 0.032715 -0.625061 -0.025574 1441742575 0.779480 0.032715 -0.625061 -0.025574 1441742575 0.779480 0.032715 -0.625061 -0.025574 1441742575 0.779480 0.032715 -0.625061 -0.025574 1441742575 0.779480 0.032715 -0.625061 -0.025574 1441742575 0.778503 -0.027527 -0.620483 -0.090454 1441742575 0.778503 -0.027527 -0.620483 -0.090454 1441742575 0.778503 -0.027527 -0.620483 -0.090454 1441742575 0.778503 -0.027527 -0.620483 -0.090454 1441742575 0.778503 -0.027527 -0.620483 -0.090454 1441742575 0.778503 -0.027527 -0.620483 -0.090454 1441742575 0.778503 -0.027527 -0.620483 -0.090454 1441742575 0.771484 -0.063416 -0.620300 -0.126648 1441742575 0.771484 -0.063416 -0.620300 -0.126648 1441742575 0.771484 -0.063416 -0.620300 -0.126648 1441742575 0.771484 -0.063416 -0.620300 -0.126648 1441742575 0.771484 -0.063416 -0.620300 -0.126648 1441742575 0.771484 -0.063416 -0.620300 -0.126648 1441742575 0.769287 -0.080505 -0.617432 -0.143372 1441742575 0.769287 -0.080505 -0.617432 -0.143372 1441742575 0.773865 -0.075684 -0.615356 -0.129395 1441742575 0.773865 -0.075684 -0.615356 -0.129395 1441742575 0.773865 -0.075684 -0.615356 -0.129395 1441742575 0.773865 -0.075684 -0.615356 -0.129395 1441742575 0.773865 -0.075684 -0.615356 -0.129395 1441742575 0.773865 -0.075684 -0.615356 -0.129395 1441742575 0.773865 -0.075684 -0.615356 -0.129395 1441742575 0.782471 -0.050171 -0.614075 -0.090027 1441742575 0.782471 -0.050171 -0.614075 -0.090027 1441742575 0.782471 -0.050171 -0.614075 -0.090027 1441742575 0.782471 -0.050171 -0.614075 -0.090027 1441742575 0.782471 -0.050171 -0.614075 -0.090027 1441742575 0.782471 -0.050171 -0.614075 -0.090027 1441742575 0.788635 -0.004395 -0.614258 -0.026794 1441742575 0.788635 -0.004395 -0.614258 -0.026794 1441742575 0.788635 -0.004395 -0.614258 -0.026794 1441742575 0.788635 -0.004395 -0.614258 -0.026794 1441742575 0.788635 -0.004395 -0.614258 -0.026794 1441742575 0.788208 0.055237 -0.610779 0.051392 1441742575 0.788208 0.055237 -0.610779 0.051392 1441742575 0.788208 0.055237 -0.610779 0.051392 1441742575 0.788208 0.055237 -0.610779 0.051392 1441742576 0.788208 0.055237 -0.610779 0.051392 1441742576 0.788208 0.055237 -0.610779 0.051392 1441742576 0.788208 0.055237 -0.610779 0.051392 1441742576 0.778259 0.122009 -0.600159 0.138611 1441742576 0.778259 0.122009 -0.600159 0.138611 1441742576 0.778259 0.122009 -0.600159 0.138611 1441742576 0.778259 0.122009 -0.600159 0.138611 1441742576 0.778259 0.122009 -0.600159 0.138611 1441742576 0.778259 0.122009 -0.600159 0.138611 1441742576 0.755737 0.188477 -0.583313 0.230347 1441742576 0.755737 0.188477 -0.583313 0.230347 1441742576 0.755737 0.188477 -0.583313 0.230347 1441742576 0.755737 0.188477 -0.583313 0.230347 1441742576 0.755737 0.188477 -0.583313 0.230347 1441742576 0.755737 0.188477 -0.583313 0.230347 1441742576 0.755737 0.188477 -0.583313 0.230347 1441742576 0.719421 0.257263 -0.558044 0.323853 1441742576 0.719421 0.257263 -0.558044 0.323853 1441742576 0.719421 0.257263 -0.558044 0.323853 1441742576 0.719421 0.257263 -0.558044 0.323853 1441742576 0.719421 0.257263 -0.558044 0.323853 1441742576 0.719421 0.257263 -0.558044 0.323853 1441742576 0.670837 0.327271 -0.525024 0.408875 1441742576 0.670837 0.327271 -0.525024 0.408875 1441742576 0.670837 0.327271 -0.525024 0.408875 1441742576 0.670837 0.327271 -0.525024 0.408875 1441742576 0.670837 0.327271 -0.525024 0.408875 1441742576 0.670837 0.327271 -0.525024 0.408875 1441742576 0.670837 0.327271 -0.525024 0.408875 1441742576 0.610474 0.399109 -0.482300 0.485107 1441742576 0.610474 0.399109 -0.482300 0.485107 1441742576 0.610474 0.399109 -0.482300 0.485107 1441742576 0.610474 0.399109 -0.482300 0.485107 1441742576 0.610474 0.399109 -0.482300 0.485107 1441742576 0.610474 0.399109 -0.482300 0.485107 1441742576 0.540039 0.469849 -0.428406 0.551331 1441742576 0.540039 0.469849 -0.428406 0.551331 1441742576 0.540039 0.469849 -0.428406 0.551331 1441742576 0.540039 0.469849 -0.428406 0.551331 1441742576 0.540039 0.469849 -0.428406 0.551331 1441742576 0.540039 0.469849 -0.428406 0.551331 1441742576 0.478760 0.520020 -0.381897 0.595398 1441742576 0.478760 0.520020 -0.381897 0.595398 1441742576 0.478760 0.520020 -0.381897 0.595398 1441742576 0.478760 0.520020 -0.381897 0.595398 1441742576 0.478760 0.520020 -0.381897 0.595398 1441742576 0.478760 0.520020 -0.381897 0.595398 1441742576 0.429565 0.554199 -0.343628 0.624695 1441742576 0.429565 0.554199 -0.343628 0.624695 1441742576 0.429565 0.554199 -0.343628 0.624695 1441742576 0.429565 0.554199 -0.343628 0.624695 1441742576 0.429565 0.554199 -0.343628 0.624695 1441742576 0.429565 0.554199 -0.343628 0.624695 1441742576 0.394775 0.578064 -0.315857 0.640442 1441742576 0.394775 0.578064 -0.315857 0.640442 1441742576 0.394775 0.578064 -0.315857 0.640442 1441742576 0.394775 0.578064 -0.315857 0.640442 1441742576 0.394775 0.578064 -0.315857 0.640442 1441742576 0.394775 0.578064 -0.315857 0.640442 1441742576 0.394775 0.578064 -0.315857 0.640442 1441742576 0.386230 0.590515 -0.306152 0.638977 1441742576 0.386230 0.590515 -0.306152 0.638977 1441742576 0.386230 0.590515 -0.306152 0.638977 1441742576 0.386230 0.590515 -0.306152 0.638977 1441742576 0.386230 0.590515 -0.306152 0.638977 1441742576 0.386230 0.590515 -0.306152 0.638977 1441742576 0.417419 0.585022 -0.326294 0.613953 1441742576 0.417419 0.585022 -0.326294 0.613953 1441742576 0.417419 0.585022 -0.326294 0.613953 1441742576 0.417419 0.585022 -0.326294 0.613953 1441742576 0.417419 0.585022 -0.326294 0.613953 1441742576 0.417419 0.585022 -0.326294 0.613953 1441742576 0.470642 0.563721 -0.366089 0.571533 1441742576 0.470642 0.563721 -0.366089 0.571533 1441742576 0.470642 0.563721 -0.366089 0.571533 1441742576 0.470642 0.563721 -0.366089 0.571533 1441742576 0.470642 0.563721 -0.366089 0.571533 1441742576 0.470642 0.563721 -0.366089 0.571533 1441742576 0.526184 0.530884 -0.410461 0.522278 1441742576 0.526184 0.530884 -0.410461 0.522278 1441742576 0.526184 0.530884 -0.410461 0.522278 1441742576 0.526184 0.530884 -0.410461 0.522278 1441742576 0.526184 0.530884 -0.410461 0.522278 1441742576 0.526184 0.530884 -0.410461 0.522278 1441742576 0.583313 0.486450 -0.457642 0.462158 1441742576 0.583313 0.486450 -0.457642 0.462158 1441742576 0.583313 0.486450 -0.457642 0.462158 1441742576 0.583313 0.486450 -0.457642 0.462158 1441742576 0.583313 0.486450 -0.457642 0.462158 1441742576 0.583313 0.486450 -0.457642 0.462158 1441742576 0.583313 0.486450 -0.457642 0.462158 1441742576 0.639771 0.425964 -0.507446 0.389465 1441742576 0.639771 0.425964 -0.507446 0.389465 1441742576 0.639771 0.425964 -0.507446 0.389465 1441742576 0.639771 0.425964 -0.507446 0.389465 1441742576 0.639771 0.425964 -0.507446 0.389465 1441742576 0.687622 0.353271 -0.553223 0.310181 1441742576 0.687622 0.353271 -0.553223 0.310181 1441742576 0.687622 0.353271 -0.553223 0.310181 1441742576 0.687622 0.353271 -0.553223 0.310181 1441742576 0.687622 0.353271 -0.553223 0.310181 1441742576 0.687622 0.353271 -0.553223 0.310181 1441742576 0.725037 0.276489 -0.589478 0.224487 1441742576 0.725037 0.276489 -0.589478 0.224487 1441742576 0.725037 0.276489 -0.589478 0.224487 1441742576 0.725037 0.276489 -0.589478 0.224487 1441742576 0.725037 0.276489 -0.589478 0.224487 1441742576 0.725037 0.276489 -0.589478 0.224487 1441742576 0.749695 0.198425 -0.615967 0.138367 1441742576 0.749695 0.198425 -0.615967 0.138367 1441742576 0.749695 0.198425 -0.615967 0.138367 1441742576 0.749695 0.198425 -0.615967 0.138367 1441742577 0.749695 0.198425 -0.615967 0.138367 1441742577 0.749695 0.198425 -0.615967 0.138367 1441742577 0.763916 0.118225 -0.632385 0.049683 1441742577 0.763916 0.118225 -0.632385 0.049683 1441742577 0.763916 0.118225 -0.632385 0.049683 1441742577 0.763916 0.118225 -0.632385 0.049683 1441742577 0.763916 0.118225 -0.632385 0.049683 1441742577 0.763916 0.118225 -0.632385 0.049683 1441742577 0.768066 0.033325 -0.638367 -0.037781 1441742577 0.768066 0.033325 -0.638367 -0.037781 1441742577 0.768066 0.033325 -0.638367 -0.037781 1441742577 0.768066 0.033325 -0.638367 -0.037781 1441742577 0.768066 0.033325 -0.638367 -0.037781 1441742577 0.768066 0.033325 -0.638367 -0.037781 1441742577 0.768066 0.033325 -0.638367 -0.037781 1441742577 0.761963 -0.044678 -0.634399 -0.122192 1441742577 0.761963 -0.044678 -0.634399 -0.122192 1441742577 0.761963 -0.044678 -0.634399 -0.122192 1441742577 0.761963 -0.044678 -0.634399 -0.122192 1441742577 0.761963 -0.044678 -0.634399 -0.122192 1441742577 0.761963 -0.044678 -0.634399 -0.122192 1441742577 0.750610 -0.109619 -0.624268 -0.186646 1441742577 0.750610 -0.109619 -0.624268 -0.186646 1441742577 0.750610 -0.109619 -0.624268 -0.186646 1441742577 0.750610 -0.109619 -0.624268 -0.186646 1441742577 0.750610 -0.109619 -0.624268 -0.186646 1441742577 0.750610 -0.109619 -0.624268 -0.186646 1441742577 0.742615 -0.150208 -0.613708 -0.222168 1441742577 0.742615 -0.150208 -0.613708 -0.222168 1441742577 0.742615 -0.150208 -0.613708 -0.222168 1441742577 0.742615 -0.150208 -0.613708 -0.222168 1441742577 0.742615 -0.150208 -0.613708 -0.222168 1441742577 0.742615 -0.150208 -0.613708 -0.222168 1441742577 0.742615 -0.150208 -0.613708 -0.222168 1441742577 0.744080 -0.169556 -0.604797 -0.227600 1441742577 0.744080 -0.169556 -0.604797 -0.227600 1441742577 0.744080 -0.169556 -0.604797 -0.227600 1441742577 0.744080 -0.169556 -0.604797 -0.227600 1441742577 0.744080 -0.169556 -0.604797 -0.227600 1441742577 0.757019 -0.167847 -0.596069 -0.208496 1441742577 0.757019 -0.167847 -0.596069 -0.208496 1441742577 0.757019 -0.167847 -0.596069 -0.208496 1441742577 0.757019 -0.167847 -0.596069 -0.208496 1441742577 0.757019 -0.167847 -0.596069 -0.208496 1441742577 0.757019 -0.167847 -0.596069 -0.208496 1441742577 0.757019 -0.167847 -0.596069 -0.208496 1441742577 0.774780 -0.136597 -0.596069 -0.160522 1441742577 0.774780 -0.136597 -0.596069 -0.160522 1441742577 0.774780 -0.136597 -0.596069 -0.160522 1441742577 0.774780 -0.136597 -0.596069 -0.160522 1441742577 0.774780 -0.136597 -0.596069 -0.160522 1441742577 0.774780 -0.136597 -0.596069 -0.160522 1441742577 0.790588 -0.083862 -0.598999 -0.095459 1441742577 0.790588 -0.083862 -0.598999 -0.095459 1441742577 0.790588 -0.083862 -0.598999 -0.095459 1441742577 0.790588 -0.083862 -0.598999 -0.095459 1441742577 0.790588 -0.083862 -0.598999 -0.095459 1441742577 0.790588 -0.083862 -0.598999 -0.095459 1441742577 0.790588 -0.083862 -0.598999 -0.095459 1441742577 0.799866 -0.016174 -0.599731 -0.015442 1441742577 0.799866 -0.016174 -0.599731 -0.015442 1441742577 0.799866 -0.016174 -0.599731 -0.015442 1441742577 0.799866 -0.016174 -0.599731 -0.015442 1441742577 0.799866 -0.016174 -0.599731 -0.015442 1441742577 0.799866 -0.016174 -0.599731 -0.015442 1441742577 0.796875 0.063293 -0.595886 0.076782 1441742577 0.796875 0.063293 -0.595886 0.076782 1441742577 0.796875 0.063293 -0.595886 0.076782 1441742577 0.796875 0.063293 -0.595886 0.076782 1441742577 0.796875 0.063293 -0.595886 0.076782 1441742577 0.796875 0.063293 -0.595886 0.076782 1441742577 0.780029 0.146423 -0.583008 0.173828 1441742577 0.780029 0.146423 -0.583008 0.173828 1441742577 0.780029 0.146423 -0.583008 0.173828 1441742577 0.780029 0.146423 -0.583008 0.173828 1441742577 0.750854 0.222290 -0.562683 0.264771 1441742577 0.750854 0.222290 -0.562683 0.264771 1441742577 0.750854 0.222290 -0.562683 0.264771 1441742577 0.750854 0.222290 -0.562683 0.264771 1441742577 0.750854 0.222290 -0.562683 0.264771 1441742577 0.750854 0.222290 -0.562683 0.264771 1441742577 0.750854 0.222290 -0.562683 0.264771 1441742577 0.712646 0.290100 -0.536804 0.346130 1441742577 0.712646 0.290100 -0.536804 0.346130 1441742577 0.712646 0.290100 -0.536804 0.346130 1441742577 0.712646 0.290100 -0.536804 0.346130 1441742577 0.712646 0.290100 -0.536804 0.346130 1441742577 0.712646 0.290100 -0.536804 0.346130 1441742577 0.663757 0.355469 -0.504517 0.422485 1441742577 0.663757 0.355469 -0.504517 0.422485 1441742577 0.663757 0.355469 -0.504517 0.422485 1441742577 0.663757 0.355469 -0.504517 0.422485 1441742577 0.663757 0.355469 -0.504517 0.422485 1441742577 0.601563 0.422241 -0.462036 0.496277 1441742577 0.601563 0.422241 -0.462036 0.496277 1441742577 0.601563 0.422241 -0.462036 0.496277 1441742577 0.601563 0.422241 -0.462036 0.496277 1441742577 0.532837 0.484985 -0.411072 0.558411 1441742577 0.532837 0.484985 -0.411072 0.558411 1441742577 0.532837 0.484985 -0.411072 0.558411 1441742577 0.532837 0.484985 -0.411072 0.558411 1441742577 0.532837 0.484985 -0.411072 0.558411 1441742577 0.532837 0.484985 -0.411072 0.558411 1441742577 0.476318 0.531860 -0.364380 0.597839 1441742577 0.476318 0.531860 -0.364380 0.597839 1441742577 0.476318 0.531860 -0.364380 0.597839 1441742577 0.476318 0.531860 -0.364380 0.597839 1441742577 0.476318 0.531860 -0.364380 0.597839 1441742578 0.476318 0.531860 -0.364380 0.597839 1441742578 0.435669 0.560181 -0.337402 0.618469 1441742578 0.435669 0.560181 -0.337402 0.618469 1441742578 0.435669 0.560181 -0.337402 0.618469 1441742578 0.435669 0.560181 -0.337402 0.618469 1441742578 0.435669 0.560181 -0.337402 0.618469 1441742578 0.435669 0.560181 -0.337402 0.618469 1441742578 0.435669 0.560181 -0.337402 0.618469 1441742578 0.420227 0.575989 -0.329590 0.618835 1441742578 0.420227 0.575989 -0.329590 0.618835 1441742578 0.420227 0.575989 -0.329590 0.618835 1441742578 0.420227 0.575989 -0.329590 0.618835 1441742578 0.420227 0.575989 -0.329590 0.618835 1441742578 0.420227 0.575989 -0.329590 0.618835 1441742578 0.420227 0.575989 -0.329590 0.618835 1441742578 0.443665 0.574402 -0.346863 0.593994 1441742578 0.443665 0.574402 -0.346863 0.593994 1441742578 0.443665 0.574402 -0.346863 0.593994 1441742578 0.443665 0.574402 -0.346863 0.593994 1441742578 0.443665 0.574402 -0.346863 0.593994 1441742578 0.497192 0.552612 -0.382874 0.548462 1441742578 0.497192 0.552612 -0.382874 0.548462 1441742578 0.497192 0.552612 -0.382874 0.548462 1441742578 0.497192 0.552612 -0.382874 0.548462 1441742578 0.497192 0.552612 -0.382874 0.548462 1441742578 0.497192 0.552612 -0.382874 0.548462 1441742578 0.555603 0.514832 -0.426392 0.494324 1441742578 0.555603 0.514832 -0.426392 0.494324 1441742578 0.555603 0.514832 -0.426392 0.494324 1441742578 0.555603 0.514832 -0.426392 0.494324 1441742578 0.555603 0.514832 -0.426392 0.494324 1441742578 0.614685 0.465942 -0.473877 0.424744 1441742578 0.614685 0.465942 -0.473877 0.424744 1441742578 0.614685 0.465942 -0.473877 0.424744 1441742578 0.614685 0.465942 -0.473877 0.424744 1441742578 0.614685 0.465942 -0.473877 0.424744 1441742578 0.614685 0.465942 -0.473877 0.424744 1441742578 0.673645 0.398193 -0.525330 0.334106 1441742578 0.673645 0.398193 -0.525330 0.334106 1441742578 0.673645 0.398193 -0.525330 0.334106 1441742578 0.673645 0.398193 -0.525330 0.334106 1441742578 0.673645 0.398193 -0.525330 0.334106 1441742578 0.673645 0.398193 -0.525330 0.334106 1441742578 0.673645 0.398193 -0.525330 0.334106 1441742578 0.721130 0.317810 -0.570007 0.232544 1441742578 0.721130 0.317810 -0.570007 0.232544 1441742578 0.721130 0.317810 -0.570007 0.232544 1441742578 0.721130 0.317810 -0.570007 0.232544 1441742578 0.721130 0.317810 -0.570007 0.232544 1441742578 0.721130 0.317810 -0.570007 0.232544 1441742578 0.752197 0.230835 -0.604309 0.125305 1441742578 0.752197 0.230835 -0.604309 0.125305 1441742578 0.752197 0.230835 -0.604309 0.125305 1441742578 0.752197 0.230835 -0.604309 0.125305 1441742578 0.752197 0.230835 -0.604309 0.125305 1441742578 0.766296 0.144592 -0.625427 0.027100 1441742578 0.766296 0.144592 -0.625427 0.027100 1441742578 0.766296 0.144592 -0.625427 0.027100 1441742578 0.766296 0.144592 -0.625427 0.027100 1441742578 0.766296 0.144592 -0.625427 0.027100 1441742578 0.766296 0.144592 -0.625427 0.027100 1441742578 0.765198 0.063110 -0.637634 -0.062317 1441742578 0.765198 0.063110 -0.637634 -0.062317 1441742578 0.756714 -0.025635 -0.635986 -0.148926 1441742578 0.756714 -0.025635 -0.635986 -0.148926 1441742578 0.756714 -0.025635 -0.635986 -0.148926 1441742578 0.756714 -0.025635 -0.635986 -0.148926 1441742578 0.756714 -0.025635 -0.635986 -0.148926 1441742578 0.745117 -0.097900 -0.623413 -0.215759 1441742578 0.745117 -0.097900 -0.623413 -0.215759 1441742578 0.745117 -0.097900 -0.623413 -0.215759 1441742578 0.745117 -0.097900 -0.623413 -0.215759 1441742578 0.745117 -0.097900 -0.623413 -0.215759 1441742578 0.745117 -0.097900 -0.623413 -0.215759 1441742578 0.745117 -0.097900 -0.623413 -0.215759 1441742578 0.733643 -0.152161 -0.609985 -0.258118 1441742578 0.733643 -0.152161 -0.609985 -0.258118 1441742578 0.733643 -0.152161 -0.609985 -0.258118 1441742578 0.733643 -0.152161 -0.609985 -0.258118 1441742578 0.728821 -0.176636 -0.602905 -0.272217 1441742578 0.728821 -0.176636 -0.602905 -0.272217 1441742578 0.728821 -0.176636 -0.602905 -0.272217 1441742578 0.728821 -0.176636 -0.602905 -0.272217 1441742578 0.728821 -0.176636 -0.602905 -0.272217 1441742578 0.728821 -0.176636 -0.602905 -0.272217 1441742578 0.735107 -0.173523 -0.603638 -0.255188 1441742578 0.735107 -0.173523 -0.603638 -0.255188 1441742578 0.735107 -0.173523 -0.603638 -0.255188 1441742578 0.735107 -0.173523 -0.603638 -0.255188 1441742578 0.752380 -0.146484 -0.605530 -0.214172 1441742578 0.752380 -0.146484 -0.605530 -0.214172 1441742578 0.752380 -0.146484 -0.605530 -0.214172 1441742578 0.752380 -0.146484 -0.605530 -0.214172 1441742578 0.752380 -0.146484 -0.605530 -0.214172 1441742578 0.774353 -0.090515 -0.610168 -0.140930 1441742578 0.774353 -0.090515 -0.610168 -0.140930 1441742578 0.774353 -0.090515 -0.610168 -0.140930 1441742578 0.774353 -0.090515 -0.610168 -0.140930 1441742578 0.774353 -0.090515 -0.610168 -0.140930 1441742578 0.774353 -0.090515 -0.610168 -0.140930 1441742579 0.787903 -0.011841 -0.614075 -0.044739 1441742579 0.787903 -0.011841 -0.614075 -0.044739 1441742579 0.787903 -0.011841 -0.614075 -0.044739 1441742579 0.787903 -0.011841 -0.614075 -0.044739 1441742579 0.787903 -0.011841 -0.614075 -0.044739 1441742579 0.787903 -0.011841 -0.614075 -0.044739 1441742579 0.787903 -0.011841 -0.614075 -0.044739 1441742579 0.787781 0.075928 -0.607910 0.064026 1441742579 0.787781 0.075928 -0.607910 0.064026 1441742579 0.787781 0.075928 -0.607910 0.064026 1441742579 0.787781 0.075928 -0.607910 0.064026 1441742579 0.787781 0.075928 -0.607910 0.064026 1441742579 0.787781 0.075928 -0.607910 0.064026 1441742579 0.773315 0.153809 -0.590210 0.173279 1441742579 0.773315 0.153809 -0.590210 0.173279 1441742579 0.773315 0.153809 -0.590210 0.173279 1441742579 0.773315 0.153809 -0.590210 0.173279 1441742579 0.773315 0.153809 -0.590210 0.173279 1441742579 0.773315 0.153809 -0.590210 0.173279 1441742579 0.743774 0.224670 -0.563965 0.279663 1441742579 0.743774 0.224670 -0.563965 0.279663 1441742579 0.743774 0.224670 -0.563965 0.279663 1441742579 0.743774 0.224670 -0.563965 0.279663 1441742579 0.743774 0.224670 -0.563965 0.279663 1441742579 0.743774 0.224670 -0.563965 0.279663 1441742579 0.743774 0.224670 -0.563965 0.279663 1441742579 0.700195 0.298401 -0.527405 0.377441 1441742579 0.700195 0.298401 -0.527405 0.377441 1441742579 0.700195 0.298401 -0.527405 0.377441 1441742579 0.700195 0.298401 -0.527405 0.377441 1441742579 0.700195 0.298401 -0.527405 0.377441 1441742579 0.700195 0.298401 -0.527405 0.377441 1441742579 0.644775 0.373901 -0.479980 0.462646 1441742579 0.644775 0.373901 -0.479980 0.462646 1441742579 0.644775 0.373901 -0.479980 0.462646 1441742579 0.575989 0.451538 -0.420837 0.535889 1441742579 0.575989 0.451538 -0.420837 0.535889 1441742579 0.575989 0.451538 -0.420837 0.535889 1441742579 0.575989 0.451538 -0.420837 0.535889 1441742579 0.575989 0.451538 -0.420837 0.535889 1441742579 0.575989 0.451538 -0.420837 0.535889 1441742579 0.575989 0.451538 -0.420837 0.535889 1441742579 0.506592 0.508911 -0.365234 0.592285 1441742579 0.506592 0.508911 -0.365234 0.592285 1441742579 0.506592 0.508911 -0.365234 0.592285 1441742579 0.506592 0.508911 -0.365234 0.592285 1441742579 0.506592 0.508911 -0.365234 0.592285 1441742579 0.446655 0.551270 -0.315613 0.630005 1441742579 0.446655 0.551270 -0.315613 0.630005 1441742579 0.446655 0.551270 -0.315613 0.630005 1441742579 0.446655 0.551270 -0.315613 0.630005 1441742579 0.446655 0.551270 -0.315613 0.630005 1441742579 0.446655 0.551270 -0.315613 0.630005 1441742579 0.415894 0.575806 -0.290771 0.640991 1441742579 0.415894 0.575806 -0.290771 0.640991 1441742579 0.415894 0.575806 -0.290771 0.640991 1441742579 0.415894 0.575806 -0.290771 0.640991 1441742579 0.415894 0.575806 -0.290771 0.640991 1441742579 0.415894 0.575806 -0.290771 0.640991 1441742579 0.415894 0.575806 -0.290771 0.640991 1441742579 0.414734 0.584351 -0.296509 0.631348 1441742579 0.414734 0.584351 -0.296509 0.631348 1441742579 0.414734 0.584351 -0.296509 0.631348 1441742579 0.414734 0.584351 -0.296509 0.631348 1441742579 0.414734 0.584351 -0.296509 0.631348 1441742579 0.414734 0.584351 -0.296509 0.631348 1441742579 0.414734 0.584351 -0.296509 0.631348 1441742579 0.435120 0.585022 -0.319702 0.605042 1441742579 0.435120 0.585022 -0.319702 0.605042 1441742579 0.435120 0.585022 -0.319702 0.605042 1441742579 0.435120 0.585022 -0.319702 0.605042 1441742579 0.435120 0.585022 -0.319702 0.605042 1441742579 0.435120 0.585022 -0.319702 0.605042 1441742579 0.480347 0.570862 -0.357361 0.561768 1441742579 0.480347 0.570862 -0.357361 0.561768 1441742579 0.480347 0.570862 -0.357361 0.561768 1441742579 0.480347 0.570862 -0.357361 0.561768 1441742579 0.480347 0.570862 -0.357361 0.561768 1441742579 0.543030 0.532715 -0.409302 0.503723 1441742579 0.543030 0.532715 -0.409302 0.503723 1441742579 0.543030 0.532715 -0.409302 0.503723 1441742579 0.543030 0.532715 -0.409302 0.503723 1441742579 0.543030 0.532715 -0.409302 0.503723 1441742579 0.543030 0.532715 -0.409302 0.503723 1441742579 0.543030 0.532715 -0.409302 0.503723 1441742579 0.607117 0.479614 -0.461487 0.434021 1441742579 0.607117 0.479614 -0.461487 0.434021 1441742579 0.607117 0.479614 -0.461487 0.434021 1441742579 0.607117 0.479614 -0.461487 0.434021 1441742579 0.607117 0.479614 -0.461487 0.434021 1441742579 0.607117 0.479614 -0.461487 0.434021 1441742579 0.668091 0.413574 -0.512939 0.345581 1441742579 0.668091 0.413574 -0.512939 0.345581 1441742579 0.668091 0.413574 -0.512939 0.345581 1441742579 0.668091 0.413574 -0.512939 0.345581 1441742579 0.668091 0.413574 -0.512939 0.345581 1441742579 0.668091 0.413574 -0.512939 0.345581 1441742579 0.714417 0.338867 -0.559692 0.247864 1441742579 0.714417 0.338867 -0.559692 0.247864 1441742579 0.714417 0.338867 -0.559692 0.247864 1441742579 0.714417 0.338867 -0.559692 0.247864 1441742579 0.714417 0.338867 -0.559692 0.247864 1441742579 0.714417 0.338867 -0.559692 0.247864 1441742579 0.744873 0.255676 -0.597778 0.149536 1441742579 0.744873 0.255676 -0.597778 0.149536 1441742579 0.744873 0.255676 -0.597778 0.149536 1441742579 0.744873 0.255676 -0.597778 0.149536 1441742579 0.744873 0.255676 -0.597778 0.149536 1441742579 0.744873 0.255676 -0.597778 0.149536 1441742579 0.760925 0.172363 -0.623596 0.049744 1441742580 0.760925 0.172363 -0.623596 0.049744 1441742580 0.760925 0.172363 -0.623596 0.049744 1441742580 0.760925 0.172363 -0.623596 0.049744 1441742580 0.760925 0.172363 -0.623596 0.049744 1441742580 0.760925 0.172363 -0.623596 0.049744 1441742580 0.764709 0.084290 -0.637146 -0.047119 1441742580 0.764709 0.084290 -0.637146 -0.047119 1441742580 0.764709 0.084290 -0.637146 -0.047119 1441742580 0.764709 0.084290 -0.637146 -0.047119 1441742580 0.764709 0.084290 -0.637146 -0.047119 1441742580 0.764709 0.084290 -0.637146 -0.047119 1441742580 0.764709 0.084290 -0.637146 -0.047119 1441742580 0.757813 -0.005310 -0.637756 -0.137451 1441742580 0.757813 -0.005310 -0.637756 -0.137451 1441742580 0.757813 -0.005310 -0.637756 -0.137451 1441742580 0.757813 -0.005310 -0.637756 -0.137451 1441742580 0.757813 -0.005310 -0.637756 -0.137451 1441742580 0.757813 -0.005310 -0.637756 -0.137451 1441742580 0.742798 -0.090088 -0.625610 -0.220703 1441742580 0.742798 -0.090088 -0.625610 -0.220703 1441742580 0.742798 -0.090088 -0.625610 -0.220703 1441742580 0.742798 -0.090088 -0.625610 -0.220703 1441742580 0.742798 -0.090088 -0.625610 -0.220703 1441742580 0.742798 -0.090088 -0.625610 -0.220703 1441742580 0.729370 -0.158081 -0.606323 -0.274719 1441742580 0.729370 -0.158081 -0.606323 -0.274719 1441742580 0.729370 -0.158081 -0.606323 -0.274719 1441742580 0.729370 -0.158081 -0.606323 -0.274719 1441742580 0.729370 -0.158081 -0.606323 -0.274719 1441742580 0.729370 -0.158081 -0.606323 -0.274719 1441742580 0.729370 -0.158081 -0.606323 -0.274719 1441742580 0.721741 -0.206909 -0.588562 -0.299805 1441742580 0.721741 -0.206909 -0.588562 -0.299805 1441742580 0.721741 -0.206909 -0.588562 -0.299805 1441742580 0.721741 -0.206909 -0.588562 -0.299805 1441742580 0.721741 -0.206909 -0.588562 -0.299805 1441742580 0.729858 -0.219482 -0.579407 -0.288818 1441742580 0.729858 -0.219482 -0.579407 -0.288818 1441742580 0.729858 -0.219482 -0.579407 -0.288818 1441742580 0.729858 -0.219482 -0.579407 -0.288818 1441742580 0.729858 -0.219482 -0.579407 -0.288818 1441742580 0.729858 -0.219482 -0.579407 -0.288818 1441742580 0.729858 -0.219482 -0.579407 -0.288818 1441742580 0.751709 -0.194092 -0.580444 -0.245605 1441742580 0.751709 -0.194092 -0.580444 -0.245605 1441742580 0.751709 -0.194092 -0.580444 -0.245605 1441742580 0.751709 -0.194092 -0.580444 -0.245605 1441742580 0.751709 -0.194092 -0.580444 -0.245605 1441742580 0.751709 -0.194092 -0.580444 -0.245605 1441742580 0.777344 -0.135803 -0.588806 -0.174988 1441742580 0.777344 -0.135803 -0.588806 -0.174988 1441742580 0.777344 -0.135803 -0.588806 -0.174988 1441742580 0.777344 -0.135803 -0.588806 -0.174988 1441742580 0.777344 -0.135803 -0.588806 -0.174988 1441742580 0.777344 -0.135803 -0.588806 -0.174988 1441742580 0.795410 -0.054749 -0.598267 -0.079773 1441742580 0.795410 -0.054749 -0.598267 -0.079773 1441742580 0.795410 -0.054749 -0.598267 -0.079773 1441742580 0.795410 -0.054749 -0.598267 -0.079773 1441742580 0.795410 -0.054749 -0.598267 -0.079773 1441742580 0.795410 -0.054749 -0.598267 -0.079773 1441742580 0.797607 0.040588 -0.600952 0.031189 1441742580 0.797607 0.040588 -0.600952 0.031189 1441742580 0.797607 0.040588 -0.600952 0.031189 1441742580 0.797607 0.040588 -0.600952 0.031189 1441742580 0.797607 0.040588 -0.600952 0.031189 1441742580 0.797607 0.040588 -0.600952 0.031189 1441742580 0.782471 0.131287 -0.592285 0.140503 1441742580 0.782471 0.131287 -0.592285 0.140503 1441742580 0.782471 0.131287 -0.592285 0.140503 1441742580 0.782471 0.131287 -0.592285 0.140503 1441742580 0.782471 0.131287 -0.592285 0.140503 1441742580 0.782471 0.131287 -0.592285 0.140503 1441742580 0.753906 0.214172 -0.571167 0.243958 1441742580 0.753906 0.214172 -0.571167 0.243958 1441742580 0.753906 0.214172 -0.571167 0.243958 1441742580 0.753906 0.214172 -0.571167 0.243958 1441742580 0.753906 0.214172 -0.571167 0.243958 1441742580 0.753906 0.214172 -0.571167 0.243958 1441742580 0.711243 0.294312 -0.539978 0.340393 1441742580 0.711243 0.294312 -0.539978 0.340393 1441742580 0.711243 0.294312 -0.539978 0.340393 1441742580 0.711243 0.294312 -0.539978 0.340393 1441742580 0.711243 0.294312 -0.539978 0.340393 1441742580 0.711243 0.294312 -0.539978 0.340393 1441742580 0.653198 0.375793 -0.498291 0.428711 1441742580 0.653198 0.375793 -0.498291 0.428711 1441742580 0.653198 0.375793 -0.498291 0.428711 1441742580 0.653198 0.375793 -0.498291 0.428711 1441742580 0.653198 0.375793 -0.498291 0.428711 1441742580 0.653198 0.375793 -0.498291 0.428711 1441742580 0.653198 0.375793 -0.498291 0.428711 1441742580 0.587280 0.448914 -0.449829 0.501160 1441742580 0.587280 0.448914 -0.449829 0.501160 1441742580 0.587280 0.448914 -0.449829 0.501160 1441742580 0.587280 0.448914 -0.449829 0.501160 1441742580 0.587280 0.448914 -0.449829 0.501160 1441742580 0.587280 0.448914 -0.449829 0.501160 1441742580 0.521606 0.506897 -0.401123 0.556763 1441742580 0.521606 0.506897 -0.401123 0.556763 1441742580 0.521606 0.506897 -0.401123 0.556763 1441742580 0.521606 0.506897 -0.401123 0.556763 1441742580 0.521606 0.506897 -0.401123 0.556763 1441742580 0.521606 0.506897 -0.401123 0.556763 1441742580 0.465271 0.547302 -0.358154 0.596313 1441742580 0.465271 0.547302 -0.358154 0.596313 1441742580 0.465271 0.547302 -0.358154 0.596313 1441742580 0.465271 0.547302 -0.358154 0.596313 1441742580 0.465271 0.547302 -0.358154 0.596313 1441742580 0.465271 0.547302 -0.358154 0.596313 1441742580 0.426697 0.574219 -0.331177 0.615173 1441742580 0.426697 0.574219 -0.331177 0.615173 1441742581 0.426697 0.574219 -0.331177 0.615173 1441742581 0.426697 0.574219 -0.331177 0.615173 1441742581 0.426697 0.574219 -0.331177 0.615173 1441742581 0.426697 0.574219 -0.331177 0.615173 1441742581 0.415283 0.583923 -0.332520 0.613159 1441742581 0.415283 0.583923 -0.332520 0.613159 1441742581 0.415283 0.583923 -0.332520 0.613159 1441742581 0.415283 0.583923 -0.332520 0.613159 1441742581 0.415283 0.583923 -0.332520 0.613159 1441742581 0.433167 0.584534 -0.347961 0.591187 1441742581 0.433167 0.584534 -0.347961 0.591187 1441742581 0.433167 0.584534 -0.347961 0.591187 1441742581 0.433167 0.584534 -0.347961 0.591187 1441742581 0.496887 0.555542 -0.390625 0.540222 1441742581 0.496887 0.555542 -0.390625 0.540222 1441742581 0.496887 0.555542 -0.390625 0.540222 1441742581 0.496887 0.555542 -0.390625 0.540222 1441742581 0.496887 0.555542 -0.390625 0.540222 1441742581 0.496887 0.555542 -0.390625 0.540222 1441742581 0.564087 0.507935 -0.444641 0.475403 1441742581 0.564087 0.507935 -0.444641 0.475403 1441742581 0.564087 0.507935 -0.444641 0.475403 1441742581 0.564087 0.507935 -0.444641 0.475403 1441742581 0.564087 0.507935 -0.444641 0.475403 1441742581 0.564087 0.507935 -0.444641 0.475403 1441742581 0.626587 0.446289 -0.498901 0.398987 1441742581 0.626587 0.446289 -0.498901 0.398987 1441742581 0.626587 0.446289 -0.498901 0.398987 1441742581 0.626587 0.446289 -0.498901 0.398987 1441742581 0.626587 0.446289 -0.498901 0.398987 1441742581 0.626587 0.446289 -0.498901 0.398987 1441742581 0.682495 0.364685 -0.554138 0.306763 1441742581 0.682495 0.364685 -0.554138 0.306763 1441742581 0.682495 0.364685 -0.554138 0.306763 1441742581 0.682495 0.364685 -0.554138 0.306763 1441742581 0.682495 0.364685 -0.554138 0.306763 1441742581 0.682495 0.364685 -0.554138 0.306763 1441742581 0.682495 0.364685 -0.554138 0.306763 1441742581 0.726074 0.270264 -0.599854 0.199768 1441742581 0.726074 0.270264 -0.599854 0.199768 1441742581 0.726074 0.270264 -0.599854 0.199768 1441742581 0.726074 0.270264 -0.599854 0.199768 1441742581 0.726074 0.270264 -0.599854 0.199768 1441742581 0.726074 0.270264 -0.599854 0.199768 1441742581 0.750427 0.173035 -0.631226 0.091675 1441742581 0.750427 0.173035 -0.631226 0.091675 1441742581 0.750427 0.173035 -0.631226 0.091675 1441742581 0.750427 0.173035 -0.631226 0.091675 1441742581 0.750427 0.173035 -0.631226 0.091675 1441742581 0.750427 0.173035 -0.631226 0.091675 1441742581 0.758606 0.080750 -0.646484 -0.008667 1441742581 0.758606 0.080750 -0.646484 -0.008667 1441742581 0.758606 0.080750 -0.646484 -0.008667 1441742581 
0.752380 0.227295 -0.577820 0.219910 1441742584 0.752380 0.227295 -0.577820 0.219910 1441742584 0.752380 0.227295 -0.577820 0.219910 1441742584 0.752380 0.227295 -0.577820 0.219910 1441742584 0.752380 0.227295 -0.577820 0.219910 1441742584 0.752380 0.227295 -0.577820 0.219910 1441742584 0.747070 0.238647 -0.575928 0.230652 1441742584 0.747070 0.238647 -0.575928 0.230652 1441742584 0.747070 0.238647 -0.575928 0.230652 1441742584 0.747070 0.238647 -0.575928 0.230652 1441742584 0.747070 0.238647 -0.575928 0.230652 1441742584 0.747070 0.238647 -0.575928 0.230652 1441742584 0.747070 0.238647 -0.575928 0.230652 1441742584 0.740967 0.252441 -0.572021 0.245056 1441742584 0.740967 0.252441 -0.572021 0.245056 1441742584 0.740967 0.252441 -0.572021 0.245056 1441742584 0.740967 0.252441 -0.572021 0.245056 1441742584 0.740967 0.252441 -0.572021 0.245056 1441742584 0.731628 0.271240 -0.564453 0.269348 1441742584 0.731628 0.271240 -0.564453 0.269348 1441742584 0.731628 0.271240 -0.564453 0.269348 1441742584 0.731628 0.271240 -0.564453 0.269348 1441742584 0.731628 0.271240 -0.564453 0.269348 1441742584 0.731628 0.271240 -0.564453 0.269348 1441742584 0.717712 0.296082 -0.551941 0.304260 1441742584 0.717712 0.296082 -0.551941 0.304260 1441742584 0.717712 0.296082 -0.551941 0.304260 1441742584 0.717712 0.296082 -0.551941 0.304260 1441742584 0.717712 0.296082 -0.551941 0.304260 1441742584 0.717712 0.296082 -0.551941 0.304260 1441742584 0.717712 0.296082 -0.551941 0.304260 1441742584 0.695679 0.326660 -0.535522 0.349976 1441742584 0.695679 0.326660 -0.535522 0.349976 1441742584 0.695679 0.326660 -0.535522 0.349976 1441742584 0.695679 0.326660 -0.535522 0.349976 1441742584 0.695679 0.326660 -0.535522 0.349976 1441742584 0.695679 0.326660 -0.535522 0.349976 1441742584 0.695679 0.326660 -0.535522 0.349976 1441742584 0.660522 0.372864 -0.508118 0.407959 1441742584 0.660522 0.372864 -0.508118 0.407959 1441742584 0.660522 0.372864 -0.508118 0.407959 1441742584 0.660522 0.372864 -0.508118 0.407959 1441742584 0.660522 0.372864 -0.508118 0.407959 1441742584 0.660522 0.372864 -0.508118 0.407959 1441742584 0.610352 0.431458 -0.467957 0.471497 1441742584 0.610352 0.431458 -0.467957 0.471497 1441742584 0.610352 0.431458 -0.467957 0.471497 1441742584 0.610352 0.431458 -0.467957 0.471497 1441742584 0.610352 0.431458 -0.467957 0.471497 1441742584 0.553589 0.487488 -0.421509 0.527466 1441742584 0.553589 0.487488 -0.421509 0.527466 1441742584 0.553589 0.487488 -0.421509 0.527466 1441742584 0.553589 0.487488 -0.421509 0.527466 1441742584 0.553589 0.487488 -0.421509 0.527466 1441742584 0.553589 0.487488 -0.421509 0.527466 1441742584 0.490173 0.543091 -0.367249 0.574341 1441742584 0.490173 0.543091 -0.367249 0.574341 1441742584 0.490173 0.543091 -0.367249 0.574341 1441742584 0.490173 0.543091 -0.367249 0.574341 1441742584 0.490173 0.543091 -0.367249 0.574341 1441742584 0.490173 0.543091 -0.367249 0.574341 1441742584 0.490173 0.543091 -0.367249 0.574341 1441742584 0.436462 0.584534 -0.318787 0.605103 1441742584 0.436462 0.584534 -0.318787 0.605103 1441742584 0.436462 0.584534 -0.318787 0.605103 1441742584 0.436462 0.584534 -0.318787 0.605103 1441742584 0.436462 0.584534 -0.318787 0.605103 1441742584 0.421448 0.599609 -0.300476 0.610291 1441742584 0.421448 0.599609 -0.300476 0.610291 1441742584 0.421448 0.599609 -0.300476 0.610291 1441742584 0.421448 0.599609 -0.300476 0.610291 1441742584 0.421448 0.599609 -0.300476 0.610291 1441742584 0.421448 0.599609 -0.300476 0.610291 1441742584 0.444031 0.595032 -0.313660 0.591858 1441742584 0.444031 0.595032 -0.313660 0.591858 1441742584 0.444031 0.595032 -0.313660 0.591858 1441742584 0.444031 0.595032 -0.313660 0.591858 1441742584 0.444031 0.595032 -0.313660 0.591858 1441742584 0.444031 0.595032 -0.313660 0.591858 1441742584 0.444031 0.595032 -0.313660 0.591858 1441742584 0.479126 0.583862 -0.339111 0.560791 1441742584 0.479126 0.583862 -0.339111 0.560791 1441742584 0.479126 0.583862 -0.339111 0.560791 1441742584 0.479126 0.583862 -0.339111 0.560791 1441742584 0.479126 0.583862 -0.339111 0.560791 1441742584 0.532959 0.556213 -0.379272 0.512573 1441742584 0.532959 0.556213 -0.379272 0.512573 1441742584 0.532959 0.556213 -0.379272 0.512573 1441742584 0.532959 0.556213 -0.379272 0.512573 1441742584 0.532959 0.556213 -0.379272 0.512573 1441742584 0.532959 0.556213 -0.379272 0.512573 1441742584 0.532959 0.556213 -0.379272 0.512573 1441742584 0.597290 0.504883 -0.432556 0.448547 1441742584 0.597290 0.504883 -0.432556 0.448547 1441742584 0.597290 0.504883 -0.432556 0.448547 1441742584 0.597290 0.504883 -0.432556 0.448547 1441742584 0.597290 0.504883 -0.432556 0.448547 1441742584 0.654663 0.440430 -0.486572 0.375061 1441742584 0.654663 0.440430 -0.486572 0.375061 1441742584 0.654663 0.440430 -0.486572 0.375061 1441742584 0.654663 0.440430 -0.486572 0.375061 1441742584 0.654663 0.440430 -0.486572 0.375061 1441742584 0.654663 0.440430 -0.486572 0.375061 1441742584 0.654663 0.440430 -0.486572 0.375061 1441742585 0.702209 0.362854 -0.537048 0.294556 1441742585 0.702209 0.362854 -0.537048 0.294556 1441742585 0.702209 0.362854 -0.537048 0.294556 1441742585 0.702209 0.362854 -0.537048 0.294556 1441742585 0.702209 0.362854 -0.537048 0.294556 1441742585 0.702209 0.362854 -0.537048 0.294556 1441742585 0.739319 0.272583 -0.579285 0.208496 1441742585 0.739319 0.272583 -0.579285 0.208496 1441742585 0.739319 0.272583 -0.579285 0.208496 1441742585 0.739319 0.272583 -0.579285 0.208496 1441742585 0.739319 0.272583 -0.579285 0.208496 1441742585 0.739319 0.272583 -0.579285 0.208496 1441742585 0.739319 0.272583 -0.579285 0.208496 1441742585 0.764404 0.181519 -0.607788 0.115356 1441742585 0.764404 0.181519 -0.607788 0.115356 1441742585 0.764404 0.181519 -0.607788 0.115356 1441742585 0.764404 0.181519 -0.607788 0.115356 1441742585 0.764404 0.181519 -0.607788 0.115356 1441742585 0.775757 0.094055 -0.623413 0.026001 1441742585 0.775757 0.094055 -0.623413 0.026001 1441742585 0.775757 0.094055 -0.623413 0.026001 1441742585 0.775757 0.094055 -0.623413 0.026001 1441742585 0.775757 0.094055 -0.623413 0.026001 1441742585 0.775757 0.094055 -0.623413 0.026001 1441742585 0.775757 0.094055 -0.623413 0.026001 1441742585 0.776245 0.017151 -0.627747 -0.055481 1441742585 0.776245 0.017151 -0.627747 -0.055481 1441742585 0.776245 0.017151 -0.627747 -0.055481 1441742585 0.776245 0.017151 -0.627747 -0.055481 1441742585 0.776245 0.017151 -0.627747 -0.055481 1441742585 0.776245 0.017151 -0.627747 -0.055481 1441742585 0.770752 -0.046143 -0.622864 -0.125854 1441742585 0.770752 -0.046143 -0.622864 -0.125854 1441742585 0.770752 -0.046143 -0.622864 -0.125854 1441742585 0.770752 -0.046143 -0.622864 -0.125854 1441742585 0.770752 -0.046143 -0.622864 -0.125854 1441742585 0.770752 -0.046143 -0.622864 -0.125854 1441742585 0.770752 -0.046143 -0.622864 -0.125854 1441742585 0.764709 -0.079529 -0.617371 -0.166565 1441742585 0.764709 -0.079529 -0.617371 -0.166565 1441742585 0.764709 -0.079529 -0.617371 -0.166565 1441742585 0.764709 -0.079529 -0.617371 -0.166565 1441742585 0.764709 -0.079529 -0.617371 -0.166565 1441742585 0.764709 -0.079529 -0.617371 -0.166565 1441742585 0.759827 -0.081299 -0.623169 -0.166626 1441742585 0.759827 -0.081299 -0.623169 -0.166626 1441742585 0.759827 -0.081299 -0.623169 -0.166626 1441742585 0.759827 -0.081299 -0.623169 -0.166626 1441742585 0.759827 -0.081299 -0.623169 -0.166626 1441742585 0.759827 -0.081299 -0.623169 -0.166626 1441742585 0.759827 -0.081299 -0.623169 -0.166626 1441742585 0.764526 -0.062134 -0.625732 -0.141846 1441742585 0.764526 -0.062134 -0.625732 -0.141846 1441742585 0.764526 -0.062134 -0.625732 -0.141846 1441742585 0.764526 -0.062134 -0.625732 -0.141846 1441742585 0.764526 -0.062134 -0.625732 -0.141846 1441742585 0.764526 -0.062134 -0.625732 -0.141846 1441742585 0.776917 -0.037476 -0.620361 -0.100586 1441742585 0.776917 -0.037476 -0.620361 -0.100586 1441742585 0.776917 -0.037476 -0.620361 -0.100586 1441742585 0.776917 -0.037476 -0.620361 -0.100586 1441742585 0.776917 -0.037476 -0.620361 -0.100586 1441742585 0.776917 -0.037476 -0.620361 -0.100586 1441742585 0.788025 0.014832 -0.614746 -0.029358 1441742585 0.788025 0.014832 -0.614746 -0.029358 1441742585 0.788025 0.014832 -0.614746 -0.029358 1441742585 0.788025 0.014832 -0.614746 -0.029358 1441742585 0.788025 0.014832 -0.614746 -0.029358 1441742585 0.788025 0.014832 -0.614746 -0.029358 1441742585 0.786499 0.088440 -0.608093 0.061279 1441742585 0.786499 0.088440 -0.608093 0.061279 1441742585 0.786499 0.088440 -0.608093 0.061279 1441742585 0.786499 0.088440 -0.608093 0.061279 1441742585 0.786499 0.088440 -0.608093 0.061279 1441742585 0.786499 0.088440 -0.608093 0.061279 1441742585 0.774780 0.161621 -0.592163 0.151245 1441742585 0.774780 0.161621 -0.592163 0.151245 1441742585 0.774780 0.161621 -0.592163 0.151245 1441742585 0.774780 0.161621 -0.592163 0.151245 1441742585 0.774780 0.161621 -0.592163 0.151245 1441742585 0.774780 0.161621 -0.592163 0.151245 1441742585 0.754272 0.222900 -0.571045 0.234985 1441742585 0.754272 0.222900 -0.571045 0.234985 1441742585 0.754272 0.222900 -0.571045 0.234985 1441742585 0.754272 0.222900 -0.571045 0.234985 1441742585 0.754272 0.222900 -0.571045 0.234985 1441742585 0.722961 0.284973 -0.542847 0.318542 1441742585 0.722961 0.284973 -0.542847 0.318542 1441742585 0.722961 0.284973 -0.542847 0.318542 1441742585 0.722961 0.284973 -0.542847 0.318542 1441742585 0.722961 0.284973 -0.542847 0.318542 1441742585 0.722961 0.284973 -0.542847 0.318542 1441742585 0.680176 0.352600 -0.504089 0.398621 1441742585 0.680176 0.352600 -0.504089 0.398621 1441742585 0.680176 0.352600 -0.504089 0.398621 1441742585 0.680176 0.352600 -0.504089 0.398621 1441742585 0.680176 0.352600 -0.504089 0.398621 1441742585 0.680176 0.352600 -0.504089 0.398621 1441742585 0.625549 0.421692 -0.455627 0.472473 1441742585 0.625549 0.421692 -0.455627 0.472473 1441742585 0.625549 0.421692 -0.455627 0.472473 1441742585 0.625549 0.421692 -0.455627 0.472473 1441742585 0.625549 0.421692 -0.455627 0.472473 1441742585 0.625549 0.421692 -0.455627 0.472473 1441742585 0.561096 0.483948 -0.400574 0.538879 1441742585 0.561096 0.483948 -0.400574 0.538879 1441742585 0.561096 0.483948 -0.400574 0.538879 1441742585 0.561096 0.483948 -0.400574 0.538879 1441742585 0.561096 0.483948 -0.400574 0.538879 1441742585 0.561096 0.483948 -0.400574 0.538879 1441742585 0.505310 0.529724 -0.350403 0.584045 1441742586 0.505310 0.529724 -0.350403 0.584045 1441742586 0.505310 0.529724 -0.350403 0.584045 1441742586 0.505310 0.529724 -0.350403 0.584045 1441742586 0.505310 0.529724 -0.350403 0.584045 1441742586 0.505310 0.529724 -0.350403 0.584045 1441742586 0.505310 0.529724 -0.350403 0.584045 1441742586 0.462585 0.558167 -0.315125 0.612427 1441742586 0.462585 0.558167 -0.315125 0.612427 1441742586 0.462585 0.558167 -0.315125 0.612427 1441742586 0.462585 0.558167 -0.315125 0.612427 1441742586 0.462585 0.558167 -0.315125 0.612427 1441742586 0.462585 0.558167 -0.315125 0.612427 1441742586 0.438538 0.577820 -0.296204 0.621277 1441742586 0.438538 0.577820 -0.296204 0.621277 1441742586 0.438538 0.577820 -0.296204 0.621277 1441742586 0.438538 0.577820 -0.296204 0.621277 1441742586 0.438538 0.577820 -0.296204 0.621277 1441742586 0.438538 0.577820 -0.296204 0.621277 1441742586 0.443542 0.585510 -0.299011 0.609070 1441742586 0.443542 0.585510 -0.299011 0.609070 1441742586 0.443542 0.585510 -0.299011 0.609070 1441742586 0.443542 0.585510 -0.299011 0.609070 1441742586 0.443542 0.585510 -0.299011 0.609070 1441742586 0.443542 0.585510 -0.299011 0.609070 1441742586 0.480774 0.575134 -0.328064 0.574768 1441742586 0.480774 0.575134 -0.328064 0.574768 1441742586 0.480774 0.575134 -0.328064 0.574768 1441742586 0.480774 0.575134 -0.328064 0.574768 1441742586 0.480774 0.575134 -0.328064 0.574768 1441742586 0.480774 0.575134 -0.328064 0.574768 1441742586 0.532898 0.546631 -0.374512 0.526245 1441742586 0.532898 0.546631 -0.374512 0.526245 1441742586 0.532898 0.546631 -0.374512 0.526245 1441742586 0.532898 0.546631 -0.374512 0.526245 1441742586 0.532898 0.546631 -0.374512 0.526245 1441742586 0.532898 0.546631 -0.374512 0.526245 1441742586 0.587769 0.505188 -0.425659 0.466980 1441742586 0.587769 0.505188 -0.425659 0.466980 1441742586 0.587769 0.505188 -0.425659 0.466980 1441742586 0.587769 0.505188 -0.425659 0.466980 1441742586 0.587769 0.505188 -0.425659 0.466980 1441742586 0.587769 0.505188 -0.425659 0.466980 1441742586 0.587769 0.505188 -0.425659 0.466980 1441742586 0.644043 0.449402 -0.480103 0.390808 1441742586 0.644043 0.449402 -0.480103 0.390808 1441742586 0.644043 0.449402 -0.480103 0.390808 1441742586 0.644043 0.449402 -0.480103 0.390808 1441742586 0.644043 0.449402 -0.480103 0.390808 1441742586 0.644043 0.449402 -0.480103 0.390808 1441742586 0.692261 0.381714 -0.531128 0.304810 1441742586 0.692261 0.381714 -0.531128 0.304810 1441742586 0.692261 0.381714 -0.531128 0.304810 1441742586 0.692261 0.381714 -0.531128 0.304810 1441742586 0.692261 0.381714 -0.531128 0.304810 1441742586 0.692261 0.381714 -0.531128 0.304810 1441742586 0.727844 0.306030 -0.573853 0.217346 1441742586 0.727844 0.306030 -0.573853 0.217346 1441742586 0.727844 0.306030 -0.573853 0.217346 1441742586 0.727844 0.306030 -0.573853 0.217346 1441742586 0.727844 0.306030 -0.573853 0.217346 1441742586 0.727844 0.306030 -0.573853 0.217346 1441742586 0.752136 0.227844 -0.604980 0.127869 1441742586 0.752136 0.227844 -0.604980 0.127869 1441742586 0.752136 0.227844 -0.604980 0.127869 1441742586 0.752136 0.227844 -0.604980 0.127869 1441742586 0.752136 0.227844 -0.604980 0.127869 1441742586 0.752136 0.227844 -0.604980 0.127869 1441742586 0.752136 0.227844 -0.604980 0.127869 1441742586 0.765381 0.150452 -0.624084 0.045959 1441742586 0.765381 0.150452 -0.624084 0.045959 1441742586 0.765381 0.150452 -0.624084 0.045959 1441742586 0.765381 0.150452 -0.624084 0.045959 1441742586 0.765381 0.150452 -0.624084 0.045959 1441742586 0.765381 0.150452 -0.624084 0.045959 1441742586 0.772217 0.075256 -0.630310 -0.026978 1441742586 0.772217 0.075256 -0.630310 -0.026978 1441742586 0.772217 0.075256 -0.630310 -0.026978 1441742586 0.772217 0.075256 -0.630310 -0.026978 1441742586 0.772217 0.075256 -0.630310 -0.026978 1441742586 0.773682 0.005859 -0.625793 -0.098938 1441742586 0.773682 0.005859 -0.625793 -0.098938 1441742586 0.773682 0.005859 -0.625793 -0.098938 1441742586 0.773682 0.005859 -0.625793 -0.098938 1441742586 0.773682 0.005859 -0.625793 -0.098938 1441742586 0.773682 0.005859 -0.625793 -0.098938 1441742586 0.773682 0.005859 -0.625793 -0.098938 1441742586 0.769165 -0.051025 -0.615479 -0.164368 1441742586 0.769165 -0.051025 -0.615479 -0.164368 1441742586 0.769165 -0.051025 -0.615479 -0.164368 1441742586 0.769165 -0.051025 -0.615479 -0.164368 1441742586 0.769165 -0.051025 -0.615479 -0.164368 1441742586 0.769165 -0.051025 -0.615479 -0.164368 1441742586 0.763367 -0.089783 -0.606995 -0.201904 1441742586 0.763367 -0.089783 -0.606995 -0.201904 1441742586 0.763367 -0.089783 -0.606995 -0.201904 1441742586 0.763367 -0.089783 -0.606995 -0.201904 1441742586 0.763367 -0.089783 -0.606995 -0.201904 1441742586 0.763367 -0.089783 -0.606995 -0.201904 1441742586 0.763367 -0.089783 -0.606995 -0.201904 1441742586 0.762756 -0.103455 -0.603943 -0.206726 1441742586 0.762756 -0.103455 -0.603943 -0.206726 1441742586 0.762756 -0.103455 -0.603943 -0.206726 1441742586 0.762756 -0.103455 -0.603943 -0.206726 1441742586 0.762756 -0.103455 -0.603943 -0.206726 1441742586 0.769592 -0.092407 -0.604370 -0.184082 1441742586 0.769592 -0.092407 -0.604370 -0.184082 1441742586 0.769592 -0.092407 -0.604370 -0.184082 1441742586 0.769592 -0.092407 -0.604370 -0.184082 1441742586 0.769592 -0.092407 -0.604370 -0.184082 1441742586 0.769592 -0.092407 -0.604370 -0.184082 1441742586 0.781494 -0.063416 -0.603333 -0.145874 1441742586 0.781494 -0.063416 -0.603333 -0.145874 1441742587 0.781494 -0.063416 -0.603333 -0.145874 1441742587 0.781494 -0.063416 -0.603333 -0.145874 1441742587 0.781494 -0.063416 -0.603333 -0.145874 1441742587 0.781494 -0.063416 -0.603333 -0.145874 1441742587 0.792786 -0.016541 -0.603394 -0.084351 1441742587 0.792786 -0.016541 -0.603394 -0.084351 1441742587 0.792786 -0.016541 -0.603394 -0.084351 1441742587 0.792786 -0.016541 -0.603394 -0.084351 1441742587 0.792786 -0.016541 -0.603394 -0.084351 1441742587 0.792786 -0.016541 -0.603394 -0.084351 1441742587 0.797180 0.050720 -0.601624 0.001038 1441742587 0.797180 0.050720 -0.601624 0.001038 1441742587 0.797180 0.050720 -0.601624 0.001038 1441742587 0.797180 0.050720 -0.601624 0.001038 1441742587 0.797180 0.050720 -0.601624 0.001038 1441742587 0.797180 0.050720 -0.601624 0.001038 1441742587 0.785950 0.126709 -0.596558 0.101563 1441742587 0.785950 0.126709 -0.596558 0.101563 1441742587 0.785950 0.126709 -0.596558 0.101563 1441742587 0.785950 0.126709 -0.596558 0.101563 1441742587 0.785950 0.126709 -0.596558 0.101563 1441742587 0.785950 0.126709 -0.596558 0.101563 1441742587 0.760681 0.202942 -0.581482 0.205078 1441742587 0.760681 0.202942 -0.581482 0.205078 1441742587 0.760681 0.202942 -0.581482 0.205078 1441742587 0.760681 0.202942 -0.581482 0.205078 1441742587 0.760681 0.202942 -0.581482 0.205078 1441742587 0.760681 0.202942 -0.581482 0.205078 1441742587 0.723450 0.272522 -0.556213 0.304871 1441742587 0.723450 0.272522 -0.556213 0.304871 1441742587 0.723450 0.272522 -0.556213 0.304871 1441742587 0.723450 0.272522 -0.556213 0.304871 1441742587 0.723450 0.272522 -0.556213 0.304871 1441742587 0.723450 0.272522 -0.556213 0.304871 1441742587 0.674255 0.340881 -0.520142 0.398315 1441742587 0.674255 0.340881 -0.520142 0.398315 1441742587 0.674255 0.340881 -0.520142 0.398315 1441742587 0.674255 0.340881 -0.520142 0.398315 1441742587 0.674255 0.340881 -0.520142 0.398315 1441742587 0.674255 0.340881 -0.520142 0.398315 1441742587 0.613403 0.407471 -0.473694 0.482971 1441742587 0.613403 0.407471 -0.473694 0.482971 1441742587 0.613403 0.407471 -0.473694 0.482971 1441742587 0.613403 0.407471 -0.473694 0.482971 1441742587 0.613403 0.407471 -0.473694 0.482971 1441742587 0.535461 0.472168 -0.415649 0.563416 1441742587 0.535461 0.472168 -0.415649 0.563416 1441742587 0.535461 0.472168 -0.415649 0.563416 1441742587 0.535461 0.472168 -0.415649 0.563416 1441742587 0.535461 0.472168 -0.415649 0.563416 1441742587 0.535461 0.472168 -0.415649 0.563416 1441742587 0.535461 0.472168 -0.415649 0.563416 1441742587 0.455811 0.530396 -0.352356 0.621826 1441742587 0.455811 0.530396 -0.352356 0.621826 1441742587 0.455811 0.530396 -0.352356 0.621826 1441742587 0.455811 0.530396 -0.352356 0.621826 1441742587 0.455811 0.530396 -0.352356 0.621826 1441742587 0.455811 0.530396 -0.352356 0.621826 1441742587 0.396912 0.570007 -0.298889 0.654297 1441742587 0.396912 0.570007 -0.298889 0.654297 1441742587 0.396912 0.570007 -0.298889 0.654297 1441742587 0.396912 0.570007 -0.298889 0.654297 1441742587 0.396912 0.570007 -0.298889 0.654297 1441742587 0.396912 0.570007 -0.298889 0.654297 1441742587 0.367859 0.593933 -0.269653 0.662659 1441742587 0.367859 0.593933 -0.269653 0.662659 1441742587 0.367859 0.593933 -0.269653 0.662659 1441742587 0.367859 0.593933 -0.269653 0.662659 1441742587 0.367859 0.593933 -0.269653 0.662659 1441742587 0.367859 0.593933 -0.269653 0.662659 1441742587 0.379272 0.602661 -0.270447 0.647888 1441742587 0.379272 0.602661 -0.270447 0.647888 1441742587 0.379272 0.602661 -0.270447 0.647888 1441742587 0.379272 0.602661 -0.270447 0.647888 1441742587 0.379272 0.602661 -0.270447 0.647888 1441742587 0.379272 0.602661 -0.270447 0.647888 1441742587 0.424866 0.596130 -0.299255 0.611938 1441742587 0.424866 0.596130 -0.299255 0.611938 1441742587 0.424866 0.596130 -0.299255 0.611938 1441742587 0.424866 0.596130 -0.299255 0.611938 1441742587 0.424866 0.596130 -0.299255 0.611938 1441742587 0.424866 0.596130 -0.299255 0.611938 1441742587 0.490845 0.572449 -0.345337 0.558655 1441742587 0.490845 0.572449 -0.345337 0.558655 1441742587 0.490845 0.572449 -0.345337 0.558655 1441742587 0.490845 0.572449 -0.345337 0.558655 1441742587 0.490845 0.572449 -0.345337 0.558655 1441742587 0.490845 0.572449 -0.345337 0.558655 1441742587 0.560913 0.528931 -0.403503 0.492615 1441742587 0.560913 0.528931 -0.403503 0.492615 1441742587 0.560913 0.528931 -0.403503 0.492615 1441742587 0.560913 0.528931 -0.403503 0.492615 1441742587 0.560913 0.528931 -0.403503 0.492615 1441742587 0.560913 0.528931 -0.403503 0.492615 1441742587 0.626160 0.469910 -0.463745 0.414612 1441742587 0.626160 0.469910 -0.463745 0.414612 1441742587 0.626160 0.469910 -0.463745 0.414612 1441742587 0.626160 0.469910 -0.463745 0.414612 1441742587 0.626160 0.469910 -0.463745 0.414612 1441742587 0.626160 0.469910 -0.463745 0.414612 1441742587 0.684021 0.391541 -0.522217 0.325623 1441742587 0.684021 0.391541 -0.522217 0.325623 1441742587 0.684021 0.391541 -0.522217 0.325623 1441742587 0.684021 0.391541 -0.522217 0.325623 1441742587 0.684021 0.391541 -0.522217 0.325623 1441742587 0.684021 0.391541 -0.522217 0.325623 1441742587 0.728394 0.302979 -0.569885 0.229797 1441742587 0.728394 0.302979 -0.569885 0.229797 1441742588 0.728394 0.302979 -0.569885 0.229797 1441742588 0.728394 0.302979 -0.569885 0.229797 1441742588 0.728394 0.302979 -0.569885 0.229797 1441742588 0.728394 0.302979 -0.569885 0.229797 1441742588 0.757019 0.215576 -0.602112 0.133728 1441742588 0.757019 0.215576 -0.602112 0.133728 1441742588 0.757019 0.215576 -0.602112 0.133728 1441742588 0.757019 0.215576 -0.602112 0.133728 1441742588 0.757019 0.215576 -0.602112 0.133728 1441742588 0.757019 0.215576 -0.602112 0.133728 1441742588 0.771729 0.122742 -0.622742 0.038452 1441742588 0.771729 0.122742 -0.622742 0.038452 1441742588 0.771729 0.122742 -0.622742 0.038452 1441742588 0.771729 0.122742 -0.622742 0.038452 1441742588 0.771729 0.122742 -0.622742 0.038452 1441742588 0.774170 0.030579 -0.630066 -0.052856 1441742588 0.774170 0.030579 -0.630066 -0.052856 1441742588 0.774170 0.030579 -0.630066 -0.052856 1441742588 0.774170 0.030579 -0.630066 -0.052856 1441742588 0.774170 0.030579 -0.630066 -0.052856 1441742588 0.774170 0.030579 -0.630066 -0.052856 1441742588 0.774170 0.030579 -0.630066 -0.052856 1441742588 0.766846 -0.053467 -0.623962 -0.140747 1441742588 0.766846 -0.053467 -0.623962 -0.140747 1441742588 0.766846 -0.053467 -0.623962 -0.140747 1441742588 0.766846 -0.053467 -0.623962 -0.140747 1441742588 0.766846 -0.053467 -0.623962 -0.140747 1441742588 0.766846 -0.053467 -0.623962 -0.140747 1441742588 0.754517 -0.122620 -0.610168 -0.208252 1441742588 0.754517 -0.122620 -0.610168 -0.208252 1441742588 0.754517 -0.122620 -0.610168 -0.208252 1441742588 0.754517 -0.122620 -0.610168 -0.208252 1441742588 0.754517 -0.122620 -0.610168 -0.208252 1441742588 0.754517 -0.122620 -0.610168 -0.208252 1441742588 0.754517 -0.122620 -0.610168 -0.208252 1441742588 0.745972 -0.158875 -0.597473 -0.247742 1441742588 0.745972 -0.158875 -0.597473 -0.247742 1441742588 0.745972 -0.158875 -0.597473 -0.247742 1441742588 0.745972 -0.158875 -0.597473 -0.247742 1441742588 0.745972 -0.158875 -0.597473 -0.247742 1441742588 0.745972 -0.158875 -0.597473 -0.247742 1441742588 0.748352 -0.171631 -0.588623 -0.253113 1441742588 0.748352 -0.171631 -0.588623 -0.253113 1441742588 0.748352 -0.171631 -0.588623 -0.253113 1441742588 0.748352 -0.171631 -0.588623 -0.253113 1441742588 0.766113 -0.141174 -0.590759 -0.210022 1441742588 0.766113 -0.141174 -0.590759 -0.210022 1441742588 0.766113 -0.141174 -0.590759 -0.210022 1441742588 0.766113 -0.141174 -0.590759 -0.210022 1441742588 0.766113 -0.141174 -0.590759 -0.210022 1441742588 0.766113 -0.141174 -0.590759 -0.210022 1441742588 0.766113 -0.141174 -0.590759 -0.210022 1441742588 0.785645 -0.084900 -0.595825 -0.143127 1441742588 0.785645 -0.084900 -0.595825 -0.143127 1441742588 0.785645 -0.084900 -0.595825 -0.143127 1441742588 0.785645 -0.084900 -0.595825 -0.143127 1441742588 0.785645 -0.084900 -0.595825 -0.143127 1441742588 0.797546 -0.017761 -0.599426 -0.065491 1441742588 0.797546 -0.017761 -0.599426 -0.065491 1441742588 0.797546 -0.017761 -0.599426 -0.065491 1441742588 0.797546 -0.017761 -0.599426 -0.065491 1441742588 0.797546 -0.017761 -0.599426 -0.065491 1441742588 0.797546 -0.017761 -0.599426 -0.065491 1441742588 0.797546 -0.017761 -0.599426 -0.065491 1441742588 0.799744 0.057861 -0.596985 0.024780 1441742588 0.799744 0.057861 -0.596985 0.024780 1441742588 0.799744 0.057861 -0.596985 0.024780 1441742588 0.799744 0.057861 -0.596985 0.024780 1441742588 0.799744 0.057861 -0.596985 0.024780 1441742588 0.799744 0.057861 -0.596985 0.024780 1441742588 0.790955 0.134949 -0.584045 0.122620 1441742588 0.790955 0.134949 -0.584045 0.122620 1441742588 0.790955 0.134949 -0.584045 0.122620 1441742588 0.790955 0.134949 -0.584045 0.122620 1441742588 0.790955 0.134949 -0.584045 0.122620 1441742588 0.790955 0.134949 -0.584045 0.122620 1441742588 0.771484 0.204529 -0.562256 0.216431 1441742588 0.771484 0.204529 -0.562256 0.216431 1441742588 0.771484 0.204529 -0.562256 0.216431 1441742588 0.771484 0.204529 -0.562256 0.216431 1441742588 0.771484 0.204529 -0.562256 0.216431 1441742588 0.740723 0.271545 -0.533447 0.304871 1441742588 0.740723 0.271545 -0.533447 0.304871 1441742588 0.740723 0.271545 -0.533447 0.304871 1441742588 0.740723 0.271545 -0.533447 0.304871 1441742588 0.740723 0.271545 -0.533447 0.304871 1441742588 0.740723 0.271545 -0.533447 0.304871 1441742588 0.692749 0.344299 -0.496643 0.393494 1441742588 0.692749 0.344299 -0.496643 0.393494 1441742588 0.692749 0.344299 -0.496643 0.393494 1441742588 0.692749 0.344299 -0.496643 0.393494 1441742588 0.692749 0.344299 -0.496643 0.393494 1441742588 0.692749 0.344299 -0.496643 0.393494 1441742588 0.626648 0.420227 -0.447327 0.480103 1441742588 0.626648 0.420227 -0.447327 0.480103 1441742588 0.626648 0.420227 -0.447327 0.480103 1441742588 0.626648 0.420227 -0.447327 0.480103 1441742588 0.626648 0.420227 -0.447327 0.480103 1441742588 0.626648 0.420227 -0.447327 0.480103 1441742588 0.626648 0.420227 -0.447327 0.480103 1441742588 0.560242 0.479309 -0.396851 0.546631 1441742588 0.560242 0.479309 -0.396851 0.546631 1441742588 0.560242 0.479309 -0.396851 0.546631 1441742588 0.560242 0.479309 -0.396851 0.546631 1441742588 0.560242 0.479309 -0.396851 0.546631 1441742588 0.560242 0.479309 -0.396851 0.546631 1441742588 0.510742 0.517883 -0.357483 0.585754 1441742588 0.510742 0.517883 -0.357483 0.585754 1441742588 0.510742 0.517883 -0.357483 0.585754 1441742588 0.510742 0.517883 -0.357483 0.585754 1441742589 0.510742 0.517883 -0.357483 0.585754 1441742589 0.510742 0.517883 -0.357483 0.585754 1441742589 0.479675 0.541016 -0.335693 0.603699 1441742589 0.479675 0.541016 -0.335693 0.603699 1441742589 0.479675 0.541016 -0.335693 0.603699 1441742589 0.479675 0.541016 -0.335693 0.603699 1441742589 0.479675 0.541016 -0.335693 0.603699 1441742589 0.479675 0.541016 -0.335693 0.603699 1441742589 0.470520 0.551880 -0.332642 0.602722 1441742589 0.470520 0.551880 -0.332642 0.602722 1441742589 0.470520 0.551880 -0.332642 0.602722 1441742589 0.470520 0.551880 -0.332642 0.602722 1441742589 0.470520 0.551880 -0.332642 0.602722 1441742589 0.470520 0.551880 -0.332642 0.602722 1441742589 0.488220 0.555481 -0.351074 0.574280 1441742589 0.488220 0.555481 -0.351074 0.574280 1441742589 0.488220 0.555481 -0.351074 0.574280 1441742589 0.488220 0.555481 -0.351074 0.574280 1441742589 0.488220 0.555481 -0.351074 0.574280 1441742589 0.488220 0.555481 -0.351074 0.574280 1441742589 0.537415 0.539124 -0.389893 0.518127 1441742589 0.537415 0.539124 -0.389893 0.518127 1441742589 0.537415 0.539124 -0.389893 0.518127 1441742589 0.537415 0.539124 -0.389893 0.518127 1441742589 0.537415 0.539124 -0.389893 0.518127 1441742589 0.599609 0.494812 -0.444519 0.444946 1441742589 0.599609 0.494812 -0.444519 0.444946 1441742589 0.599609 0.494812 -0.444519 0.444946 1441742589 0.599609 0.494812 -0.444519 0.444946 1441742589 0.599609 0.494812 -0.444519 0.444946 1441742589 0.599609 0.494812 -0.444519 0.444946 1441742589 0.599609 0.494812 -0.444519 0.444946 1441742589 0.657104 0.435669 -0.495789 0.364014 1441742589 0.657104 0.435669 -0.495789 0.364014 1441742589 0.657104 0.435669 -0.495789 0.364014 1441742589 0.657104 0.435669 -0.495789 0.364014 1441742589 0.657104 0.435669 -0.495789 0.364014 1441742589 0.657104 0.435669 -0.495789 0.364014 1441742589 0.705811 0.359741 -0.545288 0.273926 1441742589 0.705811 0.359741 -0.545288 0.273926 1441742589 0.705811 0.359741 -0.545288 0.273926 1441742589 0.705811 0.359741 -0.545288 0.273926 1441742589 0.705811 0.359741 -0.545288 0.273926 1441742589 0.705811 0.359741 -0.545288 0.273926 1441742589 0.738037 0.279053 -0.586914 0.181396 1441742589 0.738037 0.279053 -0.586914 0.181396 1441742589 0.755005 0.197815 -0.618774 0.089172 1441742589 0.755005 0.197815 -0.618774 0.089172 1441742589 0.755005 0.197815 -0.618774 0.089172 1441742589 0.755005 0.197815 -0.618774 0.089172 1441742589 0.755005 0.197815 -0.618774 0.089172 1441742589 0.755005 0.197815 -0.618774 0.089172 1441742589 0.761230 0.107849 -0.639465 -0.004150 1441742589 0.761230 0.107849 -0.639465 -0.004150 1441742589 0.761230 0.107849 -0.639465 -0.004150 1441742589 0.761230 0.107849 -0.639465 -0.004150 1441742589 0.761230 0.107849 -0.639465 -0.004150 1441742589 0.761230 0.107849 -0.639465 -0.004150 1441742589 0.761230 0.107849 -0.639465 -0.004150 1441742589 0.758301 0.014832 -0.644714 -0.095703 1441742589 0.758301 0.014832 -0.644714 -0.095703 1441742589 0.758301 0.014832 -0.644714 -0.095703 1441742589 0.758301 0.014832 -0.644714 -0.095703 1441742589 0.758301 0.014832 -0.644714 -0.095703 1441742589 0.758301 0.014832 -0.644714 -0.095703 1441742589 0.758301 0.014832 -0.644714 -0.095703 1441742589 0.748779 -0.066956 -0.636292 -0.173279 1441742589 0.748779 -0.066956 -0.636292 -0.173279 1441742589 0.748779 -0.066956 -0.636292 -0.173279 1441742589 0.748779 -0.066956 -0.636292 -0.173279 1441742589 0.748779 -0.066956 -0.636292 -0.173279 1441742589 0.748779 -0.066956 -0.636292 -0.173279 1441742589 0.737793 -0.127075 -0.620300 -0.233887 1441742589 0.737793 -0.127075 -0.620300 -0.233887 1441742589 0.737793 -0.127075 -0.620300 -0.233887 1441742589 0.737793 -0.127075 -0.620300 -0.233887 1441742589 0.737793 -0.127075 -0.620300 -0.233887 1441742589 0.737793 -0.127075 -0.620300 -0.233887 1441742589 0.728638 -0.170898 -0.605530 -0.270569 1441742589 0.728638 -0.170898 -0.605530 -0.270569 1441742589 0.728638 -0.170898 -0.605530 -0.270569 1441742589 0.728638 -0.170898 -0.605530 -0.270569 1441742589 0.728638 -0.170898 -0.605530 -0.270569 1441742589 0.728638 -0.170898 -0.605530 -0.270569 1441742589 0.732605 -0.176208 -0.600403 -0.267944 1441742589 0.732605 -0.176208 -0.600403 -0.267944 1441742589 0.732605 -0.176208 -0.600403 -0.267944 1441742589 0.732605 -0.176208 -0.600403 -0.267944 1441742589 0.732605 -0.176208 -0.600403 -0.267944 1441742589 0.732605 -0.176208 -0.600403 -0.267944 1441742589 0.732605 -0.176208 -0.600403 -0.267944 1441742589 0.746765 -0.149292 -0.604309 -0.234253 1441742589 0.746765 -0.149292 -0.604309 -0.234253 1441742589 0.746765 -0.149292 -0.604309 -0.234253 1441742589 0.746765 -0.149292 -0.604309 -0.234253 1441742589 0.746765 -0.149292 -0.604309 -0.234253 1441742589 0.746765 -0.149292 -0.604309 -0.234253 1441742589 0.764282 -0.104919 -0.611145 -0.177124 1441742589 0.764282 -0.104919 -0.611145 -0.177124 1441742589 0.764282 -0.104919 -0.611145 -0.177124 1441742589 0.764282 -0.104919 -0.611145 -0.177124 1441742589 0.764282 -0.104919 -0.611145 -0.177124 1441742589 0.764282 -0.104919 -0.611145 -0.177124 1441742589 0.779358 -0.050964 -0.616272 -0.100708 1441742589 0.779358 -0.050964 -0.616272 -0.100708 1441742589 0.779358 -0.050964 -0.616272 -0.100708 1441742589 0.779358 -0.050964 -0.616272 -0.100708 1441742589 0.779358 -0.050964 -0.616272 -0.100708 1441742590 0.779358 -0.050964 -0.616272 -0.100708 1441742590 0.786133 0.015137 -0.617798 -0.006592 1441742590 0.786133 0.015137 -0.617798 -0.006592 1441742590 0.786133 0.015137 -0.617798 -0.006592 1441742590 0.786133 0.015137 -0.617798 -0.006592 1441742590 0.786133 0.015137 -0.617798 -0.006592 1441742590 0.786133 0.015137 -0.617798 -0.006592 1441742590 0.777954 0.095947 -0.612244 0.103394 1441742590 0.777954 0.095947 -0.612244 0.103394 1441742590 0.777954 0.095947 -0.612244 0.103394 1441742590 0.777954 0.095947 -0.612244 0.103394 1441742590 0.777954 0.095947 -0.612244 0.103394 1441742590 0.777954 0.095947 -0.612244 0.103394 1441742590 0.754517 0.181213 -0.593628 0.213074 1441742590 0.754517 0.181213 -0.593628 0.213074 1441742590 0.754517 0.181213 -0.593628 0.213074 1441742590 0.754517 0.181213 -0.593628 0.213074 1441742590 0.754517 0.181213 -0.593628 0.213074 1441742590 0.754517 0.181213 -0.593628 0.213074 1441742590 0.754517 0.181213 -0.593628 0.213074 1441742590 0.718506 0.257935 -0.565308 0.312378 1441742590 0.718506 0.257935 -0.565308 0.312378 1441742590 0.718506 0.257935 -0.565308 0.312378 1441742590 0.718506 0.257935 -0.565308 0.312378 1441742590 0.718506 0.257935 -0.565308 0.312378 1441742590 0.718506 0.257935 -0.565308 0.312378 1441742590 0.671814 0.328674 -0.528931 0.401001 1441742590 0.671814 0.328674 -0.528931 0.401001 1441742590 0.671814 0.328674 -0.528931 0.401001 1441742590 0.671814 0.328674 -0.528931 0.401001 1441742590 0.671814 0.328674 -0.528931 0.401001 1441742590 0.671814 0.328674 -0.528931 0.401001 1441742590 0.610474 0.400391 -0.481567 0.484863 1441742590 0.610474 0.400391 -0.481567 0.484863 1441742590 0.610474 0.400391 -0.481567 0.484863 1441742590 0.610474 0.400391 -0.481567 0.484863 1441742590 0.610474 0.400391 -0.481567 0.484863 1441742590 0.610474 0.400391 -0.481567 0.484863 1441742590 0.543457 0.465515 -0.427368 0.552490 1441742590 0.543457 0.465515 -0.427368 0.552490 1441742590 0.543457 0.465515 -0.427368 0.552490 1441742590 0.543457 0.465515 -0.427368 0.552490 1441742590 0.543457 0.465515 -0.427368 0.552490 1441742590 0.543457 0.465515 -0.427368 0.552490 1441742590 0.479797 0.517273 -0.375366 0.601074 1441742590 0.479797 0.517273 -0.375366 0.601074 1441742590 0.479797 0.517273 -0.375366 0.601074 1441742590 0.479797 0.517273 -0.375366 0.601074 1441742590 0.479797 0.517273 -0.375366 0.601074 1441742590 0.429382 0.555908 -0.330994 0.630066 1441742590 0.429382 0.555908 -0.330994 0.630066 1441742590 0.429382 0.555908 -0.330994 0.630066 1441742590 0.429382 0.555908 -0.330994 0.630066 1441742590 0.429382 0.555908 -0.330994 0.630066 1441742590 0.429382 0.555908 -0.330994 0.630066 1441742590 0.429382 0.555908 -0.330994 0.630066 1441742590 0.405579 0.581055 -0.310120 0.633728 1441742590 0.405579 0.581055 -0.310120 0.633728 1441742590 0.405579 0.581055 -0.310120 0.633728 1441742590 0.405579 0.581055 -0.310120 0.633728 1441742590 0.405579 0.581055 -0.310120 0.633728 1441742590 0.423218 0.588501 -0.318420 0.610840 1441742590 0.423218 0.588501 -0.318420 0.610840 1441742590 0.423218 0.588501 -0.318420 0.610840 1441742590 0.423218 0.588501 -0.318420 0.610840 1441742590 0.423218 0.588501 -0.318420 0.610840 1441742590 0.423218 0.588501 -0.318420 0.610840 1441742590 0.473511 0.574097 -0.355286 0.565613 1441742590 0.473511 0.574097 -0.355286 0.565613 1441742590 0.473511 0.574097 -0.355286 0.565613 1441742590 0.473511 0.574097 -0.355286 0.565613 1441742590 0.473511 0.574097 -0.355286 0.565613 1441742590 0.473511 0.574097 -0.355286 0.565613 1441742590 0.473511 0.574097 -0.355286 0.565613 1441742590 0.532898 0.540405 -0.403259 0.511169 1441742590 0.532898 0.540405 -0.403259 0.511169 1441742590 0.532898 0.540405 -0.403259 0.511169 1441742590 0.532898 0.540405 -0.403259 0.511169 1441742590 0.532898 0.540405 -0.403259 0.511169 1441742590 0.532898 0.540405 -0.403259 0.511169 1441742590 0.597473 0.489990 -0.456055 0.441406 1441742590 0.597473 0.489990 -0.456055 0.441406 1441742590 0.597473 0.489990 -0.456055 0.441406 1441742590 0.597473 0.489990 -0.456055 0.441406 1441742590 0.597473 0.489990 -0.456055 0.441406 1441742590 0.597473 0.489990 -0.456055 0.441406 1441742590 0.597473 0.489990 -0.456055 0.441406 1441742590 0.661377 0.420715 -0.510437 0.353516 1441742590 0.661377 0.420715 -0.510437 0.353516 1441742590 0.661377 0.420715 -0.510437 0.353516 1441742590 0.661377 0.420715 -0.510437 0.353516 1441742590 0.661377 0.420715 -0.510437 0.353516 1441742590 0.661377 0.420715 -0.510437 0.353516 1441742590 0.714233 0.337280 -0.557373 0.255859 1441742590 0.714233 0.337280 -0.557373 0.255859 1441742590 0.714233 0.337280 -0.557373 0.255859 1441742590 0.714233 0.337280 -0.557373 0.255859 1441742590 0.714233 0.337280 -0.557373 0.255859 1441742590 
0.756836 0.239746 -0.587646 0.156006 1441742593 0.756836 0.239746 -0.587646 0.156006 1441742593 0.756836 0.239746 -0.587646 0.156006 1441742593 0.758362 0.240906 -0.584961 0.157043 1441742593 0.758362 0.240906 -0.584961 0.157043 1441742593 0.758362 0.240906 -0.584961 0.157043 1441742593 0.758362 0.240906 -0.584961 0.157043 1441742593 0.758362 0.240906 -0.584961 0.157043 1441742593 0.758362 0.240906 -0.584961 0.157043 1441742593 0.758362 0.240906 -0.584961 0.157043 1441742593 0.758545 0.239075 -0.582336 0.168335 1441742593 0.758545 0.239075 -0.582336 0.168335 1441742593 0.758545 0.239075 -0.582336 0.168335 1441742593 0.758545 0.239075 -0.582336 0.168335 1441742593 0.758545 0.239075 -0.582336 0.168335 1441742593 0.758545 0.239075 -0.582336 0.168335 1441742593 0.753540 0.244324 -0.577881 0.196167 1441742593 0.753540 0.244324 -0.577881 0.196167 1441742593 0.753540 0.244324 -0.577881 0.196167 1441742593 0.753540 0.244324 -0.577881 0.196167 1441742593 0.753540 0.244324 -0.577881 0.196167 1441742593 0.753540 0.244324 -0.577881 0.196167 1441742593 0.741577 0.264160 -0.567078 0.242126 1441742593 0.741577 0.264160 -0.567078 0.242126 1441742593 0.741577 0.264160 -0.567078 0.242126 1441742593 0.741577 0.264160 -0.567078 0.242126 1441742593 0.741577 0.264160 -0.567078 0.242126 1441742593 0.717285 0.301025 -0.550842 0.302307 1441742593 0.717285 0.301025 -0.550842 0.302307 1441742593 0.717285 0.301025 -0.550842 0.302307 1441742593 0.717285 0.301025 -0.550842 0.302307 1441742593 0.717285 0.301025 -0.550842 0.302307 1441742593 0.717285 0.301025 -0.550842 0.302307 1441742593 0.717285 0.301025 -0.550842 0.302307 1441742593 0.676575 0.354248 -0.523376 0.377869 1441742593 0.676575 0.354248 -0.523376 0.377869 1441742593 0.676575 0.354248 -0.523376 0.377869 1441742593 0.676575 0.354248 -0.523376 0.377869 1441742593 0.676575 0.354248 -0.523376 0.377869 1441742593 0.676575 0.354248 -0.523376 0.377869 1441742593 0.620483 0.417297 -0.482666 0.455872 1441742593 0.620483 0.417297 -0.482666 0.455872 1441742593 0.620483 0.417297 -0.482666 0.455872 1441742593 0.620483 0.417297 -0.482666 0.455872 1441742593 0.620483 0.417297 -0.482666 0.455872 1441742593 0.620483 0.417297 -0.482666 0.455872 1441742593 0.620483 0.417297 -0.482666 0.455872 1441742593 0.558105 0.474670 -0.434082 0.524109 1441742593 0.558105 0.474670 -0.434082 0.524109 1441742593 0.558105 0.474670 -0.434082 0.524109 1441742593 0.558105 0.474670 -0.434082 0.524109 1441742593 0.558105 0.474670 -0.434082 0.524109 1441742593 0.558105 0.474670 -0.434082 0.524109 1441742593 0.485046 0.528809 -0.375000 0.586914 1441742593 0.485046 0.528809 -0.375000 0.586914 1441742593 0.485046 0.528809 -0.375000 0.586914 1441742593 0.485046 0.528809 -0.375000 0.586914 1441742593 0.485046 0.528809 -0.375000 0.586914 1441742593 0.485046 0.528809 -0.375000 0.586914 1441742593 0.412903 0.580872 -0.308960 0.629700 1441742593 0.412903 0.580872 -0.308960 0.629700 1441742593 0.412903 0.580872 -0.308960 0.629700 1441742593 0.412903 0.580872 -0.308960 0.629700 1441742593 0.412903 0.580872 -0.308960 0.629700 1441742593 0.412903 0.580872 -0.308960 0.629700 1441742593 0.412903 0.580872 -0.308960 0.629700 1441742593 0.375549 0.610535 -0.267944 0.643677 1441742593 0.375549 0.610535 -0.267944 0.643677 1441742593 0.375549 0.610535 -0.267944 0.643677 1441742593 0.375549 0.610535 -0.267944 0.643677 1441742593 0.375549 0.610535 -0.267944 0.643677 1441742593 0.365173 0.626587 -0.251953 0.640686 1441742593 0.365173 0.626587 -0.251953 0.640686 1441742593 0.365173 0.626587 -0.251953 0.640686 1441742593 0.365173 0.626587 -0.251953 0.640686 1441742593 0.365173 0.626587 -0.251953 0.640686 1441742593 0.365173 0.626587 -0.251953 0.640686 1441742593 0.365173 0.626587 -0.251953 0.640686 1441742593 0.390808 0.628601 -0.258423 0.620728 1441742593 0.390808 0.628601 -0.258423 0.620728 1441742593 0.390808 0.628601 -0.258423 0.620728 1441742594 0.390808 0.628601 -0.258423 0.620728 1441742594 0.390808 0.628601 -0.258423 0.620728 1441742594 0.390808 0.628601 -0.258423 0.620728 1441742594 0.440674 0.615051 -0.287415 0.587219 1441742594 0.440674 0.615051 -0.287415 0.587219 1441742594 0.440674 0.615051 -0.287415 0.587219 1441742594 0.440674 0.615051 -0.287415 0.587219 1441742594 0.440674 0.615051 -0.287415 0.587219 1441742594 0.440674 0.615051 -0.287415 0.587219 1441742594 0.509460 0.581848 -0.338928 0.535706 1441742594 0.509460 0.581848 -0.338928 0.535706 1441742594 0.509460 0.581848 -0.338928 0.535706 1441742594 0.509460 0.581848 -0.338928 0.535706 1441742594 0.509460 0.581848 -0.338928 0.535706 1441742594 0.577209 0.532349 -0.398926 0.473572 1441742594 0.577209 0.532349 -0.398926 0.473572 1441742594 0.577209 0.532349 -0.398926 0.473572 1441742594 0.577209 0.532349 -0.398926 0.473572 1441742594 0.577209 0.532349 -0.398926 0.473572 1441742594 0.577209 0.532349 -0.398926 0.473572 1441742594 0.577209 0.532349 -0.398926 0.473572 1441742594 0.637390 0.471863 -0.457520 0.402100 1441742594 0.637390 0.471863 -0.457520 0.402100 1441742594 0.637390 0.471863 -0.457520 0.402100 1441742594 0.637390 0.471863 -0.457520 0.402100 1441742594 0.637390 0.471863 -0.457520 0.402100 1441742594 0.637390 0.471863 -0.457520 0.402100 1441742594 0.688538 0.397522 -0.514771 0.320679 1441742594 0.688538 0.397522 -0.514771 0.320679 1441742594 0.688538 0.397522 -0.514771 0.320679 1441742594 0.688538 0.397522 -0.514771 0.320679 1441742594 0.688538 0.397522 -0.514771 0.320679 1441742594 0.688538 0.397522 -0.514771 0.320679 1441742594 0.727783 0.317444 -0.562744 0.229797 1441742594 0.727783 0.317444 -0.562744 0.229797 1441742594 0.727783 0.317444 -0.562744 0.229797 1441742594 0.727783 0.317444 -0.562744 0.229797 1441742594 0.727783 0.317444 -0.562744 0.229797 1441742594 0.727783 0.317444 -0.562744 0.229797 1441742594 0.754089 0.230225 -0.600708 0.132446 1441742594 0.754089 0.230225 -0.600708 0.132446 1441742594 0.754089 0.230225 -0.600708 0.132446 1441742594 0.754089 0.230225 -0.600708 0.132446 1441742594 0.754089 0.230225 -0.600708 0.132446 1441742594 0.754089 0.230225 -0.600708 0.132446 1441742594 0.767456 0.133606 -0.626038 0.035217 1441742594 0.767456 0.133606 -0.626038 0.035217 1441742594 0.767456 0.133606 -0.626038 0.035217 1441742594 0.767456 0.133606 -0.626038 0.035217 1441742594 0.767456 0.133606 -0.626038 0.035217 1441742594 0.767456 0.133606 -0.626038 0.035217 1441742594 0.769592 0.036560 -0.634705 -0.059692 1441742594 0.769592 0.036560 -0.634705 -0.059692 1441742594 0.769592 0.036560 -0.634705 -0.059692 1441742594 0.769592 0.036560 -0.634705 -0.059692 1441742594 0.769592 0.036560 -0.634705 -0.059692 1441742594 0.769592 0.036560 -0.634705 -0.059692 1441742594 0.769592 0.036560 -0.634705 -0.059692 1441742594 0.760498 -0.049438 -0.630798 -0.145996 1441742594 0.760498 -0.049438 -0.630798 -0.145996 1441742594 0.760498 -0.049438 -0.630798 -0.145996 1441742594 0.760498 -0.049438 -0.630798 -0.145996 1441742594 0.760498 -0.049438 -0.630798 -0.145996 1441742594 0.760498 -0.049438 -0.630798 -0.145996 1441742594 0.746094 -0.115540 -0.618164 -0.218811 1441742594 0.746094 -0.115540 -0.618164 -0.218811 1441742594 0.746094 -0.115540 -0.618164 -0.218811 1441742594 0.746094 -0.115540 -0.618164 -0.218811 1441742594 0.746094 -0.115540 -0.618164 -0.218811 1441742594 0.746094 -0.115540 -0.618164 -0.218811 1441742594 0.732788 -0.169922 -0.600159 -0.272034 1441742594 0.732788 -0.169922 -0.600159 -0.272034 1441742594 0.732788 -0.169922 -0.600159 -0.272034 1441742594 0.732788 -0.169922 -0.600159 -0.272034 1441742594 0.732788 -0.169922 -0.600159 -0.272034 1441742594 0.732788 -0.169922 -0.600159 -0.272034 1441742594 0.730469 -0.193848 -0.589722 -0.284790 1441742594 0.730469 -0.193848 -0.589722 -0.284790 1441742594 0.730469 -0.193848 -0.589722 -0.284790 1441742594 0.730469 -0.193848 -0.589722 -0.284790 1441742594 0.730469 -0.193848 -0.589722 -0.284790 1441742594 0.730469 -0.193848 -0.589722 -0.284790 1441742594 0.730469 -0.193848 -0.589722 -0.284790 1441742594 0.746948 -0.169861 -0.592773 -0.248657 1441742594 0.746948 -0.169861 -0.592773 -0.248657 1441742594 0.746948 -0.169861 -0.592773 -0.248657 1441742594 0.746948 -0.169861 -0.592773 -0.248657 1441742594 0.746948 -0.169861 -0.592773 -0.248657 1441742594 0.746948 -0.169861 -0.592773 -0.248657 1441742594 0.769592 -0.117371 -0.598816 -0.188171 1441742594 0.769592 -0.117371 -0.598816 -0.188171 1441742594 0.769592 -0.117371 -0.598816 -0.188171 1441742594 0.769592 -0.117371 -0.598816 -0.188171 1441742594 0.769592 -0.117371 -0.598816 -0.188171 1441742594 0.769592 -0.117371 -0.598816 -0.188171 1441742594 0.788208 -0.048279 -0.604004 -0.107666 1441742594 0.788208 -0.048279 -0.604004 -0.107666 1441742594 0.788208 -0.048279 -0.604004 -0.107666 1441742594 0.788208 -0.048279 -0.604004 -0.107666 1441742594 0.788208 -0.048279 -0.604004 -0.107666 1441742594 0.788208 -0.048279 -0.604004 -0.107666 1441742594 0.796997 0.034363 -0.602905 -0.010254 1441742594 0.796997 0.034363 -0.602905 -0.010254 1441742594 0.796997 0.034363 -0.602905 -0.010254 1441742594 0.796997 0.034363 -0.602905 -0.010254 1441742594 0.796997 0.034363 -0.602905 -0.010254 1441742594 0.796997 0.034363 -0.602905 -0.010254 1441742594 0.793457 0.120300 -0.589233 0.093262 1441742594 0.793457 0.120300 -0.589233 0.093262 1441742594 0.793457 0.120300 -0.589233 0.093262 1441742594 0.793457 0.120300 -0.589233 0.093262 1441742595 0.793457 0.120300 -0.589233 0.093262 1441742595 0.793457 0.120300 -0.589233 0.093262 1441742595 0.776672 0.193604 -0.568359 0.190247 1441742595 0.776672 0.193604 -0.568359 0.190247 1441742595 0.776672 0.193604 -0.568359 0.190247 1441742595 0.776672 0.193604 -0.568359 0.190247 1441742595 0.776672 0.193604 -0.568359 0.190247 1441742595 0.776672 0.193604 -0.568359 0.190247 1441742595 0.748901 0.260864 -0.540833 0.280273 1441742595 0.748901 0.260864 -0.540833 0.280273 1441742595 0.748901 0.260864 -0.540833 0.280273 1441742595 0.748901 0.260864 -0.540833 0.280273 1441742595 0.748901 0.260864 -0.540833 0.280273 1441742595 0.748901 0.260864 -0.540833 0.280273 1441742595 0.748901 0.260864 -0.540833 0.280273 1441742595 0.708435 0.321472 -0.506958 0.371033 1441742595 0.708435 0.321472 -0.506958 0.371033 1441742595 0.708435 0.321472 -0.506958 0.371033 1441742595 0.708435 0.321472 -0.506958 0.371033 1441742595 0.708435 0.321472 -0.506958 0.371033 1441742595 0.648071 0.400696 -0.454651 0.461182 1441742595 0.648071 0.400696 -0.454651 0.461182 1441742595 0.648071 0.400696 -0.454651 0.461182 1441742595 0.648071 0.400696 -0.454651 0.461182 1441742595 0.648071 0.400696 -0.454651 0.461182 1441742595 0.648071 0.400696 -0.454651 0.461182 1441742595 0.648071 0.400696 -0.454651 0.461182 1441742595 0.576538 0.477173 -0.390259 0.536194 1441742595 0.576538 0.477173 -0.390259 0.536194 1441742595 0.576538 0.477173 -0.390259 0.536194 1441742595 0.576538 0.477173 -0.390259 0.536194 1441742595 0.576538 0.477173 -0.390259 0.536194 1441742595 0.576538 0.477173 -0.390259 0.536194 1441742595 0.518250 0.528137 -0.335205 0.583191 1441742595 0.518250 0.528137 -0.335205 0.583191 1441742595 0.518250 0.528137 -0.335205 0.583191 1441742595 0.518250 0.528137 -0.335205 0.583191 1441742595 0.518250 0.528137 -0.335205 0.583191 1441742595 0.518250 0.528137 -0.335205 0.583191 1441742595 0.475525 0.562256 -0.294189 0.609192 1441742595 0.475525 0.562256 -0.294189 0.609192 1441742595 0.475525 0.562256 -0.294189 0.609192 1441742595 0.475525 0.562256 -0.294189 0.609192 1441742595 0.475525 0.562256 -0.294189 0.609192 1441742595 0.475525 0.562256 -0.294189 0.609192 1441742595 0.475525 0.562256 -0.294189 0.609192 1441742595 0.455505 0.578003 -0.281189 0.615845 1441742595 0.455505 0.578003 -0.281189 0.615845 1441742595 0.455505 0.578003 -0.281189 0.615845 1441742595 0.455505 0.578003 -0.281189 0.615845 1441742595 0.455505 0.578003 -0.281189 0.615845 1441742595 0.455505 0.578003 -0.281189 0.615845 1441742595 0.459656 0.580200 -0.294861 0.604248 1441742595 0.459656 0.580200 -0.294861 0.604248 1441742595 0.459656 0.580200 -0.294861 0.604248 1441742595 0.459656 0.580200 -0.294861 0.604248 1441742595 0.459656 0.580200 -0.294861 0.604248 1441742595 0.459656 0.580200 -0.294861 0.604248 1441742595 0.459656 0.580200 -0.294861 0.604248 1441742595 0.489685 0.573364 -0.326538 0.569824 1441742595 0.489685 0.573364 -0.326538 0.569824 1441742595 0.489685 0.573364 -0.326538 0.569824 1441742595 0.489685 0.573364 -0.326538 0.569824 1441742595 0.489685 0.573364 -0.326538 0.569824 1441742595 0.528259 0.555298 -0.375366 0.521118 1441742595 0.528259 0.555298 -0.375366 0.521118 1441742595 0.528259 0.555298 -0.375366 0.521118 1441742595 0.528259 0.555298 -0.375366 0.521118 1441742595 0.528259 0.555298 -0.375366 0.521118 1441742595 0.528259 0.555298 -0.375366 0.521118 1441742595 0.528259 0.555298 -0.375366 0.521118 1441742595 0.581848 0.516357 -0.428223 0.459717 1441742595 0.581848 0.516357 -0.428223 0.459717 1441742595 0.581848 0.516357 -0.428223 0.459717 1441742595 0.581848 0.516357 -0.428223 0.459717 1441742595 0.581848 0.516357 -0.428223 0.459717 1441742595 0.581848 0.516357 -0.428223 0.459717 1441742595 0.644287 0.450500 -0.486816 0.380615 1441742595 0.644287 0.450500 -0.486816 0.380615 1441742595 0.644287 0.450500 -0.486816 0.380615 1441742595 0.644287 0.450500 -0.486816 0.380615 1441742595 0.644287 0.450500 -0.486816 0.380615 1441742595 0.644287 0.450500 -0.486816 0.380615 1441742595 0.644287 0.450500 -0.486816 0.380615 1441742595 0.691162 0.379822 -0.539185 0.295410 1441742595 0.691162 0.379822 -0.539185 0.295410 1441742595 0.691162 0.379822 -0.539185 0.295410 1441742595 0.691162 0.379822 -0.539185 0.295410 1441742595 0.691162 0.379822 -0.539185 0.295410 1441742595 0.691162 0.379822 -0.539185 0.295410 1441742595 0.721252 0.309875 -0.581238 0.214233 1441742595 0.721252 0.309875 -0.581238 0.214233 1441742595 0.721252 0.309875 -0.581238 0.214233 1441742595 0.721252 0.309875 -0.581238 0.214233 1441742595 0.721252 0.309875 -0.581238 0.214233 1441742595 0.721252 0.309875 -0.581238 0.214233 1441742595 0.721252 0.309875 -0.581238 0.214233 1441742595 0.743225 0.231995 -0.614685 0.126160 1441742595 0.743225 0.231995 -0.614685 0.126160 1441742595 0.743225 0.231995 -0.614685 0.126160 1441742595 0.743225 0.231995 -0.614685 0.126160 1441742595 0.743225 0.231995 -0.614685 0.126160 1441742595 0.743225 0.231995 -0.614685 0.126160 1441742595 0.756287 0.142639 -0.637451 0.035461 1441742595 0.756287 0.142639 -0.637451 0.035461 1441742595 0.756287 0.142639 -0.637451 0.035461 1441742595 0.756287 0.142639 -0.637451 0.035461 1441742595 0.756287 0.142639 -0.637451 0.035461 1441742595 0.756287 0.142639 -0.637451 0.035461 1441742595 0.756287 0.142639 -0.637451 0.035461 1441742595 0.759888 0.049133 -0.646301 -0.048950 1441742595 0.759888 0.049133 -0.646301 -0.048950 1441742595 0.759888 0.049133 -0.646301 -0.048950 1441742595 0.759888 0.049133 -0.646301 -0.048950 1441742595 0.759888 0.049133 -0.646301 -0.048950 1441742596 0.759888 0.049133 -0.646301 -0.048950 1441742596 0.755005 -0.038940 -0.641785 -0.128662 1441742596 0.755005 -0.038940 -0.641785 -0.128662 1441742596 0.755005 -0.038940 -0.641785 -0.128662 1441742596 0.755005 -0.038940 -0.641785 -0.128662 1441742596 0.755005 -0.038940 -0.641785 -0.128662 1441742596 0.755005 -0.038940 -0.641785 -0.128662 1441742596 0.744202 -0.116211 -0.625732 -0.202942 1441742596 0.744202 -0.116211 -0.625732 -0.202942 1441742596 0.744202 -0.116211 -0.625732 -0.202942 1441742596 0.744202 -0.116211 -0.625732 -0.202942 1441742596 0.744202 -0.116211 -0.625732 -0.202942 1441742596 0.744202 -0.116211 -0.625732 -0.202942 1441742596 0.729492 -0.175537 -0.609680 -0.255615 1441742596 0.729492 -0.175537 -0.609680 -0.255615 1441742596 0.729492 -0.175537 -0.609680 -0.255615 1441742596 0.729492 -0.175537 -0.609680 -0.255615 1441742596 0.729492 -0.175537 -0.609680 -0.255615 1441742596 0.729492 -0.175537 -0.609680 -0.255615 1441742596 0.722595 -0.203979 -0.599548 -0.277039 1441742596 0.722595 -0.203979 -0.599548 -0.277039 1441742596 0.722595 -0.203979 -0.599548 -0.277039 1441742596 0.722595 -0.203979 -0.599548 -0.277039 1441742596 0.722595 -0.203979 -0.599548 -0.277039 1441742596 0.722595 -0.203979 -0.599548 -0.277039 1441742596 0.722595 -0.203979 -0.599548 -0.277039 1441742596 0.733154 -0.198792 -0.595947 -0.260498 1441742596 0.733154 -0.198792 -0.595947 -0.260498 1441742596 0.733154 -0.198792 -0.595947 -0.260498 1441742596 0.733154 -0.198792 -0.595947 -0.260498 1441742596 0.733154 -0.198792 -0.595947 -0.260498 1441742596 0.733154 -0.198792 -0.595947 -0.260498 1441742596 0.754822 -0.165222 -0.596924 -0.216003 1441742596 0.754822 -0.165222 -0.596924 -0.216003 1441742596 0.754822 -0.165222 -0.596924 -0.216003 1441742596 0.754822 -0.165222 -0.596924 -0.216003 1441742596 0.754822 -0.165222 -0.596924 -0.216003 1441742596 0.754822 -0.165222 -0.596924 -0.216003 1441742596 0.776428 -0.112976 -0.601929 -0.148621 1441742596 0.776428 -0.112976 -0.601929 -0.148621 1441742596 0.776428 -0.112976 -0.601929 -0.148621 1441742596 0.776428 -0.112976 -0.601929 -0.148621 1441742596 0.776428 -0.112976 -0.601929 -0.148621 1441742596 0.776428 -0.112976 -0.601929 -0.148621 1441742596 0.791443 -0.044312 -0.606262 -0.064209 1441742596 0.791443 -0.044312 -0.606262 -0.064209 1441742596 0.791443 -0.044312 -0.606262 -0.064209 1441742596 0.791443 -0.044312 -0.606262 -0.064209 1441742596 0.791443 -0.044312 -0.606262 -0.064209 1441742596 0.791443 -0.044312 -0.606262 -0.064209 1441742596 0.791443 -0.044312 -0.606262 -0.064209 1441742596 0.794983 0.034973 -0.604858 0.029968 1441742596 0.794983 0.034973 -0.604858 0.029968 1441742596 0.794983 0.034973 -0.604858 0.029968 1441742596 0.794983 0.034973 -0.604858 0.029968 1441742596 0.794983 0.034973 -0.604858 0.029968 1441742596 0.785767 0.118530 -0.593506 0.127441 1441742596 0.785767 0.118530 -0.593506 0.127441 1441742596 0.785767 0.118530 -0.593506 0.127441 1441742596 0.785767 0.118530 -0.593506 0.127441 1441742596 0.785767 0.118530 -0.593506 0.127441 1441742596 0.785767 0.118530 -0.593506 0.127441 1441742596 0.763428 0.196716 -0.573303 0.223083 1441742596 0.763428 0.196716 -0.573303 0.223083 1441742596 0.763428 0.196716 -0.573303 0.223083 1441742596 0.763428 0.196716 -0.573303 0.223083 1441742596 0.763428 0.196716 -0.573303 0.223083 1441742596 0.727722 0.271301 -0.544067 0.317383 1441742596 0.727722 0.271301 -0.544067 0.317383 1441742596 0.727722 0.271301 -0.544067 0.317383 1441742596 0.727722 0.271301 -0.544067 0.317383 1441742596 0.727722 0.271301 -0.544067 0.317383 1441742596 0.727722 0.271301 -0.544067 0.317383 1441742596 0.677307 0.345825 -0.505676 0.407349 1441742596 0.677307 0.345825 -0.505676 0.407349 1441742596 0.677307 0.345825 -0.505676 0.407349 1441742596 0.677307 0.345825 -0.505676 0.407349 1441742596 0.677307 0.345825 -0.505676 0.407349 1441742596 0.677307 0.345825 -0.505676 0.407349 1441742596 0.612854 0.420044 -0.453369 0.492310 1441742596 0.612854 0.420044 -0.453369 0.492310 1441742596 0.612854 0.420044 -0.453369 0.492310 1441742596 0.612854 0.420044 -0.453369 0.492310 1441742596 0.612854 0.420044 -0.453369 0.492310 1441742596 0.612854 0.420044 -0.453369 0.492310 1441742596 0.542603 0.480591 -0.394714 0.564575 1441742596 0.542603 0.480591 -0.394714 0.564575 1441742596 0.542603 0.480591 -0.394714 0.564575 1441742596 0.542603 0.480591 -0.394714 0.564575 1441742596 0.542603 0.480591 -0.394714 0.564575 1441742596 0.542603 0.480591 -0.394714 0.564575 1441742596 0.481384 0.520081 -0.344421 0.615723 1441742596 0.481384 0.520081 -0.344421 0.615723 1441742596 0.481384 0.520081 -0.344421 0.615723 1441742596 0.481384 0.520081 -0.344421 0.615723 1441742596 0.481384 0.520081 -0.344421 0.615723 1441742596 0.481384 0.520081 -0.344421 0.615723 1441742596 0.481384 0.520081 -0.344421 0.615723 1441742596 0.437500 0.542419 -0.312988 0.645264 1441742596 0.437500 0.542419 -0.312988 0.645264 1441742596 0.437500 0.542419 -0.312988 0.645264 1441742596 0.437500 0.542419 -0.312988 0.645264 1441742596 0.416321 0.552185 -0.304565 0.654907 1441742596 0.416321 0.552185 -0.304565 0.654907 1441742596 0.416321 0.552185 -0.304565 0.654907 1441742596 0.416321 0.552185 -0.304565 0.654907 1441742596 0.416321 0.552185 -0.304565 0.654907 1441742597 0.409973 0.562256 -0.310974 0.647278 1441742597 0.409973 0.562256 -0.310974 0.647278 1441742597 0.409973 0.562256 -0.310974 0.647278 1441742597 0.409973 0.562256 -0.310974 0.647278 1441742597 0.409973 0.562256 -0.310974 0.647278 1441742597 0.409973 0.562256 -0.310974 0.647278 1441742597 0.442932 0.561157 -0.334167 0.614197 1441742597 0.442932 0.561157 -0.334167 0.614197 1441742597 0.442932 0.561157 -0.334167 0.614197 1441742597 0.442932 0.561157 -0.334167 0.614197 1441742597 0.442932 0.561157 -0.334167 0.614197 1441742597 0.514771 0.524902 -0.394531 0.551086 1441742597 0.514771 0.524902 -0.394531 0.551086 1441742597 0.514771 0.524902 -0.394531 0.551086 1441742597 0.514771 0.524902 -0.394531 0.551086 1441742597 0.514771 0.524902 -0.394531 0.551086 1441742597 0.514771 0.524902 -0.394531 0.551086 1441742597 0.514771 0.524902 -0.394531 0.551086 1441742597 0.588013 0.470337 -0.453308 0.476929 1441742597 0.588013 0.470337 -0.453308 0.476929 1441742597 0.588013 0.470337 -0.453308 0.476929 1441742597 0.588013 0.470337 -0.453308 0.476929 1441742597 0.588013 0.470337 -0.453308 0.476929 1441742597 0.588013 0.470337 -0.453308 0.476929 1441742597 0.643738 0.412415 -0.502502 0.403687 1441742597 0.643738 0.412415 -0.502502 0.403687 1441742597 0.643738 0.412415 -0.502502 0.403687 1441742597 0.643738 0.412415 -0.502502 0.403687 1441742597 0.643738 0.412415 -0.502502 0.403687 1441742597 0.643738 0.412415 -0.502502 0.403687 1441742597 0.643738 0.412415 -0.502502 0.403687 1441742597 0.689514 0.352783 -0.543579 0.323425 1441742597 0.689514 0.352783 -0.543579 0.323425 1441742597 0.689514 0.352783 -0.543579 0.323425 1441742597 0.689514 0.352783 -0.543579 0.323425 1441742597 0.689514 0.352783 -0.543579 0.323425 1441742597 0.689514 0.352783 -0.543579 0.323425 1441742597 0.727112 0.277771 -0.581848 0.235718 1441742597 0.727112 0.277771 -0.581848 0.235718 1441742597 0.727112 0.277771 -0.581848 0.235718 1441742597 0.727112 0.277771 -0.581848 0.235718 1441742597 0.727112 0.277771 -0.581848 0.235718 1441742597 0.727112 0.277771 -0.581848 0.235718 1441742597 0.753967 0.195129 -0.610229 0.145203 1441742597 0.753967 0.195129 -0.610229 0.145203 1441742597 0.753967 0.195129 -0.610229 0.145203 1441742597 0.753967 0.195129 -0.610229 0.145203 1441742597 0.753967 0.195129 -0.610229 0.145203 1441742597 0.753967 0.195129 -0.610229 0.145203 1441742597 0.768616 0.112122 -0.627319 0.055603 1441742597 0.768616 0.112122 -0.627319 0.055603 1441742597 0.768616 0.112122 -0.627319 0.055603 1441742597 0.768616 0.112122 -0.627319 0.055603 1441742597 0.768616 0.112122 -0.627319 0.055603 1441742597 0.768616 0.112122 -0.627319 0.055603 1441742597 0.768616 0.112122 -0.627319 0.055603 1441742597 0.771851 0.030151 -0.634399 -0.030212 1441742597 0.771851 0.030151 -0.634399 -0.030212 1441742597 0.771851 0.030151 -0.634399 -0.030212 1441742597 0.771851 0.030151 -0.634399 -0.030212 1441742597 0.771851 0.030151 -0.634399 -0.030212 1441742597 0.766357 -0.049683 -0.630676 -0.111816 1441742597 0.766357 -0.049683 -0.630676 -0.111816 1441742597 0.766357 -0.049683 -0.630676 -0.111816 1441742597 0.766357 -0.049683 -0.630676 -0.111816 1441742597 0.766357 -0.049683 -0.630676 -0.111816 1441742597 0.756958 -0.116211 -0.616821 -0.181763 1441742597 0.756958 -0.116211 -0.616821 -0.181763 1441742597 0.756958 -0.116211 -0.616821 -0.181763 1441742597 0.756958 -0.116211 -0.616821 -0.181763 1441742597 0.756958 -0.116211 -0.616821 -0.181763 1441742597 0.756958 -0.116211 -0.616821 -0.181763 1441742597 0.750549 -0.183533 -0.591980 -0.229370 1441742597 0.750549 -0.183533 -0.591980 -0.229370 1441742597 0.750549 -0.183533 -0.591980 -0.229370 1441742597 0.750549 -0.183533 -0.591980 -0.229370 1441742597 0.750549 -0.183533 -0.591980 -0.229370 1441742597 0.750549 -0.183533 -0.591980 -0.229370 1441742597 0.762451 -0.173157 -0.589233 -0.203796 1441742597 0.762451 -0.173157 -0.589233 -0.203796 1441742597 0.762451 -0.173157 -0.589233 -0.203796 1441742597 0.762451 -0.173157 -0.589233 -0.203796 1441742597 0.762451 -0.173157 -0.589233 -0.203796 1441742597 0.762451 -0.173157 -0.589233 -0.203796 1441742597 0.780640 -0.131775 -0.591980 -0.151184 1441742597 0.780640 -0.131775 -0.591980 -0.151184 1441742597 0.780640 -0.131775 -0.591980 -0.151184 1441742597 0.780640 -0.131775 -0.591980 -0.151184 1441742597 0.780640 -0.131775 -0.591980 -0.151184 1441742597 0.780640 -0.131775 -0.591980 -0.151184 1441742597 0.795532 -0.068115 -0.597290 -0.075745 1441742597 0.795532 -0.068115 -0.597290 -0.075745 1441742597 0.795532 -0.068115 -0.597290 -0.075745 1441742597 0.795532 -0.068115 -0.597290 -0.075745 1441742597 0.795532 -0.068115 -0.597290 -0.075745 1441742597 0.795532 -0.068115 -0.597290 -0.075745 1441742597 0.795532 -0.068115 -0.597290 -0.075745 1441742597 0.799805 0.009338 -0.599915 0.017029 1441742597 0.799805 0.009338 -0.599915 0.017029 1441742597 0.799805 0.009338 -0.599915 0.017029 1441742597 0.799805 0.009338 -0.599915 0.017029 1441742597 0.799805 0.009338 -0.599915 0.017029 1441742597 0.799805 0.009338 -0.599915 0.017029 1441742597 0.790222 0.090820 -0.594543 0.117615 1441742598 0.790222 0.090820 -0.594543 0.117615 1441742598 0.790222 0.090820 -0.594543 0.117615 1441742598 0.790222 0.090820 -0.594543 0.117615 1441742598 0.790222 0.090820 -0.594543 0.117615 1441742598 0.790222 0.090820 -0.594543 0.117615 1441742598 0.766724 0.168152 -0.579529 0.218994 1441742598 0.766724 0.168152 -0.579529 0.218994 1441742598 0.766724 0.168152 -0.579529 0.218994 1441742598 0.766724 0.168152 -0.579529 0.218994 1441742598 0.766724 0.168152 -0.579529 0.218994 1441742598 0.766724 0.168152 -0.579529 0.218994 1441742598 0.732605 0.233826 -0.557373 0.312988 1441742598 0.732605 0.233826 -0.557373 0.312988 1441742598 0.732605 0.233826 -0.557373 0.312988 1441742598 0.732605 0.233826 -0.557373 0.312988 1441742598 0.732605 0.233826 -0.557373 0.312988 1441742598 0.732605 0.233826 -0.557373 0.312988 1441742598 0.732605 0.233826 -0.557373 0.312988 1441742598 0.687988 0.295105 -0.527405 0.401672 1441742598 0.687988 0.295105 -0.527405 0.401672 1441742598 0.687988 0.295105 -0.527405 0.401672 1441742598 0.687988 0.295105 -0.527405 0.401672 1441742598 0.687988 0.295105 -0.527405 0.401672 1441742598 0.687988 0.295105 -0.527405 0.401672 1441742598 0.627258 0.362915 -0.486877 0.487549 1441742598 0.627258 0.362915 -0.486877 0.487549 1441742598 0.627258 0.362915 -0.486877 0.487549 1441742598 0.627258 0.362915 -0.486877 0.487549 1441742598 0.627258 0.362915 -0.486877 0.487549 1441742598 0.627258 0.362915 -0.486877 0.487549 1441742598 0.552246 0.436218 -0.434204 0.562256 1441742598 0.552246 0.436218 -0.434204 0.562256 1441742598 0.552246 0.436218 -0.434204 0.562256 1441742598 0.552246 0.436218 -0.434204 0.562256 1441742598 0.552246 0.436218 -0.434204 0.562256 1441742598 0.552246 0.436218 -0.434204 0.562256 1441742598 0.492493 0.494141 -0.379883 0.607361 1441742598 0.492493 0.494141 -0.379883 0.607361 1441742598 0.492493 0.494141 -0.379883 0.607361 1441742598 0.492493 0.494141 -0.379883 0.607361 1441742598 0.492493 0.494141 -0.379883 0.607361 1441742598 0.456421 0.526855 -0.348572 0.626526 1441742598 0.456421 0.526855 -0.348572 0.626526 1441742598 0.456421 0.526855 -0.348572 0.626526 1441742598 0.456421 0.526855 -0.348572 0.626526 1441742598 0.456421 0.526855 -0.348572 0.626526 1441742598 0.456421 0.526855 -0.348572 0.626526 1441742598 0.439392 0.546570 -0.331970 0.630798 1441742598 0.439392 0.546570 -0.331970 0.630798 1441742598 0.439392 0.546570 -0.331970 0.630798 1441742598 0.439392 0.546570 -0.331970 0.630798 1441742598 0.439392 0.546570 -0.331970 0.630798 1441742598 0.439392 0.546570 -0.331970 0.630798 1441742598 0.439392 0.546570 -0.331970 0.630798 1441742598 0.445923 0.553406 -0.335144 0.618469 1441742598 0.445923 0.553406 -0.335144 0.618469 1441742598 0.445923 0.553406 -0.335144 0.618469 1441742598 0.445923 0.553406 -0.335144 0.618469 1441742598 0.445923 0.553406 -0.335144 0.618469 1441742598 0.445923 0.553406 -0.335144 0.618469 1441742598 0.482239 0.543213 -0.360535 0.585083 1441742598 0.482239 0.543213 -0.360535 0.585083 1441742598 0.482239 0.543213 -0.360535 0.585083 1441742598 0.482239 0.543213 -0.360535 0.585083 1441742598 0.482239 0.543213 -0.360535 0.585083 1441742598 0.535706 0.515320 -0.399231 0.536682 1441742598 0.535706 0.515320 -0.399231 0.536682 1441742598 0.535706 0.515320 -0.399231 0.536682 1441742598 0.535706 0.515320 -0.399231 0.536682 1441742598 0.535706 0.515320 -0.399231 0.536682 1441742598 0.535706 0.515320 -0.399231 0.536682 1441742598 0.590515 0.475342 -0.441711 0.479736 1441742598 0.590515 0.475342 -0.441711 0.479736 1441742598 0.590515 0.475342 -0.441711 0.479736 1441742598 0.590515 0.475342 -0.441711 0.479736 1441742598 0.590515 0.475342 -0.441711 0.479736 1441742598 0.590515 0.475342 -0.441711 0.479736 1441742598 0.590515 0.475342 -0.441711 0.479736 1441742598 0.648010 0.422546 -0.488281 0.403809 1441742598 0.648010 0.422546 -0.488281 0.403809 1441742598 0.648010 0.422546 -0.488281 0.403809 1441742598 0.648010 0.422546 -0.488281 0.403809 1441742598 0.648010 0.422546 -0.488281 0.403809 1441742598 0.648010 0.422546 -0.488281 0.403809 1441742598 0.697754 0.352661 -0.537964 0.315063 1441742598 0.697754 0.352661 -0.537964 0.315063 1441742598 0.733521 0.280212 -0.578125 0.221802 1441742598 0.733521 0.280212 -0.578125 0.221802 1441742598 0.733521 0.280212 -0.578125 0.221802 1441742598 0.733521 0.280212 -0.578125 0.221802 1441742598 0.733521 0.280212 -0.578125 0.221802 1441742598 0.733521 0.280212 -0.578125 0.221802 1441742598 0.756165 0.204895 -0.608521 0.126343 1441742598 0.756165 0.204895 -0.608521 0.126343 1441742598 0.756165 0.204895 -0.608521 0.126343 1441742598 0.756165 0.204895 -0.608521 0.126343 1441742598 0.756165 0.204895 -0.608521 0.126343 1441742598 0.756165 0.204895 -0.608521 0.126343 1441742598 0.766541 0.129089 -0.628174 0.034607 1441742598 0.766541 0.129089 -0.628174 0.034607 1441742598 0.766541 0.129089 -0.628174 0.034607 1441742598 0.766541 0.129089 -0.628174 0.034607 1441742598 0.766541 0.129089 -0.628174 0.034607 1441742598 0.766541 0.129089 -0.628174 0.034607 1441742598 0.766785 0.057922 -0.637451 -0.048157 1441742598 0.766785 0.057922 -0.637451 -0.048157 1441742599 0.766785 0.057922 -0.637451 -0.048157 1441742599 0.766785 0.057922 -0.637451 -0.048157 1441742599 0.766785 0.057922 -0.637451 -0.048157 1441742599 0.761658 0.002625 -0.638550 -0.109985 1441742599 0.761658 0.002625 -0.638550 -0.109985 1441742599 0.761658 0.002625 -0.638550 -0.109985 1441742599 0.761658 0.002625 -0.638550 -0.109985 1441742599 0.755005 -0.034546 -0.636597 -0.153320 1441742599 0.755005 -0.034546 -0.636597 -0.153320 1441742599 0.755005 -0.034546 -0.636597 -0.153320 1441742599 0.755005 -0.034546 -0.636597 -0.153320 1441742599 0.755005 -0.034546 -0.636597 -0.153320 1441742599 0.755005 -0.034546 -0.636597 -0.153320 1441742599 0.751526 -0.065247 -0.629761 -0.185242 1441742599 0.751526 -0.065247 -0.629761 -0.185242 1441742599 0.751526 -0.065247 -0.629761 -0.185242 1441742599 0.751526 -0.065247 -0.629761 -0.185242 1441742599 0.751526 -0.065247 -0.629761 -0.185242 1441742599 0.751526 -0.065247 -0.629761 -0.185242 1441742599 0.754578 -0.087646 -0.620178 -0.195679 1441742599 0.754578 -0.087646 -0.620178 -0.195679 1441742599 0.754578 -0.087646 -0.620178 -0.195679 1441742599 0.754578 -0.087646 -0.620178 -0.195679 1441742599 0.754578 -0.087646 -0.620178 -0.195679 1441742599 0.754578 -0.087646 -0.620178 -0.195679 1441742599 0.765930 -0.077942 -0.615784 -0.167664 1441742599 0.765930 -0.077942 -0.615784 -0.167664 1441742599 0.765930 -0.077942 -0.615784 -0.167664 1441742599 0.765930 -0.077942 -0.615784 -0.167664 1441742599 0.765930 -0.077942 -0.615784 -0.167664 1441742599 0.765930 -0.077942 -0.615784 -0.167664 1441742599 0.780518 -0.034607 -0.614197 -0.111084 1441742599 0.780518 -0.034607 -0.614197 -0.111084 1441742599 0.780518 -0.034607 -0.614197 -0.111084 1441742599 0.780518 -0.034607 -0.614197 -0.111084 1441742599 0.780518 -0.034607 -0.614197 -0.111084 1441742599 0.780518 -0.034607 -0.614197 -0.111084 1441742599 0.789612 0.028076 -0.611755 -0.038330 1441742599 0.789612 0.028076 -0.611755 -0.038330 1441742599 0.789612 0.028076 -0.611755 -0.038330 1441742599 0.789612 0.028076 -0.611755 -0.038330 1441742599 0.789612 0.028076 -0.611755 -0.038330 1441742599 0.789612 0.028076 -0.611755 -0.038330 1441742599 0.788208 0.103088 -0.604614 0.050354 1441742599 0.788208 0.103088 -0.604614 0.050354 1441742599 0.788208 0.103088 -0.604614 0.050354 1441742599 0.788208 0.103088 -0.604614 0.050354 1441742599 0.788208 0.103088 -0.604614 0.050354 1441742599 0.775757 0.178406 -0.587891 0.144165 1441742599 0.775757 0.178406 -0.587891 0.144165 1441742599 0.775757 0.178406 -0.587891 0.144165 1441742599 0.775757 0.178406 -0.587891 0.144165 1441742599 0.775757 0.178406 -0.587891 0.144165 1441742599 0.775757 0.178406 -0.587891 0.144165 1441742599 0.752319 0.245850 -0.562988 0.237854 1441742599 0.752319 0.245850 -0.562988 0.237854 1441742599 0.752319 0.245850 -0.562988 0.237854 1441742599 0.752319 0.245850 -0.562988 0.237854 1441742599 0.752319 0.245850 -0.562988 0.237854 1441742599 0.752319 0.245850 -0.562988 0.237854 1441742599 0.716248 0.310669 -0.529785 0.331299 1441742599 0.716248 0.310669 -0.529785 0.331299 1441742599 0.716248 0.310669 -0.529785 0.331299 1441742599 0.716248 0.310669 -0.529785 0.331299 1441742599 0.716248 0.310669 -0.529785 0.331299 1441742599 0.716248 0.310669 -0.529785 0.331299 1441742599 0.668579 0.371216 -0.488342 0.420349 1441742599 0.668579 0.371216 -0.488342 0.420349 1441742599 0.668579 0.371216 -0.488342 0.420349 1441742599 0.668579 0.371216 -0.488342 0.420349 1441742599 0.668579 0.371216 -0.488342 0.420349 1441742599 0.668579 0.371216 -0.488342 0.420349 1441742599 0.668579 0.371216 -0.488342 0.420349 1441742599 0.602844 0.435303 -0.436401 0.506592 1441742599 0.602844 0.435303 -0.436401 0.506592 1441742599 0.602844 0.435303 -0.436401 0.506592 1441742599 0.602844 0.435303 -0.436401 0.506592 1441742599 0.602844 0.435303 -0.436401 0.506592 1441742599 0.602844 0.435303 -0.436401 0.506592 1441742599 0.533752 0.491089 -0.379578 0.574219 1441742599 0.533752 0.491089 -0.379578 0.574219 1441742599 0.533752 0.491089 -0.379578 0.574219 1441742599 0.533752 0.491089 -0.379578 0.574219 1441742599 0.533752 0.491089 -0.379578 0.574219 1441742599 0.533752 0.491089 -0.379578 0.574219 1441742599 0.471680 0.530212 -0.332458 0.621094 1441742599 0.471680 0.530212 -0.332458 0.621094 1441742599 0.471680 0.530212 -0.332458 0.621094 1441742599 0.471680 0.530212 -0.332458 0.621094 1441742599 0.471680 0.530212 -0.332458 0.621094 1441742599 0.471680 0.530212 -0.332458 0.621094 1441742599 0.471680 0.530212 -0.332458 0.621094 1441742599 0.419373 0.565918 -0.288818 0.648376 1441742599 0.419373 0.565918 -0.288818 0.648376 1441742599 0.419373 0.565918 -0.288818 0.648376 1441742599 0.419373 0.565918 -0.288818 0.648376 1441742599 0.419373 0.565918 -0.288818 0.648376 1441742599 0.419373 0.565918 -0.288818 0.648376 1441742599 0.385803 0.595764 -0.269836 0.650635 1441742599 0.385803 0.595764 -0.269836 0.650635 1441742599 0.385803 0.595764 -0.269836 0.650635 1441742599 0.385803 0.595764 -0.269836 0.650635 1441742599 0.385803 0.595764 -0.269836 0.650635 1441742599 0.385986 0.612122 -0.275879 0.632568 1441742599 0.385986 0.612122 -0.275879 0.632568 1441742599 0.385986 0.612122 -0.275879 0.632568 1441742599 0.385986 0.612122 -0.275879 0.632568 1441742600 0.385986 0.612122 -0.275879 0.632568 1441742600 0.385986 0.612122 -0.275879 0.632568 1441742600 0.385986 0.612122 -0.275879 0.632568 1441742600 0.427490 0.607544 -0.297180 0.599792 1441742600 0.427490 0.607544 -0.297180 0.599792 1441742600 0.427490 0.607544 -0.297180 0.599792 1441742600 0.427490 0.607544 -0.297180 0.599792 1441742600 0.427490 0.607544 -0.297180 0.599792 1441742600 0.501099 0.574463 -0.346191 0.546814 1441742600 0.501099 0.574463 -0.346191 0.546814 1441742600 0.501099 0.574463 -0.346191 0.546814 1441742600 0.501099 0.574463 -0.346191 0.546814 1441742600 0.501099 0.574463 -0.346191 0.546814 1441742600 0.501099 0.574463 -0.346191 0.546814 1441742600 0.563538 0.532532 -0.399292 0.489197 1441742600 0.563538 0.532532 -0.399292 0.489197 1441742600 0.563538 0.532532 -0.399292 0.489197 1441742600 0.563538 0.532532 -0.399292 0.489197 1441742600 0.563538 0.532532 -0.399292 0.489197 1441742600 0.563538 0.532532 -0.399292 0.489197 1441742600 0.563538 0.532532 -0.399292 0.489197 1441742600 0.623779 0.474731 -0.460449 0.416565 1441742600 0.623779 0.474731 -0.460449 0.416565 1441742600 0.623779 0.474731 -0.460449 0.416565 1441742600 0.623779 0.474731 -0.460449 0.416565 1441742600 0.623779 0.474731 -0.460449 0.416565 1441742600 0.623779 0.474731 -0.460449 0.416565 1441742600 0.676636 0.395508 -0.524170 0.333069 1441742600 0.676636 0.395508 -0.524170 0.333069 1441742600 0.676636 0.395508 -0.524170 0.333069 1441742600 0.676636 0.395508 -0.524170 0.333069 1441742600 0.717346 0.307495 -0.575867 0.243286 1441742600 0.717346 0.307495 -0.575867 0.243286 1441742600 0.717346 0.307495 -0.575867 0.243286 1441742600 0.717346 0.307495 -0.575867 0.243286 1441742600 0.717346 0.307495 -0.575867 0.243286 1441742600 
0.720703 0.271301 -0.567932 0.290466 1441742602 0.720703 0.271301 -0.567932 0.290466 1441742602 0.720703 0.271301 -0.567932 0.290466 1441742602 0.720703 0.271301 -0.567932 0.290466 1441742602 0.691345 0.315369 -0.544495 0.354980 1441742602 0.691345 0.315369 -0.544495 0.354980 1441742602 0.691345 0.315369 -0.544495 0.354980 1441742602 0.691345 0.315369 -0.544495 0.354980 1441742602 0.691345 0.315369 -0.544495 0.354980 1441742602 0.691345 0.315369 -0.544495 0.354980 1441742602 0.644775 0.371826 -0.507385 0.434143 1441742602 0.644775 0.371826 -0.507385 0.434143 1441742602 0.644775 0.371826 -0.507385 0.434143 1441742602 0.644775 0.371826 -0.507385 0.434143 1441742602 0.644775 0.371826 -0.507385 0.434143 1441742602 0.644775 0.371826 -0.507385 0.434143 1441742602 0.644775 0.371826 -0.507385 0.434143 1441742603 0.582397 0.432983 -0.452942 0.517883 1441742603 0.582397 0.432983 -0.452942 0.517883 1441742603 0.582397 0.432983 -0.452942 0.517883 1441742603 0.582397 0.432983 -0.452942 0.517883 1441742603 0.582397 0.432983 -0.452942 0.517883 1441742603 0.582397 0.432983 -0.452942 0.517883 1441742603 0.507324 0.495483 -0.381042 0.593201 1441742603 0.507324 0.495483 -0.381042 0.593201 1441742603 0.507324 0.495483 -0.381042 0.593201 1441742603 0.507324 0.495483 -0.381042 0.593201 1441742603 0.507324 0.495483 -0.381042 0.593201 1441742603 0.507324 0.495483 -0.381042 0.593201 1441742603 0.431824 0.544312 -0.303040 0.652161 1441742603 0.431824 0.544312 -0.303040 0.652161 1441742603 0.431824 0.544312 -0.303040 0.652161 1441742603 0.431824 0.544312 -0.303040 0.652161 1441742603 0.431824 0.544312 -0.303040 0.652161 1441742603 0.431824 0.544312 -0.303040 0.652161 1441742603 0.378113 0.576355 -0.244141 0.682007 1441742603 0.378113 0.576355 -0.244141 0.682007 1441742603 0.378113 0.576355 -0.244141 0.682007 1441742603 0.378113 0.576355 -0.244141 0.682007 1441742603 0.378113 0.576355 -0.244141 0.682007 1441742603 0.378113 0.576355 -0.244141 0.682007 1441742603 0.353821 0.596497 -0.219543 0.686096 1441742603 0.353821 0.596497 -0.219543 0.686096 1441742603 0.353821 0.596497 -0.219543 0.686096 1441742603 0.353821 0.596497 -0.219543 0.686096 1441742603 0.353821 0.596497 -0.219543 0.686096 1441742603 0.353821 0.596497 -0.219543 0.686096 1441742603 0.353821 0.596497 -0.219543 0.686096 1441742603 0.368713 0.606750 -0.231750 0.664978 1441742603 0.368713 0.606750 -0.231750 0.664978 1441742603 0.368713 0.606750 -0.231750 0.664978 1441742603 0.368713 0.606750 -0.231750 0.664978 1441742603 0.368713 0.606750 -0.231750 0.664978 1441742603 0.368713 0.606750 -0.231750 0.664978 1441742603 0.409546 0.608398 -0.269043 0.624207 1441742603 0.409546 0.608398 -0.269043 0.624207 1441742603 0.409546 0.608398 -0.269043 0.624207 1441742603 0.409546 0.608398 -0.269043 0.624207 1441742603 0.409546 0.608398 -0.269043 0.624207 1441742603 0.409546 0.608398 -0.269043 0.624207 1441742603 0.409546 0.608398 -0.269043 0.624207 1441742603 0.463867 0.593262 -0.324646 0.572205 1441742603 0.463867 0.593262 -0.324646 0.572205 1441742603 0.463867 0.593262 -0.324646 0.572205 1441742603 0.463867 0.593262 -0.324646 0.572205 1441742603 0.463867 0.593262 -0.324646 0.572205 1441742603 0.463867 0.593262 -0.324646 0.572205 1441742603 0.537842 0.549500 -0.385437 0.510010 1441742603 0.537842 0.549500 -0.385437 0.510010 1441742603 0.537842 0.549500 -0.385437 0.510010 1441742603 0.537842 0.549500 -0.385437 0.510010 1441742603 0.537842 0.549500 -0.385437 0.510010 1441742603 0.537842 0.549500 -0.385437 0.510010 1441742603 0.621643 0.463562 -0.464417 0.427734 1441742603 0.621643 0.463562 -0.464417 0.427734 1441742603 0.621643 0.463562 -0.464417 0.427734 1441742603 0.621643 0.463562 -0.464417 0.427734 1441742603 0.621643 0.463562 -0.464417 0.427734 1441742603 0.621643 0.463562 -0.464417 0.427734 1441742603 0.621643 0.463562 -0.464417 0.427734 1441742603 0.681458 0.383606 -0.518982 0.345093 1441742603 0.681458 0.383606 -0.518982 0.345093 1441742603 0.681458 0.383606 -0.518982 0.345093 1441742603 0.681458 0.383606 -0.518982 0.345093 1441742603 0.681458 0.383606 -0.518982 0.345093 1441742603 0.681458 0.383606 -0.518982 0.345093 1441742603 0.725403 0.316345 -0.556641 0.252747 1441742603 0.725403 0.316345 -0.556641 0.252747 1441742603 0.725403 0.316345 -0.556641 0.252747 1441742603 0.725403 0.316345 -0.556641 0.252747 1441742603 0.725403 0.316345 -0.556641 0.252747 1441742603 0.752686 0.242065 -0.590698 0.160889 1441742603 0.752686 0.242065 -0.590698 0.160889 1441742603 0.752686 0.242065 -0.590698 0.160889 1441742603 0.752686 0.242065 -0.590698 0.160889 1441742603 0.752686 0.242065 -0.590698 0.160889 1441742603 0.752686 0.242065 -0.590698 0.160889 1441742603 0.752686 0.242065 -0.590698 0.160889 1441742603 0.769165 0.158325 -0.615479 0.066589 1441742603 0.769165 0.158325 -0.615479 0.066589 1441742603 0.769165 0.158325 -0.615479 0.066589 1441742603 0.769165 0.158325 -0.615479 0.066589 1441742603 0.769165 0.158325 -0.615479 0.066589 1441742603 0.772400 0.067688 -0.630920 -0.027893 1441742603 0.772400 0.067688 -0.630920 -0.027893 1441742603 0.772400 0.067688 -0.630920 -0.027893 1441742603 0.772400 0.067688 -0.630920 -0.027893 1441742603 0.772400 0.067688 -0.630920 -0.027893 1441742603 0.772400 0.067688 -0.630920 -0.027893 1441742603 0.762756 -0.017395 -0.636719 -0.111877 1441742603 0.762756 -0.017395 -0.636719 -0.111877 1441742603 0.762756 -0.017395 -0.636719 -0.111877 1441742603 0.762756 -0.017395 -0.636719 -0.111877 1441742603 0.762756 -0.017395 -0.636719 -0.111877 1441742603 0.762756 -0.017395 -0.636719 -0.111877 1441742603 0.745544 -0.100525 -0.629456 -0.194519 1441742603 0.745544 -0.100525 -0.629456 -0.194519 1441742603 0.745544 -0.100525 -0.629456 -0.194519 1441742603 0.745544 -0.100525 -0.629456 -0.194519 1441742603 0.745544 -0.100525 -0.629456 -0.194519 1441742603 0.745544 -0.100525 -0.629456 -0.194519 1441742603 0.727356 -0.170654 -0.609924 -0.264221 1441742603 0.727356 -0.170654 -0.609924 -0.264221 1441742603 0.727356 -0.170654 -0.609924 -0.264221 1441742603 0.727356 -0.170654 -0.609924 -0.264221 1441742603 0.727356 -0.170654 -0.609924 -0.264221 1441742603 0.727356 -0.170654 -0.609924 -0.264221 1441742603 0.717163 -0.215210 -0.589783 -0.302612 1441742604 0.717163 -0.215210 -0.589783 -0.302612 1441742604 0.717163 -0.215210 -0.589783 -0.302612 1441742604 0.717163 -0.215210 -0.589783 -0.302612 1441742604 0.717163 -0.215210 -0.589783 -0.302612 1441742604 0.717163 -0.215210 -0.589783 -0.302612 1441742604 0.722839 -0.222778 -0.584778 -0.293091 1441742604 0.722839 -0.222778 -0.584778 -0.293091 1441742604 0.722839 -0.222778 -0.584778 -0.293091 1441742604 0.722839 -0.222778 -0.584778 -0.293091 1441742604 0.722839 -0.222778 -0.584778 -0.293091 1441742604 0.722839 -0.222778 -0.584778 -0.293091 1441742604 0.722839 -0.222778 -0.584778 -0.293091 1441742604 0.742920 -0.193604 -0.591309 -0.246887 1441742604 0.742920 -0.193604 -0.591309 -0.246887 1441742604 0.742920 -0.193604 -0.591309 -0.246887 1441742604 0.742920 -0.193604 -0.591309 -0.246887 1441742604 0.742920 -0.193604 -0.591309 -0.246887 1441742604 0.742920 -0.193604 -0.591309 -0.246887 1441742604 0.768250 -0.141785 -0.598816 -0.176331 1441742604 0.768250 -0.141785 -0.598816 -0.176331 1441742604 0.768250 -0.141785 -0.598816 -0.176331 1441742604 0.768250 -0.141785 -0.598816 -0.176331 1441742604 0.768250 -0.141785 -0.598816 -0.176331 1441742604 0.768250 -0.141785 -0.598816 -0.176331 1441742604 0.768250 -0.141785 -0.598816 -0.176331 1441742604 0.788940 -0.058838 -0.607239 -0.073364 1441742604 0.788940 -0.058838 -0.607239 -0.073364 1441742604 0.788940 -0.058838 -0.607239 -0.073364 1441742604 0.788940 -0.058838 -0.607239 -0.073364 1441742604 0.788940 -0.058838 -0.607239 -0.073364 1441742604 0.788940 -0.058838 -0.607239 -0.073364 1441742604 0.792297 0.047363 -0.606201 0.049683 1441742604 0.792297 0.047363 -0.606201 0.049683 1441742604 0.792297 0.047363 -0.606201 0.049683 1441742604 0.792297 0.047363 -0.606201 0.049683 1441742604 0.792297 0.047363 -0.606201 0.049683 1441742604 0.792297 0.047363 -0.606201 0.049683 1441742604 0.772278 0.158569 -0.590454 0.172607 1441742604 0.772278 0.158569 -0.590454 0.172607 1441742604 0.772278 0.158569 -0.590454 0.172607 1441742604 0.772278 0.158569 -0.590454 0.172607 1441742604 0.772278 0.158569 -0.590454 0.172607 1441742604 0.772278 0.158569 -0.590454 0.172607 1441742604 0.743042 0.241516 -0.564880 0.265381 1441742604 0.743042 0.241516 -0.564880 0.265381 1441742604 0.743042 0.241516 -0.564880 0.265381 1441742604 0.743042 0.241516 -0.564880 0.265381 1441742604 0.743042 0.241516 -0.564880 0.265381 1441742604 0.743042 0.241516 -0.564880 0.265381 1441742604 0.713074 0.297180 -0.538391 0.336609 1441742604 0.713074 0.297180 -0.538391 0.336609 1441742604 0.713074 0.297180 -0.538391 0.336609 1441742604 0.713074 0.297180 -0.538391 0.336609 1441742604 0.713074 0.297180 -0.538391 0.336609 1441742604 0.713074 0.297180 -0.538391 0.336609 1441742604 0.661682 0.368042 -0.499634 0.420776 1441742604 0.661682 0.368042 -0.499634 0.420776 1441742604 0.661682 0.368042 -0.499634 0.420776 1441742604 0.661682 0.368042 -0.499634 0.420776 1441742604 0.661682 0.368042 -0.499634 0.420776 1441742604 0.661682 0.368042 -0.499634 0.420776 1441742604 0.592102 0.448059 -0.443176 0.502197 1441742604 0.592102 0.448059 -0.443176 0.502197 1441742604 0.592102 0.448059 -0.443176 0.502197 1441742604 0.592102 0.448059 -0.443176 0.502197 1441742604 0.592102 0.448059 -0.443176 0.502197 1441742604 0.592102 0.448059 -0.443176 0.502197 1441742604 0.529419 0.506470 -0.387939 0.559082 1441742604 0.529419 0.506470 -0.387939 0.559082 1441742604 0.529419 0.506470 -0.387939 0.559082 1441742604 0.529419 0.506470 -0.387939 0.559082 1441742604 0.529419 0.506470 -0.387939 0.559082 1441742604 0.529419 0.506470 -0.387939 0.559082 1441742604 0.479736 0.542053 -0.343872 0.598083 1441742604 0.479736 0.542053 -0.343872 0.598083 1441742604 0.479736 0.542053 -0.343872 0.598083 1441742604 0.479736 0.542053 -0.343872 0.598083 1441742604 0.479736 0.542053 -0.343872 0.598083 1441742604 0.479736 0.542053 -0.343872 0.598083 1441742604 0.479736 0.542053 -0.343872 0.598083 1441742604 0.438721 0.566650 -0.312317 0.623535 1441742604 0.438721 0.566650 -0.312317 0.623535 1441742604 0.438721 0.566650 -0.312317 0.623535 1441742604 0.438721 0.566650 -0.312317 0.623535 1441742604 0.438721 0.566650 -0.312317 0.623535 1441742604 0.438721 0.566650 -0.312317 0.623535 1441742604 0.417236 0.581177 -0.298035 0.631836 1441742604 0.417236 0.581177 -0.298035 0.631836 1441742604 0.417236 0.581177 -0.298035 0.631836 1441742604 0.417236 0.581177 -0.298035 0.631836 1441742604 0.417236 0.581177 -0.298035 0.631836 1441742604 0.417236 0.581177 -0.298035 0.631836 1441742604 0.428772 0.580078 -0.314514 0.617004 1441742604 0.428772 0.580078 -0.314514 0.617004 1441742604 0.428772 0.580078 -0.314514 0.617004 1441742604 0.428772 0.580078 -0.314514 0.617004 1441742604 0.465393 0.565247 -0.353516 0.582092 1441742604 0.465393 0.565247 -0.353516 0.582092 1441742604 0.465393 0.565247 -0.353516 0.582092 1441742604 0.465393 0.565247 -0.353516 0.582092 1441742604 0.465393 0.565247 -0.353516 0.582092 1441742604 0.465393 0.565247 -0.353516 0.582092 1441742604 0.524475 0.535095 -0.404358 0.524353 1441742604 0.524475 0.535095 -0.404358 0.524353 1441742604 0.524475 0.535095 -0.404358 0.524353 1441742604 0.524475 0.535095 -0.404358 0.524353 1441742604 0.524475 0.535095 -0.404358 0.524353 1441742604 0.592712 0.479797 -0.463501 0.451294 1441742604 0.592712 0.479797 -0.463501 0.451294 1441742605 0.592712 0.479797 -0.463501 0.451294 1441742605 0.592712 0.479797 -0.463501 0.451294 1441742605 0.592712 0.479797 -0.463501 0.451294 1441742605 0.592712 0.479797 -0.463501 0.451294 1441742605 0.652771 0.414673 -0.514038 0.370972 1441742605 0.652771 0.414673 -0.514038 0.370972 1441742605 0.652771 0.414673 -0.514038 0.370972 1441742605 0.652771 0.414673 -0.514038 0.370972 1441742605 0.652771 0.414673 -0.514038 0.370972 1441742605 0.652771 0.414673 -0.514038 0.370972 1441742605 0.652771 0.414673 -0.514038 0.370972 1441742605 0.700073 0.345947 -0.557373 0.281860 1441742605 0.700073 0.345947 -0.557373 0.281860 1441742605 0.700073 0.345947 -0.557373 0.281860 1441742605 0.700073 0.345947 -0.557373 0.281860 1441742605 0.700073 0.345947 -0.557373 0.281860 1441742605 0.700073 0.345947 -0.557373 0.281860 1441742605 0.729980 0.281372 -0.591736 0.194275 1441742605 0.729980 0.281372 -0.591736 0.194275 1441742605 0.729980 0.281372 -0.591736 0.194275 1441742605 0.729980 0.281372 -0.591736 0.194275 1441742605 0.729980 0.281372 -0.591736 0.194275 1441742605 0.747375 0.215637 -0.618896 0.108826 1441742605 0.747375 0.215637 -0.618896 0.108826 1441742605 0.747375 0.215637 -0.618896 0.108826 1441742605 0.747375 0.215637 -0.618896 0.108826 1441742605 0.747375 0.215637 -0.618896 0.108826 1441742605 0.760193 0.134888 -0.635254 0.017273 1441742605 0.760193 0.134888 -0.635254 0.017273 1441742605 0.760193 0.134888 -0.635254 0.017273 1441742605 0.760193 0.134888 -0.635254 0.017273 1441742605 0.760193 0.134888 -0.635254 0.017273 1441742605 0.760193 0.134888 -0.635254 0.017273 1441742605 0.760193 0.134888 -0.635254 0.017273 1441742605 0.765076 0.046082 -0.638733 -0.067810 1441742605 0.765076 0.046082 -0.638733 -0.067810 1441742605 0.765076 0.046082 -0.638733 -0.067810 1441742605 0.765076 0.046082 -0.638733 -0.067810 1441742605 0.765076 0.046082 -0.638733 -0.067810 1441742605 0.765076 0.046082 -0.638733 -0.067810 1441742605 0.762085 -0.032898 -0.629761 -0.146606 1441742605 0.762085 -0.032898 -0.629761 -0.146606 1441742605 0.762085 -0.032898 -0.629761 -0.146606 1441742605 0.762085 -0.032898 -0.629761 -0.146606 1441742605 0.762085 -0.032898 -0.629761 -0.146606 1441742605 0.762085 -0.032898 -0.629761 -0.146606 1441742605 0.755249 -0.094177 -0.613525 -0.210449 1441742605 0.755249 -0.094177 -0.613525 -0.210449 1441742605 0.755249 -0.094177 -0.613525 -0.210449 1441742605 0.755249 -0.094177 -0.613525 -0.210449 1441742605 0.755249 -0.094177 -0.613525 -0.210449 1441742605 0.755249 -0.094177 -0.613525 -0.210449 1441742605 0.755249 -0.094177 -0.613525 -0.210449 1441742605 0.748047 -0.139099 -0.597778 -0.252380 1441742605 0.748047 -0.139099 -0.597778 -0.252380 1441742605 0.748047 -0.139099 -0.597778 -0.252380 1441742605 0.748047 -0.139099 -0.597778 -0.252380 1441742605 0.748047 -0.139099 -0.597778 -0.252380 1441742605 0.748047 -0.139099 -0.597778 -0.252380 1441742605 0.746521 -0.162781 -0.586853 -0.267883 1441742605 0.746521 -0.162781 -0.586853 -0.267883 1441742605 0.746521 -0.162781 -0.586853 -0.267883 1441742605 0.746521 -0.162781 -0.586853 -0.267883 1441742605 0.746521 -0.162781 -0.586853 -0.267883 1441742605 0.746521 -0.162781 -0.586853 -0.267883 1441742605 0.756104 -0.158813 -0.584167 -0.248657 1441742605 0.756104 -0.158813 -0.584167 -0.248657 1441742605 0.756104 -0.158813 -0.584167 -0.248657 1441742605 0.756104 -0.158813 -0.584167 -0.248657 1441742605 0.756104 -0.158813 -0.584167 -0.248657 1441742605 0.773499 -0.129944 -0.586914 -0.200928 1441742605 0.773499 -0.129944 -0.586914 -0.200928 1441742605 0.773499 -0.129944 -0.586914 -0.200928 1441742605 0.773499 -0.129944 -0.586914 -0.200928 1441742605 0.773499 -0.129944 -0.586914 -0.200928 1441742605 0.792480 -0.073303 -0.592712 -0.123840 1441742605 0.792480 -0.073303 -0.592712 -0.123840 1441742605 0.792480 -0.073303 -0.592712 -0.123840 1441742605 0.792480 -0.073303 -0.592712 -0.123840 1441742605 0.792480 -0.073303 -0.592712 -0.123840 1441742605 0.792480 -0.073303 -0.592712 -0.123840 1441742605 0.803406 0.007690 -0.594910 -0.023987 1441742605 0.803406 0.007690 -0.594910 -0.023987 1441742605 0.803406 0.007690 -0.594910 -0.023987 1441742605 0.803406 0.007690 -0.594910 -0.023987 1441742605 0.803406 0.007690 -0.594910 -0.023987 1441742605 0.803406 0.007690 -0.594910 -0.023987 1441742605 0.797180 0.105835 -0.586975 0.093323 1441742605 0.797180 0.105835 -0.586975 0.093323 1441742605 0.797180 0.105835 -0.586975 0.093323 1441742605 0.797180 0.105835 -0.586975 0.093323 1441742605 0.797180 0.105835 -0.586975 0.093323 1441742605 0.797180 0.105835 -0.586975 0.093323 1441742605 0.767273 0.210815 -0.566589 0.213867 1441742605 0.767273 0.210815 -0.566589 0.213867 1441742605 0.767273 0.210815 -0.566589 0.213867 1441742605 0.767273 0.210815 -0.566589 0.213867 1441742605 0.767273 0.210815 -0.566589 0.213867 1441742605 0.727295 0.289429 -0.538757 0.311401 1441742605 0.727295 0.289429 -0.538757 0.311401 1441742605 0.727295 0.289429 -0.538757 0.311401 1441742605 0.672913 0.364014 -0.501953 0.403259 1441742605 0.672913 0.364014 -0.501953 0.403259 1441742605 0.672913 0.364014 -0.501953 0.403259 1441742606 0.672913 0.364014 -0.501953 0.403259 1441742606 0.672913 0.364014 -0.501953 0.403259 1441742606 0.672913 0.364014 -0.501953 0.403259 1441742606 0.607117 0.437744 -0.453369 0.483948 1441742606 0.607117 0.437744 -0.453369 0.483948 1441742606 0.607117 0.437744 -0.453369 0.483948 1441742606 0.607117 0.437744 -0.453369 0.483948 1441742606 0.607117 0.437744 -0.453369 0.483948 1441742606 0.607117 0.437744 -0.453369 0.483948 1441742606 0.607117 0.437744 -0.453369 0.483948 1441742606 0.531982 0.505005 -0.397095 0.551514 1441742606 0.531982 0.505005 -0.397095 0.551514 1441742606 0.531982 0.505005 -0.397095 0.551514 1441742606 0.531982 0.505005 -0.397095 0.551514 1441742606 0.531982 0.505005 -0.397095 0.551514 1441742606 0.531982 0.505005 -0.397095 0.551514 1441742606 0.459595 0.555847 -0.341309 0.602661 1441742606 0.459595 0.555847 -0.341309 0.602661 1441742606 0.459595 0.555847 -0.341309 0.602661 1441742606 0.459595 0.555847 -0.341309 0.602661 1441742606 0.459595 0.555847 -0.341309 0.602661 1441742606 0.459595 0.555847 -0.341309 0.602661 1441742606 0.402100 0.587769 -0.296631 0.636230 1441742606 0.402100 0.587769 -0.296631 0.636230 1441742606 0.402100 0.587769 -0.296631 0.636230 1441742606 0.402100 0.587769 -0.296631 0.636230 1441742606 0.402100 0.587769 -0.296631 0.636230 1441742606 0.402100 0.587769 -0.296631 0.636230 1441742606 0.357056 0.610352 -0.266541 0.654846 1441742606 0.357056 0.610352 -0.266541 0.654846 1441742606 0.357056 0.610352 -0.266541 0.654846 1441742606 0.357056 0.610352 -0.266541 0.654846 1441742606 0.357056 0.610352 -0.266541 0.654846 1441742606 0.357056 0.610352 -0.266541 0.654846 1441742606 0.357056 0.610352 -0.266541 0.654846 1441742606 0.348999 0.625854 -0.257202 0.648254 1441742606 0.348999 0.625854 -0.257202 0.648254 1441742606 0.348999 0.625854 -0.257202 0.648254 1441742606 0.348999 0.625854 -0.257202 0.648254 1441742606 0.348999 0.625854 -0.257202 0.648254 1441742606 0.348999 0.625854 -0.257202 0.648254 1441742606 0.392639 0.622375 -0.278748 0.617004 1441742606 0.392639 0.622375 -0.278748 0.617004 1441742606 0.392639 0.622375 -0.278748 0.617004 1441742606 0.392639 0.622375 -0.278748 0.617004 1441742606 0.392639 0.622375 -0.278748 0.617004 1441742606 0.392639 0.622375 -0.278748 0.617004 1441742606 0.467712 0.595764 -0.325684 0.565857 1441742606 0.467712 0.595764 -0.325684 0.565857 1441742606 0.467712 0.595764 -0.325684 0.565857 1441742606 0.467712 0.595764 -0.325684 0.565857 1441742606 0.467712 0.595764 -0.325684 0.565857 1441742606 0.467712 0.595764 -0.325684 0.565857 1441742606 0.543091 0.551086 -0.385376 0.502686 1441742606 0.543091 0.551086 -0.385376 0.502686 1441742606 0.543091 0.551086 -0.385376 0.502686 1441742606 0.543091 0.551086 -0.385376 0.502686 1441742606 0.543091 0.551086 -0.385376 0.502686 1441742606 0.613770 0.491638 -0.447449 0.425842 1441742606 0.613770 0.491638 -0.447449 0.425842 1441742606 0.613770 0.491638 -0.447449 0.425842 1441742606 0.613770 0.491638 -0.447449 0.425842 1441742606 0.613770 0.491638 -0.447449 0.425842 1441742606 0.613770 0.491638 -0.447449 0.425842 1441742606 0.674988 0.413147 -0.509949 0.337097 1441742606 0.674988 0.413147 -0.509949 0.337097 1441742606 0.674988 0.413147 -0.509949 0.337097 1441742606 0.674988 0.413147 -0.509949 0.337097 1441742606 0.674988 0.413147 -0.509949 0.337097 1441742606 0.674988 0.413147 -0.509949 0.337097 1441742606 0.723694 0.321899 -0.560242 0.242432 1441742606 0.723694 0.321899 -0.560242 0.242432 1441742606 0.723694 0.321899 -0.560242 0.242432 1441742606 0.723694 0.321899 -0.560242 0.242432 1441742606 0.723694 0.321899 -0.560242 0.242432 1441742606 0.723694 0.321899 -0.560242 0.242432 1441742606 0.723694 0.321899 -0.560242 0.242432 1441742606 0.755310 0.230591 -0.595459 0.147461 1441742606 0.755310 0.230591 -0.595459 0.147461 1441742606 0.755310 0.230591 -0.595459 0.147461 1441742606 0.755310 0.230591 -0.595459 0.147461 1441742606 0.755310 0.230591 -0.595459 0.147461 1441742606 0.774658 0.132996 -0.616333 0.048157 1441742606 0.774658 0.132996 -0.616333 0.048157 1441742606 0.774658 0.132996 -0.616333 0.048157 1441742606 0.774658 0.132996 -0.616333 0.048157 1441742606 0.774658 0.132996 -0.616333 0.048157 1441742606 0.774658 0.132996 -0.616333 0.048157 1441742606 0.780396 0.038757 -0.622375 -0.045776 1441742606 0.780396 0.038757 -0.622375 -0.045776 1441742606 0.780396 0.038757 -0.622375 -0.045776 1441742606 0.780396 0.038757 -0.622375 -0.045776 1441742606 0.780396 0.038757 -0.622375 -0.045776 1441742606 0.780396 0.038757 -0.622375 -0.045776 1441742606 0.776062 -0.046509 -0.614380 -0.134277 1441742606 0.776062 -0.046509 -0.614380 -0.134277 1441742606 0.776062 -0.046509 -0.614380 -0.134277 1441742606 0.776062 -0.046509 -0.614380 -0.134277 1441742606 0.776062 -0.046509 -0.614380 -0.134277 1441742606 0.776062 -0.046509 -0.614380 -0.134277 1441742606 0.767151 -0.116638 -0.593750 -0.212891 1441742606 0.767151 -0.116638 -0.593750 -0.212891 1441742606 0.767151 -0.116638 -0.593750 -0.212891 1441742606 0.767151 -0.116638 -0.593750 -0.212891 1441742606 0.767151 -0.116638 -0.593750 -0.212891 1441742606 0.767151 -0.116638 -0.593750 -0.212891 1441742606 0.767151 -0.116638 -0.593750 -0.212891 1441742606 0.755798 -0.166504 -0.575012 -0.265320 1441742606 0.755798 -0.166504 -0.575012 -0.265320 1441742606 0.755798 -0.166504 -0.575012 -0.265320 1441742606 0.755798 -0.166504 -0.575012 -0.265320 1441742607 0.755798 -0.166504 -0.575012 -0.265320 1441742607 0.755798 -0.166504 -0.575012 -0.265320 1441742607 0.756348 -0.179199 -0.564941 -0.276917 1441742607 0.756348 -0.179199 -0.564941 -0.276917 1441742607 0.756348 -0.179199 -0.564941 -0.276917 1441742607 0.756348 -0.179199 -0.564941 -0.276917 1441742607 0.756348 -0.179199 -0.564941 -0.276917 1441742607 0.756348 -0.179199 -0.564941 -0.276917 1441742607 0.769287 -0.160461 -0.563965 -0.253845 1441742607 0.769287 -0.160461 -0.563965 -0.253845 1441742607 0.769287 -0.160461 -0.563965 -0.253845 1441742607 0.785950 -0.124084 -0.568604 -0.208862 1441742607 0.785950 -0.124084 -0.568604 -0.208862 1441742607 0.785950 -0.124084 -0.568604 -0.208862 1441742607 0.785950 -0.124084 -0.568604 -0.208862 1441742607 0.801331 -0.069153 -0.578369 -0.136292 1441742607 0.801331 -0.069153 -0.578369 -0.136292 1441742607 0.801331 -0.069153 -0.578369 -0.136292 1441742607 0.801331 -0.069153 -0.578369 -0.136292 1441742607 0.801331 -0.069153 -0.578369 -0.136292 1441742607 0.809143 -0.000793 -0.585571 -0.048157 1441742607 0.809143 -0.000793 -0.585571 -0.048157 1441742607 0.809143 -0.000793 -0.585571 -0.048157 1441742607 0.809143 -0.000793 -0.585571 -0.048157 1441742607 0.809143 -0.000793 -0.585571 -0.048157 1441742607 0.804321 0.067993 -0.588440 0.046021 1441742607 0.804321 0.067993 -0.588440 0.046021 1441742607 0.804321 0.067993 -0.588440 0.046021 1441742607 0.786194 0.148010 -0.580627 0.151001 1441742607 0.786194 0.148010 -0.580627 0.151001 1441742607 0.786194 0.148010 -0.580627 0.151001 1441742607 0.786194 0.148010 -0.580627 0.151001 1441742607 0.786194 0.148010 -0.580627 0.151001 1441742607 0.786194 0.148010 -0.580627 0.151001 1441742607 0.754028 0.224365 -0.563477 0.252075 1441742607 0.754028 0.224365 -0.563477 0.252075 1441742607 0.754028 0.224365 -0.563477 0.252075 1441742607 0.754028 0.224365 -0.563477 0.252075 1441742607 0.754028 0.224365 -0.563477 0.252075 1441742607 0.754028 0.224365 -0.563477 0.252075 1441742607 0.754028 0.224365 -0.563477 0.252075 1441742607 0.711609 0.296753 -0.535400 0.344788 1441742607 0.711609 0.296753 -0.535400 0.344788 1441742607 0.711609 0.296753 -0.535400 0.344788 1441742607 0.711609 0.296753 -0.535400 0.344788 1441742607 0.711609 0.296753 -0.535400 0.344788 1441742607 0.657166 0.364624 -0.499878 0.430420 1441742607 0.657166 0.364624 -0.499878 0.430420 1441742607 0.657166 0.364624 -0.499878 0.430420 1441742607 0.657166 0.364624 -0.499878 0.430420 1441742607 0.657166 0.364624 -0.499878 0.430420 1441742607 0.657166 0.364624 -0.499878 0.430420 1441742607 0.657166 0.364624 -0.499878 0.430420 1441742607 0.590942 0.430603 -0.453979 0.509094 1441742607 0.590942 0.430603 -0.453979 0.509094 1441742607 0.590942 0.430603 -0.453979 0.509094 1441742607 0.590942 0.430603 -0.453979 0.509094 1441742607 0.590942 0.430603 -0.453979 0.509094 1441742607 0.521240 0.483032 -0.406494 0.574158 1441742607 0.521240 0.483032 -0.406494 0.574158 1441742607 0.521240 0.483032 -0.406494 0.574158 1441742607 0.521240 0.483032 -0.406494 0.574158 1441742607 0.521240 0.483032 -0.406494 0.574158 1441742607 0.521240 0.483032 -0.406494 0.574158 1441742607 0.521240 0.483032 -0.406494 0.574158 1441742607 0.450317 0.524109 -0.364136 0.624390 1441742607 0.450317 0.524109 -0.364136 0.624390 1441742607 0.450317 0.524109 -0.364136 0.624390 1441742607 0.450317 0.524109 -0.364136 0.624390 1441742607 0.450317 0.524109 -0.364136 0.624390 1441742607 0.450317 0.524109 -0.364136 0.624390 1441742607 0.396240 0.558655 -0.327759 0.650635 1441742607 0.396240 0.558655 -0.327759 0.650635 1441742607 0.396240 0.558655 -0.327759 0.650635 1441742607 0.396240 0.558655 -0.327759 0.650635 1441742607 0.396240 0.558655 -0.327759 0.650635 1441742607 0.396240 0.558655 -0.327759 0.650635 1441742607 0.363464 0.585083 -0.302551 0.658813 1441742607 0.363464 0.585083 -0.302551 0.658813 1441742607 0.363464 0.585083 -0.302551 0.658813 1441742607 0.363464 0.585083 -0.302551 0.658813 1441742607 0.363464 0.585083 -0.302551 0.658813 1441742607 0.363464 0.585083 -0.302551 0.658813 1441742607 0.363464 0.585083 -0.302551 0.658813 1441742607 0.386108 0.591492 -0.300903 0.640625 1441742607 0.386108 0.591492 -0.300903 0.640625 1441742607 0.386108 0.591492 -0.300903 0.640625 1441742607 0.386108 0.591492 -0.300903 0.640625 1441742607 0.386108 0.591492 -0.300903 0.640625 1441742607 0.386108 0.591492 -0.300903 0.640625 1441742607 0.442444 0.578369 -0.334290 0.598267 1441742607 0.442444 0.578369 -0.334290 0.598267 1441742607 0.442444 0.578369 -0.334290 0.598267 1441742607 0.442444 0.578369 -0.334290 0.598267 1441742607 0.442444 0.578369 -0.334290 0.598267 1441742607 0.500122 0.554749 -0.376099 0.548279 1441742607 0.500122 0.554749 -0.376099 0.548279 1441742607 0.500122 0.554749 -0.376099 0.548279 1441742607 0.500122 0.554749 -0.376099 0.548279 1441742607 0.500122 0.554749 -0.376099 0.548279 1441742608 0.500122 0.554749 -0.376099 0.548279 1441742608 0.566589 0.514404 -0.430481 0.478577 1441742608 0.566589 0.514404 -0.430481 0.478577 1441742608 0.566589 0.514404 -0.430481 0.478577 1441742608 0.566589 0.514404 -0.430481 0.478577 1441742608 0.566589 0.514404 -0.430481 0.478577 1441742608 0.566589 0.514404 -0.430481 0.478577 1441742608 0.630554 0.453186 -0.491211 0.394531 1441742608 0.630554 0.453186 -0.491211 0.394531 1441742608 0.630554 0.453186 -0.491211 0.394531 1441742608 0.630554 0.453186 -0.491211 0.394531 1441742608 0.630554 0.453186 -0.491211 0.394531 1441742608 0.630554 0.453186 -0.491211 0.394531 1441742608 0.686218 0.380737 -0.543335 0.298157 1441742608 0.686218 0.380737 -0.543335 0.298157 1441742608 0.686218 0.380737 -0.543335 0.298157 1441742608 0.686218 0.380737 -0.543335 0.298157 1441742608 0.686218 0.380737 -0.543335 0.298157 1441742608 0.686218 0.380737 -0.543335 0.298157 1441742608 0.726807 0.295349 -0.587952 0.196960 1441742608 0.726807 0.295349 -0.587952 0.196960 1441742608 0.726807 0.295349 -0.587952 0.196960 1441742608 0.726807 0.295349 -0.587952 0.196960 1441742608 0.726807 0.295349 -0.587952 0.196960 1441742608 0.748413 0.213257 -0.619995 0.099670 1441742608 0.748413 0.213257 -0.619995 0.099670 1441742608 0.748413 0.213257 -0.619995 0.099670 1441742608 0.748413 0.213257 -0.619995 0.099670 1441742608 0.748413 0.213257 -0.619995 0.099670 1441742608 0.753601 0.139832 -0.642090 0.012878 1441742608 0.753601 0.139832 -0.642090 0.012878 1441742608 0.753601 0.139832 -0.642090 0.012878 1441742608 0.753601 0.139832 -0.642090 0.012878 1441742608 0.753601 0.139832 -0.642090 0.012878 1441742608 0.753601 0.139832 -0.642090 0.012878 1441742608 0.752625 0.060486 -0.650818 -0.079163 1441742608 0.752625 0.060486 -0.650818 -0.079163 1441742608 0.752625 0.060486 -0.650818 -0.079163 1441742608 0.752625 0.060486 -0.650818 -0.079163 1441742608 0.752625 0.060486 -0.650818 -0.079163 1441742608 0.747009 -0.028259 -0.641479 -0.172241 1441742608 0.747009 -0.028259 -0.641479 -0.172241 1441742608 0.747009 -0.028259 -0.641479 -0.172241 1441742608 0.747009 -0.028259 -0.641479 -0.172241 1441742608 0.747009 -0.028259 -0.641479 -0.172241 1441742608 0.747009 -0.028259 -0.641479 -0.172241 1441742608 0.747009 -0.028259 -0.641479 -0.172241 1441742608 0.738525 -0.099060 -0.622559 -0.239258 1441742608 0.738525 -0.099060 -0.622559 -0.239258 1441742608 0.738525 -0.099060 -0.622559 -0.239258 1441742608 0.738525 -0.099060 -0.622559 -0.239258 1441742608 0.738525 -0.099060 -0.622559 -0.239258 1441742608 0.736206 -0.141235 -0.605469 -0.267334 1441742608 0.736206 -0.141235 -0.605469 -0.267334 1441742608 0.736206 -0.141235 -0.605469 -0.267334 1441742608 0.736206 -0.141235 -0.605469 -0.267334 1441742608 0.736206 -0.141235 -0.605469 -0.267334 1441742608 0.736206 -0.141235 -0.605469 -0.267334 1441742608 0.744507 -0.152588 -0.595154 -0.261169 1441742608 0.744507 -0.152588 -0.595154 -0.261169 1441742608 0.744507 -0.152588 -0.595154 -0.261169 1441742608 0.744507 -0.152588 -0.595154 -0.261169 1441742608 0.760864 -0.131775 -0.594543 -0.224182 1441742608 0.760864 -0.131775 -0.594543 -0.224182 1441742608 0.760864 -0.131775 -0.594543 -0.224182 1441742608 0.760864 -0.131775 -0.594543 -0.224182 1441742608 0.760864 -0.131775 -0.594543 -0.224182 1441742608 0.760864 -0.131775 -0.594543 -0.224182 1441742608 0.778625 -0.086060 -0.599365 -0.164612 1441742608 0.778625 -0.086060 -0.599365 -0.164612 1441742608 0.778625 -0.086060 -0.599365 -0.164612 1441742608 0.778625 -0.086060 -0.599365 -0.164612 1441742608 0.778625 -0.086060 -0.599365 -0.164612 1441742608 0.778625 -0.086060 -0.599365 -0.164612 1441742608 0.792053 -0.018372 -0.604980 -0.079224 1441742608 0.792053 -0.018372 -0.604980 -0.079224 1441742608 0.792053 -0.018372 -0.604980 -0.079224 1441742608 0.792053 -0.018372 -0.604980 -0.079224 1441742608 0.792053 -0.018372 -0.604980 -0.079224 1441742608 0.792053 -0.018372 -0.604980 -0.079224 1441742608 0.792053 -0.018372 -0.604980 -0.079224 1441742608 0.792358 0.065796 -0.605957 0.025452 1441742608 0.792358 0.065796 -0.605957 0.025452 1441742608 0.792358 0.065796 -0.605957 0.025452 1441742608 0.792358 0.065796 -0.605957 0.025452 1441742608 0.792358 0.065796 -0.605957 0.025452 1441742608 0.775024 0.150635 -0.598389 0.136292 1441742608 0.775024 0.150635 -0.598389 0.136292 1441742608 0.775024 0.150635 -0.598389 0.136292 1441742608 0.775024 0.150635 -0.598389 0.136292 1441742608 0.775024 0.150635 -0.598389 0.136292 1441742608 0.735229 0.241150 -0.580200 0.254150 1441742608 0.735229 0.241150 -0.580200 0.254150 1441742608 0.735229 0.241150 -0.580200 0.254150 1441742608 0.735229 0.241150 -0.580200 0.254150 1441742608 0.735229 0.241150 -0.580200 0.254150 1441742608 0.735229 0.241150 -0.580200 0.254150 1441742608 0.676147 0.329895 -0.547485 0.366272 1441742608 0.676147 0.329895 -0.547485 0.366272 1441742608 0.676147 0.329895 -0.547485 0.366272 1441742608 0.676147 0.329895 -0.547485 0.366272 1441742608 0.676147 0.329895 -0.547485 0.366272 1441742608 0.676147 0.329895 -0.547485 0.366272 1441742608 0.676147 0.329895 -0.547485 0.366272 1441742609 0.605347 0.406189 -0.505920 0.461060 1441742609 0.605347 0.406189 -0.505920 0.461060 1441742609 0.605347 0.406189 -0.505920 0.461060 1441742609 0.605347 0.406189 -0.505920 0.461060 1441742609 0.605347 0.406189 -0.505920 0.461060 1441742609 0.605347 0.406189 -0.505920 0.461060 1441742609 0.521179 0.475647 -0.454834 0.543335 1441742609 0.521179 0.475647 -0.454834 0.543335 1441742609 0.521179 0.475647 -0.454834 0.543335 1441742609 0.521179 0.475647 -0.454834 0.543335 1441742609 0.521179 0.475647 -0.454834 0.543335 1441742609 0.430542 0.535522 -0.398071 0.607727 1441742609 0.430542 0.535522 -0.398071 0.607727 1441742609 0.430542 0.535522 -0.398071 0.607727 1441742609 0.430542 0.535522 -0.398071 0.607727 1441742609 0.430542 0.535522 -0.398071 0.607727 1441742609 0.430542 0.535522 -0.398071 0.607727 1441742609 0.430542 0.535522 -0.398071 0.607727 1441742609 0.362915 0.576782 -0.352417 0.641357 1441742609 0.362915 0.576782 -0.352417 0.641357 1441742609 0.362915 0.576782 -0.352417 0.641357 1441742609 0.362915 0.576782 -0.352417 0.641357 1441742609 0.362915 0.576782 -0.352417 0.641357 1441742609 0.362915 0.576782 -0.352417 0.641357 1441742609 0.325256 0.605164 -0.314636 0.654907 1441742609 0.325256 0.605164 -0.314636 0.654907 1441742609 0.325256 0.605164 -0.314636 0.654907 1441742609 0.325256 0.605164 -0.314636 0.654907 1441742609 0.325256 0.605164 -0.314636 0.654907 1441742609 0.325256 0.605164 -0.314636 0.654907 1441742609 0.338257 0.618774 -0.303101 0.640930 1441742609 0.338257 0.618774 -0.303101 0.640930 1441742609 0.338257 0.618774 -0.303101 0.640930 1441742609 0.338257 0.618774 -0.303101 0.640930 1441742609 0.338257 0.618774 -0.303101 0.640930 1441742609 0.377502 0.617737 -0.320435 0.610901 1441742609 0.377502 0.617737 -0.320435 0.610901 1441742609 0.377502 0.617737 -0.320435 0.610901 1441742609 0.377502 0.617737 -0.320435 0.610901 1441742609 0.377502 0.617737 -0.320435 0.610901 1441742609 0.377502 0.617737 -0.320435 0.610901 1441742609 0.435974 0.600342 -0.355713 0.568298 1441742609 0.435974 0.600342 -0.355713 0.568298 1441742609 0.435974 0.600342 -0.355713 0.568298 1441742609 0.435974 0.600342 -0.355713 0.568298 1441742609 0.435974 0.600342 -0.355713 0.568298 1441742609 0.435974 0.600342 -0.355713 0.568298 1441742609 0.506653 0.564148 -0.406982 0.509277 1441742609 0.506653 0.564148 -0.406982 0.509277 1441742609 0.506653 0.564148 -0.406982 0.509277 1441742609 0.506653 0.564148 -0.406982 0.509277 1441742609 0.506653 0.564148 -0.406982 0.509277 1441742609 0.506653 0.564148 -0.406982 0.509277 1441742609 0.506653 0.564148 -0.406982 0.509277 1441742609 0.577026 0.509644 -0.464722 0.437439 1441742609 0.577026 0.509644 -0.464722 0.437439 1441742609 0.577026 0.509644 -0.464722 0.437439 1441742609 0.577026 0.509644 -0.464722 0.437439 1441742609 0.577026 0.509644 -0.464722 0.437439 1441742609 0.577026 0.509644 -0.464722 0.437439 1441742609 0.638733 0.442078 -0.519348 0.356079 1441742609 0.638733 0.442078 -0.519348 0.356079 1441742609 0.638733 0.442078 -0.519348 0.356079 1441742609 0.638733 0.442078 -0.519348 0.356079 1441742609 0.638733 0.442078 -0.519348 0.356079 1441742609 0.638733 0.442078 -0.519348 0.356079 1441742609 0.689819 0.361328 -0.567200 0.268066 1441742609 0.689819 0.361328 -0.567200 0.268066 1441742609 0.689819 0.361328 -0.567200 0.268066 1441742609 0.689819 0.361328 -0.567200 0.268066 1441742609 0.689819 0.361328 -0.567200 0.268066 1441742609 0.689819 0.361328 -0.567200 0.268066 1441742609 0.727905 0.273438 -0.602844 0.178650 1441742609 0.727905 0.273438 -0.602844 0.178650 1441742609 0.727905 0.273438 -0.602844 0.178650 1441742609 0.727905 0.273438 -0.602844 0.178650 1441742609 0.727905 0.273438 -0.602844 0.178650 1441742609 
0.752136 0.246643 -0.582825 0.183716 1441742613 0.752136 0.246643 -0.582825 0.183716 1441742613 0.752136 0.246643 -0.582825 0.183716 1441742613 0.752136 0.246643 -0.582825 0.183716 1441742613 0.752136 0.246643 -0.582825 0.183716 1441742613 0.739380 0.275696 -0.569885 0.229004 1441742613 0.739380 0.275696 -0.569885 0.229004 1441742613 0.739380 0.275696 -0.569885 0.229004 1441742613 0.739380 0.275696 -0.569885 0.229004 1441742613 0.739380 0.275696 -0.569885 0.229004 1441742613 0.739380 0.275696 -0.569885 0.229004 1441742613 0.719299 0.313538 -0.549561 0.286865 1441742613 0.719299 0.313538 -0.549561 0.286865 1441742613 0.719299 0.313538 -0.549561 0.286865 1441742613 0.719299 0.313538 -0.549561 0.286865 1441742613 0.719299 0.313538 -0.549561 0.286865 1441742613 0.719299 0.313538 -0.549561 0.286865 1441742613 0.686829 0.363403 -0.519775 0.354919 1441742613 0.686829 0.363403 -0.519775 0.354919 1441742613 0.686829 0.363403 -0.519775 0.354919 1441742613 0.686829 0.363403 -0.519775 0.354919 1441742613 0.686829 0.363403 -0.519775 0.354919 1441742613 0.642517 0.421753 -0.479004 0.424072 1441742613 0.642517 0.421753 -0.479004 0.424072 1441742613 0.642517 0.421753 -0.479004 0.424072 1441742613 0.642517 0.421753 -0.479004 0.424072 1441742613 0.642517 0.421753 -0.479004 0.424072 1441742613 0.642517 0.421753 -0.479004 0.424072 1441742613 0.589722 0.475830 -0.431091 0.489807 1441742613 0.589722 0.475830 -0.431091 0.489807 1441742613 0.589722 0.475830 -0.431091 0.489807 1441742613 0.589722 0.475830 -0.431091 0.489807 1441742613 0.589722 0.475830 -0.431091 0.489807 1441742613 0.589722 0.475830 -0.431091 0.489807 1441742613 0.524597 0.526672 -0.374146 0.554443 1441742613 0.524597 0.526672 -0.374146 0.554443 1441742613 0.524597 0.526672 -0.374146 0.554443 1441742613 0.524597 0.526672 -0.374146 0.554443 1441742613 0.524597 0.526672 -0.374146 0.554443 1441742613 0.524597 0.526672 -0.374146 0.554443 1441742613 0.464233 0.570984 -0.313843 0.599976 1441742613 0.464233 0.570984 -0.313843 0.599976 1441742613 0.464233 0.570984 -0.313843 0.599976 1441742613 0.464233 0.570984 -0.313843 0.599976 1441742613 0.464233 0.570984 -0.313843 0.599976 1441742613 0.464233 0.570984 -0.313843 0.599976 1441742613 0.416016 0.599487 -0.266357 0.629639 1441742613 0.416016 0.599487 -0.266357 0.629639 1441742613 0.416016 0.599487 -0.266357 0.629639 1441742613 0.416016 0.599487 -0.266357 0.629639 1441742613 0.416016 0.599487 -0.266357 0.629639 1441742613 0.416016 0.599487 -0.266357 0.629639 1441742613 0.416016 0.599487 -0.266357 0.629639 1441742613 0.387024 0.618530 -0.233337 0.642700 1441742613 0.387024 0.618530 -0.233337 0.642700 1441742613 0.387024 0.618530 -0.233337 0.642700 1441742613 0.387024 0.618530 -0.233337 0.642700 1441742613 0.387024 0.618530 -0.233337 0.642700 1441742613 0.387024 0.618530 -0.233337 0.642700 1441742613 0.387024 0.618530 -0.233337 0.642700 1441742613 0.382996 0.628235 -0.226563 0.638184 1441742613 0.382996 0.628235 -0.226563 0.638184 1441742613 0.382996 0.628235 -0.226563 0.638184 1441742613 0.382996 0.628235 -0.226563 0.638184 1441742613 0.382996 0.628235 -0.226563 0.638184 1441742613 0.382996 0.628235 -0.226563 0.638184 1441742613 0.404541 0.628845 -0.244751 0.617188 1441742613 0.404541 0.628845 -0.244751 0.617188 1441742613 0.404541 0.628845 -0.244751 0.617188 1441742613 0.404541 0.628845 -0.244751 0.617188 1441742613 0.404541 0.628845 -0.244751 0.617188 1441742613 0.404541 0.628845 -0.244751 0.617188 1441742613 0.452332 0.618835 -0.280701 0.577576 1441742613 0.452332 0.618835 -0.280701 0.577576 1441742613 0.452332 0.618835 -0.280701 0.577576 1441742613 0.452332 0.618835 -0.280701 0.577576 1441742613 0.452332 0.618835 -0.280701 0.577576 1441742613 0.452332 0.618835 -0.280701 0.577576 1441742613 0.523560 0.587280 -0.338074 0.516296 1441742613 0.523560 0.587280 -0.338074 0.516296 1441742613 0.523560 0.587280 -0.338074 0.516296 1441742613 0.523560 0.587280 -0.338074 0.516296 1441742613 0.523560 0.587280 -0.338074 0.516296 1441742613 0.523560 0.587280 -0.338074 0.516296 1441742613 0.600098 0.528992 -0.408203 0.439697 1441742613 0.600098 0.528992 -0.408203 0.439697 1441742613 0.600098 0.528992 -0.408203 0.439697 1441742613 0.600098 0.528992 -0.408203 0.439697 1441742613 0.600098 0.528992 -0.408203 0.439697 1441742613 0.600098 0.528992 -0.408203 0.439697 1441742613 0.663696 0.460205 -0.472656 0.352478 1441742613 0.663696 0.460205 -0.472656 0.352478 1441742613 0.663696 0.460205 -0.472656 0.352478 1441742613 0.663696 0.460205 -0.472656 0.352478 1441742613 0.663696 0.460205 -0.472656 0.352478 1441742613 0.663696 0.460205 -0.472656 0.352478 1441742613 0.712708 0.373474 -0.534424 0.258789 1441742613 0.712708 0.373474 -0.534424 0.258789 1441742613 0.712708 0.373474 -0.534424 0.258789 1441742613 0.712708 0.373474 -0.534424 0.258789 1441742613 0.712708 0.373474 -0.534424 0.258789 1441742614 0.712708 0.373474 -0.534424 0.258789 1441742614 0.742554 0.286255 -0.582458 0.165649 1441742614 0.742554 0.286255 -0.582458 0.165649 1441742614 0.742554 0.286255 -0.582458 0.165649 1441742614 0.742554 0.286255 -0.582458 0.165649 1441742614 0.742554 0.286255 -0.582458 0.165649 1441742614 0.742554 0.286255 -0.582458 0.165649 1441742614 0.758667 0.198853 -0.615723 0.076111 1441742614 0.758667 0.198853 -0.615723 0.076111 1441742614 0.758667 0.198853 -0.615723 0.076111 1441742614 0.758667 0.198853 -0.615723 0.076111 1441742614 0.758667 0.198853 -0.615723 0.076111 1441742614 0.758667 0.198853 -0.615723 0.076111 1441742614 0.765442 0.109619 -0.633972 -0.014587 1441742614 0.765442 0.109619 -0.633972 -0.014587 1441742614 0.765442 0.109619 -0.633972 -0.014587 1441742614 0.765442 0.109619 -0.633972 -0.014587 1441742614 0.765442 0.109619 -0.633972 -0.014587 1441742614 0.761230 0.016968 -0.638245 -0.113342 1441742614 0.761230 0.016968 -0.638245 -0.113342 1441742614 0.761230 0.016968 -0.638245 -0.113342 1441742614 0.761230 0.016968 -0.638245 -0.113342 1441742614 0.761230 0.016968 -0.638245 -0.113342 1441742614 0.748596 -0.070313 -0.628418 -0.199402 1441742614 0.748596 -0.070313 -0.628418 -0.199402 1441742614 0.748596 -0.070313 -0.628418 -0.199402 1441742614 0.748596 -0.070313 -0.628418 -0.199402 1441742614 0.748596 -0.070313 -0.628418 -0.199402 1441742614 0.748596 -0.070313 -0.628418 -0.199402 1441742614 0.734741 -0.135193 -0.610596 -0.262817 1441742614 0.734741 -0.135193 -0.610596 -0.262817 1441742614 0.734741 -0.135193 -0.610596 -0.262817 1441742614 0.734741 -0.135193 -0.610596 -0.262817 1441742614 0.734741 -0.135193 -0.610596 -0.262817 1441742614 0.734741 -0.135193 -0.610596 -0.262817 1441742614 0.734741 -0.135193 -0.610596 -0.262817 1441742614 0.724976 -0.181641 -0.594299 -0.297119 1441742614 0.724976 -0.181641 -0.594299 -0.297119 1441742614 0.724976 -0.181641 -0.594299 -0.297119 1441742614 0.724976 -0.181641 -0.594299 -0.297119 1441742614 0.724976 -0.181641 -0.594299 -0.297119 1441742614 0.724976 -0.181641 -0.594299 -0.297119 1441742614 0.730286 -0.188843 -0.590027 -0.288025 1441742614 0.730286 -0.188843 -0.590027 -0.288025 1441742614 0.730286 -0.188843 -0.590027 -0.288025 1441742614 0.730286 -0.188843 -0.590027 -0.288025 1441742614 0.730286 -0.188843 -0.590027 -0.288025 1441742614 0.730286 -0.188843 -0.590027 -0.288025 1441742614 0.752319 -0.151367 -0.593750 -0.242004 1441742614 0.752319 -0.151367 -0.593750 -0.242004 1441742614 0.752319 -0.151367 -0.593750 -0.242004 1441742614 0.752319 -0.151367 -0.593750 -0.242004 1441742614 0.752319 -0.151367 -0.593750 -0.242004 1441742614 0.752319 -0.151367 -0.593750 -0.242004 1441742614 0.776306 -0.089783 -0.598145 -0.177490 1441742614 0.776306 -0.089783 -0.598145 -0.177490 1441742614 0.776306 -0.089783 -0.598145 -0.177490 1441742614 0.776306 -0.089783 -0.598145 -0.177490 1441742614 0.776306 -0.089783 -0.598145 -0.177490 1441742614 0.776306 -0.089783 -0.598145 -0.177490 1441742614 0.794250 -0.021912 -0.599060 -0.098755 1441742614 0.794250 -0.021912 -0.599060 -0.098755 1441742614 0.794250 -0.021912 -0.599060 -0.098755 1441742614 0.794250 -0.021912 -0.599060 -0.098755 1441742614 0.794250 -0.021912 -0.599060 -0.098755 1441742614 0.794250 -0.021912 -0.599060 -0.098755 1441742614 0.794250 -0.021912 -0.599060 -0.098755 1441742614 0.802185 0.053223 -0.594666 -0.006958 1441742614 0.802185 0.053223 -0.594666 -0.006958 1441742614 0.802185 0.053223 -0.594666 -0.006958 1441742614 0.802185 0.053223 -0.594666 -0.006958 1441742614 0.802185 0.053223 -0.594666 -0.006958 1441742614 0.802185 0.053223 -0.594666 -0.006958 1441742614 0.796692 0.136658 -0.580994 0.094849 1441742614 0.796692 0.136658 -0.580994 0.094849 1441742614 0.796692 0.136658 -0.580994 0.094849 1441742614 0.796692 0.136658 -0.580994 0.094849 1441742614 0.796692 0.136658 -0.580994 0.094849 1441742614 0.775269 0.222351 -0.557617 0.196228 1441742614 0.775269 0.222351 -0.557617 0.196228 1441742614 0.775269 0.222351 -0.557617 0.196228 1441742614 0.775269 0.222351 -0.557617 0.196228 1441742614 0.775269 0.222351 -0.557617 0.196228 1441742614 0.775269 0.222351 -0.557617 0.196228 1441742614 0.740784 0.307190 -0.522583 0.289429 1441742614 0.740784 0.307190 -0.522583 0.289429 1441742614 0.740784 0.307190 -0.522583 0.289429 1441742614 0.740784 0.307190 -0.522583 0.289429 1441742614 0.740784 0.307190 -0.522583 0.289429 1441742614 0.700073 0.375122 -0.482727 0.368958 1441742614 0.700073 0.375122 -0.482727 0.368958 1441742614 0.700073 0.375122 -0.482727 0.368958 1441742614 0.700073 0.375122 -0.482727 0.368958 1441742614 0.700073 0.375122 -0.482727 0.368958 1441742614 0.648499 0.436401 -0.439331 0.442627 1441742614 0.648499 0.436401 -0.439331 0.442627 1441742614 0.648499 0.436401 -0.439331 0.442627 1441742614 0.648499 0.436401 -0.439331 0.442627 1441742614 0.648499 0.436401 -0.439331 0.442627 1441742614 0.648499 0.436401 -0.439331 0.442627 1441742614 0.648499 0.436401 -0.439331 0.442627 1441742614 0.588989 0.492920 -0.391785 0.506470 1441742614 0.588989 0.492920 -0.391785 0.506470 1441742614 0.588989 0.492920 -0.391785 0.506470 1441742614 0.588989 0.492920 -0.391785 0.506470 1441742614 0.588989 0.492920 -0.391785 0.506470 1441742615 0.529724 0.538330 -0.345886 0.556702 1441742615 0.529724 0.538330 -0.345886 0.556702 1441742615 0.529724 0.538330 -0.345886 0.556702 1441742615 0.529724 0.538330 -0.345886 0.556702 1441742615 0.529724 0.538330 -0.345886 0.556702 1441742615 0.529724 0.538330 -0.345886 0.556702 1441742615 0.488098 0.566101 -0.312622 0.586121 1441742615 0.488098 0.566101 -0.312622 0.586121 1441742615 0.488098 0.566101 -0.312622 0.586121 1441742615 0.488098 0.566101 -0.312622 0.586121 1441742615 0.488098 0.566101 -0.312622 0.586121 1441742615 0.488098 0.566101 -0.312622 0.586121 1441742615 0.467590 0.576050 -0.306213 0.596375 1441742615 0.467590 0.576050 -0.306213 0.596375 1441742615 0.467590 0.576050 -0.306213 0.596375 1441742615 0.467590 0.576050 -0.306213 0.596375 1441742615 0.467590 0.576050 -0.306213 0.596375 1441742615 0.467590 0.576050 -0.306213 0.596375 1441742615 0.459045 0.586060 -0.310181 0.591187 1441742615 0.459045 0.586060 -0.310181 0.591187 1441742615 0.459045 0.586060 -0.310181 0.591187 1441742615 0.459045 0.586060 -0.310181 0.591187 1441742615 0.459045 0.586060 -0.310181 0.591187 1441742615 0.459045 0.586060 -0.310181 0.591187 1441742615 0.459045 0.586060 -0.310181 0.591187 1441742615 0.482422 0.586853 -0.331421 0.559448 1441742615 0.482422 0.586853 -0.331421 0.559448 1441742615 0.482422 0.586853 -0.331421 0.559448 1441742615 0.482422 0.586853 -0.331421 0.559448 1441742615 0.482422 0.586853 -0.331421 0.559448 1441742615 0.482422 0.586853 -0.331421 0.559448 1441742615 0.529053 0.565430 -0.375610 0.509216 1441742615 0.529053 0.565430 -0.375610 0.509216 1441742615 0.529053 0.565430 -0.375610 0.509216 1441742615 0.529053 0.565430 -0.375610 0.509216 1441742615 0.529053 0.565430 -0.375610 0.509216 1441742615 0.529053 0.565430 -0.375610 0.509216 1441742615 0.583923 0.524353 -0.427490 0.448608 1441742615 0.583923 0.524353 -0.427490 0.448608 1441742615 0.583923 0.524353 -0.427490 0.448608 1441742615 0.583923 0.524353 -0.427490 0.448608 1441742615 0.583923 0.524353 -0.427490 0.448608 1441742615 0.583923 0.524353 -0.427490 0.448608 1441742615 0.641235 0.465576 -0.481934 0.373779 1441742615 0.641235 0.465576 -0.481934 0.373779 1441742615 0.641235 0.465576 -0.481934 0.373779 1441742615 0.641235 0.465576 -0.481934 0.373779 1441742615 0.641235 0.465576 -0.481934 0.373779 1441742615 0.641235 0.465576 -0.481934 0.373779 1441742615 0.690857 0.393982 -0.532837 0.288940 1441742615 0.690857 0.393982 -0.532837 0.288940 1441742615 0.690857 0.393982 -0.532837 0.288940 1441742615 0.690857 0.393982 -0.532837 0.288940 1441742615 0.690857 0.393982 -0.532837 0.288940 1441742615 0.690857 0.393982 -0.532837 0.288940 1441742615 0.725159 0.315735 -0.576538 0.204895 1441742615 0.725159 0.315735 -0.576538 0.204895 1441742615 0.725159 0.315735 -0.576538 0.204895 1441742615 0.725159 0.315735 -0.576538 0.204895 1441742615 0.725159 0.315735 -0.576538 0.204895 1441742615 0.725159 0.315735 -0.576538 0.204895 1441742615 0.746643 0.239075 -0.609436 0.118103 1441742615 0.746643 0.239075 -0.609436 0.118103 1441742615 0.746643 0.239075 -0.609436 0.118103 1441742615 0.746643 0.239075 -0.609436 0.118103 1441742615 0.746643 0.239075 -0.609436 0.118103 1441742615 0.746643 0.239075 -0.609436 0.118103 1441742615 0.758362 0.154968 -0.632568 0.026428 1441742615 0.758362 0.154968 -0.632568 0.026428 1441742615 0.758362 0.154968 -0.632568 0.026428 1441742615 0.758362 0.154968 -0.632568 0.026428 1441742615 0.758362 0.154968 -0.632568 0.026428 1441742615 0.758362 0.154968 -0.632568 0.026428 1441742615 0.759460 0.062744 -0.644836 -0.058838 1441742615 0.759460 0.062744 -0.644836 -0.058838 1441742615 0.759460 0.062744 -0.644836 -0.058838 1441742615 0.759460 0.062744 -0.644836 -0.058838 1441742615 0.759460 0.062744 -0.644836 -0.058838 1441742615 0.759460 0.062744 -0.644836 -0.058838 1441742615 0.752625 -0.026428 -0.643616 -0.136597 1441742615 0.752625 -0.026428 -0.643616 -0.136597 1441742615 0.752625 -0.026428 -0.643616 -0.136597 1441742615 0.752625 -0.026428 -0.643616 -0.136597 1441742615 0.752625 -0.026428 -0.643616 -0.136597 1441742615 0.740723 -0.107361 -0.629517 -0.208618 1441742615 0.740723 -0.107361 -0.629517 -0.208618 1441742615 0.740723 -0.107361 -0.629517 -0.208618 1441742615 0.740723 -0.107361 -0.629517 -0.208618 1441742615 0.740723 -0.107361 -0.629517 -0.208618 1441742615 0.740723 -0.107361 -0.629517 -0.208618 1441742615 0.740723 -0.107361 -0.629517 -0.208618 1441742615 0.733154 -0.166199 -0.608459 -0.254395 1441742615 0.733154 -0.166199 -0.608459 -0.254395 1441742615 0.733154 -0.166199 -0.608459 -0.254395 1441742615 0.733154 -0.166199 -0.608459 -0.254395 1441742615 0.733154 -0.166199 -0.608459 -0.254395 1441742615 0.733154 -0.166199 -0.608459 -0.254395 1441742615 0.729980 -0.200073 -0.592468 -0.275879 1441742615 0.729980 -0.200073 -0.592468 -0.275879 1441742615 0.729980 -0.200073 -0.592468 -0.275879 1441742615 0.729980 -0.200073 -0.592468 -0.275879 1441742615 0.729980 -0.200073 -0.592468 -0.275879 1441742615 0.729980 -0.200073 -0.592468 -0.275879 1441742615 0.737732 -0.205627 -0.585083 -0.266785 1441742615 0.737732 -0.205627 -0.585083 -0.266785 1441742615 0.737732 -0.205627 -0.585083 -0.266785 1441742615 0.737732 -0.205627 -0.585083 -0.266785 1441742615 0.737732 -0.205627 -0.585083 -0.266785 1441742615 0.737732 -0.205627 -0.585083 -0.266785 1441742615 0.756287 -0.183105 -0.585327 -0.227783 1441742616 0.756287 -0.183105 -0.585327 -0.227783 1441742616 0.756287 -0.183105 -0.585327 -0.227783 1441742616 0.756287 -0.183105 -0.585327 -0.227783 1441742616 0.756287 -0.183105 -0.585327 -0.227783 1441742616 0.756287 -0.183105 -0.585327 -0.227783 1441742616 0.756287 -0.183105 -0.585327 -0.227783 1441742616 0.779602 -0.135437 -0.589294 -0.163086 1441742616 0.779602 -0.135437 -0.589294 -0.163086 1441742616 0.779602 -0.135437 -0.589294 -0.163086 1441742616 0.779602 -0.135437 -0.589294 -0.163086 1441742616 0.798462 -0.061035 -0.594543 -0.072815 1441742616 0.798462 -0.061035 -0.594543 -0.072815 1441742616 0.798462 -0.061035 -0.594543 -0.072815 1441742616 0.798462 -0.061035 -0.594543 -0.072815 1441742616 0.798462 -0.061035 -0.594543 -0.072815 1441742616 0.798462 -0.061035 -0.594543 -0.072815 1441742616 0.803406 0.032532 -0.593567 0.033936 1441742616 0.803406 0.032532 -0.593567 0.033936 1441742616 0.803406 0.032532 -0.593567 0.033936 1441742616 0.803406 0.032532 -0.593567 0.033936 1441742616 0.803406 0.032532 -0.593567 0.033936 1441742616 0.803406 0.032532 -0.593567 0.033936 1441742616 0.792358 0.126038 -0.579712 0.141907 1441742616 0.792358 0.126038 -0.579712 0.141907 1441742616 0.792358 0.126038 -0.579712 0.141907 1441742616 0.792358 0.126038 -0.579712 0.141907 1441742616 0.792358 0.126038 -0.579712 0.141907 1441742616 0.792358 0.126038 -0.579712 0.141907 1441742616 0.768372 0.208679 -0.553894 0.243469 1441742616 0.768372 0.208679 -0.553894 0.243469 1441742616 0.768372 0.208679 -0.553894 0.243469 1441742616 0.768372 0.208679 -0.553894 0.243469 1441742616 0.768372 0.208679 -0.553894 0.243469 1441742616 0.729492 0.286377 -0.517822 0.343079 1441742616 0.729492 0.286377 -0.517822 0.343079 1441742616 0.729492 0.286377 -0.517822 0.343079 1441742616 0.729492 0.286377 -0.517822 0.343079 1441742616 0.729492 0.286377 -0.517822 0.343079 1441742616 0.729492 0.286377 -0.517822 0.343079 1441742616 0.675476 0.361450 -0.470825 0.437378 1441742616 0.675476 0.361450 -0.470825 0.437378 1441742616 0.675476 0.361450 -0.470825 0.437378 1441742616 0.675476 0.361450 -0.470825 0.437378 1441742616 0.675476 0.361450 -0.470825 0.437378 1441742616 0.675476 0.361450 -0.470825 0.437378 1441742616 0.675476 0.361450 -0.470825 0.437378 1441742616 0.602295 0.440063 -0.412781 0.522644 1441742616 0.602295 0.440063 -0.412781 0.522644 1441742616 0.602295 0.440063 -0.412781 0.522644 1441742616 0.602295 0.440063 -0.412781 0.522644 1441742616 0.602295 0.440063 -0.412781 0.522644 1441742616 0.602295 0.440063 -0.412781 0.522644 1441742616 0.519104 0.508911 -0.349304 0.591125 1441742616 0.519104 0.508911 -0.349304 0.591125 1441742616 0.519104 0.508911 -0.349304 0.591125 1441742616 0.519104 0.508911 -0.349304 0.591125 1441742616 0.519104 0.508911 -0.349304 0.591125 1441742616 0.519104 0.508911 -0.349304 0.591125 1441742616 0.453674 0.552368 -0.298950 0.632202 1441742616 0.453674 0.552368 -0.298950 0.632202 1441742616 0.453674 0.552368 -0.298950 0.632202 1441742616 0.453674 0.552368 -0.298950 0.632202 1441742616 0.453674 0.552368 -0.298950 0.632202 1441742616 0.453674 0.552368 -0.298950 0.632202 1441742616 0.409302 0.582458 -0.262695 0.651245 1441742616 0.409302 0.582458 -0.262695 0.651245 1441742616 0.409302 0.582458 -0.262695 0.651245 1441742616 0.409302 0.582458 -0.262695 0.651245 1441742616 0.409302 0.582458 -0.262695 0.651245 1441742616 0.409302 0.582458 -0.262695 0.651245 1441742616 0.402405 0.595703 -0.256042 0.646179 1441742616 0.402405 0.595703 -0.256042 0.646179 1441742616 0.402405 0.595703 -0.256042 0.646179 1441742616 0.402405 0.595703 -0.256042 0.646179 1441742616 0.402405 0.595703 -0.256042 0.646179 1441742616 0.402405 0.595703 -0.256042 0.646179 1441742616 0.428711 0.596252 -0.268494 0.623291 1441742616 0.428711 0.596252 -0.268494 0.623291 1441742616 0.428711 0.596252 -0.268494 0.623291 1441742616 0.428711 0.596252 -0.268494 0.623291 1441742616 0.428711 0.596252 -0.268494 0.623291 1441742616 0.428711 0.596252 -0.268494 0.623291 1441742616 0.428711 0.596252 -0.268494 0.623291 1441742616 0.484863 0.576538 -0.309875 0.579956 1441742616 0.484863 0.576538 -0.309875 0.579956 1441742616 0.484863 0.576538 -0.309875 0.579956 1441742616 0.484863 0.576538 -0.309875 0.579956 1441742616 0.484863 0.576538 -0.309875 0.579956 1441742616 0.484863 0.576538 -0.309875 0.579956 1441742616 0.544983 0.542114 -0.363770 0.526062 1441742616 0.544983 0.542114 -0.363770 0.526062 1441742616 0.544983 0.542114 -0.363770 0.526062 1441742616 0.544983 0.542114 -0.363770 0.526062 1441742616 0.544983 0.542114 -0.363770 0.526062 1441742616 0.544983 0.542114 -0.363770 0.526062 1441742616 0.544983 0.542114 -0.363770 0.526062 1441742616 0.601318 0.497498 -0.420044 0.463074 1441742616 0.601318 0.497498 -0.420044 0.463074 1441742616 0.601318 0.497498 -0.420044 0.463074 1441742616 0.601318 0.497498 -0.420044 0.463074 1441742616 0.601318 0.497498 -0.420044 0.463074 1441742616 0.601318 0.497498 -0.420044 0.463074 1441742616 0.658630 0.439941 -0.477722 0.380005 1441742616 0.658630 0.439941 -0.477722 0.380005 1441742616 0.658630 0.439941 -0.477722 0.380005 1441742616 0.658630 0.439941 -0.477722 0.380005 1441742616 0.658630 0.439941 -0.477722 0.380005 1441742616 0.658630 0.439941 -0.477722 0.380005 1441742616 0.708191 0.367432 -0.532349 0.282837 1441742616 0.708191 0.367432 -0.532349 0.282837 1441742617 0.708191 0.367432 -0.532349 0.282837 1441742617 0.708191 0.367432 -0.532349 0.282837 1441742617 0.708191 0.367432 -0.532349 0.282837 1441742617 0.742737 0.283691 -0.578186 0.183228 1441742617 0.742737 0.283691 -0.578186 0.183228 1441742617 0.742737 0.283691 -0.578186 0.183228 1441742617 0.763855 0.195618 -0.609070 0.085571 1441742617 0.763855 0.195618 -0.609070 0.085571 1441742617 0.763855 0.195618 -0.609070 0.085571 1441742617 0.763855 0.195618 -0.609070 0.085571 1441742617 0.763855 0.195618 -0.609070 0.085571 1441742617 0.763855 0.195618 -0.609070 0.085571 1441742617 0.763855 0.195618 -0.609070 0.085571 1441742617 0.773804 0.099670 -0.625427 -0.011597 1441742617 0.773804 0.099670 -0.625427 -0.011597 1441742617 0.773804 0.099670 -0.625427 -0.011597 1441742617 0.773804 0.099670 -0.625427 -0.011597 1441742617 0.773804 0.099670 -0.625427 -0.011597 1441742617 0.773804 0.099670 -0.625427 -0.011597 1441742617 0.771240 0.004578 -0.628296 -0.101929 1441742617 0.771240 0.004578 -0.628296 -0.101929 1441742617 0.771240 0.004578 -0.628296 -0.101929 1441742617 0.771240 0.004578 -0.628296 -0.101929 1441742617 0.771240 0.004578 -0.628296 -0.101929 1441742617 0.760742 -0.076843 -0.618896 -0.179993 1441742617 0.760742 -0.076843 -0.618896 -0.179993 1441742617 0.760742 -0.076843 -0.618896 -0.179993 1441742617 0.760742 -0.076843 -0.618896 -0.179993 1441742617 0.760742 -0.076843 -0.618896 -0.179993 1441742617 0.760742 -0.076843 -0.618896 -0.179993 1441742617 0.760742 -0.076843 -0.618896 -0.179993 1441742617 0.749451 -0.137146 -0.602722 -0.237183 1441742617 0.749451 -0.137146 -0.602722 -0.237183 1441742617 0.749451 -0.137146 -0.602722 -0.237183 1441742617 0.749451 -0.137146 -0.602722 -0.237183 1441742617 0.749451 -0.137146 -0.602722 -0.237183 1441742617 0.749451 -0.137146 -0.602722 -0.237183 1441742617 0.742004 -0.186523 -0.582886 -0.273682 1441742617 0.742004 -0.186523 -0.582886 -0.273682 1441742617 0.742004 -0.186523 -0.582886 -0.273682 1441742617 0.742004 -0.186523 -0.582886 -0.273682 1441742617 0.742004 -0.186523 -0.582886 -0.273682 1441742617 0.742004 -0.186523 -0.582886 -0.273682 1441742617 0.753662 -0.181335 -0.578003 -0.255005 1441742617 0.753662 -0.181335 -0.578003 -0.255005 1441742617 0.753662 -0.181335 -0.578003 -0.255005 1441742617 0.753662 -0.181335 -0.578003 -0.255005 1441742617 0.753662 -0.181335 -0.578003 -0.255005 1441742617 0.753662 -0.181335 -0.578003 -0.255005 1441742617 0.773132 -0.142151 -0.581360 -0.210022 1441742617 0.773132 -0.142151 -0.581360 -0.210022 1441742617 0.773132 -0.142151 -0.581360 -0.210022 1441742617 0.773132 -0.142151 -0.581360 -0.210022 1441742617 0.773132 -0.142151 -0.581360 -0.210022 1441742617 0.773132 -0.142151 -0.581360 -0.210022 1441742617 0.791199 -0.091919 -0.586548 -0.146973 1441742617 0.791199 -0.091919 -0.586548 -0.146973 1441742617 0.791199 -0.091919 -0.586548 -0.146973 1441742617 0.791199 -0.091919 -0.586548 -0.146973 1441742617 0.791199 -0.091919 -0.586548 -0.146973 1441742617 0.791199 -0.091919 -0.586548 -0.146973 1441742617 0.804565 -0.023926 -0.590393 -0.059326 1441742617 0.804565 -0.023926 -0.590393 -0.059326 1441742617 0.804565 -0.023926 -0.590393 -0.059326 1441742617 0.804565 -0.023926 -0.590393 -0.059326 1441742617 0.804565 -0.023926 -0.590393 -0.059326 1441742617 0.806458 0.052185 -0.587402 0.043213 1441742617 0.806458 0.052185 -0.587402 0.043213 1441742617 0.806458 0.052185 -0.587402 0.043213 1441742617 0.806458 0.052185 -0.587402 0.043213 1441742617 0.806458 0.052185 -0.587402 0.043213 1441742617 0.793457 0.135803 -0.573364 0.152527 1441742617 0.793457 0.135803 -0.573364 0.152527 1441742617 0.793457 0.135803 -0.573364 0.152527 1441742617 0.793457 0.135803 -0.573364 0.152527 1441742617 0.793457 0.135803 -0.573364 0.152527 1441742617 0.793457 0.135803 -0.573364 0.152527 1441742617 0.793457 0.135803 -0.573364 0.152527 1441742617 0.765686 0.213684 -0.550354 0.255249 1441742617 0.765686 0.213684 -0.550354 0.255249 1441742617 0.765686 0.213684 -0.550354 0.255249 1441742617 0.765686 0.213684 -0.550354 0.255249 1441742617 0.765686 0.213684 -0.550354 0.255249 1441742617 0.765686 0.213684 -0.550354 0.255249 1441742617 0.765686 0.213684 -0.550354 0.255249 1441742617 0.721924 0.289429 -0.519470 0.353760 1441742617 0.721924 0.289429 -0.519470 0.353760 1441742617 0.721924 0.289429 -0.519470 0.353760 1441742617 0.721924 0.289429 -0.519470 0.353760 1441742617 0.721924 0.289429 -0.519470 0.353760 1441742617 0.721924 0.289429 -0.519470 0.353760 1441742617 0.663330 0.365234 -0.477295 0.445862 1441742617 0.663330 0.365234 -0.477295 0.445862 1441742617 0.663330 0.365234 -0.477295 0.445862 1441742617 0.663330 0.365234 -0.477295 0.445862 1441742617 0.589844 0.440002 -0.427673 0.524902 1441742617 0.589844 0.440002 -0.427673 0.524902 1441742617 0.589844 0.440002 -0.427673 0.524902 1441742617 0.589844 0.440002 -0.427673 0.524902 1441742617 0.515198 0.504089 -0.377319 0.581360 1441742617 0.515198 0.504089 -0.377319 0.581360 1441742618 0.515198 0.504089 -0.377319 0.581360 1441742618 0.515198 0.504089 -0.377319 0.581360 1441742618 0.515198 0.504089 -0.377319 0.581360 1441742618 0.450012 0.548828 -0.329346 0.622681 1441742618 0.450012 0.548828 -0.329346 0.622681 1441742618 0.450012 0.548828 -0.329346 0.622681 1441742618 0.450012 0.548828 -0.329346 0.622681 1441742618 0.450012 0.548828 -0.329346 0.622681 1441742618 0.450012 0.548828 -0.329346 0.622681 1441742618 0.450012 0.548828 -0.329346 0.622681 1441742618 0.403931 0.578979 -0.284668 0.648438 1441742618 0.403931 0.578979 -0.284668 0.648438 1441742618 0.403931 0.578979 -0.284668 0.648438 1441742618 0.403931 0.578979 -0.284668 0.648438 1441742618 0.403931 0.578979 -0.284668 0.648438 1441742618 0.397156 0.594543 -0.262817 0.647766 1441742618 0.397156 0.594543 -0.262817 0.647766 1441742618 0.397156 0.594543 -0.262817 0.647766 1441742618 0.397156 0.594543 -0.262817 0.647766 1441742618 0.397156 0.594543 -0.262817 0.647766 1441742618 0.397156 0.594543 -0.262817 0.647766 1441742618 0.397156 0.594543 -0.262817 0.647766 1441742618 0.418579 0.593933 -0.273499 0.630188 1441742618 0.418579 0.593933 -0.273499 0.630188 1441742618 0.418579 0.593933 -0.273499 0.630188 1441742618 0.418579 0.593933 -0.273499 0.630188 1441742618 0.418579 0.593933 -0.273499 0.630188 1441742618 0.418579 0.593933 -0.273499 0.630188 1441742618 0.465637 0.576538 -0.308105 0.596497 1441742618 0.465637 0.576538 -0.308105 0.596497 1441742618 0.465637 0.576538 -0.308105 0.596497 1441742618 0.465637 0.576538 -0.308105 0.596497 1441742618 0.465637 0.576538 -0.308105 0.596497 1441742618 0.465637 0.576538 -0.308105 0.596497 1441742618 0.524170 0.544922 -0.358459 0.547546 1441742618 0.524170 0.544922 -0.358459 0.547546 1441742618 0.524170 0.544922 -0.358459 0.547546 1441742618 0.524170 0.544922 -0.358459 0.547546 1441742618 0.524170 0.544922 -0.358459 0.547546 1441742618 0.524170 0.544922 -0.358459 0.547546 1441742618 0.587585 0.497925 -0.416992 0.482544 1441742618 0.587585 0.497925 -0.416992 0.482544 1441742618 0.587585 0.497925 -0.416992 0.482544 1441742618 0.587585 0.497925 -0.416992 0.482544 1441742618 0.587585 0.497925 -0.416992 0.482544 1441742618 0.587585 0.497925 -0.416992 0.482544 1441742618 0.587585 0.497925 -0.416992 0.482544 1441742618 0.649902 0.432861 -0.480225 0.399475 1441742618 0.649902 0.432861 -0.480225 0.399475 1441742618 0.649902 0.432861 -0.480225 0.399475 1441742618 0.649902 0.432861 -0.480225 0.399475 1441742618 0.649902 0.432861 -0.480225 0.399475 1441742618 0.649902 0.432861 -0.480225 0.399475 1441742618 0.701904 0.348938 -0.538330 0.309387 1441742618 0.701904 0.348938 -0.538330 0.309387 1441742618 0.701904 0.348938 -0.538330 0.309387 1441742618 0.701904 0.348938 -0.538330 0.309387 1441742618 0.701904 0.348938 -0.538330 0.309387 1441742618 0.742371 0.263062 -0.581360 0.204163 1441742618 0.742371 0.263062 -0.581360 0.204163 1441742618 0.742371 0.263062 -0.581360 0.204163 1441742618 0.742371 0.263062 -0.581360 0.204163 1441742618 0.742371 0.263062 -0.581360 0.204163 1441742618 0.742371 0.263062 -0.581360 0.204163 1441742618 0.766785 0.166260 -0.613647 0.088501 1441742618 0.766785 0.166260 -0.613647 0.088501 1441742618 0.766785 0.166260 -0.613647 0.088501 1441742618 0.766785 0.166260 -0.613647 0.088501 1441742618 0.766785 0.166260 -0.613647 0.088501 1441742618 0.766785 0.166260 -0.613647 0.088501 1441742618 0.772888 0.074341 -0.629944 -0.018250 1441742618 0.772888 0.074341 -0.629944 -0.018250 1441742618 0.772888 0.074341 -0.629944 -0.018250 1441742618 0.772888 0.074341 -0.629944 -0.018250 1441742618 0.772888 0.074341 -0.629944 -0.018250 1441742618 0.772888 0.074341 -0.629944 -0.018250 1441742618 0.766296 -0.014038 -0.631348 -0.118347 1441742618 0.766296 -0.014038 -0.631348 -0.118347 1441742618 0.766296 -0.014038 -0.631348 -0.118347 1441742618 0.766296 -0.014038 -0.631348 -0.118347 1441742618 0.766296 -0.014038 -0.631348 -0.118347 1441742618 0.766296 -0.014038 -0.631348 -0.118347 1441742618 0.751587 -0.091858 -0.618225 -0.210938 1441742618 0.751587 -0.091858 -0.618225 -0.210938 1441742618 0.751587 -0.091858 -0.618225 -0.210938 1441742618 0.751587 -0.091858 -0.618225 -0.210938 1441742618 0.751587 -0.091858 -0.618225 -0.210938 1441742618 0.751587 -0.091858 -0.618225 -0.210938 1441742618 0.736877 -0.146545 -0.597412 -0.280396 1441742618 0.736877 -0.146545 -0.597412 -0.280396 1441742618 0.736877 -0.146545 -0.597412 -0.280396 1441742618 0.736877 -0.146545 -0.597412 -0.280396 1441742618 0.736877 -0.146545 -0.597412 -0.280396 1441742618 0.728943 -0.169617 -0.589539 -0.303894 1441742618 0.728943 -0.169617 -0.589539 -0.303894 1441742618 0.728943 -0.169617 -0.589539 -0.303894 1441742618 0.728943 -0.169617 -0.589539 -0.303894 1441742618 0.728943 -0.169617 -0.589539 -0.303894 1441742618 0.728943 -0.169617 -0.589539 -0.303894 1441742618 0.735413 -0.158936 -0.593506 -0.285767 1441742618 0.735413 -0.158936 -0.593506 -0.285767 1441742618 0.735413 -0.158936 -0.593506 -0.285767 1441742618 0.735413 -0.158936 -0.593506 -0.285767 1441742618 0.735413 -0.158936 -0.593506 -0.285767 1441742618 0.735413 -0.158936 -0.593506 -0.285767 1441742618 0.755066 -0.133484 -0.592896 -0.246033 1441742618 0.755066 -0.133484 -0.592896 -0.246033 1441742618 0.755066 -0.133484 -0.592896 -0.246033 1441742619 0.755066 -0.133484 -0.592896 -0.246033 1441742619 0.755066 -0.133484 -0.592896 -0.246033 1441742619 0.782654 -0.074402 -0.593262 -0.173157 1441742619 0.782654 -0.074402 -0.593262 -0.173157 1441742619 0.782654 -0.074402 -0.593262 -0.173157 1441742619 0.782654 -0.074402 -0.593262 -0.173157 1441742619 0.782654 -0.074402 -0.593262 -0.173157 1441742619 0.782654 -0.074402 -0.593262 -0.173157 1441742619 0.801392 0.005920 -0.592224 -0.083496 1441742619 0.801392 0.005920 -0.592224 -0.083496 1441742619 0.801392 0.005920 -0.592224 -0.083496 1441742619 0.801392 0.005920 -0.592224 -0.083496 1441742619 0.801392 0.005920 -0.592224 -0.083496 1441742619 0.801392 0.005920 -0.592224 -0.083496 1441742619 0.804993 0.094482 -0.585449 0.017761 1441742619 0.804993 0.094482 -0.585449 0.017761 1441742619 0.804993 0.094482 -0.585449 0.017761 1441742619 0.792847 0.177734 -0.570251 0.120483 1441742619 0.792847 0.177734 -0.570251 0.120483 1441742619 0.792847 0.177734 -0.570251 0.120483 1441742619 0.792847 0.177734 -0.570251 0.120483 1441742619 0.792847 0.177734 -0.570251 0.120483 1441742619 0.767212 0.246460 -0.550049 0.219177 1441742619 0.767212 0.246460 -0.550049 0.219177 1441742619 0.767212 0.246460 -0.550049 0.219177 1441742619 0.767212 0.246460 -0.550049 0.219177 1441742619 0.767212 0.246460 -0.550049 0.219177 1441742619 0.767212 0.246460 -0.550049 0.219177 1441742619 0.733459 0.304565 -0.524170 0.307373 1441742619 0.733459 0.304565 -0.524170 0.307373 1441742619 0.733459 0.304565 -0.524170 0.307373 1441742619 0.733459 0.304565 -0.524170 0.307373 1441742619 0.733459 0.304565 -0.524170 0.307373 1441742619 0.733459 0.304565 -0.524170 0.307373 1441742619 0.733459 0.304565 -0.524170 0.307373 1441742619 0.688965 0.360413 -0.492249 0.391235 1441742619 0.688965 0.360413 -0.492249 0.391235 1441742619 0.688965 0.360413 -0.492249 0.391235 1441742619 0.688965 0.360413 -0.492249 0.391235 1441742619 0.688965 0.360413 -0.492249 0.391235 1441742619 0.688965 0.360413 -0.492249 0.391235 1441742619 0.623779 0.429138 -0.447021 0.476257 1441742619 0.623779 0.429138 -0.447021 0.476257 1441742619 0.623779 0.429138 -0.447021 0.476257 1441742619 0.623779 0.429138 -0.447021 0.476257 1441742619 0.623779 0.429138 -0.447021 0.476257 1441742619 0.623779 0.429138 -0.447021 0.476257 1441742619 0.623779 0.429138 -0.447021 0.476257 1441742619 0.548706 0.495972 -0.394043 0.545532 1441742619 0.548706 0.495972 -0.394043 0.545532 1441742619 0.548706 0.495972 -0.394043 0.545532 1441742619 0.548706 0.495972 -0.394043 0.545532 1441742619 0.548706 0.495972 -0.394043 0.545532 1441742619 0.548706 0.495972 -0.394043 0.545532 1441742619 0.487976 0.540894 -0.348694 0.589600 1441742619 0.487976 0.540894 -0.348694 0.589600 1441742619 0.487976 0.540894 -0.348694 0.589600 1441742619 0.487976 0.540894 -0.348694 0.589600 1441742619 0.487976 0.540894 -0.348694 0.589600 1441742619 0.487976 0.540894 -0.348694 0.589600 1441742619 0.446167 0.557678 -0.330688 0.616821 1441742619 0.446167 0.557678 -0.330688 0.616821 1441742619 0.446167 0.557678 -0.330688 0.616821 1441742619 0.446167 0.557678 -0.330688 0.616821 1441742619 0.446167 0.557678 -0.330688 0.616821 1441742619 0.446167 0.557678 -0.330688 0.616821 1441742619 0.408630 0.575989 -0.316833 0.633057 1441742619 0.408630 0.575989 -0.316833 0.633057 1441742619 0.408630 0.575989 -0.316833 0.633057 1441742619 0.408630 0.575989 -0.316833 0.633057 1441742619 0.408630 0.575989 -0.316833 0.633057 1441742619 0.408630 0.575989 -0.316833 0.633057 1441742619 0.395691 0.593079 -0.309509 0.629150 1441742619 0.395691 0.593079 -0.309509 0.629150 1441742619 0.395691 0.593079 -0.309509 0.629150 1441742619 0.395691 0.593079 -0.309509 0.629150 1441742619 0.395691 0.593079 -0.309509 0.629150 1441742619 0.395691 0.593079 -0.309509 0.629150 1441742619 0.438599 0.586853 -0.336731 0.591370 1441742619 0.438599 0.586853 -0.336731 0.591370 1441742619 0.438599 0.586853 -0.336731 0.591370 1441742619 0.438599 0.586853 -0.336731 0.591370 1441742619 0.438599 0.586853 -0.336731 0.591370 1441742619 0.438599 0.586853 -0.336731 0.591370 1441742619 0.438599 0.586853 -0.336731 0.591370 1441742619 0.500488 0.561951 -0.381470 0.536804 1441742619 0.500488 0.561951 -0.381470 0.536804 1441742619 0.500488 0.561951 -0.381470 0.536804 1441742619 0.500488 0.561951 -0.381470 0.536804 1441742619 0.500488 0.561951 -0.381470 0.536804 1441742619 0.500488 0.561951 -0.381470 0.536804 1441742619 0.565735 0.521912 -0.431519 0.470398 1441742619 0.565735 0.521912 -0.431519 0.470398 1441742619 0.565735 0.521912 -0.431519 0.470398 1441742619 0.565735 0.521912 -0.431519 0.470398 1441742619 0.565735 0.521912 -0.431519 0.470398 1441742619 0.565735 0.521912 -0.431519 0.470398 1441742619 0.628723 0.468262 -0.483337 0.389587 1441742619 0.628723 0.468262 -0.483337 0.389587 1441742619 0.628723 0.468262 -0.483337 0.389587 1441742619 0.628723 0.468262 -0.483337 0.389587 1441742619 0.628723 0.468262 -0.483337 0.389587 1441742619 0.628723 0.468262 -0.483337 0.389587 1441742619 0.682190 0.398865 -0.535889 0.297180 1441742619 0.682190 0.398865 -0.535889 0.297180 1441742619 0.682190 0.398865 -0.535889 0.297180 1441742619 0.682190 0.398865 -0.535889 0.297180 1441742619 0.682190 0.398865 -0.535889 0.297180 1441742620 0.682190 0.398865 -0.535889 0.297180 1441742620 0.719666 0.322449 -0.579834 0.204712 1441742620 0.719666 0.322449 -0.579834 0.204712 1441742620 0.719666 0.322449 -0.579834 0.204712 1441742620 0.719666 0.322449 -0.579834 0.204712 1441742620 0.719666 0.322449 -0.579834 0.204712 1441742620 0.719666 0.322449 -0.579834 0.204712 1441742620 0.743225 0.242737 -0.613525 0.110657 1441742620 0.743225 0.242737 -0.613525 0.110657 1441742620 0.743225 0.242737 -0.613525 0.110657 1441742620 0.743225 0.242737 -0.613525 0.110657 1441742620 
