# Supplementary material for: Quaternion-Based Gesture Recognition Using Wireless Wearable Motion Capture Sensors
Source: Sensors (Basel). 2016 Apr 28;16(5):605. doi: 10.3390/s16050605 (PMC4883296; doi:10.3390/s16050605)
Supplement: Supplementary file 1 [file sensors-16-00605-s001.zip › MultiSensorGestureData/P2/6. Sway/Training17.txt]

0.076355 -0.612671 -0.055420 -0.784729 1441742510 0.076355 -0.612671 -0.055420 -0.784729 1441742510 0.076355 -0.612671 -0.055420 -0.784729 1441742510 0.076355 -0.612671 -0.055420 -0.784729 1441742510 0.076355 -0.612671 -0.055420 -0.784729 1441742510 0.076355 -0.612671 -0.055420 -0.784729 1441742510 0.076355 -0.612671 -0.055420 -0.784729 1441742510 0.136230 -0.606018 -0.107910 -0.776306 1441742510 0.136230 -0.606018 -0.107910 -0.776306 1441742510 0.136230 -0.606018 -0.107910 -0.776306 1441742510 0.136230 -0.606018 -0.107910 -0.776306 1441742510 0.136230 -0.606018 -0.107910 -0.776306 1441742510 0.136230 -0.606018 -0.107910 -0.776306 1441742510 0.186584 -0.594849 -0.153259 -0.766785 1441742510 0.186584 -0.594849 -0.153259 -0.766785 1441742510 0.186584 -0.594849 -0.153259 -0.766785 1441742510 0.186584 -0.594849 -0.153259 -0.766785 1441742510 0.186584 -0.594849 -0.153259 -0.766785 1441742510 0.186584 -0.594849 -0.153259 -0.766785 1441742510 0.186584 -0.594849 -0.153259 -0.766785 1441742510 0.223450 -0.582581 -0.188538 -0.758423 1441742510 0.223450 -0.582581 -0.188538 -0.758423 1441742510 0.223450 -0.582581 -0.188538 -0.758423 1441742510 0.223450 -0.582581 -0.188538 -0.758423 1441742510 0.223450 -0.582581 -0.188538 -0.758423 1441742510 0.223450 -0.582581 -0.188538 -0.758423 1441742510 0.242126 -0.572693 -0.211365 -0.754211 1441742510 0.242126 -0.572693 -0.211365 -0.754211 1441742510 0.242126 -0.572693 -0.211365 -0.754211 1441742510 0.242126 -0.572693 -0.211365 -0.754211 1441742510 0.242126 -0.572693 -0.211365 -0.754211 1441742510 0.242126 -0.572693 -0.211365 -0.754211 1441742510 0.242126 -0.572693 -0.211365 -0.754211 1441742510 0.238220 -0.570984 -0.216492 -0.755249 1441742510 0.238220 -0.570984 -0.216492 -0.755249 1441742510 0.238220 -0.570984 -0.216492 -0.755249 1441742510 0.238220 -0.570984 -0.216492 -0.755249 1441742510 0.238220 -0.570984 -0.216492 -0.755249 1441742510 0.238220 -0.570984 -0.216492 -0.755249 1441742510 0.209778 -0.578430 -0.204102 -0.761475 1441742510 0.209778 -0.578430 -0.204102 -0.761475 1441742510 0.209778 -0.578430 -0.204102 -0.761475 1441742510 0.209778 -0.578430 -0.204102 -0.761475 1441742510 0.209778 -0.578430 -0.204102 -0.761475 1441742510 0.209778 -0.578430 -0.204102 -0.761475 1441742510 0.155090 -0.589294 -0.168518 -0.774841 1441742510 0.155090 -0.589294 -0.168518 -0.774841 1441742510 0.155090 -0.589294 -0.168518 -0.774841 1441742510 0.155090 -0.589294 -0.168518 -0.774841 1441742510 0.155090 -0.589294 -0.168518 -0.774841 1441742510 0.155090 -0.589294 -0.168518 -0.774841 1441742510 0.077698 -0.601624 -0.110779 -0.787292 1441742510 0.077698 -0.601624 -0.110779 -0.787292 1441742510 0.077698 -0.601624 -0.110779 -0.787292 1441742510 0.077698 -0.601624 -0.110779 -0.787292 1441742510 0.077698 -0.601624 -0.110779 -0.787292 1441742510 0.077698 -0.601624 -0.110779 -0.787292 1441742510 -0.012878 -0.611145 -0.038757 -0.790527 1441742510 -0.012878 -0.611145 -0.038757 -0.790527 1441742510 -0.012878 -0.611145 -0.038757 -0.790527 1441742510 -0.012878 -0.611145 -0.038757 -0.790527 1441742510 -0.012878 -0.611145 -0.038757 -0.790527 1441742510 -0.012878 -0.611145 -0.038757 -0.790527 1441742510 -0.106140 -0.613403 0.040100 -0.781677 1441742510 -0.106140 -0.613403 0.040100 -0.781677 1441742510 -0.106140 -0.613403 0.040100 -0.781677 1441742510 -0.106140 -0.613403 0.040100 -0.781677 1441742510 -0.106140 -0.613403 0.040100 -0.781677 1441742510 -0.189575 -0.609070 0.110596 -0.762207 1441742510 -0.189575 -0.609070 0.110596 -0.762207 1441742510 -0.189575 -0.609070 0.110596 -0.762207 1441742510 -0.189575 -0.609070 0.110596 -0.762207 1441742510 -0.189575 -0.609070 0.110596 -0.762207 1441742510 -0.189575 -0.609070 0.110596 -0.762207 1441742510 -0.268433 -0.598328 0.177246 -0.733887 1441742510 -0.268433 -0.598328 0.177246 -0.733887 1441742510 -0.268433 -0.598328 0.177246 -0.733887 1441742510 -0.268433 -0.598328 0.177246 -0.733887 1441742510 -0.268433 -0.598328 0.177246 -0.733887 1441742510 -0.268433 -0.598328 0.177246 -0.733887 1441742510 -0.268433 -0.598328 0.177246 -0.733887 1441742510 -0.347839 -0.576721 0.250610 -0.695496 1441742511 -0.347839 -0.576721 0.250610 -0.695496 1441742511 -0.347839 -0.576721 0.250610 -0.695496 1441742511 -0.347839 -0.576721 0.250610 -0.695496 1441742511 -0.347839 -0.576721 0.250610 -0.695496 1441742511 -0.347839 -0.576721 0.250610 -0.695496 1441742511 -0.420471 -0.543762 0.326599 -0.648804 1441742511 -0.420471 -0.543762 0.326599 -0.648804 1441742511 -0.420471 -0.543762 0.326599 -0.648804 1441742511 -0.420471 -0.543762 0.326599 -0.648804 1441742511 -0.420471 -0.543762 0.326599 -0.648804 1441742511 -0.420471 -0.543762 0.326599 -0.648804 1441742511 -0.478516 -0.504517 0.392273 -0.602234 1441742511 -0.478516 -0.504517 0.392273 -0.602234 1441742511 -0.478516 -0.504517 0.392273 -0.602234 1441742511 -0.478516 -0.504517 0.392273 -0.602234 1441742511 -0.478516 -0.504517 0.392273 -0.602234 1441742511 -0.478516 -0.504517 0.392273 -0.602234 1441742511 -0.478516 -0.504517 0.392273 -0.602234 1441742511 -0.519470 -0.467590 0.443848 -0.560852 1441742511 -0.519470 -0.467590 0.443848 -0.560852 1441742511 -0.519470 -0.467590 0.443848 -0.560852 1441742511 -0.519470 -0.467590 0.443848 -0.560852 1441742511 -0.519470 -0.467590 0.443848 -0.560852 1441742511 -0.519470 -0.467590 0.443848 -0.560852 1441742511 -0.534180 -0.440063 0.478882 -0.540100 1441742511 -0.534180 -0.440063 0.478882 -0.540100 1441742511 -0.534180 -0.440063 0.478882 -0.540100 1441742511 -0.534180 -0.440063 0.478882 -0.540100 1441742511 -0.534180 -0.440063 0.478882 -0.540100 1441742511 -0.534180 -0.440063 0.478882 -0.540100 1441742511 -0.526794 -0.434143 0.491333 -0.540955 1441742511 -0.526794 -0.434143 0.491333 -0.540955 1441742511 -0.526794 -0.434143 0.491333 -0.540955 1441742511 -0.526794 -0.434143 0.491333 -0.540955 1441742511 -0.526794 -0.434143 0.491333 -0.540955 1441742511 -0.526794 -0.434143 0.491333 -0.540955 1441742511 -0.501770 -0.444702 0.486816 -0.559998 1441742511 -0.501770 -0.444702 0.486816 -0.559998 1441742511 -0.501770 -0.444702 0.486816 -0.559998 1441742511 -0.501770 -0.444702 0.486816 -0.559998 1441742511 -0.501770 -0.444702 0.486816 -0.559998 1441742511 -0.501770 -0.444702 0.486816 -0.559998 1441742511 -0.458191 -0.468872 0.464966 -0.595093 1441742511 -0.458191 -0.468872 0.464966 -0.595093 1441742511 -0.458191 -0.468872 0.464966 -0.595093 1441742511 -0.458191 -0.468872 0.464966 -0.595093 1441742511 -0.458191 -0.468872 0.464966 -0.595093 1441742511 -0.458191 -0.468872 0.464966 -0.595093 1441742511 -0.458191 -0.468872 0.464966 -0.595093 1441742511 -0.400024 -0.501709 0.427124 -0.637085 1441742511 -0.400024 -0.501709 0.427124 -0.637085 1441742511 -0.400024 -0.501709 0.427124 -0.637085 1441742511 -0.400024 -0.501709 0.427124 -0.637085 1441742511 -0.400024 -0.501709 0.427124 -0.637085 1441742511 -0.400024 -0.501709 0.427124 -0.637085 1441742511 -0.332581 -0.537659 0.375488 -0.677795 1441742511 -0.332581 -0.537659 0.375488 -0.677795 1441742511 -0.332581 -0.537659 0.375488 -0.677795 1441742511 -0.332581 -0.537659 0.375488 -0.677795 1441742511 -0.332581 -0.537659 0.375488 -0.677795 1441742511 -0.332581 -0.537659 0.375488 -0.677795 1441742511 -0.254578 -0.572205 0.311768 -0.714600 1441742511 -0.254578 -0.572205 0.311768 -0.714600 1441742511 -0.254578 -0.572205 0.311768 -0.714600 1441742511 -0.254578 -0.572205 0.311768 -0.714600 1441742511 -0.254578 -0.572205 0.311768 -0.714600 1441742511 -0.254578 -0.572205 0.311768 -0.714600 1441742511 -0.174011 -0.604797 0.229309 -0.742615 1441742511 -0.174011 -0.604797 0.229309 -0.742615 1441742511 -0.174011 -0.604797 0.229309 -0.742615 1441742511 -0.174011 -0.604797 0.229309 -0.742615 1441742511 -0.174011 -0.604797 0.229309 -0.742615 1441742511 -0.174011 -0.604797 0.229309 -0.742615 1441742511 -0.092712 -0.623474 0.147278 -0.762268 1441742511 -0.092712 -0.623474 0.147278 -0.762268 1441742511 -0.092712 -0.623474 0.147278 -0.762268 1441742511 -0.092712 -0.623474 0.147278 -0.762268 1441742511 -0.092712 -0.623474 0.147278 -0.762268 1441742511 -0.092712 -0.623474 0.147278 -0.762268 1441742511 -0.092712 -0.623474 0.147278 -0.762268 1441742511 -0.013489 -0.632446 0.066528 -0.771667 1441742511 -0.013489 -0.632446 0.066528 -0.771667 1441742511 -0.013489 -0.632446 0.066528 -0.771667 1441742511 -0.013489 -0.632446 0.066528 -0.771667 1441742511 0.068665 -0.632568 -0.018860 -0.771240 1441742511 0.068665 -0.632568 -0.018860 -0.771240 1441742511 0.068665 -0.632568 -0.018860 -0.771240 1441742511 0.068665 -0.632568 -0.018860 -0.771240 1441742511 0.068665 -0.632568 -0.018860 -0.771240 1441742511 0.068665 -0.632568 -0.018860 -0.771240 1441742511 0.068665 -0.632568 -0.018860 -0.771240 1441742511 0.150085 -0.622375 -0.098755 -0.761902 1441742511 0.150085 -0.622375 -0.098755 -0.761902 1441742511 0.150085 -0.622375 -0.098755 -0.761902 1441742511 0.150085 -0.622375 -0.098755 -0.761902 1441742511 0.150085 -0.622375 -0.098755 -0.761902 1441742511 0.150085 -0.622375 -0.098755 -0.761902 1441742511 0.215271 -0.607788 -0.165710 -0.746277 1441742511 0.215271 -0.607788 -0.165710 -0.746277 1441742511 0.215271 -0.607788 -0.165710 -0.746277 1441742511 0.215271 -0.607788 -0.165710 -0.746277 1441742511 0.215271 -0.607788 -0.165710 -0.746277 1441742511 0.215271 -0.607788 -0.165710 -0.746277 1441742511 0.215271 -0.607788 -0.165710 -0.746277 1441742511 0.256775 -0.590881 -0.218079 -0.733093 1441742511 0.256775 -0.590881 -0.218079 -0.733093 1441742511 0.256775 -0.590881 -0.218079 -0.733093 1441742511 0.256775 -0.590881 -0.218079 -0.733093 1441742511 0.256775 -0.590881 -0.218079 -0.733093 1441742511 0.256775 -0.590881 -0.218079 -0.733093 1441742511 0.271973 -0.577087 -0.243225 -0.730713 1441742511 0.271973 -0.577087 -0.243225 -0.730713 1441742512 0.271973 -0.577087 -0.243225 -0.730713 1441742512 0.271973 -0.577087 -0.243225 -0.730713 1441742512 0.271973 -0.577087 -0.243225 -0.730713 1441742512 0.271973 -0.577087 -0.243225 -0.730713 1441742512 0.271973 -0.577087 -0.243225 -0.730713 1441742512 0.261719 -0.571533 -0.251465 -0.735962 1441742512 0.261719 -0.571533 -0.251465 -0.735962 1441742512 0.261719 -0.571533 -0.251465 -0.735962 1441742512 0.261719 -0.571533 -0.251465 -0.735962 1441742512 0.261719 -0.571533 -0.251465 -0.735962 1441742512 0.261719 -0.571533 -0.251465 -0.735962 1441742512 0.220276 -0.577026 -0.226685 -0.753113 1441742512 0.220276 -0.577026 -0.226685 -0.753113 1441742512 0.220276 -0.577026 -0.226685 -0.753113 1441742512 0.220276 -0.577026 -0.226685 -0.753113 1441742512 0.220276 -0.577026 -0.226685 -0.753113 1441742512 0.220276 -0.577026 -0.226685 -0.753113 1441742512 0.158264 -0.588013 -0.179565 -0.772705 1441742512 0.158264 -0.588013 -0.179565 -0.772705 1441742512 0.158264 -0.588013 -0.179565 -0.772705 1441742512 0.158264 -0.588013 -0.179565 -0.772705 1441742512 0.158264 -0.588013 -0.179565 -0.772705 1441742512 0.158264 -0.588013 -0.179565 -0.772705 1441742512 0.158264 -0.588013 -0.179565 -0.772705 1441742512 0.078064 -0.599548 -0.116821 -0.787964 1441742512 0.078064 -0.599548 -0.116821 -0.787964 1441742512 0.078064 -0.599548 -0.116821 -0.787964 1441742512 0.078064 -0.599548 -0.116821 -0.787964 1441742512 0.078064 -0.599548 -0.116821 -0.787964 1441742512 0.078064 -0.599548 -0.116821 -0.787964 1441742512 -0.014465 -0.607361 -0.039978 -0.793335 1441742512 -0.014465 -0.607361 -0.039978 -0.793335 1441742512 -0.014465 -0.607361 -0.039978 -0.793335 1441742512 -0.014465 -0.607361 -0.039978 -0.793335 1441742512 -0.014465 -0.607361 -0.039978 -0.793335 1441742512 -0.014465 -0.607361 -0.039978 -0.793335 1441742512 -0.110779 -0.606812 0.041382 -0.786072 1441742512 -0.110779 -0.606812 0.041382 -0.786072 1441742512 -0.110779 -0.606812 0.041382 -0.786072 1441742512 -0.110779 -0.606812 0.041382 -0.786072 1441742512 -0.110779 -0.606812 0.041382 -0.786072 1441742512 -0.110779 -0.606812 0.041382 -0.786072 1441742512 -0.110779 -0.606812 0.041382 -0.786072 1441742512 -0.201599 -0.599854 0.122070 -0.764648 1441742512 -0.201599 -0.599854 0.122070 -0.764648 1441742512 -0.201599 -0.599854 0.122070 -0.764648 1441742512 -0.201599 -0.599854 0.122070 -0.764648 1441742512 -0.201599 -0.599854 0.122070 -0.764648 1441742512 -0.201599 -0.599854 0.122070 -0.764648 1441742512 -0.286072 -0.585388 0.199219 -0.731995 1441742512 -0.286072 -0.585388 0.199219 -0.731995 1441742512 -0.286072 -0.585388 0.199219 -0.731995 1441742512 -0.286072 -0.585388 0.199219 -0.731995 1441742512 -0.286072 -0.585388 0.199219 -0.731995 1441742512 -0.286072 -0.585388 0.199219 -0.731995 1441742512 -0.369385 -0.559387 0.281128 -0.686768 1441742512 -0.369385 -0.559387 0.281128 -0.686768 1441742512 -0.369385 -0.559387 0.281128 -0.686768 1441742512 -0.369385 -0.559387 0.281128 -0.686768 1441742512 -0.369385 -0.559387 0.281128 -0.686768 1441742512 -0.369385 -0.559387 0.281128 -0.686768 1441742512 -0.369385 -0.559387 0.281128 -0.686768 1441742512 -0.447449 -0.518066 0.367065 -0.629883 1441742512 -0.447449 -0.518066 0.367065 -0.629883 1441742512 -0.447449 -0.518066 0.367065 -0.629883 1441742512 -0.447449 -0.518066 0.367065 -0.629883 1441742512 -0.447449 -0.518066 0.367065 -0.629883 1441742512 -0.447449 -0.518066 0.367065 -0.629883 1441742512 -0.514832 -0.466675 0.442566 -0.566833 1441742512 -0.514832 -0.466675 0.442566 -0.566833 1441742512 -0.514832 -0.466675 0.442566 -0.566833 1441742512 -0.514832 -0.466675 0.442566 -0.566833 1441742512 -0.514832 -0.466675 0.442566 -0.566833 1441742512 -0.514832 -0.466675 0.442566 -0.566833 1441742512 -0.514832 -0.466675 0.442566 -0.566833 1441742512 -0.556885 -0.408264 0.505005 -0.517883 1441742512 -0.556885 -0.408264 0.505005 -0.517883 1441742512 -0.556885 -0.408264 0.505005 -0.517883 1441742512 -0.556885 -0.408264 0.505005 -0.517883 1441742512 -0.556885 -0.408264 0.505005 -0.517883 1441742512 -0.556885 -0.408264 0.505005 -0.517883 1441742512 -0.564941 -0.385864 0.534363 -0.496399 1441742512 -0.564941 -0.385864 0.534363 -0.496399 1441742512 -0.564941 -0.385864 0.534363 -0.496399 1441742512 -0.564941 -0.385864 0.534363 -0.496399 1441742512 -0.564941 -0.385864 0.534363 -0.496399 1441742512 -0.564941 -0.385864 0.534363 -0.496399 1441742512 -0.558960 -0.380554 0.548279 -0.492065 1441742512 -0.558960 -0.380554 0.548279 -0.492065 1441742512 -0.558960 -0.380554 0.548279 -0.492065 1441742512 -0.558960 -0.380554 0.548279 -0.492065 1441742512 -0.558960 -0.380554 0.548279 -0.492065 1441742512 -0.558960 -0.380554 0.548279 -0.492065 1441742512 -0.558960 -0.380554 0.548279 -0.492065 1441742512 -0.531860 -0.394775 0.543945 -0.515259 1441742512 -0.531860 -0.394775 0.543945 -0.515259 1441742512 -0.531860 -0.394775 0.543945 -0.515259 1441742512 -0.531860 -0.394775 0.543945 -0.515259 1441742512 -0.531860 -0.394775 0.543945 -0.515259 1441742512 -0.531860 -0.394775 0.543945 -0.515259 1441742512 -0.486511 -0.428284 0.516418 -0.559631 1441742512 -0.486511 -0.428284 0.516418 -0.559631 1441742512 -0.486511 -0.428284 0.516418 -0.559631 1441742512 -0.486511 -0.428284 0.516418 -0.559631 1441742512 -0.486511 -0.428284 0.516418 -0.559631 1441742512 -0.486511 -0.428284 0.516418 -0.559631 1441742512 -0.431946 -0.469421 0.475159 -0.606079 1441742512 -0.431946 -0.469421 0.475159 -0.606079 1441742512 -0.431946 -0.469421 0.475159 -0.606079 1441742512 -0.431946 -0.469421 0.475159 -0.606079 1441742512 -0.431946 -0.469421 0.475159 -0.606079 1441742512 -0.431946 -0.469421 0.475159 -0.606079 1441742512 -0.372498 -0.508606 0.425598 -0.649231 1441742512 -0.372498 -0.508606 0.425598 -0.649231 1441742512 -0.372498 -0.508606 0.425598 -0.649231 1441742513 -0.372498 -0.508606 0.425598 -0.649231 1441742513 -0.372498 -0.508606 0.425598 -0.649231 1441742513 -0.372498 -0.508606 0.425598 -0.649231 1441742513 -0.372498 -0.508606 0.425598 -0.649231 1441742513 -0.309448 -0.546631 0.368164 -0.685547 1441742513 -0.309448 -0.546631 0.368164 -0.685547 1441742513 -0.309448 -0.546631 0.368164 -0.685547 1441742513 -0.309448 -0.546631 0.368164 -0.685547 1441742513 -0.309448 -0.546631 0.368164 -0.685547 1441742513 -0.309448 -0.546631 0.368164 -0.685547 1441742513 -0.230042 -0.581909 0.297546 -0.721130 1441742513 -0.230042 -0.581909 0.297546 -0.721130 1441742513 -0.230042 -0.581909 0.297546 -0.721130 1441742513 -0.230042 -0.581909 0.297546 -0.721130 1441742513 -0.230042 -0.581909 0.297546 -0.721130 1441742513 -0.230042 -0.581909 0.297546 -0.721130 1441742513 -0.134033 -0.615601 0.201294 -0.750061 1441742513 -0.134033 -0.615601 0.201294 -0.750061 1441742513 -0.134033 -0.615601 0.201294 -0.750061 1441742513 -0.134033 -0.615601 0.201294 -0.750061 1441742513 -0.134033 -0.615601 0.201294 -0.750061 1441742513 -0.134033 -0.615601 0.201294 -0.750061 1441742513 -0.038574 -0.632507 0.102905 -0.766785 1441742513 -0.038574 -0.632507 0.102905 -0.766785 1441742513 -0.038574 -0.632507 0.102905 -0.766785 1441742513 -0.038574 -0.632507 0.102905 -0.766785 1441742513 -0.038574 -0.632507 0.102905 -0.766785 1441742513 -0.038574 -0.632507 0.102905 -0.766785 1441742513 -0.038574 -0.632507 0.102905 -0.766785 1441742513 0.052124 -0.636353 0.006042 -0.769653 1441742513 0.052124 -0.636353 0.006042 -0.769653 1441742513 0.052124 -0.636353 0.006042 -0.769653 1441742513 0.052124 -0.636353 0.006042 -0.769653 1441742513 0.052124 -0.636353 0.006042 -0.769653 1441742513 0.052124 -0.636353 0.006042 -0.769653 1441742513 0.137146 -0.627869 -0.089539 -0.760986 1441742513 0.137146 -0.627869 -0.089539 -0.760986 1441742513 0.137146 -0.627869 -0.089539 -0.760986 1441742513 0.137146 -0.627869 -0.089539 -0.760986 1441742513 0.137146 -0.627869 -0.089539 -0.760986 1441742513 0.137146 -0.627869 -0.089539 -0.760986 1441742513 0.214722 -0.609924 -0.173462 -0.742859 1441742513 0.214722 -0.609924 -0.173462 -0.742859 1441742513 0.214722 -0.609924 -0.173462 -0.742859 1441742513 0.214722 -0.609924 -0.173462 -0.742859 1441742513 0.214722 -0.609924 -0.173462 -0.742859 1441742513 0.214722 -0.609924 -0.173462 -0.742859 1441742513 0.273193 -0.587097 -0.241150 -0.722900 1441742513 0.273193 -0.587097 -0.241150 -0.722900 1441742513 0.273193 -0.587097 -0.241150 -0.722900 1441742513 0.273193 -0.587097 -0.241150 -0.722900 1441742513 0.273193 -0.587097 -0.241150 -0.722900 1441742513 0.273193 -0.587097 -0.241150 -0.722900 1441742513 0.298157 -0.570007 -0.275146 -0.714539 1441742513 0.298157 -0.570007 -0.275146 -0.714539 1441742513 0.298157 -0.570007 -0.275146 -0.714539 1441742513 0.298157 -0.570007 -0.275146 -0.714539 1441742513 0.298157 -0.570007 -0.275146 -0.714539 1441742513 0.298157 -0.570007 -0.275146 -0.714539 1441742513 0.286560 -0.564331 -0.276062 -0.723389 1441742513 0.286560 -0.564331 -0.276062 -0.723389 1441742513 0.286560 -0.564331 -0.276062 -0.723389 1441742513 0.286560 -0.564331 -0.276062 -0.723389 1441742513 0.286560 -0.564331 -0.276062 -0.723389 1441742513 0.286560 -0.564331 -0.276062 -0.723389 1441742513 0.286560 -0.564331 -0.276062 -0.723389 1441742513 0.249329 -0.569641 -0.249329 -0.742493 1441742513 0.249329 -0.569641 -0.249329 -0.742493 1441742513 0.249329 -0.569641 -0.249329 -0.742493 1441742513 0.249329 -0.569641 -0.249329 -0.742493 1441742513 0.249329 -0.569641 -0.249329 -0.742493 1441742513 0.249329 -0.569641 -0.249329 -0.742493 1441742513 0.195068 -0.579956 -0.209839 -0.762634 1441742513 0.195068 -0.579956 -0.209839 -0.762634 1441742513 0.195068 -0.579956 -0.209839 -0.762634 1441742513 0.195068 -0.579956 -0.209839 -0.762634 1441742513 0.195068 -0.579956 -0.209839 -0.762634 1441742513 0.195068 -0.579956 -0.209839 -0.762634 1441742513 0.117310 -0.593994 -0.148926 -0.781860 1441742513 0.117310 -0.593994 -0.148926 -0.781860 1441742513 0.117310 -0.593994 -0.148926 -0.781860 1441742513 0.117310 -0.593994 -0.148926 -0.781860 1441742513 0.117310 -0.593994 -0.148926 -0.781860 1441742513 0.117310 -0.593994 -0.148926 -0.781860 1441742513 0.024719 -0.605347 -0.072876 -0.792297 1441742513 0.024719 -0.605347 -0.072876 -0.792297 1441742513 0.024719 -0.605347 -0.072876 -0.792297 1441742513 0.024719 -0.605347 -0.072876 -0.792297 1441742513 0.024719 -0.605347 -0.072876 -0.792297 1441742513 0.024719 -0.605347 -0.072876 -0.792297 1441742513 -0.073364 -0.609314 0.010559 -0.789551 1441742513 -0.073364 -0.609314 0.010559 -0.789551 1441742513 -0.073364 -0.609314 0.010559 -0.789551 1441742513 -0.073364 -0.609314 0.010559 -0.789551 1441742513 -0.073364 -0.609314 0.010559 -0.789551 1441742513 -0.073364 -0.609314 0.010559 -0.789551 1441742513 -0.168396 -0.603210 0.089172 -0.774536 1441742513 -0.168396 -0.603210 0.089172 -0.774536 1441742513 -0.168396 -0.603210 0.089172 -0.774536 1441742513 -0.168396 -0.603210 0.089172 -0.774536 1441742513 -0.168396 -0.603210 0.089172 -0.774536 1441742513 -0.168396 -0.603210 0.089172 -0.774536 1441742513 -0.255127 -0.592285 0.157593 -0.747925 1441742513 -0.255127 -0.592285 0.157593 -0.747925 1441742513 -0.255127 -0.592285 0.157593 -0.747925 1441742513 -0.255127 -0.592285 0.157593 -0.747925 1441742513 -0.255127 -0.592285 0.157593 -0.747925 1441742513 -0.255127 -0.592285 0.157593 -0.747925 1441742513 -0.255127 -0.592285 0.157593 -0.747925 1441742513 -0.338379 -0.573486 0.227295 -0.710632 1441742513 -0.338379 -0.573486 0.227295 -0.710632 1441742513 -0.338379 -0.573486 0.227295 -0.710632 1441742514 -0.338379 -0.573486 0.227295 -0.710632 1441742514 -0.338379 -0.573486 0.227295 -0.710632 1441742514 -0.338379 -0.573486 0.227295 -0.710632 1441742514 -0.418884 -0.539124 0.304871 -0.664124 1441742514 -0.418884 -0.539124 0.304871 -0.664124 1441742514 -0.418884 -0.539124 0.304871 -0.664124 1441742514 -0.418884 -0.539124 0.304871 -0.664124 1441742514 -0.418884 -0.539124 0.304871 -0.664124 1441742514 -0.418884 -0.539124 0.304871 -0.664124 1441742514 -0.487183 -0.497498 0.371094 -0.614380 1441742514 -0.487183 -0.497498 0.371094 -0.614380 1441742514 -0.487183 -0.497498 0.371094 -0.614380 1441742514 -0.487183 -0.497498 0.371094 -0.614380 1441742514 -0.487183 -0.497498 0.371094 -0.614380 1441742514 -0.487183 -0.497498 0.371094 -0.614380 1441742514 -0.535095 -0.461304 0.414856 -0.573425 1441742514 -0.535095 -0.461304 0.414856 -0.573425 1441742514 -0.535095 -0.461304 0.414856 -0.573425 1441742514 -0.535095 -0.461304 0.414856 -0.573425 1441742514 -0.535095 -0.461304 0.414856 -0.573425 1441742514 -0.535095 -0.461304 0.414856 -0.573425 1441742514 -0.551270 -0.440552 0.444153 -0.552124 1441742514 -0.551270 -0.440552 0.444153 -0.552124 1441742514 -0.551270 -0.440552 0.444153 -0.552124 1441742514 -0.551270 -0.440552 0.444153 -0.552124 1441742514 -0.551270 -0.440552 0.444153 -0.552124 1441742514 -0.551270 -0.440552 0.444153 -0.552124 1441742514 -0.553101 -0.435364 0.457581 -0.543335 1441742514 -0.553101 -0.435364 0.457581 -0.543335 1441742514 -0.553101 -0.435364 0.457581 -0.543335 1441742514 -0.553101 -0.435364 0.457581 -0.543335 1441742514 -0.553101 -0.435364 0.457581 -0.543335 1441742514 -0.553101 -0.435364 0.457581 -0.543335 1441742514 -0.553101 -0.435364 0.457581 -0.543335 1441742514 -0.526855 -0.452698 0.457825 -0.554932 1441742514 -0.526855 -0.452698 0.457825 -0.554932 1441742514 -0.526855 -0.452698 0.457825 -0.554932 1441742514 -0.526855 -0.452698 0.457825 -0.554932 1441742514 -0.526855 -0.452698 0.457825 -0.554932 1441742514 -0.526855 -0.452698 0.457825 -0.554932 1441742514 -0.526855 -0.452698 0.457825 -0.554932 1441742514 -0.478516 -0.485962 0.440063 -0.584106 1441742514 -0.478516 -0.485962 0.440063 -0.584106 1441742514 -0.478516 -0.485962 0.440063 -0.584106 1441742514 -0.478516 -0.485962 0.440063 -0.584106 1441742514 -0.478516 -0.485962 0.440063 -0.584106 1441742514 -0.478516 -0.485962 0.440063 -0.584106 1441742514 -0.414551 -0.530457 0.397156 -0.623779 1441742514 -0.414551 -0.530457 0.397156 -0.623779 1441742514 -0.414551 -0.530457 0.397156 -0.623779 1441742514 -0.414551 -0.530457 0.397156 -0.623779 1441742514 -0.414551 -0.530457 0.397156 -0.623779 1441742514 -0.414551 -0.530457 0.397156 -0.623779 1441742514 -0.347229 -0.577637 0.326111 -0.662964 1441742514 -0.347229 -0.577637 0.326111 -0.662964 1441742514 -0.347229 -0.577637 0.326111 -0.662964 1441742514 -0.347229 -0.577637 0.326111 -0.662964 1441742514 -0.347229 -0.577637 0.326111 -0.662964 1441742514 -0.347229 -0.577637 0.326111 -0.662964 1441742514 -0.347229 -0.577637 0.326111 -0.662964 1441742514 -0.267883 -0.608704 0.247803 -0.704590 1441742514 -0.267883 -0.608704 0.247803 -0.704590 1441742514 -0.267883 -0.608704 0.247803 -0.704590 1441742514 -0.267883 -0.608704 0.247803 -0.704590 1441742514 -0.267883 -0.608704 0.247803 -0.704590 1441742514 -0.267883 -0.608704 0.247803 -0.704590 1441742514 -0.178711 -0.630981 0.162292 -0.737366 1441742514 -0.178711 -0.630981 0.162292 -0.737366 1441742514 -0.178711 -0.630981 0.162292 -0.737366 1441742514 -0.178711 -0.630981 0.162292 -0.737366 1441742514 -0.178711 -0.630981 0.162292 -0.737366 1441742514 -0.178711 -0.630981 0.162292 -0.737366 1441742514 -0.079529 -0.640930 0.065308 -0.760681 1441742514 -0.079529 -0.640930 0.065308 -0.760681 1441742514 -0.079529 -0.640930 0.065308 -0.760681 1441742514 -0.079529 -0.640930 0.065308 -0.760681 1441742514 -0.079529 -0.640930 0.065308 -0.760681 1441742514 -0.079529 -0.640930 0.065308 -0.760681 1441742514 0.012085 -0.636414 -0.030823 -0.770691 1441742514 0.012085 -0.636414 -0.030823 -0.770691 1441742514 0.012085 -0.636414 -0.030823 -0.770691 1441742514 0.012085 -0.636414 -0.030823 -0.770691 1441742514 0.012085 -0.636414 -0.030823 -0.770691 1441742514 0.093140 -0.621155 -0.115845 -0.769531 1441742514 0.093140 -0.621155 -0.115845 -0.769531 1441742514 0.093140 -0.621155 -0.115845 -0.769531 1441742514 0.093140 -0.621155 -0.115845 -0.769531 1441742514 0.093140 -0.621155 -0.115845 -0.769531 1441742514 0.093140 -0.621155 -0.115845 -0.769531 1441742514 0.166931 -0.599731 -0.188171 -0.759705 1441742514 0.166931 -0.599731 -0.188171 -0.759705 1441742514 0.166931 -0.599731 -0.188171 -0.759705 1441742514 0.166931 -0.599731 -0.188171 -0.759705 1441742514 0.166931 -0.599731 -0.188171 -0.759705 1441742514 0.166931 -0.599731 -0.188171 -0.759705 1441742514 0.166931 -0.599731 -0.188171 -0.759705 1441742514 0.227478 -0.573303 -0.252869 -0.745483 1441742514 0.227478 -0.573303 -0.252869 -0.745483 1441742514 0.227478 -0.573303 -0.252869 -0.745483 1441742514 0.227478 -0.573303 -0.252869 -0.745483 1441742514 0.227478 -0.573303 -0.252869 -0.745483 1441742514 0.227478 -0.573303 -0.252869 -0.745483 1441742514 0.259155 -0.553040 -0.286316 -0.738281 1441742514 0.259155 -0.553040 -0.286316 -0.738281 1441742514 0.259155 -0.553040 -0.286316 -0.738281 1441742514 0.259155 -0.553040 -0.286316 -0.738281 1441742514 0.259155 -0.553040 -0.286316 -0.738281 1441742514 0.259155 -0.553040 -0.286316 -0.738281 1441742514 0.262207 -0.547791 -0.290466 -0.739502 1441742514 0.262207 -0.547791 -0.290466 -0.739502 1441742514 0.262207 -0.547791 -0.290466 -0.739502 1441742514 0.262207 -0.547791 -0.290466 -0.739502 1441742514 0.262207 -0.547791 -0.290466 -0.739502 1441742515 0.262207 -0.547791 -0.290466 -0.739502 1441742515 0.241211 -0.553711 -0.277893 -0.747009 1441742515 0.241211 -0.553711 -0.277893 -0.747009 1441742515 0.241211 -0.553711 -0.277893 -0.747009 1441742515 0.241211 -0.553711 -0.277893 -0.747009 1441742515 0.241211 -0.553711 -0.277893 -0.747009 1441742515 0.241211 -0.553711 -0.277893 -0.747009 1441742515 0.192078 -0.569153 -0.242432 -0.761841 1441742515 0.192078 -0.569153 -0.242432 -0.761841 1441742515 0.192078 -0.569153 -0.242432 -0.761841 1441742515 0.192078 -0.569153 -0.242432 -0.761841 1441742515 0.192078 -0.569153 -0.242432 -0.761841 1441742515 0.192078 -0.569153 -0.242432 -0.761841 1441742515 0.192078 -0.569153 -0.242432 -0.761841 1441742515 0.121887 -0.588806 -0.189270 -0.776367 1441742515 0.121887 -0.588806 -0.189270 -0.776367 1441742515 0.121887 -0.588806 -0.189270 -0.776367 1441742515 0.121887 -0.588806 -0.189270 -0.776367 1441742515 0.121887 -0.588806 -0.189270 -0.776367 1441742515 0.121887 -0.588806 -0.189270 -0.776367 1441742515 0.036438 -0.607056 -0.119995 -0.784790 1441742515 0.036438 -0.607056 -0.119995 -0.784790 1441742515 0.036438 -0.607056 -0.119995 -0.784790 1441742515 0.036438 -0.607056 -0.119995 -0.784790 1441742515 0.036438 -0.607056 -0.119995 -0.784790 1441742515 0.036438 -0.607056 -0.119995 -0.784790 1441742515 -0.059326 -0.620117 -0.039673 -0.781311 1441742515 -0.059326 -0.620117 -0.039673 -0.781311 1441742515 -0.059326 -0.620117 -0.039673 -0.781311 1441742515 -0.059326 -0.620117 -0.039673 -0.781311 1441742515 -0.059326 -0.620117 -0.039673 -0.781311 1441742515 -0.059326 -0.620117 -0.039673 -0.781311 1441742515 -0.059326 -0.620117 -0.039673 -0.781311 1441742515 -0.155457 -0.622742 0.040161 -0.765869 1441742515 -0.155457 -0.622742 0.040161 -0.765869 1441742515 -0.155457 -0.622742 0.040161 -0.765869 1441742515 -0.155457 -0.622742 0.040161 -0.765869 1441742515 -0.155457 -0.622742 0.040161 -0.765869 1441742515 -0.155457 -0.622742 0.040161 -0.765869 1441742515 -0.250305 -0.615417 0.119141 -0.737915 1441742515 -0.250305 -0.615417 0.119141 -0.737915 1441742515 -0.250305 -0.615417 0.119141 -0.737915 1441742515 -0.250305 -0.615417 0.119141 -0.737915 1441742515 -0.250305 -0.615417 0.119141 -0.737915 1441742515 -0.250305 -0.615417 0.119141 -0.737915 1441742515 -0.345581 -0.591248 0.206787 -0.698853 1441742515 -0.345581 -0.591248 0.206787 -0.698853 1441742515 -0.345581 -0.591248 0.206787 -0.698853 1441742515 -0.345581 -0.591248 0.206787 -0.698853 1441742515 -0.345581 -0.591248 0.206787 -0.698853 1441742515 -0.345581 -0.591248 0.206787 -0.698853 1441742515 -0.345581 -0.591248 0.206787 -0.698853 1441742515 -0.431458 -0.552490 0.291687 -0.650818 1441742515 -0.431458 -0.552490 0.291687 -0.650818 1441742515 -0.431458 -0.552490 0.291687 -0.650818 1441742515 -0.431458 -0.552490 0.291687 -0.650818 1441742515 -0.431458 -0.552490 0.291687 -0.650818 1441742515 -0.431458 -0.552490 0.291687 -0.650818 1441742515 -0.503113 -0.503845 0.369202 -0.597351 1441742515 -0.503113 -0.503845 0.369202 -0.597351 1441742515 -0.503113 -0.503845 0.369202 -0.597351 1441742515 -0.503113 -0.503845 0.369202 -0.597351 1441742515 -0.503113 -0.503845 0.369202 -0.597351 1441742515 -0.503113 -0.503845 0.369202 -0.597351 1441742515 -0.550110 -0.460266 0.430725 -0.547729 1441742515 -0.550110 -0.460266 0.430725 -0.547729 1441742515 -0.550110 -0.460266 0.430725 -0.547729 1441742515 -0.550110 -0.460266 0.430725 -0.547729 1441742515 -0.550110 -0.460266 0.430725 -0.547729 1441742515 -0.550110 -0.460266 0.430725 -0.547729 1441742515 -0.550110 -0.460266 0.430725 -0.547729 1441742515 -0.568115 -0.427124 0.475342 -0.518616 1441742515 -0.568115 -0.427124 0.475342 -0.518616 1441742515 -0.568115 -0.427124 0.475342 -0.518616 1441742515 -0.568115 -0.427124 0.475342 -0.518616 1441742515 -0.568115 -0.427124 0.475342 -0.518616 1441742515 -0.568115 -0.427124 0.475342 -0.518616 1441742515 -0.567200 -0.423218 0.494507 -0.504700 1441742515 -0.567200 -0.423218 0.494507 -0.504700 1441742515 -0.567200 -0.423218 0.494507 -0.504700 1441742515 -0.567200 -0.423218 0.494507 -0.504700 1441742515 -0.567200 -0.423218 0.494507 -0.504700 1441742515 -0.567200 -0.423218 0.494507 -0.504700 1441742515 -0.546692 -0.432129 0.497559 -0.516663 1441742515 -0.546692 -0.432129 0.497559 -0.516663 1441742515 -0.546692 -0.432129 0.497559 -0.516663 1441742515 -0.546692 -0.432129 0.497559 -0.516663 1441742515 -0.546692 -0.432129 0.497559 -0.516663 1441742515 -0.546692 -0.432129 0.497559 -0.516663 1441742515 -0.546692 -0.432129 0.497559 -0.516663 1441742515 -0.503967 -0.457153 0.483093 -0.551086 1441742515 -0.503967 -0.457153 0.483093 -0.551086 1441742515 -0.503967 -0.457153 0.483093 -0.551086 1441742515 -0.503967 -0.457153 0.483093 -0.551086 1441742515 -0.503967 -0.457153 0.483093 -0.551086 1441742515 -0.503967 -0.457153 0.483093 -0.551086 1441742515 -0.441895 -0.489990 0.444946 -0.605591 1441742515 -0.441895 -0.489990 0.444946 -0.605591 1441742515 -0.441895 -0.489990 0.444946 -0.605591 1441742515 -0.441895 -0.489990 0.444946 -0.605591 1441742515 -0.441895 -0.489990 0.444946 -0.605591 1441742515 -0.441895 -0.489990 0.444946 -0.605591 1441742515 -0.441895 -0.489990 0.444946 -0.605591 1441742515 -0.362549 -0.528992 0.384277 -0.664124 1441742515 -0.362549 -0.528992 0.384277 -0.664124 1441742515 -0.362549 -0.528992 0.384277 -0.664124 1441742515 -0.362549 -0.528992 0.384277 -0.664124 1441742515 -0.362549 -0.528992 0.384277 -0.664124 1441742515 -0.362549 -0.528992 0.384277 -0.664124 1441742515 -0.272827 -0.565430 0.314758 -0.711914 1441742515 -0.272827 -0.565430 0.314758 -0.711914 1441742515 -0.272827 -0.565430 0.314758 -0.711914 1441742515 -0.272827 -0.565430 0.314758 -0.711914 1441742515 -0.272827 -0.565430 0.314758 -0.711914 1441742515 -0.272827 -0.565430 0.314758 -0.711914 1441742516 -0.178955 -0.597290 0.236389 -0.745239 1441742516 -0.178955 -0.597290 0.236389 -0.745239 1441742516 -0.178955 -0.597290 0.236389 -0.745239 1441742516 -0.178955 -0.597290 0.236389 -0.745239 1441742516 -0.178955 -0.597290 0.236389 -0.745239 1441742516 -0.178955 -0.597290 0.236389 -0.745239 1441742516 -0.078064 -0.622864 0.144714 -0.764893 1441742516 -0.078064 -0.622864 0.144714 -0.764893 1441742516 -0.078064 -0.622864 0.144714 -0.764893 1441742516 -0.078064 -0.622864 0.144714 -0.764893 1441742516 -0.078064 -0.622864 0.144714 -0.764893 1441742516 -0.078064 -0.622864 0.144714 -0.764893 1441742516 -0.078064 -0.622864 0.144714 -0.764893 1441742516 0.018982 -0.633179 0.051880 -0.772095 1441742516 0.018982 -0.633179 0.051880 -0.772095 1441742516 0.018982 -0.633179 0.051880 -0.772095 1441742516 0.018982 -0.633179 0.051880 -0.772095 1441742516 0.018982 -0.633179 0.051880 -0.772095 1441742516 0.018982 -0.633179 0.051880 -0.772095 1441742516 0.110962 -0.629211 -0.044678 -0.768005 1441742516 0.110962 -0.629211 -0.044678 -0.768005 1441742516 0.110962 -0.629211 -0.044678 -0.768005 1441742516 0.110962 -0.629211 -0.044678 -0.768005 1441742516 0.110962 -0.629211 -0.044678 -0.768005 1441742516 0.110962 -0.629211 -0.044678 -0.768005 1441742516 0.195374 -0.612122 -0.137146 -0.753906 1441742516 0.195374 -0.612122 -0.137146 -0.753906 1441742516 0.195374 -0.612122 -0.137146 -0.753906 1441742516 0.195374 -0.612122 -0.137146 -0.753906 1441742516 0.195374 -0.612122 -0.137146 -0.753906 1441742516 0.195374 -0.612122 -0.137146 -0.753906 1441742516 0.269775 -0.588013 -0.219910 -0.730225 1441742516 0.269775 -0.588013 -0.219910 -0.730225 1441742516 0.269775 -0.588013 -0.219910 -0.730225 1441742516 0.269775 -0.588013 -0.219910 -0.730225 1441742516 0.269775 -0.588013 -0.219910 -0.730225 1441742516 0.327698 -0.558594 -0.288818 -0.705139 1441742516 0.327698 -0.558594 -0.288818 -0.705139 1441742516 0.327698 -0.558594 -0.288818 -0.705139 1441742516 0.327698 -0.558594 -0.288818 -0.705139 1441742516 0.327698 -0.558594 -0.288818 -0.705139 1441742516 0.327698 -0.558594 -0.288818 -0.705139 1441742516 0.360046 -0.535950 -0.327209 -0.690063 1441742516 0.360046 -0.535950 -0.327209 -0.690063 1441742516 0.360046 -0.535950 -0.327209 -0.690063 1441742516 0.360046 -0.535950 -0.327209 -0.690063 1441742516 0.360046 -0.535950 -0.327209 -0.690063 1441742516 0.360046 -0.535950 -0.327209 -0.690063 1441742516 0.364197 -0.526428 -0.342346 -0.687866 1441742516 0.364197 -0.526428 -0.342346 -0.687866 1441742516 0.364197 -0.526428 -0.342346 -0.687866 1441742516 0.364197 -0.526428 -0.342346 -0.687866 1441742516 0.364197 -0.526428 -0.342346 -0.687866 1441742516 0.364197 -0.526428 -0.342346 -0.687866 1441742516 0.342712 -0.533875 -0.324341 -0.701721 1441742516 0.342712 -0.533875 -0.324341 -0.701721 1441742516 0.342712 -0.533875 -0.324341 -0.701721 1441742516 0.342712 -0.533875 -0.324341 -0.701721 1441742516 0.342712 -0.533875 -0.324341 -0.701721 1441742516 0.342712 -0.533875 -0.324341 -0.701721 1441742516 0.307861 -0.548462 -0.296936 -0.718567 1441742516 0.307861 -0.548462 -0.296936 -0.718567 1441742516 0.307861 -0.548462 -0.296936 -0.718567 1441742516 0.307861 -0.548462 -0.296936 -0.718567 1441742516 0.307861 -0.548462 -0.296936 -0.718567 1441742516 0.307861 -0.548462 -0.296936 -0.718567 1441742516 0.253052 -0.566711 -0.260742 -0.739502 1441742516 0.253052 -0.566711 -0.260742 -0.739502 1441742516 0.253052 -0.566711 -0.260742 -0.739502 1441742516 0.253052 -0.566711 -0.260742 -0.739502 1441742516 0.253052 -0.566711 -0.260742 -0.739502 1441742516 0.253052 -0.566711 -0.260742 -0.739502 1441742516 0.179199 -0.586304 -0.207947 -0.762207 1441742516 0.179199 -0.586304 -0.207947 -0.762207 1441742516 0.179199 -0.586304 -0.207947 -0.762207 1441742516 0.179199 -0.586304 -0.207947 -0.762207 1441742516 0.179199 -0.586304 -0.207947 -0.762207 1441742516 0.179199 -0.586304 -0.207947 -0.762207 1441742516 0.091248 -0.604736 -0.143311 -0.778137 1441742516 0.091248 -0.604736 -0.143311 -0.778137 1441742516 0.091248 -0.604736 -0.143311 -0.778137 1441742516 0.091248 -0.604736 -0.143311 -0.778137 1441742516 0.091248 -0.604736 -0.143311 -0.778137 1441742516 0.091248 -0.604736 -0.143311 -0.778137 1441742516 -0.007751 -0.617371 -0.060303 -0.784363 1441742516 -0.007751 -0.617371 -0.060303 -0.784363 1441742516 -0.007751 -0.617371 -0.060303 -0.784363 1441742516 -0.007751 -0.617371 -0.060303 -0.784363 1441742516 -0.007751 -0.617371 -0.060303 -0.784363 1441742516 -0.007751 -0.617371 -0.060303 -0.784363 1441742516 -0.105896 -0.616699 0.025330 -0.779663 1441742516 -0.105896 -0.616699 0.025330 -0.779663 1441742516 -0.105896 -0.616699 0.025330 -0.779663 1441742516 -0.105896 -0.616699 0.025330 -0.779663 1441742516 -0.105896 -0.616699 0.025330 -0.779663 1441742516 -0.105896 -0.616699 0.025330 -0.779663 1441742516 -0.105896 -0.616699 0.025330 -0.779663 1441742516 -0.193787 -0.611816 0.098938 -0.760559 1441742516 -0.193787 -0.611816 0.098938 -0.760559 1441742516 -0.193787 -0.611816 0.098938 -0.760559 1441742516 -0.193787 -0.611816 0.098938 -0.760559 1441742516 -0.193787 -0.611816 0.098938 -0.760559 1441742516 -0.193787 -0.611816 0.098938 -0.760559 1441742516 -0.272034 -0.598938 0.173523 -0.732971 1441742516 -0.272034 -0.598938 0.173523 -0.732971 1441742516 -0.272034 -0.598938 0.173523 -0.732971 1441742516 -0.272034 -0.598938 0.173523 -0.732971 1441742516 -0.272034 -0.598938 0.173523 -0.732971 1441742516 -0.333740 -0.582031 0.240784 -0.701416 1441742517 -0.333740 -0.582031 0.240784 -0.701416 1441742517 -0.333740 -0.582031 0.240784 -0.701416 1441742517 
-0.183411 -0.604736 0.166809 -0.756897 1441742535 -0.183411 -0.604736 0.166809 -0.756897 1441742535 -0.157837 -0.610413 0.150269 -0.761597 1441742535 -0.157837 -0.610413 0.150269 -0.761597 1441742535 -0.157837 -0.610413 0.150269 -0.761597 1441742535 -0.157837 -0.610413 0.150269 -0.761597 1441742535 -0.157837 -0.610413 0.150269 -0.761597 1441742535 -0.157837 -0.610413 0.150269 -0.761597 1441742535 -0.157837 -0.610413 0.150269 -0.761597 1441742535 -0.112732 -0.620361 0.112610 -0.768005 1441742535 -0.112732 -0.620361 0.112610 -0.768005 1441742535 -0.112732 -0.620361 0.112610 -0.768005 1441742535 -0.112732 -0.620361 0.112610 -0.768005 1441742535 -0.112732 -0.620361 0.112610 -0.768005 1441742535 -0.052673 -0.628296 0.054993 -0.774292 1441742535 -0.052673 -0.628296 0.054993 -0.774292 1441742535 -0.052673 -0.628296 0.054993 -0.774292 1441742535 -0.052673 -0.628296 0.054993 -0.774292 1441742535 -0.052673 -0.628296 0.054993 -0.774292 1441742535 -0.052673 -0.628296 0.054993 -0.774292 1441742535 0.010742 -0.626526 -0.002502 -0.779358 1441742535 0.010742 -0.626526 -0.002502 -0.779358 1441742535 0.010742 -0.626526 -0.002502 -0.779358 1441742535 0.010742 -0.626526 -0.002502 -0.779358 1441742535 0.010742 -0.626526 -0.002502 -0.779358 1441742535 0.010742 -0.626526 -0.002502 -0.779358 1441742535 0.010742 -0.626526 -0.002502 -0.779358 1441742535 0.079529 -0.622253 -0.072144 -0.775452 1441742535 0.079529 -0.622253 -0.072144 -0.775452 1441742535 0.079529 -0.622253 -0.072144 -0.775452 1441742535 0.079529 -0.622253 -0.072144 -0.775452 1441742535 0.079529 -0.622253 -0.072144 -0.775452 1441742535 0.079529 -0.622253 -0.072144 -0.775452 1441742535 0.148865 -0.609985 -0.139771 -0.765686 1441742535 0.148865 -0.609985 -0.139771 -0.765686 1441742535 0.148865 -0.609985 -0.139771 -0.765686 1441742535 0.148865 -0.609985 -0.139771 -0.765686 1441742535 0.148865 -0.609985 -0.139771 -0.765686 1441742535 0.148865 -0.609985 -0.139771 -0.765686 1441742535 0.212524 -0.592651 -0.200867 -0.750549 1441742535 0.212524 -0.592651 -0.200867 -0.750549 1441742535 0.212524 -0.592651 -0.200867 -0.750549 1441742535 0.212524 -0.592651 -0.200867 -0.750549 1441742535 0.212524 -0.592651 -0.200867 -0.750549 1441742535 0.212524 -0.592651 -0.200867 -0.750549 1441742535 0.212524 -0.592651 -0.200867 -0.750549 1441742535 0.257568 -0.574890 -0.248779 -0.735779 1441742535 0.257568 -0.574890 -0.248779 -0.735779 1441742535 0.257568 -0.574890 -0.248779 -0.735779 1441742535 0.257568 -0.574890 -0.248779 -0.735779 1441742535 0.257568 -0.574890 -0.248779 -0.735779 1441742535 0.257568 -0.574890 -0.248779 -0.735779 1441742535 0.277588 -0.563721 -0.274170 -0.728088 1441742535 0.277588 -0.563721 -0.274170 -0.728088 1441742535 0.277588 -0.563721 -0.274170 -0.728088 1441742535 0.277588 -0.563721 -0.274170 -0.728088 1441742535 0.277588 -0.563721 -0.274170 -0.728088 1441742535 0.277588 -0.563721 -0.274170 -0.728088 1441742535 0.273804 -0.560242 -0.283264 -0.728699 1441742535 0.273804 -0.560242 -0.283264 -0.728699 1441742535 0.273804 -0.560242 -0.283264 -0.728699 1441742535 0.273804 -0.560242 -0.283264 -0.728699 1441742535 0.273804 -0.560242 -0.283264 -0.728699 1441742535 0.273804 -0.560242 -0.283264 -0.728699 1441742535 0.273804 -0.560242 -0.283264 -0.728699 1441742535 0.244202 -0.564819 -0.272400 -0.739746 1441742535 0.244202 -0.564819 -0.272400 -0.739746 1441742535 0.244202 -0.564819 -0.272400 -0.739746 1441742535 0.244202 -0.564819 -0.272400 -0.739746 1441742535 0.244202 -0.564819 -0.272400 -0.739746 1441742535 0.182373 -0.580261 -0.230530 -0.759583 1441742535 0.182373 -0.580261 -0.230530 -0.759583 1441742535 0.182373 -0.580261 -0.230530 -0.759583 1441742535 0.182373 -0.580261 -0.230530 -0.759583 1441742535 0.182373 -0.580261 -0.230530 -0.759583 1441742535 0.182373 -0.580261 -0.230530 -0.759583 1441742535 0.097717 -0.600098 -0.163452 -0.776978 1441742535 0.097717 -0.600098 -0.163452 -0.776978 1441742535 0.097717 -0.600098 -0.163452 -0.776978 1441742535 0.097717 -0.600098 -0.163452 -0.776978 1441742536 -0.000854 -0.616455 -0.079041 -0.783447 1441742536 -0.000854 -0.616455 -0.079041 -0.783447 1441742536 -0.000854 -0.616455 -0.079041 -0.783447 1441742536 -0.000854 -0.616455 -0.079041 -0.783447 1441742536 -0.000854 -0.616455 -0.079041 -0.783447 1441742536 -0.000854 -0.616455 -0.079041 -0.783447 1441742536 -0.103394 -0.622314 0.012207 -0.775879 1441742536 -0.103394 -0.622314 0.012207 -0.775879 1441742536 -0.103394 -0.622314 0.012207 -0.775879 1441742536 -0.103394 -0.622314 0.012207 -0.775879 1441742536 -0.103394 -0.622314 0.012207 -0.775879 1441742536 -0.103394 -0.622314 0.012207 -0.775879 1441742536 -0.201233 -0.616516 0.102356 -0.754333 1441742536 -0.201233 -0.616516 0.102356 -0.754333 1441742536 -0.201233 -0.616516 0.102356 -0.754333 1441742536 -0.201233 -0.616516 0.102356 -0.754333 1441742536 -0.201233 -0.616516 0.102356 -0.754333 1441742536 -0.201233 -0.616516 0.102356 -0.754333 1441742536 -0.290771 -0.598938 0.189453 -0.721741 1441742536 -0.290771 -0.598938 0.189453 -0.721741 1441742536 -0.290771 -0.598938 0.189453 -0.721741 1441742536 -0.290771 -0.598938 0.189453 -0.721741 1441742536 -0.290771 -0.598938 0.189453 -0.721741 1441742536 -0.290771 -0.598938 0.189453 -0.721741 1441742536 -0.290771 -0.598938 0.189453 -0.721741 1441742536 -0.371826 -0.570313 0.273193 -0.679688 1441742536 -0.371826 -0.570313 0.273193 -0.679688 1441742536 -0.371826 -0.570313 0.273193 -0.679688 1441742536 -0.371826 -0.570313 0.273193 -0.679688 1441742536 -0.371826 -0.570313 0.273193 -0.679688 1441742536 -0.371826 -0.570313 0.273193 -0.679688 1441742536 -0.436340 -0.534668 0.347473 -0.634888 1441742536 -0.436340 -0.534668 0.347473 -0.634888 1441742536 -0.436340 -0.534668 0.347473 -0.634888 1441742536 -0.436340 -0.534668 0.347473 -0.634888 1441742536 -0.436340 -0.534668 0.347473 -0.634888 1441742536 -0.436340 -0.534668 0.347473 -0.634888 1441742536 -0.490356 -0.497192 0.406738 -0.589050 1441742536 -0.490356 -0.497192 0.406738 -0.589050 1441742536 -0.490356 -0.497192 0.406738 -0.589050 1441742536 -0.490356 -0.497192 0.406738 -0.589050 1441742536 -0.490356 -0.497192 0.406738 -0.589050 1441742536 -0.490356 -0.497192 0.406738 -0.589050 1441742536 -0.490356 -0.497192 0.406738 -0.589050 1441742536 -0.528748 -0.457458 0.459839 -0.547546 1441742536 -0.528748 -0.457458 0.459839 -0.547546 1441742536 -0.528748 -0.457458 0.459839 -0.547546 1441742536 -0.528748 -0.457458 0.459839 -0.547546 1441742536 -0.528748 -0.457458 0.459839 -0.547546 1441742536 -0.528748 -0.457458 0.459839 -0.547546 1441742536 -0.535217 -0.428284 0.497375 -0.531799 1441742536 -0.535217 -0.428284 0.497375 -0.531799 1441742536 -0.535217 -0.428284 0.497375 -0.531799 1441742536 -0.535217 -0.428284 0.497375 -0.531799 1441742536 -0.535217 -0.428284 0.497375 -0.531799 1441742536 -0.535217 -0.428284 0.497375 -0.531799 1441742536 -0.535217 -0.428284 0.497375 -0.531799 1441742536 -0.511292 -0.435242 0.502197 -0.544983 1441742536 -0.511292 -0.435242 0.502197 -0.544983 1441742536 -0.511292 -0.435242 0.502197 -0.544983 1441742536 -0.511292 -0.435242 0.502197 -0.544983 1441742536 -0.511292 -0.435242 0.502197 -0.544983 1441742536 -0.511292 -0.435242 0.502197 -0.544983 1441742536 -0.511292 -0.435242 0.502197 -0.544983 1441742536 -0.468384 -0.460938 0.482239 -0.579346 1441742536 -0.468384 -0.460938 0.482239 -0.579346 1441742536 -0.468384 -0.460938 0.482239 -0.579346 1441742536 -0.468384 -0.460938 0.482239 -0.579346 1441742536 -0.468384 -0.460938 0.482239 -0.579346 1441742536 -0.408752 -0.498962 0.439636 -0.625122 1441742536 -0.408752 -0.498962 0.439636 -0.625122 1441742536 -0.408752 -0.498962 0.439636 -0.625122 1441742536 -0.408752 -0.498962 0.439636 -0.625122 1441742536 -0.408752 -0.498962 0.439636 -0.625122 1441742536 -0.408752 -0.498962 0.439636 -0.625122 1441742536 -0.408752 -0.498962 0.439636 -0.625122 1441742536 -0.339844 -0.538208 0.382996 -0.669495 1441742536 -0.339844 -0.538208 0.382996 -0.669495 1441742536 -0.339844 -0.538208 0.382996 -0.669495 1441742536 -0.339844 -0.538208 0.382996 -0.669495 1441742536 -0.339844 -0.538208 0.382996 -0.669495 1441742536 -0.339844 -0.538208 0.382996 -0.669495 1441742536 -0.259033 -0.574341 0.314941 -0.709839 1441742536 -0.259033 -0.574341 0.314941 -0.709839 1441742536 -0.259033 -0.574341 0.314941 -0.709839 1441742536 -0.259033 -0.574341 0.314941 -0.709839 1441742536 -0.259033 -0.574341 0.314941 -0.709839 1441742536 -0.259033 -0.574341 0.314941 -0.709839 1441742536 -0.169922 -0.604309 0.236145 -0.741760 1441742536 -0.169922 -0.604309 0.236145 -0.741760 1441742536 -0.169922 -0.604309 0.236145 -0.741760 1441742536 -0.169922 -0.604309 0.236145 -0.741760 1441742536 -0.169922 -0.604309 0.236145 -0.741760 1441742536 -0.169922 -0.604309 0.236145 -0.741760 1441742536 -0.169922 -0.604309 0.236145 -0.741760 1441742536 -0.081665 -0.627014 0.147095 -0.760681 1441742536 -0.081665 -0.627014 0.147095 -0.760681 1441742536 -0.081665 -0.627014 0.147095 -0.760681 1441742536 -0.081665 -0.627014 0.147095 -0.760681 1441742536 -0.081665 -0.627014 0.147095 -0.760681 1441742536 -0.081665 -0.627014 0.147095 -0.760681 1441742536 0.002258 -0.635132 0.062378 -0.769958 1441742536 0.002258 -0.635132 0.062378 -0.769958 1441742536 0.002258 -0.635132 0.062378 -0.769958 1441742536 0.002258 -0.635132 0.062378 -0.769958 1441742536 0.002258 -0.635132 0.062378 -0.769958 1441742536 0.002258 -0.635132 0.062378 -0.769958 1441742536 0.082275 -0.632263 -0.020935 -0.770142 1441742536 0.082275 -0.632263 -0.020935 -0.770142 1441742536 0.082275 -0.632263 -0.020935 -0.770142 1441742536 0.082275 -0.632263 -0.020935 -0.770142 1441742536 0.082275 -0.632263 -0.020935 -0.770142 1441742536 0.082275 -0.632263 -0.020935 -0.770142 1441742536 0.155640 -0.619507 -0.103210 -0.762512 1441742537 0.155640 -0.619507 -0.103210 -0.762512 1441742537 0.155640 -0.619507 -0.103210 -0.762512 1441742537 0.155640 -0.619507 -0.103210 -0.762512 1441742537 0.155640 -0.619507 -0.103210 -0.762512 1441742537 0.155640 -0.619507 -0.103210 -0.762512 1441742537 0.222961 -0.599976 -0.175842 -0.747986 1441742537 0.222961 -0.599976 -0.175842 -0.747986 1441742537 0.222961 -0.599976 -0.175842 -0.747986 1441742537 0.222961 -0.599976 -0.175842 -0.747986 1441742537 0.222961 -0.599976 -0.175842 -0.747986 1441742537 0.222961 -0.599976 -0.175842 -0.747986 1441742537 0.222961 -0.599976 -0.175842 -0.747986 1441742537 0.273926 -0.578186 -0.232483 -0.732605 1441742537 0.273926 -0.578186 -0.232483 -0.732605 1441742537 0.273926 -0.578186 -0.232483 -0.732605 1441742537 0.273926 -0.578186 -0.232483 -0.732605 1441742537 0.273926 -0.578186 -0.232483 -0.732605 1441742537 0.273926 -0.578186 -0.232483 -0.732605 1441742537 0.299377 -0.561401 -0.274048 -0.721252 1441742537 0.299377 -0.561401 -0.274048 -0.721252 1441742537 0.299377 -0.561401 -0.274048 -0.721252 1441742537 0.299377 -0.561401 -0.274048 -0.721252 1441742537 0.299377 -0.561401 -0.274048 -0.721252 1441742537 0.299377 -0.561401 -0.274048 -0.721252 1441742537 0.293945 -0.555359 -0.288879 -0.722412 1441742537 0.293945 -0.555359 -0.288879 -0.722412 1441742537 0.293945 -0.555359 -0.288879 -0.722412 1441742537 0.293945 -0.555359 -0.288879 -0.722412 1441742537 0.293945 -0.555359 -0.288879 -0.722412 1441742537 0.293945 -0.555359 -0.288879 -0.722412 1441742537 0.293945 -0.555359 -0.288879 -0.722412 1441742537 0.263306 -0.558655 -0.274719 -0.737000 1441742537 0.263306 -0.558655 -0.274719 -0.737000 1441742537 0.263306 -0.558655 -0.274719 -0.737000 1441742537 0.263306 -0.558655 -0.274719 -0.737000 1441742537 0.263306 -0.558655 -0.274719 -0.737000 1441742537 0.263306 -0.558655 -0.274719 -0.737000 1441742537 0.209167 -0.572388 -0.235352 -0.757202 1441742537 0.209167 -0.572388 -0.235352 -0.757202 1441742537 0.209167 -0.572388 -0.235352 -0.757202 1441742537 0.209167 -0.572388 -0.235352 -0.757202 1441742537 0.209167 -0.572388 -0.235352 -0.757202 1441742537 0.209167 -0.572388 -0.235352 -0.757202 1441742537 0.134033 -0.590515 -0.173767 -0.776672 1441742537 0.134033 -0.590515 -0.173767 -0.776672 1441742537 0.134033 -0.590515 -0.173767 -0.776672 1441742537 0.134033 -0.590515 -0.173767 -0.776672 1441742537 0.134033 -0.590515 -0.173767 -0.776672 1441742537 0.134033 -0.590515 -0.173767 -0.776672 1441742537 0.045532 -0.606018 -0.099731 -0.787903 1441742537 0.045532 -0.606018 -0.099731 -0.787903 1441742537 0.045532 -0.606018 -0.099731 -0.787903 1441742537 0.045532 -0.606018 -0.099731 -0.787903 1441742537 0.045532 -0.606018 -0.099731 -0.787903 1441742537 0.045532 -0.606018 -0.099731 -0.787903 1441742537 -0.050903 -0.615356 -0.020264 -0.786438 1441742537 -0.050903 -0.615356 -0.020264 -0.786438 1441742537 -0.050903 -0.615356 -0.020264 -0.786438 1441742537 -0.050903 -0.615356 -0.020264 -0.786438 1441742537 -0.050903 -0.615356 -0.020264 -0.786438 1441742537 -0.050903 -0.615356 -0.020264 -0.786438 1441742537 -0.148315 -0.612976 0.065674 -0.773315 1441742537 -0.148315 -0.612976 0.065674 -0.773315 1441742537 -0.148315 -0.612976 0.065674 -0.773315 1441742537 -0.148315 -0.612976 0.065674 -0.773315 1441742537 -0.148315 -0.612976 0.065674 -0.773315 1441742537 -0.148315 -0.612976 0.065674 -0.773315 1441742537 -0.148315 -0.612976 0.065674 -0.773315 1441742537 -0.239075 -0.603149 0.147766 -0.746521 1441742537 -0.239075 -0.603149 0.147766 -0.746521 1441742537 -0.239075 -0.603149 0.147766 -0.746521 1441742537 -0.239075 -0.603149 0.147766 -0.746521 1441742537 -0.239075 -0.603149 0.147766 -0.746521 1441742537 -0.239075 -0.603149 0.147766 -0.746521 1441742537 -0.329102 -0.581909 0.230042 -0.707275 1441742537 -0.329102 -0.581909 0.230042 -0.707275 1441742537 -0.329102 -0.581909 0.230042 -0.707275 1441742537 -0.329102 -0.581909 0.230042 -0.707275 1441742537 -0.329102 -0.581909 0.230042 -0.707275 1441742537 -0.329102 -0.581909 0.230042 -0.707275 1441742537 -0.329102 -0.581909 0.230042 -0.707275 1441742537 -0.409180 -0.552917 0.313843 -0.654541 1441742537 -0.409180 -0.552917 0.313843 -0.654541 1441742537 -0.409180 -0.552917 0.313843 -0.654541 1441742537 -0.409180 -0.552917 0.313843 -0.654541 1441742537 -0.409180 -0.552917 0.313843 -0.654541 1441742537 -0.409180 -0.552917 0.313843 -0.654541 1441742537 -0.475891 -0.512451 0.391357 -0.598206 1441742537 -0.475891 -0.512451 0.391357 -0.598206 1441742537 -0.475891 -0.512451 0.391357 -0.598206 1441742537 -0.475891 -0.512451 0.391357 -0.598206 1441742537 -0.475891 -0.512451 0.391357 -0.598206 1441742537 -0.475891 -0.512451 0.391357 -0.598206 1441742537 -0.526733 -0.467712 0.453613 -0.545959 1441742537 -0.526733 -0.467712 0.453613 -0.545959 1441742537 -0.526733 -0.467712 0.453613 -0.545959 1441742537 -0.526733 -0.467712 0.453613 -0.545959 1441742537 -0.526733 -0.467712 0.453613 -0.545959 1441742537 -0.526733 -0.467712 0.453613 -0.545959 1441742537 -0.556702 -0.419312 0.503845 -0.510376 1441742537 -0.556702 -0.419312 0.503845 -0.510376 1441742537 -0.556702 -0.419312 0.503845 -0.510376 1441742537 -0.556702 -0.419312 0.503845 -0.510376 1441742537 -0.556702 -0.419312 0.503845 -0.510376 1441742537 -0.556702 -0.419312 0.503845 -0.510376 1441742537 -0.561523 -0.396729 0.528992 -0.497498 1441742537 -0.561523 -0.396729 0.528992 -0.497498 1441742537 -0.561523 -0.396729 0.528992 -0.497498 1441742537 -0.561523 -0.396729 0.528992 -0.497498 1441742537 -0.561523 -0.396729 0.528992 -0.497498 1441742537 -0.561523 -0.396729 0.528992 -0.497498 1441742537 -0.540100 -0.405212 0.532715 -0.510193 1441742537 -0.540100 -0.405212 0.532715 -0.510193 1441742537 -0.540100 -0.405212 0.532715 -0.510193 1441742538 -0.540100 -0.405212 0.532715 -0.510193 1441742538 -0.540100 -0.405212 0.532715 -0.510193 1441742538 -0.540100 -0.405212 0.532715 -0.510193 1441742538 -0.540100 -0.405212 0.532715 -0.510193 1441742538 -0.500488 -0.436462 0.513428 -0.543579 1441742538 -0.500488 -0.436462 0.513428 -0.543579 1441742538 -0.500488 -0.436462 0.513428 -0.543579 1441742538 -0.500488 -0.436462 0.513428 -0.543579 1441742538 -0.500488 -0.436462 0.513428 -0.543579 1441742538 -0.500488 -0.436462 0.513428 -0.543579 1441742538 -0.448914 -0.473022 0.477783 -0.588684 1441742538 -0.448914 -0.473022 0.477783 -0.588684 1441742538 -0.448914 -0.473022 0.477783 -0.588684 1441742538 -0.448914 -0.473022 0.477783 -0.588684 1441742538 -0.448914 -0.473022 0.477783 -0.588684 1441742538 -0.379211 -0.519592 0.418884 -0.640991 1441742538 -0.379211 -0.519592 0.418884 -0.640991 1441742538 -0.379211 -0.519592 0.418884 -0.640991 1441742538 -0.379211 -0.519592 0.418884 -0.640991 1441742538 -0.379211 -0.519592 0.418884 -0.640991 1441742538 -0.379211 -0.519592 0.418884 -0.640991 1441742538 -0.297546 -0.562683 0.342102 -0.691284 1441742538 -0.297546 -0.562683 0.342102 -0.691284 1441742538 -0.297546 -0.562683 0.342102 -0.691284 1441742538 -0.297546 -0.562683 0.342102 -0.691284 1441742538 -0.297546 -0.562683 0.342102 -0.691284 1441742538 -0.297546 -0.562683 0.342102 -0.691284 1441742538 -0.210449 -0.597107 0.248108 -0.733276 1441742538 -0.210449 -0.597107 0.248108 -0.733276 1441742538 -0.210449 -0.597107 0.248108 -0.733276 1441742538 -0.210449 -0.597107 0.248108 -0.733276 1441742538 -0.210449 -0.597107 0.248108 -0.733276 1441742538 -0.210449 -0.597107 0.248108 -0.733276 1441742538 -0.118225 -0.615662 0.149597 -0.764648 1441742538 -0.118225 -0.615662 0.149597 -0.764648 1441742538 -0.118225 -0.615662 0.149597 -0.764648 1441742538 -0.118225 -0.615662 0.149597 -0.764648 1441742538 -0.118225 -0.615662 0.149597 -0.764648 1441742538 -0.118225 -0.615662 0.149597 -0.764648 1441742538 -0.022827 -0.618958 0.052429 -0.783386 1441742538 -0.022827 -0.618958 0.052429 -0.783386 1441742538 -0.022827 -0.618958 0.052429 -0.783386 1441742538 -0.022827 -0.618958 0.052429 -0.783386 1441742538 -0.022827 -0.618958 0.052429 -0.783386 1441742538 -0.022827 -0.618958 0.052429 -0.783386 1441742538 0.068054 -0.609192 -0.036255 -0.789307 1441742538 0.068054 -0.609192 -0.036255 -0.789307 1441742538 0.068054 -0.609192 -0.036255 -0.789307 1441742538 0.068054 -0.609192 -0.036255 -0.789307 1441742538 0.068054 -0.609192 -0.036255 -0.789307 1441742538 0.068054 -0.609192 -0.036255 -0.789307 1441742538 0.068054 -0.609192 -0.036255 -0.789307 1441742538 0.151611 -0.591064 -0.116577 -0.783691 1441742538 0.151611 -0.591064 -0.116577 -0.783691 1441742538 0.151611 -0.591064 -0.116577 -0.783691 1441742538 0.151611 -0.591064 -0.116577 -0.783691 1441742538 0.151611 -0.591064 -0.116577 -0.783691 1441742538 0.151611 -0.591064 -0.116577 -0.783691 1441742538 0.219482 -0.570129 -0.188965 -0.768860 1441742538 0.219482 -0.570129 -0.188965 -0.768860 1441742538 0.219482 -0.570129 -0.188965 -0.768860 1441742538 0.219482 -0.570129 -0.188965 -0.768860 1441742538 0.219482 -0.570129 -0.188965 -0.768860 1441742538 0.219482 -0.570129 -0.188965 -0.768860 1441742538 0.219482 -0.570129 -0.188965 -0.768860 1441742538 0.261963 -0.551453 -0.239380 -0.755005 1441742538 0.261963 -0.551453 -0.239380 -0.755005 1441742538 0.261963 -0.551453 -0.239380 -0.755005 1441742538 0.261963 -0.551453 -0.239380 -0.755005 1441742538 0.261963 -0.551453 -0.239380 -0.755005 1441742538 0.261963 -0.551453 -0.239380 -0.755005 1441742538 0.270813 -0.543823 -0.253174 -0.752930 1441742538 0.270813 -0.543823 -0.253174 -0.752930 1441742538 0.270813 -0.543823 -0.253174 -0.752930 1441742538 0.270813 -0.543823 -0.253174 -0.752930 1441742538 0.270813 -0.543823 -0.253174 -0.752930 1441742538 0.270813 -0.543823 -0.253174 -0.752930 1441742538 0.258118 -0.545044 -0.253662 -0.756348 1441742538 0.258118 -0.545044 -0.253662 -0.756348 1441742538 0.258118 -0.545044 -0.253662 -0.756348 1441742538 0.258118 -0.545044 -0.253662 -0.756348 1441742538 0.258118 -0.545044 -0.253662 -0.756348 1441742538 0.258118 -0.545044 -0.253662 -0.756348 1441742538 0.258118 -0.545044 -0.253662 -0.756348 1441742538 0.220886 -0.552124 -0.234985 -0.768921 1441742538 0.220886 -0.552124 -0.234985 -0.768921 1441742538 0.220886 -0.552124 -0.234985 -0.768921 1441742538 0.220886 -0.552124 -0.234985 -0.768921 1441742538 0.220886 -0.552124 -0.234985 -0.768921 1441742538 0.220886 -0.552124 -0.234985 -0.768921 1441742538 0.154419 -0.566467 -0.184753 -0.788208 1441742538 0.154419 -0.566467 -0.184753 -0.788208 1441742538 0.154419 -0.566467 -0.184753 -0.788208 1441742538 0.154419 -0.566467 -0.184753 -0.788208 1441742538 0.154419 -0.566467 -0.184753 -0.788208 1441742538 0.154419 -0.566467 -0.184753 -0.788208 1441742538 0.065613 -0.584473 -0.110168 -0.801270 1441742538 0.065613 -0.584473 -0.110168 -0.801270 1441742538 0.065613 -0.584473 -0.110168 -0.801270 1441742538 0.065613 -0.584473 -0.110168 -0.801270 1441742538 0.065613 -0.584473 -0.110168 -0.801270 1441742538 0.065613 -0.584473 -0.110168 -0.801270 1441742538 -0.035156 -0.595764 -0.020325 -0.802185 1441742538 -0.035156 -0.595764 -0.020325 -0.802185 1441742538 -0.035156 -0.595764 -0.020325 -0.802185 1441742538 -0.035156 -0.595764 -0.020325 -0.802185 1441742538 -0.035156 -0.595764 -0.020325 -0.802185 1441742538 -0.035156 -0.595764 -0.020325 -0.802185 1441742538 -0.129944 -0.598022 0.063721 -0.788391 1441742538 -0.129944 -0.598022 0.063721 -0.788391 1441742538 -0.129944 -0.598022 0.063721 -0.788391 1441742539 -0.129944 -0.598022 0.063721 -0.788391 1441742539 -0.129944 -0.598022 0.063721 -0.788391 1441742539 -0.129944 -0.598022 0.063721 -0.788391 1441742539 -0.218689 -0.592957 0.141235 -0.762024 1441742539 -0.218689 -0.592957 0.141235 -0.762024 1441742539 -0.218689 -0.592957 0.141235 -0.762024 1441742539 -0.218689 -0.592957 0.141235 -0.762024 1441742539 -0.312561 -0.572510 0.228821 -0.722656 1441742539 -0.312561 -0.572510 0.228821 -0.722656 1441742539 -0.312561 -0.572510 0.228821 -0.722656 1441742539 -0.312561 -0.572510 0.228821 -0.722656 1441742539 -0.312561 -0.572510 0.228821 -0.722656 1441742539 -0.312561 -0.572510 0.228821 -0.722656 1441742539 -0.400879 -0.536194 0.318054 -0.671387 1441742539 -0.400879 -0.536194 0.318054 -0.671387 1441742539 -0.400879 -0.536194 0.318054 -0.671387 1441742539 -0.400879 -0.536194 0.318054 -0.671387 1441742539 -0.400879 -0.536194 0.318054 -0.671387 1441742539 -0.400879 -0.536194 0.318054 -0.671387 1441742539 -0.474609 -0.489746 0.397217 -0.614136 1441742539 -0.474609 -0.489746 0.397217 -0.614136 1441742539 -0.474609 -0.489746 0.397217 -0.614136 1441742539 -0.474609 -0.489746 0.397217 -0.614136 1441742539 -0.474609 -0.489746 0.397217 -0.614136 1441742539 -0.474609 -0.489746 0.397217 -0.614136 1441742539 -0.474609 -0.489746 0.397217 -0.614136 1441742539 -0.529907 -0.445679 0.457275 -0.558105 1441742539 -0.529907 -0.445679 0.457275 -0.558105 1441742539 -0.529907 -0.445679 0.457275 -0.558105 1441742539 -0.529907 -0.445679 0.457275 -0.558105 1441742539 -0.529907 -0.445679 0.457275 -0.558105 1441742539 -0.529907 -0.445679 0.457275 -0.558105 1441742539 -0.560913 -0.405273 0.501526 -0.519287 1441742539 -0.560913 -0.405273 0.501526 -0.519287 1441742539 -0.560913 -0.405273 0.501526 -0.519287 1441742539 -0.560913 -0.405273 0.501526 -0.519287 1441742539 -0.560913 -0.405273 0.501526 -0.519287 1441742539 -0.560913 -0.405273 0.501526 -0.519287 1441742539 -0.571533 -0.390808 0.526123 -0.493774 1441742539 -0.571533 -0.390808 0.526123 -0.493774 1441742539 -0.571533 -0.390808 0.526123 -0.493774 1441742539 -0.571533 -0.390808 0.526123 -0.493774 1441742539 -0.571533 -0.390808 0.526123 -0.493774 1441742539 -0.571533 -0.390808 0.526123 -0.493774 1441742539 -0.558472 -0.392151 0.535645 -0.497498 1441742539 -0.558472 -0.392151 0.535645 -0.497498 1441742539 -0.558472 -0.392151 0.535645 -0.497498 1441742539 -0.558472 -0.392151 0.535645 -0.497498 1441742539 -0.558472 -0.392151 0.535645 -0.497498 1441742539 -0.558472 -0.392151 0.535645 -0.497498 1441742539 -0.514221 -0.427124 0.515320 -0.536316 1441742539 -0.514221 -0.427124 0.515320 -0.536316 1441742539 -0.514221 -0.427124 0.515320 -0.536316 1441742539 -0.514221 -0.427124 0.515320 -0.536316 1441742539 -0.514221 -0.427124 0.515320 -0.536316 1441742539 -0.514221 -0.427124 0.515320 -0.536316 1441742539 -0.514221 -0.427124 0.515320 -0.536316 1441742539 -0.466553 -0.462524 0.479919 -0.581482 1441742539 -0.466553 -0.462524 0.479919 -0.581482 1441742539 -0.466553 -0.462524 0.479919 -0.581482 1441742539 -0.466553 -0.462524 0.479919 -0.581482 1441742539 -0.466553 -0.462524 0.479919 -0.581482 1441742539 -0.466553 -0.462524 0.479919 -0.581482 1441742539 -0.408569 -0.505005 0.430969 -0.626404 1441742539 -0.408569 -0.505005 0.430969 -0.626404 1441742539 -0.408569 -0.505005 0.430969 -0.626404 1441742539 -0.408569 -0.505005 0.430969 -0.626404 1441742539 -0.408569 -0.505005 0.430969 -0.626404 1441742539 -0.408569 -0.505005 0.430969 -0.626404 1441742539 -0.339111 -0.545593 0.368286 -0.672119 1441742539 -0.339111 -0.545593 0.368286 -0.672119 1441742539 -0.339111 -0.545593 0.368286 -0.672119 1441742539 -0.339111 -0.545593 0.368286 -0.672119 1441742539 -0.339111 -0.545593 0.368286 -0.672119 1441742539 -0.339111 -0.545593 0.368286 -0.672119 1441742539 -0.253906 -0.586792 0.283447 -0.714783 1441742539 -0.253906 -0.586792 0.283447 -0.714783 1441742539 -0.253906 -0.586792 0.283447 -0.714783 1441742539 -0.253906 -0.586792 0.283447 -0.714783 1441742539 -0.253906 -0.586792 0.283447 -0.714783 1441742539 -0.253906 -0.586792 0.283447 -0.714783 1441742539 -0.161804 -0.618774 0.180664 -0.747253 1441742539 -0.161804 -0.618774 0.180664 -0.747253 1441742539 -0.161804 -0.618774 0.180664 -0.747253 1441742539 -0.161804 -0.618774 0.180664 -0.747253 1441742539 -0.161804 -0.618774 0.180664 -0.747253 1441742539 -0.161804 -0.618774 0.180664 -0.747253 1441742539 -0.161804 -0.618774 0.180664 -0.747253 1441742539 -0.068787 -0.635071 0.084412 -0.764771 1441742539 -0.068787 -0.635071 0.084412 -0.764771 1441742539 -0.068787 -0.635071 0.084412 -0.764771 1441742539 -0.068787 -0.635071 0.084412 -0.764771 1441742539 -0.068787 -0.635071 0.084412 -0.764771 1441742539 -0.068787 -0.635071 0.084412 -0.764771 1441742539 0.018433 -0.636536 -0.007019 -0.770996 1441742539 0.018433 -0.636536 -0.007019 -0.770996 1441742539 0.018433 -0.636536 -0.007019 -0.770996 1441742539 0.018433 -0.636536 -0.007019 -0.770996 1441742539 0.018433 -0.636536 -0.007019 -0.770996 1441742539 0.018433 -0.636536 -0.007019 -0.770996 1441742539 0.107361 -0.623230 -0.099243 -0.768311 1441742539 0.107361 -0.623230 -0.099243 -0.768311 1441742539 0.107361 -0.623230 -0.099243 -0.768311 1441742539 0.107361 -0.623230 -0.099243 -0.768311 1441742539 0.107361 -0.623230 -0.099243 -0.768311 1441742539 0.107361 -0.623230 -0.099243 -0.768311 1441742539 0.185242 -0.600769 -0.183228 -0.755859 1441742539 0.185242 -0.600769 -0.183228 -0.755859 1441742539 0.185242 -0.600769 -0.183228 -0.755859 1441742539 0.185242 -0.600769 -0.183228 -0.755859 1441742539 0.185242 -0.600769 -0.183228 -0.755859 1441742540 0.185242 -0.600769 -0.183228 -0.755859 1441742540 0.242493 -0.574524 -0.253235 -0.739685 1441742540 0.242493 -0.574524 -0.253235 -0.739685 1441742540 0.242493 -0.574524 -0.253235 -0.739685 1441742540 0.242493 -0.574524 -0.253235 -0.739685 1441742540 0.242493 -0.574524 -0.253235 -0.739685 1441742540 0.242493 -0.574524 -0.253235 -0.739685 1441742540 0.242493 -0.574524 -0.253235 -0.739685 1441742540 0.277771 -0.546082 -0.308350 -0.727783 1441742540 0.277771 -0.546082 -0.308350 -0.727783 1441742540 0.277771 -0.546082 -0.308350 -0.727783 1441742540 0.277771 -0.546082 -0.308350 -0.727783 1441742540 0.277771 -0.546082 -0.308350 -0.727783 1441742540 0.277771 -0.546082 -0.308350 -0.727783 1441742540 0.276978 -0.532349 -0.325378 -0.730835 1441742540 0.276978 -0.532349 -0.325378 -0.730835 1441742540 0.276978 -0.532349 -0.325378 -0.730835 1441742540 0.276978 -0.532349 -0.325378 -0.730835 1441742540 0.276978 -0.532349 -0.325378 -0.730835 1441742540 0.276978 -0.532349 -0.325378 -0.730835 1441742540 0.276978 -0.532349 -0.325378 -0.730835 1441742540 0.249939 -0.536194 -0.305603 -0.746155 1441742540 0.249939 -0.536194 -0.305603 -0.746155 1441742540 0.249939 -0.536194 -0.305603 -0.746155 1441742540 0.249939 -0.536194 -0.305603 -0.746155 1441742540 0.249939 -0.536194 -0.305603 -0.746155 1441742540 0.249939 -0.536194 -0.305603 -0.746155 1441742540 0.201599 -0.551270 -0.266785 -0.764404 1441742540 0.201599 -0.551270 -0.266785 -0.764404 1441742540 0.201599 -0.551270 -0.266785 -0.764404 1441742540 0.201599 -0.551270 -0.266785 -0.764404 1441742540 0.201599 -0.551270 -0.266785 -0.764404 1441742540 0.201599 -0.551270 -0.266785 -0.764404 1441742540 0.201599 -0.551270 -0.266785 -0.764404 1441742540 0.128235 -0.574036 -0.206421 -0.781982 1441742540 0.128235 -0.574036 -0.206421 -0.781982 1441742540 0.128235 -0.574036 -0.206421 -0.781982 1441742540 0.128235 -0.574036 -0.206421 -0.781982 1441742540 0.128235 -0.574036 -0.206421 -0.781982 1441742540 0.128235 -0.574036 -0.206421 -0.781982 1441742540 0.035461 -0.597900 -0.127930 -0.790527 1441742540 0.035461 -0.597900 -0.127930 -0.790527 1441742540 0.035461 -0.597900 -0.127930 -0.790527 1441742540 0.035461 -0.597900 -0.127930 -0.790527 1441742540 0.035461 -0.597900 -0.127930 -0.790527 1441742540 0.035461 -0.597900 -0.127930 -0.790527 1441742540 -0.067017 -0.614502 -0.032043 -0.785461 1441742540 -0.067017 -0.614502 -0.032043 -0.785461 1441742540 -0.067017 -0.614502 -0.032043 -0.785461 1441742540 -0.067017 -0.614502 -0.032043 -0.785461 1441742540 -0.067017 -0.614502 -0.032043 -0.785461 1441742540 -0.067017 -0.614502 -0.032043 -0.785461 1441742540 -0.175354 -0.616699 0.071899 -0.764099 1441742540 -0.175354 -0.616699 0.071899 -0.764099 1441742540 -0.175354 -0.616699 0.071899 -0.764099 1441742540 -0.175354 -0.616699 0.071899 -0.764099 1441742540 -0.175354 -0.616699 0.071899 -0.764099 1441742540 -0.175354 -0.616699 0.071899 -0.764099 1441742540 -0.175354 -0.616699 0.071899 -0.764099 1441742540 -0.284668 -0.601135 0.179993 -0.724792 1441742540 -0.284668 -0.601135 0.179993 -0.724792 1441742540 -0.284668 -0.601135 0.179993 -0.724792 1441742540 -0.284668 -0.601135 0.179993 -0.724792 1441742540 -0.284668 -0.601135 0.179993 -0.724792 1441742540 -0.284668 -0.601135 0.179993 -0.724792 1441742540 -0.394104 -0.565002 0.287231 -0.665649 1441742540 -0.394104 -0.565002 0.287231 -0.665649 1441742540 -0.394104 -0.565002 0.287231 -0.665649 1441742540 -0.394104 -0.565002 0.287231 -0.665649 1441742540 -0.394104 -0.565002 0.287231 -0.665649 1441742540 -0.394104 -0.565002 0.287231 -0.665649 1441742540 -0.394104 -0.565002 0.287231 -0.665649 1441742540 -0.476074 -0.525391 0.371704 -0.599304 1441742540 -0.476074 -0.525391 0.371704 -0.599304 1441742540 -0.476074 -0.525391 0.371704 -0.599304 1441742540 -0.476074 -0.525391 0.371704 -0.599304 1441742540 -0.476074 -0.525391 0.371704 -0.599304 1441742540 -0.476074 -0.525391 0.371704 -0.599304 1441742540 -0.539307 -0.485046 0.436340 -0.532471 1441742540 -0.539307 -0.485046 0.436340 -0.532471 1441742540 -0.539307 -0.485046 0.436340 -0.532471 1441742540 -0.539307 -0.485046 0.436340 -0.532471 1441742540 -0.539307 -0.485046 0.436340 -0.532471 1441742540 -0.539307 -0.485046 0.436340 -0.532471 1441742540 -0.539307 -0.485046 0.436340 -0.532471 1441742540 -0.590210 -0.438232 0.490540 -0.468018 1441742540 -0.590210 -0.438232 0.490540 -0.468018 1441742540 -0.590210 -0.438232 0.490540 -0.468018 1441742540 -0.590210 -0.438232 0.490540 -0.468018 1441742540 -0.590210 -0.438232 0.490540 -0.468018 1441742540 -0.590210 -0.438232 0.490540 -0.468018 1441742540 -0.609863 -0.399353 0.530457 -0.432678 1441742540 -0.609863 -0.399353 0.530457 -0.432678 1441742540 -0.609863 -0.399353 0.530457 -0.432678 1441742540 -0.609863 -0.399353 0.530457 -0.432678 1441742540 -0.609863 -0.399353 0.530457 -0.432678 1441742540 -0.609863 -0.399353 0.530457 -0.432678 1441742540 -0.609863 -0.399353 0.530457 -0.432678 1441742540 -0.599487 -0.399292 0.541199 -0.434021 1441742540 -0.599487 -0.399292 0.541199 -0.434021 1441742540 -0.599487 -0.399292 0.541199 -0.434021 1441742540 -0.599487 -0.399292 0.541199 -0.434021 1441742540 -0.599487 -0.399292 0.541199 -0.434021 1441742540 -0.599487 -0.399292 0.541199 -0.434021 1441742540 -0.599487 -0.399292 0.541199 -0.434021 1441742540 -0.563721 -0.424194 0.529541 -0.471130 1441742540 -0.563721 -0.424194 0.529541 -0.471130 1441742540 -0.563721 -0.424194 0.529541 -0.471130 1441742540 -0.563721 -0.424194 0.529541 -0.471130 1441742540 -0.563721 -0.424194 0.529541 -0.471130 1441742540 -0.510010 -0.464172 0.495544 -0.528137 1441742540 -0.510010 -0.464172 0.495544 -0.528137 1441742540 -0.510010 -0.464172 0.495544 -0.528137 1441742540 -0.510010 -0.464172 0.495544 -0.528137 1441742540 -0.510010 -0.464172 0.495544 -0.528137 1441742540 -0.510010 -0.464172 0.495544 -0.528137 1441742541 -0.510010 -0.464172 0.495544 -0.528137 1441742541 -0.441040 -0.511536 0.444763 -0.588257 1441742541 -0.441040 -0.511536 0.444763 -0.588257 1441742541 -0.441040 -0.511536 0.444763 -0.588257 1441742541 -0.441040 -0.511536 0.444763 -0.588257 1441742541 -0.441040 -0.511536 0.444763 -0.588257 1441742541 -0.441040 -0.511536 0.444763 -0.588257 1441742541 -0.367737 -0.558289 0.377869 -0.640564 1441742541 -0.367737 -0.558289 0.377869 -0.640564 1441742541 -0.367737 -0.558289 0.377869 -0.640564 1441742541 -0.367737 -0.558289 0.377869 -0.640564 1441742541 -0.367737 -0.558289 0.377869 -0.640564 1441742541 -0.367737 -0.558289 0.377869 -0.640564 1441742541 -0.286804 -0.596436 0.299927 -0.687134 1441742541 -0.286804 -0.596436 0.299927 -0.687134 1441742541 -0.286804 -0.596436 0.299927 -0.687134 1441742541 -0.286804 -0.596436 0.299927 -0.687134 1441742541 -0.286804 -0.596436 0.299927 -0.687134 1441742541 -0.286804 -0.596436 0.299927 -0.687134 1441742541 -0.194641 -0.626770 0.208801 -0.725098 1441742541 -0.194641 -0.626770 0.208801 -0.725098 1441742541 -0.194641 -0.626770 0.208801 -0.725098 1441742541 -0.194641 -0.626770 0.208801 -0.725098 1441742541 -0.194641 -0.626770 0.208801 -0.725098 1441742541 -0.194641 -0.626770 0.208801 -0.725098 1441742541 -0.194641 -0.626770 0.208801 -0.725098 1441742541 -0.097656 -0.641174 0.109070 -0.753357 1441742541 -0.097656 -0.641174 0.109070 -0.753357 1441742541 -0.097656 -0.641174 0.109070 -0.753357 1441742541 -0.097656 -0.641174 0.109070 -0.753357 1441742541 -0.097656 -0.641174 0.109070 -0.753357 1441742541 -0.097656 -0.641174 0.109070 -0.753357 1441742541 -0.002869 -0.642151 0.012451 -0.766541 1441742541 -0.002869 -0.642151 0.012451 -0.766541 1441742541 -0.002869 -0.642151 0.012451 -0.766541 1441742541 -0.002869 -0.642151 0.012451 -0.766541 1441742541 -0.002869 -0.642151 0.012451 -0.766541 1441742541 -0.002869 -0.642151 0.012451 -0.766541 1441742541 0.087769 -0.631348 -0.070923 -0.767334 1441742541 0.087769 -0.631348 -0.070923 -0.767334 1441742541 0.087769 -0.631348 -0.070923 -0.767334 1441742541 0.087769 -0.631348 -0.070923 -0.767334 1441742541 0.087769 -0.631348 -0.070923 -0.767334 1441742541 0.087769 -0.631348 -0.070923 -0.767334 1441742541 0.087769 -0.631348 -0.070923 -0.767334 1441742541 0.171326 -0.615662 -0.151855 -0.754028 1441742541 0.171326 -0.615662 -0.151855 -0.754028 1441742541 0.171326 -0.615662 -0.151855 -0.754028 1441742541 0.171326 -0.615662 -0.151855 -0.754028 1441742541 0.171326 -0.615662 -0.151855 -0.754028 1441742541 0.171326 -0.615662 -0.151855 -0.754028 1441742541 0.171326 -0.615662 -0.151855 -0.754028 1441742541 0.235535 -0.592773 -0.222107 -0.737488 1441742541 0.235535 -0.592773 -0.222107 -0.737488 1441742541 0.235535 -0.592773 -0.222107 -0.737488 1441742541 0.235535 -0.592773 -0.222107 -0.737488 1441742541 0.235535 -0.592773 -0.222107 -0.737488 1441742541 0.235535 -0.592773 -0.222107 -0.737488 1441742541 0.270996 -0.571960 -0.265381 -0.727356 1441742541 0.270996 -0.571960 -0.265381 -0.727356 1441742541 0.270996 -0.571960 -0.265381 -0.727356 1441742541 0.270996 -0.571960 -0.265381 -0.727356 1441742541 0.270996 -0.571960 -0.265381 -0.727356 1441742541 0.270996 -0.571960 -0.265381 -0.727356 1441742541 0.278503 -0.560913 -0.285828 -0.725403 1441742541 0.278503 -0.560913 -0.285828 -0.725403 1441742541 0.278503 -0.560913 -0.285828 -0.725403 1441742541 0.278503 -0.560913 -0.285828 -0.725403 1441742541 0.278503 -0.560913 -0.285828 -0.725403 1441742541 0.278503 -0.560913 -0.285828 -0.725403 1441742541 0.254822 -0.562988 -0.281250 -0.734192 1441742541 0.254822 -0.562988 -0.281250 -0.734192 1441742541 0.254822 -0.562988 -0.281250 -0.734192 1441742541 0.254822 -0.562988 -0.281250 -0.734192 1441742541 0.254822 -0.562988 -0.281250 -0.734192 1441742541 0.254822 -0.562988 -0.281250 -0.734192 1441742541 0.254822 -0.562988 -0.281250 -0.734192 1441742541 0.196716 -0.577332 -0.242493 -0.754517 1441742541 0.196716 -0.577332 -0.242493 -0.754517 1441742541 0.196716 -0.577332 -0.242493 -0.754517 1441742541 0.196716 -0.577332 -0.242493 -0.754517 1441742541 0.196716 -0.577332 -0.242493 -0.754517 1441742541 0.196716 -0.577332 -0.242493 -0.754517 1441742541 0.116882 -0.597595 -0.183960 -0.771667 1441742541 0.116882 -0.597595 -0.183960 -0.771667 1441742541 0.116882 -0.597595 -0.183960 -0.771667 1441742541 0.116882 -0.597595 -0.183960 -0.771667 1441742541 0.116882 -0.597595 -0.183960 -0.771667 1441742541 0.116882 -0.597595 -0.183960 -0.771667 1441742541 0.019836 -0.616211 -0.102356 -0.780701 1441742541 0.019836 -0.616211 -0.102356 -0.780701 1441742541 0.019836 -0.616211 -0.102356 -0.780701 1441742541 0.019836 -0.616211 -0.102356 -0.780701 1441742541 0.019836 -0.616211 -0.102356 -0.780701 1441742541 0.019836 -0.616211 -0.102356 -0.780701 1441742541 0.019836 -0.616211 -0.102356 -0.780701 1441742541 -0.082031 -0.627869 -0.014771 -0.773926 1441742541 -0.082031 -0.627869 -0.014771 -0.773926 1441742541 -0.082031 -0.627869 -0.014771 -0.773926 1441742541 -0.082031 -0.627869 -0.014771 -0.773926 1441742541 -0.082031 -0.627869 -0.014771 -0.773926 1441742541 -0.183777 -0.627991 0.075256 -0.752502 1441742541 -0.183777 -0.627991 0.075256 -0.752502 1441742541 -0.183777 -0.627991 0.075256 -0.752502 1441742541 -0.183777 -0.627991 0.075256 -0.752502 1441742541 -0.183777 -0.627991 0.075256 -0.752502 1441742541 -0.183777 -0.627991 0.075256 -0.752502 1441742541 -0.183777 -0.627991 0.075256 -0.752502 1441742541 -0.281616 -0.615601 0.165527 -0.717224 1441742541 -0.281616 -0.615601 0.165527 -0.717224 1441742541 
-0.069458 -0.635010 0.088806 -0.764282 1441742545 -0.069458 -0.635010 0.088806 -0.764282 1441742545 -0.069458 -0.635010 0.088806 -0.764282 1441742545 -0.069458 -0.635010 0.088806 -0.764282 1441742545 -0.069458 -0.635010 0.088806 -0.764282 1441742545 -0.069458 -0.635010 0.088806 -0.764282 1441742545 -0.014465 -0.639404 0.032715 -0.768127 1441742545 -0.014465 -0.639404 0.032715 -0.768127 1441742545 -0.014465 -0.639404 0.032715 -0.768127 1441742545 -0.014465 -0.639404 0.032715 -0.768127 1441742545 -0.014465 -0.639404 0.032715 -0.768127 1441742545 -0.014465 -0.639404 0.032715 -0.768127 1441742545 -0.014465 -0.639404 0.032715 -0.768127 1441742545 0.045471 -0.634277 -0.032349 -0.771179 1441742545 0.045471 -0.634277 -0.032349 -0.771179 1441742545 0.045471 -0.634277 -0.032349 -0.771179 1441742545 0.045471 -0.634277 -0.032349 -0.771179 1441742545 0.045471 -0.634277 -0.032349 -0.771179 1441742545 0.045471 -0.634277 -0.032349 -0.771179 1441742545 0.108582 -0.619568 -0.096619 -0.771423 1441742545 0.108582 -0.619568 -0.096619 -0.771423 1441742545 0.108582 -0.619568 -0.096619 -0.771423 1441742545 0.108582 -0.619568 -0.096619 -0.771423 1441742545 0.108582 -0.619568 -0.096619 -0.771423 1441742545 0.108582 -0.619568 -0.096619 -0.771423 1441742545 0.108582 -0.619568 -0.096619 -0.771423 1441742545 0.177979 -0.598938 -0.162292 -0.763733 1441742545 0.177979 -0.598938 -0.162292 -0.763733 1441742545 0.177979 -0.598938 -0.162292 -0.763733 1441742545 0.177979 -0.598938 -0.162292 -0.763733 1441742545 0.177979 -0.598938 -0.162292 -0.763733 1441742545 0.177979 -0.598938 -0.162292 -0.763733 1441742545 0.235657 -0.578491 -0.220947 -0.749084 1441742545 0.235657 -0.578491 -0.220947 -0.749084 1441742545 0.235657 -0.578491 -0.220947 -0.749084 1441742545 0.235657 -0.578491 -0.220947 -0.749084 1441742545 0.235657 -0.578491 -0.220947 -0.749084 1441742545 0.235657 -0.578491 -0.220947 -0.749084 1441742545 0.235657 -0.578491 -0.220947 -0.749084 1441742545 0.274780 -0.559875 -0.267090 -0.734680 1441742545 0.274780 -0.559875 -0.267090 -0.734680 1441742545 0.274780 -0.559875 -0.267090 -0.734680 1441742545 0.274780 -0.559875 -0.267090 -0.734680 1441742546 0.274780 -0.559875 -0.267090 -0.734680 1441742546 0.274780 -0.559875 -0.267090 -0.734680 1441742546 0.296692 -0.546936 -0.292542 -0.726196 1441742546 0.296692 -0.546936 -0.292542 -0.726196 1441742546 0.296692 -0.546936 -0.292542 -0.726196 1441742546 0.296692 -0.546936 -0.292542 -0.726196 1441742546 0.296692 -0.546936 -0.292542 -0.726196 1441742546 0.296692 -0.546936 -0.292542 -0.726196 1441742546 0.303040 -0.543945 -0.299866 -0.722778 1441742546 0.303040 -0.543945 -0.299866 -0.722778 1441742546 0.303040 -0.543945 -0.299866 -0.722778 1441742546 0.303040 -0.543945 -0.299866 -0.722778 1441742546 0.303040 -0.543945 -0.299866 -0.722778 1441742546 0.303040 -0.543945 -0.299866 -0.722778 1441742546 0.283691 -0.552856 -0.292297 -0.726990 1441742546 0.283691 -0.552856 -0.292297 -0.726990 1441742546 0.283691 -0.552856 -0.292297 -0.726990 1441742546 0.283691 -0.552856 -0.292297 -0.726990 1441742546 0.283691 -0.552856 -0.292297 -0.726990 1441742546 0.283691 -0.552856 -0.292297 -0.726990 1441742546 0.234558 -0.570679 -0.256653 -0.744019 1441742546 0.234558 -0.570679 -0.256653 -0.744019 1441742546 0.234558 -0.570679 -0.256653 -0.744019 1441742546 0.234558 -0.570679 -0.256653 -0.744019 1441742546 0.234558 -0.570679 -0.256653 -0.744019 1441742546 0.234558 -0.570679 -0.256653 -0.744019 1441742546 0.168762 -0.588928 -0.205261 -0.763306 1441742546 0.168762 -0.588928 -0.205261 -0.763306 1441742546 0.168762 -0.588928 -0.205261 -0.763306 1441742546 0.168762 -0.588928 -0.205261 -0.763306 1441742546 0.168762 -0.588928 -0.205261 -0.763306 1441742546 0.168762 -0.588928 -0.205261 -0.763306 1441742546 0.090393 -0.605103 -0.142883 -0.778076 1441742546 0.090393 -0.605103 -0.142883 -0.778076 1441742546 0.090393 -0.605103 -0.142883 -0.778076 1441742546 0.090393 -0.605103 -0.142883 -0.778076 1441742546 0.090393 -0.605103 -0.142883 -0.778076 1441742546 0.090393 -0.605103 -0.142883 -0.778076 1441742546 -0.006042 -0.617981 -0.062744 -0.783691 1441742546 -0.006042 -0.617981 -0.062744 -0.783691 1441742546 -0.006042 -0.617981 -0.062744 -0.783691 1441742546 -0.006042 -0.617981 -0.062744 -0.783691 1441742546 -0.006042 -0.617981 -0.062744 -0.783691 1441742546 -0.006042 -0.617981 -0.062744 -0.783691 1441742546 -0.006042 -0.617981 -0.062744 -0.783691 1441742546 -0.113525 -0.617676 0.036133 -0.777405 1441742546 -0.113525 -0.617676 0.036133 -0.777405 1441742546 -0.113525 -0.617676 0.036133 -0.777405 1441742546 -0.113525 -0.617676 0.036133 -0.777405 1441742546 -0.113525 -0.617676 0.036133 -0.777405 1441742546 -0.113525 -0.617676 0.036133 -0.777405 1441742546 -0.212952 -0.606201 0.125977 -0.755920 1441742546 -0.212952 -0.606201 0.125977 -0.755920 1441742546 -0.212952 -0.606201 0.125977 -0.755920 1441742546 -0.212952 -0.606201 0.125977 -0.755920 1441742546 -0.212952 -0.606201 0.125977 -0.755920 1441742546 -0.212952 -0.606201 0.125977 -0.755920 1441742546 -0.299194 -0.586731 0.204895 -0.724121 1441742546 -0.299194 -0.586731 0.204895 -0.724121 1441742546 -0.299194 -0.586731 0.204895 -0.724121 1441742546 -0.299194 -0.586731 0.204895 -0.724121 1441742546 -0.299194 -0.586731 0.204895 -0.724121 1441742546 -0.299194 -0.586731 0.204895 -0.724121 1441742546 -0.379089 -0.557007 0.284546 -0.682007 1441742546 -0.379089 -0.557007 0.284546 -0.682007 1441742546 -0.379089 -0.557007 0.284546 -0.682007 1441742546 -0.379089 -0.557007 0.284546 -0.682007 1441742546 -0.379089 -0.557007 0.284546 -0.682007 1441742546 -0.379089 -0.557007 0.284546 -0.682007 1441742546 -0.448059 -0.518250 0.360413 -0.633118 1441742546 -0.448059 -0.518250 0.360413 -0.633118 1441742546 -0.448059 -0.518250 0.360413 -0.633118 1441742546 -0.448059 -0.518250 0.360413 -0.633118 1441742546 -0.448059 -0.518250 0.360413 -0.633118 1441742546 -0.448059 -0.518250 0.360413 -0.633118 1441742546 -0.502808 -0.474060 0.429504 -0.581421 1441742546 -0.502808 -0.474060 0.429504 -0.581421 1441742546 -0.502808 -0.474060 0.429504 -0.581421 1441742546 -0.502808 -0.474060 0.429504 -0.581421 1441742546 -0.502808 -0.474060 0.429504 -0.581421 1441742546 -0.502808 -0.474060 0.429504 -0.581421 1441742546 -0.502808 -0.474060 0.429504 -0.581421 1441742546 -0.531189 -0.433838 0.480652 -0.546448 1441742546 -0.531189 -0.433838 0.480652 -0.546448 1441742546 -0.531189 -0.433838 0.480652 -0.546448 1441742546 -0.531189 -0.433838 0.480652 -0.546448 1441742546 -0.531189 -0.433838 0.480652 -0.546448 1441742546 -0.531189 -0.433838 0.480652 -0.546448 1441742546 -0.534851 -0.423462 0.502930 -0.530823 1441742546 -0.534851 -0.423462 0.502930 -0.530823 1441742546 -0.534851 -0.423462 0.502930 -0.530823 1441742546 -0.534851 -0.423462 0.502930 -0.530823 1441742546 -0.534851 -0.423462 0.502930 -0.530823 1441742546 -0.534851 -0.423462 0.502930 -0.530823 1441742546 -0.534851 -0.423462 0.502930 -0.530823 1441742546 -0.517761 -0.432739 0.503845 -0.539307 1441742546 -0.517761 -0.432739 0.503845 -0.539307 1441742546 -0.517761 -0.432739 0.503845 -0.539307 1441742546 -0.517761 -0.432739 0.503845 -0.539307 1441742546 -0.517761 -0.432739 0.503845 -0.539307 1441742546 -0.517761 -0.432739 0.503845 -0.539307 1441742546 -0.477966 -0.458191 0.483215 -0.572937 1441742546 -0.477966 -0.458191 0.483215 -0.572937 1441742546 -0.477966 -0.458191 0.483215 -0.572937 1441742546 -0.477966 -0.458191 0.483215 -0.572937 1441742546 -0.477966 -0.458191 0.483215 -0.572937 1441742546 -0.477966 -0.458191 0.483215 -0.572937 1441742546 -0.418640 -0.496399 0.440002 -0.620300 1441742546 -0.418640 -0.496399 0.440002 -0.620300 1441742546 -0.418640 -0.496399 0.440002 -0.620300 1441742546 -0.418640 -0.496399 0.440002 -0.620300 1441742547 -0.418640 -0.496399 0.440002 -0.620300 1441742547 -0.349487 -0.535645 0.384094 -0.665955 1441742547 -0.349487 -0.535645 0.384094 -0.665955 1441742547 -0.349487 -0.535645 0.384094 -0.665955 1441742547 -0.349487 -0.535645 0.384094 -0.665955 1441742547 -0.349487 -0.535645 0.384094 -0.665955 1441742547 -0.349487 -0.535645 0.384094 -0.665955 1441742547 -0.278442 -0.567322 0.322815 -0.704651 1441742547 -0.278442 -0.567322 0.322815 -0.704651 1441742547 -0.278442 -0.567322 0.322815 -0.704651 1441742547 -0.278442 -0.567322 0.322815 -0.704651 1441742547 -0.278442 -0.567322 0.322815 -0.704651 1441742547 -0.278442 -0.567322 0.322815 -0.704651 1441742547 -0.197937 -0.594238 0.248413 -0.739014 1441742547 -0.197937 -0.594238 0.248413 -0.739014 1441742547 -0.197937 -0.594238 0.248413 -0.739014 1441742547 -0.197937 -0.594238 0.248413 -0.739014 1441742547 -0.197937 -0.594238 0.248413 -0.739014 1441742547 -0.197937 -0.594238 0.248413 -0.739014 1441742547 -0.108948 -0.610901 0.162659 -0.767151 1441742547 -0.108948 -0.610901 0.162659 -0.767151 1441742547 -0.108948 -0.610901 0.162659 -0.767151 1441742547 -0.108948 -0.610901 0.162659 -0.767151 1441742547 -0.108948 -0.610901 0.162659 -0.767151 1441742547 -0.108948 -0.610901 0.162659 -0.767151 1441742547 -0.021240 -0.620117 0.063904 -0.781677 1441742547 -0.021240 -0.620117 0.063904 -0.781677 1441742547 -0.021240 -0.620117 0.063904 -0.781677 1441742547 -0.021240 -0.620117 0.063904 -0.781677 1441742547 -0.021240 -0.620117 0.063904 -0.781677 1441742547 -0.021240 -0.620117 0.063904 -0.781677 1441742547 -0.021240 -0.620117 0.063904 -0.781677 1441742547 0.063721 -0.614685 -0.022156 -0.785889 1441742547 0.063721 -0.614685 -0.022156 -0.785889 1441742547 0.063721 -0.614685 -0.022156 -0.785889 1441742547 0.063721 -0.614685 -0.022156 -0.785889 1441742547 0.063721 -0.614685 -0.022156 -0.785889 1441742547 0.063721 -0.614685 -0.022156 -0.785889 1441742547 0.144653 -0.599976 -0.101074 -0.780334 1441742547 0.144653 -0.599976 -0.101074 -0.780334 1441742547 0.144653 -0.599976 -0.101074 -0.780334 1441742547 0.144653 -0.599976 -0.101074 -0.780334 1441742547 0.144653 -0.599976 -0.101074 -0.780334 1441742547 0.144653 -0.599976 -0.101074 -0.780334 1441742547 0.222290 -0.577637 -0.180969 -0.764343 1441742547 0.222290 -0.577637 -0.180969 -0.764343 1441742547 0.222290 -0.577637 -0.180969 -0.764343 1441742547 0.222290 -0.577637 -0.180969 -0.764343 1441742547 0.222290 -0.577637 -0.180969 -0.764343 1441742547 0.222290 -0.577637 -0.180969 -0.764343 1441742547 0.222290 -0.577637 -0.180969 -0.764343 1441742547 0.291931 -0.546814 -0.253906 -0.742554 1441742547 0.291931 -0.546814 -0.253906 -0.742554 1441742547 0.291931 -0.546814 -0.253906 -0.742554 1441742547 0.291931 -0.546814 -0.253906 -0.742554 1441742547 0.291931 -0.546814 -0.253906 -0.742554 1441742547 0.291931 -0.546814 -0.253906 -0.742554 1441742547 0.291931 -0.546814 -0.253906 -0.742554 1441742547 0.341187 -0.519531 -0.305298 -0.721497 1441742547 0.341187 -0.519531 -0.305298 -0.721497 1441742547 0.341187 -0.519531 -0.305298 -0.721497 1441742547 0.341187 -0.519531 -0.305298 -0.721497 1441742547 0.341187 -0.519531 -0.305298 -0.721497 1441742547 0.341187 -0.519531 -0.305298 -0.721497 1441742547 0.356750 -0.506897 -0.331360 -0.711365 1441742547 0.356750 -0.506897 -0.331360 -0.711365 1441742547 0.356750 -0.506897 -0.331360 -0.711365 1441742547 0.356750 -0.506897 -0.331360 -0.711365 1441742547 0.356750 -0.506897 -0.331360 -0.711365 1441742547 0.356750 -0.506897 -0.331360 -0.711365 1441742547 0.328003 -0.517822 -0.318481 -0.723145 1441742547 0.328003 -0.517822 -0.318481 -0.723145 1441742547 0.328003 -0.517822 -0.318481 -0.723145 1441742547 0.328003 -0.517822 -0.318481 -0.723145 1441742547 0.328003 -0.517822 -0.318481 -0.723145 1441742547 0.328003 -0.517822 -0.318481 -0.723145 1441742547 0.328003 -0.517822 -0.318481 -0.723145 1441742547 0.275269 -0.537598 -0.284485 -0.744568 1441742547 0.275269 -0.537598 -0.284485 -0.744568 1441742547 0.275269 -0.537598 -0.284485 -0.744568 1441742547 0.275269 -0.537598 -0.284485 -0.744568 1441742547 0.275269 -0.537598 -0.284485 -0.744568 1441742547 0.275269 -0.537598 -0.284485 -0.744568 1441742547 0.205994 -0.560059 -0.238159 -0.766357 1441742547 0.205994 -0.560059 -0.238159 -0.766357 1441742547 0.205994 -0.560059 -0.238159 -0.766357 1441742547 0.205994 -0.560059 -0.238159 -0.766357 1441742547 0.205994 -0.560059 -0.238159 -0.766357 1441742547 0.205994 -0.560059 -0.238159 -0.766357 1441742547 0.111633 -0.584534 -0.155334 -0.788574 1441742547 0.111633 -0.584534 -0.155334 -0.788574 1441742547 0.111633 -0.584534 -0.155334 -0.788574 1441742547 0.111633 -0.584534 -0.155334 -0.788574 1441742547 0.111633 -0.584534 -0.155334 -0.788574 1441742547 0.111633 -0.584534 -0.155334 -0.788574 1441742547 0.000366 -0.601746 -0.051575 -0.797058 1441742547 0.000366 -0.601746 -0.051575 -0.797058 1441742547 0.000366 -0.601746 -0.051575 -0.797058 1441742547 0.000366 -0.601746 -0.051575 -0.797058 1441742547 0.000366 -0.601746 -0.051575 -0.797058 1441742547 0.000366 -0.601746 -0.051575 -0.797058 1441742547 0.000366 -0.601746 -0.051575 -0.797058 1441742547 -0.118286 -0.602783 0.059387 -0.786926 1441742547 -0.118286 -0.602783 0.059387 -0.786926 1441742547 -0.118286 -0.602783 0.059387 -0.786926 1441742547 -0.118286 -0.602783 0.059387 -0.786926 1441742547 -0.118286 -0.602783 0.059387 -0.786926 1441742547 -0.118286 -0.602783 0.059387 -0.786926 1441742547 -0.231934 -0.589966 0.164063 -0.755859 1441742547 -0.231934 -0.589966 0.164063 -0.755859 1441742547 -0.231934 -0.589966 0.164063 -0.755859 1441742547 -0.231934 -0.589966 0.164063 -0.755859 1441742547 -0.231934 -0.589966 0.164063 -0.755859 1441742547 -0.231934 -0.589966 0.164063 -0.755859 1441742548 -0.325928 -0.566101 0.255981 -0.712585 1441742548 -0.325928 -0.566101 0.255981 -0.712585 1441742548 -0.325928 -0.566101 0.255981 -0.712585 1441742548 -0.325928 -0.566101 0.255981 -0.712585 1441742548 -0.325928 -0.566101 0.255981 -0.712585 1441742548 -0.325928 -0.566101 0.255981 -0.712585 1441742548 -0.325928 -0.566101 0.255981 -0.712585 1441742548 -0.402649 -0.542908 0.329468 -0.659302 1441742548 -0.402649 -0.542908 0.329468 -0.659302 1441742548 -0.402649 -0.542908 0.329468 -0.659302 1441742548 -0.402649 -0.542908 0.329468 -0.659302 1441742548 -0.402649 -0.542908 0.329468 -0.659302 1441742548 -0.402649 -0.542908 0.329468 -0.659302 1441742548 -0.476746 -0.504639 0.399963 -0.598450 1441742548 -0.476746 -0.504639 0.399963 -0.598450 1441742548 -0.476746 -0.504639 0.399963 -0.598450 1441742548 -0.476746 -0.504639 0.399963 -0.598450 1441742548 -0.476746 -0.504639 0.399963 -0.598450 1441742548 -0.476746 -0.504639 0.399963 -0.598450 1441742548 -0.533630 -0.461670 0.459839 -0.539185 1441742548 -0.533630 -0.461670 0.459839 -0.539185 1441742548 -0.533630 -0.461670 0.459839 -0.539185 1441742548 -0.533630 -0.461670 0.459839 -0.539185 1441742548 -0.533630 -0.461670 0.459839 -0.539185 1441742548 -0.533630 -0.461670 0.459839 -0.539185 1441742548 -0.533630 -0.461670 0.459839 -0.539185 1441742548 -0.558411 -0.427429 0.498535 -0.506958 1441742548 -0.558411 -0.427429 0.498535 -0.506958 1441742548 -0.558411 -0.427429 0.498535 -0.506958 1441742548 -0.558411 -0.427429 0.498535 -0.506958 1441742548 -0.558411 -0.427429 0.498535 -0.506958 1441742548 -0.550171 -0.430420 0.509644 -0.502380 1441742548 -0.550171 -0.430420 0.509644 -0.502380 1441742548 -0.550171 -0.430420 0.509644 -0.502380 1441742548 -0.550171 -0.430420 0.509644 -0.502380 1441742548 -0.550171 -0.430420 0.509644 -0.502380 1441742548 -0.550171 -0.430420 0.509644 -0.502380 1441742548 -0.533569 -0.438293 0.511658 -0.511292 1441742548 -0.533569 -0.438293 0.511658 -0.511292 1441742548 -0.533569 -0.438293 0.511658 -0.511292 1441742548 -0.533569 -0.438293 0.511658 -0.511292 1441742548 -0.533569 -0.438293 0.511658 -0.511292 1441742548 -0.533569 -0.438293 0.511658 -0.511292 1441742548 -0.533569 -0.438293 0.511658 -0.511292 1441742548 -0.490784 -0.468506 0.490601 -0.546814 1441742548 -0.490784 -0.468506 0.490601 -0.546814 1441742548 -0.490784 -0.468506 0.490601 -0.546814 1441742548 -0.490784 -0.468506 0.490601 -0.546814 1441742548 -0.490784 -0.468506 0.490601 -0.546814 1441742548 -0.490784 -0.468506 0.490601 -0.546814 1441742548 -0.432373 -0.509399 0.446106 -0.595520 1441742548 -0.432373 -0.509399 0.446106 -0.595520 1441742548 -0.432373 -0.509399 0.446106 -0.595520 1441742548 -0.432373 -0.509399 0.446106 -0.595520 1441742548 -0.432373 -0.509399 0.446106 -0.595520 1441742548 -0.432373 -0.509399 0.446106 -0.595520 1441742548 -0.364258 -0.544312 0.390808 -0.646851 1441742548 -0.364258 -0.544312 0.390808 -0.646851 1441742548 -0.364258 -0.544312 0.390808 -0.646851 1441742548 -0.364258 -0.544312 0.390808 -0.646851 1441742548 -0.364258 -0.544312 0.390808 -0.646851 1441742548 -0.364258 -0.544312 0.390808 -0.646851 1441742548 -0.277527 -0.581299 0.318481 -0.695496 1441742548 -0.277527 -0.581299 0.318481 -0.695496 1441742548 -0.277527 -0.581299 0.318481 -0.695496 1441742548 -0.277527 -0.581299 0.318481 -0.695496 1441742548 -0.277527 -0.581299 0.318481 -0.695496 1441742548 -0.277527 -0.581299 0.318481 -0.695496 1441742548 -0.192932 -0.611267 0.238037 -0.729797 1441742548 -0.192932 -0.611267 0.238037 -0.729797 1441742548 -0.192932 -0.611267 0.238037 -0.729797 1441742548 -0.192932 -0.611267 0.238037 -0.729797 1441742548 -0.192932 -0.611267 0.238037 -0.729797 1441742548 -0.192932 -0.611267 0.238037 -0.729797 1441742548 -0.192932 -0.611267 0.238037 -0.729797 1441742548 -0.106079 -0.631531 0.158813 -0.751526 1441742548 -0.106079 -0.631531 0.158813 -0.751526 1441742548 -0.106079 -0.631531 0.158813 -0.751526 1441742548 -0.106079 -0.631531 0.158813 -0.751526 1441742548 -0.106079 -0.631531 0.158813 -0.751526 1441742548 -0.106079 -0.631531 0.158813 -0.751526 1441742548 -0.014771 -0.643677 0.070007 -0.762024 1441742548 -0.014771 -0.643677 0.070007 -0.762024 1441742548 -0.014771 -0.643677 0.070007 -0.762024 1441742548 -0.014771 -0.643677 0.070007 -0.762024 1441742548 -0.014771 -0.643677 0.070007 -0.762024 1441742548 -0.014771 -0.643677 0.070007 -0.762024 1441742548 -0.014771 -0.643677 0.070007 -0.762024 1441742548 0.079041 -0.641418 -0.025940 -0.762756 1441742548 0.079041 -0.641418 -0.025940 -0.762756 1441742548 0.079041 -0.641418 -0.025940 -0.762756 1441742548 0.079041 -0.641418 -0.025940 -0.762756 1441742548 0.079041 -0.641418 -0.025940 -0.762756 1441742548 0.079041 -0.641418 -0.025940 -0.762756 1441742548 0.170410 -0.624084 -0.125488 -0.752197 1441742548 0.170410 -0.624084 -0.125488 -0.752197 1441742548 0.170410 -0.624084 -0.125488 -0.752197 1441742548 0.170410 -0.624084 -0.125488 -0.752197 1441742548 0.170410 -0.624084 -0.125488 -0.752197 1441742548 0.247437 -0.595276 -0.210022 -0.735107 1441742548 0.247437 -0.595276 -0.210022 -0.735107 1441742548 0.247437 -0.595276 -0.210022 -0.735107 1441742548 0.247437 -0.595276 -0.210022 -0.735107 1441742548 0.247437 -0.595276 -0.210022 -0.735107 1441742548 0.247437 -0.595276 -0.210022 -0.735107 1441742548 0.304199 -0.567078 -0.269714 -0.716431 1441742548 0.304199 -0.567078 -0.269714 -0.716431 1441742548 0.304199 -0.567078 -0.269714 -0.716431 1441742548 0.304199 -0.567078 -0.269714 -0.716431 1441742548 0.304199 -0.567078 -0.269714 -0.716431 1441742548 0.304199 -0.567078 -0.269714 -0.716431 1441742548 0.341492 -0.541931 -0.320679 -0.697754 1441742549 0.341492 -0.541931 -0.320679 -0.697754 1441742549 0.341492 -0.541931 -0.320679 -0.697754 1441742549 0.341492 -0.541931 -0.320679 -0.697754 1441742549 0.341492 -0.541931 -0.320679 -0.697754 1441742549 0.341492 -0.541931 -0.320679 -0.697754 1441742549 0.343140 -0.529785 -0.340210 -0.697021 1441742549 0.343140 -0.529785 -0.340210 -0.697021 1441742549 0.343140 -0.529785 -0.340210 -0.697021 1441742549 0.343140 -0.529785 -0.340210 -0.697021 1441742549 0.343140 -0.529785 -0.340210 -0.697021 1441742549 0.343140 -0.529785 -0.340210 -0.697021 1441742549 0.343140 -0.529785 -0.340210 -0.697021 1441742549 0.302795 -0.541992 -0.315369 -0.717712 1441742549 0.302795 -0.541992 -0.315369 -0.717712 1441742549 0.302795 -0.541992 -0.315369 -0.717712 1441742549 0.302795 -0.541992 -0.315369 -0.717712 1441742549 0.302795 -0.541992 -0.315369 -0.717712 1441742549 0.302795 -0.541992 -0.315369 -0.717712 1441742549 0.231567 -0.567200 -0.257996 -0.747131 1441742549 0.231567 -0.567200 -0.257996 -0.747131 1441742549 0.231567 -0.567200 -0.257996 -0.747131 1441742549 0.231567 -0.567200 -0.257996 -0.747131 1441742549 0.231567 -0.567200 -0.257996 -0.747131 1441742549 0.231567 -0.567200 -0.257996 -0.747131 1441742549 0.231567 -0.567200 -0.257996 -0.747131 1441742549 0.140259 -0.592407 -0.176941 -0.773376 1441742549 0.140259 -0.592407 -0.176941 -0.773376 1441742549 0.140259 -0.592407 -0.176941 -0.773376 1441742549 0.140259 -0.592407 -0.176941 -0.773376 1441742549 0.140259 -0.592407 -0.176941 -0.773376 1441742549 0.140259 -0.592407 -0.176941 -0.773376 1441742549 0.044739 -0.609497 -0.091614 -0.786255 1441742549 0.044739 -0.609497 -0.091614 -0.786255 1441742549 0.044739 -0.609497 -0.091614 -0.786255 1441742549 0.044739 -0.609497 -0.091614 -0.786255 1441742549 0.044739 -0.609497 -0.091614 -0.786255 1441742549 0.044739 -0.609497 -0.091614 -0.786255 1441742549 -0.056396 -0.617249 -0.001709 -0.784790 1441742549 -0.056396 -0.617249 -0.001709 -0.784790 1441742549 -0.056396 -0.617249 -0.001709 -0.784790 1441742549 -0.056396 -0.617249 -0.001709 -0.784790 1441742549 -0.056396 -0.617249 -0.001709 -0.784790 1441742549 -0.056396 -0.617249 -0.001709 -0.784790 1441742549 -0.157227 -0.614441 0.089478 -0.768005 1441742549 -0.157227 -0.614441 0.089478 -0.768005 1441742549 -0.157227 -0.614441 0.089478 -0.768005 1441742549 -0.157227 -0.614441 0.089478 -0.768005 1441742549 -0.157227 -0.614441 0.089478 -0.768005 1441742549 -0.157227 -0.614441 0.089478 -0.768005 1441742549 -0.157227 -0.614441 0.089478 -0.768005 1441742549 -0.260620 -0.603943 0.177246 -0.732117 1441742549 -0.260620 -0.603943 0.177246 -0.732117 1441742549 -0.260620 -0.603943 0.177246 -0.732117 1441742549 -0.260620 -0.603943 0.177246 -0.732117 1441742549 -0.260620 -0.603943 0.177246 -0.732117 1441742549 -0.260620 -0.603943 0.177246 -0.732117 1441742549 -0.368286 -0.572388 0.281067 -0.676575 1441742549 -0.368286 -0.572388 0.281067 -0.676575 1441742549 -0.368286 -0.572388 0.281067 -0.676575 1441742549 -0.368286 -0.572388 0.281067 -0.676575 1441742549 -0.368286 -0.572388 0.281067 -0.676575 1441742549 -0.368286 -0.572388 0.281067 -0.676575 1441742549 -0.455505 -0.528503 0.372742 -0.611816 1441742549 -0.455505 -0.528503 0.372742 -0.611816 1441742549 -0.455505 -0.528503 0.372742 -0.611816 1441742549 -0.455505 -0.528503 0.372742 -0.611816 1441742549 -0.455505 -0.528503 0.372742 -0.611816 1441742549 -0.455505 -0.528503 0.372742 -0.611816 1441742549 -0.517822 -0.488770 0.440308 -0.546997 1441742549 -0.517822 -0.488770 0.440308 -0.546997 1441742549 -0.517822 -0.488770 0.440308 -0.546997 1441742549 -0.517822 -0.488770 0.440308 -0.546997 1441742549 -0.517822 -0.488770 0.440308 -0.546997 1441742549 -0.517822 -0.488770 0.440308 -0.546997 1441742549 -0.567322 -0.444641 0.498413 -0.481750 1441742549 -0.567322 -0.444641 0.498413 -0.481750 1441742549 -0.567322 -0.444641 0.498413 -0.481750 1441742549 -0.567322 -0.444641 0.498413 -0.481750 1441742549 -0.567322 -0.444641 0.498413 -0.481750 1441742549 -0.567322 -0.444641 0.498413 -0.481750 1441742549 -0.593628 -0.404968 0.542114 -0.435547 1441742549 -0.593628 -0.404968 0.542114 -0.435547 1441742549 -0.593628 -0.404968 0.542114 -0.435547 1441742549 -0.593628 -0.404968 0.542114 -0.435547 1441742549 -0.593628 -0.404968 0.542114 -0.435547 1441742549 -0.593628 -0.404968 0.542114 -0.435547 1441742549 -0.594727 -0.395142 0.560974 -0.418945 1441742549 -0.594727 -0.395142 0.560974 -0.418945 1441742549 -0.594727 -0.395142 0.560974 -0.418945 1441742549 -0.594727 -0.395142 0.560974 -0.418945 1441742549 -0.594727 -0.395142 0.560974 -0.418945 1441742549 -0.594727 -0.395142 0.560974 -0.418945 1441742549 -0.567200 -0.410278 0.556091 -0.448059 1441742549 -0.567200 -0.410278 0.556091 -0.448059 1441742549 -0.567200 -0.410278 0.556091 -0.448059 1441742549 -0.567200 -0.410278 0.556091 -0.448059 1441742549 -0.567200 -0.410278 0.556091 -0.448059 1441742549 -0.567200 -0.410278 0.556091 -0.448059 1441742549 -0.521790 -0.447571 0.528748 -0.497864 1441742549 -0.521790 -0.447571 0.528748 -0.497864 1441742549 -0.521790 -0.447571 0.528748 -0.497864 1441742549 -0.521790 -0.447571 0.528748 -0.497864 1441742549 -0.521790 -0.447571 0.528748 -0.497864 1441742549 -0.521790 -0.447571 0.528748 -0.497864 1441742549 -0.521790 -0.447571 0.528748 -0.497864 1441742549 -0.466980 -0.489868 0.486938 -0.552185 1441742549 -0.466980 -0.489868 0.486938 -0.552185 1441742549 -0.466980 -0.489868 0.486938 -0.552185 1441742549 -0.466980 -0.489868 0.486938 -0.552185 1441742549 -0.466980 -0.489868 0.486938 -0.552185 1441742549 -0.466980 -0.489868 0.486938 -0.552185 1441742549 -0.466980 -0.489868 0.486938 -0.552185 1441742549 -0.393372 -0.539246 0.426331 -0.610535 1441742549 -0.393372 -0.539246 0.426331 -0.610535 1441742550 -0.393372 -0.539246 0.426331 -0.610535 1441742550 -0.393372 -0.539246 0.426331 -0.610535 1441742550 -0.393372 -0.539246 0.426331 -0.610535 1441742550 -0.393372 -0.539246 0.426331 -0.610535 1441742550 -0.313843 -0.590393 0.341309 -0.660706 1441742550 -0.313843 -0.590393 0.341309 -0.660706 1441742550 -0.313843 -0.590393 0.341309 -0.660706 1441742550 -0.313843 -0.590393 0.341309 -0.660706 1441742550 -0.313843 -0.590393 0.341309 -0.660706 1441742550 -0.313843 -0.590393 0.341309 -0.660706 1441742550 -0.313843 -0.590393 0.341309 -0.660706 1441742550 -0.229980 -0.621521 0.255859 -0.703857 1441742550 -0.229980 -0.621521 0.255859 -0.703857 1441742550 -0.229980 -0.621521 0.255859 -0.703857 1441742550 -0.229980 -0.621521 0.255859 -0.703857 1441742550 -0.229980 -0.621521 0.255859 -0.703857 1441742550 -0.229980 -0.621521 0.255859 -0.703857 1441742550 -0.141052 -0.641968 0.166016 -0.735168 1441742550 -0.141052 -0.641968 0.166016 -0.735168 1441742550 -0.141052 -0.641968 0.166016 -0.735168 1441742550 -0.141052 -0.641968 0.166016 -0.735168 1441742550 -0.141052 -0.641968 0.166016 -0.735168 1441742550 -0.141052 -0.641968 0.166016 -0.735168 1441742550 -0.045898 -0.651550 0.074768 -0.753601 1441742550 -0.045898 -0.651550 0.074768 -0.753601 1441742550 -0.045898 -0.651550 0.074768 -0.753601 1441742550 -0.045898 -0.651550 0.074768 -0.753601 1441742550 -0.045898 -0.651550 0.074768 -0.753601 1441742550 -0.045898 -0.651550 0.074768 -0.753601 1441742550 -0.045898 -0.651550 0.074768 -0.753601 1441742550 0.060181 -0.650757 -0.028259 -0.756409 1441742550 0.060181 -0.650757 -0.028259 -0.756409 1441742550 0.060181 -0.650757 -0.028259 -0.756409 1441742550 0.060181 -0.650757 -0.028259 -0.756409 1441742550 0.060181 -0.650757 -0.028259 -0.756409 1441742550 0.060181 -0.650757 -0.028259 -0.756409 1441742550 0.161865 -0.631104 -0.129822 -0.747498 1441742550 0.161865 -0.631104 -0.129822 -0.747498 1441742550 0.161865 -0.631104 -0.129822 -0.747498 1441742550 0.161865 -0.631104 -0.129822 -0.747498 1441742550 0.161865 -0.631104 -0.129822 -0.747498 1441742550 0.161865 -0.631104 -0.129822 -0.747498 1441742550 0.235107 -0.605408 -0.211548 -0.730408 1441742550 0.235107 -0.605408 -0.211548 -0.730408 1441742550 0.235107 -0.605408 -0.211548 -0.730408 1441742550 0.235107 -0.605408 -0.211548 -0.730408 1441742550 0.235107 -0.605408 -0.211548 -0.730408 1441742550 0.286438 -0.577332 -0.270325 -0.715271 1441742550 0.286438 -0.577332 -0.270325 -0.715271 1441742550 0.286438 -0.577332 -0.270325 -0.715271 1441742550 0.286438 -0.577332 -0.270325 -0.715271 1441742550 0.286438 -0.577332 -0.270325 -0.715271 1441742550 0.286438 -0.577332 -0.270325 -0.715271 1441742550 0.306213 -0.556030 -0.308289 -0.708618 1441742550 0.306213 -0.556030 -0.308289 -0.708618 1441742550 0.306213 -0.556030 -0.308289 -0.708618 1441742550 0.306213 -0.556030 -0.308289 -0.708618 1441742550 0.306213 -0.556030 -0.308289 -0.708618 1441742550 0.284607 -0.553467 -0.301392 -0.722412 1441742550 0.284607 -0.553467 -0.301392 -0.722412 1441742550 0.284607 -0.553467 -0.301392 -0.722412 1441742550 0.284607 -0.553467 -0.301392 -0.722412 1441742550 0.284607 -0.553467 -0.301392 -0.722412 1441742550 0.284607 -0.553467 -0.301392 -0.722412 1441742550 0.237915 -0.565063 -0.269592 -0.742676 1441742550 0.237915 -0.565063 -0.269592 -0.742676 1441742550 0.237915 -0.565063 -0.269592 -0.742676 1441742550 0.237915 -0.565063 -0.269592 -0.742676 1441742550 0.237915 -0.565063 -0.269592 -0.742676 1441742550 0.237915 -0.565063 -0.269592 -0.742676 1441742550 0.170410 -0.584229 -0.215637 -0.763672 1441742550 0.170410 -0.584229 -0.215637 -0.763672 1441742550 0.170410 -0.584229 -0.215637 -0.763672 1441742550 0.170410 -0.584229 -0.215637 -0.763672 1441742550 0.170410 -0.584229 -0.215637 -0.763672 1441742550 0.170410 -0.584229 -0.215637 -0.763672 1441742550 0.170410 -0.584229 -0.215637 -0.763672 1441742550 0.083618 -0.607361 -0.138855 -0.777771 1441742550 0.083618 -0.607361 -0.138855 -0.777771 1441742550 0.083618 -0.607361 -0.138855 -0.777771 1441742550 0.083618 -0.607361 -0.138855 -0.777771 1441742550 0.083618 -0.607361 -0.138855 -0.777771 1441742550 0.083618 -0.607361 -0.138855 -0.777771 1441742550 -0.015320 -0.625427 -0.047241 -0.778748 1441742550 -0.015320 -0.625427 -0.047241 -0.778748 1441742550 -0.015320 -0.625427 -0.047241 -0.778748 1441742550 -0.015320 -0.625427 -0.047241 -0.778748 1441742550 -0.015320 -0.625427 -0.047241 -0.778748 1441742550 -0.015320 -0.625427 -0.047241 -0.778748 1441742550 -0.118591 -0.631409 0.047852 -0.764893 1441742550 -0.118591 -0.631409 0.047852 -0.764893 1441742550 -0.118591 -0.631409 0.047852 -0.764893 1441742550 -0.118591 -0.631409 0.047852 -0.764893 1441742550 -0.118591 -0.631409 0.047852 -0.764893 1441742550 -0.118591 -0.631409 0.047852 -0.764893 1441742550 -0.118591 -0.631409 0.047852 -0.764893 1441742550 -0.221375 -0.624451 0.143127 -0.735291 1441742550 -0.221375 -0.624451 0.143127 -0.735291 1441742550 -0.221375 -0.624451 0.143127 -0.735291 1441742550 -0.221375 -0.624451 0.143127 -0.735291 1441742550 -0.221375 -0.624451 0.143127 -0.735291 1441742550 -0.221375 -0.624451 0.143127 -0.735291 1441742550 -0.325256 -0.601257 0.244873 -0.687622 1441742550 -0.325256 -0.601257 0.244873 -0.687622 1441742550 -0.325256 -0.601257 0.244873 -0.687622 1441742550 -0.325256 -0.601257 0.244873 -0.687622 1441742550 -0.325256 -0.601257 0.244873 -0.687622 1441742550 -0.325256 -0.601257 0.244873 -0.687622 1441742550 -0.427368 -0.557312 0.350586 -0.619629 1441742550 -0.427368 -0.557312 0.350586 -0.619629 1441742550 -0.427368 -0.557312 0.350586 -0.619629 1441742551 -0.427368 -0.557312 0.350586 -0.619629 1441742551 -0.427368 -0.557312 0.350586 -0.619629 1441742551 -0.427368 -0.557312 0.350586 -0.619629 1441742551 -0.427368 -0.557312 0.350586 -0.619629 1441742551 -0.506531 -0.500977 0.437500 -0.548706 1441742551 -0.506531 -0.500977 0.437500 -0.548706 1441742551 -0.506531 -0.500977 0.437500 -0.548706 1441742551 -0.506531 -0.500977 0.437500 -0.548706 1441742551 -0.506531 -0.500977 0.437500 -0.548706 1441742551 -0.506531 -0.500977 0.437500 -0.548706 1441742551 -0.556335 -0.450195 0.501465 -0.486206 1441742551 -0.556335 -0.450195 0.501465 -0.486206 1441742551 -0.556335 -0.450195 0.501465 -0.486206 1441742551 -0.556335 -0.450195 0.501465 -0.486206 1441742551 -0.556335 -0.450195 0.501465 -0.486206 1441742551 -0.556335 -0.450195 0.501465 -0.486206 1441742551 -0.584045 -0.409546 0.545959 -0.439453 1441742551 -0.584045 -0.409546 0.545959 -0.439453 1441742551 -0.584045 -0.409546 0.545959 -0.439453 1441742551 -0.584045 -0.409546 0.545959 -0.439453 1441742551 -0.584045 -0.409546 0.545959 -0.439453 1441742551 -0.584045 -0.409546 0.545959 -0.439453 1441742551 -0.592041 -0.379822 0.574768 -0.418213 1441742551 -0.592041 -0.379822 0.574768 -0.418213 1441742551 -0.592041 -0.379822 0.574768 -0.418213 1441742551 -0.592041 -0.379822 0.574768 -0.418213 1441742551 -0.592041 -0.379822 0.574768 -0.418213 1441742551 -0.592041 -0.379822 0.574768 -0.418213 1441742551 -0.580200 -0.376892 0.582581 -0.426575 1441742551 -0.580200 -0.376892 0.582581 -0.426575 1441742551 -0.580200 -0.376892 0.582581 -0.426575 1441742551 -0.580200 -0.376892 0.582581 -0.426575 1441742551 -0.580200 -0.376892 0.582581 -0.426575 1441742551 -0.580200 -0.376892 0.582581 -0.426575 1441742551 -0.553040 -0.395630 0.570068 -0.461182 1441742551 -0.553040 -0.395630 0.570068 -0.461182 1441742551 -0.553040 -0.395630 0.570068 -0.461182 1441742551 -0.553040 -0.395630 0.570068 -0.461182 1441742551 -0.553040 -0.395630 0.570068 -0.461182 1441742551 -0.553040 -0.395630 0.570068 -0.461182 1441742551 -0.501465 -0.437622 0.538879 -0.516357 1441742551 -0.501465 -0.437622 0.538879 -0.516357 1441742551 -0.501465 -0.437622 0.538879 -0.516357 1441742551 -0.501465 -0.437622 0.538879 -0.516357 1441742551 -0.501465 -0.437622 0.538879 -0.516357 1441742551 -0.501465 -0.437622 0.538879 -0.516357 1441742551 -0.501465 -0.437622 0.538879 -0.516357 1441742551 -0.432861 -0.493103 0.484863 -0.578308 1441742551 -0.432861 -0.493103 0.484863 -0.578308 1441742551 -0.432861 -0.493103 0.484863 -0.578308 1441742551 -0.432861 -0.493103 0.484863 -0.578308 1441742551 -0.432861 -0.493103 0.484863 -0.578308 1441742551 -0.357239 -0.543152 0.418884 -0.634033 1441742551 -0.357239 -0.543152 0.418884 -0.634033 1441742551 -0.357239 -0.543152 0.418884 -0.634033 1441742551 -0.357239 -0.543152 0.418884 -0.634033 1441742551 -0.357239 -0.543152 0.418884 -0.634033 1441742551 -0.357239 -0.543152 0.418884 -0.634033 1441742551 -0.276428 -0.587585 0.341370 -0.679626 1441742551 -0.276428 -0.587585 0.341370 -0.679626 1441742551 -0.276428 -0.587585 0.341370 -0.679626 1441742551 -0.276428 -0.587585 0.341370 -0.679626 1441742551 -0.276428 -0.587585 0.341370 -0.679626 1441742551 -0.276428 -0.587585 0.341370 -0.679626 1441742551 -0.276428 -0.587585 0.341370 -0.679626 1441742551 -0.184692 -0.621277 0.255615 -0.717407 1441742551 -0.184692 -0.621277 0.255615 -0.717407 1441742551 -0.184692 -0.621277 0.255615 -0.717407 1441742551 -0.184692 -0.621277 0.255615 -0.717407 1441742551 -0.184692 -0.621277 0.255615 -0.717407 1441742551 -0.184692 -0.621277 0.255615 -0.717407 1441742551 -0.087219 -0.644409 0.160706 -0.742554 1441742551 -0.087219 -0.644409 0.160706 -0.742554 1441742551 -0.087219 -0.644409 0.160706 -0.742554 1441742551 -0.087219 -0.644409 0.160706 -0.742554 1441742551 -0.087219 -0.644409 0.160706 -0.742554 1441742551 -0.087219 -0.644409 0.160706 -0.742554 1441742551 0.014282 -0.654663 0.057922 -0.753662 1441742551 0.014282 -0.654663 0.057922 -0.753662 1441742551 0.014282 -0.654663 0.057922 -0.753662 1441742551 0.014282 -0.654663 0.057922 -0.753662 1441742551 0.014282 -0.654663 0.057922 -0.753662 1441742551 0.014282 -0.654663 0.057922 -0.753662 1441742551 0.110474 -0.648621 -0.046143 -0.751709 1441742551 0.110474 -0.648621 -0.046143 -0.751709 1441742551 0.110474 -0.648621 -0.046143 -0.751709 1441742551 0.110474 -0.648621 -0.046143 -0.751709 1441742551 0.110474 -0.648621 -0.046143 -0.751709 1441742551 0.110474 -0.648621 -0.046143 -0.751709 1441742551 0.205688 -0.627991 -0.140686 -0.737305 1441742551 0.205688 -0.627991 -0.140686 -0.737305 1441742551 0.205688 -0.627991 -0.140686 -0.737305 1441742551 0.205688 -0.627991 -0.140686 -0.737305 1441742551 0.205688 -0.627991 -0.140686 -0.737305 1441742551 0.205688 -0.627991 -0.140686 -0.737305 1441742551 0.290710 -0.595337 -0.226807 -0.713928 1441742551 0.290710 -0.595337 -0.226807 -0.713928 1441742551 0.290710 -0.595337 -0.226807 -0.713928 1441742551 0.290710 -0.595337 -0.226807 -0.713928 1441742551 0.290710 -0.595337 -0.226807 -0.713928 1441742551 0.290710 -0.595337 -0.226807 -0.713928 1441742551 0.348877 -0.562500 -0.293823 -0.689636 1441742551 0.348877 -0.562500 -0.293823 -0.689636 1441742551 0.348877 -0.562500 -0.293823 -0.689636 1441742551 0.348877 -0.562500 -0.293823 -0.689636 1441742551 0.348877 -0.562500 -0.293823 -0.689636 1441742551 0.348877 -0.562500 -0.293823 -0.689636 1441742551 0.374573 -0.541687 -0.325806 -0.678406 1441742551 0.374573 -0.541687 -0.325806 -0.678406 1441742551 0.374573 -0.541687 -0.325806 -0.678406 1441742551 0.374573 -0.541687 -0.325806 -0.678406 1441742552 0.374573 -0.541687 -0.325806 -0.678406 1441742552 0.374573 -0.541687 -0.325806 -0.678406 1441742552 0.374573 -0.541687 -0.325806 -0.678406 1441742552 0.370728 -0.536743 -0.334656 -0.680115 1441742552 0.370728 -0.536743 -0.334656 -0.680115 1441742552 0.370728 -0.536743 -0.334656 -0.680115 1441742552 0.370728 -0.536743 -0.334656 -0.680115 1441742552 0.370728 -0.536743 -0.334656 -0.680115 1441742552 0.370728 -0.536743 -0.334656 -0.680115 1441742552 0.335022 -0.547852 -0.314209 -0.699280 1441742552 0.335022 -0.547852 -0.314209 -0.699280 1441742552 0.335022 -0.547852 -0.314209 -0.699280 1441742552 0.335022 -0.547852 -0.314209 -0.699280 1441742552 0.335022 -0.547852 -0.314209 -0.699280 1441742552 0.335022 -0.547852 -0.314209 -0.699280 1441742552 0.273010 -0.568542 -0.268616 -0.728088 1441742552 0.273010 -0.568542 -0.268616 -0.728088 1441742552 0.273010 -0.568542 -0.268616 -0.728088 1441742552 0.273010 -0.568542 -0.268616 -0.728088 1441742552 0.273010 -0.568542 -0.268616 -0.728088 1441742552 0.273010 -0.568542 -0.268616 -0.728088 1441742552 0.191284 -0.591553 -0.203918 -0.756287 1441742552 0.191284 -0.591553 -0.203918 -0.756287 1441742552 0.191284 -0.591553 -0.203918 -0.756287 1441742552 0.191284 -0.591553 -0.203918 -0.756287 1441742552 0.191284 -0.591553 -0.203918 -0.756287 1441742552 0.191284 -0.591553 -0.203918 -0.756287 1441742552 0.097046 -0.611389 -0.125183 -0.775391 1441742552 0.097046 -0.611389 -0.125183 -0.775391 1441742552 0.097046 -0.611389 -0.125183 -0.775391 1441742552 0.097046 -0.611389 -0.125183 -0.775391 1441742552 0.097046 -0.611389 -0.125183 -0.775391 1441742552 0.097046 -0.611389 -0.125183 -0.775391 1441742552 -0.006470 -0.624451 -0.035400 -0.780273 1441742552 -0.006470 -0.624451 -0.035400 -0.780273 1441742552 -0.006470 -0.624451 -0.035400 -0.780273 1441742552 -0.006470 -0.624451 -0.035400 -0.780273 1441742552 -0.006470 -0.624451 -0.035400 -0.780273 1441742552 -0.006470 -0.624451 -0.035400 -0.780273 1441742552 -0.006470 -0.624451 -0.035400 -0.780273 1441742552 -0.111084 -0.626709 0.052856 -0.769531 1441742552 -0.111084 -0.626709 0.052856 -0.769531 1441742552 -0.111084 -0.626709 0.052856 -0.769531 1441742552 -0.111084 -0.626709 0.052856 -0.769531 1441742552 -0.111084 -0.626709 0.052856 -0.769531 1441742552 -0.111084 -0.626709 0.052856 -0.769531 1441742552 -0.211548 -0.619202 0.138428 -0.743530 1441742552 -0.211548 -0.619202 0.138428 -0.743530 1441742552 -0.211548 -0.619202 0.138428 -0.743530 1441742552 -0.211548 -0.619202 0.138428 -0.743530 1441742552 -0.211548 -0.619202 0.138428 -0.743530 1441742552 -0.211548 -0.619202 0.138428 -0.743530 1441742552 -0.306030 -0.598206 0.220581 -0.707031 1441742552 -0.306030 -0.598206 0.220581 -0.707031 1441742552 -0.306030 -0.598206 0.220581 -0.707031 1441742552 -0.306030 -0.598206 0.220581 -0.707031 1441742552 -0.306030 -0.598206 0.220581 -0.707031 1441742552 -0.306030 -0.598206 0.220581 -0.707031 1441742552 -0.389648 -0.571777 0.294861 -0.659119 1441742552 -0.389648 -0.571777 0.294861 -0.659119 1441742552 -0.389648 -0.571777 0.294861 -0.659119 1441742552 -0.389648 -0.571777 0.294861 -0.659119 1441742552 -0.389648 -0.571777 0.294861 -0.659119 1441742552 
-0.164856 -0.619385 0.155945 -0.751587 1441742555 -0.123779 -0.625732 0.126221 -0.759827 1441742555 -0.123779 -0.625732 0.126221 -0.759827 1441742555 -0.123779 -0.625732 0.126221 -0.759827 1441742555 -0.123779 -0.625732 0.126221 -0.759827 1441742555 -0.123779 -0.625732 0.126221 -0.759827 1441742555 -0.123779 -0.625732 0.126221 -0.759827 1441742555 -0.123779 -0.625732 0.126221 -0.759827 1441742555 -0.071106 -0.630859 0.084717 -0.768005 1441742555 -0.071106 -0.630859 0.084717 -0.768005 1441742555 -0.071106 -0.630859 0.084717 -0.768005 1441742555 -0.071106 -0.630859 0.084717 -0.768005 1441742555 -0.071106 -0.630859 0.084717 -0.768005 1441742555 -0.071106 -0.630859 0.084717 -0.768005 1441742555 -0.005615 -0.631958 0.030273 -0.774414 1441742555 -0.005615 -0.631958 0.030273 -0.774414 1441742555 -0.005615 -0.631958 0.030273 -0.774414 1441742555 -0.005615 -0.631958 0.030273 -0.774414 1441742555 -0.005615 -0.631958 0.030273 -0.774414 1441742555 -0.005615 -0.631958 0.030273 -0.774414 1441742555 0.070618 -0.626099 -0.036560 -0.775757 1441742555 0.070618 -0.626099 -0.036560 -0.775757 1441742555 0.070618 -0.626099 -0.036560 -0.775757 1441742555 0.070618 -0.626099 -0.036560 -0.775757 1441742555 0.070618 -0.626099 -0.036560 -0.775757 1441742555 0.070618 -0.626099 -0.036560 -0.775757 1441742555 0.070618 -0.626099 -0.036560 -0.775757 1441742555 0.154358 -0.611328 -0.111267 -0.768188 1441742555 0.154358 -0.611328 -0.111267 -0.768188 1441742555 0.154358 -0.611328 -0.111267 -0.768188 1441742555 0.154358 -0.611328 -0.111267 -0.768188 1441742555 0.154358 -0.611328 -0.111267 -0.768188 1441742555 0.154358 -0.611328 -0.111267 -0.768188 1441742555 0.234741 -0.586731 -0.189270 -0.751587 1441742555 0.234741 -0.586731 -0.189270 -0.751587 1441742555 0.234741 -0.586731 -0.189270 -0.751587 1441742555 0.234741 -0.586731 -0.189270 -0.751587 1441742555 0.234741 -0.586731 -0.189270 -0.751587 1441742555 0.234741 -0.586731 -0.189270 -0.751587 1441742555 0.234741 -0.586731 -0.189270 -0.751587 1441742555 0.304077 -0.556091 -0.253784 -0.730713 1441742555 0.304077 -0.556091 -0.253784 -0.730713 1441742555 0.304077 -0.556091 -0.253784 -0.730713 1441742555 0.304077 -0.556091 -0.253784 -0.730713 1441742555 0.304077 -0.556091 -0.253784 -0.730713 1441742555 0.356323 -0.523499 -0.307312 -0.710327 1441742555 0.356323 -0.523499 -0.307312 -0.710327 1441742556 0.356323 -0.523499 -0.307312 -0.710327 1441742556 0.356323 -0.523499 -0.307312 -0.710327 1441742556 0.356323 -0.523499 -0.307312 -0.710327 1441742556 0.356323 -0.523499 -0.307312 -0.710327 1441742556 0.356323 -0.523499 -0.307312 -0.710327 1441742556 0.380737 -0.500916 -0.337585 -0.700195 1441742556 0.380737 -0.500916 -0.337585 -0.700195 1441742556 0.380737 -0.500916 -0.337585 -0.700195 1441742556 0.380737 -0.500916 -0.337585 -0.700195 1441742556 0.380737 -0.500916 -0.337585 -0.700195 1441742556 0.380737 -0.500916 -0.337585 -0.700195 1441742556 0.385132 -0.490540 -0.348328 -0.699829 1441742556 0.385132 -0.490540 -0.348328 -0.699829 1441742556 0.385132 -0.490540 -0.348328 -0.699829 1441742556 0.385132 -0.490540 -0.348328 -0.699829 1441742556 0.385132 -0.490540 -0.348328 -0.699829 1441742556 0.385132 -0.490540 -0.348328 -0.699829 1441742556 0.358704 -0.498779 -0.338989 -0.712524 1441742556 0.358704 -0.498779 -0.338989 -0.712524 1441742556 0.358704 -0.498779 -0.338989 -0.712524 1441742556 0.358704 -0.498779 -0.338989 -0.712524 1441742556 0.358704 -0.498779 -0.338989 -0.712524 1441742556 0.358704 -0.498779 -0.338989 -0.712524 1441742556 0.358704 -0.498779 -0.338989 -0.712524 1441742556 0.300171 -0.523743 -0.300781 -0.738403 1441742556 0.300171 -0.523743 -0.300781 -0.738403 1441742556 0.300171 -0.523743 -0.300781 -0.738403 1441742556 0.300171 -0.523743 -0.300781 -0.738403 1441742556 0.300171 -0.523743 -0.300781 -0.738403 1441742556 0.220581 -0.555115 -0.240051 -0.765259 1441742556 0.220581 -0.555115 -0.240051 -0.765259 1441742556 0.220581 -0.555115 -0.240051 -0.765259 1441742556 0.220581 -0.555115 -0.240051 -0.765259 1441742556 0.220581 -0.555115 -0.240051 -0.765259 1441742556 0.220581 -0.555115 -0.240051 -0.765259 1441742556 0.220581 -0.555115 -0.240051 -0.765259 1441742556 0.131104 -0.584900 -0.172852 -0.781616 1441742556 0.131104 -0.584900 -0.172852 -0.781616 1441742556 0.131104 -0.584900 -0.172852 -0.781616 1441742556 0.131104 -0.584900 -0.172852 -0.781616 1441742556 0.131104 -0.584900 -0.172852 -0.781616 1441742556 0.131104 -0.584900 -0.172852 -0.781616 1441742556 0.033142 -0.606995 -0.092896 -0.788635 1441742556 0.033142 -0.606995 -0.092896 -0.788635 1441742556 0.033142 -0.606995 -0.092896 -0.788635 1441742556 0.033142 -0.606995 -0.092896 -0.788635 1441742556 0.033142 -0.606995 -0.092896 -0.788635 1441742556 0.033142 -0.606995 -0.092896 -0.788635 1441742556 -0.068665 -0.618347 -0.004395 -0.782959 1441742556 -0.068665 -0.618347 -0.004395 -0.782959 1441742556 -0.068665 -0.618347 -0.004395 -0.782959 1441742556 -0.068665 -0.618347 -0.004395 -0.782959 1441742556 -0.068665 -0.618347 -0.004395 -0.782959 1441742556 -0.068665 -0.618347 -0.004395 -0.782959 1441742556 -0.068665 -0.618347 -0.004395 -0.782959 1441742556 -0.174988 -0.615662 0.091370 -0.762939 1441742556 -0.174988 -0.615662 0.091370 -0.762939 1441742556 -0.174988 -0.615662 0.091370 -0.762939 1441742556 -0.174988 -0.615662 0.091370 -0.762939 1441742556 -0.174988 -0.615662 0.091370 -0.762939 1441742556 -0.174988 -0.615662 0.091370 -0.762939 1441742556 -0.286438 -0.594971 0.194702 -0.725342 1441742556 -0.286438 -0.594971 0.194702 -0.725342 1441742556 -0.286438 -0.594971 0.194702 -0.725342 1441742556 -0.286438 -0.594971 0.194702 -0.725342 1441742556 -0.286438 -0.594971 0.194702 -0.725342 1441742556 -0.286438 -0.594971 0.194702 -0.725342 1441742556 -0.286438 -0.594971 0.194702 -0.725342 1441742556 -0.390320 -0.556152 0.300537 -0.669373 1441742556 -0.390320 -0.556152 0.300537 -0.669373 1441742556 -0.390320 -0.556152 0.300537 -0.669373 1441742556 -0.390320 -0.556152 0.300537 -0.669373 1441742556 -0.390320 -0.556152 0.300537 -0.669373 1441742556 -0.390320 -0.556152 0.300537 -0.669373 1441742556 -0.476379 -0.506836 0.382446 -0.608215 1441742556 -0.476379 -0.506836 0.382446 -0.608215 1441742556 -0.476379 -0.506836 0.382446 -0.608215 1441742556 -0.476379 -0.506836 0.382446 -0.608215 1441742556 -0.476379 -0.506836 0.382446 -0.608215 1441742556 -0.476379 -0.506836 0.382446 -0.608215 1441742556 -0.543030 -0.458374 0.442505 -0.547119 1441742556 -0.543030 -0.458374 0.442505 -0.547119 1441742556 -0.543030 -0.458374 0.442505 -0.547119 1441742556 -0.543030 -0.458374 0.442505 -0.547119 1441742556 -0.543030 -0.458374 0.442505 -0.547119 1441742556 -0.543030 -0.458374 0.442505 -0.547119 1441742556 -0.582764 -0.414490 0.484131 -0.504211 1441742556 -0.582764 -0.414490 0.484131 -0.504211 1441742556 -0.582764 -0.414490 0.484131 -0.504211 1441742556 -0.582764 -0.414490 0.484131 -0.504211 1441742556 -0.582764 -0.414490 0.484131 -0.504211 1441742556 -0.582764 -0.414490 0.484131 -0.504211 1441742556 -0.586792 -0.419006 0.493652 -0.486267 1441742556 -0.586792 -0.419006 0.493652 -0.486267 1441742556 -0.586792 -0.419006 0.493652 -0.486267 1441742556 -0.586792 -0.419006 0.493652 -0.486267 1441742556 -0.586792 -0.419006 0.493652 -0.486267 1441742556 -0.586792 -0.419006 0.493652 -0.486267 1441742556 -0.586792 -0.419006 0.493652 -0.486267 1441742556 -0.572021 -0.433411 0.489502 -0.495422 1441742556 -0.572021 -0.433411 0.489502 -0.495422 1441742556 -0.572021 -0.433411 0.489502 -0.495422 1441742556 -0.572021 -0.433411 0.489502 -0.495422 1441742556 -0.572021 -0.433411 0.489502 -0.495422 1441742556 -0.530273 -0.466492 0.473633 -0.526245 1441742556 -0.530273 -0.466492 0.473633 -0.526245 1441742556 -0.530273 -0.466492 0.473633 -0.526245 1441742556 -0.530273 -0.466492 0.473633 -0.526245 1441742556 -0.530273 -0.466492 0.473633 -0.526245 1441742556 -0.530273 -0.466492 0.473633 -0.526245 1441742556 -0.474182 -0.502808 0.443359 -0.570862 1441742556 -0.474182 -0.502808 0.443359 -0.570862 1441742557 -0.474182 -0.502808 0.443359 -0.570862 1441742557 -0.474182 -0.502808 0.443359 -0.570862 1441742557 -0.474182 -0.502808 0.443359 -0.570862 1441742557 -0.474182 -0.502808 0.443359 -0.570862 1441742557 -0.397827 -0.541321 0.393311 -0.627747 1441742557 -0.397827 -0.541321 0.393311 -0.627747 1441742557 -0.397827 -0.541321 0.393311 -0.627747 1441742557 -0.397827 -0.541321 0.393311 -0.627747 1441742557 -0.397827 -0.541321 0.393311 -0.627747 1441742557 -0.397827 -0.541321 0.393311 -0.627747 1441742557 -0.304504 -0.583496 0.316223 -0.683289 1441742557 -0.304504 -0.583496 0.316223 -0.683289 1441742557 -0.304504 -0.583496 0.316223 -0.683289 1441742557 -0.304504 -0.583496 0.316223 -0.683289 1441742557 -0.304504 -0.583496 0.316223 -0.683289 1441742557 -0.304504 -0.583496 0.316223 -0.683289 1441742557 -0.304504 -0.583496 0.316223 -0.683289 1441742557 -0.207764 -0.609741 0.232910 -0.728638 1441742557 -0.207764 -0.609741 0.232910 -0.728638 1441742557 -0.207764 -0.609741 0.232910 -0.728638 1441742557 -0.207764 -0.609741 0.232910 -0.728638 1441742557 -0.207764 -0.609741 0.232910 -0.728638 1441742557 -0.207764 -0.609741 0.232910 -0.728638 1441742557 -0.101929 -0.623352 0.146545 -0.761353 1441742557 -0.101929 -0.623352 0.146545 -0.761353 1441742557 -0.101929 -0.623352 0.146545 -0.761353 1441742557 -0.101929 -0.623352 0.146545 -0.761353 1441742557 -0.101929 -0.623352 0.146545 -0.761353 1441742557 -0.101929 -0.623352 0.146545 -0.761353 1441742557 -0.101929 -0.623352 0.146545 -0.761353 1441742557 -0.010315 -0.629150 0.068542 -0.774231 1441742557 -0.010315 -0.629150 0.068542 -0.774231 1441742557 -0.010315 -0.629150 0.068542 -0.774231 1441742557 -0.010315 -0.629150 0.068542 -0.774231 1441742557 -0.010315 -0.629150 0.068542 -0.774231 1441742557 -0.010315 -0.629150 0.068542 -0.774231 1441742557 0.086548 -0.626831 -0.029541 -0.773865 1441742557 0.086548 -0.626831 -0.029541 -0.773865 1441742557 0.086548 -0.626831 -0.029541 -0.773865 1441742557 0.086548 -0.626831 -0.029541 -0.773865 1441742557 0.086548 -0.626831 -0.029541 -0.773865 1441742557 0.086548 -0.626831 -0.029541 -0.773865 1441742557 0.167175 -0.612305 -0.120789 -0.763306 1441742557 0.167175 -0.612305 -0.120789 -0.763306 1441742557 0.167175 -0.612305 -0.120789 -0.763306 1441742557 0.167175 -0.612305 -0.120789 -0.763306 1441742557 0.167175 -0.612305 -0.120789 -0.763306 1441742557 0.167175 -0.612305 -0.120789 -0.763306 1441742557 0.167175 -0.612305 -0.120789 -0.763306 1441742557 0.228210 -0.592346 -0.197998 -0.746948 1441742557 0.228210 -0.592346 -0.197998 -0.746948 1441742557 0.228210 -0.592346 -0.197998 -0.746948 1441742557 0.228210 -0.592346 -0.197998 -0.746948 1441742557 0.228210 -0.592346 -0.197998 -0.746948 1441742557 0.270508 -0.569519 -0.252869 -0.733887 1441742557 0.270508 -0.569519 -0.252869 -0.733887 1441742557 0.270508 -0.569519 -0.252869 -0.733887 1441742557 0.270508 -0.569519 -0.252869 -0.733887 1441742557 0.270508 -0.569519 -0.252869 -0.733887 1441742557 0.270508 -0.569519 -0.252869 -0.733887 1441742557 0.301270 -0.549133 -0.293457 -0.722290 1441742557 0.301270 -0.549133 -0.293457 -0.722290 1441742557 0.301270 -0.549133 -0.293457 -0.722290 1441742557 0.301270 -0.549133 -0.293457 -0.722290 1441742557 0.301270 -0.549133 -0.293457 -0.722290 1441742557 0.301270 -0.549133 -0.293457 -0.722290 1441742557 0.318909 -0.536438 -0.319214 -0.713257 1441742557 0.318909 -0.536438 -0.319214 -0.713257 1441742557 0.318909 -0.536438 -0.319214 -0.713257 1441742557 0.318909 -0.536438 -0.319214 -0.713257 1441742557 0.318909 -0.536438 -0.319214 -0.713257 1441742557 0.318909 -0.536438 -0.319214 -0.713257 1441742557 0.318909 -0.536438 -0.319214 -0.713257 1441742557 0.308228 -0.538696 -0.318359 -0.716614 1441742557 0.308228 -0.538696 -0.318359 -0.716614 1441742557 0.308228 -0.538696 -0.318359 -0.716614 1441742557 0.308228 -0.538696 -0.318359 -0.716614 1441742557 0.267090 -0.556274 -0.284546 -0.733704 1441742557 0.267090 -0.556274 -0.284546 -0.733704 1441742557 0.267090 -0.556274 -0.284546 -0.733704 1441742557 0.267090 -0.556274 -0.284546 -0.733704 1441742557 0.267090 -0.556274 -0.284546 -0.733704 1441742557 0.267090 -0.556274 -0.284546 -0.733704 1441742557 0.267090 -0.556274 -0.284546 -0.733704 1441742557 0.209595 -0.576843 -0.232422 -0.754578 1441742557 0.209595 -0.576843 -0.232422 -0.754578 1441742557 0.209595 -0.576843 -0.232422 -0.754578 1441742557 0.209595 -0.576843 -0.232422 -0.754578 1441742557 0.209595 -0.576843 -0.232422 -0.754578 1441742557 0.209595 -0.576843 -0.232422 -0.754578 1441742557 0.134033 -0.598389 -0.164429 -0.772705 1441742557 0.134033 -0.598389 -0.164429 -0.772705 1441742557 0.134033 -0.598389 -0.164429 -0.772705 1441742557 0.134033 -0.598389 -0.164429 -0.772705 1441742557 0.134033 -0.598389 -0.164429 -0.772705 1441742557 0.134033 -0.598389 -0.164429 -0.772705 1441742557 0.040283 -0.613464 -0.072021 -0.785461 1441742557 0.040283 -0.613464 -0.072021 -0.785461 1441742557 0.040283 -0.613464 -0.072021 -0.785461 1441742557 0.040283 -0.613464 -0.072021 -0.785461 1441742557 0.040283 -0.613464 -0.072021 -0.785461 1441742557 0.040283 -0.613464 -0.072021 -0.785461 1441742557 0.040283 -0.613464 -0.072021 -0.785461 1441742557 -0.059753 -0.616821 0.026489 -0.784485 1441742557 -0.059753 -0.616821 0.026489 -0.784485 1441742557 -0.059753 -0.616821 0.026489 -0.784485 1441742557 -0.059753 -0.616821 0.026489 -0.784485 1441742557 -0.059753 -0.616821 0.026489 -0.784485 1441742557 -0.059753 -0.616821 0.026489 -0.784485 1441742557 -0.154175 -0.610046 0.115479 -0.768677 1441742557 -0.154175 -0.610046 0.115479 -0.768677 1441742557 -0.154175 -0.610046 0.115479 -0.768677 1441742558 -0.154175 -0.610046 0.115479 -0.768677 1441742558 -0.154175 -0.610046 0.115479 -0.768677 1441742558 -0.154175 -0.610046 0.115479 -0.768677 1441742558 -0.246948 -0.590942 0.206055 -0.739868 1441742558 -0.246948 -0.590942 0.206055 -0.739868 1441742558 -0.246948 -0.590942 0.206055 -0.739868 1441742558 -0.246948 -0.590942 0.206055 -0.739868 1441742558 -0.246948 -0.590942 0.206055 -0.739868 1441742558 -0.246948 -0.590942 0.206055 -0.739868 1441742558 -0.246948 -0.590942 0.206055 -0.739868 1441742558 -0.339478 -0.557556 0.296753 -0.697083 1441742558 -0.339478 -0.557556 0.296753 -0.697083 1441742558 -0.339478 -0.557556 0.296753 -0.697083 1441742558 -0.339478 -0.557556 0.296753 -0.697083 1441742558 -0.339478 -0.557556 0.296753 -0.697083 1441742558 -0.339478 -0.557556 0.296753 -0.697083 1441742558 -0.339478 -0.557556 0.296753 -0.697083 1441742558 -0.415283 -0.521240 0.367432 -0.648743 1441742558 -0.415283 -0.521240 0.367432 -0.648743 1441742558 -0.415283 -0.521240 0.367432 -0.648743 1441742558 -0.415283 -0.521240 0.367432 -0.648743 1441742558 -0.415283 -0.521240 0.367432 -0.648743 1441742558 -0.415283 -0.521240 0.367432 -0.648743 1441742558 -0.475464 -0.483459 0.426880 -0.598328 1441742558 -0.475464 -0.483459 0.426880 -0.598328 1441742558 -0.475464 -0.483459 0.426880 -0.598328 1441742558 -0.475464 -0.483459 0.426880 -0.598328 1441742558 -0.475464 -0.483459 0.426880 -0.598328 1441742558 -0.475464 -0.483459 0.426880 -0.598328 1441742558 -0.511902 -0.444946 0.476318 -0.559631 1441742558 -0.511902 -0.444946 0.476318 -0.559631 1441742558 -0.511902 -0.444946 0.476318 -0.559631 1441742558 -0.511902 -0.444946 0.476318 -0.559631 1441742558 -0.511902 -0.444946 0.476318 -0.559631 1441742558 -0.511902 -0.444946 0.476318 -0.559631 1441742558 -0.522949 -0.432556 0.499634 -0.538330 1441742558 -0.522949 -0.432556 0.499634 -0.538330 1441742558 -0.522949 -0.432556 0.499634 -0.538330 1441742558 -0.522949 -0.432556 0.499634 -0.538330 1441742558 -0.522949 -0.432556 0.499634 -0.538330 1441742558 -0.522949 -0.432556 0.499634 -0.538330 1441742558 -0.522949 -0.432556 0.499634 -0.538330 1441742558 -0.510925 -0.443970 0.502930 -0.537598 1441742558 -0.510925 -0.443970 0.502930 -0.537598 1441742558 -0.510925 -0.443970 0.502930 -0.537598 1441742558 -0.510925 -0.443970 0.502930 -0.537598 1441742558 -0.510925 -0.443970 0.502930 -0.537598 1441742558 -0.510925 -0.443970 0.502930 -0.537598 1441742558 -0.480530 -0.465271 0.491943 -0.557373 1441742558 -0.480530 -0.465271 0.491943 -0.557373 1441742558 -0.480530 -0.465271 0.491943 -0.557373 1441742558 -0.480530 -0.465271 0.491943 -0.557373 1441742558 -0.480530 -0.465271 0.491943 -0.557373 1441742558 -0.480530 -0.465271 0.491943 -0.557373 1441742558 -0.429932 -0.497803 0.463623 -0.593750 1441742558 -0.429932 -0.497803 0.463623 -0.593750 1441742558 -0.429932 -0.497803 0.463623 -0.593750 1441742558 -0.429932 -0.497803 0.463623 -0.593750 1441742558 -0.429932 -0.497803 0.463623 -0.593750 1441742558 -0.429932 -0.497803 0.463623 -0.593750 1441742558 -0.359314 -0.541077 0.410278 -0.640198 1441742558 -0.359314 -0.541077 0.410278 -0.640198 1441742558 -0.359314 -0.541077 0.410278 -0.640198 1441742558 -0.359314 -0.541077 0.410278 -0.640198 1441742558 -0.359314 -0.541077 0.410278 -0.640198 1441742558 -0.359314 -0.541077 0.410278 -0.640198 1441742558 -0.276672 -0.581909 0.340820 -0.684631 1441742558 -0.276672 -0.581909 0.340820 -0.684631 1441742558 -0.276672 -0.581909 0.340820 -0.684631 1441742558 -0.276672 -0.581909 0.340820 -0.684631 1441742558 -0.276672 -0.581909 0.340820 -0.684631 1441742558 -0.276672 -0.581909 0.340820 -0.684631 1441742558 -0.276672 -0.581909 0.340820 -0.684631 1441742558 -0.185059 -0.616577 0.258240 -0.720398 1441742558 -0.185059 -0.616577 0.258240 -0.720398 1441742558 -0.185059 -0.616577 0.258240 -0.720398 1441742558 -0.185059 -0.616577 0.258240 -0.720398 1441742558 -0.185059 -0.616577 0.258240 -0.720398 1441742558 -0.185059 -0.616577 0.258240 -0.720398 1441742558 -0.093140 -0.641846 0.159607 -0.744263 1441742558 -0.093140 -0.641846 0.159607 -0.744263 1441742558 -0.093140 -0.641846 0.159607 -0.744263 1441742558 -0.093140 -0.641846 0.159607 -0.744263 1441742558 -0.093140 -0.641846 0.159607 -0.744263 1441742558 -0.093140 -0.641846 0.159607 -0.744263 1441742558 0.001709 -0.650757 0.061462 -0.756836 1441742558 0.001709 -0.650757 0.061462 -0.756836 1441742558 0.001709 -0.650757 0.061462 -0.756836 1441742558 0.001709 -0.650757 0.061462 -0.756836 1441742558 0.001709 -0.650757 0.061462 -0.756836 1441742558 0.001709 -0.650757 0.061462 -0.756836 1441742558 0.100952 -0.644592 -0.040100 -0.756836 1441742558 0.100952 -0.644592 -0.040100 -0.756836 1441742558 0.100952 -0.644592 -0.040100 -0.756836 1441742558 0.100952 -0.644592 -0.040100 -0.756836 1441742558 0.100952 -0.644592 -0.040100 -0.756836 1441742558 0.100952 -0.644592 -0.040100 -0.756836 1441742558 0.200073 -0.619812 -0.144531 -0.744995 1441742558 0.200073 -0.619812 -0.144531 -0.744995 1441742558 0.200073 -0.619812 -0.144531 -0.744995 1441742558 0.200073 -0.619812 -0.144531 -0.744995 1441742558 0.200073 -0.619812 -0.144531 -0.744995 1441742558 0.200073 -0.619812 -0.144531 -0.744995 1441742558 0.200073 -0.619812 -0.144531 -0.744995 1441742558 0.276489 -0.587708 -0.227600 -0.725586 1441742558 0.276489 -0.587708 -0.227600 -0.725586 1441742558 0.276489 -0.587708 -0.227600 -0.725586 1441742558 0.276489 -0.587708 -0.227600 -0.725586 1441742558 0.276489 -0.587708 -0.227600 -0.725586 1441742558 0.276489 -0.587708 -0.227600 -0.725586 1441742558 0.333130 -0.554504 -0.292053 -0.704529 1441742558 0.333130 -0.554504 -0.292053 -0.704529 1441742558 0.333130 -0.554504 -0.292053 -0.704529 1441742558 0.333130 -0.554504 -0.292053 -0.704529 1441742558 0.333130 -0.554504 -0.292053 -0.704529 1441742559 0.333130 -0.554504 -0.292053 -0.704529 1441742559 0.333130 -0.554504 -0.292053 -0.704529 1441742559 0.370300 -0.523682 -0.342163 -0.686768 1441742559 0.370300 -0.523682 -0.342163 -0.686768 1441742559 0.370300 -0.523682 -0.342163 -0.686768 1441742559 0.370300 -0.523682 -0.342163 -0.686768 1441742559 0.370300 -0.523682 -0.342163 -0.686768 1441742559 0.370300 -0.523682 -0.342163 -0.686768 1441742559 0.373291 -0.508362 -0.363770 -0.685547 1441742559 0.373291 -0.508362 -0.363770 -0.685547 1441742559 0.373291 -0.508362 -0.363770 -0.685547 1441742559 0.373291 -0.508362 -0.363770 -0.685547 1441742559 0.373291 -0.508362 -0.363770 -0.685547 1441742559 0.373291 -0.508362 -0.363770 -0.685547 1441742559 0.340149 -0.514526 -0.349365 -0.705444 1441742559 0.340149 -0.514526 -0.349365 -0.705444 1441742559 0.340149 -0.514526 -0.349365 -0.705444 1441742559 0.340149 -0.514526 -0.349365 -0.705444 1441742559 0.340149 -0.514526 -0.349365 -0.705444 1441742559 0.340149 -0.514526 -0.349365 -0.705444 1441742559 0.283569 -0.533325 -0.310608 -0.734009 1441742559 0.283569 -0.533325 -0.310608 -0.734009 1441742559 0.283569 -0.533325 -0.310608 -0.734009 1441742559 0.283569 -0.533325 -0.310608 -0.734009 1441742559 0.283569 -0.533325 -0.310608 -0.734009 1441742559 0.283569 -0.533325 -0.310608 -0.734009 1441742559 0.283569 -0.533325 -0.310608 -0.734009 1441742559 0.208435 -0.558289 -0.252930 -0.762268 1441742559 0.208435 -0.558289 -0.252930 -0.762268 1441742559 0.208435 -0.558289 -0.252930 -0.762268 1441742559 0.208435 -0.558289 -0.252930 -0.762268 1441742559 0.208435 -0.558289 -0.252930 -0.762268 1441742559 0.208435 -0.558289 -0.252930 -0.762268 1441742559 0.116455 -0.581909 -0.176147 -0.785400 1441742559 0.116455 -0.581909 -0.176147 -0.785400 1441742559 0.116455 -0.581909 -0.176147 -0.785400 1441742559 0.116455 -0.581909 -0.176147 -0.785400 1441742559 0.116455 -0.581909 -0.176147 -0.785400 1441742559 0.116455 -0.581909 -0.176147 -0.785400 1441742559 0.116455 -0.581909 -0.176147 -0.785400 1441742559 0.007568 -0.598999 -0.081543 -0.796631 1441742559 0.007568 -0.598999 -0.081543 -0.796631 1441742559 0.007568 -0.598999 -0.081543 -0.796631 1441742559 0.007568 -0.598999 -0.081543 -0.796631 1441742559 0.007568 -0.598999 -0.081543 -0.796631 1441742559 0.007568 -0.598999 -0.081543 -0.796631 1441742559 -0.108459 -0.600098 0.030334 -0.791992 1441742559 -0.108459 -0.600098 0.030334 -0.791992 1441742559 -0.108459 -0.600098 0.030334 -0.791992 1441742559 -0.108459 -0.600098 0.030334 -0.791992 1441742559 -0.108459 -0.600098 0.030334 -0.791992 1441742559 -0.108459 -0.600098 0.030334 -0.791992 1441742559 -0.108459 -0.600098 0.030334 -0.791992 1441742559 -0.215515 -0.587830 0.134583 -0.768127 1441742559 -0.215515 -0.587830 0.134583 -0.768127 1441742559 -0.215515 -0.587830 0.134583 -0.768127 1441742559 -0.215515 -0.587830 0.134583 -0.768127 1441742559 -0.215515 -0.587830 0.134583 -0.768127 1441742559 -0.215515 -0.587830 0.134583 -0.768127 1441742559 -0.313232 -0.566589 0.223938 -0.728577 1441742559 -0.313232 -0.566589 0.223938 -0.728577 1441742559 -0.313232 -0.566589 0.223938 -0.728577 1441742559 -0.313232 -0.566589 0.223938 -0.728577 1441742559 -0.313232 -0.566589 0.223938 -0.728577 1441742559 -0.313232 -0.566589 0.223938 -0.728577 1441742559 -0.411560 -0.535217 0.309753 -0.669556 1441742559 -0.411560 -0.535217 0.309753 -0.669556 1441742559 -0.411560 -0.535217 0.309753 -0.669556 1441742559 -0.411560 -0.535217 0.309753 -0.669556 1441742559 -0.411560 -0.535217 0.309753 -0.669556 1441742559 -0.411560 -0.535217 0.309753 -0.669556 1441742559 -0.411560 -0.535217 0.309753 -0.669556 1441742559 -0.504883 -0.483215 0.398560 -0.593994 1441742559 -0.504883 -0.483215 0.398560 -0.593994 1441742559 -0.504883 -0.483215 0.398560 -0.593994 1441742559 -0.504883 -0.483215 0.398560 -0.593994 1441742559 -0.504883 -0.483215 0.398560 -0.593994 1441742559 -0.504883 -0.483215 0.398560 -0.593994 1441742559 -0.571594 -0.427551 0.467102 -0.521851 1441742559 -0.571594 -0.427551 0.467102 -0.521851 1441742559 -0.571594 -0.427551 0.467102 -0.521851 1441742559 -0.571594 -0.427551 0.467102 -0.521851 1441742559 -0.571594 -0.427551 0.467102 -0.521851 1441742559 -0.571594 -0.427551 0.467102 -0.521851 1441742559 -0.606079 -0.389587 0.510681 -0.469177 1441742559 -0.606079 -0.389587 0.510681 -0.469177 1441742559 -0.606079 -0.389587 0.510681 -0.469177 1441742559 -0.606079 -0.389587 0.510681 -0.469177 1441742559 -0.606079 -0.389587 0.510681 -0.469177 1441742559 -0.606079 -0.389587 0.510681 -0.469177 1441742559 -0.606079 -0.389587 0.510681 -0.469177 1441742559 -0.619202 -0.362305 0.538025 -0.442566 1441742559 -0.619202 -0.362305 0.538025 -0.442566 1441742559 -0.619202 -0.362305 0.538025 -0.442566 1441742559 -0.619202 -0.362305 0.538025 -0.442566 1441742559 -0.619202 -0.362305 0.538025 -0.442566 1441742559 -0.619202 -0.362305 0.538025 -0.442566 1441742559 -0.615906 -0.357239 0.547302 -0.439880 1441742559 -0.615906 -0.357239 0.547302 -0.439880 1441742559 -0.615906 -0.357239 0.547302 -0.439880 1441742559 -0.615906 -0.357239 0.547302 -0.439880 1441742559 -0.615906 -0.357239 0.547302 -0.439880 1441742559 -0.615906 -0.357239 0.547302 -0.439880 1441742559 -0.615906 -0.357239 0.547302 -0.439880 1441742559 -0.591675 -0.376709 0.539429 -0.465881 1441742559 -0.591675 -0.376709 0.539429 -0.465881 1441742559 -0.591675 -0.376709 0.539429 -0.465881 1441742559 -0.591675 -0.376709 0.539429 -0.465881 1441742559 -0.591675 -0.376709 0.539429 -0.465881 1441742559 -0.591675 -0.376709 0.539429 -0.465881 1441742559 -0.547241 -0.412231 0.514465 -0.515747 1441742559 -0.547241 -0.412231 0.514465 -0.515747 1441742559 -0.547241 -0.412231 0.514465 -0.515747 1441742559 -0.547241 -0.412231 0.514465 -0.515747 1441742559 -0.547241 -0.412231 0.514465 -0.515747 1441742559 -0.547241 -0.412231 0.514465 -0.515747 1441742560 -0.487976 -0.458618 0.469482 -0.575500 1441742560 -0.487976 -0.458618 0.469482 -0.575500 1441742560 -0.487976 -0.458618 0.469482 -0.575500 1441742560 -0.487976 -0.458618 0.469482 -0.575500 1441742560 -0.487976 -0.458618 0.469482 -0.575500 1441742560 -0.487976 -0.458618 0.469482 -0.575500 1441742560 -0.425415 -0.503906 0.411194 -0.629333 1441742560 -0.425415 -0.503906 0.411194 -0.629333 1441742560 -0.425415 -0.503906 0.411194 -0.629333 1441742560 -0.425415 -0.503906 0.411194 -0.629333 1441742560 -0.425415 -0.503906 0.411194 -0.629333 1441742560 -0.425415 -0.503906 0.411194 -0.629333 1441742560 -0.350708 -0.542969 0.344177 -0.681030 1441742560 -0.350708 -0.542969 0.344177 -0.681030 1441742560 -0.350708 -0.542969 0.344177 -0.681030 1441742560 -0.350708 -0.542969 0.344177 -0.681030 1441742560 -0.350708 -0.542969 0.344177 -0.681030 1441742560 -0.350708 -0.542969 0.344177 -0.681030 1441742560 -0.265503 -0.576416 0.263733 -0.726501 1441742560 -0.265503 -0.576416 0.263733 -0.726501 1441742560 -0.265503 -0.576416 0.263733 -0.726501 1441742560 -0.265503 -0.576416 0.263733 -0.726501 1441742560 -0.265503 -0.576416 0.263733 -0.726501 1441742560 -0.265503 -0.576416 0.263733 -0.726501 1441742560 -0.265503 -0.576416 0.263733 -0.726501 1441742560 -0.171326 -0.599792 0.172607 -0.762329 1441742560 -0.171326 -0.599792 0.172607 -0.762329 1441742560 -0.171326 -0.599792 0.172607 -0.762329 1441742560 -0.171326 -0.599792 0.172607 -0.762329 1441742560 -0.171326 -0.599792 0.172607 -0.762329 1441742560 -0.171326 -0.599792 0.172607 -0.762329 1441742560 -0.171326 -0.599792 0.172607 -0.762329 1441742560 -0.072937 -0.611633 0.075317 -0.784241 1441742560 -0.072937 -0.611633 0.075317 -0.784241 1441742560 -0.072937 -0.611633 0.075317 -0.784241 1441742560 -0.072937 -0.611633 0.075317 -0.784241 1441742560 -0.072937 -0.611633 0.075317 -0.784241 1441742560 -0.072937 -0.611633 0.075317 -0.784241 1441742560 0.022095 -0.609253 -0.019592 -0.792480 1441742560 0.022095 -0.609253 -0.019592 -0.792480 1441742560 0.022095 -0.609253 -0.019592 -0.792480 1441742560 0.022095 -0.609253 -0.019592 -0.792480 1441742560 0.022095 -0.609253 -0.019592 -0.792480 1441742560 0.022095 -0.609253 -0.019592 -0.792480 1441742560 0.118774 -0.594238 -0.108337 -0.788086 1441742560 0.118774 -0.594238 -0.108337 -0.788086 1441742560 0.118774 -0.594238 -0.108337 -0.788086 1441742560 0.118774 -0.594238 -0.108337 -0.788086 1441742560 0.118774 -0.594238 -0.108337 -0.788086 1441742560 0.118774 -0.594238 -0.108337 -0.788086 1441742560 0.205566 -0.567871 -0.191406 -0.773804 1441742560 0.205566 -0.567871 -0.191406 -0.773804 1441742560 0.205566 -0.567871 -0.191406 -0.773804 1441742560 0.205566 -0.567871 -0.191406 -0.773804 1441742560 0.205566 -0.567871 -0.191406 -0.773804 1441742560 0.205566 -0.567871 -0.191406 -0.773804 1441742560 0.205566 -0.567871 -0.191406 -0.773804 1441742560 0.272095 -0.540527 -0.245361 -0.757385 1441742560 0.272095 -0.540527 -0.245361 -0.757385 1441742560 0.272095 -0.540527 -0.245361 -0.757385 1441742560 0.272095 -0.540527 -0.245361 -0.757385 1441742560 0.272095 -0.540527 -0.245361 -0.757385 1441742560 0.313293 -0.524353 -0.274597 -0.742676 1441742560 0.313293 -0.524353 -0.274597 -0.742676 1441742560 0.313293 -0.524353 -0.274597 -0.742676 1441742560 0.313293 -0.524353 -0.274597 -0.742676 1441742560 0.313293 -0.524353 -0.274597 -0.742676 1441742560 0.313293 -0.524353 -0.274597 -0.742676 1441742560 0.317993 -0.521851 -0.279663 -0.740540 1441742560 0.317993 -0.521851 -0.279663 -0.740540 1441742560 0.317993 -0.521851 -0.279663 -0.740540 1441742560 0.317993 -0.521851 -0.279663 -0.740540 1441742560 0.317993 -0.521851 -0.279663 -0.740540 1441742560 0.317993 -0.521851 -0.279663 -0.740540 1441742560 0.317993 -0.521851 -0.279663 -0.740540 1441742560 0.290283 -0.531494 -0.261353 -0.751709 1441742560 0.290283 -0.531494 -0.261353 -0.751709 1441742560 0.290283 -0.531494 -0.261353 -0.751709 1441742560 0.290283 -0.531494 -0.261353 -0.751709 1441742560 0.290283 -0.531494 -0.261353 -0.751709 1441742560 0.290283 -0.531494 -0.261353 -0.751709 1441742560 0.244690 -0.544495 -0.238281 -0.766113 1441742560 0.244690 -0.544495 -0.238281 -0.766113 1441742560 0.244690 -0.544495 -0.238281 -0.766113 1441742560 0.244690 -0.544495 -0.238281 -0.766113 1441742560 0.244690 -0.544495 -0.238281 -0.766113 1441742560 0.244690 -0.544495 -0.238281 -0.766113 1441742560 0.174194 -0.563477 -0.194214 -0.783875 1441742560 0.174194 -0.563477 -0.194214 -0.783875 1441742560 0.174194 -0.563477 -0.194214 -0.783875 1441742560 0.174194 -0.563477 -0.194214 -0.783875 1441742560 0.174194 -0.563477 -0.194214 -0.783875 1441742560 0.174194 -0.563477 -0.194214 -0.783875 1441742560 0.174194 -0.563477 -0.194214 -0.783875 1441742560 0.079407 -0.585632 -0.120972 -0.797607 1441742560 0.079407 -0.585632 -0.120972 -0.797607 1441742560 0.079407 -0.585632 -0.120972 -0.797607 1441742560 0.079407 -0.585632 -0.120972 -0.797607 1441742560 -0.029785 -0.602112 -0.028442 -0.797424 1441742560 -0.029785 -0.602112 -0.028442 -0.797424 1441742560 -0.029785 -0.602112 -0.028442 -0.797424 1441742560 -0.029785 -0.602112 -0.028442 -0.797424 1441742560 -0.029785 -0.602112 -0.028442 -0.797424 1441742560 -0.029785 -0.602112 -0.028442 -0.797424 1441742560 -0.142822 -0.603821 0.074646 -0.780701 1441742560 -0.142822 -0.603821 0.074646 -0.780701 1441742560 -0.142822 -0.603821 0.074646 -0.780701 1441742560 -0.142822 -0.603821 0.074646 -0.780701 1441742560 -0.142822 -0.603821 0.074646 -0.780701 1441742560 -0.142822 -0.603821 0.074646 -0.780701 1441742561 -0.250916 -0.591736 0.176453 -0.745544 1441742561 -0.250916 -0.591736 0.176453 -0.745544 1441742561 -0.250916 -0.591736 0.176453 -0.745544 1441742561 -0.250916 -0.591736 0.176453 -0.745544 1441742561 -0.250916 -0.591736 0.176453 -0.745544 1441742561 -0.250916 -0.591736 0.176453 -0.745544 1441742561 -0.351685 -0.563416 0.271484 -0.696594 1441742561 -0.351685 -0.563416 0.271484 -0.696594 1441742561 -0.351685 -0.563416 0.271484 -0.696594 1441742561 -0.351685 -0.563416 0.271484 -0.696594 1441742561 -0.351685 -0.563416 0.271484 -0.696594 1441742561 -0.351685 -0.563416 0.271484 -0.696594 1441742561 -0.438110 -0.523621 0.355347 -0.638489 1441742561 -0.438110 -0.523621 0.355347 -0.638489 1441742561 -0.438110 -0.523621 0.355347 -0.638489 1441742561 -0.438110 -0.523621 0.355347 -0.638489 1441742561 -0.438110 -0.523621 0.355347 -0.638489 1441742561 -0.438110 -0.523621 0.355347 -0.638489 1441742561 -0.438110 -0.523621 0.355347 -0.638489 1441742561 -0.510620 -0.473022 0.427734 -0.576721 1441742561 -0.510620 -0.473022 0.427734 -0.576721 1441742561 -0.510620 -0.473022 0.427734 -0.576721 1441742561 -0.510620 -0.473022 0.427734 -0.576721 1441742561 -0.510620 -0.473022 0.427734 -0.576721 1441742561 -0.510620 -0.473022 0.427734 -0.576721 1441742561 -0.558289 -0.430542 0.478638 -0.523315 1441742561 -0.558289 -0.430542 0.478638 -0.523315 1441742561 -0.558289 -0.430542 0.478638 -0.523315 1441742561 -0.558289 -0.430542 0.478638 -0.523315 1441742561 -0.558289 -0.430542 0.478638 -0.523315 1441742561 -0.558289 -0.430542 0.478638 -0.523315 1441742561 -0.558289 -0.430542 0.478638 -0.523315 1441742561 -0.586853 -0.391785 0.518494 -0.483032 1441742561 -0.586853 -0.391785 0.518494 -0.483032 1441742561 -0.586853 -0.391785 0.518494 -0.483032 1441742561 -0.586853 -0.391785 0.518494 -0.483032 1441742561 -0.586853 -0.391785 0.518494 -0.483032 1441742561 -0.586853 -0.391785 0.518494 -0.483032 1441742561 -0.592041 -0.372314 0.540894 -0.467285 1441742561 -0.592041 -0.372314 0.540894 -0.467285 1441742561 -0.592041 -0.372314 0.540894 -0.467285 1441742561 -0.592041 -0.372314 0.540894 -0.467285 1441742561 -0.592041 -0.372314 0.540894 -0.467285 1441742561 -0.592041 -0.372314 0.540894 -0.467285 1441742561 -0.592041 -0.372314 0.540894 -0.467285 1441742561 -0.570313 -0.388184 0.536865 -0.485657 1441742561 -0.570313 -0.388184 0.536865 -0.485657 1441742561 -0.570313 -0.388184 0.536865 -0.485657 1441742561 -0.570313 -0.388184 0.536865 -0.485657 1441742561 -0.570313 -0.388184 0.536865 -0.485657 1441742561 -0.570313 -0.388184 0.536865 -0.485657 1441742561 -0.532288 -0.420593 0.515015 -0.523987 1441742561 -0.532288 -0.420593 0.515015 -0.523987 1441742561 -0.532288 -0.420593 0.515015 -0.523987 1441742561 -0.532288 -0.420593 0.515015 -0.523987 1441742561 -0.532288 -0.420593 0.515015 -0.523987 1441742561 -0.532288 -0.420593 0.515015 -0.523987 1441742561 -0.532288 -0.420593 0.515015 -0.523987 1441742561 -0.476624 -0.461853 0.477966 -0.575439 1441742561 -0.476624 -0.461853 0.477966 -0.575439 1441742561 -0.476624 -0.461853 0.477966 -0.575439 1441742561 -0.476624 -0.461853 0.477966 -0.575439 1441742561 -0.476624 -0.461853 0.477966 -0.575439 1441742561 -0.476624 -0.461853 0.477966 -0.575439 1441742561 -0.403992 -0.509399 0.424866 -0.629944 1441742561 -0.403992 -0.509399 0.424866 -0.629944 1441742561 -0.403992 -0.509399 0.424866 -0.629944 1441742561 -0.403992 -0.509399 0.424866 -0.629944 1441742561 -0.403992 -0.509399 0.424866 -0.629944 1441742561 -0.403992 -0.509399 0.424866 -0.629944 1441742561 -0.318848 -0.555420 0.359619 -0.678650 1441742561 -0.318848 -0.555420 0.359619 -0.678650 1441742561 -0.318848 -0.555420 0.359619 -0.678650 1441742561 -0.318848 -0.555420 0.359619 -0.678650 1441742561 -0.318848 -0.555420 0.359619 -0.678650 1441742561 -0.318848 -0.555420 0.359619 -0.678650 1441742561 -0.225220 -0.597534 0.277039 -0.718018 1441742561 -0.225220 -0.597534 0.277039 -0.718018 1441742561 -0.225220 -0.597534 0.277039 -0.718018 1441742561 -0.225220 -0.597534 0.277039 -0.718018 1441742561 -0.225220 -0.597534 0.277039 -0.718018 1441742561 -0.225220 -0.597534 0.277039 -0.718018 1441742561 -0.225220 -0.597534 0.277039 -0.718018 1441742561 -0.125671 -0.628967 0.181274 -0.745544 1441742561 -0.125671 -0.628967 0.181274 -0.745544 1441742561 -0.125671 -0.628967 0.181274 -0.745544 1441742561 -0.125671 -0.628967 0.181274 -0.745544 1441742561 -0.125671 -0.628967 0.181274 -0.745544 1441742561 -0.125671 -0.628967 0.181274 -0.745544 1441742561 -0.027588 -0.643616 0.084290 -0.760254 1441742561 -0.027588 -0.643616 0.084290 -0.760254 1441742561 -0.027588 -0.643616 0.084290 -0.760254 1441742561 -0.027588 -0.643616 0.084290 -0.760254 1441742561 -0.027588 -0.643616 0.084290 -0.760254 1441742561 -0.027588 -0.643616 0.084290 -0.760254 1441742561 0.074585 -0.644287 -0.017395 -0.760986 1441742561 0.074585 -0.644287 -0.017395 -0.760986 1441742561 0.074585 -0.644287 -0.017395 -0.760986 1441742561 0.074585 -0.644287 -0.017395 -0.760986 1441742561 0.074585 -0.644287 -0.017395 -0.760986 1441742561 0.074585 -0.644287 -0.017395 -0.760986 1441742561 0.074585 -0.644287 -0.017395 -0.760986 1441742561 0.173523 -0.629578 -0.119385 -0.747925 1441742561 0.173523 -0.629578 -0.119385 -0.747925 1441742561 0.173523 -0.629578 -0.119385 -0.747925 1441742561 0.173523 -0.629578 -0.119385 -0.747925 1441742561 0.173523 -0.629578 -0.119385 -0.747925 1441742561 0.173523 -0.629578 -0.119385 -0.747925 1441742561 0.260315 -0.602356 -0.216492 -0.722900 1441742561 0.260315 -0.602356 -0.216492 -0.722900 1441742561 0.260315 -0.602356 -0.216492 -0.722900 1441742561 0.260315 -0.602356 -0.216492 -0.722900 1441742561 0.260315 -0.602356 -0.216492 -0.722900 1441742561 0.260315 -0.602356 -0.216492 -0.722900 1441742561 0.260315 -0.602356 -0.216492 -0.722900 1441742561 0.320923 -0.571167 -0.298340 -0.694153 1441742562 0.320923 -0.571167 -0.298340 -0.694153 1441742562 0.320923 -0.571167 -0.298340 -0.694153 1441742562 0.320923 -0.571167 -0.298340 -0.694153 1441742562 0.320923 -0.571167 -0.298340 -0.694153 1441742562 0.320923 -0.571167 -0.298340 -0.694153 1441742562 0.350464 -0.551208 -0.345032 -0.674072 1441742562 0.350464 -0.551208 -0.345032 -0.674072 1441742562 0.350464 -0.551208 -0.345032 -0.674072 1441742562 0.350464 -0.551208 -0.345032 -0.674072 1441742562 0.350464 -0.551208 -0.345032 -0.674072 1441742562 0.350464 -0.551208 -0.345032 -0.674072 1441742562 0.350464 -0.551208 -0.345032 -0.674072 1441742562 0.350342 -0.544067 -0.358398 -0.672974 1441742562 0.350342 -0.544067 -0.358398 -0.672974 1441742562 0.350342 -0.544067 -0.358398 -0.672974 1441742562 0.350342 -0.544067 -0.358398 -0.672974 1441742562 0.350342 -0.544067 -0.358398 -0.672974 1441742562 0.350342 -0.544067 -0.358398 -0.672974 1441742562 0.324219 -0.545654 -0.341064 -0.693481 1441742562 0.324219 -0.545654 -0.341064 -0.693481 1441742562 0.324219 -0.545654 -0.341064 -0.693481 1441742562 0.324219 -0.545654 -0.341064 -0.693481 1441742562 0.324219 -0.545654 -0.341064 -0.693481 1441742562 0.324219 -0.545654 -0.341064 -0.693481 1441742562 0.270935 -0.559082 -0.296631 -0.725342 1441742562 0.270935 -0.559082 -0.296631 -0.725342 1441742562 0.270935 -0.559082 -0.296631 -0.725342 1441742562 0.270935 -0.559082 -0.296631 -0.725342 1441742562 0.270935 -0.559082 -0.296631 -0.725342 1441742562 0.270935 -0.559082 -0.296631 -0.725342 1441742562 0.200867 -0.576599 -0.240967 -0.754456 1441742562 0.200867 -0.576599 -0.240967 -0.754456 1441742562 0.200867 -0.576599 -0.240967 -0.754456 1441742562 0.200867 -0.576599 -0.240967 -0.754456 1441742562 0.200867 -0.576599 -0.240967 -0.754456 1441742562 0.200867 -0.576599 -0.240967 -0.754456 1441742562 0.200867 -0.576599 -0.240967 -0.754456 1441742562 0.114197 -0.594788 -0.164856 -0.778503 1441742562 0.114197 -0.594788 -0.164856 -0.778503 1441742562 0.114197 -0.594788 -0.164856 -0.778503 1441742562 0.114197 -0.594788 -0.164856 -0.778503 1441742562 0.114197 -0.594788 -0.164856 -0.778503 1441742562 0.114197 -0.594788 -0.164856 -0.778503 1441742562 0.023682 -0.604065 -0.073975 -0.793213 1441742562 0.023682 -0.604065 -0.073975 -0.793213 1441742562 0.023682 -0.604065 -0.073975 -0.793213 1441742562 0.023682 -0.604065 -0.073975 -0.793213 1441742562 0.023682 -0.604065 -0.073975 -0.793213 1441742562 0.023682 -0.604065 -0.073975 -0.793213 1441742562 -0.062134 -0.605713 0.006592 -0.793274 1441742562 -0.062134 -0.605713 0.006592 -0.793274 1441742562 -0.062134 -0.605713 0.006592 -0.793274 1441742562 -0.062134 -0.605713 0.006592 -0.793274 1441742562 -0.062134 -0.605713 0.006592 -0.793274 1441742562 -0.062134 -0.605713 0.006592 -0.793274 1441742562 -0.062134 -0.605713 0.006592 -0.793274 1441742562 -0.141479 -0.599609 0.085999 -0.783020 1441742562 -0.141479 -0.599609 0.085999 -0.783020 1441742562 -0.141479 -0.599609 0.085999 -0.783020 1441742562 
-0.117188 -0.610779 0.117859 -0.774231 1441742565 -0.117188 -0.610779 0.117859 -0.774231 1441742565 -0.084412 -0.613220 0.092651 -0.779968 1441742565 -0.084412 -0.613220 0.092651 -0.779968 1441742565 -0.084412 -0.613220 0.092651 -0.779968 1441742565 -0.084412 -0.613220 0.092651 -0.779968 1441742565 -0.084412 -0.613220 0.092651 -0.779968 1441742565 -0.084412 -0.613220 0.092651 -0.779968 1441742565 -0.043152 -0.614563 0.059509 -0.785461 1441742565 -0.043152 -0.614563 0.059509 -0.785461 1441742565 -0.043152 -0.614563 0.059509 -0.785461 1441742565 -0.043152 -0.614563 0.059509 -0.785461 1441742565 -0.043152 -0.614563 0.059509 -0.785461 1441742565 -0.043152 -0.614563 0.059509 -0.785461 1441742565 -0.043152 -0.614563 0.059509 -0.785461 1441742565 0.006470 -0.614136 0.021240 -0.788940 1441742565 0.006470 -0.614136 0.021240 -0.788940 1441742565 0.006470 -0.614136 0.021240 -0.788940 1441742565 0.006470 -0.614136 0.021240 -0.788940 1441742565 0.006470 -0.614136 0.021240 -0.788940 1441742565 0.006470 -0.614136 0.021240 -0.788940 1441742565 0.065063 -0.613281 -0.025024 -0.786804 1441742565 0.065063 -0.613281 -0.025024 -0.786804 1441742565 0.065063 -0.613281 -0.025024 -0.786804 1441742565 0.065063 -0.613281 -0.025024 -0.786804 1441742565 0.065063 -0.613281 -0.025024 -0.786804 1441742565 0.065063 -0.613281 -0.025024 -0.786804 1441742565 0.131958 -0.608398 -0.081604 -0.778320 1441742565 0.131958 -0.608398 -0.081604 -0.778320 1441742565 0.131958 -0.608398 -0.081604 -0.778320 1441742565 0.131958 -0.608398 -0.081604 -0.778320 1441742565 0.131958 -0.608398 -0.081604 -0.778320 1441742565 0.131958 -0.608398 -0.081604 -0.778320 1441742565 0.131958 -0.608398 -0.081604 -0.778320 1441742565 0.201477 -0.596619 -0.147827 -0.762695 1441742565 0.201477 -0.596619 -0.147827 -0.762695 1441742565 0.201477 -0.596619 -0.147827 -0.762695 1441742565 0.201477 -0.596619 -0.147827 -0.762695 1441742565 0.201477 -0.596619 -0.147827 -0.762695 1441742565 0.201477 -0.596619 -0.147827 -0.762695 1441742565 0.266296 -0.578430 -0.208923 -0.742249 1441742565 0.266296 -0.578430 -0.208923 -0.742249 1441742565 0.266296 -0.578430 -0.208923 -0.742249 1441742565 0.266296 -0.578430 -0.208923 -0.742249 1441742565 0.323975 -0.556519 -0.266052 -0.717407 1441742565 0.323975 -0.556519 -0.266052 -0.717407 1441742565 0.323975 -0.556519 -0.266052 -0.717407 1441742565 0.323975 -0.556519 -0.266052 -0.717407 1441742565 0.323975 -0.556519 -0.266052 -0.717407 1441742565 0.323975 -0.556519 -0.266052 -0.717407 1441742565 0.323975 -0.556519 -0.266052 -0.717407 1441742565 0.368591 -0.533020 -0.315857 -0.693054 1441742565 0.368591 -0.533020 -0.315857 -0.693054 1441742565 0.368591 -0.533020 -0.315857 -0.693054 1441742565 0.368591 -0.533020 -0.315857 -0.693054 1441742565 0.368591 -0.533020 -0.315857 -0.693054 1441742565 0.368591 -0.533020 -0.315857 -0.693054 1441742565 0.390808 -0.515991 -0.351013 -0.676636 1441742565 0.390808 -0.515991 -0.351013 -0.676636 1441742565 0.390808 -0.515991 -0.351013 -0.676636 1441742565 0.390808 -0.515991 -0.351013 -0.676636 1441742565 0.390808 -0.515991 -0.351013 -0.676636 1441742565 0.390808 -0.515991 -0.351013 -0.676636 1441742565 0.385803 -0.516479 -0.351563 -0.678894 1441742565 0.385803 -0.516479 -0.351563 -0.678894 1441742565 0.385803 -0.516479 -0.351563 -0.678894 1441742565 0.385803 -0.516479 -0.351563 -0.678894 1441742565 0.385803 -0.516479 -0.351563 -0.678894 1441742565 0.385803 -0.516479 -0.351563 -0.678894 1441742565 0.363647 -0.522766 -0.339539 -0.692261 1441742565 0.363647 -0.522766 -0.339539 -0.692261 1441742565 0.363647 -0.522766 -0.339539 -0.692261 1441742565 0.363647 -0.522766 -0.339539 -0.692261 1441742565 0.363647 -0.522766 -0.339539 -0.692261 1441742565 0.363647 -0.522766 -0.339539 -0.692261 1441742565 0.314758 -0.539551 -0.306274 -0.718384 1441742565 0.314758 -0.539551 -0.306274 -0.718384 1441742565 0.314758 -0.539551 -0.306274 -0.718384 1441742565 0.314758 -0.539551 -0.306274 -0.718384 1441742565 0.247559 -0.562439 -0.257080 -0.745911 1441742565 0.247559 -0.562439 -0.257080 -0.745911 1441742565 0.247559 -0.562439 -0.257080 -0.745911 1441742565 0.247559 -0.562439 -0.257080 -0.745911 1441742565 0.247559 -0.562439 -0.257080 -0.745911 1441742565 0.247559 -0.562439 -0.257080 -0.745911 1441742565 0.247559 -0.562439 -0.257080 -0.745911 1441742565 0.164734 -0.589050 -0.196899 -0.766296 1441742565 0.164734 -0.589050 -0.196899 -0.766296 1441742565 0.164734 -0.589050 -0.196899 -0.766296 1441742565 0.164734 -0.589050 -0.196899 -0.766296 1441742565 0.164734 -0.589050 -0.196899 -0.766296 1441742565 0.164734 -0.589050 -0.196899 -0.766296 1441742565 0.058655 -0.613525 -0.107971 -0.780090 1441742565 0.058655 -0.613525 -0.107971 -0.780090 1441742565 0.058655 -0.613525 -0.107971 -0.780090 1441742565 0.058655 -0.613525 -0.107971 -0.780090 1441742565 0.058655 -0.613525 -0.107971 -0.780090 1441742565 0.058655 -0.613525 -0.107971 -0.780090 1441742565 -0.046082 -0.623779 -0.015686 -0.780151 1441742565 -0.046082 -0.623779 -0.015686 -0.780151 1441742565 -0.046082 -0.623779 -0.015686 -0.780151 1441742565 -0.046082 -0.623779 -0.015686 -0.780151 1441742565 -0.046082 -0.623779 -0.015686 -0.780151 1441742565 -0.046082 -0.623779 -0.015686 -0.780151 1441742566 -0.046082 -0.623779 -0.015686 -0.780151 1441742566 -0.141052 -0.622681 0.069458 -0.766541 1441742566 -0.141052 -0.622681 0.069458 -0.766541 1441742566 -0.141052 -0.622681 0.069458 -0.766541 1441742566 -0.141052 -0.622681 0.069458 -0.766541 1441742566 -0.141052 -0.622681 0.069458 -0.766541 1441742566 -0.141052 -0.622681 0.069458 -0.766541 1441742566 -0.229553 -0.615723 0.146851 -0.739441 1441742566 -0.229553 -0.615723 0.146851 -0.739441 1441742566 -0.229553 -0.615723 0.146851 -0.739441 1441742566 -0.229553 -0.615723 0.146851 -0.739441 1441742566 -0.229553 -0.615723 0.146851 -0.739441 1441742566 -0.229553 -0.615723 0.146851 -0.739441 1441742566 -0.326050 -0.594177 0.236816 -0.696167 1441742566 -0.326050 -0.594177 0.236816 -0.696167 1441742566 -0.326050 -0.594177 0.236816 -0.696167 1441742566 -0.326050 -0.594177 0.236816 -0.696167 1441742566 -0.326050 -0.594177 0.236816 -0.696167 1441742566 -0.326050 -0.594177 0.236816 -0.696167 1441742566 -0.326050 -0.594177 0.236816 -0.696167 1441742566 -0.424255 -0.549255 0.338501 -0.635498 1441742566 -0.424255 -0.549255 0.338501 -0.635498 1441742566 -0.424255 -0.549255 0.338501 -0.635498 1441742566 -0.424255 -0.549255 0.338501 -0.635498 1441742566 -0.424255 -0.549255 0.338501 -0.635498 1441742566 -0.424255 -0.549255 0.338501 -0.635498 1441742566 -0.424255 -0.549255 0.338501 -0.635498 1441742566 -0.511169 -0.482666 0.434204 -0.563293 1441742566 -0.511169 -0.482666 0.434204 -0.563293 1441742566 -0.511169 -0.482666 0.434204 -0.563293 1441742566 -0.511169 -0.482666 0.434204 -0.563293 1441742566 -0.511169 -0.482666 0.434204 -0.563293 1441742566 -0.511169 -0.482666 0.434204 -0.563293 1441742566 -0.569580 -0.411682 0.503906 -0.502197 1441742566 -0.569580 -0.411682 0.503906 -0.502197 1441742566 -0.569580 -0.411682 0.503906 -0.502197 1441742566 -0.569580 -0.411682 0.503906 -0.502197 1441742566 -0.569580 -0.411682 0.503906 -0.502197 1441742566 -0.569580 -0.411682 0.503906 -0.502197 1441742566 -0.569580 -0.411682 0.503906 -0.502197 1441742566 -0.587097 -0.375366 0.539001 -0.473267 1441742566 -0.587097 -0.375366 0.539001 -0.473267 1441742566 -0.587097 -0.375366 0.539001 -0.473267 1441742566 -0.587097 -0.375366 0.539001 -0.473267 1441742566 -0.587097 -0.375366 0.539001 -0.473267 1441742566 -0.587097 -0.375366 0.539001 -0.473267 1441742566 -0.582764 -0.372803 0.550293 -0.467590 1441742566 -0.582764 -0.372803 0.550293 -0.467590 1441742566 -0.582764 -0.372803 0.550293 -0.467590 1441742566 -0.582764 -0.372803 0.550293 -0.467590 1441742566 -0.582764 -0.372803 0.550293 -0.467590 1441742566 -0.582764 -0.372803 0.550293 -0.467590 1441742566 -0.582764 -0.372803 0.550293 -0.467590 1441742566 -0.555054 -0.394348 0.550110 -0.483582 1441742566 -0.555054 -0.394348 0.550110 -0.483582 1441742566 -0.555054 -0.394348 0.550110 -0.483582 1441742566 -0.555054 -0.394348 0.550110 -0.483582 1441742566 -0.555054 -0.394348 0.550110 -0.483582 1441742566 -0.555054 -0.394348 0.550110 -0.483582 1441742566 -0.510620 -0.424561 0.528748 -0.528748 1441742566 -0.510620 -0.424561 0.528748 -0.528748 1441742566 -0.510620 -0.424561 0.528748 -0.528748 1441742566 -0.510620 -0.424561 0.528748 -0.528748 1441742566 -0.510620 -0.424561 0.528748 -0.528748 1441742566 -0.510620 -0.424561 0.528748 -0.528748 1441742566 -0.437805 -0.472229 0.478577 -0.596985 1441742566 -0.437805 -0.472229 0.478577 -0.596985 1441742566 -0.437805 -0.472229 0.478577 -0.596985 1441742566 -0.437805 -0.472229 0.478577 -0.596985 1441742566 -0.437805 -0.472229 0.478577 -0.596985 1441742566 -0.437805 -0.472229 0.478577 -0.596985 1441742566 -0.355286 -0.520020 0.413879 -0.657349 1441742566 -0.355286 -0.520020 0.413879 -0.657349 1441742566 -0.355286 -0.520020 0.413879 -0.657349 1441742566 -0.355286 -0.520020 0.413879 -0.657349 1441742566 -0.355286 -0.520020 0.413879 -0.657349 1441742566 -0.355286 -0.520020 0.413879 -0.657349 1441742566 -0.265198 -0.554382 0.348572 -0.707764 1441742566 -0.265198 -0.554382 0.348572 -0.707764 1441742566 -0.265198 -0.554382 0.348572 -0.707764 1441742566 -0.265198 -0.554382 0.348572 -0.707764 1441742566 -0.265198 -0.554382 0.348572 -0.707764 1441742566 -0.265198 -0.554382 0.348572 -0.707764 1441742566 -0.157532 -0.585632 0.269958 -0.747925 1441742566 -0.157532 -0.585632 0.269958 -0.747925 1441742566 -0.157532 -0.585632 0.269958 -0.747925 1441742566 -0.157532 -0.585632 0.269958 -0.747925 1441742566 -0.157532 -0.585632 0.269958 -0.747925 1441742566 -0.157532 -0.585632 0.269958 -0.747925 1441742566 -0.053101 -0.609680 0.171814 -0.772034 1441742566 -0.053101 -0.609680 0.171814 -0.772034 1441742566 -0.053101 -0.609680 0.171814 -0.772034 1441742566 -0.053101 -0.609680 0.171814 -0.772034 1441742566 -0.053101 -0.609680 0.171814 -0.772034 1441742566 -0.053101 -0.609680 0.171814 -0.772034 1441742566 -0.053101 -0.609680 0.171814 -0.772034 1441742566 0.040100 -0.621643 0.082214 -0.778015 1441742566 0.040100 -0.621643 0.082214 -0.778015 1441742566 0.040100 -0.621643 0.082214 -0.778015 1441742566 0.040100 -0.621643 0.082214 -0.778015 1441742566 0.040100 -0.621643 0.082214 -0.778015 1441742566 0.040100 -0.621643 0.082214 -0.778015 1441742566 0.120728 -0.624146 -0.001160 -0.771973 1441742566 0.120728 -0.624146 -0.001160 -0.771973 1441742566 0.120728 -0.624146 -0.001160 -0.771973 1441742566 0.120728 -0.624146 -0.001160 -0.771973 1441742566 0.120728 -0.624146 -0.001160 -0.771973 1441742566 0.120728 -0.624146 -0.001160 -0.771973 1441742566 0.199463 -0.613892 -0.088684 -0.758667 1441742566 0.199463 -0.613892 -0.088684 -0.758667 1441742566 0.199463 -0.613892 -0.088684 -0.758667 1441742566 0.199463 -0.613892 -0.088684 -0.758667 1441742566 0.199463 -0.613892 -0.088684 -0.758667 1441742566 0.199463 -0.613892 -0.088684 -0.758667 1441742567 0.265015 -0.591980 -0.165588 -0.742920 1441742567 0.265015 -0.591980 -0.165588 -0.742920 1441742567 0.265015 -0.591980 -0.165588 -0.742920 1441742567 0.265015 -0.591980 -0.165588 -0.742920 1441742567 0.265015 -0.591980 -0.165588 -0.742920 1441742567 0.265015 -0.591980 -0.165588 -0.742920 1441742567 0.317200 -0.562439 -0.234558 -0.726685 1441742567 0.317200 -0.562439 -0.234558 -0.726685 1441742567 0.317200 -0.562439 -0.234558 -0.726685 1441742567 0.317200 -0.562439 -0.234558 -0.726685 1441742567 0.317200 -0.562439 -0.234558 -0.726685 1441742567 0.317200 -0.562439 -0.234558 -0.726685 1441742567 0.317200 -0.562439 -0.234558 -0.726685 1441742567 0.348022 -0.536499 -0.278870 -0.716492 1441742567 0.348022 -0.536499 -0.278870 -0.716492 1441742567 0.348022 -0.536499 -0.278870 -0.716492 1441742567 0.348022 -0.536499 -0.278870 -0.716492 1441742567 0.348022 -0.536499 -0.278870 -0.716492 1441742567 0.348022 -0.536499 -0.278870 -0.716492 1441742567 0.347290 -0.525574 -0.293884 -0.718994 1441742567 0.347290 -0.525574 -0.293884 -0.718994 1441742567 0.347290 -0.525574 -0.293884 -0.718994 1441742567 0.347290 -0.525574 -0.293884 -0.718994 1441742567 0.347290 -0.525574 -0.293884 -0.718994 1441742567 0.347290 -0.525574 -0.293884 -0.718994 1441742567 0.317383 -0.532410 -0.271973 -0.736145 1441742567 0.317383 -0.532410 -0.271973 -0.736145 1441742567 0.317383 -0.532410 -0.271973 -0.736145 1441742567 0.317383 -0.532410 -0.271973 -0.736145 1441742567 0.317383 -0.532410 -0.271973 -0.736145 1441742567 0.275085 -0.545837 -0.240173 -0.754211 1441742567 0.275085 -0.545837 -0.240173 -0.754211 1441742567 0.275085 -0.545837 -0.240173 -0.754211 1441742567 0.275085 -0.545837 -0.240173 -0.754211 1441742567 0.275085 -0.545837 -0.240173 -0.754211 1441742567 0.275085 -0.545837 -0.240173 -0.754211 1441742567 0.209595 -0.563904 -0.192871 -0.775269 1441742567 0.209595 -0.563904 -0.192871 -0.775269 1441742567 0.209595 -0.563904 -0.192871 -0.775269 1441742567 0.209595 -0.563904 -0.192871 -0.775269 1441742567 0.209595 -0.563904 -0.192871 -0.775269 1441742567 0.209595 -0.563904 -0.192871 -0.775269 1441742567 0.209595 -0.563904 -0.192871 -0.775269 1441742567 0.122437 -0.584656 -0.122681 -0.792603 1441742567 0.122437 -0.584656 -0.122681 -0.792603 1441742567 0.122437 -0.584656 -0.122681 -0.792603 1441742567 0.122437 -0.584656 -0.122681 -0.792603 1441742567 0.122437 -0.584656 -0.122681 -0.792603 1441742567 0.122437 -0.584656 -0.122681 -0.792603 1441742567 0.027222 -0.600586 -0.044922 -0.797913 1441742567 0.027222 -0.600586 -0.044922 -0.797913 1441742567 0.027222 -0.600586 -0.044922 -0.797913 1441742567 0.027222 -0.600586 -0.044922 -0.797913 1441742567 0.027222 -0.600586 -0.044922 -0.797913 1441742567 0.027222 -0.600586 -0.044922 -0.797913 1441742567 -0.071106 -0.605530 0.037537 -0.791809 1441742567 -0.071106 -0.605530 0.037537 -0.791809 1441742567 -0.071106 -0.605530 0.037537 -0.791809 1441742567 -0.071106 -0.605530 0.037537 -0.791809 1441742567 -0.071106 -0.605530 0.037537 -0.791809 1441742567 -0.071106 -0.605530 0.037537 -0.791809 1441742567 -0.172607 -0.598145 0.129944 -0.771790 1441742567 -0.172607 -0.598145 0.129944 -0.771790 1441742567 -0.172607 -0.598145 0.129944 -0.771790 1441742567 -0.172607 -0.598145 0.129944 -0.771790 1441742567 -0.172607 -0.598145 0.129944 -0.771790 1441742567 -0.172607 -0.598145 0.129944 -0.771790 1441742567 -0.267029 -0.578430 0.220154 -0.738708 1441742567 -0.267029 -0.578430 0.220154 -0.738708 1441742567 -0.267029 -0.578430 0.220154 -0.738708 1441742567 -0.267029 -0.578430 0.220154 -0.738708 1441742567 -0.267029 -0.578430 0.220154 -0.738708 1441742567 -0.267029 -0.578430 0.220154 -0.738708 1441742567 -0.267029 -0.578430 0.220154 -0.738708 1441742567 -0.348267 -0.553162 0.297974 -0.695740 1441742567 -0.348267 -0.553162 0.297974 -0.695740 1441742567 -0.348267 -0.553162 0.297974 -0.695740 1441742567 -0.348267 -0.553162 0.297974 -0.695740 1441742567 -0.348267 -0.553162 0.297974 -0.695740 1441742567 -0.348267 -0.553162 0.297974 -0.695740 1441742567 -0.419739 -0.518433 0.372009 -0.645569 1441742567 -0.419739 -0.518433 0.372009 -0.645569 1441742567 -0.419739 -0.518433 0.372009 -0.645569 1441742567 -0.419739 -0.518433 0.372009 -0.645569 1441742567 -0.419739 -0.518433 0.372009 -0.645569 1441742567 -0.419739 -0.518433 0.372009 -0.645569 1441742567 -0.474670 -0.479858 0.437012 -0.594543 1441742567 -0.474670 -0.479858 0.437012 -0.594543 1441742567 -0.474670 -0.479858 0.437012 -0.594543 1441742567 -0.474670 -0.479858 0.437012 -0.594543 1441742567 -0.474670 -0.479858 0.437012 -0.594543 1441742567 -0.474670 -0.479858 0.437012 -0.594543 1441742567 -0.517761 -0.436584 0.493164 -0.546021 1441742567 -0.517761 -0.436584 0.493164 -0.546021 1441742567 -0.517761 -0.436584 0.493164 -0.546021 1441742567 -0.517761 -0.436584 0.493164 -0.546021 1441742567 -0.517761 -0.436584 0.493164 -0.546021 1441742567 -0.517761 -0.436584 0.493164 -0.546021 1441742567 -0.517761 -0.436584 0.493164 -0.546021 1441742567 -0.549011 -0.393860 0.536377 -0.505859 1441742567 -0.549011 -0.393860 0.536377 -0.505859 1441742567 -0.549011 -0.393860 0.536377 -0.505859 1441742567 -0.549011 -0.393860 0.536377 -0.505859 1441742567 -0.549011 -0.393860 0.536377 -0.505859 1441742567 -0.556396 -0.373230 0.558044 -0.489624 1441742567 -0.556396 -0.373230 0.558044 -0.489624 1441742567 -0.556396 -0.373230 0.558044 -0.489624 1441742567 -0.556396 -0.373230 0.558044 -0.489624 1441742567 -0.556396 -0.373230 0.558044 -0.489624 1441742567 -0.556396 -0.373230 0.558044 -0.489624 1441742567 -0.556396 -0.373230 0.558044 -0.489624 1441742567 -0.543579 -0.385925 0.553223 -0.499573 1441742568 -0.543579 -0.385925 0.553223 -0.499573 1441742568 -0.543579 -0.385925 0.553223 -0.499573 1441742568 -0.543579 -0.385925 0.553223 -0.499573 1441742568 -0.543579 -0.385925 0.553223 -0.499573 1441742568 -0.513428 -0.420776 0.534119 -0.523560 1441742568 -0.513428 -0.420776 0.534119 -0.523560 1441742568 -0.513428 -0.420776 0.534119 -0.523560 1441742568 -0.513428 -0.420776 0.534119 -0.523560 1441742568 -0.513428 -0.420776 0.534119 -0.523560 1441742568 -0.513428 -0.420776 0.534119 -0.523560 1441742568 -0.513428 -0.420776 0.534119 -0.523560 1441742568 -0.469360 -0.457581 0.502808 -0.563538 1441742568 -0.469360 -0.457581 0.502808 -0.563538 1441742568 -0.469360 -0.457581 0.502808 -0.563538 1441742568 -0.469360 -0.457581 0.502808 -0.563538 1441742568 -0.469360 -0.457581 0.502808 -0.563538 1441742568 -0.469360 -0.457581 0.502808 -0.563538 1441742568 -0.401672 -0.500061 0.452759 -0.619446 1441742568 -0.401672 -0.500061 0.452759 -0.619446 1441742568 -0.401672 -0.500061 0.452759 -0.619446 1441742568 -0.401672 -0.500061 0.452759 -0.619446 1441742568 -0.401672 -0.500061 0.452759 -0.619446 1441742568 -0.401672 -0.500061 0.452759 -0.619446 1441742568 -0.304565 -0.551514 0.374146 -0.680603 1441742568 -0.304565 -0.551514 0.374146 -0.680603 1441742568 -0.304565 -0.551514 0.374146 -0.680603 1441742568 -0.304565 -0.551514 0.374146 -0.680603 1441742568 -0.304565 -0.551514 0.374146 -0.680603 1441742568 -0.304565 -0.551514 0.374146 -0.680603 1441742568 -0.200623 -0.591370 0.279297 -0.729431 1441742568 -0.200623 -0.591370 0.279297 -0.729431 1441742568 -0.200623 -0.591370 0.279297 -0.729431 1441742568 -0.200623 -0.591370 0.279297 -0.729431 1441742568 -0.200623 -0.591370 0.279297 -0.729431 1441742568 -0.200623 -0.591370 0.279297 -0.729431 1441742568 -0.097839 -0.616333 0.177063 -0.761108 1441742568 -0.097839 -0.616333 0.177063 -0.761108 1441742568 -0.097839 -0.616333 0.177063 -0.761108 1441742568 -0.097839 -0.616333 0.177063 -0.761108 1441742568 -0.097839 -0.616333 0.177063 -0.761108 1441742568 -0.097839 -0.616333 0.177063 -0.761108 1441742568 0.011475 -0.626160 0.074341 -0.776123 1441742568 0.011475 -0.626160 0.074341 -0.776123 1441742568 0.011475 -0.626160 0.074341 -0.776123 1441742568 0.011475 -0.626160 0.074341 -0.776123 1441742568 0.011475 -0.626160 0.074341 -0.776123 1441742568 0.011475 -0.626160 0.074341 -0.776123 1441742568 0.011475 -0.626160 0.074341 -0.776123 1441742568 0.120850 -0.623230 -0.033447 -0.771973 1441742568 0.120850 -0.623230 -0.033447 -0.771973 1441742568 0.120850 -0.623230 -0.033447 -0.771973 1441742568 0.120850 -0.623230 -0.033447 -0.771973 1441742568 0.120850 -0.623230 -0.033447 -0.771973 1441742568 0.120850 -0.623230 -0.033447 -0.771973 1441742568 0.215637 -0.602966 -0.128784 -0.757263 1441742568 0.215637 -0.602966 -0.128784 -0.757263 1441742568 0.215637 -0.602966 -0.128784 -0.757263 1441742568 0.215637 -0.602966 -0.128784 -0.757263 1441742568 0.215637 -0.602966 -0.128784 -0.757263 1441742568 0.215637 -0.602966 -0.128784 -0.757263 1441742568 0.293884 -0.578064 -0.206299 -0.732788 1441742568 0.293884 -0.578064 -0.206299 -0.732788 1441742568 0.293884 -0.578064 -0.206299 -0.732788 1441742568 0.293884 -0.578064 -0.206299 -0.732788 1441742568 0.293884 -0.578064 -0.206299 -0.732788 1441742568 0.293884 -0.578064 -0.206299 -0.732788 1441742568 0.351807 -0.549316 -0.272705 -0.707275 1441742568 0.351807 -0.549316 -0.272705 -0.707275 1441742568 0.351807 -0.549316 -0.272705 -0.707275 1441742568 0.351807 -0.549316 -0.272705 -0.707275 1441742568 0.351807 -0.549316 -0.272705 -0.707275 1441742568 0.351807 -0.549316 -0.272705 -0.707275 1441742568 0.376831 -0.527039 -0.313538 -0.694275 1441742568 0.376831 -0.527039 -0.313538 -0.694275 1441742568 0.376831 -0.527039 -0.313538 -0.694275 1441742568 0.376831 -0.527039 -0.313538 -0.694275 1441742568 0.376831 -0.527039 -0.313538 -0.694275 1441742568 0.376831 -0.527039 -0.313538 -0.694275 1441742568 0.377014 -0.516479 -0.337036 -0.691040 1441742568 0.377014 -0.516479 -0.337036 -0.691040 1441742568 0.377014 -0.516479 -0.337036 -0.691040 1441742568 0.377014 -0.516479 -0.337036 -0.691040 1441742568 0.377014 -0.516479 -0.337036 -0.691040 1441742568 0.377014 -0.516479 -0.337036 -0.691040 1441742568 0.377014 -0.516479 -0.337036 -0.691040 1441742568 0.350464 -0.518311 -0.329468 -0.707092 1441742568 0.350464 -0.518311 -0.329468 -0.707092 1441742568 0.350464 -0.518311 -0.329468 -0.707092 1441742568 0.350464 -0.518311 -0.329468 -0.707092 1441742568 0.350464 -0.518311 -0.329468 -0.707092 1441742568 0.350464 -0.518311 -0.329468 -0.707092 1441742568 0.294556 -0.535583 -0.287598 -0.737366 1441742568 0.294556 -0.535583 -0.287598 -0.737366 1441742568 0.294556 -0.535583 -0.287598 -0.737366 1441742568 0.294556 -0.535583 -0.287598 -0.737366 1441742568 0.294556 -0.535583 -0.287598 -0.737366 1441742568 0.294556 -0.535583 -0.287598 -0.737366 1441742568 0.216919 -0.560669 -0.223328 -0.767334 1441742568 0.216919 -0.560669 -0.223328 -0.767334 1441742568 0.216919 -0.560669 -0.223328 -0.767334 1441742568 0.216919 -0.560669 -0.223328 -0.767334 1441742568 0.216919 -0.560669 -0.223328 -0.767334 1441742568 0.216919 -0.560669 -0.223328 -0.767334 1441742568 0.216919 -0.560669 -0.223328 -0.767334 1441742568 0.124817 -0.583374 -0.144592 -0.789490 1441742568 0.124817 -0.583374 -0.144592 -0.789490 1441742568 0.124817 -0.583374 -0.144592 -0.789490 1441742568 0.124817 -0.583374 -0.144592 -0.789490 1441742568 0.124817 -0.583374 -0.144592 -0.789490 1441742568 0.023254 -0.598938 -0.059631 -0.798279 1441742568 0.023254 -0.598938 -0.059631 -0.798279 1441742569 0.023254 -0.598938 -0.059631 -0.798279 1441742569 0.023254 -0.598938 -0.059631 -0.798279 1441742569 0.023254 -0.598938 -0.059631 -0.798279 1441742569 0.023254 -0.598938 -0.059631 -0.798279 1441742569 0.023254 -0.598938 -0.059631 -0.798279 1441742569 -0.086426 -0.601929 0.033997 -0.793213 1441742569 -0.086426 -0.601929 0.033997 -0.793213 1441742569 -0.086426 -0.601929 0.033997 -0.793213 1441742569 -0.086426 -0.601929 0.033997 -0.793213 1441742569 -0.086426 -0.601929 0.033997 -0.793213 1441742569 -0.086426 -0.601929 0.033997 -0.793213 1441742569 -0.195129 -0.591858 0.131897 -0.770935 1441742569 -0.195129 -0.591858 0.131897 -0.770935 1441742569 -0.195129 -0.591858 0.131897 -0.770935 1441742569 -0.195129 -0.591858 0.131897 -0.770935 1441742569 -0.195129 -0.591858 0.131897 -0.770935 1441742569 -0.195129 -0.591858 0.131897 -0.770935 1441742569 -0.290771 -0.573547 0.216492 -0.734619 1441742569 -0.290771 -0.573547 0.216492 -0.734619 1441742569 -0.290771 -0.573547 0.216492 -0.734619 1441742569 -0.290771 -0.573547 0.216492 -0.734619 1441742569 -0.290771 -0.573547 0.216492 -0.734619 1441742569 -0.290771 -0.573547 0.216492 -0.734619 1441742569 -0.378906 -0.542664 0.299316 -0.687378 1441742569 -0.378906 -0.542664 0.299316 -0.687378 1441742569 -0.378906 -0.542664 0.299316 -0.687378 1441742569 -0.378906 -0.542664 0.299316 -0.687378 1441742569 -0.378906 -0.542664 0.299316 -0.687378 1441742569 -0.378906 -0.542664 0.299316 -0.687378 1441742569 -0.458435 -0.507080 0.365051 -0.632019 1441742569 -0.458435 -0.507080 0.365051 -0.632019 1441742569 -0.458435 -0.507080 0.365051 -0.632019 1441742569 -0.458435 -0.507080 0.365051 -0.632019 1441742569 -0.458435 -0.507080 0.365051 -0.632019 1441742569 -0.458435 -0.507080 0.365051 -0.632019 1441742569 -0.458435 -0.507080 0.365051 -0.632019 1441742569 -0.524658 -0.471741 0.417908 -0.572388 1441742569 -0.524658 -0.471741 0.417908 -0.572388 1441742569 -0.524658 -0.471741 0.417908 -0.572388 1441742569 -0.524658 -0.471741 0.417908 -0.572388 1441742569 -0.524658 -0.471741 0.417908 -0.572388 1441742569 -0.524658 -0.471741 0.417908 -0.572388 1441742569 -0.566345 -0.427490 0.466858 -0.527832 1441742569 -0.566345 -0.427490 0.466858 -0.527832 1441742569 -0.566345 -0.427490 0.466858 -0.527832 1441742569 -0.566345 -0.427490 0.466858 -0.527832 1441742569 -0.566345 -0.427490 0.466858 -0.527832 1441742569 -0.566345 -0.427490 0.466858 -0.527832 1441742569 -0.582458 -0.415100 0.487366 -0.500977 1441742569 -0.582458 -0.415100 0.487366 -0.500977 1441742569 -0.582458 -0.415100 0.487366 -0.500977 1441742569 -0.582458 -0.415100 0.487366 -0.500977 1441742569 -0.582458 -0.415100 0.487366 -0.500977 1441742569 -0.582458 -0.415100 0.487366 -0.500977 1441742569 -0.582458 -0.415100 0.487366 -0.500977 1441742569 -0.573303 -0.422852 0.494812 -0.497803 1441742569 -0.573303 -0.422852 0.494812 -0.497803 1441742569 -0.573303 -0.422852 0.494812 -0.497803 1441742569 -0.573303 -0.422852 0.494812 -0.497803 1441742569 -0.573303 -0.422852 0.494812 -0.497803 1441742569 -0.573303 -0.422852 0.494812 -0.497803 1441742569 -0.539185 -0.455383 0.481812 -0.519409 1441742569 -0.539185 -0.455383 0.481812 -0.519409 1441742569 -0.539185 -0.455383 0.481812 -0.519409 1441742569 -0.539185 -0.455383 0.481812 -0.519409 1441742569 -0.539185 -0.455383 0.481812 -0.519409 1441742569 -0.539185 -0.455383 0.481812 -0.519409 1441742569 -0.488220 -0.498291 0.450012 -0.557556 1441742569 -0.488220 -0.498291 0.450012 -0.557556 1441742569 -0.488220 -0.498291 0.450012 -0.557556 1441742569 -0.488220 -0.498291 0.450012 -0.557556 1441742569 -0.488220 -0.498291 0.450012 -0.557556 1441742569 -0.488220 -0.498291 0.450012 -0.557556 1441742569 -0.426086 -0.541565 0.399780 -0.604492 1441742569 -0.426086 -0.541565 0.399780 -0.604492 1441742569 -0.426086 -0.541565 0.399780 -0.604492 1441742569 -0.426086 -0.541565 0.399780 -0.604492 1441742569 -0.426086 -0.541565 0.399780 -0.604492 1441742569 -0.426086 -0.541565 0.399780 -0.604492 1441742569 -0.349792 -0.581360 0.329285 -0.656738 1441742569 -0.349792 -0.581360 0.329285 -0.656738 1441742569 -0.349792 -0.581360 0.329285 -0.656738 1441742569 -0.349792 -0.581360 0.329285 -0.656738 1441742569 -0.349792 -0.581360 0.329285 -0.656738 1441742569 -0.349792 -0.581360 0.329285 -0.656738 1441742569 -0.349792 -0.581360 0.329285 -0.656738 1441742569 -0.266479 -0.610229 0.253540 -0.701721 1441742569 -0.266479 -0.610229 0.253540 -0.701721 1441742569 -0.266479 -0.610229 0.253540 -0.701721 1441742569 -0.266479 -0.610229 0.253540 -0.701721 1441742569 -0.266479 -0.610229 0.253540 -0.701721 1441742569 -0.266479 -0.610229 0.253540 -0.701721 1441742569 -0.185852 -0.627991 0.182556 -0.733398 1441742569 -0.185852 -0.627991 0.182556 -0.733398 1441742569 -0.185852 -0.627991 0.182556 -0.733398 1441742569 -0.185852 -0.627991 0.182556 -0.733398 1441742569 -0.185852 -0.627991 0.182556 -0.733398 1441742569 -0.185852 -0.627991 0.182556 -0.733398 1441742569 -0.185852 -0.627991 0.182556 -0.733398 1441742569 -0.101318 -0.640015 0.105652 -0.754333 1441742569 -0.101318 -0.640015 0.105652 -0.754333 1441742569 -0.101318 -0.640015 0.105652 -0.754333 1441742569 -0.101318 -0.640015 0.105652 -0.754333 1441742569 -0.101318 -0.640015 0.105652 -0.754333 1441742569 -0.016357 -0.643616 0.020386 -0.764954 1441742569 -0.016357 -0.643616 0.020386 -0.764954 1441742569 -0.016357 -0.643616 0.020386 -0.764954 1441742569 -0.016357 -0.643616 0.020386 -0.764954 1441742569 -0.016357 -0.643616 0.020386 -0.764954 1441742569 -0.016357 -0.643616 0.020386 -0.764954 1441742569 -0.016357 -0.643616 0.020386 -0.764954 1441742569 0.072083 -0.635559 -0.069397 -0.765625 1441742569 0.072083 -0.635559 -0.069397 -0.765625 1441742569 0.072083 -0.635559 -0.069397 -0.765625 1441742570 0.072083 -0.635559 -0.069397 -0.765625 1441742570 0.072083 -0.635559 -0.069397 -0.765625 1441742570 0.072083 -0.635559 -0.069397 -0.765625 1441742570 0.151367 -0.616638 -0.150085 -0.757935 1441742570 0.151367 -0.616638 -0.150085 -0.757935 1441742570 0.151367 -0.616638 -0.150085 -0.757935 1441742570 0.151367 -0.616638 -0.150085 -0.757935 1441742570 0.151367 -0.616638 -0.150085 -0.757935 1441742570 0.151367 -0.616638 -0.150085 -0.757935 1441742570 0.215088 -0.594360 -0.218018 -0.743652 1441742570 0.215088 -0.594360 -0.218018 -0.743652 1441742570 0.215088 -0.594360 -0.218018 -0.743652 1441742570 0.215088 -0.594360 -0.218018 -0.743652 1441742570 0.215088 -0.594360 -0.218018 -0.743652 1441742570 0.215088 -0.594360 -0.218018 -0.743652 1441742570 0.259521 -0.571838 -0.269043 -0.730286 1441742570 0.259521 -0.571838 -0.269043 -0.730286 1441742570 0.259521 -0.571838 -0.269043 -0.730286 1441742570 0.259521 -0.571838 -0.269043 -0.730286 1441742570 0.259521 -0.571838 -0.269043 -0.730286 1441742570 0.259521 -0.571838 -0.269043 -0.730286 1441742570 0.270569 -0.561035 -0.292358 -0.725708 1441742570 0.270569 -0.561035 -0.292358 -0.725708 1441742570 0.270569 -0.561035 -0.292358 -0.725708 1441742570 0.270569 -0.561035 -0.292358 -0.725708 1441742570 0.270569 -0.561035 -0.292358 -0.725708 1441742570 0.270569 -0.561035 -0.292358 -0.725708 1441742570 0.246765 -0.559998 -0.284973 -0.737854 1441742570 0.246765 -0.559998 -0.284973 -0.737854 1441742570 0.246765 -0.559998 -0.284973 -0.737854 1441742570 0.246765 -0.559998 -0.284973 -0.737854 1441742570 0.246765 -0.559998 -0.284973 -0.737854 1441742570 0.246765 -0.559998 -0.284973 -0.737854 1441742570 0.246765 -0.559998 -0.284973 -0.737854 1441742570 0.191406 -0.571533 -0.246460 -0.758972 1441742570 0.191406 -0.571533 -0.246460 -0.758972 1441742570 0.191406 -0.571533 -0.246460 -0.758972 1441742570 0.191406 -0.571533 -0.246460 -0.758972 1441742570 0.191406 -0.571533 -0.246460 -0.758972 1441742570 0.191406 -0.571533 -0.246460 -0.758972 1441742570 0.117493 -0.586731 -0.179199 -0.781006 1441742570 0.117493 -0.586731 -0.179199 -0.781006 1441742570 0.117493 -0.586731 -0.179199 -0.781006 1441742570 0.117493 -0.586731 -0.179199 -0.781006 1441742570 0.117493 -0.586731 -0.179199 -0.781006 1441742570 0.117493 -0.586731 -0.179199 -0.781006 1441742570 0.117493 -0.586731 -0.179199 -0.781006 1441742570 0.031860 -0.600342 -0.102783 -0.792542 1441742570 0.031860 -0.600342 -0.102783 -0.792542 1441742570 0.031860 -0.600342 -0.102783 -0.792542 1441742570 0.031860 -0.600342 -0.102783 -0.792542 1441742570 0.031860 -0.600342 -0.102783 -0.792542 1441742570 0.031860 -0.600342 -0.102783 -0.792542 1441742570 -0.059448 -0.606812 -0.024048 -0.792297 1441742570 -0.059448 -0.606812 -0.024048 -0.792297 1441742570 -0.059448 -0.606812 -0.024048 -0.792297 1441742570 -0.059448 -0.606812 -0.024048 -0.792297 1441742570 -0.059448 -0.606812 -0.024048 -0.792297 1441742570 -0.059448 -0.606812 -0.024048 -0.792297 1441742570 -0.148010 -0.604553 0.056641 -0.780701 1441742570 -0.148010 -0.604553 0.056641 -0.780701 1441742570 -0.148010 -0.604553 0.056641 -0.780701 1441742570 -0.148010 -0.604553 0.056641 -0.780701 1441742570 -0.148010 -0.604553 0.056641 -0.780701 1441742570 -0.148010 -0.604553 0.056641 -0.780701 1441742570 -0.233582 -0.593201 0.137451 -0.758118 1441742570 -0.233582 -0.593201 0.137451 -0.758118 1441742570 -0.233582 -0.593201 0.137451 -0.758118 1441742570 -0.233582 -0.593201 0.137451 -0.758118 1441742570 -0.233582 -0.593201 0.137451 -0.758118 1441742570 -0.233582 -0.593201 0.137451 -0.758118 1441742570 -0.321594 -0.568787 0.226318 -0.722473 1441742570 -0.321594 -0.568787 0.226318 -0.722473 1441742570 -0.321594 -0.568787 0.226318 -0.722473 1441742570 -0.321594 -0.568787 0.226318 -0.722473 1441742570 -0.321594 -0.568787 0.226318 -0.722473 1441742570 -0.321594 -0.568787 0.226318 -0.722473 1441742570 -0.321594 -0.568787 0.226318 -0.722473 1441742570 -0.399109 -0.535278 0.311951 -0.675964 1441742570 -0.399109 -0.535278 0.311951 -0.675964 1441742570 -0.399109 -0.535278 0.311951 -0.675964 1441742570 -0.399109 -0.535278 0.311951 -0.675964 1441742570 -0.399109 -0.535278 0.311951 -0.675964 1441742570 -0.399109 -0.535278 0.311951 -0.675964 1441742570 -0.464233 -0.492981 0.387695 -0.625488 1441742570 -0.464233 -0.492981 0.387695 -0.625488 1441742570 -0.464233 -0.492981 0.387695 -0.625488 1441742570 -0.464233 -0.492981 0.387695 -0.625488 1441742570 -0.464233 -0.492981 0.387695 -0.625488 1441742570 -0.464233 -0.492981 0.387695 -0.625488 1441742570 -0.517883 -0.451355 0.449158 -0.571289 1441742570 -0.517883 -0.451355 0.449158 -0.571289 1441742570 -0.517883 -0.451355 0.449158 -0.571289 1441742570 -0.517883 -0.451355 0.449158 -0.571289 1441742570 -0.517883 -0.451355 0.449158 -0.571289 1441742570 -0.517883 -0.451355 0.449158 -0.571289 1441742570 -0.517883 -0.451355 0.449158 -0.571289 1441742570 -0.557495 -0.413025 0.495361 -0.522827 1441742570 -0.557495 -0.413025 0.495361 -0.522827 1441742570 -0.557495 -0.413025 0.495361 -0.522827 1441742570 -0.557495 -0.413025 0.495361 -0.522827 1441742570 -0.557495 -0.413025 0.495361 -0.522827 1441742570 -0.557495 -0.413025 0.495361 -0.522827 1441742570 -0.569580 -0.387451 0.524475 -0.500427 1441742570 -0.569580 -0.387451 0.524475 -0.500427 1441742570 -0.569580 -0.387451 0.524475 -0.500427 1441742570 -0.569580 -0.387451 0.524475 -0.500427 1441742570 -0.569580 -0.387451 0.524475 -0.500427 1441742570 -0.569580 -0.387451 0.524475 -0.500427 1441742570 -0.562744 -0.388855 0.534668 -0.496338 1441742570 -0.562744 -0.388855 0.534668 -0.496338 1441742570 -0.562744 -0.388855 0.534668 -0.496338 1441742571 -0.562744 -0.388855 0.534668 -0.496338 1441742571 -0.562744 -0.388855 0.534668 -0.496338 1441742571 -0.562744 -0.388855 0.534668 -0.496338 1441742571 -0.537598 -0.404114 0.531738 -0.514771 1441742571 -0.537598 -0.404114 0.531738 -0.514771 1441742571 -0.537598 -0.404114 0.531738 -0.514771 1441742571 -0.537598 -0.404114 0.531738 -0.514771 1441742571 -0.537598 -0.404114 0.531738 -0.514771 1441742571 -0.537598 -0.404114 0.531738 -0.514771 1441742571 -0.489746 -0.440613 0.504272 -0.558350 1441742571 -0.489746 -0.440613 0.504272 -0.558350 1441742571 -0.489746 -0.440613 0.504272 -0.558350 1441742571 -0.489746 -0.440613 0.504272 -0.558350 1441742571 -0.489746 -0.440613 0.504272 -0.558350 1441742571 -0.489746 -0.440613 0.504272 -0.558350 1441742571 -0.426819 -0.487488 0.454041 -0.611572 1441742571 -0.426819 -0.487488 0.454041 -0.611572 1441742571 -0.426819 -0.487488 0.454041 -0.611572 1441742571 -0.426819 -0.487488 0.454041 -0.611572 1441742571 -0.426819 -0.487488 0.454041 -0.611572 1441742571 -0.426819 -0.487488 0.454041 -0.611572 1441742571 -0.355164 -0.529053 0.393799 -0.662476 1441742571 -0.355164 -0.529053 0.393799 -0.662476 1441742571 -0.355164 -0.529053 0.393799 -0.662476 1441742571 -0.355164 -0.529053 0.393799 -0.662476 1441742571 -0.355164 -0.529053 0.393799 -0.662476 1441742571 -0.355164 -0.529053 0.393799 -0.662476 1441742571 -0.355164 -0.529053 0.393799 -0.662476 1441742571 -0.266296 -0.572083 0.317322 -0.707947 1441742571 -0.266296 -0.572083 0.317322 -0.707947 1441742571 -0.266296 -0.572083 0.317322 -0.707947 1441742571 -0.266296 -0.572083 0.317322 -0.707947 1441742571 -0.266296 -0.572083 0.317322 -0.707947 1441742571 -0.266296 -0.572083 0.317322 -0.707947 1441742571 -0.175598 -0.607056 0.223572 -0.742126 1441742571 -0.175598 -0.607056 0.223572 -0.742126 1441742571 -0.175598 -0.607056 0.223572 -0.742126 1441742571 -0.175598 -0.607056 0.223572 -0.742126 1441742571 -0.175598 -0.607056 0.223572 -0.742126 1441742571 -0.175598 -0.607056 0.223572 -0.742126 1441742571 -0.080505 -0.624329 0.137329 -0.764832 1441742571 -0.080505 -0.624329 0.137329 -0.764832 1441742571 -0.080505 -0.624329 0.137329 -0.764832 1441742571 -0.080505 -0.624329 0.137329 -0.764832 1441742571 -0.080505 -0.624329 0.137329 -0.764832 1441742571 -0.080505 -0.624329 0.137329 -0.764832 1441742571 0.018372 -0.629395 0.051575 -0.775208 1441742571 0.018372 -0.629395 0.051575 -0.775208 1441742571 0.018372 -0.629395 0.051575 -0.775208 1441742571 0.018372 -0.629395 0.051575 -0.775208 1441742571 0.018372 -0.629395 0.051575 -0.775208 1441742571 0.018372 -0.629395 0.051575 -0.775208 1441742571 0.018372 -0.629395 0.051575 -0.775208 1441742571 0.112854 -0.625610 -0.034912 -0.771179 1441742571 0.112854 -0.625610 -0.034912 -0.771179 1441742571 0.112854 -0.625610 -0.034912 -0.771179 1441742571 0.112854 -0.625610 -0.034912 -0.771179 1441742571 0.112854 -0.625610 -0.034912 -0.771179 1441742571 0.191528 -0.612244 -0.107544 -0.759583 1441742571 0.191528 -0.612244 -0.107544 -0.759583 1441742571 0.191528 -0.612244 -0.107544 -0.759583 1441742571 0.191528 -0.612244 -0.107544 -0.759583 1441742571 0.191528 -0.612244 -0.107544 -0.759583 1441742571 0.191528 -0.612244 -0.107544 -0.759583 1441742571 0.191528 -0.612244 -0.107544 -0.759583 1441742571 0.258057 -0.591736 -0.177917 -0.742737 1441742571 0.258057 -0.591736 -0.177917 -0.742737 1441742571 0.258057 -0.591736 -0.177917 -0.742737 1441742571 0.258057 -0.591736 -0.177917 -0.742737 1441742571 0.304382 -0.567749 -0.233093 -0.728516 1441742571 0.304382 -0.567749 -0.233093 -0.728516 1441742571 0.304382 -0.567749 -0.233093 -0.728516 1441742571 0.304382 -0.567749 -0.233093 -0.728516 1441742571 0.304382 -0.567749 -0.233093 -0.728516 1441742571 0.304382 -0.567749 -0.233093 -0.728516 1441742571 0.329651 -0.548767 -0.268372 -0.719849 1441742571 0.329651 -0.548767 -0.268372 -0.719849 1441742571 0.329651 -0.548767 -0.268372 -0.719849 1441742571 0.329651 -0.548767 -0.268372 -0.719849 1441742571 0.329651 -0.548767 -0.268372 -0.719849 1441742571 0.329651 -0.548767 -0.268372 -0.719849 1441742571 0.329956 -0.539246 -0.284180 -0.720886 1441742571 0.329956 -0.539246 -0.284180 -0.720886 1441742571 0.329956 -0.539246 -0.284180 -0.720886 1441742571 0.329956 -0.539246 -0.284180 -0.720886 1441742571 0.329956 -0.539246 -0.284180 -0.720886 1441742571 0.329956 -0.539246 -0.284180 -0.720886 1441742571 0.329956 -0.539246 -0.284180 -0.720886 1441742571 0.300354 -0.543030 -0.274109 -0.734741 1441742571 0.300354 -0.543030 -0.274109 -0.734741 1441742571 0.300354 -0.543030 -0.274109 -0.734741 1441742571 0.300354 -0.543030 -0.274109 -0.734741 1441742571 0.300354 -0.543030 -0.274109 -0.734741 1441742571 0.248535 -0.554016 -0.239990 -0.757446 1441742571 0.248535 -0.554016 -0.239990 -0.757446 1441742571 0.248535 -0.554016 -0.239990 -0.757446 1441742571 0.248535 -0.554016 -0.239990 -0.757446 1441742571 0.248535 -0.554016 -0.239990 -0.757446 1441742571 0.248535 -0.554016 -0.239990 -0.757446 1441742571 0.248535 -0.554016 -0.239990 -0.757446 1441742571 0.170776 -0.570374 -0.183105 -0.782349 1441742571 0.170776 -0.570374 -0.183105 -0.782349 1441742571 0.170776 -0.570374 -0.183105 -0.782349 1441742571 0.170776 -0.570374 -0.183105 -0.782349 1441742571 0.170776 -0.570374 -0.183105 -0.782349 1441742571 0.170776 -0.570374 -0.183105 -0.782349 1441742571 0.074768 -0.586182 -0.104065 -0.800049 1441742571 0.074768 -0.586182 -0.104065 -0.800049 1441742571 0.074768 -0.586182 -0.104065 -0.800049 1441742571 0.074768 -0.586182 -0.104065 -0.800049 1441742571 0.074768 -0.586182 -0.104065 -0.800049 1441742572 0.074768 -0.586182 -0.104065 -0.800049 1441742572 -0.019409 -0.593933 -0.024597 -0.803955 1441742572 -0.019409 -0.593933 -0.024597 -0.803955 1441742572 -0.019409 -0.593933 -0.024597 -0.803955 1441742572 -0.019409 -0.593933 -0.024597 -0.803955 1441742572 -0.019409 -0.593933 -0.024597 -0.803955 1441742572 -0.019409 -0.593933 -0.024597 -0.803955 1441742572 -0.108032 -0.594849 0.047363 -0.795227 1441742572 -0.108032 -0.594849 0.047363 -0.795227 1441742572 -0.108032 -0.594849 0.047363 -0.795227 1441742572 -0.108032 -0.594849 0.047363 -0.795227 1441742572 -0.108032 -0.594849 0.047363 -0.795227 1441742572 -0.108032 -0.594849 0.047363 -0.795227 1441742572 -0.108032 -0.594849 0.047363 -0.795227 1441742572 -0.190369 -0.588928 0.114929 -0.777039 1441742572 -0.190369 -0.588928 0.114929 -0.777039 1441742572 -0.190369 -0.588928 0.114929 -0.777039 1441742572 -0.190369 -0.588928 0.114929 -0.777039 1441742572 -0.190369 -0.588928 0.114929 -0.777039 1441742572 -0.190369 -0.588928 0.114929 -0.777039 1441742572 -0.267273 -0.576660 0.180237 -0.750732 1441742572 -0.267273 -0.576660 0.180237 -0.750732 1441742572 -0.267273 -0.576660 0.180237 -0.750732 1441742572 -0.267273 -0.576660 0.180237 -0.750732 1441742572 -0.267273 -0.576660 0.180237 -0.750732 1441742572 -0.267273 -0.576660 0.180237 -0.750732 1441742572 -0.267273 -0.576660 0.180237 -0.750732 1441742572 -0.341064 -0.557922 0.248535 -0.714661 1441742572 -0.341064 -0.557922 0.248535 -0.714661 1441742572 
-0.139832 -0.615906 0.128418 -0.764648 1441742574 -0.139832 -0.615906 0.128418 -0.764648 1441742574 -0.139832 -0.615906 0.128418 -0.764648 1441742574 -0.139832 -0.615906 0.128418 -0.764648 1441742574 -0.139832 -0.615906 0.128418 -0.764648 1441742574 -0.139832 -0.615906 0.128418 -0.764648 1441742574 -0.096863 -0.619080 0.096436 -0.773376 1441742574 -0.096863 -0.619080 0.096436 -0.773376 1441742574 -0.096863 -0.619080 0.096436 -0.773376 1441742574 -0.096863 -0.619080 0.096436 -0.773376 1441742574 -0.096863 -0.619080 0.096436 -0.773376 1441742574 -0.096863 -0.619080 0.096436 -0.773376 1441742574 -0.043518 -0.621460 0.056519 -0.780273 1441742574 -0.043518 -0.621460 0.056519 -0.780273 1441742574 -0.043518 -0.621460 0.056519 -0.780273 1441742574 -0.043518 -0.621460 0.056519 -0.780273 1441742574 -0.043518 -0.621460 0.056519 -0.780273 1441742574 -0.043518 -0.621460 0.056519 -0.780273 1441742574 0.021667 -0.622437 0.003662 -0.782410 1441742574 0.021667 -0.622437 0.003662 -0.782410 1441742574 0.021667 -0.622437 0.003662 -0.782410 1441742574 0.021667 -0.622437 0.003662 -0.782410 1441742574 0.021667 -0.622437 0.003662 -0.782410 1441742574 0.021667 -0.622437 0.003662 -0.782410 1441742574 0.093079 -0.616089 -0.058594 -0.780029 1441742574 0.093079 -0.616089 -0.058594 -0.780029 1441742574 0.093079 -0.616089 -0.058594 -0.780029 1441742574 0.093079 -0.616089 -0.058594 -0.780029 1441742574 0.093079 -0.616089 -0.058594 -0.780029 1441742574 0.093079 -0.616089 -0.058594 -0.780029 1441742574 0.093079 -0.616089 -0.058594 -0.780029 1441742574 0.162109 -0.602478 -0.125000 -0.771484 1441742574 0.162109 -0.602478 -0.125000 -0.771484 1441742574 0.162109 -0.602478 -0.125000 -0.771484 1441742574 0.162109 -0.602478 -0.125000 -0.771484 1441742574 0.162109 -0.602478 -0.125000 -0.771484 1441742574 0.162109 -0.602478 -0.125000 -0.771484 1441742574 0.231567 -0.581787 -0.185974 -0.757202 1441742574 0.231567 -0.581787 -0.185974 -0.757202 1441742574 0.231567 -0.581787 -0.185974 -0.757202 1441742574 0.231567 -0.581787 -0.185974 -0.757202 1441742574 0.231567 -0.581787 -0.185974 -0.757202 1441742574 0.231567 -0.581787 -0.185974 -0.757202 1441742574 0.231567 -0.581787 -0.185974 -0.757202 1441742574 0.306335 -0.551086 -0.266174 -0.729126 1441742574 0.306335 -0.551086 -0.266174 -0.729126 1441742574 0.306335 -0.551086 -0.266174 -0.729126 1441742574 0.306335 -0.551086 -0.266174 -0.729126 1441742574 0.357971 -0.517944 -0.327393 -0.704590 1441742574 0.357971 -0.517944 -0.327393 -0.704590 1441742574 0.357971 -0.517944 -0.327393 -0.704590 1441742574 0.357971 -0.517944 -0.327393 -0.704590 1441742574 0.357971 -0.517944 -0.327393 -0.704590 1441742574 0.357971 -0.517944 -0.327393 -0.704590 1441742574 0.377258 -0.499756 -0.354858 -0.694336 1441742574 0.377258 -0.499756 -0.354858 -0.694336 1441742575 0.377258 -0.499756 -0.354858 -0.694336 1441742575 0.377258 -0.499756 -0.354858 -0.694336 1441742575 0.377258 -0.499756 -0.354858 -0.694336 1441742575 0.377258 -0.499756 -0.354858 -0.694336 1441742575 0.377258 -0.499756 -0.354858 -0.694336 1441742575 0.368958 -0.500549 -0.353638 -0.698792 1441742575 0.368958 -0.500549 -0.353638 -0.698792 1441742575 0.368958 -0.500549 -0.353638 -0.698792 1441742575 0.368958 -0.500549 -0.353638 -0.698792 1441742575 0.368958 -0.500549 -0.353638 -0.698792 1441742575 0.368958 -0.500549 -0.353638 -0.698792 1441742575 0.330017 -0.520569 -0.322205 -0.718567 1441742575 0.330017 -0.520569 -0.322205 -0.718567 1441742575 0.330017 -0.520569 -0.322205 -0.718567 1441742575 0.330017 -0.520569 -0.322205 -0.718567 1441742575 0.330017 -0.520569 -0.322205 -0.718567 1441742575 0.274109 -0.546082 -0.276306 -0.741882 1441742575 0.274109 -0.546082 -0.276306 -0.741882 1441742575 0.274109 -0.546082 -0.276306 -0.741882 1441742575 0.274109 -0.546082 -0.276306 -0.741882 1441742575 0.274109 -0.546082 -0.276306 -0.741882 1441742575 0.274109 -0.546082 -0.276306 -0.741882 1441742575 0.200684 -0.571411 -0.221375 -0.764404 1441742575 0.200684 -0.571411 -0.221375 -0.764404 1441742575 0.200684 -0.571411 -0.221375 -0.764404 1441742575 0.200684 -0.571411 -0.221375 -0.764404 1441742575 0.200684 -0.571411 -0.221375 -0.764404 1441742575 0.113708 -0.593201 -0.151733 -0.782471 1441742575 0.113708 -0.593201 -0.151733 -0.782471 1441742575 0.113708 -0.593201 -0.151733 -0.782471 1441742575 0.113708 -0.593201 -0.151733 -0.782471 1441742575 0.113708 -0.593201 -0.151733 -0.782471 1441742575 0.113708 -0.593201 -0.151733 -0.782471 1441742575 0.016357 -0.609375 -0.073303 -0.789368 1441742575 0.016357 -0.609375 -0.073303 -0.789368 1441742575 0.016357 -0.609375 -0.073303 -0.789368 1441742575 0.016357 -0.609375 -0.073303 -0.789368 1441742575 0.016357 -0.609375 -0.073303 -0.789368 1441742575 0.016357 -0.609375 -0.073303 -0.789368 1441742575 -0.092957 -0.618103 0.017517 -0.780457 1441742575 -0.092957 -0.618103 0.017517 -0.780457 1441742575 -0.092957 -0.618103 0.017517 -0.780457 1441742575 -0.092957 -0.618103 0.017517 -0.780457 1441742575 -0.092957 -0.618103 0.017517 -0.780457 1441742575 -0.092957 -0.618103 0.017517 -0.780457 1441742575 -0.201172 -0.616882 0.110657 -0.752869 1441742575 -0.201172 -0.616882 0.110657 -0.752869 1441742575 -0.201172 -0.616882 0.110657 -0.752869 1441742575 -0.201172 -0.616882 0.110657 -0.752869 1441742575 -0.201172 -0.616882 0.110657 -0.752869 1441742575 -0.201172 -0.616882 0.110657 -0.752869 1441742575 -0.201172 -0.616882 0.110657 -0.752869 1441742575 -0.291260 -0.603271 0.193298 -0.716919 1441742575 -0.291260 -0.603271 0.193298 -0.716919 1441742575 -0.291260 -0.603271 0.193298 -0.716919 1441742575 -0.291260 -0.603271 0.193298 -0.716919 1441742575 -0.291260 -0.603271 0.193298 -0.716919 1441742575 -0.291260 -0.603271 0.193298 -0.716919 1441742575 -0.369507 -0.578003 0.271912 -0.674927 1441742575 -0.369507 -0.578003 0.271912 -0.674927 1441742575 -0.369507 -0.578003 0.271912 -0.674927 1441742575 -0.369507 -0.578003 0.271912 -0.674927 1441742575 -0.369507 -0.578003 0.271912 -0.674927 1441742575 -0.369507 -0.578003 0.271912 -0.674927 1441742575 -0.437439 -0.538513 0.353577 -0.627502 1441742575 -0.437439 -0.538513 0.353577 -0.627502 1441742575 -0.437439 -0.538513 0.353577 -0.627502 1441742575 -0.437439 -0.538513 0.353577 -0.627502 1441742575 -0.437439 -0.538513 0.353577 -0.627502 1441742575 -0.437439 -0.538513 0.353577 -0.627502 1441742575 -0.489807 -0.495361 0.425049 -0.578003 1441742575 -0.489807 -0.495361 0.425049 -0.578003 1441742575 -0.489807 -0.495361 0.425049 -0.578003 1441742575 -0.489807 -0.495361 0.425049 -0.578003 1441742575 -0.489807 -0.495361 0.425049 -0.578003 1441742575 -0.489807 -0.495361 0.425049 -0.578003 1441742575 -0.509644 -0.461365 0.474182 -0.550110 1441742575 -0.509644 -0.461365 0.474182 -0.550110 1441742575 -0.509644 -0.461365 0.474182 -0.550110 1441742575 -0.509644 -0.461365 0.474182 -0.550110 1441742575 -0.509644 -0.461365 0.474182 -0.550110 1441742575 -0.509644 -0.461365 0.474182 -0.550110 1441742575 -0.509644 -0.461365 0.474182 -0.550110 1441742575 -0.508850 -0.449219 0.495178 -0.542358 1441742575 -0.508850 -0.449219 0.495178 -0.542358 1441742575 -0.508850 -0.449219 0.495178 -0.542358 1441742575 -0.508850 -0.449219 0.495178 -0.542358 1441742575 -0.508850 -0.449219 0.495178 -0.542358 1441742575 -0.508850 -0.449219 0.495178 -0.542358 1441742575 -0.487000 -0.453857 0.495300 -0.558228 1441742575 -0.487000 -0.453857 0.495300 -0.558228 1441742575 -0.487000 -0.453857 0.495300 -0.558228 1441742575 -0.487000 -0.453857 0.495300 -0.558228 1441742575 -0.487000 -0.453857 0.495300 -0.558228 1441742575 -0.487000 -0.453857 0.495300 -0.558228 1441742575 -0.444702 -0.475220 0.474976 -0.592346 1441742575 -0.444702 -0.475220 0.474976 -0.592346 1441742575 -0.444702 -0.475220 0.474976 -0.592346 1441742575 -0.444702 -0.475220 0.474976 -0.592346 1441742575 -0.444702 -0.475220 0.474976 -0.592346 1441742575 -0.444702 -0.475220 0.474976 -0.592346 1441742575 -0.392212 -0.505005 0.442139 -0.629028 1441742575 -0.392212 -0.505005 0.442139 -0.629028 1441742575 -0.392212 -0.505005 0.442139 -0.629028 1441742575 -0.392212 -0.505005 0.442139 -0.629028 1441742575 -0.392212 -0.505005 0.442139 -0.629028 1441742575 -0.392212 -0.505005 0.442139 -0.629028 1441742575 -0.331238 -0.539490 0.397095 -0.664551 1441742575 -0.331238 -0.539490 0.397095 -0.664551 1441742575 -0.331238 -0.539490 0.397095 -0.664551 1441742576 -0.331238 -0.539490 0.397095 -0.664551 1441742576 -0.331238 -0.539490 0.397095 -0.664551 1441742576 -0.331238 -0.539490 0.397095 -0.664551 1441742576 -0.257935 -0.577759 0.330505 -0.700378 1441742576 -0.257935 -0.577759 0.330505 -0.700378 1441742576 -0.257935 -0.577759 0.330505 -0.700378 1441742576 -0.257935 -0.577759 0.330505 -0.700378 1441742576 -0.257935 -0.577759 0.330505 -0.700378 1441742576 -0.257935 -0.577759 0.330505 -0.700378 1441742576 -0.257935 -0.577759 0.330505 -0.700378 1441742576 -0.178162 -0.610413 0.246094 -0.731567 1441742576 -0.178162 -0.610413 0.246094 -0.731567 1441742576 -0.178162 -0.610413 0.246094 -0.731567 1441742576 -0.178162 -0.610413 0.246094 -0.731567 1441742576 -0.178162 -0.610413 0.246094 -0.731567 1441742576 -0.178162 -0.610413 0.246094 -0.731567 1441742576 -0.178162 -0.610413 0.246094 -0.731567 1441742576 -0.089783 -0.631226 0.156189 -0.754456 1441742576 -0.089783 -0.631226 0.156189 -0.754456 1441742576 -0.089783 -0.631226 0.156189 -0.754456 1441742576 -0.089783 -0.631226 0.156189 -0.754456 1441742576 -0.089783 -0.631226 0.156189 -0.754456 1441742576 -0.089783 -0.631226 0.156189 -0.754456 1441742576 0.001343 -0.637329 0.066956 -0.767700 1441742576 0.001343 -0.637329 0.066956 -0.767700 1441742576 0.001343 -0.637329 0.066956 -0.767700 1441742576 0.001343 -0.637329 0.066956 -0.767700 1441742576 0.001343 -0.637329 0.066956 -0.767700 1441742576 0.001343 -0.637329 0.066956 -0.767700 1441742576 0.095886 -0.633362 -0.029175 -0.767395 1441742576 0.095886 -0.633362 -0.029175 -0.767395 1441742576 0.095886 -0.633362 -0.029175 -0.767395 1441742576 0.095886 -0.633362 -0.029175 -0.767395 1441742576 0.095886 -0.633362 -0.029175 -0.767395 1441742576 0.095886 -0.633362 -0.029175 -0.767395 1441742576 0.178040 -0.615784 -0.115784 -0.758789 1441742576 0.178040 -0.615784 -0.115784 -0.758789 1441742576 0.178040 -0.615784 -0.115784 -0.758789 1441742576 0.178040 -0.615784 -0.115784 -0.758789 1441742576 0.178040 -0.615784 -0.115784 -0.758789 1441742576 0.178040 -0.615784 -0.115784 -0.758789 1441742576 0.178040 -0.615784 -0.115784 -0.758789 1441742576 0.249939 -0.590149 -0.186646 -0.744629 1441742576 0.249939 -0.590149 -0.186646 -0.744629 1441742576 0.249939 -0.590149 -0.186646 -0.744629 1441742576 0.249939 -0.590149 -0.186646 -0.744629 1441742576 0.249939 -0.590149 -0.186646 -0.744629 1441742576 0.249939 -0.590149 -0.186646 -0.744629 1441742576 0.308044 -0.563538 -0.245178 -0.726318 1441742576 0.308044 -0.563538 -0.245178 -0.726318 1441742576 0.308044 -0.563538 -0.245178 -0.726318 1441742576 0.308044 -0.563538 -0.245178 -0.726318 1441742576 0.308044 -0.563538 -0.245178 -0.726318 1441742576 0.308044 -0.563538 -0.245178 -0.726318 1441742576 0.344666 -0.541443 -0.286743 -0.711304 1441742576 0.344666 -0.541443 -0.286743 -0.711304 1441742576 0.344666 -0.541443 -0.286743 -0.711304 1441742576 0.344666 -0.541443 -0.286743 -0.711304 1441742576 0.344666 -0.541443 -0.286743 -0.711304 1441742576 0.344666 -0.541443 -0.286743 -0.711304 1441742576 0.344666 -0.541443 -0.286743 -0.711304 1441742576 0.352783 -0.529114 -0.304810 -0.709045 1441742576 0.352783 -0.529114 -0.304810 -0.709045 1441742576 0.352783 -0.529114 -0.304810 -0.709045 1441742576 0.352783 -0.529114 -0.304810 -0.709045 1441742576 0.352783 -0.529114 -0.304810 -0.709045 1441742576 0.352783 -0.529114 -0.304810 -0.709045 1441742576 0.329163 -0.532837 -0.293274 -0.722351 1441742576 0.329163 -0.532837 -0.293274 -0.722351 1441742576 0.329163 -0.532837 -0.293274 -0.722351 1441742576 0.329163 -0.532837 -0.293274 -0.722351 1441742576 0.329163 -0.532837 -0.293274 -0.722351 1441742576 0.278503 -0.546021 -0.256287 -0.747498 1441742576 0.278503 -0.546021 -0.256287 -0.747498 1441742576 0.278503 -0.546021 -0.256287 -0.747498 1441742576 0.278503 -0.546021 -0.256287 -0.747498 1441742576 0.278503 -0.546021 -0.256287 -0.747498 1441742576 0.278503 -0.546021 -0.256287 -0.747498 1441742576 0.278503 -0.546021 -0.256287 -0.747498 1441742576 0.207458 -0.564514 -0.200378 -0.773438 1441742576 0.207458 -0.564514 -0.200378 -0.773438 1441742576 0.207458 -0.564514 -0.200378 -0.773438 1441742576 0.207458 -0.564514 -0.200378 -0.773438 1441742576 0.207458 -0.564514 -0.200378 -0.773438 1441742576 0.207458 -0.564514 -0.200378 -0.773438 1441742576 0.207458 -0.564514 -0.200378 -0.773438 1441742576 0.121826 -0.583435 -0.128845 -0.792603 1441742576 0.121826 -0.583435 -0.128845 -0.792603 1441742576 0.121826 -0.583435 -0.128845 -0.792603 1441742576 0.121826 -0.583435 -0.128845 -0.792603 1441742576 0.121826 -0.583435 -0.128845 -0.792603 1441742576 0.121826 -0.583435 -0.128845 -0.792603 1441742576 0.025696 -0.597229 -0.046936 -0.800354 1441742576 0.025696 -0.597229 -0.046936 -0.800354 1441742576 0.025696 -0.597229 -0.046936 -0.800354 1441742576 0.025696 -0.597229 -0.046936 -0.800354 1441742576 0.025696 -0.597229 -0.046936 -0.800354 1441742576 0.025696 -0.597229 -0.046936 -0.800354 1441742576 -0.070984 -0.601563 0.032898 -0.795044 1441742576 -0.070984 -0.601563 0.032898 -0.795044 1441742576 -0.070984 -0.601563 0.032898 -0.795044 1441742576 -0.070984 -0.601563 0.032898 -0.795044 1441742576 -0.070984 -0.601563 0.032898 -0.795044 1441742576 -0.070984 -0.601563 0.032898 -0.795044 1441742576 -0.070984 -0.601563 0.032898 -0.795044 1441742576 -0.164551 -0.596252 0.108704 -0.778259 1441742576 -0.164551 -0.596252 0.108704 -0.778259 1441742576 -0.164551 -0.596252 0.108704 -0.778259 1441742576 -0.164551 -0.596252 0.108704 -0.778259 1441742576 -0.164551 -0.596252 0.108704 -0.778259 1441742576 -0.164551 -0.596252 0.108704 -0.778259 1441742576 -0.257751 -0.581909 0.183533 -0.749207 1441742576 -0.257751 -0.581909 0.183533 -0.749207 1441742576 -0.257751 -0.581909 0.183533 -0.749207 1441742576 -0.257751 -0.581909 0.183533 -0.749207 1441742577 -0.257751 -0.581909 0.183533 -0.749207 1441742577 -0.257751 -0.581909 0.183533 -0.749207 1441742577 -0.349243 -0.556458 0.262817 -0.706665 1441742577 -0.349243 -0.556458 0.262817 -0.706665 1441742577 -0.349243 -0.556458 0.262817 -0.706665 1441742577 -0.349243 -0.556458 0.262817 -0.706665 1441742577 -0.349243 -0.556458 0.262817 -0.706665 1441742577 -0.349243 -0.556458 0.262817 -0.706665 1441742577 -0.349243 -0.556458 0.262817 -0.706665 1441742577 -0.429688 -0.521484 0.334106 -0.657166 1441742577 -0.429688 -0.521484 0.334106 -0.657166 1441742577 -0.429688 -0.521484 0.334106 -0.657166 1441742577 -0.429688 -0.521484 0.334106 -0.657166 1441742577 -0.429688 -0.521484 0.334106 -0.657166 1441742577 -0.429688 -0.521484 0.334106 -0.657166 1441742577 -0.498108 -0.483887 0.389771 -0.604858 1441742577 -0.498108 -0.483887 0.389771 -0.604858 1441742577 -0.498108 -0.483887 0.389771 -0.604858 1441742577 -0.498108 -0.483887 0.389771 -0.604858 1441742577 -0.498108 -0.483887 0.389771 -0.604858 1441742577 -0.498108 -0.483887 0.389771 -0.604858 1441742577 -0.549438 -0.448792 0.430481 -0.558105 1441742577 -0.549438 -0.448792 0.430481 -0.558105 1441742577 -0.549438 -0.448792 0.430481 -0.558105 1441742577 -0.549438 -0.448792 0.430481 -0.558105 1441742577 -0.549438 -0.448792 0.430481 -0.558105 1441742577 -0.549438 -0.448792 0.430481 -0.558105 1441742577 -0.549438 -0.448792 0.430481 -0.558105 1441742577 -0.575562 -0.427002 0.456299 -0.527527 1441742577 -0.575562 -0.427002 0.456299 -0.527527 1441742577 -0.575562 -0.427002 0.456299 -0.527527 1441742577 -0.575562 -0.427002 0.456299 -0.527527 1441742577 -0.575562 -0.427002 0.456299 -0.527527 1441742577 -0.575562 -0.427002 0.456299 -0.527527 1441742577 -0.575562 -0.427002 0.456299 -0.527527 1441742577 -0.587158 -0.421570 0.469666 -0.506958 1441742577 -0.587158 -0.421570 0.469666 -0.506958 1441742577 -0.587158 -0.421570 0.469666 -0.506958 1441742577 -0.587158 -0.421570 0.469666 -0.506958 1441742577 -0.587158 -0.421570 0.469666 -0.506958 1441742577 -0.587158 -0.421570 0.469666 -0.506958 1441742577 -0.577148 -0.430298 0.475769 -0.505493 1441742577 -0.577148 -0.430298 0.475769 -0.505493 1441742577 -0.577148 -0.430298 0.475769 -0.505493 1441742577 -0.577148 -0.430298 0.475769 -0.505493 1441742577 -0.577148 -0.430298 0.475769 -0.505493 1441742577 -0.577148 -0.430298 0.475769 -0.505493 1441742577 -0.543945 -0.456482 0.464844 -0.528870 1441742577 -0.543945 -0.456482 0.464844 -0.528870 1441742577 -0.543945 -0.456482 0.464844 -0.528870 1441742577 -0.543945 -0.456482 0.464844 -0.528870 1441742577 -0.543945 -0.456482 0.464844 -0.528870 1441742577 -0.543945 -0.456482 0.464844 -0.528870 1441742577 -0.488281 -0.494080 0.433044 -0.574402 1441742577 -0.488281 -0.494080 0.433044 -0.574402 1441742577 -0.488281 -0.494080 0.433044 -0.574402 1441742577 -0.488281 -0.494080 0.433044 -0.574402 1441742577 -0.488281 -0.494080 0.433044 -0.574402 1441742577 -0.488281 -0.494080 0.433044 -0.574402 1441742577 -0.488281 -0.494080 0.433044 -0.574402 1441742577 -0.417480 -0.540283 0.373291 -0.628113 1441742577 -0.417480 -0.540283 0.373291 -0.628113 1441742577 -0.417480 -0.540283 0.373291 -0.628113 1441742577 -0.417480 -0.540283 0.373291 -0.628113 1441742577 -0.417480 -0.540283 0.373291 -0.628113 1441742577 -0.417480 -0.540283 0.373291 -0.628113 1441742577 -0.343384 -0.581177 0.298523 -0.674744 1441742577 -0.343384 -0.581177 0.298523 -0.674744 1441742577 -0.343384 -0.581177 0.298523 -0.674744 1441742577 -0.343384 -0.581177 0.298523 -0.674744 1441742577 -0.343384 -0.581177 0.298523 -0.674744 1441742577 -0.343384 -0.581177 0.298523 -0.674744 1441742577 -0.260010 -0.610779 0.219971 -0.714844 1441742577 -0.260010 -0.610779 0.219971 -0.714844 1441742577 -0.260010 -0.610779 0.219971 -0.714844 1441742577 -0.260010 -0.610779 0.219971 -0.714844 1441742577 -0.260010 -0.610779 0.219971 -0.714844 1441742577 -0.260010 -0.610779 0.219971 -0.714844 1441742577 -0.260010 -0.610779 0.219971 -0.714844 1441742577 -0.178772 -0.627014 0.148865 -0.743530 1441742577 -0.178772 -0.627014 0.148865 -0.743530 1441742577 -0.178772 -0.627014 0.148865 -0.743530 1441742577 -0.178772 -0.627014 0.148865 -0.743530 1441742577 -0.178772 -0.627014 0.148865 -0.743530 1441742577 -0.178772 -0.627014 0.148865 -0.743530 1441742577 -0.091858 -0.636963 0.076294 -0.761597 1441742577 -0.091858 -0.636963 0.076294 -0.761597 1441742577 -0.091858 -0.636963 0.076294 -0.761597 1441742577 -0.091858 -0.636963 0.076294 -0.761597 1441742577 -0.091858 -0.636963 0.076294 -0.761597 1441742577 -0.091858 -0.636963 0.076294 -0.761597 1441742577 -0.000610 -0.637207 -0.001343 -0.770752 1441742577 -0.000610 -0.637207 -0.001343 -0.770752 1441742577 -0.000610 -0.637207 -0.001343 -0.770752 1441742577 -0.000610 -0.637207 -0.001343 -0.770752 1441742577 -0.000610 -0.637207 -0.001343 -0.770752 1441742577 -0.000610 -0.637207 -0.001343 -0.770752 1441742577 0.094604 -0.626221 -0.080750 -0.769714 1441742577 0.094604 -0.626221 -0.080750 -0.769714 1441742577 0.094604 -0.626221 -0.080750 -0.769714 1441742577 0.094604 -0.626221 -0.080750 -0.769714 1441742577 0.094604 -0.626221 -0.080750 -0.769714 1441742577 0.094604 -0.626221 -0.080750 -0.769714 1441742577 0.184021 -0.605896 -0.160461 -0.757202 1441742577 0.184021 -0.605896 -0.160461 -0.757202 1441742577 0.184021 -0.605896 -0.160461 -0.757202 1441742577 0.184021 -0.605896 -0.160461 -0.757202 1441742577 0.184021 -0.605896 -0.160461 -0.757202 1441742577 0.184021 -0.605896 -0.160461 -0.757202 1441742577 0.252380 -0.579773 -0.219666 -0.742981 1441742577 0.252380 -0.579773 -0.219666 -0.742981 1441742577 0.252380 -0.579773 -0.219666 -0.742981 1441742577 0.252380 -0.579773 -0.219666 -0.742981 1441742577 0.252380 -0.579773 -0.219666 -0.742981 1441742578 0.252380 -0.579773 -0.219666 -0.742981 1441742578 0.290405 -0.557312 -0.259705 -0.733276 1441742578 0.290405 -0.557312 -0.259705 -0.733276 1441742578 0.290405 -0.557312 -0.259705 -0.733276 1441742578 0.290405 -0.557312 -0.259705 -0.733276 1441742578 0.290405 -0.557312 -0.259705 -0.733276 1441742578 0.290405 -0.557312 -0.259705 -0.733276 1441742578 0.296936 -0.545837 -0.279236 -0.732117 1441742578 0.296936 -0.545837 -0.279236 -0.732117 1441742578 0.296936 -0.545837 -0.279236 -0.732117 1441742578 0.296936 -0.545837 -0.279236 -0.732117 1441742578 0.296936 -0.545837 -0.279236 -0.732117 1441742578 0.296936 -0.545837 -0.279236 -0.732117 1441742578 0.271118 -0.546570 -0.270508 -0.744751 1441742578 0.271118 -0.546570 -0.270508 -0.744751 1441742578 0.271118 -0.546570 -0.270508 -0.744751 1441742578 0.271118 -0.546570 -0.270508 -0.744751 1441742578 0.271118 -0.546570 -0.270508 -0.744751 1441742578 0.271118 -0.546570 -0.270508 -0.744751 1441742578 0.219543 -0.557251 -0.236938 -0.765015 1441742578 0.219543 -0.557251 -0.236938 -0.765015 1441742578 0.219543 -0.557251 -0.236938 -0.765015 1441742578 0.219543 -0.557251 -0.236938 -0.765015 1441742578 0.219543 -0.557251 -0.236938 -0.765015 1441742578 0.219543 -0.557251 -0.236938 -0.765015 1441742578 0.219543 -0.557251 -0.236938 -0.765015 1441742578 0.145996 -0.576111 -0.185242 -0.782654 1441742578 0.145996 -0.576111 -0.185242 -0.782654 1441742578 0.145996 -0.576111 -0.185242 -0.782654 1441742578 0.145996 -0.576111 -0.185242 -0.782654 1441742578 0.145996 -0.576111 -0.185242 -0.782654 1441742578 0.145996 -0.576111 -0.185242 -0.782654 1441742578 0.051819 -0.595581 -0.104919 -0.794800 1441742578 0.051819 -0.595581 -0.104919 -0.794800 1441742578 0.051819 -0.595581 -0.104919 -0.794800 1441742578 0.051819 -0.595581 -0.104919 -0.794800 1441742578 0.051819 -0.595581 -0.104919 -0.794800 1441742578 0.051819 -0.595581 -0.104919 -0.794800 1441742578 0.051819 -0.595581 -0.104919 -0.794800 1441742578 -0.049866 -0.609070 -0.013062 -0.791504 1441742578 -0.049866 -0.609070 -0.013062 -0.791504 1441742578 -0.049866 -0.609070 -0.013062 -0.791504 1441742578 -0.049866 -0.609070 -0.013062 -0.791504 1441742578 -0.049866 -0.609070 -0.013062 -0.791504 1441742578 -0.049866 -0.609070 -0.013062 -0.791504 1441742578 -0.154297 -0.608704 0.085999 -0.773560 1441742578 -0.154297 -0.608704 0.085999 -0.773560 1441742578 -0.154297 -0.608704 0.085999 -0.773560 1441742578 -0.154297 -0.608704 0.085999 -0.773560 1441742578 -0.154297 -0.608704 0.085999 -0.773560 1441742578 -0.154297 -0.608704 0.085999 -0.773560 1441742578 -0.255615 -0.594543 0.184631 -0.739746 1441742578 -0.255615 -0.594543 0.184631 -0.739746 1441742578 -0.255615 -0.594543 0.184631 -0.739746 1441742578 -0.255615 -0.594543 0.184631 -0.739746 1441742578 -0.255615 -0.594543 0.184631 -0.739746 1441742578 -0.255615 -0.594543 0.184631 -0.739746 1441742578 -0.255615 -0.594543 0.184631 -0.739746 1441742578 -0.352844 -0.565430 0.284180 -0.689270 1441742578 -0.352844 -0.565430 0.284180 -0.689270 1441742578 -0.352844 -0.565430 0.284180 -0.689270 1441742578 -0.352844 -0.565430 0.284180 -0.689270 1441742578 -0.352844 -0.565430 0.284180 -0.689270 1441742578 -0.352844 -0.565430 0.284180 -0.689270 1441742578 -0.441956 -0.521545 0.383484 -0.621033 1441742578 -0.441956 -0.521545 0.383484 -0.621033 1441742578 -0.441956 -0.521545 0.383484 -0.621033 1441742578 -0.441956 -0.521545 0.383484 -0.621033 1441742578 -0.441956 -0.521545 0.383484 -0.621033 1441742578 -0.441956 -0.521545 0.383484 -0.621033 1441742578 -0.512207 -0.467407 0.464600 -0.550842 1441742578 -0.512207 -0.467407 0.464600 -0.550842 1441742578 -0.512207 -0.467407 0.464600 -0.550842 1441742578 -0.512207 -0.467407 0.464600 -0.550842 1441742578 -0.512207 -0.467407 0.464600 -0.550842 1441742578 -0.512207 -0.467407 0.464600 -0.550842 1441742578 -0.552612 -0.423340 0.518616 -0.496521 1441742578 -0.552612 -0.423340 0.518616 -0.496521 1441742578 -0.552612 -0.423340 0.518616 -0.496521 1441742578 -0.552612 -0.423340 0.518616 -0.496521 1441742578 -0.552612 -0.423340 0.518616 -0.496521 1441742578 -0.552612 -0.423340 0.518616 -0.496521 1441742578 -0.552612 -0.423340 0.518616 -0.496521 1441742578 -0.566101 -0.393799 0.553345 -0.467224 1441742578 -0.566101 -0.393799 0.553345 -0.467224 1441742578 -0.566101 -0.393799 0.553345 -0.467224 1441742578 -0.566101 -0.393799 0.553345 -0.467224 1441742578 -0.566101 -0.393799 0.553345 -0.467224 1441742578 -0.566101 -0.393799 0.553345 -0.467224 1441742578 -0.566101 -0.393799 0.553345 -0.467224 1441742578 -0.569824 -0.374634 0.572815 -0.454834 1441742578 -0.569824 -0.374634 0.572815 -0.454834 1441742578 -0.569824 -0.374634 0.572815 -0.454834 1441742578 -0.569824 -0.374634 0.572815 -0.454834 1441742578 -0.569824 -0.374634 0.572815 -0.454834 1441742578 -0.569824 -0.374634 0.572815 -0.454834 1441742578 -0.549377 -0.380676 0.572754 -0.474609 1441742578 -0.549377 -0.380676 0.572754 -0.474609 1441742578 -0.549377 -0.380676 0.572754 -0.474609 1441742578 -0.549377 -0.380676 0.572754 -0.474609 1441742578 -0.549377 -0.380676 0.572754 -0.474609 1441742578 -0.549377 -0.380676 0.572754 -0.474609 1441742578 -0.549377 -0.380676 0.572754 -0.474609 1441742578 -0.504456 -0.415588 0.549316 -0.520691 1441742578 -0.504456 -0.415588 0.549316 -0.520691 1441742578 -0.504456 -0.415588 0.549316 -0.520691 1441742578 -0.504456 -0.415588 0.549316 -0.520691 1441742578 -0.504456 -0.415588 0.549316 -0.520691 1441742578 -0.504456 -0.415588 0.549316 -0.520691 1441742578 -0.447632 -0.461914 0.507629 -0.573242 1441742578 -0.447632 -0.461914 0.507629 -0.573242 1441742578 -0.447632 -0.461914 0.507629 -0.573242 1441742578 -0.447632 -0.461914 0.507629 -0.573242 1441742578 -0.447632 -0.461914 0.507629 -0.573242 1441742579 -0.447632 -0.461914 0.507629 -0.573242 1441742579 -0.381653 -0.511414 0.448792 -0.625610 1441742579 -0.381653 -0.511414 0.448792 -0.625610 1441742579 -0.381653 -0.511414 0.448792 -0.625610 1441742579 -0.381653 -0.511414 0.448792 -0.625610 1441742579 -0.381653 -0.511414 0.448792 -0.625610 1441742579 -0.381653 -0.511414 0.448792 -0.625610 1441742579 -0.307373 -0.558472 0.376282 -0.672363 1441742579 -0.307373 -0.558472 0.376282 -0.672363 1441742579 -0.307373 -0.558472 0.376282 -0.672363 1441742579 -0.307373 -0.558472 0.376282 -0.672363 1441742579 -0.307373 -0.558472 0.376282 -0.672363 1441742579 -0.307373 -0.558472 0.376282 -0.672363 1441742579 -0.307373 -0.558472 0.376282 -0.672363 1441742579 -0.225098 -0.597778 0.291992 -0.711914 1441742579 -0.225098 -0.597778 0.291992 -0.711914 1441742579 -0.225098 -0.597778 0.291992 -0.711914 1441742579 -0.225098 -0.597778 0.291992 -0.711914 1441742579 -0.225098 -0.597778 0.291992 -0.711914 1441742579 -0.225098 -0.597778 0.291992 -0.711914 1441742579 -0.133667 -0.625549 0.197144 -0.742981 1441742579 -0.133667 -0.625549 0.197144 -0.742981 1441742579 -0.133667 -0.625549 0.197144 -0.742981 1441742579 -0.133667 -0.625549 0.197144 -0.742981 1441742579 -0.133667 -0.625549 0.197144 -0.742981 1441742579 -0.133667 -0.625549 0.197144 -0.742981 1441742579 -0.133667 -0.625549 0.197144 -0.742981 1441742579 -0.037048 -0.637695 0.099304 -0.763000 1441742579 -0.037048 -0.637695 0.099304 -0.763000 1441742579 -0.037048 -0.637695 0.099304 -0.763000 1441742579 -0.037048 -0.637695 0.099304 -0.763000 1441742579 -0.037048 -0.637695 0.099304 -0.763000 1441742579 -0.037048 -0.637695 0.099304 -0.763000 1441742579 0.061096 -0.637390 -0.005188 -0.768188 1441742579 0.061096 -0.637390 -0.005188 -0.768188 1441742579 0.061096 -0.637390 -0.005188 -0.768188 1441742579 0.061096 -0.637390 -0.005188 -0.768188 1441742579 0.061096 -0.637390 -0.005188 -0.768188 1441742579 0.061096 -0.637390 -0.005188 -0.768188 1441742579 0.156250 -0.623047 -0.107239 -0.758911 1441742579 0.156250 -0.623047 -0.107239 -0.758911 1441742579 0.156250 -0.623047 -0.107239 -0.758911 1441742579 0.156250 -0.623047 -0.107239 -0.758911 1441742579 0.156250 -0.623047 -0.107239 -0.758911 1441742579 0.156250 -0.623047 -0.107239 -0.758911 1441742579 0.244080 -0.596008 -0.201538 -0.737976 1441742579 0.244080 -0.596008 -0.201538 -0.737976 1441742579 0.244080 -0.596008 -0.201538 -0.737976 1441742579 0.244080 -0.596008 -0.201538 -0.737976 1441742579 0.244080 -0.596008 -0.201538 -0.737976 1441742579 0.244080 -0.596008 -0.201538 -0.737976 1441742579 0.311340 -0.566711 -0.275574 -0.711365 1441742579 0.311340 -0.566711 -0.275574 -0.711365 1441742579 0.311340 -0.566711 -0.275574 -0.711365 1441742579 0.311340 -0.566711 -0.275574 -0.711365 1441742579 0.311340 -0.566711 -0.275574 -0.711365 1441742579 0.311340 -0.566711 -0.275574 -0.711365 1441742579 0.311340 -0.566711 -0.275574 -0.711365 1441742579 0.350403 -0.546631 -0.319275 -0.690369 1441742579 0.350403 -0.546631 -0.319275 -0.690369 1441742579 0.350403 -0.546631 -0.319275 -0.690369 1441742579 0.350403 -0.546631 -0.319275 -0.690369 1441742579 0.350403 -0.546631 -0.319275 -0.690369 1441742579 0.350403 -0.546631 -0.319275 -0.690369 1441742579 0.355530 -0.540222 -0.329468 -0.687988 1441742579 0.355530 -0.540222 -0.329468 -0.687988 1441742579 0.355530 -0.540222 -0.329468 -0.687988 1441742579 0.355530 -0.540222 -0.329468 -0.687988 1441742579 0.355530 -0.540222 -0.329468 -0.687988 1441742579 0.355530 -0.540222 -0.329468 -0.687988 1441742579 0.332581 -0.545654 -0.312073 -0.703125 1441742579 0.332581 -0.545654 -0.312073 -0.703125 1441742579 0.332581 -0.545654 -0.312073 -0.703125 1441742579 0.332581 -0.545654 -0.312073 -0.703125 1441742579 0.332581 -0.545654 -0.312073 -0.703125 1441742579 0.332581 -0.545654 -0.312073 -0.703125 1441742579 0.332581 -0.545654 -0.312073 -0.703125 1441742579 0.276428 -0.560547 -0.269531 -0.732727 1441742579 0.276428 -0.560547 -0.269531 -0.732727 1441742579 0.276428 -0.560547 -0.269531 -0.732727 1441742579 0.276428 -0.560547 -0.269531 -0.732727 1441742579 0.276428 -0.560547 -0.269531 -0.732727 1441742579 0.276428 -0.560547 -0.269531 -0.732727 1441742579 0.194763 -0.582214 -0.201355 -0.763306 1441742579 0.194763 -0.582214 -0.201355 -0.763306 1441742579 0.194763 -0.582214 -0.201355 -0.763306 1441742579 0.194763 -0.582214 -0.201355 -0.763306 1441742579 0.194763 -0.582214 -0.201355 -0.763306 1441742579 0.194763 -0.582214 -0.201355 -0.763306 1441742579 0.104492 -0.599915 -0.124146 -0.783508 1441742579 0.104492 -0.599915 -0.124146 -0.783508 1441742579 0.104492 -0.599915 -0.124146 -0.783508 1441742579 0.104492 -0.599915 -0.124146 -0.783508 1441742579 0.104492 -0.599915 -0.124146 -0.783508 1441742579 0.104492 -0.599915 -0.124146 -0.783508 1441742579 0.001221 -0.613464 -0.039795 -0.788757 1441742579 0.001221 -0.613464 -0.039795 -0.788757 1441742579 0.001221 -0.613464 -0.039795 -0.788757 1441742579 0.001221 -0.613464 -0.039795 -0.788757 1441742579 0.001221 -0.613464 -0.039795 -0.788757 1441742579 0.001221 -0.613464 -0.039795 -0.788757 1441742579 -0.110535 -0.617615 0.057434 -0.776611 1441742579 -0.110535 -0.617615 0.057434 -0.776611 1441742579 -0.110535 -0.617615 0.057434 -0.776611 1441742579 -0.110535 -0.617615 0.057434 -0.776611 1441742579 -0.110535 -0.617615 0.057434 -0.776611 1441742579 -0.110535 -0.617615 0.057434 -0.776611 1441742579 -0.110535 -0.617615 0.057434 -0.776611 1441742579 -0.222717 -0.605103 0.153015 -0.748901 1441742579 -0.222717 -0.605103 0.153015 -0.748901 1441742579 -0.222717 -0.605103 0.153015 -0.748901 1441742579 -0.222717 -0.605103 0.153015 -0.748901 1441742579 -0.222717 -0.605103 0.153015 -0.748901 1441742579 -0.222717 -0.605103 0.153015 -0.748901 1441742579 -0.327881 -0.581543 0.245850 -0.702820 1441742580 -0.327881 -0.581543 0.245850 -0.702820 1441742580 -0.327881 -0.581543 0.245850 -0.702820 1441742580 -0.327881 -0.581543 0.245850 -0.702820 1441742580 -0.327881 -0.581543 0.245850 -0.702820 1441742580 -0.327881 -0.581543 0.245850 -0.702820 1441742580 -0.415894 -0.550537 0.328125 -0.645264 1441742580 -0.415894 -0.550537 0.328125 -0.645264 1441742580 -0.415894 -0.550537 0.328125 -0.645264 1441742580 -0.415894 -0.550537 0.328125 -0.645264 1441742580 -0.415894 -0.550537 0.328125 -0.645264 1441742580 -0.415894 -0.550537 0.328125 -0.645264 1441742580 -0.415894 -0.550537 0.328125 -0.645264 1441742580 -0.492676 -0.506958 0.407104 -0.578430 1441742580 -0.492676 -0.506958 0.407104 -0.578430 1441742580 -0.492676 -0.506958 0.407104 -0.578430 1441742580 -0.492676 -0.506958 0.407104 -0.578430 1441742580 -0.492676 -0.506958 0.407104 -0.578430 1441742580 -0.552002 -0.455078 0.476624 -0.511047 1441742580 -0.552002 -0.455078 0.476624 -0.511047 1441742580 -0.552002 -0.455078 0.476624 -0.511047 1441742580 -0.552002 -0.455078 0.476624 -0.511047 1441742580 -0.552002 -0.455078 0.476624 -0.511047 1441742580 -0.552002 -0.455078 0.476624 -0.511047 1441742580 -0.586975 -0.403748 0.528625 -0.461609 1441742580 -0.586975 -0.403748 0.528625 -0.461609 1441742580 -0.586975 -0.403748 0.528625 -0.461609 1441742580 -0.586975 -0.403748 0.528625 -0.461609 1441742580 -0.586975 -0.403748 0.528625 -0.461609 1441742580 -0.586975 -0.403748 0.528625 -0.461609 1441742580 -0.595459 -0.373962 0.555725 -0.443665 1441742580 -0.595459 -0.373962 0.555725 -0.443665 1441742580 -0.595459 -0.373962 0.555725 -0.443665 1441742580 -0.595459 -0.373962 0.555725 -0.443665 1441742580 -0.595459 -0.373962 0.555725 -0.443665 1441742580 -0.595459 -0.373962 0.555725 -0.443665 1441742580 -0.595459 -0.373962 0.555725 -0.443665 1441742580 -0.580444 -0.376099 0.558777 -0.457642 1441742580 -0.580444 -0.376099 0.558777 -0.457642 1441742580 -0.580444 -0.376099 0.558777 -0.457642 1441742580 -0.580444 -0.376099 0.558777 -0.457642 1441742580 -0.580444 -0.376099 0.558777 -0.457642 1441742580 -0.580444 -0.376099 0.558777 -0.457642 1441742580 -0.580444 -0.376099 0.558777 -0.457642 1441742580 -0.544250 -0.403381 0.542542 -0.496765 1441742580 -0.544250 -0.403381 0.542542 -0.496765 1441742580 -0.544250 -0.403381 0.542542 -0.496765 1441742580 -0.544250 -0.403381 0.542542 -0.496765 1441742580 -0.544250 -0.403381 0.542542 -0.496765 1441742580 -0.544250 -0.403381 0.542542 -0.496765 1441742580 -0.486511 -0.451355 0.506165 -0.550842 1441742580 -0.486511 -0.451355 0.506165 -0.550842 1441742580 -0.486511 -0.451355 0.506165 -0.550842 1441742580 -0.486511 -0.451355 0.506165 -0.550842 1441742580 -0.486511 -0.451355 0.506165 -0.550842 1441742580 -0.486511 -0.451355 0.506165 -0.550842 1441742580 -0.486511 -0.451355 0.506165 -0.550842 1441742580 -0.414673 -0.503418 0.453857 -0.607239 1441742580 -0.414673 -0.503418 0.453857 -0.607239 1441742580 -0.414673 -0.503418 0.453857 -0.607239 1441742580 -0.414673 -0.503418 0.453857 -0.607239 1441742580 -0.414673 -0.503418 0.453857 -0.607239 1441742580 -0.328796 -0.560608 0.380554 -0.657898 1441742580 -0.328796 -0.560608 0.380554 -0.657898 1441742580 -0.328796 -0.560608 0.380554 -0.657898 1441742580 -0.328796 -0.560608 0.380554 -0.657898 1441742580 -0.328796 -0.560608 0.380554 -0.657898 1441742580 -0.328796 -0.560608 0.380554 -0.657898 1441742580 -0.238831 -0.607544 0.286926 -0.701172 1441742580 -0.238831 -0.607544 0.286926 -0.701172 1441742580 -0.238831 -0.607544 0.286926 -0.701172 1441742580 -0.238831 -0.607544 0.286926 -0.701172 1441742580 -0.238831 -0.607544 0.286926 -0.701172 1441742580 -0.238831 -0.607544 0.286926 -0.701172 1441742580 -0.238831 -0.607544 0.286926 -0.701172 1441742580 -0.143738 -0.634827 0.191772 -0.734619 1441742580 -0.143738 -0.634827 0.191772 -0.734619 1441742580 -0.143738 -0.634827 0.191772 -0.734619 1441742580 -0.143738 -0.634827 0.191772 -0.734619 1441742580 -0.143738 -0.634827 0.191772 -0.734619 1441742580 -0.143738 -0.634827 0.191772 -0.734619 1441742580 -0.040710 -0.646240 0.091553 -0.756592 1441742580 -0.040710 -0.646240 0.091553 -0.756592 1441742580 -0.040710 -0.646240 0.091553 -0.756592 1441742580 -0.040710 -0.646240 0.091553 -0.756592 1441742580 -0.040710 -0.646240 0.091553 -0.756592 1441742580 -0.040710 -0.646240 0.091553 -0.756592 1441742580 0.061890 -0.641907 -0.011292 -0.764221 1441742580 0.061890 -0.641907 -0.011292 -0.764221 1441742580 0.061890 -0.641907 -0.011292 -0.764221 1441742580 0.061890 -0.641907 -0.011292 -0.764221 1441742580 0.061890 -0.641907 -0.011292 -0.764221 1441742580 0.061890 -0.641907 -0.011292 -0.764221 1441742580 0.155701 -0.624634 -0.103516 -0.758240 1441742580 0.155701 -0.624634 -0.103516 -0.758240 1441742580 0.155701 -0.624634 -0.103516 -0.758240 1441742580 0.155701 -0.624634 -0.103516 -0.758240 1441742580 0.155701 -0.624634 -0.103516 -0.758240 1441742580 0.155701 -0.624634 -0.103516 -0.758240 1441742580 0.235229 -0.598877 -0.181824 -0.743652 1441742580 0.235229 -0.598877 -0.181824 -0.743652 1441742580 0.235229 -0.598877 -0.181824 -0.743652 1441742580 0.235229 -0.598877 -0.181824 -0.743652 1441742580 0.235229 -0.598877 -0.181824 -0.743652 1441742580 0.235229 -0.598877 -0.181824 -0.743652 1441742580 0.294922 -0.572998 -0.239563 -0.726196 1441742580 0.294922 -0.572998 -0.239563 -0.726196 1441742580 0.294922 -0.572998 -0.239563 -0.726196 1441742580 0.294922 -0.572998 -0.239563 -0.726196 1441742580 0.294922 -0.572998 -0.239563 -0.726196 1441742580 0.294922 -0.572998 -0.239563 -0.726196 1441742580 0.331299 -0.548279 -0.286560 -0.712463 1441742581 0.331299 -0.548279 -0.286560 -0.712463 1441742581 0.331299 -0.548279 -0.286560 -0.712463 1441742581 0.331299 -0.548279 -0.286560 -0.712463 1441742581 0.331299 -0.548279 -0.286560 -0.712463 1441742581 0.331299 -0.548279 -0.286560 -0.712463 1441742581 0.327332 -0.537231 -0.302002 -0.716309 1441742581 0.327332 -0.537231 -0.302002 -0.716309 1441742581 0.327332 -0.537231 -0.302002 -0.716309 1441742581 0.327332 -0.537231 -0.302002 -0.716309 1441742581 0.327332 -0.537231 -0.302002 -0.716309 1441742581 0.327332 -0.537231 -0.302002 -0.716309 1441742581 0.292603 -0.539917 -0.279541 -0.738098 1441742581 0.292603 -0.539917 -0.279541 -0.738098 1441742581 0.292603 -0.539917 -0.279541 -0.738098 1441742581 0.292603 -0.539917 -0.279541 -0.738098 1441742581 0.292603 -0.539917 -0.279541 -0.738098 1441742581 0.292603 -0.539917 -0.279541 -0.738098 1441742581 0.228943 -0.555908 -0.243164 -0.761230 1441742581 0.228943 -0.555908 -0.243164 -0.761230 1441742581 0.228943 -0.555908 -0.243164 -0.761230 1441742581 0.228943 -0.555908 -0.243164 -0.761230 1441742581 0.228943 -0.555908 -0.243164 -0.761230 1441742581 0.228943 -0.555908 -0.243164 -0.761230 1441742581 0.228943 -0.555908 -0.243164 -0.761230 1441742581 0.139282 -0.578674 -0.171448 -0.785156 1441742581 0.139282 -0.578674 -0.171448 -0.785156 1441742581 0.139282 -0.578674 -0.171448 -0.785156 1441742581 0.139282 -0.578674 -0.171448 -0.785156 1441742581 0.139282 -0.578674 -0.171448 -0.785156 1441742581 0.139282 -0.578674 -0.171448 -0.785156 1441742581 0.038818 -0.596436 -0.088562 -0.796875 1441742581 0.038818 -0.596436 -0.088562 -0.796875 1441742581 0.038818 -0.596436 -0.088562 -0.796875 1441742581 0.038818 -0.596436 -0.088562 -0.796875 1441742581 0.038818 -0.596436 -0.088562 -0.796875 1441742581 0.038818 -0.596436 -0.088562 -0.796875 1441742581 -0.068848 -0.604126 0.004272 -0.793945 1441742581 -0.068848 -0.604126 0.004272 -0.793945 1441742581 -0.068848 -0.604126 0.004272 -0.793945 1441742581 -0.068848 -0.604126 0.004272 -0.793945 1441742581 -0.068848 -0.604126 0.004272 -0.793945 1441742581 -0.068848 -0.604126 0.004272 -0.793945 1441742581 -0.068848 -0.604126 0.004272 -0.793945 1441742581 -0.179810 -0.596680 0.107544 -0.774719 1441742581 -0.179810 -0.596680 0.107544 -0.774719 1441742581 -0.179810 -0.596680 0.107544 -0.774719 1441742581 -0.179810 -0.596680 0.107544 -0.774719 1441742581 -0.179810 -0.596680 0.107544 -0.774719 1441742581 -0.179810 -0.596680 0.107544 -0.774719 1441742581 -0.281250 -0.577637 0.206299 -0.738098 1441742581 -0.281250 -0.577637 0.206299 -0.738098 1441742581 -0.281250 -0.577637 0.206299 -0.738098 1441742581 -0.281250 -0.577637 0.206299 -0.738098 1441742581 -0.281250 -0.577637 0.206299 -0.738098 1441742581 -0.281250 -0.577637 0.206299 -0.738098 1441742581 -0.367676 -0.547852 0.296204 -0.690674 1441742581 -0.367676 -0.547852 0.296204 -0.690674 1441742581 
-0.167725 -0.600098 0.161255 -0.765381 1441742584 -0.153687 -0.602478 0.162231 -0.766296 1441742584 -0.153687 -0.602478 0.162231 -0.766296 1441742584 -0.153687 -0.602478 0.162231 -0.766296 1441742584 -0.153687 -0.602478 0.162231 -0.766296 1441742584 -0.153687 -0.602478 0.162231 -0.766296 1441742584 -0.153687 -0.602478 0.162231 -0.766296 1441742584 -0.135376 -0.606262 0.159180 -0.767395 1441742584 -0.135376 -0.606262 0.159180 -0.767395 1441742584 -0.135376 -0.606262 0.159180 -0.767395 1441742584 -0.135376 -0.606262 0.159180 -0.767395 1441742584 -0.135376 -0.606262 0.159180 -0.767395 1441742584 -0.135376 -0.606262 0.159180 -0.767395 1441742584 -0.135376 -0.606262 0.159180 -0.767395 1441742584 -0.109619 -0.612061 0.148865 -0.768982 1441742584 -0.109619 -0.612061 0.148865 -0.768982 1441742584 -0.109619 -0.612061 0.148865 -0.768982 1441742584 -0.109619 -0.612061 0.148865 -0.768982 1441742584 -0.109619 -0.612061 0.148865 -0.768982 1441742584 -0.109619 -0.612061 0.148865 -0.768982 1441742584 -0.109619 -0.612061 0.148865 -0.768982 1441742584 -0.075806 -0.618225 0.129395 -0.771606 1441742584 -0.075806 -0.618225 0.129395 -0.771606 1441742584 -0.075806 -0.618225 0.129395 -0.771606 1441742584 -0.075806 -0.618225 0.129395 -0.771606 1441742584 -0.075806 -0.618225 0.129395 -0.771606 1441742584 -0.075806 -0.618225 0.129395 -0.771606 1441742584 -0.032227 -0.624817 0.098328 -0.773926 1441742584 -0.032227 -0.624817 0.098328 -0.773926 1441742584 -0.032227 -0.624817 0.098328 -0.773926 1441742584 -0.032227 -0.624817 0.098328 -0.773926 1441742584 -0.032227 -0.624817 0.098328 -0.773926 1441742584 -0.032227 -0.624817 0.098328 -0.773926 1441742584 0.022644 -0.631165 0.050720 -0.773682 1441742584 0.022644 -0.631165 0.050720 -0.773682 1441742584 0.022644 -0.631165 0.050720 -0.773682 1441742584 0.022644 -0.631165 0.050720 -0.773682 1441742584 0.022644 -0.631165 0.050720 -0.773682 1441742584 0.022644 -0.631165 0.050720 -0.773682 1441742584 0.083435 -0.632446 -0.010193 -0.770081 1441742584 0.083435 -0.632446 -0.010193 -0.770081 1441742584 0.083435 -0.632446 -0.010193 -0.770081 1441742584 0.083435 -0.632446 -0.010193 -0.770081 1441742584 0.083435 -0.632446 -0.010193 -0.770081 1441742584 0.083435 -0.632446 -0.010193 -0.770081 1441742584 0.083435 -0.632446 -0.010193 -0.770081 1441742584 0.145447 -0.625488 -0.073669 -0.763062 1441742584 0.145447 -0.625488 -0.073669 -0.763062 1441742584 0.145447 -0.625488 -0.073669 -0.763062 1441742584 0.145447 -0.625488 -0.073669 -0.763062 1441742584 0.145447 -0.625488 -0.073669 -0.763062 1441742584 0.145447 -0.625488 -0.073669 -0.763062 1441742584 0.209351 -0.609558 -0.138367 -0.752014 1441742584 0.209351 -0.609558 -0.138367 -0.752014 1441742584 0.209351 -0.609558 -0.138367 -0.752014 1441742584 0.209351 -0.609558 -0.138367 -0.752014 1441742584 0.209351 -0.609558 -0.138367 -0.752014 1441742584 0.209351 -0.609558 -0.138367 -0.752014 1441742584 0.273193 -0.584229 -0.202515 -0.736938 1441742584 0.273193 -0.584229 -0.202515 -0.736938 1441742584 0.273193 -0.584229 -0.202515 -0.736938 1441742584 0.273193 -0.584229 -0.202515 -0.736938 1441742584 0.273193 -0.584229 -0.202515 -0.736938 1441742584 0.273193 -0.584229 -0.202515 -0.736938 1441742584 0.273193 -0.584229 -0.202515 -0.736938 1441742584 0.325378 -0.557434 -0.258911 -0.718628 1441742584 0.325378 -0.557434 -0.258911 -0.718628 1441742584 0.325378 -0.557434 -0.258911 -0.718628 1441742584 0.325378 -0.557434 -0.258911 -0.718628 1441742584 0.325378 -0.557434 -0.258911 -0.718628 1441742584 0.325378 -0.557434 -0.258911 -0.718628 1441742584 0.343445 -0.542542 -0.284302 -0.712036 1441742584 0.343445 -0.542542 -0.284302 -0.712036 1441742584 0.343445 -0.542542 -0.284302 -0.712036 1441742584 0.343445 -0.542542 -0.284302 -0.712036 1441742584 0.343445 -0.542542 -0.284302 -0.712036 1441742584 0.343445 -0.542542 -0.284302 -0.712036 1441742584 0.343445 -0.542542 -0.284302 -0.712036 1441742584 0.323120 -0.546448 -0.273010 -0.722900 1441742584 0.323120 -0.546448 -0.273010 -0.722900 1441742584 0.323120 -0.546448 -0.273010 -0.722900 1441742584 0.323120 -0.546448 -0.273010 -0.722900 1441742584 0.323120 -0.546448 -0.273010 -0.722900 1441742584 0.323120 -0.546448 -0.273010 -0.722900 1441742584 0.281677 -0.558960 -0.247559 -0.739624 1441742584 0.281677 -0.558960 -0.247559 -0.739624 1441742584 0.281677 -0.558960 -0.247559 -0.739624 1441742584 0.281677 -0.558960 -0.247559 -0.739624 1441742584 0.281677 -0.558960 -0.247559 -0.739624 1441742584 0.281677 -0.558960 -0.247559 -0.739624 1441742584 0.223999 -0.573486 -0.216064 -0.757874 1441742584 0.223999 -0.573486 -0.216064 -0.757874 1441742584 0.223999 -0.573486 -0.216064 -0.757874 1441742584 0.223999 -0.573486 -0.216064 -0.757874 1441742584 0.223999 -0.573486 -0.216064 -0.757874 1441742584 0.223999 -0.573486 -0.216064 -0.757874 1441742584 0.140137 -0.592163 -0.158691 -0.777588 1441742584 0.140137 -0.592163 -0.158691 -0.777588 1441742584 0.140137 -0.592163 -0.158691 -0.777588 1441742584 0.140137 -0.592163 -0.158691 -0.777588 1441742584 0.140137 -0.592163 -0.158691 -0.777588 1441742584 0.140137 -0.592163 -0.158691 -0.777588 1441742584 0.032166 -0.610413 -0.080566 -0.787354 1441742584 0.032166 -0.610413 -0.080566 -0.787354 1441742584 0.032166 -0.610413 -0.080566 -0.787354 1441742584 0.032166 -0.610413 -0.080566 -0.787354 1441742584 0.032166 -0.610413 -0.080566 -0.787354 1441742584 0.032166 -0.610413 -0.080566 -0.787354 1441742585 -0.089050 -0.616882 0.022949 -0.781677 1441742585 -0.089050 -0.616882 0.022949 -0.781677 1441742585 -0.089050 -0.616882 0.022949 -0.781677 1441742585 -0.089050 -0.616882 0.022949 -0.781677 1441742585 -0.089050 -0.616882 0.022949 -0.781677 1441742585 -0.089050 -0.616882 0.022949 -0.781677 1441742585 -0.206970 -0.604675 0.122620 -0.759338 1441742585 -0.206970 -0.604675 0.122620 -0.759338 1441742585 -0.206970 -0.604675 0.122620 -0.759338 1441742585 -0.206970 -0.604675 0.122620 -0.759338 1441742585 -0.206970 -0.604675 0.122620 -0.759338 1441742585 -0.206970 -0.604675 0.122620 -0.759338 1441742585 -0.206970 -0.604675 0.122620 -0.759338 1441742585 -0.309631 -0.582275 0.207947 -0.722473 1441742585 -0.309631 -0.582275 0.207947 -0.722473 1441742585 -0.309631 -0.582275 0.207947 -0.722473 1441742585 -0.309631 -0.582275 0.207947 -0.722473 1441742585 -0.309631 -0.582275 0.207947 -0.722473 1441742585 -0.309631 -0.582275 0.207947 -0.722473 1441742585 -0.400635 -0.545837 0.289795 -0.676514 1441742585 -0.400635 -0.545837 0.289795 -0.676514 1441742585 -0.400635 -0.545837 0.289795 -0.676514 1441742585 -0.400635 -0.545837 0.289795 -0.676514 1441742585 -0.400635 -0.545837 0.289795 -0.676514 1441742585 -0.400635 -0.545837 0.289795 -0.676514 1441742585 -0.400635 -0.545837 0.289795 -0.676514 1441742585 -0.470215 -0.506409 0.357483 -0.628296 1441742585 -0.470215 -0.506409 0.357483 -0.628296 1441742585 -0.470215 -0.506409 0.357483 -0.628296 1441742585 -0.470215 -0.506409 0.357483 -0.628296 1441742585 -0.470215 -0.506409 0.357483 -0.628296 1441742585 -0.470215 -0.506409 0.357483 -0.628296 1441742585 -0.518799 -0.467773 0.411438 -0.585510 1441742585 -0.518799 -0.467773 0.411438 -0.585510 1441742585 -0.518799 -0.467773 0.411438 -0.585510 1441742585 -0.518799 -0.467773 0.411438 -0.585510 1441742585 -0.518799 -0.467773 0.411438 -0.585510 1441742585 -0.518799 -0.467773 0.411438 -0.585510 1441742585 -0.518799 -0.467773 0.411438 -0.585510 1441742585 -0.540344 -0.443665 0.453125 -0.553101 1441742585 -0.540344 -0.443665 0.453125 -0.553101 1441742585 -0.540344 -0.443665 0.453125 -0.553101 1441742585 -0.540344 -0.443665 0.453125 -0.553101 1441742585 -0.540344 -0.443665 0.453125 -0.553101 1441742585 -0.540344 -0.443665 0.453125 -0.553101 1441742585 -0.540710 -0.437866 0.473145 -0.540466 1441742585 -0.540710 -0.437866 0.473145 -0.540466 1441742585 -0.540710 -0.437866 0.473145 -0.540466 1441742585 -0.540710 -0.437866 0.473145 -0.540466 1441742585 -0.540710 -0.437866 0.473145 -0.540466 1441742585 -0.540710 -0.437866 0.473145 -0.540466 1441742585 -0.505798 -0.461609 0.465942 -0.560364 1441742585 -0.505798 -0.461609 0.465942 -0.560364 1441742585 -0.505798 -0.461609 0.465942 -0.560364 1441742585 -0.505798 -0.461609 0.465942 -0.560364 1441742585 -0.505798 -0.461609 0.465942 -0.560364 1441742585 -0.505798 -0.461609 0.465942 -0.560364 1441742585 -0.453308 -0.498169 0.433655 -0.598633 1441742585 -0.453308 -0.498169 0.433655 -0.598633 1441742585 -0.453308 -0.498169 0.433655 -0.598633 1441742585 -0.453308 -0.498169 0.433655 -0.598633 1441742585 -0.453308 -0.498169 0.433655 -0.598633 1441742585 -0.453308 -0.498169 0.433655 -0.598633 1441742585 -0.453308 -0.498169 0.433655 -0.598633 1441742585 -0.391296 -0.532043 0.381470 -0.646790 1441742585 -0.391296 -0.532043 0.381470 -0.646790 1441742585 -0.391296 -0.532043 0.381470 -0.646790 1441742585 -0.391296 -0.532043 0.381470 -0.646790 1441742585 -0.391296 -0.532043 0.381470 -0.646790 1441742585 -0.391296 -0.532043 0.381470 -0.646790 1441742585 -0.321228 -0.566162 0.315369 -0.690552 1441742585 -0.321228 -0.566162 0.315369 -0.690552 1441742585 -0.321228 -0.566162 0.315369 -0.690552 1441742585 -0.321228 -0.566162 0.315369 -0.690552 1441742585 -0.321228 -0.566162 0.315369 -0.690552 1441742585 -0.321228 -0.566162 0.315369 -0.690552 1441742585 -0.243164 -0.592163 0.244080 -0.728516 1441742585 -0.243164 -0.592163 0.244080 -0.728516 1441742585 -0.243164 -0.592163 0.244080 -0.728516 1441742585 -0.243164 -0.592163 0.244080 -0.728516 1441742585 -0.243164 -0.592163 0.244080 -0.728516 1441742585 -0.243164 -0.592163 0.244080 -0.728516 1441742585 -0.159363 -0.613342 0.164612 -0.755859 1441742585 -0.159363 -0.613342 0.164612 -0.755859 1441742585 -0.159363 -0.613342 0.164612 -0.755859 1441742585 -0.159363 -0.613342 0.164612 -0.755859 1441742585 -0.159363 -0.613342 0.164612 -0.755859 1441742585 -0.159363 -0.613342 0.164612 -0.755859 1441742585 -0.159363 -0.613342 0.164612 -0.755859 1441742585 -0.075867 -0.626709 0.080078 -0.771423 1441742585 -0.075867 -0.626709 0.080078 -0.771423 1441742585 -0.075867 -0.626709 0.080078 -0.771423 1441742585 -0.075867 -0.626709 0.080078 -0.771423 1441742585 -0.075867 -0.626709 0.080078 -0.771423 1441742585 -0.075867 -0.626709 0.080078 -0.771423 1441742585 -0.075867 -0.626709 0.080078 -0.771423 1441742585 0.005981 -0.628906 -0.003235 -0.777527 1441742585 0.005981 -0.628906 -0.003235 -0.777527 1441742585 0.005981 -0.628906 -0.003235 -0.777527 1441742585 0.005981 -0.628906 -0.003235 -0.777527 1441742585 0.005981 -0.628906 -0.003235 -0.777527 1441742585 0.005981 -0.628906 -0.003235 -0.777527 1441742585 0.086853 -0.620911 -0.088867 -0.774048 1441742585 0.086853 -0.620911 -0.088867 -0.774048 1441742585 0.086853 -0.620911 -0.088867 -0.774048 1441742585 0.086853 -0.620911 -0.088867 -0.774048 1441742585 0.086853 -0.620911 -0.088867 -0.774048 1441742585 0.086853 -0.620911 -0.088867 -0.774048 1441742585 0.167053 -0.601807 -0.173889 -0.761414 1441742585 0.167053 -0.601807 -0.173889 -0.761414 1441742585 0.167053 -0.601807 -0.173889 -0.761414 1441742585 0.167053 -0.601807 -0.173889 -0.761414 1441742585 0.167053 -0.601807 -0.173889 -0.761414 1441742585 0.167053 -0.601807 -0.173889 -0.761414 1441742585 0.232971 -0.577637 -0.246460 -0.742554 1441742586 0.232971 -0.577637 -0.246460 -0.742554 1441742586 0.232971 -0.577637 -0.246460 -0.742554 1441742586 0.232971 -0.577637 -0.246460 -0.742554 1441742586 0.232971 -0.577637 -0.246460 -0.742554 1441742586 0.232971 -0.577637 -0.246460 -0.742554 1441742586 0.278198 -0.555847 -0.296814 -0.725037 1441742586 0.278198 -0.555847 -0.296814 -0.725037 1441742586 0.278198 -0.555847 -0.296814 -0.725037 1441742586 0.278198 -0.555847 -0.296814 -0.725037 1441742586 0.278198 -0.555847 -0.296814 -0.725037 1441742586 0.278198 -0.555847 -0.296814 -0.725037 1441742586 0.296570 -0.540405 -0.326843 -0.716431 1441742586 0.296570 -0.540405 -0.326843 -0.716431 1441742586 0.296570 -0.540405 -0.326843 -0.716431 1441742586 0.296570 -0.540405 -0.326843 -0.716431 1441742586 0.296570 -0.540405 -0.326843 -0.716431 1441742586 0.296570 -0.540405 -0.326843 -0.716431 1441742586 0.296570 -0.540405 -0.326843 -0.716431 1441742586 0.285767 -0.533997 -0.331177 -0.723572 1441742586 0.285767 -0.533997 -0.331177 -0.723572 1441742586 0.285767 -0.533997 -0.331177 -0.723572 1441742586 0.285767 -0.533997 -0.331177 -0.723572 1441742586 0.285767 -0.533997 -0.331177 -0.723572 1441742586 0.245239 -0.542419 -0.305298 -0.743286 1441742586 0.245239 -0.542419 -0.305298 -0.743286 1441742586 0.245239 -0.542419 -0.305298 -0.743286 1441742586 0.245239 -0.542419 -0.305298 -0.743286 1441742586 0.245239 -0.542419 -0.305298 -0.743286 1441742586 0.245239 -0.542419 -0.305298 -0.743286 1441742586 0.182312 -0.562866 -0.252930 -0.765564 1441742586 0.182312 -0.562866 -0.252930 -0.765564 1441742586 0.182312 -0.562866 -0.252930 -0.765564 1441742586 0.182312 -0.562866 -0.252930 -0.765564 1441742586 0.182312 -0.562866 -0.252930 -0.765564 1441742586 0.182312 -0.562866 -0.252930 -0.765564 1441742586 0.182312 -0.562866 -0.252930 -0.765564 1441742586 0.102661 -0.586121 -0.184387 -0.782288 1441742586 0.102661 -0.586121 -0.184387 -0.782288 1441742586 0.102661 -0.586121 -0.184387 -0.782288 1441742586 0.102661 -0.586121 -0.184387 -0.782288 1441742586 0.102661 -0.586121 -0.184387 -0.782288 1441742586 0.102661 -0.586121 -0.184387 -0.782288 1441742586 0.014099 -0.604736 -0.105347 -0.789368 1441742586 0.014099 -0.604736 -0.105347 -0.789368 1441742586 0.014099 -0.604736 -0.105347 -0.789368 1441742586 0.014099 -0.604736 -0.105347 -0.789368 1441742586 0.014099 -0.604736 -0.105347 -0.789368 1441742586 0.014099 -0.604736 -0.105347 -0.789368 1441742586 0.014099 -0.604736 -0.105347 -0.789368 1441742586 -0.077332 -0.614380 -0.020386 -0.785034 1441742586 -0.077332 -0.614380 -0.020386 -0.785034 1441742586 -0.077332 -0.614380 -0.020386 -0.785034 1441742586 -0.077332 -0.614380 -0.020386 -0.785034 1441742586 -0.077332 -0.614380 -0.020386 -0.785034 1441742586 -0.077332 -0.614380 -0.020386 -0.785034 1441742586 -0.077332 -0.614380 -0.020386 -0.785034 1441742586 -0.171265 -0.613464 0.063660 -0.768372 1441742586 -0.171265 -0.613464 0.063660 -0.768372 1441742586 -0.171265 -0.613464 0.063660 -0.768372 1441742586 -0.171265 -0.613464 0.063660 -0.768372 1441742586 -0.171265 -0.613464 0.063660 -0.768372 1441742586 -0.171265 -0.613464 0.063660 -0.768372 1441742586 -0.267822 -0.600037 0.152527 -0.738281 1441742586 -0.267822 -0.600037 0.152527 -0.738281 1441742586 -0.267822 -0.600037 0.152527 -0.738281 1441742586 -0.267822 -0.600037 0.152527 -0.738281 1441742586 -0.267822 -0.600037 0.152527 -0.738281 1441742586 -0.267822 -0.600037 0.152527 -0.738281 1441742586 -0.358215 -0.575195 0.238525 -0.695740 1441742586 -0.358215 -0.575195 0.238525 -0.695740 1441742586 -0.358215 -0.575195 0.238525 -0.695740 1441742586 -0.358215 -0.575195 0.238525 -0.695740 1441742586 -0.358215 -0.575195 0.238525 -0.695740 1441742586 -0.358215 -0.575195 0.238525 -0.695740 1441742586 -0.439026 -0.543396 0.315918 -0.642090 1441742586 -0.439026 -0.543396 0.315918 -0.642090 1441742586 -0.439026 -0.543396 0.315918 -0.642090 1441742586 -0.439026 -0.543396 0.315918 -0.642090 1441742586 -0.439026 -0.543396 0.315918 -0.642090 1441742586 -0.439026 -0.543396 0.315918 -0.642090 1441742586 -0.439026 -0.543396 0.315918 -0.642090 1441742586 -0.504883 -0.505737 0.381165 -0.586609 1441742586 -0.504883 -0.505737 0.381165 -0.586609 1441742586 -0.504883 -0.505737 0.381165 -0.586609 1441742586 -0.504883 -0.505737 0.381165 -0.586609 1441742586 -0.504883 -0.505737 0.381165 -0.586609 1441742586 -0.504883 -0.505737 0.381165 -0.586609 1441742586 -0.504883 -0.505737 0.381165 -0.586609 1441742586 -0.552917 -0.471924 0.431946 -0.533936 1441742586 -0.552917 -0.471924 0.431946 -0.533936 1441742586 -0.552917 -0.471924 0.431946 -0.533936 1441742586 -0.552917 -0.471924 0.431946 -0.533936 1441742586 -0.552917 -0.471924 0.431946 -0.533936 1441742586 -0.552917 -0.471924 0.431946 -0.533936 1441742586 -0.574036 -0.448853 0.464050 -0.503723 1441742586 -0.574036 -0.448853 0.464050 -0.503723 1441742586 -0.574036 -0.448853 0.464050 -0.503723 1441742586 -0.574036 -0.448853 0.464050 -0.503723 1441742586 -0.574036 -0.448853 0.464050 -0.503723 1441742586 -0.574036 -0.448853 0.464050 -0.503723 1441742586 -0.570862 -0.450195 0.475952 -0.494995 1441742586 -0.570862 -0.450195 0.475952 -0.494995 1441742586 -0.570862 -0.450195 0.475952 -0.494995 1441742586 -0.570862 -0.450195 0.475952 -0.494995 1441742586 -0.570862 -0.450195 0.475952 -0.494995 1441742586 -0.570862 -0.450195 0.475952 -0.494995 1441742586 -0.550110 -0.469360 0.472839 -0.503601 1441742586 -0.550110 -0.469360 0.472839 -0.503601 1441742586 -0.550110 -0.469360 0.472839 -0.503601 1441742586 -0.550110 -0.469360 0.472839 -0.503601 1441742586 -0.550110 -0.469360 0.472839 -0.503601 1441742586 -0.550110 -0.469360 0.472839 -0.503601 1441742586 -0.509094 -0.498413 0.451294 -0.537415 1441742587 -0.509094 -0.498413 0.451294 -0.537415 1441742587 -0.509094 -0.498413 0.451294 -0.537415 1441742587 -0.509094 -0.498413 0.451294 -0.537415 1441742587 -0.509094 -0.498413 0.451294 -0.537415 1441742587 -0.509094 -0.498413 0.451294 -0.537415 1441742587 -0.451904 -0.529846 0.409668 -0.589294 1441742587 -0.451904 -0.529846 0.409668 -0.589294 1441742587 -0.451904 -0.529846 0.409668 -0.589294 1441742587 -0.451904 -0.529846 0.409668 -0.589294 1441742587 -0.451904 -0.529846 0.409668 -0.589294 1441742587 -0.451904 -0.529846 0.409668 -0.589294 1441742587 -0.451904 -0.529846 0.409668 -0.589294 1441742587 -0.374573 -0.569763 0.344116 -0.645508 1441742587 -0.374573 -0.569763 0.344116 -0.645508 1441742587 -0.374573 -0.569763 0.344116 -0.645508 1441742587 -0.374573 -0.569763 0.344116 -0.645508 1441742587 -0.374573 -0.569763 0.344116 -0.645508 1441742587 -0.374573 -0.569763 0.344116 -0.645508 1441742587 -0.295837 -0.603149 0.263306 -0.692383 1441742587 -0.295837 -0.603149 0.263306 -0.692383 1441742587 -0.295837 -0.603149 0.263306 -0.692383 1441742587 -0.295837 -0.603149 0.263306 -0.692383 1441742587 -0.295837 -0.603149 0.263306 -0.692383 1441742587 -0.295837 -0.603149 0.263306 -0.692383 1441742587 -0.295837 -0.603149 0.263306 -0.692383 1441742587 -0.206238 -0.626770 0.181641 -0.729187 1441742587 -0.206238 -0.626770 0.181641 -0.729187 1441742587 -0.206238 -0.626770 0.181641 -0.729187 1441742587 -0.206238 -0.626770 0.181641 -0.729187 1441742587 -0.206238 -0.626770 0.181641 -0.729187 1441742587 -0.105103 -0.641113 0.093323 -0.754517 1441742587 -0.105103 -0.641113 0.093323 -0.754517 1441742587 -0.105103 -0.641113 0.093323 -0.754517 1441742587 -0.105103 -0.641113 0.093323 -0.754517 1441742587 -0.105103 -0.641113 0.093323 -0.754517 1441742587 -0.105103 -0.641113 0.093323 -0.754517 1441742587 0.010620 -0.646545 -0.015320 -0.762695 1441742587 0.010620 -0.646545 -0.015320 -0.762695 1441742587 0.010620 -0.646545 -0.015320 -0.762695 1441742587 0.010620 -0.646545 -0.015320 -0.762695 1441742587 0.010620 -0.646545 -0.015320 -0.762695 1441742587 0.010620 -0.646545 -0.015320 -0.762695 1441742587 0.113586 -0.630005 -0.118774 -0.759094 1441742587 0.113586 -0.630005 -0.118774 -0.759094 1441742587 0.113586 -0.630005 -0.118774 -0.759094 1441742587 0.113586 -0.630005 -0.118774 -0.759094 1441742587 0.113586 -0.630005 -0.118774 -0.759094 1441742587 0.113586 -0.630005 -0.118774 -0.759094 1441742587 0.113586 -0.630005 -0.118774 -0.759094 1441742587 0.209412 -0.602966 -0.207764 -0.741272 1441742587 0.209412 -0.602966 -0.207764 -0.741272 1441742587 0.209412 -0.602966 -0.207764 -0.741272 1441742587 0.209412 -0.602966 -0.207764 -0.741272 1441742587 0.209412 -0.602966 -0.207764 -0.741272 1441742587 0.288330 -0.566162 -0.295593 -0.713440 1441742587 0.288330 -0.566162 -0.295593 -0.713440 1441742587 0.288330 -0.566162 -0.295593 -0.713440 1441742587 0.288330 -0.566162 -0.295593 -0.713440 1441742587 0.288330 -0.566162 -0.295593 -0.713440 1441742587 0.288330 -0.566162 -0.295593 -0.713440 1441742587 0.341858 -0.532593 -0.348022 -0.691650 1441742587 0.341858 -0.532593 -0.348022 -0.691650 1441742587 0.341858 -0.532593 -0.348022 -0.691650 1441742587 0.341858 -0.532593 -0.348022 -0.691650 1441742587 0.341858 -0.532593 -0.348022 -0.691650 1441742587 0.341858 -0.532593 -0.348022 -0.691650 1441742587 0.341858 -0.532593 -0.348022 -0.691650 1441742587 0.368347 -0.511230 -0.383179 -0.675476 1441742587 0.368347 -0.511230 -0.383179 -0.675476 1441742587 0.368347 -0.511230 -0.383179 -0.675476 1441742587 0.368347 -0.511230 -0.383179 -0.675476 1441742587 0.368347 -0.511230 -0.383179 -0.675476 1441742587 0.368347 -0.511230 -0.383179 -0.675476 1441742587 0.355713 -0.510132 -0.378540 -0.685608 1441742587 0.355713 -0.510132 -0.378540 -0.685608 1441742587 0.355713 -0.510132 -0.378540 -0.685608 1441742587 0.355713 -0.510132 -0.378540 -0.685608 1441742587 0.355713 -0.510132 -0.378540 -0.685608 1441742587 0.355713 -0.510132 -0.378540 -0.685608 1441742587 0.313721 -0.526184 -0.345276 -0.711060 1441742587 0.313721 -0.526184 -0.345276 -0.711060 1441742587 0.313721 -0.526184 -0.345276 -0.711060 1441742587 0.313721 -0.526184 -0.345276 -0.711060 1441742587 0.313721 -0.526184 -0.345276 -0.711060 1441742587 0.313721 -0.526184 -0.345276 -0.711060 1441742587 0.248779 -0.552795 -0.292236 -0.739746 1441742587 0.248779 -0.552795 -0.292236 -0.739746 1441742587 0.248779 -0.552795 -0.292236 -0.739746 1441742587 0.248779 -0.552795 -0.292236 -0.739746 1441742587 0.248779 -0.552795 -0.292236 -0.739746 1441742587 0.248779 -0.552795 -0.292236 -0.739746 1441742587 0.157410 -0.583862 -0.213745 -0.767334 1441742587 0.157410 -0.583862 -0.213745 -0.767334 1441742587 0.157410 -0.583862 -0.213745 -0.767334 1441742587 0.157410 -0.583862 -0.213745 -0.767334 1441742587 0.157410 -0.583862 -0.213745 -0.767334 1441742587 0.157410 -0.583862 -0.213745 -0.767334 1441742587 0.053589 -0.609436 -0.125610 -0.781006 1441742587 0.053589 -0.609436 -0.125610 -0.781006 1441742587 0.053589 -0.609436 -0.125610 -0.781006 1441742587 0.053589 -0.609436 -0.125610 -0.781006 1441742587 0.053589 -0.609436 -0.125610 -0.781006 1441742587 0.053589 -0.609436 -0.125610 -0.781006 1441742587 0.053589 -0.609436 -0.125610 -0.781006 1441742587 -0.055542 -0.623413 -0.033142 -0.779236 1441742587 -0.055542 -0.623413 -0.033142 -0.779236 1441742587 -0.055542 -0.623413 -0.033142 -0.779236 1441742587 -0.055542 -0.623413 -0.033142 -0.779236 1441742587 -0.055542 -0.623413 -0.033142 -0.779236 1441742587 -0.055542 -0.623413 -0.033142 -0.779236 1441742587 -0.162598 -0.625000 0.061157 -0.761108 1441742587 -0.162598 -0.625000 0.061157 -0.761108 1441742588 -0.162598 -0.625000 0.061157 -0.761108 1441742588 -0.162598 -0.625000 0.061157 -0.761108 1441742588 -0.162598 -0.625000 0.061157 -0.761108 1441742588 -0.162598 -0.625000 0.061157 -0.761108 1441742588 -0.265198 -0.615723 0.157104 -0.725220 1441742588 -0.265198 -0.615723 0.157104 -0.725220 1441742588 -0.265198 -0.615723 0.157104 -0.725220 1441742588 -0.265198 -0.615723 0.157104 -0.725220 1441742588 -0.265198 -0.615723 0.157104 -0.725220 1441742588 -0.265198 -0.615723 0.157104 -0.725220 1441742588 -0.265198 -0.615723 0.157104 -0.725220 1441742588 -0.369995 -0.583191 0.261780 -0.674194 1441742588 -0.369995 -0.583191 0.261780 -0.674194 1441742588 -0.369995 -0.583191 0.261780 -0.674194 1441742588 -0.369995 -0.583191 0.261780 -0.674194 1441742588 -0.369995 -0.583191 0.261780 -0.674194 1441742588 -0.369995 -0.583191 0.261780 -0.674194 1441742588 -0.463928 -0.536011 0.353943 -0.610107 1441742588 -0.463928 -0.536011 0.353943 -0.610107 1441742588 -0.463928 -0.536011 0.353943 -0.610107 1441742588 -0.463928 -0.536011 0.353943 -0.610107 1441742588 -0.463928 -0.536011 0.353943 -0.610107 1441742588 -0.463928 -0.536011 0.353943 -0.610107 1441742588 -0.532776 -0.490051 0.423340 -0.544861 1441742588 -0.532776 -0.490051 0.423340 -0.544861 1441742588 -0.532776 -0.490051 0.423340 -0.544861 1441742588 -0.532776 -0.490051 0.423340 -0.544861 1441742588 -0.532776 -0.490051 0.423340 -0.544861 1441742588 -0.532776 -0.490051 0.423340 -0.544861 1441742588 -0.579651 -0.445313 0.476501 -0.488647 1441742588 -0.579651 -0.445313 0.476501 -0.488647 1441742588 -0.579651 -0.445313 0.476501 -0.488647 1441742588 -0.579651 -0.445313 0.476501 -0.488647 1441742588 -0.579651 -0.445313 0.476501 -0.488647 1441742588 -0.579651 -0.445313 0.476501 -0.488647 1441742588 -0.597534 -0.412292 0.515503 -0.455322 1441742588 -0.597534 -0.412292 0.515503 -0.455322 1441742588 -0.597534 -0.412292 0.515503 -0.455322 1441742588 -0.597534 -0.412292 0.515503 -0.455322 1441742588 -0.597534 -0.412292 0.515503 -0.455322 1441742588 -0.597534 -0.412292 0.515503 -0.455322 1441742588 -0.579590 -0.413879 0.526001 -0.464905 1441742588 -0.579590 -0.413879 0.526001 -0.464905 1441742588 -0.579590 -0.413879 0.526001 -0.464905 1441742588 -0.579590 -0.413879 0.526001 -0.464905 1441742588 -0.579590 -0.413879 0.526001 -0.464905 1441742588 -0.579590 -0.413879 0.526001 -0.464905 1441742588 -0.579590 -0.413879 0.526001 -0.464905 1441742588 -0.531677 -0.447205 0.505127 -0.512085 1441742588 -0.531677 -0.447205 0.505127 -0.512085 1441742588 -0.531677 -0.447205 0.505127 -0.512085 1441742588 -0.531677 -0.447205 0.505127 -0.512085 1441742588 -0.531677 -0.447205 0.505127 -0.512085 1441742588 -0.531677 -0.447205 0.505127 -0.512085 1441742588 -0.473145 -0.487122 0.467346 -0.566101 1441742588 -0.473145 -0.487122 0.467346 -0.566101 1441742588 -0.473145 -0.487122 0.467346 -0.566101 1441742588 -0.473145 -0.487122 0.467346 -0.566101 1441742588 -0.473145 -0.487122 0.467346 -0.566101 1441742588 -0.473145 -0.487122 0.467346 -0.566101 1441742588 -0.473145 -0.487122 0.467346 -0.566101 1441742588 -0.401001 -0.527344 0.418091 -0.621582 1441742588 -0.401001 -0.527344 0.418091 -0.621582 1441742588 -0.401001 -0.527344 0.418091 -0.621582 1441742588 -0.401001 -0.527344 0.418091 -0.621582 1441742588 -0.401001 -0.527344 0.418091 -0.621582 1441742588 -0.401001 -0.527344 0.418091 -0.621582 1441742588 -0.312927 -0.569946 0.350098 -0.674316 1441742588 -0.312927 -0.569946 0.350098 -0.674316 1441742588 -0.312927 -0.569946 0.350098 -0.674316 1441742588 -0.312927 -0.569946 0.350098 -0.674316 1441742588 -0.312927 -0.569946 0.350098 -0.674316 1441742588 -0.312927 -0.569946 0.350098 -0.674316 1441742588 -0.221130 -0.606567 0.265686 -0.716003 1441742588 -0.221130 -0.606567 0.265686 -0.716003 1441742588 -0.221130 -0.606567 0.265686 -0.716003 1441742588 -0.221130 -0.606567 0.265686 -0.716003 1441742588 -0.221130 -0.606567 0.265686 -0.716003 1441742588 -0.122253 -0.628052 0.172791 -0.748840 1441742588 -0.122253 -0.628052 0.172791 -0.748840 1441742588 -0.122253 -0.628052 0.172791 -0.748840 1441742588 -0.122253 -0.628052 0.172791 -0.748840 1441742588 -0.122253 -0.628052 0.172791 -0.748840 1441742588 -0.122253 -0.628052 0.172791 -0.748840 1441742588 -0.122253 -0.628052 0.172791 -0.748840 1441742588 -0.029236 -0.637329 0.075684 -0.766357 1441742588 -0.029236 -0.637329 0.075684 -0.766357 1441742588 -0.029236 -0.637329 0.075684 -0.766357 1441742588 -0.029236 -0.637329 0.075684 -0.766357 1441742588 -0.029236 -0.637329 0.075684 -0.766357 1441742588 -0.029236 -0.637329 0.075684 -0.766357 1441742588 0.062683 -0.636475 -0.019043 -0.768555 1441742588 0.062683 -0.636475 -0.019043 -0.768555 1441742588 0.062683 -0.636475 -0.019043 -0.768555 1441742588 0.062683 -0.636475 -0.019043 -0.768555 1441742588 0.062683 -0.636475 -0.019043 -0.768555 1441742588 0.062683 -0.636475 -0.019043 -0.768555 1441742588 0.160461 -0.624084 -0.124878 -0.754517 1441742588 0.160461 -0.624084 -0.124878 -0.754517 1441742588 0.160461 -0.624084 -0.124878 -0.754517 1441742588 0.160461 -0.624084 -0.124878 -0.754517 1441742588 0.160461 -0.624084 -0.124878 -0.754517 1441742588 0.252197 -0.593628 -0.222168 -0.731262 1441742588 0.252197 -0.593628 -0.222168 -0.731262 1441742588 0.252197 -0.593628 -0.222168 -0.731262 1441742588 0.252197 -0.593628 -0.222168 -0.731262 1441742588 0.252197 -0.593628 -0.222168 -0.731262 1441742588 0.252197 -0.593628 -0.222168 -0.731262 1441742588 0.252197 -0.593628 -0.222168 -0.731262 1441742588 0.318848 -0.559204 -0.293640 -0.706726 1441742588 0.318848 -0.559204 -0.293640 -0.706726 1441742588 0.318848 -0.559204 -0.293640 -0.706726 1441742589 0.318848 -0.559204 -0.293640 -0.706726 1441742589 0.318848 -0.559204 -0.293640 -0.706726 1441742589 0.318848 -0.559204 -0.293640 -0.706726 1441742589 0.347473 -0.536987 -0.326477 -0.695984 1441742589 0.347473 -0.536987 -0.326477 -0.695984 1441742589 0.347473 -0.536987 -0.326477 -0.695984 1441742589 0.347473 -0.536987 -0.326477 -0.695984 1441742589 0.347473 -0.536987 -0.326477 -0.695984 1441742589 0.347473 -0.536987 -0.326477 -0.695984 1441742589 0.347473 -0.536987 -0.326477 -0.695984 1441742589 0.341614 -0.532776 -0.325867 -0.702393 1441742589 0.341614 -0.532776 -0.325867 -0.702393 1441742589 0.341614 -0.532776 -0.325867 -0.702393 1441742589 0.341614 -0.532776 -0.325867 -0.702393 1441742589 0.341614 -0.532776 -0.325867 -0.702393 1441742589 0.341614 -0.532776 -0.325867 -0.702393 1441742589 0.306519 -0.543518 -0.304504 -0.719727 1441742589 0.306519 -0.543518 -0.304504 -0.719727 1441742589 0.306519 -0.543518 -0.304504 -0.719727 1441742589 0.306519 -0.543518 -0.304504 -0.719727 1441742589 0.306519 -0.543518 -0.304504 -0.719727 1441742589 0.306519 -0.543518 -0.304504 -0.719727 1441742589 0.243713 -0.563477 -0.260925 -0.745056 1441742589 0.243713 -0.563477 -0.260925 -0.745056 1441742589 0.243713 -0.563477 -0.260925 -0.745056 1441742589 0.243713 -0.563477 -0.260925 -0.745056 1441742589 0.243713 -0.563477 -0.260925 -0.745056 1441742589 0.243713 -0.563477 -0.260925 -0.745056 1441742589 0.243713 -0.563477 -0.260925 -0.745056 1441742589 0.154297 -0.587830 -0.192566 -0.770508 1441742589 0.154297 -0.587830 -0.192566 -0.770508 1441742589 0.154297 -0.587830 -0.192566 -0.770508 1441742589 0.154297 -0.587830 -0.192566 -0.770508 1441742589 0.154297 -0.587830 -0.192566 -0.770508 1441742589 0.154297 -0.587830 -0.192566 -0.770508 1441742589 0.046448 -0.609558 -0.102356 -0.784790 1441742589 0.046448 -0.609558 -0.102356 -0.784790 1441742589 0.046448 -0.609558 -0.102356 -0.784790 1441742589 0.046448 -0.609558 -0.102356 -0.784790 1441742589 0.046448 -0.609558 -0.102356 -0.784790 1441742589 0.046448 -0.609558 -0.102356 -0.784790 1441742589 -0.074036 -0.620483 0.001587 -0.780762 1441742589 -0.074036 -0.620483 0.001587 -0.780762 1441742589 -0.074036 -0.620483 0.001587 -0.780762 1441742589 -0.074036 -0.620483 0.001587 -0.780762 1441742589 -0.074036 -0.620483 0.001587 -0.780762 1441742589 -0.074036 -0.620483 0.001587 -0.780762 1441742589 -0.188965 -0.615417 0.101440 -0.758545 1441742589 -0.188965 -0.615417 0.101440 -0.758545 1441742589 -0.188965 -0.615417 0.101440 -0.758545 1441742589 -0.188965 -0.615417 0.101440 -0.758545 1441742589 -0.188965 -0.615417 0.101440 -0.758545 1441742589 -0.188965 -0.615417 0.101440 -0.758545 1441742589 -0.188965 -0.615417 0.101440 -0.758545 1441742589 -0.288452 -0.600525 0.188110 -0.721741 1441742589 -0.288452 -0.600525 0.188110 -0.721741 1441742589 -0.288452 -0.600525 0.188110 -0.721741 1441742589 -0.288452 -0.600525 0.188110 -0.721741 1441742589 -0.288452 -0.600525 0.188110 -0.721741 1441742589 -0.288452 -0.600525 0.188110 -0.721741 1441742589 -0.385132 -0.568787 0.274719 -0.672913 1441742589 -0.385132 -0.568787 0.274719 -0.672913 1441742589 -0.385132 -0.568787 0.274719 -0.672913 1441742589 -0.385132 -0.568787 0.274719 -0.672913 1441742589 -0.385132 -0.568787 0.274719 -0.672913 1441742589 -0.385132 -0.568787 0.274719 -0.672913 1441742589 -0.479309 -0.520752 0.357239 -0.609558 1441742589 -0.479309 -0.520752 0.357239 -0.609558 1441742589 -0.479309 -0.520752 0.357239 -0.609558 1441742589 -0.479309 -0.520752 0.357239 -0.609558 1441742589 -0.479309 -0.520752 0.357239 -0.609558 1441742589 -0.479309 -0.520752 0.357239 -0.609558 1441742589 -0.557312 -0.460876 0.427856 -0.542236 1441742589 -0.557312 -0.460876 0.427856 -0.542236 1441742589 -0.557312 -0.460876 0.427856 -0.542236 1441742589 -0.557312 -0.460876 0.427856 -0.542236 1441742589 -0.557312 -0.460876 0.427856 -0.542236 1441742589 -0.557312 -0.460876 0.427856 -0.542236 1441742589 -0.557312 -0.460876 0.427856 -0.542236 1441742589 -0.606812 -0.411072 0.471313 -0.490662 1441742589 -0.606812 -0.411072 0.471313 -0.490662 1441742589 -0.606812 -0.411072 0.471313 -0.490662 1441742589 -0.606812 -0.411072 0.471313 -0.490662 1441742589 -0.606812 -0.411072 0.471313 -0.490662 1441742589 -0.606812 -0.411072 0.471313 -0.490662 1441742589 -0.606812 -0.411072 0.471313 -0.490662 1441742589 -0.621155 -0.380310 0.502563 -0.465881 1441742589 -0.621155 -0.380310 0.502563 -0.465881 1441742589 -0.621155 -0.380310 0.502563 -0.465881 1441742589 -0.621155 -0.380310 0.502563 -0.465881 1441742589 -0.621155 -0.380310 0.502563 -0.465881 1441742589 -0.613708 -0.376709 0.517456 -0.462280 1441742589 -0.613708 -0.376709 0.517456 -0.462280 1441742589 -0.613708 -0.376709 0.517456 -0.462280 1441742589 -0.613708 -0.376709 0.517456 -0.462280 1441742589 -0.613708 -0.376709 0.517456 -0.462280 1441742589 -0.613708 -0.376709 0.517456 -0.462280 1441742589 -0.613708 -0.376709 0.517456 -0.462280 1441742589 -0.574646 -0.403564 0.512695 -0.494019 1441742589 -0.574646 -0.403564 0.512695 -0.494019 1441742589 -0.574646 -0.403564 0.512695 -0.494019 1441742589 -0.574646 -0.403564 0.512695 -0.494019 1441742589 -0.574646 -0.403564 0.512695 -0.494019 1441742589 -0.574646 -0.403564 0.512695 -0.494019 1441742589 -0.520203 -0.440308 0.486633 -0.546570 1441742589 -0.520203 -0.440308 0.486633 -0.546570 1441742589 -0.520203 -0.440308 0.486633 -0.546570 1441742589 -0.520203 -0.440308 0.486633 -0.546570 1441742589 -0.520203 -0.440308 0.486633 -0.546570 1441742589 -0.520203 -0.440308 0.486633 -0.546570 1441742589 -0.449951 -0.483459 0.438660 -0.609558 1441742589 -0.449951 -0.483459 0.438660 -0.609558 1441742589 -0.449951 -0.483459 0.438660 -0.609558 1441742589 -0.449951 -0.483459 0.438660 -0.609558 1441742590 -0.449951 -0.483459 0.438660 -0.609558 1441742590 -0.449951 -0.483459 0.438660 -0.609558 1441742590 -0.369324 -0.527405 0.374023 -0.667542 1441742590 -0.369324 -0.527405 0.374023 -0.667542 1441742590 -0.369324 -0.527405 0.374023 -0.667542 1441742590 -0.369324 -0.527405 0.374023 -0.667542 1441742590 -0.369324 -0.527405 0.374023 -0.667542 1441742590 -0.369324 -0.527405 0.374023 -0.667542 1441742590 -0.276672 -0.573120 0.287537 -0.715820 1441742590 -0.276672 -0.573120 0.287537 -0.715820 1441742590 -0.276672 -0.573120 0.287537 -0.715820 1441742590 -0.276672 -0.573120 0.287537 -0.715820 1441742590 -0.276672 -0.573120 0.287537 -0.715820 1441742590 -0.276672 -0.573120 0.287537 -0.715820 1441742590 -0.276672 -0.573120 0.287537 -0.715820 1441742590 -0.176086 -0.605713 0.195251 -0.751038 1441742590 -0.176086 -0.605713 0.195251 -0.751038 1441742590 -0.176086 -0.605713 0.195251 -0.751038 1441742590 -0.176086 -0.605713 0.195251 -0.751038 1441742590 -0.176086 -0.605713 0.195251 -0.751038 1441742590 -0.176086 -0.605713 0.195251 -0.751038 1441742590 -0.176086 -0.605713 0.195251 -0.751038 1441742590 -0.079895 -0.623657 0.102478 -0.770874 1441742590 -0.079895 -0.623657 0.102478 -0.770874 1441742590 -0.079895 -0.623657 0.102478 -0.770874 1441742590 -0.079895 -0.623657 0.102478 -0.770874 1441742590 -0.079895 -0.623657 0.102478 -0.770874 1441742590 -0.079895 -0.623657 0.102478 -0.770874 1441742590 0.017090 -0.629211 0.004395 -0.777100 1441742590 0.017090 -0.629211 0.004395 -0.777100 1441742590 0.017090 -0.629211 0.004395 -0.777100 1441742590 0.017090 -0.629211 0.004395 -0.777100 1441742590 0.017090 -0.629211 0.004395 -0.777100 1441742590 0.112671 -0.618652 -0.090637 -0.772339 1441742590 0.112671 -0.618652 -0.090637 -0.772339 1441742590 0.112671 -0.618652 -0.090637 -0.772339 1441742590 0.112671 -0.618652 -0.090637 -0.772339 1441742590 0.112671 -0.618652 -0.090637 -0.772339 1441742590 0.112671 -0.618652 -0.090637 -0.772339 1441742590 0.112671 -0.618652 -0.090637 -0.772339 1441742590 0.203491 -0.597290 -0.186829 -0.752991 1441742590 0.203491 -0.597290 -0.186829 -0.752991 1441742590 0.203491 -0.597290 -0.186829 -0.752991 1441742590 0.203491 -0.597290 -0.186829 -0.752991 1441742590 0.203491 -0.597290 -0.186829 -0.752991 1441742590 0.203491 -0.597290 -0.186829 -0.752991 1441742590 0.275757 -0.565552 -0.264282 -0.731018 1441742590 0.275757 -0.565552 -0.264282 -0.731018 1441742590 0.275757 -0.565552 -0.264282 -0.731018 1441742590 0.275757 -0.565552 -0.264282 -0.731018 1441742590 0.275757 -0.565552 -0.264282 -0.731018 1441742590 0.275757 -0.565552 -0.264282 -0.731018 1441742590 0.324158 -0.536255 -0.318787 -0.711243 1441742590 0.324158 -0.536255 -0.318787 -0.711243 1441742590 0.324158 -0.536255 -0.318787 -0.711243 1441742590 0.324158 -0.536255 -0.318787 -0.711243 1441742590 0.324158 -0.536255 -0.318787 -0.711243 1441742590 0.324158 -0.536255 -0.318787 -0.711243 1441742590 0.324158 -0.536255 -0.318787 -0.711243 1441742590 0.336060 -0.522217 -0.338745 -0.706909 1441742590 0.336060 -0.522217 -0.338745 -0.706909 1441742590 0.336060 -0.522217 -0.338745 -0.706909 1441742590 0.336060 -0.522217 -0.338745 -0.706909 1441742590 0.336060 -0.522217 -0.338745 -0.706909 1441742590 0.336060 -0.522217 -0.338745 -0.706909 1441742590 0.312866 -0.528137 -0.320190 -0.721619 1441742590 0.312866 -0.528137 -0.320190 -0.721619 1441742590 0.312866 -0.528137 -0.320190 -0.721619 1441742590 0.312866 -0.528137 -0.320190 -0.721619 1441742590 0.312866 -0.528137 -0.320190 -0.721619 1441742590 0.312866 -0.528137 -0.320190 -0.721619 1441742590 0.312866 -0.528137 -0.320190 -0.721619 1441742590 0.265930 -0.543762 -0.283569 -0.743835 1441742590 0.265930 -0.543762 -0.283569 -0.743835 1441742590 0.265930 -0.543762 -0.283569 -0.743835 1441742590 0.265930 -0.543762 -0.283569 -0.743835 1441742590 0.265930 -0.543762 -0.283569 -0.743835 1441742590 0.265930 -0.543762 -0.283569 -0.743835 1441742590 0.191589 -0.565857 -0.226990 -0.769165 1441742590 0.191589 -0.565857 -0.226990 -0.769165 1441742590 0.191589 -0.565857 -0.226990 -0.769165 1441742590 0.191589 -0.565857 -0.226990 -0.769165 1441742590 0.191589 -0.565857 -0.226990 -0.769165 1441742590 0.191589 -0.565857 -0.226990 -0.769165 1441742590 0.085999 -0.591003 -0.137817 -0.790222 1441742590 0.085999 -0.591003 -0.137817 -0.790222 1441742590 0.085999 -0.591003 -0.137817 -0.790222 1441742590 0.085999 -0.591003 -0.137817 -0.790222 1441742590 0.085999 -0.591003 -0.137817 -0.790222 1441742590 0.085999 -0.591003 -0.137817 -0.790222 1441742590 0.085999 -0.591003 -0.137817 -0.790222 1441742590 -0.030334 -0.606018 -0.033264 -0.794250 1441742590 -0.030334 -0.606018 -0.033264 -0.794250 1441742590 -0.030334 -0.606018 -0.033264 -0.794250 1441742590 -0.030334 -0.606018 -0.033264 -0.794250 1441742590 -0.030334 -0.606018 -0.033264 -0.794250 1441742590 -0.030334 -0.606018 -0.033264 -0.794250 1441742590 -0.030334 -0.606018 -0.033264 -0.794250 1441742590 -0.136292 -0.610291 0.059998 -0.778076 1441742590 -0.136292 -0.610291 0.059998 -0.778076 1441742590 -0.136292 -0.610291 0.059998 -0.778076 1441742590 -0.136292 -0.610291 0.059998 -0.778076 1441742590 -0.136292 -0.610291 0.059998 -0.778076 1441742590 
-0.154236 -0.621826 0.205078 -0.739990 1441742593 -0.154236 -0.621826 0.205078 -0.739990 1441742593 -0.154236 -0.621826 0.205078 -0.739990 1441742593 -0.154236 -0.621826 0.205078 -0.739990 1441742593 -0.144775 -0.624817 0.209106 -0.738281 1441742593 -0.144775 -0.624817 0.209106 -0.738281 1441742593 -0.144775 -0.624817 0.209106 -0.738281 1441742593 -0.144775 -0.624817 0.209106 -0.738281 1441742593 -0.144775 -0.624817 0.209106 -0.738281 1441742593 -0.144775 -0.624817 0.209106 -0.738281 1441742593 -0.144775 -0.624817 0.209106 -0.738281 1441742593 -0.124939 -0.628784 0.196472 -0.742004 1441742593 -0.124939 -0.628784 0.196472 -0.742004 1441742593 -0.124939 -0.628784 0.196472 -0.742004 1441742593 -0.124939 -0.628784 0.196472 -0.742004 1441742593 -0.124939 -0.628784 0.196472 -0.742004 1441742593 -0.124939 -0.628784 0.196472 -0.742004 1441742593 -0.097473 -0.635071 0.171936 -0.746826 1441742593 -0.097473 -0.635071 0.171936 -0.746826 1441742593 -0.097473 -0.635071 0.171936 -0.746826 1441742593 -0.097473 -0.635071 0.171936 -0.746826 1441742593 -0.097473 -0.635071 0.171936 -0.746826 1441742593 -0.097473 -0.635071 0.171936 -0.746826 1441742593 -0.050781 -0.640808 0.137878 -0.753540 1441742593 -0.050781 -0.640808 0.137878 -0.753540 1441742593 -0.050781 -0.640808 0.137878 -0.753540 1441742593 -0.050781 -0.640808 0.137878 -0.753540 1441742593 -0.050781 -0.640808 0.137878 -0.753540 1441742593 -0.050781 -0.640808 0.137878 -0.753540 1441742593 0.004028 -0.647217 0.079956 -0.758179 1441742593 0.004028 -0.647217 0.079956 -0.758179 1441742593 0.004028 -0.647217 0.079956 -0.758179 1441742593 0.004028 -0.647217 0.079956 -0.758179 1441742593 0.004028 -0.647217 0.079956 -0.758179 1441742593 0.004028 -0.647217 0.079956 -0.758179 1441742593 0.068787 -0.647400 0.003479 -0.759094 1441742593 0.068787 -0.647400 0.003479 -0.759094 1441742593 0.068787 -0.647400 0.003479 -0.759094 1441742593 0.068787 -0.647400 0.003479 -0.759094 1441742593 0.068787 -0.647400 0.003479 -0.759094 1441742593 0.068787 -0.647400 0.003479 -0.759094 1441742593 0.068787 -0.647400 0.003479 -0.759094 1441742593 0.138000 -0.637390 -0.076416 -0.754272 1441742593 0.138000 -0.637390 -0.076416 -0.754272 1441742593 0.138000 -0.637390 -0.076416 -0.754272 1441742593 0.138000 -0.637390 -0.076416 -0.754272 1441742593 0.138000 -0.637390 -0.076416 -0.754272 1441742593 0.138000 -0.637390 -0.076416 -0.754272 1441742593 0.138000 -0.637390 -0.076416 -0.754272 1441742593 0.211487 -0.615234 -0.167358 -0.740845 1441742593 0.211487 -0.615234 -0.167358 -0.740845 1441742593 0.211487 -0.615234 -0.167358 -0.740845 1441742593 0.211487 -0.615234 -0.167358 -0.740845 1441742593 0.211487 -0.615234 -0.167358 -0.740845 1441742593 0.211487 -0.615234 -0.167358 -0.740845 1441742593 0.211487 -0.615234 -0.167358 -0.740845 1441742593 0.290527 -0.583252 -0.248596 -0.716736 1441742593 0.290527 -0.583252 -0.248596 -0.716736 1441742593 0.290527 -0.583252 -0.248596 -0.716736 1441742593 0.290527 -0.583252 -0.248596 -0.716736 1441742593 0.290527 -0.583252 -0.248596 -0.716736 1441742593 0.357849 -0.548767 -0.319031 -0.684937 1441742593 0.357849 -0.548767 -0.319031 -0.684937 1441742593 0.357849 -0.548767 -0.319031 -0.684937 1441742593 0.357849 -0.548767 -0.319031 -0.684937 1441742593 0.357849 -0.548767 -0.319031 -0.684937 1441742593 0.357849 -0.548767 -0.319031 -0.684937 1441742593 0.393494 -0.522461 -0.360779 -0.664917 1441742593 0.393494 -0.522461 -0.360779 -0.664917 1441742593 0.393494 -0.522461 -0.360779 -0.664917 1441742593 0.393494 -0.522461 -0.360779 -0.664917 1441742593 0.393494 -0.522461 -0.360779 -0.664917 1441742593 0.393494 -0.522461 -0.360779 -0.664917 1441742593 0.393494 -0.522461 -0.360779 -0.664917 1441742593 0.397034 -0.507507 -0.377319 -0.665161 1441742593 0.397034 -0.507507 -0.377319 -0.665161 1441742593 0.397034 -0.507507 -0.377319 -0.665161 1441742593 0.397034 -0.507507 -0.377319 -0.665161 1441742593 0.397034 -0.507507 -0.377319 -0.665161 1441742593 0.397034 -0.507507 -0.377319 -0.665161 1441742593 0.364014 -0.519043 -0.358459 -0.685303 1441742593 0.364014 -0.519043 -0.358459 -0.685303 1441742594 0.364014 -0.519043 -0.358459 -0.685303 1441742594 0.364014 -0.519043 -0.358459 -0.685303 1441742594 0.364014 -0.519043 -0.358459 -0.685303 1441742594 0.364014 -0.519043 -0.358459 -0.685303 1441742594 0.364014 -0.519043 -0.358459 -0.685303 1441742594 0.305359 -0.544617 -0.315063 -0.714783 1441742594 0.305359 -0.544617 -0.315063 -0.714783 1441742594 0.305359 -0.544617 -0.315063 -0.714783 1441742594 0.305359 -0.544617 -0.315063 -0.714783 1441742594 0.305359 -0.544617 -0.315063 -0.714783 1441742594 0.305359 -0.544617 -0.315063 -0.714783 1441742594 0.305359 -0.544617 -0.315063 -0.714783 1441742594 0.231873 -0.569763 -0.263367 -0.743164 1441742594 0.231873 -0.569763 -0.263367 -0.743164 1441742594 0.231873 -0.569763 -0.263367 -0.743164 1441742594 0.231873 -0.569763 -0.263367 -0.743164 1441742594 0.231873 -0.569763 -0.263367 -0.743164 1441742594 0.231873 -0.569763 -0.263367 -0.743164 1441742594 0.141357 -0.594299 -0.197021 -0.766846 1441742594 0.141357 -0.594299 -0.197021 -0.766846 1441742594 0.141357 -0.594299 -0.197021 -0.766846 1441742594 0.141357 -0.594299 -0.197021 -0.766846 1441742594 0.141357 -0.594299 -0.197021 -0.766846 1441742594 0.141357 -0.594299 -0.197021 -0.766846 1441742594 0.141357 -0.594299 -0.197021 -0.766846 1441742594 0.037354 -0.614380 -0.113281 -0.779968 1441742594 0.037354 -0.614380 -0.113281 -0.779968 1441742594 0.037354 -0.614380 -0.113281 -0.779968 1441742594 0.037354 -0.614380 -0.113281 -0.779968 1441742594 0.037354 -0.614380 -0.113281 -0.779968 1441742594 0.037354 -0.614380 -0.113281 -0.779968 1441742594 -0.071594 -0.623657 -0.017212 -0.778259 1441742594 -0.071594 -0.623657 -0.017212 -0.778259 1441742594 -0.071594 -0.623657 -0.017212 -0.778259 1441742594 -0.071594 -0.623657 -0.017212 -0.778259 1441742594 -0.071594 -0.623657 -0.017212 -0.778259 1441742594 -0.071594 -0.623657 -0.017212 -0.778259 1441742594 -0.071594 -0.623657 -0.017212 -0.778259 1441742594 -0.177795 -0.620605 0.076416 -0.759949 1441742594 -0.177795 -0.620605 0.076416 -0.759949 1441742594 -0.177795 -0.620605 0.076416 -0.759949 1441742594 -0.177795 -0.620605 0.076416 -0.759949 1441742594 -0.177795 -0.620605 0.076416 -0.759949 1441742594 -0.177795 -0.620605 0.076416 -0.759949 1441742594 -0.274963 -0.607117 0.164795 -0.727112 1441742594 -0.274963 -0.607117 0.164795 -0.727112 1441742594 -0.274963 -0.607117 0.164795 -0.727112 1441742594 -0.274963 -0.607117 0.164795 -0.727112 1441742594 -0.274963 -0.607117 0.164795 -0.727112 1441742594 -0.365540 -0.581177 0.252991 -0.681702 1441742594 -0.365540 -0.581177 0.252991 -0.681702 1441742594 -0.365540 -0.581177 0.252991 -0.681702 1441742594 -0.365540 -0.581177 0.252991 -0.681702 1441742594 -0.365540 -0.581177 0.252991 -0.681702 1441742594 -0.365540 -0.581177 0.252991 -0.681702 1441742594 -0.365540 -0.581177 0.252991 -0.681702 1441742594 -0.444336 -0.543579 0.335144 -0.628357 1441742594 -0.444336 -0.543579 0.335144 -0.628357 1441742594 -0.444336 -0.543579 0.335144 -0.628357 1441742594 -0.444336 -0.543579 0.335144 -0.628357 1441742594 -0.444336 -0.543579 0.335144 -0.628357 1441742594 -0.444336 -0.543579 0.335144 -0.628357 1441742594 -0.510254 -0.493713 0.414978 -0.569031 1441742594 -0.510254 -0.493713 0.414978 -0.569031 1441742594 -0.510254 -0.493713 0.414978 -0.569031 1441742594 -0.510254 -0.493713 0.414978 -0.569031 1441742594 -0.510254 -0.493713 0.414978 -0.569031 1441742594 -0.510254 -0.493713 0.414978 -0.569031 1441742594 -0.510254 -0.493713 0.414978 -0.569031 1441742594 -0.550354 -0.446411 0.478516 -0.518494 1441742594 -0.550354 -0.446411 0.478516 -0.518494 1441742594 -0.550354 -0.446411 0.478516 -0.518494 1441742594 -0.550354 -0.446411 0.478516 -0.518494 1441742594 -0.550354 -0.446411 0.478516 -0.518494 1441742594 -0.550354 -0.446411 0.478516 -0.518494 1441742594 -0.562317 -0.409546 0.524048 -0.491455 1441742594 -0.562317 -0.409546 0.524048 -0.491455 1441742594 -0.562317 -0.409546 0.524048 -0.491455 1441742594 -0.562317 -0.409546 0.524048 -0.491455 1441742594 -0.562317 -0.409546 0.524048 -0.491455 1441742594 -0.562317 -0.409546 0.524048 -0.491455 1441742594 -0.562317 -0.409546 0.524048 -0.491455 1441742594 -0.551697 -0.403015 0.538330 -0.493469 1441742594 -0.551697 -0.403015 0.538330 -0.493469 1441742594 -0.551697 -0.403015 0.538330 -0.493469 1441742594 -0.551697 -0.403015 0.538330 -0.493469 1441742594 -0.551697 -0.403015 0.538330 -0.493469 1441742594 -0.551697 -0.403015 0.538330 -0.493469 1441742594 -0.515930 -0.425049 0.524963 -0.526917 1441742594 -0.515930 -0.425049 0.524963 -0.526917 1441742594 -0.515930 -0.425049 0.524963 -0.526917 1441742594 -0.515930 -0.425049 0.524963 -0.526917 1441742594 -0.515930 -0.425049 0.524963 -0.526917 1441742594 -0.515930 -0.425049 0.524963 -0.526917 1441742594 -0.463623 -0.462524 0.491760 -0.573914 1441742594 -0.463623 -0.462524 0.491760 -0.573914 1441742594 -0.463623 -0.462524 0.491760 -0.573914 1441742594 -0.463623 -0.462524 0.491760 -0.573914 1441742594 -0.463623 -0.462524 0.491760 -0.573914 1441742594 -0.463623 -0.462524 0.491760 -0.573914 1441742594 -0.463623 -0.462524 0.491760 -0.573914 1441742594 -0.398865 -0.504456 0.443054 -0.624634 1441742594 -0.398865 -0.504456 0.443054 -0.624634 1441742594 -0.398865 -0.504456 0.443054 -0.624634 1441742594 -0.398865 -0.504456 0.443054 -0.624634 1441742594 -0.398865 -0.504456 0.443054 -0.624634 1441742594 -0.398865 -0.504456 0.443054 -0.624634 1441742594 -0.319458 -0.549805 0.378052 -0.672913 1441742594 -0.319458 -0.549805 0.378052 -0.672913 1441742594 -0.319458 -0.549805 0.378052 -0.672913 1441742594 -0.319458 -0.549805 0.378052 -0.672913 1441742594 -0.319458 -0.549805 0.378052 -0.672913 1441742594 -0.319458 -0.549805 0.378052 -0.672913 1441742594 -0.235779 -0.589600 0.297119 -0.713135 1441742594 -0.235779 -0.589600 0.297119 -0.713135 1441742594 -0.235779 -0.589600 0.297119 -0.713135 1441742595 -0.235779 -0.589600 0.297119 -0.713135 1441742595 -0.235779 -0.589600 0.297119 -0.713135 1441742595 -0.235779 -0.589600 0.297119 -0.713135 1441742595 -0.235779 -0.589600 0.297119 -0.713135 1441742595 -0.146301 -0.615601 0.216614 -0.743530 1441742595 -0.146301 -0.615601 0.216614 -0.743530 1441742595 -0.146301 -0.615601 0.216614 -0.743530 1441742595 -0.146301 -0.615601 0.216614 -0.743530 1441742595 -0.146301 -0.615601 0.216614 -0.743530 1441742595 -0.146301 -0.615601 0.216614 -0.743530 1441742595 -0.057861 -0.633789 0.127075 -0.760864 1441742595 -0.057861 -0.633789 0.127075 -0.760864 1441742595 -0.057861 -0.633789 0.127075 -0.760864 1441742595 -0.057861 -0.633789 0.127075 -0.760864 1441742595 -0.057861 -0.633789 0.127075 -0.760864 1441742595 -0.057861 -0.633789 0.127075 -0.760864 1441742595 0.031372 -0.636719 0.035767 -0.769653 1441742595 0.031372 -0.636719 0.035767 -0.769653 1441742595 0.031372 -0.636719 0.035767 -0.769653 1441742595 0.031372 -0.636719 0.035767 -0.769653 1441742595 0.031372 -0.636719 0.035767 -0.769653 1441742595 0.031372 -0.636719 0.035767 -0.769653 1441742595 0.123047 -0.625854 -0.061340 -0.767761 1441742595 0.123047 -0.625854 -0.061340 -0.767761 1441742595 0.123047 -0.625854 -0.061340 -0.767761 1441742595 0.123047 -0.625854 -0.061340 -0.767761 1441742595 0.123047 -0.625854 -0.061340 -0.767761 1441742595 0.123047 -0.625854 -0.061340 -0.767761 1441742595 0.211243 -0.601074 -0.156982 -0.754639 1441742595 0.211243 -0.601074 -0.156982 -0.754639 1441742595 0.211243 -0.601074 -0.156982 -0.754639 1441742595 0.211243 -0.601074 -0.156982 -0.754639 1441742595 0.211243 -0.601074 -0.156982 -0.754639 1441742595 0.211243 -0.601074 -0.156982 -0.754639 1441742595 0.284241 -0.568787 -0.244263 -0.732178 1441742595 0.284241 -0.568787 -0.244263 -0.732178 1441742595 0.284241 -0.568787 -0.244263 -0.732178 1441742595 0.284241 -0.568787 -0.244263 -0.732178 1441742595 0.284241 -0.568787 -0.244263 -0.732178 1441742595 0.284241 -0.568787 -0.244263 -0.732178 1441742595 0.284241 -0.568787 -0.244263 -0.732178 1441742595 0.338745 -0.537109 -0.304626 -0.709961 1441742595 0.338745 -0.537109 -0.304626 -0.709961 1441742595 0.338745 -0.537109 -0.304626 -0.709961 1441742595 0.338745 -0.537109 -0.304626 -0.709961 1441742595 0.338745 -0.537109 -0.304626 -0.709961 1441742595 0.362610 -0.519531 -0.335510 -0.697205 1441742595 0.362610 -0.519531 -0.335510 -0.697205 1441742595 0.362610 -0.519531 -0.335510 -0.697205 1441742595 0.362610 -0.519531 -0.335510 -0.697205 1441742595 0.362610 -0.519531 -0.335510 -0.697205 1441742595 0.362610 -0.519531 -0.335510 -0.697205 1441742595 0.343567 -0.521057 -0.325073 -0.710571 1441742595 0.343567 -0.521057 -0.325073 -0.710571 1441742595 0.343567 -0.521057 -0.325073 -0.710571 1441742595 0.343567 -0.521057 -0.325073 -0.710571 1441742595 0.343567 -0.521057 -0.325073 -0.710571 1441742595 0.343567 -0.521057 -0.325073 -0.710571 1441742595 0.343567 -0.521057 -0.325073 -0.710571 1441742595 0.295105 -0.537170 -0.287903 -0.735901 1441742595 0.295105 -0.537170 -0.287903 -0.735901 1441742595 0.295105 -0.537170 -0.287903 -0.735901 1441742595 0.295105 -0.537170 -0.287903 -0.735901 1441742595 0.295105 -0.537170 -0.287903 -0.735901 1441742595 0.295105 -0.537170 -0.287903 -0.735901 1441742595 0.233521 -0.555969 -0.245667 -0.758972 1441742595 0.233521 -0.555969 -0.245667 -0.758972 1441742595 0.233521 -0.555969 -0.245667 -0.758972 1441742595 0.233521 -0.555969 -0.245667 -0.758972 1441742595 0.233521 -0.555969 -0.245667 -0.758972 1441742595 0.233521 -0.555969 -0.245667 -0.758972 1441742595 0.152222 -0.577209 -0.187439 -0.780151 1441742595 0.152222 -0.577209 -0.187439 -0.780151 1441742595 0.152222 -0.577209 -0.187439 -0.780151 1441742595 0.152222 -0.577209 -0.187439 -0.780151 1441742595 0.152222 -0.577209 -0.187439 -0.780151 1441742595 0.152222 -0.577209 -0.187439 -0.780151 1441742595 0.049255 -0.596375 -0.100769 -0.794861 1441742595 0.049255 -0.596375 -0.100769 -0.794861 1441742595 0.049255 -0.596375 -0.100769 -0.794861 1441742595 0.049255 -0.596375 -0.100769 -0.794861 1441742595 0.049255 -0.596375 -0.100769 -0.794861 1441742595 0.049255 -0.596375 -0.100769 -0.794861 1441742595 0.049255 -0.596375 -0.100769 -0.794861 1441742595 -0.057983 -0.605408 -0.004395 -0.793884 1441742595 -0.057983 -0.605408 -0.004395 -0.793884 1441742595 -0.057983 -0.605408 -0.004395 -0.793884 1441742595 -0.057983 -0.605408 -0.004395 -0.793884 1441742595 -0.057983 -0.605408 -0.004395 -0.793884 1441742595 -0.057983 -0.605408 -0.004395 -0.793884 1441742595 -0.158813 -0.603088 0.081482 -0.777527 1441742595 -0.158813 -0.603088 0.081482 -0.777527 1441742595 -0.158813 -0.603088 0.081482 -0.777527 1441742595 -0.158813 -0.603088 0.081482 -0.777527 1441742595 -0.158813 -0.603088 0.081482 -0.777527 1441742595 -0.158813 -0.603088 0.081482 -0.777527 1441742595 -0.253784 -0.592468 0.160889 -0.747559 1441742595 -0.253784 -0.592468 0.160889 -0.747559 1441742595 -0.253784 -0.592468 0.160889 -0.747559 1441742595 -0.253784 -0.592468 0.160889 -0.747559 1441742595 -0.253784 -0.592468 0.160889 -0.747559 1441742595 -0.253784 -0.592468 0.160889 -0.747559 1441742595 -0.346802 -0.571350 0.241272 -0.703735 1441742595 -0.346802 -0.571350 0.241272 -0.703735 1441742595 -0.346802 -0.571350 0.241272 -0.703735 1441742595 -0.346802 -0.571350 0.241272 -0.703735 1441742595 -0.346802 -0.571350 0.241272 -0.703735 1441742595 -0.346802 -0.571350 0.241272 -0.703735 1441742595 -0.430298 -0.539124 0.320679 -0.649231 1441742595 -0.430298 -0.539124 0.320679 -0.649231 1441742595 -0.430298 -0.539124 0.320679 -0.649231 1441742595 -0.430298 -0.539124 0.320679 -0.649231 1441742596 -0.430298 -0.539124 0.320679 -0.649231 1441742596 -0.430298 -0.539124 0.320679 -0.649231 1441742596 -0.430298 -0.539124 0.320679 -0.649231 1441742596 -0.505005 -0.493591 0.400391 -0.583984 1441742596 -0.505005 -0.493591 0.400391 -0.583984 1441742596 -0.505005 -0.493591 0.400391 -0.583984 1441742596 -0.505005 -0.493591 0.400391 -0.583984 1441742596 -0.505005 -0.493591 0.400391 -0.583984 1441742596 -0.505005 -0.493591 0.400391 -0.583984 1441742596 -0.561768 -0.440613 0.468079 -0.520752 1441742596 -0.561768 -0.440613 0.468079 -0.520752 1441742596 -0.561768 -0.440613 0.468079 -0.520752 1441742596 -0.561768 -0.440613 0.468079 -0.520752 1441742596 -0.561768 -0.440613 0.468079 -0.520752 1441742596 -0.561768 -0.440613 0.468079 -0.520752 1441742596 -0.586731 -0.396973 0.513245 -0.484619 1441742596 -0.586731 -0.396973 0.513245 -0.484619 1441742596 -0.586731 -0.396973 0.513245 -0.484619 1441742596 -0.586731 -0.396973 0.513245 -0.484619 1441742596 -0.586731 -0.396973 0.513245 -0.484619 1441742596 -0.586731 -0.396973 0.513245 -0.484619 1441742596 -0.586182 -0.387268 0.529663 -0.475342 1441742596 -0.586182 -0.387268 0.529663 -0.475342 1441742596 -0.586182 -0.387268 0.529663 -0.475342 1441742596 -0.586182 -0.387268 0.529663 -0.475342 1441742596 -0.586182 -0.387268 0.529663 -0.475342 1441742596 -0.586182 -0.387268 0.529663 -0.475342 1441742596 -0.563843 -0.403687 0.522949 -0.495728 1441742596 -0.563843 -0.403687 0.522949 -0.495728 1441742596 -0.563843 -0.403687 0.522949 -0.495728 1441742596 -0.563843 -0.403687 0.522949 -0.495728 1441742596 -0.563843 -0.403687 0.522949 -0.495728 1441742596 -0.563843 -0.403687 0.522949 -0.495728 1441742596 -0.526550 -0.431213 0.501038 -0.534607 1441742596 -0.526550 -0.431213 0.501038 -0.534607 1441742596 -0.526550 -0.431213 0.501038 -0.534607 1441742596 -0.526550 -0.431213 0.501038 -0.534607 1441742596 -0.526550 -0.431213 0.501038 -0.534607 1441742596 -0.526550 -0.431213 0.501038 -0.534607 1441742596 -0.526550 -0.431213 0.501038 -0.534607 1441742596 -0.474792 -0.467896 0.464355 -0.583191 1441742596 -0.474792 -0.467896 0.464355 -0.583191 1441742596 -0.474792 -0.467896 0.464355 -0.583191 1441742596 -0.474792 -0.467896 0.464355 -0.583191 1441742596 -0.474792 -0.467896 0.464355 -0.583191 1441742596 -0.474792 -0.467896 0.464355 -0.583191 1441742596 -0.474792 -0.467896 0.464355 -0.583191 1441742596 -0.409912 -0.506531 0.414490 -0.635315 1441742596 -0.409912 -0.506531 0.414490 -0.635315 1441742596 -0.409912 -0.506531 0.414490 -0.635315 1441742596 -0.409912 -0.506531 0.414490 -0.635315 1441742596 -0.409912 -0.506531 0.414490 -0.635315 1441742596 -0.409912 -0.506531 0.414490 -0.635315 1441742596 -0.332031 -0.546936 0.352295 -0.683044 1441742596 -0.332031 -0.546936 0.352295 -0.683044 1441742596 -0.332031 -0.546936 0.352295 -0.683044 1441742596 -0.332031 -0.546936 0.352295 -0.683044 1441742596 -0.332031 -0.546936 0.352295 -0.683044 1441742596 -0.332031 -0.546936 0.352295 -0.683044 1441742596 -0.247009 -0.583130 0.279297 -0.721802 1441742596 -0.247009 -0.583130 0.279297 -0.721802 1441742596 -0.247009 -0.583130 0.279297 -0.721802 1441742596 -0.247009 -0.583130 0.279297 -0.721802 1441742596 -0.247009 -0.583130 0.279297 -0.721802 1441742596 -0.247009 -0.583130 0.279297 -0.721802 1441742596 -0.148682 -0.612793 0.194580 -0.751404 1441742596 -0.148682 -0.612793 0.194580 -0.751404 1441742596 -0.148682 -0.612793 0.194580 -0.751404 1441742596 -0.148682 -0.612793 0.194580 -0.751404 1441742596 -0.148682 -0.612793 0.194580 -0.751404 1441742596 -0.148682 -0.612793 0.194580 -0.751404 1441742596 -0.054199 -0.630432 0.106567 -0.767029 1441742596 -0.054199 -0.630432 0.106567 -0.767029 1441742596 -0.054199 -0.630432 0.106567 -0.767029 1441742596 -0.054199 -0.630432 0.106567 -0.767029 1441742596 -0.054199 -0.630432 0.106567 -0.767029 1441742596 -0.054199 -0.630432 0.106567 -0.767029 1441742596 0.037598 -0.635925 0.015869 -0.770691 1441742596 0.037598 -0.635925 0.015869 -0.770691 1441742596 0.037598 -0.635925 0.015869 -0.770691 1441742596 0.037598 -0.635925 0.015869 -0.770691 1441742596 0.037598 -0.635925 0.015869 -0.770691 1441742596 0.037598 -0.635925 0.015869 -0.770691 1441742596 0.131958 -0.626160 -0.082275 -0.764038 1441742596 0.131958 -0.626160 -0.082275 -0.764038 1441742596 0.131958 -0.626160 -0.082275 -0.764038 1441742596 0.131958 -0.626160 -0.082275 -0.764038 1441742596 0.131958 -0.626160 -0.082275 -0.764038 1441742596 0.131958 -0.626160 -0.082275 -0.764038 1441742596 0.131958 -0.626160 -0.082275 -0.764038 1441742596 0.216736 -0.602295 -0.184753 -0.745850 1441742596 0.216736 -0.602295 -0.184753 -0.745850 1441742596 0.216736 -0.602295 -0.184753 -0.745850 1441742596 0.216736 -0.602295 -0.184753 -0.745850 1441742596 0.216736 -0.602295 -0.184753 -0.745850 1441742596 0.216736 -0.602295 -0.184753 -0.745850 1441742596 0.279297 -0.571594 -0.261963 -0.725708 1441742596 0.279297 -0.571594 -0.261963 -0.725708 1441742596 0.279297 -0.571594 -0.261963 -0.725708 1441742596 0.279297 -0.571594 -0.261963 -0.725708 1441742596 0.279297 -0.571594 -0.261963 -0.725708 1441742596 0.279297 -0.571594 -0.261963 -0.725708 1441742596 0.279297 -0.571594 -0.261963 -0.725708 1441742596 0.318054 -0.544006 -0.310547 -0.711731 1441742596 0.318054 -0.544006 -0.310547 -0.711731 1441742596 0.318054 -0.544006 -0.310547 -0.711731 1441742596 0.318054 -0.544006 -0.310547 -0.711731 1441742596 0.318054 -0.544006 -0.310547 -0.711731 1441742596 0.318054 -0.544006 -0.310547 -0.711731 1441742596 0.328430 -0.527161 -0.333252 -0.709412 1441742596 0.328430 -0.527161 -0.333252 -0.709412 1441742596 0.328430 -0.527161 -0.333252 -0.709412 1441742596 0.328430 -0.527161 -0.333252 -0.709412 1441742596 0.328430 -0.527161 -0.333252 -0.709412 1441742597 0.328430 -0.527161 -0.333252 -0.709412 1441742597 0.306396 -0.529419 -0.318054 -0.724426 1441742597 0.306396 -0.529419 -0.318054 -0.724426 1441742597 0.306396 -0.529419 -0.318054 -0.724426 1441742597 0.306396 -0.529419 -0.318054 -0.724426 1441742597 0.306396 -0.529419 -0.318054 -0.724426 1441742597 0.306396 -0.529419 -0.318054 -0.724426 1441742597 0.262878 -0.542419 -0.288025 -0.744141 1441742597 0.262878 -0.542419 -0.288025 -0.744141 1441742597 0.262878 -0.542419 -0.288025 -0.744141 1441742597 0.262878 -0.542419 -0.288025 -0.744141 1441742597 0.262878 -0.542419 -0.288025 -0.744141 1441742597 0.262878 -0.542419 -0.288025 -0.744141 1441742597 0.262878 -0.542419 -0.288025 -0.744141 1441742597 0.197754 -0.562256 -0.234375 -0.768066 1441742597 0.197754 -0.562256 -0.234375 -0.768066 1441742597 0.197754 -0.562256 -0.234375 -0.768066 1441742597 0.197754 -0.562256 -0.234375 -0.768066 1441742597 0.197754 -0.562256 -0.234375 -0.768066 1441742597 0.197754 -0.562256 -0.234375 -0.768066 1441742597 0.114868 -0.584167 -0.164490 -0.786499 1441742597 0.114868 -0.584167 -0.164490 -0.786499 1441742597 0.114868 -0.584167 -0.164490 -0.786499 1441742597 0.114868 -0.584167 -0.164490 -0.786499 1441742597 0.114868 -0.584167 -0.164490 -0.786499 1441742597 0.017883 -0.601074 -0.077759 -0.795227 1441742597 0.017883 -0.601074 -0.077759 -0.795227 1441742597 0.017883 -0.601074 -0.077759 -0.795227 1441742597 0.017883 -0.601074 -0.077759 -0.795227 1441742597 0.017883 -0.601074 -0.077759 -0.795227 1441742597 0.017883 -0.601074 -0.077759 -0.795227 1441742597 -0.085999 -0.606323 0.020630 -0.790344 1441742597 -0.085999 -0.606323 0.020630 -0.790344 1441742597 -0.085999 -0.606323 0.020630 -0.790344 1441742597 -0.085999 -0.606323 0.020630 -0.790344 1441742597 -0.085999 -0.606323 0.020630 -0.790344 1441742597 -0.085999 -0.606323 0.020630 -0.790344 1441742597 -0.085999 -0.606323 0.020630 -0.790344 1441742597 -0.184753 -0.601868 0.106873 -0.769592 1441742597 -0.184753 -0.601868 0.106873 -0.769592 1441742597 -0.184753 -0.601868 0.106873 -0.769592 1441742597 -0.184753 -0.601868 0.106873 -0.769592 1441742597 -0.184753 -0.601868 0.106873 -0.769592 1441742597 -0.184753 -0.601868 0.106873 -0.769592 1441742597 -0.278931 -0.588501 0.186768 -0.735596 1441742597 -0.278931 -0.588501 0.186768 -0.735596 1441742597 -0.278931 -0.588501 0.186768 -0.735596 1441742597 -0.278931 -0.588501 0.186768 -0.735596 1441742597 -0.278931 -0.588501 0.186768 -0.735596 1441742597 -0.278931 -0.588501 0.186768 -0.735596 1441742597 -0.369812 -0.565552 0.260315 -0.689697 1441742597 -0.369812 -0.565552 0.260315 -0.689697 1441742597 -0.369812 -0.565552 0.260315 -0.689697 1441742597 -0.369812 -0.565552 0.260315 -0.689697 1441742597 -0.369812 -0.565552 0.260315 -0.689697 1441742597 -0.369812 -0.565552 0.260315 -0.689697 1441742597 -0.453430 -0.530396 0.332703 -0.634399 1441742597 -0.453430 -0.530396 0.332703 -0.634399 1441742597 -0.453430 -0.530396 0.332703 -0.634399 1441742597 -0.453430 -0.530396 0.332703 -0.634399 1441742597 -0.453430 -0.530396 0.332703 -0.634399 1441742597 -0.453430 -0.530396 0.332703 -0.634399 1441742597 -0.453430 -0.530396 0.332703 -0.634399 1441742597 -0.528259 -0.483093 0.395569 -0.575500 1441742597 -0.528259 -0.483093 0.395569 -0.575500 1441742597 -0.528259 -0.483093 0.395569 -0.575500 1441742597 -0.528259 -0.483093 0.395569 -0.575500 1441742597 -0.528259 -0.483093 0.395569 -0.575500 1441742597 -0.528259 -0.483093 0.395569 -0.575500 1441742597 -0.581543 -0.439209 0.442505 -0.522644 1441742597 -0.581543 -0.439209 0.442505 -0.522644 1441742597 -0.581543 -0.439209 0.442505 -0.522644 1441742597 -0.581543 -0.439209 0.442505 -0.522644 1441742597 -0.581543 -0.439209 0.442505 -0.522644 1441742597 -0.581543 -0.439209 0.442505 -0.522644 1441742597 -0.601135 -0.411926 0.473694 -0.494629 1441742597 -0.601135 -0.411926 0.473694 -0.494629 1441742597 -0.601135 -0.411926 0.473694 -0.494629 1441742597 -0.601135 -0.411926 0.473694 -0.494629 1441742597 -0.601135 -0.411926 0.473694 -0.494629 1441742597 -0.601135 -0.411926 0.473694 -0.494629 1441742597 -0.594482 -0.418823 0.487793 -0.482971 1441742597 -0.594482 -0.418823 0.487793 -0.482971 1441742597 -0.594482 -0.418823 0.487793 -0.482971 1441742597 -0.594482 -0.418823 0.487793 -0.482971 1441742597 -0.594482 -0.418823 0.487793 -0.482971 1441742597 -0.594482 -0.418823 0.487793 -0.482971 1441742597 -0.569275 -0.433533 0.491394 -0.496582 1441742597 -0.569275 -0.433533 0.491394 -0.496582 1441742597 -0.569275 -0.433533 0.491394 -0.496582 1441742597 -0.569275 -0.433533 0.491394 -0.496582 1441742597 -0.569275 -0.433533 0.491394 -0.496582 1441742597 -0.569275 -0.433533 0.491394 -0.496582 1441742597 -0.513977 -0.473999 0.468323 -0.540283 1441742597 -0.513977 -0.473999 0.468323 -0.540283 1441742597 -0.513977 -0.473999 0.468323 -0.540283 1441742597 -0.513977 -0.473999 0.468323 -0.540283 1441742597 -0.513977 -0.473999 0.468323 -0.540283 1441742597 -0.513977 -0.473999 0.468323 -0.540283 1441742597 -0.513977 -0.473999 0.468323 -0.540283 1441742597 -0.450623 -0.517761 0.420288 -0.593567 1441742597 -0.450623 -0.517761 0.420288 -0.593567 1441742597 -0.450623 -0.517761 0.420288 -0.593567 1441742597 -0.450623 -0.517761 0.420288 -0.593567 1441742597 -0.450623 -0.517761 0.420288 -0.593567 1441742597 -0.450623 -0.517761 0.420288 -0.593567 1441742597 -0.383667 -0.554077 0.355469 -0.647705 1441742597 -0.383667 -0.554077 0.355469 -0.647705 1441742597 -0.383667 -0.554077 0.355469 -0.647705 1441742597 -0.383667 -0.554077 0.355469 -0.647705 1441742597 -0.383667 -0.554077 0.355469 -0.647705 1441742597 -0.383667 -0.554077 0.355469 -0.647705 1441742598 -0.383667 -0.554077 0.355469 -0.647705 1441742598 -0.304565 -0.583679 0.284546 -0.696899 1441742598 -0.304565 -0.583679 0.284546 -0.696899 1441742598 -0.304565 -0.583679 0.284546 -0.696899 1441742598 -0.304565 -0.583679 0.284546 -0.696899 1441742598 -0.304565 -0.583679 0.284546 -0.696899 1441742598 -0.304565 -0.583679 0.284546 -0.696899 1441742598 -0.214539 -0.609009 0.204529 -0.735779 1441742598 -0.214539 -0.609009 0.204529 -0.735779 1441742598 -0.214539 -0.609009 0.204529 -0.735779 1441742598 -0.214539 -0.609009 0.204529 -0.735779 1441742598 -0.214539 -0.609009 0.204529 -0.735779 1441742598 -0.214539 -0.609009 0.204529 -0.735779 1441742598 -0.125427 -0.625305 0.118286 -0.761169 1441742598 -0.125427 -0.625305 0.118286 -0.761169 1441742598 -0.125427 -0.625305 0.118286 -0.761169 1441742598 -0.125427 -0.625305 0.118286 -0.761169 1441742598 -0.125427 -0.625305 0.118286 -0.761169 1441742598 -0.125427 -0.625305 0.118286 -0.761169 1441742598 -0.033386 -0.629517 0.028259 -0.775818 1441742598 -0.033386 -0.629517 0.028259 -0.775818 1441742598 -0.033386 -0.629517 0.028259 -0.775818 1441742598 -0.033386 -0.629517 0.028259 -0.775818 1441742598 -0.033386 -0.629517 0.028259 -0.775818 1441742598 -0.033386 -0.629517 0.028259 -0.775818 1441742598 0.062073 -0.621155 -0.065857 -0.778503 1441742598 0.062073 -0.621155 -0.065857 -0.778503 1441742598 0.062073 -0.621155 -0.065857 -0.778503 1441742598 0.062073 -0.621155 -0.065857 -0.778503 1441742598 0.062073 -0.621155 -0.065857 -0.778503 1441742598 0.062073 -0.621155 -0.065857 -0.778503 1441742598 0.062073 -0.621155 -0.065857 -0.778503 1441742598 0.156677 -0.600586 -0.163269 -0.766907 1441742598 0.156677 -0.600586 -0.163269 -0.766907 1441742598 0.156677 -0.600586 -0.163269 -0.766907 1441742598 0.156677 -0.600586 -0.163269 -0.766907 1441742598 0.156677 -0.600586 -0.163269 -0.766907 1441742598 0.156677 -0.600586 -0.163269 -0.766907 1441742598 0.242981 -0.568176 -0.257751 -0.742798 1441742598 0.242981 -0.568176 -0.257751 -0.742798 1441742598 0.242981 -0.568176 -0.257751 -0.742798 1441742598 0.242981 -0.568176 -0.257751 -0.742798 1441742598 0.242981 -0.568176 -0.257751 -0.742798 1441742598 0.242981 -0.568176 -0.257751 -0.742798 1441742598 0.242981 -0.568176 -0.257751 -0.742798 1441742598 0.306396 -0.533630 -0.331421 -0.715210 1441742598 0.306396 -0.533630 -0.331421 -0.715210 1441742598 0.306396 -0.533630 -0.331421 -0.715210 1441742598 0.306396 -0.533630 -0.331421 -0.715210 1441742598 0.306396 -0.533630 -0.331421 -0.715210 1441742598 0.306396 -0.533630 -0.331421 -0.715210 1441742598 0.321106 -0.521118 -0.356018 -0.706177 1441742598 0.321106 -0.521118 -0.356018 -0.706177 1441742598 0.321106 -0.521118 -0.356018 -0.706177 1441742598 0.321106 -0.521118 -0.356018 -0.706177 1441742598 0.321106 -0.521118 -0.356018 -0.706177 1441742598 0.321106 -0.521118 -0.356018 -0.706177 1441742598 0.321106 -0.521118 -0.356018 -0.706177 1441742598 0.295105 -0.527893 -0.340576 -0.719971 1441742598 0.295105 -0.527893 -0.340576 -0.719971 1441742598 0.295105 -0.527893 -0.340576 -0.719971 1441742598 0.295105 -0.527893 -0.340576 -0.719971 1441742598 0.295105 -0.527893 -0.340576 -0.719971 1441742598 0.295105 -0.527893 -0.340576 -0.719971 1441742598 0.247925 -0.542175 -0.308472 -0.741272 1441742598 0.247925 -0.542175 -0.308472 -0.741272 1441742598 0.247925 -0.542175 -0.308472 -0.741272 1441742598 0.247925 -0.542175 -0.308472 -0.741272 1441742598 0.247925 -0.542175 -0.308472 -0.741272 1441742598 0.247925 -0.542175 -0.308472 -0.741272 1441742598 0.247925 -0.542175 -0.308472 -0.741272 1441742598 0.178650 -0.562683 -0.255920 -0.765564 1441742598 0.178650 -0.562683 -0.255920 -0.765564 1441742598 0.178650 -0.562683 -0.255920 -0.765564 1441742598 0.178650 -0.562683 -0.255920 -0.765564 1441742598 0.178650 -0.562683 -0.255920 -0.765564 1441742598 0.178650 -0.562683 -0.255920 -0.765564 1441742598 0.087463 -0.586487 -0.176147 -0.785828 1441742598 0.087463 -0.586487 -0.176147 -0.785828 1441742598 0.087463 -0.586487 -0.176147 -0.785828 1441742598 0.087463 -0.586487 -0.176147 -0.785828 1441742598 0.087463 -0.586487 -0.176147 -0.785828 1441742598 0.087463 -0.586487 -0.176147 -0.785828 1441742598 -0.013855 -0.604004 -0.081787 -0.792725 1441742598 -0.013855 -0.604004 -0.081787 -0.792725 1441742598 -0.013855 -0.604004 -0.081787 -0.792725 1441742598 -0.013855 -0.604004 -0.081787 -0.792725 1441742598 -0.013855 -0.604004 -0.081787 -0.792725 1441742598 -0.013855 -0.604004 -0.081787 -0.792725 1441742598 -0.013855 -0.604004 -0.081787 -0.792725 1441742598 -0.114746 -0.609924 0.014893 -0.784058 1441742598 -0.114746 -0.609924 0.014893 -0.784058 1441742598 -0.114746 -0.609924 0.014893 -0.784058 1441742598 -0.114746 -0.609924 0.014893 -0.784058 1441742598 -0.114746 -0.609924 0.014893 -0.784058 1441742598 -0.114746 -0.609924 0.014893 -0.784058 1441742598 -0.207764 -0.606873 0.102722 -0.760315 1441742598 -0.207764 -0.606873 0.102722 -0.760315 1441742598 -0.207764 -0.606873 0.102722 -0.760315 1441742598 -0.207764 -0.606873 0.102722 -0.760315 1441742598 -0.207764 -0.606873 0.102722 -0.760315 1441742598 -0.207764 -0.606873 0.102722 -0.760315 1441742598 -0.207764 -0.606873 0.102722 -0.760315 1441742598 -0.292358 -0.593994 0.185059 -0.726318 1441742598 -0.292358 -0.593994 0.185059 -0.726318 1441742598 -0.292358 -0.593994 0.185059 -0.726318 1441742598 -0.292358 -0.593994 0.185059 -0.726318 1441742598 -0.292358 -0.593994 0.185059 -0.726318 1441742598 -0.292358 -0.593994 0.185059 -0.726318 1441742598 -0.366272 -0.574219 0.260315 -0.684387 1441742598 -0.366272 -0.574219 0.260315 -0.684387 1441742598 -0.366272 -0.574219 0.260315 -0.684387 1441742598 -0.366272 -0.574219 0.260315 -0.684387 1441742598 -0.366272 -0.574219 0.260315 -0.684387 1441742598 -0.366272 -0.574219 0.260315 -0.684387 1441742598 -0.438599 -0.539856 0.337280 -0.634460 1441742599 -0.438599 -0.539856 0.337280 -0.634460 1441742599 -0.438599 -0.539856 0.337280 -0.634460 1441742599 -0.438599 -0.539856 0.337280 -0.634460 1441742599 -0.438599 -0.539856 0.337280 -0.634460 1441742599 -0.438599 -0.539856 0.337280 -0.634460 1441742599 -0.502014 -0.495300 0.408691 -0.579407 1441742599 -0.502014 -0.495300 0.408691 -0.579407 1441742599 -0.502014 -0.495300 0.408691 -0.579407 1441742599 -0.502014 -0.495300 0.408691 -0.579407 1441742599 -0.502014 -0.495300 0.408691 -0.579407 1441742599 -0.502014 -0.495300 0.408691 -0.579407 1441742599 -0.539917 -0.460327 0.457642 -0.535889 1441742599 -0.539917 -0.460327 0.457642 -0.535889 1441742599 -0.539917 -0.460327 0.457642 -0.535889 1441742599 -0.539917 -0.460327 0.457642 -0.535889 1441742599 -0.539917 -0.460327 0.457642 -0.535889 1441742599 -0.539917 -0.460327 0.457642 -0.535889 1441742599 -0.539917 -0.460327 0.457642 -0.535889 1441742599 -0.546997 -0.441284 0.485962 -0.519531 1441742599 -0.546997 -0.441284 0.485962 -0.519531 1441742599 -0.546997 -0.441284 0.485962 -0.519531 1441742599 -0.546997 -0.441284 0.485962 -0.519531 1441742599 -0.546997 -0.441284 0.485962 -0.519531 1441742599 -0.546997 -0.441284 0.485962 -0.519531 1441742599 -0.534912 -0.446350 0.492432 -0.521790 1441742599 -0.534912 -0.446350 0.492432 -0.521790 1441742599 -0.534912 -0.446350 0.492432 -0.521790 1441742599 -0.534912 -0.446350 0.492432 -0.521790 1441742599 -0.534912 -0.446350 0.492432 -0.521790 1441742599 -0.534912 -0.446350 0.492432 -0.521790 1441742599 -0.498352 -0.470764 0.476929 -0.550110 1441742599 -0.498352 -0.470764 0.476929 -0.550110 1441742599 -0.498352 -0.470764 0.476929 -0.550110 1441742599 -0.498352 -0.470764 0.476929 -0.550110 1441742599 -0.498352 -0.470764 0.476929 -0.550110 1441742599 -0.498352 -0.470764 0.476929 -0.550110 1441742599 -0.442444 -0.507874 0.437927 -0.595459 1441742599 -0.442444 -0.507874 0.437927 -0.595459 1441742599 -0.442444 -0.507874 0.437927 -0.595459 1441742599 -0.442444 -0.507874 0.437927 -0.595459 1441742599 -0.442444 -0.507874 0.437927 -0.595459 1441742599 -0.442444 -0.507874 0.437927 -0.595459 1441742599 -0.442444 -0.507874 0.437927 -0.595459 1441742599 -0.374451 -0.544189 0.384155 -0.645081 1441742599 -0.374451 -0.544189 0.384155 -0.645081 1441742599 -0.374451 -0.544189 0.384155 -0.645081 1441742599 -0.374451 -0.544189 0.384155 -0.645081 1441742599 -0.374451 -0.544189 0.384155 -0.645081 1441742599 -0.374451 -0.544189 0.384155 -0.645081 1441742599 -0.297180 -0.577332 0.324341 -0.687927 1441742599 -0.297180 -0.577332 0.324341 -0.687927 1441742599 -0.297180 -0.577332 0.324341 -0.687927 1441742599 -0.297180 -0.577332 0.324341 -0.687927 1441742599 -0.297180 -0.577332 0.324341 -0.687927 1441742599 -0.297180 -0.577332 0.324341 -0.687927 1441742599 -0.212402 -0.608093 0.250305 -0.722839 1441742599 -0.212402 -0.608093 0.250305 -0.722839 1441742599 -0.212402 -0.608093 0.250305 -0.722839 1441742599 -0.212402 -0.608093 0.250305 -0.722839 1441742599 -0.212402 -0.608093 0.250305 -0.722839 1441742599 -0.212402 -0.608093 0.250305 -0.722839 1441742599 -0.121826 -0.630615 0.166565 -0.748230 1441742599 -0.121826 -0.630615 0.166565 -0.748230 1441742599 -0.121826 -0.630615 0.166565 -0.748230 1441742599 -0.121826 -0.630615 0.166565 -0.748230 1441742599 -0.121826 -0.630615 0.166565 -0.748230 1441742599 -0.121826 -0.630615 0.166565 -0.748230 1441742599 -0.029907 -0.639648 0.078186 -0.764160 1441742599 -0.029907 -0.639648 0.078186 -0.764160 1441742599 -0.029907 -0.639648 0.078186 -0.764160 1441742599 -0.029907 -0.639648 0.078186 -0.764160 1441742599 -0.029907 -0.639648 0.078186 -0.764160 1441742599 -0.029907 -0.639648 0.078186 -0.764160 1441742599 -0.029907 -0.639648 0.078186 -0.764160 1441742599 0.064209 -0.637939 -0.021057 -0.767151 1441742599 0.064209 -0.637939 -0.021057 -0.767151 1441742599 0.064209 -0.637939 -0.021057 -0.767151 1441742599 0.064209 -0.637939 -0.021057 -0.767151 1441742599 0.064209 -0.637939 -0.021057 -0.767151 1441742599 0.151306 -0.622681 -0.120483 -0.758240 1441742599 0.151306 -0.622681 -0.120483 -0.758240 1441742599 0.151306 -0.622681 -0.120483 -0.758240 1441742599 0.151306 -0.622681 -0.120483 -0.758240 1441742599 0.151306 -0.622681 -0.120483 -0.758240 1441742599 0.151306 -0.622681 -0.120483 -0.758240 1441742599 0.226685 -0.597290 -0.206299 -0.741211 1441742599 0.226685 -0.597290 -0.206299 -0.741211 1441742599 0.226685 -0.597290 -0.206299 -0.741211 1441742599 0.226685 -0.597290 -0.206299 -0.741211 1441742599 0.226685 -0.597290 -0.206299 -0.741211 1441742599 0.226685 -0.597290 -0.206299 -0.741211 1441742599 0.287048 -0.566833 -0.274292 -0.721924 1441742599 0.287048 -0.566833 -0.274292 -0.721924 1441742599 0.287048 -0.566833 -0.274292 -0.721924 1441742599 0.287048 -0.566833 -0.274292 -0.721924 1441742599 0.287048 -0.566833 -0.274292 -0.721924 1441742599 0.287048 -0.566833 -0.274292 -0.721924 1441742599 0.331787 -0.537231 -0.326050 -0.703613 1441742599 0.331787 -0.537231 -0.326050 -0.703613 1441742599 0.331787 -0.537231 -0.326050 -0.703613 1441742599 0.331787 -0.537231 -0.326050 -0.703613 1441742599 0.331787 -0.537231 -0.326050 -0.703613 1441742599 0.331787 -0.537231 -0.326050 -0.703613 1441742599 0.352173 -0.517822 -0.360107 -0.691528 1441742599 0.352173 -0.517822 -0.360107 -0.691528 1441742599 0.352173 -0.517822 -0.360107 -0.691528 1441742599 0.352173 -0.517822 -0.360107 -0.691528 1441742599 0.352173 -0.517822 -0.360107 -0.691528 1441742599 0.352173 -0.517822 -0.360107 -0.691528 1441742599 0.338013 -0.518188 -0.354126 -0.701355 1441742600 0.338013 -0.518188 -0.354126 -0.701355 1441742600 0.338013 -0.518188 -0.354126 -0.701355 1441742600 0.338013 -0.518188 -0.354126 -0.701355 1441742600 0.338013 -0.518188 -0.354126 -0.701355 1441742600 0.338013 -0.518188 -0.354126 -0.701355 1441742600 0.294373 -0.534973 -0.322205 -0.723511 1441742600 0.294373 -0.534973 -0.322205 -0.723511 1441742600 0.294373 -0.534973 -0.322205 -0.723511 1441742600 0.294373 -0.534973 -0.322205 -0.723511 1441742600 0.294373 -0.534973 -0.322205 -0.723511 1441742600 0.294373 -0.534973 -0.322205 -0.723511 1441742600 0.294373 -0.534973 -0.322205 -0.723511 1441742600 0.228271 -0.558167 -0.277588 -0.747925 1441742600 0.228271 -0.558167 -0.277588 -0.747925 1441742600 0.228271 -0.558167 -0.277588 -0.747925 1441742600 0.228271 -0.558167 -0.277588 -0.747925 1441742600 0.228271 -0.558167 -0.277588 -0.747925 1441742600 0.137146 -0.583618 -0.204041 -0.773987 1441742600 0.137146 -0.583618 -0.204041 -0.773987 1441742600 0.137146 -0.583618 -0.204041 -0.773987 1441742600 0.137146 -0.583618 -0.204041 -0.773987 1441742600 0.137146 -0.583618 -0.204041 -0.773987 1441742600 0.137146 -0.583618 -0.204041 -0.773987 1441742600 0.137146 -0.583618 -0.204041 -0.773987 1441742600 0.028015 -0.605286 -0.112000 -0.787659 1441742600 0.028015 -0.605286 -0.112000 -0.787659 1441742600 0.028015 -0.605286 -0.112000 -0.787659 1441742600 0.028015 -0.605286 -0.112000 -0.787659 1441742600 0.028015 -0.605286 -0.112000 -0.787659 1441742600 0.028015 -0.605286 -0.112000 -0.787659 1441742600 -0.084656 -0.612305 -0.008789 -0.786072 1441742600 -0.084656 -0.612305 -0.008789 -0.786072 1441742600 -0.084656 -0.612305 -0.008789 -0.786072 1441742600 -0.084656 -0.612305 -0.008789 -0.786072 1441742600 -0.084656 -0.612305 -0.008789 -0.786072 1441742600 -0.084656 -0.612305 -0.008789 -0.786072 1441742600 -0.084656 -0.612305 -0.008789 -0.786072 1441742600 -0.184570 -0.604065 0.089539 -0.770142 1441742600 -0.184570 -0.604065 0.089539 -0.770142 1441742600 -0.184570 -0.604065 0.089539 -0.770142 1441742600 
-0.056396 -0.622070 0.088684 -0.775940 1441742602 -0.056396 -0.622070 0.088684 -0.775940 1441742602 -0.056396 -0.622070 0.088684 -0.775940 1441742602 -0.056396 -0.622070 0.088684 -0.775940 1441742602 -0.056396 -0.622070 0.088684 -0.775940 1441742602 -0.056396 -0.622070 0.088684 -0.775940 1441742602 0.005676 -0.622131 0.024231 -0.782593 1441742602 0.005676 -0.622131 0.024231 -0.782593 1441742602 0.005676 -0.622131 0.024231 -0.782593 1441742602 0.005676 -0.622131 0.024231 -0.782593 1441742602 0.005676 -0.622131 0.024231 -0.782593 1441742602 0.005676 -0.622131 0.024231 -0.782593 1441742602 0.073425 -0.614014 -0.053711 -0.784058 1441742602 0.073425 -0.614014 -0.053711 -0.784058 1441742602 0.073425 -0.614014 -0.053711 -0.784058 1441742602 0.073425 -0.614014 -0.053711 -0.784058 1441742602 0.073425 -0.614014 -0.053711 -0.784058 1441742603 0.073425 -0.614014 -0.053711 -0.784058 1441742603 0.143982 -0.593140 -0.135803 -0.780457 1441742603 0.143982 -0.593140 -0.135803 -0.780457 1441742603 0.143982 -0.593140 -0.135803 -0.780457 1441742603 0.143982 -0.593140 -0.135803 -0.780457 1441742603 0.143982 -0.593140 -0.135803 -0.780457 1441742603 0.143982 -0.593140 -0.135803 -0.780457 1441742603 0.221191 -0.559937 -0.216064 -0.768738 1441742603 0.221191 -0.559937 -0.216064 -0.768738 1441742603 0.221191 -0.559937 -0.216064 -0.768738 1441742603 0.221191 -0.559937 -0.216064 -0.768738 1441742603 0.221191 -0.559937 -0.216064 -0.768738 1441742603 0.295044 -0.523254 -0.290771 -0.744812 1441742603 0.295044 -0.523254 -0.290771 -0.744812 1441742603 0.295044 -0.523254 -0.290771 -0.744812 1441742603 0.295044 -0.523254 -0.290771 -0.744812 1441742603 0.295044 -0.523254 -0.290771 -0.744812 1441742603 0.295044 -0.523254 -0.290771 -0.744812 1441742603 0.350525 -0.492981 -0.340576 -0.719849 1441742603 0.350525 -0.492981 -0.340576 -0.719849 1441742603 0.350525 -0.492981 -0.340576 -0.719849 1441742603 0.350525 -0.492981 -0.340576 -0.719849 1441742603 0.350525 -0.492981 -0.340576 -0.719849 1441742603 0.350525 -0.492981 -0.340576 -0.719849 1441742603 0.350525 -0.492981 -0.340576 -0.719849 1441742603 0.375366 -0.482605 -0.358337 -0.705627 1441742603 0.375366 -0.482605 -0.358337 -0.705627 1441742603 0.375366 -0.482605 -0.358337 -0.705627 1441742603 0.375366 -0.482605 -0.358337 -0.705627 1441742603 0.375366 -0.482605 -0.358337 -0.705627 1441742603 0.375366 -0.482605 -0.358337 -0.705627 1441742603 0.360718 -0.500488 -0.336426 -0.711487 1441742603 0.360718 -0.500488 -0.336426 -0.711487 1441742603 0.360718 -0.500488 -0.336426 -0.711487 1441742603 0.360718 -0.500488 -0.336426 -0.711487 1441742603 0.360718 -0.500488 -0.336426 -0.711487 1441742603 0.360718 -0.500488 -0.336426 -0.711487 1441742603 0.360718 -0.500488 -0.336426 -0.711487 1441742603 0.318054 -0.531738 -0.293518 -0.728027 1441742603 0.318054 -0.531738 -0.293518 -0.728027 1441742603 0.318054 -0.531738 -0.293518 -0.728027 1441742603 0.318054 -0.531738 -0.293518 -0.728027 1441742603 0.318054 -0.531738 -0.293518 -0.728027 1441742603 0.318054 -0.531738 -0.293518 -0.728027 1441742603 0.268860 -0.553833 -0.258545 -0.744446 1441742603 0.268860 -0.553833 -0.258545 -0.744446 1441742603 0.268860 -0.553833 -0.258545 -0.744446 1441742603 0.268860 -0.553833 -0.258545 -0.744446 1441742603 0.268860 -0.553833 -0.258545 -0.744446 1441742603 0.268860 -0.553833 -0.258545 -0.744446 1441742603 0.196655 -0.576233 -0.202271 -0.767090 1441742603 0.196655 -0.576233 -0.202271 -0.767090 1441742603 0.196655 -0.576233 -0.202271 -0.767090 1441742603 0.196655 -0.576233 -0.202271 -0.767090 1441742603 0.196655 -0.576233 -0.202271 -0.767090 1441742603 0.196655 -0.576233 -0.202271 -0.767090 1441742603 0.196655 -0.576233 -0.202271 -0.767090 1441742603 0.101746 -0.596802 -0.119812 -0.786865 1441742603 0.101746 -0.596802 -0.119812 -0.786865 1441742603 0.101746 -0.596802 -0.119812 -0.786865 1441742603 0.101746 -0.596802 -0.119812 -0.786865 1441742603 0.101746 -0.596802 -0.119812 -0.786865 1441742603 0.101746 -0.596802 -0.119812 -0.786865 1441742603 -0.006165 -0.606567 -0.025635 -0.794678 1441742603 -0.006165 -0.606567 -0.025635 -0.794678 1441742603 -0.006165 -0.606567 -0.025635 -0.794678 1441742603 -0.006165 -0.606567 -0.025635 -0.794678 1441742603 -0.006165 -0.606567 -0.025635 -0.794678 1441742603 -0.006165 -0.606567 -0.025635 -0.794678 1441742603 -0.109924 -0.601685 0.067261 -0.788330 1441742603 -0.109924 -0.601685 0.067261 -0.788330 1441742603 -0.109924 -0.601685 0.067261 -0.788330 1441742603 -0.109924 -0.601685 0.067261 -0.788330 1441742603 -0.109924 -0.601685 0.067261 -0.788330 1441742603 -0.109924 -0.601685 0.067261 -0.788330 1441742603 -0.202576 -0.589294 0.150879 -0.767456 1441742603 -0.202576 -0.589294 0.150879 -0.767456 1441742603 -0.202576 -0.589294 0.150879 -0.767456 1441742603 -0.202576 -0.589294 0.150879 -0.767456 1441742603 -0.202576 -0.589294 0.150879 -0.767456 1441742603 -0.202576 -0.589294 0.150879 -0.767456 1441742603 -0.202576 -0.589294 0.150879 -0.767456 1441742603 -0.288147 -0.570251 0.230042 -0.734131 1441742603 -0.288147 -0.570251 0.230042 -0.734131 1441742603 -0.288147 -0.570251 0.230042 -0.734131 1441742603 -0.288147 -0.570251 0.230042 -0.734131 1441742603 -0.288147 -0.570251 0.230042 -0.734131 1441742603 -0.288147 -0.570251 0.230042 -0.734131 1441742603 -0.368713 -0.544189 0.307129 -0.688171 1441742603 -0.368713 -0.544189 0.307129 -0.688171 1441742603 -0.368713 -0.544189 0.307129 -0.688171 1441742603 -0.368713 -0.544189 0.307129 -0.688171 1441742603 -0.368713 -0.544189 0.307129 -0.688171 1441742603 -0.368713 -0.544189 0.307129 -0.688171 1441742603 -0.441895 -0.505615 0.386475 -0.632263 1441742603 -0.441895 -0.505615 0.386475 -0.632263 1441742603 -0.441895 -0.505615 0.386475 -0.632263 1441742603 -0.441895 -0.505615 0.386475 -0.632263 1441742603 -0.441895 -0.505615 0.386475 -0.632263 1441742603 -0.441895 -0.505615 0.386475 -0.632263 1441742603 -0.502380 -0.459351 0.458618 -0.571228 1441742603 -0.502380 -0.459351 0.458618 -0.571228 1441742603 -0.502380 -0.459351 0.458618 -0.571228 1441742603 -0.502380 -0.459351 0.458618 -0.571228 1441742603 -0.502380 -0.459351 0.458618 -0.571228 1441742603 -0.502380 -0.459351 0.458618 -0.571228 1441742603 -0.502380 -0.459351 0.458618 -0.571228 1441742603 -0.535400 -0.414612 0.512756 -0.527832 1441742603 -0.535400 -0.414612 0.512756 -0.527832 1441742603 -0.535400 -0.414612 0.512756 -0.527832 1441742603 -0.535400 -0.414612 0.512756 -0.527832 1441742603 -0.535400 -0.414612 0.512756 -0.527832 1441742603 -0.535400 -0.414612 0.512756 -0.527832 1441742604 -0.546570 -0.393982 0.540100 -0.504456 1441742604 -0.546570 -0.393982 0.540100 -0.504456 1441742604 -0.546570 -0.393982 0.540100 -0.504456 1441742604 -0.546570 -0.393982 0.540100 -0.504456 1441742604 -0.546570 -0.393982 0.540100 -0.504456 1441742604 -0.546570 -0.393982 0.540100 -0.504456 1441742604 -0.546570 -0.393982 0.540100 -0.504456 1441742604 -0.533630 -0.396667 0.547791 -0.507874 1441742604 -0.533630 -0.396667 0.547791 -0.507874 1441742604 -0.533630 -0.396667 0.547791 -0.507874 1441742604 -0.533630 -0.396667 0.547791 -0.507874 1441742604 -0.533630 -0.396667 0.547791 -0.507874 1441742604 -0.533630 -0.396667 0.547791 -0.507874 1441742604 -0.488892 -0.431885 0.525940 -0.545776 1441742604 -0.488892 -0.431885 0.525940 -0.545776 1441742604 -0.488892 -0.431885 0.525940 -0.545776 1441742604 -0.488892 -0.431885 0.525940 -0.545776 1441742604 -0.488892 -0.431885 0.525940 -0.545776 1441742604 -0.488892 -0.431885 0.525940 -0.545776 1441742604 -0.428528 -0.475891 0.482483 -0.597595 1441742604 -0.428528 -0.475891 0.482483 -0.597595 1441742604 -0.428528 -0.475891 0.482483 -0.597595 1441742604 -0.428528 -0.475891 0.482483 -0.597595 1441742604 -0.428528 -0.475891 0.482483 -0.597595 1441742604 -0.428528 -0.475891 0.482483 -0.597595 1441742604 -0.347229 -0.525513 0.416443 -0.655640 1441742604 -0.347229 -0.525513 0.416443 -0.655640 1441742604 -0.347229 -0.525513 0.416443 -0.655640 1441742604 -0.347229 -0.525513 0.416443 -0.655640 1441742604 -0.347229 -0.525513 0.416443 -0.655640 1441742604 -0.347229 -0.525513 0.416443 -0.655640 1441742604 -0.347229 -0.525513 0.416443 -0.655640 1441742604 -0.253418 -0.569336 0.335876 -0.706360 1441742604 -0.253418 -0.569336 0.335876 -0.706360 1441742604 -0.253418 -0.569336 0.335876 -0.706360 1441742604 -0.253418 -0.569336 0.335876 -0.706360 1441742604 -0.253418 -0.569336 0.335876 -0.706360 1441742604 -0.253418 -0.569336 0.335876 -0.706360 1441742604 -0.158264 -0.605591 0.243591 -0.740906 1441742604 -0.158264 -0.605591 0.243591 -0.740906 1441742604 -0.158264 -0.605591 0.243591 -0.740906 1441742604 -0.158264 -0.605591 0.243591 -0.740906 1441742604 -0.158264 -0.605591 0.243591 -0.740906 1441742604 -0.158264 -0.605591 0.243591 -0.740906 1441742604 -0.056763 -0.624084 0.154419 -0.763916 1441742604 -0.056763 -0.624084 0.154419 -0.763916 1441742604 -0.056763 -0.624084 0.154419 -0.763916 1441742604 -0.056763 -0.624084 0.154419 -0.763916 1441742604 -0.056763 -0.624084 0.154419 -0.763916 1441742604 -0.056763 -0.624084 0.154419 -0.763916 1441742604 0.038452 -0.631958 0.066345 -0.771301 1441742604 0.038452 -0.631958 0.066345 -0.771301 1441742604 0.038452 -0.631958 0.066345 -0.771301 1441742604 0.038452 -0.631958 0.066345 -0.771301 1441742604 0.038452 -0.631958 0.066345 -0.771301 1441742604 0.038452 -0.631958 0.066345 -0.771301 1441742604 0.125244 -0.628296 -0.024963 -0.767456 1441742604 0.125244 -0.628296 -0.024963 -0.767456 1441742604 0.125244 -0.628296 -0.024963 -0.767456 1441742604 0.125244 -0.628296 -0.024963 -0.767456 1441742604 0.125244 -0.628296 -0.024963 -0.767456 1441742604 0.125244 -0.628296 -0.024963 -0.767456 1441742604 0.208252 -0.610413 -0.117371 -0.755188 1441742604 0.208252 -0.610413 -0.117371 -0.755188 1441742604 0.208252 -0.610413 -0.117371 -0.755188 1441742604 0.208252 -0.610413 -0.117371 -0.755188 1441742604 0.208252 -0.610413 -0.117371 -0.755188 1441742604 0.208252 -0.610413 -0.117371 -0.755188 1441742604 0.283752 -0.579956 -0.208252 -0.734741 1441742604 0.283752 -0.579956 -0.208252 -0.734741 1441742604 0.283752 -0.579956 -0.208252 -0.734741 1441742604 0.283752 -0.579956 -0.208252 -0.734741 1441742604 0.283752 -0.579956 -0.208252 -0.734741 1441742604 0.283752 -0.579956 -0.208252 -0.734741 1441742604 0.333496 -0.545654 -0.284119 -0.714417 1441742604 0.333496 -0.545654 -0.284119 -0.714417 1441742604 0.333496 -0.545654 -0.284119 -0.714417 1441742604 0.333496 -0.545654 -0.284119 -0.714417 1441742604 0.333496 -0.545654 -0.284119 -0.714417 1441742604 0.359314 -0.512085 -0.340271 -0.702087 1441742604 0.359314 -0.512085 -0.340271 -0.702087 1441742604 0.359314 -0.512085 -0.340271 -0.702087 1441742604 0.359314 -0.512085 -0.340271 -0.702087 1441742604 0.359314 -0.512085 -0.340271 -0.702087 1441742604 0.359314 -0.512085 -0.340271 -0.702087 1441742604 0.364258 -0.490601 -0.361389 -0.704285 1441742604 0.364258 -0.490601 -0.361389 -0.704285 1441742604 0.364258 -0.490601 -0.361389 -0.704285 1441742604 0.364258 -0.490601 -0.361389 -0.704285 1441742604 0.364258 -0.490601 -0.361389 -0.704285 1441742604 0.364258 -0.490601 -0.361389 -0.704285 1441742604 0.364258 -0.490601 -0.361389 -0.704285 1441742604 0.337891 -0.491821 -0.351990 -0.721191 1441742604 0.337891 -0.491821 -0.351990 -0.721191 1441742604 0.337891 -0.491821 -0.351990 -0.721191 1441742604 0.337891 -0.491821 -0.351990 -0.721191 1441742604 0.337891 -0.491821 -0.351990 -0.721191 1441742604 0.276550 -0.513306 -0.304199 -0.753357 1441742604 0.276550 -0.513306 -0.304199 -0.753357 1441742604 0.276550 -0.513306 -0.304199 -0.753357 1441742604 0.276550 -0.513306 -0.304199 -0.753357 1441742604 0.276550 -0.513306 -0.304199 -0.753357 1441742604 0.276550 -0.513306 -0.304199 -0.753357 1441742604 0.196228 -0.540588 -0.233887 -0.783997 1441742604 0.196228 -0.540588 -0.233887 -0.783997 1441742604 0.196228 -0.540588 -0.233887 -0.783997 1441742604 0.196228 -0.540588 -0.233887 -0.783997 1441742604 0.196228 -0.540588 -0.233887 -0.783997 1441742604 0.196228 -0.540588 -0.233887 -0.783997 1441742604 0.196228 -0.540588 -0.233887 -0.783997 1441742605 0.102417 -0.566833 -0.155884 -0.802490 1441742605 0.102417 -0.566833 -0.155884 -0.802490 1441742605 0.102417 -0.566833 -0.155884 -0.802490 1441742605 -0.009644 -0.584045 -0.049561 -0.810242 1441742605 -0.009644 -0.584045 -0.049561 -0.810242 1441742605 -0.009644 -0.584045 -0.049561 -0.810242 1441742605 -0.009644 -0.584045 -0.049561 -0.810242 1441742605 -0.009644 -0.584045 -0.049561 -0.810242 1441742605 -0.009644 -0.584045 -0.049561 -0.810242 1441742605 -0.009644 -0.584045 -0.049561 -0.810242 1441742605 -0.112915 -0.591980 0.041382 -0.796997 1441742605 -0.112915 -0.591980 0.041382 -0.796997 1441742605 -0.112915 -0.591980 0.041382 -0.796997 1441742605 -0.112915 -0.591980 0.041382 -0.796997 1441742605 -0.112915 -0.591980 0.041382 -0.796997 1441742605 -0.112915 -0.591980 0.041382 -0.796997 1441742605 -0.200378 -0.593872 0.117065 -0.770447 1441742605 -0.200378 -0.593872 0.117065 -0.770447 1441742605 -0.200378 -0.593872 0.117065 -0.770447 1441742605 -0.200378 -0.593872 0.117065 -0.770447 1441742605 -0.200378 -0.593872 0.117065 -0.770447 1441742605 -0.200378 -0.593872 0.117065 -0.770447 1441742605 -0.200378 -0.593872 0.117065 -0.770447 1441742605 -0.279297 -0.591736 0.190002 -0.731995 1441742605 -0.279297 -0.591736 0.190002 -0.731995 1441742605 -0.279297 -0.591736 0.190002 -0.731995 1441742605 -0.279297 -0.591736 0.190002 -0.731995 1441742605 -0.279297 -0.591736 0.190002 -0.731995 1441742605 -0.279297 -0.591736 0.190002 -0.731995 1441742605 -0.357605 -0.577393 0.271729 -0.681885 1441742605 -0.357605 -0.577393 0.271729 -0.681885 1441742605 -0.357605 -0.577393 0.271729 -0.681885 1441742605 -0.357605 -0.577393 0.271729 -0.681885 1441742605 -0.357605 -0.577393 0.271729 -0.681885 1441742605 -0.357605 -0.577393 0.271729 -0.681885 1441742605 -0.357605 -0.577393 0.271729 -0.681885 1441742605 -0.429810 -0.543457 0.358887 -0.625427 1441742605 -0.429810 -0.543457 0.358887 -0.625427 1441742605 -0.429810 -0.543457 0.358887 -0.625427 1441742605 -0.429810 -0.543457 0.358887 -0.625427 1441742605 -0.429810 -0.543457 0.358887 -0.625427 1441742605 -0.429810 -0.543457 0.358887 -0.625427 1441742605 -0.485718 -0.499451 0.432922 -0.572021 1441742605 -0.485718 -0.499451 0.432922 -0.572021 1441742605 -0.485718 -0.499451 0.432922 -0.572021 1441742605 -0.485718 -0.499451 0.432922 -0.572021 1441742605 -0.485718 -0.499451 0.432922 -0.572021 1441742605 -0.485718 -0.499451 0.432922 -0.572021 1441742605 -0.485718 -0.499451 0.432922 -0.572021 1441742605 -0.516663 -0.468079 0.480957 -0.531677 1441742605 -0.516663 -0.468079 0.480957 -0.531677 1441742605 -0.516663 -0.468079 0.480957 -0.531677 1441742605 -0.516663 -0.468079 0.480957 -0.531677 1441742605 -0.516663 -0.468079 0.480957 -0.531677 1441742605 -0.530151 -0.447998 0.508362 -0.509766 1441742605 -0.530151 -0.447998 0.508362 -0.509766 1441742605 -0.530151 -0.447998 0.508362 -0.509766 1441742605 -0.530151 -0.447998 0.508362 -0.509766 1441742605 -0.530151 -0.447998 0.508362 -0.509766 1441742605 -0.530151 -0.447998 0.508362 -0.509766 1441742605 -0.530151 -0.447998 0.508362 -0.509766 1441742605 -0.524536 -0.444092 0.519409 -0.507935 1441742605 -0.524536 -0.444092 0.519409 -0.507935 1441742605 -0.524536 -0.444092 0.519409 -0.507935 1441742605 -0.524536 -0.444092 0.519409 -0.507935 1441742605 -0.524536 -0.444092 0.519409 -0.507935 1441742605 -0.524536 -0.444092 0.519409 -0.507935 1441742605 -0.502625 -0.459229 0.509644 -0.526123 1441742605 -0.502625 -0.459229 0.509644 -0.526123 1441742605 -0.502625 -0.459229 0.509644 -0.526123 1441742605 -0.502625 -0.459229 0.509644 -0.526123 1441742605 -0.502625 -0.459229 0.509644 -0.526123 1441742605 -0.502625 -0.459229 0.509644 -0.526123 1441742605 -0.456421 -0.488892 0.479736 -0.567993 1441742605 -0.456421 -0.488892 0.479736 -0.567993 1441742605 -0.456421 -0.488892 0.479736 -0.567993 1441742605 -0.456421 -0.488892 0.479736 -0.567993 1441742605 -0.456421 -0.488892 0.479736 -0.567993 1441742605 -0.456421 -0.488892 0.479736 -0.567993 1441742605 -0.456421 -0.488892 0.479736 -0.567993 1441742605 -0.387268 -0.530273 0.427734 -0.621216 1441742605 -0.387268 -0.530273 0.427734 -0.621216 1441742605 -0.387268 -0.530273 0.427734 -0.621216 1441742605 -0.387268 -0.530273 0.427734 -0.621216 1441742605 -0.303406 -0.573669 0.355103 -0.672913 1441742605 -0.303406 -0.573669 0.355103 -0.672913 1441742605 -0.303406 -0.573669 0.355103 -0.672913 1441742605 -0.303406 -0.573669 0.355103 -0.672913 1441742605 -0.303406 -0.573669 0.355103 -0.672913 1441742605 -0.303406 -0.573669 0.355103 -0.672913 1441742605 -0.213928 -0.609375 0.269043 -0.714600 1441742605 -0.213928 -0.609375 0.269043 -0.714600 1441742605 -0.213928 -0.609375 0.269043 -0.714600 1441742605 -0.213928 -0.609375 0.269043 -0.714600 1441742605 -0.213928 -0.609375 0.269043 -0.714600 1441742605 -0.213928 -0.609375 0.269043 -0.714600 1441742605 -0.114502 -0.632813 0.180420 -0.744263 1441742605 -0.114502 -0.632813 0.180420 -0.744263 1441742605 -0.114502 -0.632813 0.180420 -0.744263 1441742605 -0.114502 -0.632813 0.180420 -0.744263 1441742605 -0.114502 -0.632813 0.180420 -0.744263 1441742605 -0.114502 -0.632813 0.180420 -0.744263 1441742605 -0.114502 -0.632813 0.180420 -0.744263 1441742605 -0.004822 -0.645142 0.084290 -0.759460 1441742605 -0.004822 -0.645142 0.084290 -0.759460 1441742605 -0.004822 -0.645142 0.084290 -0.759460 1441742605 -0.004822 -0.645142 0.084290 -0.759460 1441742605 -0.004822 -0.645142 0.084290 -0.759460 1441742605 -0.004822 -0.645142 0.084290 -0.759460 1441742605 0.100525 -0.643555 -0.011536 -0.758728 1441742606 0.100525 -0.643555 -0.011536 -0.758728 1441742606 0.100525 -0.643555 -0.011536 -0.758728 1441742606 0.100525 -0.643555 -0.011536 -0.758728 1441742606 0.100525 -0.643555 -0.011536 -0.758728 1441742606 0.100525 -0.643555 -0.011536 -0.758728 1441742606 0.197754 -0.626892 -0.110474 -0.745483 1441742606 0.197754 -0.626892 -0.110474 -0.745483 1441742606 0.197754 -0.626892 -0.110474 -0.745483 1441742606 0.197754 -0.626892 -0.110474 -0.745483 1441742606 0.197754 -0.626892 -0.110474 -0.745483 1441742606 0.197754 -0.626892 -0.110474 -0.745483 1441742606 0.278564 -0.597534 -0.199707 -0.724915 1441742606 0.278564 -0.597534 -0.199707 -0.724915 1441742606 0.278564 -0.597534 -0.199707 -0.724915 1441742606 0.278564 -0.597534 -0.199707 -0.724915 1441742606 0.278564 -0.597534 -0.199707 -0.724915 1441742606 0.278564 -0.597534 -0.199707 -0.724915 1441742606 0.341675 -0.561890 -0.275757 -0.701111 1441742606 0.341675 -0.561890 -0.275757 -0.701111 1441742606 0.341675 -0.561890 -0.275757 -0.701111 1441742606 0.341675 -0.561890 -0.275757 -0.701111 1441742606 0.341675 -0.561890 -0.275757 -0.701111 1441742606 0.341675 -0.561890 -0.275757 -0.701111 1441742606 0.341675 -0.561890 -0.275757 -0.701111 1441742606 0.386963 -0.530090 -0.332703 -0.677246 1441742606 0.386963 -0.530090 -0.332703 -0.677246 1441742606 0.386963 -0.530090 -0.332703 -0.677246 1441742606 0.386963 -0.530090 -0.332703 -0.677246 1441742606 0.386963 -0.530090 -0.332703 -0.677246 1441742606 0.386963 -0.530090 -0.332703 -0.677246 1441742606 0.407288 -0.508057 -0.372192 -0.661499 1441742606 0.407288 -0.508057 -0.372192 -0.661499 1441742606 0.407288 -0.508057 -0.372192 -0.661499 1441742606 0.407288 -0.508057 -0.372192 -0.661499 1441742606 0.407288 -0.508057 -0.372192 -0.661499 1441742606 0.407288 -0.508057 -0.372192 -0.661499 1441742606 0.384644 -0.511536 -0.366821 -0.675232 1441742606 0.384644 -0.511536 -0.366821 -0.675232 1441742606 0.384644 -0.511536 -0.366821 -0.675232 1441742606 0.384644 -0.511536 -0.366821 -0.675232 1441742606 0.384644 -0.511536 -0.366821 -0.675232 1441742606 0.384644 -0.511536 -0.366821 -0.675232 1441742606 0.334290 -0.530945 -0.332092 -0.704407 1441742606 0.334290 -0.530945 -0.332092 -0.704407 1441742606 0.334290 -0.530945 -0.332092 -0.704407 1441742606 0.334290 -0.530945 -0.332092 -0.704407 1441742606 0.334290 -0.530945 -0.332092 -0.704407 1441742606 0.334290 -0.530945 -0.332092 -0.704407 1441742606 0.334290 -0.530945 -0.332092 -0.704407 1441742606 0.262390 -0.557800 -0.280945 -0.735596 1441742606 0.262390 -0.557800 -0.280945 -0.735596 1441742606 0.262390 -0.557800 -0.280945 -0.735596 1441742606 0.262390 -0.557800 -0.280945 -0.735596 1441742606 0.262390 -0.557800 -0.280945 -0.735596 1441742606 0.262390 -0.557800 -0.280945 -0.735596 1441742606 0.262390 -0.557800 -0.280945 -0.735596 1441742606 0.162598 -0.587952 -0.207825 -0.764709 1441742606 0.162598 -0.587952 -0.207825 -0.764709 1441742606 0.162598 -0.587952 -0.207825 -0.764709 1441742606 0.162598 -0.587952 -0.207825 -0.764709 1441742606 0.162598 -0.587952 -0.207825 -0.764709 1441742606 0.162598 -0.587952 -0.207825 -0.764709 1441742606 0.044312 -0.610718 -0.109680 -0.783020 1441742606 0.044312 -0.610718 -0.109680 -0.783020 1441742606 0.044312 -0.610718 -0.109680 -0.783020 1441742606 0.044312 -0.610718 -0.109680 -0.783020 1441742606 0.044312 -0.610718 -0.109680 -0.783020 1441742606 0.044312 -0.610718 -0.109680 -0.783020 1441742606 -0.073669 -0.620361 -0.010498 -0.780823 1441742606 -0.073669 -0.620361 -0.010498 -0.780823 1441742606 -0.073669 -0.620361 -0.010498 -0.780823 1441742606 -0.073669 -0.620361 -0.010498 -0.780823 1441742606 -0.073669 -0.620361 -0.010498 -0.780823 1441742606 -0.073669 -0.620361 -0.010498 -0.780823 1441742606 -0.073669 -0.620361 -0.010498 -0.780823 1441742606 -0.184143 -0.617676 0.083984 -0.760010 1441742606 -0.184143 -0.617676 0.083984 -0.760010 1441742606 -0.184143 -0.617676 0.083984 -0.760010 1441742606 -0.184143 -0.617676 0.083984 -0.760010 1441742606 -0.184143 -0.617676 0.083984 -0.760010 1441742606 -0.184143 -0.617676 0.083984 -0.760010 1441742606 -0.290344 -0.602539 0.182129 -0.720825 1441742606 -0.290344 -0.602539 0.182129 -0.720825 1441742606 -0.290344 -0.602539 0.182129 -0.720825 1441742606 -0.290344 -0.602539 0.182129 -0.720825 1441742606 -0.290344 -0.602539 0.182129 -0.720825 1441742606 -0.290344 -0.602539 0.182129 -0.720825 1441742606 -0.385986 -0.570862 0.280762 -0.668091 1441742606 -0.385986 -0.570862 0.280762 -0.668091 1441742606 -0.385986 -0.570862 0.280762 -0.668091 1441742606 -0.385986 -0.570862 0.280762 -0.668091 1441742606 -0.385986 -0.570862 0.280762 -0.668091 1441742606 -0.385986 -0.570862 0.280762 -0.668091 1441742606 -0.385986 -0.570862 0.280762 -0.668091 1441742606 -0.463501 -0.532227 0.364319 -0.607666 1441742606 -0.463501 -0.532227 0.364319 -0.607666 1441742606 -0.463501 -0.532227 0.364319 -0.607666 1441742606 -0.463501 -0.532227 0.364319 -0.607666 1441742606 -0.463501 -0.532227 0.364319 -0.607666 1441742606 -0.463501 -0.532227 0.364319 -0.607666 1441742606 -0.519470 -0.491760 0.433105 -0.548523 1441742606 -0.519470 -0.491760 0.433105 -0.548523 1441742606 -0.519470 -0.491760 0.433105 -0.548523 1441742606 -0.519470 -0.491760 0.433105 -0.548523 1441742606 -0.519470 -0.491760 0.433105 -0.548523 1441742606 -0.553711 -0.454529 0.487000 -0.499695 1441742606 -0.553711 -0.454529 0.487000 -0.499695 1441742606 -0.553711 -0.454529 0.487000 -0.499695 1441742606 -0.553711 -0.454529 0.487000 -0.499695 1441742606 -0.553711 -0.454529 0.487000 -0.499695 1441742606 -0.553711 -0.454529 0.487000 -0.499695 1441742606 -0.553711 -0.454529 0.487000 -0.499695 1441742606 -0.564514 -0.424683 0.525085 -0.474609 1441742606 -0.564514 -0.424683 0.525085 -0.474609 1441742607 -0.564514 -0.424683 0.525085 -0.474609 1441742607 -0.564514 -0.424683 0.525085 -0.474609 1441742607 -0.564514 -0.424683 0.525085 -0.474609 1441742607 -0.564514 -0.424683 0.525085 -0.474609 1441742607 -0.552795 -0.425781 0.535400 -0.476013 1441742607 -0.552795 -0.425781 0.535400 -0.476013 1441742607 -0.552795 -0.425781 0.535400 -0.476013 1441742607 -0.552795 -0.425781 0.535400 -0.476013 1441742607 -0.552795 -0.425781 0.535400 -0.476013 1441742607 -0.552795 -0.425781 0.535400 -0.476013 1441742607 -0.552795 -0.425781 0.535400 -0.476013 1441742607 -0.521118 -0.447144 0.525391 -0.502502 1441742607 -0.521118 -0.447144 0.525391 -0.502502 1441742607 -0.521118 -0.447144 0.525391 -0.502502 1441742607 -0.521118 -0.447144 0.525391 -0.502502 1441742607 -0.521118 -0.447144 0.525391 -0.502502 1441742607 -0.521118 -0.447144 0.525391 -0.502502 1441742607 -0.481812 -0.475586 0.502869 -0.537476 1441742607 -0.481812 -0.475586 0.502869 -0.537476 1441742607 -0.481812 -0.475586 0.502869 -0.537476 1441742607 -0.481812 -0.475586 0.502869 -0.537476 1441742607 -0.481812 -0.475586 0.502869 -0.537476 1441742607 -0.481812 -0.475586 0.502869 -0.537476 1441742607 -0.430298 -0.508484 0.466797 -0.581787 1441742607 -0.430298 -0.508484 0.466797 -0.581787 1441742607 -0.430298 -0.508484 0.466797 -0.581787 1441742607 -0.430298 -0.508484 0.466797 -0.581787 1441742607 -0.430298 -0.508484 0.466797 -0.581787 1441742607 -0.430298 -0.508484 0.466797 -0.581787 1441742607 -0.430298 -0.508484 0.466797 -0.581787 1441742607 -0.358765 -0.551331 0.408325 -0.632935 1441742607 -0.358765 -0.551331 0.408325 -0.632935 1441742607 -0.358765 -0.551331 0.408325 -0.632935 1441742607 -0.358765 -0.551331 0.408325 -0.632935 1441742607 -0.358765 -0.551331 0.408325 -0.632935 1441742607 -0.358765 -0.551331 0.408325 -0.632935 1441742607 -0.279480 -0.591919 0.330444 -0.679993 1441742607 -0.279480 -0.591919 0.330444 -0.679993 1441742607 -0.279480 -0.591919 0.330444 -0.679993 1441742607 -0.279480 -0.591919 0.330444 -0.679993 1441742607 -0.279480 -0.591919 0.330444 -0.679993 1441742607 -0.279480 -0.591919 0.330444 -0.679993 1441742607 -0.192993 -0.619507 0.245544 -0.720276 1441742607 -0.192993 -0.619507 0.245544 -0.720276 1441742607 -0.192993 -0.619507 0.245544 -0.720276 1441742607 -0.192993 -0.619507 0.245544 -0.720276 1441742607 -0.192993 -0.619507 0.245544 -0.720276 1441742607 -0.192993 -0.619507 0.245544 -0.720276 1441742607 -0.105347 -0.634155 0.159241 -0.749329 1441742607 -0.105347 -0.634155 0.159241 -0.749329 1441742607 -0.105347 -0.634155 0.159241 -0.749329 1441742607 -0.105347 -0.634155 0.159241 -0.749329 1441742607 -0.105347 -0.634155 0.159241 -0.749329 1441742607 -0.105347 -0.634155 0.159241 -0.749329 1441742607 -0.105347 -0.634155 0.159241 -0.749329 1441742607 -0.018372 -0.638855 0.071899 -0.765808 1441742607 -0.018372 -0.638855 0.071899 -0.765808 1441742607 -0.018372 -0.638855 0.071899 -0.765808 1441742607 -0.018372 -0.638855 0.071899 -0.765808 1441742607 -0.018372 -0.638855 0.071899 -0.765808 1441742607 -0.018372 -0.638855 0.071899 -0.765808 1441742607 0.069885 -0.631897 -0.020447 -0.771667 1441742607 0.069885 -0.631897 -0.020447 -0.771667 1441742607 0.069885 -0.631897 -0.020447 -0.771667 1441742607 0.069885 -0.631897 -0.020447 -0.771667 1441742607 0.069885 -0.631897 -0.020447 -0.771667 1441742607 0.069885 -0.631897 -0.020447 -0.771667 1441742607 0.161377 -0.613342 -0.117676 -0.764221 1441742607 0.161377 -0.613342 -0.117676 -0.764221 1441742607 0.161377 -0.613342 -0.117676 -0.764221 1441742607 0.161377 -0.613342 -0.117676 -0.764221 1441742607 0.161377 -0.613342 -0.117676 -0.764221 1441742607 0.161377 -0.613342 -0.117676 -0.764221 1441742607 0.161377 -0.613342 -0.117676 -0.764221 1441742607 0.243408 -0.583252 -0.209412 -0.746216 1441742607 0.243408 -0.583252 -0.209412 -0.746216 1441742607 0.243408 -0.583252 -0.209412 -0.746216 1441742607 0.243408 -0.583252 -0.209412 -0.746216 1441742607 0.243408 -0.583252 -0.209412 -0.746216 1441742607 0.243408 -0.583252 -0.209412 -0.746216 1441742607 0.307312 -0.550903 -0.282166 -0.722839 1441742607 0.307312 -0.550903 -0.282166 -0.722839 1441742607 0.307312 -0.550903 -0.282166 -0.722839 1441742607 0.307312 -0.550903 -0.282166 -0.722839 1441742607 0.307312 -0.550903 -0.282166 -0.722839 1441742607 0.307312 -0.550903 -0.282166 -0.722839 1441742607 0.345337 -0.523132 -0.333923 -0.704041 1441742607 0.345337 -0.523132 -0.333923 -0.704041 1441742607 0.345337 -0.523132 -0.333923 -0.704041 1441742607 0.345337 -0.523132 -0.333923 -0.704041 1441742607 0.345337 -0.523132 -0.333923 -0.704041 1441742607 0.345337 -0.523132 -0.333923 -0.704041 1441742607 0.355896 -0.504150 -0.360046 -0.699707 1441742607 0.355896 -0.504150 -0.360046 -0.699707 1441742607 0.355896 -0.504150 -0.360046 -0.699707 1441742607 0.355896 -0.504150 -0.360046 -0.699707 1441742607 0.355896 -0.504150 -0.360046 -0.699707 1441742607 0.355896 -0.504150 -0.360046 -0.699707 1441742607 0.332153 -0.504761 -0.351257 -0.715271 1441742607 0.332153 -0.504761 -0.351257 -0.715271 1441742607 0.332153 -0.504761 -0.351257 -0.715271 1441742607 0.332153 -0.504761 -0.351257 -0.715271 1441742607 0.332153 -0.504761 -0.351257 -0.715271 1441742607 0.332153 -0.504761 -0.351257 -0.715271 1441742607 0.277527 -0.527588 -0.304688 -0.742859 1441742607 0.277527 -0.527588 -0.304688 -0.742859 1441742607 0.277527 -0.527588 -0.304688 -0.742859 1441742607 0.277527 -0.527588 -0.304688 -0.742859 1441742607 0.277527 -0.527588 -0.304688 -0.742859 1441742607 0.277527 -0.527588 -0.304688 -0.742859 1441742607 0.204041 -0.556824 -0.239319 -0.768860 1441742607 0.204041 -0.556824 -0.239319 -0.768860 1441742607 0.204041 -0.556824 -0.239319 -0.768860 1441742608 0.204041 -0.556824 -0.239319 -0.768860 1441742608 0.204041 -0.556824 -0.239319 -0.768860 1441742608 0.116150 -0.583618 -0.164856 -0.786682 1441742608 0.116150 -0.583618 -0.164856 -0.786682 1441742608 0.116150 -0.583618 -0.164856 -0.786682 1441742608 0.116150 -0.583618 -0.164856 -0.786682 1441742608 0.116150 -0.583618 -0.164856 -0.786682 1441742608 0.116150 -0.583618 -0.164856 -0.786682 1441742608 0.016968 -0.602356 -0.080200 -0.794067 1441742608 0.016968 -0.602356 -0.080200 -0.794067 1441742608 0.016968 -0.602356 -0.080200 -0.794067 1441742608 0.016968 -0.602356 -0.080200 -0.794067 1441742608 0.016968 -0.602356 -0.080200 -0.794067 1441742608 0.016968 -0.602356 -0.080200 -0.794067 1441742608 0.016968 -0.602356 -0.080200 -0.794067 1441742608 -0.090149 -0.610168 0.015625 -0.786987 1441742608 -0.090149 -0.610168 0.015625 -0.786987 1441742608 -0.090149 -0.610168 0.015625 -0.786987 1441742608 -0.090149 -0.610168 0.015625 -0.786987 1441742608 -0.090149 -0.610168 0.015625 -0.786987 1441742608 -0.090149 -0.610168 0.015625 -0.786987 1441742608 -0.195618 -0.608276 0.112427 -0.761047 1441742608 -0.195618 -0.608276 0.112427 -0.761047 1441742608 -0.195618 -0.608276 0.112427 -0.761047 1441742608 -0.195618 -0.608276 0.112427 -0.761047 1441742608 -0.195618 -0.608276 0.112427 -0.761047 1441742608 -0.195618 -0.608276 0.112427 -0.761047 1441742608 -0.294434 -0.591797 0.210754 -0.720215 1441742608 -0.294434 -0.591797 0.210754 -0.720215 1441742608 -0.294434 -0.591797 0.210754 -0.720215 1441742608 -0.294434 -0.591797 0.210754 -0.720215 1441742608 -0.294434 -0.591797 0.210754 -0.720215 1441742608 -0.294434 -0.591797 0.210754 -0.720215 1441742608 -0.380188 -0.566711 0.294495 -0.669067 1441742608 -0.380188 -0.566711 0.294495 -0.669067 1441742608 -0.380188 -0.566711 0.294495 -0.669067 1441742608 -0.380188 -0.566711 0.294495 -0.669067 1441742608 -0.380188 -0.566711 0.294495 -0.669067 1441742608 -0.380188 -0.566711 0.294495 -0.669067 1441742608 -0.453308 -0.532837 0.370789 -0.610901 1441742608 -0.453308 -0.532837 0.370789 -0.610901 1441742608 -0.453308 -0.532837 0.370789 -0.610901 1441742608 -0.453308 -0.532837 0.370789 -0.610901 1441742608 -0.453308 -0.532837 0.370789 -0.610901 1441742608 -0.453308 -0.532837 0.370789 -0.610901 1441742608 -0.453308 -0.532837 0.370789 -0.610901 1441742608 -0.510986 -0.492676 0.438904 -0.551025 1441742608 -0.510986 -0.492676 0.438904 -0.551025 1441742608 -0.510986 -0.492676 0.438904 -0.551025 1441742608 -0.510986 -0.492676 0.438904 -0.551025 1441742608 -0.510986 -0.492676 0.438904 -0.551025 1441742608 -0.510986 -0.492676 0.438904 -0.551025 1441742608 -0.550476 -0.451477 0.492737 -0.500427 1441742608 -0.550476 -0.451477 0.492737 -0.500427 1441742608 -0.550476 -0.451477 0.492737 -0.500427 1441742608 -0.550476 -0.451477 0.492737 -0.500427 1441742608 -0.550476 -0.451477 0.492737 -0.500427 1441742608 -0.550476 -0.451477 0.492737 -0.500427 1441742608 -0.550476 -0.451477 0.492737 -0.500427 1441742608 -0.556824 -0.428650 0.523682 -0.481689 1441742608 -0.556824 -0.428650 0.523682 -0.481689 1441742608 -0.556824 -0.428650 0.523682 -0.481689 1441742608 -0.556824 -0.428650 0.523682 -0.481689 1441742608 -0.556824 -0.428650 0.523682 -0.481689 1441742608 -0.544495 -0.435913 0.527771 -0.484741 1441742608 -0.544495 -0.435913 0.527771 -0.484741 1441742608 -0.544495 -0.435913 0.527771 -0.484741 1441742608 -0.544495 -0.435913 0.527771 -0.484741 1441742608 -0.544495 -0.435913 0.527771 -0.484741 1441742608 -0.544495 -0.435913 0.527771 -0.484741 1441742608 -0.544495 -0.435913 0.527771 -0.484741 1441742608 -0.515564 -0.452515 0.514893 -0.514160 1441742608 -0.515564 -0.452515 0.514893 -0.514160 1441742608 -0.515564 -0.452515 0.514893 -0.514160 1441742608 -0.515564 -0.452515 0.514893 -0.514160 1441742608 -0.515564 -0.452515 0.514893 -0.514160 1441742608 -0.515564 -0.452515 0.514893 -0.514160 1441742608 -0.456604 -0.489746 0.478027 -0.568481 1441742608 -0.456604 -0.489746 0.478027 -0.568481 1441742608 -0.456604 -0.489746 0.478027 -0.568481 1441742608 -0.456604 -0.489746 0.478027 -0.568481 1441742608 -0.456604 -0.489746 0.478027 -0.568481 1441742608 -0.456604 -0.489746 0.478027 -0.568481 1441742608 -0.376648 -0.535889 0.418701 -0.629028 1441742608 -0.376648 -0.535889 0.418701 -0.629028 1441742608 -0.376648 -0.535889 0.418701 -0.629028 1441742608 -0.376648 -0.535889 0.418701 -0.629028 1441742608 -0.376648 -0.535889 0.418701 -0.629028 1441742608 -0.376648 -0.535889 0.418701 -0.629028 1441742608 -0.376648 -0.535889 0.418701 -0.629028 1441742608 -0.284912 -0.579651 0.346191 -0.680481 1441742608 -0.284912 -0.579651 0.346191 -0.680481 1441742608 -0.284912 -0.579651 0.346191 -0.680481 1441742608 -0.284912 -0.579651 0.346191 -0.680481 1441742608 -0.284912 -0.579651 0.346191 -0.680481 1441742608 -0.284912 -0.579651 0.346191 -0.680481 1441742608 -0.284912 -0.579651 0.346191 -0.680481 1441742608 -0.185547 -0.612244 0.258728 -0.723755 1441742608 -0.185547 -0.612244 0.258728 -0.723755 1441742608 -0.185547 -0.612244 0.258728 -0.723755 1441742608 -0.185547 -0.612244 0.258728 -0.723755 1441742608 -0.185547 -0.612244 0.258728 -0.723755 1441742608 -0.185547 -0.612244 0.258728 -0.723755 1441742608 -0.185547 -0.612244 0.258728 -0.723755 1441742608 -0.078003 -0.636780 0.141907 -0.753906 1441742608 -0.078003 -0.636780 0.141907 -0.753906 1441742608 -0.078003 -0.636780 0.141907 -0.753906 1441742608 -0.078003 -0.636780 0.141907 -0.753906 1441742608 -0.078003 -0.636780 0.141907 -0.753906 1441742608 -0.078003 -0.636780 0.141907 -0.753906 1441742608 0.026306 -0.635803 0.038757 -0.770508 1441742608 0.026306 -0.635803 0.038757 -0.770508 1441742608 0.026306 -0.635803 0.038757 -0.770508 1441742608 0.026306 -0.635803 0.038757 -0.770508 1441742609 0.026306 -0.635803 0.038757 -0.770508 1441742609 0.026306 -0.635803 0.038757 -0.770508 1441742609 0.137756 -0.620117 -0.070190 -0.769165 1441742609 0.137756 -0.620117 -0.070190 -0.769165 1441742609 0.137756 -0.620117 -0.070190 -0.769165 1441742609 0.137756 -0.620117 -0.070190 -0.769165 1441742609 0.137756 -0.620117 -0.070190 -0.769165 1441742609 0.137756 -0.620117 -0.070190 -0.769165 1441742609 0.137756 -0.620117 -0.070190 -0.769165 1441742609 0.247070 -0.584961 -0.173340 -0.752869 1441742609 0.247070 -0.584961 -0.173340 -0.752869 1441742609 0.247070 -0.584961 -0.173340 -0.752869 1441742609 0.247070 -0.584961 -0.173340 -0.752869 1441742609 0.247070 -0.584961 -0.173340 -0.752869 1441742609 0.247070 -0.584961 -0.173340 -0.752869 1441742609 0.339844 -0.542603 -0.263916 -0.721497 1441742609 0.339844 -0.542603 -0.263916 -0.721497 1441742609 0.339844 -0.542603 -0.263916 -0.721497 1441742609 0.339844 -0.542603 -0.263916 -0.721497 1441742609 0.339844 -0.542603 -0.263916 -0.721497 1441742609 0.339844 -0.542603 -0.263916 -0.721497 1441742609 0.402588 -0.498962 -0.338257 -0.688965 1441742609 0.402588 -0.498962 -0.338257 -0.688965 1441742609 0.402588 -0.498962 -0.338257 -0.688965 1441742609 0.402588 -0.498962 -0.338257 -0.688965 1441742609 0.402588 -0.498962 -0.338257 -0.688965 1441742609 0.402588 -0.498962 -0.338257 -0.688965 1441742609 0.402588 -0.498962 -0.338257 -0.688965 1441742609 0.426147 -0.467041 -0.378845 -0.675903 1441742609 0.426147 -0.467041 -0.378845 -0.675903 1441742609 0.426147 -0.467041 -0.378845 -0.675903 1441742609 0.426147 -0.467041 -0.378845 -0.675903 1441742609 0.426147 -0.467041 -0.378845 -0.675903 1441742609 0.426147 -0.467041 -0.378845 -0.675903 1441742609 0.403687 -0.464905 -0.373535 -0.693848 1441742609 0.403687 -0.464905 -0.373535 -0.693848 1441742609 0.403687 -0.464905 -0.373535 -0.693848 1441742609 0.403687 -0.464905 -0.373535 -0.693848 1441742609 0.403687 -0.464905 -0.373535 -0.693848 1441742609 0.346924 -0.492676 -0.322876 -0.729919 1441742609 0.346924 -0.492676 -0.322876 -0.729919 1441742609 0.346924 -0.492676 -0.322876 -0.729919 1441742609 0.346924 -0.492676 -0.322876 -0.729919 1441742609 0.346924 -0.492676 -0.322876 -0.729919 1441742609 0.346924 -0.492676 -0.322876 -0.729919 1441742609 0.278442 -0.524292 -0.266724 -0.759277 1441742609 0.278442 -0.524292 -0.266724 -0.759277 1441742609 0.278442 -0.524292 -0.266724 -0.759277 1441742609 0.278442 -0.524292 -0.266724 -0.759277 1441742609 0.278442 -0.524292 -0.266724 -0.759277 1441742609 0.278442 -0.524292 -0.266724 -0.759277 1441742609 0.278442 -0.524292 -0.266724 -0.759277 1441742609 0.190918 -0.557251 -0.205505 -0.781555 1441742609 0.190918 -0.557251 -0.205505 -0.781555 1441742609 0.190918 -0.557251 -0.205505 -0.781555 1441742609 0.190918 -0.557251 -0.205505 -0.781555 1441742609 0.190918 -0.557251 -0.205505 -0.781555 1441742609 0.190918 -0.557251 -0.205505 -0.781555 1441742609 0.190918 -0.557251 -0.205505 -0.781555 1441742609 0.091064 -0.585144 -0.129578 -0.795349 1441742609 0.091064 -0.585144 -0.129578 -0.795349 1441742609 0.091064 -0.585144 -0.129578 -0.795349 1441742609 0.091064 -0.585144 -0.129578 -0.795349 1441742609 0.091064 -0.585144 -0.129578 -0.795349 1441742609 0.091064 -0.585144 -0.129578 -0.795349 1441742609 -0.016357 -0.605103 -0.042908 -0.794861 1441742609 -0.016357 -0.605103 -0.042908 -0.794861 1441742609 -0.016357 -0.605103 -0.042908 -0.794861 1441742609 -0.016357 -0.605103 -0.042908 -0.794861 1441742609 -0.016357 -0.605103 -0.042908 -0.794861 1441742609 -0.016357 -0.605103 -0.042908 -0.794861 1441742609 -0.126343 -0.612427 0.051819 -0.778687 1441742609 -0.126343 -0.612427 0.051819 -0.778687 1441742609 -0.126343 -0.612427 0.051819 -0.778687 1441742609 -0.126343 -0.612427 0.051819 -0.778687 1441742609 -0.126343 -0.612427 0.051819 -0.778687 1441742609 -0.126343 -0.612427 0.051819 -0.778687 1441742609 -0.126343 -0.612427 0.051819 -0.778687 1441742609 -0.226746 -0.607666 0.136353 -0.748901 1441742609 -0.226746 -0.607666 0.136353 -0.748901 1441742609 -0.226746 -0.607666 0.136353 -0.748901 1441742609 
-0.162354 -0.625061 0.191711 -0.739075 1441742613 -0.123779 -0.632263 0.161377 -0.747620 1441742613 -0.123779 -0.632263 0.161377 -0.747620 1441742613 -0.123779 -0.632263 0.161377 -0.747620 1441742613 -0.123779 -0.632263 0.161377 -0.747620 1441742613 -0.123779 -0.632263 0.161377 -0.747620 1441742613 -0.123779 -0.632263 0.161377 -0.747620 1441742613 -0.123779 -0.632263 0.161377 -0.747620 1441742613 -0.072632 -0.638428 0.116150 -0.757446 1441742613 -0.072632 -0.638428 0.116150 -0.757446 1441742613 -0.072632 -0.638428 0.116150 -0.757446 1441742613 -0.072632 -0.638428 0.116150 -0.757446 1441742613 -0.072632 -0.638428 0.116150 -0.757446 1441742613 -0.072632 -0.638428 0.116150 -0.757446 1441742613 -0.013184 -0.640015 0.061401 -0.765808 1441742613 -0.013184 -0.640015 0.061401 -0.765808 1441742613 -0.013184 -0.640015 0.061401 -0.765808 1441742613 -0.013184 -0.640015 0.061401 -0.765808 1441742613 -0.013184 -0.640015 0.061401 -0.765808 1441742613 -0.013184 -0.640015 0.061401 -0.765808 1441742613 0.057556 -0.636536 -0.006714 -0.769104 1441742613 0.057556 -0.636536 -0.006714 -0.769104 1441742613 0.057556 -0.636536 -0.006714 -0.769104 1441742613 0.057556 -0.636536 -0.006714 -0.769104 1441742613 0.057556 -0.636536 -0.006714 -0.769104 1441742613 0.140930 -0.624146 -0.088501 -0.763428 1441742613 0.140930 -0.624146 -0.088501 -0.763428 1441742613 0.140930 -0.624146 -0.088501 -0.763428 1441742613 0.140930 -0.624146 -0.088501 -0.763428 1441742613 0.140930 -0.624146 -0.088501 -0.763428 1441742613 0.140930 -0.624146 -0.088501 -0.763428 1441742613 0.140930 -0.624146 -0.088501 -0.763428 1441742613 0.223022 -0.602356 -0.171448 -0.747070 1441742613 0.223022 -0.602356 -0.171448 -0.747070 1441742613 0.223022 -0.602356 -0.171448 -0.747070 1441742613 0.223022 -0.602356 -0.171448 -0.747070 1441742613 0.223022 -0.602356 -0.171448 -0.747070 1441742613 0.223022 -0.602356 -0.171448 -0.747070 1441742613 0.290222 -0.576538 -0.247620 -0.722595 1441742613 0.290222 -0.576538 -0.247620 -0.722595 1441742613 0.290222 -0.576538 -0.247620 -0.722595 1441742613 0.290222 -0.576538 -0.247620 -0.722595 1441742613 0.290222 -0.576538 -0.247620 -0.722595 1441742613 0.290222 -0.576538 -0.247620 -0.722595 1441742613 0.346619 -0.545776 -0.320435 -0.692322 1441742613 0.346619 -0.545776 -0.320435 -0.692322 1441742613 0.346619 -0.545776 -0.320435 -0.692322 1441742613 0.346619 -0.545776 -0.320435 -0.692322 1441742613 0.346619 -0.545776 -0.320435 -0.692322 1441742613 0.346619 -0.545776 -0.320435 -0.692322 1441742613 0.383911 -0.517517 -0.373047 -0.667603 1441742613 0.383911 -0.517517 -0.373047 -0.667603 1441742613 0.383911 -0.517517 -0.373047 -0.667603 1441742613 0.383911 -0.517517 -0.373047 -0.667603 1441742613 0.383911 -0.517517 -0.373047 -0.667603 1441742613 0.383911 -0.517517 -0.373047 -0.667603 1441742613 0.404236 -0.492004 -0.404663 -0.656372 1441742613 0.404236 -0.492004 -0.404663 -0.656372 1441742613 0.404236 -0.492004 -0.404663 -0.656372 1441742613 0.404236 -0.492004 -0.404663 -0.656372 1441742613 0.404236 -0.492004 -0.404663 -0.656372 1441742613 0.404236 -0.492004 -0.404663 -0.656372 1441742613 0.386353 -0.493713 -0.397705 -0.670044 1441742613 0.386353 -0.493713 -0.397705 -0.670044 1441742613 0.386353 -0.493713 -0.397705 -0.670044 1441742613 0.386353 -0.493713 -0.397705 -0.670044 1441742613 0.386353 -0.493713 -0.397705 -0.670044 1441742613 0.386353 -0.493713 -0.397705 -0.670044 1441742613 0.338379 -0.517273 -0.354980 -0.701416 1441742613 0.338379 -0.517273 -0.354980 -0.701416 1441742613 0.338379 -0.517273 -0.354980 -0.701416 1441742613 0.338379 -0.517273 -0.354980 -0.701416 1441742613 0.338379 -0.517273 -0.354980 -0.701416 1441742613 0.338379 -0.517273 -0.354980 -0.701416 1441742613 0.281616 -0.540955 -0.310364 -0.729248 1441742613 0.281616 -0.540955 -0.310364 -0.729248 1441742613 0.281616 -0.540955 -0.310364 -0.729248 1441742613 0.281616 -0.540955 -0.310364 -0.729248 1441742613 0.281616 -0.540955 -0.310364 -0.729248 1441742613 0.281616 -0.540955 -0.310364 -0.729248 1441742613 0.209167 -0.565979 -0.255920 -0.755310 1441742613 0.209167 -0.565979 -0.255920 -0.755310 1441742613 0.209167 -0.565979 -0.255920 -0.755310 1441742613 0.209167 -0.565979 -0.255920 -0.755310 1441742613 0.209167 -0.565979 -0.255920 -0.755310 1441742613 0.209167 -0.565979 -0.255920 -0.755310 1441742613 0.109924 -0.594482 -0.176025 -0.776917 1441742613 0.109924 -0.594482 -0.176025 -0.776917 1441742613 0.109924 -0.594482 -0.176025 -0.776917 1441742613 0.109924 -0.594482 -0.176025 -0.776917 1441742613 0.109924 -0.594482 -0.176025 -0.776917 1441742613 0.109924 -0.594482 -0.176025 -0.776917 1441742613 -0.008301 -0.617676 -0.070862 -0.783264 1441742613 -0.008301 -0.617676 -0.070862 -0.783264 1441742613 -0.008301 -0.617676 -0.070862 -0.783264 1441742613 -0.008301 -0.617676 -0.070862 -0.783264 1441742613 -0.008301 -0.617676 -0.070862 -0.783264 1441742613 -0.008301 -0.617676 -0.070862 -0.783264 1441742613 -0.008301 -0.617676 -0.070862 -0.783264 1441742613 -0.127136 -0.624390 0.041138 -0.769653 1441742613 -0.127136 -0.624390 0.041138 -0.769653 1441742614 -0.127136 -0.624390 0.041138 -0.769653 1441742614 -0.127136 -0.624390 0.041138 -0.769653 1441742614 -0.127136 -0.624390 0.041138 -0.769653 1441742614 -0.127136 -0.624390 0.041138 -0.769653 1441742614 -0.225464 -0.617493 0.133362 -0.741760 1441742614 -0.225464 -0.617493 0.133362 -0.741760 1441742614 -0.225464 -0.617493 0.133362 -0.741760 1441742614 -0.225464 -0.617493 0.133362 -0.741760 1441742614 -0.225464 -0.617493 0.133362 -0.741760 1441742614 -0.225464 -0.617493 0.133362 -0.741760 1441742614 -0.309753 -0.601318 0.216003 -0.704224 1441742614 -0.309753 -0.601318 0.216003 -0.704224 1441742614 -0.309753 -0.601318 0.216003 -0.704224 1441742614 -0.309753 -0.601318 0.216003 -0.704224 1441742614 -0.309753 -0.601318 0.216003 -0.704224 1441742614 -0.309753 -0.601318 0.216003 -0.704224 1441742614 -0.392273 -0.568115 0.305054 -0.656067 1441742614 -0.392273 -0.568115 0.305054 -0.656067 1441742614 -0.392273 -0.568115 0.305054 -0.656067 1441742614 -0.392273 -0.568115 0.305054 -0.656067 1441742614 -0.392273 -0.568115 0.305054 -0.656067 1441742614 -0.392273 -0.568115 0.305054 -0.656067 1441742614 -0.392273 -0.568115 0.305054 -0.656067 1441742614 -0.463989 -0.522705 0.392212 -0.598145 1441742614 -0.463989 -0.522705 0.392212 -0.598145 1441742614 -0.463989 -0.522705 0.392212 -0.598145 1441742614 -0.463989 -0.522705 0.392212 -0.598145 1441742614 -0.463989 -0.522705 0.392212 -0.598145 1441742614 -0.463989 -0.522705 0.392212 -0.598145 1441742614 -0.513428 -0.476379 0.463928 -0.542480 1441742614 -0.513428 -0.476379 0.463928 -0.542480 1441742614 -0.513428 -0.476379 0.463928 -0.542480 1441742614 -0.513428 -0.476379 0.463928 -0.542480 1441742614 -0.513428 -0.476379 0.463928 -0.542480 1441742614 -0.513428 -0.476379 0.463928 -0.542480 1441742614 -0.513428 -0.476379 0.463928 -0.542480 1441742614 -0.544434 -0.435242 0.516174 -0.497742 1441742614 -0.544434 -0.435242 0.516174 -0.497742 1441742614 -0.544434 -0.435242 0.516174 -0.497742 1441742614 -0.544434 -0.435242 0.516174 -0.497742 1441742614 -0.544434 -0.435242 0.516174 -0.497742 1441742614 -0.544434 -0.435242 0.516174 -0.497742 1441742614 -0.548401 -0.410095 0.545593 -0.483154 1441742614 -0.548401 -0.410095 0.545593 -0.483154 1441742614 -0.548401 -0.410095 0.545593 -0.483154 1441742614 -0.548401 -0.410095 0.545593 -0.483154 1441742614 -0.548401 -0.410095 0.545593 -0.483154 1441742614 -0.548401 -0.410095 0.545593 -0.483154 1441742614 -0.529602 -0.418823 0.544067 -0.498108 1441742614 -0.529602 -0.418823 0.544067 -0.498108 1441742614 -0.529602 -0.418823 0.544067 -0.498108 1441742614 -0.529602 -0.418823 0.544067 -0.498108 1441742614 -0.529602 -0.418823 0.544067 -0.498108 1441742614 -0.529602 -0.418823 0.544067 -0.498108 1441742614 -0.490723 -0.452942 0.518250 -0.534302 1441742614 -0.490723 -0.452942 0.518250 -0.534302 1441742614 -0.490723 -0.452942 0.518250 -0.534302 1441742614 -0.490723 -0.452942 0.518250 -0.534302 1441742614 -0.490723 -0.452942 0.518250 -0.534302 1441742614 -0.490723 -0.452942 0.518250 -0.534302 1441742614 -0.443481 -0.489075 0.481873 -0.576172 1441742614 -0.443481 -0.489075 0.481873 -0.576172 1441742614 -0.443481 -0.489075 0.481873 -0.576172 1441742614 -0.443481 -0.489075 0.481873 -0.576172 1441742614 -0.443481 -0.489075 0.481873 -0.576172 1441742614 -0.443481 -0.489075 0.481873 -0.576172 1441742614 -0.443481 -0.489075 0.481873 -0.576172 1441742614 -0.376221 -0.534119 0.427734 -0.624756 1441742614 -0.376221 -0.534119 0.427734 -0.624756 1441742614 -0.376221 -0.534119 0.427734 -0.624756 1441742614 -0.376221 -0.534119 0.427734 -0.624756 1441742614 -0.376221 -0.534119 0.427734 -0.624756 1441742614 -0.376221 -0.534119 0.427734 -0.624756 1441742614 -0.293945 -0.578674 0.355530 -0.672607 1441742614 -0.293945 -0.578674 0.355530 -0.672607 1441742614 -0.293945 -0.578674 0.355530 -0.672607 1441742614 -0.293945 -0.578674 0.355530 -0.672607 1441742614 -0.293945 -0.578674 0.355530 -0.672607 1441742614 -0.293945 -0.578674 0.355530 -0.672607 1441742614 -0.207642 -0.614929 0.267700 -0.712158 1441742614 -0.207642 -0.614929 0.267700 -0.712158 1441742614 -0.207642 -0.614929 0.267700 -0.712158 1441742614 -0.207642 -0.614929 0.267700 -0.712158 1441742614 -0.207642 -0.614929 0.267700 -0.712158 1441742614 -0.108826 -0.638184 0.172791 -0.742371 1441742614 -0.108826 -0.638184 0.172791 -0.742371 1441742614 -0.108826 -0.638184 0.172791 -0.742371 1441742614 -0.108826 -0.638184 0.172791 -0.742371 1441742614 -0.108826 -0.638184 0.172791 -0.742371 1441742614 -0.108826 -0.638184 0.172791 -0.742371 1441742614 -0.009644 -0.648865 0.075623 -0.757141 1441742614 -0.009644 -0.648865 0.075623 -0.757141 1441742614 -0.009644 -0.648865 0.075623 -0.757141 1441742614 -0.009644 -0.648865 0.075623 -0.757141 1441742614 -0.009644 -0.648865 0.075623 -0.757141 1441742614 -0.009644 -0.648865 0.075623 -0.757141 1441742614 0.075806 -0.648499 -0.016846 -0.757263 1441742614 0.075806 -0.648499 -0.016846 -0.757263 1441742614 0.075806 -0.648499 -0.016846 -0.757263 1441742614 0.075806 -0.648499 -0.016846 -0.757263 1441742614 0.075806 -0.648499 -0.016846 -0.757263 1441742614 0.075806 -0.648499 -0.016846 -0.757263 1441742614 0.156555 -0.634949 -0.091370 -0.751038 1441742614 0.156555 -0.634949 -0.091370 -0.751038 1441742614 0.156555 -0.634949 -0.091370 -0.751038 1441742614 0.156555 -0.634949 -0.091370 -0.751038 1441742614 0.156555 -0.634949 -0.091370 -0.751038 1441742614 0.156555 -0.634949 -0.091370 -0.751038 1441742614 0.234253 -0.615967 -0.169800 -0.732788 1441742614 0.234253 -0.615967 -0.169800 -0.732788 1441742614 0.234253 -0.615967 -0.169800 -0.732788 1441742614 0.234253 -0.615967 -0.169800 -0.732788 1441742614 0.234253 -0.615967 -0.169800 -0.732788 1441742615 0.234253 -0.615967 -0.169800 -0.732788 1441742615 0.234253 -0.615967 -0.169800 -0.732788 1441742615 0.303345 -0.583862 -0.244385 -0.712402 1441742615 0.303345 -0.583862 -0.244385 -0.712402 1441742615 0.303345 -0.583862 -0.244385 -0.712402 1441742615 0.303345 -0.583862 -0.244385 -0.712402 1441742615 0.350830 -0.554626 -0.299316 -0.692688 1441742615 0.350830 -0.554626 -0.299316 -0.692688 1441742615 0.350830 -0.554626 -0.299316 -0.692688 1441742615 0.350830 -0.554626 -0.299316 -0.692688 1441742615 0.350830 -0.554626 -0.299316 -0.692688 1441742615 0.350830 -0.554626 -0.299316 -0.692688 1441742615 0.350830 -0.554626 -0.299316 -0.692688 1441742615 0.362305 -0.542175 -0.316162 -0.689087 1441742615 0.362305 -0.542175 -0.316162 -0.689087 1441742615 0.362305 -0.542175 -0.316162 -0.689087 1441742615 0.362305 -0.542175 -0.316162 -0.689087 1441742615 0.340576 -0.543640 -0.306091 -0.703430 1441742615 0.340576 -0.543640 -0.306091 -0.703430 1441742615 0.340576 -0.543640 -0.306091 -0.703430 1441742615 0.340576 -0.543640 -0.306091 -0.703430 1441742615 0.340576 -0.543640 -0.306091 -0.703430 1441742615 0.299194 -0.553528 -0.279053 -0.725464 1441742615 0.299194 -0.553528 -0.279053 -0.725464 1441742615 0.299194 -0.553528 -0.279053 -0.725464 1441742615 0.299194 -0.553528 -0.279053 -0.725464 1441742615 0.299194 -0.553528 -0.279053 -0.725464 1441742615 0.299194 -0.553528 -0.279053 -0.725464 1441742615 0.239746 -0.570618 -0.236938 -0.748901 1441742615 0.239746 -0.570618 -0.236938 -0.748901 1441742615 0.239746 -0.570618 -0.236938 -0.748901 1441742615 0.239746 -0.570618 -0.236938 -0.748901 1441742615 0.239746 -0.570618 -0.236938 -0.748901 1441742615 0.239746 -0.570618 -0.236938 -0.748901 1441742615 0.154968 -0.593018 -0.168396 -0.772034 1441742615 0.154968 -0.593018 -0.168396 -0.772034 1441742615 0.154968 -0.593018 -0.168396 -0.772034 1441742615 0.154968 -0.593018 -0.168396 -0.772034 1441742615 0.154968 -0.593018 -0.168396 -0.772034 1441742615 0.154968 -0.593018 -0.168396 -0.772034 1441742615 0.154968 -0.593018 -0.168396 -0.772034 1441742615 0.053040 -0.610596 -0.080383 -0.786133 1441742615 0.053040 -0.610596 -0.080383 -0.786133 1441742615 0.053040 -0.610596 -0.080383 -0.786133 1441742615 0.053040 -0.610596 -0.080383 -0.786133 1441742615 0.053040 -0.610596 -0.080383 -0.786133 1441742615 0.053040 -0.610596 -0.080383 -0.786133 1441742615 -0.050842 -0.615906 0.012451 -0.786133 1441742615 -0.050842 -0.615906 0.012451 -0.786133 1441742615 -0.050842 -0.615906 0.012451 -0.786133 1441742615 -0.050842 -0.615906 0.012451 -0.786133 1441742615 -0.050842 -0.615906 0.012451 -0.786133 1441742615 -0.050842 -0.615906 0.012451 -0.786133 1441742615 -0.147949 -0.610168 0.097839 -0.772217 1441742615 -0.147949 -0.610168 0.097839 -0.772217 1441742615 -0.147949 -0.610168 0.097839 -0.772217 1441742615 -0.147949 -0.610168 0.097839 -0.772217 1441742615 -0.147949 -0.610168 0.097839 -0.772217 1441742615 -0.147949 -0.610168 0.097839 -0.772217 1441742615 -0.240234 -0.592590 0.179016 -0.747742 1441742615 -0.240234 -0.592590 0.179016 -0.747742 1441742615 -0.240234 -0.592590 0.179016 -0.747742 1441742615 -0.240234 -0.592590 0.179016 -0.747742 1441742615 -0.240234 -0.592590 0.179016 -0.747742 1441742615 -0.240234 -0.592590 0.179016 -0.747742 1441742615 -0.325439 -0.567322 0.255676 -0.712036 1441742615 -0.325439 -0.567322 0.255676 -0.712036 1441742615 -0.325439 -0.567322 0.255676 -0.712036 1441742615 -0.325439 -0.567322 0.255676 -0.712036 1441742615 -0.325439 -0.567322 0.255676 -0.712036 1441742615 -0.325439 -0.567322 0.255676 -0.712036 1441742615 -0.325439 -0.567322 0.255676 -0.712036 1441742615 -0.404541 -0.532104 0.329163 -0.667053 1441742615 -0.404541 -0.532104 0.329163 -0.667053 1441742615 -0.404541 -0.532104 0.329163 -0.667053 1441742615 -0.404541 -0.532104 0.329163 -0.667053 1441742615 -0.404541 -0.532104 0.329163 -0.667053 1441742615 -0.404541 -0.532104 0.329163 -0.667053 1441742615 -0.469543 -0.489136 0.398438 -0.617737 1441742615 -0.469543 -0.489136 0.398438 -0.617737 1441742615 -0.469543 -0.489136 0.398438 -0.617737 1441742615 -0.469543 -0.489136 0.398438 -0.617737 1441742615 -0.469543 -0.489136 0.398438 -0.617737 1441742615 -0.469543 -0.489136 0.398438 -0.617737 1441742615 -0.515137 -0.447693 0.456238 -0.571045 1441742615 -0.515137 -0.447693 0.456238 -0.571045 1441742615 -0.515137 -0.447693 0.456238 -0.571045 1441742615 -0.515137 -0.447693 0.456238 -0.571045 1441742615 -0.515137 -0.447693 0.456238 -0.571045 1441742615 -0.515137 -0.447693 0.456238 -0.571045 1441742615 -0.515137 -0.447693 0.456238 -0.571045 1441742615 -0.537048 -0.424011 0.491150 -0.539124 1441742615 -0.537048 -0.424011 0.491150 -0.539124 1441742615 -0.537048 -0.424011 0.491150 -0.539124 1441742615 -0.537048 -0.424011 0.491150 -0.539124 1441742615 -0.537048 -0.424011 0.491150 -0.539124 1441742615 -0.537048 -0.424011 0.491150 -0.539124 1441742615 -0.536438 -0.412415 0.511169 -0.530029 1441742615 -0.536438 -0.412415 0.511169 -0.530029 1441742615 -0.536438 -0.412415 0.511169 -0.530029 1441742615 -0.536438 -0.412415 0.511169 -0.530029 1441742615 -0.536438 -0.412415 0.511169 -0.530029 1441742615 -0.536438 -0.412415 0.511169 -0.530029 1441742615 -0.523865 -0.420715 0.513062 -0.534180 1441742615 -0.523865 -0.420715 0.513062 -0.534180 1441742615 -0.523865 -0.420715 0.513062 -0.534180 1441742615 -0.523865 -0.420715 0.513062 -0.534180 1441742615 -0.523865 -0.420715 0.513062 -0.534180 1441742615 -0.523865 -0.420715 0.513062 -0.534180 1441742616 -0.523865 -0.420715 0.513062 -0.534180 1441742616 -0.488831 -0.447327 0.496765 -0.560547 1441742616 -0.488831 -0.447327 0.496765 -0.560547 1441742616 -0.488831 -0.447327 0.496765 -0.560547 1441742616 -0.488831 -0.447327 0.496765 -0.560547 1441742616 -0.488831 -0.447327 0.496765 -0.560547 1441742616 -0.488831 -0.447327 0.496765 -0.560547 1441742616 -0.429199 -0.490234 0.455139 -0.606934 1441742616 -0.429199 -0.490234 0.455139 -0.606934 1441742616 -0.429199 -0.490234 0.455139 -0.606934 1441742616 -0.429199 -0.490234 0.455139 -0.606934 1441742616 -0.429199 -0.490234 0.455139 -0.606934 1441742616 -0.429199 -0.490234 0.455139 -0.606934 1441742616 -0.355408 -0.538879 0.390686 -0.656311 1441742616 -0.355408 -0.538879 0.390686 -0.656311 1441742616 -0.355408 -0.538879 0.390686 -0.656311 1441742616 -0.355408 -0.538879 0.390686 -0.656311 1441742616 -0.355408 -0.538879 0.390686 -0.656311 1441742616 -0.355408 -0.538879 0.390686 -0.656311 1441742616 -0.273621 -0.579041 0.309753 -0.702820 1441742616 -0.273621 -0.579041 0.309753 -0.702820 1441742616 -0.273621 -0.579041 0.309753 -0.702820 1441742616 -0.273621 -0.579041 0.309753 -0.702820 1441742616 -0.273621 -0.579041 0.309753 -0.702820 1441742616 -0.273621 -0.579041 0.309753 -0.702820 1441742616 -0.173767 -0.614136 0.213135 -0.739807 1441742616 -0.173767 -0.614136 0.213135 -0.739807 1441742616 -0.173767 -0.614136 0.213135 -0.739807 1441742616 -0.173767 -0.614136 0.213135 -0.739807 1441742616 -0.173767 -0.614136 0.213135 -0.739807 1441742616 -0.173767 -0.614136 0.213135 -0.739807 1441742616 -0.173767 -0.614136 0.213135 -0.739807 1441742616 -0.076477 -0.636536 0.104004 -0.760437 1441742616 -0.076477 -0.636536 0.104004 -0.760437 1441742616 -0.076477 -0.636536 0.104004 -0.760437 1441742616 -0.076477 -0.636536 0.104004 -0.760437 1441742616 -0.076477 -0.636536 0.104004 -0.760437 1441742616 -0.076477 -0.636536 0.104004 -0.760437 1441742616 0.016418 -0.640686 0.009033 -0.767639 1441742616 0.016418 -0.640686 0.009033 -0.767639 1441742616 0.016418 -0.640686 0.009033 -0.767639 1441742616 0.016418 -0.640686 0.009033 -0.767639 1441742616 0.016418 -0.640686 0.009033 -0.767639 1441742616 0.016418 -0.640686 0.009033 -0.767639 1441742616 0.106262 -0.631226 -0.078857 -0.764282 1441742616 0.106262 -0.631226 -0.078857 -0.764282 1441742616 0.106262 -0.631226 -0.078857 -0.764282 1441742616 0.106262 -0.631226 -0.078857 -0.764282 1441742616 0.106262 -0.631226 -0.078857 -0.764282 1441742616 0.106262 -0.631226 -0.078857 -0.764282 1441742616 0.197571 -0.610229 -0.162964 -0.749695 1441742616 0.197571 -0.610229 -0.162964 -0.749695 1441742616 0.197571 -0.610229 -0.162964 -0.749695 1441742616 0.197571 -0.610229 -0.162964 -0.749695 1441742616 0.197571 -0.610229 -0.162964 -0.749695 1441742616 0.197571 -0.610229 -0.162964 -0.749695 1441742616 0.197571 -0.610229 -0.162964 -0.749695 1441742616 0.282654 -0.576904 -0.242432 -0.727051 1441742616 0.282654 -0.576904 -0.242432 -0.727051 1441742616 0.282654 -0.576904 -0.242432 -0.727051 1441742616 0.282654 -0.576904 -0.242432 -0.727051 1441742616 0.282654 -0.576904 -0.242432 -0.727051 1441742616 0.282654 -0.576904 -0.242432 -0.727051 1441742616 0.347778 -0.538818 -0.317383 -0.698608 1441742616 0.347778 -0.538818 -0.317383 -0.698608 1441742616 0.347778 -0.538818 -0.317383 -0.698608 1441742616 0.347778 -0.538818 -0.317383 -0.698608 1441742616 0.347778 -0.538818 -0.317383 -0.698608 1441742616 0.347778 -0.538818 -0.317383 -0.698608 1441742616 0.347778 -0.538818 -0.317383 -0.698608 1441742616 0.374329 -0.512695 -0.355957 -0.685852 1441742616 0.374329 -0.512695 -0.355957 -0.685852 1441742616 0.374329 -0.512695 -0.355957 -0.685852 1441742616 0.374329 -0.512695 -0.355957 -0.685852 1441742616 0.374329 -0.512695 -0.355957 -0.685852 1441742616 0.374329 -0.512695 -0.355957 -0.685852 1441742616 0.363892 -0.508545 -0.360901 -0.691956 1441742616 0.363892 -0.508545 -0.360901 -0.691956 1441742616 0.363892 -0.508545 -0.360901 -0.691956 1441742616 0.363892 -0.508545 -0.360901 -0.691956 1441742616 0.363892 -0.508545 -0.360901 -0.691956 1441742616 0.363892 -0.508545 -0.360901 -0.691956 1441742616 0.325806 -0.518921 -0.341003 -0.713013 1441742616 0.325806 -0.518921 -0.341003 -0.713013 1441742616 0.325806 -0.518921 -0.341003 -0.713013 1441742616 0.325806 -0.518921 -0.341003 -0.713013 1441742616 0.325806 -0.518921 -0.341003 -0.713013 1441742616 0.325806 -0.518921 -0.341003 -0.713013 1441742616 0.266785 -0.539368 -0.300171 -0.740234 1441742616 0.266785 -0.539368 -0.300171 -0.740234 1441742616 0.266785 -0.539368 -0.300171 -0.740234 1441742616 0.266785 -0.539368 -0.300171 -0.740234 1441742616 0.266785 -0.539368 -0.300171 -0.740234 1441742616 0.266785 -0.539368 -0.300171 -0.740234 1441742616 0.187134 -0.565918 -0.238159 -0.766846 1441742616 0.187134 -0.565918 -0.238159 -0.766846 1441742616 0.187134 -0.565918 -0.238159 -0.766846 1441742616 0.187134 -0.565918 -0.238159 -0.766846 1441742616 0.187134 -0.565918 -0.238159 -0.766846 1441742616 0.187134 -0.565918 -0.238159 -0.766846 1441742616 0.187134 -0.565918 -0.238159 -0.766846 1441742616 0.089050 -0.591431 -0.154480 -0.786438 1441742616 0.089050 -0.591431 -0.154480 -0.786438 1441742616 0.089050 -0.591431 -0.154480 -0.786438 1441742616 0.089050 -0.591431 -0.154480 -0.786438 1441742616 0.089050 -0.591431 -0.154480 -0.786438 1441742616 0.089050 -0.591431 -0.154480 -0.786438 1441742616 -0.018127 -0.607483 -0.056885 -0.792114 1441742616 -0.018127 -0.607483 -0.056885 -0.792114 1441742616 -0.018127 -0.607483 -0.056885 -0.792114 1441742616 -0.018127 -0.607483 -0.056885 -0.792114 1441742616 -0.018127 -0.607483 -0.056885 -0.792114 1441742616 -0.018127 -0.607483 -0.056885 -0.792114 1441742617 -0.018127 -0.607483 -0.056885 -0.792114 1441742617 -0.127869 -0.610046 0.051147 -0.780334 1441742617 -0.127869 -0.610046 0.051147 -0.780334 1441742617 -0.127869 -0.610046 0.051147 -0.780334 1441742617 -0.127869 -0.610046 0.051147 -0.780334 1441742617 -0.127869 -0.610046 0.051147 -0.780334 1441742617 -0.127869 -0.610046 0.051147 -0.780334 1441742617 -0.234558 -0.598389 0.154541 -0.750427 1441742617 -0.234558 -0.598389 0.154541 -0.750427 1441742617 -0.234558 -0.598389 0.154541 -0.750427 1441742617 -0.234558 -0.598389 0.154541 -0.750427 1441742617 -0.234558 -0.598389 0.154541 -0.750427 1441742617 -0.234558 -0.598389 0.154541 -0.750427 1441742617 -0.337219 -0.573486 0.250610 -0.703308 1441742617 -0.337219 -0.573486 0.250610 -0.703308 1441742617 -0.337219 -0.573486 0.250610 -0.703308 1441742617 -0.337219 -0.573486 0.250610 -0.703308 1441742617 -0.337219 -0.573486 0.250610 -0.703308 1441742617 -0.337219 -0.573486 0.250610 -0.703308 1441742617 -0.337219 -0.573486 0.250610 -0.703308 1441742617 -0.432434 -0.532715 0.344299 -0.640869 1441742617 -0.432434 -0.532715 0.344299 -0.640869 1441742617 -0.432434 -0.532715 0.344299 -0.640869 1441742617 -0.432434 -0.532715 0.344299 -0.640869 1441742617 -0.432434 -0.532715 0.344299 -0.640869 1441742617 -0.432434 -0.532715 0.344299 -0.640869 1441742617 -0.507141 -0.484192 0.422302 -0.574524 1441742617 -0.507141 -0.484192 0.422302 -0.574524 1441742617 -0.507141 -0.484192 0.422302 -0.574524 1441742617 -0.507141 -0.484192 0.422302 -0.574524 1441742617 -0.507141 -0.484192 0.422302 -0.574524 1441742617 -0.507141 -0.484192 0.422302 -0.574524 1441742617 -0.555786 -0.441528 0.481262 -0.514404 1441742617 -0.555786 -0.441528 0.481262 -0.514404 1441742617 -0.555786 -0.441528 0.481262 -0.514404 1441742617 -0.555786 -0.441528 0.481262 -0.514404 1441742617 -0.555786 -0.441528 0.481262 -0.514404 1441742617 -0.555786 -0.441528 0.481262 -0.514404 1441742617 -0.576721 -0.404419 0.526306 -0.476318 1441742617 -0.576721 -0.404419 0.526306 -0.476318 1441742617 -0.576721 -0.404419 0.526306 -0.476318 1441742617 -0.576721 -0.404419 0.526306 -0.476318 1441742617 -0.576721 -0.404419 0.526306 -0.476318 1441742617 -0.576721 -0.404419 0.526306 -0.476318 1441742617 -0.581055 -0.385132 0.550537 -0.459412 1441742617 -0.581055 -0.385132 0.550537 -0.459412 1441742617 -0.581055 -0.385132 0.550537 -0.459412 1441742617 -0.581055 -0.385132 0.550537 -0.459412 1441742617 -0.581055 -0.385132 0.550537 -0.459412 1441742617 -0.581055 -0.385132 0.550537 -0.459412 1441742617 -0.581055 -0.385132 0.550537 -0.459412 1441742617 -0.557068 -0.396851 0.549133 -0.480286 1441742617 -0.557068 -0.396851 0.549133 -0.480286 1441742617 -0.557068 -0.396851 0.549133 -0.480286 1441742617 -0.557068 -0.396851 0.549133 -0.480286 1441742617 -0.557068 -0.396851 0.549133 -0.480286 1441742617 -0.557068 -0.396851 0.549133 -0.480286 1441742617 -0.512512 -0.434998 0.521606 -0.525452 1441742617 -0.512512 -0.434998 0.521606 -0.525452 1441742617 -0.512512 -0.434998 0.521606 -0.525452 1441742617 -0.512512 -0.434998 0.521606 -0.525452 1441742617 -0.512512 -0.434998 0.521606 -0.525452 1441742617 -0.512512 -0.434998 0.521606 -0.525452 1441742617 -0.457031 -0.478638 0.479675 -0.576172 1441742617 -0.457031 -0.478638 0.479675 -0.576172 1441742617 -0.457031 -0.478638 0.479675 -0.576172 1441742617 -0.457031 -0.478638 0.479675 -0.576172 1441742617 -0.457031 -0.478638 0.479675 -0.576172 1441742617 -0.457031 -0.478638 0.479675 -0.576172 1441742617 -0.387451 -0.524231 0.425049 -0.628052 1441742617 -0.387451 -0.524231 0.425049 -0.628052 1441742617 -0.387451 -0.524231 0.425049 -0.628052 1441742617 -0.387451 -0.524231 0.425049 -0.628052 1441742617 -0.387451 -0.524231 0.425049 -0.628052 1441742617 -0.387451 -0.524231 0.425049 -0.628052 1441742617 -0.306152 -0.568909 0.354919 -0.675781 1441742617 -0.306152 -0.568909 0.354919 -0.675781 1441742617 -0.306152 -0.568909 0.354919 -0.675781 1441742617 -0.306152 -0.568909 0.354919 -0.675781 1441742617 -0.306152 -0.568909 0.354919 -0.675781 1441742617 -0.306152 -0.568909 0.354919 -0.675781 1441742617 -0.306152 -0.568909 0.354919 -0.675781 1441742617 -0.212219 -0.606445 0.269592 -0.717346 1441742617 -0.212219 -0.606445 0.269592 -0.717346 1441742617 -0.212219 -0.606445 0.269592 -0.717346 1441742617 -0.212219 -0.606445 0.269592 -0.717346 1441742617 -0.212219 -0.606445 0.269592 -0.717346 1441742617 -0.118408 -0.633179 0.175415 -0.744568 1441742617 -0.118408 -0.633179 0.175415 -0.744568 1441742617 -0.118408 -0.633179 0.175415 -0.744568 1441742617 -0.118408 -0.633179 0.175415 -0.744568 1441742617 -0.118408 -0.633179 0.175415 -0.744568 1441742617 -0.118408 -0.633179 0.175415 -0.744568 1441742617 -0.118408 -0.633179 0.175415 -0.744568 1441742617 -0.024597 -0.645386 0.078308 -0.759521 1441742617 -0.024597 -0.645386 0.078308 -0.759521 1441742617 -0.024597 -0.645386 0.078308 -0.759521 1441742617 -0.024597 -0.645386 0.078308 -0.759521 1441742617 -0.024597 -0.645386 0.078308 -0.759521 1441742617 0.072144 -0.643738 -0.031006 -0.761292 1441742617 0.072144 -0.643738 -0.031006 -0.761292 1441742617 0.072144 -0.643738 -0.031006 -0.761292 1441742617 0.072144 -0.643738 -0.031006 -0.761292 1441742617 0.072144 -0.643738 -0.031006 -0.761292 1441742617 0.072144 -0.643738 -0.031006 -0.761292 1441742617 0.167297 -0.624634 -0.136780 -0.750488 1441742617 0.167297 -0.624634 -0.136780 -0.750488 1441742617 0.167297 -0.624634 -0.136780 -0.750488 1441742617 0.167297 -0.624634 -0.136780 -0.750488 1441742617 0.167297 -0.624634 -0.136780 -0.750488 1441742617 0.167297 -0.624634 -0.136780 -0.750488 1441742617 0.246704 -0.591614 -0.231018 -0.732056 1441742618 0.246704 -0.591614 -0.231018 -0.732056 1441742618 0.246704 -0.591614 -0.231018 -0.732056 1441742618 0.246704 -0.591614 -0.231018 -0.732056 1441742618 0.246704 -0.591614 -0.231018 -0.732056 1441742618 0.246704 -0.591614 -0.231018 -0.732056 1441742618 0.306763 -0.559998 -0.300049 -0.708801 1441742618 0.306763 -0.559998 -0.300049 -0.708801 1441742618 0.306763 -0.559998 -0.300049 -0.708801 1441742618 0.306763 -0.559998 -0.300049 -0.708801 1441742618 0.306763 -0.559998 -0.300049 -0.708801 1441742618 0.306763 -0.559998 -0.300049 -0.708801 1441742618 0.306763 -0.559998 -0.300049 -0.708801 1441742618 0.343079 -0.534790 -0.355896 -0.685303 1441742618 0.343079 -0.534790 -0.355896 -0.685303 1441742618 0.343079 -0.534790 -0.355896 -0.685303 1441742618 0.343079 -0.534790 -0.355896 -0.685303 1441742618 0.343079 -0.534790 -0.355896 -0.685303 1441742618 0.343079 -0.534790 -0.355896 -0.685303 1441742618 0.347473 -0.520996 -0.376953 -0.682495 1441742618 0.347473 -0.520996 -0.376953 -0.682495 1441742618 0.347473 -0.520996 -0.376953 -0.682495 1441742618 0.347473 -0.520996 -0.376953 -0.682495 1441742618 0.347473 -0.520996 -0.376953 -0.682495 1441742618 0.347473 -0.520996 -0.376953 -0.682495 1441742618 0.314636 -0.526184 -0.362366 -0.702087 1441742618 0.314636 -0.526184 -0.362366 -0.702087 1441742618 0.314636 -0.526184 -0.362366 -0.702087 1441742618 0.314636 -0.526184 -0.362366 -0.702087 1441742618 0.314636 -0.526184 -0.362366 -0.702087 1441742618 0.314636 -0.526184 -0.362366 -0.702087 1441742618 0.314636 -0.526184 -0.362366 -0.702087 1441742618 0.259338 -0.546509 -0.318359 -0.729919 1441742618 0.259338 -0.546509 -0.318359 -0.729919 1441742618 0.259338 -0.546509 -0.318359 -0.729919 1441742618 0.259338 -0.546509 -0.318359 -0.729919 1441742618 0.259338 -0.546509 -0.318359 -0.729919 1441742618 0.259338 -0.546509 -0.318359 -0.729919 1441742618 0.185486 -0.573730 -0.254517 -0.756104 1441742618 0.185486 -0.573730 -0.254517 -0.756104 1441742618 0.185486 -0.573730 -0.254517 -0.756104 1441742618 0.185486 -0.573730 -0.254517 -0.756104 1441742618 0.185486 -0.573730 -0.254517 -0.756104 1441742618 0.185486 -0.573730 -0.254517 -0.756104 1441742618 0.185486 -0.573730 -0.254517 -0.756104 1441742618 0.094116 -0.597839 -0.170959 -0.777527 1441742618 0.094116 -0.597839 -0.170959 -0.777527 1441742618 0.094116 -0.597839 -0.170959 -0.777527 1441742618 0.094116 -0.597839 -0.170959 -0.777527 1441742618 0.094116 -0.597839 -0.170959 -0.777527 1441742618 0.094116 -0.597839 -0.170959 -0.777527 1441742618 -0.006836 -0.611633 -0.078979 -0.787231 1441742618 -0.006836 -0.611633 -0.078979 -0.787231 1441742618 -0.006836 -0.611633 -0.078979 -0.787231 1441742618 -0.006836 -0.611633 -0.078979 -0.787231 1441742618 -0.006836 -0.611633 -0.078979 -0.787231 1441742618 -0.006836 -0.611633 -0.078979 -0.787231 1441742618 -0.006836 -0.611633 -0.078979 -0.787231 1441742618 -0.112305 -0.612793 0.022278 -0.781921 1441742618 -0.112305 -0.612793 0.022278 -0.781921 1441742618 -0.112305 -0.612793 0.022278 -0.781921 1441742618 -0.112305 -0.612793 0.022278 -0.781921 1441742618 -0.112305 -0.612793 0.022278 -0.781921 1441742618 -0.112305 -0.612793 0.022278 -0.781921 1441742618 -0.112305 -0.612793 0.022278 -0.781921 1441742618 -0.217896 -0.601074 0.123962 -0.758911 1441742618 -0.217896 -0.601074 0.123962 -0.758911 1441742618 -0.217896 -0.601074 0.123962 -0.758911 1441742618 -0.217896 -0.601074 0.123962 -0.758911 1441742618 -0.217896 -0.601074 0.123962 -0.758911 1441742618 -0.217896 -0.601074 0.123962 -0.758911 1441742618 -0.320984 -0.574951 0.228516 -0.717102 1441742618 -0.320984 -0.574951 0.228516 -0.717102 1441742618 -0.320984 -0.574951 0.228516 -0.717102 1441742618 -0.320984 -0.574951 0.228516 -0.717102 1441742618 -0.320984 -0.574951 0.228516 -0.717102 1441742618 -0.320984 -0.574951 0.228516 -0.717102 1441742618 -0.413452 -0.541138 0.326782 -0.655396 1441742618 -0.413452 -0.541138 0.326782 -0.655396 1441742618 -0.413452 -0.541138 0.326782 -0.655396 1441742618 -0.413452 -0.541138 0.326782 -0.655396 1441742618 -0.413452 -0.541138 0.326782 -0.655396 1441742618 -0.413452 -0.541138 0.326782 -0.655396 1441742618 -0.488037 -0.501526 0.410828 -0.584473 1441742618 -0.488037 -0.501526 0.410828 -0.584473 1441742618 -0.488037 -0.501526 0.410828 -0.584473 1441742618 -0.488037 -0.501526 0.410828 -0.584473 1441742618 -0.488037 -0.501526 0.410828 -0.584473 1441742618 -0.488037 -0.501526 0.410828 -0.584473 1441742618 -0.488037 -0.501526 0.410828 -0.584473 1441742618 -0.542175 -0.465149 0.478149 -0.510986 1441742618 -0.542175 -0.465149 0.478149 -0.510986 1441742618 -0.542175 -0.465149 0.478149 -0.510986 1441742618 -0.542175 -0.465149 0.478149 -0.510986 1441742618 -0.542175 -0.465149 0.478149 -0.510986 1441742618 -0.542175 -0.465149 0.478149 -0.510986 1441742618 -0.574036 -0.411987 0.536865 -0.461060 1441742618 -0.574036 -0.411987 0.536865 -0.461060 1441742618 -0.574036 -0.411987 0.536865 -0.461060 1441742618 -0.574036 -0.411987 0.536865 -0.461060 1441742618 -0.574036 -0.411987 0.536865 -0.461060 1441742618 -0.574036 -0.411987 0.536865 -0.461060 1441742618 -0.565308 -0.400208 0.557678 -0.457520 1441742618 -0.565308 -0.400208 0.557678 -0.457520 1441742618 -0.565308 -0.400208 0.557678 -0.457520 1441742618 -0.565308 -0.400208 0.557678 -0.457520 1441742618 -0.565308 -0.400208 0.557678 -0.457520 1441742618 -0.565308 -0.400208 0.557678 -0.457520 1441742618 -0.565308 -0.400208 0.557678 -0.457520 1441742618 -0.523621 -0.430359 0.543091 -0.495667 1441742618 -0.523621 -0.430359 0.543091 -0.495667 1441742618 -0.523621 -0.430359 0.543091 -0.495667 1441742618 -0.523621 -0.430359 0.543091 -0.495667 1441742618 -0.523621 -0.430359 0.543091 -0.495667 1441742618 -0.523621 -0.430359 0.543091 -0.495667 1441742618 -0.473450 -0.470703 0.511169 -0.541321 1441742618 -0.473450 -0.470703 0.511169 -0.541321 1441742619 -0.473450 -0.470703 0.511169 -0.541321 1441742619 -0.473450 -0.470703 0.511169 -0.541321 1441742619 -0.473450 -0.470703 0.511169 -0.541321 1441742619 -0.473450 -0.470703 0.511169 -0.541321 1441742619 -0.415161 -0.509155 0.472107 -0.587830 1441742619 -0.415161 -0.509155 0.472107 -0.587830 1441742619 -0.415161 -0.509155 0.472107 -0.587830 1441742619 -0.415161 -0.509155 0.472107 -0.587830 1441742619 -0.415161 -0.509155 0.472107 -0.587830 1441742619 -0.415161 -0.509155 0.472107 -0.587830 1441742619 -0.334473 -0.556763 0.411987 -0.639160 1441742619 -0.334473 -0.556763 0.411987 -0.639160 1441742619 -0.334473 -0.556763 0.411987 -0.639160 1441742619 -0.334473 -0.556763 0.411987 -0.639160 1441742619 -0.334473 -0.556763 0.411987 -0.639160 1441742619 -0.334473 -0.556763 0.411987 -0.639160 1441742619 -0.246460 -0.606384 0.325439 -0.682434 1441742619 -0.246460 -0.606384 0.325439 -0.682434 1441742619 -0.246460 -0.606384 0.325439 -0.682434 1441742619 -0.246460 -0.606384 0.325439 -0.682434 1441742619 -0.246460 -0.606384 0.325439 -0.682434 1441742619 -0.246460 -0.606384 0.325439 -0.682434 1441742619 -0.246460 -0.606384 0.325439 -0.682434 1441742619 -0.154724 -0.636292 0.239502 -0.716858 1441742619 -0.154724 -0.636292 0.239502 -0.716858 1441742619 -0.154724 -0.636292 0.239502 -0.716858 1441742619 -0.154724 -0.636292 0.239502 -0.716858 1441742619 -0.154724 -0.636292 0.239502 -0.716858 1441742619 -0.154724 -0.636292 0.239502 -0.716858 1441742619 -0.064575 -0.653076 0.154663 -0.738525 1441742619 -0.064575 -0.653076 0.154663 -0.738525 1441742619 -0.064575 -0.653076 0.154663 -0.738525 1441742619 -0.064575 -0.653076 0.154663 -0.738525 1441742619 -0.064575 -0.653076 0.154663 -0.738525 1441742619 -0.064575 -0.653076 0.154663 -0.738525 1441742619 0.023560 -0.658875 0.063171 -0.749268 1441742619 0.023560 -0.658875 0.063171 -0.749268 1441742619 0.023560 -0.658875 0.063171 -0.749268 1441742619 0.023560 -0.658875 0.063171 -0.749268 1441742619 0.023560 -0.658875 0.063171 -0.749268 1441742619 0.023560 -0.658875 0.063171 -0.749268 1441742619 0.023560 -0.658875 0.063171 -0.749268 1441742619 0.107117 -0.650818 -0.032654 -0.750977 1441742619 0.107117 -0.650818 -0.032654 -0.750977 1441742619 0.107117 -0.650818 -0.032654 -0.750977 1441742619 0.107117 -0.650818 -0.032654 -0.750977 1441742619 0.107117 -0.650818 -0.032654 -0.750977 1441742619 0.107117 -0.650818 -0.032654 -0.750977 1441742619 0.186768 -0.630432 -0.125122 -0.743042 1441742619 0.186768 -0.630432 -0.125122 -0.743042 1441742619 0.186768 -0.630432 -0.125122 -0.743042 1441742619 0.186768 -0.630432 -0.125122 -0.743042 1441742619 0.186768 -0.630432 -0.125122 -0.743042 1441742619 0.186768 -0.630432 -0.125122 -0.743042 1441742619 0.264832 -0.598450 -0.209473 -0.726624 1441742619 0.264832 -0.598450 -0.209473 -0.726624 1441742619 0.264832 -0.598450 -0.209473 -0.726624 1441742619 0.264832 -0.598450 -0.209473 -0.726624 1441742619 0.264832 -0.598450 -0.209473 -0.726624 1441742619 0.264832 -0.598450 -0.209473 -0.726624 1441742619 0.264832 -0.598450 -0.209473 -0.726624 1441742619 0.335022 -0.558777 -0.277954 -0.705933 1441742619 0.335022 -0.558777 -0.277954 -0.705933 1441742619 0.335022 -0.558777 -0.277954 -0.705933 1441742619 0.335022 -0.558777 -0.277954 -0.705933 1441742619 0.335022 -0.558777 -0.277954 -0.705933 1441742619 0.335022 -0.558777 -0.277954 -0.705933 1441742619 0.384094 -0.524719 -0.333252 -0.682739 1441742619 0.384094 -0.524719 -0.333252 -0.682739 1441742619 0.384094 -0.524719 -0.333252 -0.682739 1441742619 0.384094 -0.524719 -0.333252 -0.682739 1441742619 0.384094 -0.524719 -0.333252 -0.682739 1441742619 0.384094 -0.524719 -0.333252 -0.682739 1441742619 0.393677 -0.510925 -0.353943 -0.677307 1441742619 0.393677 -0.510925 -0.353943 -0.677307 1441742619 0.393677 -0.510925 -0.353943 -0.677307 1441742619 0.393677 -0.510925 -0.353943 -0.677307 1441742619 0.393677 -0.510925 -0.353943 -0.677307 1441742619 0.393677 -0.510925 -0.353943 -0.677307 1441742619 0.374390 -0.514160 -0.342041 -0.691772 1441742619 0.374390 -0.514160 -0.342041 -0.691772 1441742619 0.374390 -0.514160 -0.342041 -0.691772 1441742619 0.374390 -0.514160 -0.342041 -0.691772 1441742619 0.374390 -0.514160 -0.342041 -0.691772 1441742619 0.374390 -0.514160 -0.342041 -0.691772 1441742619 0.334290 -0.525513 -0.319702 -0.714111 1441742619 0.334290 -0.525513 -0.319702 -0.714111 1441742619 0.334290 -0.525513 -0.319702 -0.714111 1441742619 0.334290 -0.525513 -0.319702 -0.714111 1441742619 0.334290 -0.525513 -0.319702 -0.714111 1441742619 0.334290 -0.525513 -0.319702 -0.714111 1441742619 0.262390 -0.552246 -0.261902 -0.746765 1441742619 0.262390 -0.552246 -0.261902 -0.746765 1441742619 0.262390 -0.552246 -0.261902 -0.746765 1441742619 0.262390 -0.552246 -0.261902 -0.746765 1441742619 0.262390 -0.552246 -0.261902 -0.746765 1441742619 0.262390 -0.552246 -0.261902 -0.746765 1441742619 0.262390 -0.552246 -0.261902 -0.746765 1441742619 0.176819 -0.580750 -0.183655 -0.773193 1441742619 0.176819 -0.580750 -0.183655 -0.773193 1441742619 0.176819 -0.580750 -0.183655 -0.773193 1441742619 0.176819 -0.580750 -0.183655 -0.773193 1441742619 0.176819 -0.580750 -0.183655 -0.773193 1441742619 0.176819 -0.580750 -0.183655 -0.773193 1441742619 0.086243 -0.602661 -0.105469 -0.786316 1441742619 0.086243 -0.602661 -0.105469 -0.786316 1441742619 0.086243 -0.602661 -0.105469 -0.786316 1441742619 0.086243 -0.602661 -0.105469 -0.786316 1441742619 0.086243 -0.602661 -0.105469 -0.786316 1441742619 0.086243 -0.602661 -0.105469 -0.786316 1441742619 -0.012207 -0.616516 -0.018921 -0.787109 1441742619 -0.012207 -0.616516 -0.018921 -0.787109 1441742619 -0.012207 -0.616516 -0.018921 -0.787109 1441742620 -0.012207 -0.616516 -0.018921 -0.787109 1441742620 -0.012207 -0.616516 -0.018921 -0.787109 1441742620 -0.012207 -0.616516 -0.018921 -0.787109 1441742620 -0.115051 -0.618958 0.077881 -0.773071 1441742620 -0.115051 -0.618958 0.077881 -0.773071 1441742620 -0.115051 -0.618958 0.077881 -0.773071 1441742620 -0.115051 -0.618958 0.077881 -0.773071 1441742620 -0.115051 -0.618958 0.077881 -0.773071 1441742620 -0.115051 -0.618958 0.077881 -0.773071 1441742620 -0.214417 -0.610168 0.172668 -0.742981 1441742620 
