# Supplementary material for: Quaternion-Based Gesture Recognition Using Wireless Wearable Motion Capture Sensors
Source: Sensors (Basel). 2016 Apr 28;16(5):605. doi: 10.3390/s16050605 (PMC4883296; doi:10.3390/s16050605)
Supplement: Supplementary file 1 [file sensors-16-00605-s001.zip › MultiSensorGestureData/P2/6. Sway/Training18.txt]

-0.674500 0.411560 -0.515442 -0.331665 1441742510 -0.674500 0.411560 -0.515442 -0.331665 1441742510 -0.674500 0.411560 -0.515442 -0.331665 1441742510 -0.650879 0.451843 -0.481018 -0.375366 1441742510 -0.650879 0.451843 -0.481018 -0.375366 1441742510 -0.650879 0.451843 -0.481018 -0.375366 1441742510 -0.650879 0.451843 -0.481018 -0.375366 1441742510 -0.619873 0.493958 -0.440735 -0.421387 1441742510 -0.619873 0.493958 -0.440735 -0.421387 1441742510 -0.619873 0.493958 -0.440735 -0.421387 1441742510 -0.619873 0.493958 -0.440735 -0.421387 1441742510 -0.619873 0.493958 -0.440735 -0.421387 1441742510 -0.619873 0.493958 -0.440735 -0.421387 1441742510 -0.582581 0.539246 -0.395569 -0.461914 1441742510 -0.582581 0.539246 -0.395569 -0.461914 1441742510 -0.582581 0.539246 -0.395569 -0.461914 1441742510 -0.582581 0.539246 -0.395569 -0.461914 1441742510 -0.582581 0.539246 -0.395569 -0.461914 1441742510 -0.582581 0.539246 -0.395569 -0.461914 1441742510 -0.582581 0.539246 -0.395569 -0.461914 1441742510 -0.582581 0.539246 -0.395569 -0.461914 1441742510 -0.554993 0.572266 -0.359131 -0.485352 1441742510 -0.554993 0.572266 -0.359131 -0.485352 1441742510 -0.554993 0.572266 -0.359131 -0.485352 1441742510 -0.554993 0.572266 -0.359131 -0.485352 1441742510 -0.554993 0.572266 -0.359131 -0.485352 1441742510 -0.554993 0.572266 -0.359131 -0.485352 1441742510 -0.538025 0.593323 -0.335266 -0.496155 1441742510 -0.538025 0.593323 -0.335266 -0.496155 1441742510 -0.538025 0.593323 -0.335266 -0.496155 1441742510 -0.538025 0.593323 -0.335266 -0.496155 1441742510 -0.538025 0.593323 -0.335266 -0.496155 1441742510 -0.538025 0.593323 -0.335266 -0.496155 1441742510 -0.536621 0.603394 -0.320557 -0.495178 1441742510 -0.536621 0.603394 -0.320557 -0.495178 1441742510 -0.536621 0.603394 -0.320557 -0.495178 1441742510 -0.536621 0.603394 -0.320557 -0.495178 1441742510 -0.536621 0.603394 -0.320557 -0.495178 1441742510 -0.536621 0.603394 -0.320557 -0.495178 1441742510 -0.555054 0.596863 -0.329712 -0.476440 1441742510 -0.555054 0.596863 -0.329712 -0.476440 1441742510 -0.555054 0.596863 -0.329712 -0.476440 1441742510 -0.555054 0.596863 -0.329712 -0.476440 1441742510 -0.555054 0.596863 -0.329712 -0.476440 1441742510 -0.555054 0.596863 -0.329712 -0.476440 1441742510 -0.593750 0.565369 -0.372070 -0.435303 1441742510 -0.593750 0.565369 -0.372070 -0.435303 1441742510 -0.593750 0.565369 -0.372070 -0.435303 1441742510 -0.593750 0.565369 -0.372070 -0.435303 1441742510 -0.593750 0.565369 -0.372070 -0.435303 1441742510 -0.593750 0.565369 -0.372070 -0.435303 1441742510 -0.636597 0.513428 -0.435730 -0.375977 1441742510 -0.636597 0.513428 -0.435730 -0.375977 1441742510 -0.636597 0.513428 -0.435730 -0.375977 1441742510 -0.636597 0.513428 -0.435730 -0.375977 1441742510 -0.636597 0.513428 -0.435730 -0.375977 1441742510 -0.636597 0.513428 -0.435730 -0.375977 1441742510 -0.670044 0.451904 -0.500732 -0.310059 1441742510 -0.670044 0.451904 -0.500732 -0.310059 1441742510 -0.670044 0.451904 -0.500732 -0.310059 1441742510 -0.670044 0.451904 -0.500732 -0.310059 1441742510 -0.670044 0.451904 -0.500732 -0.310059 1441742510 -0.670044 0.451904 -0.500732 -0.310059 1441742510 -0.670044 0.451904 -0.500732 -0.310059 1441742510 -0.670044 0.451904 -0.500732 -0.310059 1441742510 -0.695862 0.386658 -0.553589 -0.244629 1441742510 -0.695862 0.386658 -0.553589 -0.244629 1441742510 -0.695862 0.386658 -0.553589 -0.244629 1441742510 -0.695862 0.386658 -0.553589 -0.244629 1441742510 -0.713318 0.325684 -0.594055 -0.179810 1441742510 -0.713318 0.325684 -0.594055 -0.179810 1441742510 -0.713318 0.325684 -0.594055 -0.179810 1441742510 -0.713318 0.325684 -0.594055 -0.179810 1441742510 -0.713318 0.325684 -0.594055 -0.179810 1441742510 -0.713318 0.325684 -0.594055 -0.179810 1441742510 -0.713318 0.325684 -0.594055 -0.179810 1441742510 -0.713318 0.325684 -0.594055 -0.179810 1441742510 -0.725159 0.253540 -0.631897 -0.103271 1441742510 -0.725159 0.253540 -0.631897 -0.103271 1441742510 -0.725159 0.253540 -0.631897 -0.103271 1441742511 -0.725159 0.253540 -0.631897 -0.103271 1441742511 -0.730225 0.169373 -0.661682 -0.019226 1441742511 -0.730225 0.169373 -0.661682 -0.019226 1441742511 -0.730225 0.169373 -0.661682 -0.019226 1441742511 -0.730225 0.169373 -0.661682 -0.019226 1441742511 -0.730225 0.169373 -0.661682 -0.019226 1441742511 -0.730225 0.169373 -0.661682 -0.019226 1441742511 -0.727966 0.080627 -0.678040 0.062561 1441742511 -0.727966 0.080627 -0.678040 0.062561 1441742511 -0.727966 0.080627 -0.678040 0.062561 1441742511 -0.727966 0.080627 -0.678040 0.062561 1441742511 -0.727966 0.080627 -0.678040 0.062561 1441742511 -0.727966 0.080627 -0.678040 0.062561 1441742511 -0.727966 0.080627 -0.678040 0.062561 1441742511 -0.727966 0.080627 -0.678040 0.062561 1441742511 -0.718567 -0.007935 -0.682800 0.132019 1441742511 -0.718567 -0.007935 -0.682800 0.132019 1441742511 -0.718567 -0.007935 -0.682800 0.132019 1441742511 -0.718567 -0.007935 -0.682800 0.132019 1441742511 -0.718567 -0.007935 -0.682800 0.132019 1441742511 -0.718567 -0.007935 -0.682800 0.132019 1441742511 -0.703674 -0.080322 -0.682312 0.181519 1441742511 -0.703674 -0.080322 -0.682312 0.181519 1441742511 -0.703674 -0.080322 -0.682312 0.181519 1441742511 -0.703674 -0.080322 -0.682312 0.181519 1441742511 -0.693970 -0.128235 -0.678101 0.205627 1441742511 -0.693970 -0.128235 -0.678101 0.205627 1441742511 -0.693970 -0.128235 -0.678101 0.205627 1441742511 -0.693970 -0.128235 -0.678101 0.205627 1441742511 -0.693970 -0.128235 -0.678101 0.205627 1441742511 -0.693970 -0.128235 -0.678101 0.205627 1441742511 -0.692871 -0.143433 -0.676758 0.203552 1441742511 -0.692871 -0.143433 -0.676758 0.203552 1441742511 -0.692871 -0.143433 -0.676758 0.203552 1441742511 -0.692871 -0.143433 -0.676758 0.203552 1441742511 -0.692871 -0.143433 -0.676758 0.203552 1441742511 -0.692871 -0.143433 -0.676758 0.203552 1441742511 -0.702881 -0.114319 -0.683044 0.162537 1441742511 -0.702881 -0.114319 -0.683044 0.162537 1441742511 -0.702881 -0.114319 -0.683044 0.162537 1441742511 -0.702881 -0.114319 -0.683044 0.162537 1441742511 -0.702881 -0.114319 -0.683044 0.162537 1441742511 -0.702881 -0.114319 -0.683044 0.162537 1441742511 -0.715576 -0.047241 -0.691406 0.087952 1441742511 -0.715576 -0.047241 -0.691406 0.087952 1441742511 -0.715576 -0.047241 -0.691406 0.087952 1441742511 -0.715576 -0.047241 -0.691406 0.087952 1441742511 -0.715576 -0.047241 -0.691406 0.087952 1441742511 -0.715576 -0.047241 -0.691406 0.087952 1441742511 -0.721863 0.037354 -0.691101 0.004395 1441742511 -0.721863 0.037354 -0.691101 0.004395 1441742511 -0.721863 0.037354 -0.691101 0.004395 1441742511 -0.721863 0.037354 -0.691101 0.004395 1441742511 -0.721863 0.037354 -0.691101 0.004395 1441742511 -0.721863 0.037354 -0.691101 0.004395 1441742511 -0.720520 0.129639 -0.676086 -0.083740 1441742511 -0.720520 0.129639 -0.676086 -0.083740 1441742511 -0.720520 0.129639 -0.676086 -0.083740 1441742511 -0.720520 0.129639 -0.676086 -0.083740 1441742511 -0.720520 0.129639 -0.676086 -0.083740 1441742511 -0.720520 0.129639 -0.676086 -0.083740 1441742511 -0.720520 0.129639 -0.676086 -0.083740 1441742511 -0.720520 0.129639 -0.676086 -0.083740 1441742511 -0.708496 0.228271 -0.644531 -0.174866 1441742511 -0.708496 0.228271 -0.644531 -0.174866 1441742511 -0.708496 0.228271 -0.644531 -0.174866 1441742511 -0.708496 0.228271 -0.644531 -0.174866 1441742511 -0.708496 0.228271 -0.644531 -0.174866 1441742511 -0.708496 0.228271 -0.644531 -0.174866 1441742511 -0.682251 0.323059 -0.600342 -0.264282 1441742511 -0.682251 0.323059 -0.600342 -0.264282 1441742511 -0.682251 0.323059 -0.600342 -0.264282 1441742511 -0.682251 0.323059 -0.600342 -0.264282 1441742511 -0.682251 0.323059 -0.600342 -0.264282 1441742511 -0.682251 0.323059 -0.600342 -0.264282 1441742511 -0.646240 0.406128 -0.547974 -0.342407 1441742511 -0.646240 0.406128 -0.547974 -0.342407 1441742511 -0.646240 0.406128 -0.547974 -0.342407 1441742511 -0.646240 0.406128 -0.547974 -0.342407 1441742511 -0.646240 0.406128 -0.547974 -0.342407 1441742511 -0.646240 0.406128 -0.547974 -0.342407 1441742511 -0.608154 0.468933 -0.495605 -0.405884 1441742511 -0.608154 0.468933 -0.495605 -0.405884 1441742511 -0.608154 0.468933 -0.495605 -0.405884 1441742511 -0.608154 0.468933 -0.495605 -0.405884 1441742511 -0.608154 0.468933 -0.495605 -0.405884 1441742511 -0.608154 0.468933 -0.495605 -0.405884 1441742511 -0.558289 0.525208 -0.439880 -0.467957 1441742511 -0.558289 0.525208 -0.439880 -0.467957 1441742511 -0.558289 0.525208 -0.439880 -0.467957 1441742511 -0.558289 0.525208 -0.439880 -0.467957 1441742511 -0.492004 0.587036 -0.364441 -0.529663 1441742511 -0.492004 0.587036 -0.364441 -0.529663 1441742511 -0.492004 0.587036 -0.364441 -0.529663 1441742511 -0.492004 0.587036 -0.364441 -0.529663 1441742511 -0.492004 0.587036 -0.364441 -0.529663 1441742511 -0.492004 0.587036 -0.364441 -0.529663 1441742511 -0.436890 0.636230 -0.292908 -0.564453 1441742511 -0.436890 0.636230 -0.292908 -0.564453 1441742511 -0.436890 0.636230 -0.292908 -0.564453 1441742511 -0.436890 0.636230 -0.292908 -0.564453 1441742511 -0.436890 0.636230 -0.292908 -0.564453 1441742511 -0.436890 0.636230 -0.292908 -0.564453 1441742511 -0.436890 0.636230 -0.292908 -0.564453 1441742511 -0.436890 0.636230 -0.292908 -0.564453 1441742511 -0.407166 0.662231 -0.240112 -0.581421 1441742511 -0.407166 0.662231 -0.240112 -0.581421 1441742511 -0.407166 0.662231 -0.240112 -0.581421 1441742511 -0.407166 0.662231 -0.240112 -0.581421 1441742511 -0.407166 0.662231 -0.240112 -0.581421 1441742512 -0.407166 0.662231 -0.240112 -0.581421 1441742512 -0.395447 0.677551 -0.206970 -0.584534 1441742512 -0.395447 0.677551 -0.206970 -0.584534 1441742512 -0.395447 0.677551 -0.206970 -0.584534 1441742512 -0.395447 0.677551 -0.206970 -0.584534 1441742512 -0.395447 0.677551 -0.206970 -0.584534 1441742512 -0.395447 0.677551 -0.206970 -0.584534 1441742512 -0.417480 0.672607 -0.214111 -0.572266 1441742512 -0.417480 0.672607 -0.214111 -0.572266 1441742512 -0.417480 0.672607 -0.214111 -0.572266 1441742512 -0.417480 0.672607 -0.214111 -0.572266 1441742512 -0.417480 0.672607 -0.214111 -0.572266 1441742512 -0.417480 0.672607 -0.214111 -0.572266 1441742512 -0.456787 0.654907 -0.250671 -0.547363 1441742512 -0.456787 0.654907 -0.250671 -0.547363 1441742512 -0.456787 0.654907 -0.250671 -0.547363 1441742512 -0.456787 0.654907 -0.250671 -0.547363 1441742512 -0.456787 0.654907 -0.250671 -0.547363 1441742512 -0.456787 0.654907 -0.250671 -0.547363 1441742512 -0.509216 0.620972 -0.312134 -0.507629 1441742512 -0.509216 0.620972 -0.312134 -0.507629 1441742512 -0.509216 0.620972 -0.312134 -0.507629 1441742512 -0.509216 0.620972 -0.312134 -0.507629 1441742512 -0.509216 0.620972 -0.312134 -0.507629 1441742512 -0.509216 0.620972 -0.312134 -0.507629 1441742512 -0.563354 0.573181 -0.383057 -0.455505 1441742512 -0.563354 0.573181 -0.383057 -0.455505 1441742512 -0.563354 0.573181 -0.383057 -0.455505 1441742512 -0.563354 0.573181 -0.383057 -0.455505 1441742512 -0.563354 0.573181 -0.383057 -0.455505 1441742512 -0.563354 0.573181 -0.383057 -0.455505 1441742512 -0.614624 0.511658 -0.453491 -0.393555 1441742512 -0.614624 0.511658 -0.453491 -0.393555 1441742512 -0.614624 0.511658 -0.453491 -0.393555 1441742512 -0.614624 0.511658 -0.453491 -0.393555 1441742512 -0.614624 0.511658 -0.453491 -0.393555 1441742512 -0.614624 0.511658 -0.453491 -0.393555 1441742512 -0.614624 0.511658 -0.453491 -0.393555 1441742512 -0.614624 0.511658 -0.453491 -0.393555 1441742512 -0.658264 0.440796 -0.518982 -0.321167 1441742512 -0.658264 0.440796 -0.518982 -0.321167 1441742512 -0.658264 0.440796 -0.518982 -0.321167 1441742512 -0.658264 0.440796 -0.518982 -0.321167 1441742512 -0.658264 0.440796 -0.518982 -0.321167 1441742512 -0.658264 0.440796 -0.518982 -0.321167 1441742512 -0.687988 0.368774 -0.575623 -0.243713 1441742512 -0.687988 0.368774 -0.575623 -0.243713 1441742512 -0.687988 0.368774 -0.575623 -0.243713 1441742512 -0.687988 0.368774 -0.575623 -0.243713 1441742512 -0.687988 0.368774 -0.575623 -0.243713 1441742512 -0.687988 0.368774 -0.575623 -0.243713 1441742512 -0.708191 0.290161 -0.623291 -0.160950 1441742512 -0.708191 0.290161 -0.623291 -0.160950 1441742512 -0.708191 0.290161 -0.623291 -0.160950 1441742512 -0.708191 0.290161 -0.623291 -0.160950 1441742512 -0.708191 0.290161 -0.623291 -0.160950 1441742512 -0.708191 0.290161 -0.623291 -0.160950 1441742512 -0.716919 0.201843 -0.663208 -0.074585 1441742512 -0.716919 0.201843 -0.663208 -0.074585 1441742512 -0.716919 0.201843 -0.663208 -0.074585 1441742512 -0.716919 0.201843 -0.663208 -0.074585 1441742512 -0.716919 0.201843 -0.663208 -0.074585 1441742512 -0.716919 0.201843 -0.663208 -0.074585 1441742512 -0.716370 0.099182 -0.690552 0.013550 1441742512 -0.716370 0.099182 -0.690552 0.013550 1441742512 -0.716370 0.099182 -0.690552 0.013550 1441742512 -0.716370 0.099182 -0.690552 0.013550 1441742512 -0.716370 0.099182 -0.690552 0.013550 1441742512 -0.716370 0.099182 -0.690552 0.013550 1441742512 -0.709900 -0.012390 -0.698669 0.088806 1441742512 -0.709900 -0.012390 -0.698669 0.088806 1441742512 -0.709900 -0.012390 -0.698669 0.088806 1441742512 -0.709900 -0.012390 -0.698669 0.088806 1441742512 -0.709900 -0.012390 -0.698669 0.088806 1441742512 -0.709900 -0.012390 -0.698669 0.088806 1441742512 -0.694702 -0.094116 -0.701416 0.128967 1441742512 -0.694702 -0.094116 -0.701416 0.128967 1441742512 -0.694702 -0.094116 -0.701416 0.128967 1441742512 -0.694702 -0.094116 -0.701416 0.128967 1441742512 -0.694702 -0.094116 -0.701416 0.128967 1441742512 -0.694702 -0.094116 -0.701416 0.128967 1441742512 -0.685730 -0.143311 -0.698242 0.147583 1441742512 -0.685730 -0.143311 -0.698242 0.147583 1441742512 -0.685730 -0.143311 -0.698242 0.147583 1441742512 -0.685730 -0.143311 -0.698242 0.147583 1441742512 -0.685730 -0.143311 -0.698242 0.147583 1441742512 -0.690125 -0.155273 -0.693054 0.139404 1441742512 -0.690125 -0.155273 -0.693054 0.139404 1441742512 -0.690125 -0.155273 -0.693054 0.139404 1441742512 -0.690125 -0.155273 -0.693054 0.139404 1441742512 -0.690125 -0.155273 -0.693054 0.139404 1441742512 -0.690125 -0.155273 -0.693054 0.139404 1441742512 -0.701782 -0.129761 -0.692993 0.102600 1441742512 -0.701782 -0.129761 -0.692993 0.102600 1441742512 -0.701782 -0.129761 -0.692993 0.102600 1441742512 -0.701782 -0.129761 -0.692993 0.102600 1441742512 -0.701782 -0.129761 -0.692993 0.102600 1441742512 -0.701782 -0.129761 -0.692993 0.102600 1441742512 -0.712280 -0.072083 -0.696960 0.042175 1441742512 -0.712280 -0.072083 -0.696960 0.042175 1441742512 -0.712280 -0.072083 -0.696960 0.042175 1441742512 -0.712280 -0.072083 -0.696960 0.042175 1441742512 -0.712280 -0.072083 -0.696960 0.042175 1441742512 -0.712280 -0.072083 -0.696960 0.042175 1441742512 -0.716980 -0.004333 -0.696838 -0.019592 1441742512 -0.716980 -0.004333 -0.696838 -0.019592 1441742512 -0.716980 -0.004333 -0.696838 -0.019592 1441742512 -0.716980 -0.004333 -0.696838 -0.019592 1441742512 -0.716980 -0.004333 -0.696838 -0.019592 1441742512 -0.716980 -0.004333 -0.696838 -0.019592 1441742512 -0.717224 0.070740 -0.687622 -0.088745 1441742513 -0.717224 0.070740 -0.687622 -0.088745 1441742513 -0.717224 0.070740 -0.687622 -0.088745 1441742513 -0.717224 0.070740 -0.687622 -0.088745 1441742513 -0.717224 0.070740 -0.687622 -0.088745 1441742513 -0.717224 0.070740 -0.687622 -0.088745 1441742513 -0.711792 0.153564 -0.664368 -0.168823 1441742513 -0.711792 0.153564 -0.664368 -0.168823 1441742513 -0.711792 0.153564 -0.664368 -0.168823 1441742513 -0.711792 0.153564 -0.664368 -0.168823 1441742513 -0.711792 0.153564 -0.664368 -0.168823 1441742513 -0.711792 0.153564 -0.664368 -0.168823 1441742513 -0.692322 0.249695 -0.623596 -0.263611 1441742513 -0.692322 0.249695 -0.623596 -0.263611 1441742513 -0.692322 0.249695 -0.623596 -0.263611 1441742513 -0.692322 0.249695 -0.623596 -0.263611 1441742513 -0.692322 0.249695 -0.623596 -0.263611 1441742513 -0.692322 0.249695 -0.623596 -0.263611 1441742513 -0.651184 0.352722 -0.566956 -0.360779 1441742513 -0.651184 0.352722 -0.566956 -0.360779 1441742513 -0.651184 0.352722 -0.566956 -0.360779 1441742513 -0.651184 0.352722 -0.566956 -0.360779 1441742513 -0.651184 0.352722 -0.566956 -0.360779 1441742513 -0.651184 0.352722 -0.566956 -0.360779 1441742513 -0.593689 0.447571 -0.497375 -0.447144 1441742513 -0.593689 0.447571 -0.497375 -0.447144 1441742513 -0.593689 0.447571 -0.497375 -0.447144 1441742513 -0.593689 0.447571 -0.497375 -0.447144 1441742513 -0.593689 0.447571 -0.497375 -0.447144 1441742513 -0.593689 0.447571 -0.497375 -0.447144 1441742513 -0.593689 0.447571 -0.497375 -0.447144 1441742513 -0.529419 0.524963 -0.423523 -0.514648 1441742513 -0.529419 0.524963 -0.423523 -0.514648 1441742513 -0.529419 0.524963 -0.423523 -0.514648 1441742513 -0.529419 0.524963 -0.423523 -0.514648 1441742513 -0.529419 0.524963 -0.423523 -0.514648 1441742513 -0.529419 0.524963 -0.423523 -0.514648 1441742513 -0.462830 0.589111 -0.344971 -0.565491 1441742513 -0.462830 0.589111 -0.344971 -0.565491 1441742513 -0.462830 0.589111 -0.344971 -0.565491 1441742513 -0.462830 0.589111 -0.344971 -0.565491 1441742513 -0.462830 0.589111 -0.344971 -0.565491 1441742513 -0.462830 0.589111 -0.344971 -0.565491 1441742513 -0.399353 0.640320 -0.262085 -0.601501 1441742513 -0.399353 0.640320 -0.262085 -0.601501 1441742513 -0.399353 0.640320 -0.262085 -0.601501 1441742513 -0.399353 0.640320 -0.262085 -0.601501 1441742513 -0.399353 0.640320 -0.262085 -0.601501 1441742513 -0.399353 0.640320 -0.262085 -0.601501 1441742513 -0.399353 0.640320 -0.262085 -0.601501 1441742513 -0.353271 0.673218 -0.194885 -0.619690 1441742513 -0.353271 0.673218 -0.194885 -0.619690 1441742513 -0.353271 0.673218 -0.194885 -0.619690 1441742513 -0.353271 0.673218 -0.194885 -0.619690 1441742513 -0.353271 0.673218 -0.194885 -0.619690 1441742513 -0.353271 0.673218 -0.194885 -0.619690 1441742513 -0.339111 0.686340 -0.159119 -0.623474 1441742513 -0.339111 0.686340 -0.159119 -0.623474 1441742513 -0.339111 0.686340 -0.159119 -0.623474 1441742513 -0.339111 0.686340 -0.159119 -0.623474 1441742513 -0.339111 0.686340 -0.159119 -0.623474 1441742513 -0.339111 0.686340 -0.159119 -0.623474 1441742513 -0.367310 0.677856 -0.172241 -0.613159 1441742513 -0.367310 0.677856 -0.172241 -0.613159 1441742513 -0.367310 0.677856 -0.172241 -0.613159 1441742513 -0.367310 0.677856 -0.172241 -0.613159 1441742513 -0.367310 0.677856 -0.172241 -0.613159 1441742513 -0.367310 0.677856 -0.172241 -0.613159 1441742513 -0.408081 0.661926 -0.211060 -0.592346 1441742513 -0.408081 0.661926 -0.211060 -0.592346 1441742513 -0.408081 0.661926 -0.211060 -0.592346 1441742513 -0.408081 0.661926 -0.211060 -0.592346 1441742513 -0.408081 0.661926 -0.211060 -0.592346 1441742513 -0.408081 0.661926 -0.211060 -0.592346 1441742513 -0.463013 0.634644 -0.271484 -0.556091 1441742513 -0.463013 0.634644 -0.271484 -0.556091 1441742513 -0.463013 0.634644 -0.271484 -0.556091 1441742513 -0.463013 0.634644 -0.271484 -0.556091 1441742513 -0.463013 0.634644 -0.271484 -0.556091 1441742513 -0.463013 0.634644 -0.271484 -0.556091 1441742513 -0.463013 0.634644 -0.271484 -0.556091 1441742513 -0.523926 0.592346 -0.346069 -0.504944 1441742513 -0.523926 0.592346 -0.346069 -0.504944 1441742513 -0.523926 0.592346 -0.346069 -0.504944 1441742513 -0.523926 0.592346 -0.346069 -0.504944 1441742513 -0.523926 0.592346 -0.346069 -0.504944 1441742513 -0.523926 0.592346 -0.346069 -0.504944 1441742513 -0.579712 0.537231 -0.423218 -0.443054 1441742513 -0.579712 0.537231 -0.423218 -0.443054 1441742513 -0.579712 0.537231 -0.423218 -0.443054 1441742513 -0.579712 0.537231 -0.423218 -0.443054 1441742513 -0.579712 0.537231 -0.423218 -0.443054 1441742513 -0.579712 0.537231 -0.423218 -0.443054 1441742513 -0.579712 0.537231 -0.423218 -0.443054 1441742513 -0.627136 0.473328 -0.493469 -0.373047 1441742513 -0.627136 0.473328 -0.493469 -0.373047 1441742513 -0.627136 0.473328 -0.493469 -0.373047 1441742513 -0.627136 0.473328 -0.493469 -0.373047 1441742513 -0.627136 0.473328 -0.493469 -0.373047 1441742513 -0.668152 0.401672 -0.554688 -0.290955 1441742513 -0.668152 0.401672 -0.554688 -0.290955 1441742513 -0.668152 0.401672 -0.554688 -0.290955 1441742513 -0.668152 0.401672 -0.554688 -0.290955 1441742513 -0.668152 0.401672 -0.554688 -0.290955 1441742513 -0.668152 0.401672 -0.554688 -0.290955 1441742513 -0.692993 0.328552 -0.607422 -0.207153 1441742513 -0.692993 0.328552 -0.607422 -0.207153 1441742513 -0.692993 0.328552 -0.607422 -0.207153 1441742513 -0.692993 0.328552 -0.607422 -0.207153 1441742513 -0.692993 0.328552 -0.607422 -0.207153 1441742513 -0.692993 0.328552 -0.607422 -0.207153 1441742513 -0.692993 0.328552 -0.607422 -0.207153 1441742513 -0.706543 0.259399 -0.646240 -0.126099 1441742514 -0.706543 0.259399 -0.646240 -0.126099 1441742514 -0.706543 0.259399 -0.646240 -0.126099 1441742514 -0.706543 0.259399 -0.646240 -0.126099 1441742514 -0.706543 0.259399 -0.646240 -0.126099 1441742514 -0.706543 0.259399 -0.646240 -0.126099 1441742514 -0.704773 0.199890 -0.678955 -0.049866 1441742514 -0.704773 0.199890 -0.678955 -0.049866 1441742514 -0.704773 0.199890 -0.678955 -0.049866 1441742514 -0.704773 0.199890 -0.678955 -0.049866 1441742514 -0.704773 0.199890 -0.678955 -0.049866 1441742514 -0.704773 0.199890 -0.678955 -0.049866 1441742514 -0.704773 0.199890 -0.678955 -0.049866 1441742514 -0.697388 0.134827 -0.703430 0.027100 1441742514 -0.697388 0.134827 -0.703430 0.027100 1441742514 -0.697388 0.134827 -0.703430 0.027100 1441742514 -0.697388 0.134827 -0.703430 0.027100 1441742514 -0.697388 0.134827 -0.703430 0.027100 1441742514 -0.697388 0.134827 -0.703430 0.027100 1441742514 -0.695068 0.054443 -0.710205 0.098328 1441742514 -0.695068 0.054443 -0.710205 0.098328 1441742514 -0.695068 0.054443 -0.710205 0.098328 1441742514 -0.695068 0.054443 -0.710205 0.098328 1441742514 -0.695068 0.054443 -0.710205 0.098328 1441742514 -0.695068 0.054443 -0.710205 0.098328 1441742514 -0.692261 0.008789 -0.709656 0.130859 1441742514 -0.692261 0.008789 -0.709656 0.130859 1441742514 -0.692261 0.008789 -0.709656 0.130859 1441742514 -0.692261 0.008789 -0.709656 0.130859 1441742514 -0.692261 0.008789 -0.709656 0.130859 1441742514 -0.692261 0.008789 -0.709656 0.130859 1441742514 -0.690735 -0.002441 -0.711365 0.130127 1441742514 -0.690735 -0.002441 -0.711365 0.130127 1441742514 -0.690735 -0.002441 -0.711365 0.130127 1441742514 -0.690735 -0.002441 -0.711365 0.130127 1441742514 -0.690735 -0.002441 -0.711365 0.130127 1441742514 -0.690735 -0.002441 -0.711365 0.130127 1441742514 -0.696472 0.007690 -0.709473 0.107727 1441742514 -0.696472 0.007690 -0.709473 0.107727 1441742514 -0.696472 0.007690 -0.709473 0.107727 1441742514 -0.696472 0.007690 -0.709473 0.107727 1441742514 -0.696472 0.007690 -0.709473 0.107727 1441742514 -0.696472 0.007690 -0.709473 0.107727 1441742514 -0.711121 0.037170 -0.698242 0.074402 1441742514 -0.711121 0.037170 -0.698242 0.074402 1441742514 -0.711121 0.037170 -0.698242 0.074402 1441742514 -0.711121 0.037170 -0.698242 0.074402 1441742514 -0.711121 0.037170 -0.698242 0.074402 1441742514 -0.711121 0.037170 -0.698242 0.074402 1441742514 -0.721252 0.083862 -0.686829 0.032227 1441742514 -0.721252 0.083862 -0.686829 0.032227 1441742514 -0.721252 0.083862 -0.686829 0.032227 1441742514 -0.721252 0.083862 -0.686829 0.032227 1441742514 -0.721252 0.083862 -0.686829 0.032227 1441742514 -0.721252 0.083862 -0.686829 0.032227 1441742514 -0.721252 0.083862 -0.686829 0.032227 1441742514 -0.722961 0.162476 -0.669922 -0.047058 1441742514 -0.722961 0.162476 -0.669922 -0.047058 1441742514 -0.722961 0.162476 -0.669922 -0.047058 1441742514 -0.722961 0.162476 -0.669922 -0.047058 1441742514 -0.722961 0.162476 -0.669922 -0.047058 1441742514 -0.722961 0.162476 -0.669922 -0.047058 1441742514 -0.714844 0.247131 -0.640442 -0.133362 1441742514 -0.714844 0.247131 -0.640442 -0.133362 1441742514 -0.714844 0.247131 -0.640442 -0.133362 1441742514 -0.714844 0.247131 -0.640442 -0.133362 1441742514 -0.714844 0.247131 -0.640442 -0.133362 1441742514 -0.714844 0.247131 -0.640442 -0.133362 1441742514 -0.692383 0.337952 -0.595093 -0.228821 1441742514 -0.692383 0.337952 -0.595093 -0.228821 1441742514 -0.692383 0.337952 -0.595093 -0.228821 1441742514 -0.692383 0.337952 -0.595093 -0.228821 1441742514 -0.692383 0.337952 -0.595093 -0.228821 1441742514 -0.692383 0.337952 -0.595093 -0.228821 1441742514 -0.654907 0.430847 -0.531128 -0.321655 1441742514 -0.654907 0.430847 -0.531128 -0.321655 1441742514 -0.654907 0.430847 -0.531128 -0.321655 1441742514 -0.654907 0.430847 -0.531128 -0.321655 1441742514 -0.654907 0.430847 -0.531128 -0.321655 1441742514 -0.654907 0.430847 -0.531128 -0.321655 1441742514 -0.654907 0.430847 -0.531128 -0.321655 1441742514 -0.606262 0.509705 -0.463440 -0.397461 1441742514 -0.606262 0.509705 -0.463440 -0.397461 1441742514 -0.606262 0.509705 -0.463440 -0.397461 1441742514 -0.606262 0.509705 -0.463440 -0.397461 1441742514 -0.606262 0.509705 -0.463440 -0.397461 1441742514 -0.606262 0.509705 -0.463440 -0.397461 1441742514 -0.550964 0.574097 -0.397217 -0.457275 1441742514 -0.550964 0.574097 -0.397217 -0.457275 1441742514 -0.550964 0.574097 -0.397217 -0.457275 1441742514 -0.550964 0.574097 -0.397217 -0.457275 1441742514 -0.550964 0.574097 -0.397217 -0.457275 1441742514 -0.550964 0.574097 -0.397217 -0.457275 1441742514 -0.493530 0.628601 -0.328796 -0.503235 1441742514 -0.493530 0.628601 -0.328796 -0.503235 1441742514 -0.493530 0.628601 -0.328796 -0.503235 1441742514 -0.493530 0.628601 -0.328796 -0.503235 1441742514 -0.493530 0.628601 -0.328796 -0.503235 1441742514 -0.493530 0.628601 -0.328796 -0.503235 1441742514 -0.452087 0.664917 -0.268799 -0.530334 1441742514 -0.452087 0.664917 -0.268799 -0.530334 1441742514 -0.452087 0.664917 -0.268799 -0.530334 1441742514 -0.452087 0.664917 -0.268799 -0.530334 1441742514 -0.452087 0.664917 -0.268799 -0.530334 1441742514 -0.452087 0.664917 -0.268799 -0.530334 1441742514 -0.432434 0.681274 -0.239136 -0.540100 1441742514 -0.432434 0.681274 -0.239136 -0.540100 1441742514 -0.432434 0.681274 -0.239136 -0.540100 1441742514 -0.432434 0.681274 -0.239136 -0.540100 1441742514 -0.432434 0.681274 -0.239136 -0.540100 1441742514 -0.432434 0.681274 -0.239136 -0.540100 1441742514 -0.426025 0.690857 -0.232605 -0.535828 1441742514 -0.426025 0.690857 -0.232605 -0.535828 1441742514 -0.426025 0.690857 -0.232605 -0.535828 1441742515 -0.426025 0.690857 -0.232605 -0.535828 1441742515 -0.426025 0.690857 -0.232605 -0.535828 1441742515 -0.426025 0.690857 -0.232605 -0.535828 1441742515 -0.426025 0.690857 -0.232605 -0.535828 1441742515 -0.438232 0.690186 -0.249573 -0.518982 1441742515 -0.438232 0.690186 -0.249573 -0.518982 1441742515 -0.438232 0.690186 -0.249573 -0.518982 1441742515 -0.438232 0.690186 -0.249573 -0.518982 1441742515 -0.438232 0.690186 -0.249573 -0.518982 1441742515 -0.438232 0.690186 -0.249573 -0.518982 1441742515 -0.477295 0.666016 -0.299255 -0.488953 1441742515 -0.477295 0.666016 -0.299255 -0.488953 1441742515 -0.477295 0.666016 -0.299255 -0.488953 1441742515 -0.477295 0.666016 -0.299255 -0.488953 1441742515 -0.477295 0.666016 -0.299255 -0.488953 1441742515 -0.477295 0.666016 -0.299255 -0.488953 1441742515 -0.519348 0.631042 -0.361755 -0.448547 1441742515 -0.519348 0.631042 -0.361755 -0.448547 1441742515 -0.519348 0.631042 -0.361755 -0.448547 1441742515 -0.519348 0.631042 -0.361755 -0.448547 1441742515 -0.519348 0.631042 -0.361755 -0.448547 1441742515 -0.519348 0.631042 -0.361755 -0.448547 1441742515 -0.562256 0.585327 -0.430298 -0.395264 1441742515 -0.562256 0.585327 -0.430298 -0.395264 1441742515 -0.562256 0.585327 -0.430298 -0.395264 1441742515 -0.562256 0.585327 -0.430298 -0.395264 1441742515 -0.562256 0.585327 -0.430298 -0.395264 1441742515 -0.562256 0.585327 -0.430298 -0.395264 1441742515 -0.600647 0.529236 -0.499634 -0.331055 1441742515 -0.600647 0.529236 -0.499634 -0.331055 1441742515 -0.600647 0.529236 -0.499634 -0.331055 1441742515 -0.600647 0.529236 -0.499634 -0.331055 1441742515 -0.600647 0.529236 -0.499634 -0.331055 1441742515 -0.600647 0.529236 -0.499634 -0.331055 1441742515 -0.632568 0.461060 -0.566345 -0.258057 1441742515 -0.632568 0.461060 -0.566345 -0.258057 1441742515 -0.632568 0.461060 -0.566345 -0.258057 1441742515 -0.632568 0.461060 -0.566345 -0.258057 1441742515 -0.632568 0.461060 -0.566345 -0.258057 1441742515 -0.632568 0.461060 -0.566345 -0.258057 1441742515 -0.657837 0.376282 -0.627441 -0.179016 1441742515 -0.657837 0.376282 -0.627441 -0.179016 1441742515 -0.657837 0.376282 -0.627441 -0.179016 1441742515 -0.657837 0.376282 -0.627441 -0.179016 1441742515 -0.657837 0.376282 -0.627441 -0.179016 1441742515 -0.657837 0.376282 -0.627441 -0.179016 1441742515 -0.671753 0.287109 -0.675659 -0.099548 1441742515 -0.671753 0.287109 -0.675659 -0.099548 1441742515 -0.671753 0.287109 -0.675659 -0.099548 1441742515 -0.671753 0.287109 -0.675659 -0.099548 1441742515 -0.671753 0.287109 -0.675659 -0.099548 1441742515 -0.671753 0.287109 -0.675659 -0.099548 1441742515 -0.671753 0.287109 -0.675659 -0.099548 1441742515 -0.670471 0.196167 -0.715149 -0.023804 1441742515 -0.670471 0.196167 -0.715149 -0.023804 1441742515 -0.670471 0.196167 -0.715149 -0.023804 1441742515 -0.670471 0.196167 -0.715149 -0.023804 1441742515 -0.670471 0.196167 -0.715149 -0.023804 1441742515 -0.670471 0.196167 -0.715149 -0.023804 1441742515 -0.664246 0.104553 -0.739197 0.038879 1441742515 -0.664246 0.104553 -0.739197 0.038879 1441742515 -0.664246 0.104553 -0.739197 0.038879 1441742515 -0.664246 0.104553 -0.739197 0.038879 1441742515 -0.664246 0.104553 -0.739197 0.038879 1441742515 -0.664246 0.104553 -0.739197 0.038879 1441742515 -0.658264 0.023193 -0.747009 0.090637 1441742515 -0.658264 0.023193 -0.747009 0.090637 1441742515 -0.658264 0.023193 -0.747009 0.090637 1441742515 -0.658264 0.023193 -0.747009 0.090637 1441742515 -0.658264 0.023193 -0.747009 0.090637 1441742515 -0.658264 0.023193 -0.747009 0.090637 1441742515 -0.648438 -0.043762 -0.747314 0.138611 1441742515 -0.648438 -0.043762 -0.747314 0.138611 1441742515 -0.648438 -0.043762 -0.747314 0.138611 1441742515 -0.648438 -0.043762 -0.747314 0.138611 1441742515 -0.648438 -0.043762 -0.747314 0.138611 1441742515 -0.648438 -0.043762 -0.747314 0.138611 1441742515 -0.648315 -0.074280 -0.742493 0.151489 1441742515 -0.648315 -0.074280 -0.742493 0.151489 1441742515 -0.648315 -0.074280 -0.742493 0.151489 1441742515 -0.648315 -0.074280 -0.742493 0.151489 1441742515 -0.648315 -0.074280 -0.742493 0.151489 1441742515 -0.648315 -0.074280 -0.742493 0.151489 1441742515 -0.660217 -0.080566 -0.733032 0.142639 1441742515 -0.660217 -0.080566 -0.733032 0.142639 1441742515 -0.660217 -0.080566 -0.733032 0.142639 1441742515 -0.660217 -0.080566 -0.733032 0.142639 1441742515 -0.660217 -0.080566 -0.733032 0.142639 1441742515 -0.660217 -0.080566 -0.733032 0.142639 1441742515 -0.678467 -0.047363 -0.727295 0.092407 1441742515 -0.678467 -0.047363 -0.727295 0.092407 1441742515 -0.678467 -0.047363 -0.727295 0.092407 1441742515 -0.678467 -0.047363 -0.727295 0.092407 1441742515 -0.678467 -0.047363 -0.727295 0.092407 1441742515 -0.678467 -0.047363 -0.727295 0.092407 1441742515 -0.678467 -0.047363 -0.727295 0.092407 1441742515 -0.685364 0.047302 -0.726624 -0.011963 1441742515 -0.685364 0.047302 -0.726624 -0.011963 1441742515 -0.685364 0.047302 -0.726624 -0.011963 1441742515 -0.685364 0.047302 -0.726624 -0.011963 1441742515 -0.685364 0.047302 -0.726624 -0.011963 1441742515 -0.685364 0.047302 -0.726624 -0.011963 1441742515 -0.673035 0.148682 -0.715698 -0.113098 1441742515 -0.673035 0.148682 -0.715698 -0.113098 1441742515 -0.673035 0.148682 -0.715698 -0.113098 1441742515 -0.673035 0.148682 -0.715698 -0.113098 1441742515 -0.673035 0.148682 -0.715698 -0.113098 1441742515 -0.673035 0.148682 -0.715698 -0.113098 1441742515 -0.652893 0.245239 -0.688477 -0.199280 1441742515 -0.652893 0.245239 -0.688477 -0.199280 1441742515 -0.652893 0.245239 -0.688477 -0.199280 1441742515 -0.652893 0.245239 -0.688477 -0.199280 1441742516 -0.652893 0.245239 -0.688477 -0.199280 1441742516 -0.652893 0.245239 -0.688477 -0.199280 1441742516 -0.621460 0.351990 -0.639832 -0.283936 1441742516 -0.621460 0.351990 -0.639832 -0.283936 1441742516 -0.621460 0.351990 -0.639832 -0.283936 1441742516 -0.621460 0.351990 -0.639832 -0.283936 1441742516 -0.621460 0.351990 -0.639832 -0.283936 1441742516 -0.621460 0.351990 -0.639832 -0.283936 1441742516 -0.588989 0.441101 -0.574585 -0.358398 1441742516 -0.588989 0.441101 -0.574585 -0.358398 1441742516 -0.588989 0.441101 -0.574585 -0.358398 1441742516 -0.588989 0.441101 -0.574585 -0.358398 1441742516 -0.588989 0.441101 -0.574585 -0.358398 1441742516 -0.588989 0.441101 -0.574585 -0.358398 1441742516 -0.543335 0.523132 -0.496338 -0.429871 1441742516 -0.543335 0.523132 -0.496338 -0.429871 1441742516 -0.543335 0.523132 -0.496338 -0.429871 1441742516 -0.543335 0.523132 -0.496338 -0.429871 1441742516 -0.543335 0.523132 -0.496338 -0.429871 1441742516 -0.543335 0.523132 -0.496338 -0.429871 1441742516 -0.490295 0.592712 -0.410278 -0.489868 1441742516 -0.490295 0.592712 -0.410278 -0.489868 1441742516 -0.490295 0.592712 -0.410278 -0.489868 1441742516 -0.490295 0.592712 -0.410278 -0.489868 1441742516 -0.490295 0.592712 -0.410278 -0.489868 1441742516 -0.490295 0.592712 -0.410278 -0.489868 1441742516 -0.490295 0.592712 -0.410278 -0.489868 1441742516 -0.433411 0.650391 -0.321716 -0.534485 1441742516 -0.433411 0.650391 -0.321716 -0.534485 1441742516 -0.433411 0.650391 -0.321716 -0.534485 1441742516 -0.433411 0.650391 -0.321716 -0.534485 1441742516 -0.433411 0.650391 -0.321716 -0.534485 1441742516 -0.433411 0.650391 -0.321716 -0.534485 1441742516 -0.378540 0.694336 -0.232361 -0.566284 1441742516 -0.378540 0.694336 -0.232361 -0.566284 1441742516 -0.378540 0.694336 -0.232361 -0.566284 1441742516 -0.378540 0.694336 -0.232361 -0.566284 1441742516 -0.378540 0.694336 -0.232361 -0.566284 1441742516 -0.378540 0.694336 -0.232361 -0.566284 1441742516 -0.334167 0.719666 -0.159485 -0.587341 1441742516 -0.334167 0.719666 -0.159485 -0.587341 1441742516 -0.334167 0.719666 -0.159485 -0.587341 1441742516 -0.334167 0.719666 -0.159485 -0.587341 1441742516 -0.334167 0.719666 -0.159485 -0.587341 1441742516 -0.334167 0.719666 -0.159485 -0.587341 1441742516 -0.310669 0.734314 -0.111816 -0.593140 1441742516 -0.310669 0.734314 -0.111816 -0.593140 1441742516 -0.310669 0.734314 -0.111816 -0.593140 1441742516 -0.310669 0.734314 -0.111816 -0.593140 1441742516 -0.310669 0.734314 -0.111816 -0.593140 1441742516 -0.310669 0.734314 -0.111816 -0.593140 1441742516 -0.310669 0.734314 -0.111816 -0.593140 1441742516 -0.317871 0.733826 -0.110046 -0.590210 1441742516 -0.317871 0.733826 -0.110046 -0.590210 1441742516 -0.317871 0.733826 -0.110046 -0.590210 1441742516 -0.317871 0.733826 -0.110046 -0.590210 1441742516 -0.317871 0.733826 -0.110046 -0.590210 1441742516 -0.335266 0.729614 -0.131042 -0.581482 1441742516 -0.335266 0.729614 -0.131042 -0.581482 1441742516 -0.335266 0.729614 -0.131042 -0.581482 1441742516 -0.335266 0.729614 -0.131042 -0.581482 1441742516 -0.335266 0.729614 -0.131042 -0.581482 1441742516 -0.335266 0.729614 -0.131042 -0.581482 1441742516 -0.335266 0.729614 -0.131042 -0.581482 1441742516 -0.367676 0.721313 -0.169189 -0.562073 1441742516 -0.367676 0.721313 -0.169189 -0.562073 1441742516 -0.367676 0.721313 -0.169189 -0.562073 1441742516 -0.367676 0.721313 -0.169189 -0.562073 1441742516 -0.367676 0.721313 -0.169189 -0.562073 1441742516 -0.414246 0.703247 -0.226074 -0.531738 1441742516 -0.414246 0.703247 -0.226074 -0.531738 1441742516 -0.414246 0.703247 -0.226074 -0.531738 1441742516 -0.414246 0.703247 -0.226074 -0.531738 1441742516 -0.414246 0.703247 -0.226074 -0.531738 1441742516 -0.414246 0.703247 -0.226074 -0.531738 1441742516 -0.414246 0.703247 -0.226074 -0.531738 1441742516 -0.469299 0.670715 -0.299255 -0.490295 1441742516 -0.469299 0.670715 -0.299255 -0.490295 1441742516 -0.469299 0.670715 -0.299255 -0.490295 1441742516 -0.469299 0.670715 -0.299255 -0.490295 1441742516 -0.469299 0.670715 -0.299255 -0.490295 1441742516 -0.525330 0.623169 -0.379517 -0.437805 1441742516 -0.525330 0.623169 -0.379517 -0.437805 1441742516 -0.525330 0.623169 -0.379517 -0.437805 1441742516 -0.525330 0.623169 -0.379517 -0.437805 1441742516 -0.525330 0.623169 -0.379517 -0.437805 1441742516 -0.525330 0.623169 -0.379517 -0.437805 1441742516 -0.525330 0.623169 -0.379517 -0.437805 1441742516 -0.580688 0.558289 -0.461182 -0.372131 1441742516 -0.580688 0.558289 -0.461182 -0.372131 1441742516 -0.580688 0.558289 -0.461182 -0.372131 1441742516 -0.580688 0.558289 -0.461182 -0.372131 1441742516 -0.580688 0.558289 -0.461182 -0.372131 1441742516 -0.626831 0.484009 -0.533569 -0.296997 1441742516 -0.626831 0.484009 -0.533569 -0.296997 1441742516 -0.626831 0.484009 -0.533569 -0.296997 1441742516 -0.626831 0.484009 -0.533569 -0.296997 1441742516 -0.626831 0.484009 -0.533569 -0.296997 1441742516 -0.626831 0.484009 -0.533569 -0.296997 1441742516 -0.656677 0.407837 -0.594543 -0.221313 1441742516 -0.656677 0.407837 -0.594543 -0.221313 1441742516 -0.656677 0.407837 -0.594543 -0.221313 1441742516 -0.656677 0.407837 -0.594543 -0.221313 1441742516 -0.656677 0.407837 -0.594543 -0.221313 1441742516 -0.656677 0.407837 -0.594543 -0.221313 1441742516 -0.670410 0.337097 -0.642395 -0.155884 1441742516 -0.670410 0.337097 -0.642395 -0.155884 1441742516 -0.670410 0.337097 -0.642395 -0.155884 1441742516 -0.670410 0.337097 -0.642395 -0.155884 1441742516 -0.670410 0.337097 -0.642395 -0.155884 1441742516 -0.670410 0.337097 -0.642395 -0.155884 1441742517 -0.670410 0.337097 -0.642395 -0.155884 1441742517 -0.673462 0.273560 -0.678589 -0.106018 1441742517 -0.673462 0.273560 -0.678589 -0.106018 1441742517 
-0.731995 0.245300 -0.615662 -0.158386 1441742535 -0.731995 0.245300 -0.615662 -0.158386 1441742535 -0.731995 0.245300 -0.615662 -0.158386 1441742535 -0.731995 0.245300 -0.615662 -0.158386 1441742535 -0.735107 0.255981 -0.603149 -0.174438 1441742535 -0.735107 0.255981 -0.603149 -0.174438 1441742535 -0.735107 0.255981 -0.603149 -0.174438 1441742535 -0.735107 0.255981 -0.603149 -0.174438 1441742535 -0.735107 0.255981 -0.603149 -0.174438 1441742535 -0.735107 0.255981 -0.603149 -0.174438 1441742535 -0.735107 0.255981 -0.603149 -0.174438 1441742535 -0.729553 0.278381 -0.590820 -0.203125 1441742535 -0.729553 0.278381 -0.590820 -0.203125 1441742535 -0.729553 0.278381 -0.590820 -0.203125 1441742535 -0.729553 0.278381 -0.590820 -0.203125 1441742535 -0.729553 0.278381 -0.590820 -0.203125 1441742535 -0.729553 0.278381 -0.590820 -0.203125 1441742535 -0.708435 0.324890 -0.573547 -0.252319 1441742535 -0.708435 0.324890 -0.573547 -0.252319 1441742535 -0.708435 0.324890 -0.573547 -0.252319 1441742535 -0.708435 0.324890 -0.573547 -0.252319 1441742535 -0.708435 0.324890 -0.573547 -0.252319 1441742535 -0.708435 0.324890 -0.573547 -0.252319 1441742535 -0.678955 0.385864 -0.543518 -0.307922 1441742535 -0.678955 0.385864 -0.543518 -0.307922 1441742535 -0.678955 0.385864 -0.543518 -0.307922 1441742535 -0.678955 0.385864 -0.543518 -0.307922 1441742535 -0.678955 0.385864 -0.543518 -0.307922 1441742535 -0.678955 0.385864 -0.543518 -0.307922 1441742535 -0.649353 0.438293 -0.506042 -0.360901 1441742535 -0.649353 0.438293 -0.506042 -0.360901 1441742535 -0.649353 0.438293 -0.506042 -0.360901 1441742535 -0.649353 0.438293 -0.506042 -0.360901 1441742535 -0.649353 0.438293 -0.506042 -0.360901 1441742535 -0.649353 0.438293 -0.506042 -0.360901 1441742535 -0.649353 0.438293 -0.506042 -0.360901 1441742535 -0.615295 0.488708 -0.460022 -0.413452 1441742535 -0.615295 0.488708 -0.460022 -0.413452 1441742535 -0.615295 0.488708 -0.460022 -0.413452 1441742535 -0.615295 0.488708 -0.460022 -0.413452 1441742535 -0.615295 0.488708 -0.460022 -0.413452 1441742535 -0.615295 0.488708 -0.460022 -0.413452 1441742535 -0.579834 0.533875 -0.407654 -0.461060 1441742535 -0.579834 0.533875 -0.407654 -0.461060 1441742535 -0.579834 0.533875 -0.407654 -0.461060 1441742535 -0.579834 0.533875 -0.407654 -0.461060 1441742535 -0.579834 0.533875 -0.407654 -0.461060 1441742535 -0.579834 0.533875 -0.407654 -0.461060 1441742535 -0.579834 0.533875 -0.407654 -0.461060 1441742535 -0.544861 0.575684 -0.357727 -0.493835 1441742535 -0.544861 0.575684 -0.357727 -0.493835 1441742535 -0.544861 0.575684 -0.357727 -0.493835 1441742535 -0.544861 0.575684 -0.357727 -0.493835 1441742535 -0.544861 0.575684 -0.357727 -0.493835 1441742535 -0.544861 0.575684 -0.357727 -0.493835 1441742535 -0.530579 0.597107 -0.321411 -0.508667 1441742535 -0.530579 0.597107 -0.321411 -0.508667 1441742535 -0.530579 0.597107 -0.321411 -0.508667 1441742535 -0.530579 0.597107 -0.321411 -0.508667 1441742535 -0.530579 0.597107 -0.321411 -0.508667 1441742535 -0.530579 0.597107 -0.321411 -0.508667 1441742535 -0.530579 0.597107 -0.321411 -0.508667 1441742535 -0.536194 0.600952 -0.306885 -0.507141 1441742535 -0.536194 0.600952 -0.306885 -0.507141 1441742535 -0.536194 0.600952 -0.306885 -0.507141 1441742535 -0.536194 0.600952 -0.306885 -0.507141 1441742535 -0.536194 0.600952 -0.306885 -0.507141 1441742535 -0.536194 0.600952 -0.306885 -0.507141 1441742535 -0.560425 0.587769 -0.323242 -0.485779 1441742535 -0.560425 0.587769 -0.323242 -0.485779 1441742535 -0.560425 0.587769 -0.323242 -0.485779 1441742535 -0.560425 0.587769 -0.323242 -0.485779 1441742535 -0.560425 0.587769 -0.323242 -0.485779 1441742535 -0.601440 0.553711 -0.370728 -0.440735 1441742535 -0.601440 0.553711 -0.370728 -0.440735 1441742535 -0.601440 0.553711 -0.370728 -0.440735 1441742535 -0.601440 0.553711 -0.370728 -0.440735 1441742535 -0.601440 0.553711 -0.370728 -0.440735 1441742535 -0.601440 0.553711 -0.370728 -0.440735 1441742535 -0.601440 0.553711 -0.370728 -0.440735 1441742535 -0.643738 0.502808 -0.434692 -0.379333 1441742535 -0.643738 0.502808 -0.434692 -0.379333 1441742535 -0.643738 0.502808 -0.434692 -0.379333 1441742535 -0.643738 0.502808 -0.434692 -0.379333 1441742535 -0.643738 0.502808 -0.434692 -0.379333 1441742536 -0.643738 0.502808 -0.434692 -0.379333 1441742536 -0.678894 0.438843 -0.501221 -0.308899 1441742536 -0.678894 0.438843 -0.501221 -0.308899 1441742536 -0.678894 0.438843 -0.501221 -0.308899 1441742536 -0.678894 0.438843 -0.501221 -0.308899 1441742536 -0.678894 0.438843 -0.501221 -0.308899 1441742536 -0.703247 0.367432 -0.559509 -0.239685 1441742536 -0.703247 0.367432 -0.559509 -0.239685 1441742536 -0.703247 0.367432 -0.559509 -0.239685 1441742536 -0.703247 0.367432 -0.559509 -0.239685 1441742536 -0.703247 0.367432 -0.559509 -0.239685 1441742536 -0.703247 0.367432 -0.559509 -0.239685 1441742536 -0.718323 0.297180 -0.604858 -0.172974 1441742536 -0.718323 0.297180 -0.604858 -0.172974 1441742536 -0.718323 0.297180 -0.604858 -0.172974 1441742536 -0.718323 0.297180 -0.604858 -0.172974 1441742536 -0.718323 0.297180 -0.604858 -0.172974 1441742536 -0.718323 0.297180 -0.604858 -0.172974 1441742536 -0.727600 0.225952 -0.639526 -0.103088 1441742536 -0.727600 0.225952 -0.639526 -0.103088 1441742536 -0.727600 0.225952 -0.639526 -0.103088 1441742536 -0.727600 0.225952 -0.639526 -0.103088 1441742536 -0.727600 0.225952 -0.639526 -0.103088 1441742536 -0.727600 0.225952 -0.639526 -0.103088 1441742536 -0.727600 0.225952 -0.639526 -0.103088 1441742536 -0.729980 0.148132 -0.666809 -0.026001 1441742536 -0.729980 0.148132 -0.666809 -0.026001 1441742536 -0.729980 0.148132 -0.666809 -0.026001 1441742536 -0.729980 0.148132 -0.666809 -0.026001 1441742536 -0.725159 0.075439 -0.682800 0.048889 1441742536 -0.725159 0.075439 -0.682800 0.048889 1441742536 -0.725159 0.075439 -0.682800 0.048889 1441742536 -0.725159 0.075439 -0.682800 0.048889 1441742536 -0.725159 0.075439 -0.682800 0.048889 1441742536 -0.725159 0.075439 -0.682800 0.048889 1441742536 -0.710754 -0.006531 -0.694092 0.114563 1441742536 -0.710754 -0.006531 -0.694092 0.114563 1441742536 -0.710754 -0.006531 -0.694092 0.114563 1441742536 -0.710754 -0.006531 -0.694092 0.114563 1441742536 -0.710754 -0.006531 -0.694092 0.114563 1441742536 -0.710754 -0.006531 -0.694092 0.114563 1441742536 -0.696655 -0.072998 -0.697876 0.149658 1441742536 -0.696655 -0.072998 -0.697876 0.149658 1441742536 -0.696655 -0.072998 -0.697876 0.149658 1441742536 -0.696655 -0.072998 -0.697876 0.149658 1441742536 -0.696655 -0.072998 -0.697876 0.149658 1441742536 -0.696655 -0.072998 -0.697876 0.149658 1441742536 -0.691528 -0.108032 -0.696350 0.159119 1441742536 -0.691528 -0.108032 -0.696350 0.159119 1441742536 -0.691528 -0.108032 -0.696350 0.159119 1441742536 -0.691528 -0.108032 -0.696350 0.159119 1441742536 -0.691528 -0.108032 -0.696350 0.159119 1441742536 -0.691528 -0.108032 -0.696350 0.159119 1441742536 -0.697327 -0.104126 -0.694580 0.143188 1441742536 -0.697327 -0.104126 -0.694580 0.143188 1441742536 -0.697327 -0.104126 -0.694580 0.143188 1441742536 -0.697327 -0.104126 -0.694580 0.143188 1441742536 -0.697327 -0.104126 -0.694580 0.143188 1441742536 -0.697327 -0.104126 -0.694580 0.143188 1441742536 -0.697327 -0.104126 -0.694580 0.143188 1441742536 -0.707520 -0.058716 -0.698242 0.091980 1441742536 -0.707520 -0.058716 -0.698242 0.091980 1441742536 -0.707520 -0.058716 -0.698242 0.091980 1441742536 -0.707520 -0.058716 -0.698242 0.091980 1441742536 -0.707520 -0.058716 -0.698242 0.091980 1441742536 -0.707520 -0.058716 -0.698242 0.091980 1441742536 -0.714783 0.015015 -0.699036 0.017151 1441742536 -0.714783 0.015015 -0.699036 0.017151 1441742536 -0.714783 0.015015 -0.699036 0.017151 1441742536 -0.714783 0.015015 -0.699036 0.017151 1441742536 -0.714783 0.015015 -0.699036 0.017151 1441742536 -0.714783 0.015015 -0.699036 0.017151 1441742536 -0.714783 0.015015 -0.699036 0.017151 1441742536 -0.714539 0.103210 -0.688477 -0.069702 1441742536 -0.714539 0.103210 -0.688477 -0.069702 1441742536 -0.714539 0.103210 -0.688477 -0.069702 1441742536 -0.714539 0.103210 -0.688477 -0.069702 1441742536 -0.714539 0.103210 -0.688477 -0.069702 1441742536 -0.714539 0.103210 -0.688477 -0.069702 1441742536 -0.707336 0.198364 -0.659546 -0.159485 1441742536 -0.707336 0.198364 -0.659546 -0.159485 1441742536 -0.707336 0.198364 -0.659546 -0.159485 1441742536 -0.707336 0.198364 -0.659546 -0.159485 1441742536 -0.707336 0.198364 -0.659546 -0.159485 1441742536 -0.707336 0.198364 -0.659546 -0.159485 1441742536 -0.707336 0.198364 -0.659546 -0.159485 1441742536 -0.686829 0.296692 -0.614868 -0.249573 1441742536 -0.686829 0.296692 -0.614868 -0.249573 1441742536 -0.686829 0.296692 -0.614868 -0.249573 1441742536 -0.686829 0.296692 -0.614868 -0.249573 1441742536 -0.686829 0.296692 -0.614868 -0.249573 1441742536 -0.686829 0.296692 -0.614868 -0.249573 1441742536 -0.653809 0.388855 -0.556824 -0.333557 1441742536 -0.653809 0.388855 -0.556824 -0.333557 1441742536 -0.653809 0.388855 -0.556824 -0.333557 1441742536 -0.653809 0.388855 -0.556824 -0.333557 1441742536 -0.653809 0.388855 -0.556824 -0.333557 1441742536 -0.653809 0.388855 -0.556824 -0.333557 1441742536 -0.614746 0.462830 -0.495239 -0.403381 1441742536 -0.614746 0.462830 -0.495239 -0.403381 1441742536 -0.614746 0.462830 -0.495239 -0.403381 1441742536 -0.614746 0.462830 -0.495239 -0.403381 1441742536 -0.614746 0.462830 -0.495239 -0.403381 1441742536 -0.570984 0.521179 -0.436096 -0.460693 1441742536 -0.570984 0.521179 -0.436096 -0.460693 1441742536 -0.570984 0.521179 -0.436096 -0.460693 1441742536 -0.570984 0.521179 -0.436096 -0.460693 1441742536 -0.570984 0.521179 -0.436096 -0.460693 1441742536 -0.570984 0.521179 -0.436096 -0.460693 1441742536 -0.570984 0.521179 -0.436096 -0.460693 1441742537 -0.526367 0.566650 -0.378418 -0.508606 1441742537 -0.526367 0.566650 -0.378418 -0.508606 1441742537 -0.526367 0.566650 -0.378418 -0.508606 1441742537 -0.526367 0.566650 -0.378418 -0.508606 1441742537 -0.526367 0.566650 -0.378418 -0.508606 1441742537 -0.526367 0.566650 -0.378418 -0.508606 1441742537 -0.478516 0.607422 -0.313843 -0.551025 1441742537 -0.478516 0.607422 -0.313843 -0.551025 1441742537 -0.478516 0.607422 -0.313843 -0.551025 1441742537 -0.478516 0.607422 -0.313843 -0.551025 1441742537 -0.478516 0.607422 -0.313843 -0.551025 1441742537 -0.478516 0.607422 -0.313843 -0.551025 1441742537 -0.438599 0.643127 -0.247803 -0.576721 1441742537 -0.438599 0.643127 -0.247803 -0.576721 1441742537 -0.438599 0.643127 -0.247803 -0.576721 1441742537 -0.438599 0.643127 -0.247803 -0.576721 1441742537 -0.438599 0.643127 -0.247803 -0.576721 1441742537 -0.423218 0.661011 -0.204407 -0.585022 1441742537 -0.423218 0.661011 -0.204407 -0.585022 1441742537 -0.423218 0.661011 -0.204407 -0.585022 1441742537 -0.423218 0.661011 -0.204407 -0.585022 1441742537 -0.423218 0.661011 -0.204407 -0.585022 1441742537 -0.423218 0.661011 -0.204407 -0.585022 1441742537 -0.429871 0.663879 -0.190125 -0.581726 1441742537 -0.429871 0.663879 -0.190125 -0.581726 1441742537 -0.429871 0.663879 -0.190125 -0.581726 1441742537 -0.429871 0.663879 -0.190125 -0.581726 1441742537 -0.429871 0.663879 -0.190125 -0.581726 1441742537 -0.429871 0.663879 -0.190125 -0.581726 1441742537 -0.429871 0.663879 -0.190125 -0.581726 1441742537 -0.461426 0.649231 -0.216370 -0.564636 1441742537 -0.461426 0.649231 -0.216370 -0.564636 1441742537 -0.461426 0.649231 -0.216370 -0.564636 1441742537 -0.461426 0.649231 -0.216370 -0.564636 1441742537 -0.461426 0.649231 -0.216370 -0.564636 1441742537 -0.461426 0.649231 -0.216370 -0.564636 1441742537 -0.506042 0.622986 -0.268494 -0.532654 1441742537 -0.506042 0.622986 -0.268494 -0.532654 1441742537 -0.506042 0.622986 -0.268494 -0.532654 1441742537 -0.506042 0.622986 -0.268494 -0.532654 1441742537 -0.506042 0.622986 -0.268494 -0.532654 1441742537 -0.506042 0.622986 -0.268494 -0.532654 1441742537 -0.558655 0.581360 -0.337280 -0.485962 1441742537 -0.558655 0.581360 -0.337280 -0.485962 1441742537 -0.558655 0.581360 -0.337280 -0.485962 1441742537 -0.558655 0.581360 -0.337280 -0.485962 1441742537 -0.558655 0.581360 -0.337280 -0.485962 1441742537 -0.558655 0.581360 -0.337280 -0.485962 1441742537 -0.558655 0.581360 -0.337280 -0.485962 1441742537 -0.608826 0.528381 -0.412292 -0.424500 1441742537 -0.608826 0.528381 -0.412292 -0.424500 1441742537 -0.608826 0.528381 -0.412292 -0.424500 1441742537 -0.608826 0.528381 -0.412292 -0.424500 1441742537 -0.608826 0.528381 -0.412292 -0.424500 1441742537 -0.608826 0.528381 -0.412292 -0.424500 1441742537 -0.645020 0.474792 -0.480957 -0.356689 1441742537 -0.645020 0.474792 -0.480957 -0.356689 1441742537 -0.645020 0.474792 -0.480957 -0.356689 1441742537 -0.645020 0.474792 -0.480957 -0.356689 1441742537 -0.645020 0.474792 -0.480957 -0.356689 1441742537 -0.645020 0.474792 -0.480957 -0.356689 1441742537 -0.669556 0.422180 -0.541199 -0.284058 1441742537 -0.669556 0.422180 -0.541199 -0.284058 1441742537 -0.669556 0.422180 -0.541199 -0.284058 1441742537 -0.669556 0.422180 -0.541199 -0.284058 1441742537 -0.669556 0.422180 -0.541199 -0.284058 1441742537 -0.669556 0.422180 -0.541199 -0.284058 1441742537 -0.669556 0.422180 -0.541199 -0.284058 1441742537 -0.686096 0.351074 -0.604553 -0.201477 1441742537 -0.686096 0.351074 -0.604553 -0.201477 1441742537 -0.686096 0.351074 -0.604553 -0.201477 1441742537 -0.686096 0.351074 -0.604553 -0.201477 1441742537 -0.686096 0.351074 -0.604553 -0.201477 1441742537 -0.686096 0.351074 -0.604553 -0.201477 1441742537 -0.690125 0.261597 -0.664856 -0.115356 1441742537 -0.690125 0.261597 -0.664856 -0.115356 1441742537 -0.690125 0.261597 -0.664856 -0.115356 1441742537 -0.690125 0.261597 -0.664856 -0.115356 1441742537 -0.690125 0.261597 -0.664856 -0.115356 1441742537 -0.690125 0.261597 -0.664856 -0.115356 1441742537 -0.690125 0.261597 -0.664856 -0.115356 1441742537 -0.691772 0.171570 -0.700439 -0.038757 1441742537 -0.691772 0.171570 -0.700439 -0.038757 1441742537 -0.691772 0.171570 -0.700439 -0.038757 1441742537 -0.691772 0.171570 -0.700439 -0.038757 1441742537 -0.691772 0.171570 -0.700439 -0.038757 1441742537 -0.691772 0.171570 -0.700439 -0.038757 1441742537 -0.690796 0.076721 -0.718201 0.033691 1441742537 -0.690796 0.076721 -0.718201 0.033691 1441742537 -0.690796 0.076721 -0.718201 0.033691 1441742537 -0.690796 0.076721 -0.718201 0.033691 1441742537 -0.690796 0.076721 -0.718201 0.033691 1441742537 -0.684143 -0.020874 -0.722656 0.096924 1441742537 -0.684143 -0.020874 -0.722656 0.096924 1441742537 -0.684143 -0.020874 -0.722656 0.096924 1441742537 -0.684143 -0.020874 -0.722656 0.096924 1441742537 -0.684143 -0.020874 -0.722656 0.096924 1441742537 -0.684143 -0.020874 -0.722656 0.096924 1441742537 -0.670288 -0.092896 -0.724243 0.132568 1441742537 -0.670288 -0.092896 -0.724243 0.132568 1441742537 -0.670288 -0.092896 -0.724243 0.132568 1441742537 -0.670288 -0.092896 -0.724243 0.132568 1441742537 -0.670288 -0.092896 -0.724243 0.132568 1441742537 -0.670288 -0.092896 -0.724243 0.132568 1441742537 -0.670288 -0.092896 -0.724243 0.132568 1441742537 -0.662476 -0.125732 -0.724548 0.143127 1441742537 -0.662476 -0.125732 -0.724548 0.143127 1441742537 -0.662476 -0.125732 -0.724548 0.143127 1441742537 -0.662476 -0.125732 -0.724548 0.143127 1441742537 -0.662476 -0.125732 -0.724548 0.143127 1441742537 -0.664551 -0.139771 -0.718506 0.150635 1441742538 -0.664551 -0.139771 -0.718506 0.150635 1441742538 -0.664551 -0.139771 -0.718506 0.150635 1441742538 -0.664551 -0.139771 -0.718506 0.150635 1441742538 -0.664551 -0.139771 -0.718506 0.150635 1441742538 -0.664551 -0.139771 -0.718506 0.150635 1441742538 -0.677429 -0.127625 -0.712158 0.133118 1441742538 -0.677429 -0.127625 -0.712158 0.133118 1441742538 -0.677429 -0.127625 -0.712158 0.133118 1441742538 -0.677429 -0.127625 -0.712158 0.133118 1441742538 -0.677429 -0.127625 -0.712158 0.133118 1441742538 -0.677429 -0.127625 -0.712158 0.133118 1441742538 -0.695984 -0.076111 -0.709839 0.077393 1441742538 -0.695984 -0.076111 -0.709839 0.077393 1441742538 -0.695984 -0.076111 -0.709839 0.077393 1441742538 -0.695984 -0.076111 -0.709839 0.077393 1441742538 -0.695984 -0.076111 -0.709839 0.077393 1441742538 -0.709106 0.006592 -0.705139 -0.006409 1441742538 -0.709106 0.006592 -0.705139 -0.006409 1441742538 -0.709106 0.006592 -0.705139 -0.006409 1441742538 -0.709106 0.006592 -0.705139 -0.006409 1441742538 -0.709106 0.006592 -0.705139 -0.006409 1441742538 -0.709106 0.006592 -0.705139 -0.006409 1441742538 -0.710693 0.112244 -0.686462 -0.105713 1441742538 -0.710693 0.112244 -0.686462 -0.105713 1441742538 -0.710693 0.112244 -0.686462 -0.105713 1441742538 -0.710693 0.112244 -0.686462 -0.105713 1441742538 -0.710693 0.112244 -0.686462 -0.105713 1441742538 -0.710693 0.112244 -0.686462 -0.105713 1441742538 -0.710693 0.112244 -0.686462 -0.105713 1441742538 -0.698547 0.216431 -0.652710 -0.197998 1441742538 -0.698547 0.216431 -0.652710 -0.197998 1441742538 -0.698547 0.216431 -0.652710 -0.197998 1441742538 -0.698547 0.216431 -0.652710 -0.197998 1441742538 -0.698547 0.216431 -0.652710 -0.197998 1441742538 -0.698547 0.216431 -0.652710 -0.197998 1441742538 -0.668884 0.314514 -0.609497 -0.286804 1441742538 -0.668884 0.314514 -0.609497 -0.286804 1441742538 -0.668884 0.314514 -0.609497 -0.286804 1441742538 -0.668884 0.314514 -0.609497 -0.286804 1441742538 -0.668884 0.314514 -0.609497 -0.286804 1441742538 -0.668884 0.314514 -0.609497 -0.286804 1441742538 -0.624390 0.404358 -0.554504 -0.373108 1441742538 -0.624390 0.404358 -0.554504 -0.373108 1441742538 -0.624390 0.404358 -0.554504 -0.373108 1441742538 -0.624390 0.404358 -0.554504 -0.373108 1441742538 -0.624390 0.404358 -0.554504 -0.373108 1441742538 -0.624390 0.404358 -0.554504 -0.373108 1441742538 -0.570984 0.484680 -0.487244 -0.449097 1441742538 -0.570984 0.484680 -0.487244 -0.449097 1441742538 -0.570984 0.484680 -0.487244 -0.449097 1441742538 -0.570984 0.484680 -0.487244 -0.449097 1441742538 -0.570984 0.484680 -0.487244 -0.449097 1441742538 -0.570984 0.484680 -0.487244 -0.449097 1441742538 -0.570984 0.484680 -0.487244 -0.449097 1441742538 -0.515320 0.560059 -0.413086 -0.500244 1441742538 -0.515320 0.560059 -0.413086 -0.500244 1441742538 -0.515320 0.560059 -0.413086 -0.500244 1441742538 -0.515320 0.560059 -0.413086 -0.500244 1441742538 -0.515320 0.560059 -0.413086 -0.500244 1441742538 -0.515320 0.560059 -0.413086 -0.500244 1441742538 -0.478455 0.606140 -0.358704 -0.524536 1441742538 -0.478455 0.606140 -0.358704 -0.524536 1441742538 -0.478455 0.606140 -0.358704 -0.524536 1441742538 -0.478455 0.606140 -0.358704 -0.524536 1441742538 -0.478455 0.606140 -0.358704 -0.524536 1441742538 -0.478455 0.606140 -0.358704 -0.524536 1441742538 -0.454956 0.628967 -0.328064 -0.538391 1441742538 -0.454956 0.628967 -0.328064 -0.538391 1441742538 -0.454956 0.628967 -0.328064 -0.538391 1441742538 -0.454956 0.628967 -0.328064 -0.538391 1441742538 -0.454956 0.628967 -0.328064 -0.538391 1441742538 -0.454956 0.628967 -0.328064 -0.538391 1441742538 -0.445068 0.639587 -0.306946 -0.546509 1441742538 -0.445068 0.639587 -0.306946 -0.546509 1441742538 -0.445068 0.639587 -0.306946 -0.546509 1441742538 -0.445068 0.639587 -0.306946 -0.546509 1441742538 -0.445068 0.639587 -0.306946 -0.546509 1441742538 -0.445068 0.639587 -0.306946 -0.546509 1441742538 -0.455627 0.636902 -0.297607 -0.546082 1441742538 -0.455627 0.636902 -0.297607 -0.546082 1441742538 -0.455627 0.636902 -0.297607 -0.546082 1441742538 -0.455627 0.636902 -0.297607 -0.546082 1441742538 -0.455627 0.636902 -0.297607 -0.546082 1441742538 -0.455627 0.636902 -0.297607 -0.546082 1441742538 -0.455627 0.636902 -0.297607 -0.546082 1441742538 -0.489380 0.614868 -0.325195 -0.526001 1441742538 -0.489380 0.614868 -0.325195 -0.526001 1441742538 -0.489380 0.614868 -0.325195 -0.526001 1441742538 -0.489380 0.614868 -0.325195 -0.526001 1441742538 -0.489380 0.614868 -0.325195 -0.526001 1441742538 -0.489380 0.614868 -0.325195 -0.526001 1441742538 -0.536011 0.576294 -0.379700 -0.486206 1441742538 -0.536011 0.576294 -0.379700 -0.486206 1441742538 -0.536011 0.576294 -0.379700 -0.486206 1441742538 -0.536011 0.576294 -0.379700 -0.486206 1441742538 -0.536011 0.576294 -0.379700 -0.486206 1441742538 -0.536011 0.576294 -0.379700 -0.486206 1441742538 -0.588318 0.519104 -0.448730 -0.427917 1441742538 -0.588318 0.519104 -0.448730 -0.427917 1441742538 -0.588318 0.519104 -0.448730 -0.427917 1441742538 -0.588318 0.519104 -0.448730 -0.427917 1441742538 -0.588318 0.519104 -0.448730 -0.427917 1441742538 -0.588318 0.519104 -0.448730 -0.427917 1441742538 -0.633789 0.452148 -0.515320 -0.358337 1441742538 -0.633789 0.452148 -0.515320 -0.358337 1441742538 -0.633789 0.452148 -0.515320 -0.358337 1441742538 -0.633789 0.452148 -0.515320 -0.358337 1441742538 -0.633789 0.452148 -0.515320 -0.358337 1441742538 -0.633789 0.452148 -0.515320 -0.358337 1441742538 -0.667114 0.379456 -0.575378 -0.282776 1441742538 -0.667114 0.379456 -0.575378 -0.282776 1441742539 -0.667114 0.379456 -0.575378 -0.282776 1441742539 -0.667114 0.379456 -0.575378 -0.282776 1441742539 -0.667114 0.379456 -0.575378 -0.282776 1441742539 -0.667114 0.379456 -0.575378 -0.282776 1441742539 -0.691345 0.295227 -0.628845 -0.198669 1441742539 -0.691345 0.295227 -0.628845 -0.198669 1441742539 -0.691345 0.295227 -0.628845 -0.198669 1441742539 -0.691345 0.295227 -0.628845 -0.198669 1441742539 -0.699585 0.206177 -0.674744 -0.113281 1441742539 -0.699585 0.206177 -0.674744 -0.113281 1441742539 -0.699585 0.206177 -0.674744 -0.113281 1441742539 -0.699585 0.206177 -0.674744 -0.113281 1441742539 -0.699585 0.206177 -0.674744 -0.113281 1441742539 -0.699585 0.206177 -0.674744 -0.113281 1441742539 -0.692749 0.125610 -0.709106 -0.039124 1441742539 -0.692749 0.125610 -0.709106 -0.039124 1441742539 -0.692749 0.125610 -0.709106 -0.039124 1441742539 -0.692749 0.125610 -0.709106 -0.039124 1441742539 -0.692749 0.125610 -0.709106 -0.039124 1441742539 -0.692749 0.125610 -0.709106 -0.039124 1441742539 -0.682556 0.052612 -0.728699 0.020996 1441742539 -0.682556 0.052612 -0.728699 0.020996 1441742539 -0.682556 0.052612 -0.728699 0.020996 1441742539 -0.682556 0.052612 -0.728699 0.020996 1441742539 -0.682556 0.052612 -0.728699 0.020996 1441742539 -0.682556 0.052612 -0.728699 0.020996 1441742539 -0.669861 -0.007690 -0.739075 0.071472 1441742539 -0.669861 -0.007690 -0.739075 0.071472 1441742539 -0.669861 -0.007690 -0.739075 0.071472 1441742539 -0.669861 -0.007690 -0.739075 0.071472 1441742539 -0.669861 -0.007690 -0.739075 0.071472 1441742539 -0.669861 -0.007690 -0.739075 0.071472 1441742539 -0.652039 -0.080872 -0.743530 0.124634 1441742539 -0.652039 -0.080872 -0.743530 0.124634 1441742539 -0.652039 -0.080872 -0.743530 0.124634 1441742539 -0.652039 -0.080872 -0.743530 0.124634 1441742539 -0.652039 -0.080872 -0.743530 0.124634 1441742539 -0.652039 -0.080872 -0.743530 0.124634 1441742539 -0.651611 -0.141663 -0.728027 0.159302 1441742539 -0.651611 -0.141663 -0.728027 0.159302 1441742539 -0.651611 -0.141663 -0.728027 0.159302 1441742539 -0.651611 -0.141663 -0.728027 0.159302 1441742539 -0.651611 -0.141663 -0.728027 0.159302 1441742539 -0.651611 -0.141663 -0.728027 0.159302 1441742539 -0.651611 -0.141663 -0.728027 0.159302 1441742539 -0.667114 -0.137939 -0.718750 0.139404 1441742539 -0.667114 -0.137939 -0.718750 0.139404 1441742539 -0.667114 -0.137939 -0.718750 0.139404 1441742539 -0.667114 -0.137939 -0.718750 0.139404 1441742539 -0.667114 -0.137939 -0.718750 0.139404 1441742539 -0.667114 -0.137939 -0.718750 0.139404 1441742539 -0.686890 -0.088257 -0.717163 0.078308 1441742539 -0.686890 -0.088257 -0.717163 0.078308 1441742539 -0.686890 -0.088257 -0.717163 0.078308 1441742539 -0.686890 -0.088257 -0.717163 0.078308 1441742539 -0.686890 -0.088257 -0.717163 0.078308 1441742539 -0.686890 -0.088257 -0.717163 0.078308 1441742539 -0.686890 -0.088257 -0.717163 0.078308 1441742539 -0.699158 -0.021240 -0.714661 0.010193 1441742539 -0.699158 -0.021240 -0.714661 0.010193 1441742539 -0.699158 -0.021240 -0.714661 0.010193 1441742539 -0.699158 -0.021240 -0.714661 0.010193 1441742539 -0.699158 -0.021240 -0.714661 0.010193 1441742539 -0.699158 -0.021240 -0.714661 0.010193 1441742539 -0.705811 0.042908 -0.705383 -0.050354 1441742539 -0.705811 0.042908 -0.705383 -0.050354 1441742539 -0.705811 0.042908 -0.705383 -0.050354 1441742539 -0.705811 0.042908 -0.705383 -0.050354 1441742539 -0.705811 0.042908 -0.705383 -0.050354 1441742539 -0.705811 0.042908 -0.705383 -0.050354 1441742539 -0.704834 0.127380 -0.686157 -0.127441 1441742539 -0.704834 0.127380 -0.686157 -0.127441 1441742539 -0.704834 0.127380 -0.686157 -0.127441 1441742539 -0.704834 0.127380 -0.686157 -0.127441 1441742539 -0.704834 0.127380 -0.686157 -0.127441 1441742539 -0.704834 0.127380 -0.686157 -0.127441 1441742539 -0.691406 0.226501 -0.652222 -0.212952 1441742539 -0.691406 0.226501 -0.652222 -0.212952 1441742539 -0.691406 0.226501 -0.652222 -0.212952 1441742539 -0.691406 0.226501 -0.652222 -0.212952 1441742539 -0.691406 0.226501 -0.652222 -0.212952 1441742539 -0.691406 0.226501 -0.652222 -0.212952 1441742539 -0.664185 0.327759 -0.601501 -0.299500 1441742539 -0.664185 0.327759 -0.601501 -0.299500 1441742539 -0.664185 0.327759 -0.601501 -0.299500 1441742539 -0.664185 0.327759 -0.601501 -0.299500 1441742539 -0.664185 0.327759 -0.601501 -0.299500 1441742539 -0.664185 0.327759 -0.601501 -0.299500 1441742539 -0.633057 0.408447 -0.542603 -0.371643 1441742539 -0.633057 0.408447 -0.542603 -0.371643 1441742539 -0.633057 0.408447 -0.542603 -0.371643 1441742539 -0.633057 0.408447 -0.542603 -0.371643 1441742539 -0.633057 0.408447 -0.542603 -0.371643 1441742539 -0.633057 0.408447 -0.542603 -0.371643 1441742539 -0.633057 0.408447 -0.542603 -0.371643 1441742539 -0.591370 0.476379 -0.476990 -0.442627 1441742539 -0.591370 0.476379 -0.476990 -0.442627 1441742539 -0.591370 0.476379 -0.476990 -0.442627 1441742539 -0.591370 0.476379 -0.476990 -0.442627 1441742539 -0.591370 0.476379 -0.476990 -0.442627 1441742539 -0.591370 0.476379 -0.476990 -0.442627 1441742539 -0.532532 0.545471 -0.402954 -0.506531 1441742539 -0.532532 0.545471 -0.402954 -0.506531 1441742539 -0.532532 0.545471 -0.402954 -0.506531 1441742539 -0.532532 0.545471 -0.402954 -0.506531 1441742539 -0.532532 0.545471 -0.402954 -0.506531 1441742539 -0.532532 0.545471 -0.402954 -0.506531 1441742539 -0.478088 0.602539 -0.324890 -0.550293 1441742539 -0.478088 0.602539 -0.324890 -0.550293 1441742539 -0.478088 0.602539 -0.324890 -0.550293 1441742540 -0.478088 0.602539 -0.324890 -0.550293 1441742540 -0.478088 0.602539 -0.324890 -0.550293 1441742540 -0.478088 0.602539 -0.324890 -0.550293 1441742540 -0.426636 0.650391 -0.239990 -0.580933 1441742540 -0.426636 0.650391 -0.239990 -0.580933 1441742540 -0.426636 0.650391 -0.239990 -0.580933 1441742540 -0.426636 0.650391 -0.239990 -0.580933 1441742540 -0.426636 0.650391 -0.239990 -0.580933 1441742540 -0.426636 0.650391 -0.239990 -0.580933 1441742540 -0.413940 0.666260 -0.196533 -0.588318 1441742540 -0.413940 0.666260 -0.196533 -0.588318 1441742540 -0.413940 0.666260 -0.196533 -0.588318 1441742540 -0.413940 0.666260 -0.196533 -0.588318 1441742540 -0.413940 0.666260 -0.196533 -0.588318 1441742540 -0.413940 0.666260 -0.196533 -0.588318 1441742540 -0.423218 0.664795 -0.195618 -0.583740 1441742540 -0.423218 0.664795 -0.195618 -0.583740 1441742540 -0.423218 0.664795 -0.195618 -0.583740 1441742540 -0.423218 0.664795 -0.195618 -0.583740 1441742540 -0.423218 0.664795 -0.195618 -0.583740 1441742540 -0.423218 0.664795 -0.195618 -0.583740 1441742540 -0.445801 0.654907 -0.220032 -0.569153 1441742540 -0.445801 0.654907 -0.220032 -0.569153 1441742540 -0.445801 0.654907 -0.220032 -0.569153 1441742540 -0.445801 0.654907 -0.220032 -0.569153 1441742540 -0.445801 0.654907 -0.220032 -0.569153 1441742540 -0.445801 0.654907 -0.220032 -0.569153 1441742540 -0.445801 0.654907 -0.220032 -0.569153 1441742540 -0.489441 0.630676 -0.271667 -0.537537 1441742540 -0.489441 0.630676 -0.271667 -0.537537 1441742540 -0.489441 0.630676 -0.271667 -0.537537 1441742540 -0.489441 0.630676 -0.271667 -0.537537 1441742540 -0.489441 0.630676 -0.271667 -0.537537 1441742540 -0.489441 0.630676 -0.271667 -0.537537 1441742540 -0.545837 0.586487 -0.344543 -0.489319 1441742540 -0.545837 0.586487 -0.344543 -0.489319 1441742540 -0.545837 0.586487 -0.344543 -0.489319 1441742540 -0.545837 0.586487 -0.344543 -0.489319 1441742540 -0.545837 0.586487 -0.344543 -0.489319 1441742540 -0.545837 0.586487 -0.344543 -0.489319 1441742540 -0.598328 0.528198 -0.424133 -0.427979 1441742540 -0.598328 0.528198 -0.424133 -0.427979 1441742540 -0.598328 0.528198 -0.424133 -0.427979 1441742540 -0.598328 0.528198 -0.424133 -0.427979 1441742540 -0.598328 0.528198 -0.424133 -0.427979 1441742540 -0.598328 0.528198 -0.424133 -0.427979 1441742540 -0.643250 0.457886 -0.501648 -0.353455 1441742540 -0.643250 0.457886 -0.501648 -0.353455 1441742540 -0.643250 0.457886 -0.501648 -0.353455 1441742540 -0.643250 0.457886 -0.501648 -0.353455 1441742540 -0.643250 0.457886 -0.501648 -0.353455 1441742540 -0.643250 0.457886 -0.501648 -0.353455 1441742540 -0.681580 0.368347 -0.575012 -0.263000 1441742540 -0.681580 0.368347 -0.575012 -0.263000 1441742540 -0.681580 0.368347 -0.575012 -0.263000 1441742540 -0.681580 0.368347 -0.575012 -0.263000 1441742540 -0.681580 0.368347 -0.575012 -0.263000 1441742540 -0.681580 0.368347 -0.575012 -0.263000 1441742540 -0.702820 0.268921 -0.636841 -0.167969 1441742540 -0.702820 0.268921 -0.636841 -0.167969 1441742540 -0.702820 0.268921 -0.636841 -0.167969 1441742540 -0.702820 0.268921 -0.636841 -0.167969 1441742540 -0.702820 0.268921 -0.636841 -0.167969 1441742540 -0.702820 0.268921 -0.636841 -0.167969 1441742540 -0.703125 0.180847 -0.682861 -0.081909 1441742540 -0.703125 0.180847 -0.682861 -0.081909 1441742540 -0.703125 0.180847 -0.682861 -0.081909 1441742540 -0.703125 0.180847 -0.682861 -0.081909 1441742540 -0.703125 0.180847 -0.682861 -0.081909 1441742540 -0.703125 0.180847 -0.682861 -0.081909 1441742540 -0.693481 0.099915 -0.713562 0.000061 1441742540 -0.693481 0.099915 -0.713562 0.000061 1441742540 -0.693481 0.099915 -0.713562 0.000061 1441742540 -0.693481 0.099915 -0.713562 0.000061 1441742540 -0.693481 0.099915 -0.713562 0.000061 1441742540 -0.693481 0.099915 -0.713562 0.000061 1441742540 -0.682068 0.008484 -0.726807 0.080872 1441742540 -0.682068 0.008484 -0.726807 0.080872 1441742540 -0.682068 0.008484 -0.726807 0.080872 1441742540 -0.682068 0.008484 -0.726807 0.080872 1441742540 -0.682068 0.008484 -0.726807 0.080872 1441742540 -0.671570 -0.071838 -0.724365 0.138611 1441742540 -0.671570 -0.071838 -0.724365 0.138611 1441742540 -0.671570 -0.071838 -0.724365 0.138611 1441742540 -0.671570 -0.071838 -0.724365 0.138611 1441742540 -0.671570 -0.071838 -0.724365 0.138611 1441742540 -0.671570 -0.071838 -0.724365 0.138611 1441742540 -0.671570 -0.071838 -0.724365 0.138611 1441742540 -0.662659 -0.121582 -0.718933 0.171326 1441742540 -0.662659 -0.121582 -0.718933 0.171326 1441742540 -0.662659 -0.121582 -0.718933 0.171326 1441742540 -0.662659 -0.121582 -0.718933 0.171326 1441742540 -0.662659 -0.121582 -0.718933 0.171326 1441742540 -0.662659 -0.121582 -0.718933 0.171326 1441742540 -0.669861 -0.133850 -0.710693 0.168518 1441742540 -0.669861 -0.133850 -0.710693 0.168518 1441742540 -0.669861 -0.133850 -0.710693 0.168518 1441742540 -0.669861 -0.133850 -0.710693 0.168518 1441742540 -0.669861 -0.133850 -0.710693 0.168518 1441742540 -0.669861 -0.133850 -0.710693 0.168518 1441742540 -0.686523 -0.105957 -0.708374 0.125549 1441742540 -0.686523 -0.105957 -0.708374 0.125549 1441742540 -0.686523 -0.105957 -0.708374 0.125549 1441742540 -0.686523 -0.105957 -0.708374 0.125549 1441742540 -0.686523 -0.105957 -0.708374 0.125549 1441742540 -0.686523 -0.105957 -0.708374 0.125549 1441742540 -0.686523 -0.105957 -0.708374 0.125549 1441742540 -0.701904 -0.039734 -0.709595 0.048157 1441742540 -0.701904 -0.039734 -0.709595 0.048157 1441742540 -0.701904 -0.039734 -0.709595 0.048157 1441742540 -0.701904 -0.039734 -0.709595 0.048157 1441742541 -0.701904 -0.039734 -0.709595 0.048157 1441742541 -0.701904 -0.039734 -0.709595 0.048157 1441742541 -0.706970 0.049683 -0.704285 -0.041870 1441742541 -0.706970 0.049683 -0.704285 -0.041870 1441742541 -0.706970 0.049683 -0.704285 -0.041870 1441742541 -0.706970 0.049683 -0.704285 -0.041870 1441742541 -0.706970 0.049683 -0.704285 -0.041870 1441742541 -0.706970 0.049683 -0.704285 -0.041870 1441742541 -0.706970 0.049683 -0.704285 -0.041870 1441742541 -0.698181 0.161621 -0.682312 -0.144592 1441742541 -0.698181 0.161621 -0.682312 -0.144592 1441742541 -0.698181 0.161621 -0.682312 -0.144592 1441742541 -0.698181 0.161621 -0.682312 -0.144592 1441742541 -0.698181 0.161621 -0.682312 -0.144592 1441742541 -0.698181 0.161621 -0.682312 -0.144592 1441742541 -0.683838 0.263916 -0.638489 -0.234863 1441742541 -0.683838 0.263916 -0.638489 -0.234863 1441742541 -0.683838 0.263916 -0.638489 -0.234863 1441742541 -0.683838 0.263916 -0.638489 -0.234863 1441742541 -0.683838 0.263916 -0.638489 -0.234863 1441742541 -0.683838 0.263916 -0.638489 -0.234863 1441742541 -0.658081 0.359375 -0.576233 -0.325317 1441742541 -0.658081 0.359375 -0.576233 -0.325317 1441742541 -0.658081 0.359375 -0.576233 -0.325317 1441742541 -0.658081 0.359375 -0.576233 -0.325317 1441742541 -0.658081 0.359375 -0.576233 -0.325317 1441742541 -0.658081 0.359375 -0.576233 -0.325317 1441742541 -0.619324 0.440735 -0.509277 -0.403564 1441742541 -0.619324 0.440735 -0.509277 -0.403564 1441742541 -0.619324 0.440735 -0.509277 -0.403564 1441742541 -0.619324 0.440735 -0.509277 -0.403564 1441742541 -0.619324 0.440735 -0.509277 -0.403564 1441742541 -0.619324 0.440735 -0.509277 -0.403564 1441742541 -0.568604 0.503235 -0.447998 -0.472046 1441742541 -0.568604 0.503235 -0.447998 -0.472046 1441742541 -0.568604 0.503235 -0.447998 -0.472046 1441742541 -0.568604 0.503235 -0.447998 -0.472046 1441742541 -0.568604 0.503235 -0.447998 -0.472046 1441742541 -0.568604 0.503235 -0.447998 -0.472046 1441742541 -0.500244 0.565552 -0.377502 -0.536133 1441742541 -0.500244 0.565552 -0.377502 -0.536133 1441742541 -0.500244 0.565552 -0.377502 -0.536133 1441742541 -0.500244 0.565552 -0.377502 -0.536133 1441742541 -0.500244 0.565552 -0.377502 -0.536133 1441742541 -0.500244 0.565552 -0.377502 -0.536133 1441742541 -0.435425 0.619568 -0.297241 -0.581604 1441742541 -0.435425 0.619568 -0.297241 -0.581604 1441742541 -0.435425 0.619568 -0.297241 -0.581604 1441742541 -0.435425 0.619568 -0.297241 -0.581604 1441742541 -0.435425 0.619568 -0.297241 -0.581604 1441742541 -0.435425 0.619568 -0.297241 -0.581604 1441742541 -0.386353 0.654175 -0.229126 -0.608582 1441742541 -0.386353 0.654175 -0.229126 -0.608582 1441742541 -0.386353 0.654175 -0.229126 -0.608582 1441742541 -0.386353 0.654175 -0.229126 -0.608582 1441742541 -0.386353 0.654175 -0.229126 -0.608582 1441742541 -0.357300 0.675415 -0.180298 -0.619385 1441742541 -0.357300 0.675415 -0.180298 -0.619385 1441742541 -0.357300 0.675415 -0.180298 -0.619385 1441742541 -0.357300 0.675415 -0.180298 -0.619385 1441742541 -0.357300 0.675415 -0.180298 -0.619385 1441742541 -0.357300 0.675415 -0.180298 -0.619385 1441742541 -0.357300 0.675415 -0.180298 -0.619385 1441742541 -0.357788 0.684998 -0.161133 -0.613831 1441742541 -0.357788 0.684998 -0.161133 -0.613831 1441742541 -0.357788 0.684998 -0.161133 -0.613831 1441742541 -0.357788 0.684998 -0.161133 -0.613831 1441742541 -0.357788 0.684998 -0.161133 -0.613831 1441742541 -0.357788 0.684998 -0.161133 -0.613831 1441742541 -0.387390 0.680176 -0.178772 -0.596130 1441742541 -0.387390 0.680176 -0.178772 -0.596130 1441742541 -0.387390 0.680176 -0.178772 -0.596130 1441742541 -0.387390 0.680176 -0.178772 -0.596130 1441742541 -0.387390 0.680176 -0.178772 -0.596130 1441742541 -0.387390 0.680176 -0.178772 -0.596130 1441742541 -0.387390 0.680176 -0.178772 -0.596130 1441742541 -0.450256 0.650269 -0.240479 -0.562683 1441742541 -0.450256 0.650269 -0.240479 -0.562683 1441742541 -0.450256 0.650269 -0.240479 -0.562683 1441742541 -0.450256 0.650269 -0.240479 -0.562683 1441742541 -0.450256 0.650269 -0.240479 -0.562683 1441742541 -0.450256 0.650269 -0.240479 -0.562683 1441742541 -0.512329 0.603760 -0.319580 -0.520508 1441742541 -0.512329 0.603760 -0.319580 -0.520508 1441742541 -0.512329 0.603760 -0.319580 -0.520508 1441742541 -0.512329 0.603760 -0.319580 -0.520508 1441742541 -0.512329 0.603760 -0.319580 -0.520508 1441742541 -0.512329 0.603760 -0.319580 -0.520508 1441742541 -0.576416 0.543030 -0.404297 -0.457703 1441742541 -0.576416 0.543030 -0.404297 -0.457703 1441742541 -0.576416 0.543030 -0.404297 -0.457703 1441742541 -0.576416 0.543030 -0.404297 -0.457703 1441742541 -0.576416 0.543030 -0.404297 -0.457703 1441742541 -0.576416 0.543030 -0.404297 -0.457703 1441742541 -0.631287 0.473511 -0.482361 -0.380310 1441742541 -0.631287 0.473511 -0.482361 -0.380310 1441742541 -0.631287 0.473511 -0.482361 -0.380310 1441742541 -0.631287 0.473511 -0.482361 -0.380310 1441742541 -0.631287 0.473511 -0.482361 -0.380310 1441742541 -0.631287 0.473511 -0.482361 -0.380310 1441742541 -0.672974 0.396606 -0.551514 -0.292664 1441742541 -0.672974 0.396606 -0.551514 -0.292664 1441742541 -0.672974 0.396606 -0.551514 -0.292664 1441742541 -0.672974 0.396606 -0.551514 -0.292664 1441742541 -0.672974 0.396606 -0.551514 -0.292664 1441742541 -0.672974 0.396606 -0.551514 -0.292664 1441742541 -0.672974 0.396606 -0.551514 -0.292664 1441742541 -0.699768 0.305847 -0.615967 -0.193359 1441742541 
-0.707275 0.318726 -0.582703 -0.242310 1441742545 -0.695618 0.354858 -0.558533 -0.279846 1441742545 -0.695618 0.354858 -0.558533 -0.279846 1441742545 -0.695618 0.354858 -0.558533 -0.279846 1441742545 -0.695618 0.354858 -0.558533 -0.279846 1441742545 -0.695618 0.354858 -0.558533 -0.279846 1441742545 -0.695618 0.354858 -0.558533 -0.279846 1441742545 -0.695618 0.354858 -0.558533 -0.279846 1441742545 -0.674011 0.401062 -0.524292 -0.331726 1441742545 -0.674011 0.401062 -0.524292 -0.331726 1441742545 -0.674011 0.401062 -0.524292 -0.331726 1441742545 -0.674011 0.401062 -0.524292 -0.331726 1441742545 -0.674011 0.401062 -0.524292 -0.331726 1441742545 -0.674011 0.401062 -0.524292 -0.331726 1441742545 -0.674011 0.401062 -0.524292 -0.331726 1441742545 -0.638123 0.454224 -0.483337 -0.391113 1441742545 -0.638123 0.454224 -0.483337 -0.391113 1441742545 -0.638123 0.454224 -0.483337 -0.391113 1441742545 -0.638123 0.454224 -0.483337 -0.391113 1441742545 -0.638123 0.454224 -0.483337 -0.391113 1441742545 -0.638123 0.454224 -0.483337 -0.391113 1441742545 -0.584656 0.513855 -0.433838 -0.453857 1441742545 -0.584656 0.513855 -0.433838 -0.453857 1441742545 -0.584656 0.513855 -0.433838 -0.453857 1441742545 -0.584656 0.513855 -0.433838 -0.453857 1441742545 -0.584656 0.513855 -0.433838 -0.453857 1441742545 -0.584656 0.513855 -0.433838 -0.453857 1441742545 -0.535828 0.565002 -0.377563 -0.501160 1441742545 -0.535828 0.565002 -0.377563 -0.501160 1441742545 -0.535828 0.565002 -0.377563 -0.501160 1441742545 -0.535828 0.565002 -0.377563 -0.501160 1441742545 -0.535828 0.565002 -0.377563 -0.501160 1441742545 -0.535828 0.565002 -0.377563 -0.501160 1441742545 -0.495728 0.606018 -0.320190 -0.533386 1441742545 -0.495728 0.606018 -0.320190 -0.533386 1441742545 -0.495728 0.606018 -0.320190 -0.533386 1441742545 -0.495728 0.606018 -0.320190 -0.533386 1441742545 -0.495728 0.606018 -0.320190 -0.533386 1441742545 -0.495728 0.606018 -0.320190 -0.533386 1441742545 -0.495728 0.606018 -0.320190 -0.533386 1441742545 -0.462830 0.636414 -0.273865 -0.552979 1441742545 -0.462830 0.636414 -0.273865 -0.552979 1441742545 -0.462830 0.636414 -0.273865 -0.552979 1441742546 -0.462830 0.636414 -0.273865 -0.552979 1441742546 -0.462830 0.636414 -0.273865 -0.552979 1441742546 -0.462830 0.636414 -0.273865 -0.552979 1441742546 -0.433655 0.659363 -0.242065 -0.564514 1441742546 -0.433655 0.659363 -0.242065 -0.564514 1441742546 -0.433655 0.659363 -0.242065 -0.564514 1441742546 -0.433655 0.659363 -0.242065 -0.564514 1441742546 -0.433655 0.659363 -0.242065 -0.564514 1441742546 -0.433655 0.659363 -0.242065 -0.564514 1441742546 -0.430359 0.666382 -0.240967 -0.559204 1441742546 -0.430359 0.666382 -0.240967 -0.559204 1441742546 -0.430359 0.666382 -0.240967 -0.559204 1441742546 -0.430359 0.666382 -0.240967 -0.559204 1441742546 -0.430359 0.666382 -0.240967 -0.559204 1441742546 -0.430359 0.666382 -0.240967 -0.559204 1441742546 -0.438660 0.666077 -0.249573 -0.549255 1441742546 -0.438660 0.666077 -0.249573 -0.549255 1441742546 -0.438660 0.666077 -0.249573 -0.549255 1441742546 -0.438660 0.666077 -0.249573 -0.549255 1441742546 -0.438660 0.666077 -0.249573 -0.549255 1441742546 -0.438660 0.666077 -0.249573 -0.549255 1441742546 -0.461182 0.653625 -0.279846 -0.530823 1441742546 -0.461182 0.653625 -0.279846 -0.530823 1441742546 -0.461182 0.653625 -0.279846 -0.530823 1441742546 -0.461182 0.653625 -0.279846 -0.530823 1441742546 -0.461182 0.653625 -0.279846 -0.530823 1441742546 -0.461182 0.653625 -0.279846 -0.530823 1441742546 -0.461182 0.653625 -0.279846 -0.530823 1441742546 -0.499878 0.625366 -0.333801 -0.497620 1441742546 -0.499878 0.625366 -0.333801 -0.497620 1441742546 -0.499878 0.625366 -0.333801 -0.497620 1441742546 -0.499878 0.625366 -0.333801 -0.497620 1441742546 -0.499878 0.625366 -0.333801 -0.497620 1441742546 -0.539063 0.588867 -0.395691 -0.454041 1441742546 -0.539063 0.588867 -0.395691 -0.454041 1441742546 -0.539063 0.588867 -0.395691 -0.454041 1441742546 -0.539063 0.588867 -0.395691 -0.454041 1441742546 -0.539063 0.588867 -0.395691 -0.454041 1441742546 -0.539063 0.588867 -0.395691 -0.454041 1441742546 -0.582092 0.536682 -0.462219 -0.399414 1441742546 -0.582092 0.536682 -0.462219 -0.399414 1441742546 -0.582092 0.536682 -0.462219 -0.399414 1441742546 -0.582092 0.536682 -0.462219 -0.399414 1441742546 -0.582092 0.536682 -0.462219 -0.399414 1441742546 -0.582092 0.536682 -0.462219 -0.399414 1441742546 -0.582092 0.536682 -0.462219 -0.399414 1441742546 -0.626953 0.465759 -0.532349 -0.326599 1441742546 -0.626953 0.465759 -0.532349 -0.326599 1441742546 -0.626953 0.465759 -0.532349 -0.326599 1441742546 -0.626953 0.465759 -0.532349 -0.326599 1441742546 -0.626953 0.465759 -0.532349 -0.326599 1441742546 -0.626953 0.465759 -0.532349 -0.326599 1441742546 -0.661255 0.385132 -0.594971 -0.245972 1441742546 -0.661255 0.385132 -0.594971 -0.245972 1441742546 -0.661255 0.385132 -0.594971 -0.245972 1441742546 -0.661255 0.385132 -0.594971 -0.245972 1441742546 -0.661255 0.385132 -0.594971 -0.245972 1441742546 -0.661255 0.385132 -0.594971 -0.245972 1441742546 -0.674988 0.314087 -0.644958 -0.172729 1441742546 -0.674988 0.314087 -0.644958 -0.172729 1441742546 -0.674988 0.314087 -0.644958 -0.172729 1441742546 -0.674988 0.314087 -0.644958 -0.172729 1441742546 -0.674988 0.314087 -0.644958 -0.172729 1441742546 -0.674988 0.314087 -0.644958 -0.172729 1441742546 -0.677673 0.236511 -0.689209 -0.099487 1441742546 -0.677673 0.236511 -0.689209 -0.099487 1441742546 -0.677673 0.236511 -0.689209 -0.099487 1441742546 -0.677673 0.236511 -0.689209 -0.099487 1441742546 -0.677673 0.236511 -0.689209 -0.099487 1441742546 -0.677673 0.236511 -0.689209 -0.099487 1441742546 -0.675049 0.143127 -0.723145 -0.030334 1441742546 -0.675049 0.143127 -0.723145 -0.030334 1441742546 -0.675049 0.143127 -0.723145 -0.030334 1441742546 -0.675049 0.143127 -0.723145 -0.030334 1441742546 -0.675049 0.143127 -0.723145 -0.030334 1441742546 -0.675049 0.143127 -0.723145 -0.030334 1441742546 -0.667053 0.054504 -0.742432 0.030151 1441742546 -0.667053 0.054504 -0.742432 0.030151 1441742546 -0.667053 0.054504 -0.742432 0.030151 1441742546 -0.667053 0.054504 -0.742432 0.030151 1441742546 -0.667053 0.054504 -0.742432 0.030151 1441742546 -0.667053 0.054504 -0.742432 0.030151 1441742546 -0.667053 0.054504 -0.742432 0.030151 1441742546 -0.661804 -0.022034 -0.745300 0.078491 1441742546 -0.661804 -0.022034 -0.745300 0.078491 1441742546 -0.661804 -0.022034 -0.745300 0.078491 1441742546 -0.661804 -0.022034 -0.745300 0.078491 1441742546 -0.661804 -0.022034 -0.745300 0.078491 1441742546 -0.661804 -0.022034 -0.745300 0.078491 1441742546 -0.664917 -0.066223 -0.737427 0.099121 1441742546 -0.664917 -0.066223 -0.737427 0.099121 1441742546 -0.664917 -0.066223 -0.737427 0.099121 1441742546 -0.664917 -0.066223 -0.737427 0.099121 1441742546 -0.664917 -0.066223 -0.737427 0.099121 1441742546 -0.664917 -0.066223 -0.737427 0.099121 1441742546 -0.674438 -0.078430 -0.727661 0.097717 1441742546 -0.674438 -0.078430 -0.727661 0.097717 1441742546 -0.674438 -0.078430 -0.727661 0.097717 1441742546 -0.674438 -0.078430 -0.727661 0.097717 1441742546 -0.674438 -0.078430 -0.727661 0.097717 1441742546 -0.674438 -0.078430 -0.727661 0.097717 1441742546 -0.686035 -0.050232 -0.723389 0.060547 1441742546 -0.686035 -0.050232 -0.723389 0.060547 1441742546 -0.686035 -0.050232 -0.723389 0.060547 1441742546 -0.686035 -0.050232 -0.723389 0.060547 1441742546 -0.686035 -0.050232 -0.723389 0.060547 1441742546 -0.686035 -0.050232 -0.723389 0.060547 1441742546 -0.692383 0.016052 -0.721375 -0.007202 1441742546 -0.692383 0.016052 -0.721375 -0.007202 1441742546 -0.692383 0.016052 -0.721375 -0.007202 1441742547 -0.692383 0.016052 -0.721375 -0.007202 1441742547 -0.692383 0.016052 -0.721375 -0.007202 1441742547 -0.692383 0.016052 -0.721375 -0.007202 1441742547 -0.691956 0.096375 -0.710999 -0.080872 1441742547 -0.691956 0.096375 -0.710999 -0.080872 1441742547 -0.691956 0.096375 -0.710999 -0.080872 1441742547 -0.691956 0.096375 -0.710999 -0.080872 1441742547 -0.691956 0.096375 -0.710999 -0.080872 1441742547 -0.691956 0.096375 -0.710999 -0.080872 1441742547 -0.683838 0.185547 -0.687317 -0.160034 1441742547 -0.683838 0.185547 -0.687317 -0.160034 1441742547 -0.683838 0.185547 -0.687317 -0.160034 1441742547 -0.683838 0.185547 -0.687317 -0.160034 1441742547 -0.683838 0.185547 -0.687317 -0.160034 1441742547 -0.683838 0.185547 -0.687317 -0.160034 1441742547 -0.665039 0.274963 -0.653381 -0.235046 1441742547 -0.665039 0.274963 -0.653381 -0.235046 1441742547 -0.665039 0.274963 -0.653381 -0.235046 1441742547 -0.665039 0.274963 -0.653381 -0.235046 1441742547 -0.665039 0.274963 -0.653381 -0.235046 1441742547 -0.665039 0.274963 -0.653381 -0.235046 1441742547 -0.636536 0.361389 -0.609009 -0.305542 1441742547 -0.636536 0.361389 -0.609009 -0.305542 1441742547 -0.636536 0.361389 -0.609009 -0.305542 1441742547 -0.636536 0.361389 -0.609009 -0.305542 1441742547 -0.636536 0.361389 -0.609009 -0.305542 1441742547 -0.636536 0.361389 -0.609009 -0.305542 1441742547 -0.602539 0.437988 -0.556213 -0.368530 1441742547 -0.602539 0.437988 -0.556213 -0.368530 1441742547 -0.602539 0.437988 -0.556213 -0.368530 1441742547 -0.602539 0.437988 -0.556213 -0.368530 1441742547 -0.602539 0.437988 -0.556213 -0.368530 1441742547 -0.602539 0.437988 -0.556213 -0.368530 1441742547 -0.602539 0.437988 -0.556213 -0.368530 1441742547 -0.561890 0.504395 -0.498108 -0.426453 1441742547 -0.561890 0.504395 -0.498108 -0.426453 1441742547 -0.561890 0.504395 -0.498108 -0.426453 1441742547 -0.561890 0.504395 -0.498108 -0.426453 1441742547 -0.561890 0.504395 -0.498108 -0.426453 1441742547 -0.561890 0.504395 -0.498108 -0.426453 1441742547 -0.516602 0.567505 -0.429504 -0.476074 1441742547 -0.516602 0.567505 -0.429504 -0.476074 1441742547 -0.516602 0.567505 -0.429504 -0.476074 1441742547 -0.516602 0.567505 -0.429504 -0.476074 1441742547 -0.516602 0.567505 -0.429504 -0.476074 1441742547 -0.516602 0.567505 -0.429504 -0.476074 1441742547 -0.468628 0.619446 -0.362183 -0.515320 1441742547 -0.468628 0.619446 -0.362183 -0.515320 1441742547 -0.468628 0.619446 -0.362183 -0.515320 1441742547 -0.468628 0.619446 -0.362183 -0.515320 1441742547 -0.468628 0.619446 -0.362183 -0.515320 1441742547 -0.468628 0.619446 -0.362183 -0.515320 1441742547 -0.468628 0.619446 -0.362183 -0.515320 1441742547 -0.424377 0.658752 -0.293945 -0.547363 1441742547 -0.424377 0.658752 -0.293945 -0.547363 1441742547 -0.424377 0.658752 -0.293945 -0.547363 1441742547 -0.424377 0.658752 -0.293945 -0.547363 1441742547 -0.424377 0.658752 -0.293945 -0.547363 1441742547 -0.391357 0.688782 -0.238464 -0.561768 1441742547 -0.391357 0.688782 -0.238464 -0.561768 1441742547 -0.391357 0.688782 -0.238464 -0.561768 1441742547 -0.391357 0.688782 -0.238464 -0.561768 1441742547 -0.391357 0.688782 -0.238464 -0.561768 1441742547 -0.391357 0.688782 -0.238464 -0.561768 1441742547 -0.391357 0.688782 -0.238464 -0.561768 1441742547 -0.370728 0.713135 -0.203613 -0.559082 1441742547 -0.370728 0.713135 -0.203613 -0.559082 1441742547 -0.370728 0.713135 -0.203613 -0.559082 1441742547 -0.370728 0.713135 -0.203613 -0.559082 1441742547 -0.370728 0.713135 -0.203613 -0.559082 1441742547 -0.370728 0.713135 -0.203613 -0.559082 1441742547 -0.384460 0.711243 -0.205811 -0.551331 1441742547 -0.384460 0.711243 -0.205811 -0.551331 1441742547 -0.384460 0.711243 -0.205811 -0.551331 1441742547 -0.384460 0.711243 -0.205811 -0.551331 1441742547 -0.384460 0.711243 -0.205811 -0.551331 1441742547 -0.423218 0.690674 -0.245056 -0.532776 1441742547 -0.423218 0.690674 -0.245056 -0.532776 1441742547 -0.423218 0.690674 -0.245056 -0.532776 1441742547 -0.423218 0.690674 -0.245056 -0.532776 1441742547 -0.423218 0.690674 -0.245056 -0.532776 1441742547 -0.423218 0.690674 -0.245056 -0.532776 1441742547 -0.423218 0.690674 -0.245056 -0.532776 1441742547 -0.473938 0.654114 -0.310791 -0.500977 1441742547 -0.473938 0.654114 -0.310791 -0.500977 1441742547 -0.473938 0.654114 -0.310791 -0.500977 1441742547 -0.473938 0.654114 -0.310791 -0.500977 1441742547 -0.473938 0.654114 -0.310791 -0.500977 1441742547 -0.473938 0.654114 -0.310791 -0.500977 1441742547 -0.527222 0.605957 -0.390381 -0.450012 1441742547 -0.527222 0.605957 -0.390381 -0.450012 1441742547 -0.527222 0.605957 -0.390381 -0.450012 1441742547 -0.527222 0.605957 -0.390381 -0.450012 1441742547 -0.527222 0.605957 -0.390381 -0.450012 1441742547 -0.578979 0.539246 -0.478088 -0.381470 1441742547 -0.578979 0.539246 -0.478088 -0.381470 1441742547 -0.578979 0.539246 -0.478088 -0.381470 1441742547 -0.578979 0.539246 -0.478088 -0.381470 1441742547 -0.578979 0.539246 -0.478088 -0.381470 1441742547 -0.578979 0.539246 -0.478088 -0.381470 1441742547 -0.578979 0.539246 -0.478088 -0.381470 1441742547 -0.621155 0.452148 -0.565430 -0.300110 1441742547 -0.621155 0.452148 -0.565430 -0.300110 1441742547 -0.621155 0.452148 -0.565430 -0.300110 1441742547 -0.621155 0.452148 -0.565430 -0.300110 1441742547 -0.621155 0.452148 -0.565430 -0.300110 1441742547 -0.621155 0.452148 -0.565430 -0.300110 1441742547 -0.648804 0.355408 -0.636719 -0.217834 1441742547 -0.648804 0.355408 -0.636719 -0.217834 1441742547 -0.648804 0.355408 -0.636719 -0.217834 1441742547 -0.648804 0.355408 -0.636719 -0.217834 1441742547 -0.648804 0.355408 -0.636719 -0.217834 1441742548 -0.648804 0.355408 -0.636719 -0.217834 1441742548 -0.663147 0.262817 -0.688538 -0.130859 1441742548 -0.663147 0.262817 -0.688538 -0.130859 1441742548 -0.663147 0.262817 -0.688538 -0.130859 1441742548 -0.663147 0.262817 -0.688538 -0.130859 1441742548 -0.663147 0.262817 -0.688538 -0.130859 1441742548 -0.663147 0.262817 -0.688538 -0.130859 1441742548 -0.663147 0.262817 -0.688538 -0.130859 1441742548 -0.666626 0.168091 -0.725281 -0.037781 1441742548 -0.666626 0.168091 -0.725281 -0.037781 1441742548 -0.666626 0.168091 -0.725281 -0.037781 1441742548 -0.666626 0.168091 -0.725281 -0.037781 1441742548 -0.666626 0.168091 -0.725281 -0.037781 1441742548 -0.666626 0.168091 -0.725281 -0.037781 1441742548 -0.662292 0.055054 -0.745056 0.057251 1441742548 -0.662292 0.055054 -0.745056 0.057251 1441742548 -0.662292 0.055054 -0.745056 0.057251 1441742548 -0.662292 0.055054 -0.745056 0.057251 1441742548 -0.662292 0.055054 -0.745056 0.057251 1441742548 -0.662292 0.055054 -0.745056 0.057251 1441742548 -0.653442 -0.058899 -0.740967 0.143555 1441742548 -0.653442 -0.058899 -0.740967 0.143555 1441742548 -0.653442 -0.058899 -0.740967 0.143555 1441742548 -0.653442 -0.058899 -0.740967 0.143555 1441742548 -0.653442 -0.058899 -0.740967 0.143555 1441742548 -0.653442 -0.058899 -0.740967 0.143555 1441742548 -0.653442 -0.058899 -0.740967 0.143555 1441742548 -0.642334 -0.136719 -0.728333 0.195801 1441742548 -0.642334 -0.136719 -0.728333 0.195801 1441742548 -0.642334 -0.136719 -0.728333 0.195801 1441742548 -0.642334 -0.136719 -0.728333 0.195801 1441742548 -0.642334 -0.136719 -0.728333 0.195801 1441742548 -0.642334 -0.136719 -0.728333 0.195801 1441742548 -0.645752 -0.160583 -0.714233 0.217163 1441742548 -0.645752 -0.160583 -0.714233 0.217163 1441742548 -0.645752 -0.160583 -0.714233 0.217163 1441742548 -0.645752 -0.160583 -0.714233 0.217163 1441742548 -0.645752 -0.160583 -0.714233 0.217163 1441742548 -0.659180 -0.163269 -0.700806 0.218689 1441742548 -0.659180 -0.163269 -0.700806 0.218689 1441742548 -0.659180 -0.163269 -0.700806 0.218689 1441742548 -0.659180 -0.163269 -0.700806 0.218689 1441742548 -0.659180 -0.163269 -0.700806 0.218689 1441742548 -0.659180 -0.163269 -0.700806 0.218689 1441742548 -0.681030 -0.136841 -0.696899 0.178589 1441742548 -0.681030 -0.136841 -0.696899 0.178589 1441742548 -0.681030 -0.136841 -0.696899 0.178589 1441742548 -0.681030 -0.136841 -0.696899 0.178589 1441742548 -0.681030 -0.136841 -0.696899 0.178589 1441742548 -0.681030 -0.136841 -0.696899 0.178589 1441742548 -0.705200 -0.056885 -0.701599 0.085632 1441742548 -0.705200 -0.056885 -0.701599 0.085632 1441742548 -0.705200 -0.056885 -0.701599 0.085632 1441742548 -0.705200 -0.056885 -0.701599 0.085632 1441742548 -0.705200 -0.056885 -0.701599 0.085632 1441742548 -0.705200 -0.056885 -0.701599 0.085632 1441742548 -0.712769 0.053711 -0.698792 -0.029724 1441742548 -0.712769 0.053711 -0.698792 -0.029724 1441742548 -0.712769 0.053711 -0.698792 -0.029724 1441742548 -0.712769 0.053711 -0.698792 -0.029724 1441742548 -0.712769 0.053711 -0.698792 -0.029724 1441742548 -0.712769 0.053711 -0.698792 -0.029724 1441742548 -0.703491 0.171875 -0.674255 -0.145020 1441742548 -0.703491 0.171875 -0.674255 -0.145020 1441742548 -0.703491 0.171875 -0.674255 -0.145020 1441742548 -0.703491 0.171875 -0.674255 -0.145020 1441742548 -0.703491 0.171875 -0.674255 -0.145020 1441742548 -0.703491 0.171875 -0.674255 -0.145020 1441742548 -0.682861 0.271118 -0.633179 -0.243591 1441742548 -0.682861 0.271118 -0.633179 -0.243591 1441742548 -0.682861 0.271118 -0.633179 -0.243591 1441742548 -0.682861 0.271118 -0.633179 -0.243591 1441742548 -0.682861 0.271118 -0.633179 -0.243591 1441742548 -0.682861 0.271118 -0.633179 -0.243591 1441742548 -0.652893 0.356140 -0.581848 -0.329285 1441742548 -0.652893 0.356140 -0.581848 -0.329285 1441742548 -0.652893 0.356140 -0.581848 -0.329285 1441742548 -0.652893 0.356140 -0.581848 -0.329285 1441742548 -0.652893 0.356140 -0.581848 -0.329285 1441742548 -0.652893 0.356140 -0.581848 -0.329285 1441742548 -0.609863 0.435242 -0.519348 -0.411072 1441742548 -0.609863 0.435242 -0.519348 -0.411072 1441742548 -0.609863 0.435242 -0.519348 -0.411072 1441742548 -0.609863 0.435242 -0.519348 -0.411072 1441742548 -0.609863 0.435242 -0.519348 -0.411072 1441742548 -0.609863 0.435242 -0.519348 -0.411072 1441742548 -0.609863 0.435242 -0.519348 -0.411072 1441742548 -0.550659 0.513855 -0.442566 -0.486755 1441742548 -0.550659 0.513855 -0.442566 -0.486755 1441742548 -0.550659 0.513855 -0.442566 -0.486755 1441742548 -0.550659 0.513855 -0.442566 -0.486755 1441742548 -0.550659 0.513855 -0.442566 -0.486755 1441742548 -0.550659 0.513855 -0.442566 -0.486755 1441742548 -0.489258 0.575745 -0.362183 -0.545898 1441742548 -0.489258 0.575745 -0.362183 -0.545898 1441742548 -0.489258 0.575745 -0.362183 -0.545898 1441742548 -0.489258 0.575745 -0.362183 -0.545898 1441742548 -0.489258 0.575745 -0.362183 -0.545898 1441742548 -0.489258 0.575745 -0.362183 -0.545898 1441742548 -0.423096 0.624878 -0.282043 -0.592407 1441742548 -0.423096 0.624878 -0.282043 -0.592407 1441742548 -0.423096 0.624878 -0.282043 -0.592407 1441742548 -0.423096 0.624878 -0.282043 -0.592407 1441742548 -0.423096 0.624878 -0.282043 -0.592407 1441742548 -0.423096 0.624878 -0.282043 -0.592407 1441742548 -0.364746 0.663025 -0.203979 -0.621094 1441742548 -0.364746 0.663025 -0.203979 -0.621094 1441742548 -0.364746 0.663025 -0.203979 -0.621094 1441742548 -0.364746 0.663025 -0.203979 -0.621094 1441742548 -0.364746 0.663025 -0.203979 -0.621094 1441742548 -0.364746 0.663025 -0.203979 -0.621094 1441742549 -0.331726 0.684631 -0.151550 -0.631104 1441742549 -0.331726 0.684631 -0.151550 -0.631104 1441742549 -0.331726 0.684631 -0.151550 -0.631104 1441742549 -0.331726 0.684631 -0.151550 -0.631104 1441742549 -0.331726 0.684631 -0.151550 -0.631104 1441742549 -0.328308 0.695007 -0.133911 -0.625488 1441742549 -0.328308 0.695007 -0.133911 -0.625488 1441742549 -0.328308 0.695007 -0.133911 -0.625488 1441742549 -0.328308 0.695007 -0.133911 -0.625488 1441742549 -0.328308 0.695007 -0.133911 -0.625488 1441742549 -0.328308 0.695007 -0.133911 -0.625488 1441742549 -0.366882 0.685791 -0.163635 -0.606934 1441742549 -0.366882 0.685791 -0.163635 -0.606934 1441742549 -0.366882 0.685791 -0.163635 -0.606934 1441742549 -0.366882 0.685791 -0.163635 -0.606934 1441742549 -0.366882 0.685791 -0.163635 -0.606934 1441742549 -0.366882 0.685791 -0.163635 -0.606934 1441742549 -0.427551 0.658752 -0.229065 -0.575134 1441742549 -0.427551 0.658752 -0.229065 -0.575134 1441742549 -0.427551 0.658752 -0.229065 -0.575134 1441742549 -0.427551 0.658752 -0.229065 -0.575134 1441742549 -0.427551 0.658752 -0.229065 -0.575134 1441742549 -0.427551 0.658752 -0.229065 -0.575134 1441742549 -0.427551 0.658752 -0.229065 -0.575134 1441742549 -0.489929 0.617493 -0.311462 -0.530701 1441742549 -0.489929 0.617493 -0.311462 -0.530701 1441742549 -0.489929 0.617493 -0.311462 -0.530701 1441742549 -0.489929 0.617493 -0.311462 -0.530701 1441742549 -0.489929 0.617493 -0.311462 -0.530701 1441742549 -0.547241 0.564697 -0.395752 -0.474487 1441742549 -0.547241 0.564697 -0.395752 -0.474487 1441742549 -0.547241 0.564697 -0.395752 -0.474487 1441742549 -0.547241 0.564697 -0.395752 -0.474487 1441742549 -0.547241 0.564697 -0.395752 -0.474487 1441742549 -0.547241 0.564697 -0.395752 -0.474487 1441742549 -0.600708 0.499451 -0.475708 -0.404358 1441742549 -0.600708 0.499451 -0.475708 -0.404358 1441742549 -0.600708 0.499451 -0.475708 -0.404358 1441742549 -0.600708 0.499451 -0.475708 -0.404358 1441742549 -0.600708 0.499451 -0.475708 -0.404358 1441742549 -0.600708 0.499451 -0.475708 -0.404358 1441742549 -0.600708 0.499451 -0.475708 -0.404358 1441742549 -0.646790 0.425049 -0.546326 -0.320251 1441742549 -0.646790 0.425049 -0.546326 -0.320251 1441742549 -0.646790 0.425049 -0.546326 -0.320251 1441742549 -0.646790 0.425049 -0.546326 -0.320251 1441742549 -0.646790 0.425049 -0.546326 -0.320251 1441742549 -0.646790 0.425049 -0.546326 -0.320251 1441742549 -0.646790 0.425049 -0.546326 -0.320251 1441742549 -0.680054 0.334167 -0.613037 -0.223999 1441742549 -0.680054 0.334167 -0.613037 -0.223999 1441742549 -0.680054 0.334167 -0.613037 -0.223999 1441742549 -0.680054 0.334167 -0.613037 -0.223999 1441742549 -0.680054 0.334167 -0.613037 -0.223999 1441742549 -0.680054 0.334167 -0.613037 -0.223999 1441742549 -0.698730 0.223999 -0.668823 -0.119873 1441742549 -0.698730 0.223999 -0.668823 -0.119873 1441742549 -0.698730 0.223999 -0.668823 -0.119873 1441742549 -0.698730 0.223999 -0.668823 -0.119873 1441742549 -0.698730 0.223999 -0.668823 -0.119873 1441742549 -0.698730 0.223999 -0.668823 -0.119873 1441742549 -0.698730 0.223999 -0.668823 -0.119873 1441742549 -0.700623 0.121765 -0.702637 -0.026733 1441742549 -0.700623 0.121765 -0.702637 -0.026733 1441742549 -0.700623 0.121765 -0.702637 -0.026733 1441742549 -0.700623 0.121765 -0.702637 -0.026733 1441742549 -0.700623 0.121765 -0.702637 -0.026733 1441742549 -0.700623 0.121765 -0.702637 -0.026733 1441742549 -0.692688 0.022400 -0.719055 0.052490 1441742549 -0.692688 0.022400 -0.719055 0.052490 1441742549 -0.692688 0.022400 -0.719055 0.052490 1441742549 -0.692688 0.022400 -0.719055 0.052490 1441742549 -0.692688 0.022400 -0.719055 0.052490 1441742549 -0.684082 -0.057617 -0.718872 0.109619 1441742549 -0.684082 -0.057617 -0.718872 0.109619 1441742549 -0.684082 -0.057617 -0.718872 0.109619 1441742549 -0.684082 -0.057617 -0.718872 0.109619 1441742549 -0.684082 -0.057617 -0.718872 0.109619 1441742549 -0.684082 -0.057617 -0.718872 0.109619 1441742549 -0.684082 -0.057617 -0.718872 0.109619 1441742549 -0.675842 -0.122803 -0.710571 0.152527 1441742549 -0.675842 -0.122803 -0.710571 0.152527 1441742549 -0.675842 -0.122803 -0.710571 0.152527 1441742549 -0.675842 -0.122803 -0.710571 0.152527 1441742549 -0.675842 -0.122803 -0.710571 0.152527 1441742549 -0.678772 -0.157898 -0.697815 0.165710 1441742549 -0.678772 -0.157898 -0.697815 0.165710 1441742549 -0.678772 -0.157898 -0.697815 0.165710 1441742549 -0.678772 -0.157898 -0.697815 0.165710 1441742549 -0.678772 -0.157898 -0.697815 0.165710 1441742549 -0.678772 -0.157898 -0.697815 0.165710 1441742549 -0.678772 -0.157898 -0.697815 0.165710 1441742549 -0.689880 -0.137146 -0.697937 0.134888 1441742549 -0.689880 -0.137146 -0.697937 0.134888 1441742549 -0.689880 -0.137146 -0.697937 0.134888 1441742549 -0.689880 -0.137146 -0.697937 0.134888 1441742549 -0.689880 -0.137146 -0.697937 0.134888 1441742549 -0.689880 -0.137146 -0.697937 0.134888 1441742549 -0.700867 -0.090698 -0.702637 0.083191 1441742549 -0.700867 -0.090698 -0.702637 0.083191 1441742549 -0.700867 -0.090698 -0.702637 0.083191 1441742549 -0.700867 -0.090698 -0.702637 0.083191 1441742549 -0.700867 -0.090698 -0.702637 0.083191 1441742549 -0.700867 -0.090698 -0.702637 0.083191 1441742549 -0.713196 -0.016235 -0.700806 0.005981 1441742549 -0.713196 -0.016235 -0.700806 0.005981 1441742549 -0.713196 -0.016235 -0.700806 0.005981 1441742549 -0.713196 -0.016235 -0.700806 0.005981 1441742549 -0.713196 -0.016235 -0.700806 0.005981 1441742549 -0.713196 -0.016235 -0.700806 0.005981 1441742549 -0.717651 0.084717 -0.685669 -0.088135 1441742550 -0.717651 0.084717 -0.685669 -0.088135 1441742550 -0.717651 0.084717 -0.685669 -0.088135 1441742550 -0.717651 0.084717 -0.685669 -0.088135 1441742550 -0.717651 0.084717 -0.685669 -0.088135 1441742550 -0.717651 0.084717 -0.685669 -0.088135 1441742550 -0.710876 0.184692 -0.654541 -0.179443 1441742550 -0.710876 0.184692 -0.654541 -0.179443 1441742550 -0.710876 0.184692 -0.654541 -0.179443 1441742550 -0.710876 0.184692 -0.654541 -0.179443 1441742550 -0.710876 0.184692 -0.654541 -0.179443 1441742550 -0.710876 0.184692 -0.654541 -0.179443 1441742550 -0.692566 0.275513 -0.610962 -0.266907 1441742550 -0.692566 0.275513 -0.610962 -0.266907 1441742550 -0.692566 0.275513 -0.610962 -0.266907 1441742550 -0.692566 0.275513 -0.610962 -0.266907 1441742550 -0.692566 0.275513 -0.610962 -0.266907 1441742550 -0.692566 0.275513 -0.610962 -0.266907 1441742550 -0.661072 0.356079 -0.560059 -0.350098 1441742550 -0.661072 0.356079 -0.560059 -0.350098 1441742550 -0.661072 0.356079 -0.560059 -0.350098 1441742550 -0.661072 0.356079 -0.560059 -0.350098 1441742550 -0.661072 0.356079 -0.560059 -0.350098 1441742550 -0.661072 0.356079 -0.560059 -0.350098 1441742550 -0.603943 0.443054 -0.492554 -0.443176 1441742550 -0.603943 0.443054 -0.492554 -0.443176 1441742550 -0.603943 0.443054 -0.492554 -0.443176 1441742550 -0.603943 0.443054 -0.492554 -0.443176 1441742550 -0.603943 0.443054 -0.492554 -0.443176 1441742550 -0.603943 0.443054 -0.492554 -0.443176 1441742550 -0.516846 0.536621 -0.410156 -0.526062 1441742550 -0.516846 0.536621 -0.410156 -0.526062 1441742550 -0.516846 0.536621 -0.410156 -0.526062 1441742550 -0.516846 0.536621 -0.410156 -0.526062 1441742550 -0.516846 0.536621 -0.410156 -0.526062 1441742550 -0.516846 0.536621 -0.410156 -0.526062 1441742550 -0.435913 0.608582 -0.335327 -0.572021 1441742550 -0.435913 0.608582 -0.335327 -0.572021 1441742550 -0.435913 0.608582 -0.335327 -0.572021 1441742550 -0.435913 0.608582 -0.335327 -0.572021 1441742550 -0.435913 0.608582 -0.335327 -0.572021 1441742550 -0.435913 0.608582 -0.335327 -0.572021 1441742550 -0.370789 0.656311 -0.258484 -0.604126 1441742550 -0.370789 0.656311 -0.258484 -0.604126 1441742550 -0.370789 0.656311 -0.258484 -0.604126 1441742550 -0.331238 0.687927 -0.187622 -0.617920 1441742550 -0.331238 0.687927 -0.187622 -0.617920 1441742550 -0.331238 0.687927 -0.187622 -0.617920 1441742550 -0.331238 0.687927 -0.187622 -0.617920 1441742550 -0.331238 0.687927 -0.187622 -0.617920 1441742550 -0.331238 0.687927 -0.187622 -0.617920 1441742550 -0.331238 0.687927 -0.187622 -0.617920 1441742550 -0.324646 0.698425 -0.159363 -0.617554 1441742550 -0.324646 0.698425 -0.159363 -0.617554 1441742550 -0.324646 0.698425 -0.159363 -0.617554 1441742550 -0.324646 0.698425 -0.159363 -0.617554 1441742550 -0.324646 0.698425 -0.159363 -0.617554 1441742550 -0.324646 0.698425 -0.159363 -0.617554 1441742550 -0.352234 0.693787 -0.172485 -0.604004 1441742550 -0.352234 0.693787 -0.172485 -0.604004 1441742550 -0.352234 0.693787 -0.172485 -0.604004 1441742550 -0.352234 0.693787 -0.172485 -0.604004 1441742550 -0.352234 0.693787 -0.172485 -0.604004 1441742550 -0.352234 0.693787 -0.172485 -0.604004 1441742550 -0.404358 0.671692 -0.223206 -0.579224 1441742550 -0.404358 0.671692 -0.223206 -0.579224 1441742550 -0.404358 0.671692 -0.223206 -0.579224 1441742550 -0.404358 0.671692 -0.223206 -0.579224 1441742550 -0.404358 0.671692 -0.223206 -0.579224 1441742550 -0.404358 0.671692 -0.223206 -0.579224 1441742550 -0.466614 0.634216 -0.297302 -0.540100 1441742550 -0.466614 0.634216 -0.297302 -0.540100 1441742550 -0.466614 0.634216 -0.297302 -0.540100 1441742550 -0.466614 0.634216 -0.297302 -0.540100 1441742550 -0.466614 0.634216 -0.297302 -0.540100 1441742550 -0.466614 0.634216 -0.297302 -0.540100 1441742550 -0.525696 0.584167 -0.380737 -0.487366 1441742550 -0.525696 0.584167 -0.380737 -0.487366 1441742550 -0.525696 0.584167 -0.380737 -0.487366 1441742550 -0.525696 0.584167 -0.380737 -0.487366 1441742550 -0.525696 0.584167 -0.380737 -0.487366 1441742550 -0.525696 0.584167 -0.380737 -0.487366 1441742550 -0.525696 0.584167 -0.380737 -0.487366 1441742550 -0.579285 0.522217 -0.462952 -0.421265 1441742550 -0.579285 0.522217 -0.462952 -0.421265 1441742550 -0.579285 0.522217 -0.462952 -0.421265 1441742550 -0.579285 0.522217 -0.462952 -0.421265 1441742550 -0.579285 0.522217 -0.462952 -0.421265 1441742550 -0.579285 0.522217 -0.462952 -0.421265 1441742550 -0.627075 0.445129 -0.539490 -0.343079 1441742550 -0.627075 0.445129 -0.539490 -0.343079 1441742550 -0.627075 0.445129 -0.539490 -0.343079 1441742550 -0.627075 0.445129 -0.539490 -0.343079 1441742550 -0.627075 0.445129 -0.539490 -0.343079 1441742550 -0.662659 0.359619 -0.605896 -0.253967 1441742550 -0.662659 0.359619 -0.605896 -0.253967 1441742550 -0.662659 0.359619 -0.605896 -0.253967 1441742550 -0.662659 0.359619 -0.605896 -0.253967 1441742550 -0.662659 0.359619 -0.605896 -0.253967 1441742550 -0.662659 0.359619 -0.605896 -0.253967 1441742550 -0.662659 0.359619 -0.605896 -0.253967 1441742550 -0.686584 0.252991 -0.665405 -0.147888 1441742550 -0.686584 0.252991 -0.665405 -0.147888 1441742550 -0.686584 0.252991 -0.665405 -0.147888 1441742550 -0.686584 0.252991 -0.665405 -0.147888 1441742550 -0.686584 0.252991 -0.665405 -0.147888 1441742550 -0.686584 0.252991 -0.665405 -0.147888 1441742550 -0.693970 0.132080 -0.706604 -0.041565 1441742550 -0.693970 0.132080 -0.706604 -0.041565 1441742551 -0.693970 0.132080 -0.706604 -0.041565 1441742551 -0.693970 0.132080 -0.706604 -0.041565 1441742551 -0.693970 0.132080 -0.706604 -0.041565 1441742551 -0.693970 0.132080 -0.706604 -0.041565 1441742551 -0.690674 0.017456 -0.721313 0.049255 1441742551 -0.690674 0.017456 -0.721313 0.049255 1441742551 -0.690674 0.017456 -0.721313 0.049255 1441742551 -0.690674 0.017456 -0.721313 0.049255 1441742551 -0.690674 0.017456 -0.721313 0.049255 1441742551 -0.690674 0.017456 -0.721313 0.049255 1441742551 -0.690674 0.017456 -0.721313 0.049255 1441742551 -0.681946 -0.076233 -0.717834 0.117920 1441742551 -0.681946 -0.076233 -0.717834 0.117920 1441742551 -0.681946 -0.076233 -0.717834 0.117920 1441742551 -0.681946 -0.076233 -0.717834 0.117920 1441742551 -0.681946 -0.076233 -0.717834 0.117920 1441742551 -0.681946 -0.076233 -0.717834 0.117920 1441742551 -0.669067 -0.141296 -0.711304 0.162720 1441742551 -0.669067 -0.141296 -0.711304 0.162720 1441742551 -0.669067 -0.141296 -0.711304 0.162720 1441742551 -0.669067 -0.141296 -0.711304 0.162720 1441742551 -0.669067 -0.141296 -0.711304 0.162720 1441742551 -0.669067 -0.141296 -0.711304 0.162720 1441742551 -0.665527 -0.170410 -0.706055 0.172180 1441742551 -0.665527 -0.170410 -0.706055 0.172180 1441742551 -0.665527 -0.170410 -0.706055 0.172180 1441742551 -0.665527 -0.170410 -0.706055 0.172180 1441742551 -0.665527 -0.170410 -0.706055 0.172180 1441742551 -0.665527 -0.170410 -0.706055 0.172180 1441742551 -0.670349 -0.170715 -0.704712 0.157959 1441742551 -0.670349 -0.170715 -0.704712 0.157959 1441742551 -0.670349 -0.170715 -0.704712 0.157959 1441742551 -0.670349 -0.170715 -0.704712 0.157959 1441742551 -0.670349 -0.170715 -0.704712 0.157959 1441742551 -0.670349 -0.170715 -0.704712 0.157959 1441742551 -0.682434 -0.135559 -0.710144 0.108093 1441742551 -0.682434 -0.135559 -0.710144 0.108093 1441742551 -0.682434 -0.135559 -0.710144 0.108093 1441742551 -0.682434 -0.135559 -0.710144 0.108093 1441742551 -0.682434 -0.135559 -0.710144 0.108093 1441742551 -0.682434 -0.135559 -0.710144 0.108093 1441742551 -0.693420 -0.069092 -0.716187 0.038879 1441742551 -0.693420 -0.069092 -0.716187 0.038879 1441742551 -0.693420 -0.069092 -0.716187 0.038879 1441742551 -0.693420 -0.069092 -0.716187 0.038879 1441742551 -0.693420 -0.069092 -0.716187 0.038879 1441742551 -0.693420 -0.069092 -0.716187 0.038879 1441742551 -0.693420 -0.069092 -0.716187 0.038879 1441742551 -0.697815 0.019836 -0.714600 -0.045532 1441742551 -0.697815 0.019836 -0.714600 -0.045532 1441742551 -0.697815 0.019836 -0.714600 -0.045532 1441742551 -0.697815 0.019836 -0.714600 -0.045532 1441742551 -0.697815 0.019836 -0.714600 -0.045532 1441742551 -0.697815 0.019836 -0.714600 -0.045532 1441742551 -0.692627 0.120605 -0.697571 -0.138672 1441742551 -0.692627 0.120605 -0.697571 -0.138672 1441742551 -0.692627 0.120605 -0.697571 -0.138672 1441742551 -0.692627 0.120605 -0.697571 -0.138672 1441742551 -0.692627 0.120605 -0.697571 -0.138672 1441742551 -0.671265 0.234009 -0.659546 -0.244263 1441742551 -0.671265 0.234009 -0.659546 -0.244263 1441742551 -0.671265 0.234009 -0.659546 -0.244263 1441742551 -0.671265 0.234009 -0.659546 -0.244263 1441742551 -0.671265 0.234009 -0.659546 -0.244263 1441742551 -0.671265 0.234009 -0.659546 -0.244263 1441742551 -0.671265 0.234009 -0.659546 -0.244263 1441742551 -0.633362 0.344604 -0.601624 -0.343811 1441742551 -0.633362 0.344604 -0.601624 -0.343811 1441742551 -0.633362 0.344604 -0.601624 -0.343811 1441742551 -0.633362 0.344604 -0.601624 -0.343811 1441742551 -0.633362 0.344604 -0.601624 -0.343811 1441742551 -0.633362 0.344604 -0.601624 -0.343811 1441742551 -0.581665 0.444092 -0.526428 -0.432922 1441742551 -0.581665 0.444092 -0.526428 -0.432922 1441742551 -0.581665 0.444092 -0.526428 -0.432922 1441742551 -0.581665 0.444092 -0.526428 -0.432922 1441742551 -0.581665 0.444092 -0.526428 -0.432922 1441742551 -0.581665 0.444092 -0.526428 -0.432922 1441742551 -0.522827 0.520996 -0.448792 -0.503906 1441742551 -0.522827 0.520996 -0.448792 -0.503906 1441742551 -0.522827 0.520996 -0.448792 -0.503906 1441742551 -0.522827 0.520996 -0.448792 -0.503906 1441742551 -0.522827 0.520996 -0.448792 -0.503906 1441742551 -0.522827 0.520996 -0.448792 -0.503906 1441742551 -0.451477 0.585632 -0.366638 -0.564697 1441742551 -0.451477 0.585632 -0.366638 -0.564697 1441742551 -0.451477 0.585632 -0.366638 -0.564697 1441742551 -0.451477 0.585632 -0.366638 -0.564697 1441742551 -0.451477 0.585632 -0.366638 -0.564697 1441742551 -0.451477 0.585632 -0.366638 -0.564697 1441742551 -0.451477 0.585632 -0.366638 -0.564697 1441742551 -0.367798 0.642578 -0.270935 -0.615173 1441742551 -0.367798 0.642578 -0.270935 -0.615173 1441742551 -0.367798 0.642578 -0.270935 -0.615173 1441742551 -0.367798 0.642578 -0.270935 -0.615173 1441742551 -0.367798 0.642578 -0.270935 -0.615173 1441742551 -0.367798 0.642578 -0.270935 -0.615173 1441742551 -0.293091 0.682617 -0.178284 -0.645264 1441742551 -0.293091 0.682617 -0.178284 -0.645264 1441742551 -0.293091 0.682617 -0.178284 -0.645264 1441742551 -0.293091 0.682617 -0.178284 -0.645264 1441742551 -0.293091 0.682617 -0.178284 -0.645264 1441742551 -0.293091 0.682617 -0.178284 -0.645264 1441742551 -0.293091 0.682617 -0.178284 -0.645264 1441742551 -0.242798 0.703369 -0.110413 -0.658875 1441742551 -0.242798 0.703369 -0.110413 -0.658875 1441742551 -0.242798 0.703369 -0.110413 -0.658875 1441742551 -0.242798 0.703369 -0.110413 -0.658875 1441742551 -0.242798 0.703369 -0.110413 -0.658875 1441742551 -0.242798 0.703369 -0.110413 -0.658875 1441742551 -0.220703 0.713623 -0.071899 -0.661011 1441742551 -0.220703 0.713623 -0.071899 -0.661011 1441742552 -0.220703 0.713623 -0.071899 -0.661011 1441742552 -0.220703 0.713623 -0.071899 -0.661011 1441742552 -0.220703 0.713623 -0.071899 -0.661011 1441742552 -0.220703 0.713623 -0.071899 -0.661011 1441742552 -0.226196 0.718445 -0.063782 -0.654724 1441742552 -0.226196 0.718445 -0.063782 -0.654724 1441742552 -0.226196 0.718445 -0.063782 -0.654724 1441742552 -0.226196 0.718445 -0.063782 -0.654724 1441742552 -0.226196 0.718445 -0.063782 -0.654724 1441742552 -0.226196 0.718445 -0.063782 -0.654724 1441742552 -0.266235 0.713806 -0.093079 -0.641113 1441742552 -0.266235 0.713806 -0.093079 -0.641113 1441742552 -0.266235 0.713806 -0.093079 -0.641113 1441742552 -0.266235 0.713806 -0.093079 -0.641113 1441742552 -0.334778 0.693665 -0.162842 -0.616638 1441742552 -0.334778 0.693665 -0.162842 -0.616638 1441742552 -0.334778 0.693665 -0.162842 -0.616638 1441742552 -0.334778 0.693665 -0.162842 -0.616638 1441742552 -0.334778 0.693665 -0.162842 -0.616638 1441742552 -0.405701 0.660950 -0.249084 -0.580139 1441742552 -0.405701 0.660950 -0.249084 -0.580139 1441742552 -0.405701 0.660950 -0.249084 -0.580139 1441742552 -0.405701 0.660950 -0.249084 -0.580139 1441742552 -0.405701 0.660950 -0.249084 -0.580139 1441742552 -0.405701 0.660950 -0.249084 -0.580139 1441742552 -0.405701 0.660950 -0.249084 -0.580139 1441742552 -0.472595 0.616150 -0.338013 -0.531799 1441742552 -0.472595 0.616150 -0.338013 -0.531799 1441742552 -0.472595 0.616150 -0.338013 -0.531799 1441742552 -0.472595 0.616150 -0.338013 -0.531799 1441742552 -0.472595 0.616150 -0.338013 -0.531799 1441742552 -0.472595 0.616150 -0.338013 -0.531799 1441742552 -0.537048 0.560730 -0.422058 -0.468018 1441742552 -0.537048 0.560730 -0.422058 -0.468018 1441742552 -0.537048 0.560730 -0.422058 -0.468018 1441742552 -0.537048 0.560730 -0.422058 -0.468018 1441742552 -0.537048 0.560730 -0.422058 -0.468018 1441742552 -0.537048 0.560730 -0.422058 -0.468018 1441742552 -0.596130 0.493774 -0.500732 -0.387512 1441742552 -0.596130 0.493774 -0.500732 -0.387512 1441742552 -0.596130 0.493774 -0.500732 -0.387512 1441742552 -0.596130 0.493774 -0.500732 -0.387512 1441742552 -0.596130 0.493774 -0.500732 -0.387512 1441742552 -0.596130 0.493774 -0.500732 -0.387512 1441742552 -0.643188 0.416382 -0.569580 -0.297668 1441742552 -0.643188 0.416382 -0.569580 -0.297668 1441742552 -0.643188 0.416382 -0.569580 -0.297668 1441742552 -0.643188 0.416382 -0.569580 -0.297668 1441742552 -0.643188 0.416382 -0.569580 -0.297668 1441742552 -0.643188 0.416382 -0.569580 -0.297668 1441742552 -0.643188 0.416382 -0.569580 -0.297668 1441742552 -0.671448 0.335510 -0.629578 -0.200684 1441742552 -0.671448 0.335510 -0.629578 -0.200684 1441742552 -0.671448 0.335510 -0.629578 -0.200684 1441742552 -0.671448 0.335510 -0.629578 -0.200684 1441742552 -0.671448 0.335510 -0.629578 -0.200684 1441742552 -0.671448 0.335510 -0.629578 -0.200684 1441742552 -0.684326 0.240112 -0.680664 -0.104126 1441742552 -0.684326 0.240112 -0.680664 -0.104126 1441742552 -0.684326 0.240112 -0.680664 -0.104126 1441742552 -0.684326 0.240112 -0.680664 -0.104126 1441742552 
-0.713257 0.260498 -0.614929 -0.213074 1441742555 -0.713257 0.260498 -0.614929 -0.213074 1441742555 -0.704834 0.293091 -0.594360 -0.253235 1441742555 -0.704834 0.293091 -0.594360 -0.253235 1441742555 -0.704834 0.293091 -0.594360 -0.253235 1441742555 -0.704834 0.293091 -0.594360 -0.253235 1441742555 -0.704834 0.293091 -0.594360 -0.253235 1441742555 -0.704834 0.293091 -0.594360 -0.253235 1441742555 -0.687256 0.337769 -0.564819 -0.307556 1441742555 -0.687256 0.337769 -0.564819 -0.307556 1441742555 -0.687256 0.337769 -0.564819 -0.307556 1441742555 -0.687256 0.337769 -0.564819 -0.307556 1441742555 -0.687256 0.337769 -0.564819 -0.307556 1441742555 -0.687256 0.337769 -0.564819 -0.307556 1441742555 -0.687256 0.337769 -0.564819 -0.307556 1441742555 -0.658203 0.390991 -0.525513 -0.371216 1441742555 -0.658203 0.390991 -0.525513 -0.371216 1441742555 -0.658203 0.390991 -0.525513 -0.371216 1441742555 -0.658203 0.390991 -0.525513 -0.371216 1441742555 -0.658203 0.390991 -0.525513 -0.371216 1441742555 -0.613525 0.454590 -0.473938 -0.438599 1441742555 -0.613525 0.454590 -0.473938 -0.438599 1441742555 -0.613525 0.454590 -0.473938 -0.438599 1441742555 -0.613525 0.454590 -0.473938 -0.438599 1441742555 -0.613525 0.454590 -0.473938 -0.438599 1441742555 -0.613525 0.454590 -0.473938 -0.438599 1441742555 -0.554260 0.524536 -0.409546 -0.500061 1441742555 -0.554260 0.524536 -0.409546 -0.500061 1441742555 -0.554260 0.524536 -0.409546 -0.500061 1441742555 -0.554260 0.524536 -0.409546 -0.500061 1441742555 -0.554260 0.524536 -0.409546 -0.500061 1441742555 -0.554260 0.524536 -0.409546 -0.500061 1441742555 -0.486023 0.594543 -0.334473 -0.546326 1441742555 -0.486023 0.594543 -0.334473 -0.546326 1441742555 -0.486023 0.594543 -0.334473 -0.546326 1441742555 -0.486023 0.594543 -0.334473 -0.546326 1441742555 -0.486023 0.594543 -0.334473 -0.546326 1441742555 -0.486023 0.594543 -0.334473 -0.546326 1441742555 -0.411560 0.661072 -0.246521 -0.576965 1441742555 -0.411560 0.661072 -0.246521 -0.576965 1441742555 -0.411560 0.661072 -0.246521 -0.576965 1441742555 -0.411560 0.661072 -0.246521 -0.576965 1441742555 -0.411560 0.661072 -0.246521 -0.576965 1441742555 -0.411560 0.661072 -0.246521 -0.576965 1441742555 -0.411560 0.661072 -0.246521 -0.576965 1441742556 -0.360474 0.700073 -0.171143 -0.592163 1441742556 -0.360474 0.700073 -0.171143 -0.592163 1441742556 -0.360474 0.700073 -0.171143 -0.592163 1441742556 -0.360474 0.700073 -0.171143 -0.592163 1441742556 -0.360474 0.700073 -0.171143 -0.592163 1441742556 -0.327881 0.718384 -0.127075 -0.600281 1441742556 -0.327881 0.718384 -0.127075 -0.600281 1441742556 -0.327881 0.718384 -0.127075 -0.600281 1441742556 -0.327881 0.718384 -0.127075 -0.600281 1441742556 -0.327881 0.718384 -0.127075 -0.600281 1441742556 -0.327881 0.718384 -0.127075 -0.600281 1441742556 -0.322144 0.724365 -0.113953 -0.598816 1441742556 -0.322144 0.724365 -0.113953 -0.598816 1441742556 -0.322144 0.724365 -0.113953 -0.598816 1441742556 -0.322144 0.724365 -0.113953 -0.598816 1441742556 -0.322144 0.724365 -0.113953 -0.598816 1441742556 -0.322144 0.724365 -0.113953 -0.598816 1441742556 -0.322144 0.724365 -0.113953 -0.598816 1441742556 -0.349731 0.719971 -0.141052 -0.582642 1441742556 -0.349731 0.719971 -0.141052 -0.582642 1441742556 -0.349731 0.719971 -0.141052 -0.582642 1441742556 -0.349731 0.719971 -0.141052 -0.582642 1441742556 -0.349731 0.719971 -0.141052 -0.582642 1441742556 -0.349731 0.719971 -0.141052 -0.582642 1441742556 -0.404419 0.698730 -0.203430 -0.553955 1441742556 -0.404419 0.698730 -0.203430 -0.553955 1441742556 -0.404419 0.698730 -0.203430 -0.553955 1441742556 -0.404419 0.698730 -0.203430 -0.553955 1441742556 -0.404419 0.698730 -0.203430 -0.553955 1441742556 -0.404419 0.698730 -0.203430 -0.553955 1441742556 -0.470398 0.660400 -0.287231 -0.510010 1441742556 -0.470398 0.660400 -0.287231 -0.510010 1441742556 -0.470398 0.660400 -0.287231 -0.510010 1441742556 -0.470398 0.660400 -0.287231 -0.510010 1441742556 -0.470398 0.660400 -0.287231 -0.510010 1441742556 -0.470398 0.660400 -0.287231 -0.510010 1441742556 -0.526733 0.609436 -0.371826 -0.461426 1441742556 -0.526733 0.609436 -0.371826 -0.461426 1441742556 -0.526733 0.609436 -0.371826 -0.461426 1441742556 -0.526733 0.609436 -0.371826 -0.461426 1441742556 -0.526733 0.609436 -0.371826 -0.461426 1441742556 -0.526733 0.609436 -0.371826 -0.461426 1441742556 -0.572754 0.554810 -0.446960 -0.405457 1441742556 -0.572754 0.554810 -0.446960 -0.405457 1441742556 -0.572754 0.554810 -0.446960 -0.405457 1441742556 -0.572754 0.554810 -0.446960 -0.405457 1441742556 -0.572754 0.554810 -0.446960 -0.405457 1441742556 -0.572754 0.554810 -0.446960 -0.405457 1441742556 -0.572754 0.554810 -0.446960 -0.405457 1441742556 -0.614990 0.492432 -0.517334 -0.334229 1441742556 -0.614990 0.492432 -0.517334 -0.334229 1441742556 -0.614990 0.492432 -0.517334 -0.334229 1441742556 -0.614990 0.492432 -0.517334 -0.334229 1441742556 -0.614990 0.492432 -0.517334 -0.334229 1441742556 -0.614990 0.492432 -0.517334 -0.334229 1441742556 -0.652466 0.413757 -0.587036 -0.241943 1441742556 -0.652466 0.413757 -0.587036 -0.241943 1441742556 -0.652466 0.413757 -0.587036 -0.241943 1441742556 -0.652466 0.413757 -0.587036 -0.241943 1441742556 -0.652466 0.413757 -0.587036 -0.241943 1441742556 -0.652466 0.413757 -0.587036 -0.241943 1441742556 -0.674438 0.317566 -0.651855 -0.139343 1441742556 -0.674438 0.317566 -0.651855 -0.139343 1441742556 -0.674438 0.317566 -0.651855 -0.139343 1441742556 -0.674438 0.317566 -0.651855 -0.139343 1441742556 -0.674438 0.317566 -0.651855 -0.139343 1441742556 -0.674438 0.317566 -0.651855 -0.139343 1441742556 -0.674438 0.317566 -0.651855 -0.139343 1441742556 -0.677795 0.214783 -0.701904 -0.043396 1441742556 -0.677795 0.214783 -0.701904 -0.043396 1441742556 -0.677795 0.214783 -0.701904 -0.043396 1441742556 -0.677795 0.214783 -0.701904 -0.043396 1441742556 -0.677795 0.214783 -0.701904 -0.043396 1441742556 -0.671387 0.104858 -0.732361 0.043518 1441742556 -0.671387 0.104858 -0.732361 0.043518 1441742556 -0.671387 0.104858 -0.732361 0.043518 1441742556 -0.671387 0.104858 -0.732361 0.043518 1441742556 -0.671387 0.104858 -0.732361 0.043518 1441742556 -0.671387 0.104858 -0.732361 0.043518 1441742556 -0.671387 0.104858 -0.732361 0.043518 1441742556 -0.656555 0.017395 -0.745056 0.116821 1441742556 -0.656555 0.017395 -0.745056 0.116821 1441742556 -0.656555 0.017395 -0.745056 0.116821 1441742556 -0.656555 0.017395 -0.745056 0.116821 1441742556 -0.656555 0.017395 -0.745056 0.116821 1441742556 -0.656555 0.017395 -0.745056 0.116821 1441742556 -0.632751 -0.078247 -0.747864 0.185059 1441742556 -0.632751 -0.078247 -0.747864 0.185059 1441742556 -0.632751 -0.078247 -0.747864 0.185059 1441742556 -0.632751 -0.078247 -0.747864 0.185059 1441742556 -0.632751 -0.078247 -0.747864 0.185059 1441742556 -0.632751 -0.078247 -0.747864 0.185059 1441742556 -0.625793 -0.129517 -0.735107 0.226563 1441742556 -0.625793 -0.129517 -0.735107 0.226563 1441742556 -0.625793 -0.129517 -0.735107 0.226563 1441742556 -0.625793 -0.129517 -0.735107 0.226563 1441742556 -0.625793 -0.129517 -0.735107 0.226563 1441742556 -0.625793 -0.129517 -0.735107 0.226563 1441742556 -0.625793 -0.129517 -0.735107 0.226563 1441742556 -0.624573 -0.147278 -0.729370 0.237305 1441742556 -0.624573 -0.147278 -0.729370 0.237305 1441742556 -0.624573 -0.147278 -0.729370 0.237305 1441742556 -0.624573 -0.147278 -0.729370 0.237305 1441742556 -0.624573 -0.147278 -0.729370 0.237305 1441742556 -0.624573 -0.147278 -0.729370 0.237305 1441742556 -0.638550 -0.157593 -0.715637 0.235168 1441742556 -0.638550 -0.157593 -0.715637 0.235168 1441742556 -0.638550 -0.157593 -0.715637 0.235168 1441742556 -0.638550 -0.157593 -0.715637 0.235168 1441742556 -0.638550 -0.157593 -0.715637 0.235168 1441742556 -0.638550 -0.157593 -0.715637 0.235168 1441742556 -0.673950 -0.109985 -0.707642 0.181702 1441742557 -0.673950 -0.109985 -0.707642 0.181702 1441742557 -0.673950 -0.109985 -0.707642 0.181702 1441742557 -0.673950 -0.109985 -0.707642 0.181702 1441742557 -0.673950 -0.109985 -0.707642 0.181702 1441742557 -0.673950 -0.109985 -0.707642 0.181702 1441742557 -0.713135 0.000305 -0.697510 0.070435 1441742557 -0.713135 0.000305 -0.697510 0.070435 1441742557 -0.713135 0.000305 -0.697510 0.070435 1441742557 -0.713135 0.000305 -0.697510 0.070435 1441742557 -0.713135 0.000305 -0.697510 0.070435 1441742557 -0.713135 0.000305 -0.697510 0.070435 1441742557 -0.713135 0.000305 -0.697510 0.070435 1441742557 -0.725159 0.166687 -0.660217 -0.102722 1441742557 -0.725159 0.166687 -0.660217 -0.102722 1441742557 -0.725159 0.166687 -0.660217 -0.102722 1441742557 -0.725159 0.166687 -0.660217 -0.102722 1441742557 -0.725159 0.166687 -0.660217 -0.102722 1441742557 -0.725159 0.166687 -0.660217 -0.102722 1441742557 -0.665527 0.337646 -0.603149 -0.281799 1441742557 -0.665527 0.337646 -0.603149 -0.281799 1441742557 -0.665527 0.337646 -0.603149 -0.281799 1441742557 -0.665527 0.337646 -0.603149 -0.281799 1441742557 -0.665527 0.337646 -0.603149 -0.281799 1441742557 -0.665527 0.337646 -0.603149 -0.281799 1441742557 -0.665527 0.337646 -0.603149 -0.281799 1441742557 -0.591248 0.454407 -0.536316 -0.395508 1441742557 -0.591248 0.454407 -0.536316 -0.395508 1441742557 -0.591248 0.454407 -0.536316 -0.395508 1441742557 -0.591248 0.454407 -0.536316 -0.395508 1441742557 -0.591248 0.454407 -0.536316 -0.395508 1441742557 -0.537537 0.526123 -0.465332 -0.466614 1441742557 -0.537537 0.526123 -0.465332 -0.466614 1441742557 -0.537537 0.526123 -0.465332 -0.466614 1441742557 -0.537537 0.526123 -0.465332 -0.466614 1441742557 -0.537537 0.526123 -0.465332 -0.466614 1441742557 -0.537537 0.526123 -0.465332 -0.466614 1441742557 -0.537537 0.526123 -0.465332 -0.466614 1441742557 -0.475220 0.592224 -0.381409 -0.527283 1441742557 -0.475220 0.592224 -0.381409 -0.527283 1441742557 -0.475220 0.592224 -0.381409 -0.527283 1441742557 -0.475220 0.592224 -0.381409 -0.527283 1441742557 -0.475220 0.592224 -0.381409 -0.527283 1441742557 -0.475220 0.592224 -0.381409 -0.527283 1441742557 -0.416626 0.648743 -0.301636 -0.560913 1441742557 -0.416626 0.648743 -0.301636 -0.560913 1441742557 -0.416626 0.648743 -0.301636 -0.560913 1441742557 -0.416626 0.648743 -0.301636 -0.560913 1441742557 -0.416626 0.648743 -0.301636 -0.560913 1441742557 -0.416626 0.648743 -0.301636 -0.560913 1441742557 -0.380066 0.682129 -0.241699 -0.576111 1441742557 -0.380066 0.682129 -0.241699 -0.576111 1441742557 -0.380066 0.682129 -0.241699 -0.576111 1441742557 -0.380066 0.682129 -0.241699 -0.576111 1441742557 -0.380066 0.682129 -0.241699 -0.576111 1441742557 -0.380066 0.682129 -0.241699 -0.576111 1441742557 -0.360168 0.695129 -0.194641 -0.590942 1441742557 -0.360168 0.695129 -0.194641 -0.590942 1441742557 -0.360168 0.695129 -0.194641 -0.590942 1441742557 -0.360168 0.695129 -0.194641 -0.590942 1441742557 -0.360168 0.695129 -0.194641 -0.590942 1441742557 -0.360168 0.695129 -0.194641 -0.590942 1441742557 -0.336121 0.707214 -0.152466 -0.603088 1441742557 -0.336121 0.707214 -0.152466 -0.603088 1441742557 -0.336121 0.707214 -0.152466 -0.603088 1441742557 -0.336121 0.707214 -0.152466 -0.603088 1441742557 -0.336121 0.707214 -0.152466 -0.603088 1441742557 -0.336121 0.707214 -0.152466 -0.603088 1441742557 -0.336121 0.707214 -0.152466 -0.603088 1441742557 -0.319885 0.718872 -0.122559 -0.604858 1441742557 -0.319885 0.718872 -0.122559 -0.604858 1441742557 -0.319885 0.718872 -0.122559 -0.604858 1441742557 -0.319885 0.718872 -0.122559 -0.604858 1441742557 -0.319885 0.718872 -0.122559 -0.604858 1441742557 -0.330322 0.718262 -0.129150 -0.598572 1441742557 -0.330322 0.718262 -0.129150 -0.598572 1441742557 -0.330322 0.718262 -0.129150 -0.598572 1441742557 -0.330322 0.718262 -0.129150 -0.598572 1441742557 -0.330322 0.718262 -0.129150 -0.598572 1441742557 -0.330322 0.718262 -0.129150 -0.598572 1441742557 -0.330322 0.718262 -0.129150 -0.598572 1441742557 -0.362427 0.704651 -0.164368 -0.587402 1441742557 -0.362427 0.704651 -0.164368 -0.587402 1441742557 -0.362427 0.704651 -0.164368 -0.587402 1441742557 -0.362427 0.704651 -0.164368 -0.587402 1441742557 -0.362427 0.704651 -0.164368 -0.587402 1441742557 -0.362427 0.704651 -0.164368 -0.587402 1441742557 -0.408203 0.681274 -0.222107 -0.565613 1441742557 -0.408203 0.681274 -0.222107 -0.565613 1441742557 -0.408203 0.681274 -0.222107 -0.565613 1441742557 -0.408203 0.681274 -0.222107 -0.565613 1441742557 -0.408203 0.681274 -0.222107 -0.565613 1441742557 -0.408203 0.681274 -0.222107 -0.565613 1441742557 -0.408203 0.681274 -0.222107 -0.565613 1441742557 -0.466492 0.643188 -0.301697 -0.526978 1441742557 -0.466492 0.643188 -0.301697 -0.526978 1441742557 -0.466492 0.643188 -0.301697 -0.526978 1441742557 -0.466492 0.643188 -0.301697 -0.526978 1441742557 -0.466492 0.643188 -0.301697 -0.526978 1441742557 -0.529114 0.586548 -0.394348 -0.469604 1441742557 -0.529114 0.586548 -0.394348 -0.469604 1441742557 -0.529114 0.586548 -0.394348 -0.469604 1441742557 -0.529114 0.586548 -0.394348 -0.469604 1441742557 -0.529114 0.586548 -0.394348 -0.469604 1441742557 -0.529114 0.586548 -0.394348 -0.469604 1441742557 -0.529114 0.586548 -0.394348 -0.469604 1441742557 -0.583618 0.515991 -0.483337 -0.399414 1441742557 -0.583618 0.515991 -0.483337 -0.399414 1441742557 -0.583618 0.515991 -0.483337 -0.399414 1441742557 -0.583618 0.515991 -0.483337 -0.399414 1441742557 -0.583618 0.515991 -0.483337 -0.399414 1441742557 -0.625488 0.435730 -0.559448 -0.325500 1441742557 -0.625488 0.435730 -0.559448 -0.325500 1441742558 -0.625488 0.435730 -0.559448 -0.325500 1441742558 -0.625488 0.435730 -0.559448 -0.325500 1441742558 -0.625488 0.435730 -0.559448 -0.325500 1441742558 -0.625488 0.435730 -0.559448 -0.325500 1441742558 -0.656372 0.342102 -0.628845 -0.238342 1441742558 -0.656372 0.342102 -0.628845 -0.238342 1441742558 -0.656372 0.342102 -0.628845 -0.238342 1441742558 -0.656372 0.342102 -0.628845 -0.238342 1441742558 -0.656372 0.342102 -0.628845 -0.238342 1441742558 -0.656372 0.342102 -0.628845 -0.238342 1441742558 -0.674988 0.242188 -0.681885 -0.144531 1441742558 -0.674988 0.242188 -0.681885 -0.144531 1441742558 -0.674988 0.242188 -0.681885 -0.144531 1441742558 -0.674988 0.242188 -0.681885 -0.144531 1441742558 -0.674988 0.242188 -0.681885 -0.144531 1441742558 -0.674988 0.242188 -0.681885 -0.144531 1441742558 -0.676453 0.145630 -0.719788 -0.056946 1441742558 -0.676453 0.145630 -0.719788 -0.056946 1441742558 -0.676453 0.145630 -0.719788 -0.056946 1441742558 -0.676453 0.145630 -0.719788 -0.056946 1441742558 -0.676453 0.145630 -0.719788 -0.056946 1441742558 -0.676453 0.145630 -0.719788 -0.056946 1441742558 -0.667175 0.059082 -0.742493 0.014954 1441742558 -0.667175 0.059082 -0.742493 0.014954 1441742558 -0.667175 0.059082 -0.742493 0.014954 1441742558 -0.667175 0.059082 -0.742493 0.014954 1441742558 -0.667175 0.059082 -0.742493 0.014954 1441742558 -0.667175 0.059082 -0.742493 0.014954 1441742558 -0.667175 0.059082 -0.742493 0.014954 1441742558 -0.654297 0.004028 -0.753967 0.059265 1441742558 -0.654297 0.004028 -0.753967 0.059265 1441742558 -0.654297 0.004028 -0.753967 0.059265 1441742558 -0.654297 0.004028 -0.753967 0.059265 1441742558 -0.654297 0.004028 -0.753967 0.059265 1441742558 -0.645020 -0.018860 -0.760071 0.077026 1441742558 -0.645020 -0.018860 -0.760071 0.077026 1441742558 -0.645020 -0.018860 -0.760071 0.077026 1441742558 -0.645020 -0.018860 -0.760071 0.077026 1441742558 -0.645020 -0.018860 -0.760071 0.077026 1441742558 -0.645020 -0.018860 -0.760071 0.077026 1441742558 -0.653076 -0.034729 -0.752380 0.079224 1441742558 -0.653076 -0.034729 -0.752380 0.079224 1441742558 -0.653076 -0.034729 -0.752380 0.079224 1441742558 -0.653076 -0.034729 -0.752380 0.079224 1441742558 -0.653076 -0.034729 -0.752380 0.079224 1441742558 -0.653076 -0.034729 -0.752380 0.079224 1441742558 -0.669922 -0.022827 -0.740845 0.043152 1441742558 -0.669922 -0.022827 -0.740845 0.043152 1441742558 -0.669922 -0.022827 -0.740845 0.043152 1441742558 -0.669922 -0.022827 -0.740845 0.043152 1441742558 -0.669922 -0.022827 -0.740845 0.043152 1441742558 -0.669922 -0.022827 -0.740845 0.043152 1441742558 -0.678345 0.033875 -0.733521 -0.027039 1441742558 -0.678345 0.033875 -0.733521 -0.027039 1441742558 -0.678345 0.033875 -0.733521 -0.027039 1441742558 -0.678345 0.033875 -0.733521 -0.027039 1441742558 -0.678345 0.033875 -0.733521 -0.027039 1441742558 -0.678345 0.033875 -0.733521 -0.027039 1441742558 -0.677856 0.112061 -0.718933 -0.105652 1441742558 -0.677856 0.112061 -0.718933 -0.105652 1441742558 -0.677856 0.112061 -0.718933 -0.105652 1441742558 -0.677856 0.112061 -0.718933 -0.105652 1441742558 -0.677856 0.112061 -0.718933 -0.105652 1441742558 -0.677856 0.112061 -0.718933 -0.105652 1441742558 -0.666138 0.201355 -0.694885 -0.181396 1441742558 -0.666138 0.201355 -0.694885 -0.181396 1441742558 -0.666138 0.201355 -0.694885 -0.181396 1441742558 -0.666138 0.201355 -0.694885 -0.181396 1441742558 -0.666138 0.201355 -0.694885 -0.181396 1441742558 -0.666138 0.201355 -0.694885 -0.181396 1441742558 -0.666138 0.201355 -0.694885 -0.181396 1441742558 -0.639771 0.291931 -0.666931 -0.246460 1441742558 -0.639771 0.291931 -0.666931 -0.246460 1441742558 -0.639771 0.291931 -0.666931 -0.246460 1441742558 -0.639771 0.291931 -0.666931 -0.246460 1441742558 -0.639771 0.291931 -0.666931 -0.246460 1441742558 -0.639771 0.291931 -0.666931 -0.246460 1441742558 -0.595215 0.395020 -0.621094 -0.322449 1441742558 -0.595215 0.395020 -0.621094 -0.322449 1441742558 -0.595215 0.395020 -0.621094 -0.322449 1441742558 -0.595215 0.395020 -0.621094 -0.322449 1441742558 -0.595215 0.395020 -0.621094 -0.322449 1441742558 -0.595215 0.395020 -0.621094 -0.322449 1441742558 -0.595215 0.395020 -0.621094 -0.322449 1441742558 -0.541260 0.499390 -0.543640 -0.402649 1441742558 -0.541260 0.499390 -0.543640 -0.402649 1441742558 -0.541260 0.499390 -0.543640 -0.402649 1441742558 -0.541260 0.499390 -0.543640 -0.402649 1441742558 -0.541260 0.499390 -0.543640 -0.402649 1441742558 -0.483459 0.587952 -0.450378 -0.466675 1441742558 -0.483459 0.587952 -0.450378 -0.466675 1441742558 -0.483459 0.587952 -0.450378 -0.466675 1441742558 -0.483459 0.587952 -0.450378 -0.466675 1441742558 -0.483459 0.587952 -0.450378 -0.466675 1441742558 -0.483459 0.587952 -0.450378 -0.466675 1441742558 -0.426697 0.650696 -0.365601 -0.510803 1441742558 -0.426697 0.650696 -0.365601 -0.510803 1441742558 -0.426697 0.650696 -0.365601 -0.510803 1441742558 -0.426697 0.650696 -0.365601 -0.510803 1441742558 -0.426697 0.650696 -0.365601 -0.510803 1441742558 -0.426697 0.650696 -0.365601 -0.510803 1441742558 -0.368652 0.699829 -0.281250 -0.543457 1441742558 -0.368652 0.699829 -0.281250 -0.543457 1441742558 -0.368652 0.699829 -0.281250 -0.543457 1441742558 -0.368652 0.699829 -0.281250 -0.543457 1441742558 -0.368652 0.699829 -0.281250 -0.543457 1441742558 -0.368652 0.699829 -0.281250 -0.543457 1441742558 -0.368652 0.699829 -0.281250 -0.543457 1441742558 -0.327637 0.731689 -0.200928 -0.562927 1441742558 -0.327637 0.731689 -0.200928 -0.562927 1441742558 -0.327637 0.731689 -0.200928 -0.562927 1441742559 -0.327637 0.731689 -0.200928 -0.562927 1441742559 -0.327637 0.731689 -0.200928 -0.562927 1441742559 -0.327637 0.731689 -0.200928 -0.562927 1441742559 -0.312012 0.744812 -0.149963 -0.570496 1441742559 -0.312012 0.744812 -0.149963 -0.570496 1441742559 -0.312012 0.744812 -0.149963 -0.570496 1441742559 -0.312012 0.744812 -0.149963 -0.570496 1441742559 -0.312012 0.744812 -0.149963 -0.570496 1441742559 -0.312012 0.744812 -0.149963 -0.570496 1441742559 -0.312012 0.744812 -0.149963 -0.570496 1441742559 -0.321411 0.747375 -0.134277 -0.565735 1441742559 -0.321411 0.747375 -0.134277 -0.565735 1441742559 -0.321411 0.747375 -0.134277 -0.565735 1441742559 -0.321411 0.747375 -0.134277 -0.565735 1441742559 -0.321411 0.747375 -0.134277 -0.565735 1441742559 -0.321411 0.747375 -0.134277 -0.565735 1441742559 -0.356201 0.735840 -0.162170 -0.552612 1441742559 -0.356201 0.735840 -0.162170 -0.552612 1441742559 -0.356201 0.735840 -0.162170 -0.552612 1441742559 -0.356201 0.735840 -0.162170 -0.552612 1441742559 -0.356201 0.735840 -0.162170 -0.552612 1441742559 -0.356201 0.735840 -0.162170 -0.552612 1441742559 -0.356201 0.735840 -0.162170 -0.552612 1441742559 -0.404541 0.713074 -0.221924 -0.527832 1441742559 -0.404541 0.713074 -0.221924 -0.527832 1441742559 -0.404541 0.713074 -0.221924 -0.527832 1441742559 -0.404541 0.713074 -0.221924 -0.527832 1441742559 -0.404541 0.713074 -0.221924 -0.527832 1441742559 -0.404541 0.713074 -0.221924 -0.527832 1441742559 -0.458984 0.676025 -0.299866 -0.492371 1441742559 -0.458984 0.676025 -0.299866 -0.492371 1441742559 -0.458984 0.676025 -0.299866 -0.492371 1441742559 -0.458984 0.676025 -0.299866 -0.492371 1441742559 -0.458984 0.676025 -0.299866 -0.492371 1441742559 -0.458984 0.676025 -0.299866 -0.492371 1441742559 -0.458984 0.676025 -0.299866 -0.492371 1441742559 -0.516785 0.621704 -0.386658 -0.443787 1441742559 -0.516785 0.621704 -0.386658 -0.443787 1441742559 -0.516785 0.621704 -0.386658 -0.443787 1441742559 -0.516785 0.621704 -0.386658 -0.443787 1441742559 -0.516785 0.621704 -0.386658 -0.443787 1441742559 -0.516785 0.621704 -0.386658 -0.443787 1441742559 -0.573914 0.542847 -0.480469 -0.380981 1441742559 -0.573914 0.542847 -0.480469 -0.380981 1441742559 -0.573914 0.542847 -0.480469 -0.380981 1441742559 -0.573914 0.542847 -0.480469 -0.380981 1441742559 -0.573914 0.542847 -0.480469 -0.380981 1441742559 -0.573914 0.542847 -0.480469 -0.380981 1441742559 -0.573914 0.542847 -0.480469 -0.380981 1441742559 -0.619812 0.449768 -0.563660 -0.309631 1441742559 -0.619812 0.449768 -0.563660 -0.309631 1441742559 -0.619812 0.449768 -0.563660 -0.309631 1441742559 -0.619812 0.449768 -0.563660 -0.309631 1441742559 -0.619812 0.449768 -0.563660 -0.309631 1441742559 -0.619812 0.449768 -0.563660 -0.309631 1441742559 -0.652649 0.350708 -0.632507 -0.226013 1441742559 -0.652649 0.350708 -0.632507 -0.226013 1441742559 -0.652649 0.350708 -0.632507 -0.226013 1441742559 -0.652649 0.350708 -0.632507 -0.226013 1441742559 -0.652649 0.350708 -0.632507 -0.226013 1441742559 -0.652649 0.350708 -0.632507 -0.226013 1441742559 -0.671875 0.247681 -0.685913 -0.129578 1441742559 -0.671875 0.247681 -0.685913 -0.129578 1441742559 -0.671875 0.247681 -0.685913 -0.129578 1441742559 -0.671875 0.247681 -0.685913 -0.129578 1441742559 -0.671875 0.247681 -0.685913 -0.129578 1441742559 -0.671875 0.247681 -0.685913 -0.129578 1441742559 -0.678284 0.126465 -0.723694 -0.017273 1441742559 -0.678284 0.126465 -0.723694 -0.017273 1441742559 -0.678284 0.126465 -0.723694 -0.017273 1441742559 -0.678284 0.126465 -0.723694 -0.017273 1441742559 -0.678284 0.126465 -0.723694 -0.017273 1441742559 -0.678284 0.126465 -0.723694 -0.017273 1441742559 -0.678284 0.126465 -0.723694 -0.017273 1441742559 -0.668274 0.002136 -0.738647 0.088501 1441742559 -0.668274 0.002136 -0.738647 0.088501 1441742559 -0.668274 0.002136 -0.738647 0.088501 1441742559 -0.668274 0.002136 -0.738647 0.088501 1441742559 -0.668274 0.002136 -0.738647 0.088501 1441742559 -0.668274 0.002136 -0.738647 0.088501 1441742559 -0.647217 -0.094604 -0.738647 0.163269 1441742559 -0.647217 -0.094604 -0.738647 0.163269 1441742559 -0.647217 -0.094604 -0.738647 0.163269 1441742559 -0.647217 -0.094604 -0.738647 0.163269 1441742559 -0.647217 -0.094604 -0.738647 0.163269 1441742559 -0.624207 -0.169373 -0.732727 0.211792 1441742559 -0.624207 -0.169373 -0.732727 0.211792 1441742559 -0.624207 -0.169373 -0.732727 0.211792 1441742559 -0.624207 -0.169373 -0.732727 0.211792 1441742559 -0.624207 -0.169373 -0.732727 0.211792 1441742559 -0.624207 -0.169373 -0.732727 0.211792 1441742559 -0.603455 -0.238586 -0.718628 0.250122 1441742559 -0.603455 -0.238586 -0.718628 0.250122 1441742559 -0.603455 -0.238586 -0.718628 0.250122 1441742559 -0.603455 -0.238586 -0.718628 0.250122 1441742559 -0.603455 -0.238586 -0.718628 0.250122 1441742559 -0.603455 -0.238586 -0.718628 0.250122 1441742559 -0.597595 -0.280090 -0.701782 0.268372 1441742559 -0.597595 -0.280090 -0.701782 0.268372 1441742559 -0.597595 -0.280090 -0.701782 0.268372 1441742559 -0.597595 -0.280090 -0.701782 0.268372 1441742559 -0.597595 -0.280090 -0.701782 0.268372 1441742559 -0.597595 -0.280090 -0.701782 0.268372 1441742559 -0.597595 -0.280090 -0.701782 0.268372 1441742559 -0.609497 -0.281860 -0.694824 0.257568 1441742559 -0.609497 -0.281860 -0.694824 0.257568 1441742559 -0.609497 -0.281860 -0.694824 0.257568 1441742559 -0.609497 -0.281860 -0.694824 0.257568 1441742559 -0.609497 -0.281860 -0.694824 0.257568 1441742559 -0.609497 -0.281860 -0.694824 0.257568 1441742559 -0.639038 -0.230408 -0.704834 0.204651 1441742559 -0.639038 -0.230408 -0.704834 0.204651 1441742559 -0.639038 -0.230408 -0.704834 0.204651 1441742559 -0.639038 -0.230408 -0.704834 0.204651 1441742560 -0.639038 -0.230408 -0.704834 0.204651 1441742560 -0.639038 -0.230408 -0.704834 0.204651 1441742560 -0.666687 -0.148865 -0.718811 0.129272 1441742560 -0.666687 -0.148865 -0.718811 0.129272 1441742560 -0.666687 -0.148865 -0.718811 0.129272 1441742560 -0.666687 -0.148865 -0.718811 0.129272 1441742560 -0.666687 -0.148865 -0.718811 0.129272 1441742560 -0.666687 -0.148865 -0.718811 0.129272 1441742560 -0.686157 -0.050964 -0.724609 0.039917 1441742560 -0.686157 -0.050964 -0.724609 0.039917 1441742560 -0.686157 -0.050964 -0.724609 0.039917 1441742560 -0.686157 -0.050964 -0.724609 0.039917 1441742560 -0.686157 -0.050964 -0.724609 0.039917 1441742560 -0.686157 -0.050964 -0.724609 0.039917 1441742560 -0.695923 0.049561 -0.714478 -0.052917 1441742560 -0.695923 0.049561 -0.714478 -0.052917 1441742560 -0.695923 0.049561 -0.714478 -0.052917 1441742560 -0.695923 0.049561 -0.714478 -0.052917 1441742560 -0.695923 0.049561 -0.714478 -0.052917 1441742560 -0.695923 0.049561 -0.714478 -0.052917 1441742560 -0.693054 0.147766 -0.689697 -0.149292 1441742560 -0.693054 0.147766 -0.689697 -0.149292 1441742560 -0.693054 0.147766 -0.689697 -0.149292 1441742560 -0.693054 0.147766 -0.689697 -0.149292 1441742560 -0.693054 0.147766 -0.689697 -0.149292 1441742560 -0.693054 0.147766 -0.689697 -0.149292 1441742560 -0.693054 0.147766 -0.689697 -0.149292 1441742560 -0.673462 0.250549 -0.651245 -0.244141 1441742560 -0.673462 0.250549 -0.651245 -0.244141 1441742560 -0.673462 0.250549 -0.651245 -0.244141 1441742560 -0.673462 0.250549 -0.651245 -0.244141 1441742560 -0.673462 0.250549 -0.651245 -0.244141 1441742560 -0.673462 0.250549 -0.651245 -0.244141 1441742560 -0.673462 0.250549 -0.651245 -0.244141 1441742560 -0.636108 0.353333 -0.600708 -0.331299 1441742560 -0.636108 0.353333 -0.600708 -0.331299 1441742560 -0.636108 0.353333 -0.600708 -0.331299 1441742560 -0.636108 0.353333 -0.600708 -0.331299 1441742560 -0.636108 0.353333 -0.600708 -0.331299 1441742560 -0.583496 0.454102 -0.531799 -0.413025 1441742560 -0.583496 0.454102 -0.531799 -0.413025 1441742560 -0.583496 0.454102 -0.531799 -0.413025 1441742560 -0.583496 0.454102 -0.531799 -0.413025 1441742560 -0.583496 0.454102 -0.531799 -0.413025 1441742560 -0.583496 0.454102 -0.531799 -0.413025 1441742560 -0.583496 0.454102 -0.531799 -0.413025 1441742560 -0.525208 0.536560 -0.451538 -0.482178 1441742560 -0.525208 0.536560 -0.451538 -0.482178 1441742560 -0.525208 0.536560 -0.451538 -0.482178 1441742560 -0.525208 0.536560 -0.451538 -0.482178 1441742560 -0.525208 0.536560 -0.451538 -0.482178 1441742560 -0.525208 0.536560 -0.451538 -0.482178 1441742560 -0.460205 0.597351 -0.377502 -0.537537 1441742560 -0.460205 0.597351 -0.377502 -0.537537 1441742560 -0.460205 0.597351 -0.377502 -0.537537 1441742560 -0.460205 0.597351 -0.377502 -0.537537 1441742560 -0.460205 0.597351 -0.377502 -0.537537 1441742560 -0.460205 0.597351 -0.377502 -0.537537 1441742560 -0.395691 0.643677 -0.311096 -0.576477 1441742560 -0.395691 0.643677 -0.311096 -0.576477 1441742560 -0.395691 0.643677 -0.311096 -0.576477 1441742560 -0.395691 0.643677 -0.311096 -0.576477 1441742560 -0.395691 0.643677 -0.311096 -0.576477 1441742560 -0.395691 0.643677 -0.311096 -0.576477 1441742560 -0.352417 0.671082 -0.257263 -0.599426 1441742560 -0.352417 0.671082 -0.257263 -0.599426 1441742560 -0.352417 0.671082 -0.257263 -0.599426 1441742560 -0.352417 0.671082 -0.257263 -0.599426 1441742560 -0.352417 0.671082 -0.257263 -0.599426 1441742560 -0.352417 0.671082 -0.257263 -0.599426 1441742560 -0.339417 0.686890 -0.228516 -0.600708 1441742560 -0.339417 0.686890 -0.228516 -0.600708 1441742560 -0.339417 0.686890 -0.228516 -0.600708 1441742560 -0.339417 0.686890 -0.228516 -0.600708 1441742560 -0.339417 0.686890 -0.228516 -0.600708 1441742560 -0.339417 0.686890 -0.228516 -0.600708 1441742560 -0.339417 0.686890 -0.228516 -0.600708 1441742560 -0.365295 0.685852 -0.238586 -0.582458 1441742560 -0.365295 0.685852 -0.238586 -0.582458 1441742560 -0.365295 0.685852 -0.238586 -0.582458 1441742560 -0.365295 0.685852 -0.238586 -0.582458 1441742560 -0.365295 0.685852 -0.238586 -0.582458 1441742560 -0.365295 0.685852 -0.238586 -0.582458 1441742560 -0.415344 0.664917 -0.280334 -0.553894 1441742560 -0.415344 0.664917 -0.280334 -0.553894 1441742560 -0.415344 0.664917 -0.280334 -0.553894 1441742560 -0.415344 0.664917 -0.280334 -0.553894 1441742560 -0.473816 0.628906 -0.345642 -0.510437 1441742560 -0.473816 0.628906 -0.345642 -0.510437 1441742560 -0.473816 0.628906 -0.345642 -0.510437 1441742560 -0.473816 0.628906 -0.345642 -0.510437 1441742560 -0.473816 0.628906 -0.345642 -0.510437 1441742560 -0.533264 0.575806 -0.423950 -0.452148 1441742560 -0.533264 0.575806 -0.423950 -0.452148 1441742560 -0.533264 0.575806 -0.423950 -0.452148 1441742560 -0.533264 0.575806 -0.423950 -0.452148 1441742560 -0.533264 0.575806 -0.423950 -0.452148 1441742560 -0.533264 0.575806 -0.423950 -0.452148 1441742560 -0.585327 0.506104 -0.503540 -0.384399 1441742560 -0.585327 0.506104 -0.503540 -0.384399 1441742560 -0.585327 0.506104 -0.503540 -0.384399 1441742560 -0.585327 0.506104 -0.503540 -0.384399 1441742560 -0.585327 0.506104 -0.503540 -0.384399 1441742560 -0.585327 0.506104 -0.503540 -0.384399 1441742560 -0.626404 0.423706 -0.577942 -0.306702 1441742560 -0.626404 0.423706 -0.577942 -0.306702 1441742560 -0.626404 0.423706 -0.577942 -0.306702 1441742560 -0.626404 0.423706 -0.577942 -0.306702 1441742560 -0.626404 0.423706 -0.577942 -0.306702 1441742561 -0.626404 0.423706 -0.577942 -0.306702 1441742561 -0.659058 0.326294 -0.641907 -0.217285 1441742561 -0.659058 0.326294 -0.641907 -0.217285 1441742561 -0.659058 0.326294 -0.641907 -0.217285 1441742561 -0.659058 0.326294 -0.641907 -0.217285 1441742561 -0.659058 0.326294 -0.641907 -0.217285 1441742561 -0.678101 0.220520 -0.690979 -0.119080 1441742561 -0.678101 0.220520 -0.690979 -0.119080 1441742561 -0.678101 0.220520 -0.690979 -0.119080 1441742561 -0.678101 0.220520 -0.690979 -0.119080 1441742561 -0.678101 0.220520 -0.690979 -0.119080 1441742561 -0.678101 0.220520 -0.690979 -0.119080 1441742561 -0.678101 0.220520 -0.690979 -0.119080 1441742561 -0.681213 0.124390 -0.720703 -0.033081 1441742561 -0.681213 0.124390 -0.720703 -0.033081 1441742561 -0.681213 0.124390 -0.720703 -0.033081 1441742561 -0.681213 0.124390 -0.720703 -0.033081 1441742561 -0.681213 0.124390 -0.720703 -0.033081 1441742561 -0.681213 0.124390 -0.720703 -0.033081 1441742561 -0.674561 0.031860 -0.736328 0.043152 1441742561 -0.674561 0.031860 -0.736328 0.043152 1441742561 -0.674561 0.031860 -0.736328 0.043152 1441742561 -0.674561 0.031860 -0.736328 0.043152 1441742561 -0.674561 0.031860 -0.736328 0.043152 1441742561 -0.674561 0.031860 -0.736328 0.043152 1441742561 -0.674561 0.031860 -0.736328 0.043152 1441742561 -0.662903 -0.057495 -0.738953 0.106323 1441742561 -0.662903 -0.057495 -0.738953 0.106323 1441742561 -0.662903 -0.057495 -0.738953 0.106323 1441742561 -0.662903 -0.057495 -0.738953 0.106323 1441742561 -0.662903 -0.057495 -0.738953 0.106323 1441742561 -0.662903 -0.057495 -0.738953 0.106323 1441742561 -0.650452 -0.132080 -0.732727 0.150513 1441742561 -0.650452 -0.132080 -0.732727 0.150513 1441742561 -0.650452 -0.132080 -0.732727 0.150513 1441742561 -0.650452 -0.132080 -0.732727 0.150513 1441742561 -0.650452 -0.132080 -0.732727 0.150513 1441742561 -0.648621 -0.168091 -0.723633 0.165588 1441742561 -0.648621 -0.168091 -0.723633 0.165588 1441742561 -0.648621 -0.168091 -0.723633 0.165588 1441742561 -0.648621 -0.168091 -0.723633 0.165588 1441742561 -0.648621 -0.168091 -0.723633 0.165588 1441742561 -0.648621 -0.168091 -0.723633 0.165588 1441742561 -0.657288 -0.164673 -0.719177 0.154175 1441742561 -0.657288 -0.164673 -0.719177 0.154175 1441742561 -0.657288 -0.164673 -0.719177 0.154175 1441742561 -0.657288 -0.164673 -0.719177 0.154175 1441742561 -0.657288 -0.164673 -0.719177 0.154175 1441742561 -0.657288 -0.164673 -0.719177 0.154175 1441742561 -0.671509 -0.116333 -0.724609 0.102661 1441742561 -0.671509 -0.116333 -0.724609 0.102661 1441742561 -0.671509 -0.116333 -0.724609 0.102661 1441742561 -0.671509 -0.116333 -0.724609 0.102661 1441742561 -0.671509 -0.116333 -0.724609 0.102661 1441742561 -0.671509 -0.116333 -0.724609 0.102661 1441742561 -0.671509 -0.116333 -0.724609 0.102661 1441742561 -0.682251 -0.039001 -0.729675 0.026611 1441742561 -0.682251 -0.039001 -0.729675 0.026611 1441742561 -0.682251 -0.039001 -0.729675 0.026611 1441742561 -0.682251 -0.039001 -0.729675 0.026611 1441742561 -0.682251 -0.039001 -0.729675 0.026611 1441742561 -0.682251 -0.039001 -0.729675 0.026611 1441742561 -0.685547 0.055908 -0.723450 -0.059998 1441742561 -0.685547 0.055908 -0.723450 -0.059998 1441742561 -0.685547 0.055908 -0.723450 -0.059998 1441742561 -0.685547 0.055908 -0.723450 -0.059998 1441742561 -0.685547 0.055908 -0.723450 -0.059998 1441742561 -0.674133 0.171204 -0.701294 -0.156738 1441742561 -0.674133 0.171204 -0.701294 -0.156738 1441742561 -0.674133 0.171204 -0.701294 -0.156738 1441742561 -0.674133 0.171204 -0.701294 -0.156738 1441742561 -0.674133 0.171204 -0.701294 -0.156738 1441742561 -0.674133 0.171204 -0.701294 -0.156738 1441742561 -0.674133 0.171204 -0.701294 -0.156738 1441742561 -0.648987 0.289307 -0.656616 -0.253174 1441742561 -0.648987 0.289307 -0.656616 -0.253174 1441742561 -0.648987 0.289307 -0.656616 -0.253174 1441742561 -0.648987 0.289307 -0.656616 -0.253174 1441742561 -0.648987 0.289307 -0.656616 -0.253174 1441742561 -0.609985 0.395630 -0.593506 -0.345215 1441742561 -0.609985 0.395630 -0.593506 -0.345215 1441742561 -0.609985 0.395630 -0.593506 -0.345215 1441742561 -0.609985 0.395630 -0.593506 -0.345215 1441742561 -0.609985 0.395630 -0.593506 -0.345215 1441742561 -0.609985 0.395630 -0.593506 -0.345215 1441742561 -0.609985 0.395630 -0.593506 -0.345215 1441742561 -0.556824 0.487854 -0.518127 -0.428528 1441742561 -0.556824 0.487854 -0.518127 -0.428528 1441742561 -0.556824 0.487854 -0.518127 -0.428528 1441742561 -0.556824 0.487854 -0.518127 -0.428528 1441742561 -0.556824 0.487854 -0.518127 -0.428528 1441742561 -0.556824 0.487854 -0.518127 -0.428528 1441742561 -0.491882 0.566650 -0.435791 -0.497131 1441742561 -0.491882 0.566650 -0.435791 -0.497131 1441742561 -0.491882 0.566650 -0.435791 -0.497131 1441742561 -0.491882 0.566650 -0.435791 -0.497131 1441742561 -0.491882 0.566650 -0.435791 -0.497131 1441742561 -0.426392 0.633423 -0.344299 -0.546326 1441742561 -0.426392 0.633423 -0.344299 -0.546326 1441742561 -0.426392 0.633423 -0.344299 -0.546326 1441742561 -0.426392 0.633423 -0.344299 -0.546326 1441742561 -0.426392 0.633423 -0.344299 -0.546326 1441742561 -0.426392 0.633423 -0.344299 -0.546326 1441742561 -0.426392 0.633423 -0.344299 -0.546326 1441742561 -0.380005 0.672607 -0.264404 -0.577332 1441742561 -0.380005 0.672607 -0.264404 -0.577332 1441742561 -0.380005 0.672607 -0.264404 -0.577332 1441742561 -0.380005 0.672607 -0.264404 -0.577332 1441742561 -0.380005 0.672607 -0.264404 -0.577332 1441742561 -0.380005 0.672607 -0.264404 -0.577332 1441742561 -0.380005 0.672607 -0.264404 -0.577332 1441742562 -0.343262 0.695251 -0.205017 -0.597351 1441742562 -0.343262 0.695251 -0.205017 -0.597351 1441742562 -0.343262 0.695251 -0.205017 -0.597351 1441742562 -0.343262 0.695251 -0.205017 -0.597351 1441742562 -0.343262 0.695251 -0.205017 -0.597351 1441742562 -0.302673 0.715881 -0.148254 -0.611511 1441742562 -0.302673 0.715881 -0.148254 -0.611511 1441742562 -0.302673 0.715881 -0.148254 -0.611511 1441742562 -0.302673 0.715881 -0.148254 -0.611511 1441742562 -0.302673 0.715881 -0.148254 -0.611511 1441742562 -0.302673 0.715881 -0.148254 -0.611511 1441742562 -0.302673 0.715881 -0.148254 -0.611511 1441742562 -0.284546 0.727722 -0.104492 -0.615234 1441742562 -0.284546 0.727722 -0.104492 -0.615234 1441742562 -0.284546 0.727722 -0.104492 -0.615234 1441742562 -0.284546 0.727722 -0.104492 -0.615234 1441742562 -0.284546 0.727722 -0.104492 -0.615234 1441742562 -0.325500 0.715088 -0.134033 -0.603943 1441742562 -0.325500 0.715088 -0.134033 -0.603943 1441742562 -0.325500 0.715088 -0.134033 -0.603943 1441742562 -0.325500 0.715088 -0.134033 -0.603943 1441742562 -0.325500 0.715088 -0.134033 -0.603943 1441742562 -0.325500 0.715088 -0.134033 -0.603943 1441742562 -0.389343 0.692017 -0.197571 -0.574890 1441742562 -0.389343 0.692017 -0.197571 -0.574890 1441742562 -0.389343 0.692017 -0.197571 -0.574890 1441742562 -0.389343 0.692017 -0.197571 -0.574890 1441742562 -0.389343 0.692017 -0.197571 -0.574890 1441742562 -0.389343 0.692017 -0.197571 -0.574890 1441742562 -0.451599 0.660706 -0.272461 -0.534119 1441742562 -0.451599 0.660706 -0.272461 -0.534119 1441742562 -0.451599 0.660706 -0.272461 -0.534119 1441742562 -0.451599 0.660706 -0.272461 -0.534119 1441742562 -0.451599 0.660706 -0.272461 -0.534119 1441742562 -0.451599 0.660706 -0.272461 -0.534119 1441742562 -0.499695 0.627136 -0.342590 -0.489563 1441742562 -0.499695 0.627136 -0.342590 -0.489563 1441742562 -0.499695 0.627136 -0.342590 -0.489563 1441742562 -0.499695 0.627136 -0.342590 -0.489563 1441742562 -0.499695 0.627136 -0.342590 -0.489563 1441742562 -0.531982 0.593323 -0.402588 -0.450562 1441742562 -0.531982 0.593323 -0.402588 -0.450562 1441742562 -0.531982 0.593323 -0.402588 -0.450562 1441742562 -0.531982 0.593323 -0.402588 -0.450562 1441742562 -0.531982 0.593323 -0.402588 -0.450562 1441742562 -0.531982 0.593323 -0.402588 -0.450562 1441742562 -0.555481 0.558899 -0.454041 -0.415894 1441742562 -0.555481 0.558899 -0.454041 -0.415894 1441742562 -0.555481 0.558899 -0.454041 -0.415894 1441742562 -0.555481 0.558899 -0.454041 -0.415894 1441742562 -0.555481 0.558899 -0.454041 -0.415894 1441742562 -0.555481 0.558899 -0.454041 -0.415894 1441742562 -0.581848 0.509766 -0.512268 -0.373169 1441742562 -0.581848 0.509766 -0.512268 -0.373169 1441742562 -0.581848 0.509766 -0.512268 -0.373169 1441742562 
-0.654968 0.347534 -0.602722 -0.295044 1441742565 -0.654968 0.347534 -0.602722 -0.295044 1441742565 -0.654968 0.347534 -0.602722 -0.295044 1441742565 -0.654968 0.347534 -0.602722 -0.295044 1441742565 -0.645569 0.372803 -0.582520 -0.324036 1441742565 -0.645569 0.372803 -0.582520 -0.324036 1441742565 -0.645569 0.372803 -0.582520 -0.324036 1441742565 -0.645569 0.372803 -0.582520 -0.324036 1441742565 -0.645569 0.372803 -0.582520 -0.324036 1441742565 -0.645569 0.372803 -0.582520 -0.324036 1441742565 -0.626770 0.405762 -0.559875 -0.359314 1441742565 -0.626770 0.405762 -0.559875 -0.359314 1441742565 -0.626770 0.405762 -0.559875 -0.359314 1441742565 -0.626770 0.405762 -0.559875 -0.359314 1441742565 -0.626770 0.405762 -0.559875 -0.359314 1441742565 -0.626770 0.405762 -0.559875 -0.359314 1441742565 -0.601501 0.442383 -0.531921 -0.399475 1441742565 -0.601501 0.442383 -0.531921 -0.399475 1441742565 -0.601501 0.442383 -0.531921 -0.399475 1441742565 -0.601501 0.442383 -0.531921 -0.399475 1441742565 -0.601501 0.442383 -0.531921 -0.399475 1441742565 -0.601501 0.442383 -0.531921 -0.399475 1441742565 -0.601501 0.442383 -0.531921 -0.399475 1441742565 -0.569275 0.484924 -0.494568 -0.442993 1441742565 -0.569275 0.484924 -0.494568 -0.442993 1441742565 -0.569275 0.484924 -0.494568 -0.442993 1441742565 -0.569275 0.484924 -0.494568 -0.442993 1441742565 -0.569275 0.484924 -0.494568 -0.442993 1441742565 -0.569275 0.484924 -0.494568 -0.442993 1441742565 -0.526672 0.536133 -0.443359 -0.488586 1441742565 -0.526672 0.536133 -0.443359 -0.488586 1441742565 -0.526672 0.536133 -0.443359 -0.488586 1441742565 -0.526672 0.536133 -0.443359 -0.488586 1441742565 -0.526672 0.536133 -0.443359 -0.488586 1441742565 -0.526672 0.536133 -0.443359 -0.488586 1441742565 -0.482178 0.582214 -0.386841 -0.528076 1441742565 -0.482178 0.582214 -0.386841 -0.528076 1441742565 -0.482178 0.582214 -0.386841 -0.528076 1441742565 -0.482178 0.582214 -0.386841 -0.528076 1441742565 -0.482178 0.582214 -0.386841 -0.528076 1441742565 -0.482178 0.582214 -0.386841 -0.528076 1441742565 -0.438416 0.619873 -0.327942 -0.562134 1441742565 -0.438416 0.619873 -0.327942 -0.562134 1441742565 -0.438416 0.619873 -0.327942 -0.562134 1441742565 -0.438416 0.619873 -0.327942 -0.562134 1441742565 -0.438416 0.619873 -0.327942 -0.562134 1441742565 -0.438416 0.619873 -0.327942 -0.562134 1441742565 -0.384888 0.658630 -0.253662 -0.594727 1441742565 -0.384888 0.658630 -0.253662 -0.594727 1441742565 -0.384888 0.658630 -0.253662 -0.594727 1441742565 -0.384888 0.658630 -0.253662 -0.594727 1441742565 -0.384888 0.658630 -0.253662 -0.594727 1441742565 -0.384888 0.658630 -0.253662 -0.594727 1441742565 -0.335632 0.687927 -0.184753 -0.616394 1441742565 -0.335632 0.687927 -0.184753 -0.616394 1441742565 -0.335632 0.687927 -0.184753 -0.616394 1441742565 -0.335632 0.687927 -0.184753 -0.616394 1441742565 -0.335632 0.687927 -0.184753 -0.616394 1441742565 -0.335632 0.687927 -0.184753 -0.616394 1441742565 -0.335632 0.687927 -0.184753 -0.616394 1441742565 -0.303223 0.703552 -0.148438 -0.625366 1441742565 -0.303223 0.703552 -0.148438 -0.625366 1441742565 -0.303223 0.703552 -0.148438 -0.625366 1441742565 -0.303223 0.703552 -0.148438 -0.625366 1441742565 -0.303223 0.703552 -0.148438 -0.625366 1441742565 -0.296448 0.706726 -0.132629 -0.628540 1441742565 -0.296448 0.706726 -0.132629 -0.628540 1441742565 -0.296448 0.706726 -0.132629 -0.628540 1441742565 -0.296448 0.706726 -0.132629 -0.628540 1441742565 -0.296448 0.706726 -0.132629 -0.628540 1441742565 -0.296448 0.706726 -0.132629 -0.628540 1441742565 -0.324158 0.701477 -0.149292 -0.616882 1441742565 -0.324158 0.701477 -0.149292 -0.616882 1441742565 -0.324158 0.701477 -0.149292 -0.616882 1441742565 -0.324158 0.701477 -0.149292 -0.616882 1441742565 -0.324158 0.701477 -0.149292 -0.616882 1441742565 -0.324158 0.701477 -0.149292 -0.616882 1441742565 -0.371765 0.685364 -0.201050 -0.593018 1441742565 -0.371765 0.685364 -0.201050 -0.593018 1441742565 -0.371765 0.685364 -0.201050 -0.593018 1441742565 -0.371765 0.685364 -0.201050 -0.593018 1441742565 -0.371765 0.685364 -0.201050 -0.593018 1441742565 -0.371765 0.685364 -0.201050 -0.593018 1441742565 -0.421814 0.660400 -0.265869 -0.561523 1441742565 -0.421814 0.660400 -0.265869 -0.561523 1441742565 -0.421814 0.660400 -0.265869 -0.561523 1441742565 -0.421814 0.660400 -0.265869 -0.561523 1441742565 -0.421814 0.660400 -0.265869 -0.561523 1441742565 -0.421814 0.660400 -0.265869 -0.561523 1441742565 -0.421814 0.660400 -0.265869 -0.561523 1441742565 -0.487549 0.611694 -0.350891 -0.514771 1441742565 -0.487549 0.611694 -0.350891 -0.514771 1441742565 -0.487549 0.611694 -0.350891 -0.514771 1441742565 -0.487549 0.611694 -0.350891 -0.514771 1441742565 -0.487549 0.611694 -0.350891 -0.514771 1441742565 -0.487549 0.611694 -0.350891 -0.514771 1441742565 -0.557861 0.536377 -0.439941 -0.455627 1441742565 -0.557861 0.536377 -0.439941 -0.455627 1441742565 -0.557861 0.536377 -0.439941 -0.455627 1441742565 -0.557861 0.536377 -0.439941 -0.455627 1441742565 -0.557861 0.536377 -0.439941 -0.455627 1441742565 -0.557861 0.536377 -0.439941 -0.455627 1441742565 -0.557861 0.536377 -0.439941 -0.455627 1441742565 -0.612793 0.458801 -0.512451 -0.389221 1441742565 -0.612793 0.458801 -0.512451 -0.389221 1441742565 -0.612793 0.458801 -0.512451 -0.389221 1441742565 -0.612793 0.458801 -0.512451 -0.389221 1441742566 -0.612793 0.458801 -0.512451 -0.389221 1441742566 -0.659241 0.376465 -0.573486 -0.307983 1441742566 -0.659241 0.376465 -0.573486 -0.307983 1441742566 -0.659241 0.376465 -0.573486 -0.307983 1441742566 -0.659241 0.376465 -0.573486 -0.307983 1441742566 -0.659241 0.376465 -0.573486 -0.307983 1441742566 -0.659241 0.376465 -0.573486 -0.307983 1441742566 -0.694458 0.285034 -0.624390 -0.216064 1441742566 -0.694458 0.285034 -0.624390 -0.216064 1441742566 -0.694458 0.285034 -0.624390 -0.216064 1441742566 -0.694458 0.285034 -0.624390 -0.216064 1441742566 -0.694458 0.285034 -0.624390 -0.216064 1441742566 -0.694458 0.285034 -0.624390 -0.216064 1441742566 -0.694458 0.285034 -0.624390 -0.216064 1441742566 -0.714600 0.187744 -0.662476 -0.123535 1441742566 -0.714600 0.187744 -0.662476 -0.123535 1441742566 -0.714600 0.187744 -0.662476 -0.123535 1441742566 -0.714600 0.187744 -0.662476 -0.123535 1441742566 -0.714600 0.187744 -0.662476 -0.123535 1441742566 -0.714600 0.187744 -0.662476 -0.123535 1441742566 -0.722717 0.077271 -0.686462 -0.024170 1441742566 -0.722717 0.077271 -0.686462 -0.024170 1441742566 -0.722717 0.077271 -0.686462 -0.024170 1441742566 -0.722717 0.077271 -0.686462 -0.024170 1441742566 -0.722717 0.077271 -0.686462 -0.024170 1441742566 -0.713074 -0.036560 -0.696533 0.071472 1441742566 -0.713074 -0.036560 -0.696533 0.071472 1441742566 -0.713074 -0.036560 -0.696533 0.071472 1441742566 -0.713074 -0.036560 -0.696533 0.071472 1441742566 -0.713074 -0.036560 -0.696533 0.071472 1441742566 -0.713074 -0.036560 -0.696533 0.071472 1441742566 -0.693909 -0.124695 -0.694519 0.143677 1441742566 -0.693909 -0.124695 -0.694519 0.143677 1441742566 -0.693909 -0.124695 -0.694519 0.143677 1441742566 -0.693909 -0.124695 -0.694519 0.143677 1441742566 -0.693909 -0.124695 -0.694519 0.143677 1441742566 -0.693909 -0.124695 -0.694519 0.143677 1441742566 -0.683960 -0.151550 -0.693665 0.167664 1441742566 -0.683960 -0.151550 -0.693665 0.167664 1441742566 -0.683960 -0.151550 -0.693665 0.167664 1441742566 -0.683960 -0.151550 -0.693665 0.167664 1441742566 -0.683960 -0.151550 -0.693665 0.167664 1441742566 -0.670227 -0.171265 -0.699219 0.180481 1441742566 -0.670227 -0.171265 -0.699219 0.180481 1441742566 -0.670227 -0.171265 -0.699219 0.180481 1441742566 -0.670227 -0.171265 -0.699219 0.180481 1441742566 -0.670227 -0.171265 -0.699219 0.180481 1441742566 -0.670227 -0.171265 -0.699219 0.180481 1441742566 -0.670227 -0.171265 -0.699219 0.180481 1441742566 -0.680420 -0.185120 -0.685608 0.181213 1441742566 -0.680420 -0.185120 -0.685608 0.181213 1441742566 -0.680420 -0.185120 -0.685608 0.181213 1441742566 -0.680420 -0.185120 -0.685608 0.181213 1441742566 -0.680420 -0.185120 -0.685608 0.181213 1441742566 -0.706543 -0.121765 -0.690430 0.096863 1441742566 -0.706543 -0.121765 -0.690430 0.096863 1441742566 -0.706543 -0.121765 -0.690430 0.096863 1441742566 -0.706543 -0.121765 -0.690430 0.096863 1441742566 -0.706543 -0.121765 -0.690430 0.096863 1441742566 -0.706543 -0.121765 -0.690430 0.096863 1441742566 -0.714783 -0.017334 -0.699097 -0.013672 1441742566 -0.714783 -0.017334 -0.699097 -0.013672 1441742566 -0.714783 -0.017334 -0.699097 -0.013672 1441742566 -0.714783 -0.017334 -0.699097 -0.013672 1441742566 -0.714783 -0.017334 -0.699097 -0.013672 1441742566 -0.714783 -0.017334 -0.699097 -0.013672 1441742566 -0.709045 0.085022 -0.690430 -0.115601 1441742566 -0.709045 0.085022 -0.690430 -0.115601 1441742566 -0.709045 0.085022 -0.690430 -0.115601 1441742566 -0.709045 0.085022 -0.690430 -0.115601 1441742566 -0.709045 0.085022 -0.690430 -0.115601 1441742566 -0.709045 0.085022 -0.690430 -0.115601 1441742566 -0.709045 0.085022 -0.690430 -0.115601 1441742566 -0.688354 0.197021 -0.662842 -0.219299 1441742566 -0.688354 0.197021 -0.662842 -0.219299 1441742566 -0.688354 0.197021 -0.662842 -0.219299 1441742566 -0.688354 0.197021 -0.662842 -0.219299 1441742566 -0.688354 0.197021 -0.662842 -0.219299 1441742566 -0.688354 0.197021 -0.662842 -0.219299 1441742566 -0.638733 0.329407 -0.614319 -0.325867 1441742566 -0.638733 0.329407 -0.614319 -0.325867 1441742566 -0.638733 0.329407 -0.614319 -0.325867 1441742566 -0.638733 0.329407 -0.614319 -0.325867 1441742566 -0.638733 0.329407 -0.614319 -0.325867 1441742566 -0.638733 0.329407 -0.614319 -0.325867 1441742566 -0.592712 0.427185 -0.558167 -0.393311 1441742566 -0.592712 0.427185 -0.558167 -0.393311 1441742566 -0.592712 0.427185 -0.558167 -0.393311 1441742566 -0.592712 0.427185 -0.558167 -0.393311 1441742566 -0.592712 0.427185 -0.558167 -0.393311 1441742566 -0.592712 0.427185 -0.558167 -0.393311 1441742566 -0.560120 0.487427 -0.503906 -0.441406 1441742566 -0.560120 0.487427 -0.503906 -0.441406 1441742566 -0.560120 0.487427 -0.503906 -0.441406 1441742566 -0.560120 0.487427 -0.503906 -0.441406 1441742566 -0.560120 0.487427 -0.503906 -0.441406 1441742566 -0.560120 0.487427 -0.503906 -0.441406 1441742566 -0.560120 0.487427 -0.503906 -0.441406 1441742566 -0.524353 0.540344 -0.445984 -0.484009 1441742566 -0.524353 0.540344 -0.445984 -0.484009 1441742566 -0.524353 0.540344 -0.445984 -0.484009 1441742566 -0.524353 0.540344 -0.445984 -0.484009 1441742566 -0.524353 0.540344 -0.445984 -0.484009 1441742566 -0.524353 0.540344 -0.445984 -0.484009 1441742566 -0.491516 0.583069 -0.389343 -0.516602 1441742566 -0.491516 0.583069 -0.389343 -0.516602 1441742566 -0.491516 0.583069 -0.389343 -0.516602 1441742566 -0.491516 0.583069 -0.389343 -0.516602 1441742566 -0.491516 0.583069 -0.389343 -0.516602 1441742567 -0.491516 0.583069 -0.389343 -0.516602 1441742567 -0.461243 0.614929 -0.322754 -0.552246 1441742567 -0.461243 0.614929 -0.322754 -0.552246 1441742567 -0.461243 0.614929 -0.322754 -0.552246 1441742567 -0.461243 0.614929 -0.322754 -0.552246 1441742567 -0.461243 0.614929 -0.322754 -0.552246 1441742567 -0.461243 0.614929 -0.322754 -0.552246 1441742567 -0.434326 0.638245 -0.262207 -0.579041 1441742567 -0.434326 0.638245 -0.262207 -0.579041 1441742567 -0.434326 0.638245 -0.262207 -0.579041 1441742567 -0.434326 0.638245 -0.262207 -0.579041 1441742567 -0.434326 0.638245 -0.262207 -0.579041 1441742567 -0.434326 0.638245 -0.262207 -0.579041 1441742567 -0.434326 0.638245 -0.262207 -0.579041 1441742567 -0.416992 0.653992 -0.216187 -0.593018 1441742567 -0.416992 0.653992 -0.216187 -0.593018 1441742567 -0.416992 0.653992 -0.216187 -0.593018 1441742567 -0.416992 0.653992 -0.216187 -0.593018 1441742567 -0.416992 0.653992 -0.216187 -0.593018 1441742567 -0.416992 0.653992 -0.216187 -0.593018 1441742567 -0.417175 0.654785 -0.209595 -0.594360 1441742567 -0.417175 0.654785 -0.209595 -0.594360 1441742567 -0.417175 0.654785 -0.209595 -0.594360 1441742567 -0.417175 0.654785 -0.209595 -0.594360 1441742567 -0.417175 0.654785 -0.209595 -0.594360 1441742567 -0.417175 0.654785 -0.209595 -0.594360 1441742567 -0.420471 0.655640 -0.226746 -0.584778 1441742567 -0.420471 0.655640 -0.226746 -0.584778 1441742567 -0.420471 0.655640 -0.226746 -0.584778 1441742567 -0.420471 0.655640 -0.226746 -0.584778 1441742567 -0.420471 0.655640 -0.226746 -0.584778 1441742567 -0.420471 0.655640 -0.226746 -0.584778 1441742567 -0.446838 0.642822 -0.268311 -0.561401 1441742567 -0.446838 0.642822 -0.268311 -0.561401 1441742567 -0.446838 0.642822 -0.268311 -0.561401 1441742567 -0.446838 0.642822 -0.268311 -0.561401 1441742567 -0.446838 0.642822 -0.268311 -0.561401 1441742567 -0.446838 0.642822 -0.268311 -0.561401 1441742567 -0.495544 0.607544 -0.336365 -0.521729 1441742567 -0.495544 0.607544 -0.336365 -0.521729 1441742567 -0.495544 0.607544 -0.336365 -0.521729 1441742567 -0.495544 0.607544 -0.336365 -0.521729 1441742567 -0.495544 0.607544 -0.336365 -0.521729 1441742567 -0.495544 0.607544 -0.336365 -0.521729 1441742567 -0.495544 0.607544 -0.336365 -0.521729 1441742567 -0.560181 0.546875 -0.416077 -0.462708 1441742567 -0.560181 0.546875 -0.416077 -0.462708 1441742567 -0.560181 0.546875 -0.416077 -0.462708 1441742567 -0.560181 0.546875 -0.416077 -0.462708 1441742567 -0.560181 0.546875 -0.416077 -0.462708 1441742567 -0.560181 0.546875 -0.416077 -0.462708 1441742567 -0.622864 0.468140 -0.490845 -0.389893 1441742567 -0.622864 0.468140 -0.490845 -0.389893 1441742567 -0.622864 0.468140 -0.490845 -0.389893 1441742567 -0.622864 0.468140 -0.490845 -0.389893 1441742567 -0.622864 0.468140 -0.490845 -0.389893 1441742567 -0.622864 0.468140 -0.490845 -0.389893 1441742567 -0.669189 0.387024 -0.554871 -0.307495 1441742567 -0.669189 0.387024 -0.554871 -0.307495 1441742567 -0.669189 0.387024 -0.554871 -0.307495 1441742567 -0.669189 0.387024 -0.554871 -0.307495 1441742567 -0.669189 0.387024 -0.554871 -0.307495 1441742567 -0.669189 0.387024 -0.554871 -0.307495 1441742567 -0.700195 0.297974 -0.610718 -0.219055 1441742567 -0.700195 0.297974 -0.610718 -0.219055 1441742567 -0.700195 0.297974 -0.610718 -0.219055 1441742567 -0.700195 0.297974 -0.610718 -0.219055 1441742567 -0.700195 0.297974 -0.610718 -0.219055 1441742567 -0.700195 0.297974 -0.610718 -0.219055 1441742567 -0.719360 0.198608 -0.654358 -0.122620 1441742567 -0.719360 0.198608 -0.654358 -0.122620 1441742567 -0.719360 0.198608 -0.654358 -0.122620 1441742567 -0.719360 0.198608 -0.654358 -0.122620 1441742567 -0.719360 0.198608 -0.654358 -0.122620 1441742567 -0.719360 0.198608 -0.654358 -0.122620 1441742567 -0.723206 0.102844 -0.682190 -0.033203 1441742567 -0.723206 0.102844 -0.682190 -0.033203 1441742567 -0.723206 0.102844 -0.682190 -0.033203 1441742567 -0.723206 0.102844 -0.682190 -0.033203 1441742567 -0.723206 0.102844 -0.682190 -0.033203 1441742567 -0.723206 0.102844 -0.682190 -0.033203 1441742567 -0.714050 0.024414 -0.698486 0.041504 1441742567 -0.714050 0.024414 -0.698486 0.041504 1441742567 -0.714050 0.024414 -0.698486 0.041504 1441742567 -0.714050 0.024414 -0.698486 0.041504 1441742567 -0.714050 0.024414 -0.698486 0.041504 1441742567 -0.714050 0.024414 -0.698486 0.041504 1441742567 -0.697266 -0.050720 -0.706665 0.109314 1441742567 -0.697266 -0.050720 -0.706665 0.109314 1441742567 -0.697266 -0.050720 -0.706665 0.109314 1441742567 -0.697266 -0.050720 -0.706665 0.109314 1441742567 -0.697266 -0.050720 -0.706665 0.109314 1441742567 -0.697266 -0.050720 -0.706665 0.109314 1441742567 -0.676270 -0.118347 -0.708618 0.162964 1441742567 -0.676270 -0.118347 -0.708618 0.162964 1441742567 -0.676270 -0.118347 -0.708618 0.162964 1441742567 -0.676270 -0.118347 -0.708618 0.162964 1441742567 -0.676270 -0.118347 -0.708618 0.162964 1441742567 -0.657959 -0.168335 -0.707581 0.195435 1441742567 -0.657959 -0.168335 -0.707581 0.195435 1441742567 -0.657959 -0.168335 -0.707581 0.195435 1441742567 -0.657959 -0.168335 -0.707581 0.195435 1441742567 -0.657959 -0.168335 -0.707581 0.195435 1441742567 -0.657959 -0.168335 -0.707581 0.195435 1441742567 -0.657959 -0.168335 -0.707581 0.195435 1441742567 -0.650085 -0.192749 -0.701660 0.218994 1441742567 -0.650085 -0.192749 -0.701660 0.218994 1441742567 -0.650085 -0.192749 -0.701660 0.218994 1441742567 -0.650085 -0.192749 -0.701660 0.218994 1441742567 -0.650085 -0.192749 -0.701660 0.218994 1441742568 -0.650574 -0.199951 -0.693237 0.237122 1441742568 -0.650574 -0.199951 -0.693237 0.237122 1441742568 -0.650574 -0.199951 -0.693237 0.237122 1441742568 -0.650574 -0.199951 -0.693237 0.237122 1441742568 -0.650574 -0.199951 -0.693237 0.237122 1441742568 -0.650574 -0.199951 -0.693237 0.237122 1441742568 -0.655457 -0.210510 -0.684021 0.241394 1441742568 -0.655457 -0.210510 -0.684021 0.241394 1441742568 -0.655457 -0.210510 -0.684021 0.241394 1441742568 -0.655457 -0.210510 -0.684021 0.241394 1441742568 -0.655457 -0.210510 -0.684021 0.241394 1441742568 -0.655457 -0.210510 -0.684021 0.241394 1441742568 -0.655457 -0.210510 -0.684021 0.241394 1441742568 -0.684998 -0.175659 -0.678894 0.197815 1441742568 -0.684998 -0.175659 -0.678894 0.197815 1441742568 -0.684998 -0.175659 -0.678894 0.197815 1441742568 -0.684998 -0.175659 -0.678894 0.197815 1441742568 -0.684998 -0.175659 -0.678894 0.197815 1441742568 -0.684998 -0.175659 -0.678894 0.197815 1441742568 -0.713928 -0.086121 -0.687805 0.099670 1441742568 -0.713928 -0.086121 -0.687805 0.099670 1441742568 -0.713928 -0.086121 -0.687805 0.099670 1441742568 -0.713928 -0.086121 -0.687805 0.099670 1441742568 -0.713928 -0.086121 -0.687805 0.099670 1441742568 -0.713928 -0.086121 -0.687805 0.099670 1441742568 -0.726990 0.040466 -0.685059 -0.025330 1441742568 -0.726990 0.040466 -0.685059 -0.025330 1441742568 -0.726990 0.040466 -0.685059 -0.025330 1441742568 -0.726990 0.040466 -0.685059 -0.025330 1441742568 -0.726990 0.040466 -0.685059 -0.025330 1441742568 -0.726990 0.040466 -0.685059 -0.025330 1441742568 -0.721130 0.170959 -0.655884 -0.143738 1441742568 -0.721130 0.170959 -0.655884 -0.143738 1441742568 -0.721130 0.170959 -0.655884 -0.143738 1441742568 -0.721130 0.170959 -0.655884 -0.143738 1441742568 -0.721130 0.170959 -0.655884 -0.143738 1441742568 -0.721130 0.170959 -0.655884 -0.143738 1441742568 -0.690796 0.296997 -0.604065 -0.264099 1441742568 -0.690796 0.296997 -0.604065 -0.264099 1441742568 -0.690796 0.296997 -0.604065 -0.264099 1441742568 -0.690796 0.296997 -0.604065 -0.264099 1441742568 -0.690796 0.296997 -0.604065 -0.264099 1441742568 -0.690796 0.296997 -0.604065 -0.264099 1441742568 -0.690796 0.296997 -0.604065 -0.264099 1441742568 -0.642883 0.406372 -0.531982 -0.372314 1441742568 -0.642883 0.406372 -0.531982 -0.372314 1441742568 -0.642883 0.406372 -0.531982 -0.372314 1441742568 -0.642883 0.406372 -0.531982 -0.372314 1441742568 -0.642883 0.406372 -0.531982 -0.372314 1441742568 -0.642883 0.406372 -0.531982 -0.372314 1441742568 -0.585938 0.490540 -0.457947 -0.454285 1441742568 -0.585938 0.490540 -0.457947 -0.454285 1441742568 -0.585938 0.490540 -0.457947 -0.454285 1441742568 -0.585938 0.490540 -0.457947 -0.454285 1441742568 -0.585938 0.490540 -0.457947 -0.454285 1441742568 -0.585938 0.490540 -0.457947 -0.454285 1441742568 -0.585938 0.490540 -0.457947 -0.454285 1441742568 -0.526550 0.551819 -0.382751 -0.521362 1441742568 -0.526550 0.551819 -0.382751 -0.521362 1441742568 -0.526550 0.551819 -0.382751 -0.521362 1441742568 -0.526550 0.551819 -0.382751 -0.521362 1441742568 -0.526550 0.551819 -0.382751 -0.521362 1441742568 -0.526550 0.551819 -0.382751 -0.521362 1441742568 -0.464905 0.602966 -0.297974 -0.575806 1441742568 -0.464905 0.602966 -0.297974 -0.575806 1441742568 -0.464905 0.602966 -0.297974 -0.575806 1441742568 -0.464905 0.602966 -0.297974 -0.575806 1441742568 -0.464905 0.602966 -0.297974 -0.575806 1441742568 -0.464905 0.602966 -0.297974 -0.575806 1441742568 -0.464905 0.602966 -0.297974 -0.575806 1441742568 -0.428528 0.628906 -0.229126 -0.606873 1441742568 -0.428528 0.628906 -0.229126 -0.606873 1441742568 -0.428528 0.628906 -0.229126 -0.606873 1441742568 -0.428528 0.628906 -0.229126 -0.606873 1441742568 -0.428528 0.628906 -0.229126 -0.606873 1441742568 -0.428528 0.628906 -0.229126 -0.606873 1441742568 -0.413757 0.639954 -0.188782 -0.619446 1441742568 -0.413757 0.639954 -0.188782 -0.619446 1441742568 -0.413757 0.639954 -0.188782 -0.619446 1441742568 -0.413757 0.639954 -0.188782 -0.619446 1441742568 -0.413757 0.639954 -0.188782 -0.619446 1441742568 -0.413757 0.639954 -0.188782 -0.619446 1441742568 -0.424561 0.638000 -0.177612 -0.617432 1441742568 -0.424561 0.638000 -0.177612 -0.617432 1441742568 -0.424561 0.638000 -0.177612 -0.617432 1441742568 -0.424561 0.638000 -0.177612 -0.617432 1441742568 -0.424561 0.638000 -0.177612 -0.617432 1441742568 -0.424561 0.638000 -0.177612 -0.617432 1441742568 -0.455933 0.624390 -0.198914 -0.602234 1441742568 -0.455933 0.624390 -0.198914 -0.602234 1441742568 -0.455933 0.624390 -0.198914 -0.602234 1441742568 -0.455933 0.624390 -0.198914 -0.602234 1441742568 -0.455933 0.624390 -0.198914 -0.602234 1441742568 -0.455933 0.624390 -0.198914 -0.602234 1441742568 -0.455933 0.624390 -0.198914 -0.602234 1441742568 -0.500610 0.606018 -0.247620 -0.566467 1441742568 -0.500610 0.606018 -0.247620 -0.566467 1441742568 -0.500610 0.606018 -0.247620 -0.566467 1441742568 -0.500610 0.606018 -0.247620 -0.566467 1441742568 -0.500610 0.606018 -0.247620 -0.566467 1441742568 -0.500610 0.606018 -0.247620 -0.566467 1441742568 -0.549316 0.576355 -0.312927 -0.517883 1441742568 -0.549316 0.576355 -0.312927 -0.517883 1441742568 -0.549316 0.576355 -0.312927 -0.517883 1441742568 -0.549316 0.576355 -0.312927 -0.517883 1441742568 -0.549316 0.576355 -0.312927 -0.517883 1441742568 -0.602356 0.529602 -0.386475 -0.455444 1441742568 -0.602356 0.529602 -0.386475 -0.455444 1441742568 -0.602356 0.529602 -0.386475 -0.455444 1441742568 -0.602356 0.529602 -0.386475 -0.455444 1441742568 -0.602356 0.529602 -0.386475 -0.455444 1441742568 -0.602356 0.529602 -0.386475 -0.455444 1441742568 -0.602356 0.529602 -0.386475 -0.455444 1441742568 -0.655945 0.462708 -0.462708 -0.376343 1441742569 -0.655945 0.462708 -0.462708 -0.376343 1441742569 -0.655945 0.462708 -0.462708 -0.376343 1441742569 -0.655945 0.462708 -0.462708 -0.376343 1441742569 -0.655945 0.462708 -0.462708 -0.376343 1441742569 -0.655945 0.462708 -0.462708 -0.376343 1441742569 -0.700562 0.381104 -0.532776 -0.283264 1441742569 -0.700562 0.381104 -0.532776 -0.283264 1441742569 -0.700562 0.381104 -0.532776 -0.283264 1441742569 -0.700562 0.381104 -0.532776 -0.283264 1441742569 -0.700562 0.381104 -0.532776 -0.283264 1441742569 -0.700562 0.381104 -0.532776 -0.283264 1441742569 -0.700562 0.381104 -0.532776 -0.283264 1441742569 -0.724426 0.304993 -0.587463 -0.192688 1441742569 -0.724426 0.304993 -0.587463 -0.192688 1441742569 -0.724426 0.304993 -0.587463 -0.192688 1441742569 -0.724426 0.304993 -0.587463 -0.192688 1441742569 -0.724426 0.304993 -0.587463 -0.192688 1441742569 -0.724426 0.304993 -0.587463 -0.192688 1441742569 -0.733704 0.234985 -0.628540 -0.107056 1441742569 -0.733704 0.234985 -0.628540 -0.107056 1441742569 -0.733704 0.234985 -0.628540 -0.107056 1441742569 -0.733704 0.234985 -0.628540 -0.107056 1441742569 -0.733704 0.234985 -0.628540 -0.107056 1441742569 -0.733704 0.234985 -0.628540 -0.107056 1441742569 -0.732361 0.159241 -0.661987 -0.013123 1441742569 -0.732361 0.159241 -0.661987 -0.013123 1441742569 -0.732361 0.159241 -0.661987 -0.013123 1441742569 -0.732361 0.159241 -0.661987 -0.013123 1441742569 -0.732361 0.159241 -0.661987 -0.013123 1441742569 -0.732361 0.159241 -0.661987 -0.013123 1441742569 -0.722351 0.073547 -0.682678 0.082520 1441742569 -0.722351 0.073547 -0.682678 0.082520 1441742569 -0.722351 0.073547 -0.682678 0.082520 1441742569 -0.722351 0.073547 -0.682678 0.082520 1441742569 -0.722351 0.073547 -0.682678 0.082520 1441742569 -0.700195 -0.034485 -0.691833 0.173218 1441742569 -0.700195 -0.034485 -0.691833 0.173218 1441742569 -0.700195 -0.034485 -0.691833 0.173218 1441742569 -0.700195 -0.034485 -0.691833 0.173218 1441742569 -0.700195 -0.034485 -0.691833 0.173218 1441742569 -0.700195 -0.034485 -0.691833 0.173218 1441742569 -0.700195 -0.034485 -0.691833 0.173218 1441742569 -0.681946 -0.106812 -0.682739 0.239868 1441742569 -0.681946 -0.106812 -0.682739 0.239868 1441742569 -0.681946 -0.106812 -0.682739 0.239868 1441742569 -0.681946 -0.106812 -0.682739 0.239868 1441742569 -0.681946 -0.106812 -0.682739 0.239868 1441742569 -0.681946 -0.106812 -0.682739 0.239868 1441742569 -0.666382 -0.153320 -0.672485 0.283386 1441742569 -0.666382 -0.153320 -0.672485 0.283386 1441742569 -0.666382 -0.153320 -0.672485 0.283386 1441742569 -0.666382 -0.153320 -0.672485 0.283386 1441742569 -0.666382 -0.153320 -0.672485 0.283386 1441742569 -0.663086 -0.156372 -0.668579 0.298157 1441742569 -0.663086 -0.156372 -0.668579 0.298157 1441742569 -0.663086 -0.156372 -0.668579 0.298157 1441742569 -0.663086 -0.156372 -0.668579 0.298157 1441742569 -0.663086 -0.156372 -0.668579 0.298157 1441742569 -0.663086 -0.156372 -0.668579 0.298157 1441742569 -0.663086 -0.156372 -0.668579 0.298157 1441742569 -0.671387 -0.170898 -0.650391 0.311707 1441742569 -0.671387 -0.170898 -0.650391 0.311707 1441742569 -0.671387 -0.170898 -0.650391 0.311707 1441742569 -0.671387 -0.170898 -0.650391 0.311707 1441742569 -0.671387 -0.170898 -0.650391 0.311707 1441742569 -0.703369 -0.147400 -0.636963 0.279114 1441742569 -0.703369 -0.147400 -0.636963 0.279114 1441742569 -0.703369 -0.147400 -0.636963 0.279114 1441742569 -0.703369 -0.147400 -0.636963 0.279114 1441742569 -0.703369 -0.147400 -0.636963 0.279114 1441742569 -0.703369 -0.147400 -0.636963 0.279114 1441742569 -0.703369 -0.147400 -0.636963 0.279114 1441742569 -0.744263 -0.071167 -0.636963 0.188049 1441742569 -0.744263 -0.071167 -0.636963 0.188049 1441742569 -0.744263 -0.071167 -0.636963 0.188049 1441742569 -0.744263 -0.071167 -0.636963 0.188049 1441742569 -0.744263 -0.071167 -0.636963 0.188049 1441742569 -0.744263 -0.071167 -0.636963 0.188049 1441742569 -0.764282 0.023804 -0.640015 0.075867 1441742569 -0.764282 0.023804 -0.640015 0.075867 1441742569 -0.764282 0.023804 -0.640015 0.075867 1441742569 -0.764282 0.023804 -0.640015 0.075867 1441742569 -0.764282 0.023804 -0.640015 0.075867 1441742569 -0.762268 0.119263 -0.635437 -0.031860 1441742569 -0.762268 0.119263 -0.635437 -0.031860 1441742569 -0.762268 0.119263 -0.635437 -0.031860 1441742569 -0.762268 0.119263 -0.635437 -0.031860 1441742569 -0.762268 0.119263 -0.635437 -0.031860 1441742569 -0.762268 0.119263 -0.635437 -0.031860 1441742569 -0.762268 0.119263 -0.635437 -0.031860 1441742569 -0.747009 0.208984 -0.617371 -0.131226 1441742569 -0.747009 0.208984 -0.617371 -0.131226 1441742569 -0.747009 0.208984 -0.617371 -0.131226 1441742569 -0.747009 0.208984 -0.617371 -0.131226 1441742569 -0.747009 0.208984 -0.617371 -0.131226 1441742569 -0.727478 0.292236 -0.579956 -0.221741 1441742569 -0.727478 0.292236 -0.579956 -0.221741 1441742569 -0.727478 0.292236 -0.579956 -0.221741 1441742569 -0.727478 0.292236 -0.579956 -0.221741 1441742569 -0.727478 0.292236 -0.579956 -0.221741 1441742569 -0.727478 0.292236 -0.579956 -0.221741 1441742569 -0.698547 0.363770 -0.535217 -0.305481 1441742569 -0.698547 0.363770 -0.535217 -0.305481 1441742569 -0.698547 0.363770 -0.535217 -0.305481 1441742569 -0.698547 0.363770 -0.535217 -0.305481 1441742569 -0.698547 0.363770 -0.535217 -0.305481 1441742569 -0.653198 0.438599 -0.484131 -0.382874 1441742569 -0.653198 0.438599 -0.484131 -0.382874 1441742570 -0.653198 0.438599 -0.484131 -0.382874 1441742570 -0.653198 0.438599 -0.484131 -0.382874 1441742570 -0.653198 0.438599 -0.484131 -0.382874 1441742570 -0.653198 0.438599 -0.484131 -0.382874 1441742570 -0.653198 0.438599 -0.484131 -0.382874 1441742570 -0.601501 0.510376 -0.422791 -0.446106 1441742570 -0.601501 0.510376 -0.422791 -0.446106 1441742570 -0.601501 0.510376 -0.422791 -0.446106 1441742570 -0.601501 0.510376 -0.422791 -0.446106 1441742570 -0.601501 0.510376 -0.422791 -0.446106 1441742570 -0.601501 0.510376 -0.422791 -0.446106 1441742570 -0.552429 0.569092 -0.353333 -0.496155 1441742570 -0.552429 0.569092 -0.353333 -0.496155 1441742570 -0.552429 0.569092 -0.353333 -0.496155 1441742570 -0.552429 0.569092 -0.353333 -0.496155 1441742570 -0.552429 0.569092 -0.353333 -0.496155 1441742570 -0.552429 0.569092 -0.353333 -0.496155 1441742570 -0.505615 0.621033 -0.285583 -0.526489 1441742570 -0.505615 0.621033 -0.285583 -0.526489 1441742570 -0.505615 0.621033 -0.285583 -0.526489 1441742570 -0.505615 0.621033 -0.285583 -0.526489 1441742570 -0.505615 0.621033 -0.285583 -0.526489 1441742570 -0.505615 0.621033 -0.285583 -0.526489 1441742570 -0.481018 0.649109 -0.236450 -0.539856 1441742570 -0.481018 0.649109 -0.236450 -0.539856 1441742570 -0.481018 0.649109 -0.236450 -0.539856 1441742570 -0.481018 0.649109 -0.236450 -0.539856 1441742570 -0.481018 0.649109 -0.236450 -0.539856 1441742570 -0.481018 0.649109 -0.236450 -0.539856 1441742570 -0.498474 0.644714 -0.243774 -0.525818 1441742570 -0.498474 0.644714 -0.243774 -0.525818 1441742570 -0.498474 0.644714 -0.243774 -0.525818 1441742570 -0.498474 0.644714 -0.243774 -0.525818 1441742570 -0.498474 0.644714 -0.243774 -0.525818 1441742570 -0.498474 0.644714 -0.243774 -0.525818 1441742570 -0.542053 0.615479 -0.293884 -0.490967 1441742570 -0.542053 0.615479 -0.293884 -0.490967 1441742570 -0.542053 0.615479 -0.293884 -0.490967 1441742570 -0.542053 0.615479 -0.293884 -0.490967 1441742570 -0.542053 0.615479 -0.293884 -0.490967 1441742570 -0.542053 0.615479 -0.293884 -0.490967 1441742570 -0.589600 0.570923 -0.360840 -0.442993 1441742570 -0.589600 0.570923 -0.360840 -0.442993 1441742570 -0.589600 0.570923 -0.360840 -0.442993 1441742570 -0.589600 0.570923 -0.360840 -0.442993 1441742570 -0.589600 0.570923 -0.360840 -0.442993 1441742570 -0.589600 0.570923 -0.360840 -0.442993 1441742570 -0.634033 0.513550 -0.433105 -0.383118 1441742570 -0.634033 0.513550 -0.433105 -0.383118 1441742570 -0.634033 0.513550 -0.433105 -0.383118 1441742570 -0.634033 0.513550 -0.433105 -0.383118 1441742570 -0.634033 0.513550 -0.433105 -0.383118 1441742570 -0.634033 0.513550 -0.433105 -0.383118 1441742570 -0.634033 0.513550 -0.433105 -0.383118 1441742570 -0.670166 0.444275 -0.504761 -0.314331 1441742570 -0.670166 0.444275 -0.504761 -0.314331 1441742570 -0.670166 0.444275 -0.504761 -0.314331 1441742570 -0.670166 0.444275 -0.504761 -0.314331 1441742570 -0.670166 0.444275 -0.504761 -0.314331 1441742570 -0.670166 0.444275 -0.504761 -0.314331 1441742570 -0.691833 0.371521 -0.566711 -0.249512 1441742570 -0.691833 0.371521 -0.566711 -0.249512 1441742570 -0.691833 0.371521 -0.566711 -0.249512 1441742570 -0.691833 0.371521 -0.566711 -0.249512 1441742570 -0.691833 0.371521 -0.566711 -0.249512 1441742570 -0.691833 0.371521 -0.566711 -0.249512 1441742570 -0.707092 0.292114 -0.618958 -0.177979 1441742570 -0.707092 0.292114 -0.618958 -0.177979 1441742570 -0.707092 0.292114 -0.618958 -0.177979 1441742570 -0.707092 0.292114 -0.618958 -0.177979 1441742570 -0.707092 0.292114 -0.618958 -0.177979 1441742570 -0.707092 0.292114 -0.618958 -0.177979 1441742570 -0.713379 0.201843 -0.663696 -0.099548 1441742570 -0.713379 0.201843 -0.663696 -0.099548 1441742570 -0.713379 0.201843 -0.663696 -0.099548 1441742570 -0.713379 0.201843 -0.663696 -0.099548 1441742570 -0.713379 0.201843 -0.663696 -0.099548 1441742570 -0.713379 0.201843 -0.663696 -0.099548 1441742570 -0.709595 0.115051 -0.694702 -0.026245 1441742570 -0.709595 0.115051 -0.694702 -0.026245 1441742570 -0.709595 0.115051 -0.694702 -0.026245 1441742570 -0.709595 0.115051 -0.694702 -0.026245 1441742570 -0.709595 0.115051 -0.694702 -0.026245 1441742570 -0.709595 0.115051 -0.694702 -0.026245 1441742570 -0.697388 0.032654 -0.714722 0.042786 1441742570 -0.697388 0.032654 -0.714722 0.042786 1441742570 -0.697388 0.032654 -0.714722 0.042786 1441742570 -0.697388 0.032654 -0.714722 0.042786 1441742570 -0.697388 0.032654 -0.714722 0.042786 1441742570 -0.697388 0.032654 -0.714722 0.042786 1441742570 -0.676086 -0.055237 -0.726379 0.110962 1441742570 -0.676086 -0.055237 -0.726379 0.110962 1441742570 -0.676086 -0.055237 -0.726379 0.110962 1441742570 -0.676086 -0.055237 -0.726379 0.110962 1441742570 -0.676086 -0.055237 -0.726379 0.110962 1441742570 -0.676086 -0.055237 -0.726379 0.110962 1441742570 -0.651672 -0.139771 -0.726807 0.166199 1441742570 -0.651672 -0.139771 -0.726807 0.166199 1441742570 -0.651672 -0.139771 -0.726807 0.166199 1441742570 -0.651672 -0.139771 -0.726807 0.166199 1441742570 -0.651672 -0.139771 -0.726807 0.166199 1441742570 -0.651672 -0.139771 -0.726807 0.166199 1441742570 -0.651672 -0.139771 -0.726807 0.166199 1441742570 -0.633423 -0.197693 -0.721680 0.197449 1441742570 -0.633423 -0.197693 -0.721680 0.197449 1441742570 -0.633423 -0.197693 -0.721680 0.197449 1441742570 -0.633423 -0.197693 -0.721680 0.197449 1441742570 -0.633423 -0.197693 -0.721680 0.197449 1441742570 -0.624390 -0.231201 -0.716675 0.207825 1441742570 -0.624390 -0.231201 -0.716675 0.207825 1441742570 -0.624390 -0.231201 -0.716675 0.207825 1441742571 -0.624390 -0.231201 -0.716675 0.207825 1441742571 -0.624390 -0.231201 -0.716675 0.207825 1441742571 -0.624390 -0.231201 -0.716675 0.207825 1441742571 -0.637756 -0.223267 -0.712341 0.189880 1441742571 -0.637756 -0.223267 -0.712341 0.189880 1441742571 -0.637756 -0.223267 -0.712341 0.189880 1441742571 -0.637756 -0.223267 -0.712341 0.189880 1441742571 -0.637756 -0.223267 -0.712341 0.189880 1441742571 -0.637756 -0.223267 -0.712341 0.189880 1441742571 -0.661743 -0.162109 -0.720093 0.131836 1441742571 -0.661743 -0.162109 -0.720093 0.131836 1441742571 -0.661743 -0.162109 -0.720093 0.131836 1441742571 -0.661743 -0.162109 -0.720093 0.131836 1441742571 -0.661743 -0.162109 -0.720093 0.131836 1441742571 -0.661743 -0.162109 -0.720093 0.131836 1441742571 -0.680115 -0.071472 -0.728027 0.049255 1441742571 -0.680115 -0.071472 -0.728027 0.049255 1441742571 -0.680115 -0.071472 -0.728027 0.049255 1441742571 -0.680115 -0.071472 -0.728027 0.049255 1441742571 -0.680115 -0.071472 -0.728027 0.049255 1441742571 -0.680115 -0.071472 -0.728027 0.049255 1441742571 -0.680115 -0.071472 -0.728027 0.049255 1441742571 -0.687561 0.035156 -0.723755 -0.047424 1441742571 -0.687561 0.035156 -0.723755 -0.047424 1441742571 -0.687561 0.035156 -0.723755 -0.047424 1441742571 -0.687561 0.035156 -0.723755 -0.047424 1441742571 -0.687561 0.035156 -0.723755 -0.047424 1441742571 -0.687561 0.035156 -0.723755 -0.047424 1441742571 -0.680603 0.150085 -0.701111 -0.151123 1441742571 -0.680603 0.150085 -0.701111 -0.151123 1441742571 -0.680603 0.150085 -0.701111 -0.151123 1441742571 -0.680603 0.150085 -0.701111 -0.151123 1441742571 -0.680603 0.150085 -0.701111 -0.151123 1441742571 -0.680603 0.150085 -0.701111 -0.151123 1441742571 -0.661560 0.256042 -0.658875 -0.250488 1441742571 -0.661560 0.256042 -0.658875 -0.250488 1441742571 -0.661560 0.256042 -0.658875 -0.250488 1441742571 -0.661560 0.256042 -0.658875 -0.250488 1441742571 -0.661560 0.256042 -0.658875 -0.250488 1441742571 -0.661560 0.256042 -0.658875 -0.250488 1441742571 -0.661560 0.256042 -0.658875 -0.250488 1441742571 -0.625732 0.357910 -0.598755 -0.349182 1441742571 -0.625732 0.357910 -0.598755 -0.349182 1441742571 -0.625732 0.357910 -0.598755 -0.349182 1441742571 -0.625732 0.357910 -0.598755 -0.349182 1441742571 -0.625732 0.357910 -0.598755 -0.349182 1441742571 -0.625732 0.357910 -0.598755 -0.349182 1441742571 -0.571228 0.451965 -0.531128 -0.432983 1441742571 -0.571228 0.451965 -0.531128 -0.432983 1441742571 -0.571228 0.451965 -0.531128 -0.432983 1441742571 -0.571228 0.451965 -0.531128 -0.432983 1441742571 -0.571228 0.451965 -0.531128 -0.432983 1441742571 -0.571228 0.451965 -0.531128 -0.432983 1441742571 -0.510803 0.530823 -0.461426 -0.494385 1441742571 -0.510803 0.530823 -0.461426 -0.494385 1441742571 -0.510803 0.530823 -0.461426 -0.494385 1441742571 -0.510803 0.530823 -0.461426 -0.494385 1441742571 -0.510803 0.530823 -0.461426 -0.494385 1441742571 -0.510803 0.530823 -0.461426 -0.494385 1441742571 -0.454468 0.594421 -0.384766 -0.540466 1441742571 -0.454468 0.594421 -0.384766 -0.540466 1441742571 -0.454468 0.594421 -0.384766 -0.540466 1441742571 -0.454468 0.594421 -0.384766 -0.540466 1441742571 -0.454468 0.594421 -0.384766 -0.540466 1441742571 -0.454468 0.594421 -0.384766 -0.540466 1441742571 -0.412231 0.634644 -0.316589 -0.571960 1441742571 -0.412231 0.634644 -0.316589 -0.571960 1441742571 -0.412231 0.634644 -0.316589 -0.571960 1441742571 -0.412231 0.634644 -0.316589 -0.571960 1441742571 -0.412231 0.634644 -0.316589 -0.571960 1441742571 -0.412231 0.634644 -0.316589 -0.571960 1441742571 -0.382874 0.657593 -0.265442 -0.592102 1441742571 -0.382874 0.657593 -0.265442 -0.592102 1441742571 -0.382874 0.657593 -0.265442 -0.592102 1441742571 -0.382874 0.657593 -0.265442 -0.592102 1441742571 -0.382874 0.657593 -0.265442 -0.592102 1441742571 -0.382874 0.657593 -0.265442 -0.592102 1441742571 -0.364136 0.673218 -0.222839 -0.603821 1441742571 -0.364136 0.673218 -0.222839 -0.603821 1441742571 -0.364136 0.673218 -0.222839 -0.603821 1441742571 -0.364136 0.673218 -0.222839 -0.603821 1441742571 -0.364136 0.673218 -0.222839 -0.603821 1441742571 -0.364136 0.673218 -0.222839 -0.603821 1441742571 -0.371399 0.674561 -0.208740 -0.602905 1441742571 -0.371399 0.674561 -0.208740 -0.602905 1441742571 -0.371399 0.674561 -0.208740 -0.602905 1441742571 -0.371399 0.674561 -0.208740 -0.602905 1441742571 -0.371399 0.674561 -0.208740 -0.602905 1441742571 -0.371399 0.674561 -0.208740 -0.602905 1441742571 -0.403564 0.659668 -0.228516 -0.591431 1441742571 -0.403564 0.659668 -0.228516 -0.591431 1441742571 -0.403564 0.659668 -0.228516 -0.591431 1441742571 -0.403564 0.659668 -0.228516 -0.591431 1441742571 -0.403564 0.659668 -0.228516 -0.591431 1441742571 -0.403564 0.659668 -0.228516 -0.591431 1441742571 -0.403564 0.659668 -0.228516 -0.591431 1441742571 -0.455505 0.630981 -0.278137 -0.563049 1441742571 -0.455505 0.630981 -0.278137 -0.563049 1441742571 -0.455505 0.630981 -0.278137 -0.563049 1441742571 -0.455505 0.630981 -0.278137 -0.563049 1441742571 -0.455505 0.630981 -0.278137 -0.563049 1441742571 -0.455505 0.630981 -0.278137 -0.563049 1441742571 -0.518799 0.585999 -0.353455 -0.512390 1441742571 -0.518799 0.585999 -0.353455 -0.512390 1441742571 -0.518799 0.585999 -0.353455 -0.512390 1441742571 -0.518799 0.585999 -0.353455 -0.512390 1441742571 -0.518799 0.585999 -0.353455 -0.512390 1441742571 -0.518799 0.585999 -0.353455 -0.512390 1441742571 -0.574036 0.531128 -0.429688 -0.451477 1441742571 -0.574036 0.531128 -0.429688 -0.451477 1441742571 -0.574036 0.531128 -0.429688 -0.451477 1441742571 -0.574036 0.531128 -0.429688 -0.451477 1441742572 -0.574036 0.531128 -0.429688 -0.451477 1441742572 -0.574036 0.531128 -0.429688 -0.451477 1441742572 -0.574036 0.531128 -0.429688 -0.451477 1441742572 -0.619934 0.473145 -0.495300 -0.382813 1441742572 -0.619934 0.473145 -0.495300 -0.382813 1441742572 -0.619934 0.473145 -0.495300 -0.382813 1441742572 -0.619934 0.473145 -0.495300 -0.382813 1441742572 -0.619934 0.473145 -0.495300 -0.382813 1441742572 -0.619934 0.473145 -0.495300 -0.382813 1441742572 -0.657104 0.410278 -0.551270 -0.309814 1441742572 -0.657104 0.410278 -0.551270 -0.309814 1441742572 -0.657104 0.410278 -0.551270 -0.309814 1441742572 -0.657104 0.410278 -0.551270 -0.309814 1441742572 -0.657104 0.410278 -0.551270 -0.309814 1441742572 -0.657104 0.410278 -0.551270 -0.309814 1441742572 -0.686035 0.346130 -0.594788 -0.236328 1441742572 -0.686035 0.346130 -0.594788 -0.236328 1441742572 -0.686035 0.346130 -0.594788 -0.236328 1441742572 -0.686035 0.346130 -0.594788 -0.236328 1441742572 -0.686035 0.346130 -0.594788 -0.236328 1441742572 -0.686035 0.346130 -0.594788 -0.236328 1441742572 -0.701660 0.277649 -0.636353 -0.160400 1441742572 -0.701660 0.277649 -0.636353 -0.160400 1441742572 -0.701660 0.277649 -0.636353 -0.160400 1441742572 -0.701660 0.277649 -0.636353 -0.160400 1441742572 -0.701660 0.277649 -0.636353 -0.160400 1441742572 -0.701660 0.277649 -0.636353 -0.160400 1441742572 -0.708313 0.205505 -0.669250 -0.090881 1441742572 
-0.709656 0.261963 -0.614380 -0.224487 1441742574 -0.703796 0.282349 -0.599915 -0.255188 1441742574 -0.703796 0.282349 -0.599915 -0.255188 1441742574 -0.703796 0.282349 -0.599915 -0.255188 1441742574 -0.703796 0.282349 -0.599915 -0.255188 1441742574 -0.703796 0.282349 -0.599915 -0.255188 1441742574 -0.703796 0.282349 -0.599915 -0.255188 1441742574 -0.690063 0.312622 -0.581116 -0.297485 1441742574 -0.690063 0.312622 -0.581116 -0.297485 1441742574 -0.690063 0.312622 -0.581116 -0.297485 1441742574 -0.690063 0.312622 -0.581116 -0.297485 1441742574 -0.690063 0.312622 -0.581116 -0.297485 1441742574 -0.690063 0.312622 -0.581116 -0.297485 1441742574 -0.690063 0.312622 -0.581116 -0.297485 1441742574 -0.671265 0.347595 -0.556702 -0.344604 1441742574 -0.671265 0.347595 -0.556702 -0.344604 1441742574 -0.671265 0.347595 -0.556702 -0.344604 1441742574 -0.671265 0.347595 -0.556702 -0.344604 1441742574 -0.671265 0.347595 -0.556702 -0.344604 1441742574 -0.671265 0.347595 -0.556702 -0.344604 1441742574 -0.640137 0.393677 -0.525024 -0.399597 1441742574 -0.640137 0.393677 -0.525024 -0.399597 1441742574 -0.640137 0.393677 -0.525024 -0.399597 1441742574 -0.640137 0.393677 -0.525024 -0.399597 1441742574 -0.640137 0.393677 -0.525024 -0.399597 1441742574 -0.640137 0.393677 -0.525024 -0.399597 1441742574 -0.598267 0.446533 -0.486877 -0.453613 1441742574 -0.598267 0.446533 -0.486877 -0.453613 1441742574 -0.598267 0.446533 -0.486877 -0.453613 1441742574 -0.598267 0.446533 -0.486877 -0.453613 1441742574 -0.598267 0.446533 -0.486877 -0.453613 1441742574 -0.598267 0.446533 -0.486877 -0.453613 1441742574 -0.598267 0.446533 -0.486877 -0.453613 1441742574 -0.555847 0.488770 -0.447754 -0.501709 1441742574 -0.555847 0.488770 -0.447754 -0.501709 1441742574 -0.555847 0.488770 -0.447754 -0.501709 1441742574 -0.555847 0.488770 -0.447754 -0.501709 1441742574 -0.555847 0.488770 -0.447754 -0.501709 1441742574 -0.555847 0.488770 -0.447754 -0.501709 1441742574 -0.490906 0.551636 -0.381287 -0.556213 1441742574 -0.490906 0.551636 -0.381287 -0.556213 1441742574 -0.490906 0.551636 -0.381287 -0.556213 1441742574 -0.490906 0.551636 -0.381287 -0.556213 1441742574 -0.490906 0.551636 -0.381287 -0.556213 1441742574 -0.490906 0.551636 -0.381287 -0.556213 1441742574 -0.434692 0.606506 -0.307739 -0.590332 1441742574 -0.434692 0.606506 -0.307739 -0.590332 1441742574 -0.434692 0.606506 -0.307739 -0.590332 1441742574 -0.434692 0.606506 -0.307739 -0.590332 1441742574 -0.434692 0.606506 -0.307739 -0.590332 1441742574 -0.434692 0.606506 -0.307739 -0.590332 1441742574 -0.434692 0.606506 -0.307739 -0.590332 1441742574 -0.411377 0.625366 -0.260315 -0.609924 1441742574 -0.411377 0.625366 -0.260315 -0.609924 1441742574 -0.411377 0.625366 -0.260315 -0.609924 1441742574 -0.411377 0.625366 -0.260315 -0.609924 1441742574 -0.411377 0.625366 -0.260315 -0.609924 1441742574 -0.411377 0.625366 -0.260315 -0.609924 1441742574 -0.391724 0.639404 -0.234680 -0.618591 1441742575 -0.391724 0.639404 -0.234680 -0.618591 1441742575 -0.391724 0.639404 -0.234680 -0.618591 1441742575 -0.391724 0.639404 -0.234680 -0.618591 1441742575 -0.391724 0.639404 -0.234680 -0.618591 1441742575 -0.391724 0.639404 -0.234680 -0.618591 1441742575 -0.395569 0.642334 -0.237305 -0.612122 1441742575 -0.395569 0.642334 -0.237305 -0.612122 1441742575 -0.395569 0.642334 -0.237305 -0.612122 1441742575 -0.395569 0.642334 -0.237305 -0.612122 1441742575 -0.395569 0.642334 -0.237305 -0.612122 1441742575 -0.395569 0.642334 -0.237305 -0.612122 1441742575 -0.415405 0.635559 -0.263184 -0.595276 1441742575 -0.415405 0.635559 -0.263184 -0.595276 1441742575 -0.415405 0.635559 -0.263184 -0.595276 1441742575 -0.415405 0.635559 -0.263184 -0.595276 1441742575 -0.415405 0.635559 -0.263184 -0.595276 1441742575 -0.415405 0.635559 -0.263184 -0.595276 1441742575 -0.415405 0.635559 -0.263184 -0.595276 1441742575 -0.454590 0.615784 -0.312012 -0.562927 1441742575 -0.454590 0.615784 -0.312012 -0.562927 1441742575 -0.454590 0.615784 -0.312012 -0.562927 1441742575 -0.454590 0.615784 -0.312012 -0.562927 1441742575 -0.454590 0.615784 -0.312012 -0.562927 1441742575 -0.498474 0.582947 -0.372620 -0.522339 1441742575 -0.498474 0.582947 -0.372620 -0.522339 1441742575 -0.498474 0.582947 -0.372620 -0.522339 1441742575 -0.498474 0.582947 -0.372620 -0.522339 1441742575 -0.498474 0.582947 -0.372620 -0.522339 1441742575 -0.498474 0.582947 -0.372620 -0.522339 1441742575 -0.498474 0.582947 -0.372620 -0.522339 1441742575 -0.546204 0.539673 -0.436951 -0.468506 1441742575 -0.546204 0.539673 -0.436951 -0.468506 1441742575 -0.546204 0.539673 -0.436951 -0.468506 1441742575 -0.546204 0.539673 -0.436951 -0.468506 1441742575 -0.546204 0.539673 -0.436951 -0.468506 1441742575 -0.546204 0.539673 -0.436951 -0.468506 1441742575 -0.598267 0.476196 -0.505493 -0.399841 1441742575 -0.598267 0.476196 -0.505493 -0.399841 1441742575 -0.598267 0.476196 -0.505493 -0.399841 1441742575 -0.598267 0.476196 -0.505493 -0.399841 1441742575 -0.598267 0.476196 -0.505493 -0.399841 1441742575 -0.598267 0.476196 -0.505493 -0.399841 1441742575 -0.654175 0.389282 -0.567627 -0.313599 1441742575 -0.654175 0.389282 -0.567627 -0.313599 1441742575 -0.654175 0.389282 -0.567627 -0.313599 1441742575 -0.654175 0.389282 -0.567627 -0.313599 1441742575 -0.654175 0.389282 -0.567627 -0.313599 1441742575 -0.654175 0.389282 -0.567627 -0.313599 1441742575 -0.704102 0.288025 -0.610535 -0.220581 1441742575 -0.704102 0.288025 -0.610535 -0.220581 1441742575 -0.704102 0.288025 -0.610535 -0.220581 1441742575 -0.704102 0.288025 -0.610535 -0.220581 1441742575 -0.704102 0.288025 -0.610535 -0.220581 1441742575 -0.738586 0.182678 -0.637512 -0.121521 1441742575 -0.738586 0.182678 -0.637512 -0.121521 1441742575 -0.738586 0.182678 -0.637512 -0.121521 1441742575 -0.738586 0.182678 -0.637512 -0.121521 1441742575 -0.738586 0.182678 -0.637512 -0.121521 1441742575 -0.738586 0.182678 -0.637512 -0.121521 1441742575 -0.738586 0.182678 -0.637512 -0.121521 1441742575 -0.748047 0.093628 -0.656189 -0.033875 1441742575 -0.748047 0.093628 -0.656189 -0.033875 1441742575 -0.748047 0.093628 -0.656189 -0.033875 1441742575 -0.748047 0.093628 -0.656189 -0.033875 1441742575 -0.748047 0.093628 -0.656189 -0.033875 1441742575 -0.748047 0.093628 -0.656189 -0.033875 1441742575 -0.736938 0.009155 -0.674133 0.049561 1441742575 -0.736938 0.009155 -0.674133 0.049561 1441742575 -0.736938 0.009155 -0.674133 0.049561 1441742575 -0.736938 0.009155 -0.674133 0.049561 1441742575 -0.736938 0.009155 -0.674133 0.049561 1441742575 -0.736938 0.009155 -0.674133 0.049561 1441742575 -0.720337 -0.069702 -0.680603 0.114319 1441742575 -0.720337 -0.069702 -0.680603 0.114319 1441742575 -0.720337 -0.069702 -0.680603 0.114319 1441742575 -0.720337 -0.069702 -0.680603 0.114319 1441742575 -0.720337 -0.069702 -0.680603 0.114319 1441742575 -0.720337 -0.069702 -0.680603 0.114319 1441742575 -0.707520 -0.121887 -0.679260 0.152649 1441742575 -0.707520 -0.121887 -0.679260 0.152649 1441742575 -0.707520 -0.121887 -0.679260 0.152649 1441742575 -0.707520 -0.121887 -0.679260 0.152649 1441742575 -0.707520 -0.121887 -0.679260 0.152649 1441742575 -0.707520 -0.121887 -0.679260 0.152649 1441742575 -0.704895 -0.150085 -0.674072 0.162231 1441742575 -0.704895 -0.150085 -0.674072 0.162231 1441742575 -0.704895 -0.150085 -0.674072 0.162231 1441742575 -0.704895 -0.150085 -0.674072 0.162231 1441742575 -0.704895 -0.150085 -0.674072 0.162231 1441742575 -0.704895 -0.150085 -0.674072 0.162231 1441742575 -0.704895 -0.150085 -0.674072 0.162231 1441742575 -0.713196 -0.131653 -0.676636 0.127319 1441742575 -0.713196 -0.131653 -0.676636 0.127319 1441742575 -0.713196 -0.131653 -0.676636 0.127319 1441742575 -0.713196 -0.131653 -0.676636 0.127319 1441742575 -0.713196 -0.131653 -0.676636 0.127319 1441742575 -0.713196 -0.131653 -0.676636 0.127319 1441742575 -0.720398 -0.079773 -0.685608 0.068054 1441742575 -0.720398 -0.079773 -0.685608 0.068054 1441742575 -0.720398 -0.079773 -0.685608 0.068054 1441742575 -0.720398 -0.079773 -0.685608 0.068054 1441742575 -0.720398 -0.079773 -0.685608 0.068054 1441742575 -0.720398 -0.079773 -0.685608 0.068054 1441742575 -0.725403 -0.016113 -0.688171 0.003296 1441742575 -0.725403 -0.016113 -0.688171 0.003296 1441742575 -0.725403 -0.016113 -0.688171 0.003296 1441742575 -0.725403 -0.016113 -0.688171 0.003296 1441742575 -0.725403 -0.016113 -0.688171 0.003296 1441742575 -0.725403 -0.016113 -0.688171 0.003296 1441742575 -0.728699 0.053955 -0.679749 -0.064209 1441742575 -0.728699 0.053955 -0.679749 -0.064209 1441742576 -0.728699 0.053955 -0.679749 -0.064209 1441742576 -0.728699 0.053955 -0.679749 -0.064209 1441742576 -0.728699 0.053955 -0.679749 -0.064209 1441742576 -0.728699 0.053955 -0.679749 -0.064209 1441742576 -0.728699 0.053955 -0.679749 -0.064209 1441742576 -0.725647 0.136536 -0.658691 -0.144958 1441742576 -0.725647 0.136536 -0.658691 -0.144958 1441742576 -0.725647 0.136536 -0.658691 -0.144958 1441742576 -0.725647 0.136536 -0.658691 -0.144958 1441742576 -0.725647 0.136536 -0.658691 -0.144958 1441742576 -0.725647 0.136536 -0.658691 -0.144958 1441742576 -0.725647 0.136536 -0.658691 -0.144958 1441742576 -0.710327 0.223328 -0.625732 -0.232605 1441742576 -0.710327 0.223328 -0.625732 -0.232605 1441742576 -0.710327 0.223328 -0.625732 -0.232605 1441742576 -0.710327 0.223328 -0.625732 -0.232605 1441742576 -0.710327 0.223328 -0.625732 -0.232605 1441742576 -0.681641 0.308594 -0.579834 -0.322571 1441742576 -0.681641 0.308594 -0.579834 -0.322571 1441742576 -0.681641 0.308594 -0.579834 -0.322571 1441742576 -0.681641 0.308594 -0.579834 -0.322571 1441742576 -0.681641 0.308594 -0.579834 -0.322571 1441742576 -0.681641 0.308594 -0.579834 -0.322571 1441742576 -0.681641 0.308594 -0.579834 -0.322571 1441742576 -0.640442 0.388550 -0.522827 -0.406921 1441742576 -0.640442 0.388550 -0.522827 -0.406921 1441742576 -0.640442 0.388550 -0.522827 -0.406921 1441742576 -0.640442 0.388550 -0.522827 -0.406921 1441742576 -0.640442 0.388550 -0.522827 -0.406921 1441742576 -0.640442 0.388550 -0.522827 -0.406921 1441742576 -0.593689 0.455505 -0.463501 -0.474731 1441742576 -0.593689 0.455505 -0.463501 -0.474731 1441742576 -0.593689 0.455505 -0.463501 -0.474731 1441742576 -0.593689 0.455505 -0.463501 -0.474731 1441742576 -0.593689 0.455505 -0.463501 -0.474731 1441742576 -0.593689 0.455505 -0.463501 -0.474731 1441742576 -0.537109 0.512817 -0.401428 -0.536133 1441742576 -0.537109 0.512817 -0.401428 -0.536133 1441742576 -0.537109 0.512817 -0.401428 -0.536133 1441742576 -0.537109 0.512817 -0.401428 -0.536133 1441742576 -0.537109 0.512817 -0.401428 -0.536133 1441742576 -0.537109 0.512817 -0.401428 -0.536133 1441742576 -0.471802 0.567749 -0.334229 -0.586060 1441742576 -0.471802 0.567749 -0.334229 -0.586060 1441742576 -0.471802 0.567749 -0.334229 -0.586060 1441742576 -0.471802 0.567749 -0.334229 -0.586060 1441742576 -0.471802 0.567749 -0.334229 -0.586060 1441742576 -0.471802 0.567749 -0.334229 -0.586060 1441742576 -0.471802 0.567749 -0.334229 -0.586060 1441742576 -0.420959 0.609131 -0.272766 -0.614319 1441742576 -0.420959 0.609131 -0.272766 -0.614319 1441742576 -0.420959 0.609131 -0.272766 -0.614319 1441742576 -0.420959 0.609131 -0.272766 -0.614319 1441742576 -0.420959 0.609131 -0.272766 -0.614319 1441742576 -0.398010 0.629700 -0.228943 -0.626648 1441742576 -0.398010 0.629700 -0.228943 -0.626648 1441742576 -0.398010 0.629700 -0.228943 -0.626648 1441742576 -0.398010 0.629700 -0.228943 -0.626648 1441742576 -0.398010 0.629700 -0.228943 -0.626648 1441742576 -0.398010 0.629700 -0.228943 -0.626648 1441742576 -0.395386 0.637085 -0.212769 -0.626526 1441742576 -0.395386 0.637085 -0.212769 -0.626526 1441742576 -0.395386 0.637085 -0.212769 -0.626526 1441742576 -0.395386 0.637085 -0.212769 -0.626526 1441742576 -0.395386 0.637085 -0.212769 -0.626526 1441742576 -0.395386 0.637085 -0.212769 -0.626526 1441742576 -0.413086 0.635864 -0.221069 -0.613342 1441742576 -0.413086 0.635864 -0.221069 -0.613342 1441742576 -0.413086 0.635864 -0.221069 -0.613342 1441742576 -0.413086 0.635864 -0.221069 -0.613342 1441742576 -0.413086 0.635864 -0.221069 -0.613342 1441742576 -0.413086 0.635864 -0.221069 -0.613342 1441742576 -0.465149 0.610718 -0.272522 -0.580017 1441742576 -0.465149 0.610718 -0.272522 -0.580017 1441742576 -0.465149 0.610718 -0.272522 -0.580017 1441742576 -0.465149 0.610718 -0.272522 -0.580017 1441742576 -0.465149 0.610718 -0.272522 -0.580017 1441742576 -0.465149 0.610718 -0.272522 -0.580017 1441742576 -0.521484 0.571350 -0.345215 -0.531433 1441742576 -0.521484 0.571350 -0.345215 -0.531433 1441742576 -0.521484 0.571350 -0.345215 -0.531433 1441742576 -0.521484 0.571350 -0.345215 -0.531433 1441742576 -0.521484 0.571350 -0.345215 -0.531433 1441742576 -0.521484 0.571350 -0.345215 -0.531433 1441742576 -0.575256 0.517456 -0.424133 -0.470581 1441742576 -0.575256 0.517456 -0.424133 -0.470581 1441742576 -0.575256 0.517456 -0.424133 -0.470581 1441742576 -0.575256 0.517456 -0.424133 -0.470581 1441742576 -0.575256 0.517456 -0.424133 -0.470581 1441742576 -0.575256 0.517456 -0.424133 -0.470581 1441742576 -0.575256 0.517456 -0.424133 -0.470581 1441742576 -0.624573 0.448669 -0.497803 -0.401062 1441742576 -0.624573 0.448669 -0.497803 -0.401062 1441742576 -0.624573 0.448669 -0.497803 -0.401062 1441742576 -0.624573 0.448669 -0.497803 -0.401062 1441742576 -0.624573 0.448669 -0.497803 -0.401062 1441742576 -0.624573 0.448669 -0.497803 -0.401062 1441742576 -0.668213 0.369202 -0.557922 -0.325562 1441742576 -0.668213 0.369202 -0.557922 -0.325562 1441742576 -0.668213 0.369202 -0.557922 -0.325562 1441742576 -0.668213 0.369202 -0.557922 -0.325562 1441742576 -0.668213 0.369202 -0.557922 -0.325562 1441742576 -0.668213 0.369202 -0.557922 -0.325562 1441742576 -0.704102 0.281616 -0.606201 -0.239685 1441742576 -0.704102 0.281616 -0.606201 -0.239685 1441742576 -0.704102 0.281616 -0.606201 -0.239685 1441742576 -0.704102 0.281616 -0.606201 -0.239685 1441742576 -0.704102 0.281616 -0.606201 -0.239685 1441742576 -0.704102 0.281616 -0.606201 -0.239685 1441742576 -0.704102 0.281616 -0.606201 -0.239685 1441742576 -0.727478 0.194092 -0.641724 -0.146362 1441742576 -0.727478 0.194092 -0.641724 -0.146362 1441742577 -0.727478 0.194092 -0.641724 -0.146362 1441742577 -0.727478 0.194092 -0.641724 -0.146362 1441742577 -0.727478 0.194092 -0.641724 -0.146362 1441742577 -0.727478 0.194092 -0.641724 -0.146362 1441742577 -0.738159 0.118225 -0.661865 -0.056396 1441742577 -0.738159 0.118225 -0.661865 -0.056396 1441742577 -0.738159 0.118225 -0.661865 -0.056396 1441742577 -0.738159 0.118225 -0.661865 -0.056396 1441742577 -0.738159 0.118225 -0.661865 -0.056396 1441742577 -0.738159 0.118225 -0.661865 -0.056396 1441742577 -0.737244 0.048035 -0.673401 0.027283 1441742577 -0.737244 0.048035 -0.673401 0.027283 1441742577 -0.737244 0.048035 -0.673401 0.027283 1441742577 -0.737244 0.048035 -0.673401 0.027283 1441742577 -0.737244 0.048035 -0.673401 0.027283 1441742577 -0.737244 0.048035 -0.673401 0.027283 1441742577 -0.725464 -0.012512 -0.681641 0.094727 1441742577 -0.725464 -0.012512 -0.681641 0.094727 1441742577 -0.725464 -0.012512 -0.681641 0.094727 1441742577 -0.725464 -0.012512 -0.681641 0.094727 1441742577 -0.725464 -0.012512 -0.681641 0.094727 1441742577 -0.725464 -0.012512 -0.681641 0.094727 1441742577 -0.711304 -0.062500 -0.684387 0.147888 1441742577 -0.711304 -0.062500 -0.684387 0.147888 1441742577 -0.711304 -0.062500 -0.684387 0.147888 1441742577 -0.711304 -0.062500 -0.684387 0.147888 1441742577 -0.711304 -0.062500 -0.684387 0.147888 1441742577 -0.711304 -0.062500 -0.684387 0.147888 1441742577 -0.711304 -0.062500 -0.684387 0.147888 1441742577 -0.700989 -0.116699 -0.672180 0.207886 1441742577 -0.700989 -0.116699 -0.672180 0.207886 1441742577 -0.700989 -0.116699 -0.672180 0.207886 1441742577 -0.691345 -0.147949 -0.665161 0.240295 1441742577 -0.691345 -0.147949 -0.665161 0.240295 1441742577 -0.691345 -0.147949 -0.665161 0.240295 1441742577 -0.691345 -0.147949 -0.665161 0.240295 1441742577 -0.691345 -0.147949 -0.665161 0.240295 1441742577 -0.691345 -0.147949 -0.665161 0.240295 1441742577 -0.691345 -0.147949 -0.665161 0.240295 1441742577 -0.688599 -0.158386 -0.662842 0.247925 1441742577 -0.688599 -0.158386 -0.662842 0.247925 1441742577 -0.688599 -0.158386 -0.662842 0.247925 1441742577 -0.688599 -0.158386 -0.662842 0.247925 1441742577 -0.688599 -0.158386 -0.662842 0.247925 1441742577 -0.688599 -0.158386 -0.662842 0.247925 1441742577 -0.707031 -0.153625 -0.653503 0.222717 1441742577 -0.707031 -0.153625 -0.653503 0.222717 1441742577 -0.707031 -0.153625 -0.653503 0.222717 1441742577 -0.707031 -0.153625 -0.653503 0.222717 1441742577 -0.707031 -0.153625 -0.653503 0.222717 1441742577 -0.707031 -0.153625 -0.653503 0.222717 1441742577 -0.736084 -0.084595 -0.656555 0.141541 1441742577 -0.736084 -0.084595 -0.656555 0.141541 1441742577 -0.736084 -0.084595 -0.656555 0.141541 1441742577 -0.736084 -0.084595 -0.656555 0.141541 1441742577 -0.736084 -0.084595 -0.656555 0.141541 1441742577 -0.736084 -0.084595 -0.656555 0.141541 1441742577 -0.736084 -0.084595 -0.656555 0.141541 1441742577 -0.753967 0.000061 -0.654419 0.058105 1441742577 -0.753967 0.000061 -0.654419 0.058105 1441742577 -0.753967 0.000061 -0.654419 0.058105 1441742577 -0.753967 0.000061 -0.654419 0.058105 1441742577 -0.753967 0.000061 -0.654419 0.058105 1441742577 -0.753967 0.000061 -0.654419 0.058105 1441742577 -0.759155 0.087219 -0.644653 -0.025330 1441742577 -0.759155 0.087219 -0.644653 -0.025330 1441742577 -0.759155 0.087219 -0.644653 -0.025330 1441742577 -0.759155 0.087219 -0.644653 -0.025330 1441742577 -0.759155 0.087219 -0.644653 -0.025330 1441742577 -0.752197 0.172485 -0.625244 -0.116577 1441742577 -0.752197 0.172485 -0.625244 -0.116577 1441742577 -0.752197 0.172485 -0.625244 -0.116577 1441742577 -0.752197 0.172485 -0.625244 -0.116577 1441742577 -0.752197 0.172485 -0.625244 -0.116577 1441742577 -0.752197 0.172485 -0.625244 -0.116577 1441742577 -0.752197 0.172485 -0.625244 -0.116577 1441742577 -0.735962 0.241638 -0.599060 -0.202881 1441742577 -0.735962 0.241638 -0.599060 -0.202881 1441742577 -0.735962 0.241638 -0.599060 -0.202881 1441742577 -0.735962 0.241638 -0.599060 -0.202881 1441742577 -0.735962 0.241638 -0.599060 -0.202881 1441742577 -0.735962 0.241638 -0.599060 -0.202881 1441742577 -0.735962 0.241638 -0.599060 -0.202881 1441742577 -0.710388 0.302795 -0.566956 -0.286865 1441742577 -0.710388 0.302795 -0.566956 -0.286865 1441742577 -0.710388 0.302795 -0.566956 -0.286865 1441742577 -0.710388 0.302795 -0.566956 -0.286865 1441742577 -0.710388 0.302795 -0.566956 -0.286865 1441742577 -0.710388 0.302795 -0.566956 -0.286865 1441742577 -0.670044 0.368591 -0.524597 -0.374207 1441742577 -0.670044 0.368591 -0.524597 -0.374207 1441742577 -0.670044 0.368591 -0.524597 -0.374207 1441742577 -0.670044 0.368591 -0.524597 -0.374207 1441742577 -0.670044 0.368591 -0.524597 -0.374207 1441742577 -0.617065 0.438599 -0.471924 -0.451904 1441742577 -0.617065 0.438599 -0.471924 -0.451904 1441742577 -0.617065 0.438599 -0.471924 -0.451904 1441742577 -0.617065 0.438599 -0.471924 -0.451904 1441742577 -0.617065 0.438599 -0.471924 -0.451904 1441742577 -0.617065 0.438599 -0.471924 -0.451904 1441742577 -0.617065 0.438599 -0.471924 -0.451904 1441742577 -0.553406 0.504761 -0.411499 -0.519287 1441742577 -0.553406 0.504761 -0.411499 -0.519287 1441742577 -0.553406 0.504761 -0.411499 -0.519287 1441742577 -0.553406 0.504761 -0.411499 -0.519287 1441742577 -0.553406 0.504761 -0.411499 -0.519287 1441742577 -0.497375 0.558960 -0.350220 -0.563538 1441742577 -0.497375 0.558960 -0.350220 -0.563538 1441742577 -0.497375 0.558960 -0.350220 -0.563538 1441742578 -0.497375 0.558960 -0.350220 -0.563538 1441742578 -0.497375 0.558960 -0.350220 -0.563538 1441742578 -0.497375 0.558960 -0.350220 -0.563538 1441742578 -0.461365 0.596558 -0.308411 -0.579773 1441742578 -0.461365 0.596558 -0.308411 -0.579773 1441742578 -0.461365 0.596558 -0.308411 -0.579773 1441742578 -0.461365 0.596558 -0.308411 -0.579773 1441742578 -0.461365 0.596558 -0.308411 -0.579773 1441742578 -0.461365 0.596558 -0.308411 -0.579773 1441742578 -0.451599 0.613831 -0.280151 -0.583801 1441742578 -0.451599 0.613831 -0.280151 -0.583801 1441742578 -0.451599 0.613831 -0.280151 -0.583801 1441742578 -0.451599 0.613831 -0.280151 -0.583801 1441742578 -0.451599 0.613831 -0.280151 -0.583801 1441742578 -0.451599 0.613831 -0.280151 -0.583801 1441742578 -0.451599 0.613831 -0.280151 -0.583801 1441742578 -0.468201 0.609009 -0.290466 -0.570618 1441742578 -0.468201 0.609009 -0.290466 -0.570618 1441742578 -0.468201 0.609009 -0.290466 -0.570618 1441742578 -0.468201 0.609009 -0.290466 -0.570618 1441742578 -0.468201 0.609009 -0.290466 -0.570618 1441742578 -0.468201 0.609009 -0.290466 -0.570618 1441742578 -0.503540 0.586975 -0.342529 -0.533569 1441742578 -0.503540 0.586975 -0.342529 -0.533569 1441742578 -0.503540 0.586975 -0.342529 -0.533569 1441742578 -0.503540 0.586975 -0.342529 -0.533569 1441742578 -0.503540 0.586975 -0.342529 -0.533569 1441742578 -0.547913 0.547791 -0.406372 -0.484375 1441742578 -0.547913 0.547791 -0.406372 -0.484375 1441742578 -0.547913 0.547791 -0.406372 -0.484375 1441742578 -0.547913 0.547791 -0.406372 -0.484375 1441742578 -0.547913 0.547791 -0.406372 -0.484375 1441742578 -0.547913 0.547791 -0.406372 -0.484375 1441742578 -0.547913 0.547791 -0.406372 -0.484375 1441742578 -0.596008 0.492371 -0.473633 -0.422058 1441742578 -0.596008 0.492371 -0.473633 -0.422058 1441742578 -0.596008 0.492371 -0.473633 -0.422058 1441742578 -0.596008 0.492371 -0.473633 -0.422058 1441742578 -0.596008 0.492371 -0.473633 -0.422058 1441742578 -0.596008 0.492371 -0.473633 -0.422058 1441742578 -0.646179 0.416992 -0.536804 -0.347168 1441742578 -0.646179 0.416992 -0.536804 -0.347168 1441742578 -0.646179 0.416992 -0.536804 -0.347168 1441742578 -0.646179 0.416992 -0.536804 -0.347168 1441742578 -0.646179 0.416992 -0.536804 -0.347168 1441742578 -0.646179 0.416992 -0.536804 -0.347168 1441742578 -0.687317 0.330200 -0.591553 -0.262024 1441742578 -0.687317 0.330200 -0.591553 -0.262024 1441742578 -0.687317 0.330200 -0.591553 -0.262024 1441742578 -0.687317 0.330200 -0.591553 -0.262024 1441742578 -0.687317 0.330200 -0.591553 -0.262024 1441742578 -0.687317 0.330200 -0.591553 -0.262024 1441742578 -0.710876 0.241028 -0.637634 -0.173462 1441742578 -0.710876 0.241028 -0.637634 -0.173462 1441742578 -0.710876 0.241028 -0.637634 -0.173462 1441742578 -0.710876 0.241028 -0.637634 -0.173462 1441742578 -0.710876 0.241028 -0.637634 -0.173462 1441742578 -0.710876 0.241028 -0.637634 -0.173462 1441742578 -0.712830 0.149658 -0.679993 -0.084717 1441742578 -0.712830 0.149658 -0.679993 -0.084717 1441742578 -0.712830 0.149658 -0.679993 -0.084717 1441742578 -0.712830 0.149658 -0.679993 -0.084717 1441742578 -0.712830 0.149658 -0.679993 -0.084717 1441742578 -0.712830 0.149658 -0.679993 -0.084717 1441742578 -0.709045 0.043518 -0.703735 0.012146 1441742578 -0.709045 0.043518 -0.703735 0.012146 1441742578 -0.709045 0.043518 -0.703735 0.012146 1441742578 -0.709045 0.043518 -0.703735 0.012146 1441742578 -0.709045 0.043518 -0.703735 0.012146 1441742578 -0.709045 0.043518 -0.703735 0.012146 1441742578 -0.699768 -0.059875 -0.706055 0.091064 1441742578 -0.699768 -0.059875 -0.706055 0.091064 1441742578 -0.699768 -0.059875 -0.706055 0.091064 1441742578 -0.699768 -0.059875 -0.706055 0.091064 1441742578 -0.699768 -0.059875 -0.706055 0.091064 1441742578 -0.699768 -0.059875 -0.706055 0.091064 1441742578 -0.685242 -0.135193 -0.700989 0.144470 1441742578 -0.685242 -0.135193 -0.700989 0.144470 1441742578 -0.685242 -0.135193 -0.700989 0.144470 1441742578 -0.685242 -0.135193 -0.700989 0.144470 1441742578 -0.685242 -0.135193 -0.700989 0.144470 1441742578 -0.685242 -0.135193 -0.700989 0.144470 1441742578 -0.671021 -0.195557 -0.690613 0.186096 1441742578 -0.671021 -0.195557 -0.690613 0.186096 1441742578 -0.671021 -0.195557 -0.690613 0.186096 1441742578 -0.671021 -0.195557 -0.690613 0.186096 1441742578 -0.671021 -0.195557 -0.690613 0.186096 1441742578 -0.671021 -0.195557 -0.690613 0.186096 1441742578 -0.667725 -0.223328 -0.683289 0.193420 1441742578 -0.667725 -0.223328 -0.683289 0.193420 1441742578 -0.667725 -0.223328 -0.683289 0.193420 1441742578 -0.667725 -0.223328 -0.683289 0.193420 1441742578 -0.667725 -0.223328 -0.683289 0.193420 1441742578 -0.667725 -0.223328 -0.683289 0.193420 1441742578 -0.667725 -0.223328 -0.683289 0.193420 1441742578 -0.675781 -0.210266 -0.687195 0.164124 1441742578 -0.675781 -0.210266 -0.687195 0.164124 1441742578 -0.675781 -0.210266 -0.687195 0.164124 1441742578 -0.675781 -0.210266 -0.687195 0.164124 1441742578 -0.675781 -0.210266 -0.687195 0.164124 1441742578 -0.675781 -0.210266 -0.687195 0.164124 1441742578 -0.690674 -0.159668 -0.697021 0.108521 1441742578 -0.690674 -0.159668 -0.697021 0.108521 1441742578 -0.690674 -0.159668 -0.697021 0.108521 1441742578 -0.690674 -0.159668 -0.697021 0.108521 1441742578 -0.690674 -0.159668 -0.697021 0.108521 1441742578 -0.690674 -0.159668 -0.697021 0.108521 1441742578 -0.705200 -0.084412 -0.703003 0.037964 1441742578 -0.705200 -0.084412 -0.703003 0.037964 1441742578 -0.705200 -0.084412 -0.703003 0.037964 1441742578 -0.705200 -0.084412 -0.703003 0.037964 1441742578 -0.705200 -0.084412 -0.703003 0.037964 1441742579 -0.705200 -0.084412 -0.703003 0.037964 1441742579 -0.712097 0.006104 -0.700928 -0.040833 1441742579 -0.712097 0.006104 -0.700928 -0.040833 1441742579 -0.712097 0.006104 -0.700928 -0.040833 1441742579 -0.712097 0.006104 -0.700928 -0.040833 1441742579 -0.712097 0.006104 -0.700928 -0.040833 1441742579 -0.712097 0.006104 -0.700928 -0.040833 1441742579 -0.712097 0.006104 -0.700928 -0.040833 1441742579 -0.709961 0.101501 -0.685364 -0.126648 1441742579 -0.709961 0.101501 -0.685364 -0.126648 1441742579 -0.709961 0.101501 -0.685364 -0.126648 1441742579 -0.709961 0.101501 -0.685364 -0.126648 1441742579 -0.709961 0.101501 -0.685364 -0.126648 1441742579 -0.693665 0.205139 -0.651672 -0.228333 1441742579 -0.693665 0.205139 -0.651672 -0.228333 1441742579 -0.693665 0.205139 -0.651672 -0.228333 1441742579 -0.693665 0.205139 -0.651672 -0.228333 1441742579 -0.693665 0.205139 -0.651672 -0.228333 1441742579 -0.659729 0.305481 -0.604797 -0.325073 1441742579 -0.659729 0.305481 -0.604797 -0.325073 1441742579 -0.659729 0.305481 -0.604797 -0.325073 1441742579 -0.659729 0.305481 -0.604797 -0.325073 1441742579 -0.659729 0.305481 -0.604797 -0.325073 1441742579 -0.659729 0.305481 -0.604797 -0.325073 1441742579 -0.610718 0.400574 -0.547363 -0.408630 1441742579 -0.610718 0.400574 -0.547363 -0.408630 1441742579 -0.610718 0.400574 -0.547363 -0.408630 1441742579 -0.610718 0.400574 -0.547363 -0.408630 1441742579 -0.610718 0.400574 -0.547363 -0.408630 1441742579 -0.610718 0.400574 -0.547363 -0.408630 1441742579 -0.553650 0.484009 -0.481506 -0.476868 1441742579 -0.553650 0.484009 -0.481506 -0.476868 1441742579 -0.553650 0.484009 -0.481506 -0.476868 1441742579 -0.553650 0.484009 -0.481506 -0.476868 1441742579 -0.553650 0.484009 -0.481506 -0.476868 1441742579 -0.553650 0.484009 -0.481506 -0.476868 1441742579 -0.487244 0.560059 -0.399597 -0.537842 1441742579 -0.487244 0.560059 -0.399597 -0.537842 1441742579 -0.487244 0.560059 -0.399597 -0.537842 1441742579 -0.487244 0.560059 -0.399597 -0.537842 1441742579 -0.487244 0.560059 -0.399597 -0.537842 1441742579 -0.487244 0.560059 -0.399597 -0.537842 1441742579 -0.422546 0.616516 -0.314819 -0.585083 1441742579 -0.422546 0.616516 -0.314819 -0.585083 1441742579 -0.422546 0.616516 -0.314819 -0.585083 1441742579 -0.422546 0.616516 -0.314819 -0.585083 1441742579 -0.422546 0.616516 -0.314819 -0.585083 1441742579 -0.422546 0.616516 -0.314819 -0.585083 1441742579 -0.357483 0.659546 -0.236206 -0.617615 1441742579 -0.357483 0.659546 -0.236206 -0.617615 1441742579 -0.357483 0.659546 -0.236206 -0.617615 1441742579 -0.357483 0.659546 -0.236206 -0.617615 1441742579 -0.357483 0.659546 -0.236206 -0.617615 1441742579 -0.357483 0.659546 -0.236206 -0.617615 1441742579 -0.357483 0.659546 -0.236206 -0.617615 1441742579 -0.305786 0.687622 -0.176208 -0.634583 1441742579 -0.305786 0.687622 -0.176208 -0.634583 1441742579 -0.305786 0.687622 -0.176208 -0.634583 1441742579 -0.305786 0.687622 -0.176208 -0.634583 1441742579 -0.305786 0.687622 -0.176208 -0.634583 1441742579 -0.281860 0.700745 -0.141296 -0.639954 1441742579 -0.281860 0.700745 -0.141296 -0.639954 1441742579 -0.281860 0.700745 -0.141296 -0.639954 1441742579 -0.281860 0.700745 -0.141296 -0.639954 1441742579 -0.281860 0.700745 -0.141296 -0.639954 1441742579 -0.281860 0.700745 -0.141296 -0.639954 1441742579 -0.311584 0.694641 -0.157593 -0.628967 1441742579 -0.311584 0.694641 -0.157593 -0.628967 1441742579 -0.311584 0.694641 -0.157593 -0.628967 1441742579 -0.311584 0.694641 -0.157593 -0.628967 1441742579 -0.311584 0.694641 -0.157593 -0.628967 1441742579 -0.311584 0.694641 -0.157593 -0.628967 1441742579 -0.311584 0.694641 -0.157593 -0.628967 1441742579 -0.383179 0.665344 -0.230530 -0.597778 1441742579 -0.383179 0.665344 -0.230530 -0.597778 1441742579 -0.383179 0.665344 -0.230530 -0.597778 1441742579 -0.383179 0.665344 -0.230530 -0.597778 1441742579 -0.383179 0.665344 -0.230530 -0.597778 1441742579 -0.383179 0.665344 -0.230530 -0.597778 1441742579 -0.450623 0.622375 -0.322083 -0.553101 1441742579 -0.450623 0.622375 -0.322083 -0.553101 1441742579 -0.450623 0.622375 -0.322083 -0.553101 1441742579 -0.450623 0.622375 -0.322083 -0.553101 1441742579 -0.450623 0.622375 -0.322083 -0.553101 1441742579 -0.450623 0.622375 -0.322083 -0.553101 1441742579 -0.518250 0.563721 -0.417175 -0.489563 1441742579 -0.518250 0.563721 -0.417175 -0.489563 1441742579 -0.518250 0.563721 -0.417175 -0.489563 1441742579 -0.518250 0.563721 -0.417175 -0.489563 1441742579 -0.518250 0.563721 -0.417175 -0.489563 1441742579 -0.518250 0.563721 -0.417175 -0.489563 1441742579 -0.598877 0.465088 -0.511841 -0.403809 1441742579 -0.598877 0.465088 -0.511841 -0.403809 1441742579 -0.598877 0.465088 -0.511841 -0.403809 1441742579 -0.598877 0.465088 -0.511841 -0.403809 1441742579 -0.598877 0.465088 -0.511841 -0.403809 1441742579 -0.598877 0.465088 -0.511841 -0.403809 1441742579 -0.670044 0.352295 -0.580566 -0.299927 1441742579 -0.670044 0.352295 -0.580566 -0.299927 1441742579 -0.670044 0.352295 -0.580566 -0.299927 1441742579 -0.670044 0.352295 -0.580566 -0.299927 1441742579 -0.670044 0.352295 -0.580566 -0.299927 1441742579 -0.670044 0.352295 -0.580566 -0.299927 1441742579 -0.670044 0.352295 -0.580566 -0.299927 1441742579 -0.713257 0.248108 -0.627747 -0.189026 1441742579 -0.713257 0.248108 -0.627747 -0.189026 1441742579 -0.713257 0.248108 -0.627747 -0.189026 1441742579 -0.713257 0.248108 -0.627747 -0.189026 1441742579 -0.713257 0.248108 -0.627747 -0.189026 1441742580 -0.727051 0.155151 -0.664124 -0.079468 1441742580 -0.727051 0.155151 -0.664124 -0.079468 1441742580 -0.727051 0.155151 -0.664124 -0.079468 1441742580 -0.727051 0.155151 -0.664124 -0.079468 1441742580 -0.727051 0.155151 -0.664124 -0.079468 1441742580 -0.727051 0.155151 -0.664124 -0.079468 1441742580 -0.727051 0.155151 -0.664124 -0.079468 1441742580 -0.719238 0.073303 -0.690857 0.011536 1441742580 -0.719238 0.073303 -0.690857 0.011536 1441742580 -0.719238 0.073303 -0.690857 0.011536 1441742580 -0.719238 0.073303 -0.690857 0.011536 1441742580 -0.719238 0.073303 -0.690857 0.011536 1441742580 -0.719238 0.073303 -0.690857 0.011536 1441742580 -0.702698 -0.020508 -0.704102 0.100830 1441742580 -0.702698 -0.020508 -0.704102 0.100830 1441742580 -0.702698 -0.020508 -0.704102 0.100830 1441742580 -0.702698 -0.020508 -0.704102 0.100830 1441742580 -0.702698 -0.020508 -0.704102 0.100830 1441742580 -0.702698 -0.020508 -0.704102 0.100830 1441742580 -0.682434 -0.130798 -0.693604 0.190308 1441742580 -0.682434 -0.130798 -0.693604 0.190308 1441742580 -0.682434 -0.130798 -0.693604 0.190308 1441742580 -0.682434 -0.130798 -0.693604 0.190308 1441742580 -0.682434 -0.130798 -0.693604 0.190308 1441742580 -0.682434 -0.130798 -0.693604 0.190308 1441742580 -0.682434 -0.130798 -0.693604 0.190308 1441742580 -0.659058 -0.218872 -0.673889 0.252441 1441742580 -0.659058 -0.218872 -0.673889 0.252441 1441742580 -0.659058 -0.218872 -0.673889 0.252441 1441742580 -0.659058 -0.218872 -0.673889 0.252441 1441742580 -0.659058 -0.218872 -0.673889 0.252441 1441742580 -0.659058 -0.218872 -0.673889 0.252441 1441742580 -0.653381 -0.254822 -0.662354 0.263672 1441742580 -0.653381 -0.254822 -0.662354 0.263672 1441742580 -0.653381 -0.254822 -0.662354 0.263672 1441742580 -0.653381 -0.254822 -0.662354 0.263672 1441742580 -0.653381 -0.254822 -0.662354 0.263672 1441742580 -0.653381 -0.254822 -0.662354 0.263672 1441742580 -0.661682 -0.247192 -0.665283 0.241943 1441742580 -0.661682 -0.247192 -0.665283 0.241943 1441742580 -0.661682 -0.247192 -0.665283 0.241943 1441742580 -0.661682 -0.247192 -0.665283 0.241943 1441742580 -0.661682 -0.247192 -0.665283 0.241943 1441742580 -0.661682 -0.247192 -0.665283 0.241943 1441742580 -0.661682 -0.247192 -0.665283 0.241943 1441742580 -0.676758 -0.206970 -0.679688 0.193115 1441742580 -0.676758 -0.206970 -0.679688 0.193115 1441742580 -0.676758 -0.206970 -0.679688 0.193115 1441742580 -0.676758 -0.206970 -0.679688 0.193115 1441742580 -0.676758 -0.206970 -0.679688 0.193115 1441742580 -0.694763 -0.137207 -0.695496 0.121948 1441742580 -0.694763 -0.137207 -0.695496 0.121948 1441742580 -0.694763 -0.137207 -0.695496 0.121948 1441742580 -0.694763 -0.137207 -0.695496 0.121948 1441742580 -0.694763 -0.137207 -0.695496 0.121948 1441742580 -0.694763 -0.137207 -0.695496 0.121948 1441742580 -0.694763 -0.137207 -0.695496 0.121948 1441742580 -0.710266 -0.040405 -0.702148 0.030945 1441742580 -0.710266 -0.040405 -0.702148 0.030945 1441742580 -0.710266 -0.040405 -0.702148 0.030945 1441742580 -0.710266 -0.040405 -0.702148 0.030945 1441742580 -0.710266 -0.040405 -0.702148 0.030945 1441742580 -0.710266 -0.040405 -0.702148 0.030945 1441742580 -0.714539 0.074524 -0.691650 -0.074585 1441742580 -0.714539 0.074524 -0.691650 -0.074585 1441742580 -0.714539 0.074524 -0.691650 -0.074585 1441742580 -0.714539 0.074524 -0.691650 -0.074585 1441742580 -0.714539 0.074524 -0.691650 -0.074585 1441742580 -0.714539 0.074524 -0.691650 -0.074585 1441742580 -0.701843 0.193115 -0.659973 -0.186035 1441742580 -0.701843 0.193115 -0.659973 -0.186035 1441742580 -0.701843 0.193115 -0.659973 -0.186035 1441742580 -0.701843 0.193115 -0.659973 -0.186035 1441742580 -0.701843 0.193115 -0.659973 -0.186035 1441742580 -0.675720 0.293335 -0.613647 -0.284363 1441742580 -0.675720 0.293335 -0.613647 -0.284363 1441742580 -0.675720 0.293335 -0.613647 -0.284363 1441742580 -0.675720 0.293335 -0.613647 -0.284363 1441742580 -0.675720 0.293335 -0.613647 -0.284363 1441742580 -0.675720 0.293335 -0.613647 -0.284363 1441742580 -0.642395 0.374512 -0.560181 -0.365112 1441742580 -0.642395 0.374512 -0.560181 -0.365112 1441742580 -0.642395 0.374512 -0.560181 -0.365112 1441742580 -0.642395 0.374512 -0.560181 -0.365112 1441742580 -0.642395 0.374512 -0.560181 -0.365112 1441742580 -0.642395 0.374512 -0.560181 -0.365112 1441742580 -0.642395 0.374512 -0.560181 -0.365112 1441742580 -0.598389 0.444275 -0.504517 -0.436035 1441742580 -0.598389 0.444275 -0.504517 -0.436035 1441742580 -0.598389 0.444275 -0.504517 -0.436035 1441742580 -0.598389 0.444275 -0.504517 -0.436035 1441742580 -0.598389 0.444275 -0.504517 -0.436035 1441742580 -0.598389 0.444275 -0.504517 -0.436035 1441742580 -0.541565 0.510254 -0.446167 -0.497253 1441742580 -0.541565 0.510254 -0.446167 -0.497253 1441742580 -0.541565 0.510254 -0.446167 -0.497253 1441742580 -0.541565 0.510254 -0.446167 -0.497253 1441742580 -0.541565 0.510254 -0.446167 -0.497253 1441742580 -0.541565 0.510254 -0.446167 -0.497253 1441742580 -0.484070 0.565857 -0.377991 -0.550110 1441742580 -0.484070 0.565857 -0.377991 -0.550110 1441742580 -0.484070 0.565857 -0.377991 -0.550110 1441742580 -0.484070 0.565857 -0.377991 -0.550110 1441742580 -0.484070 0.565857 -0.377991 -0.550110 1441742580 -0.484070 0.565857 -0.377991 -0.550110 1441742580 -0.426880 0.617737 -0.293213 -0.591858 1441742580 -0.426880 0.617737 -0.293213 -0.591858 1441742580 -0.426880 0.617737 -0.293213 -0.591858 1441742580 -0.426880 0.617737 -0.293213 -0.591858 1441742580 -0.426880 0.617737 -0.293213 -0.591858 1441742580 -0.426880 0.617737 -0.293213 -0.591858 1441742581 -0.391663 0.648682 -0.223694 -0.613037 1441742581 -0.391663 0.648682 -0.223694 -0.613037 1441742581 -0.391663 0.648682 -0.223694 -0.613037 1441742581 -0.391663 0.648682 -0.223694 -0.613037 1441742581 -0.391663 0.648682 -0.223694 -0.613037 1441742581 -0.391663 0.648682 -0.223694 -0.613037 1441742581 -0.397278 0.650024 -0.207764 -0.613586 1441742581 -0.397278 0.650024 -0.207764 -0.613586 1441742581 -0.397278 0.650024 -0.207764 -0.613586 1441742581 -0.397278 0.650024 -0.207764 -0.613586 1441742581 -0.397278 0.650024 -0.207764 -0.613586 1441742581 -0.397278 0.650024 -0.207764 -0.613586 1441742581 -0.438049 0.631653 -0.238403 -0.593567 1441742581 -0.438049 0.631653 -0.238403 -0.593567 1441742581 -0.438049 0.631653 -0.238403 -0.593567 1441742581 -0.438049 0.631653 -0.238403 -0.593567 1441742581 -0.438049 0.631653 -0.238403 -0.593567 1441742581 -0.438049 0.631653 -0.238403 -0.593567 1441742581 -0.489014 0.605347 -0.293823 -0.555176 1441742581 -0.489014 0.605347 -0.293823 -0.555176 1441742581 -0.489014 0.605347 -0.293823 -0.555176 1441742581 -0.489014 0.605347 -0.293823 -0.555176 1441742581 -0.489014 0.605347 -0.293823 -0.555176 1441742581 -0.489014 0.605347 -0.293823 -0.555176 1441742581 -0.547058 0.563232 -0.362854 -0.501892 1441742581 -0.547058 0.563232 -0.362854 -0.501892 1441742581 -0.547058 0.563232 -0.362854 -0.501892 1441742581 -0.547058 0.563232 -0.362854 -0.501892 1441742581 -0.547058 0.563232 -0.362854 -0.501892 1441742581 -0.547058 0.563232 -0.362854 -0.501892 1441742581 -0.547058 0.563232 -0.362854 -0.501892 1441742581 -0.606384 0.501160 -0.440186 -0.432922 1441742581 -0.606384 0.501160 -0.440186 -0.432922 1441742581 -0.606384 0.501160 -0.440186 -0.432922 1441742581 -0.606384 0.501160 -0.440186 -0.432922 1441742581 -0.606384 0.501160 -0.440186 -0.432922 1441742581 -0.606384 0.501160 -0.440186 -0.432922 1441742581 -0.656433 0.424500 -0.515991 -0.350220 1441742581 -0.656433 0.424500 -0.515991 -0.350220 1441742581 -0.656433 0.424500 -0.515991 -0.350220 1441742581 -0.656433 0.424500 -0.515991 -0.350220 1441742581 -0.656433 0.424500 -0.515991 -0.350220 1441742581 -0.656433 0.424500 -0.515991 -0.350220 1441742581 -0.693298 0.337769 -0.580261 -0.261902 1441742581 -0.693298 0.337769 -0.580261 -0.261902 1441742581 -0.693298 0.337769 -0.580261 -0.261902 1441742581 -0.693298 0.337769 -0.580261 -0.261902 1441742581 -0.693298 0.337769 -0.580261 -0.261902 1441742581 -0.693298 0.337769 -0.580261 -0.261902 1441742581 -0.714050 0.248901 -0.631226 -0.172607 1441742581 -0.714050 0.248901 -0.631226 -0.172607 1441742581 -0.714050 0.248901 -0.631226 -0.172607 1441742581 -0.714050 0.248901 -0.631226 -0.172607 1441742581 -0.714050 0.248901 -0.631226 -0.172607 1441742581 -0.714050 0.248901 -0.631226 -0.172607 1441742581 -0.714050 0.248901 -0.631226 -0.172607 1441742581 -0.719788 0.159912 -0.671021 -0.078125 1441742581 
-0.687012 0.268250 -0.636108 -0.227051 1441742584 -0.687012 0.268250 -0.636108 -0.227051 1441742584 -0.683167 0.275146 -0.633911 -0.236328 1441742584 -0.683167 0.275146 -0.633911 -0.236328 1441742584 -0.683167 0.275146 -0.633911 -0.236328 1441742584 -0.683167 0.275146 -0.633911 -0.236328 1441742584 -0.683167 0.275146 -0.633911 -0.236328 1441742584 -0.683167 0.275146 -0.633911 -0.236328 1441742584 -0.677979 0.286255 -0.629089 -0.250427 1441742584 -0.677979 0.286255 -0.629089 -0.250427 1441742584 -0.677979 0.286255 -0.629089 -0.250427 1441742584 -0.677979 0.286255 -0.629089 -0.250427 1441742584 -0.677979 0.286255 -0.629089 -0.250427 1441742584 -0.677979 0.286255 -0.629089 -0.250427 1441742584 -0.671021 0.301758 -0.620850 -0.270752 1441742584 -0.671021 0.301758 -0.620850 -0.270752 1441742584 -0.671021 0.301758 -0.620850 -0.270752 1441742584 -0.671021 0.301758 -0.620850 -0.270752 1441742584 -0.671021 0.301758 -0.620850 -0.270752 1441742584 -0.671021 0.301758 -0.620850 -0.270752 1441742584 -0.660339 0.325867 -0.606750 -0.299500 1441742584 -0.660339 0.325867 -0.606750 -0.299500 1441742584 -0.660339 0.325867 -0.606750 -0.299500 1441742584 -0.660339 0.325867 -0.606750 -0.299500 1441742584 -0.660339 0.325867 -0.606750 -0.299500 1441742584 -0.660339 0.325867 -0.606750 -0.299500 1441742584 -0.660339 0.325867 -0.606750 -0.299500 1441742584 -0.642700 0.362305 -0.584595 -0.337708 1441742584 -0.642700 0.362305 -0.584595 -0.337708 1441742584 -0.642700 0.362305 -0.584595 -0.337708 1441742584 -0.642700 0.362305 -0.584595 -0.337708 1441742584 -0.642700 0.362305 -0.584595 -0.337708 1441742584 -0.642700 0.362305 -0.584595 -0.337708 1441742584 -0.615601 0.410217 -0.552612 -0.384033 1441742584 -0.615601 0.410217 -0.552612 -0.384033 1441742584 -0.615601 0.410217 -0.552612 -0.384033 1441742584 -0.615601 0.410217 -0.552612 -0.384033 1441742584 -0.615601 0.410217 -0.552612 -0.384033 1441742584 -0.615601 0.410217 -0.552612 -0.384033 1441742584 -0.578552 0.461731 -0.512146 -0.435669 1441742584 -0.578552 0.461731 -0.512146 -0.435669 1441742584 -0.578552 0.461731 -0.512146 -0.435669 1441742584 -0.578552 0.461731 -0.512146 -0.435669 1441742584 -0.578552 0.461731 -0.512146 -0.435669 1441742584 -0.578552 0.461731 -0.512146 -0.435669 1441742584 -0.534241 0.510925 -0.465088 -0.487122 1441742584 -0.534241 0.510925 -0.465088 -0.487122 1441742584 -0.534241 0.510925 -0.465088 -0.487122 1441742584 -0.534241 0.510925 -0.465088 -0.487122 1441742584 -0.534241 0.510925 -0.465088 -0.487122 1441742584 -0.534241 0.510925 -0.465088 -0.487122 1441742584 -0.490662 0.554993 -0.409668 -0.532410 1441742584 -0.490662 0.554993 -0.409668 -0.532410 1441742584 -0.490662 0.554993 -0.409668 -0.532410 1441742584 -0.490662 0.554993 -0.409668 -0.532410 1441742584 -0.490662 0.554993 -0.409668 -0.532410 1441742584 -0.490662 0.554993 -0.409668 -0.532410 1441742584 -0.447021 0.597595 -0.342346 -0.570862 1441742584 -0.447021 0.597595 -0.342346 -0.570862 1441742584 -0.447021 0.597595 -0.342346 -0.570862 1441742584 -0.447021 0.597595 -0.342346 -0.570862 1441742584 -0.447021 0.597595 -0.342346 -0.570862 1441742584 -0.447021 0.597595 -0.342346 -0.570862 1441742584 -0.413269 0.630493 -0.288696 -0.590210 1441742584 -0.413269 0.630493 -0.288696 -0.590210 1441742584 -0.413269 0.630493 -0.288696 -0.590210 1441742584 -0.413269 0.630493 -0.288696 -0.590210 1441742584 -0.413269 0.630493 -0.288696 -0.590210 1441742584 -0.413269 0.630493 -0.288696 -0.590210 1441742584 -0.397217 0.646301 -0.262756 -0.596252 1441742584 -0.397217 0.646301 -0.262756 -0.596252 1441742584 -0.397217 0.646301 -0.262756 -0.596252 1441742584 -0.397217 0.646301 -0.262756 -0.596252 1441742584 -0.397217 0.646301 -0.262756 -0.596252 1441742584 -0.397217 0.646301 -0.262756 -0.596252 1441742584 -0.397217 0.646301 -0.262756 -0.596252 1441742584 -0.398743 0.650391 -0.262451 -0.590942 1441742584 -0.398743 0.650391 -0.262451 -0.590942 1441742584 -0.398743 0.650391 -0.262451 -0.590942 1441742584 -0.398743 0.650391 -0.262451 -0.590942 1441742584 -0.398743 0.650391 -0.262451 -0.590942 1441742584 -0.424011 0.640259 -0.284668 -0.573853 1441742584 -0.424011 0.640259 -0.284668 -0.573853 1441742584 -0.424011 0.640259 -0.284668 -0.573853 1441742584 -0.424011 0.640259 -0.284668 -0.573853 1441742584 -0.424011 0.640259 -0.284668 -0.573853 1441742584 -0.424011 0.640259 -0.284668 -0.573853 1441742584 -0.469421 0.612488 -0.331787 -0.542603 1441742584 -0.469421 0.612488 -0.331787 -0.542603 1441742584 -0.469421 0.612488 -0.331787 -0.542603 1441742584 -0.469421 0.612488 -0.331787 -0.542603 1441742584 -0.469421 0.612488 -0.331787 -0.542603 1441742584 -0.469421 0.612488 -0.331787 -0.542603 1441742584 -0.469421 0.612488 -0.331787 -0.542603 1441742584 -0.522339 0.569824 -0.395996 -0.495728 1441742584 -0.522339 0.569824 -0.395996 -0.495728 1441742584 -0.522339 0.569824 -0.395996 -0.495728 1441742584 -0.522339 0.569824 -0.395996 -0.495728 1441742584 -0.522339 0.569824 -0.395996 -0.495728 1441742584 -0.522339 0.569824 -0.395996 -0.495728 1441742584 -0.573608 0.511597 -0.464172 -0.440247 1441742584 -0.573608 0.511597 -0.464172 -0.440247 1441742584 -0.573608 0.511597 -0.464172 -0.440247 1441742584 -0.573608 0.511597 -0.464172 -0.440247 1441742585 -0.573608 0.511597 -0.464172 -0.440247 1441742585 -0.573608 0.511597 -0.464172 -0.440247 1441742585 -0.615845 0.451172 -0.520325 -0.382751 1441742585 -0.615845 0.451172 -0.520325 -0.382751 1441742585 -0.615845 0.451172 -0.520325 -0.382751 1441742585 -0.615845 0.451172 -0.520325 -0.382751 1441742585 -0.615845 0.451172 -0.520325 -0.382751 1441742585 -0.615845 0.451172 -0.520325 -0.382751 1441742585 -0.669983 0.356873 -0.581421 -0.292725 1441742585 -0.669983 0.356873 -0.581421 -0.292725 1441742585 -0.669983 0.356873 -0.581421 -0.292725 1441742585 -0.669983 0.356873 -0.581421 -0.292725 1441742585 -0.669983 0.356873 -0.581421 -0.292725 1441742585 -0.669983 0.356873 -0.581421 -0.292725 1441742585 -0.704102 0.261292 -0.630371 -0.196777 1441742585 -0.704102 0.261292 -0.630371 -0.196777 1441742585 -0.704102 0.261292 -0.630371 -0.196777 1441742585 -0.704102 0.261292 -0.630371 -0.196777 1441742585 -0.704102 0.261292 -0.630371 -0.196777 1441742585 -0.717285 0.180359 -0.664551 -0.106506 1441742585 -0.717285 0.180359 -0.664551 -0.106506 1441742585 -0.717285 0.180359 -0.664551 -0.106506 1441742585 -0.717285 0.180359 -0.664551 -0.106506 1441742585 -0.717285 0.180359 -0.664551 -0.106506 1441742585 -0.717285 0.180359 -0.664551 -0.106506 1441742585 -0.717285 0.180359 -0.664551 -0.106506 1441742585 -0.715515 0.110474 -0.689026 -0.033020 1441742585 -0.715515 0.110474 -0.689026 -0.033020 1441742585 -0.715515 0.110474 -0.689026 -0.033020 1441742585 -0.715515 0.110474 -0.689026 -0.033020 1441742585 -0.715515 0.110474 -0.689026 -0.033020 1441742585 -0.704224 0.029114 -0.708313 0.040588 1441742585 -0.704224 0.029114 -0.708313 0.040588 1441742585 -0.704224 0.029114 -0.708313 0.040588 1441742585 -0.704224 0.029114 -0.708313 0.040588 1441742585 -0.704224 0.029114 -0.708313 0.040588 1441742585 -0.704224 0.029114 -0.708313 0.040588 1441742585 -0.690125 -0.063477 -0.711853 0.114502 1441742585 -0.690125 -0.063477 -0.711853 0.114502 1441742585 -0.690125 -0.063477 -0.711853 0.114502 1441742585 -0.690125 -0.063477 -0.711853 0.114502 1441742585 -0.690125 -0.063477 -0.711853 0.114502 1441742585 -0.690125 -0.063477 -0.711853 0.114502 1441742585 -0.690125 -0.063477 -0.711853 0.114502 1441742585 -0.683655 -0.119934 -0.703674 0.152222 1441742585 -0.683655 -0.119934 -0.703674 0.152222 1441742585 -0.683655 -0.119934 -0.703674 0.152222 1441742585 -0.683655 -0.119934 -0.703674 0.152222 1441742585 -0.683655 -0.119934 -0.703674 0.152222 1441742585 -0.683655 -0.119934 -0.703674 0.152222 1441742585 -0.693054 -0.131897 -0.691223 0.156921 1441742585 -0.693054 -0.131897 -0.691223 0.156921 1441742585 -0.693054 -0.131897 -0.691223 0.156921 1441742585 -0.693054 -0.131897 -0.691223 0.156921 1441742585 -0.693054 -0.131897 -0.691223 0.156921 1441742585 -0.693054 -0.131897 -0.691223 0.156921 1441742585 -0.713257 -0.096375 -0.684814 0.114441 1441742585 -0.713257 -0.096375 -0.684814 0.114441 1441742585 -0.713257 -0.096375 -0.684814 0.114441 1441742585 -0.713257 -0.096375 -0.684814 0.114441 1441742585 -0.713257 -0.096375 -0.684814 0.114441 1441742585 -0.725403 -0.011108 -0.687866 0.023560 1441742585 -0.725403 -0.011108 -0.687866 0.023560 1441742585 -0.725403 -0.011108 -0.687866 0.023560 1441742585 -0.725403 -0.011108 -0.687866 0.023560 1441742585 -0.725403 -0.011108 -0.687866 0.023560 1441742585 -0.721802 0.089050 -0.682007 -0.077515 1441742585 -0.721802 0.089050 -0.682007 -0.077515 1441742585 -0.721802 0.089050 -0.682007 -0.077515 1441742585 -0.721802 0.089050 -0.682007 -0.077515 1441742585 -0.721802 0.089050 -0.682007 -0.077515 1441742585 -0.704407 0.195129 -0.658691 -0.178711 1441742585 -0.704407 0.195129 -0.658691 -0.178711 1441742585 -0.704407 0.195129 -0.658691 -0.178711 1441742585 -0.704407 0.195129 -0.658691 -0.178711 1441742585 -0.704407 0.195129 -0.658691 -0.178711 1441742585 -0.704407 0.195129 -0.658691 -0.178711 1441742585 -0.677734 0.289063 -0.622131 -0.264893 1441742585 -0.677734 0.289063 -0.622131 -0.264893 1441742585 -0.677734 0.289063 -0.622131 -0.264893 1441742585 -0.677734 0.289063 -0.622131 -0.264893 1441742585 -0.677734 0.289063 -0.622131 -0.264893 1441742585 -0.677734 0.289063 -0.622131 -0.264893 1441742585 -0.646240 0.367554 -0.575928 -0.340088 1441742585 -0.646240 0.367554 -0.575928 -0.340088 1441742585 -0.646240 0.367554 -0.575928 -0.340088 1441742585 -0.646240 0.367554 -0.575928 -0.340088 1441742585 -0.646240 0.367554 -0.575928 -0.340088 1441742585 -0.646240 0.367554 -0.575928 -0.340088 1441742585 -0.610413 0.435547 -0.522400 -0.406128 1441742585 -0.610413 0.435547 -0.522400 -0.406128 1441742585 -0.610413 0.435547 -0.522400 -0.406128 1441742585 -0.610413 0.435547 -0.522400 -0.406128 1441742585 -0.610413 0.435547 -0.522400 -0.406128 1441742585 -0.610413 0.435547 -0.522400 -0.406128 1441742585 -0.566956 0.500061 -0.459412 -0.466370 1441742585 -0.566956 0.500061 -0.459412 -0.466370 1441742585 -0.566956 0.500061 -0.459412 -0.466370 1441742585 -0.566956 0.500061 -0.459412 -0.466370 1441742585 -0.566956 0.500061 -0.459412 -0.466370 1441742585 -0.566956 0.500061 -0.459412 -0.466370 1441742585 -0.566956 0.500061 -0.459412 -0.466370 1441742585 -0.518677 0.558533 -0.388550 -0.517761 1441742585 -0.518677 0.558533 -0.388550 -0.517761 1441742585 -0.518677 0.558533 -0.388550 -0.517761 1441742585 -0.518677 0.558533 -0.388550 -0.517761 1441742585 -0.518677 0.558533 -0.388550 -0.517761 1441742586 -0.518677 0.558533 -0.388550 -0.517761 1441742586 -0.472290 0.606262 -0.321533 -0.553223 1441742586 -0.472290 0.606262 -0.321533 -0.553223 1441742586 -0.472290 0.606262 -0.321533 -0.553223 1441742586 -0.472290 0.606262 -0.321533 -0.553223 1441742586 -0.472290 0.606262 -0.321533 -0.553223 1441742586 -0.472290 0.606262 -0.321533 -0.553223 1441742586 -0.472290 0.606262 -0.321533 -0.553223 1441742586 -0.424133 0.647034 -0.257324 -0.579041 1441742586 -0.424133 0.647034 -0.257324 -0.579041 1441742586 -0.424133 0.647034 -0.257324 -0.579041 1441742586 -0.424133 0.647034 -0.257324 -0.579041 1441742586 -0.424133 0.647034 -0.257324 -0.579041 1441742586 -0.424133 0.647034 -0.257324 -0.579041 1441742586 -0.396606 0.671326 -0.209534 -0.590027 1441742586 -0.396606 0.671326 -0.209534 -0.590027 1441742586 -0.396606 0.671326 -0.209534 -0.590027 1441742586 -0.396606 0.671326 -0.209534 -0.590027 1441742586 -0.396606 0.671326 -0.209534 -0.590027 1441742586 -0.396606 0.671326 -0.209534 -0.590027 1441742586 -0.408691 0.670959 -0.206299 -0.583313 1441742586 -0.408691 0.670959 -0.206299 -0.583313 1441742586 -0.408691 0.670959 -0.206299 -0.583313 1441742586 -0.408691 0.670959 -0.206299 -0.583313 1441742586 -0.408691 0.670959 -0.206299 -0.583313 1441742586 -0.408691 0.670959 -0.206299 -0.583313 1441742586 -0.452026 0.647705 -0.248779 -0.560669 1441742586 -0.452026 0.647705 -0.248779 -0.560669 1441742586 -0.452026 0.647705 -0.248779 -0.560669 1441742586 -0.452026 0.647705 -0.248779 -0.560669 1441742586 -0.452026 0.647705 -0.248779 -0.560669 1441742586 -0.452026 0.647705 -0.248779 -0.560669 1441742586 -0.504456 0.612244 -0.309814 -0.524170 1441742586 -0.504456 0.612244 -0.309814 -0.524170 1441742586 -0.504456 0.612244 -0.309814 -0.524170 1441742586 -0.504456 0.612244 -0.309814 -0.524170 1441742586 -0.504456 0.612244 -0.309814 -0.524170 1441742586 -0.504456 0.612244 -0.309814 -0.524170 1441742586 -0.504456 0.612244 -0.309814 -0.524170 1441742586 -0.555847 0.566711 -0.379761 -0.475098 1441742586 -0.555847 0.566711 -0.379761 -0.475098 1441742586 -0.555847 0.566711 -0.379761 -0.475098 1441742586 -0.555847 0.566711 -0.379761 -0.475098 1441742586 -0.555847 0.566711 -0.379761 -0.475098 1441742586 -0.555847 0.566711 -0.379761 -0.475098 1441742586 -0.600403 0.512085 -0.450806 -0.417297 1441742586 -0.600403 0.512085 -0.450806 -0.417297 1441742586 -0.600403 0.512085 -0.450806 -0.417297 1441742586 -0.600403 0.512085 -0.450806 -0.417297 1441742586 -0.600403 0.512085 -0.450806 -0.417297 1441742586 -0.600403 0.512085 -0.450806 -0.417297 1441742586 -0.642639 0.444458 -0.518250 -0.347778 1441742586 -0.642639 0.444458 -0.518250 -0.347778 1441742586 -0.642639 0.444458 -0.518250 -0.347778 1441742586 -0.642639 0.444458 -0.518250 -0.347778 1441742586 -0.642639 0.444458 -0.518250 -0.347778 1441742586 -0.642639 0.444458 -0.518250 -0.347778 1441742586 -0.679321 0.364624 -0.577515 -0.268494 1441742586 -0.679321 0.364624 -0.577515 -0.268494 1441742586 -0.679321 0.364624 -0.577515 -0.268494 1441742586 -0.679321 0.364624 -0.577515 -0.268494 1441742586 -0.679321 0.364624 -0.577515 -0.268494 1441742586 -0.679321 0.364624 -0.577515 -0.268494 1441742586 -0.679321 0.364624 -0.577515 -0.268494 1441742586 -0.703674 0.280457 -0.626587 -0.183533 1441742586 -0.703674 0.280457 -0.626587 -0.183533 1441742586 -0.703674 0.280457 -0.626587 -0.183533 1441742586 -0.703674 0.280457 -0.626587 -0.183533 1441742586 -0.703674 0.280457 -0.626587 -0.183533 1441742586 -0.703674 0.280457 -0.626587 -0.183533 1441742586 -0.715820 0.194519 -0.663879 -0.095520 1441742586 -0.715820 0.194519 -0.663879 -0.095520 1441742586 -0.715820 0.194519 -0.663879 -0.095520 1441742586 -0.715820 0.194519 -0.663879 -0.095520 1441742586 -0.715820 0.194519 -0.663879 -0.095520 1441742586 -0.715820 0.194519 -0.663879 -0.095520 1441742586 -0.715027 0.114075 -0.689697 -0.012878 1441742586 -0.715027 0.114075 -0.689697 -0.012878 1441742586 -0.715027 0.114075 -0.689697 -0.012878 1441742586 -0.715027 0.114075 -0.689697 -0.012878 1441742586 -0.715027 0.114075 -0.689697 -0.012878 1441742586 -0.715027 0.114075 -0.689697 -0.012878 1441742586 -0.701965 0.031189 -0.708435 0.066772 1441742586 -0.701965 0.031189 -0.708435 0.066772 1441742586 -0.701965 0.031189 -0.708435 0.066772 1441742586 -0.701965 0.031189 -0.708435 0.066772 1441742586 -0.701965 0.031189 -0.708435 0.066772 1441742586 -0.701965 0.031189 -0.708435 0.066772 1441742586 -0.685364 -0.061401 -0.711243 0.143921 1441742586 -0.685364 -0.061401 -0.711243 0.143921 1441742586 -0.685364 -0.061401 -0.711243 0.143921 1441742586 -0.685364 -0.061401 -0.711243 0.143921 1441742586 -0.685364 -0.061401 -0.711243 0.143921 1441742586 -0.685364 -0.061401 -0.711243 0.143921 1441742586 -0.673401 -0.148499 -0.693909 0.207458 1441742586 -0.673401 -0.148499 -0.693909 0.207458 1441742586 -0.673401 -0.148499 -0.693909 0.207458 1441742586 -0.673401 -0.148499 -0.693909 0.207458 1441742586 -0.673401 -0.148499 -0.693909 0.207458 1441742586 -0.673401 -0.148499 -0.693909 0.207458 1441742586 -0.662476 -0.224915 -0.657898 0.278809 1441742586 -0.662476 -0.224915 -0.657898 0.278809 1441742586 -0.662476 -0.224915 -0.657898 0.278809 1441742586 -0.662476 -0.224915 -0.657898 0.278809 1441742586 -0.662476 -0.224915 -0.657898 0.278809 1441742586 -0.662476 -0.224915 -0.657898 0.278809 1441742586 -0.662476 -0.224915 -0.657898 0.278809 1441742586 -0.662170 -0.257690 -0.636047 0.301025 1441742586 -0.662170 -0.257690 -0.636047 0.301025 1441742586 -0.662170 -0.257690 -0.636047 0.301025 1441742586 -0.662170 -0.257690 -0.636047 0.301025 1441742586 -0.662170 -0.257690 -0.636047 0.301025 1441742586 -0.662170 -0.257690 -0.636047 0.301025 1441742587 -0.686218 -0.234558 -0.638733 0.257324 1441742587 -0.686218 -0.234558 -0.638733 0.257324 1441742587 -0.686218 -0.234558 -0.638733 0.257324 1441742587 -0.686218 -0.234558 -0.638733 0.257324 1441742587 -0.686218 -0.234558 -0.638733 0.257324 1441742587 -0.686218 -0.234558 -0.638733 0.257324 1441742587 -0.716553 -0.162109 -0.656921 0.169617 1441742587 -0.716553 -0.162109 -0.656921 0.169617 1441742587 -0.716553 -0.162109 -0.656921 0.169617 1441742587 -0.716553 -0.162109 -0.656921 0.169617 1441742587 -0.716553 -0.162109 -0.656921 0.169617 1441742587 -0.716553 -0.162109 -0.656921 0.169617 1441742587 -0.716553 -0.162109 -0.656921 0.169617 1441742587 -0.737732 -0.067322 -0.668396 0.067505 1441742587 -0.737732 -0.067322 -0.668396 0.067505 1441742587 -0.737732 -0.067322 -0.668396 0.067505 1441742587 -0.737732 -0.067322 -0.668396 0.067505 1441742587 -0.737732 -0.067322 -0.668396 0.067505 1441742587 -0.737732 -0.067322 -0.668396 0.067505 1441742587 -0.746216 0.034546 -0.663696 -0.040039 1441742587 -0.746216 0.034546 -0.663696 -0.040039 1441742587 -0.746216 0.034546 -0.663696 -0.040039 1441742587 -0.746216 0.034546 -0.663696 -0.040039 1441742587 -0.746216 0.034546 -0.663696 -0.040039 1441742587 -0.746216 0.034546 -0.663696 -0.040039 1441742587 -0.738342 0.135559 -0.641785 -0.157166 1441742587 -0.738342 0.135559 -0.641785 -0.157166 1441742587 -0.738342 0.135559 -0.641785 -0.157166 1441742587 -0.738342 0.135559 -0.641785 -0.157166 1441742587 -0.738342 0.135559 -0.641785 -0.157166 1441742587 -0.738342 0.135559 -0.641785 -0.157166 1441742587 -0.699646 0.257935 -0.598633 -0.292725 1441742587 -0.699646 0.257935 -0.598633 -0.292725 1441742587 -0.699646 0.257935 -0.598633 -0.292725 1441742587 -0.699646 0.257935 -0.598633 -0.292725 1441742587 -0.699646 0.257935 -0.598633 -0.292725 1441742587 -0.699646 0.257935 -0.598633 -0.292725 1441742587 -0.623718 0.392395 -0.521118 -0.430725 1441742587 -0.623718 0.392395 -0.521118 -0.430725 1441742587 -0.623718 0.392395 -0.521118 -0.430725 1441742587 -0.623718 0.392395 -0.521118 -0.430725 1441742587 -0.623718 0.392395 -0.521118 -0.430725 1441742587 -0.623718 0.392395 -0.521118 -0.430725 1441742587 -0.522583 0.513367 -0.420227 -0.535583 1441742587 -0.522583 0.513367 -0.420227 -0.535583 1441742587 -0.522583 0.513367 -0.420227 -0.535583 1441742587 -0.522583 0.513367 -0.420227 -0.535583 1441742587 -0.522583 0.513367 -0.420227 -0.535583 1441742587 -0.522583 0.513367 -0.420227 -0.535583 1441742587 -0.429077 0.599121 -0.319702 -0.595642 1441742587 -0.429077 0.599121 -0.319702 -0.595642 1441742587 -0.429077 0.599121 -0.319702 -0.595642 1441742587 -0.429077 0.599121 -0.319702 -0.595642 1441742587 -0.429077 0.599121 -0.319702 -0.595642 1441742587 -0.429077 0.599121 -0.319702 -0.595642 1441742587 -0.347168 0.657593 -0.224487 -0.629822 1441742587 -0.347168 0.657593 -0.224487 -0.629822 1441742587 -0.347168 0.657593 -0.224487 -0.629822 1441742587 -0.347168 0.657593 -0.224487 -0.629822 1441742587 -0.347168 0.657593 -0.224487 -0.629822 1441742587 -0.347168 0.657593 -0.224487 -0.629822 1441742587 -0.347168 0.657593 -0.224487 -0.629822 1441742587 -0.285828 0.695618 -0.144653 -0.643066 1441742587 -0.285828 0.695618 -0.144653 -0.643066 1441742587 -0.285828 0.695618 -0.144653 -0.643066 1441742587 -0.285828 0.695618 -0.144653 -0.643066 1441742587 -0.285828 0.695618 -0.144653 -0.643066 1441742587 -0.285828 0.695618 -0.144653 -0.643066 1441742587 -0.259827 0.711548 -0.099609 -0.645203 1441742587 -0.259827 0.711548 -0.099609 -0.645203 1441742587 -0.259827 0.711548 -0.099609 -0.645203 1441742587 -0.259827 0.711548 -0.099609 -0.645203 1441742587 -0.259827 0.711548 -0.099609 -0.645203 1441742587 -0.259827 0.711548 -0.099609 -0.645203 1441742587 -0.271912 0.713196 -0.095337 -0.639038 1441742587 -0.271912 0.713196 -0.095337 -0.639038 1441742587 -0.271912 0.713196 -0.095337 -0.639038 1441742587 -0.271912 0.713196 -0.095337 -0.639038 1441742587 -0.271912 0.713196 -0.095337 -0.639038 1441742587 -0.271912 0.713196 -0.095337 -0.639038 1441742587 -0.321716 0.702454 -0.140137 -0.619263 1441742587 -0.321716 0.702454 -0.140137 -0.619263 1441742587 -0.321716 0.702454 -0.140137 -0.619263 1441742587 -0.321716 0.702454 -0.140137 -0.619263 1441742587 -0.321716 0.702454 -0.140137 -0.619263 1441742587 -0.321716 0.702454 -0.140137 -0.619263 1441742587 -0.391602 0.676453 -0.217529 -0.584595 1441742587 -0.391602 0.676453 -0.217529 -0.584595 1441742587 -0.391602 0.676453 -0.217529 -0.584595 1441742587 -0.391602 0.676453 -0.217529 -0.584595 1441742587 -0.391602 0.676453 -0.217529 -0.584595 1441742587 -0.391602 0.676453 -0.217529 -0.584595 1441742587 -0.463379 0.635132 -0.306824 -0.536438 1441742587 -0.463379 0.635132 -0.306824 -0.536438 1441742587 -0.463379 0.635132 -0.306824 -0.536438 1441742587 -0.463379 0.635132 -0.306824 -0.536438 1441742587 -0.463379 0.635132 -0.306824 -0.536438 1441742587 -0.463379 0.635132 -0.306824 -0.536438 1441742587 -0.463379 0.635132 -0.306824 -0.536438 1441742587 -0.529053 0.580383 -0.394043 -0.477600 1441742587 -0.529053 0.580383 -0.394043 -0.477600 1441742587 -0.529053 0.580383 -0.394043 -0.477600 1441742587 -0.529053 0.580383 -0.394043 -0.477600 1441742587 -0.529053 0.580383 -0.394043 -0.477600 1441742587 -0.529053 0.580383 -0.394043 -0.477600 1441742587 -0.594666 0.505798 -0.477051 -0.403748 1441742587 -0.594666 0.505798 -0.477051 -0.403748 1441742587 -0.594666 0.505798 -0.477051 -0.403748 1441742587 -0.594666 0.505798 -0.477051 -0.403748 1441742587 -0.594666 0.505798 -0.477051 -0.403748 1441742587 -0.594666 0.505798 -0.477051 -0.403748 1441742587 -0.654541 0.413757 -0.548950 -0.314880 1441742587 -0.654541 0.413757 -0.548950 -0.314880 1441742588 -0.654541 0.413757 -0.548950 -0.314880 1441742588 -0.654541 0.413757 -0.548950 -0.314880 1441742588 -0.654541 0.413757 -0.548950 -0.314880 1441742588 -0.654541 0.413757 -0.548950 -0.314880 1441742588 -0.654541 0.413757 -0.548950 -0.314880 1441742588 -0.696533 0.311035 -0.611755 -0.209656 1441742588 -0.696533 0.311035 -0.611755 -0.209656 1441742588 -0.696533 0.311035 -0.611755 -0.209656 1441742588 -0.696533 0.311035 -0.611755 -0.209656 1441742588 -0.696533 0.311035 -0.611755 -0.209656 1441742588 -0.696533 0.311035 -0.611755 -0.209656 1441742588 -0.717957 0.203003 -0.657776 -0.103271 1441742588 -0.717957 0.203003 -0.657776 -0.103271 1441742588 -0.717957 0.203003 -0.657776 -0.103271 1441742588 -0.717957 0.203003 -0.657776 -0.103271 1441742588 -0.717957 0.203003 -0.657776 -0.103271 1441742588 -0.717957 0.203003 -0.657776 -0.103271 1441742588 -0.719543 0.106323 -0.686218 -0.008484 1441742588 -0.719543 0.106323 -0.686218 -0.008484 1441742588 -0.719543 0.106323 -0.686218 -0.008484 1441742588 -0.719543 0.106323 -0.686218 -0.008484 1441742588 -0.719543 0.106323 -0.686218 -0.008484 1441742588 -0.719543 0.106323 -0.686218 -0.008484 1441742588 -0.719543 0.106323 -0.686218 -0.008484 1441742588 -0.711609 0.002808 -0.697449 0.085022 1441742588 -0.711609 0.002808 -0.697449 0.085022 1441742588 -0.711609 0.002808 -0.697449 0.085022 1441742588 -0.711609 0.002808 -0.697449 0.085022 1441742588 -0.711609 0.002808 -0.697449 0.085022 1441742588 -0.711609 0.002808 -0.697449 0.085022 1441742588 -0.697693 -0.102844 -0.689453 0.165405 1441742588 -0.697693 -0.102844 -0.689453 0.165405 1441742588 -0.697693 -0.102844 -0.689453 0.165405 1441742588 -0.697693 -0.102844 -0.689453 0.165405 1441742588 -0.697693 -0.102844 -0.689453 0.165405 1441742588 -0.697693 -0.102844 -0.689453 0.165405 1441742588 -0.686890 -0.169312 -0.678467 0.198120 1441742588 -0.686890 -0.169312 -0.678467 0.198120 1441742588 -0.686890 -0.169312 -0.678467 0.198120 1441742588 -0.686890 -0.169312 -0.678467 0.198120 1441742588 -0.686890 -0.169312 -0.678467 0.198120 1441742588 -0.686890 -0.169312 -0.678467 0.198120 1441742588 -0.697937 -0.170288 -0.672913 0.176636 1441742588 -0.697937 -0.170288 -0.672913 0.176636 1441742588 -0.697937 -0.170288 -0.672913 0.176636 1441742588 -0.697937 -0.170288 -0.672913 0.176636 1441742588 -0.697937 -0.170288 -0.672913 0.176636 1441742588 -0.697937 -0.170288 -0.672913 0.176636 1441742588 -0.697937 -0.170288 -0.672913 0.176636 1441742588 -0.715393 -0.118164 -0.679382 0.113220 1441742588 -0.715393 -0.118164 -0.679382 0.113220 1441742588 -0.715393 -0.118164 -0.679382 0.113220 1441742588 -0.715393 -0.118164 -0.679382 0.113220 1441742588 -0.715393 -0.118164 -0.679382 0.113220 1441742588 -0.715393 -0.118164 -0.679382 0.113220 1441742588 -0.727173 -0.047058 -0.684204 0.030457 1441742588 -0.727173 -0.047058 -0.684204 0.030457 1441742588 -0.727173 -0.047058 -0.684204 0.030457 1441742588 -0.727173 -0.047058 -0.684204 0.030457 1441742588 -0.727173 -0.047058 -0.684204 0.030457 1441742588 -0.727173 -0.047058 -0.684204 0.030457 1441742588 -0.727173 -0.047058 -0.684204 0.030457 1441742588 -0.730103 0.039917 -0.678894 -0.067688 1441742588 -0.730103 0.039917 -0.678894 -0.067688 1441742588 -0.730103 0.039917 -0.678894 -0.067688 1441742588 -0.730103 0.039917 -0.678894 -0.067688 1441742588 -0.730103 0.039917 -0.678894 -0.067688 1441742588 -0.720520 0.135986 -0.657776 -0.172424 1441742588 -0.720520 0.135986 -0.657776 -0.172424 1441742588 -0.720520 0.135986 -0.657776 -0.172424 1441742588 -0.720520 0.135986 -0.657776 -0.172424 1441742588 -0.720520 0.135986 -0.657776 -0.172424 1441742588 -0.720520 0.135986 -0.657776 -0.172424 1441742588 -0.720520 0.135986 -0.657776 -0.172424 1441742588 -0.692932 0.244080 -0.614929 -0.286682 1441742588 -0.692932 0.244080 -0.614929 -0.286682 1441742588 -0.692932 0.244080 -0.614929 -0.286682 1441742588 -0.692932 0.244080 -0.614929 -0.286682 1441742588 -0.692932 0.244080 -0.614929 -0.286682 1441742588 -0.692932 0.244080 -0.614929 -0.286682 1441742588 -0.645447 0.350037 -0.554749 -0.391418 1441742588 -0.645447 0.350037 -0.554749 -0.391418 1441742588 -0.645447 0.350037 -0.554749 -0.391418 1441742588 -0.645447 0.350037 -0.554749 -0.391418 1441742588 -0.645447 0.350037 -0.554749 -0.391418 1441742588 -0.645447 0.350037 -0.554749 -0.391418 1441742588 -0.590698 0.438232 -0.487244 -0.470764 1441742588 -0.590698 0.438232 -0.487244 -0.470764 1441742588 -0.590698 0.438232 -0.487244 -0.470764 1441742588 -0.590698 0.438232 -0.487244 -0.470764 1441742588 -0.590698 0.438232 -0.487244 -0.470764 1441742588 -0.590698 0.438232 -0.487244 -0.470764 1441742588 -0.531189 0.512512 -0.410950 -0.535156 1441742588 -0.531189 0.512512 -0.410950 -0.535156 1441742588 -0.531189 0.512512 -0.410950 -0.535156 1441742588 -0.531189 0.512512 -0.410950 -0.535156 1441742588 -0.531189 0.512512 -0.410950 -0.535156 1441742588 -0.531189 0.512512 -0.410950 -0.535156 1441742588 -0.531189 0.512512 -0.410950 -0.535156 1441742588 -0.454651 0.581543 -0.314270 -0.596985 1441742588 -0.454651 0.581543 -0.314270 -0.596985 1441742588 -0.454651 0.581543 -0.314270 -0.596985 1441742588 -0.454651 0.581543 -0.314270 -0.596985 1441742588 -0.454651 0.581543 -0.314270 -0.596985 1441742588 -0.369751 0.634338 -0.214050 -0.644287 1441742588 -0.369751 0.634338 -0.214050 -0.644287 1441742588 -0.369751 0.634338 -0.214050 -0.644287 1441742588 -0.369751 0.634338 -0.214050 -0.644287 1441742588 -0.369751 0.634338 -0.214050 -0.644287 1441742588 -0.369751 0.634338 -0.214050 -0.644287 1441742588 -0.303345 0.667786 -0.138184 -0.665588 1441742588 -0.303345 0.667786 -0.138184 -0.665588 1441742589 -0.303345 0.667786 -0.138184 -0.665588 1441742589 -0.303345 0.667786 -0.138184 -0.665588 1441742589 -0.303345 0.667786 -0.138184 -0.665588 1441742589 -0.303345 0.667786 -0.138184 -0.665588 1441742589 -0.303345 0.667786 -0.138184 -0.665588 1441742589 -0.274780 0.682434 -0.098328 -0.670227 1441742589 -0.274780 0.682434 -0.098328 -0.670227 1441742589 -0.274780 0.682434 -0.098328 -0.670227 1441742589 -0.274780 0.682434 -0.098328 -0.670227 1441742589 -0.274780 0.682434 -0.098328 -0.670227 1441742589 -0.274780 0.682434 -0.098328 -0.670227 1441742589 -0.286255 0.684631 -0.098328 -0.663086 1441742589 -0.286255 0.684631 -0.098328 -0.663086 1441742589 -0.286255 0.684631 -0.098328 -0.663086 1441742589 -0.286255 0.684631 -0.098328 -0.663086 1441742589 -0.286255 0.684631 -0.098328 -0.663086 1441742589 -0.286255 0.684631 -0.098328 -0.663086 1441742589 -0.286255 0.684631 -0.098328 -0.663086 1441742589 -0.330811 0.676270 -0.133240 -0.644592 1441742589 -0.330811 0.676270 -0.133240 -0.644592 1441742589 -0.330811 0.676270 -0.133240 -0.644592 1441742589 -0.330811 0.676270 -0.133240 -0.644592 1441742589 -0.330811 0.676270 -0.133240 -0.644592 1441742589 -0.398254 0.653381 -0.197571 -0.612793 1441742589 -0.398254 0.653381 -0.197571 -0.612793 1441742589 -0.398254 0.653381 -0.197571 -0.612793 1441742589 -0.398254 0.653381 -0.197571 -0.612793 1441742589 -0.398254 0.653381 -0.197571 -0.612793 1441742589 -0.398254 0.653381 -0.197571 -0.612793 1441742589 -0.398254 0.653381 -0.197571 -0.612793 1441742589 -0.471436 0.614075 -0.283752 -0.565857 1441742589 -0.471436 0.614075 -0.283752 -0.565857 1441742589 -0.471436 0.614075 -0.283752 -0.565857 1441742589 -0.471436 0.614075 -0.283752 -0.565857 1441742589 -0.471436 0.614075 -0.283752 -0.565857 1441742589 -0.471436 0.614075 -0.283752 -0.565857 1441742589 -0.546692 0.555542 -0.379456 -0.498535 1441742589 -0.546692 0.555542 -0.379456 -0.498535 1441742589 -0.546692 0.555542 -0.379456 -0.498535 1441742589 -0.546692 0.555542 -0.379456 -0.498535 1441742589 -0.546692 0.555542 -0.379456 -0.498535 1441742589 -0.546692 0.555542 -0.379456 -0.498535 1441742589 -0.546692 0.555542 -0.379456 -0.498535 1441742589 -0.619141 0.476135 -0.470581 -0.410583 1441742589 -0.619141 0.476135 -0.470581 -0.410583 1441742589 -0.619141 0.476135 -0.470581 -0.410583 1441742589 -0.619141 0.476135 -0.470581 -0.410583 1441742589 -0.619141 0.476135 -0.470581 -0.410583 1441742589 -0.619141 0.476135 -0.470581 -0.410583 1441742589 -0.675903 0.382263 -0.547241 -0.312439 1441742589 -0.675903 0.382263 -0.547241 -0.312439 1441742589 -0.675903 0.382263 -0.547241 -0.312439 1441742589 -0.675903 0.382263 -0.547241 -0.312439 1441742589 -0.675903 0.382263 -0.547241 -0.312439 1441742589 -0.675903 0.382263 -0.547241 -0.312439 1441742589 -0.710693 0.287659 -0.606018 -0.212097 1441742589 -0.710693 0.287659 -0.606018 -0.212097 1441742589 -0.710693 0.287659 -0.606018 -0.212097 1441742589 -0.710693 0.287659 -0.606018 -0.212097 1441742589 -0.710693 0.287659 -0.606018 -0.212097 1441742589 -0.710693 0.287659 -0.606018 -0.212097 1441742589 -0.724854 0.192871 -0.652588 -0.107788 1441742589 -0.724854 0.192871 -0.652588 -0.107788 1441742589 -0.724854 0.192871 -0.652588 -0.107788 1441742589 -0.724854 0.192871 -0.652588 -0.107788 1441742589 -0.724854 0.192871 -0.652588 -0.107788 1441742589 -0.724854 0.192871 -0.652588 -0.107788 1441742589 -0.720947 0.097656 -0.686096 -0.006653 1441742589 -0.720947 0.097656 -0.686096 -0.006653 1441742589 -0.720947 0.097656 -0.686096 -0.006653 1441742589 -0.720947 0.097656 -0.686096 -0.006653 1441742589 -0.720947 0.097656 -0.686096 -0.006653 1441742589 -0.720947 0.097656 -0.686096 -0.006653 1441742589 -0.702148 0.008240 -0.708496 0.070740 1441742589 -0.702148 0.008240 -0.708496 0.070740 1441742589 -0.702148 0.008240 -0.708496 0.070740 1441742589 -0.702148 0.008240 -0.708496 0.070740 1441742589 -0.702148 0.008240 -0.708496 0.070740 1441742589 -0.702148 0.008240 -0.708496 0.070740 1441742589 -0.669922 -0.083374 -0.726440 0.128723 1441742589 -0.669922 -0.083374 -0.726440 0.128723 1441742589 -0.669922 -0.083374 -0.726440 0.128723 1441742589 -0.669922 -0.083374 -0.726440 0.128723 1441742589 -0.669922 -0.083374 -0.726440 0.128723 1441742589 -0.669922 -0.083374 -0.726440 0.128723 1441742589 -0.669922 -0.083374 -0.726440 0.128723 1441742589 -0.651917 -0.137451 -0.728088 0.161499 1441742589 -0.651917 -0.137451 -0.728088 0.161499 1441742589 -0.651917 -0.137451 -0.728088 0.161499 1441742589 -0.651917 -0.137451 -0.728088 0.161499 1441742589 -0.651917 -0.137451 -0.728088 0.161499 1441742589 -0.651917 -0.137451 -0.728088 0.161499 1441742589 -0.639771 -0.195618 -0.717834 0.192932 1441742589 -0.639771 -0.195618 -0.717834 0.192932 1441742589 -0.639771 -0.195618 -0.717834 0.192932 1441742589 -0.639771 -0.195618 -0.717834 0.192932 1441742589 -0.639771 -0.195618 -0.717834 0.192932 1441742589 -0.639771 -0.195618 -0.717834 0.192932 1441742589 -0.639771 -0.195618 -0.717834 0.192932 1441742589 -0.652893 -0.200806 -0.706604 0.185059 1441742589 -0.652893 -0.200806 -0.706604 0.185059 1441742589 -0.652893 -0.200806 -0.706604 0.185059 1441742589 -0.652893 -0.200806 -0.706604 0.185059 1441742589 -0.652893 -0.200806 -0.706604 0.185059 1441742589 -0.652893 -0.200806 -0.706604 0.185059 1441742589 -0.677734 -0.136230 -0.714111 0.110962 1441742589 -0.677734 -0.136230 -0.714111 0.110962 1441742589 -0.677734 -0.136230 -0.714111 0.110962 1441742589 -0.677734 -0.136230 -0.714111 0.110962 1441742589 -0.677734 -0.136230 -0.714111 0.110962 1441742589 -0.677734 -0.136230 -0.714111 0.110962 1441742589 -0.692383 -0.034241 -0.720703 0.012146 1441742589 -0.692383 -0.034241 -0.720703 0.012146 1441742589 -0.692383 -0.034241 -0.720703 0.012146 1441742590 -0.692383 -0.034241 -0.720703 0.012146 1441742590 -0.692383 -0.034241 -0.720703 0.012146 1441742590 -0.692383 -0.034241 -0.720703 0.012146 1441742590 -0.691284 0.081909 -0.711975 -0.092773 1441742590 -0.691284 0.081909 -0.711975 -0.092773 1441742590 -0.691284 0.081909 -0.711975 -0.092773 1441742590 -0.691284 0.081909 -0.711975 -0.092773 1441742590 -0.691284 0.081909 -0.711975 -0.092773 1441742590 -0.691284 0.081909 -0.711975 -0.092773 1441742590 -0.691284 0.081909 -0.711975 -0.092773 1441742590 -0.669617 0.206909 -0.684265 -0.201599 1441742590 -0.669617 0.206909 -0.684265 -0.201599 1441742590 -0.669617 0.206909 -0.684265 -0.201599 1441742590 -0.669617 0.206909 -0.684265 -0.201599 1441742590 -0.669617 0.206909 -0.684265 -0.201599 1441742590 -0.669617 0.206909 -0.684265 -0.201599 1441742590 -0.669617 0.206909 -0.684265 -0.201599 1441742590 -0.633911 0.325562 -0.633667 -0.301147 1441742590 -0.633911 0.325562 -0.633667 -0.301147 1441742590 -0.633911 0.325562 -0.633667 -0.301147 1441742590 -0.633911 0.325562 -0.633667 -0.301147 1441742590 -0.633911 0.325562 -0.633667 -0.301147 1441742590 -0.590027 0.420593 -0.572998 -0.382996 1441742590 -0.590027 0.420593 -0.572998 -0.382996 1441742590 -0.590027 0.420593 -0.572998 -0.382996 1441742590 -0.590027 0.420593 -0.572998 -0.382996 1441742590 -0.590027 0.420593 -0.572998 -0.382996 1441742590 -0.590027 0.420593 -0.572998 -0.382996 1441742590 -0.529846 0.509949 -0.496948 -0.460754 1441742590 -0.529846 0.509949 -0.496948 -0.460754 1441742590 -0.529846 0.509949 -0.496948 -0.460754 1441742590 -0.529846 0.509949 -0.496948 -0.460754 1441742590 -0.529846 0.509949 -0.496948 -0.460754 1441742590 -0.529846 0.509949 -0.496948 -0.460754 1441742590 -0.529846 0.509949 -0.496948 -0.460754 1441742590 -0.465576 0.586914 -0.410217 -0.520142 1441742590 -0.465576 0.586914 -0.410217 -0.520142 1441742590 -0.465576 0.586914 -0.410217 -0.520142 1441742590 -0.465576 0.586914 -0.410217 -0.520142 1441742590 -0.465576 0.586914 -0.410217 -0.520142 1441742590 -0.465576 0.586914 -0.410217 -0.520142 1441742590 -0.402344 0.642700 -0.325195 -0.565125 1441742590 -0.402344 0.642700 -0.325195 -0.565125 1441742590 -0.402344 0.642700 -0.325195 -0.565125 1441742590 -0.402344 0.642700 -0.325195 -0.565125 1441742590 -0.402344 0.642700 -0.325195 -0.565125 1441742590 -0.402344 0.642700 -0.325195 -0.565125 1441742590 -0.338989 0.687195 -0.233887 -0.598450 1441742590 -0.338989 0.687195 -0.233887 -0.598450 1441742590 -0.338989 0.687195 -0.233887 -0.598450 1441742590 -0.338989 0.687195 -0.233887 -0.598450 1441742590 -0.338989 0.687195 -0.233887 -0.598450 1441742590 -0.338989 0.687195 -0.233887 -0.598450 1441742590 -0.338989 0.687195 -0.233887 -0.598450 1441742590 -0.306335 0.707336 -0.176208 -0.612244 1441742590 -0.306335 0.707336 -0.176208 -0.612244 1441742590 -0.306335 0.707336 -0.176208 -0.612244 1441742590 -0.306335 0.707336 -0.176208 -0.612244 1441742590 -0.306335 0.707336 -0.176208 -0.612244 1441742590 -0.301147 0.714050 -0.157776 -0.612061 1441742590 -0.301147 0.714050 -0.157776 -0.612061 1441742590 -0.301147 0.714050 -0.157776 -0.612061 1441742590 -0.301147 0.714050 -0.157776 -0.612061 1441742590 -0.301147 0.714050 -0.157776 -0.612061 1441742590 -0.301147 0.714050 -0.157776 -0.612061 1441742590 -0.320862 0.709351 -0.173950 -0.602966 1441742590 -0.320862 0.709351 -0.173950 -0.602966 1441742590 -0.320862 0.709351 -0.173950 -0.602966 1441742590 -0.320862 0.709351 -0.173950 -0.602966 1441742590 -0.320862 0.709351 -0.173950 -0.602966 1441742590 -0.320862 0.709351 -0.173950 -0.602966 1441742590 -0.366943 0.690063 -0.227112 -0.581055 1441742590 -0.366943 0.690063 -0.227112 -0.581055 1441742590 -0.366943 0.690063 -0.227112 -0.581055 1441742590 -0.366943 0.690063 -0.227112 -0.581055 1441742590 -0.366943 0.690063 -0.227112 -0.581055 1441742590 -0.366943 0.690063 -0.227112 -0.581055 1441742590 -0.432678 0.652893 -0.308899 -0.539551 1441742590 -0.432678 0.652893 -0.308899 -0.539551 1441742590 -0.432678 0.652893 -0.308899 -0.539551 1441742590 -0.432678 0.652893 -0.308899 -0.539551 1441742590 -0.432678 0.652893 -0.308899 -0.539551 1441742590 -0.432678 0.652893 -0.308899 -0.539551 1441742590 -0.432678 0.652893 -0.308899 -0.539551 1441742590 -0.507019 0.590820 -0.408508 -0.476501 1441742590 -0.507019 0.590820 -0.408508 -0.476501 1441742590 -0.507019 0.590820 -0.408508 -0.476501 1441742590 -0.507019 0.590820 -0.408508 -0.476501 1441742590 -0.507019 0.590820 -0.408508 -0.476501 1441742590 -0.564819 0.519409 -0.497864 -0.404175 1441742590 -0.564819 0.519409 -0.497864 -0.404175 1441742590 -0.564819 0.519409 -0.497864 -0.404175 1441742590 -0.564819 0.519409 -0.497864 -0.404175 1441742590 -0.564819 0.519409 -0.497864 -0.404175 1441742590 -0.564819 0.519409 -0.497864 -0.404175 1441742590 -0.564819 0.519409 -0.497864 -0.404175 1441742590 -0.605713 0.444763 -0.571838 -0.329224 1441742590 -0.605713 0.444763 -0.571838 -0.329224 1441742590 
-0.624390 0.309204 -0.671082 -0.253479 1441742593 -0.624390 0.309204 -0.671082 -0.253479 1441742593 -0.624390 0.309204 -0.671082 -0.253479 1441742593 -0.624390 0.309204 -0.671082 -0.253479 1441742593 -0.624390 0.309204 -0.671082 -0.253479 1441742593 -0.619324 0.327759 -0.660461 -0.270081 1441742593 -0.619324 0.327759 -0.660461 -0.270081 1441742593 -0.619324 0.327759 -0.660461 -0.270081 1441742593 -0.619324 0.327759 -0.660461 -0.270081 1441742593 -0.619324 0.327759 -0.660461 -0.270081 1441742593 -0.616272 0.343628 -0.647888 -0.287048 1441742593 -0.616272 0.343628 -0.647888 -0.287048 1441742593 -0.616272 0.343628 -0.647888 -0.287048 1441742593 -0.616272 0.343628 -0.647888 -0.287048 1441742593 -0.616272 0.343628 -0.647888 -0.287048 1441742593 -0.616272 0.343628 -0.647888 -0.287048 1441742593 -0.616272 0.343628 -0.647888 -0.287048 1441742593 -0.613525 0.360657 -0.632019 -0.306885 1441742593 -0.613525 0.360657 -0.632019 -0.306885 1441742593 -0.613525 0.360657 -0.632019 -0.306885 1441742593 -0.613525 0.360657 -0.632019 -0.306885 1441742593 -0.613525 0.360657 -0.632019 -0.306885 1441742593 -0.613525 0.360657 -0.632019 -0.306885 1441742593 -0.607178 0.389038 -0.604919 -0.337830 1441742593 -0.607178 0.389038 -0.604919 -0.337830 1441742593 -0.607178 0.389038 -0.604919 -0.337830 1441742593 -0.607178 0.389038 -0.604919 -0.337830 1441742593 -0.607178 0.389038 -0.604919 -0.337830 1441742593 -0.586609 0.435852 -0.564453 -0.383972 1441742593 -0.586609 0.435852 -0.564453 -0.383972 1441742593 -0.586609 0.435852 -0.564453 -0.383972 1441742593 -0.586609 0.435852 -0.564453 -0.383972 1441742593 -0.586609 0.435852 -0.564453 -0.383972 1441742593 -0.586609 0.435852 -0.564453 -0.383972 1441742593 -0.586609 0.435852 -0.564453 -0.383972 1441742593 -0.554443 0.489014 -0.510681 -0.439087 1441742593 -0.554443 0.489014 -0.510681 -0.439087 1441742593 -0.554443 0.489014 -0.510681 -0.439087 1441742593 -0.554443 0.489014 -0.510681 -0.439087 1441742593 -0.554443 0.489014 -0.510681 -0.439087 1441742593 -0.554443 0.489014 -0.510681 -0.439087 1441742593 -0.513794 0.539001 -0.451416 -0.491699 1441742593 -0.513794 0.539001 -0.451416 -0.491699 1441742593 -0.513794 0.539001 -0.451416 -0.491699 1441742593 -0.513794 0.539001 -0.451416 -0.491699 1441742593 -0.513794 0.539001 -0.451416 -0.491699 1441742593 -0.513794 0.539001 -0.451416 -0.491699 1441742593 -0.513794 0.539001 -0.451416 -0.491699 1441742593 -0.458740 0.589844 -0.384460 -0.542114 1441742593 -0.458740 0.589844 -0.384460 -0.542114 1441742593 -0.458740 0.589844 -0.384460 -0.542114 1441742593 -0.458740 0.589844 -0.384460 -0.542114 1441742593 -0.458740 0.589844 -0.384460 -0.542114 1441742593 -0.458740 0.589844 -0.384460 -0.542114 1441742593 -0.389587 0.644592 -0.298950 -0.586060 1441742593 -0.389587 0.644592 -0.298950 -0.586060 1441742593 -0.389587 0.644592 -0.298950 -0.586060 1441742593 -0.389587 0.644592 -0.298950 -0.586060 1441742593 -0.389587 0.644592 -0.298950 -0.586060 1441742593 -0.389587 0.644592 -0.298950 -0.586060 1441742593 -0.327942 0.685608 -0.212708 -0.614136 1441742593 -0.327942 0.685608 -0.212708 -0.614136 1441742593 -0.327942 0.685608 -0.212708 -0.614136 1441742593 -0.327942 0.685608 -0.212708 -0.614136 1441742593 -0.305176 0.699768 -0.159302 -0.625916 1441742593 -0.305176 0.699768 -0.159302 -0.625916 1441742593 -0.305176 0.699768 -0.159302 -0.625916 1441742593 -0.305176 0.699768 -0.159302 -0.625916 1441742593 -0.305176 0.699768 -0.159302 -0.625916 1441742593 -0.305176 0.699768 -0.159302 -0.625916 1441742593 -0.315613 0.698181 -0.156677 -0.623169 1441742593 -0.315613 0.698181 -0.156677 -0.623169 1441742593 -0.315613 0.698181 -0.156677 -0.623169 1441742593 -0.315613 0.698181 -0.156677 -0.623169 1441742593 -0.315613 0.698181 -0.156677 -0.623169 1441742593 -0.315613 0.698181 -0.156677 -0.623169 1441742593 -0.344421 0.693787 -0.183472 -0.605286 1441742594 -0.344421 0.693787 -0.183472 -0.605286 1441742594 -0.344421 0.693787 -0.183472 -0.605286 1441742594 -0.344421 0.693787 -0.183472 -0.605286 1441742594 -0.344421 0.693787 -0.183472 -0.605286 1441742594 -0.394958 0.676941 -0.231995 -0.576172 1441742594 -0.394958 0.676941 -0.231995 -0.576172 1441742594 -0.394958 0.676941 -0.231995 -0.576172 1441742594 -0.394958 0.676941 -0.231995 -0.576172 1441742594 -0.394958 0.676941 -0.231995 -0.576172 1441742594 -0.394958 0.676941 -0.231995 -0.576172 1441742594 -0.394958 0.676941 -0.231995 -0.576172 1441742594 -0.458801 0.640991 -0.305908 -0.533997 1441742594 -0.458801 0.640991 -0.305908 -0.533997 1441742594 -0.458801 0.640991 -0.305908 -0.533997 1441742594 -0.458801 0.640991 -0.305908 -0.533997 1441742594 -0.458801 0.640991 -0.305908 -0.533997 1441742594 -0.458801 0.640991 -0.305908 -0.533997 1441742594 -0.523804 0.584717 -0.392700 -0.479126 1441742594 -0.523804 0.584717 -0.392700 -0.479126 1441742594 -0.523804 0.584717 -0.392700 -0.479126 1441742594 -0.523804 0.584717 -0.392700 -0.479126 1441742594 -0.523804 0.584717 -0.392700 -0.479126 1441742594 -0.523804 0.584717 -0.392700 -0.479126 1441742594 -0.523804 0.584717 -0.392700 -0.479126 1441742594 -0.583069 0.510742 -0.476013 -0.415466 1441742594 -0.583069 0.510742 -0.476013 -0.415466 1441742594 -0.583069 0.510742 -0.476013 -0.415466 1441742594 -0.583069 0.510742 -0.476013 -0.415466 1441742594 -0.583069 0.510742 -0.476013 -0.415466 1441742594 -0.583069 0.510742 -0.476013 -0.415466 1441742594 -0.632202 0.427673 -0.546021 -0.345398 1441742594 -0.632202 0.427673 -0.546021 -0.345398 1441742594 -0.632202 0.427673 -0.546021 -0.345398 1441742594 -0.632202 0.427673 -0.546021 -0.345398 1441742594 -0.632202 0.427673 -0.546021 -0.345398 1441742594 -0.632202 0.427673 -0.546021 -0.345398 1441742594 -0.671814 0.338379 -0.603699 -0.264221 1441742594 -0.671814 0.338379 -0.603699 -0.264221 1441742594 -0.671814 0.338379 -0.603699 -0.264221 1441742594 -0.671814 0.338379 -0.603699 -0.264221 1441742594 -0.671814 0.338379 -0.603699 -0.264221 1441742594 -0.671814 0.338379 -0.603699 -0.264221 1441742594 -0.699707 0.240784 -0.649841 -0.173767 1441742594 -0.699707 0.240784 -0.649841 -0.173767 1441742594 -0.699707 0.240784 -0.649841 -0.173767 1441742594 -0.699707 0.240784 -0.649841 -0.173767 1441742594 -0.699707 0.240784 -0.649841 -0.173767 1441742594 -0.699707 0.240784 -0.649841 -0.173767 1441742594 -0.711853 0.147888 -0.681213 -0.086182 1441742594 -0.711853 0.147888 -0.681213 -0.086182 1441742594 -0.711853 0.147888 -0.681213 -0.086182 1441742594 -0.711853 0.147888 -0.681213 -0.086182 1441742594 -0.711853 0.147888 -0.681213 -0.086182 1441742594 -0.711853 0.147888 -0.681213 -0.086182 1441742594 -0.709167 0.054077 -0.703003 -0.001709 1441742594 -0.709167 0.054077 -0.703003 -0.001709 1441742594 -0.709167 0.054077 -0.703003 -0.001709 1441742594 -0.709167 0.054077 -0.703003 -0.001709 1441742594 -0.709167 0.054077 -0.703003 -0.001709 1441742594 -0.709167 0.054077 -0.703003 -0.001709 1441742594 -0.696289 -0.041748 -0.713196 0.069824 1441742594 -0.696289 -0.041748 -0.713196 0.069824 1441742594 -0.696289 -0.041748 -0.713196 0.069824 1441742594 -0.696289 -0.041748 -0.713196 0.069824 1441742594 -0.696289 -0.041748 -0.713196 0.069824 1441742594 -0.675537 -0.129150 -0.715454 0.122986 1441742594 -0.675537 -0.129150 -0.715454 0.122986 1441742594 -0.675537 -0.129150 -0.715454 0.122986 1441742594 -0.675537 -0.129150 -0.715454 0.122986 1441742594 -0.675537 -0.129150 -0.715454 0.122986 1441742594 -0.675537 -0.129150 -0.715454 0.122986 1441742594 -0.664673 -0.192078 -0.704346 0.158813 1441742594 -0.664673 -0.192078 -0.704346 0.158813 1441742594 -0.664673 -0.192078 -0.704346 0.158813 1441742594 -0.664673 -0.192078 -0.704346 0.158813 1441742594 -0.664673 -0.192078 -0.704346 0.158813 1441742594 -0.664673 -0.192078 -0.704346 0.158813 1441742594 -0.668396 -0.203796 -0.698425 0.154846 1441742594 -0.668396 -0.203796 -0.698425 0.154846 1441742594 -0.668396 -0.203796 -0.698425 0.154846 1441742594 -0.668396 -0.203796 -0.698425 0.154846 1441742594 -0.668396 -0.203796 -0.698425 0.154846 1441742594 -0.668396 -0.203796 -0.698425 0.154846 1441742594 -0.679321 -0.168518 -0.705017 0.114746 1441742594 -0.679321 -0.168518 -0.705017 0.114746 1441742594 -0.679321 -0.168518 -0.705017 0.114746 1441742594 -0.679321 -0.168518 -0.705017 0.114746 1441742594 -0.679321 -0.168518 -0.705017 0.114746 1441742594 -0.679321 -0.168518 -0.705017 0.114746 1441742594 -0.679321 -0.168518 -0.705017 0.114746 1441742594 -0.690552 -0.105652 -0.713501 0.054260 1441742594 -0.690552 -0.105652 -0.713501 0.054260 1441742594 -0.690552 -0.105652 -0.713501 0.054260 1441742594 -0.690552 -0.105652 -0.713501 0.054260 1441742594 -0.690552 -0.105652 -0.713501 0.054260 1441742594 -0.690552 -0.105652 -0.713501 0.054260 1441742594 -0.697144 -0.021423 -0.716248 -0.023438 1441742594 -0.697144 -0.021423 -0.716248 -0.023438 1441742594 -0.697144 -0.021423 -0.716248 -0.023438 1441742594 -0.697144 -0.021423 -0.716248 -0.023438 1441742594 -0.697144 -0.021423 -0.716248 -0.023438 1441742594 -0.697144 -0.021423 -0.716248 -0.023438 1441742594 -0.696533 0.078247 -0.704651 -0.110718 1441742594 -0.696533 0.078247 -0.704651 -0.110718 1441742594 -0.696533 0.078247 -0.704651 -0.110718 1441742594 -0.696533 0.078247 -0.704651 -0.110718 1441742594 -0.696533 0.078247 -0.704651 -0.110718 1441742594 -0.696533 0.078247 -0.704651 -0.110718 1441742594 -0.684998 0.180542 -0.676514 -0.201416 1441742595 -0.684998 0.180542 -0.676514 -0.201416 1441742595 -0.684998 0.180542 -0.676514 -0.201416 1441742595 -0.684998 0.180542 -0.676514 -0.201416 1441742595 -0.684998 0.180542 -0.676514 -0.201416 1441742595 -0.684998 0.180542 -0.676514 -0.201416 1441742595 -0.669067 0.264221 -0.636841 -0.277527 1441742595 -0.669067 0.264221 -0.636841 -0.277527 1441742595 -0.669067 0.264221 -0.636841 -0.277527 1441742595 -0.669067 0.264221 -0.636841 -0.277527 1441742595 -0.669067 0.264221 -0.636841 -0.277527 1441742595 -0.669067 0.264221 -0.636841 -0.277527 1441742595 -0.643860 0.336975 -0.586670 -0.357483 1441742595 -0.643860 0.336975 -0.586670 -0.357483 1441742595 -0.643860 0.336975 -0.586670 -0.357483 1441742595 -0.643860 0.336975 -0.586670 -0.357483 1441742595 -0.643860 0.336975 -0.586670 -0.357483 1441742595 -0.643860 0.336975 -0.586670 -0.357483 1441742595 -0.600769 0.410889 -0.528442 -0.437134 1441742595 -0.600769 0.410889 -0.528442 -0.437134 1441742595 -0.600769 0.410889 -0.528442 -0.437134 1441742595 -0.600769 0.410889 -0.528442 -0.437134 1441742595 -0.600769 0.410889 -0.528442 -0.437134 1441742595 -0.600769 0.410889 -0.528442 -0.437134 1441742595 -0.600769 0.410889 -0.528442 -0.437134 1441742595 -0.541687 0.484802 -0.460938 -0.509033 1441742595 -0.541687 0.484802 -0.460938 -0.509033 1441742595 -0.541687 0.484802 -0.460938 -0.509033 1441742595 -0.541687 0.484802 -0.460938 -0.509033 1441742595 -0.541687 0.484802 -0.460938 -0.509033 1441742595 -0.541687 0.484802 -0.460938 -0.509033 1441742595 -0.481018 0.550171 -0.390564 -0.559875 1441742595 -0.481018 0.550171 -0.390564 -0.559875 1441742595 -0.481018 0.550171 -0.390564 -0.559875 1441742595 -0.481018 0.550171 -0.390564 -0.559875 1441742595 -0.481018 0.550171 -0.390564 -0.559875 1441742595 -0.481018 0.550171 -0.390564 -0.559875 1441742595 -0.481018 0.550171 -0.390564 -0.559875 1441742595 -0.419006 0.601929 -0.316956 -0.601440 1441742595 -0.419006 0.601929 -0.316956 -0.601440 1441742595 -0.419006 0.601929 -0.316956 -0.601440 1441742595 -0.419006 0.601929 -0.316956 -0.601440 1441742595 -0.419006 0.601929 -0.316956 -0.601440 1441742595 -0.419006 0.601929 -0.316956 -0.601440 1441742595 -0.359131 0.641846 -0.250122 -0.629700 1441742595 -0.359131 0.641846 -0.250122 -0.629700 1441742595 -0.359131 0.641846 -0.250122 -0.629700 1441742595 -0.359131 0.641846 -0.250122 -0.629700 1441742595 -0.359131 0.641846 -0.250122 -0.629700 1441742595 -0.359131 0.641846 -0.250122 -0.629700 1441742595 -0.334167 0.661621 -0.207336 -0.638489 1441742595 -0.334167 0.661621 -0.207336 -0.638489 1441742595 -0.334167 0.661621 -0.207336 -0.638489 1441742595 -0.334167 0.661621 -0.207336 -0.638489 1441742595 -0.334167 0.661621 -0.207336 -0.638489 1441742595 -0.334167 0.661621 -0.207336 -0.638489 1441742595 -0.356018 0.656921 -0.219055 -0.627502 1441742595 -0.356018 0.656921 -0.219055 -0.627502 1441742595 -0.356018 0.656921 -0.219055 -0.627502 1441742595 -0.356018 0.656921 -0.219055 -0.627502 1441742595 -0.356018 0.656921 -0.219055 -0.627502 1441742595 -0.356018 0.656921 -0.219055 -0.627502 1441742595 -0.356018 0.656921 -0.219055 -0.627502 1441742595 -0.401672 0.638062 -0.263733 -0.601685 1441742595 -0.401672 0.638062 -0.263733 -0.601685 1441742595 -0.401672 0.638062 -0.263733 -0.601685 1441742595 -0.401672 0.638062 -0.263733 -0.601685 1441742595 -0.401672 0.638062 -0.263733 -0.601685 1441742595 -0.401672 0.638062 -0.263733 -0.601685 1441742595 -0.460938 0.602844 -0.325378 -0.564148 1441742595 -0.460938 0.602844 -0.325378 -0.564148 1441742595 -0.460938 0.602844 -0.325378 -0.564148 1441742595 -0.460938 0.602844 -0.325378 -0.564148 1441742595 -0.460938 0.602844 -0.325378 -0.564148 1441742595 -0.460938 0.602844 -0.325378 -0.564148 1441742595 -0.518921 0.554565 -0.396973 -0.515381 1441742595 -0.518921 0.554565 -0.396973 -0.515381 1441742595 -0.518921 0.554565 -0.396973 -0.515381 1441742595 -0.518921 0.554565 -0.396973 -0.515381 1441742595 -0.518921 0.554565 -0.396973 -0.515381 1441742595 -0.518921 0.554565 -0.396973 -0.515381 1441742595 -0.574707 0.490295 -0.472656 -0.453857 1441742595 -0.574707 0.490295 -0.472656 -0.453857 1441742595 -0.574707 0.490295 -0.472656 -0.453857 1441742595 -0.574707 0.490295 -0.472656 -0.453857 1441742595 -0.574707 0.490295 -0.472656 -0.453857 1441742595 -0.574707 0.490295 -0.472656 -0.453857 1441742595 -0.627380 0.411316 -0.541016 -0.380371 1441742595 -0.627380 0.411316 -0.541016 -0.380371 1441742595 -0.627380 0.411316 -0.541016 -0.380371 1441742595 -0.627380 0.411316 -0.541016 -0.380371 1441742595 -0.627380 0.411316 -0.541016 -0.380371 1441742595 -0.627380 0.411316 -0.541016 -0.380371 1441742595 -0.669739 0.331360 -0.593201 -0.299744 1441742595 -0.669739 0.331360 -0.593201 -0.299744 1441742595 -0.669739 0.331360 -0.593201 -0.299744 1441742595 -0.669739 0.331360 -0.593201 -0.299744 1441742595 -0.669739 0.331360 -0.593201 -0.299744 1441742595 -0.669739 0.331360 -0.593201 -0.299744 1441742595 -0.669739 0.331360 -0.593201 -0.299744 1441742595 -0.697632 0.255066 -0.634888 -0.212830 1441742595 -0.697632 0.255066 -0.634888 -0.212830 1441742595 -0.697632 0.255066 -0.634888 -0.212830 1441742595 -0.697632 0.255066 -0.634888 -0.212830 1441742595 -0.697632 0.255066 -0.634888 -0.212830 1441742595 -0.711792 0.176941 -0.668457 -0.123657 1441742595 -0.711792 0.176941 -0.668457 -0.123657 1441742595 -0.711792 0.176941 -0.668457 -0.123657 1441742595 -0.711792 0.176941 -0.668457 -0.123657 1441742595 -0.711792 0.176941 -0.668457 -0.123657 1441742595 -0.711792 0.176941 -0.668457 -0.123657 1441742595 -0.713257 0.091797 -0.694031 -0.035950 1441742595 -0.713257 0.091797 -0.694031 -0.035950 1441742595 -0.713257 0.091797 -0.694031 -0.035950 1441742596 -0.713257 0.091797 -0.694031 -0.035950 1441742596 -0.713257 0.091797 -0.694031 -0.035950 1441742596 -0.713257 0.091797 -0.694031 -0.035950 1441742596 -0.705200 -0.010681 -0.707153 0.051575 1441742596 -0.705200 -0.010681 -0.707153 0.051575 1441742596 -0.705200 -0.010681 -0.707153 0.051575 1441742596 -0.705200 -0.010681 -0.707153 0.051575 1441742596 -0.705200 -0.010681 -0.707153 0.051575 1441742596 -0.705200 -0.010681 -0.707153 0.051575 1441742596 -0.705200 -0.010681 -0.707153 0.051575 1441742596 -0.689636 -0.093811 -0.710022 0.107483 1441742596 -0.689636 -0.093811 -0.710022 0.107483 1441742596 -0.689636 -0.093811 -0.710022 0.107483 1441742596 -0.689636 -0.093811 -0.710022 0.107483 1441742596 -0.689636 -0.093811 -0.710022 0.107483 1441742596 -0.689636 -0.093811 -0.710022 0.107483 1441742596 -0.678711 -0.150513 -0.704712 0.141907 1441742596 -0.678711 -0.150513 -0.704712 0.141907 1441742596 -0.678711 -0.150513 -0.704712 0.141907 1441742596 -0.678711 -0.150513 -0.704712 0.141907 1441742596 -0.678711 -0.150513 -0.704712 0.141907 1441742596 -0.678711 -0.150513 -0.704712 0.141907 1441742596 -0.677063 -0.181702 -0.694336 0.162903 1441742596 -0.677063 -0.181702 -0.694336 0.162903 1441742596 -0.677063 -0.181702 -0.694336 0.162903 1441742596 -0.677063 -0.181702 -0.694336 0.162903 1441742596 -0.677063 -0.181702 -0.694336 0.162903 1441742596 -0.677063 -0.181702 -0.694336 0.162903 1441742596 -0.684448 -0.171692 -0.694275 0.141785 1441742596 -0.684448 -0.171692 -0.694275 0.141785 1441742596 -0.684448 -0.171692 -0.694275 0.141785 1441742596 -0.684448 -0.171692 -0.694275 0.141785 1441742596 -0.684448 -0.171692 -0.694275 0.141785 1441742596 -0.684448 -0.171692 -0.694275 0.141785 1441742596 -0.693726 -0.124146 -0.704163 0.086670 1441742596 -0.693726 -0.124146 -0.704163 0.086670 1441742596 -0.693726 -0.124146 -0.704163 0.086670 1441742596 -0.693726 -0.124146 -0.704163 0.086670 1441742596 -0.693726 -0.124146 -0.704163 0.086670 1441742596 -0.693726 -0.124146 -0.704163 0.086670 1441742596 -0.700012 -0.051880 -0.712219 0.011536 1441742596 -0.700012 -0.051880 -0.712219 0.011536 1441742596 -0.700012 -0.051880 -0.712219 0.011536 1441742596 -0.700012 -0.051880 -0.712219 0.011536 1441742596 -0.700012 -0.051880 -0.712219 0.011536 1441742596 -0.700012 -0.051880 -0.712219 0.011536 1441742596 -0.698120 0.028687 -0.712646 -0.063843 1441742596 -0.698120 0.028687 -0.712646 -0.063843 1441742596 -0.698120 0.028687 -0.712646 -0.063843 1441742596 -0.698120 0.028687 -0.712646 -0.063843 1441742596 -0.698120 0.028687 -0.712646 -0.063843 1441742596 -0.698120 0.028687 -0.712646 -0.063843 1441742596 -0.688782 0.100403 -0.705261 -0.134827 1441742596 -0.688782 0.100403 -0.705261 -0.134827 1441742596 -0.688782 0.100403 -0.705261 -0.134827 1441742596 -0.688782 0.100403 -0.705261 -0.134827 1441742596 -0.688782 0.100403 -0.705261 -0.134827 1441742596 -0.688782 0.100403 -0.705261 -0.134827 1441742596 -0.668823 0.190430 -0.682495 -0.225098 1441742596 -0.668823 0.190430 -0.682495 -0.225098 1441742596 -0.668823 0.190430 -0.682495 -0.225098 1441742596 -0.668823 0.190430 -0.682495 -0.225098 1441742596 -0.668823 0.190430 -0.682495 -0.225098 1441742596 -0.668823 0.190430 -0.682495 -0.225098 1441742596 -0.668823 0.190430 -0.682495 -0.225098 1441742596 -0.634583 0.291260 -0.643616 -0.313477 1441742596 -0.634583 0.291260 -0.643616 -0.313477 1441742596 -0.634583 0.291260 -0.643616 -0.313477 1441742596 -0.634583 0.291260 -0.643616 -0.313477 1441742596 -0.634583 0.291260 -0.643616 -0.313477 1441742596 -0.634583 0.291260 -0.643616 -0.313477 1441742596 -0.594055 0.381348 -0.591248 -0.390137 1441742596 -0.594055 0.381348 -0.591248 -0.390137 1441742596 -0.594055 0.381348 -0.591248 -0.390137 1441742596 -0.594055 0.381348 -0.591248 -0.390137 1441742596 -0.594055 0.381348 -0.591248 -0.390137 1441742596 -0.594055 0.381348 -0.591248 -0.390137 1441742596 -0.544739 0.462708 -0.526367 -0.460632 1441742596 -0.544739 0.462708 -0.526367 -0.460632 1441742596 -0.544739 0.462708 -0.526367 -0.460632 1441742596 -0.544739 0.462708 -0.526367 -0.460632 1441742596 -0.544739 0.462708 -0.526367 -0.460632 1441742596 -0.544739 0.462708 -0.526367 -0.460632 1441742596 -0.486084 0.539978 -0.444641 -0.523926 1441742596 -0.486084 0.539978 -0.444641 -0.523926 1441742596 -0.486084 0.539978 -0.444641 -0.523926 1441742596 -0.486084 0.539978 -0.444641 -0.523926 1441742596 -0.486084 0.539978 -0.444641 -0.523926 1441742596 -0.486084 0.539978 -0.444641 -0.523926 1441742596 -0.434753 0.599854 -0.361816 -0.565918 1441742596 -0.434753 0.599854 -0.361816 -0.565918 1441742596 -0.434753 0.599854 -0.361816 -0.565918 1441742596 -0.434753 0.599854 -0.361816 -0.565918 1441742596 -0.434753 0.599854 -0.361816 -0.565918 1441742596 -0.434753 0.599854 -0.361816 -0.565918 1441742596 -0.396301 0.636230 -0.293091 -0.593567 1441742596 -0.396301 0.636230 -0.293091 -0.593567 1441742596 -0.396301 0.636230 -0.293091 -0.593567 1441742596 -0.396301 0.636230 -0.293091 -0.593567 1441742596 -0.396301 0.636230 -0.293091 -0.593567 1441742596 -0.396301 0.636230 -0.293091 -0.593567 1441742596 -0.396301 0.636230 -0.293091 -0.593567 1441742596 -0.367004 0.659851 -0.239807 -0.610229 1441742596 -0.367004 0.659851 -0.239807 -0.610229 1441742596 -0.367004 0.659851 -0.239807 -0.610229 1441742596 -0.367004 0.659851 -0.239807 -0.610229 1441742596 -0.367004 0.659851 -0.239807 -0.610229 1441742596 -0.367004 0.659851 -0.239807 -0.610229 1441742596 -0.367004 0.659851 -0.239807 -0.610229 1441742596 -0.362610 0.663635 -0.222961 -0.615173 1441742596 -0.362610 0.663635 -0.222961 -0.615173 1441742596 -0.362610 0.663635 -0.222961 -0.615173 1441742597 -0.362610 0.663635 -0.222961 -0.615173 1441742597 -0.362610 0.663635 -0.222961 -0.615173 1441742597 -0.362610 0.663635 -0.222961 -0.615173 1441742597 -0.379395 0.658447 -0.230896 -0.607605 1441742597 -0.379395 0.658447 -0.230896 -0.607605 1441742597 -0.379395 0.658447 -0.230896 -0.607605 1441742597 -0.379395 0.658447 -0.230896 -0.607605 1441742597 -0.379395 0.658447 -0.230896 -0.607605 1441742597 -0.379395 0.658447 -0.230896 -0.607605 1441742597 -0.422607 0.638306 -0.270630 -0.583740 1441742597 -0.422607 0.638306 -0.270630 -0.583740 1441742597 -0.422607 0.638306 -0.270630 -0.583740 1441742597 -0.422607 0.638306 -0.270630 -0.583740 1441742597 -0.422607 0.638306 -0.270630 -0.583740 1441742597 -0.422607 0.638306 -0.270630 -0.583740 1441742597 -0.475647 0.604187 -0.331604 -0.546692 1441742597 -0.475647 0.604187 -0.331604 -0.546692 1441742597 -0.475647 0.604187 -0.331604 -0.546692 1441742597 -0.475647 0.604187 -0.331604 -0.546692 1441742597 -0.475647 0.604187 -0.331604 -0.546692 1441742597 -0.475647 0.604187 -0.331604 -0.546692 1441742597 -0.527405 0.558533 -0.403015 -0.497498 1441742597 -0.527405 0.558533 -0.403015 -0.497498 1441742597 -0.527405 0.558533 -0.403015 -0.497498 1441742597 -0.527405 0.558533 -0.403015 -0.497498 1441742597 -0.527405 0.558533 -0.403015 -0.497498 1441742597 -0.527405 0.558533 -0.403015 -0.497498 1441742597 -0.577393 0.496704 -0.478027 -0.437561 1441742597 -0.577393 0.496704 -0.478027 -0.437561 1441742597 -0.577393 0.496704 -0.478027 -0.437561 1441742597 -0.577393 0.496704 -0.478027 -0.437561 1441742597 -0.577393 0.496704 -0.478027 -0.437561 1441742597 -0.577393 0.496704 -0.478027 -0.437561 1441742597 -0.577393 0.496704 -0.478027 -0.437561 1441742597 -0.627197 0.415283 -0.551208 -0.361145 1441742597 -0.627197 0.415283 -0.551208 -0.361145 1441742597 -0.627197 0.415283 -0.551208 -0.361145 1441742597 -0.627197 0.415283 -0.551208 -0.361145 1441742597 -0.627197 0.415283 -0.551208 -0.361145 1441742597 -0.627197 0.415283 -0.551208 -0.361145 1441742597 -0.666687 0.328003 -0.609741 -0.276184 1441742597 -0.666687 0.328003 -0.609741 -0.276184 1441742597 -0.666687 0.328003 -0.609741 -0.276184 1441742597 -0.666687 0.328003 -0.609741 -0.276184 1441742597 -0.666687 0.328003 -0.609741 -0.276184 1441742597 -0.666687 0.328003 -0.609741 -0.276184 1441742597 -0.691101 0.247314 -0.652466 -0.188721 1441742597 -0.691101 0.247314 -0.652466 -0.188721 1441742597 -0.691101 0.247314 -0.652466 -0.188721 1441742597 -0.691101 0.247314 -0.652466 -0.188721 1441742597 -0.691101 0.247314 -0.652466 -0.188721 1441742597 -0.691101 0.247314 -0.652466 -0.188721 1441742597 -0.701599 0.165833 -0.685852 -0.099548 1441742597 -0.701599 0.165833 -0.685852 -0.099548 1441742597 -0.701599 0.165833 -0.685852 -0.099548 1441742597 -0.701599 0.165833 -0.685852 -0.099548 1441742597 -0.701599 0.165833 -0.685852 -0.099548 1441742597 -0.701599 0.165833 -0.685852 -0.099548 1441742597 -0.703979 0.081543 -0.705383 -0.015930 1441742597 -0.703979 0.081543 -0.705383 -0.015930 1441742597 -0.703979 0.081543 -0.705383 -0.015930 1441742597 -0.703979 0.081543 -0.705383 -0.015930 1441742597 -0.703979 0.081543 -0.705383 -0.015930 1441742597 -0.703979 0.081543 -0.705383 -0.015930 1441742597 -0.703979 0.081543 -0.705383 -0.015930 1441742597 -0.697754 -0.003540 -0.713745 0.061035 1441742597 -0.697754 -0.003540 -0.713745 0.061035 1441742597 -0.697754 -0.003540 -0.713745 0.061035 1441742597 -0.697754 -0.003540 -0.713745 0.061035 1441742597 -0.697754 -0.003540 -0.713745 0.061035 1441742597 -0.697754 -0.003540 -0.713745 0.061035 1441742597 -0.697754 -0.003540 -0.713745 0.061035 1441742597 -0.690979 -0.057007 -0.712463 0.108459 1441742597 -0.690979 -0.057007 -0.712463 0.108459 1441742597 -0.690979 -0.057007 -0.712463 0.108459 1441742597 -0.690979 -0.057007 -0.712463 0.108459 1441742597 -0.690979 -0.057007 -0.712463 0.108459 1441742597 -0.665649 -0.131470 -0.714417 0.171265 1441742597 -0.665649 -0.131470 -0.714417 0.171265 1441742597 -0.665649 -0.131470 -0.714417 0.171265 1441742597 -0.665649 -0.131470 -0.714417 0.171265 1441742597 -0.665649 -0.131470 -0.714417 0.171265 1441742597 -0.665649 -0.131470 -0.714417 0.171265 1441742597 -0.654663 -0.185181 -0.702515 0.208923 1441742597 -0.654663 -0.185181 -0.702515 0.208923 1441742597 -0.654663 -0.185181 -0.702515 0.208923 1441742597 -0.654663 -0.185181 -0.702515 0.208923 1441742597 -0.654663 -0.185181 -0.702515 0.208923 1441742597 -0.654663 -0.185181 -0.702515 0.208923 1441742597 -0.665955 -0.197876 -0.687988 0.209961 1441742597 -0.665955 -0.197876 -0.687988 0.209961 1441742597 -0.665955 -0.197876 -0.687988 0.209961 1441742597 -0.665955 -0.197876 -0.687988 0.209961 1441742597 -0.665955 -0.197876 -0.687988 0.209961 1441742597 -0.665955 -0.197876 -0.687988 0.209961 1441742597 -0.665955 -0.197876 -0.687988 0.209961 1441742597 -0.695068 -0.154175 -0.684692 0.156006 1441742597 -0.695068 -0.154175 -0.684692 0.156006 1441742597 -0.695068 -0.154175 -0.684692 0.156006 1441742597 -0.695068 -0.154175 -0.684692 0.156006 1441742597 -0.695068 -0.154175 -0.684692 0.156006 1441742597 -0.695068 -0.154175 -0.684692 0.156006 1441742597 -0.714722 -0.059814 -0.694397 0.059387 1441742597 -0.714722 -0.059814 -0.694397 0.059387 1441742597 -0.714722 -0.059814 -0.694397 0.059387 1441742597 -0.714722 -0.059814 -0.694397 0.059387 1441742597 -0.714722 -0.059814 -0.694397 0.059387 1441742597 -0.714722 -0.059814 -0.694397 0.059387 1441742597 -0.710327 0.045105 -0.701050 -0.045288 1441742597 -0.710327 0.045105 -0.701050 -0.045288 1441742597 -0.710327 0.045105 -0.701050 -0.045288 1441742597 -0.710327 0.045105 -0.701050 -0.045288 1441742597 -0.710327 0.045105 -0.701050 -0.045288 1441742598 -0.710327 0.045105 -0.701050 -0.045288 1441742598 -0.688110 0.154236 -0.695068 -0.140259 1441742598 -0.688110 0.154236 -0.695068 -0.140259 1441742598 -0.688110 0.154236 -0.695068 -0.140259 1441742598 -0.688110 0.154236 -0.695068 -0.140259 1441742598 -0.688110 0.154236 -0.695068 -0.140259 1441742598 -0.688110 0.154236 -0.695068 -0.140259 1441742598 -0.688110 0.154236 -0.695068 -0.140259 1441742598 -0.670166 0.252625 -0.662048 -0.220947 1441742598 -0.670166 0.252625 -0.662048 -0.220947 1441742598 -0.670166 0.252625 -0.662048 -0.220947 1441742598 -0.670166 0.252625 -0.662048 -0.220947 1441742598 -0.670166 0.252625 -0.662048 -0.220947 1441742598 -0.670166 0.252625 -0.662048 -0.220947 1441742598 -0.646912 0.336304 -0.614380 -0.301697 1441742598 -0.646912 0.336304 -0.614380 -0.301697 1441742598 -0.646912 0.336304 -0.614380 -0.301697 1441742598 -0.646912 0.336304 -0.614380 -0.301697 1441742598 -0.646912 0.336304 -0.614380 -0.301697 1441742598 -0.646912 0.336304 -0.614380 -0.301697 1441742598 -0.609497 0.413818 -0.557678 -0.382568 1441742598 -0.609497 0.413818 -0.557678 -0.382568 1441742598 -0.609497 0.413818 -0.557678 -0.382568 1441742598 -0.609497 0.413818 -0.557678 -0.382568 1441742598 -0.609497 0.413818 -0.557678 -0.382568 1441742598 -0.609497 0.413818 -0.557678 -0.382568 1441742598 -0.557983 0.491150 -0.489563 -0.455811 1441742598 -0.557983 0.491150 -0.489563 -0.455811 1441742598 -0.557983 0.491150 -0.489563 -0.455811 1441742598 -0.557983 0.491150 -0.489563 -0.455811 1441742598 -0.557983 0.491150 -0.489563 -0.455811 1441742598 -0.557983 0.491150 -0.489563 -0.455811 1441742598 -0.490234 0.567017 -0.409180 -0.520325 1441742598 -0.490234 0.567017 -0.409180 -0.520325 1441742598 -0.490234 0.567017 -0.409180 -0.520325 1441742598 -0.490234 0.567017 -0.409180 -0.520325 1441742598 -0.490234 0.567017 -0.409180 -0.520325 1441742598 -0.490234 0.567017 -0.409180 -0.520325 1441742598 -0.412476 0.638672 -0.312256 -0.569641 1441742598 -0.412476 0.638672 -0.312256 -0.569641 1441742598 -0.412476 0.638672 -0.312256 -0.569641 1441742598 -0.412476 0.638672 -0.312256 -0.569641 1441742598 -0.412476 0.638672 -0.312256 -0.569641 1441742598 -0.412476 0.638672 -0.312256 -0.569641 1441742598 -0.356445 0.684326 -0.239014 -0.589539 1441742598 -0.356445 0.684326 -0.239014 -0.589539 1441742598 -0.356445 0.684326 -0.239014 -0.589539 1441742598 -0.356445 0.684326 -0.239014 -0.589539 1441742598 -0.356445 0.684326 -0.239014 -0.589539 1441742598 -0.356445 0.684326 -0.239014 -0.589539 1441742598 -0.330383 0.707336 -0.191467 -0.594910 1441742598 -0.330383 0.707336 -0.191467 -0.594910 1441742598 -0.330383 0.707336 -0.191467 -0.594910 1441742598 -0.330383 0.707336 -0.191467 -0.594910 1441742598 -0.330383 0.707336 -0.191467 -0.594910 1441742598 -0.330383 0.707336 -0.191467 -0.594910 1441742598 -0.330383 0.707336 -0.191467 -0.594910 1441742598 -0.344360 0.708252 -0.188477 -0.586792 1441742598 -0.344360 0.708252 -0.188477 -0.586792 1441742598 -0.344360 0.708252 -0.188477 -0.586792 1441742598 -0.344360 0.708252 -0.188477 -0.586792 1441742598 -0.344360 0.708252 -0.188477 -0.586792 1441742598 -0.344360 0.708252 -0.188477 -0.586792 1441742598 -0.390015 0.690125 -0.229065 -0.564941 1441742598 -0.390015 0.690125 -0.229065 -0.564941 1441742598 -0.390015 0.690125 -0.229065 -0.564941 1441742598 -0.390015 0.690125 -0.229065 -0.564941 1441742598 -0.390015 0.690125 -0.229065 -0.564941 1441742598 -0.390015 0.690125 -0.229065 -0.564941 1441742598 -0.446472 0.656006 -0.300903 -0.528931 1441742598 -0.446472 0.656006 -0.300903 -0.528931 1441742598 -0.446472 0.656006 -0.300903 -0.528931 1441742598 -0.446472 0.656006 -0.300903 -0.528931 1441742598 -0.446472 0.656006 -0.300903 -0.528931 1441742598 -0.446472 0.656006 -0.300903 -0.528931 1441742598 -0.507874 0.601685 -0.388672 -0.478516 1441742598 -0.507874 0.601685 -0.388672 -0.478516 1441742598 -0.507874 0.601685 -0.388672 -0.478516 1441742598 -0.507874 0.601685 -0.388672 -0.478516 1441742598 -0.507874 0.601685 -0.388672 -0.478516 1441742598 -0.507874 0.601685 -0.388672 -0.478516 1441742598 -0.563599 0.532288 -0.475281 -0.416199 1441742598 -0.563599 0.532288 -0.475281 -0.416199 1441742598 -0.563599 0.532288 -0.475281 -0.416199 1441742598 -0.563599 0.532288 -0.475281 -0.416199 1441742598 -0.563599 0.532288 -0.475281 -0.416199 1441742598 -0.563599 0.532288 -0.475281 -0.416199 1441742598 -0.612061 0.452087 -0.551147 -0.342529 1441742598 -0.612061 0.452087 -0.551147 -0.342529 1441742598 -0.612061 0.452087 -0.551147 -0.342529 1441742598 -0.612061 0.452087 -0.551147 -0.342529 1441742598 -0.612061 0.452087 -0.551147 -0.342529 1441742598 -0.612061 0.452087 -0.551147 -0.342529 1441742598 -0.612061 0.452087 -0.551147 -0.342529 1441742598 -0.650391 0.366211 -0.611938 -0.261658 1441742598 -0.650391 0.366211 -0.611938 -0.261658 1441742598 -0.650391 0.366211 -0.611938 -0.261658 1441742598 -0.650391 0.366211 -0.611938 -0.261658 1441742598 -0.650391 0.366211 -0.611938 -0.261658 1441742598 -0.675842 0.282166 -0.657288 -0.178101 1441742598 -0.675842 0.282166 -0.657288 -0.178101 1441742598 -0.675842 0.282166 -0.657288 -0.178101 1441742598 -0.675842 0.282166 -0.657288 -0.178101 1441742598 -0.675842 0.282166 -0.657288 -0.178101 1441742598 -0.675842 0.282166 -0.657288 -0.178101 1441742598 -0.686768 0.200989 -0.691589 -0.099060 1441742598 -0.686768 0.200989 -0.691589 -0.099060 1441742598 -0.686768 0.200989 -0.691589 -0.099060 1441742598 -0.686768 0.200989 -0.691589 -0.099060 1441742598 -0.686768 0.200989 -0.691589 -0.099060 1441742598 -0.686768 0.200989 -0.691589 -0.099060 1441742599 -0.686768 0.200989 -0.691589 -0.099060 1441742599 -0.686707 0.120483 -0.716431 -0.026489 1441742599 -0.686707 0.120483 -0.716431 -0.026489 1441742599 -0.686707 0.120483 -0.716431 -0.026489 1441742599 -0.686707 0.120483 -0.716431 -0.026489 1441742599 -0.686707 0.120483 -0.716431 -0.026489 1441742599 -0.686707 0.120483 -0.716431 -0.026489 1441742599 -0.680725 0.041016 -0.730469 0.037659 1441742599 -0.680725 0.041016 -0.730469 0.037659 1441742599 -0.680725 0.041016 -0.730469 0.037659 1441742599 -0.680725 0.041016 -0.730469 0.037659 1441742599 -0.674866 -0.030945 -0.732666 0.082886 1441742599 -0.674866 -0.030945 -0.732666 0.082886 1441742599 -0.674866 -0.030945 -0.732666 0.082886 1441742599 -0.674866 -0.030945 -0.732666 0.082886 1441742599 -0.674866 -0.030945 -0.732666 0.082886 1441742599 -0.674866 -0.030945 -0.732666 0.082886 1441742599 -0.672546 -0.072449 -0.729675 0.100281 1441742599 -0.672546 -0.072449 -0.729675 0.100281 1441742599 -0.672546 -0.072449 -0.729675 0.100281 1441742599 -0.672546 -0.072449 -0.729675 0.100281 1441742599 -0.672546 -0.072449 -0.729675 0.100281 1441742599 -0.672546 -0.072449 -0.729675 0.100281 1441742599 -0.672546 -0.072449 -0.729675 0.100281 1441742599 -0.678650 -0.091980 -0.721313 0.103760 1441742599 -0.678650 -0.091980 -0.721313 0.103760 1441742599 -0.678650 -0.091980 -0.721313 0.103760 1441742599 -0.678650 -0.091980 -0.721313 0.103760 1441742599 -0.678650 -0.091980 -0.721313 0.103760 1441742599 -0.678650 -0.091980 -0.721313 0.103760 1441742599 -0.691772 -0.074890 -0.714355 0.075500 1441742599 -0.691772 -0.074890 -0.714355 0.075500 1441742599 -0.691772 -0.074890 -0.714355 0.075500 1441742599 -0.691772 -0.074890 -0.714355 0.075500 1441742599 -0.691772 -0.074890 -0.714355 0.075500 1441742599 -0.691772 -0.074890 -0.714355 0.075500 1441742599 -0.700073 -0.016113 -0.713928 0.009521 1441742599 -0.700073 -0.016113 -0.713928 0.009521 1441742599 -0.700073 -0.016113 -0.713928 0.009521 1441742599 -0.700073 -0.016113 -0.713928 0.009521 1441742599 -0.700073 -0.016113 -0.713928 0.009521 1441742599 -0.700562 0.057556 -0.708130 -0.067383 1441742599 -0.700562 0.057556 -0.708130 -0.067383 1441742599 -0.700562 0.057556 -0.708130 -0.067383 1441742599 -0.700562 0.057556 -0.708130 -0.067383 1441742599 -0.700562 0.057556 -0.708130 -0.067383 1441742599 -0.700562 0.057556 -0.708130 -0.067383 1441742599 -0.692627 0.144714 -0.690002 -0.152771 1441742599 -0.692627 0.144714 -0.690002 -0.152771 1441742599 -0.692627 0.144714 -0.690002 -0.152771 1441742599 -0.692627 0.144714 -0.690002 -0.152771 1441742599 -0.692627 0.144714 -0.690002 -0.152771 1441742599 -0.692627 0.144714 -0.690002 -0.152771 1441742599 -0.692627 0.144714 -0.690002 -0.152771 1441742599 -0.672668 0.241333 -0.654968 -0.245850 1441742599 -0.672668 0.241333 -0.654968 -0.245850 1441742599 -0.672668 0.241333 -0.654968 -0.245850 1441742599 -0.672668 0.241333 -0.654968 -0.245850 1441742599 -0.672668 0.241333 -0.654968 -0.245850 1441742599 -0.672668 0.241333 -0.654968 -0.245850 1441742599 -0.638611 0.338257 -0.602173 -0.339417 1441742599 -0.638611 0.338257 -0.602173 -0.339417 1441742599 -0.638611 0.338257 -0.602173 -0.339417 1441742599 -0.638611 0.338257 -0.602173 -0.339417 1441742599 -0.638611 0.338257 -0.602173 -0.339417 1441742599 -0.638611 0.338257 -0.602173 -0.339417 1441742599 -0.592285 0.427490 -0.536316 -0.422974 1441742599 -0.592285 0.427490 -0.536316 -0.422974 1441742599 -0.592285 0.427490 -0.536316 -0.422974 1441742599 -0.592285 0.427490 -0.536316 -0.422974 1441742599 -0.592285 0.427490 -0.536316 -0.422974 1441742599 -0.592285 0.427490 -0.536316 -0.422974 1441742599 -0.536499 0.506531 -0.464172 -0.490173 1441742599 -0.536499 0.506531 -0.464172 -0.490173 1441742599 -0.536499 0.506531 -0.464172 -0.490173 1441742599 -0.536499 0.506531 -0.464172 -0.490173 1441742599 -0.536499 0.506531 -0.464172 -0.490173 1441742599 -0.536499 0.506531 -0.464172 -0.490173 1441742599 -0.477112 0.574524 -0.385071 -0.542297 1441742599 -0.477112 0.574524 -0.385071 -0.542297 1441742599 -0.477112 0.574524 -0.385071 -0.542297 1441742599 -0.477112 0.574524 -0.385071 -0.542297 1441742599 -0.477112 0.574524 -0.385071 -0.542297 1441742599 -0.477112 0.574524 -0.385071 -0.542297 1441742599 -0.421631 0.624817 -0.307922 -0.580566 1441742599 -0.421631 0.624817 -0.307922 -0.580566 1441742599 -0.421631 0.624817 -0.307922 -0.580566 1441742599 -0.421631 0.624817 -0.307922 -0.580566 1441742599 -0.421631 0.624817 -0.307922 -0.580566 1441742599 -0.371338 0.660400 -0.235291 -0.608765 1441742599 -0.371338 0.660400 -0.235291 -0.608765 1441742599 -0.371338 0.660400 -0.235291 -0.608765 1441742599 -0.371338 0.660400 -0.235291 -0.608765 1441742599 -0.371338 0.660400 -0.235291 -0.608765 1441742599 -0.371338 0.660400 -0.235291 -0.608765 1441742599 -0.340027 0.680664 -0.177612 -0.624146 1441742599 -0.340027 0.680664 -0.177612 -0.624146 1441742599 -0.340027 0.680664 -0.177612 -0.624146 1441742599 -0.340027 0.680664 -0.177612 -0.624146 1441742599 -0.340027 0.680664 -0.177612 -0.624146 1441742599 -0.340027 0.680664 -0.177612 -0.624146 1441742599 -0.330505 0.686707 -0.153198 -0.629089 1441742599 -0.330505 0.686707 -0.153198 -0.629089 1441742599 -0.330505 0.686707 -0.153198 -0.629089 1441742599 -0.330505 0.686707 -0.153198 -0.629089 1441742599 -0.330505 0.686707 -0.153198 -0.629089 1441742599 -0.330505 0.686707 -0.153198 -0.629089 1441742599 -0.335754 0.689575 -0.152344 -0.623352 1441742600 -0.335754 0.689575 -0.152344 -0.623352 1441742600 -0.335754 0.689575 -0.152344 -0.623352 1441742600 -0.335754 0.689575 -0.152344 -0.623352 1441742600 -0.335754 0.689575 -0.152344 -0.623352 1441742600 -0.335754 0.689575 -0.152344 -0.623352 1441742600 -0.335754 0.689575 -0.152344 -0.623352 1441742600 -0.370483 0.681396 -0.184326 -0.603760 1441742600 -0.370483 0.681396 -0.184326 -0.603760 1441742600 -0.370483 0.681396 -0.184326 -0.603760 1441742600 -0.370483 0.681396 -0.184326 -0.603760 1441742600 -0.370483 0.681396 -0.184326 -0.603760 1441742600 -0.370483 0.681396 -0.184326 -0.603760 1441742600 -0.428650 0.656494 -0.245300 -0.570251 1441742600 -0.428650 0.656494 -0.245300 -0.570251 1441742600 -0.428650 0.656494 -0.245300 -0.570251 1441742600 -0.428650 0.656494 -0.245300 -0.570251 1441742600 -0.428650 0.656494 -0.245300 -0.570251 1441742600 -0.428650 0.656494 -0.245300 -0.570251 1441742600 -0.497620 0.613159 -0.326538 -0.519409 1441742600 -0.497620 0.613159 -0.326538 -0.519409 1441742600 -0.497620 0.613159 -0.326538 -0.519409 1441742600 -0.497620 0.613159 -0.326538 -0.519409 1441742600 -0.497620 0.613159 -0.326538 -0.519409 1441742600 -0.497620 0.613159 -0.326538 -0.519409 1441742600 -0.565918 0.547729 -0.417175 -0.453613 1441742600 -0.565918 0.547729 -0.417175 -0.453613 1441742600 -0.565918 0.547729 -0.417175 -0.453613 1441742600 -0.565918 0.547729 -0.417175 -0.453613 1441742600 -0.565918 0.547729 -0.417175 -0.453613 1441742600 -0.565918 0.547729 -0.417175 -0.453613 1441742600 -0.627319 0.461182 -0.501465 -0.377380 1441742600 -0.627319 0.461182 -0.501465 -0.377380 1441742600 -0.627319 0.461182 -0.501465 -0.377380 1441742600 -0.627319 0.461182 -0.501465 -0.377380 1441742600 -0.627319 0.461182 -0.501465 -0.377380 1441742600 -0.627319 0.461182 -0.501465 -0.377380 1441742600 -0.675720 0.369812 -0.564087 -0.297485 1441742600 -0.675720 0.369812 -0.564087 -0.297485 1441742600 -0.675720 0.369812 -0.564087 -0.297485 1441742600 
-0.655273 0.367615 -0.567749 -0.336487 1441742602 -0.655273 0.367615 -0.567749 -0.336487 1441742602 -0.655273 0.367615 -0.567749 -0.336487 1441742602 -0.655273 0.367615 -0.567749 -0.336487 1441742602 -0.655273 0.367615 -0.567749 -0.336487 1441742602 -0.655273 0.367615 -0.567749 -0.336487 1441742602 -0.655273 0.367615 -0.567749 -0.336487 1441742602 -0.631104 0.412109 -0.529907 -0.388733 1441742602 -0.631104 0.412109 -0.529907 -0.388733 1441742602 -0.631104 0.412109 -0.529907 -0.388733 1441742602 -0.631104 0.412109 -0.529907 -0.388733 1441742602 -0.631104 0.412109 -0.529907 -0.388733 1441742602 -0.631104 0.412109 -0.529907 -0.388733 1441742602 -0.594971 0.465576 -0.478394 -0.447693 1441742602 -0.594971 0.465576 -0.478394 -0.447693 1441742602 -0.594971 0.465576 -0.478394 -0.447693 1441742603 -0.594971 0.465576 -0.478394 -0.447693 1441742603 -0.594971 0.465576 -0.478394 -0.447693 1441742603 -0.594971 0.465576 -0.478394 -0.447693 1441742603 -0.542419 0.525330 -0.410950 -0.510864 1441742603 -0.542419 0.525330 -0.410950 -0.510864 1441742603 -0.542419 0.525330 -0.410950 -0.510864 1441742603 -0.542419 0.525330 -0.410950 -0.510864 1441742603 -0.542419 0.525330 -0.410950 -0.510864 1441742603 -0.489075 0.571655 -0.346558 -0.560303 1441742603 -0.489075 0.571655 -0.346558 -0.560303 1441742603 -0.489075 0.571655 -0.346558 -0.560303 1441742603 -0.489075 0.571655 -0.346558 -0.560303 1441742603 -0.489075 0.571655 -0.346558 -0.560303 1441742603 -0.489075 0.571655 -0.346558 -0.560303 1441742603 -0.442566 0.605652 -0.281799 -0.598328 1441742603 -0.442566 0.605652 -0.281799 -0.598328 1441742603 -0.442566 0.605652 -0.281799 -0.598328 1441742603 -0.442566 0.605652 -0.281799 -0.598328 1441742603 -0.442566 0.605652 -0.281799 -0.598328 1441742603 -0.442566 0.605652 -0.281799 -0.598328 1441742603 -0.391968 0.642456 -0.226318 -0.618408 1441742603 -0.391968 0.642456 -0.226318 -0.618408 1441742603 -0.391968 0.642456 -0.226318 -0.618408 1441742603 -0.391968 0.642456 -0.226318 -0.618408 1441742603 -0.391968 0.642456 -0.226318 -0.618408 1441742603 -0.391968 0.642456 -0.226318 -0.618408 1441742603 -0.361450 0.664856 -0.218811 -0.616028 1441742603 -0.361450 0.664856 -0.218811 -0.616028 1441742603 -0.361450 0.664856 -0.218811 -0.616028 1441742603 -0.361450 0.664856 -0.218811 -0.616028 1441742603 -0.361450 0.664856 -0.218811 -0.616028 1441742603 -0.361450 0.664856 -0.218811 -0.616028 1441742603 -0.361450 0.664856 -0.218811 -0.616028 1441742603 -0.352051 0.674194 -0.245178 -0.601196 1441742603 -0.352051 0.674194 -0.245178 -0.601196 1441742603 -0.352051 0.674194 -0.245178 -0.601196 1441742603 -0.352051 0.674194 -0.245178 -0.601196 1441742603 -0.352051 0.674194 -0.245178 -0.601196 1441742603 -0.361572 0.675110 -0.244690 -0.594666 1441742603 -0.361572 0.675110 -0.244690 -0.594666 1441742603 -0.361572 0.675110 -0.244690 -0.594666 1441742603 -0.361572 0.675110 -0.244690 -0.594666 1441742603 -0.361572 0.675110 -0.244690 -0.594666 1441742603 -0.361572 0.675110 -0.244690 -0.594666 1441742603 -0.361572 0.675110 -0.244690 -0.594666 1441742603 -0.406494 0.649719 -0.284973 -0.575745 1441742603 -0.406494 0.649719 -0.284973 -0.575745 1441742603 -0.406494 0.649719 -0.284973 -0.575745 1441742603 -0.406494 0.649719 -0.284973 -0.575745 1441742603 -0.406494 0.649719 -0.284973 -0.575745 1441742603 -0.406494 0.649719 -0.284973 -0.575745 1441742603 -0.457520 0.614563 -0.351013 -0.538330 1441742603 -0.457520 0.614563 -0.351013 -0.538330 1441742603 -0.457520 0.614563 -0.351013 -0.538330 1441742603 -0.457520 0.614563 -0.351013 -0.538330 1441742603 -0.457520 0.614563 -0.351013 -0.538330 1441742603 -0.457520 0.614563 -0.351013 -0.538330 1441742603 -0.512451 0.562622 -0.432434 -0.483582 1441742603 -0.512451 0.562622 -0.432434 -0.483582 1441742603 -0.512451 0.562622 -0.432434 -0.483582 1441742603 -0.512451 0.562622 -0.432434 -0.483582 1441742603 -0.512451 0.562622 -0.432434 -0.483582 1441742603 -0.512451 0.562622 -0.432434 -0.483582 1441742603 -0.512451 0.562622 -0.432434 -0.483582 1441742603 -0.557800 0.497559 -0.513184 -0.421875 1441742603 -0.557800 0.497559 -0.513184 -0.421875 1441742603 -0.557800 0.497559 -0.513184 -0.421875 1441742603 -0.557800 0.497559 -0.513184 -0.421875 1441742603 -0.557800 0.497559 -0.513184 -0.421875 1441742603 -0.557800 0.497559 -0.513184 -0.421875 1441742603 -0.602722 0.417358 -0.581360 -0.353027 1441742603 -0.602722 0.417358 -0.581360 -0.353027 1441742603 -0.602722 0.417358 -0.581360 -0.353027 1441742603 -0.602722 0.417358 -0.581360 -0.353027 1441742603 -0.602722 0.417358 -0.581360 -0.353027 1441742603 -0.602722 0.417358 -0.581360 -0.353027 1441742603 -0.642883 0.331909 -0.632141 -0.277527 1441742603 -0.642883 0.331909 -0.632141 -0.277527 1441742603 -0.642883 0.331909 -0.632141 -0.277527 1441742603 -0.642883 0.331909 -0.632141 -0.277527 1441742603 -0.642883 0.331909 -0.632141 -0.277527 1441742603 -0.642883 0.331909 -0.632141 -0.277527 1441742603 -0.668396 0.249939 -0.672058 -0.197998 1441742603 -0.668396 0.249939 -0.672058 -0.197998 1441742603 -0.668396 0.249939 -0.672058 -0.197998 1441742603 -0.668396 0.249939 -0.672058 -0.197998 1441742603 -0.668396 0.249939 -0.672058 -0.197998 1441742603 -0.668396 0.249939 -0.672058 -0.197998 1441742603 -0.668396 0.249939 -0.672058 -0.197998 1441742603 -0.673096 0.169739 -0.709961 -0.119019 1441742603 -0.673096 0.169739 -0.709961 -0.119019 1441742603 -0.673096 0.169739 -0.709961 -0.119019 1441742603 -0.673096 0.169739 -0.709961 -0.119019 1441742603 -0.673096 0.169739 -0.709961 -0.119019 1441742603 -0.673096 0.169739 -0.709961 -0.119019 1441742603 -0.663635 0.089355 -0.741211 -0.047302 1441742603 -0.663635 0.089355 -0.741211 -0.047302 1441742603 -0.663635 0.089355 -0.741211 -0.047302 1441742603 -0.663635 0.089355 -0.741211 -0.047302 1441742603 -0.663635 0.089355 -0.741211 -0.047302 1441742603 -0.663635 0.089355 -0.741211 -0.047302 1441742603 -0.650085 0.005859 -0.759705 0.018433 1441742603 -0.650085 0.005859 -0.759705 0.018433 1441742603 -0.650085 0.005859 -0.759705 0.018433 1441742603 -0.650085 0.005859 -0.759705 0.018433 1441742603 -0.650085 0.005859 -0.759705 0.018433 1441742603 -0.650085 0.005859 -0.759705 0.018433 1441742603 -0.638000 -0.080505 -0.762085 0.076355 1441742603 -0.638000 -0.080505 -0.762085 0.076355 1441742603 -0.638000 -0.080505 -0.762085 0.076355 1441742603 -0.638000 -0.080505 -0.762085 0.076355 1441742603 -0.638000 -0.080505 -0.762085 0.076355 1441742604 -0.638000 -0.080505 -0.762085 0.076355 1441742604 -0.638000 -0.080505 -0.762085 0.076355 1441742604 -0.634155 -0.148621 -0.748901 0.122314 1441742604 -0.634155 -0.148621 -0.748901 0.122314 1441742604 -0.634155 -0.148621 -0.748901 0.122314 1441742604 -0.634155 -0.148621 -0.748901 0.122314 1441742604 -0.634155 -0.148621 -0.748901 0.122314 1441742604 -0.634155 -0.148621 -0.748901 0.122314 1441742604 -0.635925 -0.163696 -0.743408 0.127319 1441742604 -0.635925 -0.163696 -0.743408 0.127319 1441742604 -0.635925 -0.163696 -0.743408 0.127319 1441742604 -0.635925 -0.163696 -0.743408 0.127319 1441742604 -0.635925 -0.163696 -0.743408 0.127319 1441742604 -0.635925 -0.163696 -0.743408 0.127319 1441742604 -0.648560 -0.138977 -0.742920 0.090698 1441742604 -0.648560 -0.138977 -0.742920 0.090698 1441742604 -0.648560 -0.138977 -0.742920 0.090698 1441742604 -0.648560 -0.138977 -0.742920 0.090698 1441742604 -0.648560 -0.138977 -0.742920 0.090698 1441742604 -0.648560 -0.138977 -0.742920 0.090698 1441742604 -0.662781 -0.063538 -0.746094 0.011475 1441742604 -0.662781 -0.063538 -0.746094 0.011475 1441742604 -0.662781 -0.063538 -0.746094 0.011475 1441742604 -0.662781 -0.063538 -0.746094 0.011475 1441742604 -0.662781 -0.063538 -0.746094 0.011475 1441742604 -0.662781 -0.063538 -0.746094 0.011475 1441742604 -0.665466 0.033447 -0.741394 -0.080200 1441742604 -0.665466 0.033447 -0.741394 -0.080200 1441742604 -0.665466 0.033447 -0.741394 -0.080200 1441742604 -0.665466 0.033447 -0.741394 -0.080200 1441742604 -0.665466 0.033447 -0.741394 -0.080200 1441742604 -0.665466 0.033447 -0.741394 -0.080200 1441742604 -0.655518 0.119080 -0.729065 -0.157043 1441742604 -0.655518 0.119080 -0.729065 -0.157043 1441742604 -0.655518 0.119080 -0.729065 -0.157043 1441742604 -0.655518 0.119080 -0.729065 -0.157043 1441742604 -0.655518 0.119080 -0.729065 -0.157043 1441742604 -0.655518 0.119080 -0.729065 -0.157043 1441742604 -0.631714 0.209167 -0.703430 -0.250000 1441742604 -0.631714 0.209167 -0.703430 -0.250000 1441742604 -0.631714 0.209167 -0.703430 -0.250000 1441742604 -0.631714 0.209167 -0.703430 -0.250000 1441742604 -0.631714 0.209167 -0.703430 -0.250000 1441742604 -0.631714 0.209167 -0.703430 -0.250000 1441742604 -0.590698 0.312195 -0.661133 -0.341431 1441742604 -0.590698 0.312195 -0.661133 -0.341431 1441742604 -0.590698 0.312195 -0.661133 -0.341431 1441742604 -0.590698 0.312195 -0.661133 -0.341431 1441742604 -0.590698 0.312195 -0.661133 -0.341431 1441742604 -0.590698 0.312195 -0.661133 -0.341431 1441742604 -0.590698 0.312195 -0.661133 -0.341431 1441742604 -0.547485 0.403442 -0.604980 -0.414246 1441742604 -0.547485 0.403442 -0.604980 -0.414246 1441742604 -0.547485 0.403442 -0.604980 -0.414246 1441742604 -0.547485 0.403442 -0.604980 -0.414246 1441742604 -0.547485 0.403442 -0.604980 -0.414246 1441742604 -0.502808 0.485168 -0.534363 -0.475830 1441742604 -0.502808 0.485168 -0.534363 -0.475830 1441742604 -0.502808 0.485168 -0.534363 -0.475830 1441742604 -0.502808 0.485168 -0.534363 -0.475830 1441742604 -0.502808 0.485168 -0.534363 -0.475830 1441742604 -0.502808 0.485168 -0.534363 -0.475830 1441742604 -0.453308 0.556763 -0.453003 -0.528503 1441742604 -0.453308 0.556763 -0.453003 -0.528503 1441742604 -0.453308 0.556763 -0.453003 -0.528503 1441742604 -0.453308 0.556763 -0.453003 -0.528503 1441742604 -0.453308 0.556763 -0.453003 -0.528503 1441742604 -0.453308 0.556763 -0.453003 -0.528503 1441742604 -0.409729 0.615234 -0.361084 -0.568542 1441742604 -0.409729 0.615234 -0.361084 -0.568542 1441742604 -0.409729 0.615234 -0.361084 -0.568542 1441742604 -0.409729 0.615234 -0.361084 -0.568542 1441742604 -0.409729 0.615234 -0.361084 -0.568542 1441742604 -0.409729 0.615234 -0.361084 -0.568542 1441742604 -0.409729 0.615234 -0.361084 -0.568542 1441742604 -0.398621 0.635742 -0.295715 -0.591248 1441742604 -0.398621 0.635742 -0.295715 -0.591248 1441742604 -0.398621 0.635742 -0.295715 -0.591248 1441742604 -0.398621 0.635742 -0.295715 -0.591248 1441742604 -0.398621 0.635742 -0.295715 -0.591248 1441742604 -0.398621 0.635742 -0.295715 -0.591248 1441742604 -0.391785 0.646240 -0.249023 -0.605713 1441742604 -0.391785 0.646240 -0.249023 -0.605713 1441742604 -0.391785 0.646240 -0.249023 -0.605713 1441742604 -0.391785 0.646240 -0.249023 -0.605713 1441742604 -0.391785 0.646240 -0.249023 -0.605713 1441742604 -0.391785 0.646240 -0.249023 -0.605713 1441742604 -0.396301 0.645447 -0.234131 -0.609558 1441742604 -0.396301 0.645447 -0.234131 -0.609558 1441742604 -0.396301 0.645447 -0.234131 -0.609558 1441742604 -0.396301 0.645447 -0.234131 -0.609558 1441742604 -0.396301 0.645447 -0.234131 -0.609558 1441742604 -0.396301 0.645447 -0.234131 -0.609558 1441742604 -0.422974 0.635864 -0.249817 -0.595337 1441742604 -0.422974 0.635864 -0.249817 -0.595337 1441742604 -0.422974 0.635864 -0.249817 -0.595337 1441742604 -0.422974 0.635864 -0.249817 -0.595337 1441742604 -0.422974 0.635864 -0.249817 -0.595337 1441742604 -0.422974 0.635864 -0.249817 -0.595337 1441742604 -0.469177 0.608215 -0.297852 -0.566833 1441742604 -0.469177 0.608215 -0.297852 -0.566833 1441742604 -0.469177 0.608215 -0.297852 -0.566833 1441742604 -0.469177 0.608215 -0.297852 -0.566833 1441742604 -0.469177 0.608215 -0.297852 -0.566833 1441742604 -0.469177 0.608215 -0.297852 -0.566833 1441742604 -0.523010 0.562378 -0.365906 -0.525696 1441742604 -0.523010 0.562378 -0.365906 -0.525696 1441742604 -0.523010 0.562378 -0.365906 -0.525696 1441742604 -0.523010 0.562378 -0.365906 -0.525696 1441742604 -0.523010 0.562378 -0.365906 -0.525696 1441742605 -0.585999 0.487488 -0.448608 -0.466614 1441742605 -0.585999 0.487488 -0.448608 -0.466614 1441742605 -0.585999 0.487488 -0.448608 -0.466614 1441742605 -0.585999 0.487488 -0.448608 -0.466614 1441742605 -0.585999 0.487488 -0.448608 -0.466614 1441742605 -0.585999 0.487488 -0.448608 -0.466614 1441742605 -0.585999 0.487488 -0.448608 -0.466614 1441742605 -0.648621 0.393127 -0.523621 -0.388062 1441742605 -0.648621 0.393127 -0.523621 -0.388062 1441742605 -0.648621 0.393127 -0.523621 -0.388062 1441742605 -0.648621 0.393127 -0.523621 -0.388062 1441742605 -0.648621 0.393127 -0.523621 -0.388062 1441742605 -0.695862 0.305725 -0.576050 -0.300842 1441742605 -0.695862 0.305725 -0.576050 -0.300842 1441742605 -0.695862 0.305725 -0.576050 -0.300842 1441742605 -0.695862 0.305725 -0.576050 -0.300842 1441742605 -0.695862 0.305725 -0.576050 -0.300842 1441742605 -0.695862 0.305725 -0.576050 -0.300842 1441742605 -0.695862 0.305725 -0.576050 -0.300842 1441742605 -0.723328 0.238586 -0.611938 -0.213318 1441742605 -0.723328 0.238586 -0.611938 -0.213318 1441742605 -0.723328 0.238586 -0.611938 -0.213318 1441742605 -0.723328 0.238586 -0.611938 -0.213318 1441742605 -0.723328 0.238586 -0.611938 -0.213318 1441742605 -0.723328 0.238586 -0.611938 -0.213318 1441742605 -0.730652 0.176880 -0.647827 -0.123596 1441742605 -0.730652 0.176880 -0.647827 -0.123596 1441742605 -0.730652 0.176880 -0.647827 -0.123596 1441742605 -0.730652 0.176880 -0.647827 -0.123596 1441742605 -0.730652 0.176880 -0.647827 -0.123596 1441742605 -0.730652 0.176880 -0.647827 -0.123596 1441742605 -0.730652 0.176880 -0.647827 -0.123596 1441742605 -0.724731 0.089294 -0.682617 -0.030029 1441742605 -0.724731 0.089294 -0.682617 -0.030029 1441742605 -0.724731 0.089294 -0.682617 -0.030029 1441742605 -0.724731 0.089294 -0.682617 -0.030029 1441742605 -0.724731 0.089294 -0.682617 -0.030029 1441742605 -0.711243 0.005127 -0.701782 0.041138 1441742605 -0.711243 0.005127 -0.701782 0.041138 1441742605 -0.711243 0.005127 -0.701782 0.041138 1441742605 -0.711243 0.005127 -0.701782 0.041138 1441742605 -0.711243 0.005127 -0.701782 0.041138 1441742605 -0.711243 0.005127 -0.701782 0.041138 1441742605 -0.692444 -0.056213 -0.713501 0.091431 1441742605 -0.692444 -0.056213 -0.713501 0.091431 1441742605 -0.692444 -0.056213 -0.713501 0.091431 1441742605 -0.692444 -0.056213 -0.713501 0.091431 1441742605 -0.692444 -0.056213 -0.713501 0.091431 1441742605 -0.692444 -0.056213 -0.713501 0.091431 1441742605 -0.692444 -0.056213 -0.713501 0.091431 1441742605 -0.681458 -0.100891 -0.713196 0.129944 1441742605 -0.681458 -0.100891 -0.713196 0.129944 1441742605 -0.681458 -0.100891 -0.713196 0.129944 1441742605 -0.681458 -0.100891 -0.713196 0.129944 1441742605 -0.681458 -0.100891 -0.713196 0.129944 1441742605 -0.681458 -0.100891 -0.713196 0.129944 1441742605 -0.677551 -0.124817 -0.707947 0.155579 1441742605 -0.677551 -0.124817 -0.707947 0.155579 1441742605 -0.677551 -0.124817 -0.707947 0.155579 1441742605 -0.677551 -0.124817 -0.707947 0.155579 1441742605 -0.677551 -0.124817 -0.707947 0.155579 1441742605 -0.679138 -0.133728 -0.702026 0.167786 1441742605 -0.679138 -0.133728 -0.702026 0.167786 1441742605 -0.679138 -0.133728 -0.702026 0.167786 1441742605 -0.679138 -0.133728 -0.702026 0.167786 1441742605 -0.679138 -0.133728 -0.702026 0.167786 1441742605 -0.679138 -0.133728 -0.702026 0.167786 1441742605 -0.687561 -0.123108 -0.700928 0.144653 1441742605 -0.687561 -0.123108 -0.700928 0.144653 1441742605 -0.687561 -0.123108 -0.700928 0.144653 1441742605 -0.687561 -0.123108 -0.700928 0.144653 1441742605 -0.687561 -0.123108 -0.700928 0.144653 1441742605 -0.687561 -0.123108 -0.700928 0.144653 1441742605 -0.700989 -0.072449 -0.705139 0.078918 1441742605 -0.700989 -0.072449 -0.705139 0.078918 1441742605 -0.700989 -0.072449 -0.705139 0.078918 1441742605 -0.700989 -0.072449 -0.705139 0.078918 1441742605 -0.700989 -0.072449 -0.705139 0.078918 1441742605 -0.700989 -0.072449 -0.705139 0.078918 1441742605 -0.700989 -0.072449 -0.705139 0.078918 1441742605 -0.708679 0.021118 -0.705078 -0.017700 1441742605 -0.708679 0.021118 -0.705078 -0.017700 1441742605 -0.708679 0.021118 -0.705078 -0.017700 1441742605 -0.708679 0.021118 -0.705078 -0.017700 1441742605 -0.708679 0.021118 -0.705078 -0.017700 1441742605 -0.708679 0.021118 -0.705078 -0.017700 1441742605 -0.698914 0.138794 -0.689026 -0.132446 1441742605 -0.698914 0.138794 -0.689026 -0.132446 1441742605 -0.698914 0.138794 -0.689026 -0.132446 1441742605 -0.698914 0.138794 -0.689026 -0.132446 1441742605 -0.698914 0.138794 -0.689026 -0.132446 1441742605 -0.698914 0.138794 -0.689026 -0.132446 1441742605 -0.667297 0.259766 -0.649719 -0.255249 1441742605 -0.667297 0.259766 -0.649719 -0.255249 1441742605 -0.667297 0.259766 -0.649719 -0.255249 1441742605 -0.667297 0.259766 -0.649719 -0.255249 1441742605 -0.667297 0.259766 -0.649719 -0.255249 1441742605 -0.667297 0.259766 -0.649719 -0.255249 1441742605 -0.667297 0.259766 -0.649719 -0.255249 1441742605 -0.613159 0.367920 -0.593201 -0.369873 1441742605 -0.613159 0.367920 -0.593201 -0.369873 1441742605 -0.613159 0.367920 -0.593201 -0.369873 1441742605 -0.613159 0.367920 -0.593201 -0.369873 1441742605 -0.613159 0.367920 -0.593201 -0.369873 1441742605 -0.613159 0.367920 -0.593201 -0.369873 1441742605 -0.542358 0.467041 -0.523071 -0.462769 1441742605 -0.542358 0.467041 -0.523071 -0.462769 1441742605 -0.542358 0.467041 -0.523071 -0.462769 1441742605 -0.542358 0.467041 -0.523071 -0.462769 1441742605 -0.542358 0.467041 -0.523071 -0.462769 1441742605 -0.542358 0.467041 -0.523071 -0.462769 1441742605 -0.473450 0.547485 -0.440857 -0.530884 1441742606 -0.473450 0.547485 -0.440857 -0.530884 1441742606 -0.473450 0.547485 -0.440857 -0.530884 1441742606 -0.473450 0.547485 -0.440857 -0.530884 1441742606 -0.473450 0.547485 -0.440857 -0.530884 1441742606 -0.473450 0.547485 -0.440857 -0.530884 1441742606 -0.473450 0.547485 -0.440857 -0.530884 1441742606 -0.411133 0.609680 -0.356934 -0.576050 1441742606 -0.411133 0.609680 -0.356934 -0.576050 1441742606 -0.411133 0.609680 -0.356934 -0.576050 1441742606 -0.411133 0.609680 -0.356934 -0.576050 1441742606 -0.411133 0.609680 -0.356934 -0.576050 1441742606 -0.411133 0.609680 -0.356934 -0.576050 1441742606 -0.356262 0.654419 -0.273621 -0.608276 1441742606 -0.356262 0.654419 -0.273621 -0.608276 1441742606 -0.356262 0.654419 -0.273621 -0.608276 1441742606 -0.356262 0.654419 -0.273621 -0.608276 1441742606 -0.356262 0.654419 -0.273621 -0.608276 1441742606 -0.356262 0.654419 -0.273621 -0.608276 1441742606 -0.356262 0.654419 -0.273621 -0.608276 1441742606 -0.311462 0.680298 -0.198730 -0.632996 1441742606 -0.311462 0.680298 -0.198730 -0.632996 1441742606 -0.311462 0.680298 -0.198730 -0.632996 1441742606 -0.311462 0.680298 -0.198730 -0.632996 1441742606 -0.311462 0.680298 -0.198730 -0.632996 1441742606 -0.311462 0.680298 -0.198730 -0.632996 1441742606 -0.275146 0.700623 -0.130127 -0.645325 1441742606 -0.275146 0.700623 -0.130127 -0.645325 1441742606 -0.275146 0.700623 -0.130127 -0.645325 1441742606 -0.275146 0.700623 -0.130127 -0.645325 1441742606 -0.275146 0.700623 -0.130127 -0.645325 1441742606 -0.275146 0.700623 -0.130127 -0.645325 1441742606 -0.265747 0.708252 -0.095215 -0.647095 1441742606 -0.265747 0.708252 -0.095215 -0.647095 1441742606 -0.265747 0.708252 -0.095215 -0.647095 1441742606 -0.265747 0.708252 -0.095215 -0.647095 1441742606 -0.265747 0.708252 -0.095215 -0.647095 1441742606 -0.265747 0.708252 -0.095215 -0.647095 1441742606 -0.288635 0.705322 -0.103882 -0.639099 1441742606 -0.288635 0.705322 -0.103882 -0.639099 1441742606 -0.288635 0.705322 -0.103882 -0.639099 1441742606 -0.288635 0.705322 -0.103882 -0.639099 1441742606 -0.288635 0.705322 -0.103882 -0.639099 1441742606 -0.288635 0.705322 -0.103882 -0.639099 1441742606 -0.288635 0.705322 -0.103882 -0.639099 1441742606 -0.336121 0.694275 -0.150635 -0.618347 1441742606 -0.336121 0.694275 -0.150635 -0.618347 1441742606 -0.336121 0.694275 -0.150635 -0.618347 1441742606 -0.336121 0.694275 -0.150635 -0.618347 1441742606 -0.336121 0.694275 -0.150635 -0.618347 1441742606 -0.336121 0.694275 -0.150635 -0.618347 1441742606 -0.395813 0.674438 -0.221497 -0.582642 1441742606 -0.395813 0.674438 -0.221497 -0.582642 1441742606 -0.395813 0.674438 -0.221497 -0.582642 1441742606 -0.395813 0.674438 -0.221497 -0.582642 1441742606 -0.395813 0.674438 -0.221497 -0.582642 1441742606 -0.395813 0.674438 -0.221497 -0.582642 1441742606 -0.462097 0.635681 -0.310913 -0.534546 1441742606 -0.462097 0.635681 -0.310913 -0.534546 1441742606 -0.462097 0.635681 -0.310913 -0.534546 1441742606 -0.462097 0.635681 -0.310913 -0.534546 1441742606 -0.462097 0.635681 -0.310913 -0.534546 1441742606 -0.462097 0.635681 -0.310913 -0.534546 1441742606 -0.525391 0.580383 -0.400635 -0.476013 1441742606 -0.525391 0.580383 -0.400635 -0.476013 1441742606 -0.525391 0.580383 -0.400635 -0.476013 1441742606 -0.525391 0.580383 -0.400635 -0.476013 1441742606 -0.525391 0.580383 -0.400635 -0.476013 1441742606 -0.525391 0.580383 -0.400635 -0.476013 1441742606 -0.591858 0.503723 -0.486694 -0.398926 1441742606 -0.591858 0.503723 -0.486694 -0.398926 1441742606 -0.591858 0.503723 -0.486694 -0.398926 1441742606 -0.591858 0.503723 -0.486694 -0.398926 1441742606 -0.591858 0.503723 -0.486694 -0.398926 1441742606 -0.591858 0.503723 -0.486694 -0.398926 1441742606 -0.647766 0.412109 -0.562256 -0.307373 1441742606 -0.647766 0.412109 -0.562256 -0.307373 1441742606 -0.647766 0.412109 -0.562256 -0.307373 1441742606 -0.647766 0.412109 -0.562256 -0.307373 1441742606 -0.647766 0.412109 -0.562256 -0.307373 1441742606 -0.647766 0.412109 -0.562256 -0.307373 1441742606 -0.647766 0.412109 -0.562256 -0.307373 1441742606 -0.685974 0.314026 -0.622986 -0.206909 1441742606 -0.685974 0.314026 -0.622986 -0.206909 1441742606 -0.685974 0.314026 -0.622986 -0.206909 1441742606 -0.685974 0.314026 -0.622986 -0.206909 1441742606 -0.685974 0.314026 -0.622986 -0.206909 1441742606 -0.702332 0.215088 -0.670410 -0.105469 1441742606 -0.702332 0.215088 -0.670410 -0.105469 1441742606 -0.702332 0.215088 -0.670410 -0.105469 1441742606 -0.702332 0.215088 -0.670410 -0.105469 1441742606 -0.702332 0.215088 -0.670410 -0.105469 1441742606 -0.705078 0.106628 -0.701050 -0.008972 1441742606 -0.705078 0.106628 -0.701050 -0.008972 1441742606 -0.705078 0.106628 -0.701050 -0.008972 1441742606 -0.705078 0.106628 -0.701050 -0.008972 1441742606 -0.705078 0.106628 -0.701050 -0.008972 1441742606 -0.705078 0.106628 -0.701050 -0.008972 1441742606 -0.696350 0.017639 -0.714783 0.062927 1441742606 -0.696350 0.017639 -0.714783 0.062927 1441742606 -0.696350 0.017639 -0.714783 0.062927 1441742606 -0.696350 0.017639 -0.714783 0.062927 1441742606 -0.696350 0.017639 -0.714783 0.062927 1441742606 -0.696350 0.017639 -0.714783 0.062927 1441742606 -0.685486 -0.051270 -0.717651 0.112000 1441742606 -0.685486 -0.051270 -0.717651 0.112000 1441742606 -0.685486 -0.051270 -0.717651 0.112000 1441742606 -0.685486 -0.051270 -0.717651 0.112000 1441742606 -0.685486 -0.051270 -0.717651 0.112000 1441742606 -0.685486 -0.051270 -0.717651 0.112000 1441742606 -0.680176 -0.102295 -0.710938 0.146790 1441742607 -0.680176 -0.102295 -0.710938 0.146790 1441742607 -0.680176 -0.102295 -0.710938 0.146790 1441742607 -0.680176 -0.102295 -0.710938 0.146790 1441742607 -0.680176 -0.102295 -0.710938 0.146790 1441742607 -0.680176 -0.102295 -0.710938 0.146790 1441742607 -0.683594 -0.114136 -0.706909 0.141479 1441742607 -0.683594 -0.114136 -0.706909 0.141479 1441742607 -0.683594 -0.114136 -0.706909 0.141479 1441742607 -0.683594 -0.114136 -0.706909 0.141479 1441742607 -0.683594 -0.114136 -0.706909 0.141479 1441742607 -0.683594 -0.114136 -0.706909 0.141479 1441742607 -0.690857 -0.086609 -0.710449 0.102661 1441742607 -0.690857 -0.086609 -0.710449 0.102661 1441742607 -0.690857 -0.086609 -0.710449 0.102661 1441742607 -0.690857 -0.086609 -0.710449 0.102661 1441742607 -0.690857 -0.086609 -0.710449 0.102661 1441742607 -0.690857 -0.086609 -0.710449 0.102661 1441742607 -0.690857 -0.086609 -0.710449 0.102661 1441742607 -0.698547 -0.037964 -0.713379 0.042664 1441742607 -0.698547 -0.037964 -0.713379 0.042664 1441742607 -0.698547 -0.037964 -0.713379 0.042664 1441742607 -0.698547 -0.037964 -0.713379 0.042664 1441742607 -0.698547 -0.037964 -0.713379 0.042664 1441742607 -0.698547 -0.037964 -0.713379 0.042664 1441742607 -0.703674 0.026855 -0.709473 -0.030457 1441742607 -0.703674 0.026855 -0.709473 -0.030457 1441742607 -0.703674 0.026855 -0.709473 -0.030457 1441742607 -0.703674 0.026855 -0.709473 -0.030457 1441742607 -0.703674 0.026855 -0.709473 -0.030457 1441742607 -0.703674 0.026855 -0.709473 -0.030457 1441742607 -0.701782 0.104980 -0.695313 -0.114197 1441742607 -0.701782 0.104980 -0.695313 -0.114197 1441742607 -0.701782 0.104980 -0.695313 -0.114197 1441742607 -0.701782 0.104980 -0.695313 -0.114197 1441742607 -0.701782 0.104980 -0.695313 -0.114197 1441742607 -0.701782 0.104980 -0.695313 -0.114197 1441742607 -0.685852 0.197815 -0.667847 -0.211060 1441742607 -0.685852 0.197815 -0.667847 -0.211060 1441742607 -0.685852 0.197815 -0.667847 -0.211060 1441742607 -0.685852 0.197815 -0.667847 -0.211060 1441742607 -0.685852 0.197815 -0.667847 -0.211060 1441742607 -0.685852 0.197815 -0.667847 -0.211060 1441742607 -0.654541 0.295593 -0.625122 -0.305847 1441742607 -0.654541 0.295593 -0.625122 -0.305847 1441742607 -0.654541 0.295593 -0.625122 -0.305847 1441742607 -0.654541 0.295593 -0.625122 -0.305847 1441742607 -0.654541 0.295593 -0.625122 -0.305847 1441742607 -0.654541 0.295593 -0.625122 -0.305847 1441742607 -0.613281 0.383484 -0.571899 -0.387085 1441742607 -0.613281 0.383484 -0.571899 -0.387085 1441742607 -0.613281 0.383484 -0.571899 -0.387085 1441742607 -0.613281 0.383484 -0.571899 -0.387085 1441742607 -0.613281 0.383484 -0.571899 -0.387085 1441742607 -0.613281 0.383484 -0.571899 -0.387085 1441742607 -0.571106 0.453308 -0.509033 -0.457520 1441742607 -0.571106 0.453308 -0.509033 -0.457520 1441742607 -0.571106 0.453308 -0.509033 -0.457520 1441742607 -0.571106 0.453308 -0.509033 -0.457520 1441742607 -0.571106 0.453308 -0.509033 -0.457520 1441742607 -0.571106 0.453308 -0.509033 -0.457520 1441742607 -0.515320 0.521484 -0.435608 -0.522339 1441742607 -0.515320 0.521484 -0.435608 -0.522339 1441742607 -0.515320 0.521484 -0.435608 -0.522339 1441742607 -0.515320 0.521484 -0.435608 -0.522339 1441742607 -0.515320 0.521484 -0.435608 -0.522339 1441742607 -0.515320 0.521484 -0.435608 -0.522339 1441742607 -0.515320 0.521484 -0.435608 -0.522339 1441742607 -0.454041 0.580383 -0.355347 -0.575134 1441742607 -0.454041 0.580383 -0.355347 -0.575134 1441742607 -0.454041 0.580383 -0.355347 -0.575134 1441742607 -0.454041 0.580383 -0.355347 -0.575134 1441742607 -0.454041 0.580383 -0.355347 -0.575134 1441742607 -0.454041 0.580383 -0.355347 -0.575134 1441742607 -0.389893 0.628235 -0.268188 -0.617615 1441742607 -0.389893 0.628235 -0.268188 -0.617615 1441742607 -0.389893 0.628235 -0.268188 -0.617615 1441742607 -0.389893 0.628235 -0.268188 -0.617615 1441742607 -0.389893 0.628235 -0.268188 -0.617615 1441742607 -0.389893 0.628235 -0.268188 -0.617615 1441742607 -0.338928 0.660400 -0.192566 -0.641846 1441742607 -0.338928 0.660400 -0.192566 -0.641846 1441742607 -0.338928 0.660400 -0.192566 -0.641846 1441742607 -0.338928 0.660400 -0.192566 -0.641846 1441742607 -0.338928 0.660400 -0.192566 -0.641846 1441742607 -0.338928 0.660400 -0.192566 -0.641846 1441742607 -0.303040 0.678589 -0.129639 -0.656433 1441742607 -0.303040 0.678589 -0.129639 -0.656433 1441742607 -0.303040 0.678589 -0.129639 -0.656433 1441742607 -0.303040 0.678589 -0.129639 -0.656433 1441742607 -0.303040 0.678589 -0.129639 -0.656433 1441742607 -0.303040 0.678589 -0.129639 -0.656433 1441742607 -0.296875 0.685791 -0.097107 -0.657349 1441742607 -0.296875 0.685791 -0.097107 -0.657349 1441742607 -0.296875 0.685791 -0.097107 -0.657349 1441742607 -0.296875 0.685791 -0.097107 -0.657349 1441742607 -0.296875 0.685791 -0.097107 -0.657349 1441742607 -0.296875 0.685791 -0.097107 -0.657349 1441742607 -0.296875 0.685791 -0.097107 -0.657349 1441742607 -0.336060 0.674500 -0.132324 -0.643921 1441742607 -0.336060 0.674500 -0.132324 -0.643921 1441742607 -0.336060 0.674500 -0.132324 -0.643921 1441742607 -0.336060 0.674500 -0.132324 -0.643921 1441742607 -0.336060 0.674500 -0.132324 -0.643921 1441742607 -0.336060 0.674500 -0.132324 -0.643921 1441742607 -0.380432 0.661133 -0.188354 -0.618652 1441742607 -0.380432 0.661133 -0.188354 -0.618652 1441742607 -0.380432 0.661133 -0.188354 -0.618652 1441742607 -0.380432 0.661133 -0.188354 -0.618652 1441742607 -0.380432 0.661133 -0.188354 -0.618652 1441742607 -0.380432 0.661133 -0.188354 -0.618652 1441742607 -0.438782 0.633911 -0.262573 -0.580261 1441742607 -0.438782 0.633911 -0.262573 -0.580261 1441742607 -0.438782 0.633911 -0.262573 -0.580261 1441742608 -0.438782 0.633911 -0.262573 -0.580261 1441742608 -0.438782 0.633911 -0.262573 -0.580261 1441742608 -0.438782 0.633911 -0.262573 -0.580261 1441742608 -0.438782 0.633911 -0.262573 -0.580261 1441742608 -0.498962 0.593262 -0.344238 -0.529785 1441742608 -0.498962 0.593262 -0.344238 -0.529785 1441742608 -0.498962 0.593262 -0.344238 -0.529785 1441742608 -0.498962 0.593262 -0.344238 -0.529785 1441742608 -0.498962 0.593262 -0.344238 -0.529785 1441742608 -0.498962 0.593262 -0.344238 -0.529785 1441742608 -0.559326 0.535400 -0.429810 -0.464600 1441742608 -0.559326 0.535400 -0.429810 -0.464600 1441742608 -0.559326 0.535400 -0.429810 -0.464600 1441742608 -0.559326 0.535400 -0.429810 -0.464600 1441742608 -0.559326 0.535400 -0.429810 -0.464600 1441742608 -0.559326 0.535400 -0.429810 -0.464600 1441742608 -0.614563 0.461182 -0.510803 -0.385681 1441742608 -0.614563 0.461182 -0.510803 -0.385681 1441742608 -0.614563 0.461182 -0.510803 -0.385681 1441742608 -0.614563 0.461182 -0.510803 -0.385681 1441742608 -0.614563 0.461182 -0.510803 -0.385681 1441742608 -0.614563 0.461182 -0.510803 -0.385681 1441742608 -0.614563 0.461182 -0.510803 -0.385681 1441742608 -0.659851 0.374329 -0.581360 -0.294189 1441742608 -0.659851 0.374329 -0.581360 -0.294189 1441742608 -0.659851 0.374329 -0.581360 -0.294189 1441742608 -0.659851 0.374329 -0.581360 -0.294189 1441742608 -0.659851 0.374329 -0.581360 -0.294189 1441742608 -0.659851 0.374329 -0.581360 -0.294189 1441742608 -0.689270 0.282593 -0.636963 -0.198608 1441742608 -0.689270 0.282593 -0.636963 -0.198608 1441742608 -0.689270 0.282593 -0.636963 -0.198608 1441742608 -0.689270 0.282593 -0.636963 -0.198608 1441742608 -0.689270 0.282593 -0.636963 -0.198608 1441742608 -0.699707 0.195984 -0.678650 -0.107239 1441742608 -0.699707 0.195984 -0.678650 -0.107239 1441742608 -0.699707 0.195984 -0.678650 -0.107239 1441742608 -0.699707 0.195984 -0.678650 -0.107239 1441742608 -0.699707 0.195984 -0.678650 -0.107239 1441742608 -0.699707 0.195984 -0.678650 -0.107239 1441742608 -0.699707 0.195984 -0.678650 -0.107239 1441742608 -0.696594 0.108704 -0.708862 -0.023560 1441742608 -0.696594 0.108704 -0.708862 -0.023560 1441742608 -0.696594 0.108704 -0.708862 -0.023560 1441742608 -0.696594 0.108704 -0.708862 -0.023560 1441742608 -0.696594 0.108704 -0.708862 -0.023560 1441742608 -0.696594 0.108704 -0.708862 -0.023560 1441742608 -0.687561 0.019287 -0.724426 0.046936 1441742608 -0.687561 0.019287 -0.724426 0.046936 1441742608 -0.687561 0.019287 -0.724426 0.046936 1441742608 -0.687561 0.019287 -0.724426 0.046936 1441742608 -0.687561 0.019287 -0.724426 0.046936 1441742608 -0.687561 0.019287 -0.724426 0.046936 1441742608 -0.687561 0.019287 -0.724426 0.046936 1441742608 -0.682495 -0.049805 -0.723206 0.093689 1441742608 -0.682495 -0.049805 -0.723206 0.093689 1441742608 -0.682495 -0.049805 -0.723206 0.093689 1441742608 -0.682495 -0.049805 -0.723206 0.093689 1441742608 -0.682495 -0.049805 -0.723206 0.093689 1441742608 -0.682495 -0.049805 -0.723206 0.093689 1441742608 -0.681152 -0.090027 -0.716187 0.122620 1441742608 -0.681152 -0.090027 -0.716187 0.122620 1441742608 -0.681152 -0.090027 -0.716187 0.122620 1441742608 -0.681152 -0.090027 -0.716187 0.122620 1441742608 -0.681152 -0.090027 -0.716187 0.122620 1441742608 -0.681152 -0.090027 -0.716187 0.122620 1441742608 -0.686462 -0.110840 -0.707153 0.128418 1441742608 -0.686462 -0.110840 -0.707153 0.128418 1441742608 -0.686462 -0.110840 -0.707153 0.128418 1441742608 -0.686462 -0.110840 -0.707153 0.128418 1441742608 -0.686462 -0.110840 -0.707153 0.128418 1441742608 -0.697327 -0.095032 -0.704895 0.088989 1441742608 -0.697327 -0.095032 -0.704895 0.088989 1441742608 -0.697327 -0.095032 -0.704895 0.088989 1441742608 -0.697327 -0.095032 -0.704895 0.088989 1441742608 -0.706055 -0.035095 -0.707214 0.012390 1441742608 -0.706055 -0.035095 -0.707214 0.012390 1441742608 -0.706055 -0.035095 -0.707214 0.012390 1441742608 -0.706055 -0.035095 -0.707214 0.012390 1441742608 -0.706055 -0.035095 -0.707214 0.012390 1441742608 -0.706055 -0.035095 -0.707214 0.012390 1441742608 -0.705811 0.054749 -0.701111 -0.085693 1441742608 -0.705811 0.054749 -0.701111 -0.085693 1441742608 -0.705811 0.054749 -0.701111 -0.085693 1441742608 -0.705811 0.054749 -0.701111 -0.085693 1441742608 -0.705811 0.054749 -0.701111 -0.085693 1441742608 -0.705811 0.054749 -0.701111 -0.085693 1441742608 -0.694275 0.157104 -0.676880 -0.187744 1441742608 -0.694275 0.157104 -0.676880 -0.187744 1441742608 -0.694275 0.157104 -0.676880 -0.187744 1441742608 -0.694275 0.157104 -0.676880 -0.187744 1441742608 -0.694275 0.157104 -0.676880 -0.187744 1441742608 -0.694275 0.157104 -0.676880 -0.187744 1441742608 -0.671082 0.270630 -0.623413 -0.296448 1441742608 -0.671082 0.270630 -0.623413 -0.296448 1441742608 -0.671082 0.270630 -0.623413 -0.296448 1441742608 -0.671082 0.270630 -0.623413 -0.296448 1441742608 -0.671082 0.270630 -0.623413 -0.296448 1441742608 -0.671082 0.270630 -0.623413 -0.296448 1441742608 -0.635071 0.367798 -0.554382 -0.392639 1441742608 -0.635071 0.367798 -0.554382 -0.392639 1441742608 -0.635071 0.367798 -0.554382 -0.392639 1441742608 -0.635071 0.367798 -0.554382 -0.392639 1441742608 -0.635071 0.367798 -0.554382 -0.392639 1441742608 -0.583618 0.450806 -0.478210 -0.476990 1441742608 -0.583618 0.450806 -0.478210 -0.476990 1441742608 -0.583618 0.450806 -0.478210 -0.476990 1441742608 -0.583618 0.450806 -0.478210 -0.476990 1441742609 -0.583618 0.450806 -0.478210 -0.476990 1441742609 -0.583618 0.450806 -0.478210 -0.476990 1441742609 -0.509583 0.523376 -0.392761 -0.558716 1441742609 -0.509583 0.523376 -0.392761 -0.558716 1441742609 -0.509583 0.523376 -0.392761 -0.558716 1441742609 -0.509583 0.523376 -0.392761 -0.558716 1441742609 -0.509583 0.523376 -0.392761 -0.558716 1441742609 -0.509583 0.523376 -0.392761 -0.558716 1441742609 -0.509583 0.523376 -0.392761 -0.558716 1441742609 -0.417969 0.594482 -0.292297 -0.621704 1441742609 -0.417969 0.594482 -0.292297 -0.621704 1441742609 -0.417969 0.594482 -0.292297 -0.621704 1441742609 -0.417969 0.594482 -0.292297 -0.621704 1441742609 -0.417969 0.594482 -0.292297 -0.621704 1441742609 -0.417969 0.594482 -0.292297 -0.621704 1441742609 -0.327454 0.653198 -0.181763 -0.658081 1441742609 -0.327454 0.653198 -0.181763 -0.658081 1441742609 -0.327454 0.653198 -0.181763 -0.658081 1441742609 -0.327454 0.653198 -0.181763 -0.658081 1441742609 -0.327454 0.653198 -0.181763 -0.658081 1441742609 -0.327454 0.653198 -0.181763 -0.658081 1441742609 -0.327454 0.653198 -0.181763 -0.658081 1441742609 -0.262878 0.687012 -0.079346 -0.672791 1441742609 -0.262878 0.687012 -0.079346 -0.672791 1441742609 -0.262878 0.687012 -0.079346 -0.672791 1441742609 -0.262878 0.687012 -0.079346 -0.672791 1441742609 -0.262878 0.687012 -0.079346 -0.672791 1441742609 -0.262878 0.687012 -0.079346 -0.672791 1441742609 -0.254211 0.694702 -0.032166 -0.672119 1441742609 -0.254211 0.694702 -0.032166 -0.672119 1441742609 -0.254211 0.694702 -0.032166 -0.672119 1441742609 -0.254211 0.694702 -0.032166 -0.672119 1441742609 -0.254211 0.694702 -0.032166 -0.672119 1441742609 -0.297607 0.684998 -0.069153 -0.661377 1441742609 -0.297607 0.684998 -0.069153 -0.661377 1441742609 -0.297607 0.684998 -0.069153 -0.661377 1441742609 -0.297607 0.684998 -0.069153 -0.661377 1441742609 -0.297607 0.684998 -0.069153 -0.661377 1441742609 -0.297607 0.684998 -0.069153 -0.661377 1441742609 -0.344299 0.673767 -0.131592 -0.640442 1441742609 -0.344299 0.673767 -0.131592 -0.640442 1441742609 -0.344299 0.673767 -0.131592 -0.640442 1441742609 -0.344299 0.673767 -0.131592 -0.640442 1441742609 -0.344299 0.673767 -0.131592 -0.640442 1441742609 -0.344299 0.673767 -0.131592 -0.640442 1441742609 -0.403748 0.653748 -0.206238 -0.605896 1441742609 -0.403748 0.653748 -0.206238 -0.605896 1441742609 -0.403748 0.653748 -0.206238 -0.605896 1441742609 -0.403748 0.653748 -0.206238 -0.605896 1441742609 -0.403748 0.653748 -0.206238 -0.605896 1441742609 -0.403748 0.653748 -0.206238 -0.605896 1441742609 -0.467957 0.619568 -0.292053 -0.558533 1441742609 -0.467957 0.619568 -0.292053 -0.558533 1441742609 -0.467957 0.619568 -0.292053 -0.558533 1441742609 -0.467957 0.619568 -0.292053 -0.558533 1441742609 -0.467957 0.619568 -0.292053 -0.558533 1441742609 -0.467957 0.619568 -0.292053 -0.558533 1441742609 -0.531616 0.567688 -0.383972 -0.497742 1441742609 -0.531616 0.567688 -0.383972 -0.497742 1441742609 -0.531616 0.567688 -0.383972 -0.497742 1441742609 -0.531616 0.567688 -0.383972 -0.497742 1441742609 -0.531616 0.567688 -0.383972 -0.497742 1441742609 -0.531616 0.567688 -0.383972 -0.497742 1441742609 -0.591736 0.496094 -0.474670 -0.422485 1441742609 -0.591736 0.496094 -0.474670 -0.422485 1441742609 -0.591736 0.496094 -0.474670 -0.422485 1441742609 -0.591736 0.496094 -0.474670 -0.422485 1441742609 -0.591736 0.496094 -0.474670 -0.422485 1441742609 -0.591736 0.496094 -0.474670 -0.422485 1441742609 -0.591736 0.496094 -0.474670 -0.422485 1441742609 -0.640808 0.418518 -0.547974 -0.337646 1441742609 -0.640808 0.418518 -0.547974 -0.337646 1441742609 -0.640808 0.418518 -0.547974 -0.337646 1441742609 -0.640808 0.418518 -0.547974 -0.337646 1441742609 -0.640808 0.418518 -0.547974 -0.337646 1441742609 -0.675171 0.337219 -0.607788 -0.247192 1441742609 -0.675171 0.337219 -0.607788 -0.247192 1441742609 -0.675171 0.337219 -0.607788 -0.247192 1441742609 
-0.706543 0.252014 -0.621216 -0.226868 1441742613 -0.706543 0.252014 -0.621216 -0.226868 1441742613 -0.706543 0.252014 -0.621216 -0.226868 1441742613 -0.699707 0.280396 -0.603638 -0.259766 1441742613 -0.699707 0.280396 -0.603638 -0.259766 1441742613 -0.699707 0.280396 -0.603638 -0.259766 1441742613 -0.699707 0.280396 -0.603638 -0.259766 1441742613 -0.699707 0.280396 -0.603638 -0.259766 1441742613 -0.699707 0.280396 -0.603638 -0.259766 1441742613 -0.687744 0.316589 -0.578735 -0.303162 1441742613 -0.687744 0.316589 -0.578735 -0.303162 1441742613 -0.687744 0.316589 -0.578735 -0.303162 1441742613 -0.687744 0.316589 -0.578735 -0.303162 1441742613 -0.687744 0.316589 -0.578735 -0.303162 1441742613 -0.687744 0.316589 -0.578735 -0.303162 1441742613 -0.662659 0.371277 -0.541138 -0.360962 1441742613 -0.662659 0.371277 -0.541138 -0.360962 1441742613 -0.662659 0.371277 -0.541138 -0.360962 1441742613 -0.662659 0.371277 -0.541138 -0.360962 1441742613 -0.662659 0.371277 -0.541138 -0.360962 1441742613 -0.620178 0.438782 -0.491943 -0.425293 1441742613 -0.620178 0.438782 -0.491943 -0.425293 1441742613 -0.620178 0.438782 -0.491943 -0.425293 1441742613 -0.620178 0.438782 -0.491943 -0.425293 1441742613 -0.620178 0.438782 -0.491943 -0.425293 1441742613 -0.620178 0.438782 -0.491943 -0.425293 1441742613 -0.620178 0.438782 -0.491943 -0.425293 1441742613 -0.557556 0.517944 -0.423279 -0.491699 1441742613 -0.557556 0.517944 -0.423279 -0.491699 1441742613 -0.557556 0.517944 -0.423279 -0.491699 1441742613 -0.557556 0.517944 -0.423279 -0.491699 1441742613 -0.557556 0.517944 -0.423279 -0.491699 1441742613 -0.557556 0.517944 -0.423279 -0.491699 1441742613 -0.493408 0.587585 -0.341370 -0.542969 1441742613 -0.493408 0.587585 -0.341370 -0.542969 1441742613 -0.493408 0.587585 -0.341370 -0.542969 1441742613 -0.493408 0.587585 -0.341370 -0.542969 1441742613 -0.493408 0.587585 -0.341370 -0.542969 1441742613 -0.493408 0.587585 -0.341370 -0.542969 1441742613 -0.434204 0.636414 -0.259949 -0.582214 1441742613 -0.434204 0.636414 -0.259949 -0.582214 1441742613 -0.434204 0.636414 -0.259949 -0.582214 1441742613 -0.434204 0.636414 -0.259949 -0.582214 1441742613 -0.434204 0.636414 -0.259949 -0.582214 1441742613 -0.434204 0.636414 -0.259949 -0.582214 1441742613 -0.378479 0.669861 -0.185547 -0.611267 1441742613 -0.378479 0.669861 -0.185547 -0.611267 1441742613 -0.378479 0.669861 -0.185547 -0.611267 1441742613 -0.378479 0.669861 -0.185547 -0.611267 1441742613 -0.378479 0.669861 -0.185547 -0.611267 1441742613 -0.378479 0.669861 -0.185547 -0.611267 1441742613 -0.346436 0.686462 -0.130737 -0.625793 1441742613 -0.346436 0.686462 -0.130737 -0.625793 1441742613 -0.346436 0.686462 -0.130737 -0.625793 1441742613 -0.346436 0.686462 -0.130737 -0.625793 1441742613 -0.346436 0.686462 -0.130737 -0.625793 1441742613 -0.346436 0.686462 -0.130737 -0.625793 1441742613 -0.339355 0.690369 -0.109924 -0.629395 1441742613 -0.339355 0.690369 -0.109924 -0.629395 1441742613 -0.339355 0.690369 -0.109924 -0.629395 1441742613 -0.339355 0.690369 -0.109924 -0.629395 1441742613 -0.339355 0.690369 -0.109924 -0.629395 1441742613 -0.339355 0.690369 -0.109924 -0.629395 1441742613 -0.359314 0.687988 -0.128540 -0.617310 1441742613 -0.359314 0.687988 -0.128540 -0.617310 1441742613 -0.359314 0.687988 -0.128540 -0.617310 1441742613 -0.359314 0.687988 -0.128540 -0.617310 1441742613 -0.359314 0.687988 -0.128540 -0.617310 1441742613 -0.359314 0.687988 -0.128540 -0.617310 1441742613 -0.398132 0.675964 -0.169189 -0.596619 1441742613 -0.398132 0.675964 -0.169189 -0.596619 1441742613 -0.398132 0.675964 -0.169189 -0.596619 1441742613 -0.398132 0.675964 -0.169189 -0.596619 1441742613 -0.398132 0.675964 -0.169189 -0.596619 1441742613 -0.398132 0.675964 -0.169189 -0.596619 1441742613 -0.449768 0.653259 -0.231262 -0.563477 1441742613 -0.449768 0.653259 -0.231262 -0.563477 1441742613 -0.449768 0.653259 -0.231262 -0.563477 1441742613 -0.449768 0.653259 -0.231262 -0.563477 1441742613 -0.449768 0.653259 -0.231262 -0.563477 1441742613 -0.449768 0.653259 -0.231262 -0.563477 1441742613 -0.507202 0.616821 -0.308472 -0.516846 1441742613 -0.507202 0.616821 -0.308472 -0.516846 1441742613 -0.507202 0.616821 -0.308472 -0.516846 1441742613 -0.507202 0.616821 -0.308472 -0.516846 1441742613 -0.507202 0.616821 -0.308472 -0.516846 1441742613 -0.507202 0.616821 -0.308472 -0.516846 1441742613 -0.565918 0.560120 -0.397278 -0.456299 1441742613 -0.565918 0.560120 -0.397278 -0.456299 1441742613 -0.565918 0.560120 -0.397278 -0.456299 1441742613 -0.565918 0.560120 -0.397278 -0.456299 1441742613 -0.565918 0.560120 -0.397278 -0.456299 1441742613 -0.565918 0.560120 -0.397278 -0.456299 1441742613 -0.615112 0.489502 -0.479431 -0.390137 1441742613 -0.615112 0.489502 -0.479431 -0.390137 1441742613 -0.615112 0.489502 -0.479431 -0.390137 1441742613 -0.615112 0.489502 -0.479431 -0.390137 1441742613 -0.615112 0.489502 -0.479431 -0.390137 1441742613 -0.615112 0.489502 -0.479431 -0.390137 1441742613 -0.656067 0.413696 -0.541382 -0.324646 1441742613 -0.656067 0.413696 -0.541382 -0.324646 1441742614 -0.656067 0.413696 -0.541382 -0.324646 1441742614 -0.656067 0.413696 -0.541382 -0.324646 1441742614 -0.656067 0.413696 -0.541382 -0.324646 1441742614 -0.656067 0.413696 -0.541382 -0.324646 1441742614 -0.692566 0.321899 -0.597778 -0.243958 1441742614 -0.692566 0.321899 -0.597778 -0.243958 1441742614 -0.692566 0.321899 -0.597778 -0.243958 1441742614 -0.692566 0.321899 -0.597778 -0.243958 1441742614 -0.692566 0.321899 -0.597778 -0.243958 1441742614 -0.692566 0.321899 -0.597778 -0.243958 1441742614 -0.713379 0.231567 -0.641907 -0.159729 1441742614 -0.713379 0.231567 -0.641907 -0.159729 1441742614 -0.713379 0.231567 -0.641907 -0.159729 1441742614 -0.713379 0.231567 -0.641907 -0.159729 1441742614 -0.713379 0.231567 -0.641907 -0.159729 1441742614 -0.713379 0.231567 -0.641907 -0.159729 1441742614 -0.713379 0.231567 -0.641907 -0.159729 1441742614 -0.718201 0.144775 -0.675964 -0.079773 1441742614 -0.718201 0.144775 -0.675964 -0.079773 1441742614 -0.718201 0.144775 -0.675964 -0.079773 1441742614 -0.718201 0.144775 -0.675964 -0.079773 1441742614 -0.718201 0.144775 -0.675964 -0.079773 1441742614 -0.718201 0.144775 -0.675964 -0.079773 1441742614 -0.710510 0.063599 -0.700867 -0.008545 1441742614 -0.710510 0.063599 -0.700867 -0.008545 1441742614 -0.710510 0.063599 -0.700867 -0.008545 1441742614 -0.710510 0.063599 -0.700867 -0.008545 1441742614 -0.710510 0.063599 -0.700867 -0.008545 1441742614 -0.710510 0.063599 -0.700867 -0.008545 1441742614 -0.710510 0.063599 -0.700867 -0.008545 1441742614 -0.697449 -0.021118 -0.714172 0.056335 1441742614 -0.697449 -0.021118 -0.714172 0.056335 1441742614 -0.697449 -0.021118 -0.714172 0.056335 1441742614 -0.697449 -0.021118 -0.714172 0.056335 1441742614 -0.697449 -0.021118 -0.714172 0.056335 1441742614 -0.697449 -0.021118 -0.714172 0.056335 1441742614 -0.681641 -0.090027 -0.719482 0.098633 1441742614 -0.681641 -0.090027 -0.719482 0.098633 1441742614 -0.681641 -0.090027 -0.719482 0.098633 1441742614 -0.681641 -0.090027 -0.719482 0.098633 1441742614 -0.681641 -0.090027 -0.719482 0.098633 1441742614 -0.681641 -0.090027 -0.719482 0.098633 1441742614 -0.678223 -0.115845 -0.718445 0.102783 1441742614 -0.678223 -0.115845 -0.718445 0.102783 1441742614 -0.678223 -0.115845 -0.718445 0.102783 1441742614 -0.678223 -0.115845 -0.718445 0.102783 1441742614 -0.678223 -0.115845 -0.718445 0.102783 1441742614 -0.678223 -0.115845 -0.718445 0.102783 1441742614 -0.686462 -0.104919 -0.714600 0.084717 1441742614 -0.686462 -0.104919 -0.714600 0.084717 1441742614 -0.686462 -0.104919 -0.714600 0.084717 1441742614 -0.686462 -0.104919 -0.714600 0.084717 1441742614 -0.686462 -0.104919 -0.714600 0.084717 1441742614 -0.686462 -0.104919 -0.714600 0.084717 1441742614 -0.696594 -0.064575 -0.713501 0.039673 1441742614 -0.696594 -0.064575 -0.713501 0.039673 1441742614 -0.696594 -0.064575 -0.713501 0.039673 1441742614 -0.696594 -0.064575 -0.713501 0.039673 1441742614 -0.696594 -0.064575 -0.713501 0.039673 1441742614 -0.696594 -0.064575 -0.713501 0.039673 1441742614 -0.702148 -0.002991 -0.711609 -0.025208 1441742614 -0.702148 -0.002991 -0.711609 -0.025208 1441742614 -0.702148 -0.002991 -0.711609 -0.025208 1441742614 -0.702148 -0.002991 -0.711609 -0.025208 1441742614 -0.702148 -0.002991 -0.711609 -0.025208 1441742614 -0.702148 -0.002991 -0.711609 -0.025208 1441742614 -0.701294 0.080505 -0.699890 -0.109314 1441742614 -0.701294 0.080505 -0.699890 -0.109314 1441742614 -0.701294 0.080505 -0.699890 -0.109314 1441742614 -0.701294 0.080505 -0.699890 -0.109314 1441742614 -0.701294 0.080505 -0.699890 -0.109314 1441742614 -0.701294 0.080505 -0.699890 -0.109314 1441742614 -0.687073 0.179565 -0.673157 -0.206421 1441742614 -0.687073 0.179565 -0.673157 -0.206421 1441742614 -0.687073 0.179565 -0.673157 -0.206421 1441742614 -0.687073 0.179565 -0.673157 -0.206421 1441742614 -0.687073 0.179565 -0.673157 -0.206421 1441742614 -0.687073 0.179565 -0.673157 -0.206421 1441742614 -0.660461 0.277161 -0.631348 -0.297363 1441742614 -0.660461 0.277161 -0.631348 -0.297363 1441742614 -0.660461 0.277161 -0.631348 -0.297363 1441742614 -0.660461 0.277161 -0.631348 -0.297363 1441742614 -0.660461 0.277161 -0.631348 -0.297363 1441742614 -0.660461 0.277161 -0.631348 -0.297363 1441742614 -0.625427 0.365417 -0.578186 -0.375610 1441742614 -0.625427 0.365417 -0.578186 -0.375610 1441742614 -0.625427 0.365417 -0.578186 -0.375610 1441742614 -0.625427 0.365417 -0.578186 -0.375610 1441742614 -0.625427 0.365417 -0.578186 -0.375610 1441742614 -0.625427 0.365417 -0.578186 -0.375610 1441742614 -0.625427 0.365417 -0.578186 -0.375610 1441742614 -0.581970 0.442566 -0.518799 -0.443115 1441742614 -0.581970 0.442566 -0.518799 -0.443115 1441742614 -0.581970 0.442566 -0.518799 -0.443115 1441742614 -0.581970 0.442566 -0.518799 -0.443115 1441742614 -0.581970 0.442566 -0.518799 -0.443115 1441742614 -0.581970 0.442566 -0.518799 -0.443115 1441742614 -0.520386 0.513550 -0.452148 -0.510986 1441742614 -0.520386 0.513550 -0.452148 -0.510986 1441742614 -0.520386 0.513550 -0.452148 -0.510986 1441742614 -0.520386 0.513550 -0.452148 -0.510986 1441742614 -0.520386 0.513550 -0.452148 -0.510986 1441742614 -0.520386 0.513550 -0.452148 -0.510986 1441742614 -0.456543 0.571106 -0.383240 -0.564453 1441742614 -0.456543 0.571106 -0.383240 -0.564453 1441742614 -0.456543 0.571106 -0.383240 -0.564453 1441742614 -0.456543 0.571106 -0.383240 -0.564453 1441742614 -0.456543 0.571106 -0.383240 -0.564453 1441742614 -0.456543 0.571106 -0.383240 -0.564453 1441742614 -0.400208 0.612854 -0.312927 -0.605286 1441742614 -0.400208 0.612854 -0.312927 -0.605286 1441742614 -0.400208 0.612854 -0.312927 -0.605286 1441742615 -0.400208 0.612854 -0.312927 -0.605286 1441742615 -0.400208 0.612854 -0.312927 -0.605286 1441742615 -0.400208 0.612854 -0.312927 -0.605286 1441742615 -0.342834 0.643738 -0.244263 -0.639099 1441742615 -0.342834 0.643738 -0.244263 -0.639099 1441742615 -0.342834 0.643738 -0.244263 -0.639099 1441742615 -0.342834 0.643738 -0.244263 -0.639099 1441742615 -0.342834 0.643738 -0.244263 -0.639099 1441742615 -0.312073 0.657959 -0.208862 -0.652771 1441742615 -0.312073 0.657959 -0.208862 -0.652771 1441742615 -0.312073 0.657959 -0.208862 -0.652771 1441742615 -0.312073 0.657959 -0.208862 -0.652771 1441742615 -0.312073 0.657959 -0.208862 -0.652771 1441742615 -0.312073 0.657959 -0.208862 -0.652771 1441742615 -0.312073 0.657959 -0.208862 -0.652771 1441742615 -0.303650 0.664734 -0.185181 -0.657043 1441742615 -0.303650 0.664734 -0.185181 -0.657043 1441742615 -0.303650 0.664734 -0.185181 -0.657043 1441742615 -0.303650 0.664734 -0.185181 -0.657043 1441742615 -0.303650 0.664734 -0.185181 -0.657043 1441742615 -0.303650 0.664734 -0.185181 -0.657043 1441742615 -0.325745 0.659363 -0.190674 -0.650208 1441742615 -0.325745 0.659363 -0.190674 -0.650208 1441742615 -0.325745 0.659363 -0.190674 -0.650208 1441742615 -0.325745 0.659363 -0.190674 -0.650208 1441742615 -0.325745 0.659363 -0.190674 -0.650208 1441742615 -0.371399 0.643311 -0.230164 -0.628723 1441742615 -0.371399 0.643311 -0.230164 -0.628723 1441742615 -0.371399 0.643311 -0.230164 -0.628723 1441742615 -0.371399 0.643311 -0.230164 -0.628723 1441742615 -0.371399 0.643311 -0.230164 -0.628723 1441742615 -0.371399 0.643311 -0.230164 -0.628723 1441742615 -0.371399 0.643311 -0.230164 -0.628723 1441742615 -0.425293 0.616943 -0.288574 -0.596130 1441742615 -0.425293 0.616943 -0.288574 -0.596130 1441742615 -0.425293 0.616943 -0.288574 -0.596130 1441742615 -0.425293 0.616943 -0.288574 -0.596130 1441742615 -0.425293 0.616943 -0.288574 -0.596130 1441742615 -0.425293 0.616943 -0.288574 -0.596130 1441742615 -0.486450 0.575867 -0.358582 -0.550659 1441742615 -0.486450 0.575867 -0.358582 -0.550659 1441742615 -0.486450 0.575867 -0.358582 -0.550659 1441742615 -0.486450 0.575867 -0.358582 -0.550659 1441742615 -0.486450 0.575867 -0.358582 -0.550659 1441742615 -0.486450 0.575867 -0.358582 -0.550659 1441742615 -0.486450 0.575867 -0.358582 -0.550659 1441742615 -0.551636 0.516174 -0.436768 -0.488403 1441742615 -0.551636 0.516174 -0.436768 -0.488403 1441742615 -0.551636 0.516174 -0.436768 -0.488403 1441742615 -0.551636 0.516174 -0.436768 -0.488403 1441742615 -0.551636 0.516174 -0.436768 -0.488403 1441742615 -0.551636 0.516174 -0.436768 -0.488403 1441742615 -0.612488 0.439453 -0.510132 -0.414124 1441742615 -0.612488 0.439453 -0.510132 -0.414124 1441742615 -0.612488 0.439453 -0.510132 -0.414124 1441742615 -0.612488 0.439453 -0.510132 -0.414124 1441742615 -0.612488 0.439453 -0.510132 -0.414124 1441742615 -0.612488 0.439453 -0.510132 -0.414124 1441742615 -0.660950 0.359924 -0.566956 -0.334961 1441742615 -0.660950 0.359924 -0.566956 -0.334961 1441742615 -0.660950 0.359924 -0.566956 -0.334961 1441742615 -0.660950 0.359924 -0.566956 -0.334961 1441742615 -0.660950 0.359924 -0.566956 -0.334961 1441742615 -0.660950 0.359924 -0.566956 -0.334961 1441742615 -0.695984 0.286499 -0.608032 -0.252747 1441742615 -0.695984 0.286499 -0.608032 -0.252747 1441742615 -0.695984 0.286499 -0.608032 -0.252747 1441742615 -0.695984 0.286499 -0.608032 -0.252747 1441742615 -0.695984 0.286499 -0.608032 -0.252747 1441742615 -0.695984 0.286499 -0.608032 -0.252747 1441742615 -0.695984 0.286499 -0.608032 -0.252747 1441742615 -0.718506 0.212646 -0.641174 -0.165894 1441742615 -0.718506 0.212646 -0.641174 -0.165894 1441742615 -0.718506 0.212646 -0.641174 -0.165894 1441742615 -0.718506 0.212646 -0.641174 -0.165894 1441742615 -0.718506 0.212646 -0.641174 -0.165894 1441742615 -0.718506 0.212646 -0.641174 -0.165894 1441742615 -0.727417 0.138367 -0.666931 -0.083679 1441742615 -0.727417 0.138367 -0.666931 -0.083679 1441742615 -0.727417 0.138367 -0.666931 -0.083679 1441742615 -0.727417 0.138367 -0.666931 -0.083679 1441742615 -0.727417 0.138367 -0.666931 -0.083679 1441742615 -0.727417 0.138367 -0.666931 -0.083679 1441742615 -0.721985 0.070923 -0.688110 -0.017578 1441742615 -0.721985 0.070923 -0.688110 -0.017578 1441742615 -0.721985 0.070923 -0.688110 -0.017578 1441742615 -0.721985 0.070923 -0.688110 -0.017578 1441742615 -0.721985 0.070923 -0.688110 -0.017578 1441742615 -0.721985 0.070923 -0.688110 -0.017578 1441742615 -0.721985 0.070923 -0.688110 -0.017578 1441742615 -0.709717 0.014038 -0.703491 0.035461 1441742615 -0.709717 0.014038 -0.703491 0.035461 1441742615 -0.709717 0.014038 -0.703491 0.035461 1441742615 -0.709717 0.014038 -0.703491 0.035461 1441742615 -0.709717 0.014038 -0.703491 0.035461 1441742615 -0.693665 -0.024475 -0.716675 0.068054 1441742615 -0.693665 -0.024475 -0.716675 0.068054 1441742615 -0.693665 -0.024475 -0.716675 0.068054 1441742615 -0.693665 -0.024475 -0.716675 0.068054 1441742615 -0.693665 -0.024475 -0.716675 0.068054 1441742615 -0.693665 -0.024475 -0.716675 0.068054 1441742615 -0.688232 -0.041809 -0.719971 0.079224 1441742615 -0.688232 -0.041809 -0.719971 0.079224 1441742615 -0.688232 -0.041809 -0.719971 0.079224 1441742615 -0.688232 -0.041809 -0.719971 0.079224 1441742615 -0.688232 -0.041809 -0.719971 0.079224 1441742615 -0.688232 -0.041809 -0.719971 0.079224 1441742615 -0.693970 -0.058411 -0.712402 0.086975 1441742615 -0.693970 -0.058411 -0.712402 0.086975 1441742615 -0.693970 -0.058411 -0.712402 0.086975 1441742615 -0.693970 -0.058411 -0.712402 0.086975 1441742616 -0.693970 -0.058411 -0.712402 0.086975 1441742616 -0.693970 -0.058411 -0.712402 0.086975 1441742616 -0.704102 -0.038696 -0.707397 0.048828 1441742616 -0.704102 -0.038696 -0.707397 0.048828 1441742616 -0.704102 -0.038696 -0.707397 0.048828 1441742616 -0.704102 -0.038696 -0.707397 0.048828 1441742616 -0.704102 -0.038696 -0.707397 0.048828 1441742616 -0.704102 -0.038696 -0.707397 0.048828 1441742616 -0.707458 0.029297 -0.705505 -0.031921 1441742616 -0.707458 0.029297 -0.705505 -0.031921 1441742616 -0.707458 0.029297 -0.705505 -0.031921 1441742616 -0.707458 0.029297 -0.705505 -0.031921 1441742616 -0.707458 0.029297 -0.705505 -0.031921 1441742616 -0.707458 0.029297 -0.705505 -0.031921 1441742616 -0.707458 0.029297 -0.705505 -0.031921 1441742616 -0.698547 0.111694 -0.695984 -0.123474 1441742616 -0.698547 0.111694 -0.695984 -0.123474 1441742616 -0.698547 0.111694 -0.695984 -0.123474 1441742616 -0.698547 0.111694 -0.695984 -0.123474 1441742616 -0.698547 0.111694 -0.695984 -0.123474 1441742616 -0.672180 0.200195 -0.680969 -0.210876 1441742616 -0.672180 0.200195 -0.680969 -0.210876 1441742616 -0.672180 0.200195 -0.680969 -0.210876 1441742616 -0.672180 0.200195 -0.680969 -0.210876 1441742616 -0.672180 0.200195 -0.680969 -0.210876 1441742616 -0.672180 0.200195 -0.680969 -0.210876 1441742616 -0.635254 0.309631 -0.642151 -0.297180 1441742616 -0.635254 0.309631 -0.642151 -0.297180 1441742616 -0.635254 0.309631 -0.642151 -0.297180 1441742616 -0.635254 0.309631 -0.642151 -0.297180 1441742616 -0.635254 0.309631 -0.642151 -0.297180 1441742616 -0.635254 0.309631 -0.642151 -0.297180 1441742616 -0.635254 0.309631 -0.642151 -0.297180 1441742616 -0.602173 0.395813 -0.588074 -0.367310 1441742616 -0.602173 0.395813 -0.588074 -0.367310 1441742616 -0.602173 0.395813 -0.588074 -0.367310 1441742616 -0.602173 0.395813 -0.588074 -0.367310 1441742616 -0.602173 0.395813 -0.588074 -0.367310 1441742616 -0.602173 0.395813 -0.588074 -0.367310 1441742616 -0.558289 0.472351 -0.521240 -0.439941 1441742616 -0.558289 0.472351 -0.521240 -0.439941 1441742616 -0.558289 0.472351 -0.521240 -0.439941 1441742616 -0.558289 0.472351 -0.521240 -0.439941 1441742616 -0.558289 0.472351 -0.521240 -0.439941 1441742616 -0.558289 0.472351 -0.521240 -0.439941 1441742616 -0.500610 0.538269 -0.453857 -0.503662 1441742616 -0.500610 0.538269 -0.453857 -0.503662 1441742616 -0.500610 0.538269 -0.453857 -0.503662 1441742616 -0.500610 0.538269 -0.453857 -0.503662 1441742616 -0.500610 0.538269 -0.453857 -0.503662 1441742616 -0.500610 0.538269 -0.453857 -0.503662 1441742616 -0.500610 0.538269 -0.453857 -0.503662 1441742616 -0.433777 0.598450 -0.373413 -0.560669 1441742616 -0.433777 0.598450 -0.373413 -0.560669 1441742616 -0.433777 0.598450 -0.373413 -0.560669 1441742616 -0.433777 0.598450 -0.373413 -0.560669 1441742616 -0.433777 0.598450 -0.373413 -0.560669 1441742616 -0.433777 0.598450 -0.373413 -0.560669 1441742616 -0.368530 0.655701 -0.277039 -0.597961 1441742616 -0.368530 0.655701 -0.277039 -0.597961 1441742616 -0.368530 0.655701 -0.277039 -0.597961 1441742616 -0.368530 0.655701 -0.277039 -0.597961 1441742616 -0.368530 0.655701 -0.277039 -0.597961 1441742616 -0.368530 0.655701 -0.277039 -0.597961 1441742616 -0.327515 0.691772 -0.197998 -0.612366 1441742616 -0.327515 0.691772 -0.197998 -0.612366 1441742616 -0.327515 0.691772 -0.197998 -0.612366 1441742616 -0.327515 0.691772 -0.197998 -0.612366 1441742616 -0.327515 0.691772 -0.197998 -0.612366 1441742616 -0.327515 0.691772 -0.197998 -0.612366 1441742616 -0.327515 0.691772 -0.197998 -0.612366 1441742616 -0.302551 0.714783 -0.143555 -0.613953 1441742616 -0.302551 0.714783 -0.143555 -0.613953 1441742616 -0.302551 0.714783 -0.143555 -0.613953 1441742616 -0.302551 0.714783 -0.143555 -0.613953 1441742616 -0.302551 0.714783 -0.143555 -0.613953 1441742616 -0.314453 0.715820 -0.134827 -0.608704 1441742616 -0.314453 0.715820 -0.134827 -0.608704 1441742616 -0.314453 0.715820 -0.134827 -0.608704 1441742616 -0.314453 0.715820 -0.134827 -0.608704 1441742616 -0.314453 0.715820 -0.134827 -0.608704 1441742616 -0.314453 0.715820 -0.134827 -0.608704 1441742616 -0.314453 0.715820 -0.134827 -0.608704 1441742616 -0.351196 0.703064 -0.166443 -0.595581 1441742616 -0.351196 0.703064 -0.166443 -0.595581 1441742616 -0.351196 0.703064 -0.166443 -0.595581 1441742616 -0.351196 0.703064 -0.166443 -0.595581 1441742616 -0.351196 0.703064 -0.166443 -0.595581 1441742616 -0.351196 0.703064 -0.166443 -0.595581 1441742616 -0.399353 0.682617 -0.224915 -0.569214 1441742616 -0.399353 0.682617 -0.224915 -0.569214 1441742616 -0.399353 0.682617 -0.224915 -0.569214 1441742616 -0.399353 0.682617 -0.224915 -0.569214 1441742616 -0.399353 0.682617 -0.224915 -0.569214 1441742616 -0.399353 0.682617 -0.224915 -0.569214 1441742616 -0.455200 0.650330 -0.300171 -0.528992 1441742616 -0.455200 0.650330 -0.300171 -0.528992 1441742616 -0.455200 0.650330 -0.300171 -0.528992 1441742616 -0.455200 0.650330 -0.300171 -0.528992 1441742616 -0.455200 0.650330 -0.300171 -0.528992 1441742616 -0.455200 0.650330 -0.300171 -0.528992 1441742616 -0.515625 0.597351 -0.389893 -0.474731 1441742616 -0.515625 0.597351 -0.389893 -0.474731 1441742616 -0.515625 0.597351 -0.389893 -0.474731 1441742616 -0.515625 0.597351 -0.389893 -0.474731 1441742616 -0.515625 0.597351 -0.389893 -0.474731 1441742616 -0.515625 0.597351 -0.389893 -0.474731 1441742616 -0.515625 0.597351 -0.389893 -0.474731 1441742616 -0.572449 0.522278 -0.483582 -0.407104 1441742616 -0.572449 0.522278 -0.483582 -0.407104 1441742616 -0.572449 0.522278 -0.483582 -0.407104 1441742616 -0.572449 0.522278 -0.483582 -0.407104 1441742616 -0.572449 0.522278 -0.483582 -0.407104 1441742617 -0.572449 0.522278 -0.483582 -0.407104 1441742617 -0.619202 0.433960 -0.566711 -0.327393 1441742617 -0.619202 0.433960 -0.566711 -0.327393 1441742617 -0.619202 0.433960 -0.566711 -0.327393 1441742617 -0.619202 0.433960 -0.566711 -0.327393 1441742617 -0.619202 0.433960 -0.566711 -0.327393 1441742617 -0.619202 0.433960 -0.566711 -0.327393 1441742617 -0.653870 0.338684 -0.633972 -0.236389 1441742617 -0.653870 0.338684 -0.633972 -0.236389 1441742617 -0.653870 0.338684 -0.633972 -0.236389 1441742617 -0.653870 0.338684 -0.633972 -0.236389 1441742617 -0.653870 0.338684 -0.633972 -0.236389 1441742617 -0.653870 0.338684 -0.633972 -0.236389 1441742617 -0.674255 0.233215 -0.687805 -0.133972 1441742617 -0.674255 0.233215 -0.687805 -0.133972 1441742617 -0.674255 0.233215 -0.687805 -0.133972 1441742617 -0.674255 0.233215 -0.687805 -0.133972 1441742617 -0.674255 0.233215 -0.687805 -0.133972 1441742617 -0.674255 0.233215 -0.687805 -0.133972 1441742617 -0.674255 0.233215 -0.687805 -0.133972 1441742617 -0.680603 0.113220 -0.723389 -0.028870 1441742617 -0.680603 0.113220 -0.723389 -0.028870 1441742617 -0.680603 0.113220 -0.723389 -0.028870 1441742617 -0.680603 0.113220 -0.723389 -0.028870 1441742617 -0.680603 0.113220 -0.723389 -0.028870 1441742617 -0.680603 0.113220 -0.723389 -0.028870 1441742617 -0.672302 0.003357 -0.738037 0.058655 1441742617 -0.672302 0.003357 -0.738037 0.058655 1441742617 -0.672302 0.003357 -0.738037 0.058655 1441742617 -0.672302 0.003357 -0.738037 0.058655 1441742617 -0.672302 0.003357 -0.738037 0.058655 1441742617 -0.672302 0.003357 -0.738037 0.058655 1441742617 -0.651428 -0.096863 -0.741943 0.125916 1441742617 -0.651428 -0.096863 -0.741943 0.125916 1441742617 -0.651428 -0.096863 -0.741943 0.125916 1441742617 -0.651428 -0.096863 -0.741943 0.125916 1441742617 -0.651428 -0.096863 -0.741943 0.125916 1441742617 -0.651428 -0.096863 -0.741943 0.125916 1441742617 -0.635559 -0.170959 -0.734680 0.164856 1441742617 -0.635559 -0.170959 -0.734680 0.164856 1441742617 -0.635559 -0.170959 -0.734680 0.164856 1441742617 -0.635559 -0.170959 -0.734680 0.164856 1441742617 -0.635559 -0.170959 -0.734680 0.164856 1441742617 -0.635559 -0.170959 -0.734680 0.164856 1441742617 -0.635559 -0.170959 -0.734680 0.164856 1441742617 -0.637207 -0.197327 -0.725708 0.168579 1441742617 -0.637207 -0.197327 -0.725708 0.168579 1441742617 -0.637207 -0.197327 -0.725708 0.168579 1441742617 -0.637207 -0.197327 -0.725708 0.168579 1441742617 -0.637207 -0.197327 -0.725708 0.168579 1441742617 -0.637207 -0.197327 -0.725708 0.168579 1441742617 -0.648010 -0.185547 -0.723999 0.146973 1441742617 -0.648010 -0.185547 -0.723999 0.146973 1441742617 -0.648010 -0.185547 -0.723999 0.146973 1441742617 -0.648010 -0.185547 -0.723999 0.146973 1441742617 -0.648010 -0.185547 -0.723999 0.146973 1441742617 -0.648010 -0.185547 -0.723999 0.146973 1441742617 -0.662415 -0.133484 -0.731323 0.093140 1441742617 -0.662415 -0.133484 -0.731323 0.093140 1441742617 -0.662415 -0.133484 -0.731323 0.093140 1441742617 -0.662415 -0.133484 -0.731323 0.093140 1441742617 -0.662415 -0.133484 -0.731323 0.093140 1441742617 -0.662415 -0.133484 -0.731323 0.093140 1441742617 -0.675415 -0.061218 -0.734497 0.025818 1441742617 -0.675415 -0.061218 -0.734497 0.025818 1441742617 -0.675415 -0.061218 -0.734497 0.025818 1441742617 -0.675415 -0.061218 -0.734497 0.025818 1441742617 -0.675415 -0.061218 -0.734497 0.025818 1441742617 -0.675415 -0.061218 -0.734497 0.025818 1441742617 -0.685425 0.019714 -0.726318 -0.048645 1441742617 -0.685425 0.019714 -0.726318 -0.048645 1441742617 -0.685425 0.019714 -0.726318 -0.048645 1441742617 -0.685425 0.019714 -0.726318 -0.048645 1441742617 -0.685425 0.019714 -0.726318 -0.048645 1441742617 -0.685425 0.019714 -0.726318 -0.048645 1441742617 -0.687256 0.114746 -0.703674 -0.139404 1441742617 -0.687256 0.114746 -0.703674 -0.139404 1441742617 -0.687256 0.114746 -0.703674 -0.139404 1441742617 -0.687256 0.114746 -0.703674 -0.139404 1441742617 -0.687256 0.114746 -0.703674 -0.139404 1441742617 -0.687256 0.114746 -0.703674 -0.139404 1441742617 -0.669128 0.229065 -0.663086 -0.245300 1441742617 -0.669128 0.229065 -0.663086 -0.245300 1441742617 -0.669128 0.229065 -0.663086 -0.245300 1441742617 -0.669128 0.229065 -0.663086 -0.245300 1441742617 -0.669128 0.229065 -0.663086 -0.245300 1441742617 -0.669128 0.229065 -0.663086 -0.245300 1441742617 -0.637573 0.334595 -0.605469 -0.339111 1441742617 -0.637573 0.334595 -0.605469 -0.339111 1441742617 -0.637573 0.334595 -0.605469 -0.339111 1441742617 -0.637573 0.334595 -0.605469 -0.339111 1441742617 -0.637573 0.334595 -0.605469 -0.339111 1441742617 -0.637573 0.334595 -0.605469 -0.339111 1441742617 -0.597046 0.423523 -0.535095 -0.421692 1441742617 -0.597046 0.423523 -0.535095 -0.421692 1441742617 -0.597046 0.423523 -0.535095 -0.421692 1441742617 -0.597046 0.423523 -0.535095 -0.421692 1441742617 -0.543579 0.498779 -0.458191 -0.495850 1441742617 -0.543579 0.498779 -0.458191 -0.495850 1441742617 -0.543579 0.498779 -0.458191 -0.495850 1441742617 -0.543579 0.498779 -0.458191 -0.495850 1441742617 -0.543579 0.498779 -0.458191 -0.495850 1441742617 -0.543579 0.498779 -0.458191 -0.495850 1441742617 -0.477112 0.566101 -0.378174 -0.555847 1441742617 -0.477112 0.566101 -0.378174 -0.555847 1441742617 -0.477112 0.566101 -0.378174 -0.555847 1441742617 -0.477112 0.566101 -0.378174 -0.555847 1441742617 -0.477112 0.566101 -0.378174 -0.555847 1441742617 -0.477112 0.566101 -0.378174 -0.555847 1441742618 -0.406555 0.618164 -0.301941 -0.601257 1441742618 -0.406555 0.618164 -0.301941 -0.601257 1441742618 -0.406555 0.618164 -0.301941 -0.601257 1441742618 -0.406555 0.618164 -0.301941 -0.601257 1441742618 -0.406555 0.618164 -0.301941 -0.601257 1441742618 -0.406555 0.618164 -0.301941 -0.601257 1441742618 -0.353882 0.657043 -0.229553 -0.624817 1441742618 -0.353882 0.657043 -0.229553 -0.624817 1441742618 -0.353882 0.657043 -0.229553 -0.624817 1441742618 -0.353882 0.657043 -0.229553 -0.624817 1441742618 -0.353882 0.657043 -0.229553 -0.624817 1441742618 -0.353882 0.657043 -0.229553 -0.624817 1441742618 -0.322754 0.676575 -0.177063 -0.637756 1441742618 -0.322754 0.676575 -0.177063 -0.637756 1441742618 -0.322754 0.676575 -0.177063 -0.637756 1441742618 -0.322754 0.676575 -0.177063 -0.637756 1441742618 -0.322754 0.676575 -0.177063 -0.637756 1441742618 -0.322754 0.676575 -0.177063 -0.637756 1441742618 -0.303955 0.694458 -0.131897 -0.638733 1441742618 -0.303955 0.694458 -0.131897 -0.638733 1441742618 -0.303955 0.694458 -0.131897 -0.638733 1441742618 -0.303955 0.694458 -0.131897 -0.638733 1441742618 -0.303955 0.694458 -0.131897 -0.638733 1441742618 -0.303955 0.694458 -0.131897 -0.638733 1441742618 -0.320862 0.694275 -0.144897 -0.627747 1441742618 -0.320862 0.694275 -0.144897 -0.627747 1441742618 -0.320862 0.694275 -0.144897 -0.627747 1441742618 -0.320862 0.694275 -0.144897 -0.627747 1441742618 -0.320862 0.694275 -0.144897 -0.627747 1441742618 -0.320862 0.694275 -0.144897 -0.627747 1441742618 -0.355225 0.684143 -0.190247 -0.607971 1441742618 -0.355225 0.684143 -0.190247 -0.607971 1441742618 -0.355225 0.684143 -0.190247 -0.607971 1441742618 -0.355225 0.684143 -0.190247 -0.607971 1441742618 -0.355225 0.684143 -0.190247 -0.607971 1441742618 -0.409241 0.659119 -0.257202 -0.576172 1441742618 -0.409241 0.659119 -0.257202 -0.576172 1441742618 -0.409241 0.659119 -0.257202 -0.576172 1441742618 -0.409241 0.659119 -0.257202 -0.576172 1441742618 -0.409241 0.659119 -0.257202 -0.576172 1441742618 -0.409241 0.659119 -0.257202 -0.576172 1441742618 -0.409241 0.659119 -0.257202 -0.576172 1441742618 -0.479675 0.609497 -0.343628 -0.529541 1441742618 -0.479675 0.609497 -0.343628 -0.529541 1441742618 -0.479675 0.609497 -0.343628 -0.529541 1441742618 -0.479675 0.609497 -0.343628 -0.529541 1441742618 -0.479675 0.609497 -0.343628 -0.529541 1441742618 -0.479675 0.609497 -0.343628 -0.529541 1441742618 -0.545532 0.542358 -0.432800 -0.470154 1441742618 -0.545532 0.542358 -0.432800 -0.470154 1441742618 -0.545532 0.542358 -0.432800 -0.470154 1441742618 -0.545532 0.542358 -0.432800 -0.470154 1441742618 -0.545532 0.542358 -0.432800 -0.470154 1441742618 -0.545532 0.542358 -0.432800 -0.470154 1441742618 -0.545532 0.542358 -0.432800 -0.470154 1441742618 -0.599792 0.466858 -0.515747 -0.395447 1441742618 -0.599792 0.466858 -0.515747 -0.395447 1441742618 -0.599792 0.466858 -0.515747 -0.395447 1441742618 -0.599792 0.466858 -0.515747 -0.395447 1441742618 -0.599792 0.466858 -0.515747 -0.395447 1441742618 -0.599792 0.466858 -0.515747 -0.395447 1441742618 -0.642029 0.383667 -0.589172 -0.305969 1441742618 -0.642029 0.383667 -0.589172 -0.305969 1441742618 -0.642029 0.383667 -0.589172 -0.305969 1441742618 -0.642029 0.383667 -0.589172 -0.305969 1441742618 -0.642029 0.383667 -0.589172 -0.305969 1441742618 -0.642029 0.383667 -0.589172 -0.305969 1441742618 -0.670410 0.289429 -0.650635 -0.208679 1441742618 -0.670410 0.289429 -0.650635 -0.208679 1441742618 -0.670410 0.289429 -0.650635 -0.208679 1441742618 -0.670410 0.289429 -0.650635 -0.208679 1441742618 -0.670410 0.289429 -0.650635 -0.208679 1441742618 -0.670410 0.289429 -0.650635 -0.208679 1441742618 -0.684998 0.197266 -0.690796 -0.121460 1441742618 -0.684998 0.197266 -0.690796 -0.121460 1441742618 -0.684998 0.197266 -0.690796 -0.121460 1441742618 -0.684998 0.197266 -0.690796 -0.121460 1441742618 -0.684998 0.197266 -0.690796 -0.121460 1441742618 -0.684998 0.197266 -0.690796 -0.121460 1441742618 -0.684998 0.197266 -0.690796 -0.121460 1441742618 -0.694946 0.088318 -0.713196 -0.026367 1441742618 -0.694946 0.088318 -0.713196 -0.026367 1441742618 -0.694946 0.088318 -0.713196 -0.026367 1441742618 -0.694946 0.088318 -0.713196 -0.026367 1441742618 -0.694946 0.088318 -0.713196 -0.026367 1441742618 -0.701172 -0.035645 -0.709167 0.065063 1441742618 -0.701172 -0.035645 -0.709167 0.065063 1441742618 -0.701172 -0.035645 -0.709167 0.065063 1441742618 -0.701172 -0.035645 -0.709167 0.065063 1441742618 -0.701172 -0.035645 -0.709167 0.065063 1441742618 -0.695862 -0.111145 -0.700439 0.113647 1441742618 -0.695862 -0.111145 -0.700439 0.113647 1441742618 -0.695862 -0.111145 -0.700439 0.113647 1441742618 -0.695862 -0.111145 -0.700439 0.113647 1441742618 -0.695862 -0.111145 -0.700439 0.113647 1441742618 -0.695862 -0.111145 -0.700439 0.113647 1441742618 -0.695862 -0.111145 -0.700439 0.113647 1441742618 -0.702576 -0.115601 -0.695435 0.097595 1441742618 -0.702576 -0.115601 -0.695435 0.097595 1441742618 -0.702576 -0.115601 -0.695435 0.097595 1441742618 -0.702576 -0.115601 -0.695435 0.097595 1441742618 -0.702576 -0.115601 -0.695435 0.097595 1441742618 -0.702576 -0.115601 -0.695435 0.097595 1441742618 -0.712280 -0.073425 -0.696716 0.044739 1441742618 -0.712280 -0.073425 -0.696716 0.044739 1441742618 -0.712280 -0.073425 -0.696716 0.044739 1441742618 -0.712280 -0.073425 -0.696716 0.044739 1441742618 -0.712280 -0.073425 -0.696716 0.044739 1441742618 -0.712280 -0.073425 -0.696716 0.044739 1441742618 -0.712280 -0.073425 -0.696716 0.044739 1441742618 -0.716003 -0.010315 -0.697571 -0.027832 1441742619 -0.716003 -0.010315 -0.697571 -0.027832 1441742619 -0.716003 -0.010315 -0.697571 -0.027832 1441742619 -0.716003 -0.010315 -0.697571 -0.027832 1441742619 -0.716003 -0.010315 -0.697571 -0.027832 1441742619 -0.716003 -0.010315 -0.697571 -0.027832 1441742619 -0.709167 0.070496 -0.692566 -0.111938 1441742619 -0.709167 0.070496 -0.692566 -0.111938 1441742619 -0.709167 0.070496 -0.692566 -0.111938 1441742619 -0.709167 0.070496 -0.692566 -0.111938 1441742619 -0.709167 0.070496 -0.692566 -0.111938 1441742619 -0.709167 0.070496 -0.692566 -0.111938 1441742619 -0.691223 0.163757 -0.673584 -0.204285 1441742619 -0.691223 0.163757 -0.673584 -0.204285 1441742619 -0.691223 0.163757 -0.673584 -0.204285 1441742619 -0.691223 0.163757 -0.673584 -0.204285 1441742619 -0.691223 0.163757 -0.673584 -0.204285 1441742619 -0.691223 0.163757 -0.673584 -0.204285 1441742619 -0.655273 0.266541 -0.635864 -0.308838 1441742619 -0.655273 0.266541 -0.635864 -0.308838 1441742619 -0.655273 0.266541 -0.635864 -0.308838 1441742619 -0.655273 0.266541 -0.635864 -0.308838 1441742619 -0.596802 0.372925 -0.576538 -0.415222 1441742619 -0.596802 0.372925 -0.576538 -0.415222 1441742619 -0.596802 0.372925 -0.576538 -0.415222 1441742619 -0.596802 0.372925 -0.576538 -0.415222 1441742619 -0.596802 0.372925 -0.576538 -0.415222 1441742619 -0.596802 0.372925 -0.576538 -0.415222 1441742619 -0.530151 0.467590 -0.499634 -0.500732 1441742619 -0.530151 0.467590 -0.499634 -0.500732 1441742619 -0.530151 0.467590 -0.499634 -0.500732 1441742619 -0.530151 0.467590 -0.499634 -0.500732 1441742619 -0.530151 0.467590 -0.499634 -0.500732 1441742619 -0.530151 0.467590 -0.499634 -0.500732 1441742619 -0.473206 0.538574 -0.416443 -0.559143 1441742619 -0.473206 0.538574 -0.416443 -0.559143 1441742619 -0.473206 0.538574 -0.416443 -0.559143 1441742619 -0.473206 0.538574 -0.416443 -0.559143 1441742619 -0.473206 0.538574 -0.416443 -0.559143 1441742619 -0.473206 0.538574 -0.416443 -0.559143 1441742619 -0.473206 0.538574 -0.416443 -0.559143 1441742619 -0.432983 0.579468 -0.347107 -0.596924 1441742619 -0.432983 0.579468 -0.347107 -0.596924 1441742619 -0.432983 0.579468 -0.347107 -0.596924 1441742619 -0.432983 0.579468 -0.347107 -0.596924 1441742619 -0.432983 0.579468 -0.347107 -0.596924 1441742619 -0.432983 0.579468 -0.347107 -0.596924 1441742619 -0.394470 0.604675 -0.290100 -0.628174 1441742619 -0.394470 0.604675 -0.290100 -0.628174 1441742619 -0.394470 0.604675 -0.290100 -0.628174 1441742619 -0.394470 0.604675 -0.290100 -0.628174 1441742619 -0.394470 0.604675 -0.290100 -0.628174 1441742619 -0.333984 0.632813 -0.218994 -0.663391 1441742619 -0.333984 0.632813 -0.218994 -0.663391 1441742619 -0.333984 0.632813 -0.218994 -0.663391 1441742619 -0.333984 0.632813 -0.218994 -0.663391 1441742619 -0.333984 0.632813 -0.218994 -0.663391 1441742619 -0.333984 0.632813 -0.218994 -0.663391 1441742619 -0.333984 0.632813 -0.218994 -0.663391 1441742619 -0.271729 0.661316 -0.142273 -0.684570 1441742619 -0.271729 0.661316 -0.142273 -0.684570 1441742619 -0.271729 0.661316 -0.142273 -0.684570 1441742619 -0.271729 0.661316 -0.142273 -0.684570 1441742619 -0.271729 0.661316 -0.142273 -0.684570 1441742619 -0.271729 0.661316 -0.142273 -0.684570 1441742619 -0.232666 0.679688 -0.089600 -0.689880 1441742619 -0.232666 0.679688 -0.089600 -0.689880 1441742619 -0.232666 0.679688 -0.089600 -0.689880 1441742619 -0.232666 0.679688 -0.089600 -0.689880 1441742619 -0.232666 0.679688 -0.089600 -0.689880 1441742619 -0.232666 0.679688 -0.089600 -0.689880 1441742619 -0.215759 0.686035 -0.061829 -0.692139 1441742619 -0.215759 0.686035 -0.061829 -0.692139 1441742619 -0.215759 0.686035 -0.061829 -0.692139 1441742619 -0.215759 0.686035 -0.061829 -0.692139 1441742619 -0.215759 0.686035 -0.061829 -0.692139 1441742619 -0.215759 0.686035 -0.061829 -0.692139 1441742619 -0.215759 0.686035 -0.061829 -0.692139 1441742619 -0.229248 0.686646 -0.056580 -0.687561 1441742619 -0.229248 0.686646 -0.056580 -0.687561 1441742619 -0.229248 0.686646 -0.056580 -0.687561 1441742619 -0.229248 0.686646 -0.056580 -0.687561 1441742619 -0.229248 0.686646 -0.056580 -0.687561 1441742619 -0.229248 0.686646 -0.056580 -0.687561 1441742619 -0.285828 0.675354 -0.107239 -0.671387 1441742619 -0.285828 0.675354 -0.107239 -0.671387 1441742619 -0.285828 0.675354 -0.107239 -0.671387 1441742619 -0.285828 0.675354 -0.107239 -0.671387 1441742619 -0.285828 0.675354 -0.107239 -0.671387 1441742619 -0.285828 0.675354 -0.107239 -0.671387 1441742619 -0.358032 0.651245 -0.190430 -0.641479 1441742619 -0.358032 0.651245 -0.190430 -0.641479 1441742619 -0.358032 0.651245 -0.190430 -0.641479 1441742619 -0.358032 0.651245 -0.190430 -0.641479 1441742619 -0.358032 0.651245 -0.190430 -0.641479 1441742619 -0.358032 0.651245 -0.190430 -0.641479 1441742619 -0.429810 0.614807 -0.285034 -0.596741 1441742619 -0.429810 0.614807 -0.285034 -0.596741 1441742619 -0.429810 0.614807 -0.285034 -0.596741 1441742619 -0.429810 0.614807 -0.285034 -0.596741 1441742619 -0.429810 0.614807 -0.285034 -0.596741 1441742619 -0.429810 0.614807 -0.285034 -0.596741 1441742619 -0.497986 0.561157 -0.384094 -0.538208 1441742619 -0.497986 0.561157 -0.384094 -0.538208 1441742619 -0.497986 0.561157 -0.384094 -0.538208 1441742619 -0.497986 0.561157 -0.384094 -0.538208 1441742619 -0.497986 0.561157 -0.384094 -0.538208 1441742619 -0.497986 0.561157 -0.384094 -0.538208 1441742619 -0.497986 0.561157 -0.384094 -0.538208 1441742619 -0.559204 0.494629 -0.473572 -0.467285 1441742619 -0.559204 0.494629 -0.473572 -0.467285 1441742620 -0.559204 0.494629 -0.473572 -0.467285 1441742620 -0.559204 0.494629 -0.473572 -0.467285 1441742620 -0.559204 0.494629 -0.473572 -0.467285 1441742620 -0.559204 0.494629 -0.473572 -0.467285 1441742620 -0.613831 0.416870 -0.550476 -0.382690 1441742620 -0.613831 0.416870 -0.550476 -0.382690 1441742620 -0.613831 0.416870 -0.550476 -0.382690 1441742620 -0.613831 0.416870 -0.550476 -0.382690 1441742620 -0.613831 0.416870 -0.550476 -0.382690 1441742620 -0.613831 0.416870 -0.550476 -0.382690 1441742620 
