# Supplementary material for: Quaternion-Based Gesture Recognition Using Wireless Wearable Motion Capture Sensors
Source: Sensors (Basel). 2016 Apr 28;16(5):605. doi: 10.3390/s16050605 (PMC4883296; doi:10.3390/s16050605)
Supplement: Supplementary file 1 [file sensors-16-00605-s001.zip › MultiSensorGestureData/P2/6. Sway/Training19.txt]

0.469299 0.517090 0.640381 -0.319763 1441742510 0.469299 0.517090 0.640381 -0.319763 1441742510 0.469299 0.517090 0.640381 -0.319763 1441742510 0.469299 0.517090 0.640381 -0.319763 1441742510 0.469299 0.517090 0.640381 -0.319763 1441742510 0.490112 0.475342 0.672180 -0.286133 1441742510 0.490112 0.475342 0.672180 -0.286133 1441742510 0.490112 0.475342 0.672180 -0.286133 1441742510 0.490112 0.475342 0.672180 -0.286133 1441742510 0.490112 0.475342 0.672180 -0.286133 1441742510 0.490112 0.475342 0.672180 -0.286133 1441742510 0.504883 0.437073 0.697693 -0.259216 1441742510 0.504883 0.437073 0.697693 -0.259216 1441742510 0.504883 0.437073 0.697693 -0.259216 1441742510 0.504883 0.437073 0.697693 -0.259216 1441742510 0.504883 0.437073 0.697693 -0.259216 1441742510 0.504883 0.437073 0.697693 -0.259216 1441742510 0.515320 0.406982 0.714844 -0.240356 1441742510 0.515320 0.406982 0.714844 -0.240356 1441742510 0.515320 0.406982 0.714844 -0.240356 1441742510 0.515320 0.406982 0.714844 -0.240356 1441742510 0.515320 0.406982 0.714844 -0.240356 1441742510 0.515320 0.406982 0.714844 -0.240356 1441742510 0.518066 0.389526 0.724854 -0.233276 1441742510 0.518066 0.389526 0.724854 -0.233276 1441742510 0.518066 0.389526 0.724854 -0.233276 1441742510 0.518066 0.389526 0.724854 -0.233276 1441742510 0.518066 0.389526 0.724854 -0.233276 1441742510 0.518066 0.389526 0.724854 -0.233276 1441742510 0.518066 0.389526 0.724854 -0.233276 1441742510 0.518066 0.389526 0.724854 -0.233276 1441742510 0.513672 0.390869 0.723816 -0.243652 1441742510 0.513672 0.390869 0.723816 -0.243652 1441742510 0.513672 0.390869 0.723816 -0.243652 1441742510 0.513672 0.390869 0.723816 -0.243652 1441742510 0.513672 0.390869 0.723816 -0.243652 1441742510 0.513672 0.390869 0.723816 -0.243652 1441742510 0.501831 0.411072 0.713013 -0.265930 1441742510 0.501831 0.411072 0.713013 -0.265930 1441742510 0.501831 0.411072 0.713013 -0.265930 1441742510 0.501831 0.411072 0.713013 -0.265930 1441742510 0.501831 0.411072 0.713013 -0.265930 1441742510 0.501831 0.411072 0.713013 -0.265930 1441742510 0.483215 0.445801 0.693176 -0.295288 1441742510 0.483215 0.445801 0.693176 -0.295288 1441742510 0.483215 0.445801 0.693176 -0.295288 1441742510 0.483215 0.445801 0.693176 -0.295288 1441742510 0.483215 0.445801 0.693176 -0.295288 1441742510 0.483215 0.445801 0.693176 -0.295288 1441742510 0.458923 0.489319 0.664307 -0.329468 1441742510 0.458923 0.489319 0.664307 -0.329468 1441742510 0.458923 0.489319 0.664307 -0.329468 1441742510 0.458923 0.489319 0.664307 -0.329468 1441742510 0.458923 0.489319 0.664307 -0.329468 1441742510 0.458923 0.489319 0.664307 -0.329468 1441742510 0.430664 0.536499 0.626160 -0.366821 1441742510 0.430664 0.536499 0.626160 -0.366821 1441742510 0.430664 0.536499 0.626160 -0.366821 1441742510 0.430664 0.536499 0.626160 -0.366821 1441742510 0.430664 0.536499 0.626160 -0.366821 1441742510 0.430664 0.536499 0.626160 -0.366821 1441742510 0.430664 0.536499 0.626160 -0.366821 1441742510 0.430664 0.536499 0.626160 -0.366821 1441742510 0.395508 0.585022 0.578674 -0.407898 1441742510 0.395508 0.585022 0.578674 -0.407898 1441742510 0.395508 0.585022 0.578674 -0.407898 1441742510 0.395508 0.585022 0.578674 -0.407898 1441742510 0.354309 0.634033 0.521301 -0.447937 1441742510 0.354309 0.634033 0.521301 -0.447937 1441742510 0.354309 0.634033 0.521301 -0.447937 1441742510 0.354309 0.634033 0.521301 -0.447937 1441742510 0.354309 0.634033 0.521301 -0.447937 1441742510 0.354309 0.634033 0.521301 -0.447937 1441742510 0.306519 0.680542 0.455933 -0.484741 1441742510 0.306519 0.680542 0.455933 -0.484741 1441742510 0.306519 0.680542 0.455933 -0.484741 1441742510 0.306519 0.680542 0.455933 -0.484741 1441742510 0.306519 0.680542 0.455933 -0.484741 1441742510 0.306519 0.680542 0.455933 -0.484741 1441742510 0.306519 0.680542 0.455933 -0.484741 1441742510 0.306519 0.680542 0.455933 -0.484741 1441742510 0.251282 0.720459 0.381775 -0.521484 1441742510 0.251282 0.720459 0.381775 -0.521484 1441742510 0.251282 0.720459 0.381775 -0.521484 1441742511 0.251282 0.720459 0.381775 -0.521484 1441742511 0.251282 0.720459 0.381775 -0.521484 1441742511 0.251282 0.720459 0.381775 -0.521484 1441742511 0.200256 0.751953 0.314392 -0.543701 1441742511 0.200256 0.751953 0.314392 -0.543701 1441742511 0.200256 0.751953 0.314392 -0.543701 1441742511 0.200256 0.751953 0.314392 -0.543701 1441742511 0.200256 0.751953 0.314392 -0.543701 1441742511 0.200256 0.751953 0.314392 -0.543701 1441742511 0.159912 0.773926 0.254822 -0.557251 1441742511 0.159912 0.773926 0.254822 -0.557251 1441742511 0.159912 0.773926 0.254822 -0.557251 1441742511 0.159912 0.773926 0.254822 -0.557251 1441742511 0.159912 0.773926 0.254822 -0.557251 1441742511 0.159912 0.773926 0.254822 -0.557251 1441742511 0.159912 0.773926 0.254822 -0.557251 1441742511 0.159912 0.773926 0.254822 -0.557251 1441742511 0.129089 0.788513 0.207153 -0.564453 1441742511 0.129089 0.788513 0.207153 -0.564453 1441742511 0.129089 0.788513 0.207153 -0.564453 1441742511 0.129089 0.788513 0.207153 -0.564453 1441742511 0.129089 0.788513 0.207153 -0.564453 1441742511 0.129089 0.788513 0.207153 -0.564453 1441742511 0.114319 0.797607 0.175842 -0.565491 1441742511 0.114319 0.797607 0.175842 -0.565491 1441742511 0.114319 0.797607 0.175842 -0.565491 1441742511 0.114319 0.797607 0.175842 -0.565491 1441742511 0.114319 0.797607 0.175842 -0.565491 1441742511 0.114319 0.797607 0.175842 -0.565491 1441742511 0.110840 0.801453 0.165039 -0.563965 1441742511 0.110840 0.801453 0.165039 -0.563965 1441742511 0.110840 0.801453 0.165039 -0.563965 1441742511 0.110840 0.801453 0.165039 -0.563965 1441742511 0.110840 0.801453 0.165039 -0.563965 1441742511 0.110840 0.801453 0.165039 -0.563965 1441742511 0.119141 0.801453 0.171997 -0.560242 1441742511 0.119141 0.801453 0.171997 -0.560242 1441742511 0.119141 0.801453 0.171997 -0.560242 1441742511 0.119141 0.801453 0.171997 -0.560242 1441742511 0.119141 0.801453 0.171997 -0.560242 1441742511 0.119141 0.801453 0.171997 -0.560242 1441742511 0.139893 0.796692 0.196228 -0.554199 1441742511 0.139893 0.796692 0.196228 -0.554199 1441742511 0.139893 0.796692 0.196228 -0.554199 1441742511 0.139893 0.796692 0.196228 -0.554199 1441742511 0.139893 0.796692 0.196228 -0.554199 1441742511 0.139893 0.796692 0.196228 -0.554199 1441742511 0.172241 0.785950 0.234375 -0.545593 1441742511 0.172241 0.785950 0.234375 -0.545593 1441742511 0.172241 0.785950 0.234375 -0.545593 1441742511 0.172241 0.785950 0.234375 -0.545593 1441742511 0.172241 0.785950 0.234375 -0.545593 1441742511 0.172241 0.785950 0.234375 -0.545593 1441742511 0.212708 0.768311 0.283142 -0.533203 1441742511 0.212708 0.768311 0.283142 -0.533203 1441742511 0.212708 0.768311 0.283142 -0.533203 1441742511 0.212708 0.768311 0.283142 -0.533203 1441742511 0.212708 0.768311 0.283142 -0.533203 1441742511 0.212708 0.768311 0.283142 -0.533203 1441742511 0.258850 0.742554 0.338867 -0.516479 1441742511 0.258850 0.742554 0.338867 -0.516479 1441742511 0.258850 0.742554 0.338867 -0.516479 1441742511 0.258850 0.742554 0.338867 -0.516479 1441742511 0.258850 0.742554 0.338867 -0.516479 1441742511 0.258850 0.742554 0.338867 -0.516479 1441742511 0.310608 0.708374 0.400696 -0.491028 1441742511 0.310608 0.708374 0.400696 -0.491028 1441742511 0.310608 0.708374 0.400696 -0.491028 1441742511 0.310608 0.708374 0.400696 -0.491028 1441742511 0.310608 0.708374 0.400696 -0.491028 1441742511 0.310608 0.708374 0.400696 -0.491028 1441742511 0.310608 0.708374 0.400696 -0.491028 1441742511 0.310608 0.708374 0.400696 -0.491028 1441742511 0.362488 0.665100 0.467468 -0.455688 1441742511 0.362488 0.665100 0.467468 -0.455688 1441742511 0.362488 0.665100 0.467468 -0.455688 1441742511 0.362488 0.665100 0.467468 -0.455688 1441742511 0.362488 0.665100 0.467468 -0.455688 1441742511 0.362488 0.665100 0.467468 -0.455688 1441742511 0.413452 0.613586 0.532288 -0.411377 1441742511 0.413452 0.613586 0.532288 -0.411377 1441742511 0.413452 0.613586 0.532288 -0.411377 1441742511 0.413452 0.613586 0.532288 -0.411377 1441742511 0.413452 0.613586 0.532288 -0.411377 1441742511 0.413452 0.613586 0.532288 -0.411377 1441742511 0.454163 0.556824 0.594849 -0.360291 1441742511 0.454163 0.556824 0.594849 -0.360291 1441742511 0.454163 0.556824 0.594849 -0.360291 1441742511 0.454163 0.556824 0.594849 -0.360291 1441742511 0.454163 0.556824 0.594849 -0.360291 1441742511 0.454163 0.556824 0.594849 -0.360291 1441742511 0.485107 0.497986 0.646790 -0.313538 1441742511 0.485107 0.497986 0.646790 -0.313538 1441742511 0.485107 0.497986 0.646790 -0.313538 1441742511 0.485107 0.497986 0.646790 -0.313538 1441742511 0.485107 0.497986 0.646790 -0.313538 1441742511 0.485107 0.497986 0.646790 -0.313538 1441742511 0.509094 0.445496 0.683899 -0.273193 1441742511 0.509094 0.445496 0.683899 -0.273193 1441742511 0.509094 0.445496 0.683899 -0.273193 1441742511 0.509094 0.445496 0.683899 -0.273193 1441742511 0.509094 0.445496 0.683899 -0.273193 1441742511 0.509094 0.445496 0.683899 -0.273193 1441742511 0.522705 0.405151 0.708252 -0.246826 1441742511 0.522705 0.405151 0.708252 -0.246826 1441742511 0.522705 0.405151 0.708252 -0.246826 1441742511 0.522705 0.405151 0.708252 -0.246826 1441742511 0.522705 0.405151 0.708252 -0.246826 1441742511 0.522705 0.405151 0.708252 -0.246826 1441742511 0.529480 0.382446 0.719177 -0.237000 1441742511 0.529480 0.382446 0.719177 -0.237000 1441742511 0.529480 0.382446 0.719177 -0.237000 1441742511 0.529480 0.382446 0.719177 -0.237000 1441742511 0.529480 0.382446 0.719177 -0.237000 1441742512 0.529480 0.382446 0.719177 -0.237000 1441742512 0.529785 0.377563 0.720764 -0.239136 1441742512 0.529785 0.377563 0.720764 -0.239136 1441742512 0.529785 0.377563 0.720764 -0.239136 1441742512 0.529785 0.377563 0.720764 -0.239136 1441742512 0.529785 0.377563 0.720764 -0.239136 1441742512 0.529785 0.377563 0.720764 -0.239136 1441742512 0.529785 0.377563 0.720764 -0.239136 1441742512 0.529785 0.377563 0.720764 -0.239136 1441742512 0.521423 0.391846 0.712463 -0.258606 1441742512 0.521423 0.391846 0.712463 -0.258606 1441742512 0.521423 0.391846 0.712463 -0.258606 1441742512 0.521423 0.391846 0.712463 -0.258606 1441742512 0.521423 0.391846 0.712463 -0.258606 1441742512 0.521423 0.391846 0.712463 -0.258606 1441742512 0.505310 0.425598 0.692749 -0.289124 1441742512 0.505310 0.425598 0.692749 -0.289124 1441742512 0.505310 0.425598 0.692749 -0.289124 1441742512 0.505310 0.425598 0.692749 -0.289124 1441742512 0.505310 0.425598 0.692749 -0.289124 1441742512 0.505310 0.425598 0.692749 -0.289124 1441742512 0.480164 0.472900 0.661987 -0.327820 1441742512 0.480164 0.472900 0.661987 -0.327820 1441742512 0.480164 0.472900 0.661987 -0.327820 1441742512 0.480164 0.472900 0.661987 -0.327820 1441742512 0.480164 0.472900 0.661987 -0.327820 1441742512 0.480164 0.472900 0.661987 -0.327820 1441742512 0.444824 0.527771 0.621155 -0.370972 1441742512 0.444824 0.527771 0.621155 -0.370972 1441742512 0.444824 0.527771 0.621155 -0.370972 1441742512 0.444824 0.527771 0.621155 -0.370972 1441742512 0.444824 0.527771 0.621155 -0.370972 1441742512 0.444824 0.527771 0.621155 -0.370972 1441742512 0.401733 0.585266 0.569153 -0.414856 1441742512 0.401733 0.585266 0.569153 -0.414856 1441742512 0.401733 0.585266 0.569153 -0.414856 1441742512 0.401733 0.585266 0.569153 -0.414856 1441742512 0.401733 0.585266 0.569153 -0.414856 1441742512 0.401733 0.585266 0.569153 -0.414856 1441742512 0.350037 0.640686 0.506653 -0.458496 1441742512 0.350037 0.640686 0.506653 -0.458496 1441742512 0.350037 0.640686 0.506653 -0.458496 1441742512 0.350037 0.640686 0.506653 -0.458496 1441742512 0.350037 0.640686 0.506653 -0.458496 1441742512 0.350037 0.640686 0.506653 -0.458496 1441742512 0.293945 0.691223 0.434082 -0.497314 1441742512 0.293945 0.691223 0.434082 -0.497314 1441742512 0.293945 0.691223 0.434082 -0.497314 1441742512 0.293945 0.691223 0.434082 -0.497314 1441742512 0.293945 0.691223 0.434082 -0.497314 1441742512 0.293945 0.691223 0.434082 -0.497314 1441742512 0.233826 0.734863 0.356995 -0.527039 1441742512 0.233826 0.734863 0.356995 -0.527039 1441742512 0.233826 0.734863 0.356995 -0.527039 1441742512 0.233826 0.734863 0.356995 -0.527039 1441742512 0.233826 0.734863 0.356995 -0.527039 1441742512 0.233826 0.734863 0.356995 -0.527039 1441742512 0.179810 0.769226 0.282837 -0.544006 1441742512 0.179810 0.769226 0.282837 -0.544006 1441742512 0.179810 0.769226 0.282837 -0.544006 1441742512 0.179810 0.769226 0.282837 -0.544006 1441742512 0.179810 0.769226 0.282837 -0.544006 1441742512 0.179810 0.769226 0.282837 -0.544006 1441742512 0.141052 0.793396 0.220215 -0.549622 1441742512 0.141052 0.793396 0.220215 -0.549622 1441742512 0.141052 0.793396 0.220215 -0.549622 1441742512 0.141052 0.793396 0.220215 -0.549622 1441742512 0.141052 0.793396 0.220215 -0.549622 1441742512 0.141052 0.793396 0.220215 -0.549622 1441742512 0.114929 0.811646 0.168213 -0.547485 1441742512 0.114929 0.811646 0.168213 -0.547485 1441742512 0.114929 0.811646 0.168213 -0.547485 1441742512 0.114929 0.811646 0.168213 -0.547485 1441742512 0.114929 0.811646 0.168213 -0.547485 1441742512 0.114929 0.811646 0.168213 -0.547485 1441742512 0.098755 0.820923 0.134338 -0.546143 1441742512 0.098755 0.820923 0.134338 -0.546143 1441742512 0.098755 0.820923 0.134338 -0.546143 1441742512 0.098755 0.820923 0.134338 -0.546143 1441742512 0.098755 0.820923 0.134338 -0.546143 1441742512 0.098755 0.820923 0.134338 -0.546143 1441742512 0.098755 0.820923 0.134338 -0.546143 1441742512 0.098755 0.820923 0.134338 -0.546143 1441742512 0.091187 0.825562 0.119263 -0.543945 1441742512 0.091187 0.825562 0.119263 -0.543945 1441742512 0.091187 0.825562 0.119263 -0.543945 1441742512 0.091187 0.825562 0.119263 -0.543945 1441742512 0.098328 0.827026 0.126343 -0.538879 1441742512 0.098328 0.827026 0.126343 -0.538879 1441742512 0.098328 0.827026 0.126343 -0.538879 1441742512 0.098328 0.827026 0.126343 -0.538879 1441742512 0.098328 0.827026 0.126343 -0.538879 1441742512 0.098328 0.827026 0.126343 -0.538879 1441742512 0.119507 0.822998 0.155762 -0.533020 1441742512 0.119507 0.822998 0.155762 -0.533020 1441742512 0.119507 0.822998 0.155762 -0.533020 1441742512 0.119507 0.822998 0.155762 -0.533020 1441742512 0.119507 0.822998 0.155762 -0.533020 1441742512 0.119507 0.822998 0.155762 -0.533020 1441742512 0.119507 0.822998 0.155762 -0.533020 1441742512 0.153198 0.812073 0.201721 -0.525635 1441742512 0.153198 0.812073 0.201721 -0.525635 1441742512 0.153198 0.812073 0.201721 -0.525635 1441742512 0.153198 0.812073 0.201721 -0.525635 1441742512 0.153198 0.812073 0.201721 -0.525635 1441742512 0.153198 0.812073 0.201721 -0.525635 1441742512 0.196228 0.794006 0.261047 -0.512695 1441742512 0.196228 0.794006 0.261047 -0.512695 1441742512 0.196228 0.794006 0.261047 -0.512695 1441742512 0.196228 0.794006 0.261047 -0.512695 1441742512 0.196228 0.794006 0.261047 -0.512695 1441742512 0.196228 0.794006 0.261047 -0.512695 1441742513 0.246460 0.766968 0.327209 -0.493958 1441742513 0.246460 0.766968 0.327209 -0.493958 1441742513 0.246460 0.766968 0.327209 -0.493958 1441742513 0.246460 0.766968 0.327209 -0.493958 1441742513 0.246460 0.766968 0.327209 -0.493958 1441742513 0.246460 0.766968 0.327209 -0.493958 1441742513 0.299377 0.731079 0.396667 -0.467407 1441742513 0.299377 0.731079 0.396667 -0.467407 1441742513 0.299377 0.731079 0.396667 -0.467407 1441742513 0.299377 0.731079 0.396667 -0.467407 1441742513 0.299377 0.731079 0.396667 -0.467407 1441742513 0.299377 0.731079 0.396667 -0.467407 1441742513 0.299377 0.731079 0.396667 -0.467407 1441742513 0.353760 0.684814 0.465820 -0.434631 1441742513 0.353760 0.684814 0.465820 -0.434631 1441742513 0.353760 0.684814 0.465820 -0.434631 1441742513 0.353760 0.684814 0.465820 -0.434631 1441742513 0.353760 0.684814 0.465820 -0.434631 1441742513 0.353760 0.684814 0.465820 -0.434631 1441742513 0.410706 0.627441 0.534851 -0.389282 1441742513 0.410706 0.627441 0.534851 -0.389282 1441742513 0.410706 0.627441 0.534851 -0.389282 1441742513 0.410706 0.627441 0.534851 -0.389282 1441742513 0.410706 0.627441 0.534851 -0.389282 1441742513 0.410706 0.627441 0.534851 -0.389282 1441742513 0.456299 0.564087 0.597717 -0.340942 1441742513 0.456299 0.564087 0.597717 -0.340942 1441742513 0.456299 0.564087 0.597717 -0.340942 1441742513 0.456299 0.564087 0.597717 -0.340942 1441742513 0.456299 0.564087 0.597717 -0.340942 1441742513 0.456299 0.564087 0.597717 -0.340942 1441742513 0.456299 0.564087 0.597717 -0.340942 1441742513 0.486389 0.502625 0.649414 -0.298279 1441742513 0.486389 0.502625 0.649414 -0.298279 1441742513 0.486389 0.502625 0.649414 -0.298279 1441742513 0.486389 0.502625 0.649414 -0.298279 1441742513 0.486389 0.502625 0.649414 -0.298279 1441742513 0.486389 0.502625 0.649414 -0.298279 1441742513 0.507385 0.452026 0.686829 -0.257690 1441742513 0.507385 0.452026 0.686829 -0.257690 1441742513 0.507385 0.452026 0.686829 -0.257690 1441742513 0.507385 0.452026 0.686829 -0.257690 1441742513 0.507385 0.452026 0.686829 -0.257690 1441742513 0.507385 0.452026 0.686829 -0.257690 1441742513 0.521057 0.409485 0.712585 -0.230225 1441742513 0.521057 0.409485 0.712585 -0.230225 1441742513 0.521057 0.409485 0.712585 -0.230225 1441742513 0.521057 0.409485 0.712585 -0.230225 1441742513 0.521057 0.409485 0.712585 -0.230225 1441742513 0.521057 0.409485 0.712585 -0.230225 1441742513 0.521057 0.409485 0.712585 -0.230225 1441742513 0.529297 0.381958 0.726074 -0.216003 1441742513 0.529297 0.381958 0.726074 -0.216003 1441742513 0.529297 0.381958 0.726074 -0.216003 1441742513 0.529297 0.381958 0.726074 -0.216003 1441742513 0.529297 0.381958 0.726074 -0.216003 1441742513 0.529297 0.381958 0.726074 -0.216003 1441742513 0.531677 0.369446 0.732117 -0.211548 1441742513 0.531677 0.369446 0.732117 -0.211548 1441742513 0.531677 0.369446 0.732117 -0.211548 1441742513 0.531677 0.369446 0.732117 -0.211548 1441742513 0.531677 0.369446 0.732117 -0.211548 1441742513 0.531677 0.369446 0.732117 -0.211548 1441742513 0.531677 0.369446 0.732117 -0.211548 1441742513 0.524109 0.379211 0.728088 -0.226501 1441742513 0.524109 0.379211 0.728088 -0.226501 1441742513 0.524109 0.379211 0.728088 -0.226501 1441742513 0.524109 0.379211 0.728088 -0.226501 1441742513 0.524109 0.379211 0.728088 -0.226501 1441742513 0.524109 0.379211 0.728088 -0.226501 1441742513 0.510193 0.410522 0.710571 -0.257263 1441742513 0.510193 0.410522 0.710571 -0.257263 1441742513 0.510193 0.410522 0.710571 -0.257263 1441742513 0.510193 0.410522 0.710571 -0.257263 1441742513 0.510193 0.410522 0.710571 -0.257263 1441742513 0.510193 0.410522 0.710571 -0.257263 1441742513 0.489075 0.454224 0.683289 -0.295898 1441742513 0.489075 0.454224 0.683289 -0.295898 1441742513 0.489075 0.454224 0.683289 -0.295898 1441742513 0.489075 0.454224 0.683289 -0.295898 1441742513 0.489075 0.454224 0.683289 -0.295898 1441742513 0.489075 0.454224 0.683289 -0.295898 1441742513 0.461914 0.505066 0.645325 -0.339172 1441742513 0.461914 0.505066 0.645325 -0.339172 1441742513 0.461914 0.505066 0.645325 -0.339172 1441742513 0.461914 0.505066 0.645325 -0.339172 1441742513 0.461914 0.505066 0.645325 -0.339172 1441742513 0.461914 0.505066 0.645325 -0.339172 1441742513 0.461914 0.505066 0.645325 -0.339172 1441742513 0.427917 0.557251 0.598267 -0.385193 1441742513 0.427917 0.557251 0.598267 -0.385193 1441742513 0.427917 0.557251 0.598267 -0.385193 1441742513 0.427917 0.557251 0.598267 -0.385193 1441742513 0.427917 0.557251 0.598267 -0.385193 1441742513 0.427917 0.557251 0.598267 -0.385193 1441742513 0.386658 0.609192 0.540161 -0.433044 1441742513 0.386658 0.609192 0.540161 -0.433044 1441742513 0.386658 0.609192 0.540161 -0.433044 1441742513 0.386658 0.609192 0.540161 -0.433044 1441742513 0.386658 0.609192 0.540161 -0.433044 1441742513 0.386658 0.609192 0.540161 -0.433044 1441742513 0.386658 0.609192 0.540161 -0.433044 1441742513 0.333252 0.658264 0.473145 -0.481384 1441742513 0.333252 0.658264 0.473145 -0.481384 1441742513 0.333252 0.658264 0.473145 -0.481384 1441742513 0.333252 0.658264 0.473145 -0.481384 1441742513 0.333252 0.658264 0.473145 -0.481384 1441742513 0.333252 0.658264 0.473145 -0.481384 1441742513 0.267334 0.705078 0.396790 -0.523315 1441742513 0.267334 0.705078 0.396790 -0.523315 1441742513 0.267334 0.705078 0.396790 -0.523315 1441742513 0.267334 0.705078 0.396790 -0.523315 1441742513 0.267334 0.705078 0.396790 -0.523315 1441742513 0.267334 0.705078 0.396790 -0.523315 1441742513 0.202942 0.743591 0.318359 -0.551758 1441742514 0.202942 0.743591 0.318359 -0.551758 1441742514 0.202942 0.743591 0.318359 -0.551758 1441742514 0.202942 0.743591 0.318359 -0.551758 1441742514 0.202942 0.743591 0.318359 -0.551758 1441742514 0.202942 0.743591 0.318359 -0.551758 1441742514 0.202942 0.743591 0.318359 -0.551758 1441742514 0.145264 0.768799 0.248230 -0.571167 1441742514 0.145264 0.768799 0.248230 -0.571167 1441742514 0.145264 0.768799 0.248230 -0.571167 1441742514 0.145264 0.768799 0.248230 -0.571167 1441742514 0.145264 0.768799 0.248230 -0.571167 1441742514 0.145264 0.768799 0.248230 -0.571167 1441742514 0.102966 0.783325 0.192444 -0.582031 1441742514 0.102966 0.783325 0.192444 -0.582031 1441742514 0.102966 0.783325 0.192444 -0.582031 1441742514 0.102966 0.783325 0.192444 -0.582031 1441742514 0.102966 0.783325 0.192444 -0.582031 1441742514 0.102966 0.783325 0.192444 -0.582031 1441742514 0.102966 0.783325 0.192444 -0.582031 1441742514 0.076233 0.790955 0.153809 -0.587280 1441742514 0.076233 0.790955 0.153809 -0.587280 1441742514 0.076233 0.790955 0.153809 -0.587280 1441742514 0.076233 0.790955 0.153809 -0.587280 1441742514 0.076233 0.790955 0.153809 -0.587280 1441742514 0.076233 0.790955 0.153809 -0.587280 1441742514 0.067566 0.793945 0.135437 -0.588806 1441742514 0.067566 0.793945 0.135437 -0.588806 1441742514 0.067566 0.793945 0.135437 -0.588806 1441742514 0.067566 0.793945 0.135437 -0.588806 1441742514 0.067566 0.793945 0.135437 -0.588806 1441742514 0.067566 0.793945 0.135437 -0.588806 1441742514 0.080933 0.793457 0.140442 -0.586609 1441742514 0.080933 0.793457 0.140442 -0.586609 1441742514 0.080933 0.793457 0.140442 -0.586609 1441742514 0.080933 0.793457 0.140442 -0.586609 1441742514 0.080933 0.793457 0.140442 -0.586609 1441742514 0.080933 0.793457 0.140442 -0.586609 1441742514 0.113953 0.788757 0.169861 -0.579590 1441742514 0.113953 0.788757 0.169861 -0.579590 1441742514 0.113953 0.788757 0.169861 -0.579590 1441742514 0.113953 0.788757 0.169861 -0.579590 1441742514 0.113953 0.788757 0.169861 -0.579590 1441742514 0.113953 0.788757 0.169861 -0.579590 1441742514 0.159302 0.776123 0.217651 -0.570007 1441742514 0.159302 0.776123 0.217651 -0.570007 1441742514 0.159302 0.776123 0.217651 -0.570007 1441742514 0.159302 0.776123 0.217651 -0.570007 1441742514 0.159302 0.776123 0.217651 -0.570007 1441742514 0.159302 0.776123 0.217651 -0.570007 1441742514 0.216431 0.755249 0.276672 -0.553284 1441742514 0.216431 0.755249 0.276672 -0.553284 1441742514 0.216431 0.755249 0.276672 -0.553284 1441742514 0.216431 0.755249 0.276672 -0.553284 1441742514 0.216431 0.755249 0.276672 -0.553284 1441742514 0.216431 0.755249 0.276672 -0.553284 1441742514 0.216431 0.755249 0.276672 -0.553284 1441742514 0.280029 0.724121 0.342651 -0.528992 1441742514 0.280029 0.724121 0.342651 -0.528992 1441742514 0.280029 0.724121 0.342651 -0.528992 1441742514 0.280029 0.724121 0.342651 -0.528992 1441742514 0.280029 0.724121 0.342651 -0.528992 1441742514 0.280029 0.724121 0.342651 -0.528992 1441742514 0.344055 0.683350 0.411682 -0.495056 1441742514 0.344055 0.683350 0.411682 -0.495056 1441742514 0.344055 0.683350 0.411682 -0.495056 1441742514 0.344055 0.683350 0.411682 -0.495056 1441742514 0.344055 0.683350 0.411682 -0.495056 1441742514 0.344055 0.683350 0.411682 -0.495056 1441742514 0.406006 0.634216 0.480286 -0.449646 1441742514 0.406006 0.634216 0.480286 -0.449646 1441742514 0.406006 0.634216 0.480286 -0.449646 1441742514 0.406006 0.634216 0.480286 -0.449646 1441742514 0.406006 0.634216 0.480286 -0.449646 1441742514 0.406006 0.634216 0.480286 -0.449646 1441742514 0.459839 0.578613 0.543213 -0.398132 1441742514 0.459839 0.578613 0.543213 -0.398132 1441742514 0.459839 0.578613 0.543213 -0.398132 1441742514 0.459839 0.578613 0.543213 -0.398132 1441742514 0.459839 0.578613 0.543213 -0.398132 1441742514 0.459839 0.578613 0.543213 -0.398132 1441742514 0.501343 0.522400 0.599792 -0.340454 1441742514 0.501343 0.522400 0.599792 -0.340454 1441742514 0.501343 0.522400 0.599792 -0.340454 1441742514 0.501343 0.522400 0.599792 -0.340454 1441742514 0.501343 0.522400 0.599792 -0.340454 1441742514 0.501343 0.522400 0.599792 -0.340454 1441742514 0.501343 0.522400 0.599792 -0.340454 1441742514 0.526550 0.468811 0.647949 -0.288147 1441742514 0.526550 0.468811 0.647949 -0.288147 1441742514 0.526550 0.468811 0.647949 -0.288147 1441742514 0.526550 0.468811 0.647949 -0.288147 1441742514 0.526550 0.468811 0.647949 -0.288147 1441742514 0.526550 0.468811 0.647949 -0.288147 1441742514 0.539978 0.423584 0.683472 -0.248535 1441742514 0.539978 0.423584 0.683472 -0.248535 1441742514 0.539978 0.423584 0.683472 -0.248535 1441742514 0.539978 0.423584 0.683472 -0.248535 1441742514 0.539978 0.423584 0.683472 -0.248535 1441742514 0.539978 0.423584 0.683472 -0.248535 1441742514 0.547852 0.391418 0.703735 -0.226501 1441742514 0.547852 0.391418 0.703735 -0.226501 1441742514 0.547852 0.391418 0.703735 -0.226501 1441742514 0.547852 0.391418 0.703735 -0.226501 1441742514 0.547852 0.391418 0.703735 -0.226501 1441742514 0.547852 0.391418 0.703735 -0.226501 1441742514 0.547485 0.378052 0.712280 -0.223511 1441742514 0.547485 0.378052 0.712280 -0.223511 1441742514 0.547485 0.378052 0.712280 -0.223511 1441742514 0.547485 0.378052 0.712280 -0.223511 1441742514 0.547485 0.378052 0.712280 -0.223511 1441742514 0.547485 0.378052 0.712280 -0.223511 1441742514 0.539368 0.386414 0.709839 -0.236267 1441742514 0.539368 0.386414 0.709839 -0.236267 1441742515 0.539368 0.386414 0.709839 -0.236267 1441742515 0.539368 0.386414 0.709839 -0.236267 1441742515 0.539368 0.386414 0.709839 -0.236267 1441742515 0.539368 0.386414 0.709839 -0.236267 1441742515 0.524353 0.413513 0.696411 -0.262695 1441742515 0.524353 0.413513 0.696411 -0.262695 1441742515 0.524353 0.413513 0.696411 -0.262695 1441742515 0.524353 0.413513 0.696411 -0.262695 1441742515 0.524353 0.413513 0.696411 -0.262695 1441742515 0.524353 0.413513 0.696411 -0.262695 1441742515 0.524353 0.413513 0.696411 -0.262695 1441742515 0.499329 0.454712 0.672485 -0.302734 1441742515 0.499329 0.454712 0.672485 -0.302734 1441742515 0.499329 0.454712 0.672485 -0.302734 1441742515 0.499329 0.454712 0.672485 -0.302734 1441742515 0.499329 0.454712 0.672485 -0.302734 1441742515 0.467773 0.504517 0.635742 -0.349915 1441742515 0.467773 0.504517 0.635742 -0.349915 1441742515 0.467773 0.504517 0.635742 -0.349915 1441742515 0.467773 0.504517 0.635742 -0.349915 1441742515 0.467773 0.504517 0.635742 -0.349915 1441742515 0.467773 0.504517 0.635742 -0.349915 1441742515 0.428467 0.558228 0.588440 -0.398071 1441742515 0.428467 0.558228 0.588440 -0.398071 1441742515 0.428467 0.558228 0.588440 -0.398071 1441742515 0.428467 0.558228 0.588440 -0.398071 1441742515 0.428467 0.558228 0.588440 -0.398071 1441742515 0.428467 0.558228 0.588440 -0.398071 1441742515 0.381226 0.611938 0.531494 -0.444519 1441742515 0.381226 0.611938 0.531494 -0.444519 1441742515 0.381226 0.611938 0.531494 -0.444519 1441742515 0.381226 0.611938 0.531494 -0.444519 1441742515 0.381226 0.611938 0.531494 -0.444519 1441742515 0.381226 0.611938 0.531494 -0.444519 1441742515 0.381226 0.611938 0.531494 -0.444519 1441742515 0.324524 0.663696 0.463867 -0.488831 1441742515 0.324524 0.663696 0.463867 -0.488831 1441742515 0.324524 0.663696 0.463867 -0.488831 1441742515 0.324524 0.663696 0.463867 -0.488831 1441742515 0.324524 0.663696 0.463867 -0.488831 1441742515 0.324524 0.663696 0.463867 -0.488831 1441742515 0.257751 0.710754 0.386292 -0.528381 1441742515 0.257751 0.710754 0.386292 -0.528381 1441742515 0.257751 0.710754 0.386292 -0.528381 1441742515 0.257751 0.710754 0.386292 -0.528381 1441742515 0.257751 0.710754 0.386292 -0.528381 1441742515 0.257751 0.710754 0.386292 -0.528381 1441742515 0.257751 0.710754 0.386292 -0.528381 1441742515 0.188721 0.748657 0.308777 -0.555481 1441742515 0.188721 0.748657 0.308777 -0.555481 1441742515 0.188721 0.748657 0.308777 -0.555481 1441742515 0.188721 0.748657 0.308777 -0.555481 1441742515 0.188721 0.748657 0.308777 -0.555481 1441742515 0.188721 0.748657 0.308777 -0.555481 1441742515 0.127075 0.776855 0.236877 -0.569397 1441742515 0.127075 0.776855 0.236877 -0.569397 1441742515 0.127075 0.776855 0.236877 -0.569397 1441742515 0.127075 0.776855 0.236877 -0.569397 1441742515 0.127075 0.776855 0.236877 -0.569397 1441742515 0.127075 0.776855 0.236877 -0.569397 1441742515 0.076965 0.796631 0.177795 -0.572510 1441742515 0.076965 0.796631 0.177795 -0.572510 1441742515 0.076965 0.796631 0.177795 -0.572510 1441742515 0.076965 0.796631 0.177795 -0.572510 1441742515 0.076965 0.796631 0.177795 -0.572510 1441742515 0.076965 0.796631 0.177795 -0.572510 1441742515 0.049072 0.808289 0.136292 -0.570679 1441742515 0.049072 0.808289 0.136292 -0.570679 1441742515 0.049072 0.808289 0.136292 -0.570679 1441742515 0.049072 0.808289 0.136292 -0.570679 1441742515 0.049072 0.808289 0.136292 -0.570679 1441742515 0.049072 0.808289 0.136292 -0.570679 1441742515 0.044189 0.811157 0.116089 -0.571472 1441742515 0.044189 0.811157 0.116089 -0.571472 1441742515 0.044189 0.811157 0.116089 -0.571472 1441742515 0.044189 0.811157 0.116089 -0.571472 1441742515 0.044189 0.811157 0.116089 -0.571472 1441742515 0.044189 0.811157 0.116089 -0.571472 1441742515 0.044189 0.811157 0.116089 -0.571472 1441742515 0.055176 0.812988 0.123230 -0.566406 1441742515 0.055176 0.812988 0.123230 -0.566406 1441742515 0.055176 0.812988 0.123230 -0.566406 1441742515 0.055176 0.812988 0.123230 -0.566406 1441742515 0.055176 0.812988 0.123230 -0.566406 1441742515 0.055176 0.812988 0.123230 -0.566406 1441742515 0.055176 0.812988 0.123230 -0.566406 1441742515 0.081604 0.811707 0.150391 -0.558411 1441742515 0.081604 0.811707 0.150391 -0.558411 1441742515 0.081604 0.811707 0.150391 -0.558411 1441742515 0.081604 0.811707 0.150391 -0.558411 1441742515 0.081604 0.811707 0.150391 -0.558411 1441742515 0.081604 0.811707 0.150391 -0.558411 1441742515 0.119934 0.803589 0.195068 -0.549316 1441742515 0.119934 0.803589 0.195068 -0.549316 1441742515 0.119934 0.803589 0.195068 -0.549316 1441742515 0.119934 0.803589 0.195068 -0.549316 1441742515 0.119934 0.803589 0.195068 -0.549316 1441742515 0.119934 0.803589 0.195068 -0.549316 1441742515 0.171631 0.785889 0.253052 -0.537476 1441742515 0.171631 0.785889 0.253052 -0.537476 1441742515 0.171631 0.785889 0.253052 -0.537476 1441742515 0.171631 0.785889 0.253052 -0.537476 1441742515 0.171631 0.785889 0.253052 -0.537476 1441742515 0.171631 0.785889 0.253052 -0.537476 1441742515 0.231140 0.759888 0.320068 -0.516357 1441742515 0.231140 0.759888 0.320068 -0.516357 1441742515 0.231140 0.759888 0.320068 -0.516357 1441742515 0.231140 0.759888 0.320068 -0.516357 1441742515 0.231140 0.759888 0.320068 -0.516357 1441742515 0.231140 0.759888 0.320068 -0.516357 1441742515 0.231140 0.759888 0.320068 -0.516357 1441742515 0.292480 0.724731 0.390320 -0.486694 1441742515 0.292480 0.724731 0.390320 -0.486694 1441742516 0.292480 0.724731 0.390320 -0.486694 1441742516 0.292480 0.724731 0.390320 -0.486694 1441742516 0.292480 0.724731 0.390320 -0.486694 1441742516 0.292480 0.724731 0.390320 -0.486694 1441742516 0.351379 0.678894 0.461670 -0.449951 1441742516 0.351379 0.678894 0.461670 -0.449951 1441742516 0.351379 0.678894 0.461670 -0.449951 1441742516 0.351379 0.678894 0.461670 -0.449951 1441742516 0.351379 0.678894 0.461670 -0.449951 1441742516 0.351379 0.678894 0.461670 -0.449951 1441742516 0.409119 0.623230 0.531860 -0.401611 1441742516 0.409119 0.623230 0.531860 -0.401611 1441742516 0.409119 0.623230 0.531860 -0.401611 1441742516 0.409119 0.623230 0.531860 -0.401611 1441742516 0.409119 0.623230 0.531860 -0.401611 1441742516 0.458679 0.560974 0.598145 -0.342224 1441742516 0.458679 0.560974 0.598145 -0.342224 1441742516 0.458679 0.560974 0.598145 -0.342224 1441742516 0.458679 0.560974 0.598145 -0.342224 1441742516 0.458679 0.560974 0.598145 -0.342224 1441742516 0.458679 0.560974 0.598145 -0.342224 1441742516 0.458679 0.560974 0.598145 -0.342224 1441742516 0.492188 0.498657 0.652161 -0.289368 1441742516 0.492188 0.498657 0.652161 -0.289368 1441742516 0.492188 0.498657 0.652161 -0.289368 1441742516 0.492188 0.498657 0.652161 -0.289368 1441742516 0.492188 0.498657 0.652161 -0.289368 1441742516 0.492188 0.498657 0.652161 -0.289368 1441742516 0.519592 0.440491 0.690369 -0.243530 1441742516 0.519592 0.440491 0.690369 -0.243530 1441742516 0.519592 0.440491 0.690369 -0.243530 1441742516 0.519592 0.440491 0.690369 -0.243530 1441742516 0.519592 0.440491 0.690369 -0.243530 1441742516 0.519592 0.440491 0.690369 -0.243530 1441742516 0.519592 0.440491 0.690369 -0.243530 1441742516 0.535828 0.391357 0.718689 -0.207703 1441742516 0.535828 0.391357 0.718689 -0.207703 1441742516 0.535828 0.391357 0.718689 -0.207703 1441742516 0.535828 0.391357 0.718689 -0.207703 1441742516 0.535828 0.391357 0.718689 -0.207703 1441742516 0.535828 0.391357 0.718689 -0.207703 1441742516 0.544800 0.358643 0.735229 -0.184265 1441742516 0.544800 0.358643 0.735229 -0.184265 1441742516 0.544800 0.358643 0.735229 -0.184265 1441742516 0.544800 0.358643 0.735229 -0.184265 1441742516 0.544800 0.358643 0.735229 -0.184265 1441742516 0.544800 0.358643 0.735229 -0.184265 1441742516 0.547607 0.336853 0.745911 -0.173828 1441742516 0.547607 0.336853 0.745911 -0.173828 1441742516 0.547607 0.336853 0.745911 -0.173828 1441742516 0.547607 0.336853 0.745911 -0.173828 1441742516 0.547607 0.336853 0.745911 -0.173828 1441742516 0.547607 0.336853 0.745911 -0.173828 1441742516 0.547607 0.336853 0.745911 -0.173828 1441742516 0.543274 0.330811 0.750122 -0.180725 1441742516 0.543274 0.330811 0.750122 -0.180725 1441742516 0.543274 0.330811 0.750122 -0.180725 1441742516 0.543274 0.330811 0.750122 -0.180725 1441742516 0.543274 0.330811 0.750122 -0.180725 1441742516 0.543274 0.330811 0.750122 -0.180725 1441742516 0.536011 0.343689 0.744324 -0.201111 1441742516 0.536011 0.343689 0.744324 -0.201111 1441742516 0.536011 0.343689 0.744324 -0.201111 1441742516 0.536011 0.343689 0.744324 -0.201111 1441742516 0.536011 0.343689 0.744324 -0.201111 1441742516 0.536011 0.343689 0.744324 -0.201111 1441742516 0.536011 0.343689 0.744324 -0.201111 1441742516 0.522583 0.377625 0.727539 -0.234314 1441742516 0.522583 0.377625 0.727539 -0.234314 1441742516 0.522583 0.377625 0.727539 -0.234314 1441742516 0.522583 0.377625 0.727539 -0.234314 1441742516 0.522583 0.377625 0.727539 -0.234314 1441742516 0.522583 0.377625 0.727539 -0.234314 1441742516 0.501709 0.424316 0.700562 -0.278198 1441742516 0.501709 0.424316 0.700562 -0.278198 1441742516 0.501709 0.424316 0.700562 -0.278198 1441742516 0.501709 0.424316 0.700562 -0.278198 1441742516 0.501709 0.424316 0.700562 -0.278198 1441742516 0.501709 0.424316 0.700562 -0.278198 1441742516 0.476013 0.475891 0.664307 -0.324951 1441742516 0.476013 0.475891 0.664307 -0.324951 1441742516 0.476013 0.475891 0.664307 -0.324951 1441742516 0.476013 0.475891 0.664307 -0.324951 1441742516 0.476013 0.475891 0.664307 -0.324951 1441742516 0.476013 0.475891 0.664307 -0.324951 1441742516 0.476013 0.475891 0.664307 -0.324951 1441742516 0.444092 0.528015 0.620178 -0.373108 1441742516 0.444092 0.528015 0.620178 -0.373108 1441742516 0.444092 0.528015 0.620178 -0.373108 1441742516 0.444092 0.528015 0.620178 -0.373108 1441742516 0.444092 0.528015 0.620178 -0.373108 1441742516 0.444092 0.528015 0.620178 -0.373108 1441742516 0.404114 0.580322 0.567322 -0.421936 1441742516 0.404114 0.580322 0.567322 -0.421936 1441742516 0.404114 0.580322 0.567322 -0.421936 1441742516 0.404114 0.580322 0.567322 -0.421936 1441742516 0.404114 0.580322 0.567322 -0.421936 1441742516 0.404114 0.580322 0.567322 -0.421936 1441742516 0.404114 0.580322 0.567322 -0.421936 1441742516 0.357788 0.629028 0.507141 -0.467957 1441742516 0.357788 0.629028 0.507141 -0.467957 1441742516 0.357788 0.629028 0.507141 -0.467957 1441742516 0.357788 0.629028 0.507141 -0.467957 1441742516 0.357788 0.629028 0.507141 -0.467957 1441742516 0.357788 0.629028 0.507141 -0.467957 1441742516 0.357788 0.629028 0.507141 -0.467957 1441742516 0.305420 0.672302 0.441406 -0.509705 1441742516 0.305420 0.672302 0.441406 -0.509705 1441742516 0.305420 0.672302 0.441406 -0.509705 1441742516 0.305420 0.672302 0.441406 -0.509705 1441742516 0.305420 0.672302 0.441406 -0.509705 1441742516 0.305420 0.672302 0.441406 -0.509705 1441742516 0.257141 0.709656 0.382385 -0.532898 1441742516 0.257141 0.709656 0.382385 -0.532898 1441742516 0.257141 0.709656 0.382385 -0.532898 1441742516 0.257141 0.709656 0.382385 -0.532898 1441742517 0.257141 0.709656 0.382385 -0.532898 1441742517 0.257141 0.709656 0.382385 -0.532898 1441742517 0.222351 0.731873 0.340698 -0.546631 1441742517 
0.334900 0.673889 0.458679 -0.472534 1441742535 0.334900 0.673889 0.458679 -0.472534 1441742535 0.360229 0.653015 0.486816 -0.454651 1441742535 0.360229 0.653015 0.486816 -0.454651 1441742535 0.360229 0.653015 0.486816 -0.454651 1441742535 0.360229 0.653015 0.486816 -0.454651 1441742535 0.360229 0.653015 0.486816 -0.454651 1441742535 0.360229 0.653015 0.486816 -0.454651 1441742535 0.387756 0.624695 0.523193 -0.430847 1441742535 0.387756 0.624695 0.523193 -0.430847 1441742535 0.387756 0.624695 0.523193 -0.430847 1441742535 0.387756 0.624695 0.523193 -0.430847 1441742535 0.387756 0.624695 0.523193 -0.430847 1441742535 0.387756 0.624695 0.523193 -0.430847 1441742535 0.387756 0.624695 0.523193 -0.430847 1441742535 0.419373 0.587463 0.565857 -0.398376 1441742535 0.419373 0.587463 0.565857 -0.398376 1441742535 0.419373 0.587463 0.565857 -0.398376 1441742535 0.419373 0.587463 0.565857 -0.398376 1441742535 0.419373 0.587463 0.565857 -0.398376 1441742535 0.419373 0.587463 0.565857 -0.398376 1441742535 0.452454 0.540039 0.613098 -0.357300 1441742535 0.452454 0.540039 0.613098 -0.357300 1441742535 0.452454 0.540039 0.613098 -0.357300 1441742535 0.452454 0.540039 0.613098 -0.357300 1441742535 0.452454 0.540039 0.613098 -0.357300 1441742535 0.452454 0.540039 0.613098 -0.357300 1441742535 0.482849 0.486572 0.658325 -0.310852 1441742535 0.482849 0.486572 0.658325 -0.310852 1441742535 0.482849 0.486572 0.658325 -0.310852 1441742535 0.482849 0.486572 0.658325 -0.310852 1441742535 0.482849 0.486572 0.658325 -0.310852 1441742535 0.482849 0.486572 0.658325 -0.310852 1441742535 0.482849 0.486572 0.658325 -0.310852 1441742535 0.505127 0.433167 0.696899 -0.267395 1441742535 0.505127 0.433167 0.696899 -0.267395 1441742535 0.505127 0.433167 0.696899 -0.267395 1441742535 0.505127 0.433167 0.696899 -0.267395 1441742535 0.505127 0.433167 0.696899 -0.267395 1441742535 0.505127 0.433167 0.696899 -0.267395 1441742535 0.521240 0.385498 0.724670 -0.233337 1441742535 0.521240 0.385498 0.724670 -0.233337 1441742535 0.521240 0.385498 0.724670 -0.233337 1441742535 0.521240 0.385498 0.724670 -0.233337 1441742535 0.521240 0.385498 0.724670 -0.233337 1441742535 0.521240 0.385498 0.724670 -0.233337 1441742535 0.530457 0.348083 0.743042 -0.212830 1441742535 0.530457 0.348083 0.743042 -0.212830 1441742535 0.530457 0.348083 0.743042 -0.212830 1441742535 0.530457 0.348083 0.743042 -0.212830 1441742535 0.530457 0.348083 0.743042 -0.212830 1441742535 0.530457 0.348083 0.743042 -0.212830 1441742535 0.530457 0.348083 0.743042 -0.212830 1441742535 0.532776 0.333435 0.748596 -0.210815 1441742535 0.532776 0.333435 0.748596 -0.210815 1441742535 0.532776 0.333435 0.748596 -0.210815 1441742535 0.532776 0.333435 0.748596 -0.210815 1441742535 0.532776 0.333435 0.748596 -0.210815 1441742535 0.532776 0.333435 0.748596 -0.210815 1441742535 0.524780 0.341736 0.745605 -0.227478 1441742535 0.524780 0.341736 0.745605 -0.227478 1441742535 0.524780 0.341736 0.745605 -0.227478 1441742535 0.524780 0.341736 0.745605 -0.227478 1441742535 0.524780 0.341736 0.745605 -0.227478 1441742535 0.524780 0.341736 0.745605 -0.227478 1441742535 0.509399 0.375305 0.730286 -0.257446 1441742535 0.509399 0.375305 0.730286 -0.257446 1441742535 0.509399 0.375305 0.730286 -0.257446 1441742535 0.509399 0.375305 0.730286 -0.257446 1441742535 0.509399 0.375305 0.730286 -0.257446 1441742535 0.509399 0.375305 0.730286 -0.257446 1441742535 0.486633 0.425659 0.703247 -0.295593 1441742535 0.486633 0.425659 0.703247 -0.295593 1441742535 0.486633 0.425659 0.703247 -0.295593 1441742535 0.486633 0.425659 0.703247 -0.295593 1441742535 0.486633 0.425659 0.703247 -0.295593 1441742535 0.486633 0.425659 0.703247 -0.295593 1441742535 0.486633 0.425659 0.703247 -0.295593 1441742535 0.455688 0.483459 0.664795 -0.341370 1441742535 0.455688 0.483459 0.664795 -0.341370 1441742535 0.455688 0.483459 0.664795 -0.341370 1441742535 0.455688 0.483459 0.664795 -0.341370 1441742535 0.455688 0.483459 0.664795 -0.341370 1441742535 0.455688 0.483459 0.664795 -0.341370 1441742536 0.417480 0.544495 0.614380 -0.389465 1441742536 0.417480 0.544495 0.614380 -0.389465 1441742536 0.417480 0.544495 0.614380 -0.389465 1441742536 0.417480 0.544495 0.614380 -0.389465 1441742536 0.417480 0.544495 0.614380 -0.389465 1441742536 0.417480 0.544495 0.614380 -0.389465 1441742536 0.371582 0.605408 0.552612 -0.435852 1441742536 0.371582 0.605408 0.552612 -0.435852 1441742536 0.371582 0.605408 0.552612 -0.435852 1441742536 0.371582 0.605408 0.552612 -0.435852 1441742536 0.371582 0.605408 0.552612 -0.435852 1441742536 0.371582 0.605408 0.552612 -0.435852 1441742536 0.318115 0.662964 0.481201 -0.477112 1441742536 0.318115 0.662964 0.481201 -0.477112 1441742536 0.318115 0.662964 0.481201 -0.477112 1441742536 0.318115 0.662964 0.481201 -0.477112 1441742536 0.318115 0.662964 0.481201 -0.477112 1441742536 0.318115 0.662964 0.481201 -0.477112 1441742536 0.318115 0.662964 0.481201 -0.477112 1441742536 0.259399 0.713440 0.399841 -0.513611 1441742536 0.259399 0.713440 0.399841 -0.513611 1441742536 0.259399 0.713440 0.399841 -0.513611 1441742536 0.259399 0.713440 0.399841 -0.513611 1441742536 0.259399 0.713440 0.399841 -0.513611 1441742536 0.259399 0.713440 0.399841 -0.513611 1441742536 0.196716 0.754456 0.316467 -0.540283 1441742536 0.196716 0.754456 0.316467 -0.540283 1441742536 0.196716 0.754456 0.316467 -0.540283 1441742536 0.196716 0.754456 0.316467 -0.540283 1441742536 0.196716 0.754456 0.316467 -0.540283 1441742536 0.196716 0.754456 0.316467 -0.540283 1441742536 0.141052 0.784729 0.237671 -0.554810 1441742536 0.141052 0.784729 0.237671 -0.554810 1441742536 0.141052 0.784729 0.237671 -0.554810 1441742536 0.141052 0.784729 0.237671 -0.554810 1441742536 0.141052 0.784729 0.237671 -0.554810 1441742536 0.141052 0.784729 0.237671 -0.554810 1441742536 0.103088 0.803345 0.174866 -0.559814 1441742536 0.103088 0.803345 0.174866 -0.559814 1441742536 0.103088 0.803345 0.174866 -0.559814 1441742536 0.103088 0.803345 0.174866 -0.559814 1441742536 0.079041 0.811707 0.135010 -0.562683 1441742536 0.079041 0.811707 0.135010 -0.562683 1441742536 0.079041 0.811707 0.135010 -0.562683 1441742536 0.079041 0.811707 0.135010 -0.562683 1441742536 0.079041 0.811707 0.135010 -0.562683 1441742536 0.079041 0.811707 0.135010 -0.562683 1441742536 0.071838 0.816528 0.122009 -0.559631 1441742536 0.071838 0.816528 0.122009 -0.559631 1441742536 0.071838 0.816528 0.122009 -0.559631 1441742536 0.071838 0.816528 0.122009 -0.559631 1441742536 0.071838 0.816528 0.122009 -0.559631 1441742536 0.071838 0.816528 0.122009 -0.559631 1441742536 0.082397 0.816467 0.131531 -0.556091 1441742536 0.082397 0.816467 0.131531 -0.556091 1441742536 0.082397 0.816467 0.131531 -0.556091 1441742536 0.082397 0.816467 0.131531 -0.556091 1441742536 0.082397 0.816467 0.131531 -0.556091 1441742536 0.082397 0.816467 0.131531 -0.556091 1441742536 0.110535 0.810669 0.164429 -0.550903 1441742536 0.110535 0.810669 0.164429 -0.550903 1441742536 0.110535 0.810669 0.164429 -0.550903 1441742536 0.110535 0.810669 0.164429 -0.550903 1441742536 0.110535 0.810669 0.164429 -0.550903 1441742536 0.110535 0.810669 0.164429 -0.550903 1441742536 0.151978 0.797791 0.216248 -0.541809 1441742536 0.151978 0.797791 0.216248 -0.541809 1441742536 0.151978 0.797791 0.216248 -0.541809 1441742536 0.151978 0.797791 0.216248 -0.541809 1441742536 0.151978 0.797791 0.216248 -0.541809 1441742536 0.151978 0.797791 0.216248 -0.541809 1441742536 0.204529 0.777161 0.279114 -0.525574 1441742536 0.204529 0.777161 0.279114 -0.525574 1441742536 0.204529 0.777161 0.279114 -0.525574 1441742536 0.204529 0.777161 0.279114 -0.525574 1441742536 0.204529 0.777161 0.279114 -0.525574 1441742536 0.204529 0.777161 0.279114 -0.525574 1441742536 0.257080 0.748291 0.345276 -0.504700 1441742536 0.257080 0.748291 0.345276 -0.504700 1441742536 0.257080 0.748291 0.345276 -0.504700 1441742536 0.257080 0.748291 0.345276 -0.504700 1441742536 0.257080 0.748291 0.345276 -0.504700 1441742536 0.257080 0.748291 0.345276 -0.504700 1441742536 0.312012 0.711914 0.412903 -0.474670 1441742536 0.312012 0.711914 0.412903 -0.474670 1441742536 0.312012 0.711914 0.412903 -0.474670 1441742536 0.312012 0.711914 0.412903 -0.474670 1441742536 0.312012 0.711914 0.412903 -0.474670 1441742536 0.312012 0.711914 0.412903 -0.474670 1441742536 0.312012 0.711914 0.412903 -0.474670 1441742536 0.366272 0.665466 0.482849 -0.435669 1441742536 0.366272 0.665466 0.482849 -0.435669 1441742536 0.366272 0.665466 0.482849 -0.435669 1441742536 0.366272 0.665466 0.482849 -0.435669 1441742536 0.366272 0.665466 0.482849 -0.435669 1441742536 0.366272 0.665466 0.482849 -0.435669 1441742536 0.416870 0.610474 0.548889 -0.390076 1441742536 0.416870 0.610474 0.548889 -0.390076 1441742536 0.416870 0.610474 0.548889 -0.390076 1441742536 0.416870 0.610474 0.548889 -0.390076 1441742536 0.416870 0.610474 0.548889 -0.390076 1441742536 0.416870 0.610474 0.548889 -0.390076 1441742536 0.457581 0.551575 0.608093 -0.341309 1441742536 0.457581 0.551575 0.608093 -0.341309 1441742536 0.457581 0.551575 0.608093 -0.341309 1441742536 0.457581 0.551575 0.608093 -0.341309 1441742536 0.457581 0.551575 0.608093 -0.341309 1441742536 0.457581 0.551575 0.608093 -0.341309 1441742536 0.491455 0.491028 0.657349 -0.291809 1441742536 0.491455 0.491028 0.657349 -0.291809 1441742537 0.491455 0.491028 0.657349 -0.291809 1441742537 0.491455 0.491028 0.657349 -0.291809 1441742537 0.491455 0.491028 0.657349 -0.291809 1441742537 0.491455 0.491028 0.657349 -0.291809 1441742537 0.491455 0.491028 0.657349 -0.291809 1441742537 0.513245 0.435730 0.696045 -0.249207 1441742537 0.513245 0.435730 0.696045 -0.249207 1441742537 0.513245 0.435730 0.696045 -0.249207 1441742537 0.513245 0.435730 0.696045 -0.249207 1441742537 0.513245 0.435730 0.696045 -0.249207 1441742537 0.513245 0.435730 0.696045 -0.249207 1441742537 0.513245 0.435730 0.696045 -0.249207 1441742537 0.525879 0.394775 0.717651 -0.229126 1441742537 0.525879 0.394775 0.717651 -0.229126 1441742537 0.525879 0.394775 0.717651 -0.229126 1441742537 0.525879 0.394775 0.717651 -0.229126 1441742537 0.525879 0.394775 0.717651 -0.229126 1441742537 0.525879 0.394775 0.717651 -0.229126 1441742537 0.533569 0.376343 0.723511 -0.223816 1441742537 0.533569 0.376343 0.723511 -0.223816 1441742537 0.533569 0.376343 0.723511 -0.223816 1441742537 0.533569 0.376343 0.723511 -0.223816 1441742537 0.533569 0.376343 0.723511 -0.223816 1441742537 0.533569 0.376343 0.723511 -0.223816 1441742537 0.532349 0.376038 0.722656 -0.229980 1441742537 0.532349 0.376038 0.722656 -0.229980 1441742537 0.532349 0.376038 0.722656 -0.229980 1441742537 0.532349 0.376038 0.722656 -0.229980 1441742537 0.532349 0.376038 0.722656 -0.229980 1441742537 0.532349 0.376038 0.722656 -0.229980 1441742537 0.521484 0.394226 0.713684 -0.251404 1441742537 0.521484 0.394226 0.713684 -0.251404 1441742537 0.521484 0.394226 0.713684 -0.251404 1441742537 0.521484 0.394226 0.713684 -0.251404 1441742537 0.521484 0.394226 0.713684 -0.251404 1441742537 0.521484 0.394226 0.713684 -0.251404 1441742537 0.521484 0.394226 0.713684 -0.251404 1441742537 0.504150 0.430420 0.693054 -0.283142 1441742537 0.504150 0.430420 0.693054 -0.283142 1441742537 0.504150 0.430420 0.693054 -0.283142 1441742537 0.504150 0.430420 0.693054 -0.283142 1441742537 0.504150 0.430420 0.693054 -0.283142 1441742537 0.504150 0.430420 0.693054 -0.283142 1441742537 0.476013 0.478455 0.662720 -0.324280 1441742537 0.476013 0.478455 0.662720 -0.324280 1441742537 0.476013 0.478455 0.662720 -0.324280 1441742537 0.476013 0.478455 0.662720 -0.324280 1441742537 0.476013 0.478455 0.662720 -0.324280 1441742537 0.476013 0.478455 0.662720 -0.324280 1441742537 0.438782 0.532837 0.622437 -0.368896 1441742537 0.438782 0.532837 0.622437 -0.368896 1441742537 0.438782 0.532837 0.622437 -0.368896 1441742537 0.438782 0.532837 0.622437 -0.368896 1441742537 0.438782 0.532837 0.622437 -0.368896 1441742537 0.438782 0.532837 0.622437 -0.368896 1441742537 0.438782 0.532837 0.622437 -0.368896 1441742537 0.396729 0.586426 0.571167 -0.415161 1441742537 0.396729 0.586426 0.571167 -0.415161 1441742537 0.396729 0.586426 0.571167 -0.415161 1441742537 0.396729 0.586426 0.571167 -0.415161 1441742537 0.396729 0.586426 0.571167 -0.415161 1441742537 0.396729 0.586426 0.571167 -0.415161 1441742537 0.347900 0.636658 0.511536 -0.460327 1441742537 0.347900 0.636658 0.511536 -0.460327 1441742537 0.347900 0.636658 0.511536 -0.460327 1441742537 0.347900 0.636658 0.511536 -0.460327 1441742537 0.347900 0.636658 0.511536 -0.460327 1441742537 0.347900 0.636658 0.511536 -0.460327 1441742537 0.286255 0.687866 0.440308 -0.500916 1441742537 0.286255 0.687866 0.440308 -0.500916 1441742537 0.286255 0.687866 0.440308 -0.500916 1441742537 0.286255 0.687866 0.440308 -0.500916 1441742537 0.286255 0.687866 0.440308 -0.500916 1441742537 0.286255 0.687866 0.440308 -0.500916 1441742537 0.219299 0.735168 0.362488 -0.529114 1441742537 0.219299 0.735168 0.362488 -0.529114 1441742537 0.219299 0.735168 0.362488 -0.529114 1441742537 0.219299 0.735168 0.362488 -0.529114 1441742537 0.219299 0.735168 0.362488 -0.529114 1441742537 0.219299 0.735168 0.362488 -0.529114 1441742537 0.158691 0.773254 0.284363 -0.544067 1441742537 0.158691 0.773254 0.284363 -0.544067 1441742537 0.158691 0.773254 0.284363 -0.544067 1441742537 0.158691 0.773254 0.284363 -0.544067 1441742537 0.158691 0.773254 0.284363 -0.544067 1441742537 0.158691 0.773254 0.284363 -0.544067 1441742537 0.112183 0.799072 0.215698 -0.549805 1441742537 0.112183 0.799072 0.215698 -0.549805 1441742537 0.112183 0.799072 0.215698 -0.549805 1441742537 0.112183 0.799072 0.215698 -0.549805 1441742537 0.112183 0.799072 0.215698 -0.549805 1441742537 0.080933 0.815979 0.159302 -0.549683 1441742537 0.080933 0.815979 0.159302 -0.549683 1441742537 0.080933 0.815979 0.159302 -0.549683 1441742537 0.080933 0.815979 0.159302 -0.549683 1441742537 0.080933 0.815979 0.159302 -0.549683 1441742537 0.080933 0.815979 0.159302 -0.549683 1441742537 0.080933 0.815979 0.159302 -0.549683 1441742537 0.062927 0.824280 0.122620 -0.549072 1441742537 0.062927 0.824280 0.122620 -0.549072 1441742537 0.062927 0.824280 0.122620 -0.549072 1441742537 0.062927 0.824280 0.122620 -0.549072 1441742537 0.062927 0.824280 0.122620 -0.549072 1441742537 0.062927 0.824280 0.122620 -0.549072 1441742537 0.057495 0.825867 0.107422 -0.550476 1441742537 0.057495 0.825867 0.107422 -0.550476 1441742537 0.057495 0.825867 0.107422 -0.550476 1441742537 0.057495 0.825867 0.107422 -0.550476 1441742537 0.057495 0.825867 0.107422 -0.550476 1441742537 0.057495 0.825867 0.107422 -0.550476 1441742537 0.070801 0.825439 0.117126 -0.547607 1441742537 0.070801 0.825439 0.117126 -0.547607 1441742537 0.070801 0.825439 0.117126 -0.547607 1441742538 0.070801 0.825439 0.117126 -0.547607 1441742538 0.070801 0.825439 0.117126 -0.547607 1441742538 0.070801 0.825439 0.117126 -0.547607 1441742538 0.099609 0.819824 0.153625 -0.542480 1441742538 0.099609 0.819824 0.153625 -0.542480 1441742538 0.099609 0.819824 0.153625 -0.542480 1441742538 0.099609 0.819824 0.153625 -0.542480 1441742538 0.099609 0.819824 0.153625 -0.542480 1441742538 0.099609 0.819824 0.153625 -0.542480 1441742538 0.143860 0.806946 0.208801 -0.533325 1441742538 0.143860 0.806946 0.208801 -0.533325 1441742538 0.143860 0.806946 0.208801 -0.533325 1441742538 0.143860 0.806946 0.208801 -0.533325 1441742538 0.143860 0.806946 0.208801 -0.533325 1441742538 0.143860 0.806946 0.208801 -0.533325 1441742538 0.143860 0.806946 0.208801 -0.533325 1441742538 0.198303 0.785583 0.274841 -0.517639 1441742538 0.198303 0.785583 0.274841 -0.517639 1441742538 0.198303 0.785583 0.274841 -0.517639 1441742538 0.198303 0.785583 0.274841 -0.517639 1441742538 0.198303 0.785583 0.274841 -0.517639 1441742538 0.198303 0.785583 0.274841 -0.517639 1441742538 0.256104 0.754272 0.346008 -0.495728 1441742538 0.256104 0.754272 0.346008 -0.495728 1441742538 0.256104 0.754272 0.346008 -0.495728 1441742538 0.256104 0.754272 0.346008 -0.495728 1441742538 0.256104 0.754272 0.346008 -0.495728 1441742538 0.256104 0.754272 0.346008 -0.495728 1441742538 0.313110 0.713562 0.419434 -0.465576 1441742538 0.313110 0.713562 0.419434 -0.465576 1441742538 0.313110 0.713562 0.419434 -0.465576 1441742538 0.313110 0.713562 0.419434 -0.465576 1441742538 0.313110 0.713562 0.419434 -0.465576 1441742538 0.313110 0.713562 0.419434 -0.465576 1441742538 0.313110 0.713562 0.419434 -0.465576 1441742538 0.369263 0.663147 0.492188 -0.426086 1441742538 0.369263 0.663147 0.492188 -0.426086 1441742538 0.369263 0.663147 0.492188 -0.426086 1441742538 0.369263 0.663147 0.492188 -0.426086 1441742538 0.369263 0.663147 0.492188 -0.426086 1441742538 0.369263 0.663147 0.492188 -0.426086 1441742538 0.422119 0.604065 0.563416 -0.373413 1441742538 0.422119 0.604065 0.563416 -0.373413 1441742538 0.422119 0.604065 0.563416 -0.373413 1441742538 0.422119 0.604065 0.563416 -0.373413 1441742538 0.422119 0.604065 0.563416 -0.373413 1441742538 0.422119 0.604065 0.563416 -0.373413 1441742538 0.460327 0.543274 0.624146 -0.321411 1441742538 0.460327 0.543274 0.624146 -0.321411 1441742538 0.460327 0.543274 0.624146 -0.321411 1441742538 0.460327 0.543274 0.624146 -0.321411 1441742538 0.460327 0.543274 0.624146 -0.321411 1441742538 0.460327 0.543274 0.624146 -0.321411 1441742538 0.460327 0.543274 0.624146 -0.321411 1441742538 0.486572 0.488403 0.667664 -0.280884 1441742538 0.486572 0.488403 0.667664 -0.280884 1441742538 0.486572 0.488403 0.667664 -0.280884 1441742538 0.486572 0.488403 0.667664 -0.280884 1441742538 0.486572 0.488403 0.667664 -0.280884 1441742538 0.486572 0.488403 0.667664 -0.280884 1441742538 0.509827 0.440247 0.695313 -0.250427 1441742538 0.509827 0.440247 0.695313 -0.250427 1441742538 0.509827 0.440247 0.695313 -0.250427 1441742538 0.509827 0.440247 0.695313 -0.250427 1441742538 0.509827 0.440247 0.695313 -0.250427 1441742538 0.509827 0.440247 0.695313 -0.250427 1441742538 0.524780 0.404846 0.710876 -0.235229 1441742538 0.524780 0.404846 0.710876 -0.235229 1441742538 0.524780 0.404846 0.710876 -0.235229 1441742538 0.524780 0.404846 0.710876 -0.235229 1441742538 0.524780 0.404846 0.710876 -0.235229 1441742538 0.524780 0.404846 0.710876 -0.235229 1441742538 0.530884 0.393555 0.713867 -0.231506 1441742538 0.530884 0.393555 0.713867 -0.231506 1441742538 0.530884 0.393555 0.713867 -0.231506 1441742538 0.530884 0.393555 0.713867 -0.231506 1441742538 0.530884 0.393555 0.713867 -0.231506 1441742538 0.530884 0.393555 0.713867 -0.231506 1441742538 0.530884 0.393555 0.713867 -0.231506 1441742538 0.526184 0.403198 0.707886 -0.243652 1441742538 0.526184 0.403198 0.707886 -0.243652 1441742538 0.526184 0.403198 0.707886 -0.243652 1441742538 0.526184 0.403198 0.707886 -0.243652 1441742538 0.526184 0.403198 0.707886 -0.243652 1441742538 0.526184 0.403198 0.707886 -0.243652 1441742538 0.526184 0.403198 0.707886 -0.243652 1441742538 0.508606 0.432922 0.693237 -0.270630 1441742538 0.508606 0.432922 0.693237 -0.270630 1441742538 0.508606 0.432922 0.693237 -0.270630 1441742538 0.508606 0.432922 0.693237 -0.270630 1441742538 0.508606 0.432922 0.693237 -0.270630 1441742538 0.508606 0.432922 0.693237 -0.270630 1441742538 0.484314 0.475708 0.666260 -0.308472 1441742538 0.484314 0.475708 0.666260 -0.308472 1441742538 0.484314 0.475708 0.666260 -0.308472 1441742538 0.484314 0.475708 0.666260 -0.308472 1441742538 0.484314 0.475708 0.666260 -0.308472 1441742538 0.484314 0.475708 0.666260 -0.308472 1441742538 0.452942 0.526001 0.627808 -0.352112 1441742538 0.452942 0.526001 0.627808 -0.352112 1441742538 0.452942 0.526001 0.627808 -0.352112 1441742538 0.452942 0.526001 0.627808 -0.352112 1441742538 0.452942 0.526001 0.627808 -0.352112 1441742538 0.452942 0.526001 0.627808 -0.352112 1441742538 0.452942 0.526001 0.627808 -0.352112 1441742538 0.413940 0.580627 0.577515 -0.397461 1441742538 0.413940 0.580627 0.577515 -0.397461 1441742538 0.413940 0.580627 0.577515 -0.397461 1441742538 0.413940 0.580627 0.577515 -0.397461 1441742538 0.413940 0.580627 0.577515 -0.397461 1441742538 0.413940 0.580627 0.577515 -0.397461 1441742538 0.362000 0.635498 0.518372 -0.443115 1441742538 0.362000 0.635498 0.518372 -0.443115 1441742538 0.362000 0.635498 0.518372 -0.443115 1441742539 0.362000 0.635498 0.518372 -0.443115 1441742539 0.362000 0.635498 0.518372 -0.443115 1441742539 0.362000 0.635498 0.518372 -0.443115 1441742539 0.299927 0.689453 0.446899 -0.484741 1441742539 0.299927 0.689453 0.446899 -0.484741 1441742539 0.299927 0.689453 0.446899 -0.484741 1441742539 0.299927 0.689453 0.446899 -0.484741 1441742539 0.299927 0.689453 0.446899 -0.484741 1441742539 0.229187 0.737061 0.365051 -0.520447 1441742539 0.229187 0.737061 0.365051 -0.520447 1441742539 0.229187 0.737061 0.365051 -0.520447 1441742539 0.229187 0.737061 0.365051 -0.520447 1441742539 0.229187 0.737061 0.365051 -0.520447 1441742539 0.229187 0.737061 0.365051 -0.520447 1441742539 0.229187 0.737061 0.365051 -0.520447 1441742539 0.158569 0.771545 0.282654 -0.547424 1441742539 0.158569 0.771545 0.282654 -0.547424 1441742539 0.158569 0.771545 0.282654 -0.547424 1441742539 0.158569 0.771545 0.282654 -0.547424 1441742539 0.158569 0.771545 0.282654 -0.547424 1441742539 0.158569 0.771545 0.282654 -0.547424 1441742539 0.158569 0.771545 0.282654 -0.547424 1441742539 0.101013 0.794250 0.206360 -0.562439 1441742539 0.101013 0.794250 0.206360 -0.562439 1441742539 0.101013 0.794250 0.206360 -0.562439 1441742539 0.101013 0.794250 0.206360 -0.562439 1441742539 0.101013 0.794250 0.206360 -0.562439 1441742539 0.101013 0.794250 0.206360 -0.562439 1441742539 0.062561 0.808594 0.146362 -0.566467 1441742539 0.062561 0.808594 0.146362 -0.566467 1441742539 0.062561 0.808594 0.146362 -0.566467 1441742539 0.062561 0.808594 0.146362 -0.566467 1441742539 0.062561 0.808594 0.146362 -0.566467 1441742539 0.062561 0.808594 0.146362 -0.566467 1441742539 0.062561 0.808594 0.146362 -0.566467 1441742539 0.041748 0.814026 0.112122 -0.568359 1441742539 0.041748 0.814026 0.112122 -0.568359 1441742539 0.041748 0.814026 0.112122 -0.568359 1441742539 0.041748 0.814026 0.112122 -0.568359 1441742539 0.041748 0.814026 0.112122 -0.568359 1441742539 0.033447 0.814392 0.100403 -0.570557 1441742539 0.033447 0.814392 0.100403 -0.570557 1441742539 0.033447 0.814392 0.100403 -0.570557 1441742539 0.033447 0.814392 0.100403 -0.570557 1441742539 0.033447 0.814392 0.100403 -0.570557 1441742539 0.033447 0.814392 0.100403 -0.570557 1441742539 0.033447 0.814392 0.100403 -0.570557 1441742539 0.041565 0.813660 0.105347 -0.570129 1441742539 0.041565 0.813660 0.105347 -0.570129 1441742539 0.041565 0.813660 0.105347 -0.570129 1441742539 0.041565 0.813660 0.105347 -0.570129 1441742539 0.041565 0.813660 0.105347 -0.570129 1441742539 0.041565 0.813660 0.105347 -0.570129 1441742539 0.067505 0.810547 0.130493 -0.566895 1441742539 0.067505 0.810547 0.130493 -0.566895 1441742539 0.067505 0.810547 0.130493 -0.566895 1441742539 0.067505 0.810547 0.130493 -0.566895 1441742539 0.067505 0.810547 0.130493 -0.566895 1441742539 0.067505 0.810547 0.130493 -0.566895 1441742539 0.112122 0.801575 0.178284 -0.559570 1441742539 0.112122 0.801575 0.178284 -0.559570 1441742539 0.112122 0.801575 0.178284 -0.559570 1441742539 0.112122 0.801575 0.178284 -0.559570 1441742539 0.112122 0.801575 0.178284 -0.559570 1441742539 0.112122 0.801575 0.178284 -0.559570 1441742539 0.168335 0.784241 0.239868 -0.546875 1441742539 0.168335 0.784241 0.239868 -0.546875 1441742539 0.168335 0.784241 0.239868 -0.546875 1441742539 0.168335 0.784241 0.239868 -0.546875 1441742539 0.168335 0.784241 0.239868 -0.546875 1441742539 0.168335 0.784241 0.239868 -0.546875 1441742539 0.227844 0.757874 0.307007 -0.528625 1441742539 0.227844 0.757874 0.307007 -0.528625 1441742539 0.227844 0.757874 0.307007 -0.528625 1441742539 0.227844 0.757874 0.307007 -0.528625 1441742539 0.227844 0.757874 0.307007 -0.528625 1441742539 0.227844 0.757874 0.307007 -0.528625 1441742539 0.227844 0.757874 0.307007 -0.528625 1441742539 0.288269 0.723328 0.376526 -0.501831 1441742539 0.288269 0.723328 0.376526 -0.501831 1441742539 0.288269 0.723328 0.376526 -0.501831 1441742539 0.288269 0.723328 0.376526 -0.501831 1441742539 0.288269 0.723328 0.376526 -0.501831 1441742539 0.288269 0.723328 0.376526 -0.501831 1441742539 0.351746 0.678406 0.446716 -0.465210 1441742539 0.351746 0.678406 0.446716 -0.465210 1441742539 0.351746 0.678406 0.446716 -0.465210 1441742539 0.351746 0.678406 0.446716 -0.465210 1441742539 0.351746 0.678406 0.446716 -0.465210 1441742539 0.416687 0.619812 0.521606 -0.412354 1441742539 0.416687 0.619812 0.521606 -0.412354 1441742539 0.416687 0.619812 0.521606 -0.412354 1441742539 0.416687 0.619812 0.521606 -0.412354 1441742539 0.416687 0.619812 0.521606 -0.412354 1441742539 0.416687 0.619812 0.521606 -0.412354 1441742539 0.416687 0.619812 0.521606 -0.412354 1441742539 0.459900 0.557983 0.590759 -0.357849 1441742539 0.459900 0.557983 0.590759 -0.357849 1441742539 0.459900 0.557983 0.590759 -0.357849 1441742539 0.459900 0.557983 0.590759 -0.357849 1441742539 0.459900 0.557983 0.590759 -0.357849 1441742539 0.459900 0.557983 0.590759 -0.357849 1441742539 0.490662 0.500671 0.642822 -0.308655 1441742539 0.490662 0.500671 0.642822 -0.308655 1441742539 0.490662 0.500671 0.642822 -0.308655 1441742539 0.490662 0.500671 0.642822 -0.308655 1441742539 0.490662 0.500671 0.642822 -0.308655 1441742539 0.490662 0.500671 0.642822 -0.308655 1441742539 0.490662 0.500671 0.642822 -0.308655 1441742539 0.514832 0.448486 0.680725 -0.265259 1441742539 0.514832 0.448486 0.680725 -0.265259 1441742539 0.514832 0.448486 0.680725 -0.265259 1441742539 0.514832 0.448486 0.680725 -0.265259 1441742540 0.514832 0.448486 0.680725 -0.265259 1441742540 0.514832 0.448486 0.680725 -0.265259 1441742540 0.532410 0.405090 0.703369 -0.240112 1441742540 0.532410 0.405090 0.703369 -0.240112 1441742540 0.532410 0.405090 0.703369 -0.240112 1441742540 0.532410 0.405090 0.703369 -0.240112 1441742540 0.532410 0.405090 0.703369 -0.240112 1441742540 0.532410 0.405090 0.703369 -0.240112 1441742540 0.543213 0.378357 0.715149 -0.224121 1441742540 0.543213 0.378357 0.715149 -0.224121 1441742540 0.543213 0.378357 0.715149 -0.224121 1441742540 0.543213 0.378357 0.715149 -0.224121 1441742540 0.543213 0.378357 0.715149 -0.224121 1441742540 0.543213 0.378357 0.715149 -0.224121 1441742540 0.544373 0.369995 0.720703 -0.217285 1441742540 0.544373 0.369995 0.720703 -0.217285 1441742540 0.544373 0.369995 0.720703 -0.217285 1441742540 0.544373 0.369995 0.720703 -0.217285 1441742540 0.544373 0.369995 0.720703 -0.217285 1441742540 0.544373 0.369995 0.720703 -0.217285 1441742540 0.534058 0.382080 0.716492 -0.235168 1441742540 0.534058 0.382080 0.716492 -0.235168 1441742540 0.534058 0.382080 0.716492 -0.235168 1441742540 0.534058 0.382080 0.716492 -0.235168 1441742540 0.534058 0.382080 0.716492 -0.235168 1441742540 0.534058 0.382080 0.716492 -0.235168 1441742540 0.534058 0.382080 0.716492 -0.235168 1441742540 0.512024 0.419373 0.699707 -0.268982 1441742540 0.512024 0.419373 0.699707 -0.268982 1441742540 0.512024 0.419373 0.699707 -0.268982 1441742540 0.512024 0.419373 0.699707 -0.268982 1441742540 0.512024 0.419373 0.699707 -0.268982 1441742540 0.512024 0.419373 0.699707 -0.268982 1441742540 0.480225 0.471558 0.672241 -0.308289 1441742540 0.480225 0.471558 0.672241 -0.308289 1441742540 0.480225 0.471558 0.672241 -0.308289 1441742540 0.480225 0.471558 0.672241 -0.308289 1441742540 0.480225 0.471558 0.672241 -0.308289 1441742540 0.480225 0.471558 0.672241 -0.308289 1441742540 0.438293 0.532837 0.630737 -0.354980 1441742540 0.438293 0.532837 0.630737 -0.354980 1441742540 0.438293 0.532837 0.630737 -0.354980 1441742540 0.438293 0.532837 0.630737 -0.354980 1441742540 0.438293 0.532837 0.630737 -0.354980 1441742540 0.438293 0.532837 0.630737 -0.354980 1441742540 0.388306 0.598267 0.573608 -0.402771 1441742540 0.388306 0.598267 0.573608 -0.402771 1441742540 0.388306 0.598267 0.573608 -0.402771 1441742540 0.388306 0.598267 0.573608 -0.402771 1441742540 0.388306 0.598267 0.573608 -0.402771 1441742540 0.388306 0.598267 0.573608 -0.402771 1441742540 0.388306 0.598267 0.573608 -0.402771 1441742540 0.328857 0.661865 0.502380 -0.448730 1441742540 0.328857 0.661865 0.502380 -0.448730 1441742540 0.328857 0.661865 0.502380 -0.448730 1441742540 0.328857 0.661865 0.502380 -0.448730 1441742540 0.328857 0.661865 0.502380 -0.448730 1441742540 0.328857 0.661865 0.502380 -0.448730 1441742540 0.257874 0.718140 0.418213 -0.492798 1441742540 0.257874 0.718140 0.418213 -0.492798 1441742540 0.257874 0.718140 0.418213 -0.492798 1441742540 0.257874 0.718140 0.418213 -0.492798 1441742540 0.257874 0.718140 0.418213 -0.492798 1441742540 0.257874 0.718140 0.418213 -0.492798 1441742540 0.257874 0.718140 0.418213 -0.492798 1441742540 0.180176 0.763733 0.324646 -0.528015 1441742540 0.180176 0.763733 0.324646 -0.528015 1441742540 0.180176 0.763733 0.324646 -0.528015 1441742540 0.180176 0.763733 0.324646 -0.528015 1441742540 0.180176 0.763733 0.324646 -0.528015 1441742540 0.111145 0.795227 0.232361 -0.548828 1441742540 0.111145 0.795227 0.232361 -0.548828 1441742540 0.111145 0.795227 0.232361 -0.548828 1441742540 0.111145 0.795227 0.232361 -0.548828 1441742540 0.111145 0.795227 0.232361 -0.548828 1441742540 0.111145 0.795227 0.232361 -0.548828 1441742540 0.111145 0.795227 0.232361 -0.548828 1441742540 0.053406 0.813110 0.156494 -0.558105 1441742540 0.053406 0.813110 0.156494 -0.558105 1441742540 0.053406 0.813110 0.156494 -0.558105 1441742540 0.053406 0.813110 0.156494 -0.558105 1441742540 0.053406 0.813110 0.156494 -0.558105 1441742540 0.053406 0.813110 0.156494 -0.558105 1441742540 0.018921 0.819885 0.096741 -0.563965 1441742540 0.018921 0.819885 0.096741 -0.563965 1441742540 0.018921 0.819885 0.096741 -0.563965 1441742540 0.018921 0.819885 0.096741 -0.563965 1441742540 0.018921 0.819885 0.096741 -0.563965 1441742540 -0.000732 0.818237 0.064209 -0.571289 1441742540 -0.000732 0.818237 0.064209 -0.571289 1441742540 -0.000732 0.818237 0.064209 -0.571289 1441742540 -0.000732 0.818237 0.064209 -0.571289 1441742540 -0.000732 0.818237 0.064209 -0.571289 1441742540 0.005188 0.815369 0.058716 -0.575928 1441742540 0.005188 0.815369 0.058716 -0.575928 1441742540 0.005188 0.815369 0.058716 -0.575928 1441742540 0.005188 0.815369 0.058716 -0.575928 1441742540 0.005188 0.815369 0.058716 -0.575928 1441742540 0.005188 0.815369 0.058716 -0.575928 1441742540 0.035706 0.813293 0.083557 -0.574707 1441742540 0.035706 0.813293 0.083557 -0.574707 1441742540 0.035706 0.813293 0.083557 -0.574707 1441742540 0.035706 0.813293 0.083557 -0.574707 1441742540 0.035706 0.813293 0.083557 -0.574707 1441742540 0.035706 0.813293 0.083557 -0.574707 1441742540 0.035706 0.813293 0.083557 -0.574707 1441742540 0.082092 0.806152 0.134949 -0.570251 1441742540 0.082092 0.806152 0.134949 -0.570251 1441742540 0.082092 0.806152 0.134949 -0.570251 1441742540 0.082092 0.806152 0.134949 -0.570251 1441742540 0.082092 0.806152 0.134949 -0.570251 1441742540 0.082092 0.806152 0.134949 -0.570251 1441742541 0.139587 0.791443 0.202332 -0.559570 1441742541 0.139587 0.791443 0.202332 -0.559570 1441742541 0.139587 0.791443 0.202332 -0.559570 1441742541 0.139587 0.791443 0.202332 -0.559570 1441742541 0.139587 0.791443 0.202332 -0.559570 1441742541 0.139587 0.791443 0.202332 -0.559570 1441742541 0.139587 0.791443 0.202332 -0.559570 1441742541 0.206787 0.765564 0.278503 -0.541748 1441742541 0.206787 0.765564 0.278503 -0.541748 1441742541 0.206787 0.765564 0.278503 -0.541748 1441742541 0.206787 0.765564 0.278503 -0.541748 1441742541 0.206787 0.765564 0.278503 -0.541748 1441742541 0.206787 0.765564 0.278503 -0.541748 1441742541 0.276855 0.729614 0.357666 -0.512878 1441742541 0.276855 0.729614 0.357666 -0.512878 1441742541 0.276855 0.729614 0.357666 -0.512878 1441742541 0.276855 0.729614 0.357666 -0.512878 1441742541 0.276855 0.729614 0.357666 -0.512878 1441742541 0.276855 0.729614 0.357666 -0.512878 1441742541 0.346375 0.680969 0.437622 -0.474060 1441742541 0.346375 0.680969 0.437622 -0.474060 1441742541 0.346375 0.680969 0.437622 -0.474060 1441742541 0.346375 0.680969 0.437622 -0.474060 1441742541 0.346375 0.680969 0.437622 -0.474060 1441742541 0.346375 0.680969 0.437622 -0.474060 1441742541 0.411255 0.621277 0.517761 -0.420349 1441742541 0.411255 0.621277 0.517761 -0.420349 1441742541 0.411255 0.621277 0.517761 -0.420349 1441742541 0.411255 0.621277 0.517761 -0.420349 1441742541 0.411255 0.621277 0.517761 -0.420349 1441742541 0.411255 0.621277 0.517761 -0.420349 1441742541 0.411255 0.621277 0.517761 -0.420349 1441742541 0.458069 0.557068 0.592163 -0.359314 1441742541 0.458069 0.557068 0.592163 -0.359314 1441742541 0.458069 0.557068 0.592163 -0.359314 1441742541 0.458069 0.557068 0.592163 -0.359314 1441742541 0.458069 0.557068 0.592163 -0.359314 1441742541 0.458069 0.557068 0.592163 -0.359314 1441742541 0.491760 0.492859 0.651489 -0.301208 1441742541 0.491760 0.492859 0.651489 -0.301208 1441742541 0.491760 0.492859 0.651489 -0.301208 1441742541 0.491760 0.492859 0.651489 -0.301208 1441742541 0.491760 0.492859 0.651489 -0.301208 1441742541 0.491760 0.492859 0.651489 -0.301208 1441742541 0.491760 0.492859 0.651489 -0.301208 1441742541 0.513733 0.429260 0.699280 -0.250549 1441742541 0.513733 0.429260 0.699280 -0.250549 1441742541 0.513733 0.429260 0.699280 -0.250549 1441742541 0.513733 0.429260 0.699280 -0.250549 1441742541 0.513733 0.429260 0.699280 -0.250549 1441742541 0.513733 0.429260 0.699280 -0.250549 1441742541 0.527466 0.378906 0.728088 -0.219055 1441742541 0.527466 0.378906 0.728088 -0.219055 1441742541 0.527466 0.378906 0.728088 -0.219055 1441742541 0.527466 0.378906 0.728088 -0.219055 1441742541 0.527466 0.378906 0.728088 -0.219055 1441742541 0.527466 0.378906 0.728088 -0.219055 1441742541 0.533813 0.349182 0.742126 -0.205505 1441742541 0.533813 0.349182 0.742126 -0.205505 1441742541 0.533813 0.349182 0.742126 -0.205505 1441742541 0.533813 0.349182 0.742126 -0.205505 1441742541 0.533813 0.349182 0.742126 -0.205505 1441742541 0.533813 0.349182 0.742126 -0.205505 1441742541 0.533813 0.349182 0.742126 -0.205505 1441742541 0.532654 0.345459 0.742371 -0.213867 1441742541 0.532654 0.345459 0.742371 -0.213867 1441742541 0.532654 0.345459 0.742371 -0.213867 1441742541 0.532654 0.345459 0.742371 -0.213867 1441742541 0.532654 0.345459 0.742371 -0.213867 1441742541 0.532654 0.345459 0.742371 -0.213867 1441742541 0.521912 0.367249 0.733032 -0.235168 1441742541 0.521912 0.367249 0.733032 -0.235168 1441742541 0.521912 0.367249 0.733032 -0.235168 1441742541 0.521912 0.367249 0.733032 -0.235168 1441742541 0.521912 0.367249 0.733032 -0.235168 1441742541 0.521912 0.367249 0.733032 -0.235168 1441742541 0.503479 0.407410 0.713623 -0.266846 1441742541 0.503479 0.407410 0.713623 -0.266846 1441742541 0.503479 0.407410 0.713623 -0.266846 1441742541 0.503479 0.407410 0.713623 -0.266846 1441742541 0.503479 0.407410 0.713623 -0.266846 1441742541 0.503479 0.407410 0.713623 -0.266846 1441742541 0.474670 0.460449 0.683533 -0.308960 1441742541 0.474670 0.460449 0.683533 -0.308960 1441742541 0.474670 0.460449 0.683533 -0.308960 1441742541 0.474670 0.460449 0.683533 -0.308960 1441742541 0.474670 0.460449 0.683533 -0.308960 1441742541 0.474670 0.460449 0.683533 -0.308960 1441742541 0.474670 0.460449 0.683533 -0.308960 1441742541 0.437744 0.520996 0.640442 -0.355896 1441742541 0.437744 0.520996 0.640442 -0.355896 1441742541 0.437744 0.520996 0.640442 -0.355896 1441742541 0.437744 0.520996 0.640442 -0.355896 1441742541 0.437744 0.520996 0.640442 -0.355896 1441742541 0.437744 0.520996 0.640442 -0.355896 1441742541 0.391174 0.584290 0.584595 -0.404663 1441742541 0.391174 0.584290 0.584595 -0.404663 1441742541 0.391174 0.584290 0.584595 -0.404663 1441742541 0.391174 0.584290 0.584595 -0.404663 1441742541 0.391174 0.584290 0.584595 -0.404663 1441742541 0.391174 0.584290 0.584595 -0.404663 1441742541 0.334290 0.647400 0.515320 -0.451172 1441742541 0.334290 0.647400 0.515320 -0.451172 1441742541 0.334290 0.647400 0.515320 -0.451172 1441742541 0.334290 0.647400 0.515320 -0.451172 1441742541 0.334290 0.647400 0.515320 -0.451172 1441742541 0.334290 0.647400 0.515320 -0.451172 1441742541 0.334290 0.647400 0.515320 -0.451172 1441742541 0.270691 0.706238 0.434509 -0.489014 1441742541 0.270691 0.706238 0.434509 -0.489014 1441742541 0.270691 0.706238 0.434509 -0.489014 1441742541 
0.385864 0.625732 0.529724 -0.422913 1441742545 0.385864 0.625732 0.529724 -0.422913 1441742545 0.385864 0.625732 0.529724 -0.422913 1441742545 0.385864 0.625732 0.529724 -0.422913 1441742545 0.385864 0.625732 0.529724 -0.422913 1441742545 0.385864 0.625732 0.529724 -0.422913 1441742545 0.416626 0.591675 0.564514 -0.396973 1441742545 0.416626 0.591675 0.564514 -0.396973 1441742545 0.416626 0.591675 0.564514 -0.396973 1441742545 0.416626 0.591675 0.564514 -0.396973 1441742545 0.416626 0.591675 0.564514 -0.396973 1441742545 0.416626 0.591675 0.564514 -0.396973 1441742545 0.449951 0.549622 0.603699 -0.361816 1441742545 0.449951 0.549622 0.603699 -0.361816 1441742545 0.449951 0.549622 0.603699 -0.361816 1441742545 0.449951 0.549622 0.603699 -0.361816 1441742545 0.449951 0.549622 0.603699 -0.361816 1441742545 0.449951 0.549622 0.603699 -0.361816 1441742545 0.483459 0.502441 0.640015 -0.322632 1441742545 0.483459 0.502441 0.640015 -0.322632 1441742545 0.483459 0.502441 0.640015 -0.322632 1441742545 0.483459 0.502441 0.640015 -0.322632 1441742545 0.483459 0.502441 0.640015 -0.322632 1441742545 0.483459 0.502441 0.640015 -0.322632 1441742545 0.483459 0.502441 0.640015 -0.322632 1441742545 0.515137 0.453552 0.670044 -0.282532 1441742545 0.515137 0.453552 0.670044 -0.282532 1441742545 0.515137 0.453552 0.670044 -0.282532 1441742545 0.515137 0.453552 0.670044 -0.282532 1441742545 0.515137 0.453552 0.670044 -0.282532 1441742545 0.515137 0.453552 0.670044 -0.282532 1441742545 0.538208 0.407715 0.695129 -0.246582 1441742545 0.538208 0.407715 0.695129 -0.246582 1441742545 0.538208 0.407715 0.695129 -0.246582 1441742545 0.538208 0.407715 0.695129 -0.246582 1441742545 0.538208 0.407715 0.695129 -0.246582 1441742545 0.548340 0.372559 0.715271 -0.221008 1441742545 0.548340 0.372559 0.715271 -0.221008 1441742545 0.548340 0.372559 0.715271 -0.221008 1441742545 0.548340 0.372559 0.715271 -0.221008 1441742545 0.548340 0.372559 0.715271 -0.221008 1441742546 0.548340 0.372559 0.715271 -0.221008 1441742546 0.549805 0.352600 0.726318 -0.213867 1441742546 0.549805 0.352600 0.726318 -0.213867 1441742546 0.549805 0.352600 0.726318 -0.213867 1441742546 0.549805 0.352600 0.726318 -0.213867 1441742546 0.549805 0.352600 0.726318 -0.213867 1441742546 0.549805 0.352600 0.726318 -0.213867 1441742546 0.549805 0.352600 0.726318 -0.213867 1441742546 0.544067 0.350342 0.728516 -0.224670 1441742546 0.544067 0.350342 0.728516 -0.224670 1441742546 0.544067 0.350342 0.728516 -0.224670 1441742546 0.544067 0.350342 0.728516 -0.224670 1441742546 0.544067 0.350342 0.728516 -0.224670 1441742546 0.544067 0.350342 0.728516 -0.224670 1441742546 0.533569 0.369019 0.720825 -0.243713 1441742546 0.533569 0.369019 0.720825 -0.243713 1441742546 0.533569 0.369019 0.720825 -0.243713 1441742546 0.533569 0.369019 0.720825 -0.243713 1441742546 0.533569 0.369019 0.720825 -0.243713 1441742546 0.533569 0.369019 0.720825 -0.243713 1441742546 0.519348 0.401917 0.703552 -0.271545 1441742546 0.519348 0.401917 0.703552 -0.271545 1441742546 0.519348 0.401917 0.703552 -0.271545 1441742546 0.519348 0.401917 0.703552 -0.271545 1441742546 0.519348 0.401917 0.703552 -0.271545 1441742546 0.519348 0.401917 0.703552 -0.271545 1441742546 0.496826 0.444763 0.676941 -0.311401 1441742546 0.496826 0.444763 0.676941 -0.311401 1441742546 0.496826 0.444763 0.676941 -0.311401 1441742546 0.496826 0.444763 0.676941 -0.311401 1441742546 0.496826 0.444763 0.676941 -0.311401 1441742546 0.496826 0.444763 0.676941 -0.311401 1441742546 0.496826 0.444763 0.676941 -0.311401 1441742546 0.464722 0.497009 0.638672 -0.359253 1441742546 0.464722 0.497009 0.638672 -0.359253 1441742546 0.464722 0.497009 0.638672 -0.359253 1441742546 0.464722 0.497009 0.638672 -0.359253 1441742546 0.464722 0.497009 0.638672 -0.359253 1441742546 0.464722 0.497009 0.638672 -0.359253 1441742546 0.424316 0.554199 0.588928 -0.407227 1441742546 0.424316 0.554199 0.588928 -0.407227 1441742546 0.424316 0.554199 0.588928 -0.407227 1441742546 0.424316 0.554199 0.588928 -0.407227 1441742546 0.424316 0.554199 0.588928 -0.407227 1441742546 0.424316 0.554199 0.588928 -0.407227 1441742546 0.375977 0.609985 0.527344 -0.456482 1441742546 0.375977 0.609985 0.527344 -0.456482 1441742546 0.375977 0.609985 0.527344 -0.456482 1441742546 0.375977 0.609985 0.527344 -0.456482 1441742546 0.375977 0.609985 0.527344 -0.456482 1441742546 0.375977 0.609985 0.527344 -0.456482 1441742546 0.320129 0.662781 0.456116 -0.500122 1441742546 0.320129 0.662781 0.456116 -0.500122 1441742546 0.320129 0.662781 0.456116 -0.500122 1441742546 0.320129 0.662781 0.456116 -0.500122 1441742546 0.320129 0.662781 0.456116 -0.500122 1441742546 0.320129 0.662781 0.456116 -0.500122 1441742546 0.320129 0.662781 0.456116 -0.500122 1441742546 0.253967 0.711060 0.380798 -0.533691 1441742546 0.253967 0.711060 0.380798 -0.533691 1441742546 0.253967 0.711060 0.380798 -0.533691 1441742546 0.253967 0.711060 0.380798 -0.533691 1441742546 0.253967 0.711060 0.380798 -0.533691 1441742546 0.253967 0.711060 0.380798 -0.533691 1441742546 0.187317 0.752991 0.306091 -0.551514 1441742546 0.187317 0.752991 0.306091 -0.551514 1441742546 0.187317 0.752991 0.306091 -0.551514 1441742546 0.187317 0.752991 0.306091 -0.551514 1441742546 0.187317 0.752991 0.306091 -0.551514 1441742546 0.187317 0.752991 0.306091 -0.551514 1441742546 0.135254 0.784363 0.239319 -0.556030 1441742546 0.135254 0.784363 0.239319 -0.556030 1441742546 0.135254 0.784363 0.239319 -0.556030 1441742546 0.135254 0.784363 0.239319 -0.556030 1441742546 0.135254 0.784363 0.239319 -0.556030 1441742546 0.135254 0.784363 0.239319 -0.556030 1441742546 0.103699 0.804565 0.185181 -0.554626 1441742546 0.103699 0.804565 0.185181 -0.554626 1441742546 0.103699 0.804565 0.185181 -0.554626 1441742546 0.103699 0.804565 0.185181 -0.554626 1441742546 0.103699 0.804565 0.185181 -0.554626 1441742546 0.103699 0.804565 0.185181 -0.554626 1441742546 0.103699 0.804565 0.185181 -0.554626 1441742546 0.085571 0.813171 0.149048 -0.556030 1441742546 0.085571 0.813171 0.149048 -0.556030 1441742546 0.085571 0.813171 0.149048 -0.556030 1441742546 0.085571 0.813171 0.149048 -0.556030 1441742546 0.085571 0.813171 0.149048 -0.556030 1441742546 0.085571 0.813171 0.149048 -0.556030 1441742546 0.077087 0.815979 0.130371 -0.557861 1441742546 0.077087 0.815979 0.130371 -0.557861 1441742546 0.077087 0.815979 0.130371 -0.557861 1441742546 0.077087 0.815979 0.130371 -0.557861 1441742546 0.077087 0.815979 0.130371 -0.557861 1441742546 0.077087 0.815979 0.130371 -0.557861 1441742546 0.081787 0.816589 0.132080 -0.555908 1441742546 0.081787 0.816589 0.132080 -0.555908 1441742546 0.081787 0.816589 0.132080 -0.555908 1441742546 0.081787 0.816589 0.132080 -0.555908 1441742546 0.102356 0.812866 0.157837 -0.551208 1441742546 0.102356 0.812866 0.157837 -0.551208 1441742546 0.102356 0.812866 0.157837 -0.551208 1441742546 0.102356 0.812866 0.157837 -0.551208 1441742546 0.102356 0.812866 0.157837 -0.551208 1441742546 0.102356 0.812866 0.157837 -0.551208 1441742546 0.137329 0.801270 0.203674 -0.545532 1441742546 0.137329 0.801270 0.203674 -0.545532 1441742546 0.137329 0.801270 0.203674 -0.545532 1441742546 0.137329 0.801270 0.203674 -0.545532 1441742546 0.137329 0.801270 0.203674 -0.545532 1441742546 0.137329 0.801270 0.203674 -0.545532 1441742546 0.137329 0.801270 0.203674 -0.545532 1441742547 0.181946 0.782166 0.262451 -0.534973 1441742547 0.181946 0.782166 0.262451 -0.534973 1441742547 0.181946 0.782166 0.262451 -0.534973 1441742547 0.181946 0.782166 0.262451 -0.534973 1441742547 0.181946 0.782166 0.262451 -0.534973 1441742547 0.181946 0.782166 0.262451 -0.534973 1441742547 0.234375 0.755981 0.324890 -0.517639 1441742547 0.234375 0.755981 0.324890 -0.517639 1441742547 0.234375 0.755981 0.324890 -0.517639 1441742547 0.234375 0.755981 0.324890 -0.517639 1441742547 0.234375 0.755981 0.324890 -0.517639 1441742547 0.234375 0.755981 0.324890 -0.517639 1441742547 0.290771 0.721985 0.390747 -0.491394 1441742547 0.290771 0.721985 0.390747 -0.491394 1441742547 0.290771 0.721985 0.390747 -0.491394 1441742547 0.290771 0.721985 0.390747 -0.491394 1441742547 0.290771 0.721985 0.390747 -0.491394 1441742547 0.290771 0.721985 0.390747 -0.491394 1441742547 0.290771 0.721985 0.390747 -0.491394 1441742547 0.349548 0.678772 0.459473 -0.453796 1441742547 0.349548 0.678772 0.459473 -0.453796 1441742547 0.349548 0.678772 0.459473 -0.453796 1441742547 0.349548 0.678772 0.459473 -0.453796 1441742547 0.349548 0.678772 0.459473 -0.453796 1441742547 0.349548 0.678772 0.459473 -0.453796 1441742547 0.349548 0.678772 0.459473 -0.453796 1441742547 0.409363 0.623169 0.530334 -0.403503 1441742547 0.409363 0.623169 0.530334 -0.403503 1441742547 0.409363 0.623169 0.530334 -0.403503 1441742547 0.409363 0.623169 0.530334 -0.403503 1441742547 0.409363 0.623169 0.530334 -0.403503 1441742547 0.409363 0.623169 0.530334 -0.403503 1441742547 0.456421 0.561829 0.595215 -0.348877 1441742547 0.456421 0.561829 0.595215 -0.348877 1441742547 0.456421 0.561829 0.595215 -0.348877 1441742547 0.456421 0.561829 0.595215 -0.348877 1441742547 0.456421 0.561829 0.595215 -0.348877 1441742547 0.456421 0.561829 0.595215 -0.348877 1441742547 0.490784 0.499878 0.647705 -0.299438 1441742547 0.490784 0.499878 0.647705 -0.299438 1441742547 0.490784 0.499878 0.647705 -0.299438 1441742547 0.490784 0.499878 0.647705 -0.299438 1441742547 0.490784 0.499878 0.647705 -0.299438 1441742547 0.490784 0.499878 0.647705 -0.299438 1441742547 0.490784 0.499878 0.647705 -0.299438 1441742547 0.518921 0.443481 0.686157 -0.251404 1441742547 0.518921 0.443481 0.686157 -0.251404 1441742547 0.518921 0.443481 0.686157 -0.251404 1441742547 0.518921 0.443481 0.686157 -0.251404 1441742547 0.518921 0.443481 0.686157 -0.251404 1441742547 0.518921 0.443481 0.686157 -0.251404 1441742547 0.518921 0.443481 0.686157 -0.251404 1441742547 0.534180 0.393921 0.714844 -0.219910 1441742547 0.534180 0.393921 0.714844 -0.219910 1441742547 0.534180 0.393921 0.714844 -0.219910 1441742547 0.534180 0.393921 0.714844 -0.219910 1441742547 0.534180 0.393921 0.714844 -0.219910 1441742547 0.534180 0.393921 0.714844 -0.219910 1441742547 0.540161 0.367554 0.728577 -0.205444 1441742547 0.540161 0.367554 0.728577 -0.205444 1441742547 0.540161 0.367554 0.728577 -0.205444 1441742547 0.540161 0.367554 0.728577 -0.205444 1441742547 0.540161 0.367554 0.728577 -0.205444 1441742547 0.540161 0.367554 0.728577 -0.205444 1441742547 0.541260 0.359375 0.732239 -0.204041 1441742547 0.541260 0.359375 0.732239 -0.204041 1441742547 0.541260 0.359375 0.732239 -0.204041 1441742547 0.541260 0.359375 0.732239 -0.204041 1441742547 0.541260 0.359375 0.732239 -0.204041 1441742547 0.541260 0.359375 0.732239 -0.204041 1441742547 0.541260 0.359375 0.732239 -0.204041 1441742547 0.535278 0.368591 0.728271 -0.217102 1441742547 0.535278 0.368591 0.728271 -0.217102 1441742547 0.535278 0.368591 0.728271 -0.217102 1441742547 0.535278 0.368591 0.728271 -0.217102 1441742547 0.535278 0.368591 0.728271 -0.217102 1441742547 0.535278 0.368591 0.728271 -0.217102 1441742547 0.519409 0.399353 0.714600 -0.244995 1441742547 0.519409 0.399353 0.714600 -0.244995 1441742547 0.519409 0.399353 0.714600 -0.244995 1441742547 0.519409 0.399353 0.714600 -0.244995 1441742547 0.519409 0.399353 0.714600 -0.244995 1441742547 0.519409 0.399353 0.714600 -0.244995 1441742547 0.489563 0.450378 0.688599 -0.288452 1441742547 0.489563 0.450378 0.688599 -0.288452 1441742547 0.489563 0.450378 0.688599 -0.288452 1441742547 0.489563 0.450378 0.688599 -0.288452 1441742547 0.489563 0.450378 0.688599 -0.288452 1441742547 0.489563 0.450378 0.688599 -0.288452 1441742547 0.489563 0.450378 0.688599 -0.288452 1441742547 0.451782 0.512329 0.646545 -0.339539 1441742547 0.451782 0.512329 0.646545 -0.339539 1441742547 0.451782 0.512329 0.646545 -0.339539 1441742547 0.451782 0.512329 0.646545 -0.339539 1441742547 0.451782 0.512329 0.646545 -0.339539 1441742547 0.451782 0.512329 0.646545 -0.339539 1441742547 0.408630 0.575439 0.591614 -0.389587 1441742547 0.408630 0.575439 0.591614 -0.389587 1441742547 0.408630 0.575439 0.591614 -0.389587 1441742547 0.408630 0.575439 0.591614 -0.389587 1441742547 0.408630 0.575439 0.591614 -0.389587 1441742547 0.408630 0.575439 0.591614 -0.389587 1441742547 0.408630 0.575439 0.591614 -0.389587 1441742547 0.358276 0.635864 0.526733 -0.435608 1441742547 0.358276 0.635864 0.526733 -0.435608 1441742547 0.358276 0.635864 0.526733 -0.435608 1441742547 0.358276 0.635864 0.526733 -0.435608 1441742547 0.358276 0.635864 0.526733 -0.435608 1441742547 0.358276 0.635864 0.526733 -0.435608 1441742547 0.295471 0.694946 0.451172 -0.475525 1441742547 0.295471 0.694946 0.451172 -0.475525 1441742547 0.295471 0.694946 0.451172 -0.475525 1441742547 0.295471 0.694946 0.451172 -0.475525 1441742547 0.295471 0.694946 0.451172 -0.475525 1441742547 0.295471 0.694946 0.451172 -0.475525 1441742547 0.223145 0.747498 0.363403 -0.509277 1441742548 0.223145 0.747498 0.363403 -0.509277 1441742548 0.223145 0.747498 0.363403 -0.509277 1441742548 0.223145 0.747498 0.363403 -0.509277 1441742548 0.223145 0.747498 0.363403 -0.509277 1441742548 0.223145 0.747498 0.363403 -0.509277 1441742548 0.223145 0.747498 0.363403 -0.509277 1441742548 0.151917 0.785828 0.278137 -0.531067 1441742548 0.151917 0.785828 0.278137 -0.531067 1441742548 0.151917 0.785828 0.278137 -0.531067 1441742548 0.151917 0.785828 0.278137 -0.531067 1441742548 0.151917 0.785828 0.278137 -0.531067 1441742548 0.151917 0.785828 0.278137 -0.531067 1441742548 0.096436 0.810730 0.201294 -0.541199 1441742548 0.096436 0.810730 0.201294 -0.541199 1441742548 0.096436 0.810730 0.201294 -0.541199 1441742548 0.096436 0.810730 0.201294 -0.541199 1441742548 0.096436 0.810730 0.201294 -0.541199 1441742548 0.096436 0.810730 0.201294 -0.541199 1441742548 0.062378 0.824463 0.141235 -0.544434 1441742548 0.062378 0.824463 0.141235 -0.544434 1441742548 0.062378 0.824463 0.141235 -0.544434 1441742548 0.062378 0.824463 0.141235 -0.544434 1441742548 0.062378 0.824463 0.141235 -0.544434 1441742548 0.042053 0.828613 0.101013 -0.549011 1441742548 0.042053 0.828613 0.101013 -0.549011 1441742548 0.042053 0.828613 0.101013 -0.549011 1441742548 0.042053 0.828613 0.101013 -0.549011 1441742548 0.042053 0.828613 0.101013 -0.549011 1441742548 0.042053 0.828613 0.101013 -0.549011 1441742548 0.042053 0.828613 0.101013 -0.549011 1441742548 0.038696 0.827026 0.085449 -0.554260 1441742548 0.038696 0.827026 0.085449 -0.554260 1441742548 0.038696 0.827026 0.085449 -0.554260 1441742548 0.038696 0.827026 0.085449 -0.554260 1441742548 0.038696 0.827026 0.085449 -0.554260 1441742548 0.038696 0.827026 0.085449 -0.554260 1441742548 0.058533 0.824341 0.098267 -0.554382 1441742548 0.058533 0.824341 0.098267 -0.554382 1441742548 0.058533 0.824341 0.098267 -0.554382 1441742548 0.058533 0.824341 0.098267 -0.554382 1441742548 0.058533 0.824341 0.098267 -0.554382 1441742548 0.092834 0.818604 0.137451 -0.549927 1441742548 0.092834 0.818604 0.137451 -0.549927 1441742548 0.092834 0.818604 0.137451 -0.549927 1441742548 0.092834 0.818604 0.137451 -0.549927 1441742548 0.092834 0.818604 0.137451 -0.549927 1441742548 0.092834 0.818604 0.137451 -0.549927 1441742548 0.092834 0.818604 0.137451 -0.549927 1441742548 0.135254 0.806519 0.195862 -0.541138 1441742548 0.135254 0.806519 0.195862 -0.541138 1441742548 0.135254 0.806519 0.195862 -0.541138 1441742548 0.135254 0.806519 0.195862 -0.541138 1441742548 0.135254 0.806519 0.195862 -0.541138 1441742548 0.135254 0.806519 0.195862 -0.541138 1441742548 0.186096 0.787476 0.261780 -0.526001 1441742548 0.186096 0.787476 0.261780 -0.526001 1441742548 0.186096 0.787476 0.261780 -0.526001 1441742548 0.186096 0.787476 0.261780 -0.526001 1441742548 0.186096 0.787476 0.261780 -0.526001 1441742548 0.244385 0.757874 0.332336 -0.505371 1441742548 0.244385 0.757874 0.332336 -0.505371 1441742548 0.244385 0.757874 0.332336 -0.505371 1441742548 0.244385 0.757874 0.332336 -0.505371 1441742548 0.244385 0.757874 0.332336 -0.505371 1441742548 0.244385 0.757874 0.332336 -0.505371 1441742548 0.244385 0.757874 0.332336 -0.505371 1441742548 0.308228 0.718262 0.405151 -0.474243 1441742548 0.308228 0.718262 0.405151 -0.474243 1441742548 0.308228 0.718262 0.405151 -0.474243 1441742548 0.308228 0.718262 0.405151 -0.474243 1441742548 0.308228 0.718262 0.405151 -0.474243 1441742548 0.308228 0.718262 0.405151 -0.474243 1441742548 0.367676 0.669189 0.483032 -0.428467 1441742548 0.367676 0.669189 0.483032 -0.428467 1441742548 0.367676 0.669189 0.483032 -0.428467 1441742548 0.367676 0.669189 0.483032 -0.428467 1441742548 0.367676 0.669189 0.483032 -0.428467 1441742548 0.367676 0.669189 0.483032 -0.428467 1441742548 0.421814 0.608704 0.557556 -0.374939 1441742548 0.421814 0.608704 0.557556 -0.374939 1441742548 0.421814 0.608704 0.557556 -0.374939 1441742548 0.421814 0.608704 0.557556 -0.374939 1441742548 0.421814 0.608704 0.557556 -0.374939 1441742548 0.421814 0.608704 0.557556 -0.374939 1441742548 0.421814 0.608704 0.557556 -0.374939 1441742548 0.460571 0.545105 0.623413 -0.319275 1441742548 0.460571 0.545105 0.623413 -0.319275 1441742548 0.460571 0.545105 0.623413 -0.319275 1441742548 0.460571 0.545105 0.623413 -0.319275 1441742548 0.460571 0.545105 0.623413 -0.319275 1441742548 0.460571 0.545105 0.623413 -0.319275 1441742548 0.460571 0.545105 0.623413 -0.319275 1441742548 0.488281 0.481445 0.676392 -0.268616 1441742548 0.488281 0.481445 0.676392 -0.268616 1441742548 0.488281 0.481445 0.676392 -0.268616 1441742548 0.488281 0.481445 0.676392 -0.268616 1441742548 0.488281 0.481445 0.676392 -0.268616 1441742548 0.488281 0.481445 0.676392 -0.268616 1441742548 0.508423 0.420715 0.718140 -0.220764 1441742548 0.508423 0.420715 0.718140 -0.220764 1441742548 0.508423 0.420715 0.718140 -0.220764 1441742548 0.508423 0.420715 0.718140 -0.220764 1441742548 0.508423 0.420715 0.718140 -0.220764 1441742548 0.508423 0.420715 0.718140 -0.220764 1441742548 0.520325 0.371216 0.744019 -0.194519 1441742548 0.520325 0.371216 0.744019 -0.194519 1441742548 0.520325 0.371216 0.744019 -0.194519 1441742548 0.520325 0.371216 0.744019 -0.194519 1441742548 0.520325 0.371216 0.744019 -0.194519 1441742548 0.520325 0.371216 0.744019 -0.194519 1441742548 0.520325 0.371216 0.744019 -0.194519 1441742548 0.525574 0.348022 0.753052 -0.188354 1441742548 0.525574 0.348022 0.753052 -0.188354 1441742549 0.525574 0.348022 0.753052 -0.188354 1441742549 0.525574 0.348022 0.753052 -0.188354 1441742549 0.525574 0.348022 0.753052 -0.188354 1441742549 0.525574 0.348022 0.753052 -0.188354 1441742549 0.523193 0.349487 0.751770 -0.197205 1441742549 0.523193 0.349487 0.751770 -0.197205 1441742549 0.523193 0.349487 0.751770 -0.197205 1441742549 0.523193 0.349487 0.751770 -0.197205 1441742549 0.523193 0.349487 0.751770 -0.197205 1441742549 0.523193 0.349487 0.751770 -0.197205 1441742549 0.513306 0.374390 0.739502 -0.222290 1441742549 0.513306 0.374390 0.739502 -0.222290 1441742549 0.513306 0.374390 0.739502 -0.222290 1441742549 0.513306 0.374390 0.739502 -0.222290 1441742549 0.513306 0.374390 0.739502 -0.222290 1441742549 0.513306 0.374390 0.739502 -0.222290 1441742549 0.513306 0.374390 0.739502 -0.222290 1441742549 0.496765 0.417542 0.716187 -0.256592 1441742549 0.496765 0.417542 0.716187 -0.256592 1441742549 0.496765 0.417542 0.716187 -0.256592 1441742549 0.496765 0.417542 0.716187 -0.256592 1441742549 0.496765 0.417542 0.716187 -0.256592 1441742549 0.496765 0.417542 0.716187 -0.256592 1441742549 0.470459 0.471130 0.683960 -0.298035 1441742549 0.470459 0.471130 0.683960 -0.298035 1441742549 0.470459 0.471130 0.683960 -0.298035 1441742549 0.470459 0.471130 0.683960 -0.298035 1441742549 0.470459 0.471130 0.683960 -0.298035 1441742549 0.470459 0.471130 0.683960 -0.298035 1441742549 0.434937 0.532471 0.639038 -0.344849 1441742549 0.434937 0.532471 0.639038 -0.344849 1441742549 0.434937 0.532471 0.639038 -0.344849 1441742549 0.434937 0.532471 0.639038 -0.344849 1441742549 0.434937 0.532471 0.639038 -0.344849 1441742549 0.434937 0.532471 0.639038 -0.344849 1441742549 0.434937 0.532471 0.639038 -0.344849 1441742549 0.391907 0.596191 0.580322 -0.392578 1441742549 0.391907 0.596191 0.580322 -0.392578 1441742549 0.391907 0.596191 0.580322 -0.392578 1441742549 0.391907 0.596191 0.580322 -0.392578 1441742549 0.391907 0.596191 0.580322 -0.392578 1441742549 0.391907 0.596191 0.580322 -0.392578 1441742549 0.338928 0.657043 0.510071 -0.439514 1441742549 0.338928 0.657043 0.510071 -0.439514 1441742549 0.338928 0.657043 0.510071 -0.439514 1441742549 0.338928 0.657043 0.510071 -0.439514 1441742549 0.338928 0.657043 0.510071 -0.439514 1441742549 0.338928 0.657043 0.510071 -0.439514 1441742549 0.338928 0.657043 0.510071 -0.439514 1441742549 0.278564 0.710999 0.429810 -0.481812 1441742549 0.278564 0.710999 0.429810 -0.481812 1441742549 0.278564 0.710999 0.429810 -0.481812 1441742549 0.278564 0.710999 0.429810 -0.481812 1441742549 0.278564 0.710999 0.429810 -0.481812 1441742549 0.278564 0.710999 0.429810 -0.481812 1441742549 0.214355 0.754333 0.345032 -0.515686 1441742549 0.214355 0.754333 0.345032 -0.515686 1441742549 0.214355 0.754333 0.345032 -0.515686 1441742549 0.214355 0.754333 0.345032 -0.515686 1441742549 0.214355 0.754333 0.345032 -0.515686 1441742549 0.214355 0.754333 0.345032 -0.515686 1441742549 0.154785 0.784241 0.265747 -0.538818 1441742549 0.154785 0.784241 0.265747 -0.538818 1441742549 0.154785 0.784241 0.265747 -0.538818 1441742549 0.154785 0.784241 0.265747 -0.538818 1441742549 0.154785 0.784241 0.265747 -0.538818 1441742549 0.154785 0.784241 0.265747 -0.538818 1441742549 0.106323 0.804749 0.195129 -0.550354 1441742549 0.106323 0.804749 0.195129 -0.550354 1441742549 0.106323 0.804749 0.195129 -0.550354 1441742549 0.106323 0.804749 0.195129 -0.550354 1441742549 0.106323 0.804749 0.195129 -0.550354 1441742549 0.106323 0.804749 0.195129 -0.550354 1441742549 0.069031 0.817200 0.142639 -0.554077 1441742549 0.069031 0.817200 0.142639 -0.554077 1441742549 0.069031 0.817200 0.142639 -0.554077 1441742549 0.069031 0.817200 0.142639 -0.554077 1441742549 0.069031 0.817200 0.142639 -0.554077 1441742549 0.069031 0.817200 0.142639 -0.554077 1441742549 0.069031 0.817200 0.142639 -0.554077 1441742549 0.044983 0.822083 0.108215 -0.557129 1441742549 0.044983 0.822083 0.108215 -0.557129 1441742549 0.044983 0.822083 0.108215 -0.557129 1441742549 0.044983 0.822083 0.108215 -0.557129 1441742549 0.044983 0.822083 0.108215 -0.557129 1441742549 0.044983 0.822083 0.108215 -0.557129 1441742549 0.034546 0.823669 0.095459 -0.557922 1441742549 0.034546 0.823669 0.095459 -0.557922 1441742549 0.034546 0.823669 0.095459 -0.557922 1441742549 0.034546 0.823669 0.095459 -0.557922 1441742549 0.034546 0.823669 0.095459 -0.557922 1441742549 0.034546 0.823669 0.095459 -0.557922 1441742549 0.046326 0.821777 0.102539 -0.558594 1441742549 0.046326 0.821777 0.102539 -0.558594 1441742549 0.046326 0.821777 0.102539 -0.558594 1441742549 0.046326 0.821777 0.102539 -0.558594 1441742549 0.046326 0.821777 0.102539 -0.558594 1441742549 0.046326 0.821777 0.102539 -0.558594 1441742549 0.083435 0.816284 0.136169 -0.555054 1441742549 0.083435 0.816284 0.136169 -0.555054 1441742549 0.083435 0.816284 0.136169 -0.555054 1441742549 0.083435 0.816284 0.136169 -0.555054 1441742549 0.083435 0.816284 0.136169 -0.555054 1441742549 0.083435 0.816284 0.136169 -0.555054 1441742549 0.130249 0.803833 0.191956 -0.547729 1441742549 0.130249 0.803833 0.191956 -0.547729 1441742549 0.130249 0.803833 0.191956 -0.547729 1441742549 0.130249 0.803833 0.191956 -0.547729 1441742549 0.130249 0.803833 0.191956 -0.547729 1441742549 0.130249 0.803833 0.191956 -0.547729 1441742549 0.130249 0.803833 0.191956 -0.547729 1441742549 0.182495 0.782288 0.258179 -0.536682 1441742549 0.182495 0.782288 0.258179 -0.536682 1441742549 0.182495 0.782288 0.258179 -0.536682 1441742550 0.182495 0.782288 0.258179 -0.536682 1441742550 0.182495 0.782288 0.258179 -0.536682 1441742550 0.182495 0.782288 0.258179 -0.536682 1441742550 0.241882 0.751587 0.327026 -0.519226 1441742550 0.241882 0.751587 0.327026 -0.519226 1441742550 0.241882 0.751587 0.327026 -0.519226 1441742550 0.241882 0.751587 0.327026 -0.519226 1441742550 0.241882 0.751587 0.327026 -0.519226 1441742550 0.241882 0.751587 0.327026 -0.519226 1441742550 0.307251 0.711609 0.397888 -0.490723 1441742550 0.307251 0.711609 0.397888 -0.490723 1441742550 0.307251 0.711609 0.397888 -0.490723 1441742550 0.307251 0.711609 0.397888 -0.490723 1441742550 0.307251 0.711609 0.397888 -0.490723 1441742550 0.307251 0.711609 0.397888 -0.490723 1441742550 0.375549 0.661682 0.471558 -0.445740 1441742550 0.375549 0.661682 0.471558 -0.445740 1441742550 0.375549 0.661682 0.471558 -0.445740 1441742550 0.375549 0.661682 0.471558 -0.445740 1441742550 0.375549 0.661682 0.471558 -0.445740 1441742550 0.375549 0.661682 0.471558 -0.445740 1441742550 0.375549 0.661682 0.471558 -0.445740 1441742550 0.434082 0.602539 0.545288 -0.388733 1441742550 0.434082 0.602539 0.545288 -0.388733 1441742550 0.434082 0.602539 0.545288 -0.388733 1441742550 0.434082 0.602539 0.545288 -0.388733 1441742550 0.434082 0.602539 0.545288 -0.388733 1441742550 0.434082 0.602539 0.545288 -0.388733 1441742550 0.470154 0.542114 0.609009 -0.337769 1441742550 0.470154 0.542114 0.609009 -0.337769 1441742550 0.470154 0.542114 0.609009 -0.337769 1441742550 0.470154 0.542114 0.609009 -0.337769 1441742550 0.470154 0.542114 0.609009 -0.337769 1441742550 0.470154 0.542114 0.609009 -0.337769 1441742550 0.496826 0.487671 0.657349 -0.288452 1441742550 0.496826 0.487671 0.657349 -0.288452 1441742550 0.496826 0.487671 0.657349 -0.288452 1441742550 0.496826 0.487671 0.657349 -0.288452 1441742550 0.496826 0.487671 0.657349 -0.288452 1441742550 0.496826 0.487671 0.657349 -0.288452 1441742550 0.496826 0.487671 0.657349 -0.288452 1441742550 0.517029 0.435059 0.694275 -0.247559 1441742550 0.517029 0.435059 0.694275 -0.247559 1441742550 0.517029 0.435059 0.694275 -0.247559 1441742550 0.517029 0.435059 0.694275 -0.247559 1441742550 0.517029 0.435059 0.694275 -0.247559 1441742550 0.517029 0.435059 0.694275 -0.247559 1441742550 0.529358 0.397949 0.715637 -0.221863 1441742550 0.529358 0.397949 0.715637 -0.221863 1441742550 0.529358 0.397949 0.715637 -0.221863 1441742550 0.529358 0.397949 0.715637 -0.221863 1441742550 0.529358 0.397949 0.715637 -0.221863 1441742550 0.529358 0.397949 0.715637 -0.221863 1441742550 0.529358 0.397949 0.715637 -0.221863 1441742550 0.535889 0.381470 0.723022 -0.210938 1441742550 0.535889 0.381470 0.723022 -0.210938 1441742550 0.535889 0.381470 0.723022 -0.210938 1441742550 0.535889 0.381470 0.723022 -0.210938 1441742550 0.535889 0.381470 0.723022 -0.210938 1441742550 0.535889 0.381470 0.723022 -0.210938 1441742550 0.532959 0.384399 0.721741 -0.217346 1441742550 0.532959 0.384399 0.721741 -0.217346 1441742550 0.532959 0.384399 0.721741 -0.217346 1441742550 0.532959 0.384399 0.721741 -0.217346 1441742550 0.532959 0.384399 0.721741 -0.217346 1441742550 0.532959 0.384399 0.721741 -0.217346 1441742550 0.520569 0.410217 0.707703 -0.244507 1441742550 0.520569 0.410217 0.707703 -0.244507 1441742550 0.520569 0.410217 0.707703 -0.244507 1441742550 0.520569 0.410217 0.707703 -0.244507 1441742550 0.520569 0.410217 0.707703 -0.244507 1441742550 0.520569 0.410217 0.707703 -0.244507 1441742550 0.498474 0.453491 0.682556 -0.282776 1441742550 0.498474 0.453491 0.682556 -0.282776 1441742550 0.498474 0.453491 0.682556 -0.282776 1441742550 0.498474 0.453491 0.682556 -0.282776 1441742550 0.498474 0.453491 0.682556 -0.282776 1441742550 0.498474 0.453491 0.682556 -0.282776 1441742550 0.465576 0.507568 0.646973 -0.326965 1441742550 0.465576 0.507568 0.646973 -0.326965 1441742550 0.465576 0.507568 0.646973 -0.326965 1441742550 0.465576 0.507568 0.646973 -0.326965 1441742550 0.465576 0.507568 0.646973 -0.326965 1441742550 0.465576 0.507568 0.646973 -0.326965 1441742550 0.423828 0.567566 0.596680 -0.376953 1441742550 0.423828 0.567566 0.596680 -0.376953 1441742550 0.423828 0.567566 0.596680 -0.376953 1441742550 0.423828 0.567566 0.596680 -0.376953 1441742550 0.423828 0.567566 0.596680 -0.376953 1441742550 0.423828 0.567566 0.596680 -0.376953 1441742550 0.423828 0.567566 0.596680 -0.376953 1441742550 0.371216 0.629578 0.532959 -0.426208 1441742550 0.371216 0.629578 0.532959 -0.426208 1441742550 0.371216 0.629578 0.532959 -0.426208 1441742550 0.371216 0.629578 0.532959 -0.426208 1441742550 0.371216 0.629578 0.532959 -0.426208 1441742550 0.371216 0.629578 0.532959 -0.426208 1441742550 0.308105 0.688660 0.455383 -0.472656 1441742550 0.308105 0.688660 0.455383 -0.472656 1441742550 0.308105 0.688660 0.455383 -0.472656 1441742550 0.308105 0.688660 0.455383 -0.472656 1441742550 0.308105 0.688660 0.455383 -0.472656 1441742550 0.308105 0.688660 0.455383 -0.472656 1441742550 0.308105 0.688660 0.455383 -0.472656 1441742550 0.238464 0.739014 0.368591 -0.510925 1441742550 0.238464 0.739014 0.368591 -0.510925 1441742550 0.238464 0.739014 0.368591 -0.510925 1441742550 0.238464 0.739014 0.368591 -0.510925 1441742550 0.238464 0.739014 0.368591 -0.510925 1441742550 0.238464 0.739014 0.368591 -0.510925 1441742550 0.167480 0.778748 0.282227 -0.534668 1441742550 0.167480 0.778748 0.282227 -0.534668 1441742550 0.167480 0.778748 0.282227 -0.534668 1441742550 0.167480 0.778748 0.282227 -0.534668 1441742551 0.167480 0.778748 0.282227 -0.534668 1441742551 0.167480 0.778748 0.282227 -0.534668 1441742551 0.106873 0.804749 0.201172 -0.548096 1441742551 0.106873 0.804749 0.201172 -0.548096 1441742551 0.106873 0.804749 0.201172 -0.548096 1441742551 0.106873 0.804749 0.201172 -0.548096 1441742551 0.106873 0.804749 0.201172 -0.548096 1441742551 0.106873 0.804749 0.201172 -0.548096 1441742551 0.057129 0.819946 0.131958 -0.554077 1441742551 0.057129 0.819946 0.131958 -0.554077 1441742551 0.057129 0.819946 0.131958 -0.554077 1441742551 0.057129 0.819946 0.131958 -0.554077 1441742551 0.057129 0.819946 0.131958 -0.554077 1441742551 0.027466 0.827087 0.078491 -0.555847 1441742551 0.027466 0.827087 0.078491 -0.555847 1441742551 0.027466 0.827087 0.078491 -0.555847 1441742551 0.027466 0.827087 0.078491 -0.555847 1441742551 0.027466 0.827087 0.078491 -0.555847 1441742551 0.027466 0.827087 0.078491 -0.555847 1441742551 0.027466 0.827087 0.078491 -0.555847 1441742551 0.011292 0.827942 0.047363 -0.558655 1441742551 0.011292 0.827942 0.047363 -0.558655 1441742551 0.011292 0.827942 0.047363 -0.558655 1441742551 0.011292 0.827942 0.047363 -0.558655 1441742551 0.011292 0.827942 0.047363 -0.558655 1441742551 0.011292 0.827942 0.047363 -0.558655 1441742551 0.018494 0.826721 0.042542 -0.560669 1441742551 0.018494 0.826721 0.042542 -0.560669 1441742551 0.018494 0.826721 0.042542 -0.560669 1441742551 0.018494 0.826721 0.042542 -0.560669 1441742551 0.018494 0.826721 0.042542 -0.560669 1441742551 0.018494 0.826721 0.042542 -0.560669 1441742551 0.045105 0.824097 0.065002 -0.560913 1441742551 0.045105 0.824097 0.065002 -0.560913 1441742551 0.045105 0.824097 0.065002 -0.560913 1441742551 0.045105 0.824097 0.065002 -0.560913 1441742551 0.045105 0.824097 0.065002 -0.560913 1441742551 0.045105 0.824097 0.065002 -0.560913 1441742551 0.083923 0.818909 0.112671 -0.556458 1441742551 0.083923 0.818909 0.112671 -0.556458 1441742551 0.083923 0.818909 0.112671 -0.556458 1441742551 0.083923 0.818909 0.112671 -0.556458 1441742551 0.083923 0.818909 0.112671 -0.556458 1441742551 0.083923 0.818909 0.112671 -0.556458 1441742551 0.130981 0.807800 0.176697 -0.546814 1441742551 0.130981 0.807800 0.176697 -0.546814 1441742551 0.130981 0.807800 0.176697 -0.546814 1441742551 0.130981 0.807800 0.176697 -0.546814 1441742551 0.130981 0.807800 0.176697 -0.546814 1441742551 0.130981 0.807800 0.176697 -0.546814 1441742551 0.183777 0.788208 0.250000 -0.531433 1441742551 0.183777 0.788208 0.250000 -0.531433 1441742551 0.183777 0.788208 0.250000 -0.531433 1441742551 0.183777 0.788208 0.250000 -0.531433 1441742551 0.183777 0.788208 0.250000 -0.531433 1441742551 0.183777 0.788208 0.250000 -0.531433 1441742551 0.183777 0.788208 0.250000 -0.531433 1441742551 0.246338 0.755798 0.325439 -0.512024 1441742551 0.246338 0.755798 0.325439 -0.512024 1441742551 0.246338 0.755798 0.325439 -0.512024 1441742551 0.246338 0.755798 0.325439 -0.512024 1441742551 0.246338 0.755798 0.325439 -0.512024 1441742551 0.246338 0.755798 0.325439 -0.512024 1441742551 0.314392 0.713623 0.402954 -0.479065 1441742551 0.314392 0.713623 0.402954 -0.479065 1441742551 0.314392 0.713623 0.402954 -0.479065 1441742551 0.314392 0.713623 0.402954 -0.479065 1441742551 0.314392 0.713623 0.402954 -0.479065 1441742551 0.314392 0.713623 0.402954 -0.479065 1441742551 0.378662 0.660217 0.482361 -0.433655 1441742551 0.378662 0.660217 0.482361 -0.433655 1441742551 0.378662 0.660217 0.482361 -0.433655 1441742551 0.378662 0.660217 0.482361 -0.433655 1441742551 0.378662 0.660217 0.482361 -0.433655 1441742551 0.378662 0.660217 0.482361 -0.433655 1441742551 0.378662 0.660217 0.482361 -0.433655 1441742551 0.435852 0.597656 0.557739 -0.376404 1441742551 0.435852 0.597656 0.557739 -0.376404 1441742551 0.435852 0.597656 0.557739 -0.376404 1441742551 0.435852 0.597656 0.557739 -0.376404 1441742551 0.435852 0.597656 0.557739 -0.376404 1441742551 0.435852 0.597656 0.557739 -0.376404 1441742551 0.476379 0.531799 0.624939 -0.315674 1441742551 0.476379 0.531799 0.624939 -0.315674 1441742551 0.476379 0.531799 0.624939 -0.315674 1441742551 0.476379 0.531799 0.624939 -0.315674 1441742551 0.476379 0.531799 0.624939 -0.315674 1441742551 0.476379 0.531799 0.624939 -0.315674 1441742551 0.503235 0.468933 0.677856 -0.259338 1441742551 0.503235 0.468933 0.677856 -0.259338 1441742551 0.503235 0.468933 0.677856 -0.259338 1441742551 0.503235 0.468933 0.677856 -0.259338 1441742551 0.503235 0.468933 0.677856 -0.259338 1441742551 0.503235 0.468933 0.677856 -0.259338 1441742551 0.521851 0.410522 0.715881 -0.215820 1441742551 0.521851 0.410522 0.715881 -0.215820 1441742551 0.521851 0.410522 0.715881 -0.215820 1441742551 0.521851 0.410522 0.715881 -0.215820 1441742551 0.521851 0.410522 0.715881 -0.215820 1441742551 0.521851 0.410522 0.715881 -0.215820 1441742551 0.534851 0.365540 0.738220 -0.187805 1441742551 0.534851 0.365540 0.738220 -0.187805 1441742551 0.534851 0.365540 0.738220 -0.187805 1441742551 0.534851 0.365540 0.738220 -0.187805 1441742551 0.534851 0.365540 0.738220 -0.187805 1441742551 0.534851 0.365540 0.738220 -0.187805 1441742551 0.541748 0.340332 0.748718 -0.173096 1441742551 0.541748 0.340332 0.748718 -0.173096 1441742551 0.541748 0.340332 0.748718 -0.173096 1441742551 0.541748 0.340332 0.748718 -0.173096 1441742551 0.541748 0.340332 0.748718 -0.173096 1441742551 0.541748 0.340332 0.748718 -0.173096 1441742552 0.539368 0.335693 0.750183 -0.183044 1441742552 0.539368 0.335693 0.750183 -0.183044 1441742552 0.539368 0.335693 0.750183 -0.183044 1441742552 0.539368 0.335693 0.750183 -0.183044 1441742552 0.539368 0.335693 0.750183 -0.183044 1441742552 0.539368 0.335693 0.750183 -0.183044 1441742552 0.529053 0.357605 0.741211 -0.206848 1441742552 0.529053 0.357605 0.741211 -0.206848 1441742552 0.529053 0.357605 0.741211 -0.206848 1441742552 0.529053 0.357605 0.741211 -0.206848 1441742552 0.529053 0.357605 0.741211 -0.206848 1441742552 0.529053 0.357605 0.741211 -0.206848 1441742552 0.529053 0.357605 0.741211 -0.206848 1441742552 0.512329 0.395874 0.722778 -0.241455 1441742552 0.512329 0.395874 0.722778 -0.241455 1441742552 0.512329 0.395874 0.722778 -0.241455 1441742552 0.512329 0.395874 0.722778 -0.241455 1441742552 0.512329 0.395874 0.722778 -0.241455 1441742552 0.512329 0.395874 0.722778 -0.241455 1441742552 0.485718 0.447815 0.694336 -0.285278 1441742552 0.485718 0.447815 0.694336 -0.285278 1441742552 0.485718 0.447815 0.694336 -0.285278 1441742552 0.485718 0.447815 0.694336 -0.285278 1441742552 0.485718 0.447815 0.694336 -0.285278 1441742552 0.485718 0.447815 0.694336 -0.285278 1441742552 0.449280 0.509460 0.653564 -0.333740 1441742552 0.449280 0.509460 0.653564 -0.333740 1441742552 0.449280 0.509460 0.653564 -0.333740 1441742552 0.449280 0.509460 0.653564 -0.333740 1441742552 0.449280 0.509460 0.653564 -0.333740 1441742552 0.449280 0.509460 0.653564 -0.333740 1441742552 0.407043 0.573486 0.599243 -0.382507 1441742552 0.407043 0.573486 0.599243 -0.382507 1441742552 0.407043 0.573486 0.599243 -0.382507 1441742552 0.407043 0.573486 0.599243 -0.382507 1441742552 0.407043 0.573486 0.599243 -0.382507 1441742552 0.407043 0.573486 0.599243 -0.382507 1441742552 0.359131 0.632751 0.534912 -0.429504 1441742552 0.359131 0.632751 0.534912 -0.429504 1441742552 0.359131 0.632751 0.534912 -0.429504 1441742552 0.359131 0.632751 0.534912 -0.429504 1441742552 0.359131 0.632751 0.534912 -0.429504 1441742552 0.359131 0.632751 0.534912 -0.429504 1441742552 0.359131 0.632751 0.534912 -0.429504 1441742552 0.303284 0.686340 0.460388 -0.474304 1441742552 0.303284 0.686340 0.460388 -0.474304 1441742552 0.303284 0.686340 0.460388 -0.474304 1441742552 0.303284 0.686340 0.460388 -0.474304 1441742552 0.303284 0.686340 0.460388 -0.474304 1441742552 0.303284 0.686340 0.460388 -0.474304 1441742552 0.239685 0.730957 0.378967 -0.514404 1441742552 0.239685 0.730957 0.378967 -0.514404 1441742552 0.239685 0.730957 0.378967 -0.514404 1441742552 0.239685 0.730957 0.378967 -0.514404 1441742552 0.239685 0.730957 0.378967 -0.514404 1441742552 0.239685 0.730957 0.378967 -0.514404 1441742552 0.239685 0.730957 0.378967 -0.514404 1441742552 0.174744 0.768066 0.300476 -0.537781 1441742552 0.174744 0.768066 0.300476 -0.537781 1441742552 0.174744 0.768066 0.300476 -0.537781 1441742552 0.174744 0.768066 0.300476 -0.537781 1441742552 0.174744 0.768066 0.300476 -0.537781 1441742552 0.174744 0.768066 0.300476 -0.537781 1441742552 0.118347 0.794189 0.229004 -0.550232 1441742552 
0.354553 0.660645 0.494690 -0.439331 1441742555 0.354553 0.660645 0.494690 -0.439331 1441742555 0.354553 0.660645 0.494690 -0.439331 1441742555 0.354553 0.660645 0.494690 -0.439331 1441742555 0.354553 0.660645 0.494690 -0.439331 1441742555 0.385742 0.633789 0.528625 -0.412292 1441742555 0.385742 0.633789 0.528625 -0.412292 1441742555 0.385742 0.633789 0.528625 -0.412292 1441742555 0.385742 0.633789 0.528625 -0.412292 1441742555 0.385742 0.633789 0.528625 -0.412292 1441742555 0.385742 0.633789 0.528625 -0.412292 1441742555 0.421143 0.598145 0.569275 -0.375183 1441742555 0.421143 0.598145 0.569275 -0.375183 1441742555 0.421143 0.598145 0.569275 -0.375183 1441742555 0.421143 0.598145 0.569275 -0.375183 1441742555 0.421143 0.598145 0.569275 -0.375183 1441742555 0.421143 0.598145 0.569275 -0.375183 1441742555 0.421143 0.598145 0.569275 -0.375183 1441742555 0.458496 0.552612 0.612488 -0.330444 1441742555 0.458496 0.552612 0.612488 -0.330444 1441742555 0.458496 0.552612 0.612488 -0.330444 1441742555 0.458496 0.552612 0.612488 -0.330444 1441742555 0.458496 0.552612 0.612488 -0.330444 1441742555 0.492859 0.500183 0.654785 -0.279480 1441742555 0.492859 0.500183 0.654785 -0.279480 1441742555 0.492859 0.500183 0.654785 -0.279480 1441742555 0.492859 0.500183 0.654785 -0.279480 1441742555 0.492859 0.500183 0.654785 -0.279480 1441742555 0.492859 0.500183 0.654785 -0.279480 1441742555 0.516785 0.445068 0.693848 -0.231018 1441742555 0.516785 0.445068 0.693848 -0.231018 1441742555 0.516785 0.445068 0.693848 -0.231018 1441742555 0.516785 0.445068 0.693848 -0.231018 1441742555 0.516785 0.445068 0.693848 -0.231018 1441742555 0.516785 0.445068 0.693848 -0.231018 1441742555 0.531128 0.396301 0.722473 -0.196960 1441742555 0.531128 0.396301 0.722473 -0.196960 1441742555 0.531128 0.396301 0.722473 -0.196960 1441742555 0.531128 0.396301 0.722473 -0.196960 1441742555 0.531128 0.396301 0.722473 -0.196960 1441742555 0.531128 0.396301 0.722473 -0.196960 1441742555 0.537109 0.360657 0.741394 -0.178162 1441742555 0.537109 0.360657 0.741394 -0.178162 1441742555 0.537109 0.360657 0.741394 -0.178162 1441742555 0.537109 0.360657 0.741394 -0.178162 1441742556 0.537109 0.360657 0.741394 -0.178162 1441742556 0.537109 0.360657 0.741394 -0.178162 1441742556 0.537598 0.340942 0.752075 -0.170227 1441742556 0.537598 0.340942 0.752075 -0.170227 1441742556 0.537598 0.340942 0.752075 -0.170227 1441742556 0.537598 0.340942 0.752075 -0.170227 1441742556 0.537598 0.340942 0.752075 -0.170227 1441742556 0.537598 0.340942 0.752075 -0.170227 1441742556 0.537598 0.340942 0.752075 -0.170227 1441742556 0.536438 0.334351 0.755554 -0.171692 1441742556 0.536438 0.334351 0.755554 -0.171692 1441742556 0.536438 0.334351 0.755554 -0.171692 1441742556 0.536438 0.334351 0.755554 -0.171692 1441742556 0.536438 0.334351 0.755554 -0.171692 1441742556 0.536438 0.334351 0.755554 -0.171692 1441742556 0.531311 0.341003 0.753601 -0.183044 1441742556 0.531311 0.341003 0.753601 -0.183044 1441742556 0.531311 0.341003 0.753601 -0.183044 1441742556 0.531311 0.341003 0.753601 -0.183044 1441742556 0.531311 0.341003 0.753601 -0.183044 1441742556 0.531311 0.341003 0.753601 -0.183044 1441742556 0.520447 0.365173 0.744324 -0.204102 1441742556 0.520447 0.365173 0.744324 -0.204102 1441742556 0.520447 0.365173 0.744324 -0.204102 1441742556 0.520447 0.365173 0.744324 -0.204102 1441742556 0.520447 0.365173 0.744324 -0.204102 1441742556 0.520447 0.365173 0.744324 -0.204102 1441742556 0.503357 0.406311 0.724243 -0.238647 1441742556 0.503357 0.406311 0.724243 -0.238647 1441742556 0.503357 0.406311 0.724243 -0.238647 1441742556 0.503357 0.406311 0.724243 -0.238647 1441742556 0.503357 0.406311 0.724243 -0.238647 1441742556 0.503357 0.406311 0.724243 -0.238647 1441742556 0.503357 0.406311 0.724243 -0.238647 1441742556 0.477173 0.457825 0.694214 -0.284058 1441742556 0.477173 0.457825 0.694214 -0.284058 1441742556 0.477173 0.457825 0.694214 -0.284058 1441742556 0.477173 0.457825 0.694214 -0.284058 1441742556 0.477173 0.457825 0.694214 -0.284058 1441742556 0.440125 0.521484 0.646118 -0.341797 1441742556 0.440125 0.521484 0.646118 -0.341797 1441742556 0.440125 0.521484 0.646118 -0.341797 1441742556 0.440125 0.521484 0.646118 -0.341797 1441742556 0.440125 0.521484 0.646118 -0.341797 1441742556 0.440125 0.521484 0.646118 -0.341797 1441742556 0.440125 0.521484 0.646118 -0.341797 1441742556 0.389771 0.590027 0.582336 -0.401001 1441742556 0.389771 0.590027 0.582336 -0.401001 1441742556 0.389771 0.590027 0.582336 -0.401001 1441742556 0.389771 0.590027 0.582336 -0.401001 1441742556 0.389771 0.590027 0.582336 -0.401001 1441742556 0.389771 0.590027 0.582336 -0.401001 1441742556 0.329956 0.655212 0.504211 -0.455566 1441742556 0.329956 0.655212 0.504211 -0.455566 1441742556 0.329956 0.655212 0.504211 -0.455566 1441742556 0.329956 0.655212 0.504211 -0.455566 1441742556 0.329956 0.655212 0.504211 -0.455566 1441742556 0.329956 0.655212 0.504211 -0.455566 1441742556 0.261719 0.709595 0.412292 -0.507874 1441742556 0.261719 0.709595 0.412292 -0.507874 1441742556 0.261719 0.709595 0.412292 -0.507874 1441742556 0.261719 0.709595 0.412292 -0.507874 1441742556 0.261719 0.709595 0.412292 -0.507874 1441742556 0.261719 0.709595 0.412292 -0.507874 1441742556 0.261719 0.709595 0.412292 -0.507874 1441742556 0.187378 0.759460 0.315491 -0.537170 1441742556 0.187378 0.759460 0.315491 -0.537170 1441742556 0.187378 0.759460 0.315491 -0.537170 1441742556 0.187378 0.759460 0.315491 -0.537170 1441742556 0.187378 0.759460 0.315491 -0.537170 1441742556 0.187378 0.759460 0.315491 -0.537170 1441742556 0.126282 0.792847 0.228821 -0.550537 1441742556 0.126282 0.792847 0.228821 -0.550537 1441742556 0.126282 0.792847 0.228821 -0.550537 1441742556 0.126282 0.792847 0.228821 -0.550537 1441742556 0.126282 0.792847 0.228821 -0.550537 1441742556 0.126282 0.792847 0.228821 -0.550537 1441742556 0.082520 0.810730 0.164429 -0.555725 1441742556 0.082520 0.810730 0.164429 -0.555725 1441742556 0.082520 0.810730 0.164429 -0.555725 1441742556 0.082520 0.810730 0.164429 -0.555725 1441742556 0.082520 0.810730 0.164429 -0.555725 1441742556 0.082520 0.810730 0.164429 -0.555725 1441742556 0.060364 0.819641 0.126282 -0.555481 1441742556 0.060364 0.819641 0.126282 -0.555481 1441742556 0.060364 0.819641 0.126282 -0.555481 1441742556 0.060364 0.819641 0.126282 -0.555481 1441742556 0.060364 0.819641 0.126282 -0.555481 1441742556 0.060364 0.819641 0.126282 -0.555481 1441742556 0.050781 0.821411 0.111389 -0.557007 1441742556 0.050781 0.821411 0.111389 -0.557007 1441742556 0.050781 0.821411 0.111389 -0.557007 1441742556 0.050781 0.821411 0.111389 -0.557007 1441742556 0.050781 0.821411 0.111389 -0.557007 1441742556 0.050781 0.821411 0.111389 -0.557007 1441742556 0.050781 0.821411 0.111389 -0.557007 1441742556 0.059998 0.821228 0.118408 -0.554932 1441742556 0.059998 0.821228 0.118408 -0.554932 1441742556 0.059998 0.821228 0.118408 -0.554932 1441742556 0.059998 0.821228 0.118408 -0.554932 1441742556 0.059998 0.821228 0.118408 -0.554932 1441742556 0.059998 0.821228 0.118408 -0.554932 1441742556 0.083069 0.816223 0.144958 -0.553040 1441742556 0.083069 0.816223 0.144958 -0.553040 1441742556 0.083069 0.816223 0.144958 -0.553040 1441742556 0.083069 0.816223 0.144958 -0.553040 1441742556 0.083069 0.816223 0.144958 -0.553040 1441742556 0.083069 0.816223 0.144958 -0.553040 1441742556 0.119080 0.805847 0.189453 -0.548218 1441742556 0.119080 0.805847 0.189453 -0.548218 1441742556 0.119080 0.805847 0.189453 -0.548218 1441742556 0.119080 0.805847 0.189453 -0.548218 1441742556 0.119080 0.805847 0.189453 -0.548218 1441742557 0.119080 0.805847 0.189453 -0.548218 1441742557 0.166748 0.787720 0.246338 -0.539429 1441742557 0.166748 0.787720 0.246338 -0.539429 1441742557 0.166748 0.787720 0.246338 -0.539429 1441742557 0.166748 0.787720 0.246338 -0.539429 1441742557 0.166748 0.787720 0.246338 -0.539429 1441742557 0.166748 0.787720 0.246338 -0.539429 1441742557 0.166748 0.787720 0.246338 -0.539429 1441742557 0.220703 0.761902 0.309021 -0.524658 1441742557 0.220703 0.761902 0.309021 -0.524658 1441742557 0.220703 0.761902 0.309021 -0.524658 1441742557 0.220703 0.761902 0.309021 -0.524658 1441742557 0.220703 0.761902 0.309021 -0.524658 1441742557 0.220703 0.761902 0.309021 -0.524658 1441742557 0.276367 0.729553 0.372925 -0.502258 1441742557 0.276367 0.729553 0.372925 -0.502258 1441742557 0.276367 0.729553 0.372925 -0.502258 1441742557 0.276367 0.729553 0.372925 -0.502258 1441742557 0.276367 0.729553 0.372925 -0.502258 1441742557 0.276367 0.729553 0.372925 -0.502258 1441742557 0.332397 0.689514 0.435364 -0.473877 1441742557 0.332397 0.689514 0.435364 -0.473877 1441742557 0.332397 0.689514 0.435364 -0.473877 1441742557 0.332397 0.689514 0.435364 -0.473877 1441742557 0.332397 0.689514 0.435364 -0.473877 1441742557 0.332397 0.689514 0.435364 -0.473877 1441742557 0.332397 0.689514 0.435364 -0.473877 1441742557 0.392273 0.639709 0.497803 -0.434692 1441742557 0.392273 0.639709 0.497803 -0.434692 1441742557 0.392273 0.639709 0.497803 -0.434692 1441742557 0.392273 0.639709 0.497803 -0.434692 1441742557 0.392273 0.639709 0.497803 -0.434692 1441742557 0.392273 0.639709 0.497803 -0.434692 1441742557 0.443176 0.583862 0.560059 -0.385925 1441742557 0.443176 0.583862 0.560059 -0.385925 1441742557 0.443176 0.583862 0.560059 -0.385925 1441742557 0.443176 0.583862 0.560059 -0.385925 1441742557 0.443176 0.583862 0.560059 -0.385925 1441742557 0.443176 0.583862 0.560059 -0.385925 1441742557 0.481384 0.528320 0.613220 -0.336243 1441742557 0.481384 0.528320 0.613220 -0.336243 1441742557 0.481384 0.528320 0.613220 -0.336243 1441742557 0.481384 0.528320 0.613220 -0.336243 1441742557 0.481384 0.528320 0.613220 -0.336243 1441742557 0.481384 0.528320 0.613220 -0.336243 1441742557 0.481384 0.528320 0.613220 -0.336243 1441742557 0.507874 0.474854 0.659912 -0.284668 1441742557 0.507874 0.474854 0.659912 -0.284668 1441742557 0.507874 0.474854 0.659912 -0.284668 1441742557 0.507874 0.474854 0.659912 -0.284668 1441742557 0.507874 0.474854 0.659912 -0.284668 1441742557 0.507874 0.474854 0.659912 -0.284668 1441742557 0.523254 0.425964 0.695801 -0.246033 1441742557 0.523254 0.425964 0.695801 -0.246033 1441742557 0.523254 0.425964 0.695801 -0.246033 1441742557 0.523254 0.425964 0.695801 -0.246033 1441742557 0.523254 0.425964 0.695801 -0.246033 1441742557 0.523254 0.425964 0.695801 -0.246033 1441742557 0.529968 0.396606 0.714844 -0.225220 1441742557 0.529968 0.396606 0.714844 -0.225220 1441742557 0.529968 0.396606 0.714844 -0.225220 1441742557 0.529968 0.396606 0.714844 -0.225220 1441742557 0.529968 0.396606 0.714844 -0.225220 1441742557 0.529968 0.396606 0.714844 -0.225220 1441742557 0.529968 0.396606 0.714844 -0.225220 1441742557 0.528076 0.386353 0.722839 -0.222046 1441742557 0.528076 0.386353 0.722839 -0.222046 1441742557 0.528076 0.386353 0.722839 -0.222046 1441742557 0.528076 0.386353 0.722839 -0.222046 1441742557 0.528076 0.386353 0.722839 -0.222046 1441742557 0.528076 0.386353 0.722839 -0.222046 1441742557 0.520081 0.394104 0.720520 -0.234497 1441742557 0.520081 0.394104 0.720520 -0.234497 1441742557 0.520081 0.394104 0.720520 -0.234497 1441742557 0.520081 0.394104 0.720520 -0.234497 1441742557 0.520081 0.394104 0.720520 -0.234497 1441742557 0.520081 0.394104 0.720520 -0.234497 1441742557 0.520081 0.394104 0.720520 -0.234497 1441742557 0.504028 0.422668 0.707886 -0.257080 1441742557 0.504028 0.422668 0.707886 -0.257080 1441742557 0.504028 0.422668 0.707886 -0.257080 1441742557 0.504028 0.422668 0.707886 -0.257080 1441742557 0.504028 0.422668 0.707886 -0.257080 1441742557 0.504028 0.422668 0.707886 -0.257080 1441742557 0.483032 0.464417 0.684204 -0.287781 1441742557 0.483032 0.464417 0.684204 -0.287781 1441742557 0.483032 0.464417 0.684204 -0.287781 1441742557 0.483032 0.464417 0.684204 -0.287781 1441742557 0.483032 0.464417 0.684204 -0.287781 1441742557 0.483032 0.464417 0.684204 -0.287781 1441742557 0.452759 0.513916 0.650024 -0.329102 1441742557 0.452759 0.513916 0.650024 -0.329102 1441742557 0.452759 0.513916 0.650024 -0.329102 1441742557 0.452759 0.513916 0.650024 -0.329102 1441742557 0.452759 0.513916 0.650024 -0.329102 1441742557 0.452759 0.513916 0.650024 -0.329102 1441742557 0.452759 0.513916 0.650024 -0.329102 1441742557 0.414795 0.569458 0.603577 -0.373291 1441742557 0.414795 0.569458 0.603577 -0.373291 1441742557 0.414795 0.569458 0.603577 -0.373291 1441742557 0.414795 0.569458 0.603577 -0.373291 1441742557 0.414795 0.569458 0.603577 -0.373291 1441742557 0.414795 0.569458 0.603577 -0.373291 1441742557 0.369507 0.625977 0.547180 -0.414978 1441742557 0.369507 0.625977 0.547180 -0.414978 1441742557 0.369507 0.625977 0.547180 -0.414978 1441742557 0.369507 0.625977 0.547180 -0.414978 1441742557 0.369507 0.625977 0.547180 -0.414978 1441742557 0.369507 0.625977 0.547180 -0.414978 1441742557 0.317383 0.679565 0.480957 -0.453979 1441742557 0.317383 0.679565 0.480957 -0.453979 1441742557 0.317383 0.679565 0.480957 -0.453979 1441742557 0.317383 0.679565 0.480957 -0.453979 1441742557 0.317383 0.679565 0.480957 -0.453979 1441742557 0.317383 0.679565 0.480957 -0.453979 1441742558 0.261841 0.727356 0.404236 -0.488770 1441742558 0.261841 0.727356 0.404236 -0.488770 1441742558 0.261841 0.727356 0.404236 -0.488770 1441742558 0.261841 0.727356 0.404236 -0.488770 1441742558 0.261841 0.727356 0.404236 -0.488770 1441742558 0.261841 0.727356 0.404236 -0.488770 1441742558 0.201782 0.766663 0.321167 -0.518005 1441742558 0.201782 0.766663 0.321167 -0.518005 1441742558 0.201782 0.766663 0.321167 -0.518005 1441742558 0.201782 0.766663 0.321167 -0.518005 1441742558 0.201782 0.766663 0.321167 -0.518005 1441742558 0.201782 0.766663 0.321167 -0.518005 1441742558 0.144958 0.794373 0.244080 -0.536987 1441742558 0.144958 0.794373 0.244080 -0.536987 1441742558 0.144958 0.794373 0.244080 -0.536987 1441742558 0.144958 0.794373 0.244080 -0.536987 1441742558 0.144958 0.794373 0.244080 -0.536987 1441742558 0.144958 0.794373 0.244080 -0.536987 1441742558 0.144958 0.794373 0.244080 -0.536987 1441742558 0.097107 0.810120 0.175903 -0.550720 1441742558 0.097107 0.810120 0.175903 -0.550720 1441742558 0.097107 0.810120 0.175903 -0.550720 1441742558 0.097107 0.810120 0.175903 -0.550720 1441742558 0.097107 0.810120 0.175903 -0.550720 1441742558 0.064270 0.817322 0.124634 -0.558777 1441742558 0.064270 0.817322 0.124634 -0.558777 1441742558 0.064270 0.817322 0.124634 -0.558777 1441742558 0.064270 0.817322 0.124634 -0.558777 1441742558 0.064270 0.817322 0.124634 -0.558777 1441742558 0.064270 0.817322 0.124634 -0.558777 1441742558 0.051025 0.820068 0.099609 -0.561157 1441742558 0.051025 0.820068 0.099609 -0.561157 1441742558 0.051025 0.820068 0.099609 -0.561157 1441742558 0.051025 0.820068 0.099609 -0.561157 1441742558 0.051025 0.820068 0.099609 -0.561157 1441742558 0.051025 0.820068 0.099609 -0.561157 1441742558 0.050537 0.820801 0.098755 -0.560303 1441742558 0.050537 0.820801 0.098755 -0.560303 1441742558 0.050537 0.820801 0.098755 -0.560303 1441742558 0.050537 0.820801 0.098755 -0.560303 1441742558 0.050537 0.820801 0.098755 -0.560303 1441742558 0.050537 0.820801 0.098755 -0.560303 1441742558 0.050537 0.820801 0.098755 -0.560303 1441742558 0.069885 0.819458 0.119263 -0.556213 1441742558 0.069885 0.819458 0.119263 -0.556213 1441742558 0.069885 0.819458 0.119263 -0.556213 1441742558 0.069885 0.819458 0.119263 -0.556213 1441742558 0.069885 0.819458 0.119263 -0.556213 1441742558 0.069885 0.819458 0.119263 -0.556213 1441742558 0.106995 0.812317 0.163025 -0.549622 1441742558 0.106995 0.812317 0.163025 -0.549622 1441742558 0.106995 0.812317 0.163025 -0.549622 1441742558 0.106995 0.812317 0.163025 -0.549622 1441742558 0.106995 0.812317 0.163025 -0.549622 1441742558 0.106995 0.812317 0.163025 -0.549622 1441742558 0.106995 0.812317 0.163025 -0.549622 1441742558 0.155029 0.796814 0.225281 -0.538757 1441742558 0.155029 0.796814 0.225281 -0.538757 1441742558 0.155029 0.796814 0.225281 -0.538757 1441742558 0.155029 0.796814 0.225281 -0.538757 1441742558 0.155029 0.796814 0.225281 -0.538757 1441742558 0.155029 0.796814 0.225281 -0.538757 1441742558 0.211731 0.771973 0.298889 -0.519470 1441742558 0.211731 0.771973 0.298889 -0.519470 1441742558 0.211731 0.771973 0.298889 -0.519470 1441742558 0.211731 0.771973 0.298889 -0.519470 1441742558 0.211731 0.771973 0.298889 -0.519470 1441742558 0.211731 0.771973 0.298889 -0.519470 1441742558 0.272461 0.737610 0.376038 -0.490173 1441742558 0.272461 0.737610 0.376038 -0.490173 1441742558 0.272461 0.737610 0.376038 -0.490173 1441742558 0.272461 0.737610 0.376038 -0.490173 1441742558 0.272461 0.737610 0.376038 -0.490173 1441742558 0.272461 0.737610 0.376038 -0.490173 1441742558 0.332092 0.690613 0.453796 -0.454712 1441742558 0.332092 0.690613 0.453796 -0.454712 1441742558 0.332092 0.690613 0.453796 -0.454712 1441742558 0.332092 0.690613 0.453796 -0.454712 1441742558 0.332092 0.690613 0.453796 -0.454712 1441742558 0.332092 0.690613 0.453796 -0.454712 1441742558 0.332092 0.690613 0.453796 -0.454712 1441742558 0.394653 0.630249 0.529541 -0.408081 1441742558 0.394653 0.630249 0.529541 -0.408081 1441742558 0.394653 0.630249 0.529541 -0.408081 1441742558 0.394653 0.630249 0.529541 -0.408081 1441742558 0.394653 0.630249 0.529541 -0.408081 1441742558 0.394653 0.630249 0.529541 -0.408081 1441742558 0.449402 0.561768 0.599609 -0.350525 1441742558 0.449402 0.561768 0.599609 -0.350525 1441742558 0.449402 0.561768 0.599609 -0.350525 1441742558 0.449402 0.561768 0.599609 -0.350525 1441742558 0.449402 0.561768 0.599609 -0.350525 1441742558 0.449402 0.561768 0.599609 -0.350525 1441742558 0.483154 0.492615 0.660461 -0.296021 1441742558 0.483154 0.492615 0.660461 -0.296021 1441742558 0.483154 0.492615 0.660461 -0.296021 1441742558 0.483154 0.492615 0.660461 -0.296021 1441742558 0.483154 0.492615 0.660461 -0.296021 1441742558 0.483154 0.492615 0.660461 -0.296021 1441742558 0.510681 0.427429 0.704285 -0.245850 1441742558 0.510681 0.427429 0.704285 -0.245850 1441742558 0.510681 0.427429 0.704285 -0.245850 1441742558 0.510681 0.427429 0.704285 -0.245850 1441742558 0.510681 0.427429 0.704285 -0.245850 1441742558 0.510681 0.427429 0.704285 -0.245850 1441742558 0.510681 0.427429 0.704285 -0.245850 1441742558 0.527344 0.371033 0.735046 -0.209534 1441742558 0.527344 0.371033 0.735046 -0.209534 1441742558 0.527344 0.371033 0.735046 -0.209534 1441742558 0.527344 0.371033 0.735046 -0.209534 1441742558 0.527344 0.371033 0.735046 -0.209534 1441742558 0.527344 0.371033 0.735046 -0.209534 1441742558 0.536743 0.336609 0.749451 -0.191895 1441742559 0.536743 0.336609 0.749451 -0.191895 1441742559 0.536743 0.336609 0.749451 -0.191895 1441742559 0.536743 0.336609 0.749451 -0.191895 1441742559 0.536743 0.336609 0.749451 -0.191895 1441742559 0.539124 0.323547 0.754028 -0.189880 1441742559 0.539124 0.323547 0.754028 -0.189880 1441742559 0.539124 0.323547 0.754028 -0.189880 1441742559 0.539124 0.323547 0.754028 -0.189880 1441742559 0.539124 0.323547 0.754028 -0.189880 1441742559 0.539124 0.323547 0.754028 -0.189880 1441742559 0.539124 0.323547 0.754028 -0.189880 1441742559 0.533691 0.334106 0.749146 -0.205505 1441742559 0.533691 0.334106 0.749146 -0.205505 1441742559 0.533691 0.334106 0.749146 -0.205505 1441742559 0.533691 0.334106 0.749146 -0.205505 1441742559 0.520935 0.366394 0.734131 -0.235107 1441742559 0.520935 0.366394 0.734131 -0.235107 1441742559 0.520935 0.366394 0.734131 -0.235107 1441742559 0.520935 0.366394 0.734131 -0.235107 1441742559 0.520935 0.366394 0.734131 -0.235107 1441742559 0.520935 0.366394 0.734131 -0.235107 1441742559 0.520935 0.366394 0.734131 -0.235107 1441742559 0.498779 0.416443 0.708069 -0.276428 1441742559 0.498779 0.416443 0.708069 -0.276428 1441742559 0.498779 0.416443 0.708069 -0.276428 1441742559 0.498779 0.416443 0.708069 -0.276428 1441742559 0.498779 0.416443 0.708069 -0.276428 1441742559 0.465454 0.479126 0.670166 -0.323364 1441742559 0.465454 0.479126 0.670166 -0.323364 1441742559 0.465454 0.479126 0.670166 -0.323364 1441742559 0.465454 0.479126 0.670166 -0.323364 1441742559 0.465454 0.479126 0.670166 -0.323364 1441742559 0.465454 0.479126 0.670166 -0.323364 1441742559 0.465454 0.479126 0.670166 -0.323364 1441742559 0.428528 0.544189 0.619202 -0.369812 1441742559 0.428528 0.544189 0.619202 -0.369812 1441742559 0.428528 0.544189 0.619202 -0.369812 1441742559 0.428528 0.544189 0.619202 -0.369812 1441742559 0.428528 0.544189 0.619202 -0.369812 1441742559 0.428528 0.544189 0.619202 -0.369812 1441742559 0.390564 0.604370 0.557190 -0.414246 1441742559 0.390564 0.604370 0.557190 -0.414246 1441742559 0.390564 0.604370 0.557190 -0.414246 1441742559 0.390564 0.604370 0.557190 -0.414246 1441742559 0.390564 0.604370 0.557190 -0.414246 1441742559 0.390564 0.604370 0.557190 -0.414246 1441742559 0.340271 0.661255 0.486877 -0.458130 1441742559 0.340271 0.661255 0.486877 -0.458130 1441742559 0.340271 0.661255 0.486877 -0.458130 1441742559 0.340271 0.661255 0.486877 -0.458130 1441742559 0.340271 0.661255 0.486877 -0.458130 1441742559 0.340271 0.661255 0.486877 -0.458130 1441742559 0.276855 0.714050 0.407898 -0.497009 1441742559 0.276855 0.714050 0.407898 -0.497009 1441742559 0.276855 0.714050 0.407898 -0.497009 1441742559 0.276855 0.714050 0.407898 -0.497009 1441742559 0.276855 0.714050 0.407898 -0.497009 1441742559 0.276855 0.714050 0.407898 -0.497009 1441742559 0.276855 0.714050 0.407898 -0.497009 1441742559 0.210327 0.758057 0.322083 -0.526611 1441742559 0.210327 0.758057 0.322083 -0.526611 1441742559 0.210327 0.758057 0.322083 -0.526611 1441742559 0.210327 0.758057 0.322083 -0.526611 1441742559 0.210327 0.758057 0.322083 -0.526611 1441742559 0.210327 0.758057 0.322083 -0.526611 1441742559 0.150024 0.788879 0.238281 -0.546204 1441742559 0.150024 0.788879 0.238281 -0.546204 1441742559 0.150024 0.788879 0.238281 -0.546204 1441742559 0.150024 0.788879 0.238281 -0.546204 1441742559 0.150024 0.788879 0.238281 -0.546204 1441742559 0.150024 0.788879 0.238281 -0.546204 1441742559 0.102295 0.809265 0.164246 -0.554565 1441742559 0.102295 0.809265 0.164246 -0.554565 1441742559 0.102295 0.809265 0.164246 -0.554565 1441742559 0.102295 0.809265 0.164246 -0.554565 1441742559 0.102295 0.809265 0.164246 -0.554565 1441742559 0.102295 0.809265 0.164246 -0.554565 1441742559 0.072571 0.818359 0.106567 -0.559998 1441742559 0.072571 0.818359 0.106567 -0.559998 1441742559 0.072571 0.818359 0.106567 -0.559998 1441742559 0.072571 0.818359 0.106567 -0.559998 1441742559 0.072571 0.818359 0.106567 -0.559998 1441742559 0.072571 0.818359 0.106567 -0.559998 1441742559 0.057617 0.822083 0.073730 -0.561584 1441742559 0.057617 0.822083 0.073730 -0.561584 1441742559 0.057617 0.822083 0.073730 -0.561584 1441742559 0.057617 0.822083 0.073730 -0.561584 1441742559 0.057617 0.822083 0.073730 -0.561584 1441742559 0.057617 0.822083 0.073730 -0.561584 1441742559 0.059326 0.822998 0.065979 -0.561035 1441742559 0.059326 0.822998 0.065979 -0.561035 1441742559 0.059326 0.822998 0.065979 -0.561035 1441742559 0.059326 0.822998 0.065979 -0.561035 1441742559 0.059326 0.822998 0.065979 -0.561035 1441742559 0.059326 0.822998 0.065979 -0.561035 1441742559 0.059326 0.822998 0.065979 -0.561035 1441742559 0.073364 0.821594 0.081421 -0.559448 1441742559 0.073364 0.821594 0.081421 -0.559448 1441742559 0.073364 0.821594 0.081421 -0.559448 1441742559 0.073364 0.821594 0.081421 -0.559448 1441742559 0.073364 0.821594 0.081421 -0.559448 1441742559 0.100098 0.816895 0.117004 -0.555847 1441742559 0.100098 0.816895 0.117004 -0.555847 1441742559 0.100098 0.816895 0.117004 -0.555847 1441742559 0.100098 0.816895 0.117004 -0.555847 1441742559 0.100098 0.816895 0.117004 -0.555847 1441742559 0.100098 0.816895 0.117004 -0.555847 1441742559 0.100098 0.816895 0.117004 -0.555847 1441742559 0.139893 0.806213 0.167969 -0.549805 1441742559 0.139893 0.806213 0.167969 -0.549805 1441742560 0.139893 0.806213 0.167969 -0.549805 1441742560 0.139893 0.806213 0.167969 -0.549805 1441742560 0.139893 0.806213 0.167969 -0.549805 1441742560 0.139893 0.806213 0.167969 -0.549805 1441742560 0.189941 0.787415 0.231873 -0.538635 1441742560 0.189941 0.787415 0.231873 -0.538635 1441742560 0.189941 0.787415 0.231873 -0.538635 1441742560 0.189941 0.787415 0.231873 -0.538635 1441742560 0.189941 0.787415 0.231873 -0.538635 1441742560 0.189941 0.787415 0.231873 -0.538635 1441742560 0.248169 0.759644 0.302979 -0.519226 1441742560 0.248169 0.759644 0.302979 -0.519226 1441742560 0.248169 0.759644 0.302979 -0.519226 1441742560 0.248169 0.759644 0.302979 -0.519226 1441742560 0.248169 0.759644 0.302979 -0.519226 1441742560 0.248169 0.759644 0.302979 -0.519226 1441742560 0.248169 0.759644 0.302979 -0.519226 1441742560 0.311218 0.723511 0.375793 -0.488281 1441742560 0.311218 0.723511 0.375793 -0.488281 1441742560 0.311218 0.723511 0.375793 -0.488281 1441742560 0.311218 0.723511 0.375793 -0.488281 1441742560 0.311218 0.723511 0.375793 -0.488281 1441742560 0.311218 0.723511 0.375793 -0.488281 1441742560 0.371155 0.676270 0.449646 -0.450195 1441742560 0.371155 0.676270 0.449646 -0.450195 1441742560 0.371155 0.676270 0.449646 -0.450195 1441742560 0.371155 0.676270 0.449646 -0.450195 1441742560 0.371155 0.676270 0.449646 -0.450195 1441742560 0.371155 0.676270 0.449646 -0.450195 1441742560 0.371155 0.676270 0.449646 -0.450195 1441742560 0.426697 0.619263 0.520447 -0.404419 1441742560 0.426697 0.619263 0.520447 -0.404419 1441742560 0.426697 0.619263 0.520447 -0.404419 1441742560 0.426697 0.619263 0.520447 -0.404419 1441742560 0.426697 0.619263 0.520447 -0.404419 1441742560 0.426697 0.619263 0.520447 -0.404419 1441742560 0.470093 0.558716 0.586426 -0.350464 1441742560 0.470093 0.558716 0.586426 -0.350464 1441742560 0.470093 0.558716 0.586426 -0.350464 1441742560 0.470093 0.558716 0.586426 -0.350464 1441742560 0.470093 0.558716 0.586426 -0.350464 1441742560 0.470093 0.558716 0.586426 -0.350464 1441742560 0.470093 0.558716 0.586426 -0.350464 1441742560 0.500732 0.499939 0.641052 -0.297119 1441742560 0.500732 0.499939 0.641052 -0.297119 1441742560 0.500732 0.499939 0.641052 -0.297119 1441742560 0.500732 0.499939 0.641052 -0.297119 1441742560 0.500732 0.499939 0.641052 -0.297119 1441742560 0.500732 0.499939 0.641052 -0.297119 1441742560 0.516968 0.448303 0.685547 -0.248474 1441742560 0.516968 0.448303 0.685547 -0.248474 1441742560 0.516968 0.448303 0.685547 -0.248474 1441742560 0.516968 0.448303 0.685547 -0.248474 1441742560 0.516968 0.448303 0.685547 -0.248474 1441742560 0.516968 0.448303 0.685547 -0.248474 1441742560 0.528687 0.404480 0.714172 -0.216309 1441742560 0.528687 0.404480 0.714172 -0.216309 1441742560 0.528687 0.404480 0.714172 -0.216309 1441742560 0.528687 0.404480 0.714172 -0.216309 1441742560 0.528687 0.404480 0.714172 -0.216309 1441742560 0.537964 0.374756 0.728699 -0.197693 1441742560 0.537964 0.374756 0.728699 -0.197693 1441742560 0.537964 0.374756 0.728699 -0.197693 1441742560 0.537964 0.374756 0.728699 -0.197693 1441742560 0.537964 0.374756 0.728699 -0.197693 1441742560 0.537964 0.374756 0.728699 -0.197693 1441742560 0.537964 0.374756 0.728699 -0.197693 1441742560 0.540833 0.362061 0.734070 -0.193604 1441742560 0.540833 0.362061 0.734070 -0.193604 1441742560 0.540833 0.362061 0.734070 -0.193604 1441742560 0.540833 0.362061 0.734070 -0.193604 1441742560 0.540833 0.362061 0.734070 -0.193604 1441742560 0.540833 0.362061 0.734070 -0.193604 1441742560 0.535034 0.370728 0.729858 -0.208679 1441742560 0.535034 0.370728 0.729858 -0.208679 1441742560 0.535034 0.370728 0.729858 -0.208679 1441742560 0.535034 0.370728 0.729858 -0.208679 1441742560 0.535034 0.370728 0.729858 -0.208679 1441742560 0.520935 0.401428 0.714539 -0.238464 1441742560 0.520935 0.401428 0.714539 -0.238464 1441742560 0.520935 0.401428 0.714539 -0.238464 1441742560 0.520935 0.401428 0.714539 -0.238464 1441742560 0.520935 0.401428 0.714539 -0.238464 1441742560 0.520935 0.401428 0.714539 -0.238464 1441742560 0.497620 0.448669 0.687805 -0.279114 1441742560 0.497620 0.448669 0.687805 -0.279114 1441742560 0.497620 0.448669 0.687805 -0.279114 1441742560 0.497620 0.448669 0.687805 -0.279114 1441742560 0.497620 0.448669 0.687805 -0.279114 1441742560 0.497620 0.448669 0.687805 -0.279114 1441742560 0.463806 0.507629 0.647400 -0.328613 1441742560 0.463806 0.507629 0.647400 -0.328613 1441742560 0.463806 0.507629 0.647400 -0.328613 1441742560 0.463806 0.507629 0.647400 -0.328613 1441742560 0.463806 0.507629 0.647400 -0.328613 1441742560 0.463806 0.507629 0.647400 -0.328613 1441742560 0.419434 0.573120 0.591248 -0.382019 1441742560 0.419434 0.573120 0.591248 -0.382019 1441742560 0.419434 0.573120 0.591248 -0.382019 1441742560 0.419434 0.573120 0.591248 -0.382019 1441742560 0.419434 0.573120 0.591248 -0.382019 1441742560 0.419434 0.573120 0.591248 -0.382019 1441742560 0.419434 0.573120 0.591248 -0.382019 1441742560 0.368530 0.636963 0.521912 -0.431274 1441742560 0.368530 0.636963 0.521912 -0.431274 1441742560 0.368530 0.636963 0.521912 -0.431274 1441742560 0.368530 0.636963 0.521912 -0.431274 1441742560 0.368530 0.636963 0.521912 -0.431274 1441742560 0.368530 0.636963 0.521912 -0.431274 1441742560 0.310852 0.692749 0.442505 -0.477051 1441742560 0.310852 0.692749 0.442505 -0.477051 1441742560 0.310852 0.692749 0.442505 -0.477051 1441742561 0.310852 0.692749 0.442505 -0.477051 1441742561 0.310852 0.692749 0.442505 -0.477051 1441742561 0.310852 0.692749 0.442505 -0.477051 1441742561 0.244080 0.737000 0.352783 -0.522217 1441742561 0.244080 0.737000 0.352783 -0.522217 1441742561 0.244080 0.737000 0.352783 -0.522217 1441742561 0.244080 0.737000 0.352783 -0.522217 1441742561 0.244080 0.737000 0.352783 -0.522217 1441742561 0.244080 0.737000 0.352783 -0.522217 1441742561 0.174622 0.771057 0.264893 -0.552002 1441742561 0.174622 0.771057 0.264893 -0.552002 1441742561 0.174622 0.771057 0.264893 -0.552002 1441742561 0.174622 0.771057 0.264893 -0.552002 1441742561 0.174622 0.771057 0.264893 -0.552002 1441742561 0.174622 0.771057 0.264893 -0.552002 1441742561 0.120178 0.791870 0.187683 -0.568542 1441742561 0.120178 0.791870 0.187683 -0.568542 1441742561 0.120178 0.791870 0.187683 -0.568542 1441742561 0.120178 0.791870 0.187683 -0.568542 1441742561 0.120178 0.791870 0.187683 -0.568542 1441742561 0.120178 0.791870 0.187683 -0.568542 1441742561 0.120178 0.791870 0.187683 -0.568542 1441742561 0.078613 0.804382 0.128906 -0.574585 1441742561 0.078613 0.804382 0.128906 -0.574585 1441742561 0.078613 0.804382 0.128906 -0.574585 1441742561 0.078613 0.804382 0.128906 -0.574585 1441742561 0.078613 0.804382 0.128906 -0.574585 1441742561 0.078613 0.804382 0.128906 -0.574585 1441742561 0.056396 0.809814 0.090271 -0.576965 1441742561 0.056396 0.809814 0.090271 -0.576965 1441742561 0.056396 0.809814 0.090271 -0.576965 1441742561 0.056396 0.809814 0.090271 -0.576965 1441742561 0.056396 0.809814 0.090271 -0.576965 1441742561 0.056396 0.809814 0.090271 -0.576965 1441742561 0.056396 0.809814 0.090271 -0.576965 1441742561 0.048706 0.811951 0.073486 -0.577026 1441742561 0.048706 0.811951 0.073486 -0.577026 1441742561 0.048706 0.811951 0.073486 -0.577026 1441742561 0.048706 0.811951 0.073486 -0.577026 1441742561 0.048706 0.811951 0.073486 -0.577026 1441742561 0.048706 0.811951 0.073486 -0.577026 1441742561 0.058716 0.812134 0.078613 -0.575195 1441742561 0.058716 0.812134 0.078613 -0.575195 1441742561 0.058716 0.812134 0.078613 -0.575195 1441742561 0.058716 0.812134 0.078613 -0.575195 1441742561 0.058716 0.812134 0.078613 -0.575195 1441742561 0.058716 0.812134 0.078613 -0.575195 1441742561 0.087708 0.809692 0.107788 -0.570129 1441742561 0.087708 0.809692 0.107788 -0.570129 1441742561 0.087708 0.809692 0.107788 -0.570129 1441742561 0.087708 0.809692 0.107788 -0.570129 1441742561 0.087708 0.809692 0.107788 -0.570129 1441742561 0.087708 0.809692 0.107788 -0.570129 1441742561 0.087708 0.809692 0.107788 -0.570129 1441742561 0.128479 0.802002 0.158203 -0.561401 1441742561 0.128479 0.802002 0.158203 -0.561401 1441742561 0.128479 0.802002 0.158203 -0.561401 1441742561 0.128479 0.802002 0.158203 -0.561401 1441742561 0.128479 0.802002 0.158203 -0.561401 1441742561 0.174988 0.786072 0.219421 -0.550720 1441742561 0.174988 0.786072 0.219421 -0.550720 1441742561 0.174988 0.786072 0.219421 -0.550720 1441742561 0.174988 0.786072 0.219421 -0.550720 1441742561 0.174988 0.786072 0.219421 -0.550720 1441742561 0.174988 0.786072 0.219421 -0.550720 1441742561 0.227539 0.762268 0.288025 -0.533081 1441742561 0.227539 0.762268 0.288025 -0.533081 1441742561 0.227539 0.762268 0.288025 -0.533081 1441742561 0.227539 0.762268 0.288025 -0.533081 1441742561 0.227539 0.762268 0.288025 -0.533081 1441742561 0.227539 0.762268 0.288025 -0.533081 1441742561 0.227539 0.762268 0.288025 -0.533081 1441742561 0.287781 0.728943 0.361938 -0.504761 1441742561 0.287781 0.728943 0.361938 -0.504761 1441742561 0.287781 0.728943 0.361938 -0.504761 1441742561 0.287781 0.728943 0.361938 -0.504761 1441742561 0.287781 0.728943 0.361938 -0.504761 1441742561 0.287781 0.728943 0.361938 -0.504761 1441742561 0.351257 0.685120 0.439941 -0.462219 1441742561 0.351257 0.685120 0.439941 -0.462219 1441742561 0.351257 0.685120 0.439941 -0.462219 1441742561 0.351257 0.685120 0.439941 -0.462219 1441742561 0.351257 0.685120 0.439941 -0.462219 1441742561 0.351257 0.685120 0.439941 -0.462219 1441742561 0.411011 0.628235 0.518616 -0.409058 1441742561 0.411011 0.628235 0.518616 -0.409058 1441742561 0.411011 0.628235 0.518616 -0.409058 1441742561 0.411011 0.628235 0.518616 -0.409058 1441742561 0.411011 0.628235 0.518616 -0.409058 1441742561 0.411011 0.628235 0.518616 -0.409058 1441742561 0.411011 0.628235 0.518616 -0.409058 1441742561 0.457031 0.565063 0.590454 -0.350830 1441742561 0.457031 0.565063 0.590454 -0.350830 1441742561 0.457031 0.565063 0.590454 -0.350830 1441742561 0.457031 0.565063 0.590454 -0.350830 1441742561 0.457031 0.565063 0.590454 -0.350830 1441742561 0.457031 0.565063 0.590454 -0.350830 1441742561 0.489563 0.500183 0.647766 -0.300781 1441742561 0.489563 0.500183 0.647766 -0.300781 1441742561 0.489563 0.500183 0.647766 -0.300781 1441742561 0.489563 0.500183 0.647766 -0.300781 1441742561 0.489563 0.500183 0.647766 -0.300781 1441742561 0.489563 0.500183 0.647766 -0.300781 1441742561 0.489563 0.500183 0.647766 -0.300781 1441742561 0.510010 0.443237 0.690491 -0.257996 1441742561 0.510010 0.443237 0.690491 -0.257996 1441742561 0.510010 0.443237 0.690491 -0.257996 1441742561 0.510010 0.443237 0.690491 -0.257996 1441742561 0.510010 0.443237 0.690491 -0.257996 1441742561 0.510010 0.443237 0.690491 -0.257996 1441742561 0.527405 0.396545 0.715759 -0.228577 1441742561 0.527405 0.396545 0.715759 -0.228577 1441742561 0.527405 0.396545 0.715759 -0.228577 1441742561 0.527405 0.396545 0.715759 -0.228577 1441742562 0.527405 0.396545 0.715759 -0.228577 1441742562 0.527405 0.396545 0.715759 -0.228577 1441742562 0.535217 0.368652 0.729980 -0.211304 1441742562 0.535217 0.368652 0.729980 -0.211304 1441742562 0.535217 0.368652 0.729980 -0.211304 1441742562 0.535217 0.368652 0.729980 -0.211304 1441742562 0.535217 0.368652 0.729980 -0.211304 1441742562 0.535217 0.368652 0.729980 -0.211304 1441742562 0.536133 0.357483 0.736145 -0.206848 1441742562 0.536133 0.357483 0.736145 -0.206848 1441742562 0.536133 0.357483 0.736145 -0.206848 1441742562 0.536133 0.357483 0.736145 -0.206848 1441742562 0.536133 0.357483 0.736145 -0.206848 1441742562 0.536133 0.357483 0.736145 -0.206848 1441742562 0.536133 0.357483 0.736145 -0.206848 1441742562 0.531433 0.364197 0.732361 -0.220337 1441742562 0.531433 0.364197 0.732361 -0.220337 1441742562 0.531433 0.364197 0.732361 -0.220337 1441742562 0.531433 0.364197 0.732361 -0.220337 1441742562 0.531433 0.364197 0.732361 -0.220337 1441742562 0.531433 0.364197 0.732361 -0.220337 1441742562 0.517700 0.392883 0.718140 -0.248596 1441742562 0.517700 0.392883 0.718140 -0.248596 1441742562 0.517700 0.392883 0.718140 -0.248596 1441742562 0.517700 0.392883 0.718140 -0.248596 1441742562 0.517700 0.392883 0.718140 -0.248596 1441742562 0.517700 0.392883 0.718140 -0.248596 1441742562 0.497131 0.436707 0.693176 -0.285645 1441742562 0.497131 0.436707 0.693176 -0.285645 1441742562 0.497131 0.436707 0.693176 -0.285645 1441742562 0.497131 0.436707 0.693176 -0.285645 1441742562 0.497131 0.436707 0.693176 -0.285645 1441742562 0.471680 0.488708 0.656799 -0.327393 1441742562 0.471680 0.488708 0.656799 -0.327393 1441742562 0.471680 0.488708 0.656799 -0.327393 1441742562 0.471680 0.488708 0.656799 -0.327393 1441742562 0.471680 0.488708 0.656799 -0.327393 1441742562 0.471680 0.488708 0.656799 -0.327393 1441742562 0.471680 0.488708 0.656799 -0.327393 1441742562 0.443115 0.542358 0.611023 -0.368835 1441742562 0.443115 0.542358 0.611023 -0.368835 1441742562 0.443115 0.542358 0.611023 -0.368835 1441742562 0.443115 0.542358 0.611023 -0.368835 1441742562 0.443115 0.542358 0.611023 -0.368835 1441742562 0.409485 0.592529 0.559265 -0.410400 1441742562 0.409485 0.592529 0.559265 -0.410400 1441742562 0.409485 0.592529 0.559265 -0.410400 1441742562 0.409485 0.592529 0.559265 -0.410400 1441742562 0.409485 0.592529 0.559265 -0.410400 1441742562 0.409485 0.592529 0.559265 -0.410400 1441742562 0.360901 0.643616 0.496765 -0.456848 1441742562 0.360901 0.643616 0.496765 -0.456848 1441742562 0.360901 0.643616 0.496765 -0.456848 1441742562 0.360901 0.643616 0.496765 -0.456848 1441742562 0.360901 0.643616 0.496765 -0.456848 1441742562 0.360901 0.643616 0.496765 -0.456848 1441742562 0.360901 0.643616 0.496765 -0.456848 1441742562 
0.380676 0.639587 0.515747 -0.424194 1441742565 0.380676 0.639587 0.515747 -0.424194 1441742565 0.380676 0.639587 0.515747 -0.424194 1441742565 0.380676 0.639587 0.515747 -0.424194 1441742565 0.380676 0.639587 0.515747 -0.424194 1441742565 0.402039 0.619568 0.540894 -0.402283 1441742565 0.402039 0.619568 0.540894 -0.402283 1441742565 0.402039 0.619568 0.540894 -0.402283 1441742565 0.402039 0.619568 0.540894 -0.402283 1441742565 0.402039 0.619568 0.540894 -0.402283 1441742565 0.402039 0.619568 0.540894 -0.402283 1441742565 0.426208 0.592712 0.571777 -0.374207 1441742565 0.426208 0.592712 0.571777 -0.374207 1441742565 0.426208 0.592712 0.571777 -0.374207 1441742565 0.426208 0.592712 0.571777 -0.374207 1441742565 0.426208 0.592712 0.571777 -0.374207 1441742565 0.426208 0.592712 0.571777 -0.374207 1441742565 0.426208 0.592712 0.571777 -0.374207 1441742565 0.450745 0.558289 0.607178 -0.341187 1441742565 0.450745 0.558289 0.607178 -0.341187 1441742565 0.450745 0.558289 0.607178 -0.341187 1441742565 0.450745 0.558289 0.607178 -0.341187 1441742565 0.450745 0.558289 0.607178 -0.341187 1441742565 0.476501 0.515686 0.643799 -0.304138 1441742565 0.476501 0.515686 0.643799 -0.304138 1441742565 0.476501 0.515686 0.643799 -0.304138 1441742565 0.476501 0.515686 0.643799 -0.304138 1441742565 0.476501 0.515686 0.643799 -0.304138 1441742565 0.476501 0.515686 0.643799 -0.304138 1441742565 0.476501 0.515686 0.643799 -0.304138 1441742565 0.500366 0.465698 0.681396 -0.261536 1441742565 0.500366 0.465698 0.681396 -0.261536 1441742565 0.500366 0.465698 0.681396 -0.261536 1441742565 0.500366 0.465698 0.681396 -0.261536 1441742565 0.500366 0.465698 0.681396 -0.261536 1441742565 0.500366 0.465698 0.681396 -0.261536 1441742565 0.515564 0.418152 0.714417 -0.221069 1441742565 0.515564 0.418152 0.714417 -0.221069 1441742565 0.515564 0.418152 0.714417 -0.221069 1441742565 0.515564 0.418152 0.714417 -0.221069 1441742565 0.515564 0.418152 0.714417 -0.221069 1441742565 0.515564 0.418152 0.714417 -0.221069 1441742565 0.523010 0.377991 0.740295 -0.188354 1441742565 0.523010 0.377991 0.740295 -0.188354 1441742565 0.523010 0.377991 0.740295 -0.188354 1441742565 0.523010 0.377991 0.740295 -0.188354 1441742565 0.523010 0.377991 0.740295 -0.188354 1441742565 0.523010 0.377991 0.740295 -0.188354 1441742565 0.523010 0.377991 0.740295 -0.188354 1441742565 0.525085 0.345154 0.759460 -0.168091 1441742565 0.525085 0.345154 0.759460 -0.168091 1441742565 0.525085 0.345154 0.759460 -0.168091 1441742565 0.525085 0.345154 0.759460 -0.168091 1441742565 0.525085 0.345154 0.759460 -0.168091 1441742565 0.525085 0.345154 0.759460 -0.168091 1441742565 0.521667 0.321045 0.773682 -0.161438 1441742565 0.521667 0.321045 0.773682 -0.161438 1441742565 0.521667 0.321045 0.773682 -0.161438 1441742565 0.521667 0.321045 0.773682 -0.161438 1441742565 0.521667 0.321045 0.773682 -0.161438 1441742565 0.521667 0.321045 0.773682 -0.161438 1441742565 0.518799 0.310791 0.778748 -0.166504 1441742565 0.518799 0.310791 0.778748 -0.166504 1441742565 0.518799 0.310791 0.778748 -0.166504 1441742565 0.518799 0.310791 0.778748 -0.166504 1441742565 0.518799 0.310791 0.778748 -0.166504 1441742565 0.518799 0.310791 0.778748 -0.166504 1441742565 0.516113 0.316772 0.774719 -0.181580 1441742565 0.516113 0.316772 0.774719 -0.181580 1441742565 0.516113 0.316772 0.774719 -0.181580 1441742565 0.516113 0.316772 0.774719 -0.181580 1441742565 0.516113 0.316772 0.774719 -0.181580 1441742565 0.516113 0.316772 0.774719 -0.181580 1441742565 0.508789 0.344299 0.762207 -0.203857 1441742565 0.508789 0.344299 0.762207 -0.203857 1441742565 0.508789 0.344299 0.762207 -0.203857 1441742565 0.508789 0.344299 0.762207 -0.203857 1441742565 0.508789 0.344299 0.762207 -0.203857 1441742565 0.508789 0.344299 0.762207 -0.203857 1441742565 0.495911 0.385742 0.741455 -0.235413 1441742565 0.495911 0.385742 0.741455 -0.235413 1441742565 0.495911 0.385742 0.741455 -0.235413 1441742565 0.495911 0.385742 0.741455 -0.235413 1441742565 0.495911 0.385742 0.741455 -0.235413 1441742565 0.495911 0.385742 0.741455 -0.235413 1441742565 0.495911 0.385742 0.741455 -0.235413 1441742565 0.475586 0.438171 0.710815 -0.276550 1441742565 0.475586 0.438171 0.710815 -0.276550 1441742565 0.475586 0.438171 0.710815 -0.276550 1441742565 0.475586 0.438171 0.710815 -0.276550 1441742565 0.475586 0.438171 0.710815 -0.276550 1441742565 0.475586 0.438171 0.710815 -0.276550 1441742565 0.448059 0.496704 0.669067 -0.323730 1441742565 0.448059 0.496704 0.669067 -0.323730 1441742565 0.448059 0.496704 0.669067 -0.323730 1441742565 0.448059 0.496704 0.669067 -0.323730 1441742565 0.448059 0.496704 0.669067 -0.323730 1441742565 0.448059 0.496704 0.669067 -0.323730 1441742565 0.448059 0.496704 0.669067 -0.323730 1441742565 0.411682 0.557556 0.615723 -0.374878 1441742565 0.411682 0.557556 0.615723 -0.374878 1441742565 0.411682 0.557556 0.615723 -0.374878 1441742565 0.411682 0.557556 0.615723 -0.374878 1441742565 0.411682 0.557556 0.615723 -0.374878 1441742565 0.411682 0.557556 0.615723 -0.374878 1441742565 0.364197 0.618713 0.550537 -0.425903 1441742565 0.364197 0.618713 0.550537 -0.425903 1441742566 0.364197 0.618713 0.550537 -0.425903 1441742566 0.364197 0.618713 0.550537 -0.425903 1441742566 0.364197 0.618713 0.550537 -0.425903 1441742566 0.306091 0.675964 0.472534 -0.475403 1441742566 0.306091 0.675964 0.472534 -0.475403 1441742566 0.306091 0.675964 0.472534 -0.475403 1441742566 0.306091 0.675964 0.472534 -0.475403 1441742566 0.306091 0.675964 0.472534 -0.475403 1441742566 0.306091 0.675964 0.472534 -0.475403 1441742566 0.306091 0.675964 0.472534 -0.475403 1441742566 0.238342 0.727539 0.383118 -0.516724 1441742566 0.238342 0.727539 0.383118 -0.516724 1441742566 0.238342 0.727539 0.383118 -0.516724 1441742566 0.238342 0.727539 0.383118 -0.516724 1441742566 0.238342 0.727539 0.383118 -0.516724 1441742566 0.238342 0.727539 0.383118 -0.516724 1441742566 0.174744 0.769958 0.297302 -0.536804 1441742566 0.174744 0.769958 0.297302 -0.536804 1441742566 0.174744 0.769958 0.297302 -0.536804 1441742566 0.174744 0.769958 0.297302 -0.536804 1441742566 0.174744 0.769958 0.297302 -0.536804 1441742566 0.116638 0.798096 0.215637 -0.550293 1441742566 0.116638 0.798096 0.215637 -0.550293 1441742566 0.116638 0.798096 0.215637 -0.550293 1441742566 0.116638 0.798096 0.215637 -0.550293 1441742566 0.116638 0.798096 0.215637 -0.550293 1441742566 0.116638 0.798096 0.215637 -0.550293 1441742566 0.116638 0.798096 0.215637 -0.550293 1441742566 0.075439 0.815613 0.145569 -0.554871 1441742566 0.075439 0.815613 0.145569 -0.554871 1441742566 0.075439 0.815613 0.145569 -0.554871 1441742566 0.075439 0.815613 0.145569 -0.554871 1441742566 0.075439 0.815613 0.145569 -0.554871 1441742566 0.075439 0.815613 0.145569 -0.554871 1441742566 0.054199 0.822754 0.100525 -0.556824 1441742566 0.054199 0.822754 0.100525 -0.556824 1441742566 0.054199 0.822754 0.100525 -0.556824 1441742566 0.054199 0.822754 0.100525 -0.556824 1441742566 0.054199 0.822754 0.100525 -0.556824 1441742566 0.054199 0.822754 0.100525 -0.556824 1441742566 0.044250 0.825256 0.084229 -0.556641 1441742566 0.044250 0.825256 0.084229 -0.556641 1441742566 0.044250 0.825256 0.084229 -0.556641 1441742566 0.044250 0.825256 0.084229 -0.556641 1441742566 0.044250 0.825256 0.084229 -0.556641 1441742566 0.044250 0.825256 0.084229 -0.556641 1441742566 0.051575 0.824280 0.089417 -0.556702 1441742566 0.051575 0.824280 0.089417 -0.556702 1441742566 0.051575 0.824280 0.089417 -0.556702 1441742566 0.051575 0.824280 0.089417 -0.556702 1441742566 0.051575 0.824280 0.089417 -0.556702 1441742566 0.081787 0.819275 0.121582 -0.554321 1441742566 0.081787 0.819275 0.121582 -0.554321 1441742566 0.081787 0.819275 0.121582 -0.554321 1441742566 0.081787 0.819275 0.121582 -0.554321 1441742566 0.081787 0.819275 0.121582 -0.554321 1441742566 0.081787 0.819275 0.121582 -0.554321 1441742566 0.081787 0.819275 0.121582 -0.554321 1441742566 0.125061 0.808411 0.174500 -0.548035 1441742566 0.125061 0.808411 0.174500 -0.548035 1441742566 0.125061 0.808411 0.174500 -0.548035 1441742566 0.125061 0.808411 0.174500 -0.548035 1441742566 0.125061 0.808411 0.174500 -0.548035 1441742566 0.125061 0.808411 0.174500 -0.548035 1441742566 0.178650 0.790527 0.239258 -0.534729 1441742566 0.178650 0.790527 0.239258 -0.534729 1441742566 0.178650 0.790527 0.239258 -0.534729 1441742566 0.178650 0.790527 0.239258 -0.534729 1441742566 0.178650 0.790527 0.239258 -0.534729 1441742566 0.237793 0.764709 0.310425 -0.512146 1441742566 0.237793 0.764709 0.310425 -0.512146 1441742566 0.237793 0.764709 0.310425 -0.512146 1441742566 0.237793 0.764709 0.310425 -0.512146 1441742566 0.237793 0.764709 0.310425 -0.512146 1441742566 0.237793 0.764709 0.310425 -0.512146 1441742566 0.237793 0.764709 0.310425 -0.512146 1441742566 0.296509 0.730103 0.383423 -0.481628 1441742566 0.296509 0.730103 0.383423 -0.481628 1441742566 0.296509 0.730103 0.383423 -0.481628 1441742566 0.296509 0.730103 0.383423 -0.481628 1441742566 0.296509 0.730103 0.383423 -0.481628 1441742566 0.296509 0.730103 0.383423 -0.481628 1441742566 0.354492 0.686401 0.455505 -0.442383 1441742566 0.354492 0.686401 0.455505 -0.442383 1441742566 0.354492 0.686401 0.455505 -0.442383 1441742566 0.354492 0.686401 0.455505 -0.442383 1441742566 0.354492 0.686401 0.455505 -0.442383 1441742566 0.354492 0.686401 0.455505 -0.442383 1441742566 0.408630 0.631897 0.528076 -0.393372 1441742566 0.408630 0.631897 0.528076 -0.393372 1441742566 0.408630 0.631897 0.528076 -0.393372 1441742566 0.408630 0.631897 0.528076 -0.393372 1441742566 0.408630 0.631897 0.528076 -0.393372 1441742566 0.408630 0.631897 0.528076 -0.393372 1441742566 0.408630 0.631897 0.528076 -0.393372 1441742566 0.456055 0.567627 0.595520 -0.339233 1441742566 0.456055 0.567627 0.595520 -0.339233 1441742566 0.456055 0.567627 0.595520 -0.339233 1441742566 0.456055 0.567627 0.595520 -0.339233 1441742566 0.456055 0.567627 0.595520 -0.339233 1441742566 0.456055 0.567627 0.595520 -0.339233 1441742566 0.490967 0.502380 0.652588 -0.283875 1441742566 0.490967 0.502380 0.652588 -0.283875 1441742566 0.490967 0.502380 0.652588 -0.283875 1441742566 0.490967 0.502380 0.652588 -0.283875 1441742566 0.490967 0.502380 0.652588 -0.283875 1441742566 0.490967 0.502380 0.652588 -0.283875 1441742566 0.490967 0.502380 0.652588 -0.283875 1441742566 0.515991 0.444031 0.694214 -0.233582 1441742566 0.515991 0.444031 0.694214 -0.233582 1441742566 0.515991 0.444031 0.694214 -0.233582 1441742567 0.515991 0.444031 0.694214 -0.233582 1441742567 0.515991 0.444031 0.694214 -0.233582 1441742567 0.515991 0.444031 0.694214 -0.233582 1441742567 0.531921 0.392822 0.722961 -0.199951 1441742567 0.531921 0.392822 0.722961 -0.199951 1441742567 0.531921 0.392822 0.722961 -0.199951 1441742567 0.531921 0.392822 0.722961 -0.199951 1441742567 0.531921 0.392822 0.722961 -0.199951 1441742567 0.531921 0.392822 0.722961 -0.199951 1441742567 0.531921 0.392822 0.722961 -0.199951 1441742567 0.544739 0.358704 0.736389 -0.179626 1441742567 0.544739 0.358704 0.736389 -0.179626 1441742567 0.544739 0.358704 0.736389 -0.179626 1441742567 0.544739 0.358704 0.736389 -0.179626 1441742567 0.544739 0.358704 0.736389 -0.179626 1441742567 0.549500 0.342224 0.744202 -0.164490 1441742567 0.549500 0.342224 0.744202 -0.164490 1441742567 0.549500 0.342224 0.744202 -0.164490 1441742567 0.549500 0.342224 0.744202 -0.164490 1441742567 0.549500 0.342224 0.744202 -0.164490 1441742567 0.549500 0.342224 0.744202 -0.164490 1441742567 0.549500 0.342224 0.744202 -0.164490 1441742567 0.543152 0.345154 0.745972 -0.171204 1441742567 0.543152 0.345154 0.745972 -0.171204 1441742567 0.543152 0.345154 0.745972 -0.171204 1441742567 0.543152 0.345154 0.745972 -0.171204 1441742567 0.543152 0.345154 0.745972 -0.171204 1441742567 0.531372 0.370117 0.736572 -0.194946 1441742567 0.531372 0.370117 0.736572 -0.194946 1441742567 0.531372 0.370117 0.736572 -0.194946 1441742567 0.531372 0.370117 0.736572 -0.194946 1441742567 0.531372 0.370117 0.736572 -0.194946 1441742567 0.531372 0.370117 0.736572 -0.194946 1441742567 0.515442 0.410828 0.715942 -0.229980 1441742567 0.515442 0.410828 0.715942 -0.229980 1441742567 0.515442 0.410828 0.715942 -0.229980 1441742567 0.515442 0.410828 0.715942 -0.229980 1441742567 0.515442 0.410828 0.715942 -0.229980 1441742567 0.515442 0.410828 0.715942 -0.229980 1441742567 0.491028 0.460815 0.686829 -0.273315 1441742567 0.491028 0.460815 0.686829 -0.273315 1441742567 0.491028 0.460815 0.686829 -0.273315 1441742567 0.491028 0.460815 0.686829 -0.273315 1441742567 0.491028 0.460815 0.686829 -0.273315 1441742567 0.491028 0.460815 0.686829 -0.273315 1441742567 0.491028 0.460815 0.686829 -0.273315 1441742567 0.460022 0.517090 0.646790 -0.320251 1441742567 0.460022 0.517090 0.646790 -0.320251 1441742567 0.460022 0.517090 0.646790 -0.320251 1441742567 0.460022 0.517090 0.646790 -0.320251 1441742567 0.460022 0.517090 0.646790 -0.320251 1441742567 0.460022 0.517090 0.646790 -0.320251 1441742567 0.421936 0.576599 0.595581 -0.367065 1441742567 0.421936 0.576599 0.595581 -0.367065 1441742567 0.421936 0.576599 0.595581 -0.367065 1441742567 0.421936 0.576599 0.595581 -0.367065 1441742567 0.421936 0.576599 0.595581 -0.367065 1441742567 0.421936 0.576599 0.595581 -0.367065 1441742567 0.375122 0.637512 0.533508 -0.410095 1441742567 0.375122 0.637512 0.533508 -0.410095 1441742567 0.375122 0.637512 0.533508 -0.410095 1441742567 0.375122 0.637512 0.533508 -0.410095 1441742567 0.375122 0.637512 0.533508 -0.410095 1441742567 0.375122 0.637512 0.533508 -0.410095 1441742567 0.375122 0.637512 0.533508 -0.410095 1441742567 0.322510 0.693176 0.462402 -0.448975 1441742567 0.322510 0.693176 0.462402 -0.448975 1441742567 0.322510 0.693176 0.462402 -0.448975 1441742567 0.322510 0.693176 0.462402 -0.448975 1441742567 0.322510 0.693176 0.462402 -0.448975 1441742567 0.322510 0.693176 0.462402 -0.448975 1441742567 0.263000 0.739746 0.384521 -0.485535 1441742567 0.263000 0.739746 0.384521 -0.485535 1441742567 0.263000 0.739746 0.384521 -0.485535 1441742567 0.263000 0.739746 0.384521 -0.485535 1441742567 0.263000 0.739746 0.384521 -0.485535 1441742567 0.263000 0.739746 0.384521 -0.485535 1441742567 0.200745 0.779358 0.306458 -0.508240 1441742567 0.200745 0.779358 0.306458 -0.508240 1441742567 0.200745 0.779358 0.306458 -0.508240 1441742567 0.200745 0.779358 0.306458 -0.508240 1441742567 0.200745 0.779358 0.306458 -0.508240 1441742567 0.200745 0.779358 0.306458 -0.508240 1441742567 0.142151 0.809143 0.231812 -0.520874 1441742567 0.142151 0.809143 0.231812 -0.520874 1441742567 0.142151 0.809143 0.231812 -0.520874 1441742567 0.142151 0.809143 0.231812 -0.520874 1441742567 0.142151 0.809143 0.231812 -0.520874 1441742567 0.142151 0.809143 0.231812 -0.520874 1441742567 0.098145 0.827026 0.162964 -0.528992 1441742567 0.098145 0.827026 0.162964 -0.528992 1441742567 0.098145 0.827026 0.162964 -0.528992 1441742567 0.098145 0.827026 0.162964 -0.528992 1441742567 0.098145 0.827026 0.162964 -0.528992 1441742567 0.098145 0.827026 0.162964 -0.528992 1441742567 0.098145 0.827026 0.162964 -0.528992 1441742567 0.075256 0.834839 0.108948 -0.534302 1441742567 0.075256 0.834839 0.108948 -0.534302 1441742567 0.075256 0.834839 0.108948 -0.534302 1441742567 0.075256 0.834839 0.108948 -0.534302 1441742567 0.075256 0.834839 0.108948 -0.534302 1441742567 0.075256 0.834839 0.108948 -0.534302 1441742567 0.062988 0.835266 0.079712 -0.540344 1441742567 0.062988 0.835266 0.079712 -0.540344 1441742567 0.062988 0.835266 0.079712 -0.540344 1441742567 0.062988 0.835266 0.079712 -0.540344 1441742567 0.062988 0.835266 0.079712 -0.540344 1441742567 0.062988 0.835266 0.079712 -0.540344 1441742567 0.063354 0.834167 0.076599 -0.542419 1441742567 0.063354 0.834167 0.076599 -0.542419 1441742567 0.063354 0.834167 0.076599 -0.542419 1441742567 0.063354 0.834167 0.076599 -0.542419 1441742567 0.063354 0.834167 0.076599 -0.542419 1441742568 0.063354 0.834167 0.076599 -0.542419 1441742568 0.080994 0.830811 0.097534 -0.541931 1441742568 0.080994 0.830811 0.097534 -0.541931 1441742568 0.080994 0.830811 0.097534 -0.541931 1441742568 0.080994 0.830811 0.097534 -0.541931 1441742568 0.080994 0.830811 0.097534 -0.541931 1441742568 0.080994 0.830811 0.097534 -0.541931 1441742568 0.080994 0.830811 0.097534 -0.541931 1441742568 0.114685 0.823120 0.141541 -0.537842 1441742568 0.114685 0.823120 0.141541 -0.537842 1441742568 0.114685 0.823120 0.141541 -0.537842 1441742568 0.114685 0.823120 0.141541 -0.537842 1441742568 0.114685 0.823120 0.141541 -0.537842 1441742568 0.114685 0.823120 0.141541 -0.537842 1441742568 0.161255 0.808960 0.201965 -0.528015 1441742568 0.161255 0.808960 0.201965 -0.528015 1441742568 0.161255 0.808960 0.201965 -0.528015 1441742568 0.161255 0.808960 0.201965 -0.528015 1441742568 0.161255 0.808960 0.201965 -0.528015 1441742568 0.161255 0.808960 0.201965 -0.528015 1441742568 0.217407 0.785217 0.271729 -0.512146 1441742568 0.217407 0.785217 0.271729 -0.512146 1441742568 0.217407 0.785217 0.271729 -0.512146 1441742568 0.217407 0.785217 0.271729 -0.512146 1441742568 0.217407 0.785217 0.271729 -0.512146 1441742568 0.217407 0.785217 0.271729 -0.512146 1441742568 0.217407 0.785217 0.271729 -0.512146 1441742568 0.275879 0.752258 0.346802 -0.487488 1441742568 0.275879 0.752258 0.346802 -0.487488 1441742568 0.275879 0.752258 0.346802 -0.487488 1441742568 0.275879 0.752258 0.346802 -0.487488 1441742568 0.275879 0.752258 0.346802 -0.487488 1441742568 0.275879 0.752258 0.346802 -0.487488 1441742568 0.333923 0.709412 0.420654 -0.456299 1441742568 0.333923 0.709412 0.420654 -0.456299 1441742568 0.333923 0.709412 0.420654 -0.456299 1441742568 0.333923 0.709412 0.420654 -0.456299 1441742568 0.333923 0.709412 0.420654 -0.456299 1441742568 0.333923 0.709412 0.420654 -0.456299 1441742568 0.333923 0.709412 0.420654 -0.456299 1441742568 0.394897 0.654968 0.491150 -0.416870 1441742568 0.394897 0.654968 0.491150 -0.416870 1441742568 0.394897 0.654968 0.491150 -0.416870 1441742568 0.394897 0.654968 0.491150 -0.416870 1441742568 0.394897 0.654968 0.491150 -0.416870 1441742568 0.394897 0.654968 0.491150 -0.416870 1441742568 0.457214 0.588379 0.563904 -0.355896 1441742568 0.457214 0.588379 0.563904 -0.355896 1441742568 0.457214 0.588379 0.563904 -0.355896 1441742568 0.457214 0.588379 0.563904 -0.355896 1441742568 0.457214 0.588379 0.563904 -0.355896 1441742568 0.457214 0.588379 0.563904 -0.355896 1441742568 0.498169 0.517151 0.630249 -0.295227 1441742568 0.498169 0.517151 0.630249 -0.295227 1441742568 0.498169 0.517151 0.630249 -0.295227 1441742568 0.498169 0.517151 0.630249 -0.295227 1441742568 0.498169 0.517151 0.630249 -0.295227 1441742568 0.498169 0.517151 0.630249 -0.295227 1441742568 0.522461 0.455078 0.678894 -0.242798 1441742568 0.522461 0.455078 0.678894 -0.242798 1441742568 0.522461 0.455078 0.678894 -0.242798 1441742568 0.522461 0.455078 0.678894 -0.242798 1441742568 0.522461 0.455078 0.678894 -0.242798 1441742568 0.522461 0.455078 0.678894 -0.242798 1441742568 0.522461 0.455078 0.678894 -0.242798 1441742568 0.541138 0.400391 0.712585 -0.197510 1441742568 0.541138 0.400391 0.712585 -0.197510 1441742568 0.541138 0.400391 0.712585 -0.197510 1441742568 0.541138 0.400391 0.712585 -0.197510 1441742568 0.541138 0.400391 0.712585 -0.197510 1441742568 0.541138 0.400391 0.712585 -0.197510 1441742568 0.549744 0.362122 0.733398 -0.169373 1441742568 0.549744 0.362122 0.733398 -0.169373 1441742568 0.549744 0.362122 0.733398 -0.169373 1441742568 0.549744 0.362122 0.733398 -0.169373 1441742568 0.549744 0.362122 0.733398 -0.169373 1441742568 0.549744 0.362122 0.733398 -0.169373 1441742568 0.549011 0.347412 0.742371 -0.163391 1441742568 0.549011 0.347412 0.742371 -0.163391 1441742568 0.549011 0.347412 0.742371 -0.163391 1441742568 0.549011 0.347412 0.742371 -0.163391 1441742568 0.549011 0.347412 0.742371 -0.163391 1441742568 0.549011 0.347412 0.742371 -0.163391 1441742568 0.544189 0.352234 0.739075 -0.182922 1441742568 0.544189 0.352234 0.739075 -0.182922 1441742568 0.544189 0.352234 0.739075 -0.182922 1441742568 0.544189 0.352234 0.739075 -0.182922 1441742568 0.544189 0.352234 0.739075 -0.182922 1441742568 0.544189 0.352234 0.739075 -0.182922 1441742568 0.532166 0.381897 0.724670 -0.213806 1441742568 0.532166 0.381897 0.724670 -0.213806 1441742568 0.532166 0.381897 0.724670 -0.213806 1441742568 0.532166 0.381897 0.724670 -0.213806 1441742568 0.532166 0.381897 0.724670 -0.213806 1441742568 0.532166 0.381897 0.724670 -0.213806 1441742568 0.511658 0.430237 0.700317 -0.250183 1441742568 0.511658 0.430237 0.700317 -0.250183 1441742568 0.511658 0.430237 0.700317 -0.250183 1441742568 0.511658 0.430237 0.700317 -0.250183 1441742568 0.511658 0.430237 0.700317 -0.250183 1441742568 0.511658 0.430237 0.700317 -0.250183 1441742568 0.483826 0.487305 0.663696 -0.296448 1441742568 0.483826 0.487305 0.663696 -0.296448 1441742568 0.483826 0.487305 0.663696 -0.296448 1441742568 0.483826 0.487305 0.663696 -0.296448 1441742568 0.483826 0.487305 0.663696 -0.296448 1441742568 0.483826 0.487305 0.663696 -0.296448 1441742568 0.447083 0.550049 0.612122 -0.350342 1441742568 0.447083 0.550049 0.612122 -0.350342 1441742568 0.447083 0.550049 0.612122 -0.350342 1441742568 0.447083 0.550049 0.612122 -0.350342 1441742568 0.447083 0.550049 0.612122 -0.350342 1441742568 0.447083 0.550049 0.612122 -0.350342 1441742569 0.400940 0.612488 0.550415 -0.401367 1441742569 0.400940 0.612488 0.550415 -0.401367 1441742569 0.400940 0.612488 0.550415 -0.401367 1441742569 0.400940 0.612488 0.550415 -0.401367 1441742569 0.400940 0.612488 0.550415 -0.401367 1441742569 0.400940 0.612488 0.550415 -0.401367 1441742569 0.344360 0.670715 0.477417 -0.451233 1441742569 0.344360 0.670715 0.477417 -0.451233 1441742569 0.344360 0.670715 0.477417 -0.451233 1441742569 0.344360 0.670715 0.477417 -0.451233 1441742569 0.344360 0.670715 0.477417 -0.451233 1441742569 0.344360 0.670715 0.477417 -0.451233 1441742569 0.279602 0.723694 0.394653 -0.492249 1441742569 0.279602 0.723694 0.394653 -0.492249 1441742569 0.279602 0.723694 0.394653 -0.492249 1441742569 0.279602 0.723694 0.394653 -0.492249 1441742569 0.279602 0.723694 0.394653 -0.492249 1441742569 0.279602 0.723694 0.394653 -0.492249 1441742569 0.279602 0.723694 0.394653 -0.492249 1441742569 0.213379 0.764832 0.312256 -0.521484 1441742569 0.213379 0.764832 0.312256 -0.521484 1441742569 0.213379 0.764832 0.312256 -0.521484 1441742569 0.213379 0.764832 0.312256 -0.521484 1441742569 0.213379 0.764832 0.312256 -0.521484 1441742569 0.213379 0.764832 0.312256 -0.521484 1441742569 0.151917 0.794067 0.232117 -0.540771 1441742569 0.151917 0.794067 0.232117 -0.540771 1441742569 0.151917 0.794067 0.232117 -0.540771 1441742569 0.151917 0.794067 0.232117 -0.540771 1441742569 0.151917 0.794067 0.232117 -0.540771 1441742569 0.151917 0.794067 0.232117 -0.540771 1441742569 0.103882 0.813416 0.162903 -0.548645 1441742569 0.103882 0.813416 0.162903 -0.548645 1441742569 0.103882 0.813416 0.162903 -0.548645 1441742569 0.103882 0.813416 0.162903 -0.548645 1441742569 0.103882 0.813416 0.162903 -0.548645 1441742569 0.103882 0.813416 0.162903 -0.548645 1441742569 0.103882 0.813416 0.162903 -0.548645 1441742569 0.072876 0.822449 0.113464 -0.552612 1441742569 0.072876 0.822449 0.113464 -0.552612 1441742569 0.072876 0.822449 0.113464 -0.552612 1441742569 0.072876 0.822449 0.113464 -0.552612 1441742569 0.072876 0.822449 0.113464 -0.552612 1441742569 0.072876 0.822449 0.113464 -0.552612 1441742569 0.072876 0.822449 0.113464 -0.552612 1441742569 0.058167 0.826050 0.086914 -0.553772 1441742569 0.058167 0.826050 0.086914 -0.553772 1441742569 0.058167 0.826050 0.086914 -0.553772 1441742569 0.058167 0.826050 0.086914 -0.553772 1441742569 0.058167 0.826050 0.086914 -0.553772 1441742569 0.058167 0.826050 0.086914 -0.553772 1441742569 0.059143 0.826721 0.079834 -0.553711 1441742569 0.059143 0.826721 0.079834 -0.553711 1441742569 0.059143 0.826721 0.079834 -0.553711 1441742569 0.059143 0.826721 0.079834 -0.553711 1441742569 0.059143 0.826721 0.079834 -0.553711 1441742569 0.059143 0.826721 0.079834 -0.553711 1441742569 0.075134 0.824463 0.096802 -0.552490 1441742569 0.075134 0.824463 0.096802 -0.552490 1441742569 0.075134 0.824463 0.096802 -0.552490 1441742569 0.075134 0.824463 0.096802 -0.552490 1441742569 0.075134 0.824463 0.096802 -0.552490 1441742569 0.075134 0.824463 0.096802 -0.552490 1441742569 0.102966 0.817749 0.137329 -0.549316 1441742569 0.102966 0.817749 0.137329 -0.549316 1441742569 0.102966 0.817749 0.137329 -0.549316 1441742569 0.102966 0.817749 0.137329 -0.549316 1441742569 0.102966 0.817749 0.137329 -0.549316 1441742569 0.102966 0.817749 0.137329 -0.549316 1441742569 0.141907 0.804565 0.192505 -0.543518 1441742569 0.141907 0.804565 0.192505 -0.543518 1441742569 0.141907 0.804565 0.192505 -0.543518 1441742569 0.141907 0.804565 0.192505 -0.543518 1441742569 0.141907 0.804565 0.192505 -0.543518 1441742569 0.141907 0.804565 0.192505 -0.543518 1441742569 0.141907 0.804565 0.192505 -0.543518 1441742569 0.189270 0.783447 0.257446 -0.532959 1441742569 0.189270 0.783447 0.257446 -0.532959 1441742569 0.189270 0.783447 0.257446 -0.532959 1441742569 0.189270 0.783447 0.257446 -0.532959 1441742569 0.189270 0.783447 0.257446 -0.532959 1441742569 0.189270 0.783447 0.257446 -0.532959 1441742569 0.244934 0.754150 0.325928 -0.514709 1441742569 0.244934 0.754150 0.325928 -0.514709 1441742569 0.244934 0.754150 0.325928 -0.514709 1441742569 0.244934 0.754150 0.325928 -0.514709 1441742569 0.244934 0.754150 0.325928 -0.514709 1441742569 0.244934 0.754150 0.325928 -0.514709 1441742569 0.303101 0.715942 0.398193 -0.486755 1441742569 0.303101 0.715942 0.398193 -0.486755 1441742569 0.303101 0.715942 0.398193 -0.486755 1441742569 0.303101 0.715942 0.398193 -0.486755 1441742569 0.303101 0.715942 0.398193 -0.486755 1441742569 0.303101 0.715942 0.398193 -0.486755 1441742569 0.361145 0.670044 0.471008 -0.445740 1441742569 0.361145 0.670044 0.471008 -0.445740 1441742569 0.361145 0.670044 0.471008 -0.445740 1441742569 0.361145 0.670044 0.471008 -0.445740 1441742569 0.361145 0.670044 0.471008 -0.445740 1441742569 0.361145 0.670044 0.471008 -0.445740 1441742569 0.410889 0.614258 0.541992 -0.400085 1441742569 0.410889 0.614258 0.541992 -0.400085 1441742569 0.410889 0.614258 0.541992 -0.400085 1441742569 0.410889 0.614258 0.541992 -0.400085 1441742569 0.410889 0.614258 0.541992 -0.400085 1441742569 0.410889 0.614258 0.541992 -0.400085 1441742569 0.410889 0.614258 0.541992 -0.400085 1441742569 0.449158 0.554321 0.603455 -0.355957 1441742569 0.449158 0.554321 0.603455 -0.355957 1441742569 0.449158 0.554321 0.603455 -0.355957 1441742569 0.449158 0.554321 0.603455 -0.355957 1441742569 0.449158 0.554321 0.603455 -0.355957 1441742569 0.449158 0.554321 0.603455 -0.355957 1441742569 0.484802 0.496155 0.648132 -0.314026 1441742570 0.484802 0.496155 0.648132 -0.314026 1441742570 0.484802 0.496155 0.648132 -0.314026 1441742570 0.484802 0.496155 0.648132 -0.314026 1441742570 0.484802 0.496155 0.648132 -0.314026 1441742570 0.484802 0.496155 0.648132 -0.314026 1441742570 0.484802 0.496155 0.648132 -0.314026 1441742570 0.508667 0.443054 0.684998 -0.275024 1441742570 0.508667 0.443054 0.684998 -0.275024 1441742570 0.508667 0.443054 0.684998 -0.275024 1441742570 0.508667 0.443054 0.684998 -0.275024 1441742570 0.508667 0.443054 0.684998 -0.275024 1441742570 0.508667 0.443054 0.684998 -0.275024 1441742570 0.518250 0.406494 0.706787 -0.257996 1441742570 0.518250 0.406494 0.706787 -0.257996 1441742570 0.518250 0.406494 0.706787 -0.257996 1441742570 0.518250 0.406494 0.706787 -0.257996 1441742570 0.518250 0.406494 0.706787 -0.257996 1441742570 0.518250 0.406494 0.706787 -0.257996 1441742570 0.519226 0.394836 0.711609 -0.260742 1441742570 0.519226 0.394836 0.711609 -0.260742 1441742570 0.519226 0.394836 0.711609 -0.260742 1441742570 0.519226 0.394836 0.711609 -0.260742 1441742570 0.519226 0.394836 0.711609 -0.260742 1441742570 0.519226 0.394836 0.711609 -0.260742 1441742570 0.519226 0.394836 0.711609 -0.260742 1441742570 0.516357 0.403992 0.704529 -0.271484 1441742570 0.516357 0.403992 0.704529 -0.271484 1441742570 0.516357 0.403992 0.704529 -0.271484 1441742570 0.516357 0.403992 0.704529 -0.271484 1441742570 0.516357 0.403992 0.704529 -0.271484 1441742570 0.516357 0.403992 0.704529 -0.271484 1441742570 0.505920 0.430298 0.688599 -0.290894 1441742570 0.505920 0.430298 0.688599 -0.290894 1441742570 0.505920 0.430298 0.688599 -0.290894 1441742570 0.505920 0.430298 0.688599 -0.290894 1441742570 0.505920 0.430298 0.688599 -0.290894 1441742570 0.505920 0.430298 0.688599 -0.290894 1441742570 0.486755 0.469666 0.664246 -0.318115 1441742570 0.486755 0.469666 0.664246 -0.318115 1441742570 0.486755 0.469666 0.664246 -0.318115 1441742570 0.486755 0.469666 0.664246 -0.318115 1441742570 0.486755 0.469666 0.664246 -0.318115 1441742570 0.486755 0.469666 0.664246 -0.318115 1441742570 0.460327 0.516968 0.630432 -0.351196 1441742570 0.460327 0.516968 0.630432 -0.351196 1441742570 0.460327 0.516968 0.630432 -0.351196 1441742570 0.460327 0.516968 0.630432 -0.351196 1441742570 0.460327 0.516968 0.630432 -0.351196 1441742570 0.460327 0.516968 0.630432 -0.351196 1441742570 0.424438 0.570374 0.585693 -0.389160 1441742570 0.424438 0.570374 0.585693 -0.389160 1441742570 0.424438 0.570374 0.585693 -0.389160 1441742570 0.424438 0.570374 0.585693 -0.389160 1441742570 0.424438 0.570374 0.585693 -0.389160 1441742570 0.424438 0.570374 0.585693 -0.389160 1441742570 0.379456 0.626404 0.529968 -0.427429 1441742570 0.379456 0.626404 0.529968 -0.427429 1441742570 0.379456 0.626404 0.529968 -0.427429 1441742570 0.379456 0.626404 0.529968 -0.427429 1441742570 0.379456 0.626404 0.529968 -0.427429 1441742570 0.379456 0.626404 0.529968 -0.427429 1441742570 0.379456 0.626404 0.529968 -0.427429 1441742570 0.327148 0.679932 0.466614 -0.461365 1441742570 0.327148 0.679932 0.466614 -0.461365 1441742570 0.327148 0.679932 0.466614 -0.461365 1441742570 0.327148 0.679932 0.466614 -0.461365 1441742570 0.327148 0.679932 0.466614 -0.461365 1441742570 0.272644 0.726318 0.395569 -0.491577 1441742570 0.272644 0.726318 0.395569 -0.491577 1441742570 0.272644 0.726318 0.395569 -0.491577 1441742570 0.272644 0.726318 0.395569 -0.491577 1441742570 0.272644 0.726318 0.395569 -0.491577 1441742570 0.272644 0.726318 0.395569 -0.491577 1441742570 0.215881 0.766418 0.317627 -0.514771 1441742570 0.215881 0.766418 0.317627 -0.514771 1441742570 0.215881 0.766418 0.317627 -0.514771 1441742570 0.215881 0.766418 0.317627 -0.514771 1441742570 0.215881 0.766418 0.317627 -0.514771 1441742570 0.215881 0.766418 0.317627 -0.514771 1441742570 0.215881 0.766418 0.317627 -0.514771 1441742570 0.165649 0.795105 0.243164 -0.530273 1441742570 0.165649 0.795105 0.243164 -0.530273 1441742570 0.165649 0.795105 0.243164 -0.530273 1441742570 0.165649 0.795105 0.243164 -0.530273 1441742570 0.165649 0.795105 0.243164 -0.530273 1441742570 0.165649 0.795105 0.243164 -0.530273 1441742570 0.124146 0.815002 0.176819 -0.537598 1441742570 0.124146 0.815002 0.176819 -0.537598 1441742570 0.124146 0.815002 0.176819 -0.537598 1441742570 0.124146 0.815002 0.176819 -0.537598 1441742570 0.124146 0.815002 0.176819 -0.537598 1441742570 0.124146 0.815002 0.176819 -0.537598 1441742570 0.124146 0.815002 0.176819 -0.537598 1441742570 0.090088 0.826355 0.125488 -0.541504 1441742570 0.090088 0.826355 0.125488 -0.541504 1441742570 0.090088 0.826355 0.125488 -0.541504 1441742570 0.090088 0.826355 0.125488 -0.541504 1441742570 0.090088 0.826355 0.125488 -0.541504 1441742570 0.090088 0.826355 0.125488 -0.541504 1441742570 0.073792 0.831726 0.093079 -0.542297 1441742570 0.073792 0.831726 0.093079 -0.542297 1441742570 0.073792 0.831726 0.093079 -0.542297 1441742570 0.073792 0.831726 0.093079 -0.542297 1441742570 0.073792 0.831726 0.093079 -0.542297 1441742570 0.073792 0.831726 0.093079 -0.542297 1441742570 0.073792 0.831726 0.093079 -0.542297 1441742570 0.072632 0.833069 0.082947 -0.542053 1441742570 0.072632 0.833069 0.082947 -0.542053 1441742570 0.072632 0.833069 0.082947 -0.542053 1441742570 0.072632 0.833069 0.082947 -0.542053 1441742570 0.072632 0.833069 0.082947 -0.542053 1441742570 0.072632 0.833069 0.082947 -0.542053 1441742570 0.087463 0.830933 0.095764 -0.541016 1441742570 0.087463 0.830933 0.095764 -0.541016 1441742571 0.087463 0.830933 0.095764 -0.541016 1441742571 0.087463 0.830933 0.095764 -0.541016 1441742571 0.087463 0.830933 0.095764 -0.541016 1441742571 0.087463 0.830933 0.095764 -0.541016 1441742571 0.112427 0.825928 0.130554 -0.536804 1441742571 0.112427 0.825928 0.130554 -0.536804 1441742571 0.112427 0.825928 0.130554 -0.536804 1441742571 0.112427 0.825928 0.130554 -0.536804 1441742571 0.112427 0.825928 0.130554 -0.536804 1441742571 0.112427 0.825928 0.130554 -0.536804 1441742571 0.147766 0.814941 0.183105 -0.529602 1441742571 0.147766 0.814941 0.183105 -0.529602 1441742571 0.147766 0.814941 0.183105 -0.529602 1441742571 0.147766 0.814941 0.183105 -0.529602 1441742571 0.147766 0.814941 0.183105 -0.529602 1441742571 0.147766 0.814941 0.183105 -0.529602 1441742571 0.190491 0.795959 0.250000 -0.517334 1441742571 0.190491 0.795959 0.250000 -0.517334 1441742571 0.190491 0.795959 0.250000 -0.517334 1441742571 0.190491 0.795959 0.250000 -0.517334 1441742571 0.190491 0.795959 0.250000 -0.517334 1441742571 0.190491 0.795959 0.250000 -0.517334 1441742571 0.190491 0.795959 0.250000 -0.517334 1441742571 0.240723 0.767700 0.320007 -0.500183 1441742571 0.240723 0.767700 0.320007 -0.500183 1441742571 0.240723 0.767700 0.320007 -0.500183 1441742571 0.240723 0.767700 0.320007 -0.500183 1441742571 0.240723 0.767700 0.320007 -0.500183 1441742571 0.295898 0.731506 0.391846 -0.472961 1441742571 0.295898 0.731506 0.391846 -0.472961 1441742571 0.295898 0.731506 0.391846 -0.472961 1441742571 0.295898 0.731506 0.391846 -0.472961 1441742571 0.295898 0.731506 0.391846 -0.472961 1441742571 0.295898 0.731506 0.391846 -0.472961 1441742571 0.295898 0.731506 0.391846 -0.472961 1441742571 0.351868 0.686340 0.464417 -0.435120 1441742571 0.351868 0.686340 0.464417 -0.435120 1441742571 0.351868 0.686340 0.464417 -0.435120 1441742571 0.351868 0.686340 0.464417 -0.435120 1441742571 0.351868 0.686340 0.464417 -0.435120 1441742571 0.351868 0.686340 0.464417 -0.435120 1441742571 0.404419 0.630310 0.537109 -0.388062 1441742571 0.404419 0.630310 0.537109 -0.388062 1441742571 0.404419 0.630310 0.537109 -0.388062 1441742571 0.404419 0.630310 0.537109 -0.388062 1441742571 0.404419 0.630310 0.537109 -0.388062 1441742571 0.443848 0.569336 0.604370 -0.336914 1441742571 0.443848 0.569336 0.604370 -0.336914 1441742571 0.443848 0.569336 0.604370 -0.336914 1441742571 0.443848 0.569336 0.604370 -0.336914 1441742571 0.443848 0.569336 0.604370 -0.336914 1441742571 0.443848 0.569336 0.604370 -0.336914 1441742571 0.443848 0.569336 0.604370 -0.336914 1441742571 0.474182 0.505615 0.659119 -0.291443 1441742571 0.474182 0.505615 0.659119 -0.291443 1441742571 0.474182 0.505615 0.659119 -0.291443 1441742571 0.474182 0.505615 0.659119 -0.291443 1441742571 0.474182 0.505615 0.659119 -0.291443 1441742571 0.474182 0.505615 0.659119 -0.291443 1441742571 0.499207 0.448853 0.697571 -0.250244 1441742571 0.499207 0.448853 0.697571 -0.250244 1441742571 0.499207 0.448853 0.697571 -0.250244 1441742571 0.499207 0.448853 0.697571 -0.250244 1441742571 0.499207 0.448853 0.697571 -0.250244 1441742571 0.499207 0.448853 0.697571 -0.250244 1441742571 0.519104 0.400879 0.722107 -0.219788 1441742571 0.519104 0.400879 0.722107 -0.219788 1441742571 0.519104 0.400879 0.722107 -0.219788 1441742571 0.519104 0.400879 0.722107 -0.219788 1441742571 0.519104 0.400879 0.722107 -0.219788 1441742571 0.519104 0.400879 0.722107 -0.219788 1441742571 0.519104 0.400879 0.722107 -0.219788 1441742571 0.532837 0.370728 0.733093 -0.202881 1441742571 0.532837 0.370728 0.733093 -0.202881 1441742571 0.532837 0.370728 0.733093 -0.202881 1441742571 0.532837 0.370728 0.733093 -0.202881 1441742571 0.532837 0.370728 0.733093 -0.202881 1441742571 0.537476 0.359436 0.736877 -0.197083 1441742571 0.537476 0.359436 0.736877 -0.197083 1441742571 0.537476 0.359436 0.736877 -0.197083 1441742571 0.537476 0.359436 0.736877 -0.197083 1441742571 0.537476 0.359436 0.736877 -0.197083 1441742571 0.537476 0.359436 0.736877 -0.197083 1441742571 0.537476 0.359436 0.736877 -0.197083 1441742571 0.533875 0.366516 0.732361 -0.210327 1441742571 0.533875 0.366516 0.732361 -0.210327 1441742571 0.533875 0.366516 0.732361 -0.210327 1441742571 0.533875 0.366516 0.732361 -0.210327 1441742571 0.533875 0.366516 0.732361 -0.210327 1441742571 0.533875 0.366516 0.732361 -0.210327 1441742571 0.533875 0.366516 0.732361 -0.210327 1441742571 0.522461 0.395081 0.718018 -0.235168 1441742571 0.522461 0.395081 0.718018 -0.235168 1441742571 0.522461 0.395081 0.718018 -0.235168 1441742571 0.522461 0.395081 0.718018 -0.235168 1441742571 0.522461 0.395081 0.718018 -0.235168 1441742571 0.522461 0.395081 0.718018 -0.235168 1441742571 0.505310 0.435547 0.695740 -0.266174 1441742571 0.505310 0.435547 0.695740 -0.266174 1441742571 0.505310 0.435547 0.695740 -0.266174 1441742571 0.505310 0.435547 0.695740 -0.266174 1441742571 0.505310 0.435547 0.695740 -0.266174 1441742571 0.505310 0.435547 0.695740 -0.266174 1441742571 0.481384 0.484619 0.664124 -0.303711 1441742571 0.481384 0.484619 0.664124 -0.303711 1441742571 0.481384 0.484619 0.664124 -0.303711 1441742571 0.481384 0.484619 0.664124 -0.303711 1441742571 0.481384 0.484619 0.664124 -0.303711 1441742571 0.481384 0.484619 0.664124 -0.303711 1441742571 0.450928 0.538330 0.622192 -0.345886 1441742571 0.450928 0.538330 0.622192 -0.345886 1441742571 0.450928 0.538330 0.622192 -0.345886 1441742572 0.450928 0.538330 0.622192 -0.345886 1441742572 0.450928 0.538330 0.622192 -0.345886 1441742572 0.450928 0.538330 0.622192 -0.345886 1441742572 0.450928 0.538330 0.622192 -0.345886 1441742572 0.415710 0.590942 0.570862 -0.389893 1441742572 0.415710 0.590942 0.570862 -0.389893 1441742572 0.415710 0.590942 0.570862 -0.389893 1441742572 0.415710 0.590942 0.570862 -0.389893 1441742572 0.415710 0.590942 0.570862 -0.389893 1441742572 0.415710 0.590942 0.570862 -0.389893 1441742572 0.372375 0.640869 0.511780 -0.434326 1441742572 0.372375 0.640869 0.511780 -0.434326 1441742572 0.372375 0.640869 0.511780 -0.434326 1441742572 0.372375 0.640869 0.511780 -0.434326 1441742572 0.372375 0.640869 0.511780 -0.434326 1441742572 0.372375 0.640869 0.511780 -0.434326 1441742572 0.321228 0.688416 0.444153 -0.474915 1441742572 0.321228 0.688416 0.444153 -0.474915 1441742572 0.321228 0.688416 0.444153 -0.474915 1441742572 0.321228 0.688416 0.444153 -0.474915 1441742572 0.321228 0.688416 0.444153 -0.474915 1441742572 0.321228 0.688416 0.444153 -0.474915 1441742572 0.264587 0.730774 0.373962 -0.506104 1441742572 0.264587 0.730774 0.373962 -0.506104 1441742572 0.264587 0.730774 0.373962 -0.506104 1441742572 0.264587 0.730774 0.373962 -0.506104 1441742572 0.264587 0.730774 0.373962 -0.506104 1441742572 0.264587 0.730774 0.373962 -0.506104 1441742572 0.264587 0.730774 0.373962 -0.506104 1441742572 
0.341553 0.674500 0.481384 -0.443420 1441742574 0.341553 0.674500 0.481384 -0.443420 1441742574 0.364868 0.655945 0.510559 -0.419312 1441742574 0.364868 0.655945 0.510559 -0.419312 1441742574 0.364868 0.655945 0.510559 -0.419312 1441742574 0.364868 0.655945 0.510559 -0.419312 1441742574 0.364868 0.655945 0.510559 -0.419312 1441742574 0.364868 0.655945 0.510559 -0.419312 1441742574 0.364868 0.655945 0.510559 -0.419312 1441742574 0.391479 0.629028 0.546631 -0.390137 1441742574 0.391479 0.629028 0.546631 -0.390137 1441742574 0.391479 0.629028 0.546631 -0.390137 1441742574 0.391479 0.629028 0.546631 -0.390137 1441742574 0.391479 0.629028 0.546631 -0.390137 1441742574 0.391479 0.629028 0.546631 -0.390137 1441742574 0.421448 0.592407 0.587646 -0.355042 1441742574 0.421448 0.592407 0.587646 -0.355042 1441742574 0.421448 0.592407 0.587646 -0.355042 1441742574 0.421448 0.592407 0.587646 -0.355042 1441742574 0.421448 0.592407 0.587646 -0.355042 1441742574 0.421448 0.592407 0.587646 -0.355042 1441742574 0.454407 0.543701 0.632141 -0.313293 1441742574 0.454407 0.543701 0.632141 -0.313293 1441742574 0.454407 0.543701 0.632141 -0.313293 1441742574 0.454407 0.543701 0.632141 -0.313293 1441742574 0.454407 0.543701 0.632141 -0.313293 1441742574 0.454407 0.543701 0.632141 -0.313293 1441742574 0.485962 0.487183 0.676147 -0.263184 1441742574 0.485962 0.487183 0.676147 -0.263184 1441742574 0.485962 0.487183 0.676147 -0.263184 1441742574 0.485962 0.487183 0.676147 -0.263184 1441742574 0.485962 0.487183 0.676147 -0.263184 1441742574 0.485962 0.487183 0.676147 -0.263184 1441742574 0.512512 0.426941 0.713623 -0.213928 1441742574 0.512512 0.426941 0.713623 -0.213928 1441742574 0.512512 0.426941 0.713623 -0.213928 1441742574 0.512512 0.426941 0.713623 -0.213928 1441742574 0.512512 0.426941 0.713623 -0.213928 1441742574 0.512512 0.426941 0.713623 -0.213928 1441742574 0.527893 0.370789 0.743835 -0.174377 1441742574 0.527893 0.370789 0.743835 -0.174377 1441742574 0.527893 0.370789 0.743835 -0.174377 1441742574 0.527893 0.370789 0.743835 -0.174377 1441742574 0.527893 0.370789 0.743835 -0.174377 1441742574 0.527893 0.370789 0.743835 -0.174377 1441742574 0.527893 0.370789 0.743835 -0.174377 1441742574 0.536682 0.329529 0.761841 -0.151367 1441742574 0.536682 0.329529 0.761841 -0.151367 1441742574 0.536682 0.329529 0.761841 -0.151367 1441742574 0.536682 0.329529 0.761841 -0.151367 1441742574 0.536682 0.329529 0.761841 -0.151367 1441742574 0.536682 0.329529 0.761841 -0.151367 1441742574 0.536743 0.307373 0.772217 -0.145081 1441742574 0.536743 0.307373 0.772217 -0.145081 1441742574 0.536743 0.307373 0.772217 -0.145081 1441742574 0.536743 0.307373 0.772217 -0.145081 1441742574 0.536743 0.307373 0.772217 -0.145081 1441742574 0.536743 0.307373 0.772217 -0.145081 1441742575 0.531860 0.304504 0.775146 -0.153198 1441742575 0.531860 0.304504 0.775146 -0.153198 1441742575 0.531860 0.304504 0.775146 -0.153198 1441742575 0.531860 0.304504 0.775146 -0.153198 1441742575 0.531860 0.304504 0.775146 -0.153198 1441742575 0.531860 0.304504 0.775146 -0.153198 1441742575 0.531860 0.304504 0.775146 -0.153198 1441742575 0.524597 0.320984 0.769165 -0.173340 1441742575 0.524597 0.320984 0.769165 -0.173340 1441742575 0.524597 0.320984 0.769165 -0.173340 1441742575 0.524597 0.320984 0.769165 -0.173340 1441742575 0.524597 0.320984 0.769165 -0.173340 1441742575 0.524597 0.320984 0.769165 -0.173340 1441742575 0.513062 0.356262 0.753906 -0.203430 1441742575 0.513062 0.356262 0.753906 -0.203430 1441742575 0.513062 0.356262 0.753906 -0.203430 1441742575 0.513062 0.356262 0.753906 -0.203430 1441742575 0.513062 0.356262 0.753906 -0.203430 1441742575 0.513062 0.356262 0.753906 -0.203430 1441742575 0.513062 0.356262 0.753906 -0.203430 1441742575 0.494995 0.405090 0.728821 -0.244263 1441742575 0.494995 0.405090 0.728821 -0.244263 1441742575 0.494995 0.405090 0.728821 -0.244263 1441742575 0.494995 0.405090 0.728821 -0.244263 1441742575 0.494995 0.405090 0.728821 -0.244263 1441742575 0.494995 0.405090 0.728821 -0.244263 1441742575 0.469482 0.462280 0.693359 -0.291687 1441742575 0.469482 0.462280 0.693359 -0.291687 1441742575 0.469482 0.462280 0.693359 -0.291687 1441742575 0.469482 0.462280 0.693359 -0.291687 1441742575 0.469482 0.462280 0.693359 -0.291687 1441742575 0.469482 0.462280 0.693359 -0.291687 1441742575 0.436279 0.523865 0.647583 -0.340210 1441742575 0.436279 0.523865 0.647583 -0.340210 1441742575 0.436279 0.523865 0.647583 -0.340210 1441742575 0.436279 0.523865 0.647583 -0.340210 1441742575 0.436279 0.523865 0.647583 -0.340210 1441742575 0.436279 0.523865 0.647583 -0.340210 1441742575 0.397217 0.585571 0.591980 -0.385742 1441742575 0.397217 0.585571 0.591980 -0.385742 1441742575 0.397217 0.585571 0.591980 -0.385742 1441742575 0.397217 0.585571 0.591980 -0.385742 1441742575 0.397217 0.585571 0.591980 -0.385742 1441742575 0.397217 0.585571 0.591980 -0.385742 1441742575 0.397217 0.585571 0.591980 -0.385742 1441742575 0.351624 0.642822 0.526123 -0.431580 1441742575 0.351624 0.642822 0.526123 -0.431580 1441742575 0.351624 0.642822 0.526123 -0.431580 1441742575 0.351624 0.642822 0.526123 -0.431580 1441742575 0.351624 0.642822 0.526123 -0.431580 1441742575 0.351624 0.642822 0.526123 -0.431580 1441742575 0.298279 0.694458 0.450073 -0.475586 1441742575 0.298279 0.694458 0.450073 -0.475586 1441742575 0.298279 0.694458 0.450073 -0.475586 1441742575 0.298279 0.694458 0.450073 -0.475586 1441742575 0.298279 0.694458 0.450073 -0.475586 1441742575 0.298279 0.694458 0.450073 -0.475586 1441742575 0.298279 0.694458 0.450073 -0.475586 1441742575 0.239990 0.738708 0.369812 -0.509766 1441742575 0.239990 0.738708 0.369812 -0.509766 1441742575 0.239990 0.738708 0.369812 -0.509766 1441742575 0.239990 0.738708 0.369812 -0.509766 1441742575 0.239990 0.738708 0.369812 -0.509766 1441742575 0.239990 0.738708 0.369812 -0.509766 1441742575 0.184265 0.775391 0.292603 -0.528320 1441742575 0.184265 0.775391 0.292603 -0.528320 1441742575 0.184265 0.775391 0.292603 -0.528320 1441742575 0.184265 0.775391 0.292603 -0.528320 1441742575 0.184265 0.775391 0.292603 -0.528320 1441742575 0.184265 0.775391 0.292603 -0.528320 1441742575 0.184265 0.775391 0.292603 -0.528320 1441742575 0.141785 0.797607 0.229553 -0.539429 1441742575 0.141785 0.797607 0.229553 -0.539429 1441742575 0.141785 0.797607 0.229553 -0.539429 1441742575 0.141785 0.797607 0.229553 -0.539429 1441742575 0.141785 0.797607 0.229553 -0.539429 1441742575 0.141785 0.797607 0.229553 -0.539429 1441742575 0.116211 0.810913 0.183411 -0.543335 1441742575 0.116211 0.810913 0.183411 -0.543335 1441742575 0.116211 0.810913 0.183411 -0.543335 1441742575 0.116211 0.810913 0.183411 -0.543335 1441742575 0.116211 0.810913 0.183411 -0.543335 1441742575 0.116211 0.810913 0.183411 -0.543335 1441742575 0.104492 0.816162 0.160400 -0.545105 1441742575 0.104492 0.816162 0.160400 -0.545105 1441742575 0.104492 0.816162 0.160400 -0.545105 1441742575 0.104492 0.816162 0.160400 -0.545105 1441742575 0.104492 0.816162 0.160400 -0.545105 1441742575 0.104492 0.816162 0.160400 -0.545105 1441742575 0.106323 0.816589 0.155945 -0.545532 1441742575 0.106323 0.816589 0.155945 -0.545532 1441742575 0.106323 0.816589 0.155945 -0.545532 1441742575 0.106323 0.816589 0.155945 -0.545532 1441742575 0.106323 0.816589 0.155945 -0.545532 1441742575 0.106323 0.816589 0.155945 -0.545532 1441742575 0.106323 0.816589 0.155945 -0.545532 1441742575 0.122498 0.813538 0.173584 -0.541321 1441742575 0.122498 0.813538 0.173584 -0.541321 1441742575 0.122498 0.813538 0.173584 -0.541321 1441742575 0.122498 0.813538 0.173584 -0.541321 1441742575 0.122498 0.813538 0.173584 -0.541321 1441742575 0.154297 0.804199 0.211060 -0.533691 1441742575 0.154297 0.804199 0.211060 -0.533691 1441742575 0.154297 0.804199 0.211060 -0.533691 1441742575 0.154297 0.804199 0.211060 -0.533691 1441742575 0.154297 0.804199 0.211060 -0.533691 1441742575 0.154297 0.804199 0.211060 -0.533691 1441742575 0.154297 0.804199 0.211060 -0.533691 1441742575 0.199219 0.785156 0.265991 -0.522522 1441742575 0.199219 0.785156 0.265991 -0.522522 1441742575 0.199219 0.785156 0.265991 -0.522522 1441742575 0.199219 0.785156 0.265991 -0.522522 1441742575 0.199219 0.785156 0.265991 -0.522522 1441742575 0.199219 0.785156 0.265991 -0.522522 1441742575 0.250366 0.757385 0.329529 -0.505066 1441742576 0.250366 0.757385 0.329529 -0.505066 1441742576 0.250366 0.757385 0.329529 -0.505066 1441742576 0.250366 0.757385 0.329529 -0.505066 1441742576 0.250366 0.757385 0.329529 -0.505066 1441742576 0.250366 0.757385 0.329529 -0.505066 1441742576 0.305481 0.721008 0.395203 -0.480164 1441742576 0.305481 0.721008 0.395203 -0.480164 1441742576 0.305481 0.721008 0.395203 -0.480164 1441742576 0.305481 0.721008 0.395203 -0.480164 1441742576 0.305481 0.721008 0.395203 -0.480164 1441742576 0.305481 0.721008 0.395203 -0.480164 1441742576 0.305481 0.721008 0.395203 -0.480164 1441742576 0.363220 0.676392 0.462219 -0.443726 1441742576 0.363220 0.676392 0.462219 -0.443726 1441742576 0.363220 0.676392 0.462219 -0.443726 1441742576 0.363220 0.676392 0.462219 -0.443726 1441742576 0.363220 0.676392 0.462219 -0.443726 1441742576 0.363220 0.676392 0.462219 -0.443726 1441742576 0.416626 0.623657 0.529968 -0.395691 1441742576 0.416626 0.623657 0.529968 -0.395691 1441742576 0.416626 0.623657 0.529968 -0.395691 1441742576 0.416626 0.623657 0.529968 -0.395691 1441742576 0.416626 0.623657 0.529968 -0.395691 1441742576 0.416626 0.623657 0.529968 -0.395691 1441742576 0.457947 0.564087 0.593567 -0.345947 1441742576 0.457947 0.564087 0.593567 -0.345947 1441742576 0.457947 0.564087 0.593567 -0.345947 1441742576 0.457947 0.564087 0.593567 -0.345947 1441742576 0.457947 0.564087 0.593567 -0.345947 1441742576 0.457947 0.564087 0.593567 -0.345947 1441742576 0.492188 0.501221 0.648193 -0.293823 1441742576 0.492188 0.501221 0.648193 -0.293823 1441742576 0.492188 0.501221 0.648193 -0.293823 1441742576 0.492188 0.501221 0.648193 -0.293823 1441742576 0.492188 0.501221 0.648193 -0.293823 1441742576 0.492188 0.501221 0.648193 -0.293823 1441742576 0.492188 0.501221 0.648193 -0.293823 1441742576 0.516113 0.439209 0.694885 -0.240479 1441742576 0.516113 0.439209 0.694885 -0.240479 1441742576 0.516113 0.439209 0.694885 -0.240479 1441742576 0.516113 0.439209 0.694885 -0.240479 1441742576 0.516113 0.439209 0.694885 -0.240479 1441742576 0.516113 0.439209 0.694885 -0.240479 1441742576 0.528503 0.383362 0.730408 -0.200378 1441742576 0.528503 0.383362 0.730408 -0.200378 1441742576 0.528503 0.383362 0.730408 -0.200378 1441742576 0.528503 0.383362 0.730408 -0.200378 1441742576 0.528503 0.383362 0.730408 -0.200378 1441742576 0.528503 0.383362 0.730408 -0.200378 1441742576 0.534180 0.345520 0.749146 -0.184326 1441742576 0.534180 0.345520 0.749146 -0.184326 1441742576 0.534180 0.345520 0.749146 -0.184326 1441742576 0.534180 0.345520 0.749146 -0.184326 1441742576 0.534180 0.345520 0.749146 -0.184326 1441742576 0.534180 0.345520 0.749146 -0.184326 1441742576 0.537964 0.330933 0.754395 -0.178528 1441742576 0.537964 0.330933 0.754395 -0.178528 1441742576 0.537964 0.330933 0.754395 -0.178528 1441742576 0.537964 0.330933 0.754395 -0.178528 1441742576 0.537964 0.330933 0.754395 -0.178528 1441742576 0.537964 0.330933 0.754395 -0.178528 1441742576 0.534363 0.333374 0.753662 -0.187622 1441742576 0.534363 0.333374 0.753662 -0.187622 1441742576 0.534363 0.333374 0.753662 -0.187622 1441742576 0.534363 0.333374 0.753662 -0.187622 1441742576 0.534363 0.333374 0.753662 -0.187622 1441742576 0.534363 0.333374 0.753662 -0.187622 1441742576 0.525330 0.355896 0.744141 -0.208740 1441742576 0.525330 0.355896 0.744141 -0.208740 1441742576 0.525330 0.355896 0.744141 -0.208740 1441742576 0.525330 0.355896 0.744141 -0.208740 1441742576 0.525330 0.355896 0.744141 -0.208740 1441742576 0.525330 0.355896 0.744141 -0.208740 1441742576 0.510437 0.396057 0.726013 -0.235413 1441742576 0.510437 0.396057 0.726013 -0.235413 1441742576 0.510437 0.396057 0.726013 -0.235413 1441742576 0.510437 0.396057 0.726013 -0.235413 1441742576 0.510437 0.396057 0.726013 -0.235413 1441742576 0.510437 0.396057 0.726013 -0.235413 1441742576 0.489136 0.446838 0.698059 -0.271423 1441742576 0.489136 0.446838 0.698059 -0.271423 1441742576 0.489136 0.446838 0.698059 -0.271423 1441742576 0.489136 0.446838 0.698059 -0.271423 1441742576 0.489136 0.446838 0.698059 -0.271423 1441742576 0.489136 0.446838 0.698059 -0.271423 1441742576 0.461853 0.502991 0.660217 -0.312561 1441742576 0.461853 0.502991 0.660217 -0.312561 1441742576 0.461853 0.502991 0.660217 -0.312561 1441742576 0.461853 0.502991 0.660217 -0.312561 1441742576 0.461853 0.502991 0.660217 -0.312561 1441742576 0.461853 0.502991 0.660217 -0.312561 1441742576 0.426331 0.561646 0.611328 -0.359131 1441742576 0.426331 0.561646 0.611328 -0.359131 1441742576 0.426331 0.561646 0.611328 -0.359131 1441742576 0.426331 0.561646 0.611328 -0.359131 1441742576 0.426331 0.561646 0.611328 -0.359131 1441742576 0.426331 0.561646 0.611328 -0.359131 1441742576 0.381714 0.619995 0.552734 -0.405396 1441742576 0.381714 0.619995 0.552734 -0.405396 1441742576 0.381714 0.619995 0.552734 -0.405396 1441742576 0.381714 0.619995 0.552734 -0.405396 1441742576 0.330566 0.675659 0.483887 -0.447266 1441742576 0.330566 0.675659 0.483887 -0.447266 1441742576 0.330566 0.675659 0.483887 -0.447266 1441742576 0.330566 0.675659 0.483887 -0.447266 1441742576 0.330566 0.675659 0.483887 -0.447266 1441742576 0.330566 0.675659 0.483887 -0.447266 1441742576 0.272217 0.722900 0.405701 -0.488525 1441742576 0.272217 0.722900 0.405701 -0.488525 1441742577 0.272217 0.722900 0.405701 -0.488525 1441742577 0.272217 0.722900 0.405701 -0.488525 1441742577 0.272217 0.722900 0.405701 -0.488525 1441742577 0.210632 0.761597 0.329102 -0.516907 1441742577 0.210632 0.761597 0.329102 -0.516907 1441742577 0.210632 0.761597 0.329102 -0.516907 1441742577 0.210632 0.761597 0.329102 -0.516907 1441742577 0.210632 0.761597 0.329102 -0.516907 1441742577 0.210632 0.761597 0.329102 -0.516907 1441742577 0.159668 0.789063 0.256531 -0.534851 1441742577 0.159668 0.789063 0.256531 -0.534851 1441742577 0.159668 0.789063 0.256531 -0.534851 1441742577 0.159668 0.789063 0.256531 -0.534851 1441742577 0.159668 0.789063 0.256531 -0.534851 1441742577 0.159668 0.789063 0.256531 -0.534851 1441742577 0.125793 0.805054 0.200073 -0.544067 1441742577 0.125793 0.805054 0.200073 -0.544067 1441742577 0.125793 0.805054 0.200073 -0.544067 1441742577 0.125793 0.805054 0.200073 -0.544067 1441742577 0.125793 0.805054 0.200073 -0.544067 1441742577 0.125793 0.805054 0.200073 -0.544067 1441742577 0.106384 0.809875 0.159668 -0.554321 1441742577 0.106384 0.809875 0.159668 -0.554321 1441742577 0.106384 0.809875 0.159668 -0.554321 1441742577 0.106384 0.809875 0.159668 -0.554321 1441742577 0.106384 0.809875 0.159668 -0.554321 1441742577 0.106384 0.809875 0.159668 -0.554321 1441742577 0.106384 0.809875 0.159668 -0.554321 1441742577 0.093018 0.810303 0.138245 -0.561768 1441742577 0.093018 0.810303 0.138245 -0.561768 1441742577 0.093018 0.810303 0.138245 -0.561768 1441742577 0.093018 0.810303 0.138245 -0.561768 1441742577 0.093018 0.810303 0.138245 -0.561768 1441742577 0.093018 0.810303 0.138245 -0.561768 1441742577 0.095764 0.809143 0.134705 -0.563904 1441742577 0.095764 0.809143 0.134705 -0.563904 1441742577 0.095764 0.809143 0.134705 -0.563904 1441742577 0.095764 0.809143 0.134705 -0.563904 1441742577 0.095764 0.809143 0.134705 -0.563904 1441742577 0.095764 0.809143 0.134705 -0.563904 1441742577 0.115112 0.804077 0.151611 -0.563171 1441742577 0.115112 0.804077 0.151611 -0.563171 1441742577 0.115112 0.804077 0.151611 -0.563171 1441742577 0.115112 0.804077 0.151611 -0.563171 1441742577 0.115112 0.804077 0.151611 -0.563171 1441742577 0.115112 0.804077 0.151611 -0.563171 1441742577 0.145386 0.794189 0.186951 -0.559570 1441742577 0.145386 0.794189 0.186951 -0.559570 1441742577 0.145386 0.794189 0.186951 -0.559570 1441742577 0.145386 0.794189 0.186951 -0.559570 1441742577 0.145386 0.794189 0.186951 -0.559570 1441742577 0.145386 0.794189 0.186951 -0.559570 1441742577 0.184570 0.777954 0.236572 -0.552002 1441742577 0.184570 0.777954 0.236572 -0.552002 1441742577 0.184570 0.777954 0.236572 -0.552002 1441742577 0.184570 0.777954 0.236572 -0.552002 1441742577 0.184570 0.777954 0.236572 -0.552002 1441742577 0.184570 0.777954 0.236572 -0.552002 1441742577 0.232361 0.754333 0.295532 -0.538147 1441742577 0.232361 0.754333 0.295532 -0.538147 1441742577 0.232361 0.754333 0.295532 -0.538147 1441742577 0.232361 0.754333 0.295532 -0.538147 1441742577 0.232361 0.754333 0.295532 -0.538147 1441742577 0.232361 0.754333 0.295532 -0.538147 1441742577 0.287659 0.722290 0.356628 -0.517944 1441742577 0.287659 0.722290 0.356628 -0.517944 1441742577 0.287659 0.722290 0.356628 -0.517944 1441742577 0.287659 0.722290 0.356628 -0.517944 1441742577 0.287659 0.722290 0.356628 -0.517944 1441742577 0.287659 0.722290 0.356628 -0.517944 1441742577 0.346558 0.683899 0.419312 -0.486084 1441742577 0.346558 0.683899 0.419312 -0.486084 1441742577 0.346558 0.683899 0.419312 -0.486084 1441742577 0.346558 0.683899 0.419312 -0.486084 1441742577 0.346558 0.683899 0.419312 -0.486084 1441742577 0.346558 0.683899 0.419312 -0.486084 1441742577 0.346558 0.683899 0.419312 -0.486084 1441742577 0.406311 0.639282 0.487061 -0.434692 1441742577 0.406311 0.639282 0.487061 -0.434692 1441742577 0.406311 0.639282 0.487061 -0.434692 1441742577 0.406311 0.639282 0.487061 -0.434692 1441742577 0.406311 0.639282 0.487061 -0.434692 1441742577 0.406311 0.639282 0.487061 -0.434692 1441742577 0.453552 0.587585 0.555481 -0.374695 1441742577 0.453552 0.587585 0.555481 -0.374695 1441742577 0.453552 0.587585 0.555481 -0.374695 1441742577 0.453552 0.587585 0.555481 -0.374695 1441742577 0.453552 0.587585 0.555481 -0.374695 1441742577 0.453552 0.587585 0.555481 -0.374695 1441742577 0.485962 0.530212 0.618896 -0.315674 1441742577 0.485962 0.530212 0.618896 -0.315674 1441742577 0.485962 0.530212 0.618896 -0.315674 1441742577 0.485962 0.530212 0.618896 -0.315674 1441742577 0.485962 0.530212 0.618896 -0.315674 1441742577 0.485962 0.530212 0.618896 -0.315674 1441742577 0.485962 0.530212 0.618896 -0.315674 1441742577 0.511597 0.470520 0.670166 -0.260132 1441742577 0.511597 0.470520 0.670166 -0.260132 1441742577 0.511597 0.470520 0.670166 -0.260132 1441742577 0.511597 0.470520 0.670166 -0.260132 1441742577 0.511597 0.470520 0.670166 -0.260132 1441742577 0.511597 0.470520 0.670166 -0.260132 1441742577 0.529236 0.411438 0.709717 -0.216431 1441742577 0.529236 0.411438 0.709717 -0.216431 1441742577 0.529236 0.411438 0.709717 -0.216431 1441742577 0.529236 0.411438 0.709717 -0.216431 1441742577 0.529236 0.411438 0.709717 -0.216431 1441742577 0.529236 0.411438 0.709717 -0.216431 1441742577 0.542419 0.366760 0.730530 -0.193542 1441742577 0.542419 0.366760 0.730530 -0.193542 1441742577 0.542419 0.366760 0.730530 -0.193542 1441742577 0.542419 0.366760 0.730530 -0.193542 1441742578 0.542419 0.366760 0.730530 -0.193542 1441742578 0.542419 0.366760 0.730530 -0.193542 1441742578 0.542419 0.366760 0.730530 -0.193542 1441742578 0.550049 0.348206 0.735962 -0.185791 1441742578 0.550049 0.348206 0.735962 -0.185791 1441742578 0.550049 0.348206 0.735962 -0.185791 1441742578 0.550049 0.348206 0.735962 -0.185791 1441742578 0.550049 0.348206 0.735962 -0.185791 1441742578 0.550049 0.348206 0.735962 -0.185791 1441742578 0.548401 0.349548 0.735352 -0.190308 1441742578 0.548401 0.349548 0.735352 -0.190308 1441742578 0.548401 0.349548 0.735352 -0.190308 1441742578 0.548401 0.349548 0.735352 -0.190308 1441742578 0.548401 0.349548 0.735352 -0.190308 1441742578 0.548401 0.349548 0.735352 -0.190308 1441742578 0.548401 0.349548 0.735352 -0.190308 1441742578 0.539551 0.371277 0.724915 -0.213257 1441742578 0.539551 0.371277 0.724915 -0.213257 1441742578 0.539551 0.371277 0.724915 -0.213257 1441742578 0.539551 0.371277 0.724915 -0.213257 1441742578 0.539551 0.371277 0.724915 -0.213257 1441742578 0.519653 0.414185 0.703735 -0.251160 1441742578 0.519653 0.414185 0.703735 -0.251160 1441742578 0.519653 0.414185 0.703735 -0.251160 1441742578 0.519653 0.414185 0.703735 -0.251160 1441742578 0.519653 0.414185 0.703735 -0.251160 1441742578 0.519653 0.414185 0.703735 -0.251160 1441742578 0.487976 0.472900 0.670410 -0.297913 1441742578 0.487976 0.472900 0.670410 -0.297913 1441742578 0.487976 0.472900 0.670410 -0.297913 1441742578 0.487976 0.472900 0.670410 -0.297913 1441742578 0.487976 0.472900 0.670410 -0.297913 1441742578 0.487976 0.472900 0.670410 -0.297913 1441742578 0.442322 0.541748 0.622131 -0.351807 1441742578 0.442322 0.541748 0.622131 -0.351807 1441742578 0.442322 0.541748 0.622131 -0.351807 1441742578 0.442322 0.541748 0.622131 -0.351807 1441742578 0.442322 0.541748 0.622131 -0.351807 1441742578 0.442322 0.541748 0.622131 -0.351807 1441742578 0.442322 0.541748 0.622131 -0.351807 1441742578 0.389221 0.611877 0.558594 -0.402527 1441742578 0.389221 0.611877 0.558594 -0.402527 1441742578 0.389221 0.611877 0.558594 -0.402527 1441742578 0.389221 0.611877 0.558594 -0.402527 1441742578 0.389221 0.611877 0.558594 -0.402527 1441742578 0.389221 0.611877 0.558594 -0.402527 1441742578 0.334656 0.674194 0.484070 -0.446106 1441742578 0.334656 0.674194 0.484070 -0.446106 1441742578 0.334656 0.674194 0.484070 -0.446106 1441742578 0.334656 0.674194 0.484070 -0.446106 1441742578 0.334656 0.674194 0.484070 -0.446106 1441742578 0.334656 0.674194 0.484070 -0.446106 1441742578 0.273865 0.725830 0.401917 -0.486389 1441742578 0.273865 0.725830 0.401917 -0.486389 1441742578 0.273865 0.725830 0.401917 -0.486389 1441742578 0.273865 0.725830 0.401917 -0.486389 1441742578 0.273865 0.725830 0.401917 -0.486389 1441742578 0.273865 0.725830 0.401917 -0.486389 1441742578 0.209473 0.766418 0.314514 -0.519348 1441742578 0.209473 0.766418 0.314514 -0.519348 1441742578 0.209473 0.766418 0.314514 -0.519348 1441742578 0.209473 0.766418 0.314514 -0.519348 1441742578 0.209473 0.766418 0.314514 -0.519348 1441742578 0.209473 0.766418 0.314514 -0.519348 1441742578 0.209473 0.766418 0.314514 -0.519348 1441742578 0.157837 0.793884 0.231934 -0.539429 1441742578 0.157837 0.793884 0.231934 -0.539429 1441742578 0.157837 0.793884 0.231934 -0.539429 1441742578 0.157837 0.793884 0.231934 -0.539429 1441742578 0.157837 0.793884 0.231934 -0.539429 1441742578 0.157837 0.793884 0.231934 -0.539429 1441742578 0.112122 0.810486 0.170654 -0.548950 1441742578 0.112122 0.810486 0.170654 -0.548950 1441742578 0.112122 0.810486 0.170654 -0.548950 1441742578 0.112122 0.810486 0.170654 -0.548950 1441742578 0.112122 0.810486 0.170654 -0.548950 1441742578 0.112122 0.810486 0.170654 -0.548950 1441742578 0.078918 0.820007 0.120178 -0.553955 1441742578 0.078918 0.820007 0.120178 -0.553955 1441742578 0.078918 0.820007 0.120178 -0.553955 1441742578 0.078918 0.820007 0.120178 -0.553955 1441742578 0.078918 0.820007 0.120178 -0.553955 1441742578 0.078918 0.820007 0.120178 -0.553955 1441742578 0.064697 0.824951 0.089661 -0.554260 1441742578 0.064697 0.824951 0.089661 -0.554260 1441742578 0.064697 0.824951 0.089661 -0.554260 1441742578 0.064697 0.824951 0.089661 -0.554260 1441742578 0.064697 0.824951 0.089661 -0.554260 1441742578 0.064697 0.824951 0.089661 -0.554260 1441742578 0.064697 0.824951 0.089661 -0.554260 1441742578 0.069763 0.826294 0.086731 -0.552063 1441742578 0.069763 0.826294 0.086731 -0.552063 1441742578 0.069763 0.826294 0.086731 -0.552063 1441742578 0.069763 0.826294 0.086731 -0.552063 1441742578 0.069763 0.826294 0.086731 -0.552063 1441742578 0.093750 0.823914 0.109131 -0.548157 1441742578 0.093750 0.823914 0.109131 -0.548157 1441742578 0.093750 0.823914 0.109131 -0.548157 1441742578 0.093750 0.823914 0.109131 -0.548157 1441742578 0.093750 0.823914 0.109131 -0.548157 1441742578 0.093750 0.823914 0.109131 -0.548157 1441742578 0.128540 0.816956 0.155640 -0.540161 1441742578 0.128540 0.816956 0.155640 -0.540161 1441742578 0.128540 0.816956 0.155640 -0.540161 1441742578 0.128540 0.816956 0.155640 -0.540161 1441742578 0.128540 0.816956 0.155640 -0.540161 1441742578 0.128540 0.816956 0.155640 -0.540161 1441742578 0.171448 0.801392 0.217896 -0.529968 1441742578 0.171448 0.801392 0.217896 -0.529968 1441742578 0.171448 0.801392 0.217896 -0.529968 1441742578 0.171448 0.801392 0.217896 -0.529968 1441742578 0.171448 0.801392 0.217896 -0.529968 1441742579 0.171448 0.801392 0.217896 -0.529968 1441742579 0.171448 0.801392 0.217896 -0.529968 1441742579 0.221863 0.776611 0.286621 -0.515259 1441742579 0.221863 0.776611 0.286621 -0.515259 1441742579 0.221863 0.776611 0.286621 -0.515259 1441742579 0.221863 0.776611 0.286621 -0.515259 1441742579 0.221863 0.776611 0.286621 -0.515259 1441742579 0.221863 0.776611 0.286621 -0.515259 1441742579 0.282471 0.740662 0.358093 -0.493286 1441742579 0.282471 0.740662 0.358093 -0.493286 1441742579 0.282471 0.740662 0.358093 -0.493286 1441742579 0.282471 0.740662 0.358093 -0.493286 1441742579 0.282471 0.740662 0.358093 -0.493286 1441742579 0.346741 0.695618 0.431946 -0.457458 1441742579 0.346741 0.695618 0.431946 -0.457458 1441742579 0.346741 0.695618 0.431946 -0.457458 1441742579 0.346741 0.695618 0.431946 -0.457458 1441742579 0.346741 0.695618 0.431946 -0.457458 1441742579 0.346741 0.695618 0.431946 -0.457458 1441742579 0.405945 0.640320 0.506958 -0.410095 1441742579 0.405945 0.640320 0.506958 -0.410095 1441742579 0.405945 0.640320 0.506958 -0.410095 1441742579 0.405945 0.640320 0.506958 -0.410095 1441742579 0.405945 0.640320 0.506958 -0.410095 1441742579 0.458252 0.575928 0.578064 -0.352173 1441742579 0.458252 0.575928 0.578064 -0.352173 1441742579 0.458252 0.575928 0.578064 -0.352173 1441742579 0.458252 0.575928 0.578064 -0.352173 1441742579 0.458252 0.575928 0.578064 -0.352173 1441742579 0.458252 0.575928 0.578064 -0.352173 1441742579 0.458252 0.575928 0.578064 -0.352173 1441742579 0.492188 0.509888 0.640869 -0.294922 1441742579 0.492188 0.509888 0.640869 -0.294922 1441742579 0.492188 0.509888 0.640869 -0.294922 1441742579 0.492188 0.509888 0.640869 -0.294922 1441742579 0.492188 0.509888 0.640869 -0.294922 1441742579 0.492188 0.509888 0.640869 -0.294922 1441742579 0.511841 0.448669 0.690186 -0.245605 1441742579 0.511841 0.448669 0.690186 -0.245605 1441742579 0.511841 0.448669 0.690186 -0.245605 1441742579 0.511841 0.448669 0.690186 -0.245605 1441742579 0.511841 0.448669 0.690186 -0.245605 1441742579 0.511841 0.448669 0.690186 -0.245605 1441742579 0.527954 0.394043 0.723633 -0.205566 1441742579 0.527954 0.394043 0.723633 -0.205566 1441742579 0.527954 0.394043 0.723633 -0.205566 1441742579 0.527954 0.394043 0.723633 -0.205566 1441742579 0.527954 0.394043 0.723633 -0.205566 1441742579 0.527954 0.394043 0.723633 -0.205566 1441742579 0.538940 0.352966 0.743530 -0.179077 1441742579 0.538940 0.352966 0.743530 -0.179077 1441742579 0.538940 0.352966 0.743530 -0.179077 1441742579 0.538940 0.352966 0.743530 -0.179077 1441742579 0.538940 0.352966 0.743530 -0.179077 1441742579 0.538940 0.352966 0.743530 -0.179077 1441742579 0.540833 0.334778 0.752258 -0.171570 1441742579 0.540833 0.334778 0.752258 -0.171570 1441742579 0.540833 0.334778 0.752258 -0.171570 1441742579 0.540833 0.334778 0.752258 -0.171570 1441742579 0.540833 0.334778 0.752258 -0.171570 1441742579 0.540833 0.334778 0.752258 -0.171570 1441742579 0.540833 0.334778 0.752258 -0.171570 1441742579 0.535889 0.341125 0.749512 -0.185974 1441742579 0.535889 0.341125 0.749512 -0.185974 1441742579 0.535889 0.341125 0.749512 -0.185974 1441742579 0.535889 0.341125 0.749512 -0.185974 1441742579 0.535889 0.341125 0.749512 -0.185974 1441742579 0.535889 0.341125 0.749512 -0.185974 1441742579 0.524963 0.371094 0.736145 -0.211548 1441742579 0.524963 0.371094 0.736145 -0.211548 1441742579 0.524963 0.371094 0.736145 -0.211548 1441742579 0.524963 0.371094 0.736145 -0.211548 1441742579 0.524963 0.371094 0.736145 -0.211548 1441742579 0.524963 0.371094 0.736145 -0.211548 1441742579 0.524963 0.371094 0.736145 -0.211548 1441742579 0.507019 0.415405 0.714172 -0.245544 1441742579 0.507019 0.415405 0.714172 -0.245544 1441742579 0.507019 0.415405 0.714172 -0.245544 1441742579 0.507019 0.415405 0.714172 -0.245544 1441742579 0.507019 0.415405 0.714172 -0.245544 1441742579 0.507019 0.415405 0.714172 -0.245544 1441742579 0.480591 0.469666 0.681213 -0.290344 1441742579 0.480591 0.469666 0.681213 -0.290344 1441742579 0.480591 0.469666 0.681213 -0.290344 1441742579 0.480591 0.469666 0.681213 -0.290344 1441742579 0.480591 0.469666 0.681213 -0.290344 1441742579 0.480591 0.469666 0.681213 -0.290344 1441742579 0.480591 0.469666 0.681213 -0.290344 1441742579 0.439575 0.533936 0.636597 -0.341125 1441742579 0.439575 0.533936 0.636597 -0.341125 1441742579 0.439575 0.533936 0.636597 -0.341125 1441742579 0.439575 0.533936 0.636597 -0.341125 1441742579 0.439575 0.533936 0.636597 -0.341125 1441742579 0.439575 0.533936 0.636597 -0.341125 1441742579 0.389893 0.601379 0.576721 -0.392029 1441742579 0.389893 0.601379 0.576721 -0.392029 1441742579 0.389893 0.601379 0.576721 -0.392029 1441742579 0.389893 0.601379 0.576721 -0.392029 1441742579 0.389893 0.601379 0.576721 -0.392029 1441742579 0.389893 0.601379 0.576721 -0.392029 1441742579 0.334534 0.663330 0.505737 -0.438416 1441742579 0.334534 0.663330 0.505737 -0.438416 1441742579 0.334534 0.663330 0.505737 -0.438416 1441742579 0.334534 0.663330 0.505737 -0.438416 1441742579 0.334534 0.663330 0.505737 -0.438416 1441742579 0.334534 0.663330 0.505737 -0.438416 1441742579 0.273804 0.716553 0.426208 -0.479431 1441742579 0.273804 0.716553 0.426208 -0.479431 1441742579 0.273804 0.716553 0.426208 -0.479431 1441742579 0.273804 0.716553 0.426208 -0.479431 1441742579 0.273804 0.716553 0.426208 -0.479431 1441742579 0.273804 0.716553 0.426208 -0.479431 1441742580 0.209900 0.758240 0.338257 -0.516296 1441742580 0.209900 0.758240 0.338257 -0.516296 1441742580 0.209900 0.758240 0.338257 -0.516296 1441742580 0.209900 0.758240 0.338257 -0.516296 1441742580 0.209900 0.758240 0.338257 -0.516296 1441742580 0.209900 0.758240 0.338257 -0.516296 1441742580 0.209900 0.758240 0.338257 -0.516296 1441742580 0.151733 0.790100 0.252197 -0.537659 1441742580 0.151733 0.790100 0.252197 -0.537659 1441742580 0.151733 0.790100 0.252197 -0.537659 1441742580 0.151733 0.790100 0.252197 -0.537659 1441742580 0.151733 0.790100 0.252197 -0.537659 1441742580 0.151733 0.790100 0.252197 -0.537659 1441742580 0.109375 0.806763 0.179626 -0.552185 1441742580 0.109375 0.806763 0.179626 -0.552185 1441742580 0.109375 0.806763 0.179626 -0.552185 1441742580 0.109375 0.806763 0.179626 -0.552185 1441742580 0.109375 0.806763 0.179626 -0.552185 1441742580 0.109375 0.806763 0.179626 -0.552185 1441742580 0.109375 0.806763 0.179626 -0.552185 1441742580 0.074097 0.814209 0.124634 -0.562134 1441742580 0.074097 0.814209 0.124634 -0.562134 1441742580 0.074097 0.814209 0.124634 -0.562134 1441742580 0.074097 0.814209 0.124634 -0.562134 1441742580 0.074097 0.814209 0.124634 -0.562134 1441742580 0.074097 0.814209 0.124634 -0.562134 1441742580 0.056946 0.817139 0.086060 -0.567078 1441742580 0.056946 0.817139 0.086060 -0.567078 1441742580 0.056946 0.817139 0.086060 -0.567078 1441742580 0.056946 0.817139 0.086060 -0.567078 1441742580 0.056946 0.817139 0.086060 -0.567078 1441742580 0.056946 0.817139 0.086060 -0.567078 1441742580 0.053162 0.817078 0.075439 -0.569031 1441742580 0.053162 0.817078 0.075439 -0.569031 1441742580 0.053162 0.817078 0.075439 -0.569031 1441742580 0.053162 0.817078 0.075439 -0.569031 1441742580 0.053162 0.817078 0.075439 -0.569031 1441742580 0.053162 0.817078 0.075439 -0.569031 1441742580 0.053162 0.817078 0.075439 -0.569031 1441742580 0.068665 0.815613 0.088806 -0.567566 1441742580 0.068665 0.815613 0.088806 -0.567566 1441742580 0.068665 0.815613 0.088806 -0.567566 1441742580 0.068665 0.815613 0.088806 -0.567566 1441742580 0.068665 0.815613 0.088806 -0.567566 1441742580 0.068665 0.815613 0.088806 -0.567566 1441742580 0.101501 0.810669 0.127441 -0.562378 1441742580 0.101501 0.810669 0.127441 -0.562378 1441742580 0.101501 0.810669 0.127441 -0.562378 1441742580 0.101501 0.810669 0.127441 -0.562378 1441742580 0.101501 0.810669 0.127441 -0.562378 1441742580 0.101501 0.810669 0.127441 -0.562378 1441742580 0.101501 0.810669 0.127441 -0.562378 1441742580 0.142944 0.799988 0.186829 -0.551941 1441742580 0.142944 0.799988 0.186829 -0.551941 1441742580 0.142944 0.799988 0.186829 -0.551941 1441742580 0.142944 0.799988 0.186829 -0.551941 1441742580 0.142944 0.799988 0.186829 -0.551941 1441742580 0.142944 0.799988 0.186829 -0.551941 1441742580 0.193054 0.779907 0.256714 -0.537109 1441742580 0.193054 0.779907 0.256714 -0.537109 1441742580 0.193054 0.779907 0.256714 -0.537109 1441742580 0.193054 0.779907 0.256714 -0.537109 1441742580 0.193054 0.779907 0.256714 -0.537109 1441742580 0.193054 0.779907 0.256714 -0.537109 1441742580 0.251282 0.751709 0.330566 -0.512329 1441742580 0.251282 0.751709 0.330566 -0.512329 1441742580 0.251282 0.751709 0.330566 -0.512329 1441742580 0.251282 0.751709 0.330566 -0.512329 1441742580 0.251282 0.751709 0.330566 -0.512329 1441742580 0.251282 0.751709 0.330566 -0.512329 1441742580 0.314636 0.712402 0.407410 -0.476868 1441742580 0.314636 0.712402 0.407410 -0.476868 1441742580 0.314636 0.712402 0.407410 -0.476868 1441742580 0.314636 0.712402 0.407410 -0.476868 1441742580 0.314636 0.712402 0.407410 -0.476868 1441742580 0.314636 0.712402 0.407410 -0.476868 1441742580 0.375000 0.660767 0.486450 -0.431335 1441742580 0.375000 0.660767 0.486450 -0.431335 1441742580 0.375000 0.660767 0.486450 -0.431335 1441742580 0.375000 0.660767 0.486450 -0.431335 1441742580 0.375000 0.660767 0.486450 -0.431335 1441742580 0.375000 0.660767 0.486450 -0.431335 1441742580 0.375000 0.660767 0.486450 -0.431335 1441742580 0.430176 0.597656 0.564697 -0.372498 1441742580 0.430176 0.597656 0.564697 -0.372498 1441742580 0.430176 0.597656 0.564697 -0.372498 1441742580 0.430176 0.597656 0.564697 -0.372498 1441742580 0.430176 0.597656 0.564697 -0.372498 1441742580 0.430176 0.597656 0.564697 -0.372498 1441742580 0.430176 0.597656 0.564697 -0.372498 1441742580 0.473572 0.529297 0.634644 -0.304443 1441742580 0.473572 0.529297 0.634644 -0.304443 1441742580 0.473572 0.529297 0.634644 -0.304443 1441742580 0.473572 0.529297 0.634644 -0.304443 1441742580 0.473572 0.529297 0.634644 -0.304443 1441742580 0.504395 0.455872 0.691956 -0.242554 1441742580 0.504395 0.455872 0.691956 -0.242554 1441742580 0.504395 0.455872 0.691956 -0.242554 1441742580 0.504395 0.455872 0.691956 -0.242554 1441742580 0.504395 0.455872 0.691956 -0.242554 1441742580 0.504395 0.455872 0.691956 -0.242554 1441742580 0.504395 0.455872 0.691956 -0.242554 1441742580 0.524902 0.394348 0.727661 -0.198547 1441742580 0.524902 0.394348 0.727661 -0.198547 1441742580 0.524902 0.394348 0.727661 -0.198547 1441742580 0.524902 0.394348 0.727661 -0.198547 1441742580 0.524902 0.394348 0.727661 -0.198547 1441742580 0.542053 0.349243 0.744019 -0.174805 1441742580 0.542053 0.349243 0.744019 -0.174805 1441742580 0.542053 0.349243 0.744019 -0.174805 1441742580 0.542053 0.349243 0.744019 -0.174805 1441742580 0.542053 0.349243 0.744019 -0.174805 1441742580 0.542053 0.349243 0.744019 -0.174805 1441742580 0.542053 0.349243 0.744019 -0.174805 1441742581 0.546082 0.332886 0.751404 -0.161926 1441742581 0.546082 0.332886 0.751404 -0.161926 1441742581 0.546082 0.332886 0.751404 -0.161926 1441742581 0.546082 0.332886 0.751404 -0.161926 1441742581 0.546082 0.332886 0.751404 -0.161926 1441742581 0.546082 0.332886 0.751404 -0.161926 1441742581 0.546082 0.332886 0.751404 -0.161926 1441742581 0.544617 0.339294 0.747498 -0.171387 1441742581 0.544617 0.339294 0.747498 -0.171387 1441742581 0.544617 0.339294 0.747498 -0.171387 1441742581 0.544617 0.339294 0.747498 -0.171387 1441742581 0.544617 0.339294 0.747498 -0.171387 1441742581 0.544617 0.339294 0.747498 -0.171387 1441742581 0.537231 0.366394 0.731995 -0.203003 1441742581 0.537231 0.366394 0.731995 -0.203003 1441742581 0.537231 0.366394 0.731995 -0.203003 1441742581 0.537231 0.366394 0.731995 -0.203003 1441742581 0.518799 0.414124 0.706726 -0.244507 1441742581 0.518799 0.414124 0.706726 -0.244507 1441742581 0.518799 0.414124 0.706726 -0.244507 1441742581 0.518799 0.414124 0.706726 -0.244507 1441742581 0.518799 0.414124 0.706726 -0.244507 1441742581 0.518799 0.414124 0.706726 -0.244507 1441742581 0.518799 0.414124 0.706726 -0.244507 1441742581 0.490356 0.475830 0.667297 -0.296265 1441742581 0.490356 0.475830 0.667297 -0.296265 1441742581 0.490356 0.475830 0.667297 -0.296265 1441742581 0.490356 0.475830 0.667297 -0.296265 1441742581 0.490356 0.475830 0.667297 -0.296265 1441742581 0.490356 0.475830 0.667297 -0.296265 1441742581 0.490356 0.475830 0.667297 -0.296265 1441742581 0.451660 0.540649 0.615112 -0.354004 1441742581 0.451660 0.540649 0.615112 -0.354004 1441742581 0.451660 0.540649 0.615112 -0.354004 1441742581 0.451660 0.540649 0.615112 -0.354004 1441742581 0.451660 0.540649 0.615112 -0.354004 1441742581 0.451660 0.540649 0.615112 -0.354004 1441742581 0.406738 0.604919 0.551086 -0.406067 1441742581 0.406738 0.604919 0.551086 -0.406067 1441742581 0.406738 0.604919 0.551086 -0.406067 1441742581 0.406738 0.604919 0.551086 -0.406067 1441742581 0.350647 0.664246 0.479553 -0.453613 1441742581 0.350647 0.664246 0.479553 -0.453613 1441742581 0.350647 0.664246 0.479553 -0.453613 1441742581 0.350647 0.664246 0.479553 -0.453613 1441742581 0.350647 0.664246 0.479553 -0.453613 1441742581 0.350647 0.664246 0.479553 -0.453613 1441742581 0.350647 0.664246 0.479553 -0.453613 1441742581 0.275024 0.717285 0.399597 -0.500122 1441742581 0.275024 0.717285 0.399597 -0.500122 1441742581 0.275024 0.717285 0.399597 -0.500122 1441742581 0.275024 0.717285 0.399597 -0.500122 1441742581 0.275024 0.717285 0.399597 -0.500122 1441742581 0.275024 0.717285 0.399597 -0.500122 1441742581 0.203491 0.755798 0.316406 -0.535950 1441742581 
0.324707 0.684082 0.477966 -0.445068 1441742584 0.329407 0.681824 0.485596 -0.436707 1441742584 0.329407 0.681824 0.485596 -0.436707 1441742584 0.329407 0.681824 0.485596 -0.436707 1441742584 0.329407 0.681824 0.485596 -0.436707 1441742584 0.329407 0.681824 0.485596 -0.436707 1441742584 0.329407 0.681824 0.485596 -0.436707 1441742584 0.329407 0.681824 0.485596 -0.436707 1441742584 0.338074 0.674805 0.498474 -0.426392 1441742584 0.338074 0.674805 0.498474 -0.426392 1441742584 0.338074 0.674805 0.498474 -0.426392 1441742584 0.338074 0.674805 0.498474 -0.426392 1441742584 0.338074 0.674805 0.498474 -0.426392 1441742584 0.338074 0.674805 0.498474 -0.426392 1441742584 0.352417 0.661560 0.517456 -0.412720 1441742584 0.352417 0.661560 0.517456 -0.412720 1441742584 0.352417 0.661560 0.517456 -0.412720 1441742584 0.352417 0.661560 0.517456 -0.412720 1441742584 0.352417 0.661560 0.517456 -0.412720 1441742584 0.352417 0.661560 0.517456 -0.412720 1441742584 0.352417 0.661560 0.517456 -0.412720 1441742584 0.372864 0.639648 0.544739 -0.393738 1441742584 0.372864 0.639648 0.544739 -0.393738 1441742584 0.372864 0.639648 0.544739 -0.393738 1441742584 0.372864 0.639648 0.544739 -0.393738 1441742584 0.372864 0.639648 0.544739 -0.393738 1441742584 0.400940 0.606628 0.579834 -0.367310 1441742584 0.400940 0.606628 0.579834 -0.367310 1441742584 0.400940 0.606628 0.579834 -0.367310 1441742584 0.400940 0.606628 0.579834 -0.367310 1441742584 0.400940 0.606628 0.579834 -0.367310 1441742584 0.400940 0.606628 0.579834 -0.367310 1441742584 0.400940 0.606628 0.579834 -0.367310 1441742584 0.433105 0.562683 0.621033 -0.331665 1441742584 0.433105 0.562683 0.621033 -0.331665 1441742584 0.433105 0.562683 0.621033 -0.331665 1441742584 0.433105 0.562683 0.621033 -0.331665 1441742584 0.433105 0.562683 0.621033 -0.331665 1441742584 0.433105 0.562683 0.621033 -0.331665 1441742584 0.464478 0.509705 0.666077 -0.284180 1441742584 0.464478 0.509705 0.666077 -0.284180 1441742584 0.464478 0.509705 0.666077 -0.284180 1441742584 0.464478 0.509705 0.666077 -0.284180 1441742584 0.464478 0.509705 0.666077 -0.284180 1441742584 0.464478 0.509705 0.666077 -0.284180 1441742584 0.492554 0.450378 0.706787 -0.234314 1441742584 0.492554 0.450378 0.706787 -0.234314 1441742584 0.492554 0.450378 0.706787 -0.234314 1441742584 0.492554 0.450378 0.706787 -0.234314 1441742584 0.492554 0.450378 0.706787 -0.234314 1441742584 0.492554 0.450378 0.706787 -0.234314 1441742584 0.492554 0.450378 0.706787 -0.234314 1441742584 0.510498 0.392700 0.739624 -0.195007 1441742584 0.510498 0.392700 0.739624 -0.195007 1441742584 0.510498 0.392700 0.739624 -0.195007 1441742584 0.510498 0.392700 0.739624 -0.195007 1441742584 0.510498 0.392700 0.739624 -0.195007 1441742584 0.510498 0.392700 0.739624 -0.195007 1441742584 0.524292 0.347656 0.758667 -0.169128 1441742584 0.524292 0.347656 0.758667 -0.169128 1441742584 0.524292 0.347656 0.758667 -0.169128 1441742584 0.524292 0.347656 0.758667 -0.169128 1441742584 0.524292 0.347656 0.758667 -0.169128 1441742584 0.524292 0.347656 0.758667 -0.169128 1441742584 0.533386 0.315857 0.769287 -0.154602 1441742584 0.533386 0.315857 0.769287 -0.154602 1441742584 0.533386 0.315857 0.769287 -0.154602 1441742584 0.533386 0.315857 0.769287 -0.154602 1441742584 0.533386 0.315857 0.769287 -0.154602 1441742584 0.533386 0.315857 0.769287 -0.154602 1441742584 0.536438 0.303589 0.772400 -0.153137 1441742584 0.536438 0.303589 0.772400 -0.153137 1441742584 0.536438 0.303589 0.772400 -0.153137 1441742584 0.536438 0.303589 0.772400 -0.153137 1441742584 0.536438 0.303589 0.772400 -0.153137 1441742584 0.536438 0.303589 0.772400 -0.153137 1441742584 0.533813 0.316284 0.764954 -0.172546 1441742584 0.533813 0.316284 0.764954 -0.172546 1441742584 0.533813 0.316284 0.764954 -0.172546 1441742584 0.533813 0.316284 0.764954 -0.172546 1441742584 0.533813 0.316284 0.764954 -0.172546 1441742584 0.533813 0.316284 0.764954 -0.172546 1441742584 0.533813 0.316284 0.764954 -0.172546 1441742584 0.521912 0.354614 0.747437 -0.207581 1441742584 0.521912 0.354614 0.747437 -0.207581 1441742584 0.521912 0.354614 0.747437 -0.207581 1441742584 0.521912 0.354614 0.747437 -0.207581 1441742584 0.521912 0.354614 0.747437 -0.207581 1441742584 0.521912 0.354614 0.747437 -0.207581 1441742584 0.499756 0.409119 0.719604 -0.254822 1441742584 0.499756 0.409119 0.719604 -0.254822 1441742584 0.499756 0.409119 0.719604 -0.254822 1441742584 0.499756 0.409119 0.719604 -0.254822 1441742584 0.499756 0.409119 0.719604 -0.254822 1441742584 0.499756 0.409119 0.719604 -0.254822 1441742584 0.468689 0.473450 0.677917 -0.310730 1441742584 0.468689 0.473450 0.677917 -0.310730 1441742584 0.468689 0.473450 0.677917 -0.310730 1441742584 0.468689 0.473450 0.677917 -0.310730 1441742584 0.468689 0.473450 0.677917 -0.310730 1441742584 0.468689 0.473450 0.677917 -0.310730 1441742584 0.468689 0.473450 0.677917 -0.310730 1441742584 0.427612 0.543274 0.621277 -0.368713 1441742584 0.427612 0.543274 0.621277 -0.368713 1441742584 0.427612 0.543274 0.621277 -0.368713 1441742584 0.427612 0.543274 0.621277 -0.368713 1441742584 0.427612 0.543274 0.621277 -0.368713 1441742585 0.427612 0.543274 0.621277 -0.368713 1441742585 0.375916 0.612915 0.550232 -0.424438 1441742585 0.375916 0.612915 0.550232 -0.424438 1441742585 0.375916 0.612915 0.550232 -0.424438 1441742585 0.375916 0.612915 0.550232 -0.424438 1441742585 0.375916 0.612915 0.550232 -0.424438 1441742585 0.375916 0.612915 0.550232 -0.424438 1441742585 0.375916 0.612915 0.550232 -0.424438 1441742585 0.314087 0.677368 0.465637 -0.474976 1441742585 0.314087 0.677368 0.465637 -0.474976 1441742585 0.314087 0.677368 0.465637 -0.474976 1441742585 0.314087 0.677368 0.465637 -0.474976 1441742585 0.314087 0.677368 0.465637 -0.474976 1441742585 0.314087 0.677368 0.465637 -0.474976 1441742585 0.237671 0.732849 0.365723 -0.522156 1441742585 0.237671 0.732849 0.365723 -0.522156 1441742585 0.237671 0.732849 0.365723 -0.522156 1441742585 0.237671 0.732849 0.365723 -0.522156 1441742585 0.237671 0.732849 0.365723 -0.522156 1441742585 0.237671 0.732849 0.365723 -0.522156 1441742585 0.237671 0.732849 0.365723 -0.522156 1441742585 0.158264 0.775391 0.266663 -0.550049 1441742585 0.158264 0.775391 0.266663 -0.550049 1441742585 0.158264 0.775391 0.266663 -0.550049 1441742585 0.158264 0.775391 0.266663 -0.550049 1441742585 0.158264 0.775391 0.266663 -0.550049 1441742585 0.158264 0.775391 0.266663 -0.550049 1441742585 0.103394 0.801514 0.188965 -0.557800 1441742585 0.103394 0.801514 0.188965 -0.557800 1441742585 0.103394 0.801514 0.188965 -0.557800 1441742585 0.103394 0.801514 0.188965 -0.557800 1441742585 0.103394 0.801514 0.188965 -0.557800 1441742585 0.103394 0.801514 0.188965 -0.557800 1441742585 0.082642 0.811035 0.147949 -0.559937 1441742585 0.082642 0.811035 0.147949 -0.559937 1441742585 0.082642 0.811035 0.147949 -0.559937 1441742585 0.082642 0.811035 0.147949 -0.559937 1441742585 0.082642 0.811035 0.147949 -0.559937 1441742585 0.082642 0.811035 0.147949 -0.559937 1441742585 0.079712 0.813599 0.134949 -0.559875 1441742585 0.079712 0.813599 0.134949 -0.559875 1441742585 0.079712 0.813599 0.134949 -0.559875 1441742585 0.079712 0.813599 0.134949 -0.559875 1441742585 0.079712 0.813599 0.134949 -0.559875 1441742585 0.079712 0.813599 0.134949 -0.559875 1441742585 0.079712 0.813599 0.134949 -0.559875 1441742585 0.088074 0.811829 0.145691 -0.558472 1441742585 0.088074 0.811829 0.145691 -0.558472 1441742585 0.088074 0.811829 0.145691 -0.558472 1441742585 0.088074 0.811829 0.145691 -0.558472 1441742585 0.088074 0.811829 0.145691 -0.558472 1441742585 0.088074 0.811829 0.145691 -0.558472 1441742585 0.113770 0.806519 0.174927 -0.553162 1441742585 0.113770 0.806519 0.174927 -0.553162 1441742585 0.113770 0.806519 0.174927 -0.553162 1441742585 0.113770 0.806519 0.174927 -0.553162 1441742585 0.113770 0.806519 0.174927 -0.553162 1441742585 0.152344 0.795349 0.218506 -0.544495 1441742585 0.152344 0.795349 0.218506 -0.544495 1441742585 0.152344 0.795349 0.218506 -0.544495 1441742585 0.152344 0.795349 0.218506 -0.544495 1441742585 0.152344 0.795349 0.218506 -0.544495 1441742585 0.152344 0.795349 0.218506 -0.544495 1441742585 0.198486 0.777588 0.272888 -0.530518 1441742585 0.198486 0.777588 0.272888 -0.530518 1441742585 0.198486 0.777588 0.272888 -0.530518 1441742585 0.198486 0.777588 0.272888 -0.530518 1441742585 0.198486 0.777588 0.272888 -0.530518 1441742585 0.198486 0.777588 0.272888 -0.530518 1441742585 0.248535 0.751282 0.334656 -0.511597 1441742585 0.248535 0.751282 0.334656 -0.511597 1441742585 0.248535 0.751282 0.334656 -0.511597 1441742585 0.248535 0.751282 0.334656 -0.511597 1441742585 0.248535 0.751282 0.334656 -0.511597 1441742585 0.248535 0.751282 0.334656 -0.511597 1441742585 0.248535 0.751282 0.334656 -0.511597 1441742585 0.303528 0.716492 0.399597 -0.484497 1441742585 0.303528 0.716492 0.399597 -0.484497 1441742585 0.303528 0.716492 0.399597 -0.484497 1441742585 0.303528 0.716492 0.399597 -0.484497 1441742585 0.303528 0.716492 0.399597 -0.484497 1441742585 0.303528 0.716492 0.399597 -0.484497 1441742585 0.355835 0.674255 0.466797 -0.448059 1441742585 0.355835 0.674255 0.466797 -0.448059 1441742585 0.355835 0.674255 0.466797 -0.448059 1441742585 0.355835 0.674255 0.466797 -0.448059 1441742585 0.355835 0.674255 0.466797 -0.448059 1441742585 0.355835 0.674255 0.466797 -0.448059 1441742585 0.403503 0.623108 0.536011 -0.401917 1441742585 0.403503 0.623108 0.536011 -0.401917 1441742585 0.403503 0.623108 0.536011 -0.401917 1441742585 0.403503 0.623108 0.536011 -0.401917 1441742585 0.403503 0.623108 0.536011 -0.401917 1441742585 0.403503 0.623108 0.536011 -0.401917 1441742585 0.445923 0.562744 0.599670 -0.353271 1441742585 0.445923 0.562744 0.599670 -0.353271 1441742585 0.445923 0.562744 0.599670 -0.353271 1441742585 0.445923 0.562744 0.599670 -0.353271 1441742585 0.445923 0.562744 0.599670 -0.353271 1441742585 0.445923 0.562744 0.599670 -0.353271 1441742585 0.445923 0.562744 0.599670 -0.353271 1441742585 0.473145 0.504211 0.655334 -0.303955 1441742585 0.473145 0.504211 0.655334 -0.303955 1441742585 0.473145 0.504211 0.655334 -0.303955 1441742585 0.473145 0.504211 0.655334 -0.303955 1441742585 0.473145 0.504211 0.655334 -0.303955 1441742585 0.473145 0.504211 0.655334 -0.303955 1441742585 0.491638 0.451050 0.695923 -0.265381 1441742585 0.491638 0.451050 0.695923 -0.265381 1441742585 0.491638 0.451050 0.695923 -0.265381 1441742585 0.491638 0.451050 0.695923 -0.265381 1441742585 0.491638 0.451050 0.695923 -0.265381 1441742585 0.491638 0.451050 0.695923 -0.265381 1441742586 0.491638 0.451050 0.695923 -0.265381 1441742586 0.505493 0.406616 0.721497 -0.241882 1441742586 0.505493 0.406616 0.721497 -0.241882 1441742586 0.505493 0.406616 0.721497 -0.241882 1441742586 0.505493 0.406616 0.721497 -0.241882 1441742586 0.505493 0.406616 0.721497 -0.241882 1441742586 0.505493 0.406616 0.721497 -0.241882 1441742586 0.515442 0.378723 0.733643 -0.229309 1441742586 0.515442 0.378723 0.733643 -0.229309 1441742586 0.515442 0.378723 0.733643 -0.229309 1441742586 0.515442 0.378723 0.733643 -0.229309 1441742586 0.515442 0.378723 0.733643 -0.229309 1441742586 0.515442 0.378723 0.733643 -0.229309 1441742586 0.518066 0.371399 0.737366 -0.223389 1441742586 0.518066 0.371399 0.737366 -0.223389 1441742586 0.518066 0.371399 0.737366 -0.223389 1441742586 0.518066 0.371399 0.737366 -0.223389 1441742586 0.518066 0.371399 0.737366 -0.223389 1441742586 0.518066 0.371399 0.737366 -0.223389 1441742586 0.513245 0.380249 0.732849 -0.234314 1441742586 0.513245 0.380249 0.732849 -0.234314 1441742586 0.513245 0.380249 0.732849 -0.234314 1441742586 0.513245 0.380249 0.732849 -0.234314 1441742586 0.513245 0.380249 0.732849 -0.234314 1441742586 0.513245 0.380249 0.732849 -0.234314 1441742586 0.513245 0.380249 0.732849 -0.234314 1441742586 0.500793 0.407104 0.718384 -0.259399 1441742586 0.500793 0.407104 0.718384 -0.259399 1441742586 0.500793 0.407104 0.718384 -0.259399 1441742586 0.500793 0.407104 0.718384 -0.259399 1441742586 0.500793 0.407104 0.718384 -0.259399 1441742586 0.500793 0.407104 0.718384 -0.259399 1441742586 0.480835 0.448914 0.693542 -0.293518 1441742586 0.480835 0.448914 0.693542 -0.293518 1441742586 0.480835 0.448914 0.693542 -0.293518 1441742586 0.480835 0.448914 0.693542 -0.293518 1441742586 0.480835 0.448914 0.693542 -0.293518 1441742586 0.480835 0.448914 0.693542 -0.293518 1441742586 0.480835 0.448914 0.693542 -0.293518 1441742586 0.453796 0.499939 0.658936 -0.331482 1441742586 0.453796 0.499939 0.658936 -0.331482 1441742586 0.453796 0.499939 0.658936 -0.331482 1441742586 0.453796 0.499939 0.658936 -0.331482 1441742586 0.453796 0.499939 0.658936 -0.331482 1441742586 0.453796 0.499939 0.658936 -0.331482 1441742586 0.419495 0.554810 0.612732 -0.375122 1441742586 0.419495 0.554810 0.612732 -0.375122 1441742586 0.419495 0.554810 0.612732 -0.375122 1441742586 0.419495 0.554810 0.612732 -0.375122 1441742586 0.419495 0.554810 0.612732 -0.375122 1441742586 0.419495 0.554810 0.612732 -0.375122 1441742586 0.419495 0.554810 0.612732 -0.375122 1441742586 0.378418 0.610413 0.557129 -0.416809 1441742586 0.378418 0.610413 0.557129 -0.416809 1441742586 0.378418 0.610413 0.557129 -0.416809 1441742586 0.378418 0.610413 0.557129 -0.416809 1441742586 0.378418 0.610413 0.557129 -0.416809 1441742586 0.378418 0.610413 0.557129 -0.416809 1441742586 0.327454 0.664551 0.491760 -0.457397 1441742586 0.327454 0.664551 0.491760 -0.457397 1441742586 0.327454 0.664551 0.491760 -0.457397 1441742586 0.327454 0.664551 0.491760 -0.457397 1441742586 0.327454 0.664551 0.491760 -0.457397 1441742586 0.327454 0.664551 0.491760 -0.457397 1441742586 0.265930 0.714661 0.414124 -0.497009 1441742586 0.265930 0.714661 0.414124 -0.497009 1441742586 0.265930 0.714661 0.414124 -0.497009 1441742586 0.265930 0.714661 0.414124 -0.497009 1441742586 0.265930 0.714661 0.414124 -0.497009 1441742586 0.265930 0.714661 0.414124 -0.497009 1441742586 0.199646 0.756714 0.328552 -0.528687 1441742586 0.199646 0.756714 0.328552 -0.528687 1441742586 0.199646 0.756714 0.328552 -0.528687 1441742586 0.199646 0.756714 0.328552 -0.528687 1441742586 0.199646 0.756714 0.328552 -0.528687 1441742586 0.199646 0.756714 0.328552 -0.528687 1441742586 0.199646 0.756714 0.328552 -0.528687 1441742586 0.141724 0.788696 0.248779 -0.544006 1441742586 0.141724 0.788696 0.248779 -0.544006 1441742586 0.141724 0.788696 0.248779 -0.544006 1441742586 0.141724 0.788696 0.248779 -0.544006 1441742586 0.141724 0.788696 0.248779 -0.544006 1441742586 0.141724 0.788696 0.248779 -0.544006 1441742586 0.097168 0.805847 0.183777 -0.554382 1441742586 0.097168 0.805847 0.183777 -0.554382 1441742586 0.097168 0.805847 0.183777 -0.554382 1441742586 0.097168 0.805847 0.183777 -0.554382 1441742586 0.097168 0.805847 0.183777 -0.554382 1441742586 0.097168 0.805847 0.183777 -0.554382 1441742586 0.071594 0.814697 0.136475 -0.558960 1441742586 0.071594 0.814697 0.136475 -0.558960 1441742586 0.071594 0.814697 0.136475 -0.558960 1441742586 0.071594 0.814697 0.136475 -0.558960 1441742586 0.071594 0.814697 0.136475 -0.558960 1441742586 0.071594 0.814697 0.136475 -0.558960 1441742586 0.061584 0.816711 0.116577 -0.561768 1441742586 0.061584 0.816711 0.116577 -0.561768 1441742586 0.061584 0.816711 0.116577 -0.561768 1441742586 0.061584 0.816711 0.116577 -0.561768 1441742586 0.061584 0.816711 0.116577 -0.561768 1441742586 0.061584 0.816711 0.116577 -0.561768 1441742586 0.062012 0.816406 0.117004 -0.562073 1441742586 0.062012 0.816406 0.117004 -0.562073 1441742586 0.062012 0.816406 0.117004 -0.562073 1441742586 0.062012 0.816406 0.117004 -0.562073 1441742586 0.062012 0.816406 0.117004 -0.562073 1441742586 0.062012 0.816406 0.117004 -0.562073 1441742586 0.081482 0.813843 0.137939 -0.558533 1441742586 0.081482 0.813843 0.137939 -0.558533 1441742586 0.081482 0.813843 0.137939 -0.558533 1441742586 0.081482 0.813843 0.137939 -0.558533 1441742586 0.081482 0.813843 0.137939 -0.558533 1441742586 0.081482 0.813843 0.137939 -0.558533 1441742586 0.081482 0.813843 0.137939 -0.558533 1441742586 0.118164 0.804504 0.181030 -0.553223 1441742587 0.118164 0.804504 0.181030 -0.553223 1441742587 0.118164 0.804504 0.181030 -0.553223 1441742587 0.118164 0.804504 0.181030 -0.553223 1441742587 0.118164 0.804504 0.181030 -0.553223 1441742587 0.118164 0.804504 0.181030 -0.553223 1441742587 0.168823 0.787476 0.238892 -0.542480 1441742587 0.168823 0.787476 0.238892 -0.542480 1441742587 0.168823 0.787476 0.238892 -0.542480 1441742587 0.168823 0.787476 0.238892 -0.542480 1441742587 0.168823 0.787476 0.238892 -0.542480 1441742587 0.168823 0.787476 0.238892 -0.542480 1441742587 0.227295 0.762695 0.307617 -0.521484 1441742587 0.227295 0.762695 0.307617 -0.521484 1441742587 0.227295 0.762695 0.307617 -0.521484 1441742587 0.227295 0.762695 0.307617 -0.521484 1441742587 0.227295 0.762695 0.307617 -0.521484 1441742587 0.227295 0.762695 0.307617 -0.521484 1441742587 0.227295 0.762695 0.307617 -0.521484 1441742587 0.287170 0.727966 0.380371 -0.492798 1441742587 0.287170 0.727966 0.380371 -0.492798 1441742587 0.287170 0.727966 0.380371 -0.492798 1441742587 0.287170 0.727966 0.380371 -0.492798 1441742587 0.287170 0.727966 0.380371 -0.492798 1441742587 0.287170 0.727966 0.380371 -0.492798 1441742587 0.348572 0.681641 0.454895 -0.454773 1441742587 0.348572 0.681641 0.454895 -0.454773 1441742587 0.348572 0.681641 0.454895 -0.454773 1441742587 0.348572 0.681641 0.454895 -0.454773 1441742587 0.348572 0.681641 0.454895 -0.454773 1441742587 0.348572 0.681641 0.454895 -0.454773 1441742587 0.410522 0.624207 0.529785 -0.401306 1441742587 0.410522 0.624207 0.529785 -0.401306 1441742587 0.410522 0.624207 0.529785 -0.401306 1441742587 0.410522 0.624207 0.529785 -0.401306 1441742587 0.410522 0.624207 0.529785 -0.401306 1441742587 0.410522 0.624207 0.529785 -0.401306 1441742587 0.464294 0.555054 0.601990 -0.337463 1441742587 0.464294 0.555054 0.601990 -0.337463 1441742587 0.464294 0.555054 0.601990 -0.337463 1441742587 0.464294 0.555054 0.601990 -0.337463 1441742587 0.464294 0.555054 0.601990 -0.337463 1441742587 0.464294 0.555054 0.601990 -0.337463 1441742587 0.498352 0.483398 0.663818 -0.277893 1441742587 0.498352 0.483398 0.663818 -0.277893 1441742587 0.498352 0.483398 0.663818 -0.277893 1441742587 0.498352 0.483398 0.663818 -0.277893 1441742587 0.498352 0.483398 0.663818 -0.277893 1441742587 0.498352 0.483398 0.663818 -0.277893 1441742587 0.521240 0.421692 0.708130 -0.221313 1441742587 0.521240 0.421692 0.708130 -0.221313 1441742587 0.521240 0.421692 0.708130 -0.221313 1441742587 0.521240 0.421692 0.708130 -0.221313 1441742587 0.521240 0.421692 0.708130 -0.221313 1441742587 0.521240 0.421692 0.708130 -0.221313 1441742587 0.532898 0.364319 0.741760 -0.181702 1441742587 0.532898 0.364319 0.741760 -0.181702 1441742587 0.532898 0.364319 0.741760 -0.181702 1441742587 0.532898 0.364319 0.741760 -0.181702 1441742587 0.532898 0.364319 0.741760 -0.181702 1441742587 0.532898 0.364319 0.741760 -0.181702 1441742587 0.541870 0.326599 0.756714 -0.164368 1441742587 0.541870 0.326599 0.756714 -0.164368 1441742587 0.541870 0.326599 0.756714 -0.164368 1441742587 0.541870 0.326599 0.756714 -0.164368 1441742587 0.541870 0.326599 0.756714 -0.164368 1441742587 0.541870 0.326599 0.756714 -0.164368 1441742587 0.542969 0.312866 0.762756 -0.159363 1441742587 0.542969 0.312866 0.762756 -0.159363 1441742587 0.542969 0.312866 0.762756 -0.159363 1441742587 0.542969 0.312866 0.762756 -0.159363 1441742587 0.542969 0.312866 0.762756 -0.159363 1441742587 0.542969 0.312866 0.762756 -0.159363 1441742587 0.542969 0.312866 0.762756 -0.159363 1441742587 0.536438 0.320618 0.760803 -0.174866 1441742587 0.536438 0.320618 0.760803 -0.174866 1441742587 0.536438 0.320618 0.760803 -0.174866 1441742587 0.536438 0.320618 0.760803 -0.174866 1441742587 0.536438 0.320618 0.760803 -0.174866 1441742587 0.536438 0.320618 0.760803 -0.174866 1441742587 0.536438 0.320618 0.760803 -0.174866 1441742587 0.523193 0.354370 0.746704 -0.207458 1441742587 0.523193 0.354370 0.746704 -0.207458 1441742587 0.523193 0.354370 0.746704 -0.207458 1441742587 0.523193 0.354370 0.746704 -0.207458 1441742587 0.523193 0.354370 0.746704 -0.207458 1441742587 0.523193 0.354370 0.746704 -0.207458 1441742587 0.501892 0.404358 0.722656 -0.249573 1441742587 0.501892 0.404358 0.722656 -0.249573 1441742587 0.501892 0.404358 0.722656 -0.249573 1441742587 0.501892 0.404358 0.722656 -0.249573 1441742587 0.501892 0.404358 0.722656 -0.249573 1441742587 0.501892 0.404358 0.722656 -0.249573 1441742587 0.472107 0.464478 0.686157 -0.300842 1441742587 0.472107 0.464478 0.686157 -0.300842 1441742587 0.472107 0.464478 0.686157 -0.300842 1441742587 0.472107 0.464478 0.686157 -0.300842 1441742587 0.472107 0.464478 0.686157 -0.300842 1441742587 0.472107 0.464478 0.686157 -0.300842 1441742587 0.433167 0.530762 0.635498 -0.356079 1441742587 0.433167 0.530762 0.635498 -0.356079 1441742587 0.433167 0.530762 0.635498 -0.356079 1441742587 0.433167 0.530762 0.635498 -0.356079 1441742587 0.433167 0.530762 0.635498 -0.356079 1441742587 0.433167 0.530762 0.635498 -0.356079 1441742587 0.433167 0.530762 0.635498 -0.356079 1441742587 0.386292 0.597290 0.572449 -0.407715 1441742587 0.386292 0.597290 0.572449 -0.407715 1441742587 0.386292 0.597290 0.572449 -0.407715 1441742587 0.386292 0.597290 0.572449 -0.407715 1441742587 0.386292 0.597290 0.572449 -0.407715 1441742587 0.386292 0.597290 0.572449 -0.407715 1441742587 0.331421 0.660461 0.496704 -0.455200 1441742587 0.331421 0.660461 0.496704 -0.455200 1441742588 0.331421 0.660461 0.496704 -0.455200 1441742588 0.331421 0.660461 0.496704 -0.455200 1441742588 0.331421 0.660461 0.496704 -0.455200 1441742588 0.331421 0.660461 0.496704 -0.455200 1441742588 0.266785 0.713989 0.409851 -0.500977 1441742588 0.266785 0.713989 0.409851 -0.500977 1441742588 0.266785 0.713989 0.409851 -0.500977 1441742588 0.266785 0.713989 0.409851 -0.500977 1441742588 0.266785 0.713989 0.409851 -0.500977 1441742588 0.266785 0.713989 0.409851 -0.500977 1441742588 0.266785 0.713989 0.409851 -0.500977 1441742588 0.197388 0.757751 0.315002 -0.536255 1441742588 0.197388 0.757751 0.315002 -0.536255 1441742588 0.197388 0.757751 0.315002 -0.536255 1441742588 0.197388 0.757751 0.315002 -0.536255 1441742588 0.197388 0.757751 0.315002 -0.536255 1441742588 0.197388 0.757751 0.315002 -0.536255 1441742588 0.135925 0.787048 0.226685 -0.557434 1441742588 0.135925 0.787048 0.226685 -0.557434 1441742588 0.135925 0.787048 0.226685 -0.557434 1441742588 0.135925 0.787048 0.226685 -0.557434 1441742588 0.135925 0.787048 0.226685 -0.557434 1441742588 0.135925 0.787048 0.226685 -0.557434 1441742588 0.092346 0.802856 0.158936 -0.567078 1441742588 0.092346 0.802856 0.158936 -0.567078 1441742588 0.092346 0.802856 0.158936 -0.567078 1441742588 0.092346 0.802856 0.158936 -0.567078 1441742588 0.092346 0.802856 0.158936 -0.567078 1441742588 0.092346 0.802856 0.158936 -0.567078 1441742588 0.092346 0.802856 0.158936 -0.567078 1441742588 0.069641 0.809448 0.119507 -0.570679 1441742588 0.069641 0.809448 0.119507 -0.570679 1441742588 0.069641 0.809448 0.119507 -0.570679 1441742588 0.069641 0.809448 0.119507 -0.570679 1441742588 0.069641 0.809448 0.119507 -0.570679 1441742588 0.060730 0.811829 0.105347 -0.571106 1441742588 0.060730 0.811829 0.105347 -0.571106 1441742588 0.060730 0.811829 0.105347 -0.571106 1441742588 0.060730 0.811829 0.105347 -0.571106 1441742588 0.060730 0.811829 0.105347 -0.571106 1441742588 0.060730 0.811829 0.105347 -0.571106 1441742588 0.060730 0.811829 0.105347 -0.571106 1441742588 0.065002 0.813721 0.112732 -0.566467 1441742588 0.065002 0.813721 0.112732 -0.566467 1441742588 0.065002 0.813721 0.112732 -0.566467 1441742588 0.065002 0.813721 0.112732 -0.566467 1441742588 0.065002 0.813721 0.112732 -0.566467 1441742588 0.065002 0.813721 0.112732 -0.566467 1441742588 0.090027 0.810669 0.138306 -0.561768 1441742588 0.090027 0.810669 0.138306 -0.561768 1441742588 0.090027 0.810669 0.138306 -0.561768 1441742588 0.090027 0.810669 0.138306 -0.561768 1441742588 0.090027 0.810669 0.138306 -0.561768 1441742588 0.090027 0.810669 0.138306 -0.561768 1441742588 0.132019 0.800476 0.186218 -0.554199 1441742588 0.132019 0.800476 0.186218 -0.554199 1441742588 0.132019 0.800476 0.186218 -0.554199 1441742588 0.132019 0.800476 0.186218 -0.554199 1441742588 0.132019 0.800476 0.186218 -0.554199 1441742588 0.132019 0.800476 0.186218 -0.554199 1441742588 0.132019 0.800476 0.186218 -0.554199 1441742588 0.184814 0.779297 0.249023 -0.544556 1441742588 0.184814 0.779297 0.249023 -0.544556 1441742588 0.184814 0.779297 0.249023 -0.544556 1441742588 0.184814 0.779297 0.249023 -0.544556 1441742588 0.184814 0.779297 0.249023 -0.544556 1441742588 0.184814 0.779297 0.249023 -0.544556 1441742588 0.247864 0.749146 0.317078 -0.526123 1441742588 0.247864 0.749146 0.317078 -0.526123 1441742588 0.247864 0.749146 0.317078 -0.526123 1441742588 0.247864 0.749146 0.317078 -0.526123 1441742588 0.247864 0.749146 0.317078 -0.526123 1441742588 0.247864 0.749146 0.317078 -0.526123 1441742588 0.316162 0.709106 0.387146 -0.497253 1441742588 0.316162 0.709106 0.387146 -0.497253 1441742588 0.316162 0.709106 0.387146 -0.497253 1441742588 0.316162 0.709106 0.387146 -0.497253 1441742588 0.316162 0.709106 0.387146 -0.497253 1441742588 0.316162 0.709106 0.387146 -0.497253 1441742588 0.384521 0.658203 0.460571 -0.454712 1441742588 0.384521 0.658203 0.460571 -0.454712 1441742588 0.384521 0.658203 0.460571 -0.454712 1441742588 0.384521 0.658203 0.460571 -0.454712 1441742588 0.384521 0.658203 0.460571 -0.454712 1441742588 0.384521 0.658203 0.460571 -0.454712 1441742588 0.384521 0.658203 0.460571 -0.454712 1441742588 0.444336 0.595947 0.535278 -0.401062 1441742588 0.444336 0.595947 0.535278 -0.401062 1441742588 0.444336 0.595947 0.535278 -0.401062 1441742588 0.444336 0.595947 0.535278 -0.401062 1441742588 0.444336 0.595947 0.535278 -0.401062 1441742588 0.444336 0.595947 0.535278 -0.401062 1441742588 0.493774 0.529541 0.597168 -0.345154 1441742588 0.493774 0.529541 0.597168 -0.345154 1441742588 0.493774 0.529541 0.597168 -0.345154 1441742588 0.493774 0.529541 0.597168 -0.345154 1441742588 0.493774 0.529541 0.597168 -0.345154 1441742588 0.493774 0.529541 0.597168 -0.345154 1441742588 0.493774 0.529541 0.597168 -0.345154 1441742588 0.533325 0.467468 0.645752 -0.282776 1441742588 0.533325 0.467468 0.645752 -0.282776 1441742588 0.533325 0.467468 0.645752 -0.282776 1441742588 0.533325 0.467468 0.645752 -0.282776 1441742588 0.533325 0.467468 0.645752 -0.282776 1441742588 0.533325 0.467468 0.645752 -0.282776 1441742588 0.533325 0.467468 0.645752 -0.282776 1441742588 0.553772 0.410156 0.685974 -0.233337 1441742588 0.553772 0.410156 0.685974 -0.233337 1441742588 0.553772 0.410156 0.685974 -0.233337 1441742588 0.553772 0.410156 0.685974 -0.233337 1441742588 0.553772 0.410156 0.685974 -0.233337 1441742588 0.553772 0.410156 0.685974 -0.233337 1441742588 0.564026 0.369629 0.710205 -0.202026 1441742588 0.564026 0.369629 0.710205 -0.202026 1441742588 0.564026 0.369629 0.710205 -0.202026 1441742588 0.564026 0.369629 0.710205 -0.202026 1441742589 0.564026 0.369629 0.710205 -0.202026 1441742589 0.564026 0.369629 0.710205 -0.202026 1441742589 0.564026 0.369629 0.710205 -0.202026 1441742589 0.565125 0.347290 0.723511 -0.190918 1441742589 0.565125 0.347290 0.723511 -0.190918 1441742589 0.565125 0.347290 0.723511 -0.190918 1441742589 0.565125 0.347290 0.723511 -0.190918 1441742589 0.565125 0.347290 0.723511 -0.190918 1441742589 0.565125 0.347290 0.723511 -0.190918 1441742589 0.560791 0.348816 0.723328 -0.201355 1441742589 0.560791 0.348816 0.723328 -0.201355 1441742589 0.560791 0.348816 0.723328 -0.201355 1441742589 0.560791 0.348816 0.723328 -0.201355 1441742589 0.560791 0.348816 0.723328 -0.201355 1441742589 0.560791 0.348816 0.723328 -0.201355 1441742589 0.549133 0.375977 0.710266 -0.229248 1441742589 0.549133 0.375977 0.710266 -0.229248 1441742589 0.549133 0.375977 0.710266 -0.229248 1441742589 0.549133 0.375977 0.710266 -0.229248 1441742589 0.549133 0.375977 0.710266 -0.229248 1441742589 0.549133 0.375977 0.710266 -0.229248 1441742589 0.529480 0.418884 0.687561 -0.267212 1441742589 0.529480 0.418884 0.687561 -0.267212 1441742589 0.529480 0.418884 0.687561 -0.267212 1441742589 0.529480 0.418884 0.687561 -0.267212 1441742589 0.529480 0.418884 0.687561 -0.267212 1441742589 0.529480 0.418884 0.687561 -0.267212 1441742589 0.496704 0.472595 0.655762 -0.315979 1441742589 0.496704 0.472595 0.655762 -0.315979 1441742589 0.496704 0.472595 0.655762 -0.315979 1441742589 0.496704 0.472595 0.655762 -0.315979 1441742589 0.496704 0.472595 0.655762 -0.315979 1441742589 0.496704 0.472595 0.655762 -0.315979 1441742589 0.496704 0.472595 0.655762 -0.315979 1441742589 0.454590 0.533630 0.609924 -0.369446 1441742589 0.454590 0.533630 0.609924 -0.369446 1441742589 0.454590 0.533630 0.609924 -0.369446 1441742589 0.454590 0.533630 0.609924 -0.369446 1441742589 0.454590 0.533630 0.609924 -0.369446 1441742589 0.454590 0.533630 0.609924 -0.369446 1441742589 0.404785 0.595398 0.551392 -0.421448 1441742589 0.404785 0.595398 0.551392 -0.421448 1441742589 0.404785 0.595398 0.551392 -0.421448 1441742589 0.404785 0.595398 0.551392 -0.421448 1441742589 0.404785 0.595398 0.551392 -0.421448 1441742589 0.404785 0.595398 0.551392 -0.421448 1441742589 0.404785 0.595398 0.551392 -0.421448 1441742589 0.343323 0.655396 0.480164 -0.471191 1441742589 0.343323 0.655396 0.480164 -0.471191 1441742589 0.343323 0.655396 0.480164 -0.471191 1441742589 0.343323 0.655396 0.480164 -0.471191 1441742589 0.343323 0.655396 0.480164 -0.471191 1441742589 0.343323 0.655396 0.480164 -0.471191 1441742589 0.271545 0.711487 0.397705 -0.511719 1441742589 0.271545 0.711487 0.397705 -0.511719 1441742589 0.271545 0.711487 0.397705 -0.511719 1441742589 0.271545 0.711487 0.397705 -0.511719 1441742589 0.271545 0.711487 0.397705 -0.511719 1441742589 0.271545 0.711487 0.397705 -0.511719 1441742589 0.271545 0.711487 0.397705 -0.511719 1441742589 0.198975 0.757507 0.307556 -0.540344 1441742589 0.198975 0.757507 0.307556 -0.540344 1441742589 0.198975 0.757507 0.307556 -0.540344 1441742589 0.198975 0.757507 0.307556 -0.540344 1441742589 0.198975 0.757507 0.307556 -0.540344 1441742589 0.198975 0.757507 0.307556 -0.540344 1441742589 0.132629 0.789551 0.221619 -0.556641 1441742589 0.132629 0.789551 0.221619 -0.556641 1441742589 0.132629 0.789551 0.221619 -0.556641 1441742589 0.132629 0.789551 0.221619 -0.556641 1441742589 0.132629 0.789551 0.221619 -0.556641 1441742589 0.132629 0.789551 0.221619 -0.556641 1441742589 0.132629 0.789551 0.221619 -0.556641 1441742589 0.081299 0.808716 0.150635 -0.562744 1441742589 0.081299 0.808716 0.150635 -0.562744 1441742589 0.081299 0.808716 0.150635 -0.562744 1441742589 0.081299 0.808716 0.150635 -0.562744 1441742589 0.081299 0.808716 0.150635 -0.562744 1441742589 0.081299 0.808716 0.150635 -0.562744 1441742589 0.057190 0.818665 0.104492 -0.561768 1441742589 0.057190 0.818665 0.104492 -0.561768 1441742589 0.057190 0.818665 0.104492 -0.561768 1441742589 0.057190 0.818665 0.104492 -0.561768 1441742589 0.057190 0.818665 0.104492 -0.561768 1441742589 0.057190 0.818665 0.104492 -0.561768 1441742589 0.048523 0.823853 0.088562 -0.557739 1441742589 0.048523 0.823853 0.088562 -0.557739 1441742589 0.048523 0.823853 0.088562 -0.557739 1441742589 0.048523 0.823853 0.088562 -0.557739 1441742589 0.048523 0.823853 0.088562 -0.557739 1441742589 0.048523 0.823853 0.088562 -0.557739 1441742589 0.051514 0.825500 0.095886 -0.553772 1441742589 0.051514 0.825500 0.095886 -0.553772 1441742589 0.051514 0.825500 0.095886 -0.553772 1441742589 0.051514 0.825500 0.095886 -0.553772 1441742589 0.051514 0.825500 0.095886 -0.553772 1441742589 0.051514 0.825500 0.095886 -0.553772 1441742589 0.077759 0.821228 0.121460 -0.552063 1441742589 0.077759 0.821228 0.121460 -0.552063 1441742589 0.077759 0.821228 0.121460 -0.552063 1441742589 0.077759 0.821228 0.121460 -0.552063 1441742589 0.077759 0.821228 0.121460 -0.552063 1441742589 0.077759 0.821228 0.121460 -0.552063 1441742589 0.077759 0.821228 0.121460 -0.552063 1441742589 0.122192 0.810974 0.169495 -0.546509 1441742589 0.122192 0.810974 0.169495 -0.546509 1441742589 0.122192 0.810974 0.169495 -0.546509 1441742589 0.122192 0.810974 0.169495 -0.546509 1441742589 0.122192 0.810974 0.169495 -0.546509 1441742589 0.122192 0.810974 0.169495 -0.546509 1441742589 0.176575 0.792114 0.232117 -0.536133 1441742589 0.176575 0.792114 0.232117 -0.536133 1441742589 0.176575 0.792114 0.232117 -0.536133 1441742589 0.176575 0.792114 0.232117 -0.536133 1441742590 0.176575 0.792114 0.232117 -0.536133 1441742590 0.176575 0.792114 0.232117 -0.536133 1441742590 0.236633 0.764099 0.302795 -0.518127 1441742590 0.236633 0.764099 0.302795 -0.518127 1441742590 0.236633 0.764099 0.302795 -0.518127 1441742590 0.236633 0.764099 0.302795 -0.518127 1441742590 0.236633 0.764099 0.302795 -0.518127 1441742590 0.236633 0.764099 0.302795 -0.518127 1441742590 0.236633 0.764099 0.302795 -0.518127 1441742590 0.298462 0.727661 0.374512 -0.491028 1441742590 0.298462 0.727661 0.374512 -0.491028 1441742590 0.298462 0.727661 0.374512 -0.491028 1441742590 0.298462 0.727661 0.374512 -0.491028 1441742590 0.298462 0.727661 0.374512 -0.491028 1441742590 0.298462 0.727661 0.374512 -0.491028 1441742590 0.358704 0.682312 0.446716 -0.454041 1441742590 0.358704 0.682312 0.446716 -0.454041 1441742590 0.358704 0.682312 0.446716 -0.454041 1441742590 0.358704 0.682312 0.446716 -0.454041 1441742590 0.358704 0.682312 0.446716 -0.454041 1441742590 0.358704 0.682312 0.446716 -0.454041 1441742590 0.358704 0.682312 0.446716 -0.454041 1441742590 0.417053 0.627075 0.517822 -0.405701 1441742590 0.417053 0.627075 0.517822 -0.405701 1441742590 0.417053 0.627075 0.517822 -0.405701 1441742590 0.417053 0.627075 0.517822 -0.405701 1441742590 0.417053 0.627075 0.517822 -0.405701 1441742590 0.417053 0.627075 0.517822 -0.405701 1441742590 0.464111 0.564636 0.586243 -0.349304 1441742590 0.464111 0.564636 0.586243 -0.349304 1441742590 0.464111 0.564636 0.586243 -0.349304 1441742590 0.464111 0.564636 0.586243 -0.349304 1441742590 0.464111 0.564636 0.586243 -0.349304 1441742590 0.464111 0.564636 0.586243 -0.349304 1441742590 0.499023 0.498352 0.645630 -0.292786 1441742590 0.499023 0.498352 0.645630 -0.292786 1441742590 0.499023 0.498352 0.645630 -0.292786 1441742590 0.499023 0.498352 0.645630 -0.292786 1441742590 0.499023 0.498352 0.645630 -0.292786 1441742590 0.499023 0.498352 0.645630 -0.292786 1441742590 0.523254 0.436340 0.692505 -0.237000 1441742590 0.523254 0.436340 0.692505 -0.237000 1441742590 0.523254 0.436340 0.692505 -0.237000 1441742590 0.523254 0.436340 0.692505 -0.237000 1441742590 0.523254 0.436340 0.692505 -0.237000 1441742590 0.523254 0.436340 0.692505 -0.237000 1441742590 0.523254 0.436340 0.692505 -0.237000 1441742590 0.533875 0.381897 0.726868 -0.201660 1441742590 0.533875 0.381897 0.726868 -0.201660 1441742590 0.533875 0.381897 0.726868 -0.201660 1441742590 0.533875 0.381897 0.726868 -0.201660 1441742590 0.533875 0.381897 0.726868 -0.201660 1441742590 0.533875 0.381897 0.726868 -0.201660 1441742590 0.537842 0.350464 0.742859 -0.189697 1441742590 0.537842 0.350464 0.742859 -0.189697 1441742590 0.537842 0.350464 0.742859 -0.189697 1441742590 0.537842 0.350464 0.742859 -0.189697 1441742590 0.537842 0.350464 0.742859 -0.189697 1441742590 0.537842 0.350464 0.742859 -0.189697 1441742590 0.537842 0.350464 0.742859 -0.189697 1441742590 0.538696 0.341614 0.746521 -0.188965 1441742590 0.538696 0.341614 0.746521 -0.188965 1441742590 0.538696 0.341614 0.746521 -0.188965 1441742590 0.538696 0.341614 0.746521 -0.188965 1441742590 0.538696 0.341614 0.746521 -0.188965 1441742590 0.532959 0.352356 0.741760 -0.203857 1441742590 0.532959 0.352356 0.741760 -0.203857 1441742590 0.532959 0.352356 0.741760 -0.203857 1441742590 0.532959 0.352356 0.741760 -0.203857 1441742590 0.532959 0.352356 0.741760 -0.203857 1441742590 0.532959 0.352356 0.741760 -0.203857 1441742590 0.532959 0.352356 0.741760 -0.203857 1441742590 0.516724 0.387512 0.725159 -0.238464 1441742590 0.516724 0.387512 0.725159 -0.238464 1441742590 0.516724 0.387512 0.725159 -0.238464 1441742590 0.516724 0.387512 0.725159 -0.238464 1441742590 0.516724 0.387512 0.725159 -0.238464 1441742590 0.516724 0.387512 0.725159 -0.238464 1441742590 0.489502 0.440552 0.694885 -0.288818 1441742590 0.489502 0.440552 0.694885 -0.288818 1441742590 0.489502 0.440552 0.694885 -0.288818 1441742590 0.489502 0.440552 0.694885 -0.288818 1441742590 0.489502 0.440552 0.694885 -0.288818 1441742590 0.489502 0.440552 0.694885 -0.288818 1441742590 0.450928 0.504272 0.649841 -0.346313 1441742590 0.450928 0.504272 0.649841 -0.346313 1441742590 0.450928 0.504272 0.649841 -0.346313 1441742590 0.450928 0.504272 0.649841 -0.346313 1441742590 0.450928 0.504272 0.649841 -0.346313 1441742590 0.450928 0.504272 0.649841 -0.346313 1441742590 0.450928 0.504272 0.649841 -0.346313 1441742590 0.404053 0.570557 0.591431 -0.401672 1441742590 0.404053 0.570557 0.591431 -0.401672 1441742590 0.404053 0.570557 0.591431 -0.401672 1441742590 0.404053 0.570557 0.591431 -0.401672 1441742590 0.404053 0.570557 0.591431 -0.401672 1441742590 0.404053 0.570557 0.591431 -0.401672 1441742590 0.347961 0.633606 0.521667 -0.453064 1441742590 0.347961 0.633606 0.521667 -0.453064 1441742590 0.347961 0.633606 0.521667 -0.453064 1441742590 0.347961 0.633606 0.521667 -0.453064 1441742590 0.347961 0.633606 0.521667 -0.453064 1441742590 
0.276306 0.715820 0.449402 -0.457336 1441742593 0.276306 0.715820 0.449402 -0.457336 1441742593 0.276306 0.715820 0.449402 -0.457336 1441742593 0.280518 0.714722 0.451416 -0.454590 1441742593 0.280518 0.714722 0.451416 -0.454590 1441742593 0.280518 0.714722 0.451416 -0.454590 1441742593 0.280518 0.714722 0.451416 -0.454590 1441742593 0.280518 0.714722 0.451416 -0.454590 1441742593 0.280518 0.714722 0.451416 -0.454590 1441742593 0.280518 0.714722 0.451416 -0.454590 1441742593 0.296082 0.705444 0.463806 -0.446716 1441742593 0.296082 0.705444 0.463806 -0.446716 1441742593 0.296082 0.705444 0.463806 -0.446716 1441742593 0.296082 0.705444 0.463806 -0.446716 1441742593 0.296082 0.705444 0.463806 -0.446716 1441742593 0.296082 0.705444 0.463806 -0.446716 1441742593 0.321960 0.684998 0.488831 -0.433716 1441742593 0.321960 0.684998 0.488831 -0.433716 1441742593 0.321960 0.684998 0.488831 -0.433716 1441742593 0.321960 0.684998 0.488831 -0.433716 1441742593 0.321960 0.684998 0.488831 -0.433716 1441742593 0.321960 0.684998 0.488831 -0.433716 1441742593 0.321960 0.684998 0.488831 -0.433716 1441742593 0.355408 0.654053 0.525330 -0.412109 1441742593 0.355408 0.654053 0.525330 -0.412109 1441742593 0.355408 0.654053 0.525330 -0.412109 1441742593 0.355408 0.654053 0.525330 -0.412109 1441742593 0.355408 0.654053 0.525330 -0.412109 1441742593 0.355408 0.654053 0.525330 -0.412109 1441742593 0.396729 0.611816 0.568298 -0.381104 1441742593 0.396729 0.611816 0.568298 -0.381104 1441742593 0.396729 0.611816 0.568298 -0.381104 1441742593 0.396729 0.611816 0.568298 -0.381104 1441742593 0.396729 0.611816 0.568298 -0.381104 1441742593 0.396729 0.611816 0.568298 -0.381104 1441742593 0.396729 0.611816 0.568298 -0.381104 1441742593 0.440002 0.556824 0.619324 -0.335693 1441742593 0.440002 0.556824 0.619324 -0.335693 1441742593 0.440002 0.556824 0.619324 -0.335693 1441742593 0.440002 0.556824 0.619324 -0.335693 1441742593 0.440002 0.556824 0.619324 -0.335693 1441742593 0.440002 0.556824 0.619324 -0.335693 1441742593 0.475769 0.494263 0.669617 -0.284485 1441742593 0.475769 0.494263 0.669617 -0.284485 1441742593 0.475769 0.494263 0.669617 -0.284485 1441742593 0.475769 0.494263 0.669617 -0.284485 1441742593 0.475769 0.494263 0.669617 -0.284485 1441742593 0.475769 0.494263 0.669617 -0.284485 1441742593 0.475769 0.494263 0.669617 -0.284485 1441742593 0.500549 0.433533 0.711243 -0.235779 1441742593 0.500549 0.433533 0.711243 -0.235779 1441742593 0.500549 0.433533 0.711243 -0.235779 1441742593 0.500549 0.433533 0.711243 -0.235779 1441742593 0.500549 0.433533 0.711243 -0.235779 1441742593 0.500549 0.433533 0.711243 -0.235779 1441742593 0.500549 0.433533 0.711243 -0.235779 1441742593 0.515930 0.378113 0.742676 -0.197876 1441742593 0.515930 0.378113 0.742676 -0.197876 1441742593 0.515930 0.378113 0.742676 -0.197876 1441742593 0.515930 0.378113 0.742676 -0.197876 1441742593 0.515930 0.378113 0.742676 -0.197876 1441742593 0.515930 0.378113 0.742676 -0.197876 1441742593 0.526184 0.335022 0.762146 -0.173096 1441742593 0.526184 0.335022 0.762146 -0.173096 1441742593 0.526184 0.335022 0.762146 -0.173096 1441742593 0.526184 0.335022 0.762146 -0.173096 1441742593 0.526184 0.335022 0.762146 -0.173096 1441742593 0.526184 0.335022 0.762146 -0.173096 1441742593 0.529053 0.309998 0.773621 -0.159485 1441742593 0.529053 0.309998 0.773621 -0.159485 1441742593 0.529053 0.309998 0.773621 -0.159485 1441742593 0.529053 0.309998 0.773621 -0.159485 1441742593 0.529053 0.309998 0.773621 -0.159485 1441742593 0.529053 0.309998 0.773621 -0.159485 1441742593 0.526062 0.303345 0.777466 -0.163391 1441742593 0.526062 0.303345 0.777466 -0.163391 1441742593 0.526062 0.303345 0.777466 -0.163391 1441742593 0.526062 0.303345 0.777466 -0.163391 1441742593 0.526062 0.303345 0.777466 -0.163391 1441742593 0.526062 0.303345 0.777466 -0.163391 1441742593 0.526062 0.303345 0.777466 -0.163391 1441742593 0.520752 0.319946 0.769714 -0.184082 1441742593 0.520752 0.319946 0.769714 -0.184082 1441742594 0.520752 0.319946 0.769714 -0.184082 1441742594 0.520752 0.319946 0.769714 -0.184082 1441742594 0.520752 0.319946 0.769714 -0.184082 1441742594 0.520752 0.319946 0.769714 -0.184082 1441742594 0.520752 0.319946 0.769714 -0.184082 1441742594 0.509827 0.356812 0.751770 -0.218018 1441742594 0.509827 0.356812 0.751770 -0.218018 1441742594 0.509827 0.356812 0.751770 -0.218018 1441742594 0.509827 0.356812 0.751770 -0.218018 1441742594 0.509827 0.356812 0.751770 -0.218018 1441742594 0.509827 0.356812 0.751770 -0.218018 1441742594 0.490784 0.408752 0.722534 -0.264465 1441742594 0.490784 0.408752 0.722534 -0.264465 1441742594 0.490784 0.408752 0.722534 -0.264465 1441742594 0.490784 0.408752 0.722534 -0.264465 1441742594 0.490784 0.408752 0.722534 -0.264465 1441742594 0.490784 0.408752 0.722534 -0.264465 1441742594 0.490784 0.408752 0.722534 -0.264465 1441742594 0.462585 0.470581 0.682617 -0.313965 1441742594 0.462585 0.470581 0.682617 -0.313965 1441742594 0.462585 0.470581 0.682617 -0.313965 1441742594 0.462585 0.470581 0.682617 -0.313965 1441742594 0.462585 0.470581 0.682617 -0.313965 1441742594 0.462585 0.470581 0.682617 -0.313965 1441742594 0.425110 0.534851 0.632080 -0.365540 1441742594 0.425110 0.534851 0.632080 -0.365540 1441742594 0.425110 0.534851 0.632080 -0.365540 1441742594 0.425110 0.534851 0.632080 -0.365540 1441742594 0.425110 0.534851 0.632080 -0.365540 1441742594 0.425110 0.534851 0.632080 -0.365540 1441742594 0.425110 0.534851 0.632080 -0.365540 1441742594 0.378845 0.599304 0.569458 -0.415833 1441742594 0.378845 0.599304 0.569458 -0.415833 1441742594 0.378845 0.599304 0.569458 -0.415833 1441742594 0.378845 0.599304 0.569458 -0.415833 1441742594 0.378845 0.599304 0.569458 -0.415833 1441742594 0.378845 0.599304 0.569458 -0.415833 1441742594 0.325378 0.660095 0.495178 -0.461731 1441742594 0.325378 0.660095 0.495178 -0.461731 1441742594 0.325378 0.660095 0.495178 -0.461731 1441742594 0.325378 0.660095 0.495178 -0.461731 1441742594 0.325378 0.660095 0.495178 -0.461731 1441742594 0.325378 0.660095 0.495178 -0.461731 1441742594 0.265747 0.712646 0.409180 -0.504028 1441742594 0.265747 0.712646 0.409180 -0.504028 1441742594 0.265747 0.712646 0.409180 -0.504028 1441742594 0.265747 0.712646 0.409180 -0.504028 1441742594 0.265747 0.712646 0.409180 -0.504028 1441742594 0.265747 0.712646 0.409180 -0.504028 1441742594 0.198914 0.755493 0.319702 -0.536133 1441742594 0.198914 0.755493 0.319702 -0.536133 1441742594 0.198914 0.755493 0.319702 -0.536133 1441742594 0.198914 0.755493 0.319702 -0.536133 1441742594 0.198914 0.755493 0.319702 -0.536133 1441742594 0.198914 0.755493 0.319702 -0.536133 1441742594 0.198914 0.755493 0.319702 -0.536133 1441742594 0.144165 0.787842 0.236389 -0.550110 1441742594 0.144165 0.787842 0.236389 -0.550110 1441742594 0.144165 0.787842 0.236389 -0.550110 1441742594 0.144165 0.787842 0.236389 -0.550110 1441742594 0.144165 0.787842 0.236389 -0.550110 1441742594 0.144165 0.787842 0.236389 -0.550110 1441742594 0.102600 0.807312 0.170349 -0.555542 1441742594 0.102600 0.807312 0.170349 -0.555542 1441742594 0.102600 0.807312 0.170349 -0.555542 1441742594 0.102600 0.807312 0.170349 -0.555542 1441742594 0.102600 0.807312 0.170349 -0.555542 1441742594 0.102600 0.807312 0.170349 -0.555542 1441742594 0.082336 0.817627 0.121155 -0.556824 1441742594 0.082336 0.817627 0.121155 -0.556824 1441742594 0.082336 0.817627 0.121155 -0.556824 1441742594 0.082336 0.817627 0.121155 -0.556824 1441742594 0.082336 0.817627 0.121155 -0.556824 1441742594 0.082336 0.817627 0.121155 -0.556824 1441742594 0.072388 0.821899 0.096985 -0.556580 1441742594 0.072388 0.821899 0.096985 -0.556580 1441742594 0.072388 0.821899 0.096985 -0.556580 1441742594 0.072388 0.821899 0.096985 -0.556580 1441742594 0.072388 0.821899 0.096985 -0.556580 1441742594 0.072388 0.821899 0.096985 -0.556580 1441742594 0.072388 0.821899 0.096985 -0.556580 1441742594 0.072021 0.822876 0.094482 -0.555664 1441742594 0.072021 0.822876 0.094482 -0.555664 1441742594 0.072021 0.822876 0.094482 -0.555664 1441742594 0.072021 0.822876 0.094482 -0.555664 1441742594 0.072021 0.822876 0.094482 -0.555664 1441742594 0.072021 0.822876 0.094482 -0.555664 1441742594 0.089233 0.822144 0.116638 -0.550049 1441742594 0.089233 0.822144 0.116638 -0.550049 1441742594 0.089233 0.822144 0.116638 -0.550049 1441742594 0.089233 0.822144 0.116638 -0.550049 1441742594 0.089233 0.822144 0.116638 -0.550049 1441742594 0.089233 0.822144 0.116638 -0.550049 1441742594 0.089233 0.822144 0.116638 -0.550049 1441742594 0.120911 0.815613 0.162720 -0.541931 1441742594 0.120911 0.815613 0.162720 -0.541931 1441742594 0.120911 0.815613 0.162720 -0.541931 1441742594 0.120911 0.815613 0.162720 -0.541931 1441742594 0.120911 0.815613 0.162720 -0.541931 1441742594 0.120911 0.815613 0.162720 -0.541931 1441742594 0.164185 0.801331 0.226257 -0.528870 1441742594 0.164185 0.801331 0.226257 -0.528870 1441742594 0.164185 0.801331 0.226257 -0.528870 1441742594 0.164185 0.801331 0.226257 -0.528870 1441742594 0.164185 0.801331 0.226257 -0.528870 1441742594 0.164185 0.801331 0.226257 -0.528870 1441742594 0.214111 0.778748 0.298340 -0.508606 1441742594 0.214111 0.778748 0.298340 -0.508606 1441742594 0.214111 0.778748 0.298340 -0.508606 1441742594 0.214111 0.778748 0.298340 -0.508606 1441742594 0.214111 0.778748 0.298340 -0.508606 1441742594 0.214111 0.778748 0.298340 -0.508606 1441742594 0.214111 0.778748 0.298340 -0.508606 1441742594 0.267151 0.746582 0.372559 -0.482056 1441742594 0.267151 0.746582 0.372559 -0.482056 1441742594 0.267151 0.746582 0.372559 -0.482056 1441742595 0.267151 0.746582 0.372559 -0.482056 1441742595 0.267151 0.746582 0.372559 -0.482056 1441742595 0.267151 0.746582 0.372559 -0.482056 1441742595 0.323853 0.703857 0.446350 -0.447754 1441742595 0.323853 0.703857 0.446350 -0.447754 1441742595 0.323853 0.703857 0.446350 -0.447754 1441742595 0.323853 0.703857 0.446350 -0.447754 1441742595 0.323853 0.703857 0.446350 -0.447754 1441742595 0.323853 0.703857 0.446350 -0.447754 1441742595 0.382568 0.649719 0.521851 -0.398926 1441742595 0.382568 0.649719 0.521851 -0.398926 1441742595 0.382568 0.649719 0.521851 -0.398926 1441742595 0.382568 0.649719 0.521851 -0.398926 1441742595 0.382568 0.649719 0.521851 -0.398926 1441742595 0.382568 0.649719 0.521851 -0.398926 1441742595 0.382568 0.649719 0.521851 -0.398926 1441742595 0.435242 0.582092 0.594788 -0.343384 1441742595 0.435242 0.582092 0.594788 -0.343384 1441742595 0.435242 0.582092 0.594788 -0.343384 1441742595 0.435242 0.582092 0.594788 -0.343384 1441742595 0.435242 0.582092 0.594788 -0.343384 1441742595 0.435242 0.582092 0.594788 -0.343384 1441742595 0.471008 0.510437 0.656372 -0.294373 1441742595 0.471008 0.510437 0.656372 -0.294373 1441742595 0.471008 0.510437 0.656372 -0.294373 1441742595 0.471008 0.510437 0.656372 -0.294373 1441742595 0.471008 0.510437 0.656372 -0.294373 1441742595 0.471008 0.510437 0.656372 -0.294373 1441742595 0.504517 0.440552 0.699829 -0.247986 1441742595 0.504517 0.440552 0.699829 -0.247986 1441742595 0.504517 0.440552 0.699829 -0.247986 1441742595 0.504517 0.440552 0.699829 -0.247986 1441742595 0.504517 0.440552 0.699829 -0.247986 1441742595 0.504517 0.440552 0.699829 -0.247986 1441742595 0.523560 0.379272 0.733704 -0.208801 1441742595 0.523560 0.379272 0.733704 -0.208801 1441742595 0.523560 0.379272 0.733704 -0.208801 1441742595 0.523560 0.379272 0.733704 -0.208801 1441742595 0.523560 0.379272 0.733704 -0.208801 1441742595 0.523560 0.379272 0.733704 -0.208801 1441742595 0.528687 0.344177 0.751404 -0.193420 1441742595 0.528687 0.344177 0.751404 -0.193420 1441742595 0.528687 0.344177 0.751404 -0.193420 1441742595 0.528687 0.344177 0.751404 -0.193420 1441742595 0.528687 0.344177 0.751404 -0.193420 1441742595 0.528687 0.344177 0.751404 -0.193420 1441742595 0.528687 0.344177 0.751404 -0.193420 1441742595 0.529785 0.334534 0.755859 -0.189758 1441742595 0.529785 0.334534 0.755859 -0.189758 1441742595 0.529785 0.334534 0.755859 -0.189758 1441742595 0.529785 0.334534 0.755859 -0.189758 1441742595 0.529785 0.334534 0.755859 -0.189758 1441742595 0.529785 0.334534 0.755859 -0.189758 1441742595 0.523926 0.342102 0.753357 -0.202026 1441742595 0.523926 0.342102 0.753357 -0.202026 1441742595 0.523926 0.342102 0.753357 -0.202026 1441742595 0.523926 0.342102 0.753357 -0.202026 1441742595 0.523926 0.342102 0.753357 -0.202026 1441742595 0.523926 0.342102 0.753357 -0.202026 1441742595 0.523926 0.342102 0.753357 -0.202026 1441742595 0.513794 0.371887 0.737610 -0.231384 1441742595 0.513794 0.371887 0.737610 -0.231384 1441742595 0.513794 0.371887 0.737610 -0.231384 1441742595 0.513794 0.371887 0.737610 -0.231384 1441742595 0.513794 0.371887 0.737610 -0.231384 1441742595 0.513794 0.371887 0.737610 -0.231384 1441742595 0.493896 0.417908 0.712891 -0.270508 1441742595 0.493896 0.417908 0.712891 -0.270508 1441742595 0.493896 0.417908 0.712891 -0.270508 1441742595 0.493896 0.417908 0.712891 -0.270508 1441742595 0.493896 0.417908 0.712891 -0.270508 1441742595 0.493896 0.417908 0.712891 -0.270508 1441742595 0.465393 0.473816 0.679016 -0.312561 1441742595 0.465393 0.473816 0.679016 -0.312561 1441742595 0.465393 0.473816 0.679016 -0.312561 1441742595 0.465393 0.473816 0.679016 -0.312561 1441742595 0.465393 0.473816 0.679016 -0.312561 1441742595 0.465393 0.473816 0.679016 -0.312561 1441742595 0.465393 0.473816 0.679016 -0.312561 1441742595 0.431885 0.533386 0.634827 -0.354736 1441742595 0.431885 0.533386 0.634827 -0.354736 1441742595 0.431885 0.533386 0.634827 -0.354736 1441742595 0.431885 0.533386 0.634827 -0.354736 1441742595 0.431885 0.533386 0.634827 -0.354736 1441742595 0.431885 0.533386 0.634827 -0.354736 1441742595 0.431885 0.533386 0.634827 -0.354736 1441742595 0.390503 0.594116 0.579590 -0.398132 1441742595 0.390503 0.594116 0.579590 -0.398132 1441742595 0.390503 0.594116 0.579590 -0.398132 1441742595 0.390503 0.594116 0.579590 -0.398132 1441742595 0.390503 0.594116 0.579590 -0.398132 1441742595 0.390503 0.594116 0.579590 -0.398132 1441742595 0.339417 0.653809 0.511963 -0.441711 1441742595 0.339417 0.653809 0.511963 -0.441711 1441742595 0.339417 0.653809 0.511963 -0.441711 1441742595 0.339417 0.653809 0.511963 -0.441711 1441742595 0.339417 0.653809 0.511963 -0.441711 1441742595 0.339417 0.653809 0.511963 -0.441711 1441742595 0.283386 0.706360 0.432190 -0.483643 1441742595 0.283386 0.706360 0.432190 -0.483643 1441742595 0.283386 0.706360 0.432190 -0.483643 1441742595 0.283386 0.706360 0.432190 -0.483643 1441742595 0.283386 0.706360 0.432190 -0.483643 1441742595 0.283386 0.706360 0.432190 -0.483643 1441742595 0.283386 0.706360 0.432190 -0.483643 1441742595 0.219971 0.750549 0.344177 -0.519409 1441742595 0.219971 0.750549 0.344177 -0.519409 1441742595 0.219971 0.750549 0.344177 -0.519409 1441742595 0.219971 0.750549 0.344177 -0.519409 1441742595 0.219971 0.750549 0.344177 -0.519409 1441742595 0.219971 0.750549 0.344177 -0.519409 1441742595 0.162170 0.783630 0.258057 -0.541321 1441742595 0.162170 0.783630 0.258057 -0.541321 1441742595 0.162170 0.783630 0.258057 -0.541321 1441742595 0.162170 0.783630 0.258057 -0.541321 1441742596 0.162170 0.783630 0.258057 -0.541321 1441742596 0.162170 0.783630 0.258057 -0.541321 1441742596 0.115295 0.801453 0.186829 -0.556274 1441742596 0.115295 0.801453 0.186829 -0.556274 1441742596 0.115295 0.801453 0.186829 -0.556274 1441742596 0.115295 0.801453 0.186829 -0.556274 1441742596 0.115295 0.801453 0.186829 -0.556274 1441742596 0.115295 0.801453 0.186829 -0.556274 1441742596 0.080444 0.811584 0.134094 -0.562866 1441742596 0.080444 0.811584 0.134094 -0.562866 1441742596 0.080444 0.811584 0.134094 -0.562866 1441742596 0.080444 0.811584 0.134094 -0.562866 1441742596 0.080444 0.811584 0.134094 -0.562866 1441742596 0.080444 0.811584 0.134094 -0.562866 1441742596 0.059937 0.815369 0.100586 -0.566956 1441742596 0.059937 0.815369 0.100586 -0.566956 1441742596 0.059937 0.815369 0.100586 -0.566956 1441742596 0.059937 0.815369 0.100586 -0.566956 1441742596 0.059937 0.815369 0.100586 -0.566956 1441742596 0.059937 0.815369 0.100586 -0.566956 1441742596 0.053528 0.814941 0.088806 -0.570190 1441742596 0.053528 0.814941 0.088806 -0.570190 1441742596 0.053528 0.814941 0.088806 -0.570190 1441742596 0.053528 0.814941 0.088806 -0.570190 1441742596 0.053528 0.814941 0.088806 -0.570190 1441742596 0.053528 0.814941 0.088806 -0.570190 1441742596 0.053528 0.814941 0.088806 -0.570190 1441742596 0.066467 0.811829 0.100342 -0.571289 1441742596 0.066467 0.811829 0.100342 -0.571289 1441742596 0.066467 0.811829 0.100342 -0.571289 1441742596 0.066467 0.811829 0.100342 -0.571289 1441742596 0.066467 0.811829 0.100342 -0.571289 1441742596 0.066467 0.811829 0.100342 -0.571289 1441742596 0.096191 0.806213 0.134460 -0.567993 1441742596 0.096191 0.806213 0.134460 -0.567993 1441742596 0.096191 0.806213 0.134460 -0.567993 1441742596 0.096191 0.806213 0.134460 -0.567993 1441742596 0.136963 0.795349 0.185486 -0.560547 1441742596 0.136963 0.795349 0.185486 -0.560547 1441742596 0.136963 0.795349 0.185486 -0.560547 1441742596 0.136963 0.795349 0.185486 -0.560547 1441742596 0.136963 0.795349 0.185486 -0.560547 1441742596 0.136963 0.795349 0.185486 -0.560547 1441742596 0.136963 0.795349 0.185486 -0.560547 1441742596 0.183716 0.777466 0.246338 -0.548645 1441742596 0.183716 0.777466 0.246338 -0.548645 1441742596 0.183716 0.777466 0.246338 -0.548645 1441742596 0.183716 0.777466 0.246338 -0.548645 1441742596 0.183716 0.777466 0.246338 -0.548645 1441742596 0.183716 0.777466 0.246338 -0.548645 1441742596 0.234497 0.754944 0.312622 -0.526611 1441742596 0.234497 0.754944 0.312622 -0.526611 1441742596 0.234497 0.754944 0.312622 -0.526611 1441742596 0.234497 0.754944 0.312622 -0.526611 1441742596 0.234497 0.754944 0.312622 -0.526611 1441742596 0.234497 0.754944 0.312622 -0.526611 1441742596 0.287964 0.724243 0.381653 -0.496826 1441742596 0.287964 0.724243 0.381653 -0.496826 1441742596 0.287964 0.724243 0.381653 -0.496826 1441742596 0.287964 0.724243 0.381653 -0.496826 1441742596 0.287964 0.724243 0.381653 -0.496826 1441742596 0.287964 0.724243 0.381653 -0.496826 1441742596 0.344055 0.682007 0.453796 -0.458740 1441742596 0.344055 0.682007 0.453796 -0.458740 1441742596 0.344055 0.682007 0.453796 -0.458740 1441742596 0.344055 0.682007 0.453796 -0.458740 1441742596 0.344055 0.682007 0.453796 -0.458740 1441742596 0.344055 0.682007 0.453796 -0.458740 1441742596 0.398682 0.628845 0.526123 -0.410706 1441742596 0.398682 0.628845 0.526123 -0.410706 1441742596 0.398682 0.628845 0.526123 -0.410706 1441742596 0.398682 0.628845 0.526123 -0.410706 1441742596 0.398682 0.628845 0.526123 -0.410706 1441742596 0.398682 0.628845 0.526123 -0.410706 1441742596 0.444763 0.567261 0.593872 -0.357239 1441742596 0.444763 0.567261 0.593872 -0.357239 1441742596 0.444763 0.567261 0.593872 -0.357239 1441742596 0.444763 0.567261 0.593872 -0.357239 1441742596 0.444763 0.567261 0.593872 -0.357239 1441742596 0.444763 0.567261 0.593872 -0.357239 1441742596 0.479614 0.502502 0.649963 -0.308044 1441742596 0.479614 0.502502 0.649963 -0.308044 1441742596 0.479614 0.502502 0.649963 -0.308044 1441742596 0.479614 0.502502 0.649963 -0.308044 1441742596 0.479614 0.502502 0.649963 -0.308044 1441742596 0.479614 0.502502 0.649963 -0.308044 1441742596 0.479614 0.502502 0.649963 -0.308044 1441742596 0.509277 0.439514 0.692566 -0.260193 1441742596 0.509277 0.439514 0.692566 -0.260193 1441742596 0.509277 0.439514 0.692566 -0.260193 1441742596 0.509277 0.439514 0.692566 -0.260193 1441742596 0.509277 0.439514 0.692566 -0.260193 1441742596 0.509277 0.439514 0.692566 -0.260193 1441742596 0.509277 0.439514 0.692566 -0.260193 1441742596 0.532776 0.385498 0.720886 -0.218689 1441742596 0.532776 0.385498 0.720886 -0.218689 1441742596 0.532776 0.385498 0.720886 -0.218689 1441742596 0.532776 0.385498 0.720886 -0.218689 1441742596 0.532776 0.385498 0.720886 -0.218689 1441742596 0.542358 0.352112 0.737549 -0.194519 1441742596 0.542358 0.352112 0.737549 -0.194519 1441742596 0.542358 0.352112 0.737549 -0.194519 1441742596 0.542358 0.352112 0.737549 -0.194519 1441742596 0.542358 0.352112 0.737549 -0.194519 1441742596 0.542358 0.352112 0.737549 -0.194519 1441742596 0.542358 0.352112 0.737549 -0.194519 1441742596 0.543884 0.342957 0.742432 -0.187805 1441742596 0.543884 0.342957 0.742432 -0.187805 1441742596 0.543884 0.342957 0.742432 -0.187805 1441742596 0.543884 0.342957 0.742432 -0.187805 1441742596 0.543884 0.342957 0.742432 -0.187805 1441742596 0.543884 0.342957 0.742432 -0.187805 1441742597 0.538147 0.354370 0.737061 -0.203613 1441742597 0.538147 0.354370 0.737061 -0.203613 1441742597 0.538147 0.354370 0.737061 -0.203613 1441742597 0.538147 0.354370 0.737061 -0.203613 1441742597 0.538147 0.354370 0.737061 -0.203613 1441742597 0.538147 0.354370 0.737061 -0.203613 1441742597 0.538147 0.354370 0.737061 -0.203613 1441742597 0.525696 0.385315 0.721558 -0.233398 1441742597 0.525696 0.385315 0.721558 -0.233398 1441742597 0.525696 0.385315 0.721558 -0.233398 1441742597 0.525696 0.385315 0.721558 -0.233398 1441742597 0.525696 0.385315 0.721558 -0.233398 1441742597 0.525696 0.385315 0.721558 -0.233398 1441742597 0.525696 0.385315 0.721558 -0.233398 1441742597 0.506653 0.430054 0.695618 -0.272705 1441742597 0.506653 0.430054 0.695618 -0.272705 1441742597 0.506653 0.430054 0.695618 -0.272705 1441742597 0.506653 0.430054 0.695618 -0.272705 1441742597 0.506653 0.430054 0.695618 -0.272705 1441742597 0.506653 0.430054 0.695618 -0.272705 1441742597 0.479919 0.484558 0.657837 -0.319397 1441742597 0.479919 0.484558 0.657837 -0.319397 1441742597 0.479919 0.484558 0.657837 -0.319397 1441742597 0.479919 0.484558 0.657837 -0.319397 1441742597 0.479919 0.484558 0.657837 -0.319397 1441742597 0.479919 0.484558 0.657837 -0.319397 1441742597 0.479919 0.484558 0.657837 -0.319397 1441742597 0.445313 0.543823 0.609131 -0.367188 1441742597 0.445313 0.543823 0.609131 -0.367188 1441742597 0.445313 0.543823 0.609131 -0.367188 1441742597 0.445313 0.543823 0.609131 -0.367188 1441742597 0.445313 0.543823 0.609131 -0.367188 1441742597 0.445313 0.543823 0.609131 -0.367188 1441742597 0.402466 0.600830 0.552368 -0.414490 1441742597 0.402466 0.600830 0.552368 -0.414490 1441742597 0.402466 0.600830 0.552368 -0.414490 1441742597 0.402466 0.600830 0.552368 -0.414490 1441742597 0.402466 0.600830 0.552368 -0.414490 1441742597 0.402466 0.600830 0.552368 -0.414490 1441742597 0.402466 0.600830 0.552368 -0.414490 1441742597 0.348633 0.654602 0.489380 -0.458740 1441742597 0.348633 0.654602 0.489380 -0.458740 1441742597 0.348633 0.654602 0.489380 -0.458740 1441742597 0.348633 0.654602 0.489380 -0.458740 1441742597 0.348633 0.654602 0.489380 -0.458740 1441742597 0.348633 0.654602 0.489380 -0.458740 1441742597 0.285950 0.704712 0.415710 -0.498779 1441742597 0.285950 0.704712 0.415710 -0.498779 1441742597 0.285950 0.704712 0.415710 -0.498779 1441742597 0.285950 0.704712 0.415710 -0.498779 1441742597 0.285950 0.704712 0.415710 -0.498779 1441742597 0.285950 0.704712 0.415710 -0.498779 1441742597 0.220215 0.747253 0.338074 -0.528015 1441742597 0.220215 0.747253 0.338074 -0.528015 1441742597 0.220215 0.747253 0.338074 -0.528015 1441742597 0.220215 0.747253 0.338074 -0.528015 1441742597 0.220215 0.747253 0.338074 -0.528015 1441742597 0.220215 0.747253 0.338074 -0.528015 1441742597 0.161926 0.778076 0.260559 -0.548157 1441742597 0.161926 0.778076 0.260559 -0.548157 1441742597 0.161926 0.778076 0.260559 -0.548157 1441742597 0.161926 0.778076 0.260559 -0.548157 1441742597 0.161926 0.778076 0.260559 -0.548157 1441742597 0.161926 0.778076 0.260559 -0.548157 1441742597 0.122742 0.797668 0.194336 -0.557556 1441742597 0.122742 0.797668 0.194336 -0.557556 1441742597 0.122742 0.797668 0.194336 -0.557556 1441742597 0.122742 0.797668 0.194336 -0.557556 1441742597 0.122742 0.797668 0.194336 -0.557556 1441742597 0.122742 0.797668 0.194336 -0.557556 1441742597 0.122742 0.797668 0.194336 -0.557556 1441742597 0.095520 0.808716 0.147034 -0.561401 1441742597 0.095520 0.808716 0.147034 -0.561401 1441742597 0.095520 0.808716 0.147034 -0.561401 1441742597 0.095520 0.808716 0.147034 -0.561401 1441742597 0.095520 0.808716 0.147034 -0.561401 1441742597 0.080261 0.811401 0.120728 -0.566162 1441742597 0.080261 0.811401 0.120728 -0.566162 1441742597 0.080261 0.811401 0.120728 -0.566162 1441742597 0.080261 0.811401 0.120728 -0.566162 1441742597 0.080261 0.811401 0.120728 -0.566162 1441742597 0.080261 0.811401 0.120728 -0.566162 1441742597 0.080261 0.811401 0.120728 -0.566162 1441742597 0.083557 0.810547 0.116821 -0.567749 1441742597 0.083557 0.810547 0.116821 -0.567749 1441742597 0.083557 0.810547 0.116821 -0.567749 1441742597 0.083557 0.810547 0.116821 -0.567749 1441742597 0.083557 0.810547 0.116821 -0.567749 1441742597 0.083557 0.810547 0.116821 -0.567749 1441742597 0.104736 0.806946 0.137207 -0.564819 1441742597 0.104736 0.806946 0.137207 -0.564819 1441742597 0.104736 0.806946 0.137207 -0.564819 1441742597 0.104736 0.806946 0.137207 -0.564819 1441742597 0.104736 0.806946 0.137207 -0.564819 1441742597 0.104736 0.806946 0.137207 -0.564819 1441742597 0.134766 0.799500 0.176758 -0.557983 1441742597 0.134766 0.799500 0.176758 -0.557983 1441742597 0.134766 0.799500 0.176758 -0.557983 1441742597 0.134766 0.799500 0.176758 -0.557983 1441742597 0.134766 0.799500 0.176758 -0.557983 1441742597 0.134766 0.799500 0.176758 -0.557983 1441742597 0.134766 0.799500 0.176758 -0.557983 1441742597 0.174927 0.785217 0.230408 -0.547485 1441742597 0.174927 0.785217 0.230408 -0.547485 1441742597 0.174927 0.785217 0.230408 -0.547485 1441742597 0.174927 0.785217 0.230408 -0.547485 1441742597 0.174927 0.785217 0.230408 -0.547485 1441742597 0.174927 0.785217 0.230408 -0.547485 1441742597 0.222595 0.763367 0.291870 -0.531494 1441742597 0.222595 0.763367 0.291870 -0.531494 1441742597 0.222595 0.763367 0.291870 -0.531494 1441742597 0.222595 0.763367 0.291870 -0.531494 1441742597 0.222595 0.763367 0.291870 -0.531494 1441742597 0.222595 0.763367 0.291870 -0.531494 1441742597 0.280823 0.732666 0.357666 -0.506348 1441742598 0.280823 0.732666 0.357666 -0.506348 1441742598 0.280823 0.732666 0.357666 -0.506348 1441742598 0.280823 0.732666 0.357666 -0.506348 1441742598 0.280823 0.732666 0.357666 -0.506348 1441742598 0.280823 0.732666 0.357666 -0.506348 1441742598 0.280823 0.732666 0.357666 -0.506348 1441742598 0.341003 0.692932 0.422974 -0.473938 1441742598 0.341003 0.692932 0.422974 -0.473938 1441742598 0.341003 0.692932 0.422974 -0.473938 1441742598 0.341003 0.692932 0.422974 -0.473938 1441742598 0.341003 0.692932 0.422974 -0.473938 1441742598 0.341003 0.692932 0.422974 -0.473938 1441742598 0.402039 0.642456 0.492126 -0.428223 1441742598 0.402039 0.642456 0.492126 -0.428223 1441742598 0.402039 0.642456 0.492126 -0.428223 1441742598 0.402039 0.642456 0.492126 -0.428223 1441742598 0.402039 0.642456 0.492126 -0.428223 1441742598 0.402039 0.642456 0.492126 -0.428223 1441742598 0.454895 0.584656 0.558716 -0.372803 1441742598 0.454895 0.584656 0.558716 -0.372803 1441742598 0.454895 0.584656 0.558716 -0.372803 1441742598 0.454895 0.584656 0.558716 -0.372803 1441742598 0.454895 0.584656 0.558716 -0.372803 1441742598 0.454895 0.584656 0.558716 -0.372803 1441742598 0.454895 0.584656 0.558716 -0.372803 1441742598 0.490479 0.524963 0.616211 -0.322571 1441742598 0.490479 0.524963 0.616211 -0.322571 1441742598 0.490479 0.524963 0.616211 -0.322571 1441742598 0.490479 0.524963 0.616211 -0.322571 1441742598 0.490479 0.524963 0.616211 -0.322571 1441742598 0.512207 0.473267 0.662476 -0.273376 1441742598 0.512207 0.473267 0.662476 -0.273376 1441742598 0.512207 0.473267 0.662476 -0.273376 1441742598 0.512207 0.473267 0.662476 -0.273376 1441742598 0.512207 0.473267 0.662476 -0.273376 1441742598 0.512207 0.473267 0.662476 -0.273376 1441742598 0.512207 0.473267 0.662476 -0.273376 1441742598 0.524963 0.425659 0.697571 -0.237793 1441742598 0.524963 0.425659 0.697571 -0.237793 1441742598 0.524963 0.425659 0.697571 -0.237793 1441742598 0.524963 0.425659 0.697571 -0.237793 1441742598 0.524963 0.425659 0.697571 -0.237793 1441742598 0.524963 0.425659 0.697571 -0.237793 1441742598 0.532837 0.392517 0.716248 -0.221130 1441742598 0.532837 0.392517 0.716248 -0.221130 1441742598 0.532837 0.392517 0.716248 -0.221130 1441742598 0.532837 0.392517 0.716248 -0.221130 1441742598 0.532837 0.392517 0.716248 -0.221130 1441742598 0.532837 0.392517 0.716248 -0.221130 1441742598 0.536072 0.378967 0.721924 -0.218506 1441742598 0.536072 0.378967 0.721924 -0.218506 1441742598 0.536072 0.378967 0.721924 -0.218506 1441742598 0.536072 0.378967 0.721924 -0.218506 1441742598 0.536072 0.378967 0.721924 -0.218506 1441742598 0.536072 0.378967 0.721924 -0.218506 1441742598 0.536072 0.378967 0.721924 -0.218506 1441742598 0.529968 0.387451 0.718018 -0.231079 1441742598 0.529968 0.387451 0.718018 -0.231079 1441742598 0.529968 0.387451 0.718018 -0.231079 1441742598 0.529968 0.387451 0.718018 -0.231079 1441742598 0.529968 0.387451 0.718018 -0.231079 1441742598 0.529968 0.387451 0.718018 -0.231079 1441742598 0.515076 0.417297 0.702332 -0.259094 1441742598 0.515076 0.417297 0.702332 -0.259094 1441742598 0.515076 0.417297 0.702332 -0.259094 1441742598 0.515076 0.417297 0.702332 -0.259094 1441742598 0.515076 0.417297 0.702332 -0.259094 1441742598 0.515076 0.417297 0.702332 -0.259094 1441742598 0.515076 0.417297 0.702332 -0.259094 1441742598 0.494019 0.460327 0.675659 -0.295593 1441742598 0.494019 0.460327 0.675659 -0.295593 1441742598 0.494019 0.460327 0.675659 -0.295593 1441742598 0.494019 0.460327 0.675659 -0.295593 1441742598 0.494019 0.460327 0.675659 -0.295593 1441742598 0.494019 0.460327 0.675659 -0.295593 1441742598 0.466919 0.510559 0.638367 -0.337219 1441742598 0.466919 0.510559 0.638367 -0.337219 1441742598 0.466919 0.510559 0.638367 -0.337219 1441742598 0.466919 0.510559 0.638367 -0.337219 1441742598 0.466919 0.510559 0.638367 -0.337219 1441742598 0.466919 0.510559 0.638367 -0.337219 1441742598 0.434814 0.563293 0.590454 -0.380737 1441742598 0.434814 0.563293 0.590454 -0.380737 1441742598 0.434814 0.563293 0.590454 -0.380737 1441742598 0.434814 0.563293 0.590454 -0.380737 1441742598 0.434814 0.563293 0.590454 -0.380737 1441742598 0.434814 0.563293 0.590454 -0.380737 1441742598 0.395447 0.612671 0.537170 -0.423828 1441742598 0.395447 0.612671 0.537170 -0.423828 1441742598 0.395447 0.612671 0.537170 -0.423828 1441742598 0.395447 0.612671 0.537170 -0.423828 1441742598 0.395447 0.612671 0.537170 -0.423828 1441742598 0.395447 0.612671 0.537170 -0.423828 1441742598 0.395447 0.612671 0.537170 -0.423828 1441742598 0.343323 0.661499 0.475891 -0.466858 1441742598 0.343323 0.661499 0.475891 -0.466858 1441742598 0.343323 0.661499 0.475891 -0.466858 1441742598 0.343323 0.661499 0.475891 -0.466858 1441742598 0.343323 0.661499 0.475891 -0.466858 1441742598 0.343323 0.661499 0.475891 -0.466858 1441742598 0.277161 0.710999 0.402771 -0.505371 1441742598 0.277161 0.710999 0.402771 -0.505371 1441742598 0.277161 0.710999 0.402771 -0.505371 1441742598 0.277161 0.710999 0.402771 -0.505371 1441742598 0.277161 0.710999 0.402771 -0.505371 1441742598 0.277161 0.710999 0.402771 -0.505371 1441742598 0.277161 0.710999 0.402771 -0.505371 1441742598 0.207642 0.755249 0.326599 -0.528931 1441742598 0.207642 0.755249 0.326599 -0.528931 1441742598 0.207642 0.755249 0.326599 -0.528931 1441742598 0.207642 0.755249 0.326599 -0.528931 1441742598 0.207642 0.755249 0.326599 -0.528931 1441742598 0.207642 0.755249 0.326599 -0.528931 1441742598 0.144104 0.789612 0.249023 -0.541931 1441742598 0.144104 0.789612 0.249023 -0.541931 1441742599 0.144104 0.789612 0.249023 -0.541931 1441742599 0.144104 0.789612 0.249023 -0.541931 1441742599 0.144104 0.789612 0.249023 -0.541931 1441742599 0.144104 0.789612 0.249023 -0.541931 1441742599 0.095703 0.810974 0.173279 -0.550537 1441742599 0.095703 0.810974 0.173279 -0.550537 1441742599 0.095703 0.810974 0.173279 -0.550537 1441742599 0.095703 0.810974 0.173279 -0.550537 1441742599 0.095703 0.810974 0.173279 -0.550537 1441742599 0.095703 0.810974 0.173279 -0.550537 1441742599 0.073181 0.818970 0.121094 -0.556030 1441742599 0.073181 0.818970 0.121094 -0.556030 1441742599 0.073181 0.818970 0.121094 -0.556030 1441742599 0.073181 0.818970 0.121094 -0.556030 1441742599 0.073181 0.818970 0.121094 -0.556030 1441742599 0.073181 0.818970 0.121094 -0.556030 1441742599 0.073181 0.818970 0.121094 -0.556030 1441742599 0.062500 0.820313 0.100769 -0.559509 1441742599 0.062500 0.820313 0.100769 -0.559509 1441742599 0.062500 0.820313 0.100769 -0.559509 1441742599 0.062500 0.820313 0.100769 -0.559509 1441742599 0.062500 0.820313 0.100769 -0.559509 1441742599 0.068542 0.818542 0.103516 -0.560852 1441742599 0.068542 0.818542 0.103516 -0.560852 1441742599 0.068542 0.818542 0.103516 -0.560852 1441742599 0.068542 0.818542 0.103516 -0.560852 1441742599 0.068542 0.818542 0.103516 -0.560852 1441742599 0.068542 0.818542 0.103516 -0.560852 1441742599 0.093689 0.814697 0.131592 -0.556946 1441742599 0.093689 0.814697 0.131592 -0.556946 1441742599 0.093689 0.814697 0.131592 -0.556946 1441742599 0.093689 0.814697 0.131592 -0.556946 1441742599 0.093689 0.814697 0.131592 -0.556946 1441742599 0.093689 0.814697 0.131592 -0.556946 1441742599 0.093689 0.814697 0.131592 -0.556946 1441742599 0.132629 0.806091 0.179443 -0.548096 1441742599 0.132629 0.806091 0.179443 -0.548096 1441742599 0.132629 0.806091 0.179443 -0.548096 1441742599 0.132629 0.806091 0.179443 -0.548096 1441742599 0.132629 0.806091 0.179443 -0.548096 1441742599 0.132629 0.806091 0.179443 -0.548096 1441742599 0.182434 0.789001 0.241211 -0.534729 1441742599 0.182434 0.789001 0.241211 -0.534729 1441742599 0.182434 0.789001 0.241211 -0.534729 1441742599 0.182434 0.789001 0.241211 -0.534729 1441742599 0.182434 0.789001 0.241211 -0.534729 1441742599 0.182434 0.789001 0.241211 -0.534729 1441742599 0.182434 0.789001 0.241211 -0.534729 1441742599 0.239075 0.761780 0.311951 -0.514954 1441742599 0.239075 0.761780 0.311951 -0.514954 1441742599 0.239075 0.761780 0.311951 -0.514954 1441742599 0.239075 0.761780 0.311951 -0.514954 1441742599 0.239075 0.761780 0.311951 -0.514954 1441742599 0.239075 0.761780 0.311951 -0.514954 1441742599 0.298462 0.724670 0.383911 -0.488159 1441742599 0.298462 0.724670 0.383911 -0.488159 1441742599 0.298462 0.724670 0.383911 -0.488159 1441742599 0.298462 0.724670 0.383911 -0.488159 1441742599 0.298462 0.724670 0.383911 -0.488159 1441742599 0.298462 0.724670 0.383911 -0.488159 1441742599 0.360291 0.678284 0.457153 -0.448425 1441742599 0.360291 0.678284 0.457153 -0.448425 1441742599 0.360291 0.678284 0.457153 -0.448425 1441742599 0.360291 0.678284 0.457153 -0.448425 1441742599 0.360291 0.678284 0.457153 -0.448425 1441742599 0.360291 0.678284 0.457153 -0.448425 1441742599 0.360291 0.678284 0.457153 -0.448425 1441742599 0.418579 0.620605 0.530823 -0.397217 1441742599 0.418579 0.620605 0.530823 -0.397217 1441742599 0.418579 0.620605 0.530823 -0.397217 1441742599 0.418579 0.620605 0.530823 -0.397217 1441742599 0.418579 0.620605 0.530823 -0.397217 1441742599 0.418579 0.620605 0.530823 -0.397217 1441742599 0.464722 0.553955 0.599426 -0.343262 1441742599 0.464722 0.553955 0.599426 -0.343262 1441742599 0.464722 0.553955 0.599426 -0.343262 1441742599 0.464722 0.553955 0.599426 -0.343262 1441742599 0.464722 0.553955 0.599426 -0.343262 1441742599 0.464722 0.553955 0.599426 -0.343262 1441742599 0.497986 0.486206 0.654297 -0.295776 1441742599 0.497986 0.486206 0.654297 -0.295776 1441742599 0.497986 0.486206 0.654297 -0.295776 1441742599 0.497986 0.486206 0.654297 -0.295776 1441742599 0.497986 0.486206 0.654297 -0.295776 1441742599 0.497986 0.486206 0.654297 -0.295776 1441742599 0.497986 0.486206 0.654297 -0.295776 1441742599 0.521851 0.425293 0.697144 -0.246460 1441742599 0.521851 0.425293 0.697144 -0.246460 1441742599 0.521851 0.425293 0.697144 -0.246460 1441742599 0.521851 0.425293 0.697144 -0.246460 1441742599 0.521851 0.425293 0.697144 -0.246460 1441742599 0.521851 0.425293 0.697144 -0.246460 1441742599 0.521851 0.425293 0.697144 -0.246460 1441742599 0.534851 0.369141 0.731018 -0.207825 1441742599 0.534851 0.369141 0.731018 -0.207825 1441742599 0.534851 0.369141 0.731018 -0.207825 1441742599 0.534851 0.369141 0.731018 -0.207825 1441742599 0.534851 0.369141 0.731018 -0.207825 1441742599 0.534851 0.369141 0.731018 -0.207825 1441742599 0.542664 0.331421 0.750122 -0.181335 1441742599 0.542664 0.331421 0.750122 -0.181335 1441742599 0.542664 0.331421 0.750122 -0.181335 1441742599 0.542664 0.331421 0.750122 -0.181335 1441742599 0.542664 0.331421 0.750122 -0.181335 1441742599 0.547791 0.310425 0.757996 -0.170044 1441742599 0.547791 0.310425 0.757996 -0.170044 1441742599 0.547791 0.310425 0.757996 -0.170044 1441742599 0.547791 0.310425 0.757996 -0.170044 1441742599 0.547791 0.310425 0.757996 -0.170044 1441742599 0.547791 0.310425 0.757996 -0.170044 1441742599 0.543884 0.312134 0.758606 -0.176392 1441742599 0.543884 0.312134 0.758606 -0.176392 1441742599 0.543884 0.312134 0.758606 -0.176392 1441742600 0.543884 0.312134 0.758606 -0.176392 1441742600 0.543884 0.312134 0.758606 -0.176392 1441742600 0.543884 0.312134 0.758606 -0.176392 1441742600 0.543884 0.312134 0.758606 -0.176392 1441742600 0.532898 0.341125 0.746826 -0.204651 1441742600 0.532898 0.341125 0.746826 -0.204651 1441742600 0.532898 0.341125 0.746826 -0.204651 1441742600 0.532898 0.341125 0.746826 -0.204651 1441742600 0.532898 0.341125 0.746826 -0.204651 1441742600 0.532898 0.341125 0.746826 -0.204651 1441742600 0.514343 0.391052 0.721069 -0.249939 1441742600 0.514343 0.391052 0.721069 -0.249939 1441742600 0.514343 0.391052 0.721069 -0.249939 1441742600 0.514343 0.391052 0.721069 -0.249939 1441742600 0.514343 0.391052 0.721069 -0.249939 1441742600 0.514343 0.391052 0.721069 -0.249939 1441742600 0.487793 0.453735 0.682251 -0.301025 1441742600 0.487793 0.453735 0.682251 -0.301025 1441742600 0.487793 0.453735 0.682251 -0.301025 1441742600 0.487793 0.453735 0.682251 -0.301025 1441742600 0.487793 0.453735 0.682251 -0.301025 1441742600 0.487793 0.453735 0.682251 -0.301025 1441742600 0.487793 0.453735 0.682251 -0.301025 1441742600 0.456482 0.518372 0.632019 -0.351318 1441742600 0.456482 0.518372 0.632019 -0.351318 1441742600 0.456482 0.518372 0.632019 -0.351318 1441742600 0.456482 0.518372 0.632019 -0.351318 1441742600 0.456482 0.518372 0.632019 -0.351318 1441742600 0.456482 0.518372 0.632019 -0.351318 1441742600 0.422607 0.578796 0.573608 -0.396667 1441742600 0.422607 0.578796 0.573608 -0.396667 1441742600 0.422607 0.578796 0.573608 -0.396667 1441742600 0.422607 0.578796 0.573608 -0.396667 1441742600 0.422607 0.578796 0.573608 -0.396667 1441742600 0.422607 0.578796 0.573608 -0.396667 1441742600 0.382935 0.633179 0.503906 -0.445435 1441742600 0.382935 0.633179 0.503906 -0.445435 1441742600 0.382935 0.633179 0.503906 -0.445435 1441742600 0.382935 0.633179 0.503906 -0.445435 1441742600 0.382935 0.633179 0.503906 -0.445435 1441742600 
0.388000 0.640503 0.525391 -0.403870 1441742602 0.388000 0.640503 0.525391 -0.403870 1441742602 0.388000 0.640503 0.525391 -0.403870 1441742602 0.388000 0.640503 0.525391 -0.403870 1441742602 0.388000 0.640503 0.525391 -0.403870 1441742602 0.429749 0.595581 0.572266 -0.364746 1441742602 0.429749 0.595581 0.572266 -0.364746 1441742602 0.429749 0.595581 0.572266 -0.364746 1441742602 0.429749 0.595581 0.572266 -0.364746 1441742602 0.429749 0.595581 0.572266 -0.364746 1441742602 0.429749 0.595581 0.572266 -0.364746 1441742602 0.473694 0.537109 0.625305 -0.309814 1441742602 0.473694 0.537109 0.625305 -0.309814 1441742602 0.473694 0.537109 0.625305 -0.309814 1441742602 0.473694 0.537109 0.625305 -0.309814 1441742602 0.473694 0.537109 0.625305 -0.309814 1441742602 0.473694 0.537109 0.625305 -0.309814 1441742603 0.508972 0.467896 0.679504 -0.245300 1441742603 0.508972 0.467896 0.679504 -0.245300 1441742603 0.508972 0.467896 0.679504 -0.245300 1441742603 0.508972 0.467896 0.679504 -0.245300 1441742603 0.508972 0.467896 0.679504 -0.245300 1441742603 0.508972 0.467896 0.679504 -0.245300 1441742603 0.532104 0.397705 0.722534 -0.191101 1441742603 0.532104 0.397705 0.722534 -0.191101 1441742603 0.532104 0.397705 0.722534 -0.191101 1441742603 0.532104 0.397705 0.722534 -0.191101 1441742603 0.532104 0.397705 0.722534 -0.191101 1441742603 0.532104 0.397705 0.722534 -0.191101 1441742603 0.542358 0.340698 0.752502 -0.152832 1441742603 0.542358 0.340698 0.752502 -0.152832 1441742603 0.542358 0.340698 0.752502 -0.152832 1441742603 0.542358 0.340698 0.752502 -0.152832 1441742603 0.542358 0.340698 0.752502 -0.152832 1441742603 0.542358 0.340698 0.752502 -0.152832 1441742603 0.544983 0.301270 0.770996 -0.132996 1441742603 0.544983 0.301270 0.770996 -0.132996 1441742603 0.544983 0.301270 0.770996 -0.132996 1441742603 0.544983 0.301270 0.770996 -0.132996 1441742603 0.544983 0.301270 0.770996 -0.132996 1441742603 0.544983 0.301270 0.770996 -0.132996 1441742603 0.544983 0.301270 0.770996 -0.132996 1441742603 0.544250 0.285339 0.777283 -0.134521 1441742603 0.544250 0.285339 0.777283 -0.134521 1441742603 0.544250 0.285339 0.777283 -0.134521 1441742603 0.544250 0.285339 0.777283 -0.134521 1441742603 0.544250 0.285339 0.777283 -0.134521 1441742603 0.544250 0.285339 0.777283 -0.134521 1441742603 0.540771 0.295227 0.772827 -0.151733 1441742603 0.540771 0.295227 0.772827 -0.151733 1441742603 0.540771 0.295227 0.772827 -0.151733 1441742603 0.540771 0.295227 0.772827 -0.151733 1441742603 0.540771 0.295227 0.772827 -0.151733 1441742603 0.540771 0.295227 0.772827 -0.151733 1441742603 0.532166 0.328674 0.759583 -0.178223 1441742603 0.532166 0.328674 0.759583 -0.178223 1441742603 0.532166 0.328674 0.759583 -0.178223 1441742603 0.532166 0.328674 0.759583 -0.178223 1441742603 0.532166 0.328674 0.759583 -0.178223 1441742603 0.532166 0.328674 0.759583 -0.178223 1441742603 0.532166 0.328674 0.759583 -0.178223 1441742603 0.515381 0.377014 0.738098 -0.217651 1441742603 0.515381 0.377014 0.738098 -0.217651 1441742603 0.515381 0.377014 0.738098 -0.217651 1441742603 0.515381 0.377014 0.738098 -0.217651 1441742603 0.515381 0.377014 0.738098 -0.217651 1441742603 0.515381 0.377014 0.738098 -0.217651 1441742603 0.491028 0.434143 0.707031 -0.265259 1441742603 0.491028 0.434143 0.707031 -0.265259 1441742603 0.491028 0.434143 0.707031 -0.265259 1441742603 0.491028 0.434143 0.707031 -0.265259 1441742603 0.491028 0.434143 0.707031 -0.265259 1441742603 0.491028 0.434143 0.707031 -0.265259 1441742603 0.491028 0.434143 0.707031 -0.265259 1441742603 0.455688 0.497803 0.666260 -0.317139 1441742603 0.455688 0.497803 0.666260 -0.317139 1441742603 0.455688 0.497803 0.666260 -0.317139 1441742603 0.455688 0.497803 0.666260 -0.317139 1441742603 0.455688 0.497803 0.666260 -0.317139 1441742603 0.455688 0.497803 0.666260 -0.317139 1441742603 0.412109 0.563232 0.613586 -0.369263 1441742603 0.412109 0.563232 0.613586 -0.369263 1441742603 0.412109 0.563232 0.613586 -0.369263 1441742603 0.412109 0.563232 0.613586 -0.369263 1441742603 0.412109 0.563232 0.613586 -0.369263 1441742603 0.412109 0.563232 0.613586 -0.369263 1441742603 0.361328 0.624207 0.552612 -0.417542 1441742603 0.361328 0.624207 0.552612 -0.417542 1441742603 0.361328 0.624207 0.552612 -0.417542 1441742603 0.361328 0.624207 0.552612 -0.417542 1441742603 0.361328 0.624207 0.552612 -0.417542 1441742603 0.361328 0.624207 0.552612 -0.417542 1441742603 0.306030 0.679626 0.480713 -0.461853 1441742603 0.306030 0.679626 0.480713 -0.461853 1441742603 0.306030 0.679626 0.480713 -0.461853 1441742603 0.306030 0.679626 0.480713 -0.461853 1441742603 0.306030 0.679626 0.480713 -0.461853 1441742603 0.306030 0.679626 0.480713 -0.461853 1441742603 0.246460 0.729126 0.397461 -0.499634 1441742603 0.246460 0.729126 0.397461 -0.499634 1441742603 0.246460 0.729126 0.397461 -0.499634 1441742603 0.246460 0.729126 0.397461 -0.499634 1441742603 0.246460 0.729126 0.397461 -0.499634 1441742603 0.246460 0.729126 0.397461 -0.499634 1441742603 0.246460 0.729126 0.397461 -0.499634 1441742603 0.181091 0.772095 0.313049 -0.522522 1441742603 0.181091 0.772095 0.313049 -0.522522 1441742603 0.181091 0.772095 0.313049 -0.522522 1441742603 0.181091 0.772095 0.313049 -0.522522 1441742603 0.181091 0.772095 0.313049 -0.522522 1441742603 0.181091 0.772095 0.313049 -0.522522 1441742603 0.125732 0.802795 0.232117 -0.534607 1441742603 0.125732 0.802795 0.232117 -0.534607 1441742603 0.125732 0.802795 0.232117 -0.534607 1441742603 0.125732 0.802795 0.232117 -0.534607 1441742603 0.125732 0.802795 0.232117 -0.534607 1441742603 0.125732 0.802795 0.232117 -0.534607 1441742603 0.087952 0.819519 0.169067 -0.540405 1441742603 0.087952 0.819519 0.169067 -0.540405 1441742603 0.087952 0.819519 0.169067 -0.540405 1441742603 0.087952 0.819519 0.169067 -0.540405 1441742603 0.087952 0.819519 0.169067 -0.540405 1441742603 0.087952 0.819519 0.169067 -0.540405 1441742603 0.087952 0.819519 0.169067 -0.540405 1441742603 0.069397 0.827637 0.128418 -0.541870 1441742603 0.069397 0.827637 0.128418 -0.541870 1441742603 0.069397 0.827637 0.128418 -0.541870 1441742603 0.069397 0.827637 0.128418 -0.541870 1441742603 0.069397 0.827637 0.128418 -0.541870 1441742603 0.069397 0.827637 0.128418 -0.541870 1441742603 0.062500 0.829041 0.110107 -0.544617 1441742604 0.062500 0.829041 0.110107 -0.544617 1441742604 0.062500 0.829041 0.110107 -0.544617 1441742604 0.062500 0.829041 0.110107 -0.544617 1441742604 0.062500 0.829041 0.110107 -0.544617 1441742604 0.062500 0.829041 0.110107 -0.544617 1441742604 0.062500 0.829041 0.110107 -0.544617 1441742604 0.071228 0.827148 0.117981 -0.544800 1441742604 0.071228 0.827148 0.117981 -0.544800 1441742604 0.071228 0.827148 0.117981 -0.544800 1441742604 0.071228 0.827148 0.117981 -0.544800 1441742604 0.071228 0.827148 0.117981 -0.544800 1441742604 0.071228 0.827148 0.117981 -0.544800 1441742604 0.101685 0.820618 0.151428 -0.541565 1441742604 0.101685 0.820618 0.151428 -0.541565 1441742604 0.101685 0.820618 0.151428 -0.541565 1441742604 0.101685 0.820618 0.151428 -0.541565 1441742604 0.101685 0.820618 0.151428 -0.541565 1441742604 0.101685 0.820618 0.151428 -0.541565 1441742604 0.148499 0.808533 0.207642 -0.530090 1441742604 0.148499 0.808533 0.207642 -0.530090 1441742604 0.148499 0.808533 0.207642 -0.530090 1441742604 0.148499 0.808533 0.207642 -0.530090 1441742604 0.148499 0.808533 0.207642 -0.530090 1441742604 0.148499 0.808533 0.207642 -0.530090 1441742604 0.148499 0.808533 0.207642 -0.530090 1441742604 0.199768 0.786743 0.278870 -0.513123 1441742604 0.199768 0.786743 0.278870 -0.513123 1441742604 0.199768 0.786743 0.278870 -0.513123 1441742604 0.252808 0.755554 0.352722 -0.490601 1441742604 0.252808 0.755554 0.352722 -0.490601 1441742604 0.252808 0.755554 0.352722 -0.490601 1441742604 0.252808 0.755554 0.352722 -0.490601 1441742604 0.252808 0.755554 0.352722 -0.490601 1441742604 0.252808 0.755554 0.352722 -0.490601 1441742604 0.252808 0.755554 0.352722 -0.490601 1441742604 0.307739 0.716492 0.425537 -0.459106 1441742604 0.307739 0.716492 0.425537 -0.459106 1441742604 0.307739 0.716492 0.425537 -0.459106 1441742604 0.307739 0.716492 0.425537 -0.459106 1441742604 0.307739 0.716492 0.425537 -0.459106 1441742604 0.307739 0.716492 0.425537 -0.459106 1441742604 0.361572 0.667358 0.499634 -0.417358 1441742604 0.361572 0.667358 0.499634 -0.417358 1441742604 0.361572 0.667358 0.499634 -0.417358 1441742604 0.361572 0.667358 0.499634 -0.417358 1441742604 0.361572 0.667358 0.499634 -0.417358 1441742604 0.361572 0.667358 0.499634 -0.417358 1441742604 0.361572 0.667358 0.499634 -0.417358 1441742604 0.414551 0.604980 0.571472 -0.368164 1441742604 0.414551 0.604980 0.571472 -0.368164 1441742604 0.414551 0.604980 0.571472 -0.368164 1441742604 0.414551 0.604980 0.571472 -0.368164 1441742604 0.414551 0.604980 0.571472 -0.368164 1441742604 0.414551 0.604980 0.571472 -0.368164 1441742604 0.455811 0.538391 0.634094 -0.316528 1441742604 0.455811 0.538391 0.634094 -0.316528 1441742604 0.455811 0.538391 0.634094 -0.316528 1441742604 0.455811 0.538391 0.634094 -0.316528 1441742604 0.455811 0.538391 0.634094 -0.316528 1441742604 0.455811 0.538391 0.634094 -0.316528 1441742604 0.486755 0.473816 0.682251 -0.270264 1441742604 0.486755 0.473816 0.682251 -0.270264 1441742604 0.486755 0.473816 0.682251 -0.270264 1441742604 0.486755 0.473816 0.682251 -0.270264 1441742604 0.486755 0.473816 0.682251 -0.270264 1441742604 0.486755 0.473816 0.682251 -0.270264 1441742604 0.515381 0.412354 0.714111 -0.232971 1441742604 0.515381 0.412354 0.714111 -0.232971 1441742604 0.515381 0.412354 0.714111 -0.232971 1441742604 0.515381 0.412354 0.714111 -0.232971 1441742604 0.515381 0.412354 0.714111 -0.232971 1441742604 0.515381 0.412354 0.714111 -0.232971 1441742604 0.515381 0.412354 0.714111 -0.232971 1441742604 0.538940 0.363159 0.732056 -0.204102 1441742604 0.538940 0.363159 0.732056 -0.204102 1441742604 0.538940 0.363159 0.732056 -0.204102 1441742604 0.538940 0.363159 0.732056 -0.204102 1441742604 0.538940 0.363159 0.732056 -0.204102 1441742604 0.538940 0.363159 0.732056 -0.204102 1441742604 0.546265 0.336487 0.746094 -0.178040 1441742604 0.546265 0.336487 0.746094 -0.178040 1441742604 0.546265 0.336487 0.746094 -0.178040 1441742604 0.546265 0.336487 0.746094 -0.178040 1441742604 0.546265 0.336487 0.746094 -0.178040 1441742604 0.546204 0.330261 0.747559 -0.183472 1441742604 0.546204 0.330261 0.747559 -0.183472 1441742604 0.546204 0.330261 0.747559 -0.183472 1441742604 0.546204 0.330261 0.747559 -0.183472 1441742604 0.546204 0.330261 0.747559 -0.183472 1441742604 0.546204 0.330261 0.747559 -0.183472 1441742604 0.538269 0.348816 0.739197 -0.205139 1441742604 0.538269 0.348816 0.739197 -0.205139 1441742604 0.538269 0.348816 0.739197 -0.205139 1441742604 0.538269 0.348816 0.739197 -0.205139 1441742604 0.538269 0.348816 0.739197 -0.205139 1441742604 0.538269 0.348816 0.739197 -0.205139 1441742604 0.538269 0.348816 0.739197 -0.205139 1441742604 0.526062 0.385376 0.722778 -0.228638 1441742604 0.526062 0.385376 0.722778 -0.228638 1441742604 0.526062 0.385376 0.722778 -0.228638 1441742604 0.526062 0.385376 0.722778 -0.228638 1441742604 0.526062 0.385376 0.722778 -0.228638 1441742604 0.526062 0.385376 0.722778 -0.228638 1441742604 0.508057 0.431824 0.697876 -0.261230 1441742604 0.508057 0.431824 0.697876 -0.261230 1441742604 0.508057 0.431824 0.697876 -0.261230 1441742604 0.508057 0.431824 0.697876 -0.261230 1441742604 0.508057 0.431824 0.697876 -0.261230 1441742604 0.508057 0.431824 0.697876 -0.261230 1441742604 0.483337 0.485168 0.662231 -0.303955 1441742604 0.483337 0.485168 0.662231 -0.303955 1441742605 0.483337 0.485168 0.662231 -0.303955 1441742605 0.483337 0.485168 0.662231 -0.303955 1441742605 0.483337 0.485168 0.662231 -0.303955 1441742605 0.483337 0.485168 0.662231 -0.303955 1441742605 0.450317 0.542603 0.616638 -0.350037 1441742605 0.450317 0.542603 0.616638 -0.350037 1441742605 0.450317 0.542603 0.616638 -0.350037 1441742605 0.450317 0.542603 0.616638 -0.350037 1441742605 0.450317 0.542603 0.616638 -0.350037 1441742605 0.450317 0.542603 0.616638 -0.350037 1441742605 0.408630 0.598389 0.561829 -0.399109 1441742605 0.408630 0.598389 0.561829 -0.399109 1441742605 0.408630 0.598389 0.561829 -0.399109 1441742605 0.408630 0.598389 0.561829 -0.399109 1441742605 0.408630 0.598389 0.561829 -0.399109 1441742605 0.408630 0.598389 0.561829 -0.399109 1441742605 0.408630 0.598389 0.561829 -0.399109 1441742605 0.358521 0.649963 0.499390 -0.446655 1441742605 0.358521 0.649963 0.499390 -0.446655 1441742605 0.358521 0.649963 0.499390 -0.446655 1441742605 0.358521 0.649963 0.499390 -0.446655 1441742605 0.358521 0.649963 0.499390 -0.446655 1441742605 0.299011 0.698914 0.434387 -0.483093 1441742605 0.299011 0.698914 0.434387 -0.483093 1441742605 0.299011 0.698914 0.434387 -0.483093 1441742605 0.299011 0.698914 0.434387 -0.483093 1441742605 0.299011 0.698914 0.434387 -0.483093 1441742605 0.237732 0.739380 0.368713 -0.510681 1441742605 0.237732 0.739380 0.368713 -0.510681 1441742605 0.237732 0.739380 0.368713 -0.510681 1441742605 0.237732 0.739380 0.368713 -0.510681 1441742605 0.237732 0.739380 0.368713 -0.510681 1441742605 0.237732 0.739380 0.368713 -0.510681 1441742605 0.177246 0.772705 0.300964 -0.530029 1441742605 0.177246 0.772705 0.300964 -0.530029 1441742605 0.177246 0.772705 0.300964 -0.530029 1441742605 0.177246 0.772705 0.300964 -0.530029 1441742605 0.177246 0.772705 0.300964 -0.530029 1441742605 0.177246 0.772705 0.300964 -0.530029 1441742605 0.125610 0.794922 0.236572 -0.544434 1441742605 0.125610 0.794922 0.236572 -0.544434 1441742605 0.125610 0.794922 0.236572 -0.544434 1441742605 0.125610 0.794922 0.236572 -0.544434 1441742605 0.125610 0.794922 0.236572 -0.544434 1441742605 0.125610 0.794922 0.236572 -0.544434 1441742605 0.088562 0.808044 0.182251 -0.553162 1441742605 0.088562 0.808044 0.182251 -0.553162 1441742605 0.088562 0.808044 0.182251 -0.553162 1441742605 0.088562 0.808044 0.182251 -0.553162 1441742605 0.088562 0.808044 0.182251 -0.553162 1441742605 0.088562 0.808044 0.182251 -0.553162 1441742605 0.067505 0.814880 0.145142 -0.557068 1441742605 0.067505 0.814880 0.145142 -0.557068 1441742605 0.067505 0.814880 0.145142 -0.557068 1441742605 0.067505 0.814880 0.145142 -0.557068 1441742605 0.067505 0.814880 0.145142 -0.557068 1441742605 0.067505 0.814880 0.145142 -0.557068 1441742605 0.067505 0.814880 0.145142 -0.557068 1441742605 0.060791 0.814270 0.132751 -0.561768 1441742605 0.060791 0.814270 0.132751 -0.561768 1441742605 0.060791 0.814270 0.132751 -0.561768 1441742605 0.060791 0.814270 0.132751 -0.561768 1441742605 0.060791 0.814270 0.132751 -0.561768 1441742605 0.060791 0.814270 0.132751 -0.561768 1441742605 0.079346 0.809509 0.146729 -0.562866 1441742605 0.079346 0.809509 0.146729 -0.562866 1441742605 0.079346 0.809509 0.146729 -0.562866 1441742605 0.079346 0.809509 0.146729 -0.562866 1441742605 0.079346 0.809509 0.146729 -0.562866 1441742605 0.079346 0.809509 0.146729 -0.562866 1441742605 0.118713 0.801697 0.185059 -0.555847 1441742605 0.118713 0.801697 0.185059 -0.555847 1441742605 0.118713 0.801697 0.185059 -0.555847 1441742605 0.118713 0.801697 0.185059 -0.555847 1441742605 0.118713 0.801697 0.185059 -0.555847 1441742605 0.118713 0.801697 0.185059 -0.555847 1441742605 0.165283 0.786865 0.238831 -0.544495 1441742605 0.165283 0.786865 0.238831 -0.544495 1441742605 0.165283 0.786865 0.238831 -0.544495 1441742605 0.165283 0.786865 0.238831 -0.544495 1441742605 0.165283 0.786865 0.238831 -0.544495 1441742605 0.165283 0.786865 0.238831 -0.544495 1441742605 0.215393 0.765076 0.300293 -0.527283 1441742605 0.215393 0.765076 0.300293 -0.527283 1441742605 0.215393 0.765076 0.300293 -0.527283 1441742605 0.215393 0.765076 0.300293 -0.527283 1441742605 0.215393 0.765076 0.300293 -0.527283 1441742605 0.215393 0.765076 0.300293 -0.527283 1441742605 0.270264 0.735596 0.365173 -0.502380 1441742605 0.270264 0.735596 0.365173 -0.502380 1441742605 0.270264 0.735596 0.365173 -0.502380 1441742605 0.270264 0.735596 0.365173 -0.502380 1441742605 0.270264 0.735596 0.365173 -0.502380 1441742605 0.270264 0.735596 0.365173 -0.502380 1441742605 0.326538 0.697815 0.432373 -0.468384 1441742605 0.326538 0.697815 0.432373 -0.468384 1441742605 0.326538 0.697815 0.432373 -0.468384 1441742605 0.326538 0.697815 0.432373 -0.468384 1441742605 0.326538 0.697815 0.432373 -0.468384 1441742605 0.326538 0.697815 0.432373 -0.468384 1441742605 0.382385 0.651672 0.500916 -0.421997 1441742605 0.382385 0.651672 0.500916 -0.421997 1441742605 0.382385 0.651672 0.500916 -0.421997 1441742605 0.382385 0.651672 0.500916 -0.421997 1441742605 0.382385 0.651672 0.500916 -0.421997 1441742605 0.382385 0.651672 0.500916 -0.421997 1441742605 0.382385 0.651672 0.500916 -0.421997 1441742605 0.433899 0.596008 0.572388 -0.358948 1441742605 0.433899 0.596008 0.572388 -0.358948 1441742605 0.433899 0.596008 0.572388 -0.358948 1441742606 0.433899 0.596008 0.572388 -0.358948 1441742606 0.433899 0.596008 0.572388 -0.358948 1441742606 0.433899 0.596008 0.572388 -0.358948 1441742606 0.473999 0.529968 0.635742 -0.300354 1441742606 0.473999 0.529968 0.635742 -0.300354 1441742606 0.473999 0.529968 0.635742 -0.300354 1441742606 0.473999 0.529968 0.635742 -0.300354 1441742606 0.473999 0.529968 0.635742 -0.300354 1441742606 0.473999 0.529968 0.635742 -0.300354 1441742606 0.505737 0.464233 0.685059 -0.243469 1441742606 0.505737 0.464233 0.685059 -0.243469 1441742606 0.505737 0.464233 0.685059 -0.243469 1441742606 0.505737 0.464233 0.685059 -0.243469 1441742606 0.505737 0.464233 0.685059 -0.243469 1441742606 0.505737 0.464233 0.685059 -0.243469 1441742606 0.505737 0.464233 0.685059 -0.243469 1441742606 0.524414 0.403503 0.723267 -0.197388 1441742606 0.524414 0.403503 0.723267 -0.197388 1441742606 0.524414 0.403503 0.723267 -0.197388 1441742606 0.524414 0.403503 0.723267 -0.197388 1441742606 0.524414 0.403503 0.723267 -0.197388 1441742606 0.524414 0.403503 0.723267 -0.197388 1441742606 0.534180 0.358887 0.744446 -0.177673 1441742606 0.534180 0.358887 0.744446 -0.177673 1441742606 0.534180 0.358887 0.744446 -0.177673 1441742606 0.534180 0.358887 0.744446 -0.177673 1441742606 0.534180 0.358887 0.744446 -0.177673 1441742606 0.536133 0.344543 0.750854 -0.173218 1441742606 0.536133 0.344543 0.750854 -0.173218 1441742606 0.536133 0.344543 0.750854 -0.173218 1441742606 0.536133 0.344543 0.750854 -0.173218 1441742606 0.536133 0.344543 0.750854 -0.173218 1441742606 0.536133 0.344543 0.750854 -0.173218 1441742606 0.536133 0.344543 0.750854 -0.173218 1441742606 0.533630 0.345398 0.749634 -0.184143 1441742606 0.533630 0.345398 0.749634 -0.184143 1441742606 0.533630 0.345398 0.749634 -0.184143 1441742606 0.533630 0.345398 0.749634 -0.184143 1441742606 0.533630 0.345398 0.749634 -0.184143 1441742606 0.533630 0.345398 0.749634 -0.184143 1441742606 0.522278 0.370361 0.737244 -0.215454 1441742606 0.522278 0.370361 0.737244 -0.215454 1441742606 0.522278 0.370361 0.737244 -0.215454 1441742606 0.522278 0.370361 0.737244 -0.215454 1441742606 0.522278 0.370361 0.737244 -0.215454 1441742606 0.522278 0.370361 0.737244 -0.215454 1441742606 0.522278 0.370361 0.737244 -0.215454 1441742606 0.500916 0.415466 0.713867 -0.258484 1441742606 0.500916 0.415466 0.713867 -0.258484 1441742606 0.500916 0.415466 0.713867 -0.258484 1441742606 0.500916 0.415466 0.713867 -0.258484 1441742606 0.500916 0.415466 0.713867 -0.258484 1441742606 0.500916 0.415466 0.713867 -0.258484 1441742606 0.471313 0.474426 0.675232 -0.311035 1441742606 0.471313 0.474426 0.675232 -0.311035 1441742606 0.471313 0.474426 0.675232 -0.311035 1441742606 0.471313 0.474426 0.675232 -0.311035 1441742606 0.471313 0.474426 0.675232 -0.311035 1441742606 0.471313 0.474426 0.675232 -0.311035 1441742606 0.431274 0.538940 0.624146 -0.365906 1441742606 0.431274 0.538940 0.624146 -0.365906 1441742606 0.431274 0.538940 0.624146 -0.365906 1441742606 0.431274 0.538940 0.624146 -0.365906 1441742606 0.431274 0.538940 0.624146 -0.365906 1441742606 0.431274 0.538940 0.624146 -0.365906 1441742606 0.385010 0.602600 0.561279 -0.416565 1441742606 0.385010 0.602600 0.561279 -0.416565 1441742606 0.385010 0.602600 0.561279 -0.416565 1441742606 0.385010 0.602600 0.561279 -0.416565 1441742606 0.385010 0.602600 0.561279 -0.416565 1441742606 0.385010 0.602600 0.561279 -0.416565 1441742606 0.329346 0.660767 0.487427 -0.466125 1441742606 0.329346 0.660767 0.487427 -0.466125 1441742606 0.329346 0.660767 0.487427 -0.466125 1441742606 0.329346 0.660767 0.487427 -0.466125 1441742606 0.329346 0.660767 0.487427 -0.466125 1441742606 0.329346 0.660767 0.487427 -0.466125 1441742606 0.329346 0.660767 0.487427 -0.466125 1441742606 0.263794 0.712097 0.404358 -0.509644 1441742606 0.263794 0.712097 0.404358 -0.509644 1441742606 0.263794 0.712097 0.404358 -0.509644 1441742606 0.263794 0.712097 0.404358 -0.509644 1441742606 0.263794 0.712097 0.404358 -0.509644 1441742606 0.263794 0.712097 0.404358 -0.509644 1441742606 0.198547 0.754272 0.321045 -0.537170 1441742606 0.198547 0.754272 0.321045 -0.537170 1441742606 0.198547 0.754272 0.321045 -0.537170 1441742606 0.198547 0.754272 0.321045 -0.537170 1441742606 0.198547 0.754272 0.321045 -0.537170 1441742606 0.198547 0.754272 0.321045 -0.537170 1441742606 0.138794 0.781311 0.245117 -0.556946 1441742606 0.138794 0.781311 0.245117 -0.556946 1441742606 0.138794 0.781311 0.245117 -0.556946 1441742606 0.138794 0.781311 0.245117 -0.556946 1441742606 0.138794 0.781311 0.245117 -0.556946 1441742606 0.138794 0.781311 0.245117 -0.556946 1441742606 0.084900 0.797668 0.177063 -0.570190 1441742606 0.084900 0.797668 0.177063 -0.570190 1441742606 0.084900 0.797668 0.177063 -0.570190 1441742606 0.084900 0.797668 0.177063 -0.570190 1441742606 0.084900 0.797668 0.177063 -0.570190 1441742606 0.084900 0.797668 0.177063 -0.570190 1441742606 0.084900 0.797668 0.177063 -0.570190 1441742606 0.044312 0.805725 0.125977 -0.576965 1441742606 0.044312 0.805725 0.125977 -0.576965 1441742606 0.044312 0.805725 0.125977 -0.576965 1441742606 0.044312 0.805725 0.125977 -0.576965 1441742606 0.044312 0.805725 0.125977 -0.576965 1441742606 0.044312 0.805725 0.125977 -0.576965 1441742606 0.023132 0.810486 0.096985 -0.577209 1441742606 0.023132 0.810486 0.096985 -0.577209 1441742606 0.023132 0.810486 0.096985 -0.577209 1441742606 0.023132 0.810486 0.096985 -0.577209 1441742606 0.023132 0.810486 0.096985 -0.577209 1441742607 0.023132 0.810486 0.096985 -0.577209 1441742607 0.023132 0.810486 0.096985 -0.577209 1441742607 0.017883 0.815552 0.090576 -0.571228 1441742607 0.017883 0.815552 0.090576 -0.571228 1441742607 0.017883 0.815552 0.090576 -0.571228 1441742607 0.017883 0.815552 0.090576 -0.571228 1441742607 0.017883 0.815552 0.090576 -0.571228 1441742607 0.017883 0.815552 0.090576 -0.571228 1441742607 0.028503 0.818054 0.101868 -0.565247 1441742607 0.028503 0.818054 0.101868 -0.565247 1441742607 0.028503 0.818054 0.101868 -0.565247 1441742607 0.028503 0.818054 0.101868 -0.565247 1441742607 0.028503 0.818054 0.101868 -0.565247 1441742607 0.028503 0.818054 0.101868 -0.565247 1441742607 0.058655 0.813965 0.133606 -0.562256 1441742607 0.058655 0.813965 0.133606 -0.562256 1441742607 0.058655 0.813965 0.133606 -0.562256 1441742607 0.058655 0.813965 0.133606 -0.562256 1441742607 0.058655 0.813965 0.133606 -0.562256 1441742607 0.058655 0.813965 0.133606 -0.562256 1441742607 0.104431 0.803772 0.185364 -0.555603 1441742607 0.104431 0.803772 0.185364 -0.555603 1441742607 0.104431 0.803772 0.185364 -0.555603 1441742607 0.104431 0.803772 0.185364 -0.555603 1441742607 0.104431 0.803772 0.185364 -0.555603 1441742607 0.104431 0.803772 0.185364 -0.555603 1441742607 0.162170 0.786621 0.249084 -0.541199 1441742607 0.162170 0.786621 0.249084 -0.541199 1441742607 0.162170 0.786621 0.249084 -0.541199 1441742607 0.162170 0.786621 0.249084 -0.541199 1441742607 0.162170 0.786621 0.249084 -0.541199 1441742607 0.162170 0.786621 0.249084 -0.541199 1441742607 0.222229 0.761536 0.319946 -0.517944 1441742607 0.222229 0.761536 0.319946 -0.517944 1441742607 0.222229 0.761536 0.319946 -0.517944 1441742607 0.222229 0.761536 0.319946 -0.517944 1441742607 0.222229 0.761536 0.319946 -0.517944 1441742607 0.222229 0.761536 0.319946 -0.517944 1441742607 0.222229 0.761536 0.319946 -0.517944 1441742607 0.281433 0.726746 0.391907 -0.488892 1441742607 0.281433 0.726746 0.391907 -0.488892 1441742607 0.281433 0.726746 0.391907 -0.488892 1441742607 0.281433 0.726746 0.391907 -0.488892 1441742607 0.281433 0.726746 0.391907 -0.488892 1441742607 0.281433 0.726746 0.391907 -0.488892 1441742607 0.341492 0.683105 0.461853 -0.450989 1441742607 0.341492 0.683105 0.461853 -0.450989 1441742607 0.341492 0.683105 0.461853 -0.450989 1441742607 0.341492 0.683105 0.461853 -0.450989 1441742607 0.341492 0.683105 0.461853 -0.450989 1441742607 0.341492 0.683105 0.461853 -0.450989 1441742607 0.341492 0.683105 0.461853 -0.450989 1441742607 0.401978 0.628479 0.531677 -0.400818 1441742607 0.401978 0.628479 0.531677 -0.400818 1441742607 0.401978 0.628479 0.531677 -0.400818 1441742607 0.401978 0.628479 0.531677 -0.400818 1441742607 0.401978 0.628479 0.531677 -0.400818 1441742607 0.401978 0.628479 0.531677 -0.400818 1441742607 0.452271 0.567444 0.597900 -0.340393 1441742607 0.452271 0.567444 0.597900 -0.340393 1441742607 0.452271 0.567444 0.597900 -0.340393 1441742607 0.452271 0.567444 0.597900 -0.340393 1441742607 0.452271 0.567444 0.597900 -0.340393 1441742607 0.452271 0.567444 0.597900 -0.340393 1441742607 0.490540 0.504272 0.650330 -0.286377 1441742607 0.490540 0.504272 0.650330 -0.286377 1441742607 0.490540 0.504272 0.650330 -0.286377 1441742607 0.490540 0.504272 0.650330 -0.286377 1441742607 0.490540 0.504272 0.650330 -0.286377 1441742607 0.490540 0.504272 0.650330 -0.286377 1441742607 0.490540 0.504272 0.650330 -0.286377 1441742607 0.516785 0.446777 0.691467 -0.234680 1441742607 0.516785 0.446777 0.691467 -0.234680 1441742607 0.516785 0.446777 0.691467 -0.234680 1441742607 0.516785 0.446777 0.691467 -0.234680 1441742607 0.516785 0.446777 0.691467 -0.234680 1441742607 0.516785 0.446777 0.691467 -0.234680 1441742607 0.516785 0.446777 0.691467 -0.234680 1441742607 0.532715 0.396118 0.721191 -0.197632 1441742607 0.532715 0.396118 0.721191 -0.197632 1441742607 0.532715 0.396118 0.721191 -0.197632 1441742607 0.532715 0.396118 0.721191 -0.197632 1441742607 0.532715 0.396118 0.721191 -0.197632 1441742607 0.532715 0.396118 0.721191 -0.197632 1441742607 0.541992 0.366882 0.733765 -0.182129 1441742607 0.541992 0.366882 0.733765 -0.182129 1441742607 0.541992 0.366882 0.733765 -0.182129 1441742607 0.541992 0.366882 0.733765 -0.182129 1441742607 0.541992 0.366882 0.733765 -0.182129 1441742607 0.541992 0.366882 0.733765 -0.182129 1441742607 0.542725 0.359680 0.736938 -0.181396 1441742607 0.542725 0.359680 0.736938 -0.181396 1441742607 0.542725 0.359680 0.736938 -0.181396 1441742607 0.542725 0.359680 0.736938 -0.181396 1441742607 0.542725 0.359680 0.736938 -0.181396 1441742607 0.542725 0.359680 0.736938 -0.181396 1441742607 0.534058 0.368591 0.735474 -0.194641 1441742607 0.534058 0.368591 0.735474 -0.194641 1441742607 0.534058 0.368591 0.735474 -0.194641 1441742607 0.534058 0.368591 0.735474 -0.194641 1441742607 0.534058 0.368591 0.735474 -0.194641 1441742607 0.534058 0.368591 0.735474 -0.194641 1441742607 0.517578 0.397522 0.723816 -0.223755 1441742607 0.517578 0.397522 0.723816 -0.223755 1441742607 0.517578 0.397522 0.723816 -0.223755 1441742607 0.517578 0.397522 0.723816 -0.223755 1441742607 0.517578 0.397522 0.723816 -0.223755 1441742607 0.517578 0.397522 0.723816 -0.223755 1441742607 0.517578 0.397522 0.723816 -0.223755 1441742607 0.498474 0.441833 0.698364 -0.261841 1441742607 0.498474 0.441833 0.698364 -0.261841 1441742607 0.498474 0.441833 0.698364 -0.261841 1441742607 0.498474 0.441833 0.698364 -0.261841 1441742607 0.498474 0.441833 0.698364 -0.261841 1441742608 0.498474 0.441833 0.698364 -0.261841 1441742608 0.469727 0.497498 0.660034 -0.309998 1441742608 0.469727 0.497498 0.660034 -0.309998 1441742608 0.469727 0.497498 0.660034 -0.309998 1441742608 0.469727 0.497498 0.660034 -0.309998 1441742608 0.469727 0.497498 0.660034 -0.309998 1441742608 0.469727 0.497498 0.660034 -0.309998 1441742608 0.431946 0.556824 0.610840 -0.360718 1441742608 0.431946 0.556824 0.610840 -0.360718 1441742608 0.431946 0.556824 0.610840 -0.360718 1441742608 0.431946 0.556824 0.610840 -0.360718 1441742608 0.431946 0.556824 0.610840 -0.360718 1441742608 0.431946 0.556824 0.610840 -0.360718 1441742608 0.431946 0.556824 0.610840 -0.360718 1441742608 0.386719 0.616272 0.552002 -0.407288 1441742608 0.386719 0.616272 0.552002 -0.407288 1441742608 0.386719 0.616272 0.552002 -0.407288 1441742608 0.386719 0.616272 0.552002 -0.407288 1441742608 0.386719 0.616272 0.552002 -0.407288 1441742608 0.386719 0.616272 0.552002 -0.407288 1441742608 0.331787 0.670593 0.485352 -0.452271 1441742608 0.331787 0.670593 0.485352 -0.452271 1441742608 0.331787 0.670593 0.485352 -0.452271 1441742608 0.331787 0.670593 0.485352 -0.452271 1441742608 0.331787 0.670593 0.485352 -0.452271 1441742608 0.331787 0.670593 0.485352 -0.452271 1441742608 0.266541 0.719482 0.407776 -0.494934 1441742608 0.266541 0.719482 0.407776 -0.494934 1441742608 0.266541 0.719482 0.407776 -0.494934 1441742608 0.266541 0.719482 0.407776 -0.494934 1441742608 0.266541 0.719482 0.407776 -0.494934 1441742608 0.266541 0.719482 0.407776 -0.494934 1441742608 0.193665 0.758728 0.326294 -0.529480 1441742608 0.193665 0.758728 0.326294 -0.529480 1441742608 0.193665 0.758728 0.326294 -0.529480 1441742608 0.193665 0.758728 0.326294 -0.529480 1441742608 0.193665 0.758728 0.326294 -0.529480 1441742608 0.193665 0.758728 0.326294 -0.529480 1441742608 0.127258 0.786133 0.246460 -0.552307 1441742608 0.127258 0.786133 0.246460 -0.552307 1441742608 0.127258 0.786133 0.246460 -0.552307 1441742608 0.127258 0.786133 0.246460 -0.552307 1441742608 0.127258 0.786133 0.246460 -0.552307 1441742608 0.127258 0.786133 0.246460 -0.552307 1441742608 0.127258 0.786133 0.246460 -0.552307 1441742608 0.078979 0.801636 0.184143 -0.563232 1441742608 0.078979 0.801636 0.184143 -0.563232 1441742608 0.078979 0.801636 0.184143 -0.563232 1441742608 0.078979 0.801636 0.184143 -0.563232 1441742608 0.078979 0.801636 0.184143 -0.563232 1441742608 0.078979 0.801636 0.184143 -0.563232 1441742608 0.042297 0.810669 0.135559 -0.567993 1441742608 0.042297 0.810669 0.135559 -0.567993 1441742608 0.042297 0.810669 0.135559 -0.567993 1441742608 0.042297 0.810669 0.135559 -0.567993 1441742608 0.042297 0.810669 0.135559 -0.567993 1441742608 0.042297 0.810669 0.135559 -0.567993 1441742608 0.024536 0.812561 0.107971 -0.572205 1441742608 0.024536 0.812561 0.107971 -0.572205 1441742608 0.024536 0.812561 0.107971 -0.572205 1441742608 0.024536 0.812561 0.107971 -0.572205 1441742608 0.024536 0.812561 0.107971 -0.572205 1441742608 0.024536 0.812561 0.107971 -0.572205 1441742608 0.024536 0.812561 0.107971 -0.572205 1441742608 0.030579 0.811768 0.099731 -0.574585 1441742608 0.030579 0.811768 0.099731 -0.574585 1441742608 0.030579 0.811768 0.099731 -0.574585 1441742608 0.030579 0.811768 0.099731 -0.574585 1441742608 0.030579 0.811768 0.099731 -0.574585 1441742608 0.030579 0.811768 0.099731 -0.574585 1441742608 0.058838 0.808777 0.121887 -0.572327 1441742608 0.058838 0.808777 0.121887 -0.572327 1441742608 0.058838 0.808777 0.121887 -0.572327 1441742608 0.058838 0.808777 0.121887 -0.572327 1441742608 0.058838 0.808777 0.121887 -0.572327 1441742608 0.058838 0.808777 0.121887 -0.572327 1441742608 0.103760 0.801270 0.171509 -0.563721 1441742608 0.103760 0.801270 0.171509 -0.563721 1441742608 0.103760 0.801270 0.171509 -0.563721 1441742608 0.103760 0.801270 0.171509 -0.563721 1441742608 0.103760 0.801270 0.171509 -0.563721 1441742608 0.103760 0.801270 0.171509 -0.563721 1441742608 0.160339 0.785645 0.235535 -0.549133 1441742608 0.160339 0.785645 0.235535 -0.549133 1441742608 0.160339 0.785645 0.235535 -0.549133 1441742608 0.160339 0.785645 0.235535 -0.549133 1441742608 0.160339 0.785645 0.235535 -0.549133 1441742608 0.160339 0.785645 0.235535 -0.549133 1441742608 0.160339 0.785645 0.235535 -0.549133 1441742608 0.227539 0.761108 0.307983 -0.523438 1441742608 0.227539 0.761108 0.307983 -0.523438 1441742608 0.227539 0.761108 0.307983 -0.523438 1441742608 0.227539 0.761108 0.307983 -0.523438 1441742608 0.227539 0.761108 0.307983 -0.523438 1441742608 0.227539 0.761108 0.307983 -0.523438 1441742608 0.298279 0.725403 0.384888 -0.486511 1441742608 0.298279 0.725403 0.384888 -0.486511 1441742608 0.298279 0.725403 0.384888 -0.486511 1441742608 0.298279 0.725403 0.384888 -0.486511 1441742608 0.298279 0.725403 0.384888 -0.486511 1441742608 0.298279 0.725403 0.384888 -0.486511 1441742608 0.298279 0.725403 0.384888 -0.486511 1441742608 0.362427 0.679199 0.458618 -0.443726 1441742608 0.362427 0.679199 0.458618 -0.443726 1441742608 0.362427 0.679199 0.458618 -0.443726 1441742608 0.362427 0.679199 0.458618 -0.443726 1441742608 0.362427 0.679199 0.458618 -0.443726 1441742608 0.362427 0.679199 0.458618 -0.443726 1441742608 0.432922 0.619507 0.529663 -0.384949 1441742608 0.432922 0.619507 0.529663 -0.384949 1441742608 0.432922 0.619507 0.529663 -0.384949 1441742608 0.432922 0.619507 0.529663 -0.384949 1441742608 0.432922 0.619507 0.529663 -0.384949 1441742608 0.495850 0.547791 0.599304 -0.308044 1441742609 0.495850 0.547791 0.599304 -0.308044 1441742609 0.495850 0.547791 0.599304 -0.308044 1441742609 0.495850 0.547791 0.599304 -0.308044 1441742609 0.495850 0.547791 0.599304 -0.308044 1441742609 0.495850 0.547791 0.599304 -0.308044 1441742609 0.495850 0.547791 0.599304 -0.308044 1441742609 0.528320 0.473755 0.660828 -0.244202 1441742609 0.528320 0.473755 0.660828 -0.244202 1441742609 0.528320 0.473755 0.660828 -0.244202 1441742609 0.528320 0.473755 0.660828 -0.244202 1441742609 0.528320 0.473755 0.660828 -0.244202 1441742609 0.528320 0.473755 0.660828 -0.244202 1441742609 0.548340 0.410278 0.704712 -0.185303 1441742609 0.548340 0.410278 0.704712 -0.185303 1441742609 0.548340 0.410278 0.704712 -0.185303 1441742609 0.548340 0.410278 0.704712 -0.185303 1441742609 0.548340 0.410278 0.704712 -0.185303 1441742609 0.548340 0.410278 0.704712 -0.185303 1441742609 0.558472 0.357361 0.732910 -0.152222 1441742609 0.558472 0.357361 0.732910 -0.152222 1441742609 0.558472 0.357361 0.732910 -0.152222 1441742609 0.558472 0.357361 0.732910 -0.152222 1441742609 0.558472 0.357361 0.732910 -0.152222 1441742609 0.558472 0.357361 0.732910 -0.152222 1441742609 0.557251 0.333923 0.746094 -0.145752 1441742609 0.557251 0.333923 0.746094 -0.145752 1441742609 0.557251 0.333923 0.746094 -0.145752 1441742609 0.557251 0.333923 0.746094 -0.145752 1441742609 0.557251 0.333923 0.746094 -0.145752 1441742609 0.557251 0.333923 0.746094 -0.145752 1441742609 0.550354 0.331482 0.752075 -0.146729 1441742609 0.550354 0.331482 0.752075 -0.146729 1441742609 0.550354 0.331482 0.752075 -0.146729 1441742609 0.550354 0.331482 0.752075 -0.146729 1441742609 0.550354 0.331482 0.752075 -0.146729 1441742609 0.550354 0.331482 0.752075 -0.146729 1441742609 0.538269 0.350769 0.747864 -0.166992 1441742609 0.538269 0.350769 0.747864 -0.166992 1441742609 0.538269 0.350769 0.747864 -0.166992 1441742609 0.538269 0.350769 0.747864 -0.166992 1441742609 0.538269 0.350769 0.747864 -0.166992 1441742609 0.538269 0.350769 0.747864 -0.166992 1441742609 0.523560 0.392395 0.727905 -0.204834 1441742609 0.523560 0.392395 0.727905 -0.204834 1441742609 0.523560 0.392395 0.727905 -0.204834 1441742609 0.523560 0.392395 0.727905 -0.204834 1441742609 0.523560 0.392395 0.727905 -0.204834 1441742609 0.523560 0.392395 0.727905 -0.204834 1441742609 0.500244 0.447693 0.696899 -0.252136 1441742609 0.500244 0.447693 0.696899 -0.252136 1441742609 0.500244 0.447693 0.696899 -0.252136 1441742609 0.500244 0.447693 0.696899 -0.252136 1441742609 0.500244 0.447693 0.696899 -0.252136 1441742609 0.500244 0.447693 0.696899 -0.252136 1441742609 0.468750 0.509705 0.654114 -0.304138 1441742609 0.468750 0.509705 0.654114 -0.304138 1441742609 0.468750 0.509705 0.654114 -0.304138 1441742609 0.468750 0.509705 0.654114 -0.304138 1441742609 0.468750 0.509705 0.654114 -0.304138 1441742609 0.468750 0.509705 0.654114 -0.304138 1441742609 0.468750 0.509705 0.654114 -0.304138 1441742609 0.430725 0.567993 0.601440 -0.360718 1441742609 0.430725 0.567993 0.601440 -0.360718 1441742609 0.430725 0.567993 0.601440 -0.360718 1441742609 0.430725 0.567993 0.601440 -0.360718 1441742609 0.430725 0.567993 0.601440 -0.360718 1441742609 0.430725 0.567993 0.601440 -0.360718 1441742609 0.381592 0.623596 0.540222 -0.416687 1441742609 0.381592 0.623596 0.540222 -0.416687 1441742609 0.381592 0.623596 0.540222 -0.416687 1441742609 0.381592 0.623596 0.540222 -0.416687 1441742609 0.381592 0.623596 0.540222 -0.416687 1441742609 0.381592 0.623596 0.540222 -0.416687 1441742609 0.323059 0.677307 0.467896 -0.466797 1441742609 0.323059 0.677307 0.467896 -0.466797 1441742609 0.323059 0.677307 0.467896 -0.466797 1441742609 0.323059 0.677307 0.467896 -0.466797 1441742609 0.323059 0.677307 0.467896 -0.466797 1441742609 0.323059 0.677307 0.467896 -0.466797 1441742609 
0.320740 0.684082 0.479980 -0.445801 1441742613 0.320740 0.684082 0.479980 -0.445801 1441742613 0.320740 0.684082 0.479980 -0.445801 1441742613 0.320740 0.684082 0.479980 -0.445801 1441742613 0.320740 0.684082 0.479980 -0.445801 1441742613 0.349915 0.657776 0.513000 -0.426208 1441742613 0.349915 0.657776 0.513000 -0.426208 1441742613 0.349915 0.657776 0.513000 -0.426208 1441742613 0.349915 0.657776 0.513000 -0.426208 1441742613 0.349915 0.657776 0.513000 -0.426208 1441742613 0.349915 0.657776 0.513000 -0.426208 1441742613 0.384033 0.624451 0.549805 -0.400269 1441742613 0.384033 0.624451 0.549805 -0.400269 1441742613 0.384033 0.624451 0.549805 -0.400269 1441742613 0.384033 0.624451 0.549805 -0.400269 1441742613 0.384033 0.624451 0.549805 -0.400269 1441742613 0.384033 0.624451 0.549805 -0.400269 1441742613 0.421326 0.585510 0.588684 -0.364807 1441742613 0.421326 0.585510 0.588684 -0.364807 1441742613 0.421326 0.585510 0.588684 -0.364807 1441742613 0.421326 0.585510 0.588684 -0.364807 1441742613 0.421326 0.585510 0.588684 -0.364807 1441742613 0.421326 0.585510 0.588684 -0.364807 1441742613 0.421326 0.585510 0.588684 -0.364807 1441742613 0.454407 0.542297 0.627014 -0.325928 1441742613 0.454407 0.542297 0.627014 -0.325928 1441742613 0.454407 0.542297 0.627014 -0.325928 1441742613 0.454407 0.542297 0.627014 -0.325928 1441742613 0.454407 0.542297 0.627014 -0.325928 1441742613 0.454407 0.542297 0.627014 -0.325928 1441742613 0.483032 0.496277 0.661621 -0.287354 1441742613 0.483032 0.496277 0.661621 -0.287354 1441742613 0.483032 0.496277 0.661621 -0.287354 1441742613 0.483032 0.496277 0.661621 -0.287354 1441742613 0.483032 0.496277 0.661621 -0.287354 1441742613 0.483032 0.496277 0.661621 -0.287354 1441742613 0.483032 0.496277 0.661621 -0.287354 1441742613 0.502319 0.451538 0.693176 -0.251465 1441742613 0.502319 0.451538 0.693176 -0.251465 1441742613 0.502319 0.451538 0.693176 -0.251465 1441742613 0.502319 0.451538 0.693176 -0.251465 1441742613 0.502319 0.451538 0.693176 -0.251465 1441742613 0.502319 0.451538 0.693176 -0.251465 1441742613 0.510559 0.412720 0.721191 -0.220886 1441742613 0.510559 0.412720 0.721191 -0.220886 1441742613 0.510559 0.412720 0.721191 -0.220886 1441742613 0.510559 0.412720 0.721191 -0.220886 1441742613 0.510559 0.412720 0.721191 -0.220886 1441742613 0.510559 0.412720 0.721191 -0.220886 1441742613 0.511475 0.383789 0.741516 -0.202820 1441742613 0.511475 0.383789 0.741516 -0.202820 1441742613 0.511475 0.383789 0.741516 -0.202820 1441742613 0.511475 0.383789 0.741516 -0.202820 1441742613 0.511475 0.383789 0.741516 -0.202820 1441742613 0.511475 0.383789 0.741516 -0.202820 1441742613 0.509583 0.365723 0.753479 -0.196777 1441742613 0.509583 0.365723 0.753479 -0.196777 1441742613 0.509583 0.365723 0.753479 -0.196777 1441742613 0.509583 0.365723 0.753479 -0.196777 1441742613 0.509583 0.365723 0.753479 -0.196777 1441742613 0.509583 0.365723 0.753479 -0.196777 1441742613 0.509583 0.365723 0.753479 -0.196777 1441742613 0.507568 0.363037 0.754517 -0.202820 1441742613 0.507568 0.363037 0.754517 -0.202820 1441742613 0.507568 0.363037 0.754517 -0.202820 1441742613 0.507568 0.363037 0.754517 -0.202820 1441742613 0.507568 0.363037 0.754517 -0.202820 1441742613 0.501099 0.378967 0.745972 -0.220764 1441742613 0.501099 0.378967 0.745972 -0.220764 1441742613 0.501099 0.378967 0.745972 -0.220764 1441742613 0.501099 0.378967 0.745972 -0.220764 1441742613 0.501099 0.378967 0.745972 -0.220764 1441742613 0.501099 0.378967 0.745972 -0.220764 1441742613 0.501099 0.378967 0.745972 -0.220764 1441742613 0.488037 0.412415 0.727173 -0.250732 1441742613 0.488037 0.412415 0.727173 -0.250732 1441742613 0.488037 0.412415 0.727173 -0.250732 1441742613 0.488037 0.412415 0.727173 -0.250732 1441742613 0.488037 0.412415 0.727173 -0.250732 1441742613 0.488037 0.412415 0.727173 -0.250732 1441742613 0.467224 0.458923 0.697510 -0.290710 1441742613 0.467224 0.458923 0.697510 -0.290710 1441742613 0.467224 0.458923 0.697510 -0.290710 1441742613 0.467224 0.458923 0.697510 -0.290710 1441742613 0.467224 0.458923 0.697510 -0.290710 1441742613 0.467224 0.458923 0.697510 -0.290710 1441742613 0.438843 0.512939 0.657227 -0.334961 1441742613 0.438843 0.512939 0.657227 -0.334961 1441742613 0.438843 0.512939 0.657227 -0.334961 1441742613 0.438843 0.512939 0.657227 -0.334961 1441742613 0.438843 0.512939 0.657227 -0.334961 1441742613 0.438843 0.512939 0.657227 -0.334961 1441742613 0.438843 0.512939 0.657227 -0.334961 1441742613 0.402649 0.570496 0.606323 -0.380371 1441742613 0.402649 0.570496 0.606323 -0.380371 1441742613 0.402649 0.570496 0.606323 -0.380371 1441742613 0.402649 0.570496 0.606323 -0.380371 1441742613 0.402649 0.570496 0.606323 -0.380371 1441742613 0.402649 0.570496 0.606323 -0.380371 1441742613 0.358643 0.628113 0.544678 -0.424438 1441742613 0.358643 0.628113 0.544678 -0.424438 1441742613 0.358643 0.628113 0.544678 -0.424438 1441742613 0.358643 0.628113 0.544678 -0.424438 1441742613 0.358643 0.628113 0.544678 -0.424438 1441742613 0.358643 0.628113 0.544678 -0.424438 1441742614 0.306763 0.682739 0.472717 -0.465027 1441742614 0.306763 0.682739 0.472717 -0.465027 1441742614 0.306763 0.682739 0.472717 -0.465027 1441742614 0.306763 0.682739 0.472717 -0.465027 1441742614 0.306763 0.682739 0.472717 -0.465027 1441742614 0.306763 0.682739 0.472717 -0.465027 1441742614 0.246826 0.729858 0.390381 -0.503906 1441742614 0.246826 0.729858 0.390381 -0.503906 1441742614 0.246826 0.729858 0.390381 -0.503906 1441742614 0.246826 0.729858 0.390381 -0.503906 1441742614 0.246826 0.729858 0.390381 -0.503906 1441742614 0.246826 0.729858 0.390381 -0.503906 1441742614 0.187317 0.770142 0.306030 -0.527344 1441742614 0.187317 0.770142 0.306030 -0.527344 1441742614 0.187317 0.770142 0.306030 -0.527344 1441742614 0.187317 0.770142 0.306030 -0.527344 1441742614 0.187317 0.770142 0.306030 -0.527344 1441742614 0.187317 0.770142 0.306030 -0.527344 1441742614 0.135803 0.797241 0.232910 -0.540100 1441742614 0.135803 0.797241 0.232910 -0.540100 1441742614 0.135803 0.797241 0.232910 -0.540100 1441742614 0.135803 0.797241 0.232910 -0.540100 1441742614 0.135803 0.797241 0.232910 -0.540100 1441742614 0.135803 0.797241 0.232910 -0.540100 1441742614 0.135803 0.797241 0.232910 -0.540100 1441742614 0.098511 0.816833 0.174805 -0.540771 1441742614 0.098511 0.816833 0.174805 -0.540771 1441742614 0.098511 0.816833 0.174805 -0.540771 1441742614 0.098511 0.816833 0.174805 -0.540771 1441742614 0.098511 0.816833 0.174805 -0.540771 1441742614 0.098511 0.816833 0.174805 -0.540771 1441742614 0.098511 0.816833 0.174805 -0.540771 1441742614 0.084229 0.827515 0.133728 -0.538696 1441742614 0.084229 0.827515 0.133728 -0.538696 1441742614 0.084229 0.827515 0.133728 -0.538696 1441742614 0.084229 0.827515 0.133728 -0.538696 1441742614 0.084229 0.827515 0.133728 -0.538696 1441742614 0.084229 0.827515 0.133728 -0.538696 1441742614 0.076233 0.830566 0.117371 -0.539063 1441742614 0.076233 0.830566 0.117371 -0.539063 1441742614 0.076233 0.830566 0.117371 -0.539063 1441742614 0.076233 0.830566 0.117371 -0.539063 1441742614 0.076233 0.830566 0.117371 -0.539063 1441742614 0.076233 0.830566 0.117371 -0.539063 1441742614 0.079102 0.829224 0.119385 -0.540222 1441742614 0.079102 0.829224 0.119385 -0.540222 1441742614 0.079102 0.829224 0.119385 -0.540222 1441742614 0.079102 0.829224 0.119385 -0.540222 1441742614 0.079102 0.829224 0.119385 -0.540222 1441742614 0.079102 0.829224 0.119385 -0.540222 1441742614 0.098389 0.823364 0.140564 -0.540955 1441742614 0.098389 0.823364 0.140564 -0.540955 1441742614 0.098389 0.823364 0.140564 -0.540955 1441742614 0.098389 0.823364 0.140564 -0.540955 1441742614 0.098389 0.823364 0.140564 -0.540955 1441742614 0.098389 0.823364 0.140564 -0.540955 1441742614 0.132385 0.812073 0.185974 -0.537048 1441742614 0.132385 0.812073 0.185974 -0.537048 1441742614 0.132385 0.812073 0.185974 -0.537048 1441742614 0.132385 0.812073 0.185974 -0.537048 1441742614 0.132385 0.812073 0.185974 -0.537048 1441742614 0.132385 0.812073 0.185974 -0.537048 1441742614 0.132385 0.812073 0.185974 -0.537048 1441742614 0.176086 0.794312 0.247253 -0.526184 1441742614 0.176086 0.794312 0.247253 -0.526184 1441742614 0.176086 0.794312 0.247253 -0.526184 1441742614 0.176086 0.794312 0.247253 -0.526184 1441742614 0.176086 0.794312 0.247253 -0.526184 1441742614 0.176086 0.794312 0.247253 -0.526184 1441742614 0.224854 0.769653 0.316650 -0.506775 1441742614 0.224854 0.769653 0.316650 -0.506775 1441742614 0.224854 0.769653 0.316650 -0.506775 1441742614 0.224854 0.769653 0.316650 -0.506775 1441742614 0.224854 0.769653 0.316650 -0.506775 1441742614 0.224854 0.769653 0.316650 -0.506775 1441742614 0.272766 0.738098 0.387268 -0.480408 1441742614 0.272766 0.738098 0.387268 -0.480408 1441742614 0.272766 0.738098 0.387268 -0.480408 1441742614 0.272766 0.738098 0.387268 -0.480408 1441742614 0.272766 0.738098 0.387268 -0.480408 1441742614 0.272766 0.738098 0.387268 -0.480408 1441742614 0.320557 0.699158 0.456116 -0.447571 1441742614 0.320557 0.699158 0.456116 -0.447571 1441742614 0.320557 0.699158 0.456116 -0.447571 1441742614 0.320557 0.699158 0.456116 -0.447571 1441742614 0.320557 0.699158 0.456116 -0.447571 1441742614 0.320557 0.699158 0.456116 -0.447571 1441742614 0.320557 0.699158 0.456116 -0.447571 1441742614 0.367371 0.652466 0.523254 -0.406738 1441742614 0.367371 0.652466 0.523254 -0.406738 1441742614 0.367371 0.652466 0.523254 -0.406738 1441742614 0.367371 0.652466 0.523254 -0.406738 1441742614 0.367371 0.652466 0.523254 -0.406738 1441742614 0.367371 0.652466 0.523254 -0.406738 1441742614 0.411804 0.596497 0.590088 -0.355469 1441742614 0.411804 0.596497 0.590088 -0.355469 1441742614 0.411804 0.596497 0.590088 -0.355469 1441742614 0.411804 0.596497 0.590088 -0.355469 1441742614 0.411804 0.596497 0.590088 -0.355469 1441742614 0.411804 0.596497 0.590088 -0.355469 1441742614 0.411804 0.596497 0.590088 -0.355469 1441742614 0.443359 0.538269 0.648193 -0.305725 1441742614 0.443359 0.538269 0.648193 -0.305725 1441742614 0.443359 0.538269 0.648193 -0.305725 1441742614 0.443359 0.538269 0.648193 -0.305725 1441742614 0.443359 0.538269 0.648193 -0.305725 1441742614 0.443359 0.538269 0.648193 -0.305725 1441742614 0.467468 0.482788 0.692810 -0.261475 1441742614 0.467468 0.482788 0.692810 -0.261475 1441742614 0.467468 0.482788 0.692810 -0.261475 1441742614 0.467468 0.482788 0.692810 -0.261475 1441742614 0.467468 0.482788 0.692810 -0.261475 1441742614 0.467468 0.482788 0.692810 -0.261475 1441742614 0.488037 0.433472 0.722595 -0.227295 1441742615 0.488037 0.433472 0.722595 -0.227295 1441742615 0.488037 0.433472 0.722595 -0.227295 1441742615 0.488037 0.433472 0.722595 -0.227295 1441742615 0.488037 0.433472 0.722595 -0.227295 1441742615 0.488037 0.433472 0.722595 -0.227295 1441742615 0.501953 0.397888 0.739502 -0.206909 1441742615 0.501953 0.397888 0.739502 -0.206909 1441742615 0.501953 0.397888 0.739502 -0.206909 1441742615 0.501953 0.397888 0.739502 -0.206909 1441742615 0.501953 0.397888 0.739502 -0.206909 1441742615 0.501953 0.397888 0.739502 -0.206909 1441742615 0.501953 0.397888 0.739502 -0.206909 1441742615 0.509766 0.379395 0.746277 -0.197937 1441742615 0.509766 0.379395 0.746277 -0.197937 1441742615 0.509766 0.379395 0.746277 -0.197937 1441742615 0.509766 0.379395 0.746277 -0.197937 1441742615 0.509766 0.379395 0.746277 -0.197937 1441742615 0.509766 0.379395 0.746277 -0.197937 1441742615 0.509888 0.379395 0.744873 -0.202820 1441742615 0.509888 0.379395 0.744873 -0.202820 1441742615 0.509888 0.379395 0.744873 -0.202820 1441742615 0.509888 0.379395 0.744873 -0.202820 1441742615 0.509888 0.379395 0.744873 -0.202820 1441742615 0.509888 0.379395 0.744873 -0.202820 1441742615 0.501160 0.400269 0.733459 -0.224792 1441742615 0.501160 0.400269 0.733459 -0.224792 1441742615 0.501160 0.400269 0.733459 -0.224792 1441742615 0.501160 0.400269 0.733459 -0.224792 1441742615 0.501160 0.400269 0.733459 -0.224792 1441742615 0.501160 0.400269 0.733459 -0.224792 1441742615 0.501160 0.400269 0.733459 -0.224792 1441742615 0.486145 0.437561 0.710876 -0.258362 1441742615 0.486145 0.437561 0.710876 -0.258362 1441742615 0.486145 0.437561 0.710876 -0.258362 1441742615 0.486145 0.437561 0.710876 -0.258362 1441742615 0.486145 0.437561 0.710876 -0.258362 1441742615 0.486145 0.437561 0.710876 -0.258362 1441742615 0.462036 0.486694 0.677246 -0.301514 1441742615 0.462036 0.486694 0.677246 -0.301514 1441742615 0.462036 0.486694 0.677246 -0.301514 1441742615 0.462036 0.486694 0.677246 -0.301514 1441742615 0.462036 0.486694 0.677246 -0.301514 1441742615 0.462036 0.486694 0.677246 -0.301514 1441742615 0.430847 0.542480 0.631836 -0.347534 1441742615 0.430847 0.542480 0.631836 -0.347534 1441742615 0.430847 0.542480 0.631836 -0.347534 1441742615 0.430847 0.542480 0.631836 -0.347534 1441742615 0.430847 0.542480 0.631836 -0.347534 1441742615 0.430847 0.542480 0.631836 -0.347534 1441742615 0.392822 0.599731 0.577942 -0.389771 1441742615 0.392822 0.599731 0.577942 -0.389771 1441742615 0.392822 0.599731 0.577942 -0.389771 1441742615 0.392822 0.599731 0.577942 -0.389771 1441742615 0.392822 0.599731 0.577942 -0.389771 1441742615 0.392822 0.599731 0.577942 -0.389771 1441742615 0.347778 0.654480 0.516296 -0.429016 1441742615 0.347778 0.654480 0.516296 -0.429016 1441742615 0.347778 0.654480 0.516296 -0.429016 1441742615 0.347778 0.654480 0.516296 -0.429016 1441742615 0.347778 0.654480 0.516296 -0.429016 1441742615 0.347778 0.654480 0.516296 -0.429016 1441742615 0.297424 0.703735 0.445618 -0.466553 1441742615 0.297424 0.703735 0.445618 -0.466553 1441742615 0.297424 0.703735 0.445618 -0.466553 1441742615 0.297424 0.703735 0.445618 -0.466553 1441742615 0.297424 0.703735 0.445618 -0.466553 1441742615 0.297424 0.703735 0.445618 -0.466553 1441742615 0.297424 0.703735 0.445618 -0.466553 1441742615 0.242981 0.743103 0.366333 -0.504517 1441742615 0.242981 0.743103 0.366333 -0.504517 1441742615 0.242981 0.743103 0.366333 -0.504517 1441742615 0.242981 0.743103 0.366333 -0.504517 1441742615 0.242981 0.743103 0.366333 -0.504517 1441742615 0.242981 0.743103 0.366333 -0.504517 1441742615 0.189148 0.773987 0.291565 -0.529297 1441742615 0.189148 0.773987 0.291565 -0.529297 1441742615 0.189148 0.773987 0.291565 -0.529297 1441742615 0.189148 0.773987 0.291565 -0.529297 1441742615 0.189148 0.773987 0.291565 -0.529297 1441742615 0.189148 0.773987 0.291565 -0.529297 1441742615 0.143738 0.793823 0.226135 -0.545837 1441742615 0.143738 0.793823 0.226135 -0.545837 1441742615 0.143738 0.793823 0.226135 -0.545837 1441742615 0.143738 0.793823 0.226135 -0.545837 1441742615 0.143738 0.793823 0.226135 -0.545837 1441742615 0.143738 0.793823 0.226135 -0.545837 1441742615 0.099976 0.804016 0.168823 -0.561279 1441742615 0.099976 0.804016 0.168823 -0.561279 1441742615 0.099976 0.804016 0.168823 -0.561279 1441742615 0.099976 0.804016 0.168823 -0.561279 1441742615 0.099976 0.804016 0.168823 -0.561279 1441742615 0.099976 0.804016 0.168823 -0.561279 1441742615 0.070251 0.808655 0.125244 -0.570496 1441742615 0.070251 0.808655 0.125244 -0.570496 1441742615 0.070251 0.808655 0.125244 -0.570496 1441742615 0.070251 0.808655 0.125244 -0.570496 1441742615 0.070251 0.808655 0.125244 -0.570496 1441742615 0.070251 0.808655 0.125244 -0.570496 1441742615 0.056885 0.810364 0.102661 -0.573975 1441742615 0.056885 0.810364 0.102661 -0.573975 1441742615 0.056885 0.810364 0.102661 -0.573975 1441742615 0.056885 0.810364 0.102661 -0.573975 1441742615 0.056885 0.810364 0.102661 -0.573975 1441742615 0.056885 0.810364 0.102661 -0.573975 1441742615 0.056885 0.810364 0.102661 -0.573975 1441742615 0.064941 0.809204 0.102112 -0.574890 1441742615 0.064941 0.809204 0.102112 -0.574890 1441742615 0.064941 0.809204 0.102112 -0.574890 1441742615 0.064941 0.809204 0.102112 -0.574890 1441742615 0.064941 0.809204 0.102112 -0.574890 1441742615 0.064941 0.809204 0.102112 -0.574890 1441742615 0.092712 0.805359 0.128418 -0.571228 1441742615 0.092712 0.805359 0.128418 -0.571228 1441742616 0.092712 0.805359 0.128418 -0.571228 1441742616 0.092712 0.805359 0.128418 -0.571228 1441742616 0.092712 0.805359 0.128418 -0.571228 1441742616 0.092712 0.805359 0.128418 -0.571228 1441742616 0.131042 0.796631 0.176270 -0.563171 1441742616 0.131042 0.796631 0.176270 -0.563171 1441742616 0.131042 0.796631 0.176270 -0.563171 1441742616 0.131042 0.796631 0.176270 -0.563171 1441742616 0.131042 0.796631 0.176270 -0.563171 1441742616 0.131042 0.796631 0.176270 -0.563171 1441742616 0.178772 0.781433 0.234802 -0.549805 1441742616 0.178772 0.781433 0.234802 -0.549805 1441742616 0.178772 0.781433 0.234802 -0.549805 1441742616 0.178772 0.781433 0.234802 -0.549805 1441742616 0.178772 0.781433 0.234802 -0.549805 1441742616 0.178772 0.781433 0.234802 -0.549805 1441742616 0.178772 0.781433 0.234802 -0.549805 1441742616 0.233826 0.758911 0.303894 -0.526306 1441742616 0.233826 0.758911 0.303894 -0.526306 1441742616 0.233826 0.758911 0.303894 -0.526306 1441742616 0.233826 0.758911 0.303894 -0.526306 1441742616 0.233826 0.758911 0.303894 -0.526306 1441742616 0.233826 0.758911 0.303894 -0.526306 1441742616 0.293518 0.726257 0.378296 -0.493164 1441742616 0.293518 0.726257 0.378296 -0.493164 1441742616 0.293518 0.726257 0.378296 -0.493164 1441742616 0.293518 0.726257 0.378296 -0.493164 1441742616 0.293518 0.726257 0.378296 -0.493164 1441742616 0.293518 0.726257 0.378296 -0.493164 1441742616 0.346680 0.683960 0.453125 -0.454468 1441742616 0.346680 0.683960 0.453125 -0.454468 1441742616 0.346680 0.683960 0.453125 -0.454468 1441742616 0.346680 0.683960 0.453125 -0.454468 1441742616 0.346680 0.683960 0.453125 -0.454468 1441742616 0.346680 0.683960 0.453125 -0.454468 1441742616 0.397705 0.632263 0.526917 -0.405396 1441742616 0.397705 0.632263 0.526917 -0.405396 1441742616 0.397705 0.632263 0.526917 -0.405396 1441742616 0.397705 0.632263 0.526917 -0.405396 1441742616 0.397705 0.632263 0.526917 -0.405396 1441742616 0.397705 0.632263 0.526917 -0.405396 1441742616 0.397705 0.632263 0.526917 -0.405396 1441742616 0.442810 0.572998 0.597290 -0.344604 1441742616 0.442810 0.572998 0.597290 -0.344604 1441742616 0.442810 0.572998 0.597290 -0.344604 1441742616 0.442810 0.572998 0.597290 -0.344604 1441742616 0.442810 0.572998 0.597290 -0.344604 1441742616 0.442810 0.572998 0.597290 -0.344604 1441742616 0.476868 0.509949 0.651917 -0.295715 1441742616 0.476868 0.509949 0.651917 -0.295715 1441742616 0.476868 0.509949 0.651917 -0.295715 1441742616 0.476868 0.509949 0.651917 -0.295715 1441742616 0.476868 0.509949 0.651917 -0.295715 1441742616 0.476868 0.509949 0.651917 -0.295715 1441742616 0.496033 0.457886 0.691345 -0.257385 1441742616 0.496033 0.457886 0.691345 -0.257385 1441742616 0.496033 0.457886 0.691345 -0.257385 1441742616 0.496033 0.457886 0.691345 -0.257385 1441742616 0.496033 0.457886 0.691345 -0.257385 1441742616 0.496033 0.457886 0.691345 -0.257385 1441742616 0.509583 0.415833 0.717957 -0.227661 1441742616 0.509583 0.415833 0.717957 -0.227661 1441742616 0.509583 0.415833 0.717957 -0.227661 1441742616 0.509583 0.415833 0.717957 -0.227661 1441742616 0.509583 0.415833 0.717957 -0.227661 1441742616 0.509583 0.415833 0.717957 -0.227661 1441742616 0.509583 0.415833 0.717957 -0.227661 1441742616 0.517822 0.390137 0.731079 -0.212280 1441742616 0.517822 0.390137 0.731079 -0.212280 1441742616 0.517822 0.390137 0.731079 -0.212280 1441742616 0.517822 0.390137 0.731079 -0.212280 1441742616 0.517822 0.390137 0.731079 -0.212280 1441742616 0.517822 0.390137 0.731079 -0.212280 1441742616 0.518982 0.380493 0.735413 -0.212097 1441742616 0.518982 0.380493 0.735413 -0.212097 1441742616 0.518982 0.380493 0.735413 -0.212097 1441742616 0.518982 0.380493 0.735413 -0.212097 1441742616 0.518982 0.380493 0.735413 -0.212097 1441742616 0.513245 0.391052 0.729248 -0.227600 1441742616 0.513245 0.391052 0.729248 -0.227600 1441742616 0.513245 0.391052 0.729248 -0.227600 1441742616 0.513245 0.391052 0.729248 -0.227600 1441742616 0.513245 0.391052 0.729248 -0.227600 1441742616 0.513245 0.391052 0.729248 -0.227600 1441742616 0.496704 0.423462 0.713257 -0.255188 1441742616 0.496704 0.423462 0.713257 -0.255188 1441742616 0.496704 0.423462 0.713257 -0.255188 1441742616 0.496704 0.423462 0.713257 -0.255188 1441742616 0.496704 0.423462 0.713257 -0.255188 1441742616 0.496704 0.423462 0.713257 -0.255188 1441742616 0.473389 0.472412 0.683472 -0.292419 1441742616 0.473389 0.472412 0.683472 -0.292419 1441742616 0.473389 0.472412 0.683472 -0.292419 1441742616 0.473389 0.472412 0.683472 -0.292419 1441742616 0.473389 0.472412 0.683472 -0.292419 1441742616 0.473389 0.472412 0.683472 -0.292419 1441742616 0.473389 0.472412 0.683472 -0.292419 1441742616 0.445068 0.528931 0.639771 -0.335754 1441742616 0.445068 0.528931 0.639771 -0.335754 1441742616 0.445068 0.528931 0.639771 -0.335754 1441742616 0.445068 0.528931 0.639771 -0.335754 1441742616 0.445068 0.528931 0.639771 -0.335754 1441742616 0.445068 0.528931 0.639771 -0.335754 1441742616 0.410522 0.587463 0.585632 -0.378540 1441742616 0.410522 0.587463 0.585632 -0.378540 1441742616 0.410522 0.587463 0.585632 -0.378540 1441742616 0.410522 0.587463 0.585632 -0.378540 1441742616 0.410522 0.587463 0.585632 -0.378540 1441742616 0.410522 0.587463 0.585632 -0.378540 1441742616 0.410522 0.587463 0.585632 -0.378540 1441742616 0.366943 0.642334 0.522522 -0.423828 1441742616 0.366943 0.642334 0.522522 -0.423828 1441742617 0.366943 0.642334 0.522522 -0.423828 1441742617 0.366943 0.642334 0.522522 -0.423828 1441742617 0.366943 0.642334 0.522522 -0.423828 1441742617 0.366943 0.642334 0.522522 -0.423828 1441742617 0.313416 0.692139 0.451965 -0.467285 1441742617 0.313416 0.692139 0.451965 -0.467285 1441742617 0.313416 0.692139 0.451965 -0.467285 1441742617 0.313416 0.692139 0.451965 -0.467285 1441742617 0.313416 0.692139 0.451965 -0.467285 1441742617 0.313416 0.692139 0.451965 -0.467285 1441742617 0.252563 0.737244 0.373901 -0.502869 1441742617 0.252563 0.737244 0.373901 -0.502869 1441742617 0.252563 0.737244 0.373901 -0.502869 1441742617 0.252563 0.737244 0.373901 -0.502869 1441742617 0.252563 0.737244 0.373901 -0.502869 1441742617 0.252563 0.737244 0.373901 -0.502869 1441742617 0.192749 0.774780 0.294678 -0.525024 1441742617 0.192749 0.774780 0.294678 -0.525024 1441742617 0.192749 0.774780 0.294678 -0.525024 1441742617 0.192749 0.774780 0.294678 -0.525024 1441742617 0.192749 0.774780 0.294678 -0.525024 1441742617 0.192749 0.774780 0.294678 -0.525024 1441742617 0.139832 0.802002 0.220093 -0.537354 1441742617 0.139832 0.802002 0.220093 -0.537354 1441742617 0.139832 0.802002 0.220093 -0.537354 1441742617 0.139832 0.802002 0.220093 -0.537354 1441742617 0.139832 0.802002 0.220093 -0.537354 1441742617 0.139832 0.802002 0.220093 -0.537354 1441742617 0.139832 0.802002 0.220093 -0.537354 1441742617 0.099487 0.819031 0.158325 -0.542419 1441742617 0.099487 0.819031 0.158325 -0.542419 1441742617 0.099487 0.819031 0.158325 -0.542419 1441742617 0.099487 0.819031 0.158325 -0.542419 1441742617 0.099487 0.819031 0.158325 -0.542419 1441742617 0.099487 0.819031 0.158325 -0.542419 1441742617 0.077393 0.827759 0.113464 -0.544006 1441742617 0.077393 0.827759 0.113464 -0.544006 1441742617 0.077393 0.827759 0.113464 -0.544006 1441742617 0.077393 0.827759 0.113464 -0.544006 1441742617 0.077393 0.827759 0.113464 -0.544006 1441742617 0.077393 0.827759 0.113464 -0.544006 1441742617 0.077393 0.827759 0.113464 -0.544006 1441742617 0.065247 0.830444 0.089417 -0.546021 1441742617 0.065247 0.830444 0.089417 -0.546021 1441742617 0.065247 0.830444 0.089417 -0.546021 1441742617 0.065247 0.830444 0.089417 -0.546021 1441742617 0.065247 0.830444 0.089417 -0.546021 1441742617 0.065247 0.830444 0.089417 -0.546021 1441742617 0.067566 0.829224 0.087158 -0.547852 1441742617 0.067566 0.829224 0.087158 -0.547852 1441742617 0.067566 0.829224 0.087158 -0.547852 1441742617 0.067566 0.829224 0.087158 -0.547852 1441742617 0.067566 0.829224 0.087158 -0.547852 1441742617 0.067566 0.829224 0.087158 -0.547852 1441742617 0.067566 0.829224 0.087158 -0.547852 1441742617 0.087769 0.825378 0.111267 -0.546448 1441742617 0.087769 0.825378 0.111267 -0.546448 1441742617 0.087769 0.825378 0.111267 -0.546448 1441742617 0.087769 0.825378 0.111267 -0.546448 1441742617 0.087769 0.825378 0.111267 -0.546448 1441742617 0.087769 0.825378 0.111267 -0.546448 1441742617 0.122620 0.816956 0.159363 -0.540466 1441742617 0.122620 0.816956 0.159363 -0.540466 1441742617 0.122620 0.816956 0.159363 -0.540466 1441742617 0.122620 0.816956 0.159363 -0.540466 1441742617 0.122620 0.816956 0.159363 -0.540466 1441742617 0.122620 0.816956 0.159363 -0.540466 1441742617 0.122620 0.816956 0.159363 -0.540466 1441742617 0.167175 0.799927 0.222229 -0.531738 1441742617 0.167175 0.799927 0.222229 -0.531738 1441742617 0.167175 0.799927 0.222229 -0.531738 1441742617 0.167175 0.799927 0.222229 -0.531738 1441742617 0.167175 0.799927 0.222229 -0.531738 1441742617 0.167175 0.799927 0.222229 -0.531738 1441742617 0.217712 0.773132 0.293030 -0.518616 1441742617 0.217712 0.773132 0.293030 -0.518616 1441742617 0.217712 0.773132 0.293030 -0.518616 1441742617 0.217712 0.773132 0.293030 -0.518616 1441742617 0.217712 0.773132 0.293030 -0.518616 1441742617 0.217712 0.773132 0.293030 -0.518616 1441742617 0.270325 0.738037 0.363342 -0.500122 1441742617 0.270325 0.738037 0.363342 -0.500122 1441742617 0.270325 0.738037 0.363342 -0.500122 1441742617 0.270325 0.738037 0.363342 -0.500122 1441742617 0.270325 0.738037 0.363342 -0.500122 1441742617 0.270325 0.738037 0.363342 -0.500122 1441742617 0.270325 0.738037 0.363342 -0.500122 1441742617 0.326477 0.697388 0.431458 -0.469910 1441742617 0.326477 0.697388 0.431458 -0.469910 1441742617 0.326477 0.697388 0.431458 -0.469910 1441742617 0.326477 0.697388 0.431458 -0.469910 1441742617 0.326477 0.697388 0.431458 -0.469910 1441742617 0.383240 0.645813 0.506592 -0.423523 1441742617 0.383240 0.645813 0.506592 -0.423523 1441742617 0.383240 0.645813 0.506592 -0.423523 1441742617 0.383240 0.645813 0.506592 -0.423523 1441742617 0.383240 0.645813 0.506592 -0.423523 1441742617 0.383240 0.645813 0.506592 -0.423523 1441742617 0.428833 0.588379 0.576782 -0.370300 1441742617 0.428833 0.588379 0.576782 -0.370300 1441742617 0.428833 0.588379 0.576782 -0.370300 1441742617 0.428833 0.588379 0.576782 -0.370300 1441742617 0.459961 0.529175 0.636719 -0.320862 1441742617 0.459961 0.529175 0.636719 -0.320862 1441742617 0.459961 0.529175 0.636719 -0.320862 1441742617 0.459961 0.529175 0.636719 -0.320862 1441742617 0.459961 0.529175 0.636719 -0.320862 1441742617 0.459961 0.529175 0.636719 -0.320862 1441742617 0.486572 0.472107 0.680176 -0.278625 1441742617 0.486572 0.472107 0.680176 -0.278625 1441742617 0.486572 0.472107 0.680176 -0.278625 1441742617 0.486572 0.472107 0.680176 -0.278625 1441742618 0.486572 0.472107 0.680176 -0.278625 1441742618 0.486572 0.472107 0.680176 -0.278625 1441742618 0.506836 0.421509 0.709106 -0.250122 1441742618 0.506836 0.421509 0.709106 -0.250122 1441742618 0.506836 0.421509 0.709106 -0.250122 1441742618 0.506836 0.421509 0.709106 -0.250122 1441742618 0.506836 0.421509 0.709106 -0.250122 1441742618 0.506836 0.421509 0.709106 -0.250122 1441742618 0.517578 0.393066 0.721802 -0.237793 1441742618 0.517578 0.393066 0.721802 -0.237793 1441742618 0.517578 0.393066 0.721802 -0.237793 1441742618 0.517578 0.393066 0.721802 -0.237793 1441742618 0.517578 0.393066 0.721802 -0.237793 1441742618 0.517578 0.393066 0.721802 -0.237793 1441742618 0.517578 0.393066 0.721802 -0.237793 1441742618 0.520264 0.384583 0.726135 -0.232361 1441742618 0.520264 0.384583 0.726135 -0.232361 1441742618 0.520264 0.384583 0.726135 -0.232361 1441742618 0.520264 0.384583 0.726135 -0.232361 1441742618 0.520264 0.384583 0.726135 -0.232361 1441742618 0.520264 0.384583 0.726135 -0.232361 1441742618 0.515198 0.391479 0.721863 -0.245117 1441742618 0.515198 0.391479 0.721863 -0.245117 1441742618 0.515198 0.391479 0.721863 -0.245117 1441742618 0.515198 0.391479 0.721863 -0.245117 1441742618 0.515198 0.391479 0.721863 -0.245117 1441742618 0.515198 0.391479 0.721863 -0.245117 1441742618 0.515198 0.391479 0.721863 -0.245117 1441742618 0.498352 0.421387 0.706055 -0.274719 1441742618 0.498352 0.421387 0.706055 -0.274719 1441742618 0.498352 0.421387 0.706055 -0.274719 1441742618 0.498352 0.421387 0.706055 -0.274719 1441742618 0.498352 0.421387 0.706055 -0.274719 1441742618 0.498352 0.421387 0.706055 -0.274719 1441742618 0.473450 0.466614 0.679321 -0.310791 1441742618 0.473450 0.466614 0.679321 -0.310791 1441742618 0.473450 0.466614 0.679321 -0.310791 1441742618 0.473450 0.466614 0.679321 -0.310791 1441742618 0.473450 0.466614 0.679321 -0.310791 1441742618 0.473450 0.466614 0.679321 -0.310791 1441742618 0.439880 0.521545 0.640808 -0.351868 1441742618 0.439880 0.521545 0.640808 -0.351868 1441742618 0.439880 0.521545 0.640808 -0.351868 1441742618 0.439880 0.521545 0.640808 -0.351868 1441742618 0.439880 0.521545 0.640808 -0.351868 1441742618 0.439880 0.521545 0.640808 -0.351868 1441742618 0.398560 0.581482 0.589050 -0.394897 1441742618 0.398560 0.581482 0.589050 -0.394897 1441742618 0.398560 0.581482 0.589050 -0.394897 1441742618 0.398560 0.581482 0.589050 -0.394897 1441742618 0.398560 0.581482 0.589050 -0.394897 1441742618 0.398560 0.581482 0.589050 -0.394897 1441742618 0.398560 0.581482 0.589050 -0.394897 1441742618 0.348145 0.641113 0.526123 -0.436890 1441742618 0.348145 0.641113 0.526123 -0.436890 1441742618 0.348145 0.641113 0.526123 -0.436890 1441742618 0.348145 0.641113 0.526123 -0.436890 1441742618 0.348145 0.641113 0.526123 -0.436890 1441742618 0.348145 0.641113 0.526123 -0.436890 1441742618 0.290222 0.697449 0.451965 -0.474365 1441742618 0.290222 0.697449 0.451965 -0.474365 1441742618 0.290222 0.697449 0.451965 -0.474365 1441742618 0.290222 0.697449 0.451965 -0.474365 1441742618 0.290222 0.697449 0.451965 -0.474365 1441742618 0.290222 0.697449 0.451965 -0.474365 1441742618 0.229797 0.744629 0.369324 -0.506226 1441742618 0.229797 0.744629 0.369324 -0.506226 1441742618 0.229797 0.744629 0.369324 -0.506226 1441742618 0.229797 0.744629 0.369324 -0.506226 1441742618 0.229797 0.744629 0.369324 -0.506226 1441742618 0.229797 0.744629 0.369324 -0.506226 1441742618 0.229797 0.744629 0.369324 -0.506226 1441742618 0.172546 0.780151 0.288757 -0.527405 1441742618 0.172546 0.780151 0.288757 -0.527405 1441742618 0.172546 0.780151 0.288757 -0.527405 1441742618 0.172546 0.780151 0.288757 -0.527405 1441742618 0.172546 0.780151 0.288757 -0.527405 1441742618 0.172546 0.780151 0.288757 -0.527405 1441742618 0.119812 0.804138 0.214111 -0.541443 1441742618 0.119812 0.804138 0.214111 -0.541443 1441742618 0.119812 0.804138 0.214111 -0.541443 1441742618 0.119812 0.804138 0.214111 -0.541443 1441742618 0.119812 0.804138 0.214111 -0.541443 1441742618 0.119812 0.804138 0.214111 -0.541443 1441742618 0.085144 0.818848 0.152100 -0.546875 1441742618 0.085144 0.818848 0.152100 -0.546875 1441742618 0.085144 0.818848 0.152100 -0.546875 1441742618 0.085144 0.818848 0.152100 -0.546875 1441742618 0.085144 0.818848 0.152100 -0.546875 1441742618 0.064575 0.825500 0.112427 -0.549255 1441742618 0.064575 0.825500 0.112427 -0.549255 1441742618 0.064575 0.825500 0.112427 -0.549255 1441742618 0.064575 0.825500 0.112427 -0.549255 1441742618 0.048462 0.825378 0.089905 -0.555237 1441742618 0.048462 0.825378 0.089905 -0.555237 1441742618 0.048462 0.825378 0.089905 -0.555237 1441742618 0.048462 0.825378 0.089905 -0.555237 1441742618 0.048462 0.825378 0.089905 -0.555237 1441742618 0.052551 0.823181 0.087830 -0.558411 1441742618 0.052551 0.823181 0.087830 -0.558411 1441742618 0.052551 0.823181 0.087830 -0.558411 1441742618 0.052551 0.823181 0.087830 -0.558411 1441742618 0.077820 0.819519 0.113892 -0.556213 1441742618 0.077820 0.819519 0.113892 -0.556213 1441742618 0.077820 0.819519 0.113892 -0.556213 1441742618 0.077820 0.819519 0.113892 -0.556213 1441742618 0.077820 0.819519 0.113892 -0.556213 1441742618 0.077820 0.819519 0.113892 -0.556213 1441742619 0.077820 0.819519 0.113892 -0.556213 1441742619 0.113159 0.811340 0.164246 -0.549500 1441742619 0.113159 0.811340 0.164246 -0.549500 1441742619 0.113159 0.811340 0.164246 -0.549500 1441742619 0.113159 0.811340 0.164246 -0.549500 1441742619 0.113159 0.811340 0.164246 -0.549500 1441742619 0.113159 0.811340 0.164246 -0.549500 1441742619 0.155945 0.794495 0.228088 -0.540710 1441742619 0.155945 0.794495 0.228088 -0.540710 1441742619 0.155945 0.794495 0.228088 -0.540710 1441742619 0.155945 0.794495 0.228088 -0.540710 1441742619 0.155945 0.794495 0.228088 -0.540710 1441742619 0.155945 0.794495 0.228088 -0.540710 1441742619 0.207947 0.770508 0.297668 -0.523865 1441742619 0.207947 0.770508 0.297668 -0.523865 1441742619 0.207947 0.770508 0.297668 -0.523865 1441742619 0.207947 0.770508 0.297668 -0.523865 1441742619 0.207947 0.770508 0.297668 -0.523865 1441742619 0.207947 0.770508 0.297668 -0.523865 1441742619 0.207947 0.770508 0.297668 -0.523865 1441742619 0.265442 0.740356 0.365112 -0.497986 1441742619 0.265442 0.740356 0.365112 -0.497986 1441742619 0.265442 0.740356 0.365112 -0.497986 1441742619 0.265442 0.740356 0.365112 -0.497986 1441742619 0.265442 0.740356 0.365112 -0.497986 1441742619 0.265442 0.740356 0.365112 -0.497986 1441742619 0.265442 0.740356 0.365112 -0.497986 1441742619 0.324097 0.702026 0.432068 -0.464111 1441742619 0.324097 0.702026 0.432068 -0.464111 1441742619 0.324097 0.702026 0.432068 -0.464111 1441742619 0.324097 0.702026 0.432068 -0.464111 1441742619 0.324097 0.702026 0.432068 -0.464111 1441742619 0.324097 0.702026 0.432068 -0.464111 1441742619 0.378967 0.656921 0.498474 -0.419861 1441742619 0.378967 0.656921 0.498474 -0.419861 1441742619 0.378967 0.656921 0.498474 -0.419861 1441742619 0.378967 0.656921 0.498474 -0.419861 1441742619 0.378967 0.656921 0.498474 -0.419861 1441742619 0.378967 0.656921 0.498474 -0.419861 1441742619 0.378967 0.656921 0.498474 -0.419861 1441742619 0.429565 0.602905 0.563782 -0.366089 1441742619 0.429565 0.602905 0.563782 -0.366089 1441742619 0.429565 0.602905 0.563782 -0.366089 1441742619 0.429565 0.602905 0.563782 -0.366089 1441742619 0.429565 0.602905 0.563782 -0.366089 1441742619 0.429565 0.602905 0.563782 -0.366089 1441742619 0.466980 0.541992 0.625061 -0.312134 1441742619 0.466980 0.541992 0.625061 -0.312134 1441742619 0.466980 0.541992 0.625061 -0.312134 1441742619 0.466980 0.541992 0.625061 -0.312134 1441742619 0.466980 0.541992 0.625061 -0.312134 1441742619 0.466980 0.541992 0.625061 -0.312134 1441742619 0.498718 0.483093 0.670349 -0.261536 1441742619 0.498718 0.483093 0.670349 -0.261536 1441742619 0.498718 0.483093 0.670349 -0.261536 1441742619 0.498718 0.483093 0.670349 -0.261536 1441742619 0.498718 0.483093 0.670349 -0.261536 1441742619 0.498718 0.483093 0.670349 -0.261536 1441742619 0.498718 0.483093 0.670349 -0.261536 1441742619 0.520203 0.430176 0.706604 -0.212036 1441742619 0.520203 0.430176 0.706604 -0.212036 1441742619 0.520203 0.430176 0.706604 -0.212036 1441742619 0.520203 0.430176 0.706604 -0.212036 1441742619 0.520203 0.430176 0.706604 -0.212036 1441742619 0.520203 0.430176 0.706604 -0.212036 1441742619 0.530884 0.385132 0.733948 -0.176270 1441742619 0.530884 0.385132 0.733948 -0.176270 1441742619 0.530884 0.385132 0.733948 -0.176270 1441742619 0.530884 0.385132 0.733948 -0.176270 1441742619 0.530884 0.385132 0.733948 -0.176270 1441742619 0.530884 0.385132 0.733948 -0.176270 1441742619 0.530884 0.385132 0.733948 -0.176270 1441742619 0.530579 0.368408 0.744263 -0.169312 1441742619 0.530579 0.368408 0.744263 -0.169312 1441742619 0.530579 0.368408 0.744263 -0.169312 1441742619 0.530579 0.368408 0.744263 -0.169312 1441742619 0.530579 0.368408 0.744263 -0.169312 1441742619 0.530579 0.368408 0.744263 -0.169312 1441742619 0.526917 0.375854 0.739929 -0.183167 1441742619 0.526917 0.375854 0.739929 -0.183167 1441742619 0.526917 0.375854 0.739929 -0.183167 1441742619 0.526917 0.375854 0.739929 -0.183167 1441742619 0.526917 0.375854 0.739929 -0.183167 1441742619 0.526917 0.375854 0.739929 -0.183167 1441742619 0.512329 0.402466 0.729370 -0.208557 1441742619 0.512329 0.402466 0.729370 -0.208557 1441742619 0.512329 0.402466 0.729370 -0.208557 1441742619 0.512329 0.402466 0.729370 -0.208557 1441742619 0.512329 0.402466 0.729370 -0.208557 1441742619 0.512329 0.402466 0.729370 -0.208557 1441742619 0.491333 0.444031 0.708679 -0.243042 1441742619 0.491333 0.444031 0.708679 -0.243042 1441742619 0.491333 0.444031 0.708679 -0.243042 1441742619 0.491333 0.444031 0.708679 -0.243042 1441742619 0.491333 0.444031 0.708679 -0.243042 1441742619 0.491333 0.444031 0.708679 -0.243042 1441742619 0.491333 0.444031 0.708679 -0.243042 1441742619 0.467346 0.494019 0.676575 -0.282288 1441742619 0.467346 0.494019 0.676575 -0.282288 1441742619 0.467346 0.494019 0.676575 -0.282288 1441742619 0.467346 0.494019 0.676575 -0.282288 1441742619 0.467346 0.494019 0.676575 -0.282288 1441742619 0.467346 0.494019 0.676575 -0.282288 1441742619 0.434570 0.548645 0.635193 -0.326477 1441742619 0.434570 0.548645 0.635193 -0.326477 1441742619 0.434570 0.548645 0.635193 -0.326477 1441742619 0.434570 0.548645 0.635193 -0.326477 1441742619 0.434570 0.548645 0.635193 -0.326477 1441742619 0.434570 0.548645 0.635193 -0.326477 1441742619 0.434570 0.548645 0.635193 -0.326477 1441742619 0.391785 0.605896 0.583374 -0.372803 1441742619 0.391785 0.605896 0.583374 -0.372803 1441742619 0.391785 0.605896 0.583374 -0.372803 1441742619 0.391785 0.605896 0.583374 -0.372803 1441742619 0.391785 0.605896 0.583374 -0.372803 1441742619 0.391785 0.605896 0.583374 -0.372803 1441742620 0.341675 0.660522 0.521912 -0.417725 1441742620 0.341675 0.660522 0.521912 -0.417725 1441742620 0.341675 0.660522 0.521912 -0.417725 1441742620 0.341675 0.660522 0.521912 -0.417725 1441742620 0.341675 0.660522 0.521912 -0.417725 1441742620 0.341675 0.660522 0.521912 -0.417725 1441742620 0.341675 0.660522 0.521912 -0.417725 1441742620 0.287109 0.710205 0.450867 -0.458130 1441742620 0.287109 0.710205 0.450867 -0.458130 1441742620 0.287109 0.710205 0.450867 -0.458130 1441742620 0.287109 0.710205 0.450867 -0.458130 1441742620 0.287109 0.710205 0.450867 -0.458130 1441742620 
