# Supplementary material for: Quaternion-Based Gesture Recognition Using Wireless Wearable Motion Capture Sensors
Source: Sensors (Basel). 2016 Apr 28;16(5):605. doi: 10.3390/s16050605 (PMC4883296; doi:10.3390/s16050605)
Supplement: Supplementary file 1 [file sensors-16-00605-s001.zip › MultiSensorGestureData/P3/1. Jab/Training15.txt]

-0.921997 -0.380249 0.031311 0.066162 1441830823 -0.921997 -0.380249 0.031311 0.066162 1441830823 -0.942810 -0.283325 0.172180 -0.036011 1441830823 -0.942810 -0.283325 0.172180 -0.036011 1441830823 -0.942810 -0.283325 0.172180 -0.036011 1441830823 -0.942810 -0.283325 0.172180 -0.036011 1441830823 -0.942810 -0.283325 0.172180 -0.036011 1441830823 -0.942810 -0.283325 0.172180 -0.036011 1441830823 -0.942810 -0.283325 0.172180 -0.036011 1441830823 -0.938293 -0.176147 0.284729 -0.086853 1441830823 -0.938293 -0.176147 0.284729 -0.086853 1441830823 -0.938293 -0.176147 0.284729 -0.086853 1441830824 -0.938293 -0.176147 0.284729 -0.086853 1441830824 -0.938293 -0.176147 0.284729 -0.086853 1441830824 -0.938293 -0.176147 0.284729 -0.086853 1441830824 -0.939026 -0.108765 0.320618 -0.060913 1441830824 -0.939026 -0.108765 0.320618 -0.060913 1441830824 -0.939026 -0.108765 0.320618 -0.060913 1441830824 -0.939026 -0.108765 0.320618 -0.060913 1441830824 -0.939026 -0.108765 0.320618 -0.060913 1441830824 -0.939026 -0.108765 0.320618 -0.060913 1441830824 -0.959290 -0.105591 0.261536 0.015442 1441830824 -0.959290 -0.105591 0.261536 0.015442 1441830824 -0.959290 -0.105591 0.261536 0.015442 1441830824 -0.959290 -0.105591 0.261536 0.015442 1441830824 -0.959290 -0.105591 0.261536 0.015442 1441830824 -0.959290 -0.105591 0.261536 0.015442 1441830824 -0.968262 -0.129456 0.158325 0.143982 1441830824 -0.968262 -0.129456 0.158325 0.143982 1441830824 -0.968262 -0.129456 0.158325 0.143982 1441830824 -0.968262 -0.129456 0.158325 0.143982 1441830824 -0.968262 -0.129456 0.158325 0.143982 1441830824 -0.968262 -0.129456 0.158325 0.143982 1441830824 -0.955872 -0.187134 0.112366 0.196594 1441830824 -0.955872 -0.187134 0.112366 0.196594 1441830824 -0.955872 -0.187134 0.112366 0.196594 1441830824 -0.955872 -0.187134 0.112366 0.196594 1441830824 -0.955872 -0.187134 0.112366 0.196594 1441830824 -0.955872 -0.187134 0.112366 0.196594 1441830824 -0.955872 -0.187134 0.112366 0.196594 1441830824 -0.971558 -0.158386 0.121338 0.127869 1441830824 -0.971558 -0.158386 0.121338 0.127869 1441830824 -0.971558 -0.158386 0.121338 0.127869 1441830824 -0.971558 -0.158386 0.121338 0.127869 1441830824 -0.971558 -0.158386 0.121338 0.127869 1441830824 -0.971558 -0.158386 0.121338 0.127869 1441830824 -0.981689 -0.138672 0.128052 0.026794 1441830824 -0.981689 -0.138672 0.128052 0.026794 1441830824 -0.981689 -0.138672 0.128052 0.026794 1441830824 -0.981689 -0.138672 0.128052 0.026794 1441830824 -0.981689 -0.138672 0.128052 0.026794 1441830824 -0.981689 -0.138672 0.128052 0.026794 1441830824 -0.974426 -0.143311 0.157715 -0.071716 1441830824 -0.974426 -0.143311 0.157715 -0.071716 1441830824 -0.974426 -0.143311 0.157715 -0.071716 1441830824 -0.974426 -0.143311 0.157715 -0.071716 1441830824 -0.974426 -0.143311 0.157715 -0.071716 1441830824 -0.974426 -0.143311 0.157715 -0.071716 1441830824 -0.962402 -0.124512 0.202820 -0.131165 1441830824 -0.962402 -0.124512 0.202820 -0.131165 1441830824 -0.962402 -0.124512 0.202820 -0.131165 1441830824 -0.962402 -0.124512 0.202820 -0.131165 1441830824 -0.962402 -0.124512 0.202820 -0.131165 1441830824 -0.962402 -0.124512 0.202820 -0.131165 1441830824 -0.962402 -0.124512 0.202820 -0.131165 1441830824 -0.935730 -0.152954 0.263184 -0.178284 1441830824 -0.935730 -0.152954 0.263184 -0.178284 1441830824 -0.935730 -0.152954 0.263184 -0.178284 1441830824 -0.935730 -0.152954 0.263184 -0.178284 1441830824 -0.935730 -0.152954 0.263184 -0.178284 1441830824 -0.914917 -0.134583 0.330017 -0.189636 1441830824 -0.914917 -0.134583 0.330017 -0.189636 1441830824 -0.914917 -0.134583 0.330017 -0.189636 1441830824 -0.914917 -0.134583 0.330017 -0.189636 1441830824 -0.914917 -0.134583 0.330017 -0.189636 1441830824 -0.914917 -0.134583 0.330017 -0.189636 1441830824 -0.914917 -0.134583 0.330017 -0.189636 1441830824 -0.892700 -0.096436 0.378784 -0.224487 1441830824 -0.892700 -0.096436 0.378784 -0.224487 1441830824 -0.892700 -0.096436 0.378784 -0.224487 1441830824 -0.892700 -0.096436 0.378784 -0.224487 1441830824 -0.892700 -0.096436 0.378784 -0.224487 1441830824 -0.892700 -0.096436 0.378784 -0.224487 1441830824 -0.879761 -0.076904 0.398621 -0.247681 1441830824 -0.879761 -0.076904 0.398621 -0.247681 1441830824 -0.879761 -0.076904 0.398621 -0.247681 1441830824 -0.879761 -0.076904 0.398621 -0.247681 1441830824 -0.879761 -0.076904 0.398621 -0.247681 1441830824 -0.879761 -0.076904 0.398621 -0.247681 1441830824 -0.879761 -0.076904 0.398621 -0.247681 1441830824 -0.877014 -0.053650 0.408020 -0.248047 1441830824 -0.877014 -0.053650 0.408020 -0.248047 1441830824 -0.877014 -0.053650 0.408020 -0.248047 1441830824 -0.877014 -0.053650 0.408020 -0.248047 1441830824 -0.877014 -0.053650 0.408020 -0.248047 1441830824 -0.887512 -0.067139 0.394592 -0.228455 1441830824 -0.887512 -0.067139 0.394592 -0.228455 1441830824 -0.887512 -0.067139 0.394592 -0.228455 1441830824 -0.887512 -0.067139 0.394592 -0.228455 1441830824 -0.887512 -0.067139 0.394592 -0.228455 1441830824 -0.887512 -0.067139 0.394592 -0.228455 1441830824 -0.913269 -0.071716 0.366150 -0.163574 1441830824 -0.913269 -0.071716 0.366150 -0.163574 1441830824 -0.913269 -0.071716 0.366150 -0.163574 1441830824 -0.913269 -0.071716 0.366150 -0.163574 1441830824 -0.913269 -0.071716 0.366150 -0.163574 1441830824 -0.913269 -0.071716 0.366150 -0.163574 1441830824 -0.949829 -0.062378 0.301331 -0.056335 1441830824 -0.949829 -0.062378 0.301331 -0.056335 1441830824 -0.949829 -0.062378 0.301331 -0.056335 1441830824 -0.949829 -0.062378 0.301331 -0.056335 1441830824 -0.949829 -0.062378 0.301331 -0.056335 1441830824 -0.949829 -0.062378 0.301331 -0.056335 1441830824 -0.977844 -0.074890 0.175964 0.085266 1441830824 -0.977844 -0.074890 0.175964 0.085266 1441830824 -0.977844 -0.074890 0.175964 0.085266 1441830824 -0.977844 -0.074890 0.175964 0.085266 1441830824 -0.977844 -0.074890 0.175964 0.085266 1441830824 -0.977844 -0.074890 0.175964 0.085266 1441830824 -0.977844 -0.074890 0.175964 0.085266 1441830824 -0.971069 -0.131287 0.099060 0.173157 1441830824 -0.971069 -0.131287 0.099060 0.173157 1441830824 -0.971069 -0.131287 0.099060 0.173157 1441830824 -0.971069 -0.131287 0.099060 0.173157 1441830825 -0.971069 -0.131287 0.099060 0.173157 1441830825 -0.971069 -0.131287 0.099060 0.173157 1441830825 -0.971985 -0.150696 0.125061 0.130310 1441830825 -0.971985 -0.150696 0.125061 0.130310 1441830825 -0.971985 -0.150696 0.125061 0.130310 1441830825 -0.971985 -0.150696 0.125061 0.130310 1441830825 -0.971985 -0.150696 0.125061 0.130310 1441830825 -0.971985 -0.150696 0.125061 0.130310 1441830825 -0.983276 -0.128662 0.121948 0.041748 1441830825 -0.983276 -0.128662 0.121948 0.041748 1441830825 -0.983276 -0.128662 0.121948 0.041748 1441830825 -0.983276 -0.128662 0.121948 0.041748 1441830825 -0.983276 -0.128662 0.121948 0.041748 1441830825 -0.983276 -0.128662 0.121948 0.041748 1441830825 -0.979553 -0.116760 0.155212 -0.053406 1441830825 -0.979553 -0.116760 0.155212 -0.053406 1441830825 -0.979553 -0.116760 0.155212 -0.053406 1441830825 -0.979553 -0.116760 0.155212 -0.053406 1441830825 -0.979553 -0.116760 0.155212 -0.053406 1441830825 -0.979553 -0.116760 0.155212 -0.053406 1441830825 -0.967957 -0.106323 0.186035 -0.131165 1441830825 -0.967957 -0.106323 0.186035 -0.131165 1441830825 -0.967957 -0.106323 0.186035 -0.131165 1441830825 -0.967957 -0.106323 0.186035 -0.131165 1441830825 -0.967957 -0.106323 0.186035 -0.131165 1441830825 -0.967957 -0.106323 0.186035 -0.131165 1441830825 -0.967957 -0.106323 0.186035 -0.131165 1441830825 -0.945313 -0.125427 0.236084 -0.187012 1441830825 -0.945313 -0.125427 0.236084 -0.187012 1441830825 -0.945313 -0.125427 0.236084 -0.187012 1441830825 -0.945313 -0.125427 0.236084 -0.187012 1441830825 -0.945313 -0.125427 0.236084 -0.187012 1441830825 -0.945313 -0.125427 0.236084 -0.187012 1441830825 -0.922180 -0.134094 0.303284 -0.199097 1441830825 -0.922180 -0.134094 0.303284 -0.199097 1441830825 -0.922180 -0.134094 0.303284 -0.199097 1441830825 -0.922180 -0.134094 0.303284 -0.199097 1441830825 -0.922180 -0.134094 0.303284 -0.199097 1441830825 -0.922180 -0.134094 0.303284 -0.199097 1441830825 -0.922180 -0.134094 0.303284 -0.199097 1441830825 -0.902710 -0.085022 0.366638 -0.208557 1441830825 -0.902710 -0.085022 0.366638 -0.208557 1441830825 -0.902710 -0.085022 0.366638 -0.208557 1441830825 -0.902710 -0.085022 0.366638 -0.208557 1441830825 -0.902710 -0.085022 0.366638 -0.208557 1441830825 -0.902710 -0.085022 0.366638 -0.208557 1441830825 -0.885681 -0.087708 0.391724 -0.233521 1441830825 -0.885681 -0.087708 0.391724 -0.233521 1441830825 -0.885681 -0.087708 0.391724 -0.233521 1441830825 -0.885681 -0.087708 0.391724 -0.233521 1441830825 -0.884399 -0.027161 0.408508 -0.224121 1441830825 -0.884399 -0.027161 0.408508 -0.224121 1441830825 -0.884399 -0.027161 0.408508 -0.224121 1441830825 -0.884399 -0.027161 0.408508 -0.224121 1441830825 -0.884399 -0.027161 0.408508 -0.224121 1441830825 -0.895874 -0.034302 0.391846 -0.206787 1441830825 -0.895874 -0.034302 0.391846 -0.206787 1441830825 -0.895874 -0.034302 0.391846 -0.206787 1441830825 -0.895874 -0.034302 0.391846 -0.206787 1441830825 -0.895874 -0.034302 0.391846 -0.206787 1441830825 -0.895874 -0.034302 0.391846 -0.206787 1441830825 -0.924500 -0.023621 0.355286 -0.136230 1441830825 -0.924500 -0.023621 0.355286 -0.136230 1441830825 -0.924500 -0.023621 0.355286 -0.136230 1441830825 -0.924500 -0.023621 0.355286 -0.136230 1441830825 -0.924500 -0.023621 0.355286 -0.136230 1441830825 -0.924500 -0.023621 0.355286 -0.136230 1441830825 -0.924500 -0.023621 0.355286 -0.136230 1441830825 -0.960144 -0.005981 0.278564 -0.022156 1441830825 -0.960144 -0.005981 0.278564 -0.022156 1441830825 -0.960144 -0.005981 0.278564 -0.022156 1441830825 -0.960144 -0.005981 0.278564 -0.022156 1441830825 -0.960144 -0.005981 0.278564 -0.022156 1441830825 -0.960144 -0.005981 0.278564 -0.022156 1441830825 -0.982117 -0.043457 0.139099 0.119385 1441830825 -0.982117 -0.043457 0.139099 0.119385 1441830825 -0.982117 -0.043457 0.139099 0.119385 1441830825 -0.982117 -0.043457 0.139099 0.119385 1441830825 -0.982117 -0.043457 0.139099 0.119385 1441830825 -0.982117 -0.043457 0.139099 0.119385 1441830825 -0.967957 -0.132080 0.088623 0.194397 1441830825 -0.967957 -0.132080 0.088623 0.194397 1441830825 -0.967957 -0.132080 0.088623 0.194397 1441830825 -0.967957 -0.132080 0.088623 0.194397 1441830825 -0.971558 -0.167297 0.106567 0.129333 1441830825 -0.971558 -0.167297 0.106567 0.129333 1441830825 -0.971558 -0.167297 0.106567 0.129333 1441830825 -0.971558 -0.167297 0.106567 0.129333 1441830825 -0.971558 -0.167297 0.106567 0.129333 1441830825 -0.983704 -0.127258 0.124390 0.027039 1441830825 -0.983704 -0.127258 0.124390 0.027039 1441830825 -0.983704 -0.127258 0.124390 0.027039 1441830825 -0.983704 -0.127258 0.124390 0.027039 1441830825 -0.983704 -0.127258 0.124390 0.027039 1441830825 -0.983704 -0.127258 0.124390 0.027039 1441830825 -0.974670 -0.103577 0.184448 -0.073242 1441830825 -0.974670 -0.103577 0.184448 -0.073242 1441830825 -0.974670 -0.103577 0.184448 -0.073242 1441830825 -0.974670 -0.103577 0.184448 -0.073242 1441830825 -0.974670 -0.103577 0.184448 -0.073242 1441830825 -0.974670 -0.103577 0.184448 -0.073242 1441830825 -0.953125 -0.105957 0.241882 -0.147827 1441830825 -0.953125 -0.105957 0.241882 -0.147827 1441830825 -0.953125 -0.105957 0.241882 -0.147827 1441830825 -0.953125 -0.105957 0.241882 -0.147827 1441830825 -0.953125 -0.105957 0.241882 -0.147827 1441830826 -0.953125 -0.105957 0.241882 -0.147827 1441830826 -0.929810 -0.102173 0.282288 -0.213135 1441830826 -0.929810 -0.102173 0.282288 -0.213135 1441830826 -0.929810 -0.102173 0.282288 -0.213135 1441830826 -0.929810 -0.102173 0.282288 -0.213135 1441830826 -0.929810 -0.102173 0.282288 -0.213135 1441830826 -0.909302 -0.092163 0.326477 -0.241150 1441830826 -0.909302 -0.092163 0.326477 -0.241150 1441830826 -0.909302 -0.092163 0.326477 -0.241150 1441830826 -0.909302 -0.092163 0.326477 -0.241150 1441830826 -0.909302 -0.092163 0.326477 -0.241150 1441830826 -0.909302 -0.092163 0.326477 -0.241150 1441830826 -0.909302 -0.092163 0.326477 -0.241150 1441830826 -0.901733 -0.070496 0.336914 -0.261719 1441830826 -0.901733 -0.070496 0.336914 -0.261719 1441830826 -0.901733 -0.070496 0.336914 -0.261719 1441830826 -0.901733 -0.070496 0.336914 -0.261719 1441830826 -0.901733 -0.070496 0.336914 -0.261719 1441830826 -0.901733 -0.070496 0.336914 -0.261719 1441830826 -0.901550 -0.131958 0.332825 -0.243042 1441830826 -0.901550 -0.131958 0.332825 -0.243042 1441830826 -0.901550 -0.131958 0.332825 -0.243042 1441830826 -0.901550 -0.131958 0.332825 -0.243042 1441830826 -0.901550 -0.131958 0.332825 -0.243042 1441830826 -0.901550 -0.131958 0.332825 -0.243042 1441830826 -0.905701 -0.070435 0.345154 -0.236023 1441830826 -0.905701 -0.070435 0.345154 -0.236023 1441830826 -0.905701 -0.070435 0.345154 -0.236023 1441830826 -0.905701 -0.070435 0.345154 -0.236023 1441830826 -0.905701 -0.070435 0.345154 -0.236023 1441830826 -0.905701 -0.070435 0.345154 -0.236023 1441830826 -0.904480 -0.113159 0.337952 -0.234314 1441830826 -0.904480 -0.113159 0.337952 -0.234314 1441830826 -0.904480 -0.113159 0.337952 -0.234314 1441830826 -0.904480 -0.113159 0.337952 -0.234314 1441830826 -0.904480 -0.113159 0.337952 -0.234314 1441830826 -0.904480 -0.113159 0.337952 -0.234314 1441830826 -0.920776 -0.063599 0.337646 -0.184753 1441830826 -0.920776 -0.063599 0.337646 -0.184753 1441830826 -0.920776 -0.063599 0.337646 -0.184753 1441830826 -0.920776 -0.063599 0.337646 -0.184753 1441830826 -0.920776 -0.063599 0.337646 -0.184753 1441830826 -0.920776 -0.063599 0.337646 -0.184753 1441830826 -0.945984 -0.013672 0.309021 -0.097229 1441830826 -0.945984 -0.013672 0.309021 -0.097229 1441830826 -0.945984 -0.013672 0.309021 -0.097229 1441830826 -0.945984 -0.013672 0.309021 -0.097229 1441830826 -0.945984 -0.013672 0.309021 -0.097229 1441830826 -0.945984 -0.013672 0.309021 -0.097229 1441830826 -0.976563 0.010620 0.213013 0.029480 1441830826 -0.976563 0.010620 0.213013 0.029480 1441830826 -0.976563 0.010620 0.213013 0.029480 1441830826 -0.976563 0.010620 0.213013 0.029480 1441830826 -0.985107 -0.047119 0.089783 0.138855 1441830826 -0.985107 -0.047119 0.089783 0.138855 1441830826 -0.985107 -0.047119 0.089783 0.138855 1441830826 -0.985107 -0.047119 0.089783 0.138855 1441830826 -0.985107 -0.047119 0.089783 0.138855 1441830826 -0.985107 -0.047119 0.089783 0.138855 1441830826 -0.978882 -0.090759 0.120605 0.138123 1441830826 -0.978882 -0.090759 0.120605 0.138123 1441830826 -0.978882 -0.090759 0.120605 0.138123 1441830826 -0.978882 -0.090759 0.120605 0.138123 1441830826 -0.978882 -0.090759 0.120605 0.138123 1441830826 -0.978882 -0.090759 0.120605 0.138123 1441830826 -0.988892 -0.080078 0.114380 0.051697 1441830826 -0.988892 -0.080078 0.114380 0.051697 1441830826 -0.988892 -0.080078 0.114380 0.051697 1441830826 -0.988892 -0.080078 0.114380 0.051697 1441830826 -0.982117 -0.090637 0.157166 -0.051208 1441830826 -0.982117 -0.090637 0.157166 -0.051208 1441830826 -0.982117 -0.090637 0.157166 -0.051208 1441830826 -0.982117 -0.090637 0.157166 -0.051208 1441830826 -0.982117 -0.090637 0.157166 -0.051208 1441830826 -0.982117 -0.090637 0.157166 -0.051208 1441830826 -0.967773 -0.085510 0.193176 -0.137268 1441830826 -0.967773 -0.085510 0.193176 -0.137268 1441830826 -0.967773 -0.085510 0.193176 -0.137268 1441830826 -0.967773 -0.085510 0.193176 -0.137268 1441830826 -0.967773 -0.085510 0.193176 -0.137268 1441830826 -0.967773 -0.085510 0.193176 -0.137268 1441830826 -0.946045 -0.081848 0.241150 -0.200562 1441830826 -0.946045 -0.081848 0.241150 -0.200562 1441830826 -0.946045 -0.081848 0.241150 -0.200562 1441830826 -0.946045 -0.081848 0.241150 -0.200562 1441830826 -0.946045 -0.081848 0.241150 -0.200562 1441830826 -0.946045 -0.081848 0.241150 -0.200562 1441830826 -0.919067 -0.077026 0.302551 -0.240784 1441830826 -0.919067 -0.077026 0.302551 -0.240784 1441830826 -0.919067 -0.077026 0.302551 -0.240784 1441830826 -0.919067 -0.077026 0.302551 -0.240784 1441830826 -0.919067 -0.077026 0.302551 -0.240784 1441830826 -0.919067 -0.077026 0.302551 -0.240784 1441830826 -0.897339 -0.016785 0.361755 -0.252441 1441830826 -0.897339 -0.016785 0.361755 -0.252441 1441830826 -0.897339 -0.016785 0.361755 -0.252441 1441830826 -0.897339 -0.016785 0.361755 -0.252441 1441830826 -0.897339 -0.016785 0.361755 -0.252441 1441830826 -0.897339 -0.016785 0.361755 -0.252441 1441830826 -0.897339 -0.016785 0.361755 -0.252441 1441830826 -0.894348 -0.055786 0.362610 -0.256226 1441830826 -0.894348 -0.055786 0.362610 -0.256226 1441830826 -0.894348 -0.055786 0.362610 -0.256226 1441830826 -0.894348 -0.055786 0.362610 -0.256226 1441830827 -0.895508 -0.005371 0.386902 -0.219971 1441830827 -0.895508 -0.005371 0.386902 -0.219971 1441830827 -0.895508 -0.005371 0.386902 -0.219971 1441830827 -0.895508 -0.005371 0.386902 -0.219971 1441830827 -0.895508 -0.005371 0.386902 -0.219971 1441830827 -0.895508 -0.005371 0.386902 -0.219971 1441830827 -0.901550 -0.013489 0.373840 -0.217529 1441830827 -0.901550 -0.013489 0.373840 -0.217529 1441830827 -0.901550 -0.013489 0.373840 -0.217529 1441830827 -0.901550 -0.013489 0.373840 -0.217529 1441830827 -0.901550 -0.013489 0.373840 -0.217529 1441830827 -0.919495 0.004456 0.348328 -0.182434 1441830827 -0.919495 0.004456 0.348328 -0.182434 1441830827 -0.919495 0.004456 0.348328 -0.182434 1441830827 -0.919495 0.004456 0.348328 -0.182434 1441830827 -0.919495 0.004456 0.348328 -0.182434 1441830827 -0.919495 0.004456 0.348328 -0.182434 1441830827 -0.948730 0.023071 0.298889 -0.100403 1441830827 -0.948730 0.023071 0.298889 -0.100403 1441830827 -0.948730 0.023071 0.298889 -0.100403 1441830827 -0.948730 0.023071 0.298889 -0.100403 1441830827 -0.948730 0.023071 0.298889 -0.100403 1441830827 -0.948730 0.023071 0.298889 -0.100403 1441830827 -0.978271 0.032104 0.202637 0.030457 1441830827 -0.978271 0.032104 0.202637 0.030457 1441830827 -0.978271 0.032104 0.202637 0.030457 1441830827 -0.978271 0.032104 0.202637 0.030457 1441830827 -0.978271 0.032104 0.202637 0.030457 1441830827 -0.978271 0.032104 0.202637 0.030457 1441830827 -0.984619 -0.023438 0.080566 0.153442 1441830827 -0.984619 -0.023438 0.080566 0.153442 1441830827 -0.984619 -0.023438 0.080566 0.153442 1441830827 -0.984619 -0.023438 0.080566 0.153442 1441830827 -0.984619 -0.023438 0.080566 0.153442 1441830827 -0.984619 -0.023438 0.080566 0.153442 1441830827 -0.984619 -0.023438 0.080566 0.153442 1441830827 -0.974243 -0.076904 0.082397 0.195435 1441830827 -0.974243 -0.076904 0.082397 0.195435 1441830827 -0.974243 -0.076904 0.082397 0.195435 1441830827 -0.974243 -0.076904 0.082397 0.195435 1441830827 -0.974243 -0.076904 0.082397 0.195435 1441830827 -0.974243 -0.076904 0.082397 0.195435 1441830827 -0.984558 -0.066895 0.083435 0.138672 1441830827 -0.984558 -0.066895 0.083435 0.138672 1441830827 -0.984558 -0.066895 0.083435 0.138672 1441830827 -0.984558 -0.066895 0.083435 0.138672 1441830827 -0.984558 -0.066895 0.083435 0.138672 1441830827 -0.984558 -0.066895 0.083435 0.138672 1441830827 -0.984558 -0.066895 0.083435 0.138672 1441830827 -0.991821 -0.044861 0.105774 0.056458 1441830827 -0.991821 -0.044861 0.105774 0.056458 1441830827 -0.991821 -0.044861 0.105774 0.056458 1441830827 -0.991821 -0.044861 0.105774 0.056458 1441830827 -0.991821 -0.044861 0.105774 0.056458 1441830827 -0.991821 -0.044861 0.105774 0.056458 1441830827 -0.987854 -0.048828 0.143188 -0.036194 1441830827 -0.987854 -0.048828 0.143188 -0.036194 1441830827 -0.987854 -0.048828 0.143188 -0.036194 1441830827 -0.987854 -0.048828 0.143188 -0.036194 1441830827 -0.987854 -0.048828 0.143188 -0.036194 1441830827 -0.987854 -0.048828 0.143188 -0.036194 1441830827 -0.975159 -0.046875 0.183655 -0.114990 1441830827 -0.975159 -0.046875 0.183655 -0.114990 1441830827 -0.975159 -0.046875 0.183655 -0.114990 1441830827 -0.975159 -0.046875 0.183655 -0.114990 1441830827 -0.975159 -0.046875 0.183655 -0.114990 1441830827 -0.975159 -0.046875 0.183655 -0.114990 1441830827 -0.953552 -0.057739 0.231445 -0.184143 1441830827 -0.953552 -0.057739 0.231445 -0.184143 1441830827 -0.953552 -0.057739 0.231445 -0.184143 1441830827 -0.953552 -0.057739 0.231445 -0.184143 1441830827 -0.953552 -0.057739 0.231445 -0.184143 1441830827 -0.953552 -0.057739 0.231445 -0.184143 1441830827 -0.924316 -0.051636 0.289734 -0.243103 1441830827 -0.924316 -0.051636 0.289734 -0.243103 1441830827 -0.924316 -0.051636 0.289734 -0.243103 1441830827 -0.924316 -0.051636 0.289734 -0.243103 1441830827 -0.924316 -0.051636 0.289734 -0.243103 1441830827 -0.924316 -0.051636 0.289734 -0.243103 1441830827 -0.896240 0.021790 0.353333 -0.267334 1441830827 -0.896240 0.021790 0.353333 -0.267334 1441830827 -0.896240 0.021790 0.353333 -0.267334 1441830827 -0.896240 0.021790 0.353333 -0.267334 1441830827 -0.896240 0.021790 0.353333 -0.267334 1441830827 -0.896240 0.021790 0.353333 -0.267334 1441830827 -0.891052 -0.031128 0.353455 -0.283142 1441830827 -0.891052 -0.031128 0.353455 -0.283142 1441830827 -0.891052 -0.031128 0.353455 -0.283142 1441830827 -0.891052 -0.031128 0.353455 -0.283142 1441830827 -0.893311 -0.000854 0.368530 -0.257385 1441830827 -0.893311 -0.000854 0.368530 -0.257385 1441830827 -0.893311 -0.000854 0.368530 -0.257385 1441830827 -0.893311 -0.000854 0.368530 -0.257385 1441830827 -0.893311 -0.000854 0.368530 -0.257385 1441830827 -0.893311 -0.000854 0.368530 -0.257385 1441830827 -0.893311 -0.000854 0.368530 -0.257385 1441830827 -0.903320 -0.016174 0.347473 -0.251160 1441830827 -0.903320 -0.016174 0.347473 -0.251160 1441830827 -0.903320 -0.016174 0.347473 -0.251160 1441830827 -0.903320 -0.016174 0.347473 -0.251160 1441830827 -0.923523 0.007690 0.324707 -0.204041 1441830827 -0.923523 0.007690 0.324707 -0.204041 1441830827 -0.923523 0.007690 0.324707 -0.204041 1441830827 -0.923523 0.007690 0.324707 -0.204041 1441830827 -0.923523 0.007690 0.324707 -0.204041 1441830827 -0.923523 0.007690 0.324707 -0.204041 1441830827 -0.954895 0.020325 0.274597 -0.111450 1441830828 -0.954895 0.020325 0.274597 -0.111450 1441830828 -0.954895 0.020325 0.274597 -0.111450 1441830828 -0.954895 0.020325 0.274597 -0.111450 1441830828 -0.954895 0.020325 0.274597 -0.111450 1441830828 -0.954895 0.020325 0.274597 -0.111450 1441830828 -0.986267 0.021118 0.159851 0.035645 1441830828 -0.986267 0.021118 0.159851 0.035645 1441830828 -0.986267 0.021118 0.159851 0.035645 1441830828 -0.986267 0.021118 0.159851 0.035645 1441830828 -0.986267 0.021118 0.159851 0.035645 1441830828 -0.986267 0.021118 0.159851 0.035645 1441830828 -0.984253 -0.027527 0.040649 0.169922 1441830828 -0.984253 -0.027527 0.040649 0.169922 1441830828 -0.984253 -0.027527 0.040649 0.169922 1441830828 -0.984253 -0.027527 0.040649 0.169922 1441830828 -0.984253 -0.027527 0.040649 0.169922 1441830828 -0.984253 -0.027527 0.040649 0.169922 1441830828 -0.971497 -0.102966 0.093079 0.192322 1441830828 -0.971497 -0.102966 0.093079 0.192322 1441830828 -0.971497 -0.102966 0.093079 0.192322 1441830828 -0.971497 -0.102966 0.093079 0.192322 1441830828 -0.971497 -0.102966 0.093079 0.192322 1441830828 -0.971497 -0.102966 0.093079 0.192322 1441830828 -0.986816 -0.076172 0.077881 0.119873 1441830828 -0.986816 -0.076172 0.077881 0.119873 1441830828 -0.986816 -0.076172 0.077881 0.119873 1441830828 -0.986816 -0.076172 0.077881 0.119873 1441830828 -0.986816 -0.076172 0.077881 0.119873 1441830828 -0.986816 -0.076172 0.077881 0.119873 1441830828 -0.986816 -0.076172 0.077881 0.119873 1441830828 -0.993774 -0.051758 0.096313 0.021912 1441830828 -0.993774 -0.051758 0.096313 0.021912 1441830828 -0.993774 -0.051758 0.096313 0.021912 1441830828 -0.993774 -0.051758 0.096313 0.021912 1441830828 -0.993774 -0.051758 0.096313 0.021912 1441830828 -0.993774 -0.051758 0.096313 0.021912 1441830828 -0.987732 -0.049866 0.125122 -0.079529 1441830828 -0.987732 -0.049866 0.125122 -0.079529 1441830828 -0.987732 -0.049866 0.125122 -0.079529 1441830828 -0.987732 -0.049866 0.125122 -0.079529 1441830828 -0.987732 -0.049866 0.125122 -0.079529 1441830828 -0.971924 -0.034241 0.162048 -0.167236 1441830828 -0.971924 -0.034241 0.162048 -0.167236 1441830828 -0.971924 -0.034241 0.162048 -0.167236 1441830828 -0.971924 -0.034241 0.162048 -0.167236 1441830828 -0.971924 -0.034241 0.162048 -0.167236 1441830828 -0.971924 -0.034241 0.162048 -0.167236 1441830828 -0.971924 -0.034241 0.162048 -0.167236 1441830828 -0.946289 -0.034607 0.208435 -0.244934 1441830828 -0.946289 -0.034607 0.208435 -0.244934 1441830828 -0.946289 -0.034607 0.208435 -0.244934 1441830828 -0.946289 -0.034607 0.208435 -0.244934 1441830828 -0.946289 -0.034607 0.208435 -0.244934 1441830828 -0.946289 -0.034607 0.208435 -0.244934 1441830828 -0.913696 -0.017273 0.270508 -0.302917 1441830828 -0.913696 -0.017273 0.270508 -0.302917 1441830828 -0.913696 -0.017273 0.270508 -0.302917 1441830828 -0.913696 -0.017273 0.270508 -0.302917 1441830828 -0.913696 -0.017273 0.270508 -0.302917 1441830828 -0.913696 -0.017273 0.270508 -0.302917 1441830828 -0.913696 -0.017273 0.270508 -0.302917 1441830828 -0.880981 0.047241 0.346802 -0.318359 1441830828 -0.880981 0.047241 0.346802 -0.318359 1441830828 -0.880981 0.047241 0.346802 -0.318359 1441830828 -0.880981 0.047241 0.346802 -0.318359 1441830828 -0.880981 0.047241 0.346802 -0.318359 1441830828 -0.880981 0.047241 0.346802 -0.318359 1441830828 -0.870544 0.054199 0.368408 -0.321838 1441830828 -0.870544 0.054199 0.368408 -0.321838 1441830828 -0.870544 0.054199 0.368408 -0.321838 1441830828 -0.870544 0.054199 0.368408 -0.321838 1441830828 -0.870544 0.054199 0.368408 -0.321838 1441830828 -0.870544 0.054199 0.368408 -0.321838 1441830828 -0.871094 0.073975 0.386475 -0.293884 1441830828 -0.871094 0.073975 0.386475 -0.293884 1441830828 -0.871094 0.073975 0.386475 -0.293884 1441830828 -0.871094 0.073975 0.386475 -0.293884 1441830828 -0.871094 0.073975 0.386475 -0.293884 1441830828 -0.891907 0.051147 0.367432 -0.258728 1441830828 -0.891907 0.051147 0.367432 -0.258728 1441830828 -0.891907 0.051147 0.367432 -0.258728 1441830828 -0.891907 0.051147 0.367432 -0.258728 1441830828 -0.891907 0.051147 0.367432 -0.258728 1441830828 -0.923401 0.030701 0.339905 -0.175781 1441830828 -0.923401 0.030701 0.339905 -0.175781 1441830828 -0.923401 0.030701 0.339905 -0.175781 1441830828 -0.923401 0.030701 0.339905 -0.175781 1441830828 -0.923401 0.030701 0.339905 -0.175781 1441830828 -0.923401 0.030701 0.339905 -0.175781 1441830828 -0.963257 0.017944 0.264343 -0.044678 1441830828 -0.963257 0.017944 0.264343 -0.044678 1441830828 -0.963257 0.017944 0.264343 -0.044678 1441830828 -0.963257 0.017944 0.264343 -0.044678 1441830828 -0.963257 0.017944 0.264343 -0.044678 1441830828 -0.963257 0.017944 0.264343 -0.044678 1441830828 -0.963257 0.017944 0.264343 -0.044678 1441830828 -0.986206 -0.026855 0.114258 0.117004 1441830828 -0.986206 -0.026855 0.114258 0.117004 1441830828 -0.986206 -0.026855 0.114258 0.117004 1441830828 -0.966431 -0.121460 0.096008 0.205139 1441830828 -0.966431 -0.121460 0.096008 0.205139 1441830828 -0.966431 -0.121460 0.096008 0.205139 1441830828 -0.966431 -0.121460 0.096008 0.205139 1441830828 -0.966431 -0.121460 0.096008 0.205139 1441830828 -0.969177 -0.154236 0.117615 0.151978 1441830828 -0.969177 -0.154236 0.117615 0.151978 1441830828 -0.969177 -0.154236 0.117615 0.151978 1441830829 
-0.717041 -0.304016 -0.540894 0.317688 1441830834 -0.721558 -0.294983 -0.542908 0.312561 1441830834 -0.721558 -0.294983 -0.542908 0.312561 1441830834 -0.721558 -0.294983 -0.542908 0.312561 1441830834 -0.721558 -0.294983 -0.542908 0.312561 1441830834 -0.721558 -0.294983 -0.542908 0.312561 1441830834 -0.721558 -0.294983 -0.542908 0.312561 1441830834 -0.721558 -0.294983 -0.542908 0.312561 1441830834 -0.728516 -0.282959 -0.544189 0.305176 1441830834 -0.728516 -0.282959 -0.544189 0.305176 1441830834 -0.728516 -0.282959 -0.544189 0.305176 1441830834 -0.728516 -0.282959 -0.544189 0.305176 1441830834 -0.728516 -0.282959 -0.544189 0.305176 1441830834 -0.728516 -0.282959 -0.544189 0.305176 1441830834 -0.735229 -0.273315 -0.541992 0.301880 1441830834 -0.735229 -0.273315 -0.541992 0.301880 1441830834 -0.735229 -0.273315 -0.541992 0.301880 1441830834 -0.735229 -0.273315 -0.541992 0.301880 1441830834 -0.735229 -0.273315 -0.541992 0.301880 1441830834 -0.735229 -0.273315 -0.541992 0.301880 1441830834 -0.737976 -0.276001 -0.534119 0.306580 1441830834 -0.737976 -0.276001 -0.534119 0.306580 1441830834 -0.737976 -0.276001 -0.534119 0.306580 1441830834 -0.737976 -0.276001 -0.534119 0.306580 1441830834 -0.737976 -0.276001 -0.534119 0.306580 1441830834 -0.737976 -0.276001 -0.534119 0.306580 1441830834 -0.735291 -0.296570 -0.521118 0.316101 1441830834 -0.735291 -0.296570 -0.521118 0.316101 1441830834 -0.735291 -0.296570 -0.521118 0.316101 1441830834 -0.735291 -0.296570 -0.521118 0.316101 1441830834 -0.735291 -0.296570 -0.521118 0.316101 1441830834 -0.735291 -0.296570 -0.521118 0.316101 1441830834 -0.734985 -0.311035 -0.512878 0.316406 1441830834 -0.734985 -0.311035 -0.512878 0.316406 1441830834 -0.734985 -0.311035 -0.512878 0.316406 1441830834 -0.734985 -0.311035 -0.512878 0.316406 1441830834 -0.734985 -0.311035 -0.512878 0.316406 1441830834 -0.734985 -0.311035 -0.512878 0.316406 1441830834 -0.734985 -0.311035 -0.512878 0.316406 1441830834 -0.737061 -0.301636 -0.519409 0.309814 1441830834 -0.737061 -0.301636 -0.519409 0.309814 1441830834 -0.737061 -0.301636 -0.519409 0.309814 1441830834 -0.737061 -0.301636 -0.519409 0.309814 1441830834 -0.737061 -0.301636 -0.519409 0.309814 1441830834 -0.737061 -0.301636 -0.519409 0.309814 1441830834 -0.733704 -0.288757 -0.528748 0.314331 1441830834 -0.733704 -0.288757 -0.528748 0.314331 1441830834 -0.733704 -0.288757 -0.528748 0.314331 1441830834 -0.733704 -0.288757 -0.528748 0.314331 1441830834 -0.733704 -0.288757 -0.528748 0.314331 1441830834 -0.733704 -0.288757 -0.528748 0.314331 1441830834 -0.717102 -0.296753 -0.533386 0.336609 1441830834 -0.717102 -0.296753 -0.533386 0.336609 1441830834 -0.717102 -0.296753 -0.533386 0.336609 1441830834 -0.717102 -0.296753 -0.533386 0.336609 1441830834 -0.717102 -0.296753 -0.533386 0.336609 1441830834 -0.717102 -0.296753 -0.533386 0.336609 1441830834 -0.702332 -0.308899 -0.531799 0.358582 1441830834 -0.702332 -0.308899 -0.531799 0.358582 1441830834 -0.702332 -0.308899 -0.531799 0.358582 1441830835 -0.702332 -0.308899 -0.531799 0.358582 1441830835 -0.702332 -0.308899 -0.531799 0.358582 1441830835 -0.702332 -0.308899 -0.531799 0.358582 1441830835 -0.702332 -0.308899 -0.531799 0.358582 1441830835 -0.695313 -0.315857 -0.531006 0.367249 1441830835 -0.695313 -0.315857 -0.531006 0.367249 1441830835 -0.695313 -0.315857 -0.531006 0.367249 1441830835 -0.695313 -0.315857 -0.531006 0.367249 1441830835 -0.695313 -0.315857 -0.531006 0.367249 1441830835 -0.695313 -0.315857 -0.531006 0.367249 1441830835 -0.694641 -0.314758 -0.535645 0.362671 1441830835 -0.694641 -0.314758 -0.535645 0.362671 1441830835 -0.694641 -0.314758 -0.535645 0.362671 1441830835 -0.694641 -0.314758 -0.535645 0.362671 1441830835 -0.694641 -0.314758 -0.535645 0.362671 1441830835 -0.694641 -0.314758 -0.535645 0.362671 1441830835 -0.694641 -0.314758 -0.535645 0.362671 1441830835 -0.700317 -0.297424 -0.545410 0.351746 1441830835 -0.700317 -0.297424 -0.545410 0.351746 1441830835 -0.700317 -0.297424 -0.545410 0.351746 1441830835 -0.700317 -0.297424 -0.545410 0.351746 1441830835 -0.700317 -0.297424 -0.545410 0.351746 1441830835 -0.700317 -0.297424 -0.545410 0.351746 1441830835 -0.703552 -0.285645 -0.550049 0.347717 1441830835 -0.703552 -0.285645 -0.550049 0.347717 1441830835 -0.703552 -0.285645 -0.550049 0.347717 1441830835 -0.703552 -0.285645 -0.550049 0.347717 1441830835 -0.703552 -0.285645 -0.550049 0.347717 1441830835 -0.703552 -0.285645 -0.550049 0.347717 1441830835 -0.703674 -0.294922 -0.542236 0.352051 1441830835 -0.703674 -0.294922 -0.542236 0.352051 1441830835 -0.703674 -0.294922 -0.542236 0.352051 1441830835 -0.703674 -0.294922 -0.542236 0.352051 1441830835 -0.703674 -0.294922 -0.542236 0.352051 1441830835 -0.703674 -0.294922 -0.542236 0.352051 1441830835 -0.707214 -0.307251 -0.531433 0.350891 1441830835 -0.707214 -0.307251 -0.531433 0.350891 1441830835 -0.707214 -0.307251 -0.531433 0.350891 1441830835 -0.707214 -0.307251 -0.531433 0.350891 1441830835 -0.707214 -0.307251 -0.531433 0.350891 1441830835 -0.707214 -0.307251 -0.531433 0.350891 1441830835 -0.715759 -0.307251 -0.526855 0.340332 1441830835 -0.715759 -0.307251 -0.526855 0.340332 1441830835 -0.715759 -0.307251 -0.526855 0.340332 1441830835 -0.715759 -0.307251 -0.526855 0.340332 1441830835 -0.715759 -0.307251 -0.526855 0.340332 1441830835 -0.715759 -0.307251 -0.526855 0.340332 1441830835 -0.723694 -0.299377 -0.526550 0.330872 1441830835 -0.723694 -0.299377 -0.526550 0.330872 1441830835 -0.723694 -0.299377 -0.526550 0.330872 1441830835 -0.723694 -0.299377 -0.526550 0.330872 1441830835 -0.723694 -0.299377 -0.526550 0.330872 1441830835 -0.723694 -0.299377 -0.526550 0.330872 1441830835 -0.723694 -0.299377 -0.526550 0.330872 1441830835 -0.725403 -0.303894 -0.522217 0.329773 1441830835 -0.725403 -0.303894 -0.522217 0.329773 1441830835 -0.725403 -0.303894 -0.522217 0.329773 1441830835 -0.725403 -0.303894 -0.522217 0.329773 1441830835 -0.725403 -0.303894 -0.522217 0.329773 1441830835 -0.725403 -0.303894 -0.522217 0.329773 1441830835 -0.723816 -0.316223 -0.518005 0.328369 1441830835 -0.723816 -0.316223 -0.518005 0.328369 1441830835 -0.723816 -0.316223 -0.518005 0.328369 1441830835 -0.723816 -0.316223 -0.518005 0.328369 1441830835 -0.723816 -0.316223 -0.518005 0.328369 1441830835 -0.723816 -0.316223 -0.518005 0.328369 1441830835 -0.725586 -0.313354 -0.520935 0.322632 1441830835 -0.725586 -0.313354 -0.520935 0.322632 1441830835 -0.725586 -0.313354 -0.520935 0.322632 1441830835 -0.725586 -0.313354 -0.520935 0.322632 1441830835 -0.725586 -0.313354 -0.520935 0.322632 1441830835 -0.725586 -0.313354 -0.520935 0.322632 1441830835 -0.725586 -0.313354 -0.520935 0.322632 1441830835 -0.724121 -0.305115 -0.526917 0.324036 1441830835 -0.724121 -0.305115 -0.526917 0.324036 1441830835 -0.724121 -0.305115 -0.526917 0.324036 1441830835 -0.724121 -0.305115 -0.526917 0.324036 1441830835 -0.724121 -0.305115 -0.526917 0.324036 1441830835 -0.724121 -0.305115 -0.526917 0.324036 1441830835 -0.713867 -0.308350 -0.529419 0.339233 1441830835 -0.713867 -0.308350 -0.529419 0.339233 1441830835 -0.713867 -0.308350 -0.529419 0.339233 1441830835 -0.713867 -0.308350 -0.529419 0.339233 1441830835 -0.713867 -0.308350 -0.529419 0.339233 1441830835 -0.713867 -0.308350 -0.529419 0.339233 1441830835 -0.713867 -0.308350 -0.529419 0.339233 1441830835 -0.701721 -0.319153 -0.525208 0.360535 1441830835 -0.701721 -0.319153 -0.525208 0.360535 1441830835 -0.701721 -0.319153 -0.525208 0.360535 1441830835 -0.701721 -0.319153 -0.525208 0.360535 1441830835 -0.701721 -0.319153 -0.525208 0.360535 1441830835 -0.701721 -0.319153 -0.525208 0.360535 1441830835 -0.692566 -0.333130 -0.517822 0.375854 1441830835 -0.692566 -0.333130 -0.517822 0.375854 1441830835 -0.692566 -0.333130 -0.517822 0.375854 1441830835 -0.692566 -0.333130 -0.517822 0.375854 1441830835 -0.692566 -0.333130 -0.517822 0.375854 1441830835 -0.692566 -0.333130 -0.517822 0.375854 1441830835 -0.692566 -0.333130 -0.517822 0.375854 1441830835 -0.690247 -0.336487 -0.517761 0.377319 1441830835 -0.690247 -0.336487 -0.517761 0.377319 1441830835 -0.690247 -0.336487 -0.517761 0.377319 1441830835 -0.690247 -0.336487 -0.517761 0.377319 1441830835 -0.690247 -0.336487 -0.517761 0.377319 1441830835 -0.690247 -0.336487 -0.517761 0.377319 1441830835 -0.696228 -0.317383 -0.527832 0.368774 1441830835 -0.696228 -0.317383 -0.527832 0.368774 1441830835 -0.696228 -0.317383 -0.527832 0.368774 1441830835 -0.696228 -0.317383 -0.527832 0.368774 1441830835 -0.696228 -0.317383 -0.527832 0.368774 1441830835 -0.696228 -0.317383 -0.527832 0.368774 1441830835 -0.696228 -0.317383 -0.527832 0.368774 1441830835 -0.700500 -0.300720 -0.534729 0.364746 1441830835 -0.700500 -0.300720 -0.534729 0.364746 1441830835 -0.700500 -0.300720 -0.534729 0.364746 1441830836 -0.700500 -0.300720 -0.534729 0.364746 1441830836 -0.700500 -0.300720 -0.534729 0.364746 1441830836 -0.700500 -0.300720 -0.534729 0.364746 1441830836 -0.698303 -0.307312 -0.531433 0.368286 1441830836 -0.698303 -0.307312 -0.531433 0.368286 1441830836 -0.698303 -0.307312 -0.531433 0.368286 1441830836 -0.698303 -0.307312 -0.531433 0.368286 1441830836 -0.698303 -0.307312 -0.531433 0.368286 1441830836 -0.701660 -0.311829 -0.528137 0.362793 1441830836 -0.701660 -0.311829 -0.528137 0.362793 1441830836 -0.701660 -0.311829 -0.528137 0.362793 1441830836 -0.701660 -0.311829 -0.528137 0.362793 1441830836 -0.701660 -0.311829 -0.528137 0.362793 1441830836 -0.701660 -0.311829 -0.528137 0.362793 1441830836 -0.701660 -0.311829 -0.528137 0.362793 1441830836 -0.710815 -0.297668 -0.534485 0.347229 1441830836 -0.710815 -0.297668 -0.534485 0.347229 1441830836 -0.710815 -0.297668 -0.534485 0.347229 1441830836 -0.710815 -0.297668 -0.534485 0.347229 1441830836 -0.710815 -0.297668 -0.534485 0.347229 1441830836 -0.710815 -0.297668 -0.534485 0.347229 1441830836 -0.716309 -0.286621 -0.537903 0.339783 1441830836 -0.716309 -0.286621 -0.537903 0.339783 1441830836 -0.716309 -0.286621 -0.537903 0.339783 1441830836 -0.716309 -0.286621 -0.537903 0.339783 1441830836 -0.716309 -0.286621 -0.537903 0.339783 1441830836 -0.716309 -0.286621 -0.537903 0.339783 1441830836 -0.715881 -0.295105 -0.534546 0.338745 1441830836 -0.715881 -0.295105 -0.534546 0.338745 1441830836 -0.715881 -0.295105 -0.534546 0.338745 1441830836 -0.715881 -0.295105 -0.534546 0.338745 1441830836 -0.715881 -0.295105 -0.534546 0.338745 1441830836 -0.715881 -0.295105 -0.534546 0.338745 1441830836 -0.715271 -0.306702 -0.530640 0.335876 1441830836 -0.715271 -0.306702 -0.530640 0.335876 1441830836 -0.715271 -0.306702 -0.530640 0.335876 1441830836 -0.715271 -0.306702 -0.530640 0.335876 1441830836 -0.715271 -0.306702 -0.530640 0.335876 1441830836 -0.715271 -0.306702 -0.530640 0.335876 1441830836 -0.715271 -0.306702 -0.530640 0.335876 1441830836 -0.717468 -0.308044 -0.527832 0.334412 1441830836 -0.717468 -0.308044 -0.527832 0.334412 1441830836 -0.717468 -0.308044 -0.527832 0.334412 1441830836 -0.717468 -0.308044 -0.527832 0.334412 1441830836 -0.717468 -0.308044 -0.527832 0.334412 1441830836 -0.717468 -0.308044 -0.527832 0.334412 1441830836 -0.714172 -0.312622 -0.525085 0.341431 1441830836 -0.714172 -0.312622 -0.525085 0.341431 1441830836 -0.714172 -0.312622 -0.525085 0.341431 1441830836 -0.714172 -0.312622 -0.525085 0.341431 1441830836 -0.714172 -0.312622 -0.525085 0.341431 1441830836 -0.714172 -0.312622 -0.525085 0.341431 1441830836 -0.707092 -0.323303 -0.518188 0.356445 1441830836 -0.707092 -0.323303 -0.518188 0.356445 1441830836 -0.707092 -0.323303 -0.518188 0.356445 1441830836 -0.707092 -0.323303 -0.518188 0.356445 1441830836 -0.707092 -0.323303 -0.518188 0.356445 1441830836 -0.707092 -0.323303 -0.518188 0.356445 1441830836 -0.700317 -0.338257 -0.508667 0.369446 1441830836 -0.700317 -0.338257 -0.508667 0.369446 1441830836 -0.700317 -0.338257 -0.508667 0.369446 1441830836 -0.700317 -0.338257 -0.508667 0.369446 1441830836 -0.700317 -0.338257 -0.508667 0.369446 1441830836 -0.700317 -0.338257 -0.508667 0.369446 1441830836 -0.700317 -0.338257 -0.508667 0.369446 1441830836 -0.702698 -0.334595 -0.511047 0.364929 1441830836 -0.702698 -0.334595 -0.511047 0.364929 1441830836 -0.702698 -0.334595 -0.511047 0.364929 1441830836 -0.702698 -0.334595 -0.511047 0.364929 1441830836 -0.702698 -0.334595 -0.511047 0.364929 1441830836 -0.702698 -0.334595 -0.511047 0.364929 1441830836 -0.714294 -0.302917 -0.526184 0.348206 1441830836 -0.714294 -0.302917 -0.526184 0.348206 1441830836 -0.714294 -0.302917 -0.526184 0.348206 1441830836 -0.714294 -0.302917 -0.526184 0.348206 1441830836 -0.714294 -0.302917 -0.526184 0.348206 1441830836 -0.714294 -0.302917 -0.526184 0.348206 1441830836 -0.719849 -0.278320 -0.536438 0.341553 1441830836 -0.719849 -0.278320 -0.536438 0.341553 1441830836 -0.719849 -0.278320 -0.536438 0.341553 1441830836 -0.719849 -0.278320 -0.536438 0.341553 1441830836 -0.719849 -0.278320 -0.536438 0.341553 1441830836 -0.719849 -0.278320 -0.536438 0.341553 1441830836 -0.714478 -0.288391 -0.533630 0.348816 1441830836 -0.714478 -0.288391 -0.533630 0.348816 1441830836 -0.714478 -0.288391 -0.533630 0.348816 1441830836 -0.714478 -0.288391 -0.533630 0.348816 1441830836 -0.714478 -0.288391 -0.533630 0.348816 1441830836 -0.714478 -0.288391 -0.533630 0.348816 1441830836 -0.713684 -0.298157 -0.530823 0.346497 1441830836 -0.713684 -0.298157 -0.530823 0.346497 1441830836 -0.713684 -0.298157 -0.530823 0.346497 1441830836 -0.713684 -0.298157 -0.530823 0.346497 1441830836 -0.713684 -0.298157 -0.530823 0.346497 1441830836 -0.713684 -0.298157 -0.530823 0.346497 1441830836 -0.722473 -0.280884 -0.539063 0.329590 1441830836 -0.722473 -0.280884 -0.539063 0.329590 1441830836 -0.722473 -0.280884 -0.539063 0.329590 1441830836 -0.722473 -0.280884 -0.539063 0.329590 1441830836 -0.722473 -0.280884 -0.539063 0.329590 1441830836 -0.722473 -0.280884 -0.539063 0.329590 1441830836 -0.729370 -0.265564 -0.544922 0.317200 1441830836 -0.729370 -0.265564 -0.544922 0.317200 1441830836 -0.729370 -0.265564 -0.544922 0.317200 1441830836 -0.729370 -0.265564 -0.544922 0.317200 1441830836 -0.729370 -0.265564 -0.544922 0.317200 1441830836 -0.729370 -0.265564 -0.544922 0.317200 1441830836 -0.729370 -0.265564 -0.544922 0.317200 1441830836 -0.729797 -0.270630 -0.543762 0.313965 1441830836 -0.729797 -0.270630 -0.543762 0.313965 1441830836 -0.729797 -0.270630 -0.543762 0.313965 1441830836 -0.729797 -0.270630 -0.543762 0.313965 1441830836 -0.729797 -0.270630 -0.543762 0.313965 1441830837 -0.729797 -0.270630 -0.543762 0.313965 1441830837 -0.730164 -0.284180 -0.536255 0.313965 1441830837 -0.730164 -0.284180 -0.536255 0.313965 1441830837 -0.730164 -0.284180 -0.536255 0.313965 1441830837 -0.730164 -0.284180 -0.536255 0.313965 1441830837 -0.730164 -0.284180 -0.536255 0.313965 1441830837 -0.730164 -0.284180 -0.536255 0.313965 1441830837 -0.730164 -0.284180 -0.536255 0.313965 1441830837 -0.730164 -0.295654 -0.529175 0.315491 1441830837 -0.730164 -0.295654 -0.529175 0.315491 1441830837 -0.730164 -0.295654 -0.529175 0.315491 1441830837 -0.730164 -0.295654 -0.529175 0.315491 1441830837 -0.730164 -0.295654 -0.529175 0.315491 1441830837 -0.730164 -0.295654 -0.529175 0.315491 1441830837 -0.727356 -0.305237 -0.522278 0.324219 1441830837 -0.727356 -0.305237 -0.522278 0.324219 1441830837 -0.727356 -0.305237 -0.522278 0.324219 1441830837 -0.727356 -0.305237 -0.522278 0.324219 1441830837 -0.727356 -0.305237 -0.522278 0.324219 1441830837 -0.727356 -0.305237 -0.522278 0.324219 1441830837 -0.720154 -0.319153 -0.513428 0.340637 1441830837 -0.720154 -0.319153 -0.513428 0.340637 1441830837 -0.720154 -0.319153 -0.513428 0.340637 1441830837 -0.720154 -0.319153 -0.513428 0.340637 1441830837 -0.720154 -0.319153 -0.513428 0.340637 1441830837 -0.720154 -0.319153 -0.513428 0.340637 1441830837 -0.720154 -0.319153 -0.513428 0.340637 1441830837 -0.710571 -0.334351 -0.507935 0.354065 1441830837 -0.710571 -0.334351 -0.507935 0.354065 1441830837 -0.710571 -0.334351 -0.507935 0.354065 1441830837 -0.710571 -0.334351 -0.507935 0.354065 1441830837 -0.710571 -0.334351 -0.507935 0.354065 1441830837 -0.710571 -0.334351 -0.507935 0.354065 1441830837 -0.708862 -0.326721 -0.515198 0.354126 1441830837 -0.708862 -0.326721 -0.515198 0.354126 1441830837 -0.708862 -0.326721 -0.515198 0.354126 1441830837 -0.708862 -0.326721 -0.515198 0.354126 1441830837 -0.708862 -0.326721 -0.515198 0.354126 1441830837 -0.708862 -0.326721 -0.515198 0.354126 1441830837 -0.714050 -0.296204 -0.533752 0.342896 1441830837 -0.714050 -0.296204 -0.533752 0.342896 1441830837 -0.714050 -0.296204 -0.533752 0.342896 1441830837 -0.714050 -0.296204 -0.533752 0.342896 1441830837 -0.714050 -0.296204 -0.533752 0.342896 1441830837 -0.714050 -0.296204 -0.533752 0.342896 1441830837 -0.714050 -0.296204 -0.533752 0.342896 1441830837 -0.716919 -0.268982 -0.548645 0.335815 1441830837 -0.716919 -0.268982 -0.548645 0.335815 1441830837 -0.716919 -0.268982 -0.548645 0.335815 1441830837 -0.716919 -0.268982 -0.548645 0.335815 1441830837 -0.716919 -0.268982 -0.548645 0.335815 1441830837 -0.716919 -0.268982 -0.548645 0.335815 1441830837 -0.715027 -0.266663 -0.550964 0.337891 1441830837 -0.715027 -0.266663 -0.550964 0.337891 1441830837 -0.715027 -0.266663 -0.550964 0.337891 1441830837 -0.715027 -0.266663 -0.550964 0.337891 1441830837 -0.715027 -0.266663 -0.550964 0.337891 1441830837 -0.715027 -0.266663 -0.550964 0.337891 1441830837 -0.715637 -0.269897 -0.550781 0.334229 1441830837 -0.715637 -0.269897 -0.550781 0.334229 1441830837 -0.715637 -0.269897 -0.550781 0.334229 1441830837 -0.715637 -0.269897 -0.550781 0.334229 1441830837 -0.715637 -0.269897 -0.550781 0.334229 1441830837 -0.715637 -0.269897 -0.550781 0.334229 1441830837 -0.724670 -0.255737 -0.552368 0.323120 1441830837 -0.724670 -0.255737 -0.552368 0.323120 1441830837 -0.724670 -0.255737 -0.552368 0.323120 1441830837 -0.724670 -0.255737 -0.552368 0.323120 1441830837 -0.724670 -0.255737 -0.552368 0.323120 1441830837 -0.724670 -0.255737 -0.552368 0.323120 1441830837 -0.732300 -0.250488 -0.548401 0.316711 1441830837 -0.732300 -0.250488 -0.548401 0.316711 1441830837 -0.732300 -0.250488 -0.548401 0.316711 1441830837 -0.732300 -0.250488 -0.548401 0.316711 1441830837 -0.732300 -0.250488 -0.548401 0.316711 1441830837 -0.732300 -0.250488 -0.548401 0.316711 1441830837 -0.733337 -0.273682 -0.533936 0.319824 1441830837 -0.733337 -0.273682 -0.533936 0.319824 1441830837 -0.733337 -0.273682 -0.533936 0.319824 1441830837 -0.733337 -0.273682 -0.533936 0.319824 1441830837 -0.733337 -0.273682 -0.533936 0.319824 1441830837 -0.733337 -0.273682 -0.533936 0.319824 1441830837 -0.733032 -0.301147 -0.516052 0.325134 1441830837 -0.733032 -0.301147 -0.516052 0.325134 1441830837 -0.733032 -0.301147 -0.516052 0.325134 1441830837 -0.733032 -0.301147 -0.516052 0.325134 1441830837 -0.733032 -0.301147 -0.516052 0.325134 1441830837 -0.733032 -0.301147 -0.516052 0.325134 1441830837 -0.733032 -0.301147 -0.516052 0.325134 1441830837 -0.731262 -0.316895 -0.506348 0.329407 1441830837 -0.731262 -0.316895 -0.506348 0.329407 1441830837 -0.731262 -0.316895 -0.506348 0.329407 1441830837 -0.731262 -0.316895 -0.506348 0.329407 1441830837 -0.731262 -0.316895 -0.506348 0.329407 1441830837 -0.731262 -0.316895 -0.506348 0.329407 1441830837 -0.724854 -0.323242 -0.505981 0.337891 1441830837 -0.724854 -0.323242 -0.505981 0.337891 1441830837 -0.724854 -0.323242 -0.505981 0.337891 1441830837 -0.724854 -0.323242 -0.505981 0.337891 1441830837 -0.724854 -0.323242 -0.505981 0.337891 1441830837 -0.724854 -0.323242 -0.505981 0.337891 1441830837 -0.714111 -0.326965 -0.510010 0.350891 1441830837 -0.714111 -0.326965 -0.510010 0.350891 1441830837 -0.714111 -0.326965 -0.510010 0.350891 1441830837 -0.714111 -0.326965 -0.510010 0.350891 1441830837 -0.714111 -0.326965 -0.510010 0.350891 1441830837 -0.714111 -0.326965 -0.510010 0.350891 1441830837 -0.705200 -0.326050 -0.516785 0.359680 1441830837 -0.705200 -0.326050 -0.516785 0.359680 1441830837 -0.705200 -0.326050 -0.516785 0.359680 1441830837 -0.705200 -0.326050 -0.516785 0.359680 1441830837 -0.705200 -0.326050 -0.516785 0.359680 1441830837 -0.705200 -0.326050 -0.516785 0.359680 1441830838 -0.700745 -0.315430 -0.529236 0.359741 1441830838 -0.700745 -0.315430 -0.529236 0.359741 1441830838 -0.700745 -0.315430 -0.529236 0.359741 1441830838 -0.700745 -0.315430 -0.529236 0.359741 1441830838 -0.700745 -0.315430 -0.529236 0.359741 1441830838 -0.700745 -0.315430 -0.529236 0.359741 1441830838 -0.700745 -0.315430 -0.529236 0.359741 1441830838 -0.703735 -0.295044 -0.540039 0.355164 1441830838 -0.703735 -0.295044 -0.540039 0.355164 1441830838 -0.703735 -0.295044 -0.540039 0.355164 1441830838 -0.703735 -0.295044 -0.540039 0.355164 1441830838 -0.703735 -0.295044 -0.540039 0.355164 1441830838 -0.703735 -0.295044 -0.540039 0.355164 1441830838 -0.706055 -0.284546 -0.545044 0.351501 1441830838 -0.706055 -0.284546 -0.545044 0.351501 1441830838 -0.706055 -0.284546 -0.545044 0.351501 1441830838 -0.706055 -0.284546 -0.545044 0.351501 1441830838 -0.706055 -0.284546 -0.545044 0.351501 1441830838 -0.706055 -0.284546 -0.545044 0.351501 1441830838 -0.708679 -0.285828 -0.543396 0.347656 1441830838 -0.708679 -0.285828 -0.543396 0.347656 1441830838 -0.708679 -0.285828 -0.543396 0.347656 1441830838 -0.708679 -0.285828 -0.543396 0.347656 1441830838 -0.708679 -0.285828 -0.543396 0.347656 1441830838 -0.708679 -0.285828 -0.543396 0.347656 1441830838 -0.708679 -0.285828 -0.543396 0.347656 1441830838 -0.715942 -0.281128 -0.542236 0.338318 1441830838 -0.715942 -0.281128 -0.542236 0.338318 1441830838 -0.715942 -0.281128 -0.542236 0.338318 1441830838 -0.715942 -0.281128 -0.542236 0.338318 1441830838 -0.715942 -0.281128 -0.542236 0.338318 1441830838 -0.715942 -0.281128 -0.542236 0.338318 1441830838 -0.723511 -0.267700 -0.543274 0.331299 1441830838 -0.723511 -0.267700 -0.543274 0.331299 1441830838 -0.723511 -0.267700 -0.543274 0.331299 1441830838 -0.723511 -0.267700 -0.543274 0.331299 1441830838 -0.723511 -0.267700 -0.543274 0.331299 1441830838 -0.725281 -0.270630 -0.536804 0.335571 1441830838 -0.721619 -0.294312 -0.525818 0.340942 1441830838 -0.721619 -0.294312 -0.525818 0.340942 1441830838 -0.721619 -0.294312 -0.525818 0.340942 1441830838 -0.721619 -0.294312 -0.525818 0.340942 1441830838 -0.721619 -0.294312 -0.525818 0.340942 1441830838 -0.721619 -0.294312 -0.525818 0.340942 1441830838 -0.721619 -0.294312 -0.525818 0.340942 1441830838 -0.722839 -0.306580 -0.518677 0.338440 1441830838 -0.722839 -0.306580 -0.518677 0.338440 1441830838 -0.722839 -0.306580 -0.518677 0.338440 1441830838 -0.722839 -0.306580 -0.518677 0.338440 1441830838 -0.722839 -0.306580 -0.518677 0.338440 1441830838 -0.722839 -0.306580 -0.518677 0.338440 1441830838 -0.725464 -0.302795 -0.520813 0.332947 1441830838 -0.725464 -0.302795 -0.520813 0.332947 1441830838 -0.725464 -0.302795 -0.520813 0.332947 1441830838 -0.725464 -0.302795 -0.520813 0.332947 1441830838 -0.725464 -0.302795 -0.520813 0.332947 1441830838 -0.725464 -0.302795 -0.520813 0.332947 1441830838 -0.725464 -0.302795 -0.520813 0.332947 1441830838 -0.721863 -0.305237 -0.521790 0.336975 1441830838 -0.721863 -0.305237 -0.521790 0.336975 1441830838 -0.721863 -0.305237 -0.521790 0.336975 1441830838 -0.721863 -0.305237 -0.521790 0.336975 1441830838 -0.721863 -0.305237 -0.521790 0.336975 1441830838 -0.721863 -0.305237 -0.521790 0.336975 1441830838 -0.715454 -0.314819 -0.517883 0.347656 1441830838 -0.715454 -0.314819 -0.517883 0.347656 1441830838 -0.715454 -0.314819 -0.517883 0.347656 1441830838 -0.715454 -0.314819 -0.517883 0.347656 1441830838 -0.715454 -0.314819 -0.517883 0.347656 1441830838 -0.715454 -0.314819 -0.517883 0.347656 1441830838 -0.715454 -0.314819 -0.517883 0.347656 1441830838 -0.709656 -0.327576 -0.513611 0.354065 1441830838 -0.709656 -0.327576 -0.513611 0.354065 1441830838 -0.709656 -0.327576 -0.513611 0.354065 1441830838 -0.709656 -0.327576 -0.513611 0.354065 1441830838 -0.709656 -0.327576 -0.513611 0.354065 1441830838 -0.709656 -0.327576 -0.513611 0.354065 1441830838 -0.708130 -0.328857 -0.516174 0.352234 1441830838 -0.708130 -0.328857 -0.516174 0.352234 1441830838 -0.708130 -0.328857 -0.516174 0.352234 1441830838 -0.708130 -0.328857 -0.516174 0.352234 1441830838 -0.709961 -0.314453 -0.526489 0.346313 1441830838 -0.709961 -0.314453 -0.526489 0.346313 1441830838 -0.709961 -0.314453 -0.526489 0.346313 1441830838 -0.709961 -0.314453 -0.526489 0.346313 1441830838 -0.709961 -0.314453 -0.526489 0.346313 1441830838 -0.709961 -0.314453 -0.526489 0.346313 1441830838 -0.709290 -0.304260 -0.532593 0.347534 1441830838 -0.709290 -0.304260 -0.532593 0.347534 1441830838 -0.709290 -0.304260 -0.532593 0.347534 1441830838 -0.709290 -0.304260 -0.532593 0.347534 1441830838 -0.709290 -0.304260 -0.532593 0.347534 1441830838 -0.709290 -0.304260 -0.532593 0.347534 1441830838 -0.708557 -0.300049 -0.537109 0.345642 1441830838 -0.708557 -0.300049 -0.537109 0.345642 1441830838 -0.708557 -0.300049 -0.537109 0.345642 1441830838 -0.708557 -0.300049 -0.537109 0.345642 1441830838 -0.716003 -0.281189 -0.542603 0.337463 1441830838 -0.716003 -0.281189 -0.542603 0.337463 1441830838 -0.716003 -0.281189 -0.542603 0.337463 1441830838 -0.722046 -0.270569 -0.540161 0.337219 1441830839 -0.722046 -0.270569 -0.540161 0.337219 1441830839 -0.722046 -0.270569 -0.540161 0.337219 1441830839 -0.722046 -0.270569 -0.540161 0.337219 1441830839 -0.722046 -0.270569 -0.540161 0.337219 1441830839 -0.722046 -0.270569 -0.540161 0.337219 1441830839 -0.719910 -0.286560 -0.529846 0.344788 1441830839 -0.719910 -0.286560 -0.529846 0.344788 1441830839 -0.719910 -0.286560 -0.529846 0.344788 1441830839 -0.719910 -0.286560 -0.529846 0.344788 1441830839 -0.719910 -0.286560 -0.529846 0.344788 1441830839 -0.719910 -0.286560 -0.529846 0.344788 1441830839 -0.716553 -0.311584 -0.515625 0.351624 1441830839 -0.716553 -0.311584 -0.515625 0.351624 1441830839 -0.716553 -0.311584 -0.515625 0.351624 1441830839 -0.716553 -0.311584 -0.515625 0.351624 1441830839 -0.717102 -0.316833 -0.510620 0.353149 1441830839 -0.717102 -0.316833 -0.510620 0.353149 1441830839 -0.717102 -0.316833 -0.510620 0.353149 1441830839 -0.717102 -0.316833 -0.510620 0.353149 1441830839 -0.717102 -0.316833 -0.510620 0.353149 1441830839 -0.717102 -0.316833 -0.510620 0.353149 1441830839 -0.711060 -0.322388 -0.509521 0.361755 1441830839 -0.711060 -0.322388 -0.509521 0.361755 1441830839 -0.711060 -0.322388 -0.509521 0.361755 1441830839 -0.711060 -0.322388 -0.509521 0.361755 1441830839 -0.711060 -0.322388 -0.509521 0.361755 1441830839 -0.711060 -0.322388 -0.509521 0.361755 1441830839 -0.700012 -0.333130 -0.509338 0.373718 1441830839 -0.700012 -0.333130 -0.509338 0.373718 1441830839 -0.700012 -0.333130 -0.509338 0.373718 1441830839 -0.700012 -0.333130 -0.509338 0.373718 1441830839 -0.700012 -0.333130 -0.509338 0.373718 1441830839 -0.700012 -0.333130 -0.509338 0.373718 1441830839 -0.693176 -0.337769 -0.512756 0.377563 1441830839 -0.693176 -0.337769 -0.512756 0.377563 1441830839 -0.693176 -0.337769 -0.512756 0.377563 1441830839 -0.693176 -0.337769 -0.512756 0.377563 1441830839 -0.693176 -0.337769 -0.512756 0.377563 1441830839 -0.693176 -0.337769 -0.512756 0.377563 1441830839 -0.692688 -0.329834 -0.523926 0.370117 1441830839 -0.692688 -0.329834 -0.523926 0.370117 1441830839 -0.692688 -0.329834 -0.523926 0.370117 1441830839 -0.692688 -0.329834 -0.523926 0.370117 1441830839 -0.692688 -0.329834 -0.523926 0.370117 1441830839 -0.692688 -0.329834 -0.523926 0.370117 1441830839 -0.698181 -0.309998 -0.536865 0.358215 1441830839 -0.698181 -0.309998 -0.536865 0.358215 1441830839 -0.698181 -0.309998 -0.536865 0.358215 1441830839 -0.698181 -0.309998 -0.536865 0.358215 1441830839 -0.698181 -0.309998 -0.536865 0.358215 1441830839 -0.701050 -0.302734 -0.537537 0.357788 1441830839 -0.701050 -0.302734 -0.537537 0.357788 1441830839 -0.701050 -0.302734 -0.537537 0.357788 1441830839 -0.701050 -0.302734 -0.537537 0.357788 1441830839 -0.701050 -0.302734 -0.537537 0.357788 1441830839 -0.702454 -0.312927 -0.527832 0.360657 1441830839 -0.702454 -0.312927 -0.527832 0.360657 1441830839 -0.702454 -0.312927 -0.527832 0.360657 1441830839 -0.702454 -0.312927 -0.527832 0.360657 1441830839 -0.702454 -0.312927 -0.527832 0.360657 1441830839 -0.702454 -0.312927 -0.527832 0.360657 1441830839 -0.706360 -0.322754 -0.518433 0.358032 1441830839 -0.706360 -0.322754 -0.518433 0.358032 1441830839 -0.706360 -0.322754 -0.518433 0.358032 1441830839 -0.706360 -0.322754 -0.518433 0.358032 1441830839 -0.706360 -0.322754 -0.518433 0.358032 1441830839 -0.706360 -0.322754 -0.518433 0.358032 1441830839 -0.715210 -0.318909 -0.516296 0.346863 1441830839 -0.715210 -0.318909 -0.516296 0.346863 1441830839 -0.715210 -0.318909 -0.516296 0.346863 1441830839 -0.715210 -0.318909 -0.516296 0.346863 1441830839 -0.715210 -0.318909 -0.516296 0.346863 1441830839 
-0.927979 -0.187439 0.282166 -0.155457 1441830847 -0.927979 -0.187439 0.282166 -0.155457 1441830847 -0.927979 -0.187439 0.282166 -0.155457 1441830847 -0.947449 -0.110413 0.286133 -0.091675 1441830847 -0.947449 -0.110413 0.286133 -0.091675 1441830847 -0.947449 -0.110413 0.286133 -0.091675 1441830847 -0.947449 -0.110413 0.286133 -0.091675 1441830847 -0.947449 -0.110413 0.286133 -0.091675 1441830847 -0.947449 -0.110413 0.286133 -0.091675 1441830847 -0.977844 -0.074829 0.195557 0.004028 1441830847 -0.977844 -0.074829 0.195557 0.004028 1441830847 -0.977844 -0.074829 0.195557 0.004028 1441830847 -0.977844 -0.074829 0.195557 0.004028 1441830847 -0.977844 -0.074829 0.195557 0.004028 1441830847 -0.977844 -0.074829 0.195557 0.004028 1441830847 -0.977844 -0.074829 0.195557 0.004028 1441830847 -0.987366 -0.095581 0.084106 0.094788 1441830847 -0.987366 -0.095581 0.084106 0.094788 1441830847 -0.987366 -0.095581 0.084106 0.094788 1441830847 -0.987366 -0.095581 0.084106 0.094788 1441830847 -0.987366 -0.095581 0.084106 0.094788 1441830847 -0.987366 -0.095581 0.084106 0.094788 1441830847 -0.982422 -0.131042 0.106140 0.080261 1441830847 -0.982422 -0.131042 0.106140 0.080261 1441830847 -0.982422 -0.131042 0.106140 0.080261 1441830847 -0.982422 -0.131042 0.106140 0.080261 1441830847 -0.982422 -0.131042 0.106140 0.080261 1441830847 -0.982422 -0.131042 0.106140 0.080261 1441830847 -0.985352 -0.138550 0.095886 -0.026428 1441830847 -0.985352 -0.138550 0.095886 -0.026428 1441830847 -0.985352 -0.138550 0.095886 -0.026428 1441830847 -0.985352 -0.138550 0.095886 -0.026428 1441830847 -0.985352 -0.138550 0.095886 -0.026428 1441830847 -0.985352 -0.138550 0.095886 -0.026428 1441830847 -0.959045 -0.190002 0.149170 -0.148071 1441830847 -0.959045 -0.190002 0.149170 -0.148071 1441830847 -0.959045 -0.190002 0.149170 -0.148071 1441830847 -0.959045 -0.190002 0.149170 -0.148071 1441830847 -0.959045 -0.190002 0.149170 -0.148071 1441830847 -0.959045 -0.190002 0.149170 -0.148071 1441830847 -0.959045 -0.190002 0.149170 -0.148071 1441830847 -0.907776 -0.283569 0.173584 -0.255920 1441830847 -0.907776 -0.283569 0.173584 -0.255920 1441830847 -0.907776 -0.283569 0.173584 -0.255920 1441830847 -0.907776 -0.283569 0.173584 -0.255920 1441830847 -0.907776 -0.283569 0.173584 -0.255920 1441830847 -0.907776 -0.283569 0.173584 -0.255920 1441830847 -0.846252 -0.356079 0.221497 -0.328796 1441830847 -0.846252 -0.356079 0.221497 -0.328796 1441830847 -0.846252 -0.356079 0.221497 -0.328796 1441830847 -0.846252 -0.356079 0.221497 -0.328796 1441830847 -0.846252 -0.356079 0.221497 -0.328796 1441830847 -0.846252 -0.356079 0.221497 -0.328796 1441830847 -0.813477 -0.360229 0.290527 -0.352417 1441830847 -0.813477 -0.360229 0.290527 -0.352417 1441830847 -0.813477 -0.360229 0.290527 -0.352417 1441830847 -0.813477 -0.360229 0.290527 -0.352417 1441830847 -0.813477 -0.360229 0.290527 -0.352417 1441830847 -0.813477 -0.360229 0.290527 -0.352417 1441830847 -0.813477 -0.360229 0.290527 -0.352417 1441830847 -0.824524 -0.228333 0.383911 -0.347412 1441830847 -0.824524 -0.228333 0.383911 -0.347412 1441830847 -0.824524 -0.228333 0.383911 -0.347412 1441830847 -0.824524 -0.228333 0.383911 -0.347412 1441830847 -0.824524 -0.228333 0.383911 -0.347412 1441830847 -0.824524 -0.228333 0.383911 -0.347412 1441830847 -0.807617 -0.263000 0.362915 -0.383301 1441830847 -0.807617 -0.263000 0.362915 -0.383301 1441830847 -0.807617 -0.263000 0.362915 -0.383301 1441830847 -0.807617 -0.263000 0.362915 -0.383301 1441830847 -0.807617 -0.263000 0.362915 -0.383301 1441830847 -0.807617 -0.263000 0.362915 -0.383301 1441830847 -0.807617 -0.263000 0.362915 -0.383301 1441830847 -0.828003 -0.196533 0.380249 -0.362305 1441830847 -0.828003 -0.196533 0.380249 -0.362305 1441830847 -0.828003 -0.196533 0.380249 -0.362305 1441830847 -0.828003 -0.196533 0.380249 -0.362305 1441830847 -0.828003 -0.196533 0.380249 -0.362305 1441830847 -0.828003 -0.196533 0.380249 -0.362305 1441830847 -0.852539 -0.174072 0.368347 -0.327515 1441830847 -0.852539 -0.174072 0.368347 -0.327515 1441830847 -0.852539 -0.174072 0.368347 -0.327515 1441830847 -0.852539 -0.174072 0.368347 -0.327515 1441830847 -0.896851 -0.128723 0.342896 -0.248230 1441830847 -0.896851 -0.128723 0.342896 -0.248230 1441830847 -0.896851 -0.128723 0.342896 -0.248230 1441830847 -0.896851 -0.128723 0.342896 -0.248230 1441830848 -0.896851 -0.128723 0.342896 -0.248230 1441830848 -0.896851 -0.128723 0.342896 -0.248230 1441830848 -0.896851 -0.128723 0.342896 -0.248230 1441830848 -0.954163 -0.062439 0.266235 -0.121948 1441830848 -0.954163 -0.062439 0.266235 -0.121948 1441830848 -0.954163 -0.062439 0.266235 -0.121948 1441830848 -0.954163 -0.062439 0.266235 -0.121948 1441830848 -0.954163 -0.062439 0.266235 -0.121948 1441830848 -0.954163 -0.062439 0.266235 -0.121948 1441830848 -0.992798 -0.031860 0.109314 0.037964 1441830848 -0.992798 -0.031860 0.109314 0.037964 1441830848 -0.992798 -0.031860 0.109314 0.037964 1441830848 -0.992798 -0.031860 0.109314 0.037964 1441830848 -0.992798 -0.031860 0.109314 0.037964 1441830848 -0.983582 -0.114380 0.064270 0.124207 1441830848 -0.983582 -0.114380 0.064270 0.124207 1441830848 -0.983582 -0.114380 0.064270 0.124207 1441830848 -0.983582 -0.114380 0.064270 0.124207 1441830848 -0.983582 -0.114380 0.064270 0.124207 1441830848 -0.983582 -0.114380 0.064270 0.124207 1441830848 -0.979004 -0.169678 0.093018 0.064941 1441830848 -0.979004 -0.169678 0.093018 0.064941 1441830848 -0.979004 -0.169678 0.093018 0.064941 1441830848 -0.979004 -0.169678 0.093018 0.064941 1441830848 -0.979004 -0.169678 0.093018 0.064941 1441830848 -0.979004 -0.169678 0.093018 0.064941 1441830848 -0.979004 -0.169678 0.093018 0.064941 1441830848 -0.986328 -0.134583 0.088867 -0.034424 1441830848 -0.986328 -0.134583 0.088867 -0.034424 1441830848 -0.986328 -0.134583 0.088867 -0.034424 1441830848 -0.986328 -0.134583 0.088867 -0.034424 1441830848 -0.986328 -0.134583 0.088867 -0.034424 1441830848 -0.986328 -0.134583 0.088867 -0.034424 1441830848 -0.986328 -0.134583 0.088867 -0.034424 1441830848 -0.970032 -0.147522 0.137573 -0.135925 1441830848 -0.970032 -0.147522 0.137573 -0.135925 1441830848 -0.970032 -0.147522 0.137573 -0.135925 1441830848 -0.970032 -0.147522 0.137573 -0.135925 1441830848 -0.970032 -0.147522 0.137573 -0.135925 1441830848 -0.946106 -0.154053 0.187500 -0.214722 1441830848 -0.946106 -0.154053 0.187500 -0.214722 1441830848 -0.946106 -0.154053 0.187500 -0.214722 1441830848 -0.946106 -0.154053 0.187500 -0.214722 1441830848 -0.946106 -0.154053 0.187500 -0.214722 1441830848 -0.946106 -0.154053 0.187500 -0.214722 1441830848 -0.946106 -0.154053 0.187500 -0.214722 1441830848 -0.910339 -0.182678 0.258545 -0.266663 1441830848 -0.910339 -0.182678 0.258545 -0.266663 1441830848 -0.910339 -0.182678 0.258545 -0.266663 1441830848 -0.910339 -0.182678 0.258545 -0.266663 1441830848 -0.910339 -0.182678 0.258545 -0.266663 1441830848 -0.871460 -0.203735 0.329651 -0.300659 1441830848 -0.871460 -0.203735 0.329651 -0.300659 1441830848 -0.871460 -0.203735 0.329651 -0.300659 1441830848 -0.871460 -0.203735 0.329651 -0.300659 1441830848 -0.871460 -0.203735 0.329651 -0.300659 1441830848 -0.871460 -0.203735 0.329651 -0.300659 1441830848 -0.843384 -0.130798 0.420898 -0.307312 1441830848 -0.843384 -0.130798 0.420898 -0.307312 1441830848 -0.843384 -0.130798 0.420898 -0.307312 1441830848 -0.843384 -0.130798 0.420898 -0.307312 1441830848 -0.843384 -0.130798 0.420898 -0.307312 1441830848 -0.825378 -0.148315 0.416199 -0.351501 1441830848 -0.825378 -0.148315 0.416199 -0.351501 1441830848 -0.825378 -0.148315 0.416199 -0.351501 1441830848 -0.825378 -0.148315 0.416199 -0.351501 1441830848 -0.825378 -0.148315 0.416199 -0.351501 1441830848 -0.825378 -0.148315 0.416199 -0.351501 1441830848 -0.834534 -0.088196 0.435913 -0.325378 1441830848 -0.834534 -0.088196 0.435913 -0.325378 1441830848 -0.834534 -0.088196 0.435913 -0.325378 1441830848 -0.834534 -0.088196 0.435913 -0.325378 1441830848 -0.834534 -0.088196 0.435913 -0.325378 1441830848 -0.851685 -0.092285 0.411438 -0.311279 1441830848 -0.851685 -0.092285 0.411438 -0.311279 1441830848 -0.851685 -0.092285 0.411438 -0.311279 1441830848 -0.851685 -0.092285 0.411438 -0.311279 1441830848 -0.851685 -0.092285 0.411438 -0.311279 1441830848 -0.851685 -0.092285 0.411438 -0.311279 1441830848 -0.890747 -0.098816 0.367249 -0.249023 1441830848 -0.890747 -0.098816 0.367249 -0.249023 1441830848 -0.890747 -0.098816 0.367249 -0.249023 1441830848 -0.890747 -0.098816 0.367249 -0.249023 1441830848 -0.951233 -0.056824 0.278381 -0.120544 1441830848 -0.951233 -0.056824 0.278381 -0.120544 1441830848 -0.951233 -0.056824 0.278381 -0.120544 1441830848 -0.951233 -0.056824 0.278381 -0.120544 1441830848 -0.951233 -0.056824 0.278381 -0.120544 1441830848 -0.951233 -0.056824 0.278381 -0.120544 1441830848 -0.992371 -0.033630 0.100708 0.063049 1441830848 -0.992371 -0.033630 0.100708 0.063049 1441830848 -0.992371 -0.033630 0.100708 0.063049 1441830848 -0.992371 -0.033630 0.100708 0.063049 1441830848 -0.992371 -0.033630 0.100708 0.063049 1441830848 -0.974304 -0.142822 0.087097 0.150818 1441830848 -0.974304 -0.142822 0.087097 0.150818 1441830848 -0.974304 -0.142822 0.087097 0.150818 1441830848 -0.974304 -0.142822 0.087097 0.150818 1441830848 -0.974304 -0.142822 0.087097 0.150818 1441830848 -0.974304 -0.142822 0.087097 0.150818 1441830848 -0.978516 -0.175598 0.105103 0.025269 1441830848 -0.978516 -0.175598 0.105103 0.025269 1441830848 -0.978516 -0.175598 0.105103 0.025269 1441830848 -0.978516 -0.175598 0.105103 0.025269 1441830848 -0.978516 -0.175598 0.105103 0.025269 1441830849 -0.978516 -0.175598 0.105103 0.025269 1441830849 -0.972473 -0.168152 0.128235 -0.097961 1441830849 -0.972473 -0.168152 0.128235 -0.097961 1441830849 -0.972473 -0.168152 0.128235 -0.097961 1441830849 -0.972473 -0.168152 0.128235 -0.097961 1441830849 -0.972473 -0.168152 0.128235 -0.097961 1441830849 -0.972473 -0.168152 0.128235 -0.097961 1441830849 -0.937866 -0.221863 0.160828 -0.213074 1441830849 -0.937866 -0.221863 0.160828 -0.213074 1441830849 -0.937866 -0.221863 0.160828 -0.213074 1441830849 -0.937866 -0.221863 0.160828 -0.213074 1441830849 -0.937866 -0.221863 0.160828 -0.213074 1441830849 -0.937866 -0.221863 0.160828 -0.213074 1441830849 -0.909424 -0.231873 0.185974 -0.290894 1441830849 -0.909424 -0.231873 0.185974 -0.290894 1441830849 -0.909424 -0.231873 0.185974 -0.290894 1441830849 -0.909424 -0.231873 0.185974 -0.290894 1441830849 -0.909424 -0.231873 0.185974 -0.290894 1441830849 -0.872253 -0.261414 0.222473 -0.348450 1441830849 -0.872253 -0.261414 0.222473 -0.348450 1441830849 -0.872253 -0.261414 0.222473 -0.348450 1441830849 -0.872253 -0.261414 0.222473 -0.348450 1441830849 -0.872253 -0.261414 0.222473 -0.348450 1441830849 -0.872253 -0.261414 0.222473 -0.348450 1441830849 -0.872253 -0.261414 0.222473 -0.348450 1441830849 -0.827759 -0.305359 0.251221 -0.398193 1441830849 -0.827759 -0.305359 0.251221 -0.398193 1441830849 -0.827759 -0.305359 0.251221 -0.398193 1441830849 -0.827759 -0.305359 0.251221 -0.398193 1441830849 -0.827759 -0.305359 0.251221 -0.398193 1441830849 -0.804626 -0.284607 0.306152 -0.421814 1441830849 -0.804626 -0.284607 0.306152 -0.421814 1441830849 -0.804626 -0.284607 0.306152 -0.421814 1441830849 -0.804626 -0.284607 0.306152 -0.421814 1441830849 -0.804626 -0.284607 0.306152 -0.421814 1441830849 -0.804626 -0.284607 0.306152 -0.421814 1441830849 -0.804626 -0.284607 0.306152 -0.421814 1441830849 -0.804871 -0.149292 0.389465 -0.422241 1441830849 -0.804871 -0.149292 0.389465 -0.422241 1441830849 -0.804871 -0.149292 0.389465 -0.422241 1441830849 -0.804871 -0.149292 0.389465 -0.422241 1441830849 -0.804871 -0.149292 0.389465 -0.422241 1441830849 -0.804871 -0.149292 0.389465 -0.422241 1441830849 -0.802979 -0.114014 0.405518 -0.421753 1441830849 -0.802979 -0.114014 0.405518 -0.421753 1441830849 -0.802979 -0.114014 0.405518 -0.421753 1441830849 -0.802979 -0.114014 0.405518 -0.421753 1441830849 -0.802979 -0.114014 0.405518 -0.421753 1441830849 -0.802979 -0.114014 0.405518 -0.421753 1441830849 -0.828918 -0.065674 0.416992 -0.367065 1441830849 -0.828918 -0.065674 0.416992 -0.367065 1441830849 -0.828918 -0.065674 0.416992 -0.367065 1441830849 -0.828918 -0.065674 0.416992 -0.367065 1441830849 -0.828918 -0.065674 0.416992 -0.367065 1441830849 -0.828918 -0.065674 0.416992 -0.367065 1441830849 -0.881409 -0.047363 0.384827 -0.269836 1441830849 -0.881409 -0.047363 0.384827 -0.269836 1441830849 -0.881409 -0.047363 0.384827 -0.269836 1441830849 -0.881409 -0.047363 0.384827 -0.269836 1441830849 -0.881409 -0.047363 0.384827 -0.269836 1441830849 -0.958618 -0.027954 0.267212 -0.094482 1441830849 -0.958618 -0.027954 0.267212 -0.094482 1441830849 -0.958618 -0.027954 0.267212 -0.094482 1441830849 -0.958618 -0.027954 0.267212 -0.094482 1441830849 -0.958618 -0.027954 0.267212 -0.094482 1441830849 -0.958618 -0.027954 0.267212 -0.094482 1441830849 -0.980042 -0.166748 0.106934 0.018982 1441830849 -0.980042 -0.166748 0.106934 0.018982 1441830849 -0.980042 -0.166748 0.106934 0.018982 1441830849 -0.980042 -0.166748 0.106934 0.018982 1441830849 -0.980042 -0.166748 0.106934 0.018982 1441830849 -0.980042 -0.166748 0.106934 0.018982 1441830849 -0.939514 -0.308899 0.143372 0.036987 1441830849 -0.939514 -0.308899 0.143372 0.036987 1441830849 -0.939514 -0.308899 0.143372 0.036987 1441830849 -0.939514 -0.308899 0.143372 0.036987 1441830849 -0.939514 -0.308899 0.143372 0.036987 1441830849 -0.939514 -0.308899 0.143372 0.036987 1441830849 -0.939514 -0.308899 0.143372 0.036987 1441830849 -0.949036 -0.278320 0.126404 -0.077393 1441830849 -0.949036 -0.278320 0.126404 -0.077393 1441830849 -0.949036 -0.278320 0.126404 -0.077393 1441830849 -0.949036 -0.278320 0.126404 -0.077393 1441830849 -0.949036 -0.278320 0.126404 -0.077393 1441830849 -0.949036 -0.278320 0.126404 -0.077393 1441830849 -0.925598 -0.286743 0.169006 -0.180420 1441830849 -0.925598 -0.286743 0.169006 -0.180420 1441830849 -0.925598 -0.286743 0.169006 -0.180420 1441830849 -0.925598 -0.286743 0.169006 -0.180420 1441830849 -0.925598 -0.286743 0.169006 -0.180420 1441830849 -0.881042 -0.336548 0.187988 -0.274292 1441830849 -0.881042 -0.336548 0.187988 -0.274292 1441830849 -0.881042 -0.336548 0.187988 -0.274292 1441830849 -0.881042 -0.336548 0.187988 -0.274292 1441830849 -0.881042 -0.336548 0.187988 -0.274292 1441830849 -0.881042 -0.336548 0.187988 -0.274292 1441830849 -0.881042 -0.336548 0.187988 -0.274292 1441830849 -0.838257 -0.365173 0.213806 -0.343994 1441830849 -0.838257 -0.365173 0.213806 -0.343994 1441830849 -0.838257 -0.365173 0.213806 -0.343994 1441830849 -0.838257 -0.365173 0.213806 -0.343994 1441830849 -0.838257 -0.365173 0.213806 -0.343994 1441830849 -0.804260 -0.363403 0.253296 -0.396301 1441830849 -0.804260 -0.363403 0.253296 -0.396301 1441830849 -0.804260 -0.363403 0.253296 -0.396301 1441830849 -0.804260 -0.363403 0.253296 -0.396301 1441830849 -0.804260 -0.363403 0.253296 -0.396301 1441830849 -0.804260 -0.363403 0.253296 -0.396301 1441830850 -0.777588 -0.344604 0.302673 -0.430237 1441830850 -0.777588 -0.344604 0.302673 -0.430237 1441830850 -0.777588 -0.344604 0.302673 -0.430237 1441830850 -0.777588 -0.344604 0.302673 -0.430237 1441830850 -0.777588 -0.344604 0.302673 -0.430237 1441830850 -0.777588 -0.344604 0.302673 -0.430237 1441830850 -0.777588 -0.344604 0.302673 -0.430237 1441830850 -0.783813 -0.204529 0.411316 -0.417969 1441830850 -0.783813 -0.204529 0.411316 -0.417969 1441830850 -0.783813 -0.204529 0.411316 -0.417969 1441830850 -0.783813 -0.204529 0.411316 -0.417969 1441830850 -0.783813 -0.204529 0.411316 -0.417969 1441830850 -0.783813 -0.204529 0.411316 -0.417969 1441830850 -0.770386 -0.130554 0.454529 -0.427673 1441830850 -0.770386 -0.130554 0.454529 -0.427673 1441830850 -0.770386 -0.130554 0.454529 -0.427673 1441830850 -0.770386 -0.130554 0.454529 -0.427673 1441830850 -0.770386 -0.130554 0.454529 -0.427673 1441830850 -0.770386 -0.130554 0.454529 -0.427673 1441830850 -0.782166 -0.092285 0.461487 -0.408386 1441830850 -0.782166 -0.092285 0.461487 -0.408386 1441830850 -0.782166 -0.092285 0.461487 -0.408386 1441830850 -0.782166 -0.092285 0.461487 -0.408386 1441830850 -0.782166 -0.092285 0.461487 -0.408386 1441830850 -0.782166 -0.092285 0.461487 -0.408386 1441830850 -0.782166 -0.092285 0.461487 -0.408386 1441830850 -0.817383 -0.078552 0.444336 -0.358215 1441830850 -0.817383 -0.078552 0.444336 -0.358215 1441830850 -0.817383 -0.078552 0.444336 -0.358215 1441830850 -0.817383 -0.078552 0.444336 -0.358215 1441830850 -0.817383 -0.078552 0.444336 -0.358215 1441830850 -0.881348 -0.059387 0.392090 -0.256897 1441830850 -0.881348 -0.059387 0.392090 -0.256897 1441830850 -0.881348 -0.059387 0.392090 -0.256897 1441830850 -0.881348 -0.059387 0.392090 -0.256897 1441830850 -0.881348 -0.059387 0.392090 -0.256897 1441830850 -0.965454 -0.024963 0.246155 -0.082153 1441830850 -0.965454 -0.024963 0.246155 -0.082153 1441830850 -0.965454 -0.024963 0.246155 -0.082153 1441830850 -0.965454 -0.024963 0.246155 -0.082153 1441830850 -0.965454 -0.024963 0.246155 -0.082153 1441830850 -0.965454 -0.024963 0.246155 -0.082153 1441830850 -0.991821 -0.088989 0.086853 0.029480 1441830850 -0.991821 -0.088989 0.086853 0.029480 1441830850 -0.991821 -0.088989 0.086853 0.029480 1441830850 -0.991821 -0.088989 0.086853 0.029480 1441830850 -0.991821 -0.088989 0.086853 0.029480 1441830850 -0.971863 -0.163391 0.169556 0.006592 1441830850 -0.971863 -0.163391 0.169556 0.006592 1441830850 -0.971863 -0.163391 0.169556 0.006592 1441830850 -0.971863 -0.163391 0.169556 0.006592 1441830850 -0.971863 -0.163391 0.169556 0.006592 1441830850 -0.971863 -0.163391 0.169556 0.006592 1441830850 -0.971863 -0.163391 0.169556 0.006592 1441830850 -0.969482 -0.156067 0.160706 -0.100037 1441830850 -0.969482 -0.156067 0.160706 -0.100037 1441830850 -0.969482 -0.156067 0.160706 -0.100037 1441830850 -0.969482 -0.156067 0.160706 -0.100037 1441830850 -0.969482 -0.156067 0.160706 -0.100037 1441830850 -0.932312 -0.178467 0.228821 -0.215881 1441830850 -0.932312 -0.178467 0.228821 -0.215881 1441830850 -0.932312 -0.178467 0.228821 -0.215881 1441830850 -0.932312 -0.178467 0.228821 -0.215881 1441830850 -0.932312 -0.178467 0.228821 -0.215881 1441830850 -0.932312 -0.178467 0.228821 -0.215881 1441830850 -0.886963 -0.211792 0.278564 -0.301575 1441830850 -0.886963 -0.211792 0.278564 -0.301575 1441830850 -0.886963 -0.211792 0.278564 -0.301575 1441830850 -0.886963 -0.211792 0.278564 -0.301575 1441830850 -0.886963 -0.211792 0.278564 -0.301575 1441830850 -0.886963 -0.211792 0.278564 -0.301575 1441830850 -0.834961 -0.241882 0.329651 -0.368408 1441830850 -0.834961 -0.241882 0.329651 -0.368408 1441830850 -0.834961 -0.241882 0.329651 -0.368408 1441830850 -0.834961 -0.241882 0.329651 -0.368408 1441830850 -0.834961 -0.241882 0.329651 -0.368408 1441830850 -0.834961 -0.241882 0.329651 -0.368408 1441830850 -0.792480 -0.252502 0.385620 -0.399414 1441830850 -0.792480 -0.252502 0.385620 -0.399414 1441830850 -0.792480 -0.252502 0.385620 -0.399414 1441830850 -0.792480 -0.252502 0.385620 -0.399414 1441830850 -0.792480 -0.252502 0.385620 -0.399414 1441830850 -0.792480 -0.252502 0.385620 -0.399414 1441830850 -0.792480 -0.252502 0.385620 -0.399414 1441830850 -0.778137 -0.151489 0.477356 -0.379089 1441830850 -0.778137 -0.151489 0.477356 -0.379089 1441830850 -0.778137 -0.151489 0.477356 -0.379089 1441830850 -0.778137 -0.151489 0.477356 -0.379089 1441830850 -0.778137 -0.151489 0.477356 -0.379089 1441830850 -0.778137 -0.151489 0.477356 -0.379089 1441830850 -0.770508 -0.118286 0.492859 -0.386658 1441830850 -0.770508 -0.118286 0.492859 -0.386658 1441830850 -0.770508 -0.118286 0.492859 -0.386658 1441830850 -0.770508 -0.118286 0.492859 -0.386658 1441830850 -0.770508 -0.118286 0.492859 -0.386658 1441830850 -0.770508 -0.118286 0.492859 -0.386658 1441830850 -0.784424 -0.086975 0.496399 -0.361633 1441830850 -0.784424 -0.086975 0.496399 -0.361633 1441830850 -0.784424 -0.086975 0.496399 -0.361633 1441830850 -0.817383 -0.081909 0.464172 -0.331421 1441830850 -0.817383 -0.081909 0.464172 -0.331421 1441830850 -0.817383 -0.081909 0.464172 -0.331421 1441830850 -0.817383 -0.081909 0.464172 -0.331421 1441830850 -0.817383 -0.081909 0.464172 -0.331421 1441830850 -0.817383 -0.081909 0.464172 -0.331421 1441830850 -0.870239 -0.077271 0.410095 -0.261780 1441830851 -0.870239 -0.077271 0.410095 -0.261780 1441830851 -0.870239 -0.077271 0.410095 -0.261780 1441830851 -0.870239 -0.077271 0.410095 -0.261780 1441830851 -0.870239 -0.077271 0.410095 -0.261780 1441830851 -0.870239 -0.077271 0.410095 -0.261780 1441830851 -0.941406 -0.042419 0.307434 -0.132324 1441830851 -0.941406 -0.042419 0.307434 -0.132324 1441830851 -0.941406 -0.042419 0.307434 -0.132324 1441830851 -0.941406 -0.042419 0.307434 -0.132324 1441830851 -0.941406 -0.042419 0.307434 -0.132324 1441830851 -0.941406 -0.042419 0.307434 -0.132324 1441830851 -0.988647 -0.072998 0.129944 0.021729 1441830851 -0.988647 -0.072998 0.129944 0.021729 1441830851 -0.988647 -0.072998 0.129944 0.021729 1441830851 -0.988647 -0.072998 0.129944 0.021729 1441830851 -0.988647 -0.072998 0.129944 0.021729 1441830851 -0.988647 -0.072998 0.129944 0.021729 1441830851 -0.973022 -0.173828 0.121521 0.091309 1441830851 -0.973022 -0.173828 0.121521 0.091309 1441830851 -0.973022 -0.173828 0.121521 0.091309 1441830851 -0.973022 -0.173828 0.121521 0.091309 1441830851 -0.973022 -0.173828 0.121521 0.091309 1441830851 -0.969788 -0.205750 0.130310 -0.014771 1441830851 -0.969788 -0.205750 0.130310 -0.014771 1441830851 -0.969788 -0.205750 0.130310 -0.014771 1441830851 -0.969788 -0.205750 0.130310 -0.014771 1441830851 -0.969788 -0.205750 0.130310 -0.014771 1441830851 -0.969788 -0.205750 0.130310 -0.014771 1441830851 -0.947632 -0.243652 0.142151 -0.149902 1441830851 -0.947632 -0.243652 0.142151 -0.149902 1441830851 -0.947632 -0.243652 0.142151 -0.149902 1441830851 -0.947632 -0.243652 0.142151 -0.149902 1441830851 -0.891052 -0.313904 0.178650 -0.275085 1441830851 -0.891052 -0.313904 0.178650 -0.275085 1441830851 -0.891052 -0.313904 0.178650 -0.275085 1441830851 -0.891052 -0.313904 0.178650 -0.275085 1441830851 -0.891052 -0.313904 0.178650 -0.275085 1441830851 -0.891052 -0.313904 0.178650 -0.275085 1441830851 -0.844116 -0.336853 0.205872 -0.362976 1441830851 -0.844116 -0.336853 0.205872 -0.362976 1441830851 -0.844116 -0.336853 0.205872 -0.362976 1441830851 -0.844116 -0.336853 0.205872 -0.362976 1441830851 -0.844116 -0.336853 0.205872 -0.362976 1441830851 -0.784241 -0.380615 0.228577 -0.433533 1441830851 -0.784241 -0.380615 0.228577 -0.433533 1441830851 -0.784241 -0.380615 0.228577 -0.433533 1441830851 -0.784241 -0.380615 0.228577 -0.433533 1441830851 -0.784241 -0.380615 0.228577 -0.433533 1441830851 -0.784241 -0.380615 0.228577 -0.433533 1441830851 -0.729553 -0.411926 0.244324 -0.488342 1441830851 -0.729553 -0.411926 0.244324 -0.488342 1441830851 -0.729553 -0.411926 0.244324 -0.488342 1441830851 -0.729553 -0.411926 0.244324 -0.488342 1441830851 -0.729553 -0.411926 0.244324 -0.488342 1441830851 -0.729553 -0.411926 0.244324 -0.488342 1441830851 -0.729553 -0.411926 0.244324 -0.488342 1441830851 -0.742310 -0.323425 0.330444 -0.485046 1441830851 -0.742310 -0.323425 0.330444 -0.485046 1441830851 -0.742310 -0.323425 0.330444 -0.485046 1441830851 -0.742310 -0.323425 0.330444 -0.485046 1441830851 -0.742310 -0.323425 0.330444 -0.485046 1441830851 -0.742310 -0.323425 0.330444 -0.485046 1441830851 -0.747620 -0.242432 0.385315 -0.483643 1441830851 -0.747620 -0.242432 0.385315 -0.483643 1441830851 -0.747620 -0.242432 0.385315 -0.483643 1441830851 -0.747620 -0.242432 0.385315 -0.483643 1441830851 -0.747620 -0.242432 0.385315 -0.483643 1441830851 -0.747620 -0.242432 0.385315 -0.483643 1441830851 -0.747620 -0.242432 0.385315 -0.483643 1441830851 -0.765503 -0.186768 0.411194 -0.458374 1441830851 -0.765503 -0.186768 0.411194 -0.458374 1441830851 -0.765503 -0.186768 0.411194 -0.458374 1441830851 -0.765503 -0.186768 0.411194 -0.458374 1441830851 -0.765503 -0.186768 0.411194 -0.458374 1441830851 -0.765503 -0.186768 0.411194 -0.458374 1441830851 -0.798523 -0.117798 0.433899 -0.400391 1441830851 -0.798523 -0.117798 0.433899 -0.400391 1441830851 -0.798523 -0.117798 0.433899 -0.400391 1441830851 -0.798523 -0.117798 0.433899 -0.400391 1441830851 -0.798523 -0.117798 0.433899 -0.400391 1441830851 -0.843811 -0.082886 0.419922 -0.323730 1441830851 -0.843811 -0.082886 0.419922 -0.323730 1441830851 -0.843811 -0.082886 0.419922 -0.323730 1441830851 -0.843811 -0.082886 0.419922 -0.323730 1441830851 -0.843811 -0.082886 0.419922 -0.323730 1441830851 -0.910889 -0.069580 0.344421 -0.216492 1441830851 -0.910889 -0.069580 0.344421 -0.216492 1441830851 -0.910889 -0.069580 0.344421 -0.216492 1441830851 -0.910889 -0.069580 0.344421 -0.216492 1441830851 -0.910889 -0.069580 0.344421 -0.216492 1441830851 -0.987488 -0.027405 0.154297 -0.017273 1441830851 -0.987488 -0.027405 0.154297 -0.017273 1441830851 -0.987488 -0.027405 0.154297 -0.017273 1441830851 -0.987488 -0.027405 0.154297 -0.017273 1441830851 -0.987488 -0.027405 0.154297 -0.017273 1441830851 -0.987488 -0.027405 0.154297 -0.017273 1441830851 -0.987488 -0.027405 0.154297 -0.017273 1441830851 -0.981018 -0.152100 0.092407 0.077698 1441830851 -0.981018 -0.152100 0.092407 0.077698 1441830851 -0.981018 -0.152100 0.092407 0.077698 1441830851 -0.981018 -0.152100 0.092407 0.077698 1441830851 -0.981018 -0.152100 0.092407 0.077698 1441830851 -0.948059 -0.271057 0.166748 0.002075 1441830851 -0.948059 -0.271057 0.166748 0.002075 1441830852 -0.948059 -0.271057 0.166748 0.002075 1441830852 -0.948059 -0.271057 0.166748 0.002075 1441830852 -0.958435 -0.225647 0.138123 -0.107178 1441830852 -0.958435 -0.225647 0.138123 -0.107178 1441830852 -0.958435 -0.225647 0.138123 -0.107178 1441830852 -0.958435 -0.225647 0.138123 -0.107178 1441830852 -0.958435 -0.225647 0.138123 -0.107178 1441830852 -0.958435 -0.225647 0.138123 -0.107178 1441830852 -0.901306 -0.312134 0.180298 -0.240295 1441830852 -0.901306 -0.312134 0.180298 -0.240295 1441830852 -0.901306 -0.312134 0.180298 -0.240295 1441830852 -0.901306 -0.312134 0.180298 -0.240295 1441830852 -0.901306 -0.312134 0.180298 -0.240295 1441830852 -0.901306 -0.312134 0.180298 -0.240295 1441830852 -0.837341 -0.381409 0.185181 -0.345276 1441830852 -0.837341 -0.381409 0.185181 -0.345276 1441830852 -0.837341 -0.381409 0.185181 -0.345276 1441830852 -0.837341 -0.381409 0.185181 -0.345276 1441830852 -0.837341 -0.381409 0.185181 -0.345276 1441830852 -0.837341 -0.381409 0.185181 -0.345276 1441830852 -0.763428 -0.438599 0.211304 -0.424561 1441830852 -0.763428 -0.438599 0.211304 -0.424561 1441830852 -0.763428 -0.438599 0.211304 -0.424561 1441830852 -0.763428 -0.438599 0.211304 -0.424561 1441830852 -0.763428 -0.438599 0.211304 -0.424561 1441830852 -0.763428 -0.438599 0.211304 -0.424561 1441830852 -0.763428 -0.438599 0.211304 -0.424561 1441830852 -0.702148 -0.466370 0.235840 -0.483704 1441830852 -0.702148 -0.466370 0.235840 -0.483704 1441830852 -0.702148 -0.466370 0.235840 -0.483704 1441830852 -0.702148 -0.466370 0.235840 -0.483704 1441830852 -0.702148 -0.466370 0.235840 -0.483704 1441830852 -0.702148 -0.466370 0.235840 -0.483704 1441830852 -0.674072 -0.448486 0.284790 -0.513245 1441830852 -0.674072 -0.448486 0.284790 -0.513245 1441830852 -0.674072 -0.448486 0.284790 -0.513245 1441830852 -0.674072 -0.448486 0.284790 -0.513245 1441830852 -0.674072 -0.448486 0.284790 -0.513245 1441830852 -0.728577 -0.270264 0.431641 -0.458191 1441830852 
-0.736633 -0.254028 -0.571228 0.258118 1441830857 -0.736633 -0.254028 -0.571228 0.258118 1441830857 -0.738647 -0.247375 -0.573608 0.253418 1441830857 -0.738647 -0.247375 -0.573608 0.253418 1441830857 -0.738647 -0.247375 -0.573608 0.253418 1441830857 -0.738647 -0.247375 -0.573608 0.253418 1441830857 -0.738647 -0.247375 -0.573608 0.253418 1441830857 -0.738647 -0.247375 -0.573608 0.253418 1441830857 -0.739868 -0.240540 -0.576599 0.249756 1441830857 -0.739868 -0.240540 -0.576599 0.249756 1441830857 -0.739868 -0.240540 -0.576599 0.249756 1441830857 -0.739868 -0.240540 -0.576599 0.249756 1441830857 -0.739868 -0.240540 -0.576599 0.249756 1441830857 -0.739868 -0.240540 -0.576599 0.249756 1441830857 -0.740417 -0.237671 -0.577515 0.248779 1441830857 -0.740417 -0.237671 -0.577515 0.248779 1441830857 -0.740417 -0.237671 -0.577515 0.248779 1441830857 -0.740417 -0.237671 -0.577515 0.248779 1441830857 -0.740417 -0.237671 -0.577515 0.248779 1441830857 -0.740417 -0.237671 -0.577515 0.248779 1441830857 -0.740417 -0.237671 -0.577515 0.248779 1441830857 -0.743408 -0.234680 -0.575867 0.246460 1441830857 -0.743408 -0.234680 -0.575867 0.246460 1441830857 -0.743408 -0.234680 -0.575867 0.246460 1441830857 -0.743408 -0.234680 -0.575867 0.246460 1441830857 -0.743408 -0.234680 -0.575867 0.246460 1441830857 -0.743408 -0.234680 -0.575867 0.246460 1441830857 -0.748291 -0.231079 -0.572632 0.242432 1441830857 -0.748291 -0.231079 -0.572632 0.242432 1441830857 -0.748291 -0.231079 -0.572632 0.242432 1441830857 -0.748291 -0.231079 -0.572632 0.242432 1441830857 -0.748291 -0.231079 -0.572632 0.242432 1441830857 -0.748291 -0.231079 -0.572632 0.242432 1441830857 -0.748291 -0.231079 -0.572632 0.242432 1441830857 -0.753235 -0.232117 -0.566223 0.241211 1441830858 -0.753235 -0.232117 -0.566223 0.241211 1441830858 -0.753235 -0.232117 -0.566223 0.241211 1441830858 -0.753235 -0.232117 -0.566223 0.241211 1441830858 -0.753235 -0.232117 -0.566223 0.241211 1441830858 -0.756836 -0.234497 -0.560730 0.240479 1441830858 -0.756836 -0.234497 -0.560730 0.240479 1441830858 -0.756836 -0.234497 -0.560730 0.240479 1441830858 -0.756836 -0.234497 -0.560730 0.240479 1441830858 -0.756836 -0.234497 -0.560730 0.240479 1441830858 -0.756836 -0.234497 -0.560730 0.240479 1441830858 -0.756836 -0.234497 -0.560730 0.240479 1441830858 -0.758301 -0.241089 -0.552368 0.248657 1441830858 -0.758301 -0.241089 -0.552368 0.248657 1441830858 -0.758301 -0.241089 -0.552368 0.248657 1441830858 -0.758301 -0.241089 -0.552368 0.248657 1441830858 -0.758301 -0.241089 -0.552368 0.248657 1441830858 -0.758301 -0.241089 -0.552368 0.248657 1441830858 -0.756897 -0.255981 -0.545410 0.253235 1441830858 -0.756897 -0.255981 -0.545410 0.253235 1441830858 -0.756897 -0.255981 -0.545410 0.253235 1441830858 -0.756897 -0.255981 -0.545410 0.253235 1441830858 -0.755554 -0.262573 -0.543945 0.253723 1441830858 -0.755554 -0.262573 -0.543945 0.253723 1441830858 -0.755554 -0.262573 -0.543945 0.253723 1441830858 -0.755554 -0.262573 -0.543945 0.253723 1441830858 -0.755554 -0.262573 -0.543945 0.253723 1441830858 -0.755554 -0.262573 -0.543945 0.253723 1441830858 -0.755554 -0.262573 -0.543945 0.253723 1441830858 -0.753357 -0.255371 -0.548096 0.258728 1441830858 -0.753357 -0.255371 -0.548096 0.258728 1441830858 -0.753357 -0.255371 -0.548096 0.258728 1441830858 -0.753357 -0.255371 -0.548096 0.258728 1441830858 -0.753357 -0.255371 -0.548096 0.258728 1441830858 -0.753357 -0.255371 -0.548096 0.258728 1441830858 -0.743408 -0.257446 -0.550964 0.278564 1441830858 -0.743408 -0.257446 -0.550964 0.278564 1441830858 -0.743408 -0.257446 -0.550964 0.278564 1441830858 -0.743408 -0.257446 -0.550964 0.278564 1441830858 -0.743408 -0.257446 -0.550964 0.278564 1441830858 -0.743408 -0.257446 -0.550964 0.278564 1441830858 -0.743408 -0.257446 -0.550964 0.278564 1441830858 -0.733582 -0.259949 -0.553223 0.297180 1441830858 -0.733582 -0.259949 -0.553223 0.297180 1441830858 -0.733582 -0.259949 -0.553223 0.297180 1441830858 -0.733582 -0.259949 -0.553223 0.297180 1441830858 -0.733582 -0.259949 -0.553223 0.297180 1441830858 -0.733582 -0.259949 -0.553223 0.297180 1441830858 -0.729736 -0.256287 -0.555542 0.305359 1441830858 -0.729736 -0.256287 -0.555542 0.305359 1441830858 -0.729736 -0.256287 -0.555542 0.305359 1441830858 -0.729736 -0.256287 -0.555542 0.305359 1441830858 -0.729736 -0.256287 -0.555542 0.305359 1441830858 -0.729736 -0.256287 -0.555542 0.305359 1441830858 -0.729736 -0.250732 -0.558289 0.305054 1441830858 -0.729736 -0.250732 -0.558289 0.305054 1441830858 -0.729736 -0.250732 -0.558289 0.305054 1441830858 -0.729736 -0.250732 -0.558289 0.305054 1441830858 -0.729736 -0.250732 -0.558289 0.305054 1441830858 -0.729736 -0.250732 -0.558289 0.305054 1441830858 -0.729736 -0.250732 -0.558289 0.305054 1441830858 -0.733276 -0.240173 -0.561096 0.299805 1441830858 -0.733276 -0.240173 -0.561096 0.299805 1441830858 -0.733276 -0.240173 -0.561096 0.299805 1441830858 -0.733276 -0.240173 -0.561096 0.299805 1441830858 -0.733276 -0.240173 -0.561096 0.299805 1441830858 -0.733276 -0.240173 -0.561096 0.299805 1441830858 -0.737366 -0.234985 -0.558960 0.297852 1441830858 -0.737366 -0.234985 -0.558960 0.297852 1441830858 -0.737366 -0.234985 -0.558960 0.297852 1441830858 -0.737366 -0.234985 -0.558960 0.297852 1441830858 -0.737366 -0.234985 -0.558960 0.297852 1441830858 -0.737366 -0.234985 -0.558960 0.297852 1441830858 -0.737366 -0.234985 -0.558960 0.297852 1441830858 -0.740173 -0.249390 -0.546997 0.301392 1441830858 -0.740173 -0.249390 -0.546997 0.301392 1441830858 -0.740173 -0.249390 -0.546997 0.301392 1441830858 -0.740173 -0.249390 -0.546997 0.301392 1441830858 -0.740173 -0.249390 -0.546997 0.301392 1441830858 -0.740173 -0.249390 -0.546997 0.301392 1441830858 -0.743469 -0.272339 -0.531372 0.301331 1441830858 -0.743469 -0.272339 -0.531372 0.301331 1441830858 -0.743469 -0.272339 -0.531372 0.301331 1441830858 -0.743469 -0.272339 -0.531372 0.301331 1441830858 -0.743469 -0.272339 -0.531372 0.301331 1441830858 -0.743469 -0.272339 -0.531372 0.301331 1441830858 -0.750000 -0.284485 -0.521545 0.290955 1441830858 -0.750000 -0.284485 -0.521545 0.290955 1441830858 -0.750000 -0.284485 -0.521545 0.290955 1441830858 -0.750000 -0.284485 -0.521545 0.290955 1441830858 -0.750000 -0.284485 -0.521545 0.290955 1441830858 -0.750000 -0.284485 -0.521545 0.290955 1441830858 -0.757568 -0.280212 -0.521484 0.275146 1441830858 -0.757568 -0.280212 -0.521484 0.275146 1441830858 -0.757568 -0.280212 -0.521484 0.275146 1441830858 -0.757568 -0.280212 -0.521484 0.275146 1441830858 -0.757568 -0.280212 -0.521484 0.275146 1441830858 -0.761230 -0.273254 -0.523560 0.267944 1441830858 -0.761230 -0.273254 -0.523560 0.267944 1441830858 -0.761230 -0.273254 -0.523560 0.267944 1441830858 -0.761230 -0.273254 -0.523560 0.267944 1441830858 -0.761230 -0.273254 -0.523560 0.267944 1441830858 -0.761230 -0.273254 -0.523560 0.267944 1441830858 -0.756775 -0.282593 -0.525208 0.267639 1441830858 -0.756775 -0.282593 -0.525208 0.267639 1441830858 -0.756775 -0.282593 -0.525208 0.267639 1441830858 -0.756775 -0.282593 -0.525208 0.267639 1441830858 -0.756775 -0.282593 -0.525208 0.267639 1441830858 -0.756775 -0.282593 -0.525208 0.267639 1441830858 -0.749268 -0.293701 -0.530334 0.266785 1441830858 -0.749268 -0.293701 -0.530334 0.266785 1441830858 -0.749268 -0.293701 -0.530334 0.266785 1441830859 -0.749268 -0.293701 -0.530334 0.266785 1441830859 -0.749268 -0.293701 -0.530334 0.266785 1441830859 -0.749268 -0.293701 -0.530334 0.266785 1441830859 -0.744019 -0.287048 -0.542542 0.264160 1441830859 -0.744019 -0.287048 -0.542542 0.264160 1441830859 -0.744019 -0.287048 -0.542542 0.264160 1441830859 -0.744019 -0.287048 -0.542542 0.264160 1441830859 -0.744019 -0.287048 -0.542542 0.264160 1441830859 -0.744019 -0.287048 -0.542542 0.264160 1441830859 -0.736145 -0.272705 -0.558105 0.268982 1441830859 -0.736145 -0.272705 -0.558105 0.268982 1441830859 -0.736145 -0.272705 -0.558105 0.268982 1441830859 -0.736145 -0.272705 -0.558105 0.268982 1441830859 -0.736145 -0.272705 -0.558105 0.268982 1441830859 -0.736145 -0.272705 -0.558105 0.268982 1441830859 -0.736145 -0.272705 -0.558105 0.268982 1441830859 -0.724243 -0.266357 -0.569885 0.282593 1441830859 -0.724243 -0.266357 -0.569885 0.282593 1441830859 -0.724243 -0.266357 -0.569885 0.282593 1441830859 -0.724243 -0.266357 -0.569885 0.282593 1441830859 -0.724243 -0.266357 -0.569885 0.282593 1441830859 -0.724243 -0.266357 -0.569885 0.282593 1441830859 -0.718384 -0.259155 -0.575317 0.292908 1441830859 -0.718384 -0.259155 -0.575317 0.292908 1441830859 -0.718384 -0.259155 -0.575317 0.292908 1441830859 -0.718384 -0.259155 -0.575317 0.292908 1441830859 -0.718384 -0.259155 -0.575317 0.292908 1441830859 -0.718384 -0.259155 -0.575317 0.292908 1441830859 -0.718079 -0.252136 -0.577454 0.295654 1441830859 -0.718079 -0.252136 -0.577454 0.295654 1441830859 -0.718079 -0.252136 -0.577454 0.295654 1441830859 -0.718079 -0.252136 -0.577454 0.295654 1441830859 -0.718079 -0.252136 -0.577454 0.295654 1441830859 -0.718079 -0.252136 -0.577454 0.295654 1441830859 -0.718079 -0.252136 -0.577454 0.295654 1441830859 -0.720703 -0.248352 -0.575867 0.295593 1441830859 -0.720703 -0.248352 -0.575867 0.295593 1441830859 -0.720703 -0.248352 -0.575867 0.295593 1441830859 -0.720703 -0.248352 -0.575867 0.295593 1441830859 -0.720703 -0.248352 -0.575867 0.295593 1441830859 -0.723755 -0.249634 -0.570374 0.297668 1441830859 -0.723755 -0.249634 -0.570374 0.297668 1441830859 -0.723755 -0.249634 -0.570374 0.297668 1441830859 -0.723755 -0.249634 -0.570374 0.297668 1441830859 -0.723755 -0.249634 -0.570374 0.297668 1441830859 -0.723755 -0.249634 -0.570374 0.297668 1441830859 -0.723755 -0.249634 -0.570374 0.297668 1441830859 -0.726746 -0.262207 -0.559082 0.301025 1441830859 -0.726746 -0.262207 -0.559082 0.301025 1441830859 -0.726746 -0.262207 -0.559082 0.301025 1441830859 -0.726746 -0.262207 -0.559082 0.301025 1441830859 -0.726746 -0.262207 -0.559082 0.301025 1441830859 -0.726746 -0.262207 -0.559082 0.301025 1441830859 -0.732056 -0.276917 -0.547363 0.296448 1441830859 -0.732056 -0.276917 -0.547363 0.296448 1441830859 -0.732056 -0.276917 -0.547363 0.296448 1441830859 -0.732056 -0.276917 -0.547363 0.296448 1441830859 -0.732056 -0.276917 -0.547363 0.296448 1441830859 -0.732056 -0.276917 -0.547363 0.296448 1441830859 -0.741516 -0.277771 -0.541626 0.282410 1441830859 -0.741516 -0.277771 -0.541626 0.282410 1441830859 -0.741516 -0.277771 -0.541626 0.282410 1441830859 -0.741516 -0.277771 -0.541626 0.282410 1441830859 -0.741516 -0.277771 -0.541626 0.282410 1441830859 -0.741516 -0.277771 -0.541626 0.282410 1441830859 -0.748901 -0.274109 -0.536987 0.275208 1441830859 -0.748901 -0.274109 -0.536987 0.275208 1441830859 -0.748901 -0.274109 -0.536987 0.275208 1441830859 -0.748901 -0.274109 -0.536987 0.275208 1441830859 -0.748901 -0.274109 -0.536987 0.275208 1441830859 -0.748901 -0.274109 -0.536987 0.275208 1441830859 -0.747986 -0.293274 -0.524048 0.282776 1441830859 -0.747986 -0.293274 -0.524048 0.282776 1441830859 -0.747986 -0.293274 -0.524048 0.282776 1441830859 -0.747986 -0.293274 -0.524048 0.282776 1441830859 -0.747986 -0.293274 -0.524048 0.282776 1441830859 -0.747986 -0.293274 -0.524048 0.282776 1441830859 -0.743774 -0.317871 -0.514221 0.285339 1441830859 -0.743774 -0.317871 -0.514221 0.285339 1441830859 -0.743774 -0.317871 -0.514221 0.285339 1441830859 -0.743774 -0.317871 -0.514221 0.285339 1441830859 -0.743774 -0.317871 -0.514221 0.285339 1441830859 -0.743774 -0.317871 -0.514221 0.285339 1441830859 -0.743774 -0.317871 -0.514221 0.285339 1441830859 -0.742554 -0.322144 -0.515686 0.281067 1441830859 -0.742554 -0.322144 -0.515686 0.281067 1441830859 -0.742554 -0.322144 -0.515686 0.281067 1441830859 -0.742554 -0.322144 -0.515686 0.281067 1441830859 -0.742554 -0.322144 -0.515686 0.281067 1441830859 -0.742554 -0.322144 -0.515686 0.281067 1441830859 -0.738770 -0.308228 -0.527710 0.284241 1441830859 -0.738770 -0.308228 -0.527710 0.284241 1441830859 -0.738770 -0.308228 -0.527710 0.284241 1441830859 -0.738770 -0.308228 -0.527710 0.284241 1441830859 -0.738770 -0.308228 -0.527710 0.284241 1441830859 -0.738770 -0.308228 -0.527710 0.284241 1441830859 -0.724609 -0.298584 -0.542053 0.303406 1441830859 -0.724609 -0.298584 -0.542053 0.303406 1441830859 -0.724609 -0.298584 -0.542053 0.303406 1441830859 -0.724609 -0.298584 -0.542053 0.303406 1441830859 -0.724609 -0.298584 -0.542053 0.303406 1441830859 -0.724609 -0.298584 -0.542053 0.303406 1441830859 -0.710693 -0.287476 -0.555542 0.322021 1441830859 -0.710693 -0.287476 -0.555542 0.322021 1441830859 -0.710693 -0.287476 -0.555542 0.322021 1441830859 -0.710693 -0.287476 -0.555542 0.322021 1441830859 -0.710693 -0.287476 -0.555542 0.322021 1441830859 -0.704346 -0.273621 -0.564880 0.331665 1441830859 -0.704346 -0.273621 -0.564880 0.331665 1441830859 -0.704346 -0.273621 -0.564880 0.331665 1441830859 -0.704346 -0.273621 -0.564880 0.331665 1441830860 -0.704346 -0.273621 -0.564880 0.331665 1441830860 -0.704346 -0.273621 -0.564880 0.331665 1441830860 -0.704407 -0.264099 -0.567749 0.334351 1441830860 -0.704407 -0.264099 -0.567749 0.334351 1441830860 -0.704407 -0.264099 -0.567749 0.334351 1441830860 -0.704407 -0.264099 -0.567749 0.334351 1441830860 -0.704407 -0.264099 -0.567749 0.334351 1441830860 -0.704407 -0.264099 -0.567749 0.334351 1441830860 -0.707520 -0.256409 -0.567078 0.334900 1441830860 -0.707520 -0.256409 -0.567078 0.334900 1441830860 -0.707520 -0.256409 -0.567078 0.334900 1441830860 -0.707520 -0.256409 -0.567078 0.334900 1441830860 -0.707520 -0.256409 -0.567078 0.334900 1441830860 -0.707520 -0.256409 -0.567078 0.334900 1441830860 -0.707520 -0.256409 -0.567078 0.334900 1441830860 -0.712402 -0.258301 -0.559448 0.335938 1441830860 -0.712402 -0.258301 -0.559448 0.335938 1441830860 -0.712402 -0.258301 -0.559448 0.335938 1441830860 -0.712402 -0.258301 -0.559448 0.335938 1441830860 -0.712402 -0.258301 -0.559448 0.335938 1441830860 -0.712402 -0.258301 -0.559448 0.335938 1441830860 -0.718811 -0.267822 -0.548279 0.333130 1441830860 -0.718811 -0.267822 -0.548279 0.333130 1441830860 -0.718811 -0.267822 -0.548279 0.333130 1441830860 -0.718811 -0.267822 -0.548279 0.333130 1441830860 -0.718811 -0.267822 -0.548279 0.333130 1441830860 -0.729187 -0.268677 -0.541626 0.320618 1441830860 -0.729187 -0.268677 -0.541626 0.320618 1441830860 -0.729187 -0.268677 -0.541626 0.320618 1441830860 -0.729187 -0.268677 -0.541626 0.320618 1441830860 -0.729187 -0.268677 -0.541626 0.320618 1441830860 -0.729187 -0.268677 -0.541626 0.320618 1441830860 -0.729187 -0.268677 -0.541626 0.320618 1441830860 -0.740356 -0.261353 -0.536743 0.309143 1441830860 -0.740356 -0.261353 -0.536743 0.309143 1441830860 -0.740356 -0.261353 -0.536743 0.309143 1441830860 -0.740356 -0.261353 -0.536743 0.309143 1441830860 -0.740356 -0.261353 -0.536743 0.309143 1441830860 -0.740356 -0.261353 -0.536743 0.309143 1441830860 -0.746460 -0.277039 -0.521484 0.307007 1441830860 -0.746460 -0.277039 -0.521484 0.307007 1441830860 -0.746460 -0.277039 -0.521484 0.307007 1441830860 -0.746460 -0.277039 -0.521484 0.307007 1441830860 -0.746460 -0.277039 -0.521484 0.307007 1441830860 -0.746460 -0.277039 -0.521484 0.307007 1441830860 -0.746277 -0.309570 -0.505859 0.302368 1441830860 -0.746277 -0.309570 -0.505859 0.302368 1441830860 -0.746277 -0.309570 -0.505859 0.302368 1441830860 -0.746277 -0.309570 -0.505859 0.302368 1441830860 -0.746277 -0.309570 -0.505859 0.302368 1441830860 -0.746277 -0.309570 -0.505859 0.302368 1441830860 -0.746277 -0.309570 -0.505859 0.302368 1441830860 -0.749207 -0.321777 -0.499695 0.292480 1441830860 -0.749207 -0.321777 -0.499695 0.292480 1441830860 -0.749207 -0.321777 -0.499695 0.292480 1441830860 -0.749207 -0.321777 -0.499695 0.292480 1441830860 -0.749207 -0.321777 -0.499695 0.292480 1441830860 -0.749207 -0.321777 -0.499695 0.292480 1441830860 -0.751038 -0.309448 -0.508362 0.286133 1441830860 -0.751038 -0.309448 -0.508362 0.286133 1441830860 -0.751038 -0.309448 -0.508362 0.286133 1441830860 -0.751038 -0.309448 -0.508362 0.286133 1441830860 -0.741760 -0.300598 -0.522095 0.294800 1441830860 -0.741760 -0.300598 -0.522095 0.294800 1441830860 -0.741760 -0.300598 -0.522095 0.294800 1441830860 -0.741760 -0.300598 -0.522095 0.294800 1441830860 -0.741760 -0.300598 -0.522095 0.294800 1441830860 -0.741760 -0.300598 -0.522095 0.294800 1441830860 -0.741760 -0.300598 -0.522095 0.294800 1441830860 -0.728210 -0.295166 -0.535461 0.309692 1441830860 -0.728210 -0.295166 -0.535461 0.309692 1441830860 -0.728210 -0.295166 -0.535461 0.309692 1441830860 -0.728210 -0.295166 -0.535461 0.309692 1441830860 -0.728210 -0.295166 -0.535461 0.309692 1441830860 -0.728210 -0.295166 -0.535461 0.309692 1441830860 -0.720581 -0.283325 -0.549316 0.314392 1441830860 -0.720581 -0.283325 -0.549316 0.314392 1441830860 -0.720581 -0.283325 -0.549316 0.314392 1441830860 -0.720581 -0.283325 -0.549316 0.314392 1441830860 -0.720581 -0.283325 -0.549316 0.314392 1441830860 -0.720581 -0.283325 -0.549316 0.314392 1441830860 -0.719360 -0.264465 -0.562805 0.309631 1441830860 -0.719360 -0.264465 -0.562805 0.309631 1441830860 -0.719360 -0.264465 -0.562805 0.309631 1441830860 -0.719360 -0.264465 -0.562805 0.309631 1441830860 -0.719360 -0.264465 -0.562805 0.309631 1441830860 -0.719360 -0.264465 -0.562805 0.309631 1441830860 -0.721130 -0.246826 -0.571106 0.304871 1441830860 -0.721130 -0.246826 -0.571106 0.304871 1441830860 -0.721130 -0.246826 -0.571106 0.304871 1441830860 -0.721130 -0.246826 -0.571106 0.304871 1441830860 -0.721130 -0.246826 -0.571106 0.304871 1441830860 -0.721130 -0.246826 -0.571106 0.304871 1441830860 -0.722778 -0.244141 -0.569519 0.306213 1441830860 -0.722778 -0.244141 -0.569519 0.306213 1441830860 -0.722778 -0.244141 -0.569519 0.306213 1441830860 -0.722778 -0.244141 -0.569519 0.306213 1441830860 -0.722778 -0.244141 -0.569519 0.306213 1441830860 -0.722778 -0.244141 -0.569519 0.306213 1441830860 -0.725281 -0.256348 -0.560669 0.306580 1441830860 -0.725281 -0.256348 -0.560669 0.306580 1441830860 -0.725281 -0.256348 -0.560669 0.306580 1441830860 -0.725281 -0.256348 -0.560669 0.306580 1441830860 -0.725281 -0.256348 -0.560669 0.306580 1441830860 -0.725281 -0.256348 -0.560669 0.306580 1441830860 -0.732239 -0.262634 -0.554810 0.295166 1441830860 -0.732239 -0.262634 -0.554810 0.295166 1441830860 -0.732239 -0.262634 -0.554810 0.295166 1441830860 -0.732239 -0.262634 -0.554810 0.295166 1441830860 -0.732239 -0.262634 -0.554810 0.295166 1441830861 -0.744202 -0.247681 -0.556458 0.274414 1441830861 -0.744202 -0.247681 -0.556458 0.274414 1441830861 -0.744202 -0.247681 -0.556458 0.274414 1441830861 -0.744202 -0.247681 -0.556458 0.274414 1441830861 -0.744202 -0.247681 -0.556458 0.274414 1441830861 -0.744202 -0.247681 -0.556458 0.274414 1441830861 -0.744202 -0.247681 -0.556458 0.274414 1441830861 -0.752441 -0.240417 -0.555054 0.260681 1441830861 -0.752441 -0.240417 -0.555054 0.260681 1441830861 -0.752441 -0.240417 -0.555054 0.260681 1441830861 -0.752441 -0.240417 -0.555054 0.260681 1441830861 -0.752441 -0.240417 -0.555054 0.260681 1441830861 -0.752441 -0.240417 -0.555054 0.260681 1441830861 -0.752258 -0.258911 -0.546692 0.261353 1441830861 -0.752258 -0.258911 -0.546692 0.261353 1441830861 -0.752258 -0.258911 -0.546692 0.261353 1441830861 -0.752258 -0.258911 -0.546692 0.261353 1441830861 -0.752258 -0.258911 -0.546692 0.261353 1441830861 -0.752258 -0.258911 -0.546692 0.261353 1441830861 -0.752258 -0.258911 -0.546692 0.261353 1441830861 -0.745483 -0.287109 -0.538940 0.267212 1441830861 -0.745483 -0.287109 -0.538940 0.267212 1441830861 -0.745483 -0.287109 -0.538940 0.267212 1441830861 -0.745483 -0.287109 -0.538940 0.267212 1441830861 -0.745483 -0.287109 -0.538940 0.267212 1441830861 -0.745483 -0.287109 -0.538940 0.267212 1441830861 -0.743469 -0.284912 -0.544067 0.264832 1441830861 -0.743469 -0.284912 -0.544067 0.264832 1441830861 -0.743469 -0.284912 -0.544067 0.264832 1441830861 -0.743469 -0.284912 -0.544067 0.264832 1441830861 -0.743469 -0.284912 -0.544067 0.264832 1441830861 -0.743469 -0.284912 -0.544067 0.264832 1441830861 -0.741577 -0.264587 -0.556885 0.264526 1441830861 -0.741577 -0.264587 -0.556885 0.264526 1441830861 -0.741577 -0.264587 -0.556885 0.264526 1441830861 -0.741577 -0.264587 -0.556885 0.264526 1441830861 -0.741577 -0.264587 -0.556885 0.264526 1441830861 -0.741577 -0.264587 -0.556885 0.264526 1441830861 -0.741577 -0.264587 -0.556885 0.264526 1441830861 -0.734436 -0.255554 -0.566589 0.272705 1441830861 -0.734436 -0.255554 -0.566589 0.272705 1441830861 -0.734436 -0.255554 -0.566589 0.272705 1441830861 -0.734436 -0.255554 -0.566589 0.272705 1441830861 -0.734436 -0.255554 -0.566589 0.272705 1441830861 -0.734436 -0.255554 -0.566589 0.272705 1441830861 -0.729370 -0.258850 -0.566650 0.282898 1441830861 -0.729370 -0.258850 -0.566650 0.282898 1441830861 -0.729370 -0.258850 -0.566650 0.282898 1441830861 -0.729370 -0.258850 -0.566650 0.282898 1441830861 -0.729370 -0.258850 -0.566650 0.282898 1441830861 -0.729370 -0.258850 -0.566650 0.282898 1441830861 -0.729370 -0.258850 -0.566650 0.282898 1441830861 -0.728271 -0.261963 -0.564819 0.286438 1441830861 -0.728271 -0.261963 -0.564819 0.286438 1441830861 -0.728271 -0.261963 -0.564819 0.286438 1441830861 -0.728271 -0.261963 -0.564819 0.286438 1441830861 -0.728271 -0.261963 -0.564819 0.286438 1441830861 -0.728271 -0.261963 -0.564819 0.286438 1441830861 -0.728394 -0.256470 -0.567871 0.285095 1441830861 -0.728394 -0.256470 -0.567871 0.285095 1441830861 -0.728394 -0.256470 -0.567871 0.285095 1441830861 -0.728394 -0.256470 -0.567871 0.285095 1441830861 -0.728394 -0.256470 -0.567871 0.285095 1441830861 -0.728394 -0.256470 -0.567871 0.285095 1441830861 -0.728149 -0.247620 -0.571655 0.286072 1441830861 -0.728149 -0.247620 -0.571655 0.286072 1441830861 -0.728149 -0.247620 -0.571655 0.286072 1441830861 -0.728149 -0.247620 -0.571655 0.286072 1441830861 -0.728577 -0.245911 -0.571106 0.287476 1441830861 -0.728577 -0.245911 -0.571106 0.287476 1441830861 -0.728577 -0.245911 -0.571106 0.287476 1441830861 -0.728577 -0.245911 -0.571106 0.287476 1441830861 -0.728577 -0.245911 -0.571106 0.287476 1441830861 -0.728577 -0.245911 -0.571106 0.287476 1441830861 -0.731873 -0.247742 -0.569763 0.280151 1441830861 -0.731873 -0.247742 -0.569763 0.280151 1441830861 -0.731873 -0.247742 -0.569763 0.280151 1441830861 -0.731873 -0.247742 -0.569763 0.280151 1441830861 -0.731873 -0.247742 -0.569763 0.280151 1441830861 -0.731873 -0.247742 -0.569763 0.280151 1441830861 -0.740784 -0.234558 -0.574097 0.258240 1441830861 -0.740784 -0.234558 -0.574097 0.258240 1441830861 -0.740784 -0.234558 -0.574097 0.258240 1441830861 -0.740784 -0.234558 -0.574097 0.258240 1441830861 -0.740784 -0.234558 -0.574097 0.258240 1441830861 -0.740784 -0.234558 -0.574097 0.258240 1441830861 -0.752563 -0.218018 -0.570801 0.245728 1441830861 -0.752563 -0.218018 -0.570801 0.245728 1441830861 -0.752563 -0.218018 -0.570801 0.245728 1441830861 -0.752563 -0.218018 -0.570801 0.245728 1441830861 -0.752563 -0.218018 -0.570801 0.245728 1441830861 -0.752563 -0.218018 -0.570801 0.245728 1441830861 -0.752563 -0.218018 -0.570801 0.245728 1441830861 -0.755615 -0.227600 -0.562683 0.246338 1441830861 -0.755615 -0.227600 -0.562683 0.246338 1441830861 -0.755615 -0.227600 -0.562683 0.246338 1441830861 -0.751282 -0.257202 -0.552307 0.253784 1441830861 -0.751282 -0.257202 -0.552307 0.253784 1441830861 -0.751282 -0.257202 -0.552307 0.253784 1441830861 -0.751282 -0.257202 -0.552307 0.253784 1441830861 -0.751282 -0.257202 -0.552307 0.253784 1441830861 -0.751282 -0.257202 -0.552307 0.253784 1441830861 -0.751282 -0.257202 -0.552307 0.253784 1441830861 -0.749329 -0.268311 -0.550903 0.251282 1441830861 -0.749329 -0.268311 -0.550903 0.251282 1441830861 -0.749329 -0.268311 -0.550903 0.251282 1441830861 -0.749329 -0.268311 -0.550903 0.251282 1441830861 -0.749329 -0.268311 -0.550903 0.251282 1441830861 -0.749329 -0.268311 -0.550903 0.251282 1441830861 -0.750854 -0.257935 -0.555298 0.247803 1441830862 -0.750854 -0.257935 -0.555298 0.247803 1441830862 -0.750854 -0.257935 -0.555298 0.247803 1441830862 -0.750854 -0.257935 -0.555298 0.247803 1441830862 -0.750854 -0.257935 -0.555298 0.247803 1441830862 -0.750854 -0.257935 -0.555298 0.247803 1441830862 -0.750854 -0.257935 -0.555298 0.247803 1441830862 -0.744507 -0.260864 -0.559021 0.255493 1441830862 -0.744507 -0.260864 -0.559021 0.255493 1441830862 -0.744507 -0.260864 -0.559021 0.255493 1441830862 -0.744507 -0.260864 -0.559021 0.255493 1441830862 -0.744507 -0.260864 -0.559021 0.255493 1441830862 -0.744507 -0.260864 -0.559021 0.255493 1441830862 -0.739075 -0.265381 -0.560913 0.262329 1441830862 -0.739075 -0.265381 -0.560913 0.262329 1441830862 -0.739075 -0.265381 -0.560913 0.262329 1441830862 -0.739075 -0.265381 -0.560913 0.262329 1441830862 -0.739075 -0.265381 -0.560913 0.262329 1441830862 -0.739075 -0.265381 -0.560913 0.262329 1441830862 -0.739075 -0.265381 -0.560913 0.262329 1441830862 -0.737549 -0.264038 -0.562561 0.264526 1441830862 -0.737549 -0.264038 -0.562561 0.264526 1441830862 -0.737549 -0.264038 -0.562561 0.264526 1441830862 -0.737549 -0.264038 -0.562561 0.264526 1441830862 -0.737549 -0.264038 -0.562561 0.264526 1441830862 -0.737549 -0.264038 -0.562561 0.264526 1441830862 -0.736755 -0.255188 -0.568787 0.261902 1441830862 -0.736755 -0.255188 -0.568787 0.261902 1441830862 -0.736755 -0.255188 -0.568787 0.261902 1441830862 -0.736755 -0.255188 -0.568787 0.261902 1441830862 -0.736755 -0.255188 -0.568787 0.261902 1441830862 -0.736755 -0.255188 -0.568787 0.261902 1441830862 -0.737427 -0.234314 -0.578430 0.258362 1441830862 -0.737427 -0.234314 -0.578430 0.258362 1441830862 -0.737427 -0.234314 -0.578430 0.258362 1441830862 -0.737427 -0.234314 -0.578430 0.258362 1441830862 -0.737427 -0.234314 -0.578430 0.258362 1441830862 -0.737427 -0.234314 -0.578430 0.258362 1441830862 -0.737427 -0.234314 -0.578430 0.258362 1441830862 -0.736633 -0.221497 -0.582947 0.261902 1441830862 -0.736633 -0.221497 -0.582947 0.261902 1441830862 -0.736633 -0.221497 -0.582947 0.261902 1441830862 -0.736633 -0.221497 -0.582947 0.261902 1441830862 -0.736633 -0.221497 -0.582947 0.261902 1441830862 -0.736633 -0.221497 -0.582947 0.261902 1441830862 -0.737061 -0.226685 -0.578796 0.265442 1441830862 -0.737061 -0.226685 -0.578796 0.265442 1441830862 -0.737061 -0.226685 -0.578796 0.265442 1441830862 -0.737061 -0.226685 -0.578796 0.265442 1441830862 -0.737061 -0.226685 -0.578796 0.265442 1441830862 -0.737061 -0.226685 -0.578796 0.265442 1441830862 -0.741394 -0.230469 -0.576721 0.254272 1441830862 -0.741394 -0.230469 -0.576721 0.254272 1441830862 -0.741394 -0.230469 -0.576721 0.254272 1441830862 -0.741394 -0.230469 -0.576721 0.254272 1441830862 -0.741394 -0.230469 -0.576721 0.254272 1441830862 -0.741394 -0.230469 -0.576721 0.254272 1441830862 -0.741394 -0.230469 -0.576721 0.254272 1441830862 -0.750244 -0.220703 -0.575928 0.238403 1441830862 -0.750244 -0.220703 -0.575928 0.238403 1441830862 -0.750244 -0.220703 -0.575928 0.238403 1441830862 -0.750244 -0.220703 -0.575928 0.238403 1441830862 -0.750244 -0.220703 -0.575928 0.238403 1441830862 -0.750244 -0.220703 -0.575928 0.238403 1441830862 -0.755554 -0.222351 -0.570801 0.232300 1441830862 -0.755554 -0.222351 -0.570801 0.232300 1441830862 -0.755554 -0.222351 -0.570801 0.232300 1441830862 -0.755554 -0.222351 -0.570801 0.232300 1441830862 -0.755554 -0.222351 -0.570801 0.232300 1441830862 -0.755554 -0.222351 -0.570801 0.232300 1441830862 -0.755249 -0.238647 -0.564270 0.233093 1441830862 -0.755249 -0.238647 -0.564270 0.233093 1441830862 -0.755249 -0.238647 -0.564270 0.233093 1441830862 -0.755249 -0.238647 -0.564270 0.233093 1441830862 -0.755249 -0.238647 -0.564270 0.233093 1441830862 -0.755249 -0.238647 -0.564270 0.233093 1441830862 -0.755249 -0.238647 -0.564270 0.233093 1441830862 -0.754700 -0.249329 -0.560242 0.233459 1441830862 -0.754700 -0.249329 -0.560242 0.233459 1441830862 -0.754700 -0.249329 -0.560242 0.233459 1441830862 -0.754700 -0.249329 -0.560242 0.233459 1441830862 -0.754700 -0.249329 -0.560242 0.233459 1441830862 -0.754700 -0.249329 -0.560242 0.233459 1441830862 -0.753418 -0.254150 -0.558289 0.236877 1441830862 -0.753418 -0.254150 -0.558289 0.236877 1441830862 -0.753418 -0.254150 -0.558289 0.236877 1441830862 -0.753418 -0.254150 -0.558289 0.236877 1441830862 -0.753418 -0.254150 -0.558289 0.236877 1441830862 -0.753418 -0.254150 -0.558289 0.236877 1441830862 -0.753418 -0.254150 -0.558289 0.236877 1441830862 -0.747986 -0.261780 -0.558594 0.244995 1441830862 -0.747986 -0.261780 -0.558594 0.244995 1441830862 -0.747986 -0.261780 -0.558594 0.244995 1441830862 -0.747986 -0.261780 -0.558594 0.244995 1441830862 -0.747986 -0.261780 -0.558594 0.244995 1441830862 -0.747986 -0.261780 -0.558594 0.244995 1441830862 -0.743469 -0.263000 -0.560425 0.253052 1441830862 -0.743469 -0.263000 -0.560425 0.253052 1441830862 -0.743469 -0.263000 -0.560425 0.253052 1441830862 -0.743469 -0.263000 -0.560425 0.253052 1441830862 -0.743469 -0.263000 -0.560425 0.253052 1441830862 -0.743469 -0.263000 -0.560425 0.253052 1441830862 -0.739685 -0.261475 -0.563782 0.258301 1441830862 -0.739685 -0.261475 -0.563782 0.258301 1441830862 -0.739685 -0.261475 -0.563782 0.258301 1441830862 -0.739685 -0.261475 -0.563782 0.258301 1441830862 -0.739685 -0.261475 -0.563782 0.258301 1441830862 -0.739685 -0.261475 -0.563782 0.258301 1441830862 -0.738281 -0.249084 -0.572083 0.256409 1441830862 -0.738281 -0.249084 -0.572083 0.256409 1441830862 -0.738281 -0.249084 -0.572083 0.256409 1441830862 -0.738281 -0.249084 -0.572083 0.256409 1441830862 -0.738281 -0.249084 -0.572083 0.256409 1441830862 -0.738281 -0.249084 -0.572083 0.256409 1441830862 -0.738281 -0.249084 -0.572083 0.256409 1441830862 -0.739380 -0.226990 -0.581177 0.253174 1441830863 -0.739380 -0.226990 -0.581177 0.253174 1441830863 -0.739380 -0.226990 -0.581177 0.253174 1441830863 -0.739380 -0.226990 -0.581177 0.253174 1441830863 -0.739380 -0.226990 -0.581177 0.253174 1441830863 -0.739380 -0.226990 -0.581177 0.253174 1441830863 -0.739746 -0.212524 -0.584595 0.256775 1441830863 -0.739746 -0.212524 -0.584595 0.256775 1441830863 -0.739746 -0.212524 -0.584595 0.256775 1441830863 -0.739746 -0.212524 -0.584595 0.256775 1441830863 -0.739746 -0.212524 -0.584595 0.256775 1441830863 -0.739746 -0.212524 -0.584595 0.256775 1441830863 -0.740234 -0.219543 -0.578125 0.263977 1441830863 -0.740234 -0.219543 -0.578125 0.263977 1441830863 -0.740234 -0.219543 -0.578125 0.263977 1441830863 -0.740234 -0.219543 -0.578125 0.263977 1441830863 -0.740234 -0.219543 -0.578125 0.263977 1441830863 -0.740234 -0.219543 -0.578125 0.263977 1441830863 
-0.866455 -0.474304 0.041443 -0.150513 1441830865 -0.866455 -0.474304 0.041443 -0.150513 1441830865 -0.866455 -0.474304 0.041443 -0.150513 1441830865 -0.828491 -0.412903 0.217529 -0.309631 1441830865 -0.828491 -0.412903 0.217529 -0.309631 1441830865 -0.828491 -0.412903 0.217529 -0.309631 1441830865 -0.828491 -0.412903 0.217529 -0.309631 1441830865 -0.828491 -0.412903 0.217529 -0.309631 1441830865 -0.793884 -0.274841 0.364868 -0.401367 1441830865 -0.793884 -0.274841 0.364868 -0.401367 1441830865 -0.793884 -0.274841 0.364868 -0.401367 1441830865 -0.793884 -0.274841 0.364868 -0.401367 1441830865 -0.793884 -0.274841 0.364868 -0.401367 1441830865 -0.793884 -0.274841 0.364868 -0.401367 1441830865 -0.781799 -0.198364 0.416626 -0.419373 1441830865 -0.781799 -0.198364 0.416626 -0.419373 1441830865 -0.781799 -0.198364 0.416626 -0.419373 1441830866 -0.781799 -0.198364 0.416626 -0.419373 1441830866 -0.781799 -0.198364 0.416626 -0.419373 1441830866 -0.828125 -0.131592 0.412354 -0.356323 1441830866 -0.828125 -0.131592 0.412354 -0.356323 1441830866 -0.828125 -0.131592 0.412354 -0.356323 1441830866 -0.828125 -0.131592 0.412354 -0.356323 1441830866 -0.828125 -0.131592 0.412354 -0.356323 1441830866 -0.828125 -0.131592 0.412354 -0.356323 1441830866 -0.828125 -0.131592 0.412354 -0.356323 1441830866 -0.922424 -0.070862 0.310425 -0.218628 1441830866 -0.922424 -0.070862 0.310425 -0.218628 1441830866 -0.922424 -0.070862 0.310425 -0.218628 1441830866 -0.922424 -0.070862 0.310425 -0.218628 1441830866 -0.922424 -0.070862 0.310425 -0.218628 1441830866 -0.922424 -0.070862 0.310425 -0.218628 1441830866 -0.989258 -0.083679 0.102356 -0.063232 1441830866 -0.989258 -0.083679 0.102356 -0.063232 1441830866 -0.989258 -0.083679 0.102356 -0.063232 1441830866 -0.989258 -0.083679 0.102356 -0.063232 1441830866 -0.989258 -0.083679 0.102356 -0.063232 1441830866 -0.989258 -0.083679 0.102356 -0.063232 1441830866 -0.977234 -0.160400 0.136536 -0.027466 1441830866 -0.977234 -0.160400 0.136536 -0.027466 1441830866 -0.977234 -0.160400 0.136536 -0.027466 1441830866 -0.977234 -0.160400 0.136536 -0.027466 1441830866 -0.977234 -0.160400 0.136536 -0.027466 1441830866 -0.977234 -0.160400 0.136536 -0.027466 1441830866 -0.977234 -0.160400 0.136536 -0.027466 1441830866 -0.961609 -0.172424 0.144226 -0.157654 1441830866 -0.961609 -0.172424 0.144226 -0.157654 1441830866 -0.961609 -0.172424 0.144226 -0.157654 1441830866 -0.961609 -0.172424 0.144226 -0.157654 1441830866 -0.961609 -0.172424 0.144226 -0.157654 1441830866 -0.961609 -0.172424 0.144226 -0.157654 1441830866 -0.915771 -0.193665 0.224915 -0.270813 1441830866 -0.915771 -0.193665 0.224915 -0.270813 1441830866 -0.915771 -0.193665 0.224915 -0.270813 1441830866 -0.915771 -0.193665 0.224915 -0.270813 1441830866 -0.915771 -0.193665 0.224915 -0.270813 1441830866 -0.915771 -0.193665 0.224915 -0.270813 1441830866 -0.857544 -0.243225 0.272888 -0.362000 1441830866 -0.857544 -0.243225 0.272888 -0.362000 1441830866 -0.857544 -0.243225 0.272888 -0.362000 1441830866 -0.857544 -0.243225 0.272888 -0.362000 1441830866 -0.805542 -0.265564 0.322449 -0.420288 1441830866 -0.805542 -0.265564 0.322449 -0.420288 1441830866 -0.805542 -0.265564 0.322449 -0.420288 1441830866 -0.805542 -0.265564 0.322449 -0.420288 1441830866 -0.805542 -0.265564 0.322449 -0.420288 1441830866 -0.805542 -0.265564 0.322449 -0.420288 1441830866 -0.768250 -0.260559 0.384583 -0.440552 1441830866 -0.768250 -0.260559 0.384583 -0.440552 1441830866 -0.768250 -0.260559 0.384583 -0.440552 1441830866 -0.768250 -0.260559 0.384583 -0.440552 1441830866 -0.768250 -0.260559 0.384583 -0.440552 1441830866 -0.768250 -0.260559 0.384583 -0.440552 1441830866 -0.768250 -0.260559 0.384583 -0.440552 1441830866 -0.746521 -0.178711 0.472778 -0.432800 1441830866 -0.746521 -0.178711 0.472778 -0.432800 1441830866 -0.746521 -0.178711 0.472778 -0.432800 1441830866 -0.746521 -0.178711 0.472778 -0.432800 1441830866 -0.746521 -0.178711 0.472778 -0.432800 1441830866 -0.746521 -0.178711 0.472778 -0.432800 1441830866 -0.728027 -0.131226 0.500793 -0.449402 1441830866 -0.728027 -0.131226 0.500793 -0.449402 1441830866 -0.728027 -0.131226 0.500793 -0.449402 1441830866 -0.728027 -0.131226 0.500793 -0.449402 1441830866 -0.728027 -0.131226 0.500793 -0.449402 1441830866 -0.728027 -0.131226 0.500793 -0.449402 1441830866 -0.728027 -0.131226 0.500793 -0.449402 1441830866 -0.746704 -0.107178 0.489929 -0.436951 1441830866 -0.746704 -0.107178 0.489929 -0.436951 1441830866 -0.746704 -0.107178 0.489929 -0.436951 1441830866 -0.746704 -0.107178 0.489929 -0.436951 1441830866 -0.746704 -0.107178 0.489929 -0.436951 1441830866 -0.746704 -0.107178 0.489929 -0.436951 1441830866 -0.784485 -0.088562 0.464417 -0.401367 1441830866 -0.784485 -0.088562 0.464417 -0.401367 1441830866 -0.784485 -0.088562 0.464417 -0.401367 1441830866 -0.784485 -0.088562 0.464417 -0.401367 1441830866 -0.784485 -0.088562 0.464417 -0.401367 1441830866 -0.784485 -0.088562 0.464417 -0.401367 1441830866 -0.843140 -0.084473 0.415527 -0.330750 1441830866 -0.843140 -0.084473 0.415527 -0.330750 1441830866 -0.843140 -0.084473 0.415527 -0.330750 1441830866 -0.843140 -0.084473 0.415527 -0.330750 1441830866 -0.843140 -0.084473 0.415527 -0.330750 1441830866 -0.924988 -0.043274 0.318604 -0.202698 1441830866 -0.924988 -0.043274 0.318604 -0.202698 1441830866 -0.924988 -0.043274 0.318604 -0.202698 1441830866 -0.924988 -0.043274 0.318604 -0.202698 1441830866 -0.924988 -0.043274 0.318604 -0.202698 1441830866 -0.924988 -0.043274 0.318604 -0.202698 1441830866 -0.989014 -0.004822 0.138245 -0.052490 1441830866 -0.989014 -0.004822 0.138245 -0.052490 1441830866 -0.989014 -0.004822 0.138245 -0.052490 1441830866 -0.989014 -0.004822 0.138245 -0.052490 1441830866 -0.989014 -0.004822 0.138245 -0.052490 1441830866 -0.989014 -0.004822 0.138245 -0.052490 1441830866 -0.984741 -0.067139 0.159302 -0.021851 1441830866 -0.984741 -0.067139 0.159302 -0.021851 1441830866 -0.984741 -0.067139 0.159302 -0.021851 1441830866 -0.984741 -0.067139 0.159302 -0.021851 1441830866 -0.984741 -0.067139 0.159302 -0.021851 1441830866 -0.984741 -0.067139 0.159302 -0.021851 1441830866 -0.984741 -0.067139 0.159302 -0.021851 1441830866 -0.969116 -0.109741 0.166748 -0.145142 1441830866 -0.969116 -0.109741 0.166748 -0.145142 1441830866 -0.969116 -0.109741 0.166748 -0.145142 1441830866 -0.969116 -0.109741 0.166748 -0.145142 1441830866 -0.969116 -0.109741 0.166748 -0.145142 1441830867 -0.939209 -0.095642 0.226013 -0.240295 1441830867 -0.939209 -0.095642 0.226013 -0.240295 1441830867 -0.939209 -0.095642 0.226013 -0.240295 1441830867 -0.939209 -0.095642 0.226013 -0.240295 1441830867 -0.939209 -0.095642 0.226013 -0.240295 1441830867 -0.939209 -0.095642 0.226013 -0.240295 1441830867 -0.939209 -0.095642 0.226013 -0.240295 1441830867 -0.898865 -0.121948 0.273376 -0.320129 1441830867 -0.898865 -0.121948 0.273376 -0.320129 1441830867 -0.898865 -0.121948 0.273376 -0.320129 1441830867 -0.898865 -0.121948 0.273376 -0.320129 1441830867 -0.898865 -0.121948 0.273376 -0.320129 1441830867 -0.861633 -0.125671 0.322449 -0.371277 1441830867 -0.861633 -0.125671 0.322449 -0.371277 1441830867 -0.861633 -0.125671 0.322449 -0.371277 1441830867 -0.861633 -0.125671 0.322449 -0.371277 1441830867 -0.861633 -0.125671 0.322449 -0.371277 1441830867 -0.861633 -0.125671 0.322449 -0.371277 1441830867 -0.821594 -0.134277 0.382874 -0.400635 1441830867 -0.821594 -0.134277 0.382874 -0.400635 1441830867 -0.821594 -0.134277 0.382874 -0.400635 1441830867 -0.821594 -0.134277 0.382874 -0.400635 1441830867 -0.795776 -0.108459 0.446899 -0.394043 1441830867 -0.795776 -0.108459 0.446899 -0.394043 1441830867 -0.795776 -0.108459 0.446899 -0.394043 1441830867 -0.795776 -0.108459 0.446899 -0.394043 1441830867 -0.795776 -0.108459 0.446899 -0.394043 1441830867 -0.795776 -0.108459 0.446899 -0.394043 1441830867 -0.769104 -0.063965 0.509399 -0.380798 1441830867 -0.769104 -0.063965 0.509399 -0.380798 1441830867 -0.769104 -0.063965 0.509399 -0.380798 1441830867 -0.769104 -0.063965 0.509399 -0.380798 1441830867 -0.769104 -0.063965 0.509399 -0.380798 1441830867 -0.769104 -0.063965 0.509399 -0.380798 1441830867 -0.760193 -0.040710 0.532166 -0.370605 1441830867 -0.760193 -0.040710 0.532166 -0.370605 1441830867 -0.760193 -0.040710 0.532166 -0.370605 1441830867 -0.760193 -0.040710 0.532166 -0.370605 1441830867 -0.760193 -0.040710 0.532166 -0.370605 1441830867 -0.760193 -0.040710 0.532166 -0.370605 1441830867 -0.775391 -0.031189 0.527893 -0.345215 1441830867 -0.775391 -0.031189 0.527893 -0.345215 1441830867 -0.775391 -0.031189 0.527893 -0.345215 1441830867 -0.814270 -0.036621 0.491272 -0.307129 1441830867 -0.814270 -0.036621 0.491272 -0.307129 1441830867 -0.814270 -0.036621 0.491272 -0.307129 1441830867 -0.814270 -0.036621 0.491272 -0.307129 1441830867 -0.814270 -0.036621 0.491272 -0.307129 1441830867 -0.882202 -0.036987 0.412964 -0.223145 1441830867 -0.882202 -0.036987 0.412964 -0.223145 1441830867 -0.882202 -0.036987 0.412964 -0.223145 1441830867 -0.882202 -0.036987 0.412964 -0.223145 1441830867 -0.882202 -0.036987 0.412964 -0.223145 1441830867 -0.882202 -0.036987 0.412964 -0.223145 1441830867 -0.965759 -0.000427 0.248230 -0.075928 1441830867 -0.965759 -0.000427 0.248230 -0.075928 1441830867 -0.965759 -0.000427 0.248230 -0.075928 1441830867 -0.965759 -0.000427 0.248230 -0.075928 1441830867 -0.965759 -0.000427 0.248230 -0.075928 1441830867 -0.990967 0.011169 0.128357 0.037781 1441830867 -0.990967 0.011169 0.128357 0.037781 1441830867 -0.990967 0.011169 0.128357 0.037781 1441830867 -0.990967 0.011169 0.128357 0.037781 1441830867 -0.990967 0.011169 0.128357 0.037781 1441830867 -0.980591 -0.026123 0.192322 -0.029419 1441830867 -0.980591 -0.026123 0.192322 -0.029419 1441830867 -0.980591 -0.026123 0.192322 -0.029419 1441830867 -0.980591 -0.026123 0.192322 -0.029419 1441830867 -0.980591 -0.026123 0.192322 -0.029419 1441830867 -0.980591 -0.026123 0.192322 -0.029419 1441830867 -0.980591 -0.026123 0.192322 -0.029419 1441830867 -0.961975 -0.019287 0.234497 -0.138855 1441830867 -0.961975 -0.019287 0.234497 -0.138855 1441830867 -0.961975 -0.019287 0.234497 -0.138855 1441830867 -0.961975 -0.019287 0.234497 -0.138855 1441830867 -0.961975 -0.019287 0.234497 -0.138855 1441830867 -0.921631 -0.064087 0.296326 -0.242249 1441830867 -0.921631 -0.064087 0.296326 -0.242249 1441830867 -0.921631 -0.064087 0.296326 -0.242249 1441830867 -0.921631 -0.064087 0.296326 -0.242249 1441830867 -0.921631 -0.064087 0.296326 -0.242249 1441830867 -0.921631 -0.064087 0.296326 -0.242249 1441830867 -0.884888 -0.097900 0.323486 -0.320618 1441830867 -0.884888 -0.097900 0.323486 -0.320618 1441830867 -0.884888 -0.097900 0.323486 -0.320618 1441830867 -0.884888 -0.097900 0.323486 -0.320618 1441830867 -0.884888 -0.097900 0.323486 -0.320618 1441830867 -0.884888 -0.097900 0.323486 -0.320618 1441830867 -0.841064 -0.130859 0.351440 -0.389954 1441830867 -0.841064 -0.130859 0.351440 -0.389954 1441830867 -0.841064 -0.130859 0.351440 -0.389954 1441830867 -0.841064 -0.130859 0.351440 -0.389954 1441830867 -0.841064 -0.130859 0.351440 -0.389954 1441830867 -0.804749 -0.145569 0.382874 -0.429688 1441830867 -0.804749 -0.145569 0.382874 -0.429688 1441830867 -0.804749 -0.145569 0.382874 -0.429688 1441830867 -0.804749 -0.145569 0.382874 -0.429688 1441830867 -0.804749 -0.145569 0.382874 -0.429688 1441830868 -0.776855 -0.083862 0.462219 -0.419312 1441830868 -0.776855 -0.083862 0.462219 -0.419312 1441830868 -0.776855 -0.083862 0.462219 -0.419312 1441830868 -0.776855 -0.083862 0.462219 -0.419312 1441830868 -0.776855 -0.083862 0.462219 -0.419312 1441830868 -0.764465 -0.028870 0.498474 -0.407837 1441830868 -0.764465 -0.028870 0.498474 -0.407837 1441830868 -0.764465 -0.028870 0.498474 -0.407837 1441830868 -0.764465 -0.028870 0.498474 -0.407837 1441830868 -0.764465 -0.028870 0.498474 -0.407837 1441830868 -0.764465 -0.028870 0.498474 -0.407837 1441830868 -0.779663 -0.012939 0.495789 -0.382385 1441830868 -0.779663 -0.012939 0.495789 -0.382385 1441830868 -0.779663 -0.012939 0.495789 -0.382385 1441830868 -0.779663 -0.012939 0.495789 -0.382385 1441830868 -0.779663 -0.012939 0.495789 -0.382385 1441830868 -0.779663 -0.012939 0.495789 -0.382385 1441830868 -0.811523 0.006592 0.475281 -0.339844 1441830868 -0.811523 0.006592 0.475281 -0.339844 1441830868 -0.811523 0.006592 0.475281 -0.339844 1441830868 -0.811523 0.006592 0.475281 -0.339844 1441830868 -0.811523 0.006592 0.475281 -0.339844 1441830868 -0.872437 0.008667 0.407776 -0.269287 1441830868 -0.872437 0.008667 0.407776 -0.269287 1441830868 -0.872437 0.008667 0.407776 -0.269287 1441830868 -0.872437 0.008667 0.407776 -0.269287 1441830868 -0.955750 0.044922 0.261169 -0.128052 1441830868 -0.955750 0.044922 0.261169 -0.128052 1441830868 -0.955750 0.044922 0.261169 -0.128052 1441830868 -0.955750 0.044922 0.261169 -0.128052 1441830868 -0.955750 0.044922 0.261169 -0.128052 1441830868 -0.955750 0.044922 0.261169 -0.128052 1441830868 -0.955750 0.044922 0.261169 -0.128052 1441830868 -0.993225 0.067810 0.094360 -0.003174 1441830868 -0.993225 0.067810 0.094360 -0.003174 1441830868 -0.993225 0.067810 0.094360 -0.003174 1441830868 -0.993225 0.067810 0.094360 -0.003174 1441830868 -0.993225 0.067810 0.094360 -0.003174 1441830868 -0.993225 0.067810 0.094360 -0.003174 1441830868 -0.993225 0.067810 0.094360 -0.003174 1441830868 -0.992798 0.003845 0.119446 -0.009949 1441830868 -0.992798 0.003845 0.119446 -0.009949 1441830868 -0.992798 0.003845 0.119446 -0.009949 1441830868 -0.992798 0.003845 0.119446 -0.009949 1441830868 -0.992798 0.003845 0.119446 -0.009949 1441830868 -0.992798 0.003845 0.119446 -0.009949 1441830868 -0.984680 -0.024902 0.125000 -0.119080 1441830868 -0.984680 -0.024902 0.125000 -0.119080 1441830868 -0.984680 -0.024902 0.125000 -0.119080 1441830868 -0.984680 -0.024902 0.125000 -0.119080 1441830868 -0.984680 -0.024902 0.125000 -0.119080 1441830868 -0.984680 -0.024902 0.125000 -0.119080 1441830868 -0.950989 -0.084290 0.162659 -0.249268 1441830868 -0.950989 -0.084290 0.162659 -0.249268 1441830868 -0.950989 -0.084290 0.162659 -0.249268 1441830868 -0.950989 -0.084290 0.162659 -0.249268 1441830868 -0.950989 -0.084290 0.162659 -0.249268 1441830868 -0.950989 -0.084290 0.162659 -0.249268 1441830868 -0.950989 -0.084290 0.162659 -0.249268 1441830868 -0.892578 -0.159363 0.208740 -0.366699 1441830868 -0.892578 -0.159363 0.208740 -0.366699 1441830868 -0.892578 -0.159363 0.208740 -0.366699 1441830868 -0.892578 -0.159363 0.208740 -0.366699 1441830868 -0.892578 -0.159363 0.208740 -0.366699 1441830868 -0.892578 -0.159363 0.208740 -0.366699 1441830868 -0.892578 -0.159363 0.208740 -0.366699 1441830868 -0.833801 -0.188843 0.262573 -0.447449 1441830868 -0.833801 -0.188843 0.262573 -0.447449 1441830868 -0.833801 -0.188843 0.262573 -0.447449 1441830868 -0.833801 -0.188843 0.262573 -0.447449 1441830868 -0.833801 -0.188843 0.262573 -0.447449 1441830868 -0.789551 -0.176575 0.353027 -0.469971 1441830868 -0.789551 -0.176575 0.353027 -0.469971 1441830868 -0.789551 -0.176575 0.353027 -0.469971 1441830868 -0.789551 -0.176575 0.353027 -0.469971 1441830868 -0.789551 -0.176575 0.353027 -0.469971 1441830868 -0.789551 -0.176575 0.353027 -0.469971 1441830868 -0.758667 -0.066833 0.475464 -0.440369 1441830868 -0.758667 -0.066833 0.475464 -0.440369 1441830868 -0.758667 -0.066833 0.475464 -0.440369 1441830868 -0.758667 -0.066833 0.475464 -0.440369 1441830868 -0.758667 -0.066833 0.475464 -0.440369 1441830868 -0.758667 -0.066833 0.475464 -0.440369 1441830868 -0.743713 -0.089111 0.489929 -0.446106 1441830868 -0.743713 -0.089111 0.489929 -0.446106 1441830868 -0.743713 -0.089111 0.489929 -0.446106 1441830868 -0.743713 -0.089111 0.489929 -0.446106 1441830868 -0.743713 -0.089111 0.489929 -0.446106 1441830868 -0.743713 -0.089111 0.489929 -0.446106 1441830868 -0.763855 -0.045349 0.502502 -0.402527 1441830868 -0.763855 -0.045349 0.502502 -0.402527 1441830868 -0.763855 -0.045349 0.502502 -0.402527 1441830868 -0.814880 -0.057434 0.454895 -0.354675 1441830868 -0.814880 -0.057434 0.454895 -0.354675 1441830868 -0.814880 -0.057434 0.454895 -0.354675 1441830868 -0.814880 -0.057434 0.454895 -0.354675 1441830868 -0.814880 -0.057434 0.454895 -0.354675 1441830868 -0.814880 -0.057434 0.454895 -0.354675 1441830868 -0.899048 -0.014404 0.372620 -0.229553 1441830868 -0.899048 -0.014404 0.372620 -0.229553 1441830868 -0.899048 -0.014404 0.372620 -0.229553 1441830868 -0.899048 -0.014404 0.372620 -0.229553 1441830868 -0.899048 -0.014404 0.372620 -0.229553 1441830868 -0.982544 -0.003601 0.170959 -0.073853 1441830869 -0.982544 -0.003601 0.170959 -0.073853 1441830869 -0.982544 -0.003601 0.170959 -0.073853 1441830869 -0.982544 -0.003601 0.170959 -0.073853 1441830869 -0.982544 -0.003601 0.170959 -0.073853 1441830869 -0.982544 -0.003601 0.170959 -0.073853 1441830869 -0.982544 -0.003601 0.170959 -0.073853 1441830869 -0.994202 -0.036743 0.089478 0.046997 1441830869 -0.994202 -0.036743 0.089478 0.046997 1441830869 -0.994202 -0.036743 0.089478 0.046997 1441830869 -0.994202 -0.036743 0.089478 0.046997 1441830869 -0.994202 -0.036743 0.089478 0.046997 1441830869 -0.994202 -0.036743 0.089478 0.046997 1441830869 -0.983643 -0.100586 0.148010 -0.022339 1441830869 -0.983643 -0.100586 0.148010 -0.022339 1441830869 -0.983643 -0.100586 0.148010 -0.022339 1441830869 -0.983643 -0.100586 0.148010 -0.022339 1441830869 -0.983643 -0.100586 0.148010 -0.022339 1441830869 -0.983643 -0.100586 0.148010 -0.022339 1441830869 -0.974548 -0.092407 0.157715 -0.130066 1441830869 -0.974548 -0.092407 0.157715 -0.130066 1441830869 -0.974548 -0.092407 0.157715 -0.130066 1441830869 -0.974548 -0.092407 0.157715 -0.130066 1441830869 -0.974548 -0.092407 0.157715 -0.130066 1441830869 -0.929565 -0.149414 0.222656 -0.253113 1441830869 -0.929565 -0.149414 0.222656 -0.253113 1441830869 -0.929565 -0.149414 0.222656 -0.253113 1441830869 -0.929565 -0.149414 0.222656 -0.253113 1441830869 -0.929565 -0.149414 0.222656 -0.253113 1441830869 -0.929565 -0.149414 0.222656 -0.253113 1441830869 -0.881226 -0.208374 0.252563 -0.341064 1441830869 -0.881226 -0.208374 0.252563 -0.341064 1441830869 -0.881226 -0.208374 0.252563 -0.341064 1441830869 -0.881226 -0.208374 0.252563 -0.341064 1441830869 -0.881226 -0.208374 0.252563 -0.341064 1441830869 -0.881226 -0.208374 0.252563 -0.341064 1441830869 -0.824585 -0.273987 0.283569 -0.405762 1441830869 -0.824585 -0.273987 0.283569 -0.405762 1441830869 -0.824585 -0.273987 0.283569 -0.405762 1441830869 -0.824585 -0.273987 0.283569 -0.405762 1441830869 -0.824585 -0.273987 0.283569 -0.405762 1441830869 -0.784790 -0.298218 0.334595 -0.428101 1441830869 -0.784790 -0.298218 0.334595 -0.428101 1441830869 -0.784790 -0.298218 0.334595 -0.428101 1441830869 -0.784790 -0.298218 0.334595 -0.428101 1441830869 -0.784790 -0.298218 0.334595 -0.428101 1441830869 -0.784790 -0.298218 0.334595 -0.428101 1441830869 -0.784790 -0.298218 0.334595 -0.428101 1441830869 -0.768005 -0.253967 0.418518 -0.412964 1441830869 -0.768005 -0.253967 0.418518 -0.412964 1441830869 -0.768005 -0.253967 0.418518 -0.412964 1441830869 -0.768005 -0.253967 0.418518 -0.412964 1441830869 -0.768005 -0.253967 0.418518 -0.412964 1441830869 -0.750305 -0.168762 0.494629 -0.404907 1441830869 -0.750305 -0.168762 0.494629 -0.404907 1441830869 -0.750305 -0.168762 0.494629 -0.404907 1441830869 -0.750305 -0.168762 0.494629 -0.404907 1441830869 -0.750305 -0.168762 0.494629 -0.404907 1441830869 -0.750305 -0.168762 0.494629 -0.404907 1441830869 -0.745667 -0.132324 0.507202 -0.411499 1441830869 -0.745667 -0.132324 0.507202 -0.411499 1441830869 -0.745667 -0.132324 0.507202 -0.411499 1441830869 -0.745667 -0.132324 0.507202 -0.411499 1441830869 -0.745667 -0.132324 0.507202 -0.411499 1441830869 -0.745667 -0.132324 0.507202 -0.411499 1441830869 -0.765625 -0.112549 0.490784 -0.400330 1441830869 -0.765625 -0.112549 0.490784 -0.400330 1441830869 -0.765625 -0.112549 0.490784 -0.400330 1441830869 -0.765625 -0.112549 0.490784 -0.400330 1441830869 -0.765625 -0.112549 0.490784 -0.400330 1441830869 -0.765625 -0.112549 0.490784 -0.400330 1441830869 -0.811768 -0.097534 0.455017 -0.352844 1441830869 -0.811768 -0.097534 0.455017 -0.352844 1441830869 -0.811768 -0.097534 0.455017 -0.352844 1441830869 -0.811768 -0.097534 0.455017 -0.352844 1441830869 -0.811768 -0.097534 0.455017 -0.352844 1441830869 -0.811768 -0.097534 0.455017 -0.352844 1441830869 -0.811768 -0.097534 0.455017 -0.352844 1441830869 -0.890808 -0.059143 0.371765 -0.254456 1441830869 -0.890808 -0.059143 0.371765 -0.254456 1441830869 -0.890808 -0.059143 0.371765 -0.254456 1441830869 -0.890808 -0.059143 0.371765 -0.254456 1441830869 -0.890808 -0.059143 0.371765 -0.254456 1441830869 -0.978638 -0.024719 0.181274 -0.093750 1441830869 -0.978638 -0.024719 0.181274 -0.093750 1441830869 -0.978638 -0.024719 0.181274 -0.093750 1441830869 -0.978638 -0.024719 0.181274 -0.093750 1441830869 -0.990234 -0.080078 0.114441 0.001221 1441830869 -0.990234 -0.080078 0.114441 0.001221 1441830869 -0.990234 -0.080078 0.114441 0.001221 1441830869 -0.990234 -0.080078 0.114441 0.001221 1441830869 -0.990234 -0.080078 0.114441 0.001221 1441830869 -0.990234 -0.080078 0.114441 0.001221 1441830869 -0.990234 -0.080078 0.114441 0.001221 1441830869 -0.982056 -0.077209 0.155090 -0.075134 1441830869 -0.982056 -0.077209 0.155090 -0.075134 1441830869 -0.982056 -0.077209 0.155090 -0.075134 1441830869 -0.982056 -0.077209 0.155090 -0.075134 1441830869 -0.982056 -0.077209 0.155090 -0.075134 1441830869 -0.982056 -0.077209 0.155090 -0.075134 1441830869 -0.964172 -0.082703 0.170959 -0.185364 1441830869 -0.964172 -0.082703 0.170959 -0.185364 1441830869 -0.964172 -0.082703 0.170959 -0.185364 1441830869 -0.964172 -0.082703 0.170959 -0.185364 1441830869 -0.964172 -0.082703 0.170959 -0.185364 1441830869 -0.916748 -0.120361 0.245728 -0.291260 1441830869 -0.916748 -0.120361 0.245728 -0.291260 1441830870 -0.916748 -0.120361 0.245728 -0.291260 1441830870 -0.916748 -0.120361 0.245728 -0.291260 1441830870 -0.916748 -0.120361 0.245728 -0.291260 1441830870 -0.916748 -0.120361 0.245728 -0.291260 1441830870 -0.866394 -0.157227 0.291687 -0.373657 1441830870 -0.866394 -0.157227 0.291687 -0.373657 1441830870 -0.866394 -0.157227 0.291687 -0.373657 1441830870 -0.866394 -0.157227 0.291687 -0.373657 1441830870 -0.866394 -0.157227 0.291687 -0.373657 1441830870 -0.866394 -0.157227 0.291687 -0.373657 1441830870 -0.810181 -0.209167 0.340881 -0.428650 1441830870 -0.810181 -0.209167 0.340881 -0.428650 1441830870 -0.810181 -0.209167 0.340881 -0.428650 1441830870 -0.810181 -0.209167 0.340881 -0.428650 1441830870 -0.810181 -0.209167 0.340881 -0.428650 1441830870 -0.810181 -0.209167 0.340881 -0.428650 1441830870 -0.771118 -0.210449 0.414978 -0.434753 1441830870 -0.771118 -0.210449 0.414978 -0.434753 1441830870 -0.771118 -0.210449 0.414978 -0.434753 1441830870 -0.771118 -0.210449 0.414978 -0.434753 1441830870 -0.771118 -0.210449 0.414978 -0.434753 1441830870 -0.771118 -0.210449 0.414978 -0.434753 1441830870 -0.733765 -0.126587 0.512146 -0.428162 1441830870 -0.733765 -0.126587 0.512146 -0.428162 1441830870 -0.733765 -0.126587 0.512146 -0.428162 1441830870 -0.733765 -0.126587 0.512146 -0.428162 1441830870 -0.733765 -0.126587 0.512146 -0.428162 1441830870 -0.733765 -0.126587 0.512146 -0.428162 1441830870 -0.716980 -0.124939 0.509888 -0.458679 1441830870 -0.716980 -0.124939 0.509888 -0.458679 1441830870 -0.716980 -0.124939 0.509888 -0.458679 1441830870 -0.716980 -0.124939 0.509888 -0.458679 1441830870 -0.716980 -0.124939 0.509888 -0.458679 1441830870 -0.716980 -0.124939 0.509888 -0.458679 1441830870 -0.742554 -0.087280 0.506531 -0.429504 1441830870 -0.742554 -0.087280 0.506531 -0.429504 1441830870 -0.742554 -0.087280 0.506531 -0.429504 1441830870 -0.742554 -0.087280 0.506531 -0.429504 1441830870 -0.742554 -0.087280 0.506531 -0.429504 1441830870 -0.742554 -0.087280 0.506531 -0.429504 1441830870 -0.790833 -0.088745 0.463196 -0.390137 1441830870 -0.790833 -0.088745 0.463196 -0.390137 1441830870 -0.790833 -0.088745 0.463196 -0.390137 1441830870 -0.790833 -0.088745 0.463196 -0.390137 1441830870 -0.790833 -0.088745 0.463196 -0.390137 1441830870 -0.790833 -0.088745 0.463196 -0.390137 1441830870 -0.861816 -0.068359 0.404114 -0.298950 1441830870 -0.861816 -0.068359 0.404114 -0.298950 1441830870 -0.861816 -0.068359 0.404114 -0.298950 1441830870 -0.861816 -0.068359 0.404114 -0.298950 1441830870 -0.861816 -0.068359 0.404114 -0.298950 1441830870 -0.945679 -0.017334 0.278870 -0.166382 1441830870 -0.945679 -0.017334 0.278870 -0.166382 1441830870 -0.945679 -0.017334 0.278870 -0.166382 1441830870 -0.945679 -0.017334 0.278870 -0.166382 1441830870 -0.945679 -0.017334 0.278870 -0.166382 1441830870 -0.945679 -0.017334 0.278870 -0.166382 1441830870 -0.945679 -0.017334 0.278870 -0.166382 1441830870 -0.992004 0.023071 0.120789 -0.028381 1441830870 -0.992004 0.023071 0.120789 -0.028381 1441830870 -0.992004 0.023071 0.120789 -0.028381 1441830870 -0.992004 0.023071 0.120789 -0.028381 1441830870 -0.992004 0.023071 0.120789 -0.028381 1441830870 -0.994019 -0.017151 0.103760 0.029358 1441830870 -0.994019 -0.017151 0.103760 0.029358 1441830870 -0.994019 -0.017151 0.103760 0.029358 1441830870 -0.994019 -0.017151 0.103760 0.029358 1441830870 -0.994019 -0.017151 0.103760 0.029358 1441830870 -0.994019 -0.017151 0.103760 0.029358 1441830870 -0.994019 -0.017151 0.103760 0.029358 1441830870 -0.990112 -0.075195 0.101990 -0.060242 1441830870 -0.990112 -0.075195 0.101990 -0.060242 1441830870 -0.990112 -0.075195 0.101990 -0.060242 1441830870 -0.990112 -0.075195 0.101990 -0.060242 1441830870 -0.990112 -0.075195 0.101990 -0.060242 1441830870 -0.990112 -0.075195 0.101990 -0.060242 1441830870 -0.968811 -0.120544 0.149841 -0.156372 1441830870 -0.968811 -0.120544 0.149841 -0.156372 1441830870 -0.968811 -0.120544 0.149841 -0.156372 1441830870 -0.968811 -0.120544 0.149841 -0.156372 1441830870 -0.968811 -0.120544 0.149841 -0.156372 1441830870 -0.968811 -0.120544 0.149841 -0.156372 1441830870 -0.930847 -0.166565 0.206909 -0.250977 1441830870 -0.930847 -0.166565 0.206909 -0.250977 1441830870 -0.930847 -0.166565 0.206909 -0.250977 1441830870 -0.930847 -0.166565 0.206909 -0.250977 1441830870 -0.930847 -0.166565 0.206909 -0.250977 1441830870 -0.930847 -0.166565 0.206909 -0.250977 1441830870 -0.884583 -0.220947 0.246338 -0.328735 1441830870 -0.884583 -0.220947 0.246338 -0.328735 1441830870 -0.884583 -0.220947 0.246338 -0.328735 1441830870 -0.884583 -0.220947 0.246338 -0.328735 1441830870 -0.884583 -0.220947 0.246338 -0.328735 1441830870 -0.884583 -0.220947 0.246338 -0.328735 1441830870 -0.828796 -0.281677 0.283264 -0.391968 1441830870 -0.828796 -0.281677 0.283264 -0.391968 1441830870 -0.828796 -0.281677 0.283264 -0.391968 1441830870 -0.828796 -0.281677 0.283264 -0.391968 1441830870 -0.828796 -0.281677 0.283264 -0.391968 1441830870 -0.787231 -0.296448 0.330322 -0.428284 1441830870 -0.787231 -0.296448 0.330322 -0.428284 1441830870 -0.787231 -0.296448 0.330322 -0.428284 1441830870 -0.787231 -0.296448 0.330322 -0.428284 1441830870 -0.763977 -0.250305 0.403198 -0.437195 1441830870 -0.763977 -0.250305 0.403198 -0.437195 1441830870 -0.763977 -0.250305 0.403198 -0.437195 1441830871 -0.763977 -0.250305 0.403198 -0.437195 1441830871 -0.763977 -0.250305 0.403198 -0.437195 1441830871 -0.763977 -0.250305 0.403198 -0.437195 1441830871 -0.738281 -0.208191 0.447144 -0.460144 1441830871 -0.738281 -0.208191 0.447144 -0.460144 1441830871 
-0.778503 -0.170593 -0.583801 0.155151 1441830873 -0.778503 -0.170593 -0.583801 0.155151 1441830873 -0.778503 -0.170593 -0.583801 0.155151 1441830873 -0.778503 -0.170593 -0.583801 0.155151 1441830873 -0.778503 -0.170593 -0.583801 0.155151 1441830873 -0.779297 -0.155518 -0.589417 0.145508 1441830873 -0.779297 -0.155518 -0.589417 0.145508 1441830873 -0.779297 -0.155518 -0.589417 0.145508 1441830873 -0.779297 -0.155518 -0.589417 0.145508 1441830873 -0.779297 -0.155518 -0.589417 0.145508 1441830873 -0.779297 -0.155518 -0.589417 0.145508 1441830873 -0.781921 -0.149780 -0.588989 0.139038 1441830873 -0.781921 -0.149780 -0.588989 0.139038 1441830873 -0.781921 -0.149780 -0.588989 0.139038 1441830873 -0.781921 -0.149780 -0.588989 0.139038 1441830873 -0.781921 -0.149780 -0.588989 0.139038 1441830873 -0.787781 -0.146851 -0.583679 0.131348 1441830873 -0.787781 -0.146851 -0.583679 0.131348 1441830873 -0.787781 -0.146851 -0.583679 0.131348 1441830873 -0.787781 -0.146851 -0.583679 0.131348 1441830873 -0.787781 -0.146851 -0.583679 0.131348 1441830873 -0.787781 -0.146851 -0.583679 0.131348 1441830873 -0.787781 -0.146851 -0.583679 0.131348 1441830873 -0.792542 -0.148804 -0.577454 0.128113 1441830873 -0.792542 -0.148804 -0.577454 0.128113 1441830873 -0.792542 -0.148804 -0.577454 0.128113 1441830873 -0.792542 -0.148804 -0.577454 0.128113 1441830873 -0.792542 -0.148804 -0.577454 0.128113 1441830873 -0.792542 -0.148804 -0.577454 0.128113 1441830873 -0.794434 -0.162598 -0.570068 0.132385 1441830873 -0.794434 -0.162598 -0.570068 0.132385 1441830873 -0.794434 -0.162598 -0.570068 0.132385 1441830873 -0.794434 -0.162598 -0.570068 0.132385 1441830873 -0.794434 -0.162598 -0.570068 0.132385 1441830873 -0.794434 -0.162598 -0.570068 0.132385 1441830873 -0.794434 -0.162598 -0.570068 0.132385 1441830873 -0.795837 -0.174927 -0.564575 0.131897 1441830873 -0.795837 -0.174927 -0.564575 0.131897 1441830873 -0.795837 -0.174927 -0.564575 0.131897 1441830873 -0.795837 -0.174927 -0.564575 0.131897 1441830873 -0.795837 -0.174927 -0.564575 0.131897 1441830873 -0.795837 -0.174927 -0.564575 0.131897 1441830873 -0.795837 -0.174927 -0.564575 0.131897 1441830873 -0.795044 -0.177246 -0.564758 0.132568 1441830873 -0.795044 -0.177246 -0.564758 0.132568 1441830873 -0.795044 -0.177246 -0.564758 0.132568 1441830873 -0.795044 -0.177246 -0.564758 0.132568 1441830873 -0.795044 -0.177246 -0.564758 0.132568 1441830873 -0.795044 -0.177246 -0.564758 0.132568 1441830873 -0.793945 -0.178589 -0.563293 0.143250 1441830873 -0.793945 -0.178589 -0.563293 0.143250 1441830873 -0.793945 -0.178589 -0.563293 0.143250 1441830873 -0.793945 -0.178589 -0.563293 0.143250 1441830873 -0.793945 -0.178589 -0.563293 0.143250 1441830873 -0.793945 -0.178589 -0.563293 0.143250 1441830873 -0.793945 -0.178589 -0.563293 0.143250 1441830873 -0.788269 -0.187744 -0.563965 0.159546 1441830873 -0.788269 -0.187744 -0.563965 0.159546 1441830873 -0.788269 -0.187744 -0.563965 0.159546 1441830873 -0.788269 -0.187744 -0.563965 0.159546 1441830873 -0.788269 -0.187744 -0.563965 0.159546 1441830873 -0.788269 -0.187744 -0.563965 0.159546 1441830873 -0.783386 -0.191040 -0.565979 0.171875 1441830873 -0.783386 -0.191040 -0.565979 0.171875 1441830873 -0.783386 -0.191040 -0.565979 0.171875 1441830873 -0.783386 -0.191040 -0.565979 0.171875 1441830873 -0.783386 -0.191040 -0.565979 0.171875 1441830873 -0.783386 -0.191040 -0.565979 0.171875 1441830873 -0.783386 -0.191040 -0.565979 0.171875 1441830873 -0.781067 -0.187012 -0.568481 0.178650 1441830873 -0.781067 -0.187012 -0.568481 0.178650 1441830873 -0.781067 -0.187012 -0.568481 0.178650 1441830873 -0.781067 -0.187012 -0.568481 0.178650 1441830873 -0.781067 -0.187012 -0.568481 0.178650 1441830873 -0.781067 -0.187012 -0.568481 0.178650 1441830874 -0.779114 -0.181213 -0.572021 0.181946 1441830874 -0.779114 -0.181213 -0.572021 0.181946 1441830874 -0.779114 -0.181213 -0.572021 0.181946 1441830874 -0.779114 -0.181213 -0.572021 0.181946 1441830874 -0.779114 -0.181213 -0.572021 0.181946 1441830874 -0.779114 -0.181213 -0.572021 0.181946 1441830874 -0.779114 -0.181213 -0.572021 0.181946 1441830874 -0.777893 -0.175232 -0.574707 0.184265 1441830874 -0.777893 -0.175232 -0.574707 0.184265 1441830874 -0.777893 -0.175232 -0.574707 0.184265 1441830874 -0.777893 -0.175232 -0.574707 0.184265 1441830874 -0.777893 -0.175232 -0.574707 0.184265 1441830874 -0.777893 -0.175232 -0.574707 0.184265 1441830874 -0.779602 -0.177612 -0.571289 0.185486 1441830874 -0.779602 -0.177612 -0.571289 0.185486 1441830874 -0.779602 -0.177612 -0.571289 0.185486 1441830874 -0.779602 -0.177612 -0.571289 0.185486 1441830874 -0.779602 -0.177612 -0.571289 0.185486 1441830874 -0.779602 -0.177612 -0.571289 0.185486 1441830874 -0.781921 -0.186340 -0.566650 0.181274 1441830874 -0.781921 -0.186340 -0.566650 0.181274 1441830874 -0.781921 -0.186340 -0.566650 0.181274 1441830874 -0.781921 -0.186340 -0.566650 0.181274 1441830874 -0.781921 -0.186340 -0.566650 0.181274 1441830874 -0.781921 -0.186340 -0.566650 0.181274 1441830874 -0.781921 -0.186340 -0.566650 0.181274 1441830874 -0.784851 -0.188354 -0.564392 0.173523 1441830874 -0.784851 -0.188354 -0.564392 0.173523 1441830874 -0.784851 -0.188354 -0.564392 0.173523 1441830874 -0.784851 -0.188354 -0.564392 0.173523 1441830874 -0.784851 -0.188354 -0.564392 0.173523 1441830874 -0.784851 -0.188354 -0.564392 0.173523 1441830874 -0.785522 -0.183350 -0.565308 0.172607 1441830874 -0.785522 -0.183350 -0.565308 0.172607 1441830874 -0.785522 -0.183350 -0.565308 0.172607 1441830874 -0.785522 -0.183350 -0.565308 0.172607 1441830874 -0.785522 -0.183350 -0.565308 0.172607 1441830874 -0.785522 -0.183350 -0.565308 0.172607 1441830874 -0.783875 -0.191589 -0.563049 0.178467 1441830874 -0.783875 -0.191589 -0.563049 0.178467 1441830874 -0.783875 -0.191589 -0.563049 0.178467 1441830874 -0.783875 -0.191589 -0.563049 0.178467 1441830874 -0.783875 -0.191589 -0.563049 0.178467 1441830874 -0.783875 -0.191589 -0.563049 0.178467 1441830874 -0.779358 -0.204529 -0.565735 0.175476 1441830874 -0.779358 -0.204529 -0.565735 0.175476 1441830874 -0.779358 -0.204529 -0.565735 0.175476 1441830874 -0.779358 -0.204529 -0.565735 0.175476 1441830874 -0.779358 -0.204529 -0.565735 0.175476 1441830874 -0.779358 -0.204529 -0.565735 0.175476 1441830874 -0.779358 -0.204529 -0.565735 0.175476 1441830874 -0.778015 -0.203430 -0.570618 0.166687 1441830874 -0.778015 -0.203430 -0.570618 0.166687 1441830874 -0.778015 -0.203430 -0.570618 0.166687 1441830874 -0.778015 -0.203430 -0.570618 0.166687 1441830874 -0.778015 -0.203430 -0.570618 0.166687 1441830874 -0.778015 -0.203430 -0.570618 0.166687 1441830874 -0.776001 -0.197815 -0.575745 0.165222 1441830874 -0.776001 -0.197815 -0.575745 0.165222 1441830874 -0.776001 -0.197815 -0.575745 0.165222 1441830874 -0.776001 -0.197815 -0.575745 0.165222 1441830874 -0.776001 -0.197815 -0.575745 0.165222 1441830874 -0.776001 -0.197815 -0.575745 0.165222 1441830874 -0.770081 -0.201904 -0.579102 0.175903 1441830874 -0.770081 -0.201904 -0.579102 0.175903 1441830874 -0.770081 -0.201904 -0.579102 0.175903 1441830874 -0.770081 -0.201904 -0.579102 0.175903 1441830874 -0.770081 -0.201904 -0.579102 0.175903 1441830874 -0.770081 -0.201904 -0.579102 0.175903 1441830874 -0.761902 -0.207703 -0.583862 0.188416 1441830874 -0.761902 -0.207703 -0.583862 0.188416 1441830874 -0.761902 -0.207703 -0.583862 0.188416 1441830874 -0.761902 -0.207703 -0.583862 0.188416 1441830874 -0.761902 -0.207703 -0.583862 0.188416 1441830874 -0.761902 -0.207703 -0.583862 0.188416 1441830874 -0.761902 -0.207703 -0.583862 0.188416 1441830874 -0.756958 -0.207703 -0.588745 0.193298 1441830874 -0.756958 -0.207703 -0.588745 0.193298 1441830874 -0.756958 -0.207703 -0.588745 0.193298 1441830874 -0.756958 -0.207703 -0.588745 0.193298 1441830874 -0.756958 -0.207703 -0.588745 0.193298 1441830874 -0.756958 -0.207703 -0.588745 0.193298 1441830874 -0.758240 -0.195740 -0.593506 0.186035 1441830874 -0.758240 -0.195740 -0.593506 0.186035 1441830874 -0.758240 -0.195740 -0.593506 0.186035 1441830874 -0.758240 -0.195740 -0.593506 0.186035 1441830874 -0.758240 -0.195740 -0.593506 0.186035 1441830874 -0.758240 -0.195740 -0.593506 0.186035 1441830874 -0.763245 -0.180054 -0.595459 0.174683 1441830874 -0.763245 -0.180054 -0.595459 0.174683 1441830874 -0.763245 -0.180054 -0.595459 0.174683 1441830874 -0.763245 -0.180054 -0.595459 0.174683 1441830874 -0.763245 -0.180054 -0.595459 0.174683 1441830874 -0.763245 -0.180054 -0.595459 0.174683 1441830874 -0.763245 -0.180054 -0.595459 0.174683 1441830874 -0.770691 -0.172302 -0.589844 0.168701 1441830874 -0.770691 -0.172302 -0.589844 0.168701 1441830874 -0.770691 -0.172302 -0.589844 0.168701 1441830874 -0.770691 -0.172302 -0.589844 0.168701 1441830874 -0.770691 -0.172302 -0.589844 0.168701 1441830874 -0.770691 -0.172302 -0.589844 0.168701 1441830874 -0.775635 -0.178223 -0.582275 0.166321 1441830874 -0.775635 -0.178223 -0.582275 0.166321 1441830874 -0.775635 -0.178223 -0.582275 0.166321 1441830874 -0.775635 -0.178223 -0.582275 0.166321 1441830874 -0.775635 -0.178223 -0.582275 0.166321 1441830874 -0.781006 -0.182129 -0.574524 0.163757 1441830874 -0.781006 -0.182129 -0.574524 0.163757 1441830874 -0.781006 -0.182129 -0.574524 0.163757 1441830874 -0.781006 -0.182129 -0.574524 0.163757 1441830874 -0.781006 -0.182129 -0.574524 0.163757 1441830874 -0.781006 -0.182129 -0.574524 0.163757 1441830874 -0.784851 -0.184509 -0.568665 0.163330 1441830874 -0.784851 -0.184509 -0.568665 0.163330 1441830875 -0.784851 -0.184509 -0.568665 0.163330 1441830875 -0.784851 -0.184509 -0.568665 0.163330 1441830875 -0.784851 -0.184509 -0.568665 0.163330 1441830875 -0.784851 -0.184509 -0.568665 0.163330 1441830875 -0.786194 -0.193848 -0.562988 0.165710 1441830875 -0.786194 -0.193848 -0.562988 0.165710 1441830875 -0.786194 -0.193848 -0.562988 0.165710 1441830875 -0.786194 -0.193848 -0.562988 0.165710 1441830875 -0.786194 -0.193848 -0.562988 0.165710 1441830875 -0.786194 -0.193848 -0.562988 0.165710 1441830875 -0.786194 -0.193848 -0.562988 0.165710 1441830875 -0.786255 -0.203918 -0.560547 0.161377 1441830875 -0.786255 -0.203918 -0.560547 0.161377 1441830875 -0.786255 -0.203918 -0.560547 0.161377 1441830875 -0.786255 -0.203918 -0.560547 0.161377 1441830875 -0.786255 -0.203918 -0.560547 0.161377 1441830875 -0.786255 -0.203918 -0.560547 0.161377 1441830875 -0.786255 -0.203918 -0.560547 0.161377 1441830875 -0.788879 -0.203430 -0.558777 0.155457 1441830875 -0.788879 -0.203430 -0.558777 0.155457 1441830875 -0.788879 -0.203430 -0.558777 0.155457 1441830875 -0.788879 -0.203430 -0.558777 0.155457 1441830875 -0.788879 -0.203430 -0.558777 0.155457 1441830875 -0.788879 -0.203430 -0.558777 0.155457 1441830875 -0.786011 -0.210083 -0.558411 0.162354 1441830875 -0.786011 -0.210083 -0.558411 0.162354 1441830875 -0.786011 -0.210083 -0.558411 0.162354 1441830875 -0.786011 -0.210083 -0.558411 0.162354 1441830875 -0.786011 -0.210083 -0.558411 0.162354 1441830875 -0.786011 -0.210083 -0.558411 0.162354 1441830875 -0.786011 -0.210083 -0.558411 0.162354 1441830875 -0.777039 -0.221375 -0.560913 0.180542 1441830875 -0.777039 -0.221375 -0.560913 0.180542 1441830875 -0.777039 -0.221375 -0.560913 0.180542 1441830875 -0.777039 -0.221375 -0.560913 0.180542 1441830875 -0.777039 -0.221375 -0.560913 0.180542 1441830875 -0.777039 -0.221375 -0.560913 0.180542 1441830875 -0.768372 -0.224854 -0.565796 0.197388 1441830875 -0.768372 -0.224854 -0.565796 0.197388 1441830875 -0.768372 -0.224854 -0.565796 0.197388 1441830875 -0.768372 -0.224854 -0.565796 0.197388 1441830875 -0.768372 -0.224854 -0.565796 0.197388 1441830875 -0.762207 -0.213440 -0.577454 0.200378 1441830875 -0.762207 -0.213440 -0.577454 0.200378 1441830875 -0.762207 -0.213440 -0.577454 0.200378 1441830875 -0.759094 -0.185608 -0.593628 0.192261 1441830875 -0.759094 -0.185608 -0.593628 0.192261 1441830875 -0.759094 -0.185608 -0.593628 0.192261 1441830875 -0.759094 -0.185608 -0.593628 0.192261 1441830875 -0.759094 -0.185608 -0.593628 0.192261 1441830875 -0.759094 -0.185608 -0.593628 0.192261 1441830875 -0.759094 -0.185608 -0.593628 0.192261 1441830875 -0.758972 -0.156311 -0.604553 0.184631 1441830875 -0.758972 -0.156311 -0.604553 0.184631 1441830875 -0.758972 -0.156311 -0.604553 0.184631 1441830875 -0.758972 -0.156311 -0.604553 0.184631 1441830875 -0.758972 -0.156311 -0.604553 0.184631 1441830875 -0.758972 -0.156311 -0.604553 0.184631 1441830875 -0.762756 -0.143127 -0.603638 0.182678 1441830875 -0.762756 -0.143127 -0.603638 0.182678 1441830875 -0.762756 -0.143127 -0.603638 0.182678 1441830875 -0.762756 -0.143127 -0.603638 0.182678 1441830875 -0.762756 -0.143127 -0.603638 0.182678 1441830875 -0.762756 -0.143127 -0.603638 0.182678 1441830875 -0.768127 -0.144409 -0.596497 0.182739 1441830875 -0.768127 -0.144409 -0.596497 0.182739 1441830875 -0.768127 -0.144409 -0.596497 0.182739 1441830875 -0.768127 -0.144409 -0.596497 0.182739 1441830875 -0.768127 -0.144409 -0.596497 0.182739 1441830875 -0.768127 -0.144409 -0.596497 0.182739 1441830875 -0.768127 -0.144409 -0.596497 0.182739 1441830875 -0.770203 -0.152588 -0.591431 0.183777 1441830875 -0.770203 -0.152588 -0.591431 0.183777 1441830875 -0.770203 -0.152588 -0.591431 0.183777 1441830875 -0.770203 -0.152588 -0.591431 0.183777 1441830875 -0.770203 -0.152588 -0.591431 0.183777 1441830875 -0.770203 -0.152588 -0.591431 0.183777 1441830875 -0.775024 -0.164856 -0.581299 0.185242 1441830875 -0.775024 -0.164856 -0.581299 0.185242 1441830875 -0.775024 -0.164856 -0.581299 0.185242 1441830875 -0.775024 -0.164856 -0.581299 0.185242 1441830875 -0.775024 -0.164856 -0.581299 0.185242 1441830875 -0.775024 -0.164856 -0.581299 0.185242 1441830875 -0.780151 -0.173584 -0.574402 0.177124 1441830875 -0.780151 -0.173584 -0.574402 0.177124 1441830875 -0.780151 -0.173584 -0.574402 0.177124 1441830875 -0.780151 -0.173584 -0.574402 0.177124 1441830875 -0.780151 -0.173584 -0.574402 0.177124 1441830875 -0.780151 -0.173584 -0.574402 0.177124 1441830875 -0.785400 -0.181641 -0.566162 0.172485 1441830875 -0.785400 -0.181641 -0.566162 0.172485 1441830875 -0.785400 -0.181641 -0.566162 0.172485 1441830875 -0.785400 -0.181641 -0.566162 0.172485 1441830875 -0.785400 -0.181641 -0.566162 0.172485 1441830875 -0.785400 -0.181641 -0.566162 0.172485 1441830875 -0.786499 -0.203186 -0.555359 0.178345 1441830875 -0.786499 -0.203186 -0.555359 0.178345 1441830875 -0.786499 -0.203186 -0.555359 0.178345 1441830875 -0.786499 -0.203186 -0.555359 0.178345 1441830875 -0.786499 -0.203186 -0.555359 0.178345 1441830875 -0.786499 -0.203186 -0.555359 0.178345 1441830875 -0.786499 -0.203186 -0.555359 0.178345 1441830875 -0.782715 -0.225464 -0.548401 0.189392 1441830875 -0.782715 -0.225464 -0.548401 0.189392 1441830875 -0.782715 -0.225464 -0.548401 0.189392 1441830875 -0.782715 -0.225464 -0.548401 0.189392 1441830875 -0.782715 -0.225464 -0.548401 0.189392 1441830875 -0.782715 -0.225464 -0.548401 0.189392 1441830875 -0.778748 -0.235413 -0.547485 0.196289 1441830875 -0.778748 -0.235413 -0.547485 0.196289 1441830875 -0.778748 -0.235413 -0.547485 0.196289 1441830876 -0.778748 -0.235413 -0.547485 0.196289 1441830876 -0.778748 -0.235413 -0.547485 0.196289 1441830876 -0.778748 -0.235413 -0.547485 0.196289 1441830876 -0.778748 -0.235413 -0.547485 0.196289 1441830876 -0.776794 -0.224670 -0.556091 0.192200 1441830876 -0.776794 -0.224670 -0.556091 0.192200 1441830876 -0.776794 -0.224670 -0.556091 0.192200 1441830876 -0.776794 -0.224670 -0.556091 0.192200 1441830876 -0.776794 -0.224670 -0.556091 0.192200 1441830876 -0.776794 -0.224670 -0.556091 0.192200 1441830876 -0.776062 -0.199524 -0.569458 0.183594 1441830876 -0.776062 -0.199524 -0.569458 0.183594 1441830876 -0.776062 -0.199524 -0.569458 0.183594 1441830876 -0.776062 -0.199524 -0.569458 0.183594 1441830876 -0.776062 -0.199524 -0.569458 0.183594 1441830876 -0.776062 -0.199524 -0.569458 0.183594 1441830876 -0.773499 -0.177917 -0.580994 0.180542 1441830876 -0.773499 -0.177917 -0.580994 0.180542 1441830876 -0.773499 -0.177917 -0.580994 0.180542 1441830876 -0.773499 -0.177917 -0.580994 0.180542 1441830876 -0.767456 -0.172729 -0.589661 0.183167 1441830876 -0.767456 -0.172729 -0.589661 0.183167 1441830876 -0.767456 -0.172729 -0.589661 0.183167 1441830876 -0.767456 -0.172729 -0.589661 0.183167 1441830876 -0.767456 -0.172729 -0.589661 0.183167 1441830876 -0.767456 -0.172729 -0.589661 0.183167 1441830876 -0.764832 -0.167114 -0.595276 0.181091 1441830876 -0.764832 -0.167114 -0.595276 0.181091 1441830876 -0.764832 -0.167114 -0.595276 0.181091 1441830876 -0.764832 -0.167114 -0.595276 0.181091 1441830876 -0.764832 -0.167114 -0.595276 0.181091 1441830876 -0.764832 -0.167114 -0.595276 0.181091 1441830876 -0.767395 -0.155884 -0.597534 0.172668 1441830876 -0.767395 -0.155884 -0.597534 0.172668 1441830876 -0.767395 -0.155884 -0.597534 0.172668 1441830876 -0.767395 -0.155884 -0.597534 0.172668 1441830876 -0.767395 -0.155884 -0.597534 0.172668 1441830876 -0.767395 -0.155884 -0.597534 0.172668 1441830876 -0.767395 -0.155884 -0.597534 0.172668 1441830876 -0.766907 -0.153687 -0.599976 0.168213 1441830876 -0.766907 -0.153687 -0.599976 0.168213 1441830876 -0.766907 -0.153687 -0.599976 0.168213 1441830876 -0.766907 -0.153687 -0.599976 0.168213 1441830876 -0.766907 -0.153687 -0.599976 0.168213 1441830876 -0.766907 -0.153687 -0.599976 0.168213 1441830876 -0.766296 -0.165466 -0.597412 0.169312 1441830876 -0.766296 -0.165466 -0.597412 0.169312 1441830876 -0.766296 -0.165466 -0.597412 0.169312 1441830876 -0.766296 -0.165466 -0.597412 0.169312 1441830876 -0.766296 -0.165466 -0.597412 0.169312 1441830876 -0.766296 -0.165466 -0.597412 0.169312 1441830876 -0.768494 -0.175598 -0.591492 0.169678 1441830876 -0.768494 -0.175598 -0.591492 0.169678 1441830876 -0.768494 -0.175598 -0.591492 0.169678 1441830876 -0.768494 -0.175598 -0.591492 0.169678 1441830876 -0.768494 -0.175598 -0.591492 0.169678 1441830876 -0.768494 -0.175598 -0.591492 0.169678 1441830876 -0.768494 -0.175598 -0.591492 0.169678 1441830876 -0.770386 -0.189148 -0.583069 0.175720 1441830876 -0.770386 -0.189148 -0.583069 0.175720 1441830876 -0.770386 -0.189148 -0.583069 0.175720 1441830876 -0.770386 -0.189148 -0.583069 0.175720 1441830876 -0.770386 -0.189148 -0.583069 0.175720 1441830876 -0.770386 -0.189148 -0.583069 0.175720 1441830876 -0.767639 -0.207703 -0.576477 0.188110 1441830876 -0.767639 -0.207703 -0.576477 0.188110 1441830876 -0.767639 -0.207703 -0.576477 0.188110 1441830876 -0.767639 -0.207703 -0.576477 0.188110 1441830876 -0.767639 -0.207703 -0.576477 0.188110 1441830876 -0.767639 -0.207703 -0.576477 0.188110 1441830876 -0.765564 -0.218872 -0.571777 0.197998 1441830876 -0.765564 -0.218872 -0.571777 0.197998 1441830876 -0.765564 -0.218872 -0.571777 0.197998 1441830876 -0.765564 -0.218872 -0.571777 0.197998 1441830876 -0.765564 -0.218872 -0.571777 0.197998 1441830876 -0.765564 -0.218872 -0.571777 0.197998 1441830876 -0.764526 -0.221863 -0.570801 0.201355 1441830876 -0.764526 -0.221863 -0.570801 0.201355 1441830876 -0.764526 -0.221863 -0.570801 0.201355 1441830876 -0.764526 -0.221863 -0.570801 0.201355 1441830876 -0.764526 -0.221863 -0.570801 0.201355 1441830876 -0.764526 -0.221863 -0.570801 0.201355 1441830876 -0.764526 -0.221863 -0.570801 0.201355 1441830876 -0.764038 -0.213989 -0.576416 0.195679 1441830876 -0.764038 -0.213989 -0.576416 0.195679 1441830876 -0.764038 -0.213989 -0.576416 0.195679 1441830876 -0.764038 -0.213989 -0.576416 0.195679 1441830876 -0.766357 -0.196045 -0.582336 0.187683 1441830876 -0.766357 -0.196045 -0.582336 0.187683 1441830876 -0.766357 -0.196045 -0.582336 0.187683 1441830876 -0.766357 -0.196045 -0.582336 0.187683 1441830876 -0.766357 -0.196045 -0.582336 0.187683 1441830876 -0.766357 -0.196045 -0.582336 0.187683 1441830876 -0.767639 -0.187561 -0.584473 0.184448 1441830876 -0.767639 -0.187561 -0.584473 0.184448 1441830876 -0.767639 -0.187561 -0.584473 0.184448 1441830876 -0.767639 -0.187561 -0.584473 0.184448 1441830876 -0.767639 -0.187561 -0.584473 0.184448 1441830876 -0.767639 -0.187561 -0.584473 0.184448 1441830876 -0.766541 -0.194397 -0.582886 0.186890 1441830876 -0.766541 -0.194397 -0.582886 0.186890 1441830876 -0.766541 -0.194397 -0.582886 0.186890 1441830876 -0.766541 -0.194397 -0.582886 0.186890 1441830876 -0.766541 -0.194397 -0.582886 0.186890 1441830876 -0.766541 -0.194397 -0.582886 0.186890 1441830876 -0.766846 -0.199524 -0.580627 0.187439 1441830876 -0.766846 -0.199524 -0.580627 0.187439 1441830876 -0.766846 -0.199524 -0.580627 0.187439 1441830876 -0.766846 -0.199524 -0.580627 0.187439 1441830877 -0.766846 -0.199524 -0.580627 0.187439 1441830877 -0.766846 -0.199524 -0.580627 0.187439 1441830877 -0.766846 -0.199524 -0.580627 0.187439 1441830877 -0.765198 -0.203613 -0.580994 0.188416 1441830877 -0.765198 -0.203613 -0.580994 0.188416 1441830877 -0.765198 -0.203613 -0.580994 0.188416 1441830877 -0.765198 -0.203613 -0.580994 0.188416 1441830877 -0.765198 -0.203613 -0.580994 0.188416 1441830877 -0.765198 -0.203613 -0.580994 0.188416 1441830877 -0.765198 -0.203613 -0.580994 0.188416 1441830877 -0.762268 -0.213257 -0.581421 0.188416 1441830877 -0.762268 -0.213257 -0.581421 0.188416 1441830877 -0.762268 -0.213257 -0.581421 0.188416 1441830877 -0.762268 -0.213257 -0.581421 0.188416 1441830877 -0.762268 -0.213257 -0.581421 0.188416 1441830877 -0.762268 -0.213257 -0.581421 0.188416 1441830877 -0.761597 -0.213623 -0.583801 0.183228 1441830877 -0.761597 -0.213623 -0.583801 0.183228 1441830877 -0.761597 -0.213623 -0.583801 0.183228 1441830877 -0.761597 -0.213623 -0.583801 0.183228 1441830877 -0.761597 -0.213623 -0.583801 0.183228 1441830877 -0.761597 -0.213623 -0.583801 0.183228 1441830877 -0.762024 -0.208801 -0.585083 0.182800 1441830877 -0.762024 -0.208801 -0.585083 0.182800 1441830877 -0.762024 -0.208801 -0.585083 0.182800 1441830877 -0.762024 -0.208801 -0.585083 0.182800 1441830877 -0.762024 -0.208801 -0.585083 0.182800 1441830877 -0.757751 -0.213745 -0.585266 0.194092 1441830877 -0.757751 -0.213745 -0.585266 0.194092 1441830877 -0.757751 -0.213745 -0.585266 0.194092 1441830877 -0.757751 -0.213745 -0.585266 0.194092 1441830877 -0.757751 -0.213745 -0.585266 0.194092 1441830877 -0.757751 -0.213745 -0.585266 0.194092 1441830877 -0.754272 -0.217346 -0.584656 0.205200 1441830877 -0.754272 -0.217346 -0.584656 0.205200 1441830877 -0.754272 -0.217346 -0.584656 0.205200 1441830877 -0.754272 -0.217346 -0.584656 0.205200 1441830877 -0.754272 -0.217346 -0.584656 0.205200 1441830877 -0.754272 -0.217346 -0.584656 0.205200 1441830877 -0.754272 -0.217346 -0.584656 0.205200 1441830877 -0.754761 -0.211731 -0.585999 0.205444 1441830877 -0.754761 -0.211731 -0.585999 0.205444 1441830877 -0.754761 -0.211731 -0.585999 0.205444 1441830877 -0.754761 -0.211731 -0.585999 0.205444 1441830877 -0.754761 -0.211731 -0.585999 0.205444 1441830877 -0.754761 -0.211731 -0.585999 0.205444 1441830877 -0.756653 -0.197632 -0.591553 0.196350 1441830877 -0.756653 -0.197632 -0.591553 0.196350 1441830877 -0.756653 -0.197632 -0.591553 0.196350 1441830877 -0.756653 -0.197632 -0.591553 0.196350 1441830877 -0.756653 -0.197632 -0.591553 0.196350 1441830877 -0.756653 -0.197632 -0.591553 0.196350 1441830877 -0.760681 -0.179810 -0.595093 0.187073 1441830877 -0.760681 -0.179810 -0.595093 0.187073 1441830877 -0.760681 -0.179810 -0.595093 0.187073 1441830877 -0.760681 -0.179810 -0.595093 0.187073 1441830877 -0.760681 -0.179810 -0.595093 0.187073 1441830877 -0.760681 -0.179810 -0.595093 0.187073 1441830877 -0.760681 -0.179810 -0.595093 0.187073 1441830877 -0.766418 -0.172302 -0.591736 0.181335 1441830877 -0.766418 -0.172302 -0.591736 0.181335 1441830877 -0.766418 -0.172302 -0.591736 0.181335 1441830877 -0.766418 -0.172302 -0.591736 0.181335 1441830877 -0.766418 -0.172302 -0.591736 0.181335 1441830877 -0.766418 -0.172302 -0.591736 0.181335 1441830877 -0.771240 -0.182312 -0.583374 0.178040 1441830877 -0.771240 -0.182312 -0.583374 0.178040 1441830877 -0.771240 -0.182312 -0.583374 0.178040 1441830877 -0.771240 -0.182312 -0.583374 0.178040 1441830877 -0.771240 -0.182312 -0.583374 0.178040 1441830877 -0.771240 -0.182312 -0.583374 0.178040 1441830877 -0.774841 -0.196899 -0.574524 0.175537 1441830877 -0.774841 -0.196899 -0.574524 0.175537 1441830877 -0.774841 -0.196899 -0.574524 0.175537 1441830877 -0.774841 -0.196899 -0.574524 0.175537 1441830877 -0.774841 -0.196899 -0.574524 0.175537 1441830877 -0.774841 -0.196899 -0.574524 0.175537 1441830877 -0.774841 -0.196899 -0.574524 0.175537 1441830877 -0.775696 -0.211243 -0.567383 0.178406 1441830877 -0.775696 -0.211243 -0.567383 0.178406 1441830877 -0.775696 -0.211243 -0.567383 0.178406 1441830877 -0.775696 -0.211243 -0.567383 0.178406 1441830877 -0.775696 -0.211243 -0.567383 0.178406 1441830877 -0.775696 -0.211243 -0.567383 0.178406 1441830877 -0.775513 -0.230896 -0.559082 0.180969 1441830877 -0.775513 -0.230896 -0.559082 0.180969 1441830877 -0.775513 -0.230896 -0.559082 0.180969 1441830877 -0.775513 -0.230896 -0.559082 0.180969 1441830877 -0.775513 -0.230896 -0.559082 0.180969 1441830877 -0.775513 -0.230896 -0.559082 0.180969 1441830877 -0.775513 -0.230896 -0.559082 0.180969 1441830877 -0.776001 -0.242371 -0.554260 0.178772 1441830877 -0.776001 -0.242371 -0.554260 0.178772 1441830877 -0.776001 -0.242371 -0.554260 0.178772 1441830877 -0.776001 -0.242371 -0.554260 0.178772 1441830877 -0.776001 -0.242371 -0.554260 0.178772 1441830877 -0.776001 -0.242371 -0.554260 0.178772 1441830877 -0.775818 -0.243042 -0.554260 0.178467 1441830877 -0.775818 -0.243042 -0.554260 0.178467 1441830877 -0.775818 -0.243042 -0.554260 0.178467 1441830877 -0.775818 -0.243042 -0.554260 0.178467 1441830877 -0.775818 -0.243042 -0.554260 0.178467 1441830877 -0.775818 -0.243042 -0.554260 0.178467 1441830877 -0.771545 -0.240234 -0.559448 0.184631 1441830877 -0.771545 -0.240234 -0.559448 0.184631 1441830877 -0.771545 -0.240234 -0.559448 0.184631 1441830877 -0.771545 -0.240234 -0.559448 0.184631 1441830877 -0.771545 -0.240234 -0.559448 0.184631 1441830877 -0.771545 -0.240234 -0.559448 0.184631 1441830877 -0.765320 -0.231812 -0.568298 0.194092 1441830877 -0.765320 -0.231812 -0.568298 0.194092 1441830877 -0.765320 -0.231812 -0.568298 0.194092 1441830877 -0.765320 -0.231812 -0.568298 0.194092 1441830877 -0.765320 -0.231812 -0.568298 0.194092 1441830878 -0.765320 -0.231812 -0.568298 0.194092 1441830878 -0.765320 -0.231812 -0.568298 0.194092 1441830878 -0.759033 -0.219727 -0.579712 0.199036 1441830878 -0.759033 -0.219727 -0.579712 0.199036 1441830878 -0.759033 -0.219727 -0.579712 0.199036 1441830878 -0.759033 -0.219727 -0.579712 0.199036 1441830878 -0.759033 -0.219727 -0.579712 0.199036 1441830878 -0.759033 -0.219727 -0.579712 0.199036 1441830878 -0.753845 -0.200562 -0.593994 0.196777 1441830878 -0.753845 -0.200562 -0.593994 0.196777 1441830878 -0.753845 -0.200562 -0.593994 0.196777 1441830878 -0.753845 -0.200562 -0.593994 0.196777 1441830878 -0.753845 -0.200562 -0.593994 0.196777 1441830878 -0.753845 -0.200562 -0.593994 0.196777 1441830878 -0.753845 -0.200562 -0.593994 0.196777 1441830878 -0.754150 -0.176941 -0.602722 0.191833 1441830878 -0.754150 -0.176941 -0.602722 0.191833 1441830878 -0.754150 -0.176941 -0.602722 0.191833 1441830878 -0.754150 -0.176941 -0.602722 0.191833 1441830878 -0.754150 -0.176941 -0.602722 0.191833 1441830878 -0.754150 -0.176941 -0.602722 0.191833 1441830878 -0.752930 -0.173218 -0.602295 0.200806 1441830878 -0.752930 -0.173218 -0.602295 0.200806 1441830878 -0.752930 -0.173218 -0.602295 0.200806 1441830878 -0.752930 -0.173218 -0.602295 0.200806 1441830878 -0.742798 -0.209717 -0.591614 0.233093 1441830878 -0.742798 -0.209717 -0.591614 0.233093 1441830878 -0.742798 -0.209717 -0.591614 0.233093 1441830878 -0.742798 -0.209717 -0.591614 0.233093 1441830878 -0.739014 -0.232117 -0.580505 0.251160 1441830878 -0.739014 -0.232117 -0.580505 0.251160 1441830878 -0.739014 -0.232117 -0.580505 0.251160 1441830878 -0.739014 -0.232117 -0.580505 0.251160 1441830878 -0.739014 -0.232117 -0.580505 0.251160 1441830878 -0.739014 -0.232117 -0.580505 0.251160 1441830878 -0.739014 -0.232117 -0.580505 0.251160 1441830878 -0.747986 -0.224243 -0.575195 0.243896 1441830878 -0.747986 -0.224243 -0.575195 0.243896 1441830878 -0.747986 -0.224243 -0.575195 0.243896 1441830878 -0.747986 -0.224243 -0.575195 0.243896 1441830878 -0.747986 -0.224243 -0.575195 0.243896 1441830878 -0.747986 -0.224243 -0.575195 0.243896 1441830878 -0.756653 -0.221252 -0.568787 0.234741 1441830878 -0.756653 -0.221252 -0.568787 0.234741 1441830878 -0.756653 -0.221252 -0.568787 0.234741 1441830878 -0.756653 -0.221252 -0.568787 0.234741 1441830878 -0.756653 -0.221252 -0.568787 0.234741 1441830878 
-0.847351 -0.333862 0.180603 -0.371460 1441830880 -0.847351 -0.333862 0.180603 -0.371460 1441830880 -0.847351 -0.333862 0.180603 -0.371460 1441830880 -0.847351 -0.333862 0.180603 -0.371460 1441830880 -0.847351 -0.333862 0.180603 -0.371460 1441830880 -0.847351 -0.333862 0.180603 -0.371460 1441830880 -0.803528 -0.233582 0.341858 -0.427734 1441830880 -0.803528 -0.233582 0.341858 -0.427734 1441830880 -0.803528 -0.233582 0.341858 -0.427734 1441830880 -0.803528 -0.233582 0.341858 -0.427734 1441830880 -0.803528 -0.233582 0.341858 -0.427734 1441830880 -0.803528 -0.233582 0.341858 -0.427734 1441830880 -0.818909 -0.185547 0.374329 -0.393616 1441830880 -0.818909 -0.185547 0.374329 -0.393616 1441830880 -0.818909 -0.185547 0.374329 -0.393616 1441830880 -0.818909 -0.185547 0.374329 -0.393616 1441830880 -0.904907 -0.109009 0.295532 -0.286316 1441830880 -0.904907 -0.109009 0.295532 -0.286316 1441830880 -0.904907 -0.109009 0.295532 -0.286316 1441830880 -0.904907 -0.109009 0.295532 -0.286316 1441830880 -0.904907 -0.109009 0.295532 -0.286316 1441830880 -0.904907 -0.109009 0.295532 -0.286316 1441830880 -0.976135 -0.075806 0.122253 -0.162964 1441830880 -0.976135 -0.075806 0.122253 -0.162964 1441830881 -0.976135 -0.075806 0.122253 -0.162964 1441830881 -0.976135 -0.075806 0.122253 -0.162964 1441830881 -0.976135 -0.075806 0.122253 -0.162964 1441830881 -0.976135 -0.075806 0.122253 -0.162964 1441830881 -0.975037 -0.174927 0.094299 -0.099121 1441830881 -0.975037 -0.174927 0.094299 -0.099121 1441830881 -0.975037 -0.174927 0.094299 -0.099121 1441830881 -0.975037 -0.174927 0.094299 -0.099121 1441830881 -0.975037 -0.174927 0.094299 -0.099121 1441830881 -0.975037 -0.174927 0.094299 -0.099121 1441830881 -0.939270 -0.235657 0.102783 -0.227600 1441830881 -0.939270 -0.235657 0.102783 -0.227600 1441830881 -0.939270 -0.235657 0.102783 -0.227600 1441830881 -0.939270 -0.235657 0.102783 -0.227600 1441830881 -0.939270 -0.235657 0.102783 -0.227600 1441830881 -0.939270 -0.235657 0.102783 -0.227600 1441830881 -0.903259 -0.212769 0.181152 -0.325684 1441830881 -0.903259 -0.212769 0.181152 -0.325684 1441830881 -0.903259 -0.212769 0.181152 -0.325684 1441830881 -0.903259 -0.212769 0.181152 -0.325684 1441830881 -0.903259 -0.212769 0.181152 -0.325684 1441830881 -0.903259 -0.212769 0.181152 -0.325684 1441830881 -0.835571 -0.252014 0.239502 -0.425476 1441830881 -0.835571 -0.252014 0.239502 -0.425476 1441830881 -0.835571 -0.252014 0.239502 -0.425476 1441830881 -0.835571 -0.252014 0.239502 -0.425476 1441830881 -0.835571 -0.252014 0.239502 -0.425476 1441830881 -0.835571 -0.252014 0.239502 -0.425476 1441830881 -0.777283 -0.291443 0.281921 -0.481140 1441830881 -0.777283 -0.291443 0.281921 -0.481140 1441830881 -0.777283 -0.291443 0.281921 -0.481140 1441830881 -0.777283 -0.291443 0.281921 -0.481140 1441830881 -0.777283 -0.291443 0.281921 -0.481140 1441830881 -0.777283 -0.291443 0.281921 -0.481140 1441830881 -0.739197 -0.290344 0.352600 -0.495056 1441830881 -0.739197 -0.290344 0.352600 -0.495056 1441830881 -0.739197 -0.290344 0.352600 -0.495056 1441830881 -0.739197 -0.290344 0.352600 -0.495056 1441830881 -0.739197 -0.290344 0.352600 -0.495056 1441830881 -0.739197 -0.290344 0.352600 -0.495056 1441830881 -0.711670 -0.244324 0.423218 -0.504761 1441830881 -0.711670 -0.244324 0.423218 -0.504761 1441830881 -0.711670 -0.244324 0.423218 -0.504761 1441830881 -0.711670 -0.244324 0.423218 -0.504761 1441830881 -0.711670 -0.244324 0.423218 -0.504761 1441830881 -0.711670 -0.244324 0.423218 -0.504761 1441830881 -0.706055 -0.214966 0.437012 -0.514160 1441830881 -0.706055 -0.214966 0.437012 -0.514160 1441830881 -0.706055 -0.214966 0.437012 -0.514160 1441830881 -0.706055 -0.214966 0.437012 -0.514160 1441830881 -0.706055 -0.214966 0.437012 -0.514160 1441830881 -0.706055 -0.214966 0.437012 -0.514160 1441830881 -0.736023 -0.178467 0.433411 -0.488525 1441830881 -0.736023 -0.178467 0.433411 -0.488525 1441830881 -0.736023 -0.178467 0.433411 -0.488525 1441830881 -0.736023 -0.178467 0.433411 -0.488525 1441830881 -0.736023 -0.178467 0.433411 -0.488525 1441830881 -0.736023 -0.178467 0.433411 -0.488525 1441830881 -0.790894 -0.146667 0.400879 -0.438477 1441830881 -0.790894 -0.146667 0.400879 -0.438477 1441830881 -0.790894 -0.146667 0.400879 -0.438477 1441830881 -0.790894 -0.146667 0.400879 -0.438477 1441830881 -0.790894 -0.146667 0.400879 -0.438477 1441830881 -0.876709 -0.087585 0.325684 -0.343140 1441830881 -0.876709 -0.087585 0.325684 -0.343140 1441830881 -0.876709 -0.087585 0.325684 -0.343140 1441830881 -0.876709 -0.087585 0.325684 -0.343140 1441830881 -0.876709 -0.087585 0.325684 -0.343140 1441830881 -0.876709 -0.087585 0.325684 -0.343140 1441830881 -0.963074 0.002319 0.181091 -0.199402 1441830881 -0.963074 0.002319 0.181091 -0.199402 1441830881 -0.963074 0.002319 0.181091 -0.199402 1441830881 -0.963074 0.002319 0.181091 -0.199402 1441830881 -0.963074 0.002319 0.181091 -0.199402 1441830881 -0.963074 0.002319 0.181091 -0.199402 1441830881 -0.963074 0.002319 0.181091 -0.199402 1441830881 -0.985168 0.030823 0.119141 -0.119629 1441830881 -0.985168 0.030823 0.119141 -0.119629 1441830881 -0.985168 0.030823 0.119141 -0.119629 1441830881 -0.985168 0.030823 0.119141 -0.119629 1441830881 -0.985168 0.030823 0.119141 -0.119629 1441830881 -0.985168 0.030823 0.119141 -0.119629 1441830881 -0.985168 0.030823 0.119141 -0.119629 1441830881 -0.961243 -0.101746 0.136536 -0.216980 1441830881 -0.961243 -0.101746 0.136536 -0.216980 1441830881 -0.961243 -0.101746 0.136536 -0.216980 1441830881 -0.961243 -0.101746 0.136536 -0.216980 1441830881 -0.961243 -0.101746 0.136536 -0.216980 1441830881 -0.961243 -0.101746 0.136536 -0.216980 1441830881 -0.930298 -0.097473 0.126587 -0.330383 1441830881 -0.930298 -0.097473 0.126587 -0.330383 1441830881 -0.930298 -0.097473 0.126587 -0.330383 1441830881 -0.930298 -0.097473 0.126587 -0.330383 1441830881 -0.930298 -0.097473 0.126587 -0.330383 1441830881 -0.876282 -0.062073 0.241089 -0.412598 1441830881 -0.876282 -0.062073 0.241089 -0.412598 1441830881 -0.876282 -0.062073 0.241089 -0.412598 1441830881 -0.876282 -0.062073 0.241089 -0.412598 1441830881 -0.876282 -0.062073 0.241089 -0.412598 1441830881 -0.876282 -0.062073 0.241089 -0.412598 1441830881 -0.876282 -0.062073 0.241089 -0.412598 1441830881 -0.825684 -0.079224 0.313354 -0.462402 1441830881 -0.825684 -0.079224 0.313354 -0.462402 1441830881 -0.825684 -0.079224 0.313354 -0.462402 1441830881 -0.825684 -0.079224 0.313354 -0.462402 1441830881 -0.825684 -0.079224 0.313354 -0.462402 1441830881 -0.780579 -0.114990 0.372070 -0.489014 1441830881 -0.780579 -0.114990 0.372070 -0.489014 1441830882 -0.780579 -0.114990 0.372070 -0.489014 1441830882 -0.780579 -0.114990 0.372070 -0.489014 1441830882 -0.780579 -0.114990 0.372070 -0.489014 1441830882 -0.780579 -0.114990 0.372070 -0.489014 1441830882 -0.745850 -0.127625 0.434204 -0.488831 1441830882 -0.745850 -0.127625 0.434204 -0.488831 1441830882 -0.745850 -0.127625 0.434204 -0.488831 1441830882 -0.722595 -0.123291 0.476868 -0.485107 1441830882 -0.722595 -0.123291 0.476868 -0.485107 1441830882 -0.722595 -0.123291 0.476868 -0.485107 1441830882 -0.722595 -0.123291 0.476868 -0.485107 1441830882 -0.722595 -0.123291 0.476868 -0.485107 1441830882 -0.722595 -0.123291 0.476868 -0.485107 1441830882 -0.728088 -0.114929 0.481262 -0.474487 1441830882 -0.728088 -0.114929 0.481262 -0.474487 1441830882 -0.728088 -0.114929 0.481262 -0.474487 1441830882 -0.728088 -0.114929 0.481262 -0.474487 1441830882 -0.728088 -0.114929 0.481262 -0.474487 1441830882 -0.728088 -0.114929 0.481262 -0.474487 1441830882 -0.762085 -0.101563 0.460510 -0.443665 1441830882 -0.762085 -0.101563 0.460510 -0.443665 1441830882 -0.762085 -0.101563 0.460510 -0.443665 1441830882 -0.762085 -0.101563 0.460510 -0.443665 1441830882 -0.762085 -0.101563 0.460510 -0.443665 1441830882 -0.825989 -0.092285 0.405029 -0.381165 1441830882 -0.825989 -0.092285 0.405029 -0.381165 1441830882 -0.825989 -0.092285 0.405029 -0.381165 1441830882 -0.922424 -0.031860 0.291687 -0.251160 1441830882 -0.922424 -0.031860 0.291687 -0.251160 1441830882 -0.922424 -0.031860 0.291687 -0.251160 1441830882 -0.922424 -0.031860 0.291687 -0.251160 1441830882 -0.922424 -0.031860 0.291687 -0.251160 1441830882 -0.922424 -0.031860 0.291687 -0.251160 1441830882 -0.985046 0.041260 0.127991 -0.108215 1441830882 -0.985046 0.041260 0.127991 -0.108215 1441830882 -0.985046 0.041260 0.127991 -0.108215 1441830882 -0.985046 0.041260 0.127991 -0.108215 1441830882 -0.985046 0.041260 0.127991 -0.108215 1441830882 -0.985046 0.041260 0.127991 -0.108215 1441830882 -0.987671 -0.047424 0.126648 -0.078918 1441830882 -0.987671 -0.047424 0.126648 -0.078918 1441830882 -0.987671 -0.047424 0.126648 -0.078918 1441830882 -0.987671 -0.047424 0.126648 -0.078918 1441830882 -0.987671 -0.047424 0.126648 -0.078918 1441830882 -0.987671 -0.047424 0.126648 -0.078918 1441830882 -0.975342 -0.026855 0.130127 -0.176514 1441830882 -0.975342 -0.026855 0.130127 -0.176514 1441830882 -0.975342 -0.026855 0.130127 -0.176514 1441830882 -0.975342 -0.026855 0.130127 -0.176514 1441830882 -0.975342 -0.026855 0.130127 -0.176514 1441830882 -0.975342 -0.026855 0.130127 -0.176514 1441830882 -0.937439 -0.035339 0.161621 -0.306335 1441830882 -0.937439 -0.035339 0.161621 -0.306335 1441830882 -0.937439 -0.035339 0.161621 -0.306335 1441830882 -0.937439 -0.035339 0.161621 -0.306335 1441830882 -0.937439 -0.035339 0.161621 -0.306335 1441830882 -0.887756 -0.067749 0.198975 -0.409668 1441830882 -0.887756 -0.067749 0.198975 -0.409668 1441830882 -0.887756 -0.067749 0.198975 -0.409668 1441830882 -0.887756 -0.067749 0.198975 -0.409668 1441830882 -0.887756 -0.067749 0.198975 -0.409668 1441830882 -0.887756 -0.067749 0.198975 -0.409668 1441830882 -0.845215 -0.058044 0.261902 -0.462341 1441830882 -0.845215 -0.058044 0.261902 -0.462341 1441830882 -0.845215 -0.058044 0.261902 -0.462341 1441830882 -0.845215 -0.058044 0.261902 -0.462341 1441830882 -0.845215 -0.058044 0.261902 -0.462341 1441830882 -0.845215 -0.058044 0.261902 -0.462341 1441830882 -0.802979 -0.074585 0.317932 -0.498657 1441830882 -0.802979 -0.074585 0.317932 -0.498657 1441830882 -0.802979 -0.074585 0.317932 -0.498657 1441830882 -0.802979 -0.074585 0.317932 -0.498657 1441830882 -0.802979 -0.074585 0.317932 -0.498657 1441830882 -0.802979 -0.074585 0.317932 -0.498657 1441830882 -0.769958 -0.065186 0.377197 -0.510559 1441830882 -0.769958 -0.065186 0.377197 -0.510559 1441830882 -0.769958 -0.065186 0.377197 -0.510559 1441830882 -0.769958 -0.065186 0.377197 -0.510559 1441830882 -0.769958 -0.065186 0.377197 -0.510559 1441830882 -0.769958 -0.065186 0.377197 -0.510559 1441830882 -0.759094 -0.027283 0.411255 -0.503906 1441830882 -0.759094 -0.027283 0.411255 -0.503906 1441830882 -0.759094 -0.027283 0.411255 -0.503906 1441830882 -0.759094 -0.027283 0.411255 -0.503906 1441830882 -0.759094 -0.027283 0.411255 -0.503906 1441830882 -0.759094 -0.027283 0.411255 -0.503906 1441830882 -0.774475 -0.008606 0.416504 -0.476074 1441830882 -0.774475 -0.008606 0.416504 -0.476074 1441830882 -0.774475 -0.008606 0.416504 -0.476074 1441830882 -0.774475 -0.008606 0.416504 -0.476074 1441830882 -0.774475 -0.008606 0.416504 -0.476074 1441830882 -0.774475 -0.008606 0.416504 -0.476074 1441830882 -0.813782 0.005920 0.394531 -0.426819 1441830882 -0.813782 0.005920 0.394531 -0.426819 1441830882 -0.813782 0.005920 0.394531 -0.426819 1441830882 -0.813782 0.005920 0.394531 -0.426819 1441830882 -0.813782 0.005920 0.394531 -0.426819 1441830882 -0.813782 0.005920 0.394531 -0.426819 1441830882 -0.875610 0.026428 0.337585 -0.344421 1441830882 -0.875610 0.026428 0.337585 -0.344421 1441830882 -0.875610 0.026428 0.337585 -0.344421 1441830882 -0.875610 0.026428 0.337585 -0.344421 1441830883 -0.875610 0.026428 0.337585 -0.344421 1441830883 -0.875610 0.026428 0.337585 -0.344421 1441830883 -0.943359 0.075073 0.232483 -0.224487 1441830883 -0.943359 0.075073 0.232483 -0.224487 1441830883 -0.943359 0.075073 0.232483 -0.224487 1441830883 -0.943359 0.075073 0.232483 -0.224487 1441830883 -0.943359 0.075073 0.232483 -0.224487 1441830883 -0.943359 0.075073 0.232483 -0.224487 1441830883 -0.981262 0.112549 0.112305 -0.109070 1441830883 -0.981262 0.112549 0.112305 -0.109070 1441830883 -0.981262 0.112549 0.112305 -0.109070 1441830883 -0.981262 0.112549 0.112305 -0.109070 1441830883 -0.981262 0.112549 0.112305 -0.109070 1441830883 -0.981262 0.112549 0.112305 -0.109070 1441830883 -0.985229 0.080750 0.108215 -0.105530 1441830883 -0.985229 0.080750 0.108215 -0.105530 1441830883 -0.985229 0.080750 0.108215 -0.105530 1441830883 -0.985229 0.080750 0.108215 -0.105530 1441830883 -0.985229 0.080750 0.108215 -0.105530 1441830883 -0.985229 0.080750 0.108215 -0.105530 1441830883 -0.985229 0.080750 0.108215 -0.105530 1441830883 -0.970520 0.070862 0.128967 -0.191162 1441830883 -0.970520 0.070862 0.128967 -0.191162 1441830883 -0.970520 0.070862 0.128967 -0.191162 1441830883 -0.970520 0.070862 0.128967 -0.191162 1441830883 -0.970520 0.070862 0.128967 -0.191162 1441830883 -0.970520 0.070862 0.128967 -0.191162 1441830883 -0.938416 0.026917 0.157166 -0.306580 1441830883 -0.938416 0.026917 0.157166 -0.306580 1441830883 -0.938416 0.026917 0.157166 -0.306580 1441830883 -0.938416 0.026917 0.157166 -0.306580 1441830883 -0.938416 0.026917 0.157166 -0.306580 1441830883 -0.938416 0.026917 0.157166 -0.306580 1441830883 -0.896362 0.027039 0.202026 -0.393799 1441830883 -0.896362 0.027039 0.202026 -0.393799 1441830883 -0.896362 0.027039 0.202026 -0.393799 1441830883 -0.896362 0.027039 0.202026 -0.393799 1441830883 -0.896362 0.027039 0.202026 -0.393799 1441830883 -0.896362 0.027039 0.202026 -0.393799 1441830883 -0.859497 -0.002441 0.248291 -0.446899 1441830883 -0.859497 -0.002441 0.248291 -0.446899 1441830883 -0.859497 -0.002441 0.248291 -0.446899 1441830883 -0.859497 -0.002441 0.248291 -0.446899 1441830883 -0.859497 -0.002441 0.248291 -0.446899 1441830883 -0.859497 -0.002441 0.248291 -0.446899 1441830883 -0.832642 -0.033691 0.296082 -0.466797 1441830883 -0.832642 -0.033691 0.296082 -0.466797 1441830883 -0.832642 -0.033691 0.296082 -0.466797 1441830883 -0.832642 -0.033691 0.296082 -0.466797 1441830883 -0.832642 -0.033691 0.296082 -0.466797 1441830883 -0.809143 -0.045044 0.343445 -0.474670 1441830883 -0.809143 -0.045044 0.343445 -0.474670 1441830883 -0.809143 -0.045044 0.343445 -0.474670 1441830883 -0.809143 -0.045044 0.343445 -0.474670 1441830883 -0.809143 -0.045044 0.343445 -0.474670 1441830883 -0.809143 -0.045044 0.343445 -0.474670 1441830883 -0.798096 -0.019287 0.376404 -0.470215 1441830883 -0.798096 -0.019287 0.376404 -0.470215 1441830883 -0.798096 -0.019287 0.376404 -0.470215 1441830883 -0.798096 -0.019287 0.376404 -0.470215 1441830883 -0.798096 -0.019287 0.376404 -0.470215 1441830883 -0.798096 -0.019287 0.376404 -0.470215 1441830883 -0.804749 -0.002991 0.385681 -0.451355 1441830883 -0.804749 -0.002991 0.385681 -0.451355 1441830883 -0.804749 -0.002991 0.385681 -0.451355 1441830883 -0.804749 -0.002991 0.385681 -0.451355 1441830883 -0.804749 -0.002991 0.385681 -0.451355 1441830883 -0.804749 -0.002991 0.385681 -0.451355 1441830883 -0.844971 0.006042 0.369080 -0.387024 1441830883 -0.844971 0.006042 0.369080 -0.387024 1441830883 -0.844971 0.006042 0.369080 -0.387024 1441830883 -0.844971 0.006042 0.369080 -0.387024 1441830883 -0.844971 0.006042 0.369080 -0.387024 1441830883 -0.844971 0.006042 0.369080 -0.387024 1441830883 -0.921387 0.043823 0.277710 -0.268311 1441830883 -0.921387 0.043823 0.277710 -0.268311 1441830883 -0.921387 0.043823 0.277710 -0.268311 1441830883 -0.921387 0.043823 0.277710 -0.268311 1441830883 -0.921387 0.043823 0.277710 -0.268311 1441830883 -0.921387 0.043823 0.277710 -0.268311 1441830883 -0.921387 0.043823 0.277710 -0.268311 1441830883 -0.976685 0.090759 0.134094 -0.141235 1441830883 -0.976685 0.090759 0.134094 -0.141235 1441830883 -0.976685 0.090759 0.134094 -0.141235 1441830883 -0.976685 0.090759 0.134094 -0.141235 1441830883 -0.976685 0.090759 0.134094 -0.141235 1441830883 -0.976685 0.090759 0.134094 -0.141235 1441830883 -0.988037 0.063843 0.106689 -0.091248 1441830883 -0.988037 0.063843 0.106689 -0.091248 1441830883 -0.988037 0.063843 0.106689 -0.091248 1441830883 -0.988037 0.063843 0.106689 -0.091248 1441830883 -0.988037 0.063843 0.106689 -0.091248 1441830883 -0.988037 0.063843 0.106689 -0.091248 1441830883 -0.988037 0.063843 0.106689 -0.091248 1441830883 -0.975769 0.040833 0.127258 -0.173584 1441830883 -0.975769 0.040833 0.127258 -0.173584 1441830883 -0.975769 0.040833 0.127258 -0.173584 1441830883 -0.975769 0.040833 0.127258 -0.173584 1441830883 -0.975769 0.040833 0.127258 -0.173584 1441830883 -0.942139 0.009644 0.166748 -0.290771 1441830883 -0.942139 0.009644 0.166748 -0.290771 1441830883 -0.942139 0.009644 0.166748 -0.290771 1441830883 -0.942139 0.009644 0.166748 -0.290771 1441830883 -0.942139 0.009644 0.166748 -0.290771 1441830883 -0.942139 0.009644 0.166748 -0.290771 1441830883 -0.892944 -0.041565 0.196228 -0.403076 1441830883 -0.892944 -0.041565 0.196228 -0.403076 1441830883 -0.892944 -0.041565 0.196228 -0.403076 1441830883 -0.892944 -0.041565 0.196228 -0.403076 1441830884 -0.892944 -0.041565 0.196228 -0.403076 1441830884 -0.892944 -0.041565 0.196228 -0.403076 1441830884 -0.847412 -0.067078 0.236877 -0.470459 1441830884 -0.847412 -0.067078 0.236877 -0.470459 1441830884 -0.847412 -0.067078 0.236877 -0.470459 1441830884 -0.847412 -0.067078 0.236877 -0.470459 1441830884 -0.847412 -0.067078 0.236877 -0.470459 1441830884 -0.810181 -0.097717 0.282043 -0.504578 1441830884 -0.810181 -0.097717 0.282043 -0.504578 1441830884 -0.810181 -0.097717 0.282043 -0.504578 1441830884 -0.810181 -0.097717 0.282043 -0.504578 1441830884 -0.784790 -0.105469 0.343262 -0.505188 1441830884 -0.784790 -0.105469 0.343262 -0.505188 1441830884 -0.784790 -0.105469 0.343262 -0.505188 1441830884 -0.784790 -0.105469 0.343262 -0.505188 1441830884 -0.784790 -0.105469 0.343262 -0.505188 1441830884 -0.784790 -0.105469 0.343262 -0.505188 1441830884 -0.769592 -0.085999 0.389709 -0.498535 1441830884 -0.769592 -0.085999 0.389709 -0.498535 1441830884 -0.769592 -0.085999 0.389709 -0.498535 1441830884 -0.769592 -0.085999 0.389709 -0.498535 1441830884 -0.769592 -0.085999 0.389709 -0.498535 1441830884 -0.775696 -0.078735 0.401367 -0.480652 1441830884 -0.775696 -0.078735 0.401367 -0.480652 1441830884 -0.775696 -0.078735 0.401367 -0.480652 1441830884 -0.775696 -0.078735 0.401367 -0.480652 1441830884 -0.775696 -0.078735 0.401367 -0.480652 1441830884 -0.775696 -0.078735 0.401367 -0.480652 1441830884 -0.804626 -0.078552 0.393250 -0.437988 1441830884 -0.804626 -0.078552 0.393250 -0.437988 1441830884 -0.804626 -0.078552 0.393250 -0.437988 1441830884 -0.804626 -0.078552 0.393250 -0.437988 1441830884 -0.804626 -0.078552 0.393250 -0.437988 1441830884 -0.804626 -0.078552 0.393250 -0.437988 1441830884 -0.804626 -0.078552 0.393250 -0.437988 1441830884 -0.869141 -0.071289 0.342712 -0.349426 1441830884 -0.869141 -0.071289 0.342712 -0.349426 1441830884 -0.869141 -0.071289 0.342712 -0.349426 1441830884 -0.869141 -0.071289 0.342712 -0.349426 1441830884 -0.869141 -0.071289 0.342712 -0.349426 1441830884 -0.961243 -0.024475 0.190857 -0.197693 1441830884 -0.961243 -0.024475 0.190857 -0.197693 1441830884 -0.961243 -0.024475 0.190857 -0.197693 1441830884 -0.961243 -0.024475 0.190857 -0.197693 1441830884 -0.961243 -0.024475 0.190857 -0.197693 1441830884 -0.961243 -0.024475 0.190857 -0.197693 1441830884 -0.961243 -0.024475 0.190857 -0.197693 1441830884 -0.992737 -0.007568 0.091431 -0.077881 1441830884 -0.992737 -0.007568 0.091431 -0.077881 1441830884 -0.992737 -0.007568 0.091431 -0.077881 1441830884 -0.992737 -0.007568 0.091431 -0.077881 1441830884 -0.992737 -0.007568 0.091431 -0.077881 1441830884 -0.984131 -0.068848 0.113342 -0.117920 1441830884 -0.984131 -0.068848 0.113342 -0.117920 1441830884 -0.984131 -0.068848 0.113342 -0.117920 1441830884 -0.984131 -0.068848 0.113342 -0.117920 1441830884 -0.984131 -0.068848 0.113342 -0.117920 1441830884 -0.984131 -0.068848 0.113342 -0.117920 1441830884 -0.960510 -0.079285 0.131714 -0.232178 1441830884 -0.960510 -0.079285 0.131714 -0.232178 1441830884 -0.960510 -0.079285 0.131714 -0.232178 1441830884 -0.960510 -0.079285 0.131714 -0.232178 1441830884 -0.960510 -0.079285 0.131714 -0.232178 1441830884 -0.960510 -0.079285 0.131714 -0.232178 1441830884 -0.913940 -0.126831 0.178406 -0.341797 1441830884 -0.913940 -0.126831 0.178406 -0.341797 1441830884 -0.913940 -0.126831 0.178406 -0.341797 1441830884 -0.913940 -0.126831 0.178406 -0.341797 1441830884 -0.913940 -0.126831 0.178406 -0.341797 1441830884 -0.913940 -0.126831 0.178406 -0.341797 1441830884 -0.863342 -0.158386 0.234192 -0.418030 1441830884 -0.863342 -0.158386 0.234192 -0.418030 1441830884 -0.863342 -0.158386 0.234192 -0.418030 1441830884 -0.863342 -0.158386 0.234192 -0.418030 1441830884 -0.863342 -0.158386 0.234192 -0.418030 1441830884 -0.863342 -0.158386 0.234192 -0.418030 1441830884 -0.808350 -0.189819 0.304504 -0.466797 1441830884 -0.808350 -0.189819 0.304504 -0.466797 1441830884 -0.808350 -0.189819 0.304504 -0.466797 1441830884 -0.808350 -0.189819 0.304504 -0.466797 1441830884 -0.808350 -0.189819 0.304504 -0.466797 1441830884 -0.808350 -0.189819 0.304504 -0.466797 1441830884 -0.773132 -0.188232 0.390320 -0.463196 1441830884 -0.773132 -0.188232 0.390320 -0.463196 1441830884 -0.773132 -0.188232 0.390320 -0.463196 1441830884 -0.773132 -0.188232 0.390320 -0.463196 1441830884 -0.773132 -0.188232 0.390320 -0.463196 1441830884 -0.728638 -0.137329 0.473267 -0.475769 1441830884 -0.728638 -0.137329 0.473267 -0.475769 1441830884 -0.728638 -0.137329 0.473267 -0.475769 1441830884 -0.728638 -0.137329 0.473267 -0.475769 1441830884 -0.728638 -0.137329 0.473267 -0.475769 1441830884 -0.728638 -0.137329 0.473267 -0.475769 1441830884 -0.719727 -0.130737 0.473267 -0.490845 1441830884 -0.719727 -0.130737 0.473267 -0.490845 1441830884 -0.719727 -0.130737 0.473267 -0.490845 1441830884 -0.719727 -0.130737 0.473267 -0.490845 1441830884 -0.719727 -0.130737 0.473267 -0.490845 1441830884 -0.719727 -0.130737 0.473267 -0.490845 1441830884 -0.748169 -0.096008 0.458069 -0.470398 1441830884 -0.748169 -0.096008 0.458069 -0.470398 1441830884 -0.748169 -0.096008 0.458069 -0.470398 1441830884 -0.748169 -0.096008 0.458069 -0.470398 1441830884 -0.748169 -0.096008 0.458069 -0.470398 1441830885 -0.817627 -0.075195 0.395447 -0.411743 1441830885 -0.817627 -0.075195 0.395447 -0.411743 1441830885 -0.817627 -0.075195 0.395447 -0.411743 1441830885 -0.817627 -0.075195 0.395447 -0.411743 1441830885 -0.817627 -0.075195 0.395447 -0.411743 1441830885 -0.817627 -0.075195 0.395447 -0.411743 1441830885 -0.908142 -0.010254 0.291748 -0.300110 1441830885 -0.908142 -0.010254 0.291748 -0.300110 1441830885 -0.979553 0.067993 0.121582 -0.145325 1441830885 -0.979553 0.067993 0.121582 -0.145325 1441830885 -0.979553 0.067993 0.121582 -0.145325 1441830885 -0.979553 0.067993 0.121582 -0.145325 1441830885 -0.979553 0.067993 0.121582 -0.145325 1441830885 -0.979553 0.067993 0.121582 -0.145325 1441830885 -0.992065 -0.007080 0.115723 -0.049194 1441830885 -0.992065 -0.007080 0.115723 -0.049194 1441830885 -0.992065 -0.007080 0.115723 -0.049194 1441830885 -0.992065 -0.007080 0.115723 -0.049194 1441830885 -0.992065 -0.007080 0.115723 -0.049194 1441830885 -0.974426 -0.116638 0.134888 -0.137146 1441830885 -0.974426 -0.116638 0.134888 -0.137146 1441830885 -0.974426 -0.116638 0.134888 -0.137146 1441830885 -0.974426 -0.116638 0.134888 -0.137146 1441830885 -0.974426 -0.116638 0.134888 -0.137146 1441830885 -0.974426 -0.116638 0.134888 -0.137146 1441830885 -0.974426 -0.116638 0.134888 -0.137146 1441830885 -0.955627 -0.068726 0.172913 -0.228455 1441830885 -0.955627 -0.068726 0.172913 -0.228455 1441830885 -0.955627 -0.068726 0.172913 -0.228455 1441830885 -0.906982 -0.117981 0.242737 -0.323486 1441830885 -0.906982 -0.117981 0.242737 -0.323486 1441830885 -0.906982 -0.117981 0.242737 -0.323486 1441830885 -0.906982 -0.117981 0.242737 -0.323486 1441830885 -0.906982 -0.117981 0.242737 -0.323486 1441830885 -0.861572 -0.166321 0.293640 -0.379272 1441830885 -0.861572 -0.166321 0.293640 -0.379272 1441830885 -0.861572 -0.166321 0.293640 -0.379272 1441830885 -0.861572 -0.166321 0.293640 -0.379272 1441830885 -0.861572 -0.166321 0.293640 -0.379272 1441830885 -0.804016 -0.216797 0.341797 -0.435608 1441830885 -0.804016 -0.216797 0.341797 -0.435608 1441830885 -0.804016 -0.216797 0.341797 -0.435608 1441830885 -0.804016 -0.216797 0.341797 -0.435608 1441830885 -0.804016 -0.216797 0.341797 -0.435608 1441830885 -0.768311 -0.199829 0.412415 -0.446960 1441830885 -0.768311 -0.199829 0.412415 -0.446960 1441830885 -0.768311 -0.199829 0.412415 -0.446960 1441830885 -0.768311 -0.199829 0.412415 -0.446960 1441830885 -0.768311 -0.199829 0.412415 -0.446960 1441830885 -0.768311 -0.199829 0.412415 -0.446960 1441830885 -0.768311 -0.199829 0.412415 -0.446960 1441830885 -0.726440 -0.138184 0.477661 -0.474426 1441830885 -0.726440 -0.138184 0.477661 -0.474426 1441830885 -0.726440 -0.138184 0.477661 -0.474426 1441830885 -0.726440 -0.138184 0.477661 -0.474426 1441830885 -0.726440 -0.138184 0.477661 -0.474426 1441830885 -0.709106 -0.124023 0.481018 -0.500427 1441830885 -0.709106 -0.124023 0.481018 -0.500427 1441830885 -0.709106 -0.124023 0.481018 -0.500427 1441830885 -0.709106 -0.124023 0.481018 -0.500427 1441830885 -0.709106 -0.124023 0.481018 -0.500427 1441830885 -0.720947 -0.083313 0.478882 -0.493896 1441830885 -0.720947 -0.083313 0.478882 -0.493896 1441830885 -0.720947 -0.083313 0.478882 -0.493896 1441830885 -0.720947 -0.083313 0.478882 -0.493896 1441830885 -0.720947 -0.083313 0.478882 -0.493896 1441830885 -0.764893 -0.061584 0.441467 -0.465149 1441830885 -0.764893 -0.061584 0.441467 -0.465149 1441830885 -0.764893 -0.061584 0.441467 -0.465149 1441830885 -0.764893 -0.061584 0.441467 -0.465149 1441830885 -0.837646 -0.022095 0.384033 -0.387817 1441830885 -0.837646 -0.022095 0.384033 -0.387817 1441830885 -0.837646 -0.022095 0.384033 -0.387817 1441830885 -0.837646 -0.022095 0.384033 -0.387817 1441830885 -0.837646 -0.022095 0.384033 -0.387817 1441830885 -0.837646 -0.022095 0.384033 -0.387817 1441830885 -0.928162 0.024231 0.266296 -0.258911 1441830885 -0.928162 0.024231 0.266296 -0.258911 1441830885 -0.928162 0.024231 0.266296 -0.258911 1441830885 -0.928162 0.024231 0.266296 -0.258911 1441830885 -0.928162 0.024231 0.266296 -0.258911 1441830885 -0.928162 0.024231 0.266296 -0.258911 1441830885 -0.985107 0.018494 0.105286 -0.134644 1441830885 -0.985107 0.018494 0.105286 -0.134644 1441830885 -0.985107 0.018494 0.105286 -0.134644 1441830885 -0.985107 0.018494 0.105286 -0.134644 1441830885 -0.985107 0.018494 0.105286 -0.134644 1441830885 -0.985107 0.018494 0.105286 -0.134644 1441830885 -0.985107 0.018494 0.105286 -0.134644 1441830885 -0.986694 -0.021973 0.104736 -0.122559 1441830885 -0.986694 -0.021973 0.104736 -0.122559 1441830885 -0.986694 -0.021973 0.104736 -0.122559 1441830885 -0.986694 -0.021973 0.104736 -0.122559 1441830885 -0.986694 -0.021973 0.104736 -0.122559 1441830885 -0.986694 -0.021973 0.104736 -0.122559 1441830885 -0.959290 -0.079712 0.093018 -0.254578 1441830886 -0.959290 -0.079712 0.093018 -0.254578 1441830886 -0.959290 -0.079712 0.093018 -0.254578 1441830886 -0.959290 -0.079712 0.093018 -0.254578 1441830886 -0.959290 -0.079712 0.093018 -0.254578 1441830886 -0.959290 -0.079712 0.093018 -0.254578 1441830886 -0.912842 -0.124390 0.149231 -0.359192 1441830886 -0.912842 -0.124390 0.149231 -0.359192 1441830886 -0.912842 -0.124390 0.149231 -0.359192 1441830886 -0.912842 -0.124390 0.149231 -0.359192 1441830886 -0.912842 -0.124390 0.149231 -0.359192 1441830886 -0.912842 -0.124390 0.149231 -0.359192 1441830886 -0.862854 -0.147339 0.210938 -0.435120 1441830886 -0.862854 -0.147339 0.210938 -0.435120 1441830886 -0.862854 -0.147339 0.210938 -0.435120 1441830886 -0.862854 -0.147339 0.210938 -0.435120 1441830886 -0.862854 -0.147339 0.210938 -0.435120 1441830886 -0.812866 -0.187134 0.267456 -0.482422 1441830886 -0.812866 -0.187134 0.267456 -0.482422 1441830886 -0.812866 -0.187134 0.267456 -0.482422 1441830886 -0.812866 -0.187134 0.267456 -0.482422 1441830886 -0.812866 -0.187134 0.267456 -0.482422 1441830886 -0.812866 -0.187134 0.267456 -0.482422 1441830886 -0.773376 -0.214355 0.319763 -0.503784 1441830886 -0.773376 -0.214355 0.319763 -0.503784 1441830886 
-0.780640 -0.182373 -0.582092 0.136536 1441830889 -0.780640 -0.182373 -0.582092 0.136536 1441830889 -0.780640 -0.182373 -0.582092 0.136536 1441830889 -0.780640 -0.182373 -0.582092 0.136536 1441830889 -0.781250 -0.160339 -0.590088 0.125610 1441830889 -0.781250 -0.160339 -0.590088 0.125610 1441830889 -0.781250 -0.160339 -0.590088 0.125610 1441830889 -0.781250 -0.160339 -0.590088 0.125610 1441830889 -0.781250 -0.160339 -0.590088 0.125610 1441830889 -0.781250 -0.160339 -0.590088 0.125610 1441830889 -0.781250 -0.160339 -0.590088 0.125610 1441830889 -0.784363 -0.144043 -0.591797 0.117981 1441830889 -0.784363 -0.144043 -0.591797 0.117981 1441830889 -0.784363 -0.144043 -0.591797 0.117981 1441830889 -0.784363 -0.144043 -0.591797 0.117981 1441830889 -0.787231 -0.143372 -0.589050 0.113220 1441830889 -0.787231 -0.143372 -0.589050 0.113220 1441830889 -0.787231 -0.143372 -0.589050 0.113220 1441830889 -0.787231 -0.143372 -0.589050 0.113220 1441830889 -0.787231 -0.143372 -0.589050 0.113220 1441830889 -0.787231 -0.143372 -0.589050 0.113220 1441830889 -0.791016 -0.144104 -0.584961 0.106812 1441830889 -0.791016 -0.144104 -0.584961 0.106812 1441830889 -0.791016 -0.144104 -0.584961 0.106812 1441830889 -0.791016 -0.144104 -0.584961 0.106812 1441830889 -0.791016 -0.144104 -0.584961 0.106812 1441830889 -0.791016 -0.144104 -0.584961 0.106812 1441830889 -0.791016 -0.144104 -0.584961 0.106812 1441830889 -0.792419 -0.147156 -0.582397 0.106567 1441830889 -0.792419 -0.147156 -0.582397 0.106567 1441830889 -0.792419 -0.147156 -0.582397 0.106567 1441830889 -0.792419 -0.147156 -0.582397 0.106567 1441830889 -0.792419 -0.147156 -0.582397 0.106567 1441830889 -0.792419 -0.147156 -0.582397 0.106567 1441830889 -0.791748 -0.157410 -0.579651 0.111511 1441830889 -0.791748 -0.157410 -0.579651 0.111511 1441830889 -0.791748 -0.157410 -0.579651 0.111511 1441830889 -0.791748 -0.157410 -0.579651 0.111511 1441830889 -0.791748 -0.157410 -0.579651 0.111511 1441830889 -0.791748 -0.157410 -0.579651 0.111511 1441830889 -0.791748 -0.157410 -0.579651 0.111511 1441830889 -0.791626 -0.170349 -0.575928 0.112793 1441830889 -0.791626 -0.170349 -0.575928 0.112793 1441830889 -0.791626 -0.170349 -0.575928 0.112793 1441830889 -0.791626 -0.170349 -0.575928 0.112793 1441830889 -0.791626 -0.170349 -0.575928 0.112793 1441830889 -0.791626 -0.170349 -0.575928 0.112793 1441830889 -0.791870 -0.179077 -0.572449 0.115173 1441830889 -0.791870 -0.179077 -0.572449 0.115173 1441830889 -0.791870 -0.179077 -0.572449 0.115173 1441830889 -0.791870 -0.179077 -0.572449 0.115173 1441830889 -0.791870 -0.179077 -0.572449 0.115173 1441830889 -0.791870 -0.179077 -0.572449 0.115173 1441830889 -0.791870 -0.179077 -0.572449 0.115173 1441830889 -0.789917 -0.192383 -0.568604 0.125732 1441830889 -0.789917 -0.192383 -0.568604 0.125732 1441830889 -0.789917 -0.192383 -0.568604 0.125732 1441830889 -0.789917 -0.192383 -0.568604 0.125732 1441830889 -0.789917 -0.192383 -0.568604 0.125732 1441830889 -0.789917 -0.192383 -0.568604 0.125732 1441830889 -0.785400 -0.204590 -0.567017 0.141113 1441830889 -0.785400 -0.204590 -0.567017 0.141113 1441830889 -0.785400 -0.204590 -0.567017 0.141113 1441830889 -0.785400 -0.204590 -0.567017 0.141113 1441830889 -0.785400 -0.204590 -0.567017 0.141113 1441830889 -0.785400 -0.204590 -0.567017 0.141113 1441830889 -0.781311 -0.209534 -0.567383 0.154297 1441830889 -0.781311 -0.209534 -0.567383 0.154297 1441830889 -0.781311 -0.209534 -0.567383 0.154297 1441830889 -0.781311 -0.209534 -0.567383 0.154297 1441830889 -0.781311 -0.209534 -0.567383 0.154297 1441830889 -0.781311 -0.209534 -0.567383 0.154297 1441830889 -0.781311 -0.209534 -0.567383 0.154297 1441830889 -0.776367 -0.208740 -0.572449 0.161316 1441830889 -0.776367 -0.208740 -0.572449 0.161316 1441830889 -0.776367 -0.208740 -0.572449 0.161316 1441830889 -0.776367 -0.208740 -0.572449 0.161316 1441830889 -0.776367 -0.208740 -0.572449 0.161316 1441830889 -0.776367 -0.208740 -0.572449 0.161316 1441830889 -0.773376 -0.197815 -0.580017 0.162598 1441830889 -0.773376 -0.197815 -0.580017 0.162598 1441830889 -0.773376 -0.197815 -0.580017 0.162598 1441830889 -0.773376 -0.197815 -0.580017 0.162598 1441830889 -0.773376 -0.197815 -0.580017 0.162598 1441830889 -0.773376 -0.197815 -0.580017 0.162598 1441830889 -0.770935 -0.186768 -0.586670 0.163147 1441830889 -0.770935 -0.186768 -0.586670 0.163147 1441830889 -0.770935 -0.186768 -0.586670 0.163147 1441830889 -0.770935 -0.186768 -0.586670 0.163147 1441830889 -0.770935 -0.186768 -0.586670 0.163147 1441830889 -0.770935 -0.186768 -0.586670 0.163147 1441830889 -0.770935 -0.186768 -0.586670 0.163147 1441830889 -0.769165 -0.187683 -0.588379 0.164490 1441830889 -0.769165 -0.187683 -0.588379 0.164490 1441830889 -0.769165 -0.187683 -0.588379 0.164490 1441830889 -0.769165 -0.187683 -0.588379 0.164490 1441830889 -0.769165 -0.187683 -0.588379 0.164490 1441830889 -0.768494 -0.192383 -0.588806 0.160767 1441830889 -0.768494 -0.192383 -0.588806 0.160767 1441830889 -0.768494 -0.192383 -0.588806 0.160767 1441830889 -0.768494 -0.192383 -0.588806 0.160767 1441830889 -0.768494 -0.192383 -0.588806 0.160767 1441830890 -0.768494 -0.192383 -0.588806 0.160767 1441830890 -0.768494 -0.192383 -0.588806 0.160767 1441830890 -0.770325 -0.182495 -0.592529 0.149353 1441830890 -0.770325 -0.182495 -0.592529 0.149353 1441830890 -0.770325 -0.182495 -0.592529 0.149353 1441830890 -0.770325 -0.182495 -0.592529 0.149353 1441830890 -0.770325 -0.182495 -0.592529 0.149353 1441830890 -0.770325 -0.182495 -0.592529 0.149353 1441830890 -0.772583 -0.175598 -0.592163 0.147400 1441830890 -0.772583 -0.175598 -0.592163 0.147400 1441830890 -0.772583 -0.175598 -0.592163 0.147400 1441830890 -0.772583 -0.175598 -0.592163 0.147400 1441830890 -0.772583 -0.175598 -0.592163 0.147400 1441830890 -0.772583 -0.175598 -0.592163 0.147400 1441830890 -0.770752 -0.192993 -0.587708 0.152954 1441830890 -0.770752 -0.192993 -0.587708 0.152954 1441830890 -0.770752 -0.192993 -0.587708 0.152954 1441830890 -0.770752 -0.192993 -0.587708 0.152954 1441830890 -0.770752 -0.192993 -0.587708 0.152954 1441830890 -0.770752 -0.192993 -0.587708 0.152954 1441830890 -0.770752 -0.192993 -0.587708 0.152954 1441830890 -0.768372 -0.213135 -0.584412 0.150879 1441830890 -0.768372 -0.213135 -0.584412 0.150879 1441830890 -0.768372 -0.213135 -0.584412 0.150879 1441830890 -0.768372 -0.213135 -0.584412 0.150879 1441830890 -0.768372 -0.213135 -0.584412 0.150879 1441830890 -0.768372 -0.213135 -0.584412 0.150879 1441830890 -0.771057 -0.211670 -0.584290 0.139404 1441830890 -0.771057 -0.211670 -0.584290 0.139404 1441830890 -0.771057 -0.211670 -0.584290 0.139404 1441830890 -0.771057 -0.211670 -0.584290 0.139404 1441830890 -0.771057 -0.211670 -0.584290 0.139404 1441830890 -0.771057 -0.211670 -0.584290 0.139404 1441830890 -0.771057 -0.211670 -0.584290 0.139404 1441830890 -0.772583 -0.201111 -0.585938 0.139343 1441830890 -0.772583 -0.201111 -0.585938 0.139343 1441830890 -0.772583 -0.201111 -0.585938 0.139343 1441830890 -0.772583 -0.201111 -0.585938 0.139343 1441830890 -0.772583 -0.201111 -0.585938 0.139343 1441830890 -0.772583 -0.201111 -0.585938 0.139343 1441830890 -0.766541 -0.206421 -0.588013 0.155457 1441830890 -0.766541 -0.206421 -0.588013 0.155457 1441830890 -0.766541 -0.206421 -0.588013 0.155457 1441830890 -0.766541 -0.206421 -0.588013 0.155457 1441830890 -0.766541 -0.206421 -0.588013 0.155457 1441830890 -0.766541 -0.206421 -0.588013 0.155457 1441830890 -0.763000 -0.208801 -0.588806 0.166443 1441830890 -0.763000 -0.208801 -0.588806 0.166443 1441830890 -0.763000 -0.208801 -0.588806 0.166443 1441830890 -0.763000 -0.208801 -0.588806 0.166443 1441830890 -0.763000 -0.208801 -0.588806 0.166443 1441830890 -0.763000 -0.208801 -0.588806 0.166443 1441830890 -0.763000 -0.208801 -0.588806 0.166443 1441830890 -0.765564 -0.194519 -0.592590 0.158142 1441830890 -0.765564 -0.194519 -0.592590 0.158142 1441830890 -0.765564 -0.194519 -0.592590 0.158142 1441830890 -0.765564 -0.194519 -0.592590 0.158142 1441830890 -0.765564 -0.194519 -0.592590 0.158142 1441830890 -0.765564 -0.194519 -0.592590 0.158142 1441830890 -0.770996 -0.173035 -0.595703 0.144165 1441830890 -0.770996 -0.173035 -0.595703 0.144165 1441830890 -0.770996 -0.173035 -0.595703 0.144165 1441830890 -0.770996 -0.173035 -0.595703 0.144165 1441830890 -0.776306 -0.161682 -0.593262 0.138916 1441830890 -0.776306 -0.161682 -0.593262 0.138916 1441830890 -0.776306 -0.161682 -0.593262 0.138916 1441830890 -0.776306 -0.161682 -0.593262 0.138916 1441830890 -0.776306 -0.161682 -0.593262 0.138916 1441830890 -0.776306 -0.161682 -0.593262 0.138916 1441830890 -0.779419 -0.172485 -0.585083 0.143372 1441830890 -0.779419 -0.172485 -0.585083 0.143372 1441830890 -0.779419 -0.172485 -0.585083 0.143372 1441830890 -0.779419 -0.172485 -0.585083 0.143372 1441830890 -0.779419 -0.172485 -0.585083 0.143372 1441830890 -0.779419 -0.172485 -0.585083 0.143372 1441830890 -0.782166 -0.188477 -0.576416 0.143250 1441830890 -0.782166 -0.188477 -0.576416 0.143250 1441830890 -0.782166 -0.188477 -0.576416 0.143250 1441830890 -0.782166 -0.188477 -0.576416 0.143250 1441830890 -0.782166 -0.188477 -0.576416 0.143250 1441830890 -0.782166 -0.188477 -0.576416 0.143250 1441830890 -0.782166 -0.188477 -0.576416 0.143250 1441830890 -0.787354 -0.187256 -0.572327 0.132385 1441830890 -0.787354 -0.187256 -0.572327 0.132385 1441830890 -0.787354 -0.187256 -0.572327 0.132385 1441830890 -0.787354 -0.187256 -0.572327 0.132385 1441830890 -0.787354 -0.187256 -0.572327 0.132385 1441830890 -0.787354 -0.187256 -0.572327 0.132385 1441830890 -0.792786 -0.185059 -0.567017 0.125549 1441830890 -0.792786 -0.185059 -0.567017 0.125549 1441830890 -0.792786 -0.185059 -0.567017 0.125549 1441830890 -0.792786 -0.185059 -0.567017 0.125549 1441830890 -0.792786 -0.185059 -0.567017 0.125549 1441830890 -0.792786 -0.185059 -0.567017 0.125549 1441830890 -0.792786 -0.185059 -0.567017 0.125549 1441830890 -0.791382 -0.204834 -0.561218 0.130127 1441830890 -0.791382 -0.204834 -0.561218 0.130127 1441830890 -0.791382 -0.204834 -0.561218 0.130127 1441830890 -0.791382 -0.204834 -0.561218 0.130127 1441830890 -0.791382 -0.204834 -0.561218 0.130127 1441830890 -0.791382 -0.204834 -0.561218 0.130127 1441830890 -0.784607 -0.230286 -0.559265 0.136658 1441830890 -0.784607 -0.230286 -0.559265 0.136658 1441830890 -0.784607 -0.230286 -0.559265 0.136658 1441830890 -0.784607 -0.230286 -0.559265 0.136658 1441830890 -0.779785 -0.236694 -0.562012 0.142029 1441830890 -0.779785 -0.236694 -0.562012 0.142029 1441830890 -0.779785 -0.236694 -0.562012 0.142029 1441830890 -0.779785 -0.236694 -0.562012 0.142029 1441830890 -0.779785 -0.236694 -0.562012 0.142029 1441830890 -0.779785 -0.236694 -0.562012 0.142029 1441830891 -0.771912 -0.235596 -0.569641 0.155579 1441830891 -0.771912 -0.235596 -0.569641 0.155579 1441830891 -0.771912 -0.235596 -0.569641 0.155579 1441830891 -0.771912 -0.235596 -0.569641 0.155579 1441830891 -0.771912 -0.235596 -0.569641 0.155579 1441830891 -0.771912 -0.235596 -0.569641 0.155579 1441830891 -0.760376 -0.229736 -0.582458 0.172913 1441830891 -0.760376 -0.229736 -0.582458 0.172913 1441830891 -0.760376 -0.229736 -0.582458 0.172913 1441830891 -0.760376 -0.229736 -0.582458 0.172913 1441830891 -0.760376 -0.229736 -0.582458 0.172913 1441830891 -0.760376 -0.229736 -0.582458 0.172913 1441830891 -0.753235 -0.213928 -0.594116 0.184326 1441830891 -0.753235 -0.213928 -0.594116 0.184326 1441830891 -0.753235 -0.213928 -0.594116 0.184326 1441830891 -0.753235 -0.213928 -0.594116 0.184326 1441830891 -0.753235 -0.213928 -0.594116 0.184326 1441830891 -0.753235 -0.213928 -0.594116 0.184326 1441830891 -0.749878 -0.200623 -0.600342 0.192505 1441830891 -0.749878 -0.200623 -0.600342 0.192505 1441830891 -0.749878 -0.200623 -0.600342 0.192505 1441830891 -0.749878 -0.200623 -0.600342 0.192505 1441830891 -0.748047 -0.194458 -0.602539 0.199036 1441830891 -0.748047 -0.194458 -0.602539 0.199036 1441830891 -0.748047 -0.194458 -0.602539 0.199036 1441830891 -0.748047 -0.194458 -0.602539 0.199036 1441830891 -0.748047 -0.194458 -0.602539 0.199036 1441830891 -0.748047 -0.194458 -0.602539 0.199036 1441830891 -0.750671 -0.192810 -0.599304 0.200562 1441830891 -0.750671 -0.192810 -0.599304 0.200562 1441830891 -0.750671 -0.192810 -0.599304 0.200562 1441830891 -0.750671 -0.192810 -0.599304 0.200562 1441830891 -0.750671 -0.192810 -0.599304 0.200562 1441830891 -0.750671 -0.192810 -0.599304 0.200562 1441830891 -0.756653 -0.193665 -0.593445 0.194641 1441830891 -0.756653 -0.193665 -0.593445 0.194641 1441830891 -0.756653 -0.193665 -0.593445 0.194641 1441830891 -0.756653 -0.193665 -0.593445 0.194641 1441830891 -0.756653 -0.193665 -0.593445 0.194641 1441830891 -0.756653 -0.193665 -0.593445 0.194641 1441830891 -0.756653 -0.193665 -0.593445 0.194641 1441830891 -0.766174 -0.186279 -0.587402 0.182434 1441830891 -0.766174 -0.186279 -0.587402 0.182434 1441830891 -0.766174 -0.186279 -0.587402 0.182434 1441830891 -0.766174 -0.186279 -0.587402 0.182434 1441830891 -0.766174 -0.186279 -0.587402 0.182434 1441830891 -0.766174 -0.186279 -0.587402 0.182434 1441830891 -0.775330 -0.194458 -0.574463 0.176453 1441830891 -0.775330 -0.194458 -0.574463 0.176453 1441830891 -0.775330 -0.194458 -0.574463 0.176453 1441830891 -0.775330 -0.194458 -0.574463 0.176453 1441830891 -0.775330 -0.194458 -0.574463 0.176453 1441830891 -0.775330 -0.194458 -0.574463 0.176453 1441830891 -0.777588 -0.223999 -0.560059 0.177856 1441830891 -0.777588 -0.223999 -0.560059 0.177856 1441830891 -0.777588 -0.223999 -0.560059 0.177856 1441830891 -0.777588 -0.223999 -0.560059 0.177856 1441830891 -0.777588 -0.223999 -0.560059 0.177856 1441830891 -0.777588 -0.223999 -0.560059 0.177856 1441830891 -0.772766 -0.258484 -0.550781 0.181030 1441830891 -0.772766 -0.258484 -0.550781 0.181030 1441830891 -0.772766 -0.258484 -0.550781 0.181030 1441830891 -0.772766 -0.258484 -0.550781 0.181030 1441830891 -0.772766 -0.258484 -0.550781 0.181030 1441830891 -0.772766 -0.258484 -0.550781 0.181030 1441830891 -0.773438 -0.263672 -0.548340 0.178040 1441830891 -0.773438 -0.263672 -0.548340 0.178040 1441830891 -0.773438 -0.263672 -0.548340 0.178040 1441830891 -0.773438 -0.263672 -0.548340 0.178040 1441830891 -0.773438 -0.263672 -0.548340 0.178040 1441830891 -0.773438 -0.263672 -0.548340 0.178040 1441830891 -0.773438 -0.263672 -0.548340 0.178040 1441830891 -0.770020 -0.264099 -0.551208 0.183044 1441830891 -0.770020 -0.264099 -0.551208 0.183044 1441830891 -0.770020 -0.264099 -0.551208 0.183044 1441830891 -0.770020 -0.264099 -0.551208 0.183044 1441830891 -0.770020 -0.264099 -0.551208 0.183044 1441830891 -0.770020 -0.264099 -0.551208 0.183044 1441830891 -0.761353 -0.267029 -0.558655 0.192261 1441830891 -0.761353 -0.267029 -0.558655 0.192261 1441830891 -0.761353 -0.267029 -0.558655 0.192261 1441830891 -0.761353 -0.267029 -0.558655 0.192261 1441830891 -0.761353 -0.267029 -0.558655 0.192261 1441830891 -0.761353 -0.267029 -0.558655 0.192261 1441830891 -0.756775 -0.255676 -0.569702 0.193481 1441830891 -0.756775 -0.255676 -0.569702 0.193481 1441830891 -0.756775 -0.255676 -0.569702 0.193481 1441830891 -0.756775 -0.255676 -0.569702 0.193481 1441830891 -0.756775 -0.255676 -0.569702 0.193481 1441830891 -0.756775 -0.255676 -0.569702 0.193481 1441830891 -0.754089 -0.235718 -0.582947 0.189880 1441830891 -0.754089 -0.235718 -0.582947 0.189880 1441830891 -0.754089 -0.235718 -0.582947 0.189880 1441830891 -0.754089 -0.235718 -0.582947 0.189880 1441830891 -0.754089 -0.235718 -0.582947 0.189880 1441830891 -0.754089 -0.235718 -0.582947 0.189880 1441830891 -0.751648 -0.216919 -0.594116 0.187317 1441830891 -0.751648 -0.216919 -0.594116 0.187317 1441830891 -0.751648 -0.216919 -0.594116 0.187317 1441830891 -0.751648 -0.216919 -0.594116 0.187317 1441830891 -0.751648 -0.216919 -0.594116 0.187317 1441830891 -0.751648 -0.216919 -0.594116 0.187317 1441830891 -0.751648 -0.216919 -0.594116 0.187317 1441830891 -0.750549 -0.203308 -0.600891 0.185425 1441830891 -0.750549 -0.203308 -0.600891 0.185425 1441830891 -0.750549 -0.203308 -0.600891 0.185425 1441830891 -0.750549 -0.203308 -0.600891 0.185425 1441830891 -0.750549 -0.203308 -0.600891 0.185425 1441830891 -0.750549 -0.203308 -0.600891 0.185425 1441830891 -0.752502 -0.190186 -0.606018 0.174377 1441830892 -0.752502 -0.190186 -0.606018 0.174377 1441830892 -0.752502 -0.190186 -0.606018 0.174377 1441830892 -0.752502 -0.190186 -0.606018 0.174377 1441830892 -0.752502 -0.190186 -0.606018 0.174377 1441830892 -0.752502 -0.190186 -0.606018 0.174377 1441830892 -0.752502 -0.190186 -0.606018 0.174377 1441830892 -0.758972 -0.164734 -0.610474 0.155762 1441830892 -0.758972 -0.164734 -0.610474 0.155762 1441830892 -0.758972 -0.164734 -0.610474 0.155762 1441830892 -0.758972 -0.164734 -0.610474 0.155762 1441830892 -0.767151 -0.155518 -0.603943 0.150574 1441830892 -0.767151 -0.155518 -0.603943 0.150574 1441830892 -0.767151 -0.155518 -0.603943 0.150574 1441830892 -0.767151 -0.155518 -0.603943 0.150574 1441830892 -0.767151 -0.155518 -0.603943 0.150574 1441830892 -0.767151 -0.155518 -0.603943 0.150574 1441830892 -0.768494 -0.180603 -0.592712 0.160034 1441830892 -0.768494 -0.180603 -0.592712 0.160034 1441830892 -0.768494 -0.180603 -0.592712 0.160034 1441830892 -0.768494 -0.180603 -0.592712 0.160034 1441830892 -0.768494 -0.180603 -0.592712 0.160034 1441830892 -0.768494 -0.180603 -0.592712 0.160034 1441830892 -0.768494 -0.180603 -0.592712 0.160034 1441830892 -0.765137 -0.219604 -0.581238 0.169006 1441830892 -0.765137 -0.219604 -0.581238 0.169006 1441830892 -0.765137 -0.219604 -0.581238 0.169006 1441830892 -0.765137 -0.219604 -0.581238 0.169006 1441830892 -0.765137 -0.219604 -0.581238 0.169006 1441830892 -0.765137 -0.219604 -0.581238 0.169006 1441830892 -0.765625 -0.235901 -0.573792 0.170410 1441830892 -0.765625 -0.235901 -0.573792 0.170410 1441830892 -0.765625 -0.235901 -0.573792 0.170410 1441830892 -0.765625 -0.235901 -0.573792 0.170410 1441830892 -0.765625 -0.235901 -0.573792 0.170410 1441830892 -0.765625 -0.235901 -0.573792 0.170410 1441830892 -0.763855 -0.239929 -0.572266 0.177612 1441830892 -0.763855 -0.239929 -0.572266 0.177612 1441830892 -0.763855 -0.239929 -0.572266 0.177612 1441830892 -0.763855 -0.239929 -0.572266 0.177612 1441830892 -0.763855 -0.239929 -0.572266 0.177612 1441830892 -0.763855 -0.239929 -0.572266 0.177612 1441830892 -0.755920 -0.245300 -0.576294 0.190918 1441830892 -0.755920 -0.245300 -0.576294 0.190918 1441830892 -0.755920 -0.245300 -0.576294 0.190918 1441830892 -0.755920 -0.245300 -0.576294 0.190918 1441830892 -0.755920 -0.245300 -0.576294 0.190918 1441830892 -0.755920 -0.245300 -0.576294 0.190918 1441830892 -0.755920 -0.245300 -0.576294 0.190918 1441830892 -0.751160 -0.242859 -0.581543 0.196594 1441830892 -0.751160 -0.242859 -0.581543 0.196594 1441830892 -0.751160 -0.242859 -0.581543 0.196594 1441830892 -0.751160 -0.242859 -0.581543 0.196594 1441830892 -0.751160 -0.242859 -0.581543 0.196594 1441830892 -0.751160 -0.242859 -0.581543 0.196594 1441830892 -0.750061 -0.227783 -0.592163 0.186829 1441830892 -0.750061 -0.227783 -0.592163 0.186829 1441830892 -0.750061 -0.227783 -0.592163 0.186829 1441830892 -0.750061 -0.227783 -0.592163 0.186829 1441830892 -0.750061 -0.227783 -0.592163 0.186829 1441830892 -0.750061 -0.227783 -0.592163 0.186829 1441830892 -0.750061 -0.227783 -0.592163 0.186829 1441830892 -0.752380 -0.199707 -0.604065 0.171143 1441830892 -0.752380 -0.199707 -0.604065 0.171143 1441830892 -0.752380 -0.199707 -0.604065 0.171143 1441830892 -0.752380 -0.199707 -0.604065 0.171143 1441830892 -0.752380 -0.199707 -0.604065 0.171143 1441830892 -0.752380 -0.199707 -0.604065 0.171143 1441830892 -0.755981 -0.177307 -0.609070 0.161804 1441830892 -0.755981 -0.177307 -0.609070 0.161804 1441830892 -0.755981 -0.177307 -0.609070 0.161804 1441830892 -0.755981 -0.177307 -0.609070 0.161804 1441830892 -0.755981 -0.177307 -0.609070 0.161804 1441830892 -0.755981 -0.177307 -0.609070 0.161804 1441830892 -0.755981 -0.177307 -0.609070 0.161804 1441830892 -0.757324 -0.178223 -0.607239 0.161316 1441830892 -0.757324 -0.178223 -0.607239 0.161316 1441830892 -0.757324 -0.178223 -0.607239 0.161316 1441830892 -0.757324 -0.178223 -0.607239 0.161316 1441830892 -0.757324 -0.178223 -0.607239 0.161316 1441830892 -0.757324 -0.178223 -0.607239 0.161316 1441830892 -0.758728 -0.184875 -0.605347 0.154297 1441830892 -0.758728 -0.184875 -0.605347 0.154297 1441830892 -0.758728 -0.184875 -0.605347 0.154297 1441830892 -0.758728 -0.184875 -0.605347 0.154297 1441830892 -0.758728 -0.184875 -0.605347 0.154297 1441830892 -0.758728 -0.184875 -0.605347 0.154297 1441830892 -0.758728 -0.184875 -0.605347 0.154297 1441830892 -0.766052 -0.174622 -0.603027 0.138000 1441830892 -0.766052 -0.174622 -0.603027 0.138000 1441830892 -0.766052 -0.174622 -0.603027 0.138000 1441830892 -0.766052 -0.174622 -0.603027 0.138000 1441830892 -0.766052 -0.174622 -0.603027 0.138000 1441830892 -0.766052 -0.174622 -0.603027 0.138000 1441830892 -0.774353 -0.172668 -0.594849 0.129456 1441830892 -0.774353 -0.172668 -0.594849 0.129456 1441830892 -0.774353 -0.172668 -0.594849 0.129456 1441830892 -0.774353 -0.172668 -0.594849 0.129456 1441830892 -0.774353 -0.172668 -0.594849 0.129456 1441830892 -0.774353 -0.172668 -0.594849 0.129456 1441830892 -0.776306 -0.193970 -0.585693 0.129517 1441830892 -0.776306 -0.193970 -0.585693 0.129517 1441830892 -0.776306 -0.193970 -0.585693 0.129517 1441830892 -0.776306 -0.193970 -0.585693 0.129517 1441830892 -0.776306 -0.193970 -0.585693 0.129517 1441830892 -0.776306 -0.193970 -0.585693 0.129517 1441830892 -0.775452 -0.216492 -0.578735 0.130493 1441830892 -0.775452 -0.216492 -0.578735 0.130493 1441830892 -0.775452 -0.216492 -0.578735 0.130493 1441830892 -0.775452 -0.216492 -0.578735 0.130493 1441830892 -0.775452 -0.216492 -0.578735 0.130493 1441830892 -0.775452 -0.216492 -0.578735 0.130493 1441830892 -0.775818 -0.221252 -0.575806 0.132874 1441830892 -0.775818 -0.221252 -0.575806 0.132874 1441830893 -0.775818 -0.221252 -0.575806 0.132874 1441830893 -0.775818 -0.221252 -0.575806 0.132874 1441830893 -0.775818 -0.221252 -0.575806 0.132874 1441830893 -0.775818 -0.221252 -0.575806 0.132874 1441830893 -0.771545 -0.222778 -0.577759 0.146118 1441830893 -0.771545 -0.222778 -0.577759 0.146118 1441830893 -0.771545 -0.222778 -0.577759 0.146118 1441830893 -0.771545 -0.222778 -0.577759 0.146118 1441830893 -0.771545 -0.222778 -0.577759 0.146118 1441830893 -0.771545 -0.222778 -0.577759 0.146118 1441830893 -0.771545 -0.222778 -0.577759 0.146118 1441830893 -0.765686 -0.221069 -0.582642 0.159729 1441830893 -0.765686 -0.221069 -0.582642 0.159729 1441830893 -0.765686 -0.221069 -0.582642 0.159729 1441830893 -0.765686 -0.221069 -0.582642 0.159729 1441830893 -0.765686 -0.221069 -0.582642 0.159729 1441830893 -0.765686 -0.221069 -0.582642 0.159729 1441830893 -0.763245 -0.212830 -0.588074 0.162476 1441830893 -0.763245 -0.212830 -0.588074 0.162476 1441830893 -0.763245 -0.212830 -0.588074 0.162476 1441830893 -0.763245 -0.212830 -0.588074 0.162476 1441830893 -0.763245 -0.212830 -0.588074 0.162476 1441830893 -0.763245 -0.212830 -0.588074 0.162476 1441830893 -0.763611 -0.192993 -0.596924 0.153076 1441830893 -0.763611 -0.192993 -0.596924 0.153076 1441830893 -0.763611 -0.192993 -0.596924 0.153076 1441830893 -0.763611 -0.192993 -0.596924 0.153076 1441830893 -0.763611 -0.192993 -0.596924 0.153076 1441830893 -0.763611 -0.192993 -0.596924 0.153076 1441830893 -0.765869 -0.165405 -0.605042 0.141785 1441830893 -0.765869 -0.165405 -0.605042 0.141785 1441830893 -0.765869 -0.165405 -0.605042 0.141785 1441830893 -0.765869 -0.165405 -0.605042 0.141785 1441830893 -0.765869 -0.165405 -0.605042 0.141785 1441830893 -0.765869 -0.165405 -0.605042 0.141785 1441830893 -0.765869 -0.165405 -0.605042 0.141785 1441830893 -0.765137 -0.152344 -0.609924 0.139343 1441830893 -0.765137 -0.152344 -0.609924 0.139343 1441830893 -0.765137 -0.152344 -0.609924 0.139343 1441830893 -0.765137 -0.152344 -0.609924 0.139343 1441830893 -0.765137 -0.152344 -0.609924 0.139343 1441830893 -0.765137 -0.152344 -0.609924 0.139343 1441830893 -0.765686 -0.151367 -0.610291 0.135559 1441830893 -0.765686 -0.151367 -0.610291 0.135559 1441830893 -0.765686 -0.151367 -0.610291 0.135559 1441830893 -0.765686 -0.151367 -0.610291 0.135559 1441830893 -0.765686 -0.151367 -0.610291 0.135559 1441830893 -0.765686 -0.151367 -0.610291 0.135559 1441830893 -0.765686 -0.151367 -0.610291 0.135559 1441830893 -0.771729 -0.140869 -0.608276 0.121216 1441830893 -0.771729 -0.140869 -0.608276 0.121216 1441830893 -0.771729 -0.140869 -0.608276 0.121216 1441830893 -0.771729 -0.140869 -0.608276 0.121216 1441830893 -0.771729 -0.140869 -0.608276 0.121216 1441830893 -0.771729 -0.140869 -0.608276 0.121216 1441830893 -0.775513 -0.141174 -0.604675 0.114685 1441830893 -0.775513 -0.141174 -0.604675 0.114685 1441830893 -0.775513 -0.141174 -0.604675 0.114685 1441830893 -0.775513 -0.141174 -0.604675 0.114685 1441830893 -0.775513 -0.141174 -0.604675 0.114685 1441830893 -0.775513 -0.141174 -0.604675 0.114685 1441830893 -0.777893 -0.160095 -0.596497 0.116150 1441830893 -0.777893 -0.160095 -0.596497 0.116150 1441830893 -0.777893 -0.160095 -0.596497 0.116150 1441830893 -0.777893 -0.160095 -0.596497 0.116150 1441830893 -0.777893 -0.160095 -0.596497 0.116150 1441830893 -0.777893 -0.160095 -0.596497 0.116150 1441830893 -0.779297 -0.181946 -0.588501 0.115417 1441830893 -0.779297 -0.181946 -0.588501 0.115417 1441830893 -0.779297 -0.181946 -0.588501 0.115417 1441830893 -0.779297 -0.181946 -0.588501 0.115417 1441830893 -0.779297 -0.181946 -0.588501 0.115417 1441830893 -0.780701 -0.195496 -0.581787 0.117554 1441830893 -0.780701 -0.195496 -0.581787 0.117554 1441830893 -0.780701 -0.195496 -0.581787 0.117554 1441830893 -0.780701 -0.195496 -0.581787 0.117554 1441830893 -0.780701 -0.195496 -0.581787 0.117554 1441830893 -0.780701 -0.195496 -0.581787 0.117554 1441830893 -0.780701 -0.195496 -0.581787 0.117554 1441830893 -0.777100 -0.212830 -0.577942 0.129883 1441830893 -0.777100 -0.212830 -0.577942 0.129883 1441830893 -0.777100 -0.212830 -0.577942 0.129883 1441830893 -0.777100 -0.212830 -0.577942 0.129883 1441830893 -0.777100 -0.212830 -0.577942 0.129883 1441830893 -0.777100 -0.212830 -0.577942 0.129883 1441830893 -0.772522 -0.222290 -0.577393 0.143188 1441830893 -0.772522 -0.222290 -0.577393 0.143188 1441830893 -0.772522 -0.222290 -0.577393 0.143188 1441830893 -0.772522 -0.222290 -0.577393 0.143188 1441830893 -0.772522 -0.222290 -0.577393 0.143188 1441830893 -0.772522 -0.222290 -0.577393 0.143188 1441830893 -0.772522 -0.222290 -0.577393 0.143188 1441830893 -0.768433 -0.218018 -0.583252 0.147888 1441830893 -0.768433 -0.218018 -0.583252 0.147888 1441830893 -0.768433 -0.218018 -0.583252 0.147888 1441830893 -0.768433 -0.218018 -0.583252 0.147888 1441830893 -0.768433 -0.218018 -0.583252 0.147888 1441830893 -0.768005 -0.194397 -0.594177 0.139465 1441830893 -0.768005 -0.194397 -0.594177 0.139465 1441830893 -0.768005 -0.194397 -0.594177 0.139465 1441830893 -0.768005 -0.194397 -0.594177 0.139465 1441830893 -0.768005 -0.194397 -0.594177 0.139465 1441830893 -0.768005 -0.194397 -0.594177 0.139465 1441830893 -0.770264 -0.160583 -0.604248 0.126038 1441830893 -0.770264 -0.160583 -0.604248 0.126038 1441830893 -0.770264 -0.160583 -0.604248 0.126038 1441830893 -0.770264 -0.160583 -0.604248 0.126038 1441830893 -0.770264 -0.160583 -0.604248 0.126038 1441830893 -0.770264 -0.160583 -0.604248 0.126038 1441830893 -0.771667 -0.143555 -0.607849 0.120483 1441830893 -0.771667 -0.143555 -0.607849 0.120483 1441830893 -0.771667 -0.143555 -0.607849 0.120483 1441830894 -0.771667 -0.143555 -0.607849 0.120483 1441830894 -0.771667 -0.143555 -0.607849 0.120483 1441830894 -0.771667 -0.143555 -0.607849 0.120483 1441830894 -0.770752 -0.146301 -0.608582 0.119446 1441830894 -0.770752 -0.146301 -0.608582 0.119446 1441830894 -0.770752 -0.146301 -0.608582 0.119446 1441830894 -0.770752 -0.146301 -0.608582 0.119446 1441830894 -0.770752 -0.146301 -0.608582 0.119446 1441830894 -0.770752 -0.146301 -0.608582 0.119446 1441830894 -0.775635 -0.145752 -0.603882 0.112061 1441830894 -0.775635 -0.145752 -0.603882 0.112061 1441830894 -0.775635 -0.145752 -0.603882 0.112061 1441830894 -0.775635 -0.145752 -0.603882 0.112061 1441830894 -0.775635 -0.145752 -0.603882 0.112061 1441830894 -0.775635 -0.145752 -0.603882 0.112061 1441830894 -0.778137 -0.149475 -0.600342 0.108643 1441830894 -0.778137 -0.149475 -0.600342 0.108643 1441830894 -0.778137 -0.149475 -0.600342 0.108643 1441830894 -0.778137 -0.149475 -0.600342 0.108643 1441830894 -0.778137 -0.149475 -0.600342 0.108643 1441830894 -0.778137 -0.149475 -0.600342 0.108643 1441830894 -0.778137 -0.149475 -0.600342 0.108643 1441830894 -0.776733 -0.167419 -0.596863 0.111816 1441830894 -0.776733 -0.167419 -0.596863 0.111816 1441830894 -0.776733 -0.167419 -0.596863 0.111816 1441830894 -0.776733 -0.167419 -0.596863 0.111816 1441830894 -0.776733 -0.167419 -0.596863 0.111816 1441830894 -0.776489 -0.176453 -0.595825 0.104980 1441830894 -0.776489 -0.176453 -0.595825 0.104980 1441830894 -0.776489 -0.176453 -0.595825 0.104980 1441830894 -0.776489 -0.176453 -0.595825 0.104980 1441830894 -0.776489 -0.176453 -0.595825 0.104980 1441830894 -0.776489 -0.176453 -0.595825 0.104980 1441830894 -0.780396 -0.165405 -0.596008 0.091797 1441830894 -0.780396 -0.165405 -0.596008 0.091797 1441830894 -0.780396 -0.165405 -0.596008 0.091797 1441830894 -0.780396 -0.165405 -0.596008 0.091797 1441830894 -0.780396 -0.165405 -0.596008 0.091797 1441830894 -0.780396 -0.165405 -0.596008 0.091797 1441830894 -0.780396 -0.165405 -0.596008 0.091797 1441830894 -0.779968 -0.164001 -0.596924 0.092407 1441830894 -0.779968 -0.164001 -0.596924 0.092407 1441830894 -0.779968 -0.164001 -0.596924 0.092407 1441830894 -0.779968 -0.164001 -0.596924 0.092407 1441830894 -0.779968 -0.164001 -0.596924 0.092407 1441830894 -0.779968 -0.164001 -0.596924 0.092407 1441830894 -0.775818 -0.167175 -0.600159 0.100037 1441830894 -0.775818 -0.167175 -0.600159 0.100037 1441830894 -0.775818 -0.167175 -0.600159 0.100037 1441830894 -0.775818 -0.167175 -0.600159 0.100037 1441830894 -0.775818 -0.167175 -0.600159 0.100037 1441830894 -0.775818 -0.167175 -0.600159 0.100037 1441830894 -0.772644 -0.161865 -0.604553 0.106506 1441830894 -0.772644 -0.161865 -0.604553 0.106506 1441830894 -0.772644 -0.161865 -0.604553 0.106506 1441830894 -0.772644 -0.161865 -0.604553 0.106506 1441830894 
-0.828857 -0.301331 -0.438782 -0.172302 1441830937 -0.812134 -0.395203 -0.287720 -0.318726 1441830937 -0.812134 -0.395203 -0.287720 -0.318726 1441830937 -0.812134 -0.395203 -0.287720 -0.318726 1441830937 -0.812134 -0.395203 -0.287720 -0.318726 1441830937 -0.812134 -0.395203 -0.287720 -0.318726 1441830937 -0.812134 -0.395203 -0.287720 -0.318726 1441830937 -0.768066 -0.420593 -0.098511 -0.472839 1441830937 -0.768066 -0.420593 -0.098511 -0.472839 1441830937 -0.768066 -0.420593 -0.098511 -0.472839 1441830937 -0.768066 -0.420593 -0.098511 -0.472839 1441830937 -0.768066 -0.420593 -0.098511 -0.472839 1441830937 -0.768066 -0.420593 -0.098511 -0.472839 1441830937 -0.768066 -0.420593 -0.098511 -0.472839 1441830937 -0.708740 -0.375427 0.125122 -0.584106 1441830937 -0.708740 -0.375427 0.125122 -0.584106 1441830937 -0.708740 -0.375427 0.125122 -0.584106 1441830937 -0.708740 -0.375427 0.125122 -0.584106 1441830937 -0.708740 -0.375427 0.125122 -0.584106 1441830937 -0.708740 -0.375427 0.125122 -0.584106 1441830937 -0.660278 -0.320190 0.300659 -0.609253 1441830937 -0.660278 -0.320190 0.300659 -0.609253 1441830937 -0.660278 -0.320190 0.300659 -0.609253 1441830937 -0.660278 -0.320190 0.300659 -0.609253 1441830937 -0.660278 -0.320190 0.300659 -0.609253 1441830937 -0.702576 -0.277527 0.325928 -0.568481 1441830937 -0.702576 -0.277527 0.325928 -0.568481 1441830937 -0.702576 -0.277527 0.325928 -0.568481 1441830937 -0.702576 -0.277527 0.325928 -0.568481 1441830937 -0.702576 -0.277527 0.325928 -0.568481 1441830937 -0.702576 -0.277527 0.325928 -0.568481 1441830937 -0.820007 -0.188782 0.242676 -0.482849 1441830937 -0.820007 -0.188782 0.242676 -0.482849 1441830937 -0.820007 -0.188782 0.242676 -0.482849 1441830937 -0.820007 -0.188782 0.242676 -0.482849 1441830937 -0.820007 -0.188782 0.242676 -0.482849 1441830937 -0.910828 -0.126404 0.072815 -0.386230 1441830938 -0.910828 -0.126404 0.072815 -0.386230 1441830938 -0.910828 -0.126404 0.072815 -0.386230 1441830938 -0.910828 -0.126404 0.072815 -0.386230 1441830938 -0.910828 -0.126404 0.072815 -0.386230 1441830938 -0.910828 -0.126404 0.072815 -0.386230 1441830938 -0.910828 -0.126404 0.072815 -0.386230 1441830938 -0.895203 -0.190125 0.087036 -0.393616 1441830938 -0.895203 -0.190125 0.087036 -0.393616 1441830938 -0.895203 -0.190125 0.087036 -0.393616 1441830938 -0.895203 -0.190125 0.087036 -0.393616 1441830938 -0.895203 -0.190125 0.087036 -0.393616 1441830938 -0.895203 -0.190125 0.087036 -0.393616 1441830938 -0.800110 -0.262451 0.081360 -0.533325 1441830938 -0.800110 -0.262451 0.081360 -0.533325 1441830938 -0.800110 -0.262451 0.081360 -0.533325 1441830938 -0.800110 -0.262451 0.081360 -0.533325 1441830938 -0.800110 -0.262451 0.081360 -0.533325 1441830938 -0.676208 -0.351807 0.083252 -0.641968 1441830938 -0.676208 -0.351807 0.083252 -0.641968 1441830938 -0.676208 -0.351807 0.083252 -0.641968 1441830938 -0.676208 -0.351807 0.083252 -0.641968 1441830938 -0.676208 -0.351807 0.083252 -0.641968 1441830938 -0.676208 -0.351807 0.083252 -0.641968 1441830938 -0.575134 -0.423340 0.098511 -0.693115 1441830938 -0.575134 -0.423340 0.098511 -0.693115 1441830938 -0.575134 -0.423340 0.098511 -0.693115 1441830938 -0.575134 -0.423340 0.098511 -0.693115 1441830938 -0.575134 -0.423340 0.098511 -0.693115 1441830938 -0.528687 -0.403259 0.200134 -0.719666 1441830938 -0.528687 -0.403259 0.200134 -0.719666 1441830938 -0.528687 -0.403259 0.200134 -0.719666 1441830938 -0.528687 -0.403259 0.200134 -0.719666 1441830938 -0.528687 -0.403259 0.200134 -0.719666 1441830938 -0.528687 -0.403259 0.200134 -0.719666 1441830938 -0.514954 -0.341370 0.292542 -0.729919 1441830938 -0.514954 -0.341370 0.292542 -0.729919 1441830938 -0.514954 -0.341370 0.292542 -0.729919 1441830938 -0.514954 -0.341370 0.292542 -0.729919 1441830938 -0.514954 -0.341370 0.292542 -0.729919 1441830938 -0.514954 -0.341370 0.292542 -0.729919 1441830938 -0.546265 -0.290833 0.329346 -0.713135 1441830938 -0.546265 -0.290833 0.329346 -0.713135 1441830938 -0.546265 -0.290833 0.329346 -0.713135 1441830938 -0.546265 -0.290833 0.329346 -0.713135 1441830938 -0.546265 -0.290833 0.329346 -0.713135 1441830938 -0.546265 -0.290833 0.329346 -0.713135 1441830938 -0.546265 -0.290833 0.329346 -0.713135 1441830938 -0.620483 -0.241455 0.334534 -0.666992 1441830938 -0.620483 -0.241455 0.334534 -0.666992 1441830938 -0.620483 -0.241455 0.334534 -0.666992 1441830938 -0.620483 -0.241455 0.334534 -0.666992 1441830938 -0.620483 -0.241455 0.334534 -0.666992 1441830938 -0.620483 -0.241455 0.334534 -0.666992 1441830938 -0.743835 -0.171021 0.287537 -0.578674 1441830938 -0.743835 -0.171021 0.287537 -0.578674 1441830938 -0.743835 -0.171021 0.287537 -0.578674 1441830938 -0.743835 -0.171021 0.287537 -0.578674 1441830938 -0.743835 -0.171021 0.287537 -0.578674 1441830938 -0.743835 -0.171021 0.287537 -0.578674 1441830938 -0.878845 -0.071289 0.158020 -0.444580 1441830938 -0.878845 -0.071289 0.158020 -0.444580 1441830938 -0.878845 -0.071289 0.158020 -0.444580 1441830938 -0.878845 -0.071289 0.158020 -0.444580 1441830938 -0.878845 -0.071289 0.158020 -0.444580 1441830938 -0.878845 -0.071289 0.158020 -0.444580 1441830938 -0.873413 -0.265442 0.025696 -0.407593 1441830938 -0.873413 -0.265442 0.025696 -0.407593 1441830938 -0.873413 -0.265442 0.025696 -0.407593 1441830938 -0.873413 -0.265442 0.025696 -0.407593 1441830938 -0.873413 -0.265442 0.025696 -0.407593 1441830938 -0.873413 -0.265442 0.025696 -0.407593 1441830938 -0.873413 -0.265442 0.025696 -0.407593 1441830938 -0.781067 -0.355164 0.019165 -0.513306 1441830938 -0.781067 -0.355164 0.019165 -0.513306 1441830938 -0.781067 -0.355164 0.019165 -0.513306 1441830938 -0.781067 -0.355164 0.019165 -0.513306 1441830938 -0.781067 -0.355164 0.019165 -0.513306 1441830938 -0.781067 -0.355164 0.019165 -0.513306 1441830938 -0.706360 -0.386292 0.054443 -0.590759 1441830938 -0.706360 -0.386292 0.054443 -0.590759 1441830938 -0.706360 -0.386292 0.054443 -0.590759 1441830938 -0.706360 -0.386292 0.054443 -0.590759 1441830938 -0.706360 -0.386292 0.054443 -0.590759 1441830938 -0.706360 -0.386292 0.054443 -0.590759 1441830938 -0.602234 -0.472595 0.063660 -0.640320 1441830938 -0.602234 -0.472595 0.063660 -0.640320 1441830938 -0.602234 -0.472595 0.063660 -0.640320 1441830938 -0.602234 -0.472595 0.063660 -0.640320 1441830938 -0.602234 -0.472595 0.063660 -0.640320 1441830938 -0.550476 -0.499573 0.084473 -0.663574 1441830938 -0.550476 -0.499573 0.084473 -0.663574 1441830938 -0.550476 -0.499573 0.084473 -0.663574 1441830938 -0.550476 -0.499573 0.084473 -0.663574 1441830938 -0.550476 -0.499573 0.084473 -0.663574 1441830938 -0.540283 -0.488892 0.148376 -0.668701 1441830938 -0.540283 -0.488892 0.148376 -0.668701 1441830938 -0.540283 -0.488892 0.148376 -0.668701 1441830938 -0.540283 -0.488892 0.148376 -0.668701 1441830938 -0.540283 -0.488892 0.148376 -0.668701 1441830938 -0.540283 -0.488892 0.148376 -0.668701 1441830938 -0.561768 -0.411133 0.276550 -0.662598 1441830938 -0.561768 -0.411133 0.276550 -0.662598 1441830938 -0.561768 -0.411133 0.276550 -0.662598 1441830938 -0.565674 -0.349854 0.350525 -0.659363 1441830939 -0.565674 -0.349854 0.350525 -0.659363 1441830939 -0.565674 -0.349854 0.350525 -0.659363 1441830939 -0.565674 -0.349854 0.350525 -0.659363 1441830939 -0.565674 -0.349854 0.350525 -0.659363 1441830939 -0.565674 -0.349854 0.350525 -0.659363 1441830939 -0.565674 -0.349854 0.350525 -0.659363 1441830939 -0.602539 -0.309753 0.367249 -0.637329 1441830939 -0.602539 -0.309753 0.367249 -0.637329 1441830939 -0.602539 -0.309753 0.367249 -0.637329 1441830939 -0.673889 -0.299866 0.320007 -0.594604 1441830939 -0.673889 -0.299866 0.320007 -0.594604 1441830939 -0.673889 -0.299866 0.320007 -0.594604 1441830939 -0.673889 -0.299866 0.320007 -0.594604 1441830939 -0.673889 -0.299866 0.320007 -0.594604 1441830939 -0.796814 -0.248169 0.203125 -0.512146 1441830939 -0.796814 -0.248169 0.203125 -0.512146 1441830939 -0.796814 -0.248169 0.203125 -0.512146 1441830939 -0.796814 -0.248169 0.203125 -0.512146 1441830939 -0.796814 -0.248169 0.203125 -0.512146 1441830939 -0.796814 -0.248169 0.203125 -0.512146 1441830939 -0.796814 -0.248169 0.203125 -0.512146 1441830939 -0.879944 -0.216309 0.040161 -0.421143 1441830939 -0.879944 -0.216309 0.040161 -0.421143 1441830939 -0.879944 -0.216309 0.040161 -0.421143 1441830939 -0.879944 -0.216309 0.040161 -0.421143 1441830939 -0.879944 -0.216309 0.040161 -0.421143 1441830939 -0.850952 -0.315369 0.036438 -0.418640 1441830939 -0.850952 -0.315369 0.036438 -0.418640 1441830939 -0.850952 -0.315369 0.036438 -0.418640 1441830939 -0.850952 -0.315369 0.036438 -0.418640 1441830939 -0.850952 -0.315369 0.036438 -0.418640 1441830939 -0.850952 -0.315369 0.036438 -0.418640 1441830939 -0.850952 -0.315369 0.036438 -0.418640 1441830939 -0.768372 -0.352417 0.031189 -0.533386 1441830939 -0.768372 -0.352417 0.031189 -0.533386 1441830939 -0.768372 -0.352417 0.031189 -0.533386 1441830939 -0.768372 -0.352417 0.031189 -0.533386 1441830939 -0.768372 -0.352417 0.031189 -0.533386 1441830939 -0.768372 -0.352417 0.031189 -0.533386 1441830939 -0.686218 -0.393311 0.101196 -0.603577 1441830939 -0.686218 -0.393311 0.101196 -0.603577 1441830939 -0.686218 -0.393311 0.101196 -0.603577 1441830939 -0.686218 -0.393311 0.101196 -0.603577 1441830939 -0.686218 -0.393311 0.101196 -0.603577 1441830939 -0.586792 -0.461243 0.127014 -0.653320 1441830939 -0.586792 -0.461243 0.127014 -0.653320 1441830939 -0.586792 -0.461243 0.127014 -0.653320 1441830939 -0.586792 -0.461243 0.127014 -0.653320 1441830939 -0.586792 -0.461243 0.127014 -0.653320 1441830939 -0.586792 -0.461243 0.127014 -0.653320 1441830939 -0.548950 -0.472473 0.180298 -0.665588 1441830939 -0.548950 -0.472473 0.180298 -0.665588 1441830939 -0.548950 -0.472473 0.180298 -0.665588 1441830939 -0.548950 -0.472473 0.180298 -0.665588 1441830939 -0.548950 -0.472473 0.180298 -0.665588 1441830939 -0.548950 -0.472473 0.180298 -0.665588 1441830939 -0.548706 -0.418762 0.290649 -0.662659 1441830939 -0.548706 -0.418762 0.290649 -0.662659 1441830939 -0.548706 -0.418762 0.290649 -0.662659 1441830939 -0.548706 -0.418762 0.290649 -0.662659 1441830939 -0.548706 -0.418762 0.290649 -0.662659 1441830939 -0.548706 -0.418762 0.290649 -0.662659 1441830939 -0.528320 -0.378784 0.336487 -0.681335 1441830939 -0.528320 -0.378784 0.336487 -0.681335 1441830939 -0.528320 -0.378784 0.336487 -0.681335 1441830939 -0.528320 -0.378784 0.336487 -0.681335 1441830939 -0.528320 -0.378784 0.336487 -0.681335 1441830939 -0.556519 -0.336365 0.368408 -0.664429 1441830939 -0.556519 -0.336365 0.368408 -0.664429 1441830939 -0.556519 -0.336365 0.368408 -0.664429 1441830939 -0.556519 -0.336365 0.368408 -0.664429 1441830939 -0.556519 -0.336365 0.368408 -0.664429 1441830939 -0.616150 -0.292969 0.361572 -0.635498 1441830939 -0.616150 -0.292969 0.361572 -0.635498 1441830939 -0.616150 -0.292969 0.361572 -0.635498 1441830939 -0.616150 -0.292969 0.361572 -0.635498 1441830939 -0.616150 -0.292969 0.361572 -0.635498 1441830939 -0.732544 -0.223267 0.297058 -0.570374 1441830939 -0.732544 -0.223267 0.297058 -0.570374 1441830939 -0.732544 -0.223267 0.297058 -0.570374 1441830939 -0.732544 -0.223267 0.297058 -0.570374 1441830939 -0.732544 -0.223267 0.297058 -0.570374 1441830939 -0.732544 -0.223267 0.297058 -0.570374 1441830939 -0.869507 -0.125305 0.145874 -0.455017 1441830939 -0.869507 -0.125305 0.145874 -0.455017 1441830939 -0.869507 -0.125305 0.145874 -0.455017 1441830939 -0.869507 -0.125305 0.145874 -0.455017 1441830939 -0.869507 -0.125305 0.145874 -0.455017 1441830939 -0.869507 -0.125305 0.145874 -0.455017 1441830939 -0.899292 -0.207336 0.038269 -0.383301 1441830939 -0.899292 -0.207336 0.038269 -0.383301 1441830939 -0.899292 -0.207336 0.038269 -0.383301 1441830939 -0.899292 -0.207336 0.038269 -0.383301 1441830939 -0.899292 -0.207336 0.038269 -0.383301 1441830939 -0.899292 -0.207336 0.038269 -0.383301 1441830939 -0.899292 -0.207336 0.038269 -0.383301 1441830939 -0.799377 -0.350342 0.037048 -0.486755 1441830939 -0.799377 -0.350342 0.037048 -0.486755 1441830939 -0.799377 -0.350342 0.037048 -0.486755 1441830939 -0.799377 -0.350342 0.037048 -0.486755 1441830939 -0.799377 -0.350342 0.037048 -0.486755 1441830939 -0.799377 -0.350342 0.037048 -0.486755 1441830939 -0.726563 -0.369934 0.079285 -0.573669 1441830939 -0.726563 -0.369934 0.079285 -0.573669 1441830940 -0.726563 -0.369934 0.079285 -0.573669 1441830940 -0.726563 -0.369934 0.079285 -0.573669 1441830940 -0.726563 -0.369934 0.079285 -0.573669 1441830940 -0.726563 -0.369934 0.079285 -0.573669 1441830940 -0.610901 -0.432556 0.161377 -0.643188 1441830940 -0.610901 -0.432556 0.161377 -0.643188 1441830940 -0.610901 -0.432556 0.161377 -0.643188 1441830940 -0.610901 -0.432556 0.161377 -0.643188 1441830940 -0.610901 -0.432556 0.161377 -0.643188 1441830940 -0.610901 -0.432556 0.161377 -0.643188 1441830940 -0.535889 -0.476318 0.209656 -0.664856 1441830940 -0.535889 -0.476318 0.209656 -0.664856 1441830940 -0.535889 -0.476318 0.209656 -0.664856 1441830940 -0.535889 -0.476318 0.209656 -0.664856 1441830940 -0.535889 -0.476318 0.209656 -0.664856 1441830940 -0.535889 -0.476318 0.209656 -0.664856 1441830940 -0.510925 -0.459106 0.317871 -0.653625 1441830940 -0.510925 -0.459106 0.317871 -0.653625 1441830940 -0.510925 -0.459106 0.317871 -0.653625 1441830940 -0.510925 -0.459106 0.317871 -0.653625 1441830940 -0.510925 -0.459106 0.317871 -0.653625 1441830940 -0.510925 -0.459106 0.317871 -0.653625 1441830940 -0.510925 -0.459106 0.317871 -0.653625 1441830940 -0.480530 -0.420593 0.378967 -0.669800 1441830940 -0.480530 -0.420593 0.378967 -0.669800 1441830940 -0.480530 -0.420593 0.378967 -0.669800 1441830940 -0.480530 -0.420593 0.378967 -0.669800 1441830940 -0.480530 -0.420593 0.378967 -0.669800 1441830940 -0.480530 -0.420593 0.378967 -0.669800 1441830940 -0.510498 -0.368958 0.398010 -0.667053 1441830940 -0.510498 -0.368958 0.398010 -0.667053 1441830940 -0.510498 -0.368958 0.398010 -0.667053 1441830940 -0.510498 -0.368958 0.398010 -0.667053 1441830940 -0.510498 -0.368958 0.398010 -0.667053 1441830940 -0.510498 -0.368958 0.398010 -0.667053 1441830940 -0.588074 -0.318542 0.372375 -0.643494 1441830940 -0.588074 -0.318542 0.372375 -0.643494 1441830940 -0.588074 -0.318542 0.372375 -0.643494 1441830940 -0.588074 -0.318542 0.372375 -0.643494 1441830940 -0.588074 -0.318542 0.372375 -0.643494 1441830940 -0.732361 -0.230225 0.296326 -0.568237 1441830940 -0.732361 -0.230225 0.296326 -0.568237 1441830940 -0.732361 -0.230225 0.296326 -0.568237 1441830940 -0.732361 -0.230225 0.296326 -0.568237 1441830940 -0.732361 -0.230225 0.296326 -0.568237 1441830940 -0.732361 -0.230225 0.296326 -0.568237 1441830940 -0.868958 -0.112122 0.165039 -0.453003 1441830940 -0.868958 -0.112122 0.165039 -0.453003 1441830940 -0.868958 -0.112122 0.165039 -0.453003 1441830940 -0.868958 -0.112122 0.165039 -0.453003 1441830940 -0.868958 -0.112122 0.165039 -0.453003 1441830940 -0.868958 -0.112122 0.165039 -0.453003 1441830940 -0.868958 -0.112122 0.165039 -0.453003 1441830940 -0.885559 -0.193604 0.123596 -0.403809 1441830940 -0.885559 -0.193604 0.123596 -0.403809 1441830940 -0.885559 -0.193604 0.123596 -0.403809 1441830940 -0.885559 -0.193604 0.123596 -0.403809 1441830940 -0.885559 -0.193604 0.123596 -0.403809 1441830940 -0.885559 -0.193604 0.123596 -0.403809 1441830940 -0.803040 -0.254822 0.104675 -0.528503 1441830940 -0.803040 -0.254822 0.104675 -0.528503 1441830940 -0.803040 -0.254822 0.104675 -0.528503 1441830940 -0.803040 -0.254822 0.104675 -0.528503 1441830940 -0.803040 -0.254822 0.104675 -0.528503 1441830940 -0.717590 -0.298157 0.167053 -0.606873 1441830940 -0.717590 -0.298157 0.167053 -0.606873 1441830940 -0.717590 -0.298157 0.167053 -0.606873 1441830940 -0.717590 -0.298157 0.167053 -0.606873 1441830940 -0.717590 -0.298157 0.167053 -0.606873 1441830940 -0.610962 -0.398010 0.198730 -0.654907 1441830940 -0.610962 -0.398010 0.198730 -0.654907 1441830940 -0.610962 -0.398010 0.198730 -0.654907 1441830940 -0.610962 -0.398010 0.198730 -0.654907 1441830940 -0.610962 -0.398010 0.198730 -0.654907 1441830940 -0.610962 -0.398010 0.198730 -0.654907 1441830940 -0.553284 -0.447449 0.232910 -0.662903 1441830940 -0.553284 -0.447449 0.232910 -0.662903 1441830940 -0.553284 -0.447449 0.232910 -0.662903 1441830940 -0.553284 -0.447449 0.232910 -0.662903 1441830940 -0.553284 -0.447449 0.232910 -0.662903 1441830940 -0.546387 -0.420532 0.333374 -0.643066 1441830940 -0.546387 -0.420532 0.333374 -0.643066 1441830940 -0.546387 -0.420532 0.333374 -0.643066 1441830940 -0.546387 -0.420532 0.333374 -0.643066 1441830940 -0.546387 -0.420532 0.333374 -0.643066 1441830940 -0.546387 -0.420532 0.333374 -0.643066 1441830940 -0.534729 -0.390564 0.368774 -0.652344 1441830940 -0.534729 -0.390564 0.368774 -0.652344 1441830940 -0.534729 -0.390564 0.368774 -0.652344 1441830940 -0.534729 -0.390564 0.368774 -0.652344 1441830940 -0.534729 -0.390564 0.368774 -0.652344 1441830940 -0.534729 -0.390564 0.368774 -0.652344 1441830940 -0.571228 -0.350647 0.383057 -0.635681 1441830940 -0.571228 -0.350647 0.383057 -0.635681 1441830940 -0.571228 -0.350647 0.383057 -0.635681 1441830940 -0.571228 -0.350647 0.383057 -0.635681 1441830940 -0.571228 -0.350647 0.383057 -0.635681 1441830940 -0.645996 -0.306641 0.353027 -0.603394 1441830940 -0.645996 -0.306641 0.353027 -0.603394 1441830940 -0.645996 -0.306641 0.353027 -0.603394 1441830940 -0.645996 -0.306641 0.353027 -0.603394 1441830940 -0.645996 -0.306641 0.353027 -0.603394 1441830940 -0.645996 -0.306641 0.353027 -0.603394 1441830940 -0.779785 -0.211121 0.267395 -0.525269 1441830940 -0.779785 -0.211121 0.267395 -0.525269 1441830940 -0.779785 -0.211121 0.267395 -0.525269 1441830941 -0.779785 -0.211121 0.267395 -0.525269 1441830941 -0.779785 -0.211121 0.267395 -0.525269 1441830941 -0.779785 -0.211121 0.267395 -0.525269 1441830941 -0.880798 -0.141357 0.109436 -0.438538 1441830941 -0.880798 -0.141357 0.109436 -0.438538 1441830941 -0.880798 -0.141357 0.109436 -0.438538 1441830941 -0.880798 -0.141357 0.109436 -0.438538 1441830941 -0.880798 -0.141357 0.109436 -0.438538 1441830941 -0.880798 -0.141357 0.109436 -0.438538 1441830941 -0.877808 -0.242126 0.070618 -0.407410 1441830941 -0.877808 -0.242126 0.070618 -0.407410 1441830941 -0.877808 -0.242126 0.070618 -0.407410 1441830941 -0.877808 -0.242126 0.070618 -0.407410 1441830941 -0.877808 -0.242126 0.070618 -0.407410 1441830941 -0.877808 -0.242126 0.070618 -0.407410 1441830941 -0.877808 -0.242126 0.070618 -0.407410 1441830941 -0.800598 -0.281982 0.043335 -0.527039 1441830941 -0.800598 -0.281982 0.043335 -0.527039 1441830941 -0.800598 -0.281982 0.043335 -0.527039 1441830941 -0.800598 -0.281982 0.043335 -0.527039 1441830941 -0.800598 -0.281982 0.043335 -0.527039 1441830941 -0.800598 -0.281982 0.043335 -0.527039 1441830941 -0.720947 -0.336487 0.102905 -0.597107 1441830941 -0.720947 -0.336487 0.102905 -0.597107 1441830941 -0.720947 -0.336487 0.102905 -0.597107 1441830941 -0.720947 -0.336487 0.102905 -0.597107 1441830941 -0.720947 -0.336487 0.102905 -0.597107 1441830941 -0.720947 -0.336487 0.102905 -0.597107 1441830941 -0.607056 -0.436096 0.134094 -0.650696 1441830941 -0.607056 -0.436096 0.134094 -0.650696 1441830941 -0.607056 -0.436096 0.134094 -0.650696 1441830941 -0.607056 -0.436096 0.134094 -0.650696 1441830941 -0.607056 -0.436096 0.134094 -0.650696 1441830941 -0.607056 -0.436096 0.134094 -0.650696 1441830941 -0.607056 -0.436096 0.134094 -0.650696 1441830941 -0.551147 -0.474854 0.175354 -0.663391 1441830941 -0.551147 -0.474854 0.175354 -0.663391 1441830941 -0.551147 -0.474854 0.175354 -0.663391 1441830941 -0.551147 -0.474854 0.175354 -0.663391 1441830941 -0.551147 -0.474854 0.175354 -0.663391 1441830941 -0.549255 -0.445251 0.280457 -0.649231 1441830941 -0.549255 -0.445251 0.280457 -0.649231 1441830941 -0.549255 -0.445251 0.280457 -0.649231 1441830941 -0.549255 -0.445251 0.280457 -0.649231 1441830941 -0.549255 -0.445251 0.280457 -0.649231 1441830941 -0.549255 -0.445251 0.280457 -0.649231 1441830941 -0.549255 -0.445251 0.280457 -0.649231 1441830941 -0.535645 -0.396240 0.368164 -0.648560 1441830941 -0.535645 -0.396240 0.368164 -0.648560 1441830941 -0.535645 -0.396240 0.368164 -0.648560 1441830941 -0.535645 -0.396240 0.368164 -0.648560 1441830941 -0.535645 -0.396240 0.368164 -0.648560 1441830941 -0.553101 -0.359924 0.392639 -0.640686 1441830941 -0.553101 -0.359924 0.392639 -0.640686 1441830941 -0.553101 -0.359924 0.392639 -0.640686 1441830941 -0.553101 -0.359924 0.392639 -0.640686 1441830941 -0.553101 -0.359924 0.392639 -0.640686 1441830941 -0.553101 -0.359924 0.392639 -0.640686 1441830941 -0.612732 -0.312622 0.390259 -0.612061 1441830941 -0.612732 -0.312622 0.390259 -0.612061 1441830941 -0.612732 -0.312622 0.390259 -0.612061 1441830941 -0.612732 -0.312622 0.390259 -0.612061 1441830941 -0.612732 -0.312622 0.390259 -0.612061 1441830941 -0.612732 -0.312622 0.390259 -0.612061 1441830941 -0.718140 -0.251343 0.322327 -0.563232 1441830941 -0.718140 -0.251343 0.322327 -0.563232 1441830941 -0.718140 -0.251343 0.322327 -0.563232 1441830941 -0.718140 -0.251343 0.322327 -0.563232 1441830941 -0.718140 -0.251343 0.322327 -0.563232 1441830941 -0.718140 -0.251343 0.322327 -0.563232 1441830941 -0.853149 -0.161438 0.176025 -0.463806 1441830941 -0.853149 -0.161438 0.176025 -0.463806 1441830941 -0.853149 -0.161438 0.176025 -0.463806 1441830941 -0.853149 -0.161438 0.176025 -0.463806 1441830941 -0.853149 -0.161438 0.176025 -0.463806 1441830941 -0.853149 -0.161438 0.176025 -0.463806 1441830941 -0.895203 -0.198608 0.064514 -0.393799 1441830941 -0.895203 -0.198608 0.064514 -0.393799 1441830941 -0.895203 -0.198608 0.064514 -0.393799 1441830941 -0.895203 -0.198608 0.064514 -0.393799 1441830941 -0.895203 -0.198608 0.064514 -0.393799 1441830941 -0.895203 -0.198608 0.064514 -0.393799 1441830941 -0.838989 -0.231628 0.099304 -0.482422 1441830941 -0.838989 -0.231628 0.099304 -0.482422 1441830941 -0.838989 -0.231628 0.099304 -0.482422 1441830941 -0.838989 -0.231628 0.099304 -0.482422 1441830941 -0.838989 -0.231628 0.099304 -0.482422 1441830941 -0.838989 -0.231628 0.099304 -0.482422 1441830941 -0.838989 -0.231628 0.099304 -0.482422 1441830941 -0.764526 -0.282959 0.131104 -0.564209 1441830941 -0.764526 -0.282959 0.131104 -0.564209 1441830941 -0.764526 -0.282959 0.131104 -0.564209 1441830941 -0.764526 -0.282959 0.131104 -0.564209 1441830941 -0.764526 -0.282959 0.131104 -0.564209 1441830941 -0.664063 -0.364319 0.149353 -0.635681 1441830941 -0.664063 -0.364319 0.149353 -0.635681 1441830941 -0.664063 -0.364319 0.149353 -0.635681 1441830941 -0.664063 -0.364319 0.149353 -0.635681 1441830941 -0.664063 -0.364319 0.149353 -0.635681 1441830941 -0.664063 -0.364319 0.149353 -0.635681 1441830941 -0.592163 -0.407532 0.167786 -0.674744 1441830941 -0.592163 -0.407532 0.167786 -0.674744 1441830941 -0.592163 -0.407532 0.167786 -0.674744 1441830941 -0.592163 -0.407532 0.167786 -0.674744 1441830941 -0.592163 -0.407532 0.167786 -0.674744 1441830941 -0.592163 -0.407532 0.167786 -0.674744 1441830941 -0.554016 -0.417358 0.208618 -0.689514 1441830941 -0.554016 -0.417358 0.208618 -0.689514 1441830941 -0.554016 -0.417358 0.208618 -0.689514 1441830941 -0.554016 -0.417358 0.208618 -0.689514 1441830942 -0.554016 -0.417358 0.208618 -0.689514 1441830942 -0.554016 -0.417358 0.208618 -0.689514 1441830942 -0.536499 -0.367371 0.287842 -0.703186 1441830942 -0.536499 -0.367371 0.287842 -0.703186 1441830942 -0.536499 -0.367371 0.287842 -0.703186 1441830942 -0.536499 -0.367371 0.287842 -0.703186 1441830942 -0.536499 -0.367371 0.287842 -0.703186 1441830942 -0.536499 -0.367371 0.287842 -0.703186 1441830942 -0.546509 -0.297974 0.353577 -0.698303 1441830942 -0.546509 -0.297974 0.353577 -0.698303 1441830942 -0.546509 -0.297974 0.353577 -0.698303 1441830942 -0.546509 -0.297974 0.353577 -0.698303 1441830942 -0.546509 -0.297974 0.353577 -0.698303 1441830942 -0.546509 -0.297974 0.353577 -0.698303 1441830942 -0.546509 -0.297974 0.353577 -0.698303 1441830942 -0.597168 -0.208130 0.397705 -0.664795 1441830942 -0.597168 -0.208130 0.397705 -0.664795 1441830942 -0.597168 -0.208130 0.397705 -0.664795 1441830942 -0.597168 -0.208130 0.397705 -0.664795 1441830942 -0.597168 -0.208130 0.397705 -0.664795 1441830942 -0.597168 -0.208130 0.397705 -0.664795 1441830942 -0.684204 -0.141968 0.371948 -0.611084 1441830942 -0.684204 -0.141968 0.371948 -0.611084 1441830942 -0.684204 -0.141968 0.371948 -0.611084 1441830942 -0.684204 -0.141968 0.371948 -0.611084 1441830942 -0.684204 -0.141968 0.371948 -0.611084 1441830942 -0.684204 -0.141968 0.371948 -0.611084 1441830942 -0.812500 -0.057251 0.283508 -0.506226 1441830942 -0.812500 -0.057251 0.283508 -0.506226 1441830942 -0.812500 -0.057251 0.283508 -0.506226 1441830942 -0.812500 -0.057251 0.283508 -0.506226 1441830942 -0.812500 -0.057251 0.283508 -0.506226 1441830942 -0.812500 -0.057251 0.283508 -0.506226 1441830942 -0.893127 -0.040222 0.140564 -0.425415 1441830942 -0.893127 -0.040222 0.140564 -0.425415 1441830942 -0.893127 -0.040222 0.140564 -0.425415 1441830942 -0.893127 -0.040222 0.140564 -0.425415 1441830942 -0.893127 -0.040222 0.140564 -0.425415 1441830942 -0.893127 -0.040222 0.140564 -0.425415 1441830942 -0.884949 -0.115540 0.113708 -0.436646 1441830942 -0.884949 -0.115540 0.113708 -0.436646 1441830942 -0.884949 -0.115540 0.113708 -0.436646 1441830942 -0.884949 -0.115540 0.113708 -0.436646 1441830942 -0.884949 -0.115540 0.113708 -0.436646 1441830942 -0.884949 -0.115540 0.113708 -0.436646 1441830942 -0.820496 -0.197571 0.125427 -0.521667 1441830942 -0.820496 -0.197571 0.125427 -0.521667 1441830942 -0.820496 -0.197571 0.125427 -0.521667 1441830942 -0.820496 -0.197571 0.125427 -0.521667 1441830942 -0.820496 -0.197571 0.125427 -0.521667 1441830942 -0.820496 -0.197571 0.125427 -0.521667 1441830942 -0.740601 -0.281067 0.160767 -0.588867 1441830942 -0.740601 -0.281067 0.160767 -0.588867 1441830942 -0.740601 -0.281067 0.160767 -0.588867 1441830942 -0.740601 -0.281067 0.160767 -0.588867 1441830942 -0.740601 -0.281067 0.160767 -0.588867 1441830942 -0.740601 -0.281067 0.160767 -0.588867 1441830942 -0.636414 -0.398254 0.171143 -0.638123 1441830942 -0.636414 -0.398254 0.171143 -0.638123 1441830942 -0.636414 -0.398254 0.171143 -0.638123 1441830942 -0.636414 -0.398254 0.171143 -0.638123 1441830942 -0.636414 -0.398254 0.171143 -0.638123 1441830942 -0.636414 -0.398254 0.171143 -0.638123 1441830942 -0.581787 -0.439880 0.206482 -0.652283 1441830942 -0.581787 -0.439880 0.206482 -0.652283 1441830942 -0.581787 -0.439880 0.206482 -0.652283 1441830942 -0.581787 -0.439880 0.206482 -0.652283 1441830942 -0.581787 -0.439880 0.206482 -0.652283 1441830942 -0.581787 -0.439880 0.206482 -0.652283 1441830942 -0.581787 -0.439880 0.206482 -0.652283 1441830942 -0.570740 -0.400635 0.294861 -0.653381 1441830942 -0.570740 -0.400635 0.294861 -0.653381 1441830942 -0.570740 -0.400635 0.294861 -0.653381 1441830942 -0.570740 -0.400635 0.294861 -0.653381 1441830942 -0.570740 -0.400635 0.294861 -0.653381 1441830942 -0.570740 -0.400635 0.294861 -0.653381 1441830942 -0.547485 -0.368713 0.347961 -0.665833 1441830942 -0.547485 -0.368713 0.347961 -0.665833 1441830942 -0.547485 -0.368713 0.347961 -0.665833 1441830942 -0.547485 -0.368713 0.347961 -0.665833 1441830942 -0.547485 -0.368713 0.347961 -0.665833 1441830942 -0.570862 -0.331726 0.373535 -0.651611 1441830942 -0.570862 -0.331726 0.373535 -0.651611 1441830942 -0.570862 -0.331726 0.373535 -0.651611 1441830942 -0.570862 -0.331726 0.373535 -0.651611 1441830942 -0.570862 -0.331726 0.373535 -0.651611 1441830942 -0.570862 -0.331726 0.373535 -0.651611 1441830942 -0.633484 -0.286255 0.360046 -0.622253 1441830942 -0.633484 -0.286255 0.360046 -0.622253 1441830942 -0.633484 -0.286255 0.360046 -0.622253 1441830942 -0.633484 -0.286255 0.360046 -0.622253 1441830942 -0.750183 -0.203369 0.293762 -0.556458 1441830942 
-0.788940 -0.026184 -0.607666 -0.088074 1441830945 -0.788940 -0.026184 -0.607666 -0.088074 1441830945 -0.788940 -0.026184 -0.607666 -0.088074 1441830945 -0.788940 -0.026184 -0.607666 -0.088074 1441830945 -0.787292 -0.012573 -0.609009 -0.095947 1441830945 -0.787292 -0.012573 -0.609009 -0.095947 1441830945 -0.787292 -0.012573 -0.609009 -0.095947 1441830945 -0.787292 -0.012573 -0.609009 -0.095947 1441830945 -0.787292 -0.012573 -0.609009 -0.095947 1441830945 -0.787292 -0.012573 -0.609009 -0.095947 1441830945 -0.783264 0.014038 -0.612549 -0.105713 1441830945 -0.783264 0.014038 -0.612549 -0.105713 1441830945 -0.783264 0.014038 -0.612549 -0.105713 1441830945 -0.783264 0.014038 -0.612549 -0.105713 1441830945 -0.783264 0.014038 -0.612549 -0.105713 1441830945 -0.783264 0.014038 -0.612549 -0.105713 1441830945 -0.783264 0.014038 -0.612549 -0.105713 1441830945 -0.783020 0.044556 -0.609802 -0.114441 1441830945 -0.783020 0.044556 -0.609802 -0.114441 1441830945 -0.783020 0.044556 -0.609802 -0.114441 1441830945 -0.783020 0.044556 -0.609802 -0.114441 1441830945 -0.783020 0.044556 -0.609802 -0.114441 1441830945 -0.783020 0.044556 -0.609802 -0.114441 1441830945 -0.784912 0.056335 -0.605164 -0.120728 1441830945 -0.784912 0.056335 -0.605164 -0.120728 1441830945 -0.784912 0.056335 -0.605164 -0.120728 1441830945 -0.784912 0.056335 -0.605164 -0.120728 1441830945 -0.784912 0.056335 -0.605164 -0.120728 1441830945 -0.784912 0.056335 -0.605164 -0.120728 1441830945 -0.788025 0.053589 -0.599487 -0.129822 1441830945 -0.788025 0.053589 -0.599487 -0.129822 1441830945 -0.788025 0.053589 -0.599487 -0.129822 1441830945 -0.788025 0.053589 -0.599487 -0.129822 1441830945 -0.788025 0.053589 -0.599487 -0.129822 1441830945 -0.788025 0.053589 -0.599487 -0.129822 1441830945 -0.788025 0.053589 -0.599487 -0.129822 1441830945 -0.794556 0.038452 -0.590759 -0.135498 1441830945 -0.794556 0.038452 -0.590759 -0.135498 1441830945 -0.794556 0.038452 -0.590759 -0.135498 1441830945 -0.794556 0.038452 -0.590759 -0.135498 1441830945 -0.794556 0.038452 -0.590759 -0.135498 1441830945 -0.794556 0.038452 -0.590759 -0.135498 1441830945 -0.797485 0.011108 -0.587891 -0.135620 1441830945 -0.797485 0.011108 -0.587891 -0.135620 1441830946 -0.797485 0.011108 -0.587891 -0.135620 1441830946 -0.797485 0.011108 -0.587891 -0.135620 1441830946 -0.797485 0.011108 -0.587891 -0.135620 1441830946 -0.797485 0.011108 -0.587891 -0.135620 1441830946 -0.798828 -0.017456 -0.586548 -0.132874 1441830946 -0.798828 -0.017456 -0.586548 -0.132874 1441830946 -0.798828 -0.017456 -0.586548 -0.132874 1441830946 -0.798828 -0.017456 -0.586548 -0.132874 1441830946 -0.798828 -0.017456 -0.586548 -0.132874 1441830946 -0.798828 -0.017456 -0.586548 -0.132874 1441830946 -0.799805 -0.032715 -0.585205 -0.130066 1441830946 -0.799805 -0.032715 -0.585205 -0.130066 1441830946 -0.799805 -0.032715 -0.585205 -0.130066 1441830946 -0.799805 -0.032715 -0.585205 -0.130066 1441830946 -0.799805 -0.032715 -0.585205 -0.130066 1441830946 -0.799805 -0.032715 -0.585205 -0.130066 1441830946 -0.799805 -0.032715 -0.585205 -0.130066 1441830946 -0.801392 -0.039429 -0.584656 -0.120361 1441830946 -0.801392 -0.039429 -0.584656 -0.120361 1441830946 -0.801392 -0.039429 -0.584656 -0.120361 1441830946 -0.801392 -0.039429 -0.584656 -0.120361 1441830946 -0.801392 -0.039429 -0.584656 -0.120361 1441830946 -0.801392 -0.039429 -0.584656 -0.120361 1441830946 -0.800293 -0.050354 -0.589233 -0.099548 1441830946 -0.800293 -0.050354 -0.589233 -0.099548 1441830946 -0.800293 -0.050354 -0.589233 -0.099548 1441830946 -0.800293 -0.050354 -0.589233 -0.099548 1441830946 -0.800293 -0.050354 -0.589233 -0.099548 1441830946 -0.800293 -0.050354 -0.589233 -0.099548 1441830946 -0.796631 -0.050781 -0.596985 -0.080383 1441830946 -0.796631 -0.050781 -0.596985 -0.080383 1441830946 -0.796631 -0.050781 -0.596985 -0.080383 1441830946 -0.796631 -0.050781 -0.596985 -0.080383 1441830946 -0.796631 -0.050781 -0.596985 -0.080383 1441830946 -0.796631 -0.050781 -0.596985 -0.080383 1441830946 -0.791321 -0.028442 -0.606995 -0.068115 1441830946 -0.791321 -0.028442 -0.606995 -0.068115 1441830946 -0.791321 -0.028442 -0.606995 -0.068115 1441830946 -0.791321 -0.028442 -0.606995 -0.068115 1441830946 -0.791321 -0.028442 -0.606995 -0.068115 1441830946 -0.791321 -0.028442 -0.606995 -0.068115 1441830946 -0.784668 0.005737 -0.617065 -0.059387 1441830946 -0.784668 0.005737 -0.617065 -0.059387 1441830946 -0.784668 0.005737 -0.617065 -0.059387 1441830946 -0.784668 0.005737 -0.617065 -0.059387 1441830946 -0.784668 0.005737 -0.617065 -0.059387 1441830946 -0.784668 0.005737 -0.617065 -0.059387 1441830946 -0.779053 0.038696 -0.623230 -0.057129 1441830946 -0.779053 0.038696 -0.623230 -0.057129 1441830946 -0.779053 0.038696 -0.623230 -0.057129 1441830946 -0.779053 0.038696 -0.623230 -0.057129 1441830946 -0.779053 0.038696 -0.623230 -0.057129 1441830946 -0.779053 0.038696 -0.623230 -0.057129 1441830946 -0.777832 0.058655 -0.623047 -0.058960 1441830946 -0.777832 0.058655 -0.623047 -0.058960 1441830946 -0.777832 0.058655 -0.623047 -0.058960 1441830946 -0.777832 0.058655 -0.623047 -0.058960 1441830946 -0.777832 0.058655 -0.623047 -0.058960 1441830946 -0.777832 0.058655 -0.623047 -0.058960 1441830946 -0.778564 0.052185 -0.622925 -0.056396 1441830946 -0.778564 0.052185 -0.622925 -0.056396 1441830946 -0.778564 0.052185 -0.622925 -0.056396 1441830946 -0.778564 0.052185 -0.622925 -0.056396 1441830946 -0.778564 0.052185 -0.622925 -0.056396 1441830946 -0.778564 0.052185 -0.622925 -0.056396 1441830946 -0.778564 0.052185 -0.622925 -0.056396 1441830946 -0.780884 0.026733 -0.621826 -0.054077 1441830946 -0.780884 0.026733 -0.621826 -0.054077 1441830946 -0.780884 0.026733 -0.621826 -0.054077 1441830946 -0.780884 0.026733 -0.621826 -0.054077 1441830946 -0.780884 0.026733 -0.621826 -0.054077 1441830946 -0.780884 0.026733 -0.621826 -0.054077 1441830946 -0.785278 -0.001404 -0.616882 -0.053223 1441830946 -0.785278 -0.001404 -0.616882 -0.053223 1441830946 -0.785278 -0.001404 -0.616882 -0.053223 1441830946 -0.785278 -0.001404 -0.616882 -0.053223 1441830946 -0.785278 -0.001404 -0.616882 -0.053223 1441830946 -0.785278 -0.001404 -0.616882 -0.053223 1441830946 -0.791260 -0.022400 -0.608948 -0.051697 1441830946 -0.791260 -0.022400 -0.608948 -0.051697 1441830946 -0.791260 -0.022400 -0.608948 -0.051697 1441830946 -0.791260 -0.022400 -0.608948 -0.051697 1441830946 -0.791260 -0.022400 -0.608948 -0.051697 1441830946 -0.791260 -0.022400 -0.608948 -0.051697 1441830946 -0.791260 -0.022400 -0.608948 -0.051697 1441830946 -0.795410 -0.041077 -0.602966 -0.046265 1441830946 -0.795410 -0.041077 -0.602966 -0.046265 1441830946 -0.795410 -0.041077 -0.602966 -0.046265 1441830946 -0.795410 -0.041077 -0.602966 -0.046265 1441830946 -0.795410 -0.041077 -0.602966 -0.046265 1441830946 -0.795410 -0.041077 -0.602966 -0.046265 1441830946 -0.797241 -0.048462 -0.600098 -0.045349 1441830946 -0.797241 -0.048462 -0.600098 -0.045349 1441830946 -0.797241 -0.048462 -0.600098 -0.045349 1441830946 -0.797241 -0.048462 -0.600098 -0.045349 1441830946 -0.797241 -0.048462 -0.600098 -0.045349 1441830946 -0.797241 -0.048462 -0.600098 -0.045349 1441830946 -0.797241 -0.048462 -0.600098 -0.045349 1441830946 -0.796875 -0.028015 -0.600891 -0.057373 1441830946 -0.796875 -0.028015 -0.600891 -0.057373 1441830946 -0.796875 -0.028015 -0.600891 -0.057373 1441830946 -0.796875 -0.028015 -0.600891 -0.057373 1441830946 -0.796875 -0.028015 -0.600891 -0.057373 1441830946 -0.796875 -0.028015 -0.600891 -0.057373 1441830946 -0.797302 0.010681 -0.598633 -0.077271 1441830946 -0.797302 0.010681 -0.598633 -0.077271 1441830946 -0.797302 0.010681 -0.598633 -0.077271 1441830946 -0.797302 0.010681 -0.598633 -0.077271 1441830946 -0.797302 0.010681 -0.598633 -0.077271 1441830946 -0.797302 0.010681 -0.598633 -0.077271 1441830946 -0.797485 0.039490 -0.594299 -0.096863 1441830946 -0.797485 0.039490 -0.594299 -0.096863 1441830946 -0.797485 0.039490 -0.594299 -0.096863 1441830946 -0.797485 0.039490 -0.594299 -0.096863 1441830947 -0.797485 0.039490 -0.594299 -0.096863 1441830947 -0.797485 0.039490 -0.594299 -0.096863 1441830947 -0.797485 0.039490 -0.594299 -0.096863 1441830947 -0.797852 0.050842 -0.589966 -0.113281 1441830947 -0.797852 0.050842 -0.589966 -0.113281 1441830947 -0.797852 0.050842 -0.589966 -0.113281 1441830947 -0.797852 0.050842 -0.589966 -0.113281 1441830947 -0.797852 0.050842 -0.589966 -0.113281 1441830947 -0.797852 0.050842 -0.589966 -0.113281 1441830947 -0.800842 0.046082 -0.584167 -0.123962 1441830947 -0.800842 0.046082 -0.584167 -0.123962 1441830947 -0.800842 0.046082 -0.584167 -0.123962 1441830947 -0.800842 0.046082 -0.584167 -0.123962 1441830947 -0.800842 0.046082 -0.584167 -0.123962 1441830947 -0.800842 0.046082 -0.584167 -0.123962 1441830947 -0.800842 0.046082 -0.584167 -0.123962 1441830947 -0.802551 0.023254 -0.582153 -0.128540 1441830947 -0.802551 0.023254 -0.582153 -0.128540 1441830947 -0.802551 0.023254 -0.582153 -0.128540 1441830947 -0.802551 0.023254 -0.582153 -0.128540 1441830947 -0.802551 0.023254 -0.582153 -0.128540 1441830947 -0.802551 0.023254 -0.582153 -0.128540 1441830947 -0.801575 -0.005005 -0.582520 -0.134888 1441830947 -0.801575 -0.005005 -0.582520 -0.134888 1441830947 -0.801575 -0.005005 -0.582520 -0.134888 1441830947 -0.801575 -0.005005 -0.582520 -0.134888 1441830947 -0.801575 -0.005005 -0.582520 -0.134888 1441830947 -0.801575 -0.005005 -0.582520 -0.134888 1441830947 -0.800903 -0.020691 -0.581665 -0.140991 1441830947 -0.800903 -0.020691 -0.581665 -0.140991 1441830947 -0.800903 -0.020691 -0.581665 -0.140991 1441830947 -0.800903 -0.020691 -0.581665 -0.140991 1441830947 -0.800903 -0.020691 -0.581665 -0.140991 1441830947 -0.800903 -0.020691 -0.581665 -0.140991 1441830947 -0.800842 -0.033264 -0.582764 -0.134033 1441830947 -0.800842 -0.033264 -0.582764 -0.134033 1441830947 -0.800842 -0.033264 -0.582764 -0.134033 1441830947 -0.800842 -0.033264 -0.582764 -0.134033 1441830947 -0.800842 -0.033264 -0.582764 -0.134033 1441830947 -0.800842 -0.033264 -0.582764 -0.134033 1441830947 -0.798401 -0.044189 -0.589050 -0.116943 1441830947 -0.798401 -0.044189 -0.589050 -0.116943 1441830947 -0.798401 -0.044189 -0.589050 -0.116943 1441830947 -0.798401 -0.044189 -0.589050 -0.116943 1441830947 -0.798401 -0.044189 -0.589050 -0.116943 1441830947 -0.798401 -0.044189 -0.589050 -0.116943 1441830947 -0.793091 -0.037781 -0.599426 -0.101440 1441830947 -0.793091 -0.037781 -0.599426 -0.101440 1441830947 -0.793091 -0.037781 -0.599426 -0.101440 1441830947 -0.793091 -0.037781 -0.599426 -0.101440 1441830947 -0.793091 -0.037781 -0.599426 -0.101440 1441830947 -0.793091 -0.037781 -0.599426 -0.101440 1441830947 -0.793091 -0.037781 -0.599426 -0.101440 1441830947 -0.787415 -0.008728 -0.609619 -0.091614 1441830947 -0.787415 -0.008728 -0.609619 -0.091614 1441830947 -0.787415 -0.008728 -0.609619 -0.091614 1441830947 -0.787415 -0.008728 -0.609619 -0.091614 1441830947 -0.787415 -0.008728 -0.609619 -0.091614 1441830947 -0.787415 -0.008728 -0.609619 -0.091614 1441830947 -0.780701 0.023987 -0.619141 -0.081726 1441830947 -0.780701 0.023987 -0.619141 -0.081726 1441830947 -0.780701 0.023987 -0.619141 -0.081726 1441830947 -0.780701 0.023987 -0.619141 -0.081726 1441830947 -0.780701 0.023987 -0.619141 -0.081726 1441830947 -0.780701 0.023987 -0.619141 -0.081726 1441830947 -0.774353 0.053833 -0.625793 -0.076904 1441830947 -0.774353 0.053833 -0.625793 -0.076904 1441830947 -0.774353 0.053833 -0.625793 -0.076904 1441830947 -0.774353 0.053833 -0.625793 -0.076904 1441830947 -0.774353 0.053833 -0.625793 -0.076904 1441830947 -0.774353 0.053833 -0.625793 -0.076904 1441830947 -0.771362 0.069763 -0.628662 -0.070435 1441830947 -0.771362 0.069763 -0.628662 -0.070435 1441830947 -0.771362 0.069763 -0.628662 -0.070435 1441830947 -0.771362 0.069763 -0.628662 -0.070435 1441830947 -0.771362 0.069763 -0.628662 -0.070435 1441830947 -0.771362 0.069763 -0.628662 -0.070435 1441830947 -0.770447 0.057068 -0.632568 -0.055786 1441830947 -0.770447 0.057068 -0.632568 -0.055786 1441830947 -0.770447 0.057068 -0.632568 -0.055786 1441830947 -0.770447 0.057068 -0.632568 -0.055786 1441830947 -0.770447 0.057068 -0.632568 -0.055786 1441830947 -0.770447 0.057068 -0.632568 -0.055786 1441830947 -0.772156 0.028809 -0.633057 -0.047852 1441830947 -0.772156 0.028809 -0.633057 -0.047852 1441830947 -0.772156 0.028809 -0.633057 -0.047852 1441830947 -0.772156 0.028809 -0.633057 -0.047852 1441830947 -0.772156 0.028809 -0.633057 -0.047852 1441830947 -0.772156 0.028809 -0.633057 -0.047852 1441830947 -0.772156 0.028809 -0.633057 -0.047852 1441830947 -0.775208 0.005249 -0.629395 -0.054138 1441830947 -0.775208 0.005249 -0.629395 -0.054138 1441830947 -0.775208 0.005249 -0.629395 -0.054138 1441830947 -0.775208 0.005249 -0.629395 -0.054138 1441830947 -0.775208 0.005249 -0.629395 -0.054138 1441830947 -0.775208 0.005249 -0.629395 -0.054138 1441830947 -0.781311 -0.013916 -0.621094 -0.060486 1441830947 -0.781311 -0.013916 -0.621094 -0.060486 1441830947 -0.781311 -0.013916 -0.621094 -0.060486 1441830947 -0.781311 -0.013916 -0.621094 -0.060486 1441830947 -0.781311 -0.013916 -0.621094 -0.060486 1441830947 -0.781311 -0.013916 -0.621094 -0.060486 1441830947 -0.786194 -0.038757 -0.614380 -0.055664 1441830947 -0.786194 -0.038757 -0.614380 -0.055664 1441830947 -0.786194 -0.038757 -0.614380 -0.055664 1441830947 -0.786194 -0.038757 -0.614380 -0.055664 1441830947 -0.786194 -0.038757 -0.614380 -0.055664 1441830947 -0.786194 -0.038757 -0.614380 -0.055664 1441830947 -0.789246 -0.053833 -0.609924 -0.047974 1441830947 -0.789246 -0.053833 -0.609924 -0.047974 1441830947 -0.789246 -0.053833 -0.609924 -0.047974 1441830947 -0.789246 -0.053833 -0.609924 -0.047974 1441830948 -0.789246 -0.053833 -0.609924 -0.047974 1441830948 -0.789246 -0.053833 -0.609924 -0.047974 1441830948 -0.789246 -0.053833 -0.609924 -0.047974 1441830948 -0.792175 -0.042725 -0.606689 -0.051331 1441830948 -0.792175 -0.042725 -0.606689 -0.051331 1441830948 -0.792175 -0.042725 -0.606689 -0.051331 1441830948 -0.792175 -0.042725 -0.606689 -0.051331 1441830948 -0.792175 -0.042725 -0.606689 -0.051331 1441830948 -0.792175 -0.042725 -0.606689 -0.051331 1441830948 -0.792175 -0.042725 -0.606689 -0.051331 1441830948 -0.793762 -0.017639 -0.605042 -0.060181 1441830948 -0.793762 -0.017639 -0.605042 -0.060181 1441830948 -0.793762 -0.017639 -0.605042 -0.060181 1441830948 -0.793762 -0.017639 -0.605042 -0.060181 1441830948 -0.793762 -0.017639 -0.605042 -0.060181 1441830948 -0.793762 -0.017639 -0.605042 -0.060181 1441830948 -0.793701 0.002686 -0.604492 -0.069153 1441830948 -0.793701 0.002686 -0.604492 -0.069153 1441830948 -0.793701 0.002686 -0.604492 -0.069153 1441830948 -0.793701 0.002686 -0.604492 -0.069153 1441830948 -0.793701 0.002686 -0.604492 -0.069153 1441830948 -0.793701 0.002686 -0.604492 -0.069153 1441830948 -0.793701 0.002686 -0.604492 -0.069153 1441830948 -0.792725 0.019165 -0.603882 -0.081726 1441830948 -0.792725 0.019165 -0.603882 -0.081726 1441830948 -0.792725 0.019165 -0.603882 -0.081726 1441830948 -0.792725 0.019165 -0.603882 -0.081726 1441830948 -0.792725 0.019165 -0.603882 -0.081726 1441830948 -0.792725 0.019165 -0.603882 -0.081726 1441830948 -0.792786 0.020020 -0.602783 -0.088745 1441830948 -0.792786 0.020020 -0.602783 -0.088745 1441830948 -0.792786 0.020020 -0.602783 -0.088745 1441830948 -0.792786 0.020020 -0.602783 -0.088745 1441830948 -0.792786 0.020020 -0.602783 -0.088745 1441830948 -0.791992 0.004211 -0.603760 -0.090820 1441830948 -0.791992 0.004211 -0.603760 -0.090820 1441830948 -0.791992 0.004211 -0.603760 -0.090820 1441830948 -0.791992 0.004211 -0.603760 -0.090820 1441830948 -0.791992 0.004211 -0.603760 -0.090820 1441830948 -0.791992 0.004211 -0.603760 -0.090820 1441830948 -0.791992 0.004211 -0.603760 -0.090820 1441830948 -0.789124 -0.011230 -0.606812 -0.095154 1441830948 -0.789124 -0.011230 -0.606812 -0.095154 1441830948 -0.789124 -0.011230 -0.606812 -0.095154 1441830948 -0.789124 -0.011230 -0.606812 -0.095154 1441830948 -0.789124 -0.011230 -0.606812 -0.095154 1441830948 -0.789124 -0.011230 -0.606812 -0.095154 1441830948 -0.788696 -0.020020 -0.606689 -0.098022 1441830948 -0.788696 -0.020020 -0.606689 -0.098022 1441830948 -0.788696 -0.020020 -0.606689 -0.098022 1441830948 -0.788696 -0.020020 -0.606689 -0.098022 1441830948 -0.788696 -0.020020 -0.606689 -0.098022 1441830948 -0.788696 -0.020020 -0.606689 -0.098022 1441830948 -0.788696 -0.020020 -0.606689 -0.098022 1441830948 -0.787903 -0.035522 -0.608215 -0.090027 1441830948 -0.787903 -0.035522 -0.608215 -0.090027 1441830948 -0.787903 -0.035522 -0.608215 -0.090027 1441830948 -0.787903 -0.035522 -0.608215 -0.090027 1441830948 -0.787903 -0.035522 -0.608215 -0.090027 1441830948 -0.787903 -0.035522 -0.608215 -0.090027 1441830948 -0.784668 -0.052795 -0.613464 -0.072693 1441830948 -0.784668 -0.052795 -0.613464 -0.072693 1441830948 -0.784668 -0.052795 -0.613464 -0.072693 1441830948 -0.784668 -0.052795 -0.613464 -0.072693 1441830948 -0.784668 -0.052795 -0.613464 -0.072693 1441830948 -0.784668 -0.052795 -0.613464 -0.072693 1441830948 -0.780579 -0.050598 -0.619812 -0.063782 1441830948 -0.780579 -0.050598 -0.619812 -0.063782 1441830948 -0.780579 -0.050598 -0.619812 -0.063782 1441830948 -0.780579 -0.050598 -0.619812 -0.063782 1441830948 -0.780579 -0.050598 -0.619812 -0.063782 1441830948 -0.780579 -0.050598 -0.619812 -0.063782 1441830948 -0.780579 -0.050598 -0.619812 -0.063782 1441830948 -0.775513 -0.022156 -0.627380 -0.067505 1441830948 -0.775513 -0.022156 -0.627380 -0.067505 1441830948 -0.775513 -0.022156 -0.627380 -0.067505 1441830948 -0.775513 -0.022156 -0.627380 -0.067505 1441830948 -0.775513 -0.022156 -0.627380 -0.067505 1441830948 -0.775513 -0.022156 -0.627380 -0.067505 1441830948 -0.770386 0.021179 -0.632935 -0.074402 1441830948 -0.770386 0.021179 -0.632935 -0.074402 1441830948 -0.770386 0.021179 -0.632935 -0.074402 1441830948 -0.770386 0.021179 -0.632935 -0.074402 1441830948 -0.770386 0.021179 -0.632935 -0.074402 1441830948 -0.770386 0.021179 -0.632935 -0.074402 1441830948 -0.767578 0.054993 -0.634216 -0.074829 1441830948 -0.767578 0.054993 -0.634216 -0.074829 1441830948 -0.767578 0.054993 -0.634216 -0.074829 1441830948 -0.767578 0.054993 -0.634216 -0.074829 1441830948 -0.767578 0.054993 -0.634216 -0.074829 1441830948 -0.767578 0.054993 -0.634216 -0.074829 1441830948 -0.768555 0.072205 -0.630981 -0.077698 1441830948 -0.768555 0.072205 -0.630981 -0.077698 1441830948 -0.768555 0.072205 -0.630981 -0.077698 1441830948 -0.768555 0.072205 -0.630981 -0.077698 1441830948 -0.768555 0.072205 -0.630981 -0.077698 1441830948 -0.768555 0.072205 -0.630981 -0.077698 1441830948 -0.768555 0.072205 -0.630981 -0.077698 1441830948 -0.770752 0.070923 -0.628540 -0.077148 1441830948 -0.770752 0.070923 -0.628540 -0.077148 1441830948 -0.770752 0.070923 -0.628540 -0.077148 1441830948 -0.770752 0.070923 -0.628540 -0.077148 1441830948 -0.770752 0.070923 -0.628540 -0.077148 1441830948 -0.770752 0.070923 -0.628540 -0.077148 1441830948 -0.775635 0.053772 -0.624634 -0.073303 1441830948 -0.775635 0.053772 -0.624634 -0.073303 1441830948 -0.775635 0.053772 -0.624634 -0.073303 1441830948 -0.775635 0.053772 -0.624634 -0.073303 1441830948 -0.775635 0.053772 -0.624634 -0.073303 1441830948 -0.775635 0.053772 -0.624634 -0.073303 1441830948 -0.778442 0.026062 -0.622070 -0.080383 1441830948 -0.778442 0.026062 -0.622070 -0.080383 1441830948 -0.778442 0.026062 -0.622070 -0.080383 1441830948 -0.778442 0.026062 -0.622070 -0.080383 1441830948 -0.778442 0.026062 -0.622070 -0.080383 1441830948 -0.778442 0.026062 -0.622070 -0.080383 1441830949 -0.778442 0.026062 -0.622070 -0.080383 1441830949 -0.783447 0.004578 -0.614563 -0.092957 1441830949 -0.783447 0.004578 -0.614563 -0.092957 1441830949 -0.783447 0.004578 -0.614563 -0.092957 1441830949 -0.783447 0.004578 -0.614563 -0.092957 1441830949 -0.783447 0.004578 -0.614563 -0.092957 1441830949 -0.783447 0.004578 -0.614563 -0.092957 1441830949 -0.791504 -0.027649 -0.603333 -0.094055 1441830949 -0.791504 -0.027649 -0.603333 -0.094055 1441830949 -0.791504 -0.027649 -0.603333 -0.094055 1441830949 -0.791504 -0.027649 -0.603333 -0.094055 1441830949 -0.791504 -0.027649 -0.603333 -0.094055 1441830949 -0.791504 -0.027649 -0.603333 -0.094055 1441830949 -0.793945 -0.070313 -0.598511 -0.081055 1441830949 -0.793945 -0.070313 -0.598511 -0.081055 1441830949 -0.793945 -0.070313 -0.598511 -0.081055 1441830949 -0.793945 -0.070313 -0.598511 -0.081055 1441830949 -0.793945 -0.070313 -0.598511 -0.081055 1441830949 -0.792419 -0.091187 -0.599060 -0.070313 1441830949 -0.792419 -0.091187 -0.599060 -0.070313 1441830949 -0.792419 -0.091187 -0.599060 -0.070313 1441830949 -0.792419 -0.091187 -0.599060 -0.070313 1441830949 -0.792419 -0.091187 -0.599060 -0.070313 1441830949 -0.792419 -0.091187 -0.599060 -0.070313 1441830949 -0.791443 -0.059021 -0.603271 -0.079224 1441830949 -0.791443 -0.059021 -0.603271 -0.079224 1441830949 -0.791443 -0.059021 -0.603271 -0.079224 1441830949 -0.791443 -0.059021 -0.603271 -0.079224 1441830949 -0.791443 -0.059021 -0.603271 -0.079224 1441830949 -0.791443 -0.059021 -0.603271 -0.079224 1441830949 -0.789124 0.006714 -0.606323 -0.098145 1441830949 -0.789124 0.006714 -0.606323 -0.098145 1441830949 -0.789124 0.006714 -0.606323 -0.098145 1441830949 -0.789124 0.006714 -0.606323 -0.098145 1441830949 -0.789124 0.006714 -0.606323 -0.098145 1441830949 -0.789124 0.006714 -0.606323 -0.098145 1441830949 -0.789124 0.006714 -0.606323 -0.098145 1441830949 -0.785767 0.060364 -0.606140 -0.107910 1441830949 -0.785767 0.060364 -0.606140 -0.107910 1441830949 -0.785767 0.060364 -0.606140 -0.107910 1441830949 -0.785767 0.060364 -0.606140 -0.107910 1441830949 -0.785767 0.060364 -0.606140 -0.107910 1441830949 -0.785767 0.060364 -0.606140 -0.107910 1441830949 -0.782837 0.083984 -0.607483 -0.105652 1441830949 -0.782837 0.083984 -0.607483 -0.105652 1441830949 -0.782837 0.083984 -0.607483 -0.105652 1441830949 -0.782837 0.083984 -0.607483 -0.105652 1441830949 -0.782837 0.083984 -0.607483 -0.105652 1441830949 -0.782837 0.083984 -0.607483 -0.105652 1441830949 -0.786804 0.077759 -0.604065 -0.100464 1441830949 -0.786804 0.077759 -0.604065 -0.100464 1441830949 -0.786804 0.077759 -0.604065 -0.100464 1441830949 -0.786804 0.077759 -0.604065 -0.100464 1441830949 -0.786804 0.077759 -0.604065 -0.100464 1441830949 -0.786804 0.077759 -0.604065 -0.100464 1441830949 -0.791931 0.051880 -0.600159 -0.100220 1441830949 -0.791931 0.051880 -0.600159 -0.100220 1441830949 -0.791931 0.051880 -0.600159 -0.100220 1441830949 -0.791931 0.051880 -0.600159 -0.100220 1441830949 -0.791931 0.051880 -0.600159 -0.100220 1441830949 -0.791931 0.051880 -0.600159 -0.100220 1441830949 -0.791931 0.051880 -0.600159 -0.100220 1441830949 -0.792114 0.019714 -0.601501 -0.102539 1441830949 -0.792114 0.019714 -0.601501 -0.102539 1441830949 -0.792114 0.019714 -0.601501 -0.102539 1441830949 -0.792114 0.019714 -0.601501 -0.102539 1441830949 -0.792114 0.019714 -0.601501 -0.102539 1441830949 -0.792114 0.019714 -0.601501 -0.102539 1441830949 -0.791748 -0.005005 -0.602417 -0.101440 1441830949 -0.791748 -0.005005 -0.602417 -0.101440 1441830949 -0.791748 -0.005005 -0.602417 -0.101440 1441830949 -0.791748 -0.005005 -0.602417 -0.101440 1441830949 -0.791748 -0.005005 -0.602417 -0.101440 1441830949 -0.791748 -0.005005 -0.602417 -0.101440 1441830949 -0.791992 -0.019043 -0.603638 -0.089722 1441830949 -0.791992 -0.019043 -0.603638 -0.089722 1441830949 -0.791992 -0.019043 -0.603638 -0.089722 1441830949 -0.791992 -0.019043 -0.603638 -0.089722 1441830949 -0.791992 -0.019043 -0.603638 -0.089722 1441830949 -0.791992 -0.019043 -0.603638 -0.089722 1441830949 -0.791992 -0.019043 -0.603638 -0.089722 1441830949 -0.788452 -0.027893 -0.610901 -0.067200 1441830949 -0.788452 -0.027893 -0.610901 -0.067200 1441830949 -0.788452 -0.027893 -0.610901 -0.067200 1441830949 -0.788452 -0.027893 -0.610901 -0.067200 1441830949 -0.788452 -0.027893 -0.610901 -0.067200 1441830949 -0.788452 -0.027893 -0.610901 -0.067200 1441830949 -0.780701 -0.022339 -0.622681 -0.047974 1441830949 -0.780701 -0.022339 -0.622681 -0.047974 1441830949 -0.780701 -0.022339 -0.622681 -0.047974 1441830949 -0.780701 -0.022339 -0.622681 -0.047974 1441830949 -0.780701 -0.022339 -0.622681 -0.047974 1441830949 -0.780701 -0.022339 -0.622681 -0.047974 1441830949 -0.780701 -0.022339 -0.622681 -0.047974 1441830949 -0.771057 0.015442 -0.634583 -0.051514 1441830949 -0.771057 0.015442 -0.634583 -0.051514 1441830949 -0.771057 0.015442 -0.634583 -0.051514 1441830949 -0.771057 0.015442 -0.634583 -0.051514 1441830949 -0.771057 0.015442 -0.634583 -0.051514 1441830949 -0.771057 0.015442 -0.634583 -0.051514 1441830949 -0.762817 0.072632 -0.638306 -0.074219 1441830949 -0.762817 0.072632 -0.638306 -0.074219 1441830949 -0.762817 0.072632 -0.638306 -0.074219 1441830949 -0.762817 0.072632 -0.638306 -0.074219 1441830949 -0.762817 0.072632 -0.638306 -0.074219 1441830949 -0.762817 0.072632 -0.638306 -0.074219 1441830949 -0.759155 0.113464 -0.633423 -0.098328 1441830949 -0.759155 0.113464 -0.633423 -0.098328 1441830949 -0.759155 0.113464 -0.633423 -0.098328 1441830949 -0.759155 0.113464 -0.633423 -0.098328 1441830949 -0.759155 0.113464 -0.633423 -0.098328 1441830949 -0.759155 0.113464 -0.633423 -0.098328 1441830950 -0.761841 0.120239 -0.626770 -0.111450 1441830950 -0.761841 0.120239 -0.626770 -0.111450 1441830950 -0.761841 0.120239 -0.626770 -0.111450 1441830950 -0.761841 0.120239 -0.626770 -0.111450 1441830950 -0.761841 0.120239 -0.626770 -0.111450 1441830950 -0.772339 0.093201 -0.618713 -0.110046 1441830950 -0.772339 0.093201 -0.618713 -0.110046 1441830950 -0.772339 0.093201 -0.618713 -0.110046 1441830950 -0.772339 0.093201 -0.618713 -0.110046 1441830950 -0.772339 0.093201 -0.618713 -0.110046 1441830950 -0.772339 0.093201 -0.618713 -0.110046 1441830950 -0.772339 0.093201 -0.618713 -0.110046 1441830950 -0.779297 0.041931 -0.616638 -0.103577 1441830950 -0.779297 0.041931 -0.616638 -0.103577 1441830950 -0.779297 0.041931 -0.616638 -0.103577 1441830950 -0.779297 0.041931 -0.616638 -0.103577 1441830950 -0.779297 0.041931 -0.616638 -0.103577 1441830950 -0.779297 0.041931 -0.616638 -0.103577 1441830950 -0.780518 -0.002563 -0.616089 -0.106506 1441830950 -0.780518 -0.002563 -0.616089 -0.106506 1441830950 -0.780518 -0.002563 -0.616089 -0.106506 1441830950 -0.780518 -0.002563 -0.616089 -0.106506 1441830950 -0.780518 -0.002563 -0.616089 -0.106506 1441830950 -0.780518 -0.002563 -0.616089 -0.106506 1441830950 -0.780518 -0.002563 -0.616089 -0.106506 1441830950 -0.782715 -0.023987 -0.610596 -0.118530 1441830950 -0.782715 -0.023987 -0.610596 -0.118530 1441830950 -0.782715 -0.023987 -0.610596 -0.118530 1441830950 -0.782715 -0.023987 -0.610596 -0.118530 1441830950 -0.782715 -0.023987 -0.610596 -0.118530 1441830950 -0.782715 -0.023987 -0.610596 -0.118530 1441830950 -0.784485 -0.041199 -0.605957 -0.125610 1441830950 -0.784485 -0.041199 -0.605957 -0.125610 1441830950 -0.784485 -0.041199 -0.605957 -0.125610 1441830950 -0.784485 -0.041199 -0.605957 -0.125610 1441830950 -0.784485 -0.041199 -0.605957 -0.125610 1441830950 -0.784485 -0.041199 -0.605957 -0.125610 1441830950 -0.781677 -0.057251 -0.608765 -0.123352 1441830950 -0.781677 -0.057251 -0.608765 -0.123352 1441830950 -0.781677 -0.057251 -0.608765 -0.123352 1441830950 -0.781677 -0.057251 -0.608765 -0.123352 1441830950 -0.781677 -0.057251 -0.608765 -0.123352 1441830950 -0.781677 -0.057251 -0.608765 -0.123352 1441830950 -0.776184 -0.052002 -0.616943 -0.119690 1441830950 -0.776184 -0.052002 -0.616943 -0.119690 1441830950 -0.776184 -0.052002 -0.616943 -0.119690 1441830950 -0.776184 -0.052002 -0.616943 -0.119690 1441830950 -0.776184 -0.052002 -0.616943 -0.119690 1441830950 -0.776184 -0.052002 -0.616943 -0.119690 1441830950 -0.776184 -0.052002 -0.616943 -0.119690 1441830950 -0.769409 -0.010498 -0.627075 -0.121582 1441830950 -0.769409 -0.010498 -0.627075 -0.121582 1441830950 -0.769409 -0.010498 -0.627075 -0.121582 1441830950 -0.769409 -0.010498 -0.627075 -0.121582 1441830950 -0.769409 -0.010498 -0.627075 -0.121582 1441830950 -0.769409 -0.010498 -0.627075 -0.121582 1441830950 -0.763000 0.051819 -0.630371 -0.133484 1441830950 -0.763000 0.051819 -0.630371 -0.133484 1441830950 -0.763000 0.051819 -0.630371 -0.133484 1441830950 -0.763000 0.051819 -0.630371 -0.133484 1441830950 -0.763000 0.051819 -0.630371 -0.133484 1441830950 -0.763000 0.051819 -0.630371 -0.133484 1441830950 -0.759827 0.098206 -0.625854 -0.146301 1441830950 -0.759827 0.098206 -0.625854 -0.146301 1441830950 -0.759827 0.098206 -0.625854 -0.146301 1441830950 -0.759827 0.098206 -0.625854 -0.146301 1441830950 -0.759827 0.098206 -0.625854 -0.146301 1441830950 -0.759827 0.098206 -0.625854 -0.146301 1441830950 -0.759827 0.098206 -0.625854 -0.146301 1441830950 -0.763916 0.095215 -0.623108 -0.138672 1441830950 -0.763916 0.095215 -0.623108 -0.138672 1441830950 -0.763916 0.095215 -0.623108 -0.138672 1441830950 -0.763916 0.095215 -0.623108 -0.138672 1441830950 -0.763916 0.095215 -0.623108 -0.138672 1441830950 -0.767090 0.053101 -0.627686 -0.122131 1441830950 -0.767090 0.053101 -0.627686 -0.122131 1441830950 -0.767090 0.053101 -0.627686 -0.122131 1441830950 -0.767090 0.053101 -0.627686 -0.122131 1441830950 -0.767090 0.053101 -0.627686 -0.122131 1441830950 -0.767090 0.053101 -0.627686 -0.122131 1441830950 -0.766968 0.016968 -0.631409 -0.113525 1441830950 -0.766968 0.016968 -0.631409 -0.113525 1441830950 -0.766968 0.016968 -0.631409 -0.113525 1441830950 -0.766968 0.016968 -0.631409 -0.113525 1441830950 -0.766968 0.016968 -0.631409 -0.113525 1441830950 -0.766968 0.016968 -0.631409 -0.113525 1441830950 -0.768005 0.005981 -0.630676 -0.111755 1441830950 -0.768005 0.005981 -0.630676 -0.111755 1441830950 -0.768005 0.005981 -0.630676 -0.111755 1441830950 -0.768005 0.005981 -0.630676 -0.111755 1441830950 -0.768005 0.005981 -0.630676 -0.111755 1441830950 -0.768005 0.005981 -0.630676 -0.111755 1441830950 -0.771057 -0.000427 -0.628662 -0.101624 1441830950 -0.771057 -0.000427 -0.628662 -0.101624 1441830950 
-0.781616 -0.420532 -0.176941 -0.425476 1441830953 -0.781616 -0.420532 -0.176941 -0.425476 1441830953 -0.781616 -0.420532 -0.176941 -0.425476 1441830953 -0.781616 -0.420532 -0.176941 -0.425476 1441830953 -0.781616 -0.420532 -0.176941 -0.425476 1441830953 -0.700867 -0.426331 0.017090 -0.571716 1441830953 -0.700867 -0.426331 0.017090 -0.571716 1441830953 -0.700867 -0.426331 0.017090 -0.571716 1441830953 -0.700867 -0.426331 0.017090 -0.571716 1441830953 -0.700867 -0.426331 0.017090 -0.571716 1441830953 -0.700867 -0.426331 0.017090 -0.571716 1441830953 -0.622681 -0.382507 0.228333 -0.643372 1441830953 -0.622681 -0.382507 0.228333 -0.643372 1441830953 -0.622681 -0.382507 0.228333 -0.643372 1441830953 -0.622681 -0.382507 0.228333 -0.643372 1441830953 -0.622681 -0.382507 0.228333 -0.643372 1441830953 -0.622681 -0.382507 0.228333 -0.643372 1441830953 -0.623291 -0.359863 0.283386 -0.633850 1441830953 -0.623291 -0.359863 0.283386 -0.633850 1441830953 -0.623291 -0.359863 0.283386 -0.633850 1441830953 -0.623291 -0.359863 0.283386 -0.633850 1441830953 -0.623291 -0.359863 0.283386 -0.633850 1441830953 -0.623291 -0.359863 0.283386 -0.633850 1441830953 -0.755676 -0.270996 0.208130 -0.558838 1441830953 -0.755676 -0.270996 0.208130 -0.558838 1441830953 -0.755676 -0.270996 0.208130 -0.558838 1441830953 -0.755676 -0.270996 0.208130 -0.558838 1441830953 -0.755676 -0.270996 0.208130 -0.558838 1441830953 -0.755676 -0.270996 0.208130 -0.558838 1441830953 -0.853760 -0.195068 0.050659 -0.480164 1441830953 -0.853760 -0.195068 0.050659 -0.480164 1441830953 -0.853760 -0.195068 0.050659 -0.480164 1441830953 -0.853760 -0.195068 0.050659 -0.480164 1441830953 -0.853760 -0.195068 0.050659 -0.480164 1441830953 -0.853760 -0.195068 0.050659 -0.480164 1441830953 -0.846497 -0.288879 0.021118 -0.446777 1441830953 -0.846497 -0.288879 0.021118 -0.446777 1441830953 -0.846497 -0.288879 0.021118 -0.446777 1441830953 -0.846497 -0.288879 0.021118 -0.446777 1441830953 -0.846497 -0.288879 0.021118 -0.446777 1441830953 -0.846497 -0.288879 0.021118 -0.446777 1441830953 -0.759827 -0.318665 0.041443 -0.565247 1441830953 -0.759827 -0.318665 0.041443 -0.565247 1441830953 -0.759827 -0.318665 0.041443 -0.565247 1441830953 -0.759827 -0.318665 0.041443 -0.565247 1441830953 -0.759827 -0.318665 0.041443 -0.565247 1441830953 -0.759827 -0.318665 0.041443 -0.565247 1441830953 -0.657776 -0.392517 0.092285 -0.636230 1441830953 -0.657776 -0.392517 0.092285 -0.636230 1441830953 -0.657776 -0.392517 0.092285 -0.636230 1441830953 -0.657776 -0.392517 0.092285 -0.636230 1441830953 -0.657776 -0.392517 0.092285 -0.636230 1441830953 -0.559204 -0.455078 0.117310 -0.682983 1441830953 -0.559204 -0.455078 0.117310 -0.682983 1441830953 -0.559204 -0.455078 0.117310 -0.682983 1441830953 -0.559204 -0.455078 0.117310 -0.682983 1441830953 -0.559204 -0.455078 0.117310 -0.682983 1441830953 -0.559204 -0.455078 0.117310 -0.682983 1441830953 -0.559204 -0.455078 0.117310 -0.682983 1441830953 -0.520752 -0.466980 0.157471 -0.697205 1441830953 -0.520752 -0.466980 0.157471 -0.697205 1441830953 -0.520752 -0.466980 0.157471 -0.697205 1441830953 -0.520752 -0.466980 0.157471 -0.697205 1441830953 -0.525940 -0.401917 0.264343 -0.701477 1441830953 -0.525940 -0.401917 0.264343 -0.701477 1441830953 -0.525940 -0.401917 0.264343 -0.701477 1441830953 -0.525940 -0.401917 0.264343 -0.701477 1441830953 -0.525940 -0.401917 0.264343 -0.701477 1441830953 -0.525940 -0.401917 0.264343 -0.701477 1441830953 -0.524780 -0.365479 0.308899 -0.704041 1441830953 -0.524780 -0.365479 0.308899 -0.704041 1441830953 -0.524780 -0.365479 0.308899 -0.704041 1441830953 -0.524780 -0.365479 0.308899 -0.704041 1441830953 -0.524780 -0.365479 0.308899 -0.704041 1441830953 -0.560608 -0.325867 0.339417 -0.681458 1441830953 -0.560608 -0.325867 0.339417 -0.681458 1441830953 -0.560608 -0.325867 0.339417 -0.681458 1441830953 -0.560608 -0.325867 0.339417 -0.681458 1441830953 -0.560608 -0.325867 0.339417 -0.681458 1441830953 -0.560608 -0.325867 0.339417 -0.681458 1441830953 -0.630493 -0.293579 0.308533 -0.649048 1441830953 -0.630493 -0.293579 0.308533 -0.649048 1441830953 -0.630493 -0.293579 0.308533 -0.649048 1441830953 -0.630493 -0.293579 0.308533 -0.649048 1441830953 -0.630493 -0.293579 0.308533 -0.649048 1441830953 -0.630493 -0.293579 0.308533 -0.649048 1441830953 -0.753174 -0.217041 0.220398 -0.580688 1441830953 -0.753174 -0.217041 0.220398 -0.580688 1441830953 -0.753174 -0.217041 0.220398 -0.580688 1441830953 -0.753174 -0.217041 0.220398 -0.580688 1441830953 -0.753174 -0.217041 0.220398 -0.580688 1441830953 -0.836304 -0.152893 0.062988 -0.522827 1441830953 -0.836304 -0.152893 0.062988 -0.522827 1441830953 -0.836304 -0.152893 0.062988 -0.522827 1441830953 -0.836304 -0.152893 0.062988 -0.522827 1441830953 -0.836304 -0.152893 0.062988 -0.522827 1441830953 -0.836304 -0.152893 0.062988 -0.522827 1441830953 -0.844604 -0.208313 0.052979 -0.490479 1441830953 -0.844604 -0.208313 0.052979 -0.490479 1441830953 -0.844604 -0.208313 0.052979 -0.490479 1441830953 -0.844604 -0.208313 0.052979 -0.490479 1441830954 -0.844604 -0.208313 0.052979 -0.490479 1441830954 -0.844604 -0.208313 0.052979 -0.490479 1441830954 -0.765381 -0.263916 0.031372 -0.586243 1441830954 -0.765381 -0.263916 0.031372 -0.586243 1441830954 -0.765381 -0.263916 0.031372 -0.586243 1441830954 -0.765381 -0.263916 0.031372 -0.586243 1441830954 -0.765381 -0.263916 0.031372 -0.586243 1441830954 -0.711182 -0.278564 0.092773 -0.638794 1441830954 -0.711182 -0.278564 0.092773 -0.638794 1441830954 -0.711182 -0.278564 0.092773 -0.638794 1441830954 -0.711182 -0.278564 0.092773 -0.638794 1441830954 -0.711182 -0.278564 0.092773 -0.638794 1441830954 -0.711182 -0.278564 0.092773 -0.638794 1441830954 -0.637024 -0.345459 0.113892 -0.679688 1441830954 -0.637024 -0.345459 0.113892 -0.679688 1441830954 -0.637024 -0.345459 0.113892 -0.679688 1441830954 -0.637024 -0.345459 0.113892 -0.679688 1441830954 -0.637024 -0.345459 0.113892 -0.679688 1441830954 -0.585815 -0.394409 0.131165 -0.695801 1441830954 -0.585815 -0.394409 0.131165 -0.695801 1441830954 -0.585815 -0.394409 0.131165 -0.695801 1441830954 -0.585815 -0.394409 0.131165 -0.695801 1441830954 -0.585815 -0.394409 0.131165 -0.695801 1441830954 -0.585815 -0.394409 0.131165 -0.695801 1441830954 -0.585815 -0.394409 0.131165 -0.695801 1441830954 -0.567688 -0.396912 0.179321 -0.698608 1441830954 -0.567688 -0.396912 0.179321 -0.698608 1441830954 -0.567688 -0.396912 0.179321 -0.698608 1441830954 -0.567688 -0.396912 0.179321 -0.698608 1441830954 -0.567688 -0.396912 0.179321 -0.698608 1441830954 -0.571106 -0.357666 0.250427 -0.695190 1441830954 -0.571106 -0.357666 0.250427 -0.695190 1441830954 -0.571106 -0.357666 0.250427 -0.695190 1441830954 -0.571106 -0.357666 0.250427 -0.695190 1441830954 -0.571106 -0.357666 0.250427 -0.695190 1441830954 -0.572754 -0.306458 0.307556 -0.695374 1441830954 -0.572754 -0.306458 0.307556 -0.695374 1441830954 -0.572754 -0.306458 0.307556 -0.695374 1441830954 -0.572754 -0.306458 0.307556 -0.695374 1441830954 -0.572754 -0.306458 0.307556 -0.695374 1441830954 -0.573242 -0.287659 0.336304 -0.689636 1441830954 -0.573242 -0.287659 0.336304 -0.689636 1441830954 -0.573242 -0.287659 0.336304 -0.689636 1441830954 -0.573242 -0.287659 0.336304 -0.689636 1441830954 -0.573242 -0.287659 0.336304 -0.689636 1441830954 -0.573242 -0.287659 0.336304 -0.689636 1441830954 -0.601807 -0.266113 0.352539 -0.665405 1441830954 -0.601807 -0.266113 0.352539 -0.665405 1441830954 -0.601807 -0.266113 0.352539 -0.665405 1441830954 -0.601807 -0.266113 0.352539 -0.665405 1441830954 -0.601807 -0.266113 0.352539 -0.665405 1441830954 -0.675354 -0.232544 0.322388 -0.621216 1441830954 -0.675354 -0.232544 0.322388 -0.621216 1441830954 -0.675354 -0.232544 0.322388 -0.621216 1441830954 -0.675354 -0.232544 0.322388 -0.621216 1441830954 -0.675354 -0.232544 0.322388 -0.621216 1441830954 -0.675354 -0.232544 0.322388 -0.621216 1441830954 -0.797668 -0.158752 0.199463 -0.546692 1441830954 -0.797668 -0.158752 0.199463 -0.546692 1441830954 -0.797668 -0.158752 0.199463 -0.546692 1441830954 -0.797668 -0.158752 0.199463 -0.546692 1441830954 -0.797668 -0.158752 0.199463 -0.546692 1441830954 -0.797668 -0.158752 0.199463 -0.546692 1441830954 -0.871155 -0.116150 0.038269 -0.475647 1441830954 -0.871155 -0.116150 0.038269 -0.475647 1441830954 -0.871155 -0.116150 0.038269 -0.475647 1441830954 -0.871155 -0.116150 0.038269 -0.475647 1441830954 -0.871155 -0.116150 0.038269 -0.475647 1441830954 -0.871155 -0.116150 0.038269 -0.475647 1441830954 -0.875977 -0.135071 0.050659 -0.460388 1441830954 -0.875977 -0.135071 0.050659 -0.460388 1441830954 -0.875977 -0.135071 0.050659 -0.460388 1441830954 -0.875977 -0.135071 0.050659 -0.460388 1441830954 -0.875977 -0.135071 0.050659 -0.460388 1441830954 -0.875977 -0.135071 0.050659 -0.460388 1441830954 -0.807861 -0.183350 0.061035 -0.556885 1441830954 -0.807861 -0.183350 0.061035 -0.556885 1441830954 -0.807861 -0.183350 0.061035 -0.556885 1441830954 -0.807861 -0.183350 0.061035 -0.556885 1441830954 -0.807861 -0.183350 0.061035 -0.556885 1441830954 -0.807861 -0.183350 0.061035 -0.556885 1441830954 -0.730774 -0.242432 0.101013 -0.630188 1441830954 -0.730774 -0.242432 0.101013 -0.630188 1441830954 -0.730774 -0.242432 0.101013 -0.630188 1441830954 -0.730774 -0.242432 0.101013 -0.630188 1441830954 -0.730774 -0.242432 0.101013 -0.630188 1441830954 -0.640625 -0.324097 0.110107 -0.687378 1441830954 -0.640625 -0.324097 0.110107 -0.687378 1441830954 -0.640625 -0.324097 0.110107 -0.687378 1441830954 -0.640625 -0.324097 0.110107 -0.687378 1441830954 -0.640625 -0.324097 0.110107 -0.687378 1441830954 -0.640625 -0.324097 0.110107 -0.687378 1441830954 -0.565491 -0.375916 0.123779 -0.723694 1441830954 -0.565491 -0.375916 0.123779 -0.723694 1441830954 -0.565491 -0.375916 0.123779 -0.723694 1441830954 -0.565491 -0.375916 0.123779 -0.723694 1441830954 -0.565491 -0.375916 0.123779 -0.723694 1441830954 -0.565491 -0.375916 0.123779 -0.723694 1441830954 -0.523315 -0.366089 0.188538 -0.746094 1441830954 -0.523315 -0.366089 0.188538 -0.746094 1441830954 -0.523315 -0.366089 0.188538 -0.746094 1441830954 -0.523315 -0.366089 0.188538 -0.746094 1441830954 -0.523315 -0.366089 0.188538 -0.746094 1441830955 -0.523315 -0.366089 0.188538 -0.746094 1441830955 -0.494080 -0.307922 0.275146 -0.765137 1441830955 -0.494080 -0.307922 0.275146 -0.765137 1441830955 -0.494080 -0.307922 0.275146 -0.765137 1441830955 -0.494080 -0.307922 0.275146 -0.765137 1441830955 -0.494080 -0.307922 0.275146 -0.765137 1441830955 -0.508911 -0.286865 0.284790 -0.760071 1441830955 -0.508911 -0.286865 0.284790 -0.760071 1441830955 -0.508911 -0.286865 0.284790 -0.760071 1441830955 -0.508911 -0.286865 0.284790 -0.760071 1441830955 -0.508911 -0.286865 0.284790 -0.760071 1441830955 -0.572571 -0.244690 0.297546 -0.723755 1441830955 -0.572571 -0.244690 0.297546 -0.723755 1441830955 -0.572571 -0.244690 0.297546 -0.723755 1441830955 -0.572571 -0.244690 0.297546 -0.723755 1441830955 -0.572571 -0.244690 0.297546 -0.723755 1441830955 -0.572571 -0.244690 0.297546 -0.723755 1441830955 -0.684937 -0.196106 0.254150 -0.654114 1441830955 -0.684937 -0.196106 0.254150 -0.654114 1441830955 -0.684937 -0.196106 0.254150 -0.654114 1441830955 -0.684937 -0.196106 0.254150 -0.654114 1441830955 -0.684937 -0.196106 0.254150 -0.654114 1441830955 -0.684937 -0.196106 0.254150 -0.654114 1441830955 -0.831482 -0.095093 0.149536 -0.526611 1441830955 -0.831482 -0.095093 0.149536 -0.526611 1441830955 -0.831482 -0.095093 0.149536 -0.526611 1441830955 -0.831482 -0.095093 0.149536 -0.526611 1441830955 -0.831482 -0.095093 0.149536 -0.526611 1441830955 -0.831482 -0.095093 0.149536 -0.526611 1441830955 -0.891724 -0.096313 0.008545 -0.442261 1441830955 -0.891724 -0.096313 0.008545 -0.442261 1441830955 -0.891724 -0.096313 0.008545 -0.442261 1441830955 -0.891724 -0.096313 0.008545 -0.442261 1441830955 -0.891724 -0.096313 0.008545 -0.442261 1441830955 -0.891724 -0.096313 0.008545 -0.442261 1441830955 -0.828369 -0.157898 0.046814 -0.535522 1441830955 -0.828369 -0.157898 0.046814 -0.535522 1441830955 -0.828369 -0.157898 0.046814 -0.535522 1441830955 -0.828369 -0.157898 0.046814 -0.535522 1441830955 -0.759583 -0.217407 0.069031 -0.609192 1441830955 -0.759583 -0.217407 0.069031 -0.609192 1441830955 -0.759583 -0.217407 0.069031 -0.609192 1441830955 -0.759583 -0.217407 0.069031 -0.609192 1441830955 -0.759583 -0.217407 0.069031 -0.609192 1441830955 -0.759583 -0.217407 0.069031 -0.609192 1441830955 -0.678101 -0.289856 0.093201 -0.669006 1441830955 -0.678101 -0.289856 0.093201 -0.669006 1441830955 -0.678101 -0.289856 0.093201 -0.669006 1441830955 -0.678101 -0.289856 0.093201 -0.669006 1441830955 -0.678101 -0.289856 0.093201 -0.669006 1441830955 -0.678101 -0.289856 0.093201 -0.669006 1441830955 -0.595581 -0.357178 0.125183 -0.708618 1441830955 -0.595581 -0.357178 0.125183 -0.708618 1441830955 -0.595581 -0.357178 0.125183 -0.708618 1441830955 -0.595581 -0.357178 0.125183 -0.708618 1441830955 -0.595581 -0.357178 0.125183 -0.708618 1441830955 -0.520325 -0.387024 0.185852 -0.738281 1441830955 -0.520325 -0.387024 0.185852 -0.738281 1441830955 -0.520325 -0.387024 0.185852 -0.738281 1441830955 -0.520325 -0.387024 0.185852 -0.738281 1441830955 -0.520325 -0.387024 0.185852 -0.738281 1441830955 -0.469238 -0.376282 0.290894 -0.744080 1441830955 -0.469238 -0.376282 0.290894 -0.744080 1441830955 -0.469238 -0.376282 0.290894 -0.744080 1441830955 -0.469238 -0.376282 0.290894 -0.744080 1441830955 -0.469238 -0.376282 0.290894 -0.744080 1441830955 -0.469238 -0.376282 0.290894 -0.744080 1441830955 -0.455933 -0.364502 0.329651 -0.742065 1441830955 -0.455933 -0.364502 0.329651 -0.742065 1441830955 -0.455933 -0.364502 0.329651 -0.742065 1441830955 -0.455933 -0.364502 0.329651 -0.742065 1441830955 -0.455933 -0.364502 0.329651 -0.742065 1441830955 -0.455933 -0.364502 0.329651 -0.742065 1441830955 -0.504150 -0.345520 0.339722 -0.714905 1441830955 -0.504150 -0.345520 0.339722 -0.714905 1441830955 -0.504150 -0.345520 0.339722 -0.714905 1441830955 -0.504150 -0.345520 0.339722 -0.714905 1441830955 -0.504150 -0.345520 0.339722 -0.714905 1441830955 -0.597046 -0.318848 0.300293 -0.672180 1441830955 -0.597046 -0.318848 0.300293 -0.672180 1441830955 -0.597046 -0.318848 0.300293 -0.672180 1441830955 -0.597046 -0.318848 0.300293 -0.672180 1441830955 -0.751709 -0.214417 0.213318 -0.586121 1441830955 -0.751709 -0.214417 0.213318 -0.586121 1441830955 -0.751709 -0.214417 0.213318 -0.586121 1441830955 -0.751709 -0.214417 0.213318 -0.586121 1441830955 -0.751709 -0.214417 0.213318 -0.586121 1441830955 -0.751709 -0.214417 0.213318 -0.586121 1441830955 -0.860046 -0.108032 0.061218 -0.494995 1441830955 -0.860046 -0.108032 0.061218 -0.494995 1441830955 -0.860046 -0.108032 0.061218 -0.494995 1441830955 -0.860046 -0.108032 0.061218 -0.494995 1441830955 -0.860046 -0.108032 0.061218 -0.494995 1441830955 -0.860046 -0.108032 0.061218 -0.494995 1441830955 -0.860046 -0.108032 0.061218 -0.494995 1441830955 -0.852417 -0.152771 0.100708 -0.489929 1441830955 -0.852417 -0.152771 0.100708 -0.489929 1441830955 -0.852417 -0.152771 0.100708 -0.489929 1441830955 -0.852417 -0.152771 0.100708 -0.489929 1441830955 -0.852417 -0.152771 0.100708 -0.489929 1441830955 -0.852417 -0.152771 0.100708 -0.489929 1441830956 -0.767822 -0.206421 0.103149 -0.597717 1441830956 -0.767822 -0.206421 0.103149 -0.597717 1441830956 -0.767822 -0.206421 0.103149 -0.597717 1441830956 -0.767822 -0.206421 0.103149 -0.597717 1441830956 -0.767822 -0.206421 0.103149 -0.597717 1441830956 -0.676575 -0.260315 0.153442 -0.671570 1441830956 -0.676575 -0.260315 0.153442 -0.671570 1441830956 -0.676575 -0.260315 0.153442 -0.671570 1441830956 -0.676575 -0.260315 0.153442 -0.671570 1441830956 -0.676575 -0.260315 0.153442 -0.671570 1441830956 -0.676575 -0.260315 0.153442 -0.671570 1441830956 -0.575195 -0.348328 0.161926 -0.722290 1441830956 -0.575195 -0.348328 0.161926 -0.722290 1441830956 -0.575195 -0.348328 0.161926 -0.722290 1441830956 -0.575195 -0.348328 0.161926 -0.722290 1441830956 -0.575195 -0.348328 0.161926 -0.722290 1441830956 -0.525574 -0.392273 0.192932 -0.729919 1441830956 -0.525574 -0.392273 0.192932 -0.729919 1441830956 -0.525574 -0.392273 0.192932 -0.729919 1441830956 -0.525574 -0.392273 0.192932 -0.729919 1441830956 -0.525574 -0.392273 0.192932 -0.729919 1441830956 -0.525574 -0.392273 0.192932 -0.729919 1441830956 -0.499634 -0.405090 0.250488 -0.723633 1441830956 -0.499634 -0.405090 0.250488 -0.723633 1441830956 -0.499634 -0.405090 0.250488 -0.723633 1441830956 -0.499634 -0.405090 0.250488 -0.723633 1441830956 -0.499634 -0.405090 0.250488 -0.723633 1441830956 -0.499634 -0.405090 0.250488 -0.723633 1441830956 -0.480225 -0.381348 0.322937 -0.720886 1441830956 -0.480225 -0.381348 0.322937 -0.720886 1441830956 -0.480225 -0.381348 0.322937 -0.720886 1441830956 -0.480225 -0.381348 0.322937 -0.720886 1441830956 -0.480225 -0.381348 0.322937 -0.720886 1441830956 -0.480225 -0.381348 0.322937 -0.720886 1441830956 -0.499390 -0.362122 0.349426 -0.705322 1441830956 -0.499390 -0.362122 0.349426 -0.705322 1441830956 -0.499390 -0.362122 0.349426 -0.705322 1441830956 -0.565918 -0.339905 0.333557 -0.673035 1441830956 -0.565918 -0.339905 0.333557 -0.673035 1441830956 -0.565918 -0.339905 0.333557 -0.673035 1441830956 -0.565918 -0.339905 0.333557 -0.673035 1441830956 -0.565918 -0.339905 0.333557 -0.673035 1441830956 -0.565918 -0.339905 0.333557 -0.673035 1441830956 -0.685791 -0.278259 0.275024 -0.613770 1441830956 -0.685791 -0.278259 0.275024 -0.613770 1441830956 -0.685791 -0.278259 0.275024 -0.613770 1441830956 -0.685791 -0.278259 0.275024 -0.613770 1441830956 -0.685791 -0.278259 0.275024 -0.613770 1441830956 -0.685791 -0.278259 0.275024 -0.613770 1441830956 -0.824219 -0.169617 0.127441 -0.525146 1441830956 -0.824219 -0.169617 0.127441 -0.525146 1441830956 -0.824219 -0.169617 0.127441 -0.525146 1441830956 -0.824219 -0.169617 0.127441 -0.525146 1441830956 -0.824219 -0.169617 0.127441 -0.525146 1441830956 -0.824219 -0.169617 0.127441 -0.525146 1441830956 -0.889343 -0.082703 0.058044 -0.446045 1441830956 -0.889343 -0.082703 0.058044 -0.446045 1441830956 -0.889343 -0.082703 0.058044 -0.446045 1441830956 -0.889343 -0.082703 0.058044 -0.446045 1441830956 -0.889343 -0.082703 0.058044 -0.446045 1441830956 -0.889343 -0.082703 0.058044 -0.446045 1441830956 -0.835205 -0.169495 0.072815 -0.518127 1441830956 -0.835205 -0.169495 0.072815 -0.518127 1441830956 -0.835205 -0.169495 0.072815 -0.518127 1441830956 -0.835205 -0.169495 0.072815 -0.518127 1441830956 -0.835205 -0.169495 0.072815 -0.518127 1441830956 -0.763489 -0.202026 0.110291 -0.603516 1441830956 -0.763489 -0.202026 0.110291 -0.603516 1441830956 -0.763489 -0.202026 0.110291 -0.603516 1441830956 -0.763489 -0.202026 0.110291 -0.603516 1441830956 -0.763489 -0.202026 0.110291 -0.603516 1441830956 -0.763489 -0.202026 0.110291 -0.603516 1441830956 -0.763489 -0.202026 0.110291 -0.603516 1441830956 -0.656616 -0.289673 0.141785 -0.681824 1441830956 -0.656616 -0.289673 0.141785 -0.681824 1441830956 -0.656616 -0.289673 0.141785 -0.681824 1441830956 -0.656616 -0.289673 0.141785 -0.681824 1441830956 -0.656616 -0.289673 0.141785 -0.681824 1441830956 -0.656616 -0.289673 0.141785 -0.681824 1441830956 -0.565369 -0.360840 0.179993 -0.719604 1441830956 -0.565369 -0.360840 0.179993 -0.719604 1441830956 -0.565369 -0.360840 0.179993 -0.719604 1441830956 -0.565369 -0.360840 0.179993 -0.719604 1441830956 -0.565369 -0.360840 0.179993 -0.719604 1441830956 -0.511963 -0.360168 0.264099 -0.733826 1441830956 -0.511963 -0.360168 0.264099 -0.733826 1441830956 -0.511963 -0.360168 0.264099 -0.733826 1441830956 -0.511963 -0.360168 0.264099 -0.733826 1441830956 -0.511963 -0.360168 0.264099 -0.733826 1441830956 -0.511963 -0.360168 0.264099 -0.733826 1441830956 -0.463867 -0.321533 0.352112 -0.746643 1441830956 -0.463867 -0.321533 0.352112 -0.746643 1441830956 -0.463867 -0.321533 0.352112 -0.746643 1441830956 -0.463867 -0.321533 0.352112 -0.746643 1441830956 -0.463867 -0.321533 0.352112 -0.746643 1441830956 -0.463867 -0.321533 0.352112 -0.746643 1441830956 -0.463745 -0.304565 0.376221 -0.742126 1441830956 -0.463745 -0.304565 0.376221 -0.742126 1441830956 -0.463745 -0.304565 0.376221 -0.742126 1441830956 -0.463745 -0.304565 0.376221 -0.742126 1441830956 -0.463745 -0.304565 0.376221 -0.742126 1441830956 -0.463745 -0.304565 0.376221 -0.742126 1441830956 -0.509827 -0.273865 0.388306 -0.717224 1441830957 -0.509827 -0.273865 0.388306 -0.717224 1441830957 -0.509827 -0.273865 0.388306 -0.717224 1441830957 -0.509827 -0.273865 0.388306 -0.717224 1441830957 -0.509827 -0.273865 0.388306 -0.717224 1441830957 -0.509827 -0.273865 0.388306 -0.717224 1441830957 -0.602295 -0.246155 0.339355 -0.679382 1441830957 -0.602295 -0.246155 0.339355 -0.679382 1441830957 -0.602295 -0.246155 0.339355 -0.679382 1441830957 -0.602295 -0.246155 0.339355 -0.679382 1441830957 -0.602295 -0.246155 0.339355 -0.679382 1441830957 -0.602295 -0.246155 0.339355 -0.679382 1441830957 -0.751526 -0.161682 0.247620 -0.589722 1441830957 -0.751526 -0.161682 0.247620 -0.589722 1441830957 -0.751526 -0.161682 0.247620 -0.589722 1441830957 -0.751526 -0.161682 0.247620 -0.589722 1441830957 -0.751526 -0.161682 0.247620 -0.589722 1441830957 -0.751526 -0.161682 0.247620 -0.589722 1441830957 -0.851563 -0.110352 0.087708 -0.505005 1441830957 -0.851563 -0.110352 0.087708 -0.505005 1441830957 -0.851563 -0.110352 0.087708 -0.505005 1441830957 -0.851563 -0.110352 0.087708 -0.505005 1441830957 -0.851563 -0.110352 0.087708 -0.505005 1441830957 -0.851563 -0.110352 0.087708 -0.505005 1441830957 -0.851563 -0.110352 0.087708 -0.505005 1441830957 -0.840759 -0.199219 0.049927 -0.501038 1441830957 -0.840759 -0.199219 0.049927 -0.501038 1441830957 -0.840759 -0.199219 0.049927 -0.501038 1441830957 -0.840759 -0.199219 0.049927 -0.501038 1441830957 -0.840759 -0.199219 0.049927 -0.501038 1441830957 -0.840759 -0.199219 0.049927 -0.501038 1441830957 -0.744629 -0.276428 0.022217 -0.607239 1441830957 -0.744629 -0.276428 0.022217 -0.607239 1441830957 -0.744629 -0.276428 0.022217 -0.607239 1441830957 -0.744629 -0.276428 0.022217 -0.607239 1441830957 -0.744629 -0.276428 0.022217 -0.607239 1441830957 -0.744629 -0.276428 0.022217 -0.607239 1441830957 -0.670349 -0.322998 0.107666 -0.659424 1441830957 -0.670349 -0.322998 0.107666 -0.659424 1441830957 -0.670349 -0.322998 0.107666 -0.659424 1441830957 -0.670349 -0.322998 0.107666 -0.659424 1441830957 -0.670349 -0.322998 0.107666 -0.659424 1441830957 -0.670349 -0.322998 0.107666 -0.659424 1441830957 -0.574036 -0.391602 0.148315 -0.703674 1441830957 -0.574036 -0.391602 0.148315 -0.703674 1441830957 -0.574036 -0.391602 0.148315 -0.703674 1441830957 -0.574036 -0.391602 0.148315 -0.703674 1441830957 -0.574036 -0.391602 0.148315 -0.703674 1441830957 -0.519165 -0.428162 0.197998 -0.712769 1441830957 -0.519165 -0.428162 0.197998 -0.712769 1441830957 -0.519165 -0.428162 0.197998 -0.712769 1441830957 -0.519165 -0.428162 0.197998 -0.712769 1441830957 -0.519165 -0.428162 0.197998 -0.712769 1441830957 -0.519165 -0.428162 0.197998 -0.712769 1441830957 -0.487061 -0.434814 0.251526 -0.714539 1441830957 -0.487061 -0.434814 0.251526 -0.714539 1441830957 -0.487061 -0.434814 0.251526 -0.714539 1441830957 -0.487061 -0.434814 0.251526 -0.714539 1441830957 -0.487061 -0.434814 0.251526 -0.714539 1441830957 -0.487061 -0.434814 0.251526 -0.714539 1441830957 -0.451782 -0.419067 0.313904 -0.722351 1441830957 -0.451782 -0.419067 0.313904 -0.722351 1441830957 -0.451782 -0.419067 0.313904 -0.722351 1441830957 -0.451782 -0.419067 0.313904 -0.722351 1441830957 -0.451782 -0.419067 0.313904 -0.722351 1441830957 -0.451782 -0.419067 0.313904 -0.722351 1441830957 -0.468262 -0.397278 0.340210 -0.712219 1441830957 -0.468262 -0.397278 0.340210 -0.712219 1441830957 -0.468262 -0.397278 0.340210 -0.712219 1441830957 -0.468262 -0.397278 0.340210 -0.712219 1441830957 -0.468262 -0.397278 0.340210 -0.712219 1441830957 -0.536926 -0.375854 0.330750 -0.679077 1441830957 -0.536926 -0.375854 0.330750 -0.679077 1441830957 -0.536926 -0.375854 0.330750 -0.679077 1441830957 -0.536926 -0.375854 0.330750 -0.679077 1441830957 -0.536926 -0.375854 0.330750 -0.679077 1441830957 -0.536926 -0.375854 0.330750 -0.679077 1441830957 -0.656128 -0.340637 0.264099 -0.619507 1441830957 -0.656128 -0.340637 0.264099 -0.619507 1441830957 -0.656128 -0.340637 0.264099 -0.619507 1441830957 -0.656128 -0.340637 0.264099 -0.619507 1441830957 -0.656128 -0.340637 0.264099 -0.619507 1441830957 -0.811096 -0.243469 0.102356 -0.521973 1441830957 -0.811096 -0.243469 0.102356 -0.521973 1441830957 -0.811096 -0.243469 0.102356 -0.521973 1441830957 -0.811096 -0.243469 0.102356 -0.521973 1441830957 -0.811096 -0.243469 0.102356 -0.521973 1441830957 -0.811096 -0.243469 0.102356 -0.521973 1441830957 -0.873535 -0.182800 -0.012329 -0.451050 1441830957 -0.873535 -0.182800 -0.012329 -0.451050 1441830957 -0.873535 -0.182800 -0.012329 -0.451050 1441830957 -0.873535 -0.182800 -0.012329 -0.451050 1441830957 -0.873535 -0.182800 -0.012329 -0.451050 1441830957 -0.873535 -0.182800 -0.012329 -0.451050 1441830957 -0.873535 -0.182800 -0.012329 -0.451050 1441830957 -0.849182 -0.243347 0.030823 -0.467712 1441830957 -0.849182 -0.243347 0.030823 -0.467712 1441830957 -0.849182 -0.243347 0.030823 -0.467712 1441830957 -0.849182 -0.243347 0.030823 -0.467712 1441830957 -0.849182 -0.243347 0.030823 -0.467712 1441830957 -0.849182 -0.243347 0.030823 -0.467712 1441830957 -0.800781 -0.250488 0.068054 -0.539856 1441830957 -0.800781 -0.250488 0.068054 -0.539856 1441830957 -0.800781 -0.250488 0.068054 -0.539856 1441830957 -0.800781 -0.250488 0.068054 -0.539856 1441830957 -0.800781 -0.250488 0.068054 -0.539856 1441830957 -0.800781 -0.250488 0.068054 -0.539856 1441830957 -0.735168 -0.289307 0.131775 -0.598816 1441830958 -0.735168 -0.289307 0.131775 -0.598816 1441830958 -0.735168 -0.289307 0.131775 -0.598816 1441830958 -0.735168 -0.289307 0.131775 -0.598816 1441830958 -0.735168 -0.289307 0.131775 -0.598816 1441830958 -0.644409 -0.353271 0.164124 -0.658081 1441830958 -0.644409 -0.353271 0.164124 -0.658081 1441830958 -0.644409 -0.353271 0.164124 -0.658081 1441830958 -0.644409 -0.353271 0.164124 -0.658081 1441830958 -0.644409 -0.353271 0.164124 -0.658081 1441830958 -0.644409 -0.353271 0.164124 -0.658081 1441830958 -0.644409 -0.353271 0.164124 -0.658081 1441830958 -0.571350 -0.385010 0.207886 -0.694397 1441830958 -0.571350 -0.385010 0.207886 -0.694397 1441830958 -0.571350 -0.385010 0.207886 -0.694397 1441830958 -0.523621 -0.397278 0.270752 -0.703369 1441830958 -0.523621 -0.397278 0.270752 -0.703369 1441830958 -0.523621 -0.397278 0.270752 -0.703369 1441830958 -0.523621 -0.397278 0.270752 -0.703369 1441830958 -0.523621 -0.397278 0.270752 -0.703369 1441830958 -0.523621 -0.397278 0.270752 -0.703369 1441830958 -0.476624 -0.369995 0.358521 -0.712341 1441830958 -0.476624 -0.369995 0.358521 -0.712341 1441830958 -0.476624 -0.369995 0.358521 -0.712341 1441830958 -0.476624 -0.369995 0.358521 -0.712341 1441830958 -0.476624 -0.369995 0.358521 -0.712341 1441830958 -0.476624 -0.369995 0.358521 -0.712341 1441830958 -0.461487 -0.366760 0.375977 -0.715027 1441830958 
-0.774597 0.017090 -0.615967 -0.142822 1441830960 -0.774597 0.017090 -0.615967 -0.142822 1441830960 -0.774597 0.017090 -0.615967 -0.142822 1441830960 -0.774597 0.017090 -0.615967 -0.142822 1441830960 -0.767273 0.046692 -0.620300 -0.156189 1441830960 -0.767273 0.046692 -0.620300 -0.156189 1441830960 -0.767273 0.046692 -0.620300 -0.156189 1441830960 -0.767273 0.046692 -0.620300 -0.156189 1441830960 -0.767273 0.046692 -0.620300 -0.156189 1441830960 -0.767273 0.046692 -0.620300 -0.156189 1441830960 -0.763428 0.082153 -0.616089 -0.176025 1441830960 -0.763428 0.082153 -0.616089 -0.176025 1441830960 -0.763428 0.082153 -0.616089 -0.176025 1441830960 -0.763428 0.082153 -0.616089 -0.176025 1441830960 -0.763428 0.082153 -0.616089 -0.176025 1441830960 -0.763428 0.082153 -0.616089 -0.176025 1441830960 -0.762451 0.100647 -0.608643 -0.195496 1441830960 -0.762451 0.100647 -0.608643 -0.195496 1441830960 -0.762451 0.100647 -0.608643 -0.195496 1441830960 -0.762451 0.100647 -0.608643 -0.195496 1441830960 -0.762451 0.100647 -0.608643 -0.195496 1441830960 -0.762451 0.100647 -0.608643 -0.195496 1441830960 -0.766357 0.101135 -0.599548 -0.207458 1441830960 -0.766357 0.101135 -0.599548 -0.207458 1441830960 -0.766357 0.101135 -0.599548 -0.207458 1441830960 -0.766357 0.101135 -0.599548 -0.207458 1441830960 -0.766357 0.101135 -0.599548 -0.207458 1441830960 -0.766357 0.101135 -0.599548 -0.207458 1441830960 -0.773315 0.081482 -0.593323 -0.208374 1441830960 -0.773315 0.081482 -0.593323 -0.208374 1441830960 -0.773315 0.081482 -0.593323 -0.208374 1441830960 -0.773315 0.081482 -0.593323 -0.208374 1441830960 -0.773315 0.081482 -0.593323 -0.208374 1441830960 -0.773315 0.081482 -0.593323 -0.208374 1441830960 -0.773315 0.081482 -0.593323 -0.208374 1441830960 -0.777527 0.055298 -0.591187 -0.207214 1441830960 -0.777527 0.055298 -0.591187 -0.207214 1441830960 -0.777527 0.055298 -0.591187 -0.207214 1441830960 -0.777527 0.055298 -0.591187 -0.207214 1441830960 -0.777527 0.055298 -0.591187 -0.207214 1441830960 -0.777527 0.055298 -0.591187 -0.207214 1441830960 -0.780212 0.037659 -0.589905 -0.204712 1441830960 -0.780212 0.037659 -0.589905 -0.204712 1441830960 -0.780212 0.037659 -0.589905 -0.204712 1441830960 -0.780212 0.037659 -0.589905 -0.204712 1441830960 -0.780212 0.037659 -0.589905 -0.204712 1441830960 -0.780212 0.037659 -0.589905 -0.204712 1441830960 -0.784302 0.026855 -0.586365 -0.201111 1441830960 -0.784302 0.026855 -0.586365 -0.201111 1441830960 -0.784302 0.026855 -0.586365 -0.201111 1441830960 -0.784302 0.026855 -0.586365 -0.201111 1441830960 -0.784302 0.026855 -0.586365 -0.201111 1441830960 -0.784302 0.026855 -0.586365 -0.201111 1441830961 -0.788025 0.012817 -0.585876 -0.189026 1441830961 -0.788025 0.012817 -0.585876 -0.189026 1441830961 -0.788025 0.012817 -0.585876 -0.189026 1441830961 -0.788025 0.012817 -0.585876 -0.189026 1441830961 -0.788025 0.012817 -0.585876 -0.189026 1441830961 -0.788025 0.012817 -0.585876 -0.189026 1441830961 -0.788025 0.012817 -0.585876 -0.189026 1441830961 -0.789063 0.000488 -0.590210 -0.170654 1441830961 -0.789063 0.000488 -0.590210 -0.170654 1441830961 -0.789063 0.000488 -0.590210 -0.170654 1441830961 -0.789063 0.000488 -0.590210 -0.170654 1441830961 -0.789063 0.000488 -0.590210 -0.170654 1441830961 -0.789063 0.000488 -0.590210 -0.170654 1441830961 -0.785645 0.010620 -0.597778 -0.159302 1441830961 -0.785645 0.010620 -0.597778 -0.159302 1441830961 -0.785645 0.010620 -0.597778 -0.159302 1441830961 -0.785645 0.010620 -0.597778 -0.159302 1441830961 -0.785645 0.010620 -0.597778 -0.159302 1441830961 -0.785645 0.010620 -0.597778 -0.159302 1441830961 -0.778503 0.048157 -0.605774 -0.157227 1441830961 -0.778503 0.048157 -0.605774 -0.157227 1441830961 -0.778503 0.048157 -0.605774 -0.157227 1441830961 -0.778503 0.048157 -0.605774 -0.157227 1441830961 -0.778503 0.048157 -0.605774 -0.157227 1441830961 -0.778503 0.048157 -0.605774 -0.157227 1441830961 -0.778503 0.048157 -0.605774 -0.157227 1441830961 -0.770874 0.089844 -0.608826 -0.164673 1441830961 -0.770874 0.089844 -0.608826 -0.164673 1441830961 -0.770874 0.089844 -0.608826 -0.164673 1441830961 -0.770874 0.089844 -0.608826 -0.164673 1441830961 -0.770874 0.089844 -0.608826 -0.164673 1441830961 -0.770874 0.089844 -0.608826 -0.164673 1441830961 -0.765991 0.121216 -0.605103 -0.180298 1441830961 -0.765991 0.121216 -0.605103 -0.180298 1441830961 -0.765991 0.121216 -0.605103 -0.180298 1441830961 -0.765991 0.121216 -0.605103 -0.180298 1441830961 -0.765991 0.121216 -0.605103 -0.180298 1441830961 -0.765991 0.121216 -0.605103 -0.180298 1441830961 -0.765991 0.121216 -0.605103 -0.180298 1441830961 -0.767944 0.119690 -0.602295 -0.182251 1441830961 -0.767944 0.119690 -0.602295 -0.182251 1441830961 -0.767944 0.119690 -0.602295 -0.182251 1441830961 -0.767944 0.119690 -0.602295 -0.182251 1441830961 -0.767944 0.119690 -0.602295 -0.182251 1441830961 -0.767944 0.119690 -0.602295 -0.182251 1441830961 -0.767639 0.089905 -0.610901 -0.171936 1441830961 -0.767639 0.089905 -0.610901 -0.171936 1441830961 -0.767639 0.089905 -0.610901 -0.171936 1441830961 -0.767639 0.089905 -0.610901 -0.171936 1441830961 -0.767639 0.089905 -0.610901 -0.171936 1441830961 -0.767639 0.089905 -0.610901 -0.171936 1441830961 -0.767639 0.089905 -0.610901 -0.171936 1441830961 -0.766602 0.060913 -0.618713 -0.160950 1441830961 -0.766602 0.060913 -0.618713 -0.160950 1441830961 -0.766602 0.060913 -0.618713 -0.160950 1441830961 -0.766602 0.060913 -0.618713 -0.160950 1441830961 -0.766602 0.060913 -0.618713 -0.160950 1441830961 -0.766602 0.060913 -0.618713 -0.160950 1441830961 -0.770935 0.046082 -0.615845 -0.156250 1441830961 -0.770935 0.046082 -0.615845 -0.156250 1441830961 -0.770935 0.046082 -0.615845 -0.156250 1441830961 -0.770935 0.046082 -0.615845 -0.156250 1441830961 -0.770935 0.046082 -0.615845 -0.156250 1441830961 -0.770935 0.046082 -0.615845 -0.156250 1441830961 -0.774048 0.034485 -0.613770 -0.151794 1441830961 -0.774048 0.034485 -0.613770 -0.151794 1441830961 -0.774048 0.034485 -0.613770 -0.151794 1441830961 -0.774048 0.034485 -0.613770 -0.151794 1441830961 -0.774048 0.034485 -0.613770 -0.151794 1441830961 -0.774048 0.034485 -0.613770 -0.151794 1441830961 -0.774048 0.034485 -0.613770 -0.151794 1441830961 -0.773132 0.020691 -0.617493 -0.143799 1441830961 -0.773132 0.020691 -0.617493 -0.143799 1441830961 -0.773132 0.020691 -0.617493 -0.143799 1441830961 -0.773132 0.020691 -0.617493 -0.143799 1441830961 -0.773132 0.020691 -0.617493 -0.143799 1441830961 -0.773132 0.020691 -0.617493 -0.143799 1441830961 -0.770874 0.025024 -0.619751 -0.145264 1441830961 -0.770874 0.025024 -0.619751 -0.145264 1441830961 -0.770874 0.025024 -0.619751 -0.145264 1441830961 -0.770874 0.025024 -0.619751 -0.145264 1441830961 -0.770874 0.025024 -0.619751 -0.145264 1441830961 -0.770874 0.025024 -0.619751 -0.145264 1441830961 -0.768188 0.051941 -0.619324 -0.154053 1441830961 -0.768188 0.051941 -0.619324 -0.154053 1441830961 -0.768188 0.051941 -0.619324 -0.154053 1441830961 -0.768188 0.051941 -0.619324 -0.154053 1441830961 -0.768188 0.051941 -0.619324 -0.154053 1441830961 -0.768188 0.051941 -0.619324 -0.154053 1441830961 -0.766968 0.077026 -0.616272 -0.161621 1441830961 -0.766968 0.077026 -0.616272 -0.161621 1441830961 -0.766968 0.077026 -0.616272 -0.161621 1441830961 -0.766968 0.077026 -0.616272 -0.161621 1441830961 -0.766968 0.077026 -0.616272 -0.161621 1441830961 -0.766968 0.077026 -0.616272 -0.161621 1441830961 -0.767822 0.085449 -0.612427 -0.167664 1441830961 -0.767822 0.085449 -0.612427 -0.167664 1441830961 -0.767822 0.085449 -0.612427 -0.167664 1441830961 -0.767822 0.085449 -0.612427 -0.167664 1441830961 -0.767822 0.085449 -0.612427 -0.167664 1441830961 -0.767822 0.085449 -0.612427 -0.167664 1441830961 -0.770874 0.074280 -0.608154 -0.174500 1441830961 -0.770874 0.074280 -0.608154 -0.174500 1441830961 -0.770874 0.074280 -0.608154 -0.174500 1441830961 -0.770874 0.074280 -0.608154 -0.174500 1441830961 -0.770874 0.074280 -0.608154 -0.174500 1441830961 -0.770874 0.074280 -0.608154 -0.174500 1441830961 -0.774658 0.046265 -0.604614 -0.179688 1441830961 -0.774658 0.046265 -0.604614 -0.179688 1441830961 -0.774658 0.046265 -0.604614 -0.179688 1441830961 -0.774658 0.046265 -0.604614 -0.179688 1441830961 -0.774658 0.046265 -0.604614 -0.179688 1441830961 -0.774658 0.046265 -0.604614 -0.179688 1441830962 -0.773499 0.018982 -0.606201 -0.184204 1441830962 -0.773499 0.018982 -0.606201 -0.184204 1441830962 -0.773499 0.018982 -0.606201 -0.184204 1441830962 -0.773499 0.018982 -0.606201 -0.184204 1441830962 -0.773499 0.018982 -0.606201 -0.184204 1441830962 -0.773499 0.018982 -0.606201 -0.184204 1441830962 -0.773132 0.009155 -0.606506 -0.185669 1441830962 -0.773132 0.009155 -0.606506 -0.185669 1441830962 -0.773132 0.009155 -0.606506 -0.185669 1441830962 -0.773132 0.009155 -0.606506 -0.185669 1441830962 -0.773132 0.009155 -0.606506 -0.185669 1441830962 -0.773132 0.009155 -0.606506 -0.185669 1441830962 -0.773132 0.009155 -0.606506 -0.185669 1441830962 -0.776001 0.011719 -0.604919 -0.178528 1441830962 -0.776001 0.011719 -0.604919 -0.178528 1441830962 -0.776001 0.011719 -0.604919 -0.178528 1441830962 -0.776001 0.011719 -0.604919 -0.178528 1441830962 -0.776001 0.011719 -0.604919 -0.178528 1441830962 -0.776001 0.011719 -0.604919 -0.178528 1441830962 -0.777710 0.010254 -0.608826 -0.156433 1441830962 -0.777710 0.010254 -0.608826 -0.156433 1441830962 -0.777710 0.010254 -0.608826 -0.156433 1441830962 -0.777710 0.010254 -0.608826 -0.156433 1441830962 -0.777710 0.010254 -0.608826 -0.156433 1441830962 -0.777710 0.010254 -0.608826 -0.156433 1441830962 -0.776001 0.008728 -0.616699 -0.132202 1441830962 -0.776001 0.008728 -0.616699 -0.132202 1441830962 -0.776001 0.008728 -0.616699 -0.132202 1441830962 -0.776001 0.008728 -0.616699 -0.132202 1441830962 -0.776001 0.008728 -0.616699 -0.132202 1441830962 -0.776001 0.008728 -0.616699 -0.132202 1441830962 -0.776001 0.008728 -0.616699 -0.132202 1441830962 -0.771667 0.025452 -0.623596 -0.122681 1441830962 -0.771667 0.025452 -0.623596 -0.122681 1441830962 -0.771667 0.025452 -0.623596 -0.122681 1441830962 -0.771667 0.025452 -0.623596 -0.122681 1441830962 -0.771667 0.025452 -0.623596 -0.122681 1441830962 -0.771667 0.025452 -0.623596 -0.122681 1441830962 -0.771667 0.025452 -0.623596 -0.122681 1441830962 -0.767212 0.057922 -0.626404 -0.125671 1441830962 -0.767212 0.057922 -0.626404 -0.125671 1441830962 -0.767212 0.057922 -0.626404 -0.125671 1441830962 -0.767212 0.057922 -0.626404 -0.125671 1441830962 -0.767212 0.057922 -0.626404 -0.125671 1441830962 -0.767212 0.057922 -0.626404 -0.125671 1441830962 -0.764099 0.082520 -0.626343 -0.130981 1441830962 -0.764099 0.082520 -0.626343 -0.130981 1441830962 -0.764099 0.082520 -0.626343 -0.130981 1441830962 -0.764099 0.082520 -0.626343 -0.130981 1441830962 -0.764099 0.082520 -0.626343 -0.130981 1441830962 -0.764099 0.082520 -0.626343 -0.130981 1441830962 -0.761902 0.089600 -0.627136 -0.135254 1441830962 -0.761902 0.089600 -0.627136 -0.135254 1441830962 -0.761902 0.089600 -0.627136 -0.135254 1441830962 -0.761902 0.089600 -0.627136 -0.135254 1441830962 -0.761902 0.089600 -0.627136 -0.135254 1441830962 -0.761902 0.089600 -0.627136 -0.135254 1441830962 -0.765564 0.077271 -0.622986 -0.141296 1441830962 -0.765564 0.077271 -0.622986 -0.141296 1441830962 -0.765564 0.077271 -0.622986 -0.141296 1441830962 -0.765564 0.077271 -0.622986 -0.141296 1441830962 -0.765564 0.077271 -0.622986 -0.141296 1441830962 -0.765564 0.077271 -0.622986 -0.141296 1441830962 -0.767883 0.053955 -0.620239 -0.150940 1441830962 -0.767883 0.053955 -0.620239 -0.150940 1441830962 -0.767883 0.053955 -0.620239 -0.150940 1441830962 -0.767883 0.053955 -0.620239 -0.150940 1441830962 -0.767883 0.053955 -0.620239 -0.150940 1441830962 -0.767883 0.053955 -0.620239 -0.150940 1441830962 -0.767883 0.038513 -0.617737 -0.165527 1441830962 -0.767883 0.038513 -0.617737 -0.165527 1441830962 -0.767883 0.038513 -0.617737 -0.165527 1441830962 -0.767883 0.038513 -0.617737 -0.165527 1441830962 -0.767883 0.038513 -0.617737 -0.165527 1441830962 -0.771484 0.029236 -0.612427 -0.170349 1441830962 -0.771484 0.029236 -0.612427 -0.170349 1441830962 -0.771484 0.029236 -0.612427 -0.170349 1441830962 -0.771484 0.029236 -0.612427 -0.170349 1441830962 -0.771484 0.029236 -0.612427 -0.170349 1441830962 -0.771484 0.029236 -0.612427 -0.170349 1441830962 -0.771484 0.029236 -0.612427 -0.170349 1441830962 -0.777283 0.013855 -0.609558 -0.155457 1441830962 -0.777283 0.013855 -0.609558 -0.155457 1441830962 -0.777283 0.013855 -0.609558 -0.155457 1441830962 -0.777283 0.013855 -0.609558 -0.155457 1441830962 -0.777283 0.013855 -0.609558 -0.155457 1441830962 -0.777283 0.013855 -0.609558 -0.155457 1441830962 -0.780273 -0.012085 -0.611938 -0.129028 1441830962 -0.780273 -0.012085 -0.611938 -0.129028 1441830962 -0.780273 -0.012085 -0.611938 -0.129028 1441830962 -0.780273 -0.012085 -0.611938 -0.129028 1441830962 -0.780273 -0.012085 -0.611938 -0.129028 1441830962 -0.780273 -0.012085 -0.611938 -0.129028 1441830962 -0.780273 -0.012085 -0.611938 -0.129028 1441830962 -0.778870 -0.024719 -0.616211 -0.114502 1441830962 -0.778870 -0.024719 -0.616211 -0.114502 1441830962 -0.778870 -0.024719 -0.616211 -0.114502 1441830962 -0.778870 -0.024719 -0.616211 -0.114502 1441830962 -0.778870 -0.024719 -0.616211 -0.114502 1441830962 -0.778870 -0.024719 -0.616211 -0.114502 1441830962 -0.773987 0.001282 -0.620483 -0.126404 1441830962 -0.773987 0.001282 -0.620483 -0.126404 1441830962 -0.773987 0.001282 -0.620483 -0.126404 1441830962 -0.773987 0.001282 -0.620483 -0.126404 1441830962 -0.773987 0.001282 -0.620483 -0.126404 1441830962 -0.767456 0.048950 -0.621582 -0.149597 1441830962 -0.767456 0.048950 -0.621582 -0.149597 1441830962 -0.767456 0.048950 -0.621582 -0.149597 1441830962 -0.767456 0.048950 -0.621582 -0.149597 1441830962 -0.767456 0.048950 -0.621582 -0.149597 1441830962 -0.763245 0.085205 -0.619263 -0.163574 1441830963 -0.763245 0.085205 -0.619263 -0.163574 1441830963 -0.763245 0.085205 -0.619263 -0.163574 1441830963 -0.763245 0.085205 -0.619263 -0.163574 1441830963 -0.763245 0.085205 -0.619263 -0.163574 1441830963 -0.763245 0.085205 -0.619263 -0.163574 1441830963 -0.762207 0.094360 -0.619446 -0.162842 1441830963 -0.762207 0.094360 -0.619446 -0.162842 1441830963 -0.762207 0.094360 -0.619446 -0.162842 1441830963 -0.762207 0.094360 -0.619446 -0.162842 1441830963 -0.762207 0.094360 -0.619446 -0.162842 1441830963 -0.762207 0.094360 -0.619446 -0.162842 1441830963 -0.767578 0.077393 -0.615967 -0.159912 1441830963 -0.767578 0.077393 -0.615967 -0.159912 1441830963 -0.767578 0.077393 -0.615967 -0.159912 1441830963 -0.767578 0.077393 -0.615967 -0.159912 1441830963 -0.767578 0.077393 -0.615967 -0.159912 1441830963 -0.766235 0.055420 -0.619812 -0.160583 1441830963 -0.766235 0.055420 -0.619812 -0.160583 1441830963 -0.766235 0.055420 -0.619812 -0.160583 1441830963 -0.766235 0.055420 -0.619812 -0.160583 1441830963 -0.766235 0.055420 -0.619812 -0.160583 1441830963 -0.766235 0.055420 -0.619812 -0.160583 1441830963 -0.767456 0.040100 -0.619507 -0.160400 1441830963 -0.767456 0.040100 -0.619507 -0.160400 1441830963 -0.767456 0.040100 -0.619507 -0.160400 1441830963 -0.767456 0.040100 -0.619507 -0.160400 1441830963 -0.767456 0.040100 -0.619507 -0.160400 1441830963 -0.767456 0.040100 -0.619507 -0.160400 1441830963 -0.767456 0.040100 -0.619507 -0.160400 1441830963 -0.770691 0.034607 -0.617004 -0.155701 1441830963 -0.770691 0.034607 -0.617004 -0.155701 1441830963 -0.770691 0.034607 -0.617004 -0.155701 1441830963 -0.770691 0.034607 -0.617004 -0.155701 1441830963 -0.770691 0.034607 -0.617004 -0.155701 1441830963 -0.770691 0.034607 -0.617004 -0.155701 1441830963 -0.773254 0.027527 -0.617798 -0.140503 1441830963 -0.773254 0.027527 -0.617798 -0.140503 1441830963 -0.773254 0.027527 -0.617798 -0.140503 1441830963 -0.773254 0.027527 -0.617798 -0.140503 1441830963 -0.773254 0.027527 -0.617798 -0.140503 1441830963 -0.773254 0.027527 -0.617798 -0.140503 1441830963 -0.773621 0.023926 -0.620117 -0.128296 1441830963 -0.773621 0.023926 -0.620117 -0.128296 1441830963 -0.773621 0.023926 -0.620117 -0.128296 1441830963 -0.773621 0.023926 -0.620117 -0.128296 1441830963 -0.773621 0.023926 -0.620117 -0.128296 1441830963 -0.773621 0.023926 -0.620117 -0.128296 1441830963 -0.773621 0.023926 -0.620117 -0.128296 1441830963 -0.770874 0.039063 -0.622437 -0.130005 1441830963 -0.770874 0.039063 -0.622437 -0.130005 1441830963 -0.770874 0.039063 -0.622437 -0.130005 1441830963 -0.770874 0.039063 -0.622437 -0.130005 1441830963 -0.770874 0.039063 -0.622437 -0.130005 1441830963 -0.770874 0.039063 -0.622437 -0.130005 1441830963 -0.767883 0.068237 -0.621887 -0.138184 1441830963 -0.767883 0.068237 -0.621887 -0.138184 1441830963 -0.767883 0.068237 -0.621887 -0.138184 1441830963 -0.767883 0.068237 -0.621887 -0.138184 1441830963 -0.767883 0.068237 -0.621887 -0.138184 1441830963 -0.767883 0.068237 -0.621887 -0.138184 1441830963 -0.767395 0.088989 -0.618408 -0.144348 1441830963 -0.767395 0.088989 -0.618408 -0.144348 1441830963 -0.767395 0.088989 -0.618408 -0.144348 1441830963 -0.767395 0.088989 -0.618408 -0.144348 1441830963 -0.767395 0.088989 -0.618408 -0.144348 1441830963 -0.767395 0.088989 -0.618408 -0.144348 1441830963 -0.767395 0.088989 -0.618408 -0.144348 1441830963 -0.768433 0.095825 -0.614807 -0.149841 1441830963 -0.768433 0.095825 -0.614807 -0.149841 1441830963 -0.768433 0.095825 -0.614807 -0.149841 1441830963 -0.768433 0.095825 -0.614807 -0.149841 1441830963 -0.768433 0.095825 -0.614807 -0.149841 1441830963 -0.768433 0.095825 -0.614807 -0.149841 1441830963 -0.774719 0.081421 -0.608154 -0.153076 1441830963 -0.774719 0.081421 -0.608154 -0.153076 1441830963 -0.774719 0.081421 -0.608154 -0.153076 1441830963 -0.774719 0.081421 -0.608154 -0.153076 1441830963 -0.774719 0.081421 -0.608154 -0.153076 1441830963 -0.774719 0.081421 -0.608154 -0.153076 1441830963 -0.778748 0.048889 -0.605652 -0.156189 1441830963 -0.778748 0.048889 -0.605652 -0.156189 1441830963 -0.778748 0.048889 -0.605652 -0.156189 1441830963 -0.778748 0.048889 -0.605652 -0.156189 1441830963 -0.778748 0.048889 -0.605652 -0.156189 1441830963 -0.778748 0.048889 -0.605652 -0.156189 1441830963 -0.777771 0.020630 -0.607666 -0.159668 1441830963 -0.777771 0.020630 -0.607666 -0.159668 1441830963 -0.777771 0.020630 -0.607666 -0.159668 1441830963 -0.777771 0.020630 -0.607666 -0.159668 1441830963 -0.777771 0.020630 -0.607666 -0.159668 1441830963 -0.777771 0.020630 -0.607666 -0.159668 1441830963 -0.777222 0.012756 -0.608215 -0.161255 1441830963 -0.777222 0.012756 -0.608215 -0.161255 1441830963 -0.777222 0.012756 -0.608215 -0.161255 1441830963 -0.777222 0.012756 -0.608215 -0.161255 1441830963 -0.777222 0.012756 -0.608215 -0.161255 1441830963 -0.777222 0.012756 -0.608215 -0.161255 1441830963 -0.777039 0.023621 -0.609497 -0.155884 1441830963 -0.777039 0.023621 -0.609497 -0.155884 1441830963 -0.777039 0.023621 -0.609497 -0.155884 1441830963 -0.777039 0.023621 -0.609497 -0.155884 1441830963 -0.777039 0.023621 -0.609497 -0.155884 1441830963 -0.777039 0.023621 -0.609497 -0.155884 1441830963 -0.775269 0.034119 -0.614441 -0.142578 1441830963 -0.775269 0.034119 -0.614441 -0.142578 1441830963 -0.775269 0.034119 -0.614441 -0.142578 1441830963 -0.775269 0.034119 -0.614441 -0.142578 1441830963 -0.775269 0.034119 -0.614441 -0.142578 1441830963 -0.775269 0.034119 -0.614441 -0.142578 1441830963 -0.771240 0.052490 -0.618896 -0.139587 1441830963 -0.771240 0.052490 -0.618896 -0.139587 1441830963 -0.771240 0.052490 -0.618896 -0.139587 1441830964 -0.771240 0.052490 -0.618896 -0.139587 1441830964 -0.771240 0.052490 -0.618896 -0.139587 1441830964 -0.771240 0.052490 -0.618896 -0.139587 1441830964 -0.766052 0.081543 -0.620544 -0.146851 1441830964 -0.766052 0.081543 -0.620544 -0.146851 1441830964 -0.766052 0.081543 -0.620544 -0.146851 1441830964 -0.766052 0.081543 -0.620544 -0.146851 1441830964 -0.766052 0.081543 -0.620544 -0.146851 1441830964 -0.766052 0.081543 -0.620544 -0.146851 1441830964 -0.763611 0.106812 -0.617432 -0.156128 1441830964 -0.763611 0.106812 -0.617432 -0.156128 1441830964 -0.763611 0.106812 -0.617432 -0.156128 1441830964 -0.763611 0.106812 -0.617432 -0.156128 1441830964 -0.763611 0.106812 -0.617432 -0.156128 1441830964 -0.763611 0.106812 -0.617432 -0.156128 1441830964 -0.763611 0.106812 -0.617432 -0.156128 1441830964 -0.763611 0.119263 -0.612976 -0.164307 1441830964 -0.763611 0.119263 -0.612976 -0.164307 1441830964 -0.763611 0.119263 -0.612976 -0.164307 1441830964 -0.763611 0.119263 -0.612976 -0.164307 1441830964 -0.763611 0.119263 -0.612976 -0.164307 1441830964 -0.763611 0.119263 -0.612976 -0.164307 1441830964 -0.765503 0.122314 -0.608154 -0.170959 1441830964 -0.765503 0.122314 -0.608154 -0.170959 1441830964 -0.765503 0.122314 -0.608154 -0.170959 1441830964 -0.765503 0.122314 -0.608154 -0.170959 1441830964 -0.765503 0.122314 -0.608154 -0.170959 1441830964 -0.765503 0.122314 -0.608154 -0.170959 1441830964 -0.771790 0.103760 -0.603333 -0.172119 1441830964 -0.771790 0.103760 -0.603333 -0.172119 1441830964 -0.771790 0.103760 -0.603333 -0.172119 1441830964 -0.771790 0.103760 -0.603333 -0.172119 1441830964 -0.771790 0.103760 -0.603333 -0.172119 1441830964 -0.771790 0.103760 -0.603333 -0.172119 1441830964 -0.772766 0.073181 -0.606750 -0.171570 1441830964 -0.772766 0.073181 -0.606750 -0.171570 1441830964 -0.772766 0.073181 -0.606750 -0.171570 1441830964 -0.772766 0.073181 -0.606750 -0.171570 1441830964 -0.772766 0.073181 -0.606750 -0.171570 1441830964 -0.772766 0.073181 -0.606750 -0.171570 1441830964 -0.771667 0.050232 -0.610474 -0.171448 1441830964 -0.771667 0.050232 -0.610474 -0.171448 1441830964 -0.771667 0.050232 -0.610474 -0.171448 1441830964 -0.771667 0.050232 -0.610474 -0.171448 1441830964 -0.771667 0.050232 -0.610474 -0.171448 1441830964 -0.771667 0.050232 -0.610474 -0.171448 1441830964 -0.771790 0.046326 -0.609497 -0.175659 1441830964 -0.771790 0.046326 -0.609497 -0.175659 1441830964 -0.771790 0.046326 -0.609497 -0.175659 1441830964 -0.771790 0.046326 -0.609497 -0.175659 1441830964 -0.771790 0.046326 -0.609497 -0.175659 1441830964 -0.771790 0.046326 -0.609497 -0.175659 1441830964 -0.771790 0.046326 -0.609497 -0.175659 1441830964 -0.771240 0.042908 -0.611084 -0.173279 1441830964 -0.771240 0.042908 -0.611084 -0.173279 1441830964 -0.771240 0.042908 -0.611084 -0.173279 1441830964 -0.771240 0.042908 -0.611084 -0.173279 1441830964 -0.771240 0.042908 -0.611084 -0.173279 1441830964 -0.767639 0.045471 -0.615540 -0.172729 1441830964 -0.767639 0.045471 -0.615540 -0.172729 1441830964 -0.767639 0.045471 -0.615540 -0.172729 1441830964 -0.767639 0.045471 -0.615540 -0.172729 1441830964 -0.767639 0.045471 -0.615540 -0.172729 1441830964 -0.767639 0.045471 -0.615540 -0.172729 1441830964 -0.762817 0.071228 -0.616028 -0.183350 1441830964 -0.762817 0.071228 -0.616028 -0.183350 1441830964 -0.762817 0.071228 -0.616028 -0.183350 1441830964 -0.762817 0.071228 -0.616028 -0.183350 1441830964 -0.762817 0.071228 -0.616028 -0.183350 1441830964 -0.762817 0.071228 -0.616028 -0.183350 1441830964 -0.760559 0.101074 -0.612488 -0.190613 1441830964 -0.760559 0.101074 -0.612488 -0.190613 1441830964 -0.760559 0.101074 -0.612488 -0.190613 1441830964 -0.760559 0.101074 -0.612488 -0.190613 1441830964 -0.760559 0.101074 -0.612488 -0.190613 1441830964 -0.760559 0.101074 -0.612488 -0.190613 1441830964 -0.760559 0.101074 -0.612488 -0.190613 1441830964 -0.760864 0.114258 -0.610291 -0.188843 1441830964 -0.760864 0.114258 -0.610291 -0.188843 1441830964 -0.760864 0.114258 -0.610291 -0.188843 1441830964 -0.760864 0.114258 -0.610291 -0.188843 1441830964 -0.760864 0.114258 -0.610291 -0.188843 1441830964 -0.760864 0.114258 -0.610291 -0.188843 1441830964 -0.763306 0.114624 -0.606812 -0.189758 1441830964 -0.763306 0.114624 -0.606812 -0.189758 1441830964 -0.763306 0.114624 -0.606812 -0.189758 1441830964 -0.763306 0.114624 -0.606812 -0.189758 1441830964 -0.763306 0.114624 -0.606812 -0.189758 1441830964 -0.763306 0.114624 -0.606812 -0.189758 1441830964 -0.769043 0.099121 -0.601257 -0.193298 1441830964 -0.769043 0.099121 -0.601257 -0.193298 1441830964 -0.769043 0.099121 -0.601257 -0.193298 1441830964 -0.769043 0.099121 -0.601257 -0.193298 1441830964 -0.769043 0.099121 -0.601257 -0.193298 1441830964 -0.769043 0.099121 -0.601257 -0.193298 1441830964 -0.768677 0.071045 -0.606262 -0.191162 1441830964 -0.768677 0.071045 -0.606262 -0.191162 1441830964 -0.768677 0.071045 -0.606262 -0.191162 1441830964 -0.768677 0.071045 -0.606262 -0.191162 1441830964 -0.768677 0.071045 -0.606262 -0.191162 1441830964 -0.768677 0.071045 -0.606262 -0.191162 1441830964 -0.768677 0.071045 -0.606262 -0.191162 1441830964 -0.768738 0.044250 -0.612000 -0.180664 1441830964 -0.768738 0.044250 -0.612000 -0.180664 1441830964 -0.768738 0.044250 -0.612000 -0.180664 1441830964 -0.768738 0.044250 -0.612000 -0.180664 1441830964 -0.768738 0.044250 -0.612000 -0.180664 1441830964 -0.768738 0.044250 -0.612000 -0.180664 1441830964 -0.768738 0.044250 -0.612000 -0.180664 1441830964 -0.770386 0.042725 -0.612366 -0.172607 1441830964 -0.770386 0.042725 -0.612366 -0.172607 1441830964 -0.770386 0.042725 -0.612366 -0.172607 1441830965 -0.770386 0.042725 -0.612366 -0.172607 1441830965 -0.770386 0.042725 -0.612366 -0.172607 1441830965 -0.770386 0.042725 -0.612366 -0.172607 1441830965 -0.771912 0.052612 -0.612305 -0.163086 1441830965 -0.771912 0.052612 -0.612305 -0.163086 1441830965 -0.771912 0.052612 -0.612305 -0.163086 1441830965 -0.771912 0.052612 -0.612305 -0.163086 1441830965 -0.771912 0.052612 -0.612305 -0.163086 1441830965 -0.771912 0.052612 -0.612305 -0.163086 1441830965 -0.770691 0.059387 -0.616516 -0.149902 1441830965 -0.770691 0.059387 -0.616516 -0.149902 1441830965 -0.770691 0.059387 -0.616516 -0.149902 1441830965 -0.770691 0.059387 -0.616516 -0.149902 1441830965 -0.768555 0.073486 -0.619080 -0.144226 1441830965 -0.768555 0.073486 -0.619080 -0.144226 1441830965 -0.768555 0.073486 -0.619080 -0.144226 1441830965 -0.768555 0.073486 -0.619080 -0.144226 1441830965 -0.768555 0.073486 -0.619080 -0.144226 1441830965 -0.768555 0.073486 -0.619080 -0.144226 1441830965 -0.767822 0.088745 -0.618286 -0.142700 1441830965 -0.767822 0.088745 -0.618286 -0.142700 1441830965 -0.767822 0.088745 -0.618286 -0.142700 1441830965 -0.767822 0.088745 -0.618286 -0.142700 1441830965 -0.767822 0.088745 -0.618286 -0.142700 1441830965 -0.767822 0.088745 -0.618286 -0.142700 1441830965 -0.767944 0.096741 -0.616150 -0.146179 1441830965 -0.767944 0.096741 -0.616150 -0.146179 1441830965 -0.767944 0.096741 -0.616150 -0.146179 1441830965 -0.767944 0.096741 -0.616150 -0.146179 1441830965 -0.767944 0.096741 -0.616150 -0.146179 1441830965 -0.767944 0.096741 -0.616150 -0.146179 1441830965 -0.769043 0.099854 -0.611755 -0.156433 1441830965 -0.769043 0.099854 -0.611755 -0.156433 1441830965 -0.769043 0.099854 -0.611755 -0.156433 1441830965 -0.769043 0.099854 -0.611755 -0.156433 1441830965 -0.769043 0.099854 -0.611755 -0.156433 1441830965 -0.769043 0.099854 -0.611755 -0.156433 1441830965 -0.774841 0.091919 -0.603516 -0.164429 1441830965 -0.774841 0.091919 -0.603516 -0.164429 1441830965 -0.774841 0.091919 -0.603516 -0.164429 1441830965 -0.774841 0.091919 -0.603516 -0.164429 1441830965 -0.774841 0.091919 -0.603516 -0.164429 1441830965 -0.774841 0.091919 -0.603516 -0.164429 1441830965 -0.777344 0.060242 -0.604858 -0.162415 1441830965 -0.777344 0.060242 -0.604858 -0.162415 1441830965 -0.777344 0.060242 -0.604858 -0.162415 1441830965 -0.777344 0.060242 -0.604858 -0.162415 1441830965 -0.777344 0.060242 -0.604858 -0.162415 1441830965 -0.777344 0.060242 -0.604858 -0.162415 1441830965 -0.777283 0.026611 -0.608398 -0.158264 1441830965 -0.777283 0.026611 -0.608398 -0.158264 1441830965 -0.777283 0.026611 -0.608398 -0.158264 1441830965 -0.777283 0.026611 -0.608398 -0.158264 1441830965 -0.777283 0.026611 -0.608398 -0.158264 1441830965 -0.775757 0.013672 -0.610535 -0.159180 1441830965 -0.775757 0.013672 -0.610535 -0.159180 1441830965 -0.775757 0.013672 -0.610535 -0.159180 1441830965 -0.775757 0.013672 -0.610535 -0.159180 1441830965 -0.775757 0.013672 -0.610535 -0.159180 1441830965 -0.775757 0.013672 -0.610535 -0.159180 1441830965 -0.775757 0.013672 -0.610535 -0.159180 1441830965 -0.775879 0.019653 -0.610168 -0.159302 1441830965 -0.775879 0.019653 -0.610168 -0.159302 1441830965 -0.775879 0.019653 -0.610168 -0.159302 1441830965 -0.775879 0.019653 -0.610168 -0.159302 1441830965 -0.775879 0.019653 -0.610168 -0.159302 1441830965 -0.775879 0.019653 -0.610168 -0.159302 1441830965 -0.774353 0.016968 -0.615540 -0.145813 1441830965 -0.774353 0.016968 -0.615540 -0.145813 1441830965 -0.774353 0.016968 -0.615540 -0.145813 1441830965 -0.774353 0.016968 -0.615540 -0.145813 1441830965 -0.774353 0.016968 -0.615540 -0.145813 1441830965 -0.774353 0.016968 -0.615540 -0.145813 1441830965 
-0.733154 -0.312134 -0.287476 -0.531555 1441830967 -0.733154 -0.312134 -0.287476 -0.531555 1441830967 -0.645264 -0.381165 -0.089844 -0.656006 1441830967 -0.645264 -0.381165 -0.089844 -0.656006 1441830967 -0.645264 -0.381165 -0.089844 -0.656006 1441830967 -0.645264 -0.381165 -0.089844 -0.656006 1441830967 -0.645264 -0.381165 -0.089844 -0.656006 1441830967 -0.645264 -0.381165 -0.089844 -0.656006 1441830968 -0.541626 -0.403503 0.129700 -0.726013 1441830968 -0.541626 -0.403503 0.129700 -0.726013 1441830968 -0.541626 -0.403503 0.129700 -0.726013 1441830968 -0.541626 -0.403503 0.129700 -0.726013 1441830968 -0.541626 -0.403503 0.129700 -0.726013 1441830968 -0.541626 -0.403503 0.129700 -0.726013 1441830968 -0.538513 -0.385376 0.256714 -0.704041 1441830968 -0.538513 -0.385376 0.256714 -0.704041 1441830968 -0.538513 -0.385376 0.256714 -0.704041 1441830968 -0.538513 -0.385376 0.256714 -0.704041 1441830968 -0.538513 -0.385376 0.256714 -0.704041 1441830968 -0.538513 -0.385376 0.256714 -0.704041 1441830968 -0.642578 -0.321350 0.208801 -0.663574 1441830968 -0.642578 -0.321350 0.208801 -0.663574 1441830968 -0.642578 -0.321350 0.208801 -0.663574 1441830968 -0.642578 -0.321350 0.208801 -0.663574 1441830968 -0.642578 -0.321350 0.208801 -0.663574 1441830968 -0.642578 -0.321350 0.208801 -0.663574 1441830968 -0.642578 -0.321350 0.208801 -0.663574 1441830968 -0.794861 -0.168945 0.102234 -0.573853 1441830968 -0.794861 -0.168945 0.102234 -0.573853 1441830968 -0.794861 -0.168945 0.102234 -0.573853 1441830968 -0.794861 -0.168945 0.102234 -0.573853 1441830968 -0.794861 -0.168945 0.102234 -0.573853 1441830968 -0.794861 -0.168945 0.102234 -0.573853 1441830968 -0.846130 -0.123962 0.091919 -0.510254 1441830968 -0.846130 -0.123962 0.091919 -0.510254 1441830968 -0.846130 -0.123962 0.091919 -0.510254 1441830968 -0.846130 -0.123962 0.091919 -0.510254 1441830968 -0.846130 -0.123962 0.091919 -0.510254 1441830968 -0.846130 -0.123962 0.091919 -0.510254 1441830968 -0.723633 -0.257019 0.042419 -0.639221 1441830968 -0.723633 -0.257019 0.042419 -0.639221 1441830968 -0.723633 -0.257019 0.042419 -0.639221 1441830968 -0.723633 -0.257019 0.042419 -0.639221 1441830968 -0.723633 -0.257019 0.042419 -0.639221 1441830968 -0.723633 -0.257019 0.042419 -0.639221 1441830968 -0.637451 -0.267395 0.113892 -0.713684 1441830968 -0.637451 -0.267395 0.113892 -0.713684 1441830968 -0.637451 -0.267395 0.113892 -0.713684 1441830968 -0.637451 -0.267395 0.113892 -0.713684 1441830968 -0.637451 -0.267395 0.113892 -0.713684 1441830968 -0.522583 -0.347412 0.170044 -0.759888 1441830968 -0.522583 -0.347412 0.170044 -0.759888 1441830968 -0.522583 -0.347412 0.170044 -0.759888 1441830968 -0.522583 -0.347412 0.170044 -0.759888 1441830968 -0.522583 -0.347412 0.170044 -0.759888 1441830968 -0.522583 -0.347412 0.170044 -0.759888 1441830968 -0.440979 -0.433777 0.156372 -0.770081 1441830968 -0.440979 -0.433777 0.156372 -0.770081 1441830968 -0.440979 -0.433777 0.156372 -0.770081 1441830968 -0.440979 -0.433777 0.156372 -0.770081 1441830968 -0.440979 -0.433777 0.156372 -0.770081 1441830968 -0.440979 -0.433777 0.156372 -0.770081 1441830968 -0.403687 -0.444275 0.226013 -0.767212 1441830968 -0.403687 -0.444275 0.226013 -0.767212 1441830968 -0.403687 -0.444275 0.226013 -0.767212 1441830968 -0.403687 -0.444275 0.226013 -0.767212 1441830968 -0.403687 -0.444275 0.226013 -0.767212 1441830968 -0.403687 -0.444275 0.226013 -0.767212 1441830968 -0.365356 -0.437988 0.272522 -0.774902 1441830968 -0.365356 -0.437988 0.272522 -0.774902 1441830968 -0.365356 -0.437988 0.272522 -0.774902 1441830968 -0.365356 -0.437988 0.272522 -0.774902 1441830968 -0.365356 -0.437988 0.272522 -0.774902 1441830968 -0.365356 -0.437988 0.272522 -0.774902 1441830968 -0.384949 -0.420288 0.309387 -0.761230 1441830968 -0.384949 -0.420288 0.309387 -0.761230 1441830968 -0.384949 -0.420288 0.309387 -0.761230 1441830968 -0.384949 -0.420288 0.309387 -0.761230 1441830968 -0.434021 -0.404175 0.321411 -0.738281 1441830968 -0.434021 -0.404175 0.321411 -0.738281 1441830968 -0.434021 -0.404175 0.321411 -0.738281 1441830968 -0.434021 -0.404175 0.321411 -0.738281 1441830968 -0.434021 -0.404175 0.321411 -0.738281 1441830968 -0.522583 -0.377625 0.284912 -0.709351 1441830968 -0.522583 -0.377625 0.284912 -0.709351 1441830968 -0.522583 -0.377625 0.284912 -0.709351 1441830968 -0.522583 -0.377625 0.284912 -0.709351 1441830968 -0.522583 -0.377625 0.284912 -0.709351 1441830968 -0.522583 -0.377625 0.284912 -0.709351 1441830968 -0.671326 -0.261841 0.221558 -0.657104 1441830968 -0.671326 -0.261841 0.221558 -0.657104 1441830968 -0.671326 -0.261841 0.221558 -0.657104 1441830968 -0.671326 -0.261841 0.221558 -0.657104 1441830968 -0.671326 -0.261841 0.221558 -0.657104 1441830968 -0.671326 -0.261841 0.221558 -0.657104 1441830968 -0.807007 -0.114441 0.112610 -0.568359 1441830968 -0.807007 -0.114441 0.112610 -0.568359 1441830968 -0.807007 -0.114441 0.112610 -0.568359 1441830968 -0.807007 -0.114441 0.112610 -0.568359 1441830968 -0.807007 -0.114441 0.112610 -0.568359 1441830968 -0.807007 -0.114441 0.112610 -0.568359 1441830968 -0.793335 -0.145874 0.137207 -0.574951 1441830968 -0.793335 -0.145874 0.137207 -0.574951 1441830968 -0.793335 -0.145874 0.137207 -0.574951 1441830968 -0.793335 -0.145874 0.137207 -0.574951 1441830968 -0.793335 -0.145874 0.137207 -0.574951 1441830968 -0.793335 -0.145874 0.137207 -0.574951 1441830968 -0.662109 -0.244995 0.113342 -0.699158 1441830968 -0.662109 -0.244995 0.113342 -0.699158 1441830968 -0.662109 -0.244995 0.113342 -0.699158 1441830968 -0.662109 -0.244995 0.113342 -0.699158 1441830968 -0.662109 -0.244995 0.113342 -0.699158 1441830968 -0.662109 -0.244995 0.113342 -0.699158 1441830968 -0.574524 -0.276367 0.200623 -0.743896 1441830969 -0.574524 -0.276367 0.200623 -0.743896 1441830969 -0.574524 -0.276367 0.200623 -0.743896 1441830969 -0.574524 -0.276367 0.200623 -0.743896 1441830969 -0.574524 -0.276367 0.200623 -0.743896 1441830969 -0.574524 -0.276367 0.200623 -0.743896 1441830969 -0.465759 -0.370605 0.196045 -0.779297 1441830969 -0.465759 -0.370605 0.196045 -0.779297 1441830969 -0.465759 -0.370605 0.196045 -0.779297 1441830969 -0.465759 -0.370605 0.196045 -0.779297 1441830969 -0.465759 -0.370605 0.196045 -0.779297 1441830969 -0.409729 -0.398926 0.230957 -0.787231 1441830969 -0.409729 -0.398926 0.230957 -0.787231 1441830969 -0.409729 -0.398926 0.230957 -0.787231 1441830969 -0.409729 -0.398926 0.230957 -0.787231 1441830969 -0.409729 -0.398926 0.230957 -0.787231 1441830969 -0.409729 -0.398926 0.230957 -0.787231 1441830969 -0.368103 -0.387878 0.293579 -0.792419 1441830969 -0.368103 -0.387878 0.293579 -0.792419 1441830969 -0.368103 -0.387878 0.293579 -0.792419 1441830969 -0.347473 -0.373413 0.309326 -0.802612 1441830969 -0.347473 -0.373413 0.309326 -0.802612 1441830969 -0.347473 -0.373413 0.309326 -0.802612 1441830969 -0.347473 -0.373413 0.309326 -0.802612 1441830969 -0.347473 -0.373413 0.309326 -0.802612 1441830969 -0.347473 -0.373413 0.309326 -0.802612 1441830969 -0.391479 -0.341797 0.347107 -0.780701 1441830969 -0.391479 -0.341797 0.347107 -0.780701 1441830969 -0.391479 -0.341797 0.347107 -0.780701 1441830969 -0.391479 -0.341797 0.347107 -0.780701 1441830969 -0.391479 -0.341797 0.347107 -0.780701 1441830969 -0.467102 -0.308167 0.342163 -0.754883 1441830969 -0.467102 -0.308167 0.342163 -0.754883 1441830969 -0.467102 -0.308167 0.342163 -0.754883 1441830969 -0.593323 -0.243835 0.305237 -0.703857 1441830969 -0.593323 -0.243835 0.305237 -0.703857 1441830969 -0.593323 -0.243835 0.305237 -0.703857 1441830969 -0.593323 -0.243835 0.305237 -0.703857 1441830969 -0.593323 -0.243835 0.305237 -0.703857 1441830969 -0.593323 -0.243835 0.305237 -0.703857 1441830969 -0.752319 -0.115112 0.229919 -0.606567 1441830969 -0.752319 -0.115112 0.229919 -0.606567 1441830969 -0.752319 -0.115112 0.229919 -0.606567 1441830969 -0.752319 -0.115112 0.229919 -0.606567 1441830969 -0.752319 -0.115112 0.229919 -0.606567 1441830969 -0.752319 -0.115112 0.229919 -0.606567 1441830969 -0.850342 0.026123 0.139771 -0.506714 1441830969 -0.850342 0.026123 0.139771 -0.506714 1441830969 -0.850342 0.026123 0.139771 -0.506714 1441830969 -0.850342 0.026123 0.139771 -0.506714 1441830969 -0.850342 0.026123 0.139771 -0.506714 1441830969 -0.850342 0.026123 0.139771 -0.506714 1441830969 -0.806702 -0.028687 0.159302 -0.568420 1441830969 -0.806702 -0.028687 0.159302 -0.568420 1441830969 -0.806702 -0.028687 0.159302 -0.568420 1441830969 -0.806702 -0.028687 0.159302 -0.568420 1441830969 -0.806702 -0.028687 0.159302 -0.568420 1441830969 -0.806702 -0.028687 0.159302 -0.568420 1441830969 -0.691284 -0.142090 0.116821 -0.698853 1441830969 -0.691284 -0.142090 0.116821 -0.698853 1441830969 -0.691284 -0.142090 0.116821 -0.698853 1441830969 -0.691284 -0.142090 0.116821 -0.698853 1441830969 -0.691284 -0.142090 0.116821 -0.698853 1441830969 -0.593018 -0.143555 0.191223 -0.768921 1441830969 -0.593018 -0.143555 0.191223 -0.768921 1441830969 -0.593018 -0.143555 0.191223 -0.768921 1441830969 -0.593018 -0.143555 0.191223 -0.768921 1441830969 -0.593018 -0.143555 0.191223 -0.768921 1441830969 -0.593018 -0.143555 0.191223 -0.768921 1441830969 -0.489197 -0.189148 0.229126 -0.820068 1441830969 -0.489197 -0.189148 0.229126 -0.820068 1441830969 -0.489197 -0.189148 0.229126 -0.820068 1441830969 -0.489197 -0.189148 0.229126 -0.820068 1441830969 -0.489197 -0.189148 0.229126 -0.820068 1441830969 -0.489197 -0.189148 0.229126 -0.820068 1441830969 -0.414124 -0.214050 0.268677 -0.842957 1441830969 -0.414124 -0.214050 0.268677 -0.842957 1441830969 -0.414124 -0.214050 0.268677 -0.842957 1441830969 -0.414124 -0.214050 0.268677 -0.842957 1441830969 -0.414124 -0.214050 0.268677 -0.842957 1441830969 -0.414124 -0.214050 0.268677 -0.842957 1441830969 -0.367249 -0.213684 0.321716 -0.846191 1441830969 -0.367249 -0.213684 0.321716 -0.846191 1441830969 -0.367249 -0.213684 0.321716 -0.846191 1441830969 -0.367249 -0.213684 0.321716 -0.846191 1441830969 -0.367249 -0.213684 0.321716 -0.846191 1441830969 -0.367249 -0.213684 0.321716 -0.846191 1441830969 -0.380737 -0.179749 0.385010 -0.821350 1441830969 -0.380737 -0.179749 0.385010 -0.821350 1441830969 -0.380737 -0.179749 0.385010 -0.821350 1441830969 -0.380737 -0.179749 0.385010 -0.821350 1441830969 -0.380737 -0.179749 0.385010 -0.821350 1441830969 -0.380737 -0.179749 0.385010 -0.821350 1441830969 -0.439209 -0.150391 0.416382 -0.781738 1441830969 -0.439209 -0.150391 0.416382 -0.781738 1441830969 -0.439209 -0.150391 0.416382 -0.781738 1441830969 -0.439209 -0.150391 0.416382 -0.781738 1441830969 -0.439209 -0.150391 0.416382 -0.781738 1441830969 -0.439209 -0.150391 0.416382 -0.781738 1441830969 -0.551575 -0.118103 0.396118 -0.724548 1441830969 -0.551575 -0.118103 0.396118 -0.724548 1441830969 -0.551575 -0.118103 0.396118 -0.724548 1441830970 -0.551575 -0.118103 0.396118 -0.724548 1441830970 -0.551575 -0.118103 0.396118 -0.724548 1441830970 -0.551575 -0.118103 0.396118 -0.724548 1441830970 -0.709595 -0.034058 0.336060 -0.618408 1441830970 -0.709595 -0.034058 0.336060 -0.618408 1441830970 -0.709595 -0.034058 0.336060 -0.618408 1441830970 -0.709595 -0.034058 0.336060 -0.618408 1441830970 -0.709595 -0.034058 0.336060 -0.618408 1441830970 -0.709595 -0.034058 0.336060 -0.618408 1441830970 -0.832886 0.044434 0.212219 -0.509216 1441830970 -0.832886 0.044434 0.212219 -0.509216 1441830970 -0.832886 0.044434 0.212219 -0.509216 1441830970 -0.832886 0.044434 0.212219 -0.509216 1441830970 -0.832886 0.044434 0.212219 -0.509216 1441830970 -0.832886 0.044434 0.212219 -0.509216 1441830970 -0.832886 0.044434 0.212219 -0.509216 1441830970 -0.841064 0.004517 0.191345 -0.505981 1441830970 -0.841064 0.004517 0.191345 -0.505981 1441830970 -0.841064 0.004517 0.191345 -0.505981 1441830970 -0.841064 0.004517 0.191345 -0.505981 1441830970 -0.841064 0.004517 0.191345 -0.505981 1441830970 -0.841064 0.004517 0.191345 -0.505981 1441830970 -0.762878 -0.089050 0.150574 -0.622498 1441830970 -0.762878 -0.089050 0.150574 -0.622498 1441830970 -0.762878 -0.089050 0.150574 -0.622498 1441830970 -0.762878 -0.089050 0.150574 -0.622498 1441830970 -0.689148 -0.124084 0.197021 -0.686218 1441830970 -0.689148 -0.124084 0.197021 -0.686218 1441830970 -0.689148 -0.124084 0.197021 -0.686218 1441830970 -0.689148 -0.124084 0.197021 -0.686218 1441830970 -0.689148 -0.124084 0.197021 -0.686218 1441830970 -0.689148 -0.124084 0.197021 -0.686218 1441830970 -0.689148 -0.124084 0.197021 -0.686218 1441830970 -0.607727 -0.192749 0.208069 -0.741821 1441830970 -0.549500 -0.236328 0.234863 -0.766235 1441830970 -0.549500 -0.236328 0.234863 -0.766235 1441830970 -0.549500 -0.236328 0.234863 -0.766235 1441830970 -0.549500 -0.236328 0.234863 -0.766235 1441830970 -0.509644 -0.264648 0.274536 -0.771362 1441830970 -0.509644 -0.264648 0.274536 -0.771362 1441830970 -0.509644 -0.264648 0.274536 -0.771362 1441830970 -0.509644 -0.264648 0.274536 -0.771362 1441830970 -0.509644 -0.264648 0.274536 -0.771362 1441830970 -0.509644 -0.264648 0.274536 -0.771362 1441830970 -0.490906 -0.264099 0.298889 -0.774597 1441830970 -0.490906 -0.264099 0.298889 -0.774597 1441830970 -0.490906 -0.264099 0.298889 -0.774597 1441830970 -0.490906 -0.264099 0.298889 -0.774597 1441830970 -0.490906 -0.264099 0.298889 -0.774597 1441830970 -0.490906 -0.264099 0.298889 -0.774597 1441830970 -0.516968 -0.243774 0.320251 -0.755554 1441830970 -0.516968 -0.243774 0.320251 -0.755554 1441830970 -0.516968 -0.243774 0.320251 -0.755554 1441830970 -0.516968 -0.243774 0.320251 -0.755554 1441830970 -0.516968 -0.243774 0.320251 -0.755554 1441830970 -0.516968 -0.243774 0.320251 -0.755554 1441830970 -0.582642 -0.219971 0.303528 -0.721191 1441830970 -0.582642 -0.219971 0.303528 -0.721191 1441830970 -0.582642 -0.219971 0.303528 -0.721191 1441830970 -0.582642 -0.219971 0.303528 -0.721191 1441830970 -0.704224 -0.147827 0.245850 -0.649475 1441830970 -0.704224 -0.147827 0.245850 -0.649475 1441830970 -0.704224 -0.147827 0.245850 -0.649475 1441830970 -0.704224 -0.147827 0.245850 -0.649475 1441830970 -0.704224 -0.147827 0.245850 -0.649475 1441830970 -0.704224 -0.147827 0.245850 -0.649475 1441830970 -0.704224 -0.147827 0.245850 -0.649475 1441830970 -0.826111 -0.046509 0.121033 -0.548401 1441830970 -0.826111 -0.046509 0.121033 -0.548401 1441830970 -0.826111 -0.046509 0.121033 -0.548401 1441830970 -0.826111 -0.046509 0.121033 -0.548401 1441830970 -0.826111 -0.046509 0.121033 -0.548401 1441830970 -0.826111 -0.046509 0.121033 -0.548401 1441830970 -0.840637 -0.107849 0.074341 -0.525574 1441830970 -0.840637 -0.107849 0.074341 -0.525574 1441830970 -0.840637 -0.107849 0.074341 -0.525574 1441830970 -0.840637 -0.107849 0.074341 -0.525574 1441830970 -0.840637 -0.107849 0.074341 -0.525574 1441830970 -0.840637 -0.107849 0.074341 -0.525574 1441830970 -0.750916 -0.163818 0.068970 -0.636108 1441830970 -0.750916 -0.163818 0.068970 -0.636108 1441830970 -0.750916 -0.163818 0.068970 -0.636108 1441830970 -0.750916 -0.163818 0.068970 -0.636108 1441830970 -0.653748 -0.191528 0.124573 -0.721436 1441830970 -0.653748 -0.191528 0.124573 -0.721436 1441830970 -0.653748 -0.191528 0.124573 -0.721436 1441830970 -0.653748 -0.191528 0.124573 -0.721436 1441830970 -0.653748 -0.191528 0.124573 -0.721436 1441830970 -0.546204 -0.243896 0.143433 -0.788513 1441830970 -0.546204 -0.243896 0.143433 -0.788513 1441830970 -0.546204 -0.243896 0.143433 -0.788513 1441830970 -0.546204 -0.243896 0.143433 -0.788513 1441830970 -0.546204 -0.243896 0.143433 -0.788513 1441830970 -0.546204 -0.243896 0.143433 -0.788513 1441830970 -0.546204 -0.243896 0.143433 -0.788513 1441830970 -0.479004 -0.254883 0.196899 -0.816589 1441830970 -0.479004 -0.254883 0.196899 -0.816589 1441830971 -0.479004 -0.254883 0.196899 -0.816589 1441830971 -0.479004 -0.254883 0.196899 -0.816589 1441830971 -0.479004 -0.254883 0.196899 -0.816589 1441830971 -0.425232 -0.279175 0.230652 -0.829529 1441830971 -0.425232 -0.279175 0.230652 -0.829529 1441830971 -0.425232 -0.279175 0.230652 -0.829529 1441830971 -0.425232 -0.279175 0.230652 -0.829529 1441830971 -0.425232 -0.279175 0.230652 -0.829529 1441830971 -0.425232 -0.279175 0.230652 -0.829529 1441830971 -0.414063 -0.268860 0.279846 -0.823425 1441830971 -0.414063 -0.268860 0.279846 -0.823425 1441830971 -0.414063 -0.268860 0.279846 -0.823425 1441830971 -0.414063 -0.268860 0.279846 -0.823425 1441830971 -0.414063 -0.268860 0.279846 -0.823425 1441830971 -0.452942 -0.240417 0.318420 -0.797302 1441830971 -0.452942 -0.240417 0.318420 -0.797302 1441830971 -0.452942 -0.240417 0.318420 -0.797302 1441830971 -0.452942 -0.240417 0.318420 -0.797302 1441830971 -0.452942 -0.240417 0.318420 -0.797302 1441830971 -0.452942 -0.240417 0.318420 -0.797302 1441830971 -0.538391 -0.213989 0.312073 -0.753052 1441830971 -0.538391 -0.213989 0.312073 -0.753052 1441830971 -0.538391 -0.213989 0.312073 -0.753052 1441830971 -0.538391 -0.213989 0.312073 -0.753052 1441830971 -0.538391 -0.213989 0.312073 -0.753052 1441830971 -0.538391 -0.213989 0.312073 -0.753052 1441830971 -0.694519 -0.133850 0.251587 -0.660706 1441830971 -0.694519 -0.133850 0.251587 -0.660706 1441830971 -0.694519 -0.133850 0.251587 -0.660706 1441830971 -0.694519 -0.133850 0.251587 -0.660706 1441830971 -0.694519 -0.133850 0.251587 -0.660706 1441830971 -0.694519 -0.133850 0.251587 -0.660706 1441830971 -0.694519 -0.133850 0.251587 -0.660706 1441830971 -0.819702 -0.067017 0.095276 -0.560913 1441830971 -0.819702 -0.067017 0.095276 -0.560913 1441830971 -0.819702 -0.067017 0.095276 -0.560913 1441830971 -0.819702 -0.067017 0.095276 -0.560913 1441830971 -0.819702 -0.067017 0.095276 -0.560913 1441830971 -0.819702 -0.067017 0.095276 -0.560913 1441830971 -0.824341 -0.113892 0.092957 -0.546753 1441830971 -0.824341 -0.113892 0.092957 -0.546753 1441830971 -0.824341 -0.113892 0.092957 -0.546753 1441830971 -0.824341 -0.113892 0.092957 -0.546753 1441830971 -0.824341 -0.113892 0.092957 -0.546753 1441830971 -0.733826 -0.152527 0.092773 -0.655579 1441830971 -0.733826 -0.152527 0.092773 -0.655579 1441830971 -0.733826 -0.152527 0.092773 -0.655579 1441830971 -0.733826 -0.152527 0.092773 -0.655579 1441830971 -0.630615 -0.178833 0.138916 -0.742371 1441830971 -0.630615 -0.178833 0.138916 -0.742371 1441830971 -0.630615 -0.178833 0.138916 -0.742371 1441830971 -0.630615 -0.178833 0.138916 -0.742371 1441830971 -0.630615 -0.178833 0.138916 -0.742371 1441830971 -0.516052 -0.235901 0.181641 -0.803223 1441830971 -0.516052 -0.235901 0.181641 -0.803223 1441830971 -0.516052 -0.235901 0.181641 -0.803223 1441830971 -0.516052 -0.235901 0.181641 -0.803223 1441830971 -0.516052 -0.235901 0.181641 -0.803223 1441830971 -0.516052 -0.235901 0.181641 -0.803223 1441830971 -0.451660 -0.251770 0.237915 -0.822266 1441830971 -0.451660 -0.251770 0.237915 -0.822266 1441830971 -0.451660 -0.251770 0.237915 -0.822266 1441830971 -0.451660 -0.251770 0.237915 -0.822266 1441830971 -0.451660 -0.251770 0.237915 -0.822266 1441830971 -0.451660 -0.251770 0.237915 -0.822266 1441830971 -0.394043 -0.272888 0.286133 -0.829712 1441830971 -0.394043 -0.272888 0.286133 -0.829712 1441830971 -0.394043 -0.272888 0.286133 -0.829712 1441830971 -0.394043 -0.272888 0.286133 -0.829712 1441830971 -0.394043 -0.272888 0.286133 -0.829712 1441830971 -0.385071 -0.271973 0.321167 -0.821411 1441830971 -0.385071 -0.271973 0.321167 -0.821411 1441830971 -0.385071 -0.271973 0.321167 -0.821411 1441830971 -0.385071 -0.271973 0.321167 -0.821411 1441830971 -0.385071 -0.271973 0.321167 -0.821411 1441830971 -0.385071 -0.271973 0.321167 -0.821411 1441830971 -0.385071 -0.271973 0.321167 -0.821411 1441830971 -0.424561 -0.253906 0.343506 -0.798340 1441830971 -0.499329 -0.242859 0.313232 -0.770508 1441830971 -0.499329 -0.242859 0.313232 -0.770508 1441830971 -0.499329 -0.242859 0.313232 -0.770508 1441830971 -0.499329 -0.242859 0.313232 -0.770508 1441830971 -0.499329 -0.242859 0.313232 -0.770508 1441830971 -0.646240 -0.188965 0.264771 -0.690369 1441830971 -0.646240 -0.188965 0.264771 -0.690369 1441830971 -0.646240 -0.188965 0.264771 -0.690369 1441830971 -0.646240 -0.188965 0.264771 -0.690369 1441830971 -0.646240 -0.188965 0.264771 -0.690369 1441830971 -0.646240 -0.188965 0.264771 -0.690369 1441830971 -0.798950 -0.109131 0.113708 -0.580444 1441830971 -0.798950 -0.109131 0.113708 -0.580444 1441830971 -0.798950 -0.109131 0.113708 -0.580444 1441830971 -0.798950 -0.109131 0.113708 -0.580444 1441830971 -0.798950 -0.109131 0.113708 -0.580444 1441830971 -0.798950 -0.109131 0.113708 -0.580444 1441830971 -0.820801 -0.213623 0.053101 -0.527222 1441830971 -0.820801 -0.213623 0.053101 -0.527222 1441830971 -0.820801 -0.213623 0.053101 -0.527222 1441830971 -0.820801 -0.213623 0.053101 -0.527222 1441830972 -0.820801 -0.213623 0.053101 -0.527222 1441830972 -0.820801 -0.213623 0.053101 -0.527222 1441830972 -0.750854 -0.201660 0.060669 -0.626038 1441830972 -0.750854 -0.201660 0.060669 -0.626038 1441830972 -0.750854 -0.201660 0.060669 -0.626038 1441830972 -0.750854 -0.201660 0.060669 -0.626038 1441830972 -0.661255 -0.242004 0.108887 -0.701721 1441830972 -0.661255 -0.242004 0.108887 -0.701721 1441830972 -0.661255 -0.242004 0.108887 -0.701721 1441830972 -0.661255 -0.242004 0.108887 -0.701721 1441830972 -0.661255 -0.242004 0.108887 -0.701721 1441830972 -0.661255 -0.242004 0.108887 -0.701721 1441830972 -0.569702 -0.304871 0.139282 -0.750427 1441830972 -0.569702 -0.304871 0.139282 -0.750427 1441830972 -0.569702 -0.304871 0.139282 -0.750427 1441830972 -0.569702 -0.304871 0.139282 -0.750427 1441830972 -0.500000 -0.324524 0.187012 -0.780884 1441830972 -0.500000 -0.324524 0.187012 -0.780884 1441830972 -0.500000 -0.324524 0.187012 -0.780884 1441830972 -0.500000 -0.324524 0.187012 -0.780884 1441830972 -0.500000 -0.324524 0.187012 -0.780884 1441830972 -0.453735 -0.344604 0.244690 -0.784607 1441830972 -0.453735 -0.344604 0.244690 -0.784607 1441830972 -0.453735 -0.344604 0.244690 -0.784607 1441830972 -0.453735 -0.344604 0.244690 -0.784607 1441830972 -0.453735 -0.344604 0.244690 -0.784607 1441830972 -0.453735 -0.344604 0.244690 -0.784607 1441830972 -0.407959 -0.344727 0.326172 -0.780029 1441830972 -0.407959 -0.344727 0.326172 -0.780029 1441830972 -0.407959 -0.344727 0.326172 -0.780029 1441830972 -0.407959 -0.344727 0.326172 -0.780029 1441830972 -0.407959 -0.344727 0.326172 -0.780029 1441830972 -0.407959 -0.344727 0.326172 -0.780029 1441830972 -0.407959 -0.344727 0.326172 -0.780029 1441830972 -0.392639 -0.345093 0.359741 -0.772888 1441830972 -0.392639 -0.345093 0.359741 -0.772888 1441830972 -0.392639 -0.345093 0.359741 -0.772888 1441830972 -0.392639 -0.345093 0.359741 -0.772888 1441830972 -0.392639 -0.345093 0.359741 -0.772888 1441830972 -0.392639 -0.345093 0.359741 -0.772888 1441830972 -0.433838 -0.339722 0.354736 -0.755371 1441830972 -0.433838 -0.339722 0.354736 -0.755371 1441830972 -0.433838 -0.339722 0.354736 -0.755371 1441830972 -0.433838 -0.339722 0.354736 -0.755371 1441830972 -0.433838 -0.339722 0.354736 -0.755371 1441830972 -0.433838 -0.339722 0.354736 -0.755371 1441830972 -0.544922 -0.313782 0.295654 -0.719238 1441830972 -0.544922 -0.313782 0.295654 -0.719238 1441830972 -0.544922 -0.313782 0.295654 -0.719238 1441830972 -0.544922 -0.313782 0.295654 -0.719238 1441830972 -0.544922 -0.313782 0.295654 -0.719238 1441830972 -0.708679 -0.198975 0.157349 -0.658386 1441830972 -0.708679 -0.198975 0.157349 -0.658386 1441830972 -0.708679 -0.198975 0.157349 -0.658386 1441830972 -0.708679 -0.198975 0.157349 -0.658386 1441830972 -0.708679 -0.198975 0.157349 -0.658386 1441830972 -0.708679 -0.198975 0.157349 -0.658386 1441830972 -0.798584 -0.189941 0.015686 -0.571045 1441830972 -0.798584 -0.189941 0.015686 -0.571045 1441830972 -0.798584 -0.189941 0.015686 -0.571045 1441830972 -0.798584 -0.189941 0.015686 -0.571045 1441830972 -0.798584 -0.189941 0.015686 -0.571045 1441830972 -0.798584 -0.189941 0.015686 -0.571045 1441830972 -0.759949 -0.261780 0.072632 -0.590576 1441830972 -0.759949 -0.261780 0.072632 -0.590576 1441830972 -0.759949 -0.261780 0.072632 -0.590576 1441830972 -0.759949 -0.261780 0.072632 -0.590576 1441830972 -0.759949 -0.261780 0.072632 -0.590576 1441830972 -0.695801 -0.231262 0.099609 -0.672729 1441830972 -0.695801 -0.231262 0.099609 -0.672729 1441830972 -0.695801 -0.231262 0.099609 -0.672729 1441830972 -0.695801 -0.231262 0.099609 -0.672729 1441830972 -0.695801 -0.231262 0.099609 -0.672729 1441830972 -0.695801 -0.231262 0.099609 -0.672729 1441830972 -0.606262 -0.289612 0.143311 -0.726746 1441830972 -0.606262 -0.289612 0.143311 -0.726746 1441830972 -0.606262 -0.289612 0.143311 -0.726746 1441830972 -0.606262 -0.289612 0.143311 -0.726746 1441830972 -0.534851 -0.322510 0.166931 -0.763000 1441830972 -0.534851 -0.322510 0.166931 -0.763000 1441830972 -0.534851 -0.322510 0.166931 -0.763000 1441830972 -0.534851 -0.322510 0.166931 -0.763000 1441830972 -0.534851 -0.322510 0.166931 -0.763000 1441830972 -0.534851 -0.322510 0.166931 -0.763000 1441830972 -0.470581 -0.351929 0.195068 -0.785339 1441830972 -0.470581 -0.351929 0.195068 -0.785339 1441830972 -0.470581 -0.351929 0.195068 -0.785339 1441830972 -0.470581 -0.351929 0.195068 -0.785339 1441830972 -0.470581 -0.351929 0.195068 -0.785339 1441830972 -0.470581 -0.351929 0.195068 -0.785339 1441830972 -0.433289 -0.364990 0.259399 -0.782227 1441830972 -0.433289 -0.364990 0.259399 -0.782227 1441830972 -0.433289 -0.364990 0.259399 -0.782227 1441830972 -0.433289 -0.364990 0.259399 -0.782227 1441830972 -0.433289 -0.364990 0.259399 -0.782227 1441830972 -0.433289 -0.364990 0.259399 -0.782227 1441830972 -0.433289 -0.364990 0.259399 -0.782227 1441830972 -0.403442 -0.356445 0.322510 -0.778625 1441830972 -0.403442 -0.356445 0.322510 -0.778625 1441830972 -0.403442 -0.356445 0.322510 -0.778625 1441830972 -0.403442 -0.356445 0.322510 -0.778625 1441830972 -0.403442 -0.356445 0.322510 -0.778625 1441830973 -0.403442 -0.356445 0.322510 -0.778625 1441830973 -0.426025 -0.335022 0.363220 -0.757874 1441830973 -0.426025 -0.335022 0.363220 -0.757874 1441830973 -0.426025 -0.335022 0.363220 -0.757874 1441830973 -0.426025 -0.335022 0.363220 -0.757874 1441830973 -0.426025 -0.335022 0.363220 -0.757874 1441830973 -0.426025 -0.335022 0.363220 -0.757874 1441830973 -0.514221 -0.314087 0.339966 -0.722107 1441830973 -0.514221 -0.314087 0.339966 -0.722107 1441830973 -0.514221 -0.314087 0.339966 -0.722107 1441830973 -0.514221 -0.314087 0.339966 -0.722107 1441830973 -0.514221 -0.314087 0.339966 -0.722107 1441830973 -0.514221 -0.314087 0.339966 -0.722107 1441830973 -0.673645 -0.225952 0.252991 -0.656677 1441830973 -0.673645 -0.225952 0.252991 -0.656677 1441830973 -0.673645 -0.225952 0.252991 -0.656677 1441830973 -0.673645 -0.225952 0.252991 -0.656677 1441830973 -0.673645 -0.225952 0.252991 -0.656677 1441830973 -0.673645 -0.225952 0.252991 -0.656677 1441830973 -0.774109 -0.176636 0.087585 -0.601624 1441830973 -0.774109 -0.176636 0.087585 -0.601624 1441830973 -0.774109 -0.176636 0.087585 -0.601624 1441830973 -0.774109 -0.176636 0.087585 -0.601624 1441830973 -0.774109 -0.176636 0.087585 -0.601624 1441830973 -0.774109 -0.176636 0.087585 -0.601624 1441830973 -0.746643 -0.287476 0.051819 -0.597717 1441830973 -0.746643 -0.287476 0.051819 -0.597717 1441830973 -0.746643 -0.287476 0.051819 -0.597717 1441830973 -0.746643 -0.287476 0.051819 -0.597717 1441830973 -0.746643 -0.287476 0.051819 -0.597717 1441830973 
-0.774963 0.042542 -0.604797 -0.178589 1441830975 -0.774963 0.042542 -0.604797 -0.178589 1441830975 -0.774414 0.048462 -0.604980 -0.178772 1441830975 -0.774414 0.048462 -0.604980 -0.178772 1441830975 -0.774414 0.048462 -0.604980 -0.178772 1441830975 -0.774414 0.048462 -0.604980 -0.178772 1441830975 -0.774414 0.048462 -0.604980 -0.178772 1441830975 -0.774414 0.048462 -0.604980 -0.178772 1441830975 -0.772217 0.061829 -0.605835 -0.181396 1441830975 -0.772217 0.061829 -0.605835 -0.181396 1441830975 -0.772217 0.061829 -0.605835 -0.181396 1441830975 -0.772217 0.061829 -0.605835 -0.181396 1441830975 -0.772217 0.061829 -0.605835 -0.181396 1441830975 -0.768250 0.078308 -0.607361 -0.186646 1441830975 -0.768250 0.078308 -0.607361 -0.186646 1441830975 -0.768250 0.078308 -0.607361 -0.186646 1441830975 -0.768250 0.078308 -0.607361 -0.186646 1441830975 -0.768250 0.078308 -0.607361 -0.186646 1441830975 -0.768250 0.078308 -0.607361 -0.186646 1441830975 -0.768250 0.078308 -0.607361 -0.186646 1441830975 -0.764954 0.097107 -0.606384 -0.194519 1441830975 -0.764954 0.097107 -0.606384 -0.194519 1441830975 -0.764954 0.097107 -0.606384 -0.194519 1441830975 -0.764954 0.097107 -0.606384 -0.194519 1441830975 -0.764954 0.097107 -0.606384 -0.194519 1441830975 -0.764954 0.097107 -0.606384 -0.194519 1441830975 -0.764404 0.114868 -0.599060 -0.209106 1441830975 -0.764404 0.114868 -0.599060 -0.209106 1441830975 -0.764404 0.114868 -0.599060 -0.209106 1441830975 -0.764404 0.114868 -0.599060 -0.209106 1441830975 -0.764404 0.114868 -0.599060 -0.209106 1441830975 -0.764404 0.114868 -0.599060 -0.209106 1441830975 -0.766968 0.127258 -0.585327 -0.230286 1441830975 -0.766968 0.127258 -0.585327 -0.230286 1441830975 -0.766968 0.127258 -0.585327 -0.230286 1441830975 -0.766968 0.127258 -0.585327 -0.230286 1441830975 -0.766968 0.127258 -0.585327 -0.230286 1441830975 -0.766968 0.127258 -0.585327 -0.230286 1441830975 -0.766968 0.127258 -0.585327 -0.230286 1441830975 -0.773621 0.129211 -0.568848 -0.247620 1441830975 -0.773621 0.129211 -0.568848 -0.247620 1441830975 -0.773621 0.129211 -0.568848 -0.247620 1441830975 -0.773621 0.129211 -0.568848 -0.247620 1441830975 -0.773621 0.129211 -0.568848 -0.247620 1441830975 -0.773621 0.129211 -0.568848 -0.247620 1441830975 -0.781738 0.103149 -0.561951 -0.250000 1441830975 -0.781738 0.103149 -0.561951 -0.250000 1441830975 -0.781738 0.103149 -0.561951 -0.250000 1441830975 -0.781738 0.103149 -0.561951 -0.250000 1441830975 -0.786438 0.063110 -0.564636 -0.242493 1441830975 -0.786438 0.063110 -0.564636 -0.242493 1441830975 -0.786438 0.063110 -0.564636 -0.242493 1441830976 -0.786438 0.063110 -0.564636 -0.242493 1441830976 -0.786438 0.063110 -0.564636 -0.242493 1441830976 -0.786438 0.063110 -0.564636 -0.242493 1441830976 -0.786438 0.063110 -0.564636 -0.242493 1441830976 -0.789856 0.027771 -0.567566 -0.230835 1441830976 -0.789856 0.027771 -0.567566 -0.230835 1441830976 -0.789856 0.027771 -0.567566 -0.230835 1441830976 -0.789856 0.027771 -0.567566 -0.230835 1441830976 -0.789856 0.027771 -0.567566 -0.230835 1441830976 -0.789856 0.027771 -0.567566 -0.230835 1441830976 -0.792908 0.015869 -0.565979 -0.225464 1441830976 -0.792908 0.015869 -0.565979 -0.225464 1441830976 -0.792908 0.015869 -0.565979 -0.225464 1441830976 -0.792908 0.015869 -0.565979 -0.225464 1441830976 -0.792908 0.015869 -0.565979 -0.225464 1441830976 -0.792908 0.015869 -0.565979 -0.225464 1441830976 -0.793030 0.012085 -0.568665 -0.218262 1441830976 -0.793030 0.012085 -0.568665 -0.218262 1441830976 -0.793030 0.012085 -0.568665 -0.218262 1441830976 -0.793030 0.012085 -0.568665 -0.218262 1441830976 -0.793030 0.012085 -0.568665 -0.218262 1441830976 -0.793030 0.012085 -0.568665 -0.218262 1441830976 -0.793030 0.012085 -0.568665 -0.218262 1441830976 -0.789490 0.018555 -0.575867 -0.211792 1441830976 -0.789490 0.018555 -0.575867 -0.211792 1441830976 -0.789490 0.018555 -0.575867 -0.211792 1441830976 -0.789490 0.018555 -0.575867 -0.211792 1441830976 -0.789490 0.018555 -0.575867 -0.211792 1441830976 -0.789490 0.018555 -0.575867 -0.211792 1441830976 -0.789490 0.018555 -0.575867 -0.211792 1441830976 -0.781921 0.052307 -0.583984 -0.212036 1441830976 -0.781921 0.052307 -0.583984 -0.212036 1441830976 -0.781921 0.052307 -0.583984 -0.212036 1441830976 -0.781921 0.052307 -0.583984 -0.212036 1441830976 -0.781921 0.052307 -0.583984 -0.212036 1441830976 -0.781921 0.052307 -0.583984 -0.212036 1441830976 -0.772766 0.107544 -0.586426 -0.218018 1441830976 -0.772766 0.107544 -0.586426 -0.218018 1441830976 -0.772766 0.107544 -0.586426 -0.218018 1441830976 -0.772766 0.107544 -0.586426 -0.218018 1441830976 -0.772766 0.107544 -0.586426 -0.218018 1441830976 -0.772766 0.107544 -0.586426 -0.218018 1441830976 -0.768799 0.141724 -0.586121 -0.213135 1441830976 -0.768799 0.141724 -0.586121 -0.213135 1441830976 -0.768799 0.141724 -0.586121 -0.213135 1441830976 -0.768799 0.141724 -0.586121 -0.213135 1441830976 -0.768799 0.141724 -0.586121 -0.213135 1441830976 -0.768799 0.141724 -0.586121 -0.213135 1441830976 -0.763977 0.156738 -0.593384 -0.199280 1441830976 -0.763977 0.156738 -0.593384 -0.199280 1441830976 -0.763977 0.156738 -0.593384 -0.199280 1441830976 -0.763977 0.156738 -0.593384 -0.199280 1441830976 -0.763977 0.156738 -0.593384 -0.199280 1441830976 -0.763977 0.156738 -0.593384 -0.199280 1441830976 -0.763977 0.156738 -0.593384 -0.199280 1441830976 -0.769165 0.149048 -0.594788 -0.180054 1441830976 -0.769165 0.149048 -0.594788 -0.180054 1441830976 -0.769165 0.149048 -0.594788 -0.180054 1441830976 -0.769165 0.149048 -0.594788 -0.180054 1441830976 -0.769165 0.149048 -0.594788 -0.180054 1441830976 -0.769165 0.149048 -0.594788 -0.180054 1441830976 -0.777466 0.125122 -0.592834 -0.168823 1441830976 -0.777466 0.125122 -0.592834 -0.168823 1441830976 -0.777466 0.125122 -0.592834 -0.168823 1441830976 -0.777466 0.125122 -0.592834 -0.168823 1441830976 -0.777466 0.125122 -0.592834 -0.168823 1441830976 -0.777466 0.125122 -0.592834 -0.168823 1441830976 -0.781189 0.092773 -0.595215 -0.164124 1441830976 -0.781189 0.092773 -0.595215 -0.164124 1441830976 -0.781189 0.092773 -0.595215 -0.164124 1441830976 -0.781189 0.092773 -0.595215 -0.164124 1441830976 -0.781189 0.092773 -0.595215 -0.164124 1441830976 -0.781189 0.092773 -0.595215 -0.164124 1441830976 -0.785461 0.061035 -0.593628 -0.164551 1441830976 -0.785461 0.061035 -0.593628 -0.164551 1441830976 -0.785461 0.061035 -0.593628 -0.164551 1441830976 -0.785461 0.061035 -0.593628 -0.164551 1441830976 -0.785461 0.061035 -0.593628 -0.164551 1441830976 -0.785461 0.061035 -0.593628 -0.164551 1441830976 -0.789917 0.036987 -0.589966 -0.163452 1441830976 -0.789917 0.036987 -0.589966 -0.163452 1441830976 -0.789917 0.036987 -0.589966 -0.163452 1441830976 -0.789917 0.036987 -0.589966 -0.163452 1441830976 -0.789917 0.036987 -0.589966 -0.163452 1441830976 -0.789917 0.036987 -0.589966 -0.163452 1441830976 -0.789917 0.036987 -0.589966 -0.163452 1441830976 -0.792175 0.014587 -0.590149 -0.155151 1441830976 -0.792175 0.014587 -0.590149 -0.155151 1441830976 -0.792175 0.014587 -0.590149 -0.155151 1441830976 -0.792175 0.014587 -0.590149 -0.155151 1441830976 -0.792175 0.014587 -0.590149 -0.155151 1441830976 -0.792175 0.014587 -0.590149 -0.155151 1441830976 -0.792297 0.012146 -0.589783 -0.156250 1441830976 -0.792297 0.012146 -0.589783 -0.156250 1441830976 -0.792297 0.012146 -0.589783 -0.156250 1441830976 -0.792297 0.012146 -0.589783 -0.156250 1441830976 -0.792297 0.012146 -0.589783 -0.156250 1441830976 -0.792297 0.012146 -0.589783 -0.156250 1441830976 -0.791077 0.035583 -0.585999 -0.172180 1441830976 -0.791077 0.035583 -0.585999 -0.172180 1441830976 -0.791077 0.035583 -0.585999 -0.172180 1441830976 -0.791077 0.035583 -0.585999 -0.172180 1441830976 -0.791077 0.035583 -0.585999 -0.172180 1441830976 -0.791077 0.035583 -0.585999 -0.172180 1441830976 -0.786133 0.067078 -0.584717 -0.188721 1441830976 -0.786133 0.067078 -0.584717 -0.188721 1441830976 -0.786133 0.067078 -0.584717 -0.188721 1441830976 -0.786133 0.067078 -0.584717 -0.188721 1441830976 -0.786133 0.067078 -0.584717 -0.188721 1441830976 -0.786133 0.067078 -0.584717 -0.188721 1441830976 -0.786133 0.067078 -0.584717 -0.188721 1441830976 -0.779907 0.089172 -0.589478 -0.190735 1441830976 -0.779907 0.089172 -0.589478 -0.190735 1441830976 -0.779907 0.089172 -0.589478 -0.190735 1441830977 -0.779907 0.089172 -0.589478 -0.190735 1441830977 -0.779907 0.089172 -0.589478 -0.190735 1441830977 -0.779907 0.089172 -0.589478 -0.190735 1441830977 -0.777222 0.108704 -0.591370 -0.185791 1441830977 -0.777222 0.108704 -0.591370 -0.185791 1441830977 -0.777222 0.108704 -0.591370 -0.185791 1441830977 -0.777222 0.108704 -0.591370 -0.185791 1441830977 -0.777222 0.108704 -0.591370 -0.185791 1441830977 -0.777222 0.108704 -0.591370 -0.185791 1441830977 -0.777222 0.108704 -0.591370 -0.185791 1441830977 -0.784363 0.106934 -0.588379 -0.165100 1441830977 -0.784363 0.106934 -0.588379 -0.165100 1441830977 -0.784363 0.106934 -0.588379 -0.165100 1441830977 -0.784363 0.106934 -0.588379 -0.165100 1441830977 -0.784363 0.106934 -0.588379 -0.165100 1441830977 -0.784363 0.106934 -0.588379 -0.165100 1441830977 -0.784363 0.106934 -0.588379 -0.165100 1441830977 -0.795898 0.077576 -0.584595 -0.137329 1441830977 -0.795898 0.077576 -0.584595 -0.137329 1441830977 -0.795898 0.077576 -0.584595 -0.137329 1441830977 -0.795898 0.077576 -0.584595 -0.137329 1441830977 -0.795898 0.077576 -0.584595 -0.137329 1441830977 -0.798462 0.045837 -0.585999 -0.130615 1441830977 -0.798462 0.045837 -0.585999 -0.130615 1441830977 -0.798462 0.045837 -0.585999 -0.130615 1441830977 -0.798462 0.045837 -0.585999 -0.130615 1441830977 -0.798462 0.045837 -0.585999 -0.130615 1441830977 -0.798462 0.045837 -0.585999 -0.130615 1441830977 -0.798462 0.045837 -0.585999 -0.130615 1441830977 -0.800293 0.009033 -0.585327 -0.130249 1441830977 -0.800293 0.009033 -0.585327 -0.130249 1441830977 -0.800293 0.009033 -0.585327 -0.130249 1441830977 -0.800293 0.009033 -0.585327 -0.130249 1441830977 -0.800293 0.009033 -0.585327 -0.130249 1441830977 -0.800293 0.009033 -0.585327 -0.130249 1441830977 -0.802979 -0.022644 -0.581482 -0.129028 1441830977 -0.802979 -0.022644 -0.581482 -0.129028 1441830977 -0.802979 -0.022644 -0.581482 -0.129028 1441830977 -0.802979 -0.022644 -0.581482 -0.129028 1441830977 -0.802979 -0.022644 -0.581482 -0.129028 1441830977 -0.802979 -0.022644 -0.581482 -0.129028 1441830977 -0.802979 -0.022644 -0.581482 -0.129028 1441830977 -0.802673 -0.034729 -0.581848 -0.126953 1441830977 -0.802673 -0.034729 -0.581848 -0.126953 1441830977 -0.802673 -0.034729 -0.581848 -0.126953 1441830977 -0.802673 -0.034729 -0.581848 -0.126953 1441830977 -0.802673 -0.034729 -0.581848 -0.126953 1441830977 -0.802673 -0.034729 -0.581848 -0.126953 1441830977 -0.799377 -0.025635 -0.586914 -0.126526 1441830977 -0.799377 -0.025635 -0.586914 -0.126526 1441830977 -0.799377 -0.025635 -0.586914 -0.126526 1441830977 -0.799377 -0.025635 -0.586914 -0.126526 1441830977 -0.799377 -0.025635 -0.586914 -0.126526 1441830977 -0.799377 -0.025635 -0.586914 -0.126526 1441830977 -0.791992 -0.000122 -0.597168 -0.127380 1441830977 -0.791992 -0.000122 -0.597168 -0.127380 1441830977 -0.791992 -0.000122 -0.597168 -0.127380 1441830977 -0.791992 -0.000122 -0.597168 -0.127380 1441830977 -0.791992 -0.000122 -0.597168 -0.127380 1441830977 -0.791992 -0.000122 -0.597168 -0.127380 1441830977 -0.791992 -0.000122 -0.597168 -0.127380 1441830977 -0.779724 0.035156 -0.612061 -0.127686 1441830977 -0.779724 0.035156 -0.612061 -0.127686 1441830977 -0.779724 0.035156 -0.612061 -0.127686 1441830977 -0.779724 0.035156 -0.612061 -0.127686 1441830977 -0.779724 0.035156 -0.612061 -0.127686 1441830977 -0.769775 0.066650 -0.620361 -0.135254 1441830977 -0.769775 0.066650 -0.620361 -0.135254 1441830977 -0.769775 0.066650 -0.620361 -0.135254 1441830977 -0.769775 0.066650 -0.620361 -0.135254 1441830977 -0.769775 0.066650 -0.620361 -0.135254 1441830977 -0.769775 0.066650 -0.620361 -0.135254 1441830977 -0.763062 0.092773 -0.620544 -0.155273 1441830977 -0.763062 0.092773 -0.620544 -0.155273 1441830977 -0.763062 0.092773 -0.620544 -0.155273 1441830977 -0.763062 0.092773 -0.620544 -0.155273 1441830977 -0.763062 0.092773 -0.620544 -0.155273 1441830977 -0.763062 0.092773 -0.620544 -0.155273 1441830977 -0.763062 0.092773 -0.620544 -0.155273 1441830977 -0.764648 0.097107 -0.613403 -0.172485 1441830977 -0.764648 0.097107 -0.613403 -0.172485 1441830977 -0.764648 0.097107 -0.613403 -0.172485 1441830977 -0.764648 0.097107 -0.613403 -0.172485 1441830977 -0.764648 0.097107 -0.613403 -0.172485 1441830977 -0.764648 0.097107 -0.613403 -0.172485 1441830977 -0.766846 0.077209 -0.611816 -0.178223 1441830977 -0.766846 0.077209 -0.611816 -0.178223 1441830977 -0.766846 0.077209 -0.611816 -0.178223 1441830977 -0.766846 0.077209 -0.611816 -0.178223 1441830977 -0.766846 0.077209 -0.611816 -0.178223 1441830977 -0.766846 0.077209 -0.611816 -0.178223 1441830977 -0.768372 0.048218 -0.612488 -0.179443 1441830977 -0.768372 0.048218 -0.612488 -0.179443 1441830977 -0.770569 0.027771 -0.611267 -0.178589 1441830977 -0.770569 0.027771 -0.611267 -0.178589 1441830977 -0.770569 0.027771 -0.611267 -0.178589 1441830977 -0.770569 0.027771 -0.611267 -0.178589 1441830977 -0.775452 0.019348 -0.606445 -0.175049 1441830977 -0.775452 0.019348 -0.606445 -0.175049 1441830977 -0.775452 0.019348 -0.606445 -0.175049 1441830977 -0.775452 0.019348 -0.606445 -0.175049 1441830977 -0.775452 0.019348 -0.606445 -0.175049 1441830977 -0.775452 0.019348 -0.606445 -0.175049 1441830977 -0.775452 0.019348 -0.606445 -0.175049 1441830977 -0.777649 0.016479 -0.606323 -0.165649 1441830977 -0.777649 0.016479 -0.606323 -0.165649 1441830977 -0.777649 0.016479 -0.606323 -0.165649 1441830977 -0.777649 0.016479 -0.606323 -0.165649 1441830977 -0.777649 0.016479 -0.606323 -0.165649 1441830978 -0.777649 0.016479 -0.606323 -0.165649 1441830978 -0.777771 0.021667 -0.608643 -0.155884 1441830978 -0.777771 0.021667 -0.608643 -0.155884 1441830978 -0.777771 0.021667 -0.608643 -0.155884 1441830978 -0.777771 0.021667 -0.608643 -0.155884 1441830978 -0.777771 0.021667 -0.608643 -0.155884 1441830978 -0.777771 0.021667 -0.608643 -0.155884 1441830978 -0.774048 0.041687 -0.612854 -0.153748 1441830978 -0.774048 0.041687 -0.612854 -0.153748 1441830978 -0.774048 0.041687 -0.612854 -0.153748 1441830978 -0.774048 0.041687 -0.612854 -0.153748 1441830978 -0.774048 0.041687 -0.612854 -0.153748 1441830978 -0.774048 0.041687 -0.612854 -0.153748 1441830978 -0.768433 0.071594 -0.615967 -0.158264 1441830978 -0.768433 0.071594 -0.615967 -0.158264 1441830978 -0.768433 0.071594 -0.615967 -0.158264 1441830978 -0.768433 0.071594 -0.615967 -0.158264 1441830978 -0.768433 0.071594 -0.615967 -0.158264 1441830978 -0.768433 0.071594 -0.615967 -0.158264 1441830978 -0.763977 0.095093 -0.615906 -0.167419 1441830978 -0.763977 0.095093 -0.615906 -0.167419 1441830978 -0.763977 0.095093 -0.615906 -0.167419 1441830978 -0.763977 0.095093 -0.615906 -0.167419 1441830978 -0.763977 0.095093 -0.615906 -0.167419 1441830978 -0.763977 0.095093 -0.615906 -0.167419 1441830978 -0.759583 0.107117 -0.616272 -0.178345 1441830978 -0.759583 0.107117 -0.616272 -0.178345 1441830978 -0.759583 0.107117 -0.616272 -0.178345 1441830978 -0.759583 0.107117 -0.616272 -0.178345 1441830978 -0.759583 0.107117 -0.616272 -0.178345 1441830978 -0.759583 0.107117 -0.616272 -0.178345 1441830978 -0.762146 0.100098 -0.612671 -0.184082 1441830978 -0.762146 0.100098 -0.612671 -0.184082 1441830978 -0.762146 0.100098 -0.612671 -0.184082 1441830978 -0.762146 0.100098 -0.612671 -0.184082 1441830978 -0.762146 0.100098 -0.612671 -0.184082 1441830978 -0.762146 0.100098 -0.612671 -0.184082 1441830978 -0.765320 0.073242 -0.612427 -0.184265 1441830978 -0.765320 0.073242 -0.612427 -0.184265 1441830978 -0.765320 0.073242 -0.612427 -0.184265 1441830978 -0.765320 0.073242 -0.612427 -0.184265 1441830978 -0.765320 0.073242 -0.612427 -0.184265 1441830978 -0.765320 0.073242 -0.612427 -0.184265 1441830978 -0.766113 0.042175 -0.615417 -0.180603 1441830978 -0.766113 0.042175 -0.615417 -0.180603 1441830978 -0.766113 0.042175 -0.615417 -0.180603 1441830978 -0.766113 0.042175 -0.615417 -0.180603 1441830978 -0.766113 0.042175 -0.615417 -0.180603 1441830978 -0.766113 0.042175 -0.615417 -0.180603 1441830978 -0.766113 0.042175 -0.615417 -0.180603 1441830978 -0.766357 0.020325 -0.618286 -0.173584 1441830978 -0.766357 0.020325 -0.618286 -0.173584 1441830978 -0.766357 0.020325 -0.618286 -0.173584 1441830978 -0.766357 0.020325 -0.618286 -0.173584 1441830978 -0.766357 0.020325 -0.618286 -0.173584 1441830978 -0.766357 0.020325 -0.618286 -0.173584 1441830978 -0.767639 0.021240 -0.618774 -0.165833 1441830978 -0.767639 0.021240 -0.618774 -0.165833 1441830978 -0.767639 0.021240 -0.618774 -0.165833 1441830978 -0.767639 0.021240 -0.618774 -0.165833 1441830978 -0.767639 0.021240 -0.618774 -0.165833 1441830978 -0.767639 0.021240 -0.618774 -0.165833 1441830978 -0.767822 0.029114 -0.621826 -0.151855 1441830978 -0.767822 0.029114 -0.621826 -0.151855 1441830978 -0.767822 0.029114 -0.621826 -0.151855 1441830978 -0.767822 0.029114 -0.621826 -0.151855 1441830978 -0.767822 0.029114 -0.621826 -0.151855 1441830978 -0.767822 0.029114 -0.621826 -0.151855 1441830978 -0.767822 0.029114 -0.621826 -0.151855 1441830978 -0.766113 0.041443 -0.625793 -0.140808 1441830978 -0.766113 0.041443 -0.625793 -0.140808 1441830978 -0.766113 0.041443 -0.625793 -0.140808 1441830978 -0.766113 0.041443 -0.625793 -0.140808 1441830978 -0.766113 0.041443 -0.625793 -0.140808 1441830978 -0.766113 0.041443 -0.625793 -0.140808 1441830978 -0.761169 0.067017 -0.629333 -0.142090 1441830978 -0.761169 0.067017 -0.629333 -0.142090 1441830978 -0.761169 0.067017 -0.629333 -0.142090 1441830978 -0.761169 0.067017 -0.629333 -0.142090 1441830978 -0.761169 0.067017 -0.629333 -0.142090 1441830978 -0.761169 0.067017 -0.629333 -0.142090 1441830978 -0.755737 0.102844 -0.628418 -0.153259 1441830978 -0.755737 0.102844 -0.628418 -0.153259 1441830978 -0.755737 0.102844 -0.628418 -0.153259 1441830978 -0.755737 0.102844 -0.628418 -0.153259 1441830978 -0.755737 0.102844 -0.628418 -0.153259 1441830978 -0.755737 0.102844 -0.628418 -0.153259 1441830978 -0.755737 0.102844 -0.628418 -0.153259 1441830978 -0.754089 0.130676 -0.620850 -0.169861 1441830978 -0.754089 0.130676 -0.620850 -0.169861 1441830978 -0.754089 0.130676 -0.620850 -0.169861 1441830978 -0.754089 0.130676 -0.620850 -0.169861 1441830978 -0.754089 0.130676 -0.620850 -0.169861 1441830978 -0.754089 0.130676 -0.620850 -0.169861 1441830978 -0.754578 0.147583 -0.609863 -0.192261 1441830978 -0.754578 0.147583 -0.609863 -0.192261 1441830978 -0.754578 0.147583 -0.609863 -0.192261 1441830978 -0.754578 0.147583 -0.609863 -0.192261 1441830978 -0.754578 0.147583 -0.609863 -0.192261 1441830978 -0.754578 0.147583 -0.609863 -0.192261 1441830978 -0.754578 0.147583 -0.609863 -0.192261 1441830978 -0.755798 0.159607 -0.596252 -0.218689 1441830978 -0.755798 0.159607 -0.596252 -0.218689 1441830978 -0.755798 0.159607 -0.596252 -0.218689 1441830978 -0.755798 0.159607 -0.596252 -0.218689 1441830978 -0.755798 0.159607 -0.596252 -0.218689 1441830978 -0.755798 0.159607 -0.596252 -0.218689 1441830978 -0.757446 0.159485 -0.586914 -0.237610 1441830978 -0.757446 0.159485 -0.586914 -0.237610 1441830978 -0.757446 0.159485 -0.586914 -0.237610 1441830978 -0.757446 0.159485 -0.586914 -0.237610 1441830978 -0.757446 0.159485 -0.586914 -0.237610 1441830978 -0.757446 0.159485 -0.586914 -0.237610 1441830979 -0.760681 0.132019 -0.586731 -0.244446 1441830979 -0.760681 0.132019 -0.586731 -0.244446 1441830979 -0.760681 0.132019 -0.586731 -0.244446 1441830979 -0.760681 0.132019 -0.586731 -0.244446 1441830979 -0.760681 0.132019 -0.586731 -0.244446 1441830979 -0.760681 0.132019 -0.586731 -0.244446 1441830979 -0.764954 0.088623 -0.591431 -0.239441 1441830979 -0.764954 0.088623 -0.591431 -0.239441 1441830979 -0.764954 0.088623 -0.591431 -0.239441 1441830979 -0.764954 0.088623 -0.591431 -0.239441 1441830979 -0.764954 0.088623 -0.591431 -0.239441 1441830979 -0.764954 0.088623 -0.591431 -0.239441 1441830979 -0.764954 0.088623 -0.591431 -0.239441 1441830979 -0.771057 0.041687 -0.594177 -0.225525 1441830979 -0.771057 0.041687 -0.594177 -0.225525 1441830979 -0.771057 0.041687 -0.594177 -0.225525 1441830979 -0.771057 0.041687 -0.594177 -0.225525 1441830979 -0.771057 0.041687 -0.594177 -0.225525 1441830979 -0.771057 0.041687 -0.594177 -0.225525 1441830979 -0.773499 0.003418 -0.599548 -0.205688 1441830979 -0.773499 0.003418 -0.599548 -0.205688 1441830979 -0.773499 0.003418 -0.599548 -0.205688 1441830979 -0.773499 0.003418 -0.599548 -0.205688 1441830979 -0.773499 0.003418 -0.599548 -0.205688 1441830979 -0.773499 0.003418 -0.599548 -0.205688 1441830979 -0.769836 -0.012268 -0.608398 -0.192627 1441830979 -0.769836 -0.012268 -0.608398 -0.192627 1441830979 -0.769836 -0.012268 -0.608398 -0.192627 1441830979 -0.769836 -0.012268 -0.608398 -0.192627 1441830979 -0.769836 -0.012268 -0.608398 -0.192627 1441830979 -0.761047 0.024231 -0.615967 -0.202271 1441830979 -0.761047 0.024231 -0.615967 -0.202271 1441830979 -0.761047 0.024231 -0.615967 -0.202271 1441830979 -0.761047 0.024231 -0.615967 -0.202271 1441830979 -0.761047 0.024231 -0.615967 -0.202271 1441830979 -0.761047 0.024231 -0.615967 -0.202271 1441830979 -0.748901 0.101379 -0.614258 -0.227173 1441830979 -0.748901 0.101379 -0.614258 -0.227173 1441830979 -0.748901 0.101379 -0.614258 -0.227173 1441830979 -0.748901 0.101379 -0.614258 -0.227173 1441830979 -0.748901 0.101379 -0.614258 -0.227173 1441830979 -0.748901 0.101379 -0.614258 -0.227173 1441830979 -0.741699 0.161255 -0.606506 -0.236755 1441830979 -0.741699 0.161255 -0.606506 -0.236755 1441830979 -0.741699 0.161255 -0.606506 -0.236755 1441830979 -0.741699 0.161255 -0.606506 -0.236755 1441830979 -0.741699 0.161255 -0.606506 -0.236755 1441830979 -0.741699 0.161255 -0.606506 -0.236755 1441830979 -0.741699 0.161255 -0.606506 -0.236755 1441830979 -0.749878 0.170105 -0.599121 -0.223389 1441830979 -0.749878 0.170105 -0.599121 -0.223389 1441830979 -0.749878 0.170105 -0.599121 -0.223389 1441830979 -0.749878 0.170105 -0.599121 -0.223389 1441830979 -0.749878 0.170105 -0.599121 -0.223389 1441830979 -0.749878 0.170105 -0.599121 -0.223389 1441830979 -0.757996 0.148193 -0.598572 -0.212708 1441830979 -0.757996 0.148193 -0.598572 -0.212708 1441830979 -0.757996 0.148193 -0.598572 -0.212708 1441830979 -0.757996 0.148193 -0.598572 -0.212708 1441830979 -0.757996 0.148193 -0.598572 -0.212708 1441830979 -0.757996 0.148193 -0.598572 -0.212708 1441830979 -0.761475 0.118469 -0.602844 -0.206787 1441830979 -0.761475 0.118469 -0.602844 -0.206787 1441830979 -0.761475 0.118469 -0.602844 -0.206787 1441830979 -0.761475 0.118469 -0.602844 -0.206787 1441830979 -0.761475 0.118469 -0.602844 -0.206787 1441830979 -0.761475 0.118469 -0.602844 -0.206787 1441830979 -0.761475 0.118469 -0.602844 -0.206787 1441830979 -0.765564 0.091675 -0.603821 -0.202515 1441830979 -0.765564 0.091675 -0.603821 -0.202515 1441830979 -0.765564 0.091675 -0.603821 -0.202515 1441830979 -0.765564 0.091675 -0.603821 -0.202515 1441830979 -0.765564 0.091675 -0.603821 -0.202515 1441830979 -0.765564 0.091675 -0.603821 -0.202515 1441830979 -0.772278 0.070068 -0.602722 -0.188293 1441830979 -0.772278 0.070068 -0.602722 -0.188293 1441830979 -0.772278 0.070068 -0.602722 -0.188293 1441830979 -0.772278 0.070068 -0.602722 -0.188293 1441830979 -0.772278 0.070068 -0.602722 -0.188293 1441830979 -0.772278 0.070068 -0.602722 -0.188293 1441830979 -0.772278 0.070068 -0.602722 -0.188293 1441830979 -0.780151 0.036072 -0.603943 -0.159241 1441830979 -0.780151 0.036072 -0.603943 -0.159241 1441830979 -0.780151 0.036072 -0.603943 -0.159241 1441830979 -0.780151 0.036072 -0.603943 -0.159241 1441830979 -0.780151 0.036072 -0.603943 -0.159241 1441830979 -0.780151 0.036072 -0.603943 -0.159241 1441830979 -0.781311 0.001648 -0.610291 -0.130798 1441830979 -0.781311 0.001648 -0.610291 -0.130798 1441830979 -0.781311 0.001648 -0.610291 -0.130798 1441830979 -0.781311 0.001648 -0.610291 -0.130798 1441830979 -0.781311 0.001648 -0.610291 -0.130798 1441830979 -0.781311 0.001648 -0.610291 -0.130798 1441830979 -0.781311 0.001648 -0.610291 -0.130798 1441830979 -0.777649 -0.009827 -0.617676 -0.117126 1441830979 -0.777649 -0.009827 -0.617676 -0.117126 1441830979 -0.777649 -0.009827 -0.617676 -0.117126 1441830979 -0.777649 -0.009827 -0.617676 -0.117126 1441830979 -0.777649 -0.009827 -0.617676 -0.117126 1441830979 -0.777649 -0.009827 -0.617676 -0.117126 1441830979 -0.768005 0.015625 -0.628479 -0.122620 1441830979 -0.768005 0.015625 -0.628479 -0.122620 1441830979 -0.768005 0.015625 -0.628479 -0.122620 1441830979 -0.768005 0.015625 -0.628479 -0.122620 1441830979 -0.768005 0.015625 -0.628479 -0.122620 1441830979 -0.754883 0.069214 -0.636536 -0.142334 1441830979 -0.754883 0.069214 -0.636536 -0.142334 1441830979 -0.754883 0.069214 -0.636536 -0.142334 1441830979 -0.754883 0.069214 -0.636536 -0.142334 1441830979 -0.754883 0.069214 -0.636536 -0.142334 1441830979 -0.754883 0.069214 -0.636536 -0.142334 1441830979 -0.744507 0.124084 -0.634949 -0.165039 1441830980 -0.744507 0.124084 -0.634949 -0.165039 1441830980 -0.744507 0.124084 -0.634949 -0.165039 1441830980 -0.744507 0.124084 -0.634949 -0.165039 1441830980 -0.744507 0.124084 -0.634949 -0.165039 1441830980 -0.744507 0.124084 -0.634949 -0.165039 1441830980 -0.741821 0.147888 -0.630554 -0.174011 1441830980 -0.741821 0.147888 -0.630554 -0.174011 1441830980 -0.741821 0.147888 -0.630554 -0.174011 1441830980 -0.741821 0.147888 -0.630554 -0.174011 1441830980 -0.741821 0.147888 -0.630554 -0.174011 1441830980 -0.741821 0.147888 -0.630554 -0.174011 1441830980 -0.741821 0.147888 -0.630554 -0.174011 1441830980 -0.748352 0.127686 -0.627380 -0.173645 1441830980 -0.748352 0.127686 -0.627380 -0.173645 1441830980 -0.748352 0.127686 -0.627380 -0.173645 1441830980 -0.748352 0.127686 -0.627380 -0.173645 1441830980 -0.748352 0.127686 -0.627380 -0.173645 1441830980 -0.748352 0.127686 -0.627380 -0.173645 1441830980 -0.750854 0.104065 -0.627502 -0.178223 1441830980 -0.750854 0.104065 -0.627502 -0.178223 1441830980 -0.750854 0.104065 -0.627502 -0.178223 1441830980 -0.750854 0.104065 -0.627502 -0.178223 1441830980 -0.750854 0.104065 -0.627502 -0.178223 1441830980 -0.750854 0.104065 -0.627502 -0.178223 1441830980 -0.753784 0.074646 -0.628662 -0.176392 1441830980 -0.753784 0.074646 -0.628662 -0.176392 1441830980 -0.753784 0.074646 -0.628662 -0.176392 1441830980 -0.753784 0.074646 -0.628662 -0.176392 1441830980 -0.753784 0.074646 -0.628662 -0.176392 1441830980 -0.753784 0.074646 -0.628662 -0.176392 1441830980 -0.759338 0.049377 -0.625549 -0.172424 1441830980 -0.759338 0.049377 -0.625549 -0.172424 1441830980 -0.759338 0.049377 -0.625549 -0.172424 1441830980 -0.759338 0.049377 -0.625549 -0.172424 1441830980 -0.759338 0.049377 -0.625549 -0.172424 1441830980 -0.759338 0.049377 -0.625549 -0.172424 1441830980 -0.759338 0.049377 -0.625549 -0.172424 1441830980 -0.766235 0.021423 -0.622253 -0.158936 1441830980 -0.766235 0.021423 -0.622253 -0.158936 1441830980 -0.766235 0.021423 -0.622253 -0.158936 1441830980 -0.766235 0.021423 -0.622253 -0.158936 1441830980 -0.766235 0.021423 -0.622253 -0.158936 1441830980 -0.766235 0.021423 -0.622253 -0.158936 1441830980 -0.769592 -0.008789 -0.623352 -0.138489 1441830980 -0.769592 -0.008789 -0.623352 -0.138489 1441830980 -0.769592 -0.008789 -0.623352 -0.138489 1441830980 -0.769592 -0.008789 -0.623352 -0.138489 1441830980 -0.769592 -0.008789 -0.623352 -0.138489 1441830980 -0.769592 -0.008789 -0.623352 -0.138489 1441830980 -0.769592 -0.008789 -0.623352 -0.138489 1441830980 -0.768860 -0.014954 -0.625671 -0.131104 1441830980 -0.768860 -0.014954 -0.625671 -0.131104 1441830980 -0.768860 -0.014954 -0.625671 -0.131104 1441830980 -0.768860 -0.014954 -0.625671 -0.131104 1441830980 -0.768860 -0.014954 -0.625671 -0.131104 1441830980 -0.768860 -0.014954 -0.625671 -0.131104 1441830980 -0.765686 0.012634 -0.628296 -0.137390 1441830980 -0.765686 0.012634 -0.628296 -0.137390 1441830980 -0.765686 0.012634 -0.628296 -0.137390 1441830980 -0.765686 0.012634 -0.628296 -0.137390 1441830980 -0.765686 0.012634 -0.628296 -0.137390 1441830980 -0.765686 0.012634 -0.628296 -0.137390 1441830980 -0.762268 0.054749 -0.627808 -0.147949 1441830980 -0.762268 0.054749 -0.627808 -0.147949 1441830980 -0.762268 0.054749 -0.627808 -0.147949 1441830980 -0.762268 0.054749 -0.627808 -0.147949 1441830980 -0.762268 0.054749 -0.627808 -0.147949 1441830980 -0.762268 0.054749 -0.627808 -0.147949 1441830980 -0.760132 0.096008 -0.621643 -0.163147 1441830980 -0.760132 0.096008 -0.621643 -0.163147 1441830980 -0.760132 0.096008 -0.621643 -0.163147 1441830980 -0.760132 0.096008 -0.621643 -0.163147 1441830980 -0.760132 0.096008 -0.621643 -0.163147 1441830980 -0.760132 0.096008 -0.621643 -0.163147 1441830980 -0.760132 0.096008 -0.621643 -0.163147 1441830980 -0.764648 0.119263 -0.607422 -0.179504 1441830980 -0.764648 0.119263 -0.607422 -0.179504 1441830980 -0.764648 0.119263 -0.607422 -0.179504 1441830980 -0.764648 0.119263 -0.607422 -0.179504 1441830980 -0.764648 0.119263 -0.607422 -0.179504 1441830980 -0.764648 0.119263 -0.607422 -0.179504 1441830980 -0.771179 0.106567 -0.600037 -0.184509 1441830980 -0.771179 0.106567 -0.600037 -0.184509 1441830980 -0.771179 0.106567 -0.600037 -0.184509 1441830980
[truncated: 167,725 more chars]
