# Supplementary material for: Quaternion-Based Gesture Recognition Using Wireless Wearable Motion Capture Sensors
Source: Sensors (Basel). 2016 Apr 28;16(5):605. doi: 10.3390/s16050605 (PMC4883296; doi:10.3390/s16050605)
Supplement: Supplementary file 1 [file sensors-16-00605-s001.zip › MultiSensorGestureData/P3/1. Jab/Training16.txt]

0.771606 0.300415 -0.514465 0.222961 1441830823 0.771606 0.300415 -0.514465 0.222961 1441830823 0.771606 0.300415 -0.514465 0.222961 1441830823 0.787231 0.200134 -0.476624 0.336121 1441830823 0.787231 0.200134 -0.476624 0.336121 1441830823 0.787231 0.200134 -0.476624 0.336121 1441830823 0.787231 0.200134 -0.476624 0.336121 1441830823 0.787231 0.200134 -0.476624 0.336121 1441830823 0.787231 0.200134 -0.476624 0.336121 1441830823 0.769104 0.068237 -0.451538 0.447144 1441830823 0.769104 0.068237 -0.451538 0.447144 1441830823 0.769104 0.068237 -0.451538 0.447144 1441830824 0.769104 0.068237 -0.451538 0.447144 1441830824 0.769104 0.068237 -0.451538 0.447144 1441830824 0.769104 0.068237 -0.451538 0.447144 1441830824 0.769104 0.068237 -0.451538 0.447144 1441830824 0.769104 0.068237 -0.451538 0.447144 1441830824 0.711792 -0.017822 -0.391663 0.582703 1441830824 0.711792 -0.017822 -0.391663 0.582703 1441830824 0.711792 -0.017822 -0.391663 0.582703 1441830824 0.711792 -0.017822 -0.391663 0.582703 1441830824 0.711792 -0.017822 -0.391663 0.582703 1441830824 0.711792 -0.017822 -0.391663 0.582703 1441830824 0.645935 -0.064270 -0.242065 0.721130 1441830824 0.645935 -0.064270 -0.242065 0.721130 1441830824 0.645935 -0.064270 -0.242065 0.721130 1441830824 0.645935 -0.064270 -0.242065 0.721130 1441830824 0.645935 -0.064270 -0.242065 0.721130 1441830824 0.645935 -0.064270 -0.242065 0.721130 1441830824 0.562073 -0.064209 -0.064575 0.822021 1441830824 0.562073 -0.064209 -0.064575 0.822021 1441830824 0.562073 -0.064209 -0.064575 0.822021 1441830824 0.562073 -0.064209 -0.064575 0.822021 1441830824 0.562073 -0.064209 -0.064575 0.822021 1441830824 0.562073 -0.064209 -0.064575 0.822021 1441830824 0.554321 -0.015320 0.062134 0.829773 1441830824 0.554321 -0.015320 0.062134 0.829773 1441830824 0.554321 -0.015320 0.062134 0.829773 1441830824 0.554321 -0.015320 0.062134 0.829773 1441830824 0.554321 -0.015320 0.062134 0.829773 1441830824 0.554321 -0.015320 0.062134 0.829773 1441830824 0.605957 -0.031006 -0.065979 0.792114 1441830824 0.605957 -0.031006 -0.065979 0.792114 1441830824 0.605957 -0.031006 -0.065979 0.792114 1441830824 0.605957 -0.031006 -0.065979 0.792114 1441830824 0.605957 -0.031006 -0.065979 0.792114 1441830824 0.605957 -0.031006 -0.065979 0.792114 1441830824 0.685669 -0.018433 -0.171082 0.707275 1441830824 0.685669 -0.018433 -0.171082 0.707275 1441830824 0.685669 -0.018433 -0.171082 0.707275 1441830824 0.685669 -0.018433 -0.171082 0.707275 1441830824 0.685669 -0.018433 -0.171082 0.707275 1441830824 0.685669 -0.018433 -0.171082 0.707275 1441830824 0.753052 0.073486 -0.203064 0.621460 1441830824 0.753052 0.073486 -0.203064 0.621460 1441830824 0.753052 0.073486 -0.203064 0.621460 1441830824 0.753052 0.073486 -0.203064 0.621460 1441830824 0.753052 0.073486 -0.203064 0.621460 1441830824 0.753052 0.073486 -0.203064 0.621460 1441830824 0.809875 0.111633 -0.277039 0.504761 1441830824 0.809875 0.111633 -0.277039 0.504761 1441830824 0.809875 0.111633 -0.277039 0.504761 1441830824 0.809875 0.111633 -0.277039 0.504761 1441830824 0.809875 0.111633 -0.277039 0.504761 1441830824 0.809875 0.111633 -0.277039 0.504761 1441830824 0.858887 0.123779 -0.342834 0.359680 1441830824 0.858887 0.123779 -0.342834 0.359680 1441830824 0.858887 0.123779 -0.342834 0.359680 1441830824 0.858887 0.123779 -0.342834 0.359680 1441830824 0.858887 0.123779 -0.342834 0.359680 1441830824 0.858887 0.123779 -0.342834 0.359680 1441830824 0.886719 0.104797 -0.387024 0.230103 1441830824 0.886719 0.104797 -0.387024 0.230103 1441830824 0.886719 0.104797 -0.387024 0.230103 1441830824 0.886719 0.104797 -0.387024 0.230103 1441830824 0.886719 0.104797 -0.387024 0.230103 1441830824 0.886719 0.104797 -0.387024 0.230103 1441830824 0.886719 0.104797 -0.387024 0.230103 1441830824 0.886719 0.104797 -0.387024 0.230103 1441830824 0.884216 0.075500 -0.393860 0.239258 1441830824 0.884216 0.075500 -0.393860 0.239258 1441830824 0.884216 0.075500 -0.393860 0.239258 1441830824 0.884216 0.075500 -0.393860 0.239258 1441830824 0.884216 0.075500 -0.393860 0.239258 1441830824 0.884216 0.075500 -0.393860 0.239258 1441830824 0.871582 0.053162 -0.370300 0.316772 1441830824 0.871582 0.053162 -0.370300 0.316772 1441830824 0.871582 0.053162 -0.370300 0.316772 1441830824 0.871582 0.053162 -0.370300 0.316772 1441830824 0.871582 0.053162 -0.370300 0.316772 1441830824 0.871582 0.053162 -0.370300 0.316772 1441830824 0.841064 0.041077 -0.336609 0.421387 1441830824 0.841064 0.041077 -0.336609 0.421387 1441830824 0.841064 0.041077 -0.336609 0.421387 1441830824 0.841064 0.041077 -0.336609 0.421387 1441830824 0.841064 0.041077 -0.336609 0.421387 1441830824 0.841064 0.041077 -0.336609 0.421387 1441830824 0.784790 0.030640 -0.298889 0.541931 1441830824 0.784790 0.030640 -0.298889 0.541931 1441830824 0.784790 0.030640 -0.298889 0.541931 1441830824 0.784790 0.030640 -0.298889 0.541931 1441830824 0.784790 0.030640 -0.298889 0.541931 1441830824 0.721069 0.005981 -0.246704 0.647400 1441830824 0.721069 0.005981 -0.246704 0.647400 1441830824 0.721069 0.005981 -0.246704 0.647400 1441830824 0.721069 0.005981 -0.246704 0.647400 1441830824 0.721069 0.005981 -0.246704 0.647400 1441830824 0.721069 0.005981 -0.246704 0.647400 1441830824 0.721069 0.005981 -0.246704 0.647400 1441830824 0.644470 -0.032898 -0.156921 0.747559 1441830824 0.644470 -0.032898 -0.156921 0.747559 1441830824 0.644470 -0.032898 -0.156921 0.747559 1441830824 0.644470 -0.032898 -0.156921 0.747559 1441830824 0.644470 -0.032898 -0.156921 0.747559 1441830824 0.644470 -0.032898 -0.156921 0.747559 1441830824 0.547974 -0.042053 -0.011658 0.835327 1441830824 0.547974 -0.042053 -0.011658 0.835327 1441830824 0.547974 -0.042053 -0.011658 0.835327 1441830824 0.547974 -0.042053 -0.011658 0.835327 1441830824 0.547974 -0.042053 -0.011658 0.835327 1441830824 0.521790 0.004822 0.103577 0.846680 1441830824 0.521790 0.004822 0.103577 0.846680 1441830824 0.521790 0.004822 0.103577 0.846680 1441830824 0.521790 0.004822 0.103577 0.846680 1441830825 0.521790 0.004822 0.103577 0.846680 1441830825 0.521790 0.004822 0.103577 0.846680 1441830825 0.561035 -0.006958 0.014038 0.827576 1441830825 0.561035 -0.006958 0.014038 0.827576 1441830825 0.561035 -0.006958 0.014038 0.827576 1441830825 0.561035 -0.006958 0.014038 0.827576 1441830825 0.561035 -0.006958 0.014038 0.827576 1441830825 0.561035 -0.006958 0.014038 0.827576 1441830825 0.561035 -0.006958 0.014038 0.827576 1441830825 0.639038 -0.015747 -0.105591 0.761658 1441830825 0.639038 -0.015747 -0.105591 0.761658 1441830825 0.639038 -0.015747 -0.105591 0.761658 1441830825 0.639038 -0.015747 -0.105591 0.761658 1441830825 0.639038 -0.015747 -0.105591 0.761658 1441830825 0.710388 0.039307 -0.153687 0.685669 1441830825 0.710388 0.039307 -0.153687 0.685669 1441830825 0.710388 0.039307 -0.153687 0.685669 1441830825 0.710388 0.039307 -0.153687 0.685669 1441830825 0.710388 0.039307 -0.153687 0.685669 1441830825 0.710388 0.039307 -0.153687 0.685669 1441830825 0.785583 0.089539 -0.219238 0.571594 1441830825 0.785583 0.089539 -0.219238 0.571594 1441830825 0.785583 0.089539 -0.219238 0.571594 1441830825 0.785583 0.089539 -0.219238 0.571594 1441830825 0.785583 0.089539 -0.219238 0.571594 1441830825 0.785583 0.089539 -0.219238 0.571594 1441830825 0.785583 0.089539 -0.219238 0.571594 1441830825 0.835388 0.126404 -0.304565 0.439697 1441830825 0.835388 0.126404 -0.304565 0.439697 1441830825 0.835388 0.126404 -0.304565 0.439697 1441830825 0.835388 0.126404 -0.304565 0.439697 1441830825 0.835388 0.126404 -0.304565 0.439697 1441830825 0.835388 0.126404 -0.304565 0.439697 1441830825 0.878662 0.135376 -0.371765 0.267273 1441830825 0.878662 0.135376 -0.371765 0.267273 1441830825 0.878662 0.135376 -0.371765 0.267273 1441830825 0.878662 0.135376 -0.371765 0.267273 1441830825 0.878662 0.135376 -0.371765 0.267273 1441830825 0.878662 0.135376 -0.371765 0.267273 1441830825 0.878662 0.135376 -0.371765 0.267273 1441830825 0.883850 0.123718 -0.394287 0.219116 1441830825 0.883850 0.123718 -0.394287 0.219116 1441830825 0.883850 0.123718 -0.394287 0.219116 1441830825 0.883850 0.123718 -0.394287 0.219116 1441830825 0.883850 0.123718 -0.394287 0.219116 1441830825 0.883850 0.123718 -0.394287 0.219116 1441830825 0.875427 0.087891 -0.378601 0.287231 1441830825 0.875427 0.087891 -0.378601 0.287231 1441830825 0.875427 0.087891 -0.378601 0.287231 1441830825 0.875427 0.087891 -0.378601 0.287231 1441830825 0.875427 0.087891 -0.378601 0.287231 1441830825 0.875427 0.087891 -0.378601 0.287231 1441830825 0.851990 0.070557 -0.338928 0.392700 1441830825 0.851990 0.070557 -0.338928 0.392700 1441830825 0.851990 0.070557 -0.338928 0.392700 1441830825 0.851990 0.070557 -0.338928 0.392700 1441830825 0.851990 0.070557 -0.338928 0.392700 1441830825 0.851990 0.070557 -0.338928 0.392700 1441830825 0.795898 0.041260 -0.297791 0.525452 1441830825 0.795898 0.041260 -0.297791 0.525452 1441830825 0.795898 0.041260 -0.297791 0.525452 1441830825 0.795898 0.041260 -0.297791 0.525452 1441830825 0.795898 0.041260 -0.297791 0.525452 1441830825 0.795898 0.041260 -0.297791 0.525452 1441830825 0.726868 0.028931 -0.235718 0.644348 1441830825 0.726868 0.028931 -0.235718 0.644348 1441830825 0.726868 0.028931 -0.235718 0.644348 1441830825 0.726868 0.028931 -0.235718 0.644348 1441830825 0.726868 0.028931 -0.235718 0.644348 1441830825 0.726868 0.028931 -0.235718 0.644348 1441830825 0.726868 0.028931 -0.235718 0.644348 1441830825 0.651245 -0.004883 -0.127686 0.747925 1441830825 0.651245 -0.004883 -0.127686 0.747925 1441830825 0.651245 -0.004883 -0.127686 0.747925 1441830825 0.651245 -0.004883 -0.127686 0.747925 1441830825 0.651245 -0.004883 -0.127686 0.747925 1441830825 0.651245 -0.004883 -0.127686 0.747925 1441830825 0.546387 -0.031677 -0.005249 0.836853 1441830825 0.546387 -0.031677 -0.005249 0.836853 1441830825 0.546387 -0.031677 -0.005249 0.836853 1441830825 0.546387 -0.031677 -0.005249 0.836853 1441830825 0.546387 -0.031677 -0.005249 0.836853 1441830825 0.546387 -0.031677 -0.005249 0.836853 1441830825 0.517578 0.012024 0.092163 0.850525 1441830825 0.517578 0.012024 0.092163 0.850525 1441830825 0.517578 0.012024 0.092163 0.850525 1441830825 0.517578 0.012024 0.092163 0.850525 1441830825 0.570740 0.005920 -0.028748 0.820557 1441830825 0.570740 0.005920 -0.028748 0.820557 1441830825 0.570740 0.005920 -0.028748 0.820557 1441830825 0.570740 0.005920 -0.028748 0.820557 1441830825 0.570740 0.005920 -0.028748 0.820557 1441830825 0.570740 0.005920 -0.028748 0.820557 1441830825 0.651794 -0.015015 -0.178223 0.736938 1441830825 0.651794 -0.015015 -0.178223 0.736938 1441830825 0.651794 -0.015015 -0.178223 0.736938 1441830825 0.651794 -0.015015 -0.178223 0.736938 1441830825 0.651794 -0.015015 -0.178223 0.736938 1441830825 0.651794 -0.015015 -0.178223 0.736938 1441830825 0.723877 0.052856 -0.215515 0.653198 1441830825 0.723877 0.052856 -0.215515 0.653198 1441830825 0.723877 0.052856 -0.215515 0.653198 1441830825 0.723877 0.052856 -0.215515 0.653198 1441830825 0.723877 0.052856 -0.215515 0.653198 1441830825 0.723877 0.052856 -0.215515 0.653198 1441830825 0.787476 0.101379 -0.257324 0.550781 1441830825 0.787476 0.101379 -0.257324 0.550781 1441830825 0.787476 0.101379 -0.257324 0.550781 1441830825 0.787476 0.101379 -0.257324 0.550781 1441830825 0.787476 0.101379 -0.257324 0.550781 1441830826 0.787476 0.101379 -0.257324 0.550781 1441830826 0.849609 0.114136 -0.310120 0.411011 1441830826 0.849609 0.114136 -0.310120 0.411011 1441830826 0.849609 0.114136 -0.310120 0.411011 1441830826 0.849609 0.114136 -0.310120 0.411011 1441830826 0.849609 0.114136 -0.310120 0.411011 1441830826 0.899658 0.114014 -0.346558 0.239624 1441830826 0.899658 0.114014 -0.346558 0.239624 1441830826 0.899658 0.114014 -0.346558 0.239624 1441830826 0.899658 0.114014 -0.346558 0.239624 1441830826 0.899658 0.114014 -0.346558 0.239624 1441830826 0.899658 0.114014 -0.346558 0.239624 1441830826 0.899658 0.114014 -0.346558 0.239624 1441830826 0.909363 0.090637 -0.351196 0.203674 1441830826 0.909363 0.090637 -0.351196 0.203674 1441830826 0.909363 0.090637 -0.351196 0.203674 1441830826 0.909363 0.090637 -0.351196 0.203674 1441830826 0.909363 0.090637 -0.351196 0.203674 1441830826 0.909363 0.090637 -0.351196 0.203674 1441830826 0.907532 0.062317 -0.338928 0.239929 1441830826 0.907532 0.062317 -0.338928 0.239929 1441830826 0.907532 0.062317 -0.338928 0.239929 1441830826 0.907532 0.062317 -0.338928 0.239929 1441830826 0.907532 0.062317 -0.338928 0.239929 1441830826 0.907532 0.062317 -0.338928 0.239929 1441830826 0.887207 0.028625 -0.319336 0.331726 1441830826 0.887207 0.028625 -0.319336 0.331726 1441830826 0.887207 0.028625 -0.319336 0.331726 1441830826 0.887207 0.028625 -0.319336 0.331726 1441830826 0.887207 0.028625 -0.319336 0.331726 1441830826 0.887207 0.028625 -0.319336 0.331726 1441830826 0.843201 0.027954 -0.291016 0.451111 1441830826 0.843201 0.027954 -0.291016 0.451111 1441830826 0.843201 0.027954 -0.291016 0.451111 1441830826 0.843201 0.027954 -0.291016 0.451111 1441830826 0.843201 0.027954 -0.291016 0.451111 1441830826 0.843201 0.027954 -0.291016 0.451111 1441830826 0.778748 0.045837 -0.241516 0.577148 1441830826 0.778748 0.045837 -0.241516 0.577148 1441830826 0.778748 0.045837 -0.241516 0.577148 1441830826 0.778748 0.045837 -0.241516 0.577148 1441830826 0.778748 0.045837 -0.241516 0.577148 1441830826 0.778748 0.045837 -0.241516 0.577148 1441830826 0.698792 0.017273 -0.165588 0.695618 1441830826 0.698792 0.017273 -0.165588 0.695618 1441830826 0.698792 0.017273 -0.165588 0.695618 1441830826 0.698792 0.017273 -0.165588 0.695618 1441830826 0.698792 0.017273 -0.165588 0.695618 1441830826 0.698792 0.017273 -0.165588 0.695618 1441830826 0.698792 0.017273 -0.165588 0.695618 1441830826 0.598755 -0.022827 -0.065125 0.797913 1441830826 0.598755 -0.022827 -0.065125 0.797913 1441830826 0.531555 -0.013672 0.061584 0.844604 1441830826 0.531555 -0.013672 0.061584 0.844604 1441830826 0.531555 -0.013672 0.061584 0.844604 1441830826 0.531555 -0.013672 0.061584 0.844604 1441830826 0.531555 -0.013672 0.061584 0.844604 1441830826 0.531555 -0.013672 0.061584 0.844604 1441830826 0.531555 -0.013672 0.061584 0.844604 1441830826 0.543091 -0.005371 0.036438 0.838806 1441830826 0.543091 -0.005371 0.036438 0.838806 1441830826 0.543091 -0.005371 0.036438 0.838806 1441830826 0.543091 -0.005371 0.036438 0.838806 1441830826 0.543091 -0.005371 0.036438 0.838806 1441830826 0.543091 -0.005371 0.036438 0.838806 1441830826 0.607605 -0.009277 -0.064209 0.791565 1441830826 0.607605 -0.009277 -0.064209 0.791565 1441830826 0.607605 -0.009277 -0.064209 0.791565 1441830826 0.607605 -0.009277 -0.064209 0.791565 1441830826 0.607605 -0.009277 -0.064209 0.791565 1441830826 0.607605 -0.009277 -0.064209 0.791565 1441830826 0.677246 0.030457 -0.098389 0.728455 1441830826 0.677246 0.030457 -0.098389 0.728455 1441830826 0.677246 0.030457 -0.098389 0.728455 1441830826 0.677246 0.030457 -0.098389 0.728455 1441830826 0.677246 0.030457 -0.098389 0.728455 1441830826 0.677246 0.030457 -0.098389 0.728455 1441830826 0.749939 0.098083 -0.141235 0.638672 1441830826 0.749939 0.098083 -0.141235 0.638672 1441830826 0.749939 0.098083 -0.141235 0.638672 1441830826 0.749939 0.098083 -0.141235 0.638672 1441830826 0.749939 0.098083 -0.141235 0.638672 1441830826 0.749939 0.098083 -0.141235 0.638672 1441830826 0.749939 0.098083 -0.141235 0.638672 1441830826 0.816223 0.100403 -0.242126 0.514771 1441830826 0.816223 0.100403 -0.242126 0.514771 1441830826 0.816223 0.100403 -0.242126 0.514771 1441830826 0.816223 0.100403 -0.242126 0.514771 1441830826 0.816223 0.100403 -0.242126 0.514771 1441830826 0.816223 0.100403 -0.242126 0.514771 1441830826 0.878845 0.113098 -0.312378 0.342224 1441830826 0.878845 0.113098 -0.312378 0.342224 1441830826 0.878845 0.113098 -0.312378 0.342224 1441830826 0.878845 0.113098 -0.312378 0.342224 1441830826 0.878845 0.113098 -0.312378 0.342224 1441830826 0.878845 0.113098 -0.312378 0.342224 1441830826 0.907288 0.096008 -0.345520 0.219543 1441830826 0.907288 0.096008 -0.345520 0.219543 1441830826 0.907288 0.096008 -0.345520 0.219543 1441830826 0.907288 0.096008 -0.345520 0.219543 1441830826 0.907288 0.096008 -0.345520 0.219543 1441830826 0.907288 0.096008 -0.345520 0.219543 1441830826 0.907715 0.063354 -0.347107 0.226990 1441830826 0.907715 0.063354 -0.347107 0.226990 1441830826 0.907715 0.063354 -0.347107 0.226990 1441830826 0.907715 0.063354 -0.347107 0.226990 1441830826 0.907715 0.063354 -0.347107 0.226990 1441830826 0.907715 0.063354 -0.347107 0.226990 1441830827 0.899902 0.029175 -0.324280 0.290100 1441830827 0.899902 0.029175 -0.324280 0.290100 1441830827 0.899902 0.029175 -0.324280 0.290100 1441830827 0.899902 0.029175 -0.324280 0.290100 1441830827 0.899902 0.029175 -0.324280 0.290100 1441830827 0.899902 0.029175 -0.324280 0.290100 1441830827 0.868835 0.035522 -0.277710 0.408325 1441830827 0.868835 0.035522 -0.277710 0.408325 1441830827 0.868835 0.035522 -0.277710 0.408325 1441830827 0.868835 0.035522 -0.277710 0.408325 1441830827 0.868835 0.035522 -0.277710 0.408325 1441830827 0.868835 0.035522 -0.277710 0.408325 1441830827 0.806824 0.056946 -0.224243 0.543579 1441830827 0.806824 0.056946 -0.224243 0.543579 1441830827 0.806824 0.056946 -0.224243 0.543579 1441830827 0.730652 0.061096 -0.134155 0.666565 1441830827 0.730652 0.061096 -0.134155 0.666565 1441830827 0.730652 0.061096 -0.134155 0.666565 1441830827 0.730652 0.061096 -0.134155 0.666565 1441830827 0.730652 0.061096 -0.134155 0.666565 1441830827 0.730652 0.061096 -0.134155 0.666565 1441830827 0.634888 0.018555 -0.047485 0.770874 1441830827 0.634888 0.018555 -0.047485 0.770874 1441830827 0.634888 0.018555 -0.047485 0.770874 1441830827 0.634888 0.018555 -0.047485 0.770874 1441830827 0.634888 0.018555 -0.047485 0.770874 1441830827 0.634888 0.018555 -0.047485 0.770874 1441830827 0.634888 0.018555 -0.047485 0.770874 1441830827 0.553467 0.020935 0.073669 0.829285 1441830827 0.553467 0.020935 0.073669 0.829285 1441830827 0.553467 0.020935 0.073669 0.829285 1441830827 0.553467 0.020935 0.073669 0.829285 1441830827 0.553467 0.020935 0.073669 0.829285 1441830827 0.553467 0.020935 0.073669 0.829285 1441830827 0.543213 0.023682 0.087280 0.834656 1441830827 0.543213 0.023682 0.087280 0.834656 1441830827 0.543213 0.023682 0.087280 0.834656 1441830827 0.543213 0.023682 0.087280 0.834656 1441830827 0.543213 0.023682 0.087280 0.834656 1441830827 0.595032 0.028809 0.014343 0.802979 1441830827 0.595032 0.028809 0.014343 0.802979 1441830827 0.595032 0.028809 0.014343 0.802979 1441830827 0.595032 0.028809 0.014343 0.802979 1441830827 0.595032 0.028809 0.014343 0.802979 1441830827 0.595032 0.028809 0.014343 0.802979 1441830827 0.658203 0.045410 -0.045105 0.750061 1441830827 0.658203 0.045410 -0.045105 0.750061 1441830827 0.658203 0.045410 -0.045105 0.750061 1441830827 0.658203 0.045410 -0.045105 0.750061 1441830827 0.658203 0.045410 -0.045105 0.750061 1441830827 0.658203 0.045410 -0.045105 0.750061 1441830827 0.658203 0.045410 -0.045105 0.750061 1441830827 0.726013 0.069275 -0.095032 0.677490 1441830827 0.726013 0.069275 -0.095032 0.677490 1441830827 0.726013 0.069275 -0.095032 0.677490 1441830827 0.726013 0.069275 -0.095032 0.677490 1441830827 0.726013 0.069275 -0.095032 0.677490 1441830827 0.726013 0.069275 -0.095032 0.677490 1441830827 0.795654 0.084229 -0.165588 0.576538 1441830827 0.795654 0.084229 -0.165588 0.576538 1441830827 0.795654 0.084229 -0.165588 0.576538 1441830827 0.795654 0.084229 -0.165588 0.576538 1441830827 0.795654 0.084229 -0.165588 0.576538 1441830827 0.795654 0.084229 -0.165588 0.576538 1441830827 0.847046 0.099304 -0.219727 0.473633 1441830827 0.847046 0.099304 -0.219727 0.473633 1441830827 0.847046 0.099304 -0.219727 0.473633 1441830827 0.847046 0.099304 -0.219727 0.473633 1441830827 0.847046 0.099304 -0.219727 0.473633 1441830827 0.847046 0.099304 -0.219727 0.473633 1441830827 0.901917 0.110229 -0.264404 0.323181 1441830827 0.901917 0.110229 -0.264404 0.323181 1441830827 0.901917 0.110229 -0.264404 0.323181 1441830827 0.901917 0.110229 -0.264404 0.323181 1441830827 0.901917 0.110229 -0.264404 0.323181 1441830827 0.901917 0.110229 -0.264404 0.323181 1441830827 0.927490 0.070557 -0.294922 0.218567 1441830827 0.927490 0.070557 -0.294922 0.218567 1441830827 0.927490 0.070557 -0.294922 0.218567 1441830827 0.927490 0.070557 -0.294922 0.218567 1441830827 0.927490 0.070557 -0.294922 0.218567 1441830827 0.927490 0.070557 -0.294922 0.218567 1441830827 0.923157 0.042175 -0.298584 0.238220 1441830827 0.923157 0.042175 -0.298584 0.238220 1441830827 0.923157 0.042175 -0.298584 0.238220 1441830827 0.923157 0.042175 -0.298584 0.238220 1441830827 0.923157 0.042175 -0.298584 0.238220 1441830827 0.923157 0.042175 -0.298584 0.238220 1441830827 0.907654 0.023315 -0.276794 0.314575 1441830827 0.907654 0.023315 -0.276794 0.314575 1441830827 0.907654 0.023315 -0.276794 0.314575 1441830827 0.907654 0.023315 -0.276794 0.314575 1441830827 0.907654 0.023315 -0.276794 0.314575 1441830827 0.907654 0.023315 -0.276794 0.314575 1441830827 0.907654 0.023315 -0.276794 0.314575 1441830827 0.866455 0.037781 -0.234436 0.439087 1441830827 0.866455 0.037781 -0.234436 0.439087 1441830827 0.866455 0.037781 -0.234436 0.439087 1441830827 0.866455 0.037781 -0.234436 0.439087 1441830827 0.866455 0.037781 -0.234436 0.439087 1441830827 0.866455 0.037781 -0.234436 0.439087 1441830827 0.797668 0.071411 -0.188232 0.568420 1441830827 0.797668 0.071411 -0.188232 0.568420 1441830827 0.797668 0.071411 -0.188232 0.568420 1441830827 0.797668 0.071411 -0.188232 0.568420 1441830827 0.797668 0.071411 -0.188232 0.568420 1441830827 0.797668 0.071411 -0.188232 0.568420 1441830827 0.718689 0.054443 -0.102417 0.685547 1441830828 0.718689 0.054443 -0.102417 0.685547 1441830828 0.718689 0.054443 -0.102417 0.685547 1441830828 0.718689 0.054443 -0.102417 0.685547 1441830828 0.718689 0.054443 -0.102417 0.685547 1441830828 0.718689 0.054443 -0.102417 0.685547 1441830828 0.618591 -0.004639 -0.046387 0.784302 1441830828 0.618591 -0.004639 -0.046387 0.784302 1441830828 0.618591 -0.004639 -0.046387 0.784302 1441830828 0.618591 -0.004639 -0.046387 0.784302 1441830828 0.618591 -0.004639 -0.046387 0.784302 1441830828 0.618591 -0.004639 -0.046387 0.784302 1441830828 0.541687 -0.001526 0.051636 0.838928 1441830828 0.541687 -0.001526 0.051636 0.838928 1441830828 0.541687 -0.001526 0.051636 0.838928 1441830828 0.541687 -0.001526 0.051636 0.838928 1441830828 0.541687 -0.001526 0.051636 0.838928 1441830828 0.541687 -0.001526 0.051636 0.838928 1441830828 0.536011 0.001892 0.057861 0.842163 1441830828 0.536011 0.001892 0.057861 0.842163 1441830828 0.536011 0.001892 0.057861 0.842163 1441830828 0.536011 0.001892 0.057861 0.842163 1441830828 0.536011 0.001892 0.057861 0.842163 1441830828 0.536011 0.001892 0.057861 0.842163 1441830828 0.587463 0.002502 -0.006592 0.809204 1441830828 0.587463 0.002502 -0.006592 0.809204 1441830828 0.587463 0.002502 -0.006592 0.809204 1441830828 0.587463 0.002502 -0.006592 0.809204 1441830828 0.587463 0.002502 -0.006592 0.809204 1441830828 0.587463 0.002502 -0.006592 0.809204 1441830828 0.656677 0.023132 -0.053040 0.751892 1441830828 0.656677 0.023132 -0.053040 0.751892 1441830828 0.656677 0.023132 -0.053040 0.751892 1441830828 0.656677 0.023132 -0.053040 0.751892 1441830828 0.656677 0.023132 -0.053040 0.751892 1441830828 0.656677 0.023132 -0.053040 0.751892 1441830828 0.722412 0.050476 -0.089722 0.683716 1441830828 0.722412 0.050476 -0.089722 0.683716 1441830828 0.722412 0.050476 -0.089722 0.683716 1441830828 0.722412 0.050476 -0.089722 0.683716 1441830828 0.722412 0.050476 -0.089722 0.683716 1441830828 0.722412 0.050476 -0.089722 0.683716 1441830828 0.794983 0.067810 -0.140747 0.586121 1441830828 0.794983 0.067810 -0.140747 0.586121 1441830828 0.794983 0.067810 -0.140747 0.586121 1441830828 0.794983 0.067810 -0.140747 0.586121 1441830828 0.794983 0.067810 -0.140747 0.586121 1441830828 0.794983 0.067810 -0.140747 0.586121 1441830828 0.853760 0.089783 -0.182190 0.479309 1441830828 0.853760 0.089783 -0.182190 0.479309 1441830828 0.853760 0.089783 -0.182190 0.479309 1441830828 0.853760 0.089783 -0.182190 0.479309 1441830828 0.853760 0.089783 -0.182190 0.479309 1441830828 0.853760 0.089783 -0.182190 0.479309 1441830828 0.914307 0.092468 -0.203064 0.337891 1441830828 0.914307 0.092468 -0.203064 0.337891 1441830828 0.914307 0.092468 -0.203064 0.337891 1441830828 0.914307 0.092468 -0.203064 0.337891 1441830828 0.914307 0.092468 -0.203064 0.337891 1441830828 0.914307 0.092468 -0.203064 0.337891 1441830828 0.914307 0.092468 -0.203064 0.337891 1441830828 0.938110 0.046692 -0.243958 0.241333 1441830828 0.938110 0.046692 -0.243958 0.241333 1441830828 0.938110 0.046692 -0.243958 0.241333 1441830828 0.938110 0.046692 -0.243958 0.241333 1441830828 0.938110 0.046692 -0.243958 0.241333 1441830828 0.938110 0.046692 -0.243958 0.241333 1441830828 0.928528 0.022583 -0.247131 0.275940 1441830828 0.928528 0.022583 -0.247131 0.275940 1441830828 0.928528 0.022583 -0.247131 0.275940 1441830828 0.928528 0.022583 -0.247131 0.275940 1441830828 0.928528 0.022583 -0.247131 0.275940 1441830828 0.928528 0.022583 -0.247131 0.275940 1441830828 0.901367 0.022583 -0.224121 0.369751 1441830828 0.901367 0.022583 -0.224121 0.369751 1441830828 0.901367 0.022583 -0.224121 0.369751 1441830828 0.901367 0.022583 -0.224121 0.369751 1441830828 0.901367 0.022583 -0.224121 0.369751 1441830828 0.901367 0.022583 -0.224121 0.369751 1441830828 0.840454 0.033813 -0.203125 0.501160 1441830828 0.840454 0.033813 -0.203125 0.501160 1441830828 0.840454 0.033813 -0.203125 0.501160 1441830828 0.840454 0.033813 -0.203125 0.501160 1441830828 0.840454 0.033813 -0.203125 0.501160 1441830828 0.840454 0.033813 -0.203125 0.501160 1441830828 0.758362 0.032471 -0.173218 0.627441 1441830828 0.758362 0.032471 -0.173218 0.627441 1441830828 0.758362 0.032471 -0.173218 0.627441 1441830828 0.758362 0.032471 -0.173218 0.627441 1441830828 0.758362 0.032471 -0.173218 0.627441 1441830828 0.758362 0.032471 -0.173218 0.627441 1441830828 0.661133 -0.019043 -0.102295 0.742981 1441830828 0.661133 -0.019043 -0.102295 0.742981 1441830828 0.661133 -0.019043 -0.102295 0.742981 1441830828 0.661133 -0.019043 -0.102295 0.742981 1441830828 0.661133 -0.019043 -0.102295 0.742981 1441830828 0.546692 -0.056030 -0.012024 0.835327 1441830828 0.546692 -0.056030 -0.012024 0.835327 1441830828 0.546692 -0.056030 -0.012024 0.835327 1441830828 0.546692 -0.056030 -0.012024 0.835327 1441830828 0.546692 -0.056030 -0.012024 0.835327 1441830828 0.511475 -0.011292 0.090332 0.854431 1441830828 0.511475 -0.011292 0.090332 0.854431 1441830828 0.511475 -0.011292 0.090332 0.854431 1441830828 0.511475 -0.011292 0.090332 0.854431 1441830828 0.511475 -0.011292 0.090332 0.854431 1441830828 0.511475 -0.011292 0.090332 0.854431 1441830828 0.511475 -0.011292 0.090332 0.854431 1441830828 0.541809 -0.021667 0.011230 0.840088 1441830828 0.541809 -0.021667 0.011230 0.840088 1441830829 
0.653687 0.374695 -0.533020 0.384888 1441830834 0.654114 0.373108 -0.529480 0.390503 1441830834 0.654114 0.373108 -0.529480 0.390503 1441830834 0.654114 0.373108 -0.529480 0.390503 1441830834 0.654114 0.373108 -0.529480 0.390503 1441830834 0.654114 0.373108 -0.529480 0.390503 1441830834 0.654114 0.373108 -0.529480 0.390503 1441830834 0.654114 0.373108 -0.529480 0.390503 1441830834 0.652588 0.375854 -0.522705 0.399536 1441830834 0.652588 0.375854 -0.522705 0.399536 1441830834 0.652588 0.375854 -0.522705 0.399536 1441830834 0.652588 0.375854 -0.522705 0.399536 1441830834 0.652588 0.375854 -0.522705 0.399536 1441830834 0.652588 0.375854 -0.522705 0.399536 1441830834 0.651917 0.377747 -0.515869 0.407654 1441830834 0.651917 0.377747 -0.515869 0.407654 1441830834 0.651917 0.377747 -0.515869 0.407654 1441830834 0.651917 0.377747 -0.515869 0.407654 1441830834 0.651917 0.377747 -0.515869 0.407654 1441830834 0.651917 0.377747 -0.515869 0.407654 1441830834 0.655396 0.375061 -0.513062 0.408020 1441830834 0.655396 0.375061 -0.513062 0.408020 1441830834 0.655396 0.375061 -0.513062 0.408020 1441830834 0.655396 0.375061 -0.513062 0.408020 1441830834 0.655396 0.375061 -0.513062 0.408020 1441830834 0.655396 0.375061 -0.513062 0.408020 1441830834 0.655396 0.375061 -0.513062 0.408020 1441830834 0.663208 0.367004 -0.518311 0.395874 1441830834 0.663208 0.367004 -0.518311 0.395874 1441830834 0.663208 0.367004 -0.518311 0.395874 1441830834 0.663208 0.367004 -0.518311 0.395874 1441830834 0.663208 0.367004 -0.518311 0.395874 1441830834 0.667114 0.364441 -0.522583 0.385925 1441830834 0.667114 0.364441 -0.522583 0.385925 1441830834 0.667114 0.364441 -0.522583 0.385925 1441830834 0.667114 0.364441 -0.522583 0.385925 1441830834 0.667114 0.364441 -0.522583 0.385925 1441830834 0.667114 0.364441 -0.522583 0.385925 1441830834 0.664246 0.367798 -0.520325 0.390747 1441830834 0.664246 0.367798 -0.520325 0.390747 1441830834 0.664246 0.367798 -0.520325 0.390747 1441830834 0.664246 0.367798 -0.520325 0.390747 1441830834 0.664246 0.367798 -0.520325 0.390747 1441830834 0.664246 0.367798 -0.520325 0.390747 1441830834 0.668518 0.360413 -0.525940 0.382690 1441830834 0.668518 0.360413 -0.525940 0.382690 1441830834 0.668518 0.360413 -0.525940 0.382690 1441830834 0.668518 0.360413 -0.525940 0.382690 1441830834 0.668518 0.360413 -0.525940 0.382690 1441830834 0.668518 0.360413 -0.525940 0.382690 1441830834 0.673584 0.345825 -0.537598 0.370972 1441830834 0.673584 0.345825 -0.537598 0.370972 1441830834 0.673584 0.345825 -0.537598 0.370972 1441830834 0.673584 0.345825 -0.537598 0.370972 1441830834 0.673584 0.345825 -0.537598 0.370972 1441830834 0.673584 0.345825 -0.537598 0.370972 1441830834 0.678101 0.339417 -0.543640 0.359680 1441830834 0.678101 0.339417 -0.543640 0.359680 1441830835 0.678101 0.339417 -0.543640 0.359680 1441830835 0.678101 0.339417 -0.543640 0.359680 1441830835 0.678101 0.339417 -0.543640 0.359680 1441830835 0.678101 0.339417 -0.543640 0.359680 1441830835 0.678101 0.339417 -0.543640 0.359680 1441830835 0.686523 0.333435 -0.548462 0.341553 1441830835 0.686523 0.333435 -0.548462 0.341553 1441830835 0.686523 0.333435 -0.548462 0.341553 1441830835 0.686523 0.333435 -0.548462 0.341553 1441830835 0.686523 0.333435 -0.548462 0.341553 1441830835 0.686523 0.333435 -0.548462 0.341553 1441830835 0.684692 0.342102 -0.544983 0.342224 1441830835 0.684692 0.342102 -0.544983 0.342224 1441830835 0.684692 0.342102 -0.544983 0.342224 1441830835 0.684692 0.342102 -0.544983 0.342224 1441830835 0.684692 0.342102 -0.544983 0.342224 1441830835 0.684692 0.342102 -0.544983 0.342224 1441830835 0.678650 0.352844 -0.538025 0.354187 1441830835 0.678650 0.352844 -0.538025 0.354187 1441830835 0.678650 0.352844 -0.538025 0.354187 1441830835 0.678650 0.352844 -0.538025 0.354187 1441830835 0.678650 0.352844 -0.538025 0.354187 1441830835 0.678650 0.352844 -0.538025 0.354187 1441830835 0.678650 0.352844 -0.538025 0.354187 1441830835 0.679749 0.345947 -0.540344 0.355347 1441830835 0.679749 0.345947 -0.540344 0.355347 1441830835 0.679749 0.345947 -0.540344 0.355347 1441830835 0.679749 0.345947 -0.540344 0.355347 1441830835 0.679749 0.345947 -0.540344 0.355347 1441830835 0.679749 0.345947 -0.540344 0.355347 1441830835 0.680908 0.339844 -0.542664 0.355408 1441830835 0.680908 0.339844 -0.542664 0.355408 1441830835 0.680908 0.339844 -0.542664 0.355408 1441830835 0.680908 0.339844 -0.542664 0.355408 1441830835 0.680908 0.339844 -0.542664 0.355408 1441830835 0.680908 0.339844 -0.542664 0.355408 1441830835 0.679504 0.343811 -0.539795 0.358643 1441830835 0.679504 0.343811 -0.539795 0.358643 1441830835 0.679504 0.343811 -0.539795 0.358643 1441830835 0.679504 0.343811 -0.539795 0.358643 1441830835 0.679504 0.343811 -0.539795 0.358643 1441830835 0.679504 0.343811 -0.539795 0.358643 1441830835 0.677063 0.350830 -0.534302 0.364563 1441830835 0.677063 0.350830 -0.534302 0.364563 1441830835 0.677063 0.350830 -0.534302 0.364563 1441830835 0.677063 0.350830 -0.534302 0.364563 1441830835 0.677063 0.350830 -0.534302 0.364563 1441830835 0.677063 0.350830 -0.534302 0.364563 1441830835 0.674622 0.354065 -0.530823 0.371155 1441830835 0.674622 0.354065 -0.530823 0.371155 1441830835 0.674622 0.354065 -0.530823 0.371155 1441830835 0.674622 0.354065 -0.530823 0.371155 1441830835 0.674622 0.354065 -0.530823 0.371155 1441830835 0.676758 0.350403 -0.533936 0.366211 1441830835 0.676758 0.350403 -0.533936 0.366211 1441830835 0.676758 0.350403 -0.533936 0.366211 1441830835 0.676758 0.350403 -0.533936 0.366211 1441830835 0.676758 0.350403 -0.533936 0.366211 1441830835 0.676758 0.350403 -0.533936 0.366211 1441830835 0.677979 0.347412 -0.538879 0.359436 1441830835 0.677979 0.347412 -0.538879 0.359436 1441830835 0.677979 0.347412 -0.538879 0.359436 1441830835 0.677979 0.347412 -0.538879 0.359436 1441830835 0.677979 0.347412 -0.538879 0.359436 1441830835 0.677979 0.347412 -0.538879 0.359436 1441830835 0.677979 0.347412 -0.538879 0.359436 1441830835 0.676147 0.350830 -0.538330 0.360291 1441830835 0.676147 0.350830 -0.538330 0.360291 1441830835 0.676147 0.350830 -0.538330 0.360291 1441830835 0.676147 0.350830 -0.538330 0.360291 1441830835 0.676147 0.350830 -0.538330 0.360291 1441830835 0.676147 0.350830 -0.538330 0.360291 1441830835 0.677124 0.346558 -0.542603 0.356323 1441830835 0.677124 0.346558 -0.542603 0.356323 1441830835 0.677124 0.346558 -0.542603 0.356323 1441830835 0.677124 0.346558 -0.542603 0.356323 1441830835 0.677124 0.346558 -0.542603 0.356323 1441830835 0.677124 0.346558 -0.542603 0.356323 1441830835 0.678955 0.338318 -0.548462 0.351685 1441830835 0.678955 0.338318 -0.548462 0.351685 1441830835 0.678955 0.338318 -0.548462 0.351685 1441830835 0.678955 0.338318 -0.548462 0.351685 1441830835 0.678955 0.338318 -0.548462 0.351685 1441830835 0.678955 0.338318 -0.548462 0.351685 1441830835 0.678955 0.338318 -0.548462 0.351685 1441830835 0.684875 0.326599 -0.555725 0.339722 1441830835 0.684875 0.326599 -0.555725 0.339722 1441830835 0.684875 0.326599 -0.555725 0.339722 1441830835 0.684875 0.326599 -0.555725 0.339722 1441830835 0.684875 0.326599 -0.555725 0.339722 1441830835 0.684875 0.326599 -0.555725 0.339722 1441830835 0.693054 0.316833 -0.560669 0.323792 1441830835 0.693054 0.316833 -0.560669 0.323792 1441830835 0.693054 0.316833 -0.560669 0.323792 1441830835 0.693054 0.316833 -0.560669 0.323792 1441830835 0.693054 0.316833 -0.560669 0.323792 1441830835 0.693054 0.316833 -0.560669 0.323792 1441830835 0.693237 0.318726 -0.559082 0.324341 1441830835 0.693237 0.318726 -0.559082 0.324341 1441830835 0.693237 0.318726 -0.559082 0.324341 1441830835 0.693237 0.318726 -0.559082 0.324341 1441830835 0.693237 0.318726 -0.559082 0.324341 1441830835 0.693237 0.318726 -0.559082 0.324341 1441830835 0.693237 0.318726 -0.559082 0.324341 1441830835 0.688904 0.325745 -0.551270 0.339661 1441830835 0.688904 0.325745 -0.551270 0.339661 1441830835 0.688904 0.325745 -0.551270 0.339661 1441830835 0.688904 0.325745 -0.551270 0.339661 1441830835 0.688904 0.325745 -0.551270 0.339661 1441830835 0.692200 0.318054 -0.551453 0.340027 1441830835 0.692200 0.318054 -0.551453 0.340027 1441830836 0.692200 0.318054 -0.551453 0.340027 1441830836 0.692200 0.318054 -0.551453 0.340027 1441830836 0.692200 0.318054 -0.551453 0.340027 1441830836 0.692200 0.318054 -0.551453 0.340027 1441830836 0.692688 0.314758 -0.552124 0.340820 1441830836 0.692688 0.314758 -0.552124 0.340820 1441830836 0.692688 0.314758 -0.552124 0.340820 1441830836 0.692688 0.314758 -0.552124 0.340820 1441830836 0.692688 0.314758 -0.552124 0.340820 1441830836 0.692688 0.314758 -0.552124 0.340820 1441830836 0.688904 0.329285 -0.543396 0.348816 1441830836 0.688904 0.329285 -0.543396 0.348816 1441830836 0.688904 0.329285 -0.543396 0.348816 1441830836 0.688904 0.329285 -0.543396 0.348816 1441830836 0.688904 0.329285 -0.543396 0.348816 1441830836 0.688904 0.329285 -0.543396 0.348816 1441830836 0.688904 0.329285 -0.543396 0.348816 1441830836 0.683167 0.345581 -0.532410 0.361084 1441830836 0.683167 0.345581 -0.532410 0.361084 1441830836 0.683167 0.345581 -0.532410 0.361084 1441830836 0.683167 0.345581 -0.532410 0.361084 1441830836 0.683167 0.345581 -0.532410 0.361084 1441830836 0.683167 0.345581 -0.532410 0.361084 1441830836 0.679993 0.350403 -0.529602 0.366516 1441830836 0.679993 0.350403 -0.529602 0.366516 1441830836 0.679993 0.350403 -0.529602 0.366516 1441830836 0.679993 0.350403 -0.529602 0.366516 1441830836 0.679993 0.350403 -0.529602 0.366516 1441830836 0.679993 0.350403 -0.529602 0.366516 1441830836 0.679993 0.350403 -0.529602 0.366516 1441830836 0.682678 0.342285 -0.537903 0.357056 1441830836 0.682678 0.342285 -0.537903 0.357056 1441830836 0.682678 0.342285 -0.537903 0.357056 1441830836 0.682678 0.342285 -0.537903 0.357056 1441830836 0.682678 0.342285 -0.537903 0.357056 1441830836 0.682678 0.342285 -0.537903 0.357056 1441830836 0.679504 0.344604 -0.539978 0.357605 1441830836 0.679504 0.344604 -0.539978 0.357605 1441830836 0.679504 0.344604 -0.539978 0.357605 1441830836 0.679504 0.344604 -0.539978 0.357605 1441830836 0.679504 0.344604 -0.539978 0.357605 1441830836 0.679749 0.341553 -0.544250 0.353638 1441830836 0.679749 0.341553 -0.544250 0.353638 1441830836 0.679749 0.341553 -0.544250 0.353638 1441830836 0.679749 0.341553 -0.544250 0.353638 1441830836 0.679749 0.341553 -0.544250 0.353638 1441830836 0.681152 0.332275 -0.550720 0.349670 1441830836 0.681152 -1.995850 -0.550720 0.349670 1441830836 0.681152 0.332275 -0.550720 0.349670 1441830836 0.681152 0.332275 -0.550720 0.349670 1441830836 0.681152 0.332275 -0.550720 0.349670 1441830836 0.681152 0.332275 -0.550720 0.349670 1441830836 0.681152 0.332275 -0.550720 0.349670 1441830836 0.687073 0.319885 -0.557861 0.338135 1441830836 0.687073 0.319885 -0.557861 0.338135 1441830836 0.687073 0.319885 -0.557861 0.338135 1441830836 0.687073 0.319885 -0.557861 0.338135 1441830836 0.687073 0.319885 -0.557861 0.338135 1441830836 0.687073 0.319885 -0.557861 0.338135 1441830836 0.695435 0.310181 -0.562561 0.321838 1441830836 0.695435 0.310181 -0.562561 0.321838 1441830836 0.695435 0.310181 -0.562561 0.321838 1441830836 0.695435 0.310181 -0.562561 0.321838 1441830836 0.695435 0.310181 -0.562561 0.321838 1441830836 0.695435 0.310181 -0.562561 0.321838 1441830836 0.692383 0.318176 -0.556458 0.331299 1441830836 0.692383 0.318176 -0.556458 0.331299 1441830836 0.692383 0.318176 -0.556458 0.331299 1441830836 0.692383 0.318176 -0.556458 0.331299 1441830836 0.692383 0.318176 -0.556458 0.331299 1441830836 0.692383 0.318176 -0.556458 0.331299 1441830836 0.685730 0.333252 -0.541565 0.354004 1441830836 0.685730 0.333252 -0.541565 0.354004 1441830836 0.685730 0.333252 -0.541565 0.354004 1441830836 0.685730 0.333252 -0.541565 0.354004 1441830836 0.685730 0.333252 -0.541565 0.354004 1441830836 0.685730 0.333252 -0.541565 0.354004 1441830836 0.689819 0.326111 -0.540710 0.354065 1441830836 0.689819 0.326111 -0.540710 0.354065 1441830836 0.689819 0.326111 -0.540710 0.354065 1441830836 0.689819 0.326111 -0.540710 0.354065 1441830836 0.689819 0.326111 -0.540710 0.354065 1441830836 0.689819 0.326111 -0.540710 0.354065 1441830836 0.688232 0.328857 -0.538025 0.358765 1441830836 0.688232 0.328857 -0.538025 0.358765 1441830836 0.688232 0.328857 -0.538025 0.358765 1441830836 0.688232 0.328857 -0.538025 0.358765 1441830836 0.688232 0.328857 -0.538025 0.358765 1441830836 0.688232 0.328857 -0.538025 0.358765 1441830836 0.688232 0.328857 -0.538025 0.358765 1441830836 0.681580 0.351440 -0.523376 0.371460 1441830836 0.681580 0.351440 -0.523376 0.371460 1441830836 0.681580 0.351440 -0.523376 0.371460 1441830836 0.681580 0.351440 -0.523376 0.371460 1441830836 0.681580 0.351440 -0.523376 0.371460 1441830836 0.681580 0.351440 -0.523376 0.371460 1441830836 0.673950 0.370239 -0.511414 0.383545 1441830836 0.673950 0.370239 -0.511414 0.383545 1441830836 0.673950 0.370239 -0.511414 0.383545 1441830836 0.673950 0.370239 -0.511414 0.383545 1441830836 0.673950 0.370239 -0.511414 0.383545 1441830836 0.673950 0.370239 -0.511414 0.383545 1441830836 0.673950 0.370239 -0.511414 0.383545 1441830836 0.670410 0.371887 -0.510620 0.389221 1441830836 0.670410 0.371887 -0.510620 0.389221 1441830836 0.670410 0.371887 -0.510620 0.389221 1441830836 0.670410 0.371887 -0.510620 0.389221 1441830836 0.670410 0.371887 -0.510620 0.389221 1441830836 0.671509 0.362488 -0.519836 0.383911 1441830836 0.671509 0.362488 -0.519836 0.383911 1441830836 0.671509 0.362488 -0.519836 0.383911 1441830836 0.671509 0.362488 -0.519836 0.383911 1441830837 0.671509 0.362488 -0.519836 0.383911 1441830837 0.671509 0.362488 -0.519836 0.383911 1441830837 0.671509 0.362488 -0.519836 0.383911 1441830837 0.670776 0.357422 -0.526855 0.380310 1441830837 0.670776 0.357422 -0.526855 0.380310 1441830837 0.670776 0.357422 -0.526855 0.380310 1441830837 0.670776 0.357422 -0.526855 0.380310 1441830837 0.670776 0.357422 -0.526855 0.380310 1441830837 0.670776 0.357422 -0.526855 0.380310 1441830837 0.672241 0.350342 -0.534119 0.374146 1441830837 0.672241 0.350342 -0.534119 0.374146 1441830837 0.672241 0.350342 -0.534119 0.374146 1441830837 0.672241 0.350342 -0.534119 0.374146 1441830837 0.672241 0.350342 -0.534119 0.374146 1441830837 0.672241 0.350342 -0.534119 0.374146 1441830837 0.675293 0.340515 -0.541992 0.366333 1441830837 0.675293 0.340515 -0.541992 0.366333 1441830837 0.675293 0.340515 -0.541992 0.366333 1441830837 0.675293 0.340515 -0.541992 0.366333 1441830837 0.675293 0.340515 -0.541992 0.366333 1441830837 0.675293 0.340515 -0.541992 0.366333 1441830837 0.675293 0.340515 -0.541992 0.366333 1441830837 0.682312 0.325562 -0.552246 0.351379 1441830837 0.682312 0.325562 -0.552246 0.351379 1441830837 0.682312 0.325562 -0.552246 0.351379 1441830837 0.682312 0.325562 -0.552246 0.351379 1441830837 0.682312 0.325562 -0.552246 0.351379 1441830837 0.682312 0.325562 -0.552246 0.351379 1441830837 0.689697 0.317505 -0.556580 0.337097 1441830837 0.689697 0.317505 -0.556580 0.337097 1441830837 0.689697 0.317505 -0.556580 0.337097 1441830837 0.689697 0.317505 -0.556580 0.337097 1441830837 0.689697 0.317505 -0.556580 0.337097 1441830837 0.689697 0.317505 -0.556580 0.337097 1441830837 0.686279 0.327209 -0.549744 0.345947 1441830837 0.686279 0.327209 -0.549744 0.345947 1441830837 0.686279 0.327209 -0.549744 0.345947 1441830837 0.686279 0.327209 -0.549744 0.345947 1441830837 0.686279 0.327209 -0.549744 0.345947 1441830837 0.686279 0.327209 -0.549744 0.345947 1441830837 0.681824 0.336609 -0.539673 0.361267 1441830837 0.681824 0.336609 -0.539673 0.361267 1441830837 0.681824 0.336609 -0.539673 0.361267 1441830837 0.681824 0.336609 -0.539673 0.361267 1441830837 0.681824 0.336609 -0.539673 0.361267 1441830837 0.681824 0.336609 -0.539673 0.361267 1441830837 0.681824 0.336609 -0.539673 0.361267 1441830837 0.684570 0.332886 -0.538025 0.361938 1441830837 0.684570 0.332886 -0.538025 0.361938 1441830837 0.684570 0.332886 -0.538025 0.361938 1441830837 0.684570 0.332886 -0.538025 0.361938 1441830837 0.684570 0.332886 -0.538025 0.361938 1441830837 0.684570 0.332886 -0.538025 0.361938 1441830837 0.683044 0.341064 -0.532104 0.365967 1441830837 0.683044 0.341064 -0.532104 0.365967 1441830837 0.683044 0.341064 -0.532104 0.365967 1441830837 0.683044 0.341064 -0.532104 0.365967 1441830837 0.683044 0.341064 -0.532104 0.365967 1441830837 0.683044 0.341064 -0.532104 0.365967 1441830837 0.683044 0.341064 -0.532104 0.365967 1441830837 0.677795 0.360413 -0.519104 0.375671 1441830837 0.677795 0.360413 -0.519104 0.375671 1441830837 0.677795 0.360413 -0.519104 0.375671 1441830837 0.677795 0.360413 -0.519104 0.375671 1441830837 0.677795 0.360413 -0.519104 0.375671 1441830837 0.677795 0.360413 -0.519104 0.375671 1441830837 0.671387 0.372070 -0.510193 0.387878 1441830837 0.671387 0.372070 -0.510193 0.387878 1441830837 0.671387 0.372070 -0.510193 0.387878 1441830837 0.671387 0.372070 -0.510193 0.387878 1441830837 0.671387 0.372070 -0.510193 0.387878 1441830837 0.675293 0.361877 -0.514221 0.385437 1441830837 0.675293 0.361877 -0.514221 0.385437 1441830837 0.675293 0.361877 -0.514221 0.385437 1441830837 0.675293 0.361877 -0.514221 0.385437 1441830837 0.675293 0.361877 -0.514221 0.385437 1441830837 0.675293 0.361877 -0.514221 0.385437 1441830837 0.675293 0.361877 -0.514221 0.385437 1441830837 0.681580 0.347656 -0.525513 0.372070 1441830837 0.681580 0.347656 -0.525513 0.372070 1441830837 0.681580 0.347656 -0.525513 0.372070 1441830837 0.681580 0.347656 -0.525513 0.372070 1441830837 0.681580 0.347656 -0.525513 0.372070 1441830837 0.681580 0.347656 -0.525513 0.372070 1441830837 0.683472 0.341431 -0.532227 0.364624 1441830837 0.683472 0.341431 -0.532227 0.364624 1441830837 0.683472 0.341431 -0.532227 0.364624 1441830837 0.683472 0.341431 -0.532227 0.364624 1441830837 0.683472 0.341431 -0.532227 0.364624 1441830837 0.683472 0.341431 -0.532227 0.364624 1441830837 0.683472 0.341431 -0.532227 0.364624 1441830837 0.685242 0.334229 -0.539368 0.357422 1441830837 0.685242 0.334229 -0.539368 0.357422 1441830837 0.685242 0.334229 -0.539368 0.357422 1441830837 0.685242 0.334229 -0.539368 0.357422 1441830837 0.685242 0.334229 -0.539368 0.357422 1441830837 0.685242 0.334229 -0.539368 0.357422 1441830837 0.686707 0.327637 -0.545898 0.350708 1441830837 0.686707 0.327637 -0.545898 0.350708 1441830837 0.686707 0.327637 -0.545898 0.350708 1441830837 0.686707 0.327637 -0.545898 0.350708 1441830837 0.686707 0.327637 -0.545898 0.350708 1441830837 0.686707 0.327637 -0.545898 0.350708 1441830837 0.688599 0.322571 -0.552063 0.341980 1441830837 0.688599 0.322571 -0.552063 0.341980 1441830837 0.688599 0.322571 -0.552063 0.341980 1441830837 0.688599 0.322571 -0.552063 0.341980 1441830837 0.688599 0.322571 -0.552063 0.341980 1441830837 0.688599 0.322571 -0.552063 0.341980 1441830837 0.690674 0.320007 -0.555298 0.334900 1441830837 0.690674 0.320007 -0.555298 0.334900 1441830837 0.690674 0.320007 -0.555298 0.334900 1441830837 0.690674 0.320007 -0.555298 0.334900 1441830837 0.690674 0.320007 -0.555298 0.334900 1441830838 0.690674 0.320007 -0.555298 0.334900 1441830838 0.688110 0.322327 -0.553528 0.340820 1441830838 0.688110 0.322327 -0.553528 0.340820 1441830838 0.688110 0.322327 -0.553528 0.340820 1441830838 0.688110 0.322327 -0.553528 0.340820 1441830838 0.688110 0.322327 -0.553528 0.340820 1441830838 0.688110 0.322327 -0.553528 0.340820 1441830838 0.688110 0.322327 -0.553528 0.340820 1441830838 0.684265 0.328369 -0.546753 0.353577 1441830838 0.684265 0.328369 -0.546753 0.353577 1441830838 0.684265 0.328369 -0.546753 0.353577 1441830838 0.684265 0.328369 -0.546753 0.353577 1441830838 0.684265 0.328369 -0.546753 0.353577 1441830838 0.684265 0.328369 -0.546753 0.353577 1441830838 0.687134 0.325806 -0.544617 0.353699 1441830838 0.687134 0.325806 -0.544617 0.353699 1441830838 0.687134 0.325806 -0.544617 0.353699 1441830838 0.687134 0.325806 -0.544617 0.353699 1441830838 0.687134 0.325806 -0.544617 0.353699 1441830838 0.687134 0.325806 -0.544617 0.353699 1441830838 0.687134 0.325806 -0.544617 0.353699 1441830838 0.687012 0.333496 -0.538452 0.356201 1441830838 0.687012 0.333496 -0.538452 0.356201 1441830838 0.687012 0.333496 -0.538452 0.356201 1441830838 0.687012 0.333496 -0.538452 0.356201 1441830838 0.687012 0.333496 -0.538452 0.356201 1441830838 0.681030 0.353210 -0.525085 0.368347 1441830838 0.681030 0.353210 -0.525085 0.368347 1441830838 0.681030 0.353210 -0.525085 0.368347 1441830838 0.681030 0.353210 -0.525085 0.368347 1441830838 0.681030 0.353210 -0.525085 0.368347 1441830838 0.681030 0.353210 -0.525085 0.368347 1441830838 0.681030 0.353210 -0.525085 0.368347 1441830838 0.677307 0.360168 -0.517334 0.379333 1441830838 0.677307 0.360168 -0.517334 0.379333 1441830838 0.677307 0.360168 -0.517334 0.379333 1441830838 0.677307 0.360168 -0.517334 0.379333 1441830838 0.684998 0.343750 -0.524719 0.370422 1441830838 0.684998 0.343750 -0.524719 0.370422 1441830838 0.685608 0.337524 -0.531738 0.364929 1441830838 0.685608 0.337524 -0.531738 0.364929 1441830838 0.685608 0.337524 -0.531738 0.364929 1441830838 0.685608 0.337524 -0.531738 0.364929 1441830838 0.685608 0.337524 -0.531738 0.364929 1441830838 0.685608 0.337524 -0.531738 0.364929 1441830838 0.680908 0.345764 -0.528748 0.370483 1441830838 0.680908 0.345764 -0.528748 0.370483 1441830838 0.680908 0.345764 -0.528748 0.370483 1441830838 0.680908 0.345764 -0.528748 0.370483 1441830838 0.680908 0.345764 -0.528748 0.370483 1441830838 0.680908 0.345764 -0.528748 0.370483 1441830838 0.680908 0.345764 -0.528748 0.370483 1441830838 0.682068 0.339111 -0.534729 0.365723 1441830838 0.682068 0.339111 -0.534729 0.365723 1441830838 0.682068 0.339111 -0.534729 0.365723 1441830838 0.682068 0.339111 -0.534729 0.365723 1441830838 0.682068 0.339111 -0.534729 0.365723 1441830838 0.682373 0.332642 -0.541687 0.360779 1441830838 0.682373 0.332642 -0.541687 0.360779 1441830838 0.682373 0.332642 -0.541687 0.360779 1441830838 0.682373 0.332642 -0.541687 0.360779 1441830838 0.682373 0.332642 -0.541687 0.360779 1441830838 0.682373 0.332642 -0.541687 0.360779 1441830838 0.684570 0.326782 -0.548523 0.351624 1441830838 0.684570 0.326782 -0.548523 0.351624 1441830838 0.684570 0.326782 -0.548523 0.351624 1441830838 0.684570 0.326782 -0.548523 0.351624 1441830838 0.684570 0.326782 -0.548523 0.351624 1441830838 0.684570 0.326782 -0.548523 0.351624 1441830838 0.690063 0.320435 -0.554504 0.337036 1441830838 0.690063 0.320435 -0.554504 0.337036 1441830838 0.690063 0.320435 -0.554504 0.337036 1441830838 0.690063 0.320435 -0.554504 0.337036 1441830838 0.690063 0.320435 -0.554504 0.337036 1441830838 0.690063 0.320435 -0.554504 0.337036 1441830838 0.688416 0.321960 -0.555603 0.337158 1441830838 0.688416 0.321960 -0.555603 0.337158 1441830838 0.688416 0.321960 -0.555603 0.337158 1441830838 0.688416 0.321960 -0.555603 0.337158 1441830838 0.684448 0.325623 -0.552551 0.346619 1441830838 0.684448 0.325623 -0.552551 0.346619 1441830838 0.684448 0.325623 -0.552551 0.346619 1441830838 0.684448 0.325623 -0.552551 0.346619 1441830838 0.684448 0.325623 -0.552551 0.346619 1441830838 0.684448 0.325623 -0.552551 0.346619 1441830838 0.685120 0.321777 -0.553284 0.347717 1441830838 0.685120 0.321777 -0.553284 0.347717 1441830838 0.685120 0.321777 -0.553284 0.347717 1441830838 0.685120 0.321777 -0.553284 0.347717 1441830838 0.684937 0.326172 -0.548279 0.351807 1441830838 0.684937 0.326172 -0.548279 0.351807 1441830838 0.684937 0.326172 -0.548279 0.351807 1441830838 0.684937 0.326172 -0.548279 0.351807 1441830838 0.679260 0.342529 -0.535156 0.367126 1441830838 0.679260 0.342529 -0.535156 0.367126 1441830838 0.679260 0.342529 -0.535156 0.367126 1441830838 0.679260 0.342529 -0.535156 0.367126 1441830839 0.681702 0.343323 -0.529907 0.369507 1441830839 0.681702 0.343323 -0.529907 0.369507 1441830839 0.681702 0.343323 -0.529907 0.369507 1441830839 0.681702 0.343323 -0.529907 0.369507 1441830839 0.681702 0.343323 -0.529907 0.369507 1441830839 0.681702 0.343323 -0.529907 0.369507 1441830839 0.691406 0.326477 -0.537964 0.354797 1441830839 0.691406 0.326477 -0.537964 0.354797 1441830839 0.691406 0.326477 -0.537964 0.354797 1441830839 0.691406 0.326477 -0.537964 0.354797 1441830839 0.691406 0.326477 -0.537964 0.354797 1441830839 0.691406 0.326477 -0.537964 0.354797 1441830839 0.689758 0.327515 -0.539795 0.354370 1441830839 0.689758 0.327515 -0.539795 0.354370 1441830839 0.689758 0.327515 -0.539795 0.354370 1441830839 0.689758 0.327515 -0.539795 0.354370 1441830839 0.689758 0.327515 -0.539795 0.354370 1441830839 0.689758 0.327515 -0.539795 0.354370 1441830839 0.692261 0.323120 -0.542969 0.348633 1441830839 0.692261 0.323120 -0.542969 0.348633 1441830839 0.692261 0.323120 -0.542969 0.348633 1441830839 0.692261 0.323120 -0.542969 0.348633 1441830839 0.692261 0.323120 -0.542969 0.348633 1441830839 0.695923 0.310486 -0.551941 0.338501 1441830839 0.695923 0.310486 -0.551941 0.338501 1441830839 0.695923 0.310486 -0.551941 0.338501 1441830839 0.695923 0.310486 -0.551941 0.338501 1441830839 0.695923 0.310486 -0.551941 0.338501 1441830839 0.695923 0.310486 -0.551941 0.338501 1441830839 0.697205 0.303894 -0.559082 0.329956 1441830839 0.697205 0.303894 -0.559082 0.329956 1441830839 0.697205 0.303894 -0.559082 0.329956 1441830839 0.697205 0.303894 -0.559082 0.329956 1441830839 0.697205 0.303894 -0.559082 0.329956 1441830839 0.697205 0.303894 -0.559082 0.329956 1441830839 0.697021 0.306763 -0.561218 0.324097 1441830839 0.697021 0.306763 -0.561218 0.324097 1441830839 0.697021 0.306763 -0.561218 0.324097 1441830839 0.697021 0.306763 -0.561218 0.324097 1441830839 0.697021 0.306763 -0.561218 0.324097 1441830839 0.697021 0.306763 -0.561218 0.324097 1441830839 0.693237 0.314758 -0.560120 0.326477 1441830839 0.693237 0.314758 -0.560120 0.326477 1441830839 0.693237 0.314758 -0.560120 0.326477 1441830839 0.693237 0.314758 -0.560120 0.326477 1441830839 0.685730 0.323242 -0.556091 0.340515 1441830839 0.685730 0.323242 -0.556091 0.340515 1441830839 0.685730 0.323242 -0.556091 0.340515 1441830839 0.685730 0.323242 -0.556091 0.340515 1441830839 0.687195 0.315369 -0.558289 0.341370 1441830839 0.687195 0.315369 -0.558289 0.341370 1441830839 0.687195 0.315369 -0.558289 0.341370 1441830839 0.687195 0.315369 -0.558289 0.341370 1441830839 0.687195 0.315369 -0.558289 0.341370 1441830839 0.687195 0.315369 -0.558289 0.341370 1441830839 0.689087 0.306824 -0.561218 0.340576 1441830839 0.689087 0.306824 -0.561218 0.340576 1441830839 0.689087 0.306824 -0.561218 0.340576 1441830839 0.689087 0.306824 -0.561218 0.340576 1441830839 0.689087 0.306824 -0.561218 0.340576 1441830839 0.689087 0.306824 -0.561218 0.340576 1441830839 0.689087 0.306824 -0.561218 0.340576 1441830839 0.687256 0.312073 -0.556702 0.346802 1441830839 0.687256 0.312073 -0.556702 0.346802 1441830839 0.687256 0.312073 -0.556702 0.346802 1441830839 0.687256 0.312073 -0.556702 0.346802 1441830839 0.687256 0.312073 -0.556702 0.346802 1441830839 0.684387 0.321228 -0.549683 0.355225 1441830839 0.684387 0.321228 -0.549683 0.355225 1441830839 0.684387 0.321228 -0.549683 0.355225 1441830839 0.684387 0.321228 -0.549683 0.355225 1441830839 0.684387 0.321228 -0.549683 0.355225 1441830839 
0.663757 0.079468 -0.394165 0.630615 1441830847 0.663757 0.079468 -0.394165 0.630615 1441830847 0.663757 0.079468 -0.394165 0.630615 1441830847 0.663757 0.079468 -0.394165 0.630615 1441830847 0.663757 0.079468 -0.394165 0.630615 1441830847 0.601868 0.016724 -0.257629 0.755676 1441830847 0.601868 0.016724 -0.257629 0.755676 1441830847 0.601868 0.016724 -0.257629 0.755676 1441830847 0.601868 0.016724 -0.257629 0.755676 1441830847 0.601868 0.016724 -0.257629 0.755676 1441830847 0.601868 0.016724 -0.257629 0.755676 1441830847 0.540527 -0.027466 -0.068970 0.837952 1441830847 0.540527 -0.027466 -0.068970 0.837952 1441830847 0.540527 -0.027466 -0.068970 0.837952 1441830847 0.540527 -0.027466 -0.068970 0.837952 1441830847 0.540527 -0.027466 -0.068970 0.837952 1441830847 0.540527 -0.027466 -0.068970 0.837952 1441830847 0.496582 -0.014832 0.070007 0.864990 1441830847 0.496582 -0.014832 0.070007 0.864990 1441830847 0.496582 -0.014832 0.070007 0.864990 1441830847 0.496582 -0.014832 0.070007 0.864990 1441830847 0.496582 -0.014832 0.070007 0.864990 1441830847 0.496582 -0.014832 0.070007 0.864990 1441830847 0.529175 -0.012878 0.029541 0.847839 1441830847 0.529175 -0.012878 0.029541 0.847839 1441830847 0.529175 -0.012878 0.029541 0.847839 1441830847 0.529175 -0.012878 0.029541 0.847839 1441830847 0.529175 -0.012878 0.029541 0.847839 1441830847 0.529175 -0.012878 0.029541 0.847839 1441830847 0.613525 -0.021973 -0.114563 0.780945 1441830847 0.613525 -0.021973 -0.114563 0.780945 1441830847 0.613525 -0.021973 -0.114563 0.780945 1441830847 0.613525 -0.021973 -0.114563 0.780945 1441830847 0.613525 -0.021973 -0.114563 0.780945 1441830847 0.613525 -0.021973 -0.114563 0.780945 1441830847 0.613525 -0.021973 -0.114563 0.780945 1441830847 0.691467 0.040039 -0.193909 0.694702 1441830847 0.691467 0.040039 -0.193909 0.694702 1441830847 0.691467 0.040039 -0.193909 0.694702 1441830847 0.691467 0.040039 -0.193909 0.694702 1441830847 0.691467 0.040039 -0.193909 0.694702 1441830847 0.691467 0.040039 -0.193909 0.694702 1441830847 0.763184 0.110901 -0.265564 0.578552 1441830847 0.763184 0.110901 -0.265564 0.578552 1441830847 0.763184 0.110901 -0.265564 0.578552 1441830847 0.763184 0.110901 -0.265564 0.578552 1441830847 0.763184 0.110901 -0.265564 0.578552 1441830847 0.763184 0.110901 -0.265564 0.578552 1441830847 0.814697 0.110718 -0.358826 0.441833 1441830847 0.814697 0.110718 -0.358826 0.441833 1441830847 0.814697 0.110718 -0.358826 0.441833 1441830847 0.814697 0.110718 -0.358826 0.441833 1441830847 0.814697 0.110718 -0.358826 0.441833 1441830847 0.814697 0.110718 -0.358826 0.441833 1441830847 0.853760 0.100098 -0.425781 0.282471 1441830847 0.853760 0.100098 -0.425781 0.282471 1441830847 0.853760 0.100098 -0.425781 0.282471 1441830847 0.853760 0.100098 -0.425781 0.282471 1441830847 0.853760 0.100098 -0.425781 0.282471 1441830847 0.853760 0.100098 -0.425781 0.282471 1441830847 0.853760 0.100098 -0.425781 0.282471 1441830847 0.855530 0.085205 -0.433228 0.270386 1441830847 0.855530 0.085205 -0.433228 0.270386 1441830847 0.855530 0.085205 -0.433228 0.270386 1441830847 0.855530 0.085205 -0.433228 0.270386 1441830847 0.855530 0.085205 -0.433228 0.270386 1441830847 0.855530 0.085205 -0.433228 0.270386 1441830847 0.843872 0.066040 -0.401978 0.349060 1441830847 0.843872 0.066040 -0.401978 0.349060 1441830847 0.843872 0.066040 -0.401978 0.349060 1441830847 0.843872 0.066040 -0.401978 0.349060 1441830847 0.843872 0.066040 -0.401978 0.349060 1441830847 0.843872 0.066040 -0.401978 0.349060 1441830847 0.812195 0.063599 -0.348755 0.463257 1441830847 0.812195 0.063599 -0.348755 0.463257 1441830847 0.812195 0.063599 -0.348755 0.463257 1441830847 0.812195 0.063599 -0.348755 0.463257 1441830847 0.812195 0.063599 -0.348755 0.463257 1441830847 0.812195 0.063599 -0.348755 0.463257 1441830847 0.752014 0.056763 -0.298584 0.584839 1441830847 0.752014 0.056763 -0.298584 0.584839 1441830847 0.752014 0.056763 -0.298584 0.584839 1441830847 0.752014 0.056763 -0.298584 0.584839 1441830847 0.752014 0.056763 -0.298584 0.584839 1441830847 0.752014 0.056763 -0.298584 0.584839 1441830847 0.752014 0.056763 -0.298584 0.584839 1441830847 0.682129 0.032776 -0.224731 0.695007 1441830847 0.682129 0.032776 -0.224731 0.695007 1441830847 0.682129 0.032776 -0.224731 0.695007 1441830848 0.682129 0.032776 -0.224731 0.695007 1441830848 0.682129 0.032776 -0.224731 0.695007 1441830848 0.682129 0.032776 -0.224731 0.695007 1441830848 0.591248 -0.018127 -0.124878 0.796509 1441830848 0.591248 -0.018127 -0.124878 0.796509 1441830848 0.591248 -0.018127 -0.124878 0.796509 1441830848 0.591248 -0.018127 -0.124878 0.796509 1441830848 0.591248 -0.018127 -0.124878 0.796509 1441830848 0.591248 -0.018127 -0.124878 0.796509 1441830848 0.492432 -0.033936 0.041260 0.868652 1441830848 0.492432 -0.033936 0.041260 0.868652 1441830848 0.492432 -0.033936 0.041260 0.868652 1441830848 0.492432 -0.033936 0.041260 0.868652 1441830848 0.492432 -0.033936 0.041260 0.868652 1441830848 0.492432 -0.033936 0.041260 0.868652 1441830848 0.468933 0.000244 0.126343 0.874084 1441830848 0.468933 0.000244 0.126343 0.874084 1441830848 0.468933 0.000244 0.126343 0.874084 1441830848 0.468933 0.000244 0.126343 0.874084 1441830848 0.468933 0.000244 0.126343 0.874084 1441830848 0.512878 -0.023193 -0.001770 0.858093 1441830848 0.512878 -0.023193 -0.001770 0.858093 1441830848 0.512878 -0.023193 -0.001770 0.858093 1441830848 0.512878 -0.023193 -0.001770 0.858093 1441830848 0.512878 -0.023193 -0.001770 0.858093 1441830848 0.512878 -0.023193 -0.001770 0.858093 1441830848 0.512878 -0.023193 -0.001770 0.858093 1441830848 0.586487 -0.021423 -0.113892 0.801575 1441830848 0.586487 -0.021423 -0.113892 0.801575 1441830848 0.586487 -0.021423 -0.113892 0.801575 1441830848 0.586487 -0.021423 -0.113892 0.801575 1441830848 0.586487 -0.021423 -0.113892 0.801575 1441830848 0.586487 -0.021423 -0.113892 0.801575 1441830848 0.656799 0.022156 -0.168945 0.734497 1441830848 0.656799 0.022156 -0.168945 0.734497 1441830848 0.656799 0.022156 -0.168945 0.734497 1441830848 0.656799 0.022156 -0.168945 0.734497 1441830848 0.656799 0.022156 -0.168945 0.734497 1441830848 0.656799 0.022156 -0.168945 0.734497 1441830848 0.726196 0.063965 -0.239380 0.641174 1441830848 0.726196 0.063965 -0.239380 0.641174 1441830848 0.726196 0.063965 -0.239380 0.641174 1441830848 0.726196 0.063965 -0.239380 0.641174 1441830848 0.726196 0.063965 -0.239380 0.641174 1441830848 0.780945 0.088501 -0.335693 0.519165 1441830848 0.780945 0.088501 -0.335693 0.519165 1441830848 0.780945 0.088501 -0.335693 0.519165 1441830848 0.780945 0.088501 -0.335693 0.519165 1441830848 0.780945 0.088501 -0.335693 0.519165 1441830848 0.834229 0.092285 -0.404663 0.362976 1441830848 0.834229 0.092285 -0.404663 0.362976 1441830848 0.834229 0.092285 -0.404663 0.362976 1441830848 0.834229 0.092285 -0.404663 0.362976 1441830848 0.834229 0.092285 -0.404663 0.362976 1441830848 0.834229 0.092285 -0.404663 0.362976 1441830848 0.857483 0.097168 -0.420593 0.279785 1441830848 0.857483 0.097168 -0.420593 0.279785 1441830848 0.857483 0.097168 -0.420593 0.279785 1441830848 0.857483 0.097168 -0.420593 0.279785 1441830848 0.857483 0.097168 -0.420593 0.279785 1441830848 0.857483 0.097168 -0.420593 0.279785 1441830848 0.855286 0.070068 -0.395630 0.327087 1441830848 0.855286 0.070068 -0.395630 0.327087 1441830848 0.855286 0.070068 -0.395630 0.327087 1441830848 0.855286 0.070068 -0.395630 0.327087 1441830848 0.855286 0.070068 -0.395630 0.327087 1441830848 0.855286 0.070068 -0.395630 0.327087 1441830848 0.836731 0.064697 -0.348877 0.417053 1441830848 0.836731 0.064697 -0.348877 0.417053 1441830848 0.836731 0.064697 -0.348877 0.417053 1441830848 0.836731 0.064697 -0.348877 0.417053 1441830848 0.836731 0.064697 -0.348877 0.417053 1441830848 0.836731 0.064697 -0.348877 0.417053 1441830848 0.785095 0.050842 -0.300842 0.539001 1441830848 0.785095 0.050842 -0.300842 0.539001 1441830848 0.785095 0.050842 -0.300842 0.539001 1441830848 0.785095 0.050842 -0.300842 0.539001 1441830848 0.785095 0.050842 -0.300842 0.539001 1441830848 0.785095 0.050842 -0.300842 0.539001 1441830848 0.706055 0.028992 -0.247925 0.662659 1441830848 0.706055 0.028992 -0.247925 0.662659 1441830848 0.706055 0.028992 -0.247925 0.662659 1441830848 0.706055 0.028992 -0.247925 0.662659 1441830848 0.706055 0.028992 -0.247925 0.662659 1441830848 0.706055 0.028992 -0.247925 0.662659 1441830848 0.706055 0.028992 -0.247925 0.662659 1441830848 0.617371 -0.014771 -0.124023 0.776611 1441830848 0.617371 -0.014771 -0.124023 0.776611 1441830848 0.617371 -0.014771 -0.124023 0.776611 1441830848 0.617371 -0.014771 -0.124023 0.776611 1441830848 0.617371 -0.014771 -0.124023 0.776611 1441830848 0.617371 -0.014771 -0.124023 0.776611 1441830848 0.502319 -0.048401 0.022217 0.862976 1441830848 0.502319 -0.048401 0.022217 0.862976 1441830848 0.502319 -0.048401 0.022217 0.862976 1441830848 0.502319 -0.048401 0.022217 0.862976 1441830848 0.502319 -0.048401 0.022217 0.862976 1441830848 0.502319 -0.048401 0.022217 0.862976 1441830848 0.483154 0.006897 0.120361 0.867126 1441830848 0.483154 0.006897 0.120361 0.867126 1441830848 0.483154 0.006897 0.120361 0.867126 1441830848 0.483154 0.006897 0.120361 0.867126 1441830848 0.483154 0.006897 0.120361 0.867126 1441830848 0.483154 0.006897 0.120361 0.867126 1441830848 0.555359 -0.031555 -0.063049 0.828552 1441830848 0.555359 -0.031555 -0.063049 0.828552 1441830848 0.555359 -0.031555 -0.063049 0.828552 1441830848 0.555359 -0.031555 -0.063049 0.828552 1441830849 0.555359 -0.031555 -0.063049 0.828552 1441830849 0.555359 -0.031555 -0.063049 0.828552 1441830849 0.628357 -0.027161 -0.168701 0.758850 1441830849 0.628357 -0.027161 -0.168701 0.758850 1441830849 0.628357 -0.027161 -0.168701 0.758850 1441830849 0.628357 -0.027161 -0.168701 0.758850 1441830849 0.628357 -0.027161 -0.168701 0.758850 1441830849 0.697876 0.066772 -0.188599 0.687683 1441830849 0.697876 0.066772 -0.188599 0.687683 1441830849 0.697876 0.066772 -0.188599 0.687683 1441830849 0.697876 0.066772 -0.188599 0.687683 1441830849 0.697876 0.066772 -0.188599 0.687683 1441830849 0.697876 0.066772 -0.188599 0.687683 1441830849 0.761169 0.091064 -0.246033 0.593079 1441830849 0.761169 0.091064 -0.246033 0.593079 1441830849 0.761169 0.091064 -0.246033 0.593079 1441830849 0.761169 0.091064 -0.246033 0.593079 1441830849 0.761169 0.091064 -0.246033 0.593079 1441830849 0.761169 0.091064 -0.246033 0.593079 1441830849 0.804382 0.088257 -0.315430 0.495667 1441830849 0.804382 0.088257 -0.315430 0.495667 1441830849 0.804382 0.088257 -0.315430 0.495667 1441830849 0.804382 0.088257 -0.315430 0.495667 1441830849 0.804382 0.088257 -0.315430 0.495667 1441830849 0.804382 0.088257 -0.315430 0.495667 1441830849 0.846680 0.096741 -0.356323 0.382996 1441830849 0.846680 0.096741 -0.356323 0.382996 1441830849 0.846680 0.096741 -0.356323 0.382996 1441830849 0.846680 0.096741 -0.356323 0.382996 1441830849 0.846680 0.096741 -0.356323 0.382996 1441830849 0.846680 0.096741 -0.356323 0.382996 1441830849 0.864868 0.067993 -0.378967 0.322083 1441830849 0.864868 0.067993 -0.378967 0.322083 1441830849 0.864868 0.067993 -0.378967 0.322083 1441830849 0.864868 0.067993 -0.378967 0.322083 1441830849 0.864868 0.067993 -0.378967 0.322083 1441830849 0.864868 0.067993 -0.378967 0.322083 1441830849 0.854797 0.078125 -0.353638 0.371643 1441830849 0.854797 0.078125 -0.353638 0.371643 1441830849 0.854797 0.078125 -0.353638 0.371643 1441830849 0.854797 0.078125 -0.353638 0.371643 1441830849 0.854797 0.078125 -0.353638 0.371643 1441830849 0.854797 0.078125 -0.353638 0.371643 1441830849 0.823975 0.076721 -0.311340 0.467163 1441830849 0.823975 0.076721 -0.311340 0.467163 1441830849 0.823975 0.076721 -0.311340 0.467163 1441830849 0.823975 0.076721 -0.311340 0.467163 1441830849 0.823975 0.076721 -0.311340 0.467163 1441830849 0.823975 0.076721 -0.311340 0.467163 1441830849 0.823975 0.076721 -0.311340 0.467163 1441830849 0.752014 0.060608 -0.277588 0.594666 1441830849 0.752014 0.060608 -0.277588 0.594666 1441830849 0.752014 0.060608 -0.277588 0.594666 1441830849 0.752014 0.060608 -0.277588 0.594666 1441830849 0.752014 0.060608 -0.277588 0.594666 1441830849 0.752014 0.060608 -0.277588 0.594666 1441830849 0.665161 0.026306 -0.224121 0.711731 1441830849 0.665161 0.026306 -0.224121 0.711731 1441830849 0.665161 0.026306 -0.224121 0.711731 1441830849 0.665161 0.026306 -0.224121 0.711731 1441830849 0.665161 0.026306 -0.224121 0.711731 1441830849 0.665161 0.026306 -0.224121 0.711731 1441830849 0.561218 -0.047302 -0.141052 0.814148 1441830849 0.561218 -0.047302 -0.141052 0.814148 1441830849 0.561218 -0.047302 -0.141052 0.814148 1441830849 0.561218 -0.047302 -0.141052 0.814148 1441830849 0.561218 -0.047302 -0.141052 0.814148 1441830849 0.561218 -0.047302 -0.141052 0.814148 1441830849 0.561218 -0.047302 -0.141052 0.814148 1441830849 0.470276 -0.034546 0.032288 0.881165 1441830849 0.470276 -0.034546 0.032288 0.881165 1441830849 0.470276 -0.034546 0.032288 0.881165 1441830849 0.470276 -0.034546 0.032288 0.881165 1441830849 0.470276 -0.034546 0.032288 0.881165 1441830849 0.470276 -0.034546 0.032288 0.881165 1441830849 0.483887 -0.034912 -0.025024 0.874023 1441830849 0.483887 -0.034912 -0.025024 0.874023 1441830849 0.483887 -0.034912 -0.025024 0.874023 1441830849 0.483887 -0.034912 -0.025024 0.874023 1441830849 0.483887 -0.034912 -0.025024 0.874023 1441830849 0.483887 -0.034912 -0.025024 0.874023 1441830849 0.553406 -0.050903 -0.209167 0.804565 1441830849 0.553406 -0.050903 -0.209167 0.804565 1441830849 0.553406 -0.050903 -0.209167 0.804565 1441830849 0.553406 -0.050903 -0.209167 0.804565 1441830849 0.553406 -0.050903 -0.209167 0.804565 1441830849 0.553406 -0.050903 -0.209167 0.804565 1441830849 0.553406 -0.050903 -0.209167 0.804565 1441830849 0.628845 -0.012817 -0.308289 0.713623 1441830849 0.628845 -0.012817 -0.308289 0.713623 1441830849 0.628845 -0.012817 -0.308289 0.713623 1441830849 0.628845 -0.012817 -0.308289 0.713623 1441830849 0.628845 -0.012817 -0.308289 0.713623 1441830849 0.628845 -0.012817 -0.308289 0.713623 1441830849 0.702209 0.049072 -0.343445 0.621643 1441830849 0.702209 0.049072 -0.343445 0.621643 1441830849 0.702209 0.049072 -0.343445 0.621643 1441830849 0.702209 0.049072 -0.343445 0.621643 1441830849 0.702209 0.049072 -0.343445 0.621643 1441830849 0.702209 0.049072 -0.343445 0.621643 1441830849 0.755432 0.087219 -0.382080 0.525024 1441830849 0.755432 0.087219 -0.382080 0.525024 1441830849 0.755432 0.087219 -0.382080 0.525024 1441830849 0.755432 0.087219 -0.382080 0.525024 1441830849 0.755432 0.087219 -0.382080 0.525024 1441830849 0.755432 0.087219 -0.382080 0.525024 1441830849 0.803955 0.118347 -0.396057 0.427551 1441830849 0.803955 0.118347 -0.396057 0.427551 1441830849 0.803955 0.118347 -0.396057 0.427551 1441830849 0.803955 0.118347 -0.396057 0.427551 1441830849 0.803955 0.118347 -0.396057 0.427551 1441830850 0.803955 0.118347 -0.396057 0.427551 1441830850 0.837769 0.097412 -0.417725 0.337769 1441830850 0.837769 0.097412 -0.417725 0.337769 1441830850 0.837769 0.097412 -0.417725 0.337769 1441830850 0.837769 0.097412 -0.417725 0.337769 1441830850 0.837769 0.097412 -0.417725 0.337769 1441830850 0.837769 0.097412 -0.417725 0.337769 1441830850 0.843811 0.078369 -0.420898 0.323425 1441830850 0.843811 0.078369 -0.420898 0.323425 1441830850 0.843811 0.078369 -0.420898 0.323425 1441830850 0.843811 0.078369 -0.420898 0.323425 1441830850 0.843811 0.078369 -0.420898 0.323425 1441830850 0.843811 0.078369 -0.420898 0.323425 1441830850 0.843811 0.078369 -0.420898 0.323425 1441830850 0.830200 0.074280 -0.388733 0.392517 1441830850 0.830200 0.074280 -0.388733 0.392517 1441830850 0.830200 0.074280 -0.388733 0.392517 1441830850 0.830200 0.074280 -0.388733 0.392517 1441830850 0.830200 0.074280 -0.388733 0.392517 1441830850 0.830200 0.074280 -0.388733 0.392517 1441830850 0.790833 0.077942 -0.342041 0.501465 1441830850 0.790833 0.077942 -0.342041 0.501465 1441830850 0.790833 0.077942 -0.342041 0.501465 1441830850 0.790833 0.077942 -0.342041 0.501465 1441830850 0.790833 0.077942 -0.342041 0.501465 1441830850 0.790833 0.077942 -0.342041 0.501465 1441830850 0.714111 0.059814 -0.301941 0.628662 1441830850 0.714111 0.059814 -0.301941 0.628662 1441830850 0.714111 0.059814 -0.301941 0.628662 1441830850 0.714111 0.059814 -0.301941 0.628662 1441830850 0.714111 0.059814 -0.301941 0.628662 1441830850 0.714111 0.059814 -0.301941 0.628662 1441830850 0.637573 0.015198 -0.232239 0.734314 1441830850 0.637573 0.015198 -0.232239 0.734314 1441830850 0.637573 0.015198 -0.232239 0.734314 1441830850 0.637573 0.015198 -0.232239 0.734314 1441830850 0.637573 0.015198 -0.232239 0.734314 1441830850 0.637573 0.015198 -0.232239 0.734314 1441830850 0.537781 -0.048035 -0.134399 0.830872 1441830850 0.537781 -0.048035 -0.134399 0.830872 1441830850 0.537781 -0.048035 -0.134399 0.830872 1441830850 0.537781 -0.048035 -0.134399 0.830872 1441830850 0.537781 -0.048035 -0.134399 0.830872 1441830850 0.537781 -0.048035 -0.134399 0.830872 1441830850 0.478516 -0.001160 0.047058 0.876770 1441830850 0.478516 -0.001160 0.047058 0.876770 1441830850 0.478516 -0.001160 0.047058 0.876770 1441830850 0.478516 -0.001160 0.047058 0.876770 1441830850 0.478516 -0.001160 0.047058 0.876770 1441830850 0.478516 -0.001160 0.047058 0.876770 1441830850 0.511719 -0.020569 -0.039001 0.857971 1441830850 0.511719 -0.020569 -0.039001 0.857971 1441830850 0.511719 -0.020569 -0.039001 0.857971 1441830850 0.511719 -0.020569 -0.039001 0.857971 1441830850 0.511719 -0.020569 -0.039001 0.857971 1441830850 0.511719 -0.020569 -0.039001 0.857971 1441830850 0.511719 -0.020569 -0.039001 0.857971 1441830850 0.587280 -0.048706 -0.233459 0.773376 1441830850 0.587280 -0.048706 -0.233459 0.773376 1441830850 0.587280 -0.048706 -0.233459 0.773376 1441830850 0.587280 -0.048706 -0.233459 0.773376 1441830850 0.587280 -0.048706 -0.233459 0.773376 1441830850 0.587280 -0.048706 -0.233459 0.773376 1441830850 0.655945 0.011841 -0.307739 0.689087 1441830850 0.655945 0.011841 -0.307739 0.689087 1441830850 0.655945 0.011841 -0.307739 0.689087 1441830850 0.655945 0.011841 -0.307739 0.689087 1441830850 0.655945 0.011841 -0.307739 0.689087 1441830850 0.655945 0.011841 -0.307739 0.689087 1441830850 0.725952 0.087708 -0.349670 0.585571 1441830850 0.725952 0.087708 -0.349670 0.585571 1441830850 0.725952 0.087708 -0.349670 0.585571 1441830850 0.725952 0.087708 -0.349670 0.585571 1441830850 0.725952 0.087708 -0.349670 0.585571 1441830850 0.725952 0.087708 -0.349670 0.585571 1441830850 0.779114 0.120239 -0.397888 0.469177 1441830850 0.779114 0.120239 -0.397888 0.469177 1441830850 0.779114 0.120239 -0.397888 0.469177 1441830850 0.779114 0.120239 -0.397888 0.469177 1441830850 0.779114 0.120239 -0.397888 0.469177 1441830850 0.825195 0.115601 -0.451416 0.319092 1441830850 0.825195 0.115601 -0.451416 0.319092 1441830850 0.825195 0.115601 -0.451416 0.319092 1441830850 0.825195 0.115601 -0.451416 0.319092 1441830850 0.825195 0.115601 -0.451416 0.319092 1441830850 0.825195 0.115601 -0.451416 0.319092 1441830850 0.825195 0.115601 -0.451416 0.319092 1441830850 0.838623 0.104980 -0.456421 0.278015 1441830850 0.838623 0.104980 -0.456421 0.278015 1441830850 0.838623 0.104980 -0.456421 0.278015 1441830850 0.838623 0.104980 -0.456421 0.278015 1441830850 0.838623 0.104980 -0.456421 0.278015 1441830850 0.838623 0.104980 -0.456421 0.278015 1441830850 0.831360 0.097656 -0.422668 0.347290 1441830850 0.831360 0.097656 -0.422668 0.347290 1441830850 0.831360 0.097656 -0.422668 0.347290 1441830850 0.831360 0.097656 -0.422668 0.347290 1441830850 0.831360 0.097656 -0.422668 0.347290 1441830850 0.831360 0.097656 -0.422668 0.347290 1441830850 0.831360 0.097656 -0.422668 0.347290 1441830850 0.804260 0.090942 -0.379822 0.447876 1441830850 0.804260 0.090942 -0.379822 0.447876 1441830850 0.804260 0.090942 -0.379822 0.447876 1441830850 0.804260 0.090942 -0.379822 0.447876 1441830850 0.804260 0.090942 -0.379822 0.447876 1441830850 0.746826 0.063416 -0.338562 0.568848 1441830850 0.746826 0.063416 -0.338562 0.568848 1441830850 0.746826 0.063416 -0.338562 0.568848 1441830850 0.746826 0.063416 -0.338562 0.568848 1441830850 0.746826 0.063416 -0.338562 0.568848 1441830850 0.746826 0.063416 -0.338562 0.568848 1441830850 0.746826 0.063416 -0.338562 0.568848 1441830851 0.679382 0.025940 -0.283508 0.676270 1441830851 0.679382 0.025940 -0.283508 0.676270 1441830851 0.679382 0.025940 -0.283508 0.676270 1441830851 0.679382 0.025940 -0.283508 0.676270 1441830851 0.679382 0.025940 -0.283508 0.676270 1441830851 0.679382 0.025940 -0.283508 0.676270 1441830851 0.592896 -0.025879 -0.176636 0.785217 1441830851 0.592896 -0.025879 -0.176636 0.785217 1441830851 0.592896 -0.025879 -0.176636 0.785217 1441830851 0.592896 -0.025879 -0.176636 0.785217 1441830851 0.592896 -0.025879 -0.176636 0.785217 1441830851 0.592896 -0.025879 -0.176636 0.785217 1441830851 0.498230 -0.008423 0.006104 0.866943 1441830851 0.498230 -0.008423 0.006104 0.866943 1441830851 0.498230 -0.008423 0.006104 0.866943 1441830851 0.498230 -0.008423 0.006104 0.866943 1441830851 0.498230 -0.008423 0.006104 0.866943 1441830851 0.498230 -0.008423 0.006104 0.866943 1441830851 0.486877 0.009033 0.056763 0.871521 1441830851 0.486877 0.009033 0.056763 0.871521 1441830851 0.486877 0.009033 0.056763 0.871521 1441830851 0.486877 0.009033 0.056763 0.871521 1441830851 0.486877 0.009033 0.056763 0.871521 1441830851 0.486877 0.009033 0.056763 0.871521 1441830851 0.549500 -0.020630 -0.113831 0.827393 1441830851 0.549500 -0.020630 -0.113831 0.827393 1441830851 0.549500 -0.020630 -0.113831 0.827393 1441830851 0.549500 -0.020630 -0.113831 0.827393 1441830851 0.549500 -0.020630 -0.113831 0.827393 1441830851 0.549500 -0.020630 -0.113831 0.827393 1441830851 0.619446 -0.009521 -0.264404 0.739014 1441830851 0.619446 -0.009521 -0.264404 0.739014 1441830851 0.684814 0.057800 -0.319275 0.652466 1441830851 0.684814 0.057800 -0.319275 0.652466 1441830851 0.684814 0.057800 -0.319275 0.652466 1441830851 0.684814 0.057800 -0.319275 0.652466 1441830851 0.684814 0.057800 -0.319275 0.652466 1441830851 0.684814 0.057800 -0.319275 0.652466 1441830851 0.684814 0.057800 -0.319275 0.652466 1441830851 0.744751 0.115967 -0.348389 0.557190 1441830851 0.744751 0.115967 -0.348389 0.557190 1441830851 0.744751 0.115967 -0.348389 0.557190 1441830851 0.744751 0.115967 -0.348389 0.557190 1441830851 0.744751 0.115967 -0.348389 0.557190 1441830851 0.791443 0.132019 -0.387390 0.453979 1441830851 0.791443 0.132019 -0.387390 0.453979 1441830851 0.791443 0.132019 -0.387390 0.453979 1441830851 0.791443 0.132019 -0.387390 0.453979 1441830851 0.791443 0.132019 -0.387390 0.453979 1441830851 0.791443 0.132019 -0.387390 0.453979 1441830851 0.835083 0.129211 -0.411011 0.342041 1441830851 0.835083 0.129211 -0.411011 0.342041 1441830851 0.835083 0.129211 -0.411011 0.342041 1441830851 0.835083 0.129211 -0.411011 0.342041 1441830851 0.835083 0.129211 -0.411011 0.342041 1441830851 0.835083 0.129211 -0.411011 0.342041 1441830851 0.835083 0.129211 -0.411011 0.342041 1441830851 0.858337 0.105225 -0.422302 0.271729 1441830851 0.858337 0.105225 -0.422302 0.271729 1441830851 0.858337 0.105225 -0.422302 0.271729 1441830851 0.858337 0.105225 -0.422302 0.271729 1441830851 0.858337 0.105225 -0.422302 0.271729 1441830851 0.858337 0.105225 -0.422302 0.271729 1441830851 0.858337 0.105225 -0.422302 0.271729 1441830851 0.854736 0.082275 -0.413086 0.303345 1441830851 0.854736 0.082275 -0.413086 0.303345 1441830851 0.854736 0.082275 -0.413086 0.303345 1441830851 0.854736 0.082275 -0.413086 0.303345 1441830851 0.854736 0.082275 -0.413086 0.303345 1441830851 0.854736 0.082275 -0.413086 0.303345 1441830851 0.834412 0.085022 -0.376038 0.393738 1441830851 0.834412 0.085022 -0.376038 0.393738 1441830851 0.834412 0.085022 -0.376038 0.393738 1441830851 0.834412 0.085022 -0.376038 0.393738 1441830851 0.834412 0.085022 -0.376038 0.393738 1441830851 0.834412 0.085022 -0.376038 0.393738 1441830851 0.783630 0.077881 -0.335938 0.516663 1441830851 0.783630 0.077881 -0.335938 0.516663 1441830851 0.783630 0.077881 -0.335938 0.516663 1441830851 0.783630 0.077881 -0.335938 0.516663 1441830851 0.783630 0.077881 -0.335938 0.516663 1441830851 0.783630 0.077881 -0.335938 0.516663 1441830851 0.783630 0.077881 -0.335938 0.516663 1441830851 0.710999 0.049927 -0.293213 0.637146 1441830851 0.710999 0.049927 -0.293213 0.637146 1441830851 0.710999 0.049927 -0.293213 0.637146 1441830851 0.710999 0.049927 -0.293213 0.637146 1441830851 0.710999 0.049927 -0.293213 0.637146 1441830851 0.634521 -0.004639 -0.207886 0.744385 1441830851 0.634521 -0.004639 -0.207886 0.744385 1441830851 0.634521 -0.004639 -0.207886 0.744385 1441830851 0.634521 -0.004639 -0.207886 0.744385 1441830851 0.526367 -0.057373 -0.076355 0.844849 1441830851 0.526367 -0.057373 -0.076355 0.844849 1441830851 0.526367 -0.057373 -0.076355 0.844849 1441830851 0.526367 -0.057373 -0.076355 0.844849 1441830851 0.526367 -0.057373 -0.076355 0.844849 1441830851 0.526367 -0.057373 -0.076355 0.844849 1441830851 0.526367 -0.057373 -0.076355 0.844849 1441830851 0.489990 0.009277 0.080811 0.867859 1441830851 0.489990 0.009277 0.080811 0.867859 1441830851 0.489990 0.009277 0.080811 0.867859 1441830851 0.489990 0.009277 0.080811 0.867859 1441830851 0.489990 0.009277 0.080811 0.867859 1441830851 0.489990 0.009277 0.080811 0.867859 1441830851 0.534363 -0.042236 -0.082703 0.840088 1441830852 0.534363 -0.042236 -0.082703 0.840088 1441830852 0.534363 -0.042236 -0.082703 0.840088 1441830852 0.534363 -0.042236 -0.082703 0.840088 1441830852 0.602356 -0.048401 -0.246338 0.757690 1441830852 0.602356 -0.048401 -0.246338 0.757690 1441830852 0.602356 -0.048401 -0.246338 0.757690 1441830852 0.602356 -0.048401 -0.246338 0.757690 1441830852 0.602356 -0.048401 -0.246338 0.757690 1441830852 0.602356 -0.048401 -0.246338 0.757690 1441830852 0.666260 0.039917 -0.297058 0.682800 1441830852 0.666260 0.039917 -0.297058 0.682800 1441830852 0.666260 0.039917 -0.297058 0.682800 1441830852 0.666260 0.039917 -0.297058 0.682800 1441830852 0.666260 0.039917 -0.297058 0.682800 1441830852 0.716614 0.093750 -0.341125 0.601013 1441830852 0.716614 0.093750 -0.341125 0.601013 1441830852 0.716614 0.093750 -0.341125 0.601013 1441830852 0.716614 0.093750 -0.341125 0.601013 1441830852 0.716614 0.093750 -0.341125 0.601013 1441830852 0.716614 0.093750 -0.341125 0.601013 1441830852 0.716614 0.093750 -0.341125 0.601013 1441830852 0.746887 0.125061 -0.412415 0.506348 1441830852 0.746887 0.125061 -0.412415 0.506348 1441830852 0.746887 0.125061 -0.412415 0.506348 1441830852 0.774536 0.140991 -0.458374 0.412354 1441830852 0.774536 0.140991 -0.458374 0.412354 1441830852 0.774536 0.140991 -0.458374 0.412354 1441830852 0.774536 0.140991 -0.458374 0.412354 1441830852 0.774536 0.140991 -0.458374 0.412354 1441830852 0.774536 0.140991 -0.458374 0.412354 1441830852 0.774536 0.140991 -0.458374 0.412354 1441830852 0.800903 0.150391 -0.480591 0.323975 1441830852 0.800903 0.150391 -0.480591 0.323975 1441830852 0.800903 0.150391 -0.480591 0.323975 1441830852 0.800903 0.150391 -0.480591 0.323975 1441830852 0.805115 0.121887 -0.480164 0.326050 1441830852 
0.662537 0.390381 -0.524414 0.365540 1441830857 0.662537 0.390381 -0.524414 0.365540 1441830857 0.664368 0.393250 -0.521484 0.363342 1441830857 0.664368 0.393250 -0.521484 0.363342 1441830857 0.664368 0.393250 -0.521484 0.363342 1441830857 0.664368 0.393250 -0.521484 0.363342 1441830857 0.664368 0.393250 -0.521484 0.363342 1441830857 0.664368 0.393250 -0.521484 0.363342 1441830857 0.663818 0.392395 -0.520813 0.366150 1441830857 0.663818 0.392395 -0.520813 0.366150 1441830857 0.663818 0.392395 -0.520813 0.366150 1441830857 0.663818 0.392395 -0.520813 0.366150 1441830857 0.663818 0.392395 -0.520813 0.366150 1441830857 0.663818 0.392395 -0.520813 0.366150 1441830857 0.663269 0.388306 -0.521790 0.370117 1441830857 0.663269 0.388306 -0.521790 0.370117 1441830857 0.663269 0.388306 -0.521790 0.370117 1441830857 0.663269 0.388306 -0.521790 0.370117 1441830857 0.662109 0.384338 -0.521790 0.376282 1441830857 0.662109 0.384338 -0.521790 0.376282 1441830857 0.662109 0.384338 -0.521790 0.376282 1441830857 0.662109 0.384338 -0.521790 0.376282 1441830857 0.662109 0.384338 -0.521790 0.376282 1441830857 0.662109 0.384338 -0.521790 0.376282 1441830857 0.662415 0.378967 -0.521057 0.382141 1441830857 0.662415 0.378967 -0.521057 0.382141 1441830857 0.662415 0.378967 -0.521057 0.382141 1441830857 0.662415 0.378967 -0.521057 0.382141 1441830857 0.662415 0.378967 -0.521057 0.382141 1441830857 0.662415 0.378967 -0.521057 0.382141 1441830857 0.664368 0.371704 -0.521606 0.385132 1441830858 0.664368 0.371704 -0.521606 0.385132 1441830858 0.664368 0.371704 -0.521606 0.385132 1441830858 0.664368 0.371704 -0.521606 0.385132 1441830858 0.664368 0.371704 -0.521606 0.385132 1441830858 0.664368 0.371704 -0.521606 0.385132 1441830858 0.665894 0.366516 -0.522705 0.386047 1441830858 0.665894 0.366516 -0.522705 0.386047 1441830858 0.665894 0.366516 -0.522705 0.386047 1441830858 0.665894 0.366516 -0.522705 0.386047 1441830858 0.665894 0.366516 -0.522705 0.386047 1441830858 0.665894 0.366516 -0.522705 0.386047 1441830858 0.664368 0.362061 -0.524597 0.390198 1441830858 0.664368 0.362061 -0.524597 0.390198 1441830858 0.664368 0.362061 -0.524597 0.390198 1441830858 0.664368 0.362061 -0.524597 0.390198 1441830858 0.664368 0.362061 -0.524597 0.390198 1441830858 0.664368 0.362061 -0.524597 0.390198 1441830858 0.678162 0.346008 -0.530640 0.372559 1441830858 0.678162 0.346008 -0.530640 0.372559 1441830858 0.678162 0.346008 -0.530640 0.372559 1441830858 0.678162 0.346008 -0.530640 0.372559 1441830858 0.678162 0.346008 -0.530640 0.372559 1441830858 0.678162 0.346008 -0.530640 0.372559 1441830858 0.677307 0.346252 -0.533447 0.369873 1441830858 0.677307 0.346252 -0.533447 0.369873 1441830858 0.677307 0.346252 -0.533447 0.369873 1441830858 0.677307 0.346252 -0.533447 0.369873 1441830858 0.677307 0.346252 -0.533447 0.369873 1441830858 0.677307 0.346252 -0.533447 0.369873 1441830858 0.681946 0.340210 -0.535950 0.363220 1441830858 0.681946 0.340210 -0.535950 0.363220 1441830858 0.681946 0.340210 -0.535950 0.363220 1441830858 0.681946 0.340210 -0.535950 0.363220 1441830858 0.685730 0.331543 -0.541748 0.355408 1441830858 0.685730 0.331543 -0.541748 0.355408 1441830858 0.685730 0.331543 -0.541748 0.355408 1441830858 0.685730 0.331543 -0.541748 0.355408 1441830858 0.685730 0.331543 -0.541748 0.355408 1441830858 0.685730 0.331543 -0.541748 0.355408 1441830858 0.688232 0.329346 -0.541809 0.352478 1441830858 0.688232 0.329346 -0.541809 0.352478 1441830858 0.688232 0.329346 -0.541809 0.352478 1441830858 0.688232 0.329346 -0.541809 0.352478 1441830858 0.695068 0.326965 -0.540466 0.343201 1441830858 0.695068 0.326965 -0.540466 0.343201 1441830858 0.695068 0.326965 -0.540466 0.343201 1441830858 0.695068 0.326965 -0.540466 0.343201 1441830858 0.695068 0.326965 -0.540466 0.343201 1441830858 0.695068 0.326965 -0.540466 0.343201 1441830858 0.697327 0.331848 -0.535461 0.341797 1441830858 0.697327 0.331848 -0.535461 0.341797 1441830858 0.697327 0.331848 -0.535461 0.341797 1441830858 0.697327 0.331848 -0.535461 0.341797 1441830858 0.697327 0.331848 -0.535461 0.341797 1441830858 0.694214 0.339661 -0.527832 0.352234 1441830858 0.694214 0.339661 -0.527832 0.352234 1441830858 0.694214 0.339661 -0.527832 0.352234 1441830858 0.694214 0.339661 -0.527832 0.352234 1441830858 0.694214 0.339661 -0.527832 0.352234 1441830858 0.694214 0.339661 -0.527832 0.352234 1441830858 0.693054 0.334229 -0.527832 0.359558 1441830858 0.693054 0.334229 -0.527832 0.359558 1441830858 0.693054 0.334229 -0.527832 0.359558 1441830858 0.693054 0.334229 -0.527832 0.359558 1441830858 0.693054 0.334229 -0.527832 0.359558 1441830858 0.693054 0.334229 -0.527832 0.359558 1441830858 0.693054 0.334229 -0.527832 0.359558 1441830858 0.696106 0.317200 -0.535461 0.357727 1441830858 0.696106 0.317200 -0.535461 0.357727 1441830858 0.696106 0.317200 -0.535461 0.357727 1441830858 0.696106 0.317200 -0.535461 0.357727 1441830858 0.696106 0.317200 -0.535461 0.357727 1441830858 0.696960 0.302979 -0.543762 0.355957 1441830858 0.696960 0.302979 -0.543762 0.355957 1441830858 0.696960 0.302979 -0.543762 0.355957 1441830858 0.696960 0.302979 -0.543762 0.355957 1441830858 0.696960 0.302979 -0.543762 0.355957 1441830858 0.696960 0.302979 -0.543762 0.355957 1441830858 0.695496 0.301208 -0.545410 0.357788 1441830858 0.695496 0.301208 -0.545410 0.357788 1441830858 0.695496 0.301208 -0.545410 0.357788 1441830858 0.695496 0.301208 -0.545410 0.357788 1441830858 0.695496 0.301208 -0.545410 0.357788 1441830858 0.695496 0.301208 -0.545410 0.357788 1441830858 0.695496 0.301208 -0.545410 0.357788 1441830858 0.690125 0.308228 -0.542908 0.365967 1441830858 0.690125 0.308228 -0.542908 0.365967 1441830858 0.690125 0.308228 -0.542908 0.365967 1441830858 0.690125 0.308228 -0.542908 0.365967 1441830858 0.690125 0.308228 -0.542908 0.365967 1441830858 0.683960 0.313232 -0.542358 0.374023 1441830858 0.683960 0.313232 -0.542358 0.374023 1441830858 0.683960 0.313232 -0.542358 0.374023 1441830858 0.683960 0.313232 -0.542358 0.374023 1441830858 0.683960 0.313232 -0.542358 0.374023 1441830858 0.683960 0.313232 -0.542358 0.374023 1441830858 0.687805 0.306885 -0.549988 0.360718 1441830858 0.687805 0.306885 -0.549988 0.360718 1441830858 0.687805 0.306885 -0.549988 0.360718 1441830858 0.687805 0.306885 -0.549988 0.360718 1441830858 0.687805 0.306885 -0.549988 0.360718 1441830858 0.687805 0.306885 -0.549988 0.360718 1441830858 0.683167 0.315735 -0.554993 0.354309 1441830858 0.683167 0.315735 -0.554993 0.354309 1441830859 0.683167 0.315735 -0.554993 0.354309 1441830859 0.683167 0.315735 -0.554993 0.354309 1441830859 0.681213 0.326050 -0.554749 0.349060 1441830859 0.681213 0.326050 -0.554749 0.349060 1441830859 0.681213 0.326050 -0.554749 0.349060 1441830859 0.681213 0.326050 -0.554749 0.349060 1441830859 0.681213 0.326050 -0.554749 0.349060 1441830859 0.681213 0.326050 -0.554749 0.349060 1441830859 0.680237 0.329529 -0.557800 0.342834 1441830859 0.680237 0.329529 -0.557800 0.342834 1441830859 0.680237 0.329529 -0.557800 0.342834 1441830859 0.680237 0.329529 -0.557800 0.342834 1441830859 0.680237 0.329529 -0.557800 0.342834 1441830859 0.680237 0.329529 -0.557800 0.342834 1441830859 0.680237 0.329529 -0.557800 0.342834 1441830859 0.678955 0.336182 -0.556396 0.341248 1441830859 0.678955 0.336182 -0.556396 0.341248 1441830859 0.678955 0.336182 -0.556396 0.341248 1441830859 0.678955 0.336182 -0.556396 0.341248 1441830859 0.678955 0.336182 -0.556396 0.341248 1441830859 0.678955 0.336182 -0.556396 0.341248 1441830859 0.682617 0.339539 -0.553589 0.335022 1441830859 0.682617 0.339539 -0.553589 0.335022 1441830859 0.682617 0.339539 -0.553589 0.335022 1441830859 0.682617 0.339539 -0.553589 0.335022 1441830859 0.682617 0.339539 -0.553589 0.335022 1441830859 0.687744 0.341980 -0.548889 0.329651 1441830859 0.687744 0.341980 -0.548889 0.329651 1441830859 0.687744 0.341980 -0.548889 0.329651 1441830859 0.687744 0.341980 -0.548889 0.329651 1441830859 0.687744 0.341980 -0.548889 0.329651 1441830859 0.687744 0.341980 -0.548889 0.329651 1441830859 0.688782 0.344910 -0.544189 0.332275 1441830859 0.688782 0.344910 -0.544189 0.332275 1441830859 0.688782 0.344910 -0.544189 0.332275 1441830859 0.688782 0.344910 -0.544189 0.332275 1441830859 0.688782 0.344910 -0.544189 0.332275 1441830859 0.688782 0.344910 -0.544189 0.332275 1441830859 0.689148 0.340332 -0.543396 0.337585 1441830859 0.689148 0.340332 -0.543396 0.337585 1441830859 0.689148 0.340332 -0.543396 0.337585 1441830859 0.689148 0.340332 -0.543396 0.337585 1441830859 0.689148 0.340332 -0.543396 0.337585 1441830859 0.691528 0.326477 -0.548584 0.337891 1441830859 0.691528 0.326477 -0.548584 0.337891 1441830859 0.691528 0.326477 -0.548584 0.337891 1441830859 0.691528 0.326477 -0.548584 0.337891 1441830859 0.691528 0.326477 -0.548584 0.337891 1441830859 0.691528 0.326477 -0.548584 0.337891 1441830859 0.690369 0.319519 -0.551453 0.342285 1441830859 0.690369 0.319519 -0.551453 0.342285 1441830859 0.690369 0.319519 -0.551453 0.342285 1441830859 0.690369 0.319519 -0.551453 0.342285 1441830859 0.690369 0.319519 -0.551453 0.342285 1441830859 0.690369 0.319519 -0.551453 0.342285 1441830859 0.686523 0.320801 -0.549316 0.352112 1441830859 0.686523 0.320801 -0.549316 0.352112 1441830859 0.686523 0.320801 -0.549316 0.352112 1441830859 0.686523 0.320801 -0.549316 0.352112 1441830859 0.686523 0.320801 -0.549316 0.352112 1441830859 0.686523 0.320801 -0.549316 0.352112 1441830859 0.682861 0.320313 -0.548767 0.360352 1441830859 0.682861 0.320313 -0.548767 0.360352 1441830859 0.682861 0.320313 -0.548767 0.360352 1441830859 0.682861 0.320313 -0.548767 0.360352 1441830859 0.682861 0.320313 -0.548767 0.360352 1441830859 0.682861 0.320313 -0.548767 0.360352 1441830859 0.682861 0.320313 -0.548767 0.360352 1441830859 0.686707 0.307983 -0.557129 0.350952 1441830859 0.686707 0.307983 -0.557129 0.350952 1441830859 0.686707 0.307983 -0.557129 0.350952 1441830859 0.686707 0.307983 -0.557129 0.350952 1441830859 0.686707 0.307983 -0.557129 0.350952 1441830859 0.686707 0.307983 -0.557129 0.350952 1441830859 0.691833 0.298523 -0.566772 0.333130 1441830859 0.691833 0.298523 -0.566772 0.333130 1441830859 0.691833 0.298523 -0.566772 0.333130 1441830859 0.691833 0.298523 -0.566772 0.333130 1441830859 0.691833 0.298523 -0.566772 0.333130 1441830859 0.690613 0.306580 -0.564941 0.331360 1441830859 0.690613 0.306580 -0.564941 0.331360 1441830859 0.690613 0.306580 -0.564941 0.331360 1441830859 0.690613 0.306580 -0.564941 0.331360 1441830859 0.690613 0.306580 -0.564941 0.331360 1441830859 0.690613 0.306580 -0.564941 0.331360 1441830859 0.693665 0.302856 -0.568726 0.321899 1441830859 0.693665 0.302856 -0.568726 0.321899 1441830859 0.693665 0.302856 -0.568726 0.321899 1441830859 0.693665 0.302856 -0.568726 0.321899 1441830859 0.693665 0.302856 -0.568726 0.321899 1441830859 0.693665 0.302856 -0.568726 0.321899 1441830859 0.692932 0.301086 -0.570984 0.321228 1441830859 0.692932 0.301086 -0.570984 0.321228 1441830859 0.692932 0.301086 -0.570984 0.321228 1441830859 0.692932 0.301086 -0.570984 0.321228 1441830859 0.692932 0.301086 -0.570984 0.321228 1441830859 0.692932 0.301086 -0.570984 0.321228 1441830859 0.694763 0.306824 -0.566162 0.320313 1441830859 0.694763 0.306824 -0.566162 0.320313 1441830859 0.694763 0.306824 -0.566162 0.320313 1441830859 0.694763 0.306824 -0.566162 0.320313 1441830859 0.694763 0.306824 -0.566162 0.320313 1441830859 0.694763 0.306824 -0.566162 0.320313 1441830859 0.701111 0.311707 -0.560791 0.311035 1441830859 0.701111 0.311707 -0.560791 0.311035 1441830859 0.701111 0.311707 -0.560791 0.311035 1441830860 0.701111 0.311707 -0.560791 0.311035 1441830860 0.701111 0.311707 -0.560791 0.311035 1441830860 0.701111 0.311707 -0.560791 0.311035 1441830860 0.706604 0.312866 -0.556091 0.305847 1441830860 0.706604 0.312866 -0.556091 0.305847 1441830860 0.706604 0.312866 -0.556091 0.305847 1441830860 0.706604 0.312866 -0.556091 0.305847 1441830860 0.706604 0.312866 -0.556091 0.305847 1441830860 0.706604 0.312866 -0.556091 0.305847 1441830860 0.708008 0.311401 -0.551392 0.312500 1441830860 0.708008 0.311401 -0.551392 0.312500 1441830860 0.708008 0.311401 -0.551392 0.312500 1441830860 0.708008 0.311401 -0.551392 0.312500 1441830860 0.708008 0.311401 -0.551392 0.312500 1441830860 0.708008 0.311401 -0.551392 0.312500 1441830860 0.708008 0.311401 -0.551392 0.312500 1441830860 0.711243 0.304993 -0.549194 0.315247 1441830860 0.711243 0.304993 -0.549194 0.315247 1441830860 0.711243 0.304993 -0.549194 0.315247 1441830860 0.711243 0.304993 -0.549194 0.315247 1441830860 0.711243 0.304993 -0.549194 0.315247 1441830860 0.711243 0.304993 -0.549194 0.315247 1441830860 0.712341 0.304077 -0.546082 0.319214 1441830860 0.712341 0.304077 -0.546082 0.319214 1441830860 0.712341 0.304077 -0.546082 0.319214 1441830860 0.712341 0.304077 -0.546082 0.319214 1441830860 0.712341 0.304077 -0.546082 0.319214 1441830860 0.712341 0.304077 -0.546082 0.319214 1441830860 0.708191 0.313538 -0.538208 0.332275 1441830860 0.708191 0.313538 -0.538208 0.332275 1441830860 0.708191 0.313538 -0.538208 0.332275 1441830860 0.708191 0.313538 -0.538208 0.332275 1441830860 0.708191 0.313538 -0.538208 0.332275 1441830860 0.708191 0.313538 -0.538208 0.332275 1441830860 0.702454 0.320801 -0.532410 0.346558 1441830860 0.702454 0.320801 -0.532410 0.346558 1441830860 0.702454 0.320801 -0.532410 0.346558 1441830860 0.702454 0.320801 -0.532410 0.346558 1441830860 0.702454 0.320801 -0.532410 0.346558 1441830860 0.702454 0.320801 -0.532410 0.346558 1441830860 0.708130 0.307251 -0.539856 0.335693 1441830860 0.708130 0.307251 -0.539856 0.335693 1441830860 0.708130 0.307251 -0.539856 0.335693 1441830860 0.708130 0.307251 -0.539856 0.335693 1441830860 0.708130 0.307251 -0.539856 0.335693 1441830860 0.708130 0.307251 -0.539856 0.335693 1441830860 0.710571 0.298157 -0.549866 0.322266 1441830860 0.710571 0.298157 -0.549866 0.322266 1441830860 0.710571 0.298157 -0.549866 0.322266 1441830860 0.710571 0.298157 -0.549866 0.322266 1441830860 0.710571 0.298157 -0.549866 0.322266 1441830860 0.710571 0.298157 -0.549866 0.322266 1441830860 0.707703 0.304749 -0.550659 0.320984 1441830860 0.707703 0.304749 -0.550659 0.320984 1441830860 0.707703 0.304749 -0.550659 0.320984 1441830860 0.707703 0.304749 -0.550659 0.320984 1441830860 0.707703 0.304749 -0.550659 0.320984 1441830860 0.707703 0.304749 -0.550659 0.320984 1441830860 0.706116 0.303772 -0.554382 0.318970 1441830860 0.706116 0.303772 -0.554382 0.318970 1441830860 0.706116 0.303772 -0.554382 0.318970 1441830860 0.706116 0.303772 -0.554382 0.318970 1441830860 0.706116 0.303772 -0.554382 0.318970 1441830860 0.706116 0.303772 -0.554382 0.318970 1441830860 0.703918 0.302490 -0.558228 0.318359 1441830860 0.703918 0.302490 -0.558228 0.318359 1441830860 0.703918 0.302490 -0.558228 0.318359 1441830860 0.703918 0.302490 -0.558228 0.318359 1441830860 0.703918 0.302490 -0.558228 0.318359 1441830860 0.703918 0.302490 -0.558228 0.318359 1441830860 0.701477 0.304688 -0.560181 0.318237 1441830860 0.701477 0.304688 -0.560181 0.318237 1441830860 0.701477 0.304688 -0.560181 0.318237 1441830860 0.701477 0.304688 -0.560181 0.318237 1441830860 0.701477 0.304688 -0.560181 0.318237 1441830860 0.701477 0.304688 -0.560181 0.318237 1441830860 0.702332 0.311279 -0.556885 0.315735 1441830860 0.702332 0.311279 -0.556885 0.315735 1441830860 0.702332 0.311279 -0.556885 0.315735 1441830860 0.702332 0.311279 -0.556885 0.315735 1441830860 0.702332 0.311279 -0.556885 0.315735 1441830860 0.699829 0.321289 -0.551270 0.321167 1441830860 0.699829 0.321289 -0.551270 0.321167 1441830860 0.699829 0.321289 -0.551270 0.321167 1441830860 0.699829 0.321289 -0.551270 0.321167 1441830860 0.699829 0.321289 -0.551270 0.321167 1441830860 0.699829 0.321289 -0.551270 0.321167 1441830860 0.699829 0.321289 -0.551270 0.321167 1441830860 0.697937 0.325073 -0.546997 0.328552 1441830860 0.697937 0.325073 -0.546997 0.328552 1441830860 0.697937 0.325073 -0.546997 0.328552 1441830860 0.697937 0.325073 -0.546997 0.328552 1441830860 0.697937 0.325073 -0.546997 0.328552 1441830860 0.697937 0.325073 -0.546997 0.328552 1441830860 0.699158 0.319946 -0.547668 0.329895 1441830860 0.699158 0.319946 -0.547668 0.329895 1441830860 0.699158 0.319946 -0.547668 0.329895 1441830860 0.699158 0.319946 -0.547668 0.329895 1441830860 0.699158 0.319946 -0.547668 0.329895 1441830860 0.698975 0.320618 -0.545349 0.333374 1441830860 0.698975 0.320618 -0.545349 0.333374 1441830860 0.698975 0.320618 -0.545349 0.333374 1441830860 0.698975 0.320618 -0.545349 0.333374 1441830860 0.698975 0.320618 -0.545349 0.333374 1441830860 0.698975 0.320618 -0.545349 0.333374 1441830860 0.698975 0.320618 -0.545349 0.333374 1441830860 0.697083 0.328613 -0.539185 0.339661 1441830860 0.697083 0.328613 -0.539185 0.339661 1441830860 0.697083 0.328613 -0.539185 0.339661 1441830860 0.697083 0.328613 -0.539185 0.339661 1441830861 0.697083 0.328613 -0.539185 0.339661 1441830861 0.697083 0.328613 -0.539185 0.339661 1441830861 0.684448 0.347778 -0.529175 0.361267 1441830861 0.684448 0.347778 -0.529175 0.361267 1441830861 0.684448 0.347778 -0.529175 0.361267 1441830861 0.684448 0.347778 -0.529175 0.361267 1441830861 0.684448 0.347778 -0.529175 0.361267 1441830861 0.684448 0.347778 -0.529175 0.361267 1441830861 0.677795 0.361450 -0.520813 0.372375 1441830861 0.677795 0.361450 -0.520813 0.372375 1441830861 0.677795 0.361450 -0.520813 0.372375 1441830861 0.677795 0.361450 -0.520813 0.372375 1441830861 0.677795 0.361450 -0.520813 0.372375 1441830861 0.677795 0.361450 -0.520813 0.372375 1441830861 0.687378 0.346985 -0.533081 0.350586 1441830861 0.687378 0.346985 -0.533081 0.350586 1441830861 0.687378 0.346985 -0.533081 0.350586 1441830861 0.687378 0.346985 -0.533081 0.350586 1441830861 0.687378 0.346985 -0.533081 0.350586 1441830861 0.687378 0.346985 -0.533081 0.350586 1441830861 0.687378 0.346985 -0.533081 0.350586 1441830861 0.689453 0.336914 -0.543762 0.339783 1441830861 0.689453 0.336914 -0.543762 0.339783 1441830861 0.689453 0.336914 -0.543762 0.339783 1441830861 0.689453 0.336914 -0.543762 0.339783 1441830861 0.689453 0.336914 -0.543762 0.339783 1441830861 0.689453 0.336914 -0.543762 0.339783 1441830861 0.684875 0.343506 -0.542969 0.343689 1441830861 0.684875 0.343506 -0.542969 0.343689 1441830861 0.684875 0.343506 -0.542969 0.343689 1441830861 0.684875 0.343506 -0.542969 0.343689 1441830861 0.684875 0.343506 -0.542969 0.343689 1441830861 0.684875 0.343506 -0.542969 0.343689 1441830861 0.681885 0.346313 -0.543640 0.345642 1441830861 0.681885 0.346313 -0.543640 0.345642 1441830861 0.681885 0.346313 -0.543640 0.345642 1441830861 0.681885 0.346313 -0.543640 0.345642 1441830861 0.681885 0.346313 -0.543640 0.345642 1441830861 0.683044 0.346008 -0.545349 0.340942 1441830861 0.683044 0.346008 -0.545349 0.340942 1441830861 0.683044 0.346008 -0.545349 0.340942 1441830861 0.683044 0.346008 -0.545349 0.340942 1441830861 0.683044 0.346008 -0.545349 0.340942 1441830861 0.683044 0.346008 -0.545349 0.340942 1441830861 0.687988 0.347595 -0.544434 0.330750 1441830861 0.687988 0.347595 -0.544434 0.330750 1441830861 0.687988 0.347595 -0.544434 0.330750 1441830861 0.687988 0.347595 -0.544434 0.330750 1441830861 0.687988 0.347595 -0.544434 0.330750 1441830861 0.687988 0.347595 -0.544434 0.330750 1441830861 0.687988 0.347595 -0.544434 0.330750 1441830861 0.692261 0.349976 -0.541809 0.323486 1441830861 0.692261 0.349976 -0.541809 0.323486 1441830861 0.692261 0.349976 -0.541809 0.323486 1441830861 0.692261 0.349976 -0.541809 0.323486 1441830861 0.692261 0.349976 -0.541809 0.323486 1441830861 0.690796 0.353516 -0.538452 0.328430 1441830861 0.690796 0.353516 -0.538452 0.328430 1441830861 0.690796 0.353516 -0.538452 0.328430 1441830861 0.690796 0.353516 -0.538452 0.328430 1441830861 0.690796 0.353516 -0.538452 0.328430 1441830861 0.690796 0.353516 -0.538452 0.328430 1441830861 0.690796 0.353516 -0.538452 0.328430 1441830861 0.687500 0.352722 -0.536743 0.338867 1441830861 0.687500 0.352722 -0.536743 0.338867 1441830861 0.687500 0.352722 -0.536743 0.338867 1441830861 0.687500 0.352722 -0.536743 0.338867 1441830861 0.687500 0.352722 -0.536743 0.338867 1441830861 0.687500 0.352722 -0.536743 0.338867 1441830861 0.687378 0.347168 -0.537598 0.343445 1441830861 0.687378 0.347168 -0.537598 0.343445 1441830861 0.687378 0.347168 -0.537598 0.343445 1441830861 0.685974 0.348511 -0.534851 0.349060 1441830861 0.685974 0.348511 -0.534851 0.349060 1441830861 0.685974 0.348511 -0.534851 0.349060 1441830861 0.685974 0.348511 -0.534851 0.349060 1441830861 0.685974 0.348511 -0.534851 0.349060 1441830861 0.685974 0.348511 -0.534851 0.349060 1441830861 0.678772 0.362976 -0.524780 0.363403 1441830861 0.678772 0.362976 -0.524780 0.363403 1441830861 0.678772 0.362976 -0.524780 0.363403 1441830861 0.678772 0.362976 -0.524780 0.363403 1441830861 0.678772 0.362976 -0.524780 0.363403 1441830861 0.678772 0.362976 -0.524780 0.363403 1441830861 0.669861 0.377747 -0.513977 0.379944 1441830861 0.669861 0.377747 -0.513977 0.379944 1441830861 0.669861 0.377747 -0.513977 0.379944 1441830861 0.669861 0.377747 -0.513977 0.379944 1441830861 0.669861 0.377747 -0.513977 0.379944 1441830861 0.669861 0.377747 -0.513977 0.379944 1441830861 0.685486 0.357178 -0.523071 0.359009 1441830861 0.685486 0.357178 -0.523071 0.359009 1441830861 0.685486 0.357178 -0.523071 0.359009 1441830861 0.685486 0.357178 -0.523071 0.359009 1441830861 0.685486 0.357178 -0.523071 0.359009 1441830861 0.685486 0.357178 -0.523071 0.359009 1441830861 0.679749 0.355103 -0.530212 0.361450 1441830861 0.679749 0.355103 -0.530212 0.361450 1441830861 0.679749 0.355103 -0.530212 0.361450 1441830861 0.679749 0.355103 -0.530212 0.361450 1441830861 0.679749 0.355103 -0.530212 0.361450 1441830861 0.679749 0.355103 -0.530212 0.361450 1441830861 0.679749 0.355103 -0.530212 0.361450 1441830861 0.675415 0.359863 -0.529114 0.366455 1441830861 0.675415 0.359863 -0.529114 0.366455 1441830861 0.675415 0.359863 -0.529114 0.366455 1441830861 0.675415 0.359863 -0.529114 0.366455 1441830861 0.675415 0.359863 -0.529114 0.366455 1441830862 0.675415 0.359863 -0.529114 0.366455 1441830862 0.677429 0.350037 -0.538696 0.358215 1441830862 0.677429 0.350037 -0.538696 0.358215 1441830862 0.677429 0.350037 -0.538696 0.358215 1441830862 0.677429 0.350037 -0.538696 0.358215 1441830862 0.677429 0.350037 -0.538696 0.358215 1441830862 0.677429 0.350037 -0.538696 0.358215 1441830862 0.673706 0.351868 -0.541138 0.359741 1441830862 0.673706 0.351868 -0.541138 0.359741 1441830862 0.673706 0.351868 -0.541138 0.359741 1441830862 0.673706 0.351868 -0.541138 0.359741 1441830862 0.673706 0.351868 -0.541138 0.359741 1441830862 0.673706 0.351868 -0.541138 0.359741 1441830862 0.677063 0.351440 -0.543091 0.350830 1441830862 0.677063 0.351440 -0.543091 0.350830 1441830862 0.677063 0.351440 -0.543091 0.350830 1441830862 0.677063 0.351440 -0.543091 0.350830 1441830862 0.677063 0.351440 -0.543091 0.350830 1441830862 0.677063 0.351440 -0.543091 0.350830 1441830862 0.682983 0.350891 -0.543091 0.339600 1441830862 0.682983 0.350891 -0.543091 0.339600 1441830862 0.682983 0.350891 -0.543091 0.339600 1441830862 0.682983 0.350891 -0.543091 0.339600 1441830862 0.682983 0.350891 -0.543091 0.339600 1441830862 0.679077 0.360168 -0.536621 0.347961 1441830862 0.679077 0.360168 -0.536621 0.347961 1441830862 0.679077 0.360168 -0.536621 0.347961 1441830862 0.679077 0.360168 -0.536621 0.347961 1441830862 0.679077 0.360168 -0.536621 0.347961 1441830862 0.679077 0.360168 -0.536621 0.347961 1441830862 0.672974 0.364685 -0.530762 0.363831 1441830862 0.672974 0.364685 -0.530762 0.363831 1441830862 0.672974 0.364685 -0.530762 0.363831 1441830862 0.672974 0.364685 -0.530762 0.363831 1441830862 0.672974 0.364685 -0.530762 0.363831 1441830862 0.672974 0.364685 -0.530762 0.363831 1441830862 0.672974 0.364685 -0.530762 0.363831 1441830862 0.673218 0.358215 -0.531006 0.369385 1441830862 0.673218 0.358215 -0.531006 0.369385 1441830862 0.673218 0.358215 -0.531006 0.369385 1441830862 0.673218 0.358215 -0.531006 0.369385 1441830862 0.673218 0.358215 -0.531006 0.369385 1441830862 0.673218 0.358215 -0.531006 0.369385 1441830862 0.674072 0.356934 -0.529663 0.370972 1441830862 0.674072 0.356934 -0.529663 0.370972 1441830862 0.674072 0.356934 -0.529663 0.370972 1441830862 0.674072 0.356934 -0.529663 0.370972 1441830862 0.674072 0.356934 -0.529663 0.370972 1441830862 0.674072 0.356934 -0.529663 0.370972 1441830862 0.669800 0.372437 -0.518433 0.379272 1441830862 0.669800 0.372437 -0.518433 0.379272 1441830862 0.669800 0.372437 -0.518433 0.379272 1441830862 0.669800 0.372437 -0.518433 0.379272 1441830862 0.669800 0.372437 -0.518433 0.379272 1441830862 0.669800 0.372437 -0.518433 0.379272 1441830862 0.663330 0.387451 -0.508545 0.388916 1441830862 0.663330 0.387451 -0.508545 0.388916 1441830862 0.663330 0.387451 -0.508545 0.388916 1441830862 0.663330 0.387451 -0.508545 0.388916 1441830862 0.663330 0.387451 -0.508545 0.388916 1441830862 0.663330 0.387451 -0.508545 0.388916 1441830862 0.668457 0.382568 -0.510986 0.381653 1441830862 0.668457 0.382568 -0.510986 0.381653 1441830862 0.668457 0.382568 -0.510986 0.381653 1441830862 0.668457 0.382568 -0.510986 0.381653 1441830862 0.668457 0.382568 -0.510986 0.381653 1441830862 0.668457 0.382568 -0.510986 0.381653 1441830862 0.668457 0.382568 -0.510986 0.381653 1441830862 0.668762 0.376221 -0.517822 0.378174 1441830862 0.668762 0.376221 -0.517822 0.378174 1441830862 0.668762 0.376221 -0.517822 0.378174 1441830862 0.668762 0.376221 -0.517822 0.378174 1441830862 0.668762 0.376221 -0.517822 0.378174 1441830862 0.667358 0.372559 -0.522156 0.378357 1441830862 0.667358 0.372559 -0.522156 0.378357 1441830862 0.667358 0.372559 -0.522156 0.378357 1441830862 0.667358 0.372559 -0.522156 0.378357 1441830862 0.669128 0.363892 -0.531067 0.371155 1441830862 0.669128 0.363892 -0.531067 0.371155 1441830862 0.669128 0.363892 -0.531067 0.371155 1441830862 0.669128 0.363892 -0.531067 0.371155 1441830862 0.669128 0.363892 -0.531067 0.371155 1441830862 0.669128 0.363892 -0.531067 0.371155 1441830862 0.670288 0.358887 -0.536743 0.365662 1441830862 0.670288 0.358887 -0.536743 0.365662 1441830862 0.670288 0.358887 -0.536743 0.365662 1441830862 0.670288 0.358887 -0.536743 0.365662 1441830862 0.670288 0.358887 -0.536743 0.365662 1441830862 0.670288 0.358887 -0.536743 0.365662 1441830862 0.673096 0.353577 -0.541870 0.358154 1441830862 0.673096 0.353577 -0.541870 0.358154 1441830862 0.673096 0.353577 -0.541870 0.358154 1441830862 0.673096 0.353577 -0.541870 0.358154 1441830862 0.673096 0.353577 -0.541870 0.358154 1441830862 0.673096 0.353577 -0.541870 0.358154 1441830862 0.677185 0.353638 -0.541260 0.351196 1441830862 0.677185 0.353638 -0.541260 0.351196 1441830862 0.677185 0.353638 -0.541260 0.351196 1441830862 0.677185 0.353638 -0.541260 0.351196 1441830862 0.677185 0.353638 -0.541260 0.351196 1441830862 0.677185 0.353638 -0.541260 0.351196 1441830862 0.675049 0.360718 -0.535828 0.356384 1441830862 0.675049 0.360718 -0.535828 0.356384 1441830862 0.675049 0.360718 -0.535828 0.356384 1441830862 0.675049 0.360718 -0.535828 0.356384 1441830862 0.675049 0.360718 -0.535828 0.356384 1441830862 0.675049 0.360718 -0.535828 0.356384 1441830862 0.670593 0.367737 -0.527588 0.369690 1441830863 0.670593 0.367737 -0.527588 0.369690 1441830863 0.670593 0.367737 -0.527588 0.369690 1441830863 0.670593 0.367737 -0.527588 0.369690 1441830863 0.670593 0.367737 -0.527588 0.369690 1441830863 0.670593 0.367737 -0.527588 0.369690 1441830863 0.672180 0.360413 -0.527588 0.373962 1441830863 0.672180 0.360413 -0.527588 0.373962 1441830863 0.672180 0.360413 -0.527588 0.373962 1441830863 0.672180 0.360413 -0.527588 0.373962 1441830863 0.672180 0.360413 -0.527588 0.373962 1441830863 0.672180 0.360413 -0.527588 0.373962 1441830863 0.675110 0.355042 -0.526978 0.374695 1441830863 0.675110 0.355042 -0.526978 0.374695 1441830863 0.675110 0.355042 -0.526978 0.374695 1441830863 0.675110 0.355042 -0.526978 0.374695 1441830863 0.675110 0.355042 -0.526978 0.374695 1441830863 
0.764587 0.354492 -0.511719 0.166809 1441830865 0.764587 0.354492 -0.511719 0.166809 1441830865 0.764587 0.354492 -0.511719 0.166809 1441830865 0.795715 0.251221 -0.487244 0.257324 1441830865 0.795715 0.251221 -0.487244 0.257324 1441830865 0.795715 0.251221 -0.487244 0.257324 1441830865 0.795715 0.251221 -0.487244 0.257324 1441830865 0.795715 0.251221 -0.487244 0.257324 1441830865 0.795715 0.251221 -0.487244 0.257324 1441830865 0.790100 0.132996 -0.455383 0.388123 1441830865 0.790100 0.132996 -0.455383 0.388123 1441830865 0.790100 0.132996 -0.455383 0.388123 1441830865 0.790100 0.132996 -0.455383 0.388123 1441830865 0.790100 0.132996 -0.455383 0.388123 1441830865 0.790100 0.132996 -0.455383 0.388123 1441830865 0.790100 0.132996 -0.455383 0.388123 1441830865 0.744812 0.091064 -0.395386 0.529724 1441830865 0.744812 0.091064 -0.395386 0.529724 1441830865 0.744812 0.091064 -0.395386 0.529724 1441830865 0.744812 0.091064 -0.395386 0.529724 1441830866 0.744812 0.091064 -0.395386 0.529724 1441830866 0.744812 0.091064 -0.395386 0.529724 1441830866 0.657104 0.062317 -0.297913 0.689575 1441830866 0.657104 0.062317 -0.297913 0.689575 1441830866 0.657104 0.062317 -0.297913 0.689575 1441830866 0.657104 0.062317 -0.297913 0.689575 1441830866 0.657104 0.062317 -0.297913 0.689575 1441830866 0.657104 0.062317 -0.297913 0.689575 1441830866 0.570557 -0.016174 -0.153259 0.806641 1441830866 0.570557 -0.016174 -0.153259 0.806641 1441830866 0.570557 -0.016174 -0.153259 0.806641 1441830866 0.570557 -0.016174 -0.153259 0.806641 1441830866 0.570557 -0.016174 -0.153259 0.806641 1441830866 0.570557 -0.016174 -0.153259 0.806641 1441830866 0.468811 -0.055298 -0.000488 0.881531 1441830866 0.468811 -0.055298 -0.000488 0.881531 1441830866 0.468811 -0.055298 -0.000488 0.881531 1441830866 0.468811 -0.055298 -0.000488 0.881531 1441830866 0.468811 -0.055298 -0.000488 0.881531 1441830866 0.468811 -0.055298 -0.000488 0.881531 1441830866 0.468811 -0.055298 -0.000488 0.881531 1441830866 0.489136 -0.033020 0.007141 0.871521 1441830866 0.489136 -0.033020 0.007141 0.871521 1441830866 0.489136 -0.033020 0.007141 0.871521 1441830866 0.489136 -0.033020 0.007141 0.871521 1441830866 0.489136 -0.033020 0.007141 0.871521 1441830866 0.489136 -0.033020 0.007141 0.871521 1441830866 0.569336 -0.063843 -0.224426 0.788269 1441830866 0.569336 -0.063843 -0.224426 0.788269 1441830866 0.569336 -0.063843 -0.224426 0.788269 1441830866 0.569336 -0.063843 -0.224426 0.788269 1441830866 0.569336 -0.063843 -0.224426 0.788269 1441830866 0.569336 -0.063843 -0.224426 0.788269 1441830866 0.643188 0.007629 -0.305542 0.702087 1441830866 0.643188 0.007629 -0.305542 0.702087 1441830866 0.643188 0.007629 -0.305542 0.702087 1441830866 0.643188 0.007629 -0.305542 0.702087 1441830866 0.643188 0.007629 -0.305542 0.702087 1441830866 0.643188 0.007629 -0.305542 0.702087 1441830866 0.643188 0.007629 -0.305542 0.702087 1441830866 0.711365 0.089233 -0.326538 0.615906 1441830866 0.711365 0.089233 -0.326538 0.615906 1441830866 0.711365 0.089233 -0.326538 0.615906 1441830866 0.711365 0.089233 -0.326538 0.615906 1441830866 0.711365 0.089233 -0.326538 0.615906 1441830866 0.757813 0.128967 -0.377075 0.516541 1441830866 0.757813 0.128967 -0.377075 0.516541 1441830866 0.757813 0.128967 -0.377075 0.516541 1441830866 0.757813 0.128967 -0.377075 0.516541 1441830866 0.757813 0.128967 -0.377075 0.516541 1441830866 0.757813 0.128967 -0.377075 0.516541 1441830866 0.757813 0.128967 -0.377075 0.516541 1441830866 0.805481 0.116760 -0.415527 0.406006 1441830866 0.805481 0.116760 -0.415527 0.406006 1441830866 0.805481 0.116760 -0.415527 0.406006 1441830866 0.805481 0.116760 -0.415527 0.406006 1441830866 0.805481 0.116760 -0.415527 0.406006 1441830866 0.805481 0.116760 -0.415527 0.406006 1441830866 0.820129 0.097351 -0.423950 0.371704 1441830866 0.820129 0.097351 -0.423950 0.371704 1441830866 0.820129 0.097351 -0.423950 0.371704 1441830866 0.820129 0.097351 -0.423950 0.371704 1441830866 0.820129 0.097351 -0.423950 0.371704 1441830866 0.820129 0.097351 -0.423950 0.371704 1441830866 0.820129 0.097351 -0.423950 0.371704 1441830866 0.812805 0.090149 -0.382751 0.429749 1441830866 0.812805 0.090149 -0.382751 0.429749 1441830866 0.812805 0.090149 -0.382751 0.429749 1441830866 0.812805 0.090149 -0.382751 0.429749 1441830866 0.812805 0.090149 -0.382751 0.429749 1441830866 0.812805 0.090149 -0.382751 0.429749 1441830866 0.782166 0.091003 -0.327881 0.521851 1441830866 0.782166 0.091003 -0.327881 0.521851 1441830866 0.782166 0.091003 -0.327881 0.521851 1441830866 0.782166 0.091003 -0.327881 0.521851 1441830866 0.782166 0.091003 -0.327881 0.521851 1441830866 0.782166 0.091003 -0.327881 0.521851 1441830866 0.725708 0.064026 -0.285950 0.622437 1441830866 0.725708 0.064026 -0.285950 0.622437 1441830866 0.725708 0.064026 -0.285950 0.622437 1441830866 0.725708 0.064026 -0.285950 0.622437 1441830866 0.657471 0.012573 -0.235474 0.715576 1441830866 0.657471 0.012573 -0.235474 0.715576 1441830866 0.657471 0.012573 -0.235474 0.715576 1441830866 0.657471 0.012573 -0.235474 0.715576 1441830866 0.657471 0.012573 -0.235474 0.715576 1441830866 0.657471 0.012573 -0.235474 0.715576 1441830866 0.568909 -0.041565 -0.122131 0.812134 1441830866 0.568909 -0.041565 -0.122131 0.812134 1441830866 0.568909 -0.041565 -0.122131 0.812134 1441830866 0.568909 -0.041565 -0.122131 0.812134 1441830866 0.568909 -0.041565 -0.122131 0.812134 1441830866 0.568909 -0.041565 -0.122131 0.812134 1441830866 0.488892 -0.047546 0.039551 0.870117 1441830866 0.488892 -0.047546 0.039551 0.870117 1441830866 0.488892 -0.047546 0.039551 0.870117 1441830866 0.488892 -0.047546 0.039551 0.870117 1441830866 0.488892 -0.047546 0.039551 0.870117 1441830866 0.488892 -0.047546 0.039551 0.870117 1441830866 0.488892 -0.047546 0.039551 0.870117 1441830866 0.503662 -0.020020 0.044739 0.862488 1441830866 0.503662 -0.020020 0.044739 0.862488 1441830866 0.503662 -0.020020 0.044739 0.862488 1441830866 0.503662 -0.020020 0.044739 0.862488 1441830866 0.503662 -0.020020 0.044739 0.862488 1441830866 0.503662 -0.020020 0.044739 0.862488 1441830866 0.570801 -0.065063 -0.150085 0.804565 1441830866 0.570801 -0.065063 -0.150085 0.804565 1441830866 0.570801 -0.065063 -0.150085 0.804565 1441830866 0.570801 -0.065063 -0.150085 0.804565 1441830866 0.570801 -0.065063 -0.150085 0.804565 1441830867 0.570801 -0.065063 -0.150085 0.804565 1441830867 0.570801 -0.065063 -0.150085 0.804565 1441830867 0.633301 -0.042786 -0.228821 0.738037 1441830867 0.633301 -0.042786 -0.228821 0.738037 1441830867 0.633301 -0.042786 -0.228821 0.738037 1441830867 0.633301 -0.042786 -0.228821 0.738037 1441830867 0.633301 -0.042786 -0.228821 0.738037 1441830867 0.701904 0.040955 -0.240540 0.669128 1441830867 0.701904 0.040955 -0.240540 0.669128 1441830867 0.701904 0.040955 -0.240540 0.669128 1441830867 0.701904 0.040955 -0.240540 0.669128 1441830867 0.701904 0.040955 -0.240540 0.669128 1441830867 0.701904 0.040955 -0.240540 0.669128 1441830867 0.701904 0.040955 -0.240540 0.669128 1441830867 0.756653 0.075989 -0.292786 0.579590 1441830867 0.756653 0.075989 -0.292786 0.579590 1441830867 0.756653 0.075989 -0.292786 0.579590 1441830867 0.756653 0.075989 -0.292786 0.579590 1441830867 0.756653 0.075989 -0.292786 0.579590 1441830867 0.756653 0.075989 -0.292786 0.579590 1441830867 0.799255 0.092102 -0.352173 0.478149 1441830867 0.799255 0.092102 -0.352173 0.478149 1441830867 0.799255 0.092102 -0.352173 0.478149 1441830867 0.799255 0.092102 -0.352173 0.478149 1441830867 0.799255 0.092102 -0.352173 0.478149 1441830867 0.799255 0.092102 -0.352173 0.478149 1441830867 0.799255 0.092102 -0.352173 0.478149 1441830867 0.834778 0.096497 -0.385071 0.381409 1441830867 0.834778 0.096497 -0.385071 0.381409 1441830867 0.834778 0.096497 -0.385071 0.381409 1441830867 0.834778 0.096497 -0.385071 0.381409 1441830867 0.834778 0.096497 -0.385071 0.381409 1441830867 0.834778 0.096497 -0.385071 0.381409 1441830867 0.838745 0.073120 -0.401428 0.360474 1441830867 0.838745 0.073120 -0.401428 0.360474 1441830867 0.838745 0.073120 -0.401428 0.360474 1441830867 0.838745 0.073120 -0.401428 0.360474 1441830867 0.820435 0.062439 -0.382019 0.420654 1441830867 0.820435 0.062439 -0.382019 0.420654 1441830867 0.820435 0.062439 -0.382019 0.420654 1441830867 0.820435 0.062439 -0.382019 0.420654 1441830867 0.820435 0.062439 -0.382019 0.420654 1441830867 0.782043 0.053162 -0.340881 0.518982 1441830867 0.782043 0.053162 -0.340881 0.518982 1441830867 0.782043 0.053162 -0.340881 0.518982 1441830867 0.782043 0.053162 -0.340881 0.518982 1441830867 0.782043 0.053162 -0.340881 0.518982 1441830867 0.782043 0.053162 -0.340881 0.518982 1441830867 0.782043 0.053162 -0.340881 0.518982 1441830867 0.714355 0.030273 -0.299622 0.631592 1441830867 0.714355 0.030273 -0.299622 0.631592 1441830867 0.714355 0.030273 -0.299622 0.631592 1441830867 0.714355 0.030273 -0.299622 0.631592 1441830867 0.714355 0.030273 -0.299622 0.631592 1441830867 0.642151 -0.019958 -0.208801 0.737305 1441830867 0.642151 -0.019958 -0.208801 0.737305 1441830867 0.642151 -0.019958 -0.208801 0.737305 1441830867 0.642151 -0.019958 -0.208801 0.737305 1441830867 0.642151 -0.019958 -0.208801 0.737305 1441830867 0.642151 -0.019958 -0.208801 0.737305 1441830867 0.642151 -0.019958 -0.208801 0.737305 1441830867 0.541504 -0.082031 -0.088684 0.831970 1441830867 0.541504 -0.082031 -0.088684 0.831970 1441830867 0.541504 -0.082031 -0.088684 0.831970 1441830867 0.541504 -0.082031 -0.088684 0.831970 1441830867 0.541504 -0.082031 -0.088684 0.831970 1441830867 0.541504 -0.082031 -0.088684 0.831970 1441830867 0.505249 -0.049255 0.041992 0.860474 1441830867 0.505249 -0.049255 0.041992 0.860474 1441830867 0.505249 -0.049255 0.041992 0.860474 1441830867 0.505249 -0.049255 0.041992 0.860474 1441830867 0.505249 -0.049255 0.041992 0.860474 1441830867 0.558105 -0.084473 -0.111145 0.817871 1441830867 0.558105 -0.084473 -0.111145 0.817871 1441830867 0.558105 -0.084473 -0.111145 0.817871 1441830867 0.558105 -0.084473 -0.111145 0.817871 1441830867 0.558105 -0.084473 -0.111145 0.817871 1441830867 0.613770 -0.117554 -0.272095 0.731689 1441830867 0.613770 -0.117554 -0.272095 0.731689 1441830867 0.613770 -0.117554 -0.272095 0.731689 1441830867 0.613770 -0.117554 -0.272095 0.731689 1441830867 0.613770 -0.117554 -0.272095 0.731689 1441830867 0.613770 -0.117554 -0.272095 0.731689 1441830867 0.680176 -0.013184 -0.263977 0.683716 1441830867 0.680176 -0.013184 -0.263977 0.683716 1441830867 0.680176 -0.013184 -0.263977 0.683716 1441830867 0.680176 -0.013184 -0.263977 0.683716 1441830867 0.680176 -0.013184 -0.263977 0.683716 1441830867 0.680176 -0.013184 -0.263977 0.683716 1441830867 0.737549 0.049683 -0.277527 0.613586 1441830867 0.737549 0.049683 -0.277527 0.613586 1441830867 0.737549 0.049683 -0.277527 0.613586 1441830867 0.737549 0.049683 -0.277527 0.613586 1441830867 0.737549 0.049683 -0.277527 0.613586 1441830867 0.779175 0.071838 -0.328186 0.529053 1441830867 0.779175 0.071838 -0.328186 0.529053 1441830867 0.779175 0.071838 -0.328186 0.529053 1441830867 0.779175 0.071838 -0.328186 0.529053 1441830867 0.779175 0.071838 -0.328186 0.529053 1441830867 0.779175 0.071838 -0.328186 0.529053 1441830867 0.779175 0.071838 -0.328186 0.529053 1441830867 0.819702 0.077698 -0.351074 0.445801 1441830867 0.819702 0.077698 -0.351074 0.445801 1441830867 0.819702 0.077698 -0.351074 0.445801 1441830867 0.819702 0.077698 -0.351074 0.445801 1441830867 0.819702 0.077698 -0.351074 0.445801 1441830868 0.819702 0.077698 -0.351074 0.445801 1441830868 0.835266 0.082520 -0.358643 0.408447 1441830868 0.835266 0.082520 -0.358643 0.408447 1441830868 0.835266 0.082520 -0.358643 0.408447 1441830868 0.835266 0.082520 -0.358643 0.408447 1441830868 0.835266 0.082520 -0.358643 0.408447 1441830868 0.835266 0.082520 -0.358643 0.408447 1441830868 0.821350 0.079590 -0.341492 0.449890 1441830868 0.821350 0.079590 -0.341492 0.449890 1441830868 0.821350 0.079590 -0.341492 0.449890 1441830868 0.821350 0.079590 -0.341492 0.449890 1441830868 0.783081 0.087891 -0.305542 0.534485 1441830868 0.783081 0.087891 -0.305542 0.534485 1441830868 0.783081 0.087891 -0.305542 0.534485 1441830868 0.783081 0.087891 -0.305542 0.534485 1441830868 0.783081 0.087891 -0.305542 0.534485 1441830868 0.783081 0.087891 -0.305542 0.534485 1441830868 0.717529 0.069824 -0.270508 0.638062 1441830868 0.717529 0.069824 -0.270508 0.638062 1441830868 0.717529 0.069824 -0.270508 0.638062 1441830868 0.717529 0.069824 -0.270508 0.638062 1441830868 0.717529 0.069824 -0.270508 0.638062 1441830868 0.717529 0.069824 -0.270508 0.638062 1441830868 0.646118 0.019165 -0.208862 0.733826 1441830868 0.646118 0.019165 -0.208862 0.733826 1441830868 0.646118 0.019165 -0.208862 0.733826 1441830868 0.646118 0.019165 -0.208862 0.733826 1441830868 0.646118 0.019165 -0.208862 0.733826 1441830868 0.646118 0.019165 -0.208862 0.733826 1441830868 0.646118 0.019165 -0.208862 0.733826 1441830868 0.542480 -0.042236 -0.125549 0.829529 1441830868 0.542480 -0.042236 -0.125549 0.829529 1441830868 0.542480 -0.042236 -0.125549 0.829529 1441830868 0.542480 -0.042236 -0.125549 0.829529 1441830868 0.542480 -0.042236 -0.125549 0.829529 1441830868 0.473450 -0.007935 0.022400 0.880493 1441830868 0.473450 -0.007935 0.022400 0.880493 1441830868 0.473450 -0.007935 0.022400 0.880493 1441830868 0.473450 -0.007935 0.022400 0.880493 1441830868 0.473450 -0.007935 0.022400 0.880493 1441830868 0.473450 -0.007935 0.022400 0.880493 1441830868 0.473450 -0.007935 0.022400 0.880493 1441830868 0.494751 -0.007324 -0.017944 0.868774 1441830868 0.494751 -0.007324 -0.017944 0.868774 1441830868 0.494751 -0.007324 -0.017944 0.868774 1441830868 0.494751 -0.007324 -0.017944 0.868774 1441830868 0.494751 -0.007324 -0.017944 0.868774 1441830868 0.494751 -0.007324 -0.017944 0.868774 1441830868 0.566772 -0.034729 -0.221252 0.792786 1441830868 0.566772 -0.034729 -0.221252 0.792786 1441830868 0.566772 -0.034729 -0.221252 0.792786 1441830868 0.566772 -0.034729 -0.221252 0.792786 1441830868 0.566772 -0.034729 -0.221252 0.792786 1441830868 0.566772 -0.034729 -0.221252 0.792786 1441830868 0.636414 0.013367 -0.313843 0.704407 1441830868 0.636414 0.013367 -0.313843 0.704407 1441830868 0.636414 0.013367 -0.313843 0.704407 1441830868 0.636414 0.013367 -0.313843 0.704407 1441830868 0.636414 0.013367 -0.313843 0.704407 1441830868 0.636414 0.013367 -0.313843 0.704407 1441830868 0.707703 0.096375 -0.330444 0.616943 1441830868 0.707703 0.096375 -0.330444 0.616943 1441830868 0.707703 0.096375 -0.330444 0.616943 1441830868 0.707703 0.096375 -0.330444 0.616943 1441830868 0.707703 0.096375 -0.330444 0.616943 1441830868 0.707703 0.096375 -0.330444 0.616943 1441830868 0.761780 0.166382 -0.341980 0.524353 1441830868 0.761780 0.166382 -0.341980 0.524353 1441830868 0.761780 0.166382 -0.341980 0.524353 1441830868 0.761780 0.166382 -0.341980 0.524353 1441830868 0.761780 0.166382 -0.341980 0.524353 1441830868 0.761780 0.166382 -0.341980 0.524353 1441830868 0.815613 0.151001 -0.390930 0.398865 1441830868 0.815613 0.151001 -0.390930 0.398865 1441830868 0.815613 0.151001 -0.390930 0.398865 1441830868 0.815613 0.151001 -0.390930 0.398865 1441830868 0.815613 0.151001 -0.390930 0.398865 1441830868 0.815613 0.151001 -0.390930 0.398865 1441830868 0.815613 0.151001 -0.390930 0.398865 1441830868 0.830933 0.148132 -0.407532 0.348572 1441830868 0.830933 0.148132 -0.407532 0.348572 1441830868 0.830933 0.148132 -0.407532 0.348572 1441830868 0.830933 0.148132 -0.407532 0.348572 1441830868 0.830933 0.148132 -0.407532 0.348572 1441830868 0.830933 0.148132 -0.407532 0.348572 1441830868 0.818604 0.121460 -0.389160 0.404419 1441830868 0.818604 0.121460 -0.389160 0.404419 1441830868 0.818604 0.121460 -0.389160 0.404419 1441830868 0.818604 0.121460 -0.389160 0.404419 1441830868 0.818604 0.121460 -0.389160 0.404419 1441830868 0.818604 0.121460 -0.389160 0.404419 1441830868 0.776123 0.109375 -0.347473 0.514648 1441830868 0.776123 0.109375 -0.347473 0.514648 1441830868 0.776123 0.109375 -0.347473 0.514648 1441830868 0.695251 0.073242 -0.301575 0.648193 1441830868 0.695251 0.073242 -0.301575 0.648193 1441830868 0.695251 0.073242 -0.301575 0.648193 1441830868 0.695251 0.073242 -0.301575 0.648193 1441830868 0.695251 0.073242 -0.301575 0.648193 1441830868 0.695251 0.073242 -0.301575 0.648193 1441830868 0.624390 -0.020874 -0.234436 0.744751 1441830868 0.624390 -0.020874 -0.234436 0.744751 1441830868 0.624390 -0.020874 -0.234436 0.744751 1441830868 0.624390 -0.020874 -0.234436 0.744751 1441830868 0.624390 -0.020874 -0.234436 0.744751 1441830868 0.624390 -0.020874 -0.234436 0.744751 1441830868 0.624390 -0.020874 -0.234436 0.744751 1441830868 0.503296 -0.083557 -0.130188 0.850159 1441830869 0.503296 -0.083557 -0.130188 0.850159 1441830869 0.503296 -0.083557 -0.130188 0.850159 1441830869 0.503296 -0.083557 -0.130188 0.850159 1441830869 0.503296 -0.083557 -0.130188 0.850159 1441830869 0.503296 -0.083557 -0.130188 0.850159 1441830869 0.487671 -0.021423 0.065857 0.870239 1441830869 0.487671 -0.021423 0.065857 0.870239 1441830869 0.487671 -0.021423 0.065857 0.870239 1441830869 0.487671 -0.021423 0.065857 0.870239 1441830869 0.487671 -0.021423 0.065857 0.870239 1441830869 0.487671 -0.021423 0.065857 0.870239 1441830869 0.532959 -0.044006 -0.057739 0.842957 1441830869 0.532959 -0.044006 -0.057739 0.842957 1441830869 0.532959 -0.044006 -0.057739 0.842957 1441830869 0.532959 -0.044006 -0.057739 0.842957 1441830869 0.532959 -0.044006 -0.057739 0.842957 1441830869 0.532959 -0.044006 -0.057739 0.842957 1441830869 0.605103 -0.033264 -0.190979 0.772095 1441830869 0.605103 -0.033264 -0.190979 0.772095 1441830869 0.605103 -0.033264 -0.190979 0.772095 1441830869 0.605103 -0.033264 -0.190979 0.772095 1441830869 0.605103 -0.033264 -0.190979 0.772095 1441830869 0.605103 -0.033264 -0.190979 0.772095 1441830869 0.672485 0.036377 -0.271545 0.687500 1441830869 0.672485 0.036377 -0.271545 0.687500 1441830869 0.672485 0.036377 -0.271545 0.687500 1441830869 0.672485 0.036377 -0.271545 0.687500 1441830869 0.672485 0.036377 -0.271545 0.687500 1441830869 0.672485 0.036377 -0.271545 0.687500 1441830869 0.672485 0.036377 -0.271545 0.687500 1441830869 0.732483 0.092712 -0.341492 0.581543 1441830869 0.732483 0.092712 -0.341492 0.581543 1441830869 0.732483 0.092712 -0.341492 0.581543 1441830869 0.732483 0.092712 -0.341492 0.581543 1441830869 0.732483 0.092712 -0.341492 0.581543 1441830869 0.732483 0.092712 -0.341492 0.581543 1441830869 0.764709 0.131042 -0.409546 0.479858 1441830869 0.764709 0.131042 -0.409546 0.479858 1441830869 0.764709 0.131042 -0.409546 0.479858 1441830869 0.764709 0.131042 -0.409546 0.479858 1441830869 0.764709 0.131042 -0.409546 0.479858 1441830869 0.764709 0.131042 -0.409546 0.479858 1441830869 0.798035 0.149231 -0.456238 0.364319 1441830869 0.798035 0.149231 -0.456238 0.364319 1441830869 0.798035 0.149231 -0.456238 0.364319 1441830869 0.798035 0.149231 -0.456238 0.364319 1441830869 0.798035 0.149231 -0.456238 0.364319 1441830869 0.798035 0.149231 -0.456238 0.364319 1441830869 0.813293 0.121826 -0.484741 0.297791 1441830869 0.813293 0.121826 -0.484741 0.297791 1441830869 0.813293 0.121826 -0.484741 0.297791 1441830869 0.813293 0.121826 -0.484741 0.297791 1441830869 0.813293 0.121826 -0.484741 0.297791 1441830869 0.813293 0.121826 -0.484741 0.297791 1441830869 0.812256 0.106750 -0.464233 0.336670 1441830869 0.812256 0.106750 -0.464233 0.336670 1441830869 0.812256 0.106750 -0.464233 0.336670 1441830869 0.812256 0.106750 -0.464233 0.336670 1441830869 0.812256 0.106750 -0.464233 0.336670 1441830869 0.812256 0.106750 -0.464233 0.336670 1441830869 0.795654 0.117310 -0.410461 0.429626 1441830869 0.795654 0.117310 -0.410461 0.429626 1441830869 0.795654 0.117310 -0.410461 0.429626 1441830869 0.795654 0.117310 -0.410461 0.429626 1441830869 0.795654 0.117310 -0.410461 0.429626 1441830869 0.748779 0.108276 -0.354492 0.549438 1441830869 0.748779 0.108276 -0.354492 0.549438 1441830869 0.748779 0.108276 -0.354492 0.549438 1441830869 0.748779 0.108276 -0.354492 0.549438 1441830869 0.748779 0.108276 -0.354492 0.549438 1441830869 0.748779 0.108276 -0.354492 0.549438 1441830869 0.748779 0.108276 -0.354492 0.549438 1441830869 0.672546 0.061584 -0.306213 0.670837 1441830869 0.672546 0.061584 -0.306213 0.670837 1441830869 0.672546 0.061584 -0.306213 0.670837 1441830869 0.672546 0.061584 -0.306213 0.670837 1441830869 0.672546 0.061584 -0.306213 0.670837 1441830869 0.672546 0.061584 -0.306213 0.670837 1441830869 0.592041 -0.013916 -0.207764 0.778503 1441830869 0.592041 -0.013916 -0.207764 0.778503 1441830869 0.592041 -0.013916 -0.207764 0.778503 1441830869 0.592041 -0.013916 -0.207764 0.778503 1441830869 0.592041 -0.013916 -0.207764 0.778503 1441830869 0.592041 -0.013916 -0.207764 0.778503 1441830869 0.474731 -0.067932 -0.047913 0.876160 1441830869 0.474731 -0.067932 -0.047913 0.876160 1441830869 0.474731 -0.067932 -0.047913 0.876160 1441830869 0.474731 -0.067932 -0.047913 0.876160 1441830869 0.474731 -0.067932 -0.047913 0.876160 1441830869 0.474731 -0.067932 -0.047913 0.876160 1441830869 0.456055 -0.013550 0.090149 0.885254 1441830869 0.456055 -0.013550 0.090149 0.885254 1441830869 0.456055 -0.013550 0.090149 0.885254 1441830869 0.456055 -0.013550 0.090149 0.885254 1441830869 0.456055 -0.013550 0.090149 0.885254 1441830869 0.456055 -0.013550 0.090149 0.885254 1441830869 0.507629 -0.036377 -0.069092 0.857971 1441830869 0.507629 -0.036377 -0.069092 0.857971 1441830869 0.507629 -0.036377 -0.069092 0.857971 1441830869 0.507629 -0.036377 -0.069092 0.857971 1441830869 0.507629 -0.036377 -0.069092 0.857971 1441830869 0.507629 -0.036377 -0.069092 0.857971 1441830869 0.507629 -0.036377 -0.069092 0.857971 1441830869 0.581116 -0.024536 -0.207581 0.786438 1441830869 0.581116 -0.024536 -0.207581 0.786438 1441830869 0.581116 -0.024536 -0.207581 0.786438 1441830869 0.581116 -0.024536 -0.207581 0.786438 1441830869 0.581116 -0.024536 -0.207581 0.786438 1441830869 0.651611 0.060303 -0.257263 0.710999 1441830870 0.651611 0.060303 -0.257263 0.710999 1441830870 0.651611 0.060303 -0.257263 0.710999 1441830870 0.651611 0.060303 -0.257263 0.710999 1441830870 0.651611 0.060303 -0.257263 0.710999 1441830870 0.651611 0.060303 -0.257263 0.710999 1441830870 0.716431 0.117554 -0.331360 0.602539 1441830870 0.716431 0.117554 -0.331360 0.602539 1441830870 0.716431 0.117554 -0.331360 0.602539 1441830870 0.716431 0.117554 -0.331360 0.602539 1441830870 0.716431 0.117554 -0.331360 0.602539 1441830870 0.716431 0.117554 -0.331360 0.602539 1441830870 0.765625 0.125122 -0.404114 0.484558 1441830870 0.765625 0.125122 -0.404114 0.484558 1441830870 0.765625 0.125122 -0.404114 0.484558 1441830870 0.765625 0.125122 -0.404114 0.484558 1441830870 0.765625 0.125122 -0.404114 0.484558 1441830870 0.765625 0.125122 -0.404114 0.484558 1441830870 0.810486 0.130066 -0.444275 0.358826 1441830870 0.810486 0.130066 -0.444275 0.358826 1441830870 0.810486 0.130066 -0.444275 0.358826 1441830870 0.810486 0.130066 -0.444275 0.358826 1441830870 0.810486 0.130066 -0.444275 0.358826 1441830870 0.810486 0.130066 -0.444275 0.358826 1441830870 0.823242 0.105469 -0.444763 0.336548 1441830870 0.823242 0.105469 -0.444763 0.336548 1441830870 0.823242 0.105469 -0.444763 0.336548 1441830870 0.823242 0.105469 -0.444763 0.336548 1441830870 0.823242 0.105469 -0.444763 0.336548 1441830870 0.823242 0.105469 -0.444763 0.336548 1441830870 0.813599 0.101868 -0.397034 0.412292 1441830870 0.813599 0.101868 -0.397034 0.412292 1441830870 0.813599 0.101868 -0.397034 0.412292 1441830870 0.813599 0.101868 -0.397034 0.412292 1441830870 0.813599 0.101868 -0.397034 0.412292 1441830870 0.813599 0.101868 -0.397034 0.412292 1441830870 0.813599 0.101868 -0.397034 0.412292 1441830870 0.775940 0.099426 -0.343506 0.519592 1441830870 0.775940 0.099426 -0.343506 0.519592 1441830870 0.775940 0.099426 -0.343506 0.519592 1441830870 0.775940 0.099426 -0.343506 0.519592 1441830870 0.775940 0.099426 -0.343506 0.519592 1441830870 0.775940 0.099426 -0.343506 0.519592 1441830870 0.707336 0.067444 -0.303345 0.634827 1441830870 0.707336 0.067444 -0.303345 0.634827 1441830870 0.707336 0.067444 -0.303345 0.634827 1441830870 0.707336 0.067444 -0.303345 0.634827 1441830870 0.707336 0.067444 -0.303345 0.634827 1441830870 0.640076 0.000000 -0.251892 0.725769 1441830870 0.640076 0.000000 -0.251892 0.725769 1441830870 0.640076 0.000000 -0.251892 0.725769 1441830870 0.640076 0.000000 -0.251892 0.725769 1441830870 0.640076 0.000000 -0.251892 0.725769 1441830870 0.552307 -0.056091 -0.159363 0.816284 1441830870 0.552307 -0.056091 -0.159363 0.816284 1441830870 0.552307 -0.056091 -0.159363 0.816284 1441830870 0.552307 -0.056091 -0.159363 0.816284 1441830870 0.552307 -0.056091 -0.159363 0.816284 1441830870 0.473267 -0.030212 0.029480 0.879822 1441830870 0.473267 -0.030212 0.029480 0.879822 1441830870 0.473267 -0.030212 0.029480 0.879822 1441830870 0.473267 -0.030212 0.029480 0.879822 1441830870 0.473267 -0.030212 0.029480 0.879822 1441830870 0.473267 -0.030212 0.029480 0.879822 1441830870 0.476868 -0.019836 0.023499 0.878418 1441830870 0.476868 -0.019836 0.023499 0.878418 1441830870 0.476868 -0.019836 0.023499 0.878418 1441830870 0.476868 -0.019836 0.023499 0.878418 1441830870 0.476868 -0.019836 0.023499 0.878418 1441830870 0.476868 -0.019836 0.023499 0.878418 1441830870 0.539551 -0.044678 -0.153809 0.826538 1441830870 0.539551 -0.044678 -0.153809 0.826538 1441830870 0.539551 -0.044678 -0.153809 0.826538 1441830870 0.539551 -0.044678 -0.153809 0.826538 1441830870 0.539551 -0.044678 -0.153809 0.826538 1441830870 0.539551 -0.044678 -0.153809 0.826538 1441830870 0.600098 -0.028748 -0.267151 0.753418 1441830870 0.600098 -0.028748 -0.267151 0.753418 1441830870 0.600098 -0.028748 -0.267151 0.753418 1441830870 0.600098 -0.028748 -0.267151 0.753418 1441830870 0.600098 -0.028748 -0.267151 0.753418 1441830870 0.600098 -0.028748 -0.267151 0.753418 1441830870 0.600098 -0.028748 -0.267151 0.753418 1441830870 0.660461 0.032776 -0.314880 0.680786 1441830870 0.660461 0.032776 -0.314880 0.680786 1441830870 0.660461 0.032776 -0.314880 0.680786 1441830870 0.660461 0.032776 -0.314880 0.680786 1441830870 0.660461 0.032776 -0.314880 0.680786 1441830870 0.660461 0.032776 -0.314880 0.680786 1441830870 0.660461 0.032776 -0.314880 0.680786 1441830870 0.717346 0.089661 -0.381165 0.576233 1441830870 0.717346 0.089661 -0.381165 0.576233 1441830870 0.717346 0.089661 -0.381165 0.576233 1441830870 0.717346 0.089661 -0.381165 0.576233 1441830870 0.717346 0.089661 -0.381165 0.576233 1441830870 0.717346 0.089661 -0.381165 0.576233 1441830870 0.761719 0.135315 -0.429626 0.465698 1441830870 0.761719 0.135315 -0.429626 0.465698 1441830870 0.761719 0.135315 -0.429626 0.465698 1441830870 0.761719 0.135315 -0.429626 0.465698 1441830870 0.761719 0.135315 -0.429626 0.465698 1441830870 0.800598 0.153320 -0.458191 0.354248 1441830870 0.800598 0.153320 -0.458191 0.354248 1441830870 0.800598 0.153320 -0.458191 0.354248 1441830870 0.800598 0.153320 -0.458191 0.354248 1441830870 0.800598 0.153320 -0.458191 0.354248 1441830870 0.800598 0.153320 -0.458191 0.354248 1441830870 0.810486 0.153015 -0.472107 0.311096 1441830870 0.810486 0.153015 -0.472107 0.311096 1441830870 0.810486 0.153015 -0.472107 0.311096 1441830871 0.810486 0.153015 -0.472107 0.311096 1441830871 0.810486 0.153015 -0.472107 0.311096 1441830871 0.810486 0.153015 -0.472107 0.311096 1441830871 0.808105 0.125854 -0.452026 0.356079 1441830871 0.808105 0.125854 -0.452026 0.356079 1441830871 
0.647156 0.399353 -0.513000 0.398071 1441830873 0.639465 0.404236 -0.507263 0.412720 1441830873 0.639465 0.404236 -0.507263 0.412720 1441830873 0.639465 0.404236 -0.507263 0.412720 1441830873 0.639465 0.404236 -0.507263 0.412720 1441830873 0.639465 0.404236 -0.507263 0.412720 1441830873 0.639465 0.404236 -0.507263 0.412720 1441830873 0.636780 0.402588 -0.506165 0.419739 1441830873 0.636780 0.402588 -0.506165 0.419739 1441830873 0.636780 0.402588 -0.506165 0.419739 1441830873 0.636780 0.402588 -0.506165 0.419739 1441830873 0.636780 0.402588 -0.506165 0.419739 1441830873 0.636780 0.402588 -0.506165 0.419739 1441830873 0.633118 0.407593 -0.500183 0.427490 1441830873 0.633118 0.407593 -0.500183 0.427490 1441830873 0.633118 0.407593 -0.500183 0.427490 1441830873 0.633118 0.407593 -0.500183 0.427490 1441830873 0.633118 0.407593 -0.500183 0.427490 1441830873 0.633118 0.407593 -0.500183 0.427490 1441830873 0.634583 0.410583 -0.494019 0.429749 1441830873 0.634583 0.410583 -0.494019 0.429749 1441830873 0.634583 0.410583 -0.494019 0.429749 1441830873 0.634583 0.410583 -0.494019 0.429749 1441830873 0.634583 0.410583 -0.494019 0.429749 1441830873 0.634583 0.410583 -0.494019 0.429749 1441830873 0.634583 0.410583 -0.494019 0.429749 1441830873 0.635864 0.410217 -0.491516 0.430969 1441830873 0.635864 0.410217 -0.491516 0.430969 1441830873 0.635864 0.410217 -0.491516 0.430969 1441830873 0.635864 0.410217 -0.491516 0.430969 1441830873 0.635864 0.410217 -0.491516 0.430969 1441830873 0.643494 0.401428 -0.494568 0.424438 1441830873 0.643494 0.401428 -0.494568 0.424438 1441830873 0.643494 0.401428 -0.494568 0.424438 1441830873 0.643494 0.401428 -0.494568 0.424438 1441830873 0.643494 0.401428 -0.494568 0.424438 1441830873 0.643494 0.401428 -0.494568 0.424438 1441830873 0.647217 0.393127 -0.500427 0.419556 1441830873 0.647217 0.393127 -0.500427 0.419556 1441830873 0.647217 0.393127 -0.500427 0.419556 1441830873 0.647217 0.393127 -0.500427 0.419556 1441830873 0.647217 0.393127 -0.500427 0.419556 1441830873 0.647217 0.393127 -0.500427 0.419556 1441830873 0.645142 0.393860 -0.498718 0.424194 1441830873 0.645142 0.393860 -0.498718 0.424194 1441830873 0.645142 0.393860 -0.498718 0.424194 1441830873 0.645142 0.393860 -0.498718 0.424194 1441830873 0.645142 0.393860 -0.498718 0.424194 1441830873 0.645142 0.393860 -0.498718 0.424194 1441830873 0.645142 0.393860 -0.498718 0.424194 1441830873 0.652283 0.382629 -0.507568 0.412781 1441830873 0.652283 0.382629 -0.507568 0.412781 1441830873 0.652283 0.382629 -0.507568 0.412781 1441830873 0.652283 0.382629 -0.507568 0.412781 1441830873 0.652283 0.382629 -0.507568 0.412781 1441830873 0.652283 0.382629 -0.507568 0.412781 1441830873 0.655273 0.373535 -0.514587 0.407715 1441830873 0.655273 0.373535 -0.514587 0.407715 1441830873 0.655273 0.373535 -0.514587 0.407715 1441830873 0.655273 0.373535 -0.514587 0.407715 1441830873 0.655273 0.373535 -0.514587 0.407715 1441830873 0.655273 0.373535 -0.514587 0.407715 1441830873 0.658325 0.370911 -0.515259 0.404358 1441830873 0.658325 0.370911 -0.515259 0.404358 1441830873 0.658325 0.370911 -0.515259 0.404358 1441830873 0.658325 0.370911 -0.515259 0.404358 1441830873 0.658325 0.370911 -0.515259 0.404358 1441830873 0.658325 0.370911 -0.515259 0.404358 1441830873 0.661499 0.367188 -0.516479 0.401001 1441830873 0.661499 0.367188 -0.516479 0.401001 1441830873 0.661499 0.367188 -0.516479 0.401001 1441830873 0.661499 0.367188 -0.516479 0.401001 1441830873 0.661499 0.367188 -0.516479 0.401001 1441830873 0.661499 0.367188 -0.516479 0.401001 1441830874 0.659424 0.366211 -0.515198 0.406860 1441830874 0.659424 0.366211 -0.515198 0.406860 1441830874 0.659424 0.366211 -0.515198 0.406860 1441830874 0.659424 0.366211 -0.515198 0.406860 1441830874 0.659424 0.366211 -0.515198 0.406860 1441830874 0.659424 0.366211 -0.515198 0.406860 1441830874 0.659119 0.360474 -0.516052 0.411438 1441830874 0.659119 0.360474 -0.516052 0.411438 1441830874 0.659119 0.360474 -0.516052 0.411438 1441830874 0.659119 0.360474 -0.516052 0.411438 1441830874 0.659119 0.360474 -0.516052 0.411438 1441830874 0.659119 0.360474 -0.516052 0.411438 1441830874 0.663452 0.354736 -0.518005 0.406921 1441830874 0.663452 0.354736 -0.518005 0.406921 1441830874 0.663452 0.354736 -0.518005 0.406921 1441830874 0.663452 0.354736 -0.518005 0.406921 1441830874 0.663452 0.354736 -0.518005 0.406921 1441830874 0.663452 0.354736 -0.518005 0.406921 1441830874 0.663452 0.354736 -0.518005 0.406921 1441830874 0.667297 0.356323 -0.516174 0.401550 1441830874 0.667297 0.356323 -0.516174 0.401550 1441830874 0.667297 0.356323 -0.516174 0.401550 1441830874 0.667297 0.356323 -0.516174 0.401550 1441830874 0.667297 0.356323 -0.516174 0.401550 1441830874 0.667297 0.356323 -0.516174 0.401550 1441830874 0.662231 0.369324 -0.507141 0.409607 1441830874 0.662231 0.369324 -0.507141 0.409607 1441830874 0.662231 0.369324 -0.507141 0.409607 1441830874 0.662231 0.369324 -0.507141 0.409607 1441830874 0.662231 0.369324 -0.507141 0.409607 1441830874 0.657288 0.370178 -0.506165 0.417969 1441830874 0.657288 0.370178 -0.506165 0.417969 1441830874 0.657288 0.370178 -0.506165 0.417969 1441830874 0.657288 0.370178 -0.506165 0.417969 1441830874 0.657288 0.370178 -0.506165 0.417969 1441830874 0.657288 0.370178 -0.506165 0.417969 1441830874 0.657288 0.370178 -0.506165 0.417969 1441830874 0.664063 0.356506 -0.518433 0.403748 1441830874 0.664063 0.356506 -0.518433 0.403748 1441830874 0.664063 0.356506 -0.518433 0.403748 1441830874 0.664063 0.356506 -0.518433 0.403748 1441830874 0.664063 0.356506 -0.518433 0.403748 1441830874 0.664063 0.356506 -0.518433 0.403748 1441830874 0.658142 0.363037 -0.520264 0.405334 1441830874 0.658142 0.363037 -0.520264 0.405334 1441830874 0.658142 0.363037 -0.520264 0.405334 1441830874 0.658142 0.363037 -0.520264 0.405334 1441830874 0.658142 0.363037 -0.520264 0.405334 1441830874 0.658142 0.363037 -0.520264 0.405334 1441830874 0.658142 0.363037 -0.520264 0.405334 1441830874 0.656494 0.370483 -0.519104 0.402771 1441830874 0.656494 0.370483 -0.519104 0.402771 1441830874 0.656494 0.370483 -0.519104 0.402771 1441830874 0.656494 0.370483 -0.519104 0.402771 1441830874 0.656494 0.370483 -0.519104 0.402771 1441830874 0.656494 0.370483 -0.519104 0.402771 1441830874 0.657410 0.367249 -0.526123 0.395081 1441830874 0.657410 0.367249 -0.526123 0.395081 1441830874 0.657410 0.367249 -0.526123 0.395081 1441830874 0.657410 0.367249 -0.526123 0.395081 1441830874 0.657410 0.367249 -0.526123 0.395081 1441830874 0.657410 0.367249 -0.526123 0.395081 1441830874 0.655640 0.369690 -0.528931 0.391968 1441830874 0.655640 0.369690 -0.528931 0.391968 1441830874 0.655640 0.369690 -0.528931 0.391968 1441830874 0.655640 0.369690 -0.528931 0.391968 1441830874 0.655640 0.369690 -0.528931 0.391968 1441830874 0.656738 0.367126 -0.533691 0.386108 1441830874 0.656738 0.367126 -0.533691 0.386108 1441830874 0.656738 0.367126 -0.533691 0.386108 1441830874 0.656738 0.367126 -0.533691 0.386108 1441830874 0.656738 0.367126 -0.533691 0.386108 1441830874 0.656738 0.367126 -0.533691 0.386108 1441830874 0.656738 0.367126 -0.533691 0.386108 1441830874 0.656860 0.367554 -0.534912 0.383789 1441830874 0.656860 0.367554 -0.534912 0.383789 1441830874 0.656860 0.367554 -0.534912 0.383789 1441830874 0.656860 0.367554 -0.534912 0.383789 1441830874 0.656860 0.367554 -0.534912 0.383789 1441830874 0.656860 0.367554 -0.534912 0.383789 1441830874 0.652161 0.374573 -0.529785 0.391907 1441830874 0.652161 0.374573 -0.529785 0.391907 1441830874 0.652161 0.374573 -0.529785 0.391907 1441830874 0.652161 0.374573 -0.529785 0.391907 1441830874 0.652161 0.374573 -0.529785 0.391907 1441830874 0.652161 0.374573 -0.529785 0.391907 1441830874 0.649170 0.378174 -0.522644 0.402954 1441830874 0.649170 0.378174 -0.522644 0.402954 1441830874 0.649170 0.378174 -0.522644 0.402954 1441830874 0.649170 0.378174 -0.522644 0.402954 1441830874 0.649170 0.378174 -0.522644 0.402954 1441830874 0.649170 0.378174 -0.522644 0.402954 1441830874 0.651245 0.374084 -0.519043 0.408020 1441830874 0.651245 0.374084 -0.519043 0.408020 1441830874 0.651245 0.374084 -0.519043 0.408020 1441830874 0.651245 0.374084 -0.519043 0.408020 1441830874 0.651245 0.374084 -0.519043 0.408020 1441830874 0.651245 0.374084 -0.519043 0.408020 1441830874 0.654541 0.373230 -0.514099 0.409729 1441830874 0.654541 0.373230 -0.514099 0.409729 1441830874 0.654541 0.373230 -0.514099 0.409729 1441830874 0.654541 0.373230 -0.514099 0.409729 1441830874 0.654541 0.373230 -0.514099 0.409729 1441830874 0.654541 0.373230 -0.514099 0.409729 1441830874 0.650818 0.381042 -0.504028 0.420959 1441830874 0.650818 0.381042 -0.504028 0.420959 1441830874 0.650818 0.381042 -0.504028 0.420959 1441830874 0.650818 0.381042 -0.504028 0.420959 1441830874 0.650818 0.381042 -0.504028 0.420959 1441830874 0.650818 0.381042 -0.504028 0.420959 1441830875 0.652405 0.377991 -0.502075 0.423523 1441830875 0.652405 0.377991 -0.502075 0.423523 1441830875 0.652405 0.377991 -0.502075 0.423523 1441830875 0.652405 0.377991 -0.502075 0.423523 1441830875 0.652405 0.377991 -0.502075 0.423523 1441830875 0.652405 0.377991 -0.502075 0.423523 1441830875 0.658875 0.362671 -0.513000 0.413757 1441830875 0.658875 0.362671 -0.513000 0.413757 1441830875 0.658875 0.362671 -0.513000 0.413757 1441830875 0.656189 0.366028 -0.512207 0.416016 1441830875 0.656189 0.366028 -0.512207 0.416016 1441830875 0.656189 0.366028 -0.512207 0.416016 1441830875 0.656189 0.366028 -0.512207 0.416016 1441830875 0.656189 0.366028 -0.512207 0.416016 1441830875 0.656189 0.366028 -0.512207 0.416016 1441830875 0.659424 0.364441 -0.515625 0.407959 1441830875 0.659424 0.364441 -0.515625 0.407959 1441830875 0.659424 0.364441 -0.515625 0.407959 1441830875 0.659424 0.364441 -0.515625 0.407959 1441830875 0.659424 0.364441 -0.515625 0.407959 1441830875 0.659424 0.364441 -0.515625 0.407959 1441830875 0.664978 0.355530 -0.524780 0.394836 1441830875 0.664978 0.355530 -0.524780 0.394836 1441830875 0.664978 0.355530 -0.524780 0.394836 1441830875 0.664978 0.355530 -0.524780 0.394836 1441830875 0.664978 0.355530 -0.524780 0.394836 1441830875 0.664978 0.355530 -0.524780 0.394836 1441830875 0.666565 0.350220 -0.531555 0.387878 1441830875 0.666565 0.350220 -0.531555 0.387878 1441830875 0.666565 0.350220 -0.531555 0.387878 1441830875 0.666565 0.350220 -0.531555 0.387878 1441830875 0.666565 0.350220 -0.531555 0.387878 1441830875 0.666565 0.350220 -0.531555 0.387878 1441830875 0.669617 0.347473 -0.535278 0.379883 1441830875 0.669617 0.347473 -0.535278 0.379883 1441830875 0.669617 0.347473 -0.535278 0.379883 1441830875 0.669617 0.347473 -0.535278 0.379883 1441830875 0.669617 0.347473 -0.535278 0.379883 1441830875 0.669617 0.347473 -0.535278 0.379883 1441830875 0.667114 0.353638 -0.532715 0.382141 1441830875 0.667114 0.353638 -0.532715 0.382141 1441830875 0.667114 0.353638 -0.532715 0.382141 1441830875 0.667114 0.353638 -0.532715 0.382141 1441830875 0.667114 0.353638 -0.532715 0.382141 1441830875 0.667114 0.353638 -0.532715 0.382141 1441830875 0.659546 0.366821 -0.522827 0.396301 1441830875 0.659546 0.366821 -0.522827 0.396301 1441830875 0.659546 0.366821 -0.522827 0.396301 1441830875 0.659546 0.366821 -0.522827 0.396301 1441830875 0.659546 0.366821 -0.522827 0.396301 1441830875 0.659546 0.366821 -0.522827 0.396301 1441830875 0.662537 0.367371 -0.518066 0.397095 1441830875 0.662537 0.367371 -0.518066 0.397095 1441830875 0.662537 0.367371 -0.518066 0.397095 1441830875 0.662537 0.367371 -0.518066 0.397095 1441830875 0.662537 0.367371 -0.518066 0.397095 1441830875 0.662537 0.367371 -0.518066 0.397095 1441830875 0.667358 0.370544 -0.512268 0.393494 1441830875 0.667358 0.370544 -0.512268 0.393494 1441830875 0.667358 0.370544 -0.512268 0.393494 1441830875 0.667358 0.370544 -0.512268 0.393494 1441830875 0.667358 0.370544 -0.512268 0.393494 1441830875 0.667358 0.370544 -0.512268 0.393494 1441830875 0.665833 0.384399 -0.498657 0.400146 1441830875 0.665833 0.384399 -0.498657 0.400146 1441830875 0.665833 0.384399 -0.498657 0.400146 1441830875 0.665833 0.384399 -0.498657 0.400146 1441830875 0.665833 0.384399 -0.498657 0.400146 1441830875 0.672424 0.380066 -0.496338 0.396240 1441830875 0.672424 0.380066 -0.496338 0.396240 1441830875 0.672424 0.380066 -0.496338 0.396240 1441830875 0.672424 0.380066 -0.496338 0.396240 1441830875 0.672424 0.380066 -0.496338 0.396240 1441830875 0.672424 0.380066 -0.496338 0.396240 1441830875 0.672729 0.374023 -0.501343 0.395142 1441830875 0.672729 0.374023 -0.501343 0.395142 1441830875 0.672729 0.374023 -0.501343 0.395142 1441830875 0.672729 0.374023 -0.501343 0.395142 1441830875 0.672729 0.374023 -0.501343 0.395142 1441830875 0.672729 0.374023 -0.501343 0.395142 1441830875 0.671387 0.373108 -0.500549 0.399231 1441830875 0.671387 0.373108 -0.500549 0.399231 1441830875 0.671387 0.373108 -0.500549 0.399231 1441830875 0.671387 0.373108 -0.500549 0.399231 1441830875 0.671387 0.373108 -0.500549 0.399231 1441830875 0.671387 0.373108 -0.500549 0.399231 1441830875 0.671387 0.373108 -0.500549 0.399231 1441830875 0.674866 0.363159 -0.507080 0.394287 1441830875 0.674866 0.363159 -0.507080 0.394287 1441830875 0.674866 0.363159 -0.507080 0.394287 1441830875 0.674866 0.363159 -0.507080 0.394287 1441830875 0.674866 0.363159 -0.507080 0.394287 1441830875 0.674866 0.363159 -0.507080 0.394287 1441830875 0.679810 0.351868 -0.515991 0.384399 1441830875 0.679810 0.351868 -0.515991 0.384399 1441830875 0.679810 0.351868 -0.515991 0.384399 1441830875 0.681335 0.344604 -0.523376 0.378235 1441830875 0.681335 0.344604 -0.523376 0.378235 1441830875 0.681335 0.344604 -0.523376 0.378235 1441830875 0.681335 0.344604 -0.523376 0.378235 1441830875 0.681335 0.344604 -0.523376 0.378235 1441830875 0.681335 0.344604 -0.523376 0.378235 1441830875 0.681335 0.344604 -0.523376 0.378235 1441830875 0.681519 0.342651 -0.526245 0.375671 1441830876 0.681519 0.342651 -0.526245 0.375671 1441830876 0.681519 0.342651 -0.526245 0.375671 1441830876 0.681519 0.342651 -0.526245 0.375671 1441830876 0.681519 0.342651 -0.526245 0.375671 1441830876 0.676941 0.348022 -0.523804 0.382324 1441830876 0.676941 0.348022 -0.523804 0.382324 1441830876 0.676941 0.348022 -0.523804 0.382324 1441830876 0.676941 0.348022 -0.523804 0.382324 1441830876 0.676941 0.348022 -0.523804 0.382324 1441830876 0.676941 0.348022 -0.523804 0.382324 1441830876 0.676941 0.348022 -0.523804 0.382324 1441830876 0.669617 0.355103 -0.519043 0.395081 1441830876 0.669617 0.355103 -0.519043 0.395081 1441830876 0.669617 0.355103 -0.519043 0.395081 1441830876 0.669617 0.355103 -0.519043 0.395081 1441830876 0.669617 0.355103 -0.519043 0.395081 1441830876 0.669617 0.355103 -0.519043 0.395081 1441830876 0.669189 0.355103 -0.519226 0.395569 1441830876 0.669189 0.355103 -0.519226 0.395569 1441830876 0.669189 0.355103 -0.519226 0.395569 1441830876 0.669189 0.355103 -0.519226 0.395569 1441830876 0.669128 0.362732 -0.516663 0.392090 1441830876 0.669128 0.362732 -0.516663 0.392090 1441830876 0.669128 0.362732 -0.516663 0.392090 1441830876 0.669128 0.362732 -0.516663 0.392090 1441830876 0.669128 0.362732 -0.516663 0.392090 1441830876 0.669128 0.362732 -0.516663 0.392090 1441830876 0.660522 0.384399 -0.505920 0.399902 1441830876 0.660522 0.384399 -0.505920 0.399902 1441830876 0.660522 0.384399 -0.505920 0.399902 1441830876 0.660522 0.384399 -0.505920 0.399902 1441830876 0.660522 0.384399 -0.505920 0.399902 1441830876 0.660522 0.384399 -0.505920 0.399902 1441830876 0.658997 0.393982 -0.499756 0.400818 1441830876 0.658997 0.393982 -0.499756 0.400818 1441830876 0.658997 0.393982 -0.499756 0.400818 1441830876 0.658997 0.393982 -0.499756 0.400818 1441830876 0.658997 0.393982 -0.499756 0.400818 1441830876 0.658997 0.393982 -0.499756 0.400818 1441830876 0.664490 0.385254 -0.506836 0.391357 1441830876 0.664490 0.385254 -0.506836 0.391357 1441830876 0.664490 0.385254 -0.506836 0.391357 1441830876 0.664490 0.385254 -0.506836 0.391357 1441830876 0.664490 0.385254 -0.506836 0.391357 1441830876 0.664490 0.385254 -0.506836 0.391357 1441830876 0.658386 0.390686 -0.507202 0.395691 1441830876 0.658386 0.390686 -0.507202 0.395691 1441830876 0.658386 0.390686 -0.507202 0.395691 1441830876 0.658386 0.390686 -0.507202 0.395691 1441830876 0.658386 0.390686 -0.507202 0.395691 1441830876 0.658386 0.390686 -0.507202 0.395691 1441830876 0.658386 0.390686 -0.507202 0.395691 1441830876 0.661499 0.386902 -0.509949 0.390686 1441830876 0.661499 0.386902 -0.509949 0.390686 1441830876 0.661499 0.386902 -0.509949 0.390686 1441830876 0.661499 0.386902 -0.509949 0.390686 1441830876 0.661499 0.386902 -0.509949 0.390686 1441830876 0.661499 0.386902 -0.509949 0.390686 1441830876 0.670776 0.372437 -0.520081 0.375244 1441830876 0.670776 0.372437 -0.520081 0.375244 1441830876 0.670776 0.372437 -0.520081 0.375244 1441830876 0.670776 0.372437 -0.520081 0.375244 1441830876 0.670776 0.372437 -0.520081 0.375244 1441830876 0.670776 0.372437 -0.520081 0.375244 1441830876 0.669373 0.370361 -0.523132 0.375549 1441830876 0.669373 0.370361 -0.523132 0.375549 1441830876 0.669373 0.370361 -0.523132 0.375549 1441830876 0.669373 0.370361 -0.523132 0.375549 1441830876 0.669373 0.370361 -0.523132 0.375549 1441830876 0.669373 0.370361 -0.523132 0.375549 1441830876 0.671875 0.364685 -0.526367 0.372131 1441830876 0.671875 0.364685 -0.526367 0.372131 1441830876 0.671875 0.364685 -0.526367 0.372131 1441830876 0.671875 0.364685 -0.526367 0.372131 1441830876 0.671875 0.364685 -0.526367 0.372131 1441830876 0.671875 0.364685 -0.526367 0.372131 1441830876 0.673889 0.358032 -0.530640 0.368958 1441830876 0.673889 0.358032 -0.530640 0.368958 1441830876 0.673889 0.358032 -0.530640 0.368958 1441830876 0.666992 0.362610 -0.526978 0.382019 1441830876 0.666992 0.362610 -0.526978 0.382019 1441830876 0.666992 0.362610 -0.526978 0.382019 1441830876 0.666992 0.362610 -0.526978 0.382019 1441830876 0.661316 0.365234 -0.522522 0.395142 1441830876 0.661316 0.365234 -0.522522 0.395142 1441830876 0.661316 0.365234 -0.522522 0.395142 1441830876 0.661316 0.365234 -0.522522 0.395142 1441830876 0.661316 0.365234 -0.522522 0.395142 1441830876 0.661316 0.365234 -0.522522 0.395142 1441830876 0.661316 0.365234 -0.522522 0.395142 1441830876 0.665222 0.357910 -0.525024 0.391968 1441830876 0.665222 0.357910 -0.525024 0.391968 1441830876 0.665222 0.357910 -0.525024 0.391968 1441830876 0.665222 0.357910 -0.525024 0.391968 1441830876 0.665222 0.357910 -0.525024 0.391968 1441830876 0.665222 0.357910 -0.525024 0.391968 1441830876 0.663513 0.362305 -0.523254 0.393250 1441830876 0.663513 0.362305 -0.523254 0.393250 1441830876 0.663513 0.362305 -0.523254 0.393250 1441830876 0.663513 0.362305 -0.523254 0.393250 1441830876 0.663513 0.362305 -0.523254 0.393250 1441830876 0.663513 0.362305 -0.523254 0.393250 1441830876 0.658325 0.371338 -0.518005 0.400391 1441830876 0.658325 0.371338 -0.518005 0.400391 1441830877 0.658325 0.371338 -0.518005 0.400391 1441830877 0.658325 0.371338 -0.518005 0.400391 1441830877 0.658325 0.371338 -0.518005 0.400391 1441830877 0.658325 0.371338 -0.518005 0.400391 1441830877 0.660706 0.365479 -0.522888 0.395569 1441830877 0.660706 0.365479 -0.522888 0.395569 1441830877 0.660706 0.365479 -0.522888 0.395569 1441830877 0.660706 0.365479 -0.522888 0.395569 1441830877 0.660706 0.365479 -0.522888 0.395569 1441830877 0.660095 0.361389 -0.531067 0.389343 1441830877 0.660095 0.361389 -0.531067 0.389343 1441830877 0.660095 0.361389 -0.531067 0.389343 1441830877 0.660095 0.361389 -0.531067 0.389343 1441830877 0.660095 0.361389 -0.531067 0.389343 1441830877 0.660095 0.361389 -0.531067 0.389343 1441830877 0.654602 0.367493 -0.530090 0.394226 1441830877 0.654602 0.367493 -0.530090 0.394226 1441830877 0.654602 0.367493 -0.530090 0.394226 1441830877 0.654602 0.367493 -0.530090 0.394226 1441830877 0.654602 0.367493 -0.530090 0.394226 1441830877 0.654602 0.367493 -0.530090 0.394226 1441830877 0.654602 0.367493 -0.530090 0.394226 1441830877 0.658875 0.362305 -0.534607 0.385681 1441830877 0.658875 0.362305 -0.534607 0.385681 1441830877 0.658875 0.362305 -0.534607 0.385681 1441830877 0.658875 0.362305 -0.534607 0.385681 1441830877 0.658875 0.362305 -0.534607 0.385681 1441830877 0.658875 0.362305 -0.534607 0.385681 1441830877 0.662354 0.355408 -0.539307 0.379578 1441830877 0.662354 0.355408 -0.539307 0.379578 1441830877 0.662354 0.355408 -0.539307 0.379578 1441830877 0.662354 0.355408 -0.539307 0.379578 1441830877 0.662354 0.355408 -0.539307 0.379578 1441830877 0.662354 0.355408 -0.539307 0.379578 1441830877 0.662903 0.356873 -0.537476 0.379822 1441830877 0.662903 0.356873 -0.537476 0.379822 1441830877 0.662903 0.356873 -0.537476 0.379822 1441830877 0.662903 0.356873 -0.537476 0.379822 1441830877 0.662903 0.356873 -0.537476 0.379822 1441830877 0.662903 0.356873 -0.537476 0.379822 1441830877 0.664368 0.358826 -0.534302 0.379822 1441830877 0.664368 0.358826 -0.534302 0.379822 1441830877 0.664368 0.358826 -0.534302 0.379822 1441830877 0.664368 0.358826 -0.534302 0.379822 1441830877 0.664368 0.358826 -0.534302 0.379822 1441830877 0.664368 0.358826 -0.534302 0.379822 1441830877 0.658325 0.365967 -0.526794 0.393860 1441830877 0.658325 0.365967 -0.526794 0.393860 1441830877 0.658325 0.365967 -0.526794 0.393860 1441830877 0.658325 0.365967 -0.526794 0.393860 1441830877 0.658325 0.365967 -0.526794 0.393860 1441830877 0.658325 0.365967 -0.526794 0.393860 1441830877 0.658325 0.365967 -0.526794 0.393860 1441830877 0.652466 0.368469 -0.520386 0.409485 1441830877 0.652466 0.368469 -0.520386 0.409485 1441830877 0.652466 0.368469 -0.520386 0.409485 1441830877 0.652466 0.368469 -0.520386 0.409485 1441830877 0.652466 0.368469 -0.520386 0.409485 1441830877 0.652466 0.368469 -0.520386 0.409485 1441830877 0.652954 0.365540 -0.517639 0.414734 1441830877 0.652954 0.365540 -0.517639 0.414734 1441830877 0.652954 0.365540 -0.517639 0.414734 1441830877 0.652954 0.365540 -0.517639 0.414734 1441830877 0.652954 0.365540 -0.517639 0.414734 1441830877 0.652954 0.365540 -0.517639 0.414734 1441830877 0.653503 0.369507 -0.513245 0.415833 1441830877 0.653503 0.369507 -0.513245 0.415833 1441830877 0.653503 0.369507 -0.513245 0.415833 1441830877 0.653503 0.369507 -0.513245 0.415833 1441830877 0.653503 0.369507 -0.513245 0.415833 1441830877 0.648560 0.378418 -0.505737 0.424622 1441830877 0.648560 0.378418 -0.505737 0.424622 1441830877 0.648560 0.378418 -0.505737 0.424622 1441830877 0.648560 0.378418 -0.505737 0.424622 1441830877 0.648560 0.378418 -0.505737 0.424622 1441830877 0.648560 0.378418 -0.505737 0.424622 1441830877 0.646851 0.373413 -0.507690 0.429321 1441830877 0.646851 0.373413 -0.507690 0.429321 1441830877 0.646851 0.373413 -0.507690 0.429321 1441830877 0.646851 0.373413 -0.507690 0.429321 1441830877 0.646851 0.373413 -0.507690 0.429321 1441830877 0.646851 0.373413 -0.507690 0.429321 1441830877 0.646851 0.373413 -0.507690 0.429321 1441830877 0.652161 0.362854 -0.518311 0.417542 1441830877 0.652161 0.362854 -0.518311 0.417542 1441830877 0.652161 0.362854 -0.518311 0.417542 1441830877 0.652161 0.362854 -0.518311 0.417542 1441830877 0.652161 0.362854 -0.518311 0.417542 1441830877 0.652161 0.362854 -0.518311 0.417542 1441830877 0.653137 0.360474 -0.522949 0.412231 1441830877 0.653137 0.360474 -0.522949 0.412231 1441830877 0.653137 0.360474 -0.522949 0.412231 1441830877 0.653137 0.360474 -0.522949 0.412231 1441830877 0.653137 0.360474 -0.522949 0.412231 1441830877 0.653137 0.360474 -0.522949 0.412231 1441830877 0.656738 0.356750 -0.527771 0.403564 1441830877 0.656738 0.356750 -0.527771 0.403564 1441830877 0.656738 0.356750 -0.527771 0.403564 1441830877 0.656738 0.356750 -0.527771 0.403564 1441830877 0.656738 0.356750 -0.527771 0.403564 1441830877 0.656738 0.356750 -0.527771 0.403564 1441830877 0.658752 0.355042 -0.530762 0.397888 1441830877 0.658752 0.355042 -0.530762 0.397888 1441830877 0.658752 0.355042 -0.530762 0.397888 1441830877 0.658752 0.355042 -0.530762 0.397888 1441830877 0.659363 0.355896 -0.532349 0.393799 1441830877 0.659363 0.355896 -0.532349 0.393799 1441830877 0.659363 0.355896 -0.532349 0.393799 1441830878 0.659363 0.355896 -0.532349 0.393799 1441830878 0.659363 0.355896 -0.532349 0.393799 1441830878 0.659363 0.355896 -0.532349 0.393799 1441830878 0.660400 0.358459 -0.532288 0.389893 1441830878 0.660400 0.358459 -0.532288 0.389893 1441830878 0.660400 0.358459 -0.532288 0.389893 1441830878 0.660400 0.358459 -0.532288 0.389893 1441830878 0.660400 0.358459 -0.532288 0.389893 1441830878 0.660400 0.358459 -0.532288 0.389893 1441830878 0.654358 0.367004 -0.527771 0.398193 1441830878 0.654358 0.367004 -0.527771 0.398193 1441830878 0.654358 0.367004 -0.527771 0.398193 1441830878 0.654358 0.367004 -0.527771 0.398193 1441830878 0.654358 0.367004 -0.527771 0.398193 1441830878 0.654358 0.367004 -0.527771 0.398193 1441830878 0.653748 0.370544 -0.523804 0.401062 1441830878 0.653748 0.370544 -0.523804 0.401062 1441830878 0.653748 0.370544 -0.523804 0.401062 1441830878 0.653748 0.370544 -0.523804 0.401062 1441830878 0.653748 0.370544 -0.523804 0.401062 1441830878 0.653748 0.370544 -0.523804 0.401062 1441830878 0.661133 0.362305 -0.527710 0.391296 1441830878 0.661133 0.362305 -0.527710 0.391296 1441830878 0.661133 0.362305 -0.527710 0.391296 1441830878 0.661133 0.362305 -0.527710 0.391296 1441830878 0.666321 0.353882 -0.533875 0.381714 1441830878 0.666321 0.353882 -0.533875 0.381714 1441830878 0.666321 0.353882 -0.533875 0.381714 1441830878 0.666321 0.353882 -0.533875 0.381714 1441830878 0.666321 0.353882 -0.533875 0.381714 1441830878 0.666321 0.353882 -0.533875 0.381714 1441830878 0.655701 0.370605 -0.521301 0.401123 1441830878 0.655701 0.370605 -0.521301 0.401123 1441830878 0.655701 0.370605 -0.521301 0.401123 1441830878 0.655701 0.370605 -0.521301 0.401123 1441830878 0.655701 0.370605 -0.521301 0.401123 1441830878 0.655701 0.370605 -0.521301 0.401123 1441830878 0.652954 0.384155 -0.507690 0.410156 1441830878 0.652954 0.384155 -0.507690 0.410156 1441830878 0.652954 0.384155 -0.507690 0.410156 1441830878 0.652954 0.384155 -0.507690 0.410156 1441830878 0.652954 0.384155 -0.507690 0.410156 1441830878 0.652954 0.384155 -0.507690 0.410156 1441830878 0.667664 0.359314 -0.519958 0.393372 1441830878 0.667664 0.359314 -0.519958 0.393372 1441830878 0.667664 0.359314 -0.519958 0.393372 1441830878 
0.741577 0.370178 -0.491272 0.267639 1441830880 0.741577 0.370178 -0.491272 0.267639 1441830880 0.740417 0.250977 -0.457031 0.424072 1441830880 0.740417 0.250977 -0.457031 0.424072 1441830880 0.740417 0.250977 -0.457031 0.424072 1441830880 0.740417 0.250977 -0.457031 0.424072 1441830880 0.740417 0.250977 -0.457031 0.424072 1441830880 0.740417 0.250977 -0.457031 0.424072 1441830880 0.693237 0.128601 -0.413208 0.576233 1441830880 0.693237 0.128601 -0.413208 0.576233 1441830880 0.693237 0.128601 -0.413208 0.576233 1441830880 0.693237 0.128601 -0.413208 0.576233 1441830880 0.693237 0.128601 -0.413208 0.576233 1441830880 0.693237 0.128601 -0.413208 0.576233 1441830880 0.610779 0.053223 -0.330627 0.717468 1441830880 0.610779 0.053223 -0.330627 0.717468 1441830880 0.610779 0.053223 -0.330627 0.717468 1441830880 0.610779 0.053223 -0.330627 0.717468 1441830880 0.610779 0.053223 -0.330627 0.717468 1441830880 0.610779 0.053223 -0.330627 0.717468 1441830880 0.610779 0.053223 -0.330627 0.717468 1441830880 0.513306 -0.018799 -0.154297 0.843994 1441830880 0.513306 -0.018799 -0.154297 0.843994 1441830880 0.513306 -0.018799 -0.154297 0.843994 1441830880 0.513306 -0.018799 -0.154297 0.843994 1441830880 0.513306 -0.018799 -0.154297 0.843994 1441830880 0.513306 -0.018799 -0.154297 0.843994 1441830880 0.430359 -0.062988 0.054565 0.898743 1441830881 0.430359 -0.062988 0.054565 0.898743 1441830881 0.430359 -0.062988 0.054565 0.898743 1441830881 0.430359 -0.062988 0.054565 0.898743 1441830881 0.430359 -0.062988 0.054565 0.898743 1441830881 0.430359 -0.062988 0.054565 0.898743 1441830881 0.421021 -0.053406 0.077393 0.902100 1441830881 0.421021 -0.053406 0.077393 0.902100 1441830881 0.421021 -0.053406 0.077393 0.902100 1441830881 0.421021 -0.053406 0.077393 0.902100 1441830881 0.421021 -0.053406 0.077393 0.902100 1441830881 0.421021 -0.053406 0.077393 0.902100 1441830881 0.421021 -0.053406 0.077393 0.902100 1441830881 0.494812 -0.069641 -0.121094 0.857666 1441830881 0.494812 -0.069641 -0.121094 0.857666 1441830881 0.494812 -0.069641 -0.121094 0.857666 1441830881 0.494812 -0.069641 -0.121094 0.857666 1441830881 0.494812 -0.069641 -0.121094 0.857666 1441830881 0.494812 -0.069641 -0.121094 0.857666 1441830881 0.577820 -0.031982 -0.260559 0.772766 1441830881 0.577820 -0.031982 -0.260559 0.772766 1441830881 0.577820 -0.031982 -0.260559 0.772766 1441830881 0.577820 -0.031982 -0.260559 0.772766 1441830881 0.577820 -0.031982 -0.260559 0.772766 1441830881 0.656677 0.071716 -0.305115 0.685913 1441830881 0.656677 0.071716 -0.305115 0.685913 1441830881 0.656677 0.071716 -0.305115 0.685913 1441830881 0.656677 0.071716 -0.305115 0.685913 1441830881 0.656677 0.071716 -0.305115 0.685913 1441830881 0.656677 0.071716 -0.305115 0.685913 1441830881 0.715027 0.138428 -0.344482 0.592346 1441830881 0.715027 0.138428 -0.344482 0.592346 1441830881 0.715027 0.138428 -0.344482 0.592346 1441830881 0.715027 0.138428 -0.344482 0.592346 1441830881 0.715027 0.138428 -0.344482 0.592346 1441830881 0.715027 0.138428 -0.344482 0.592346 1441830881 0.761841 0.122925 -0.381287 0.508911 1441830881 0.761841 0.122925 -0.381287 0.508911 1441830881 0.761841 0.122925 -0.381287 0.508911 1441830881 0.761841 0.122925 -0.381287 0.508911 1441830881 0.761841 0.122925 -0.381287 0.508911 1441830881 0.761841 0.122925 -0.381287 0.508911 1441830881 0.761841 0.122925 -0.381287 0.508911 1441830881 0.770752 0.116821 -0.366333 0.507996 1441830881 0.770752 0.116821 -0.366333 0.507996 1441830881 0.770752 0.116821 -0.366333 0.507996 1441830881 0.770752 0.116821 -0.366333 0.507996 1441830881 0.770752 0.116821 -0.366333 0.507996 1441830881 0.770752 0.116821 -0.366333 0.507996 1441830881 0.747681 0.099426 -0.328430 0.568481 1441830881 0.747681 0.099426 -0.328430 0.568481 1441830881 0.747681 0.099426 -0.328430 0.568481 1441830881 0.747681 0.099426 -0.328430 0.568481 1441830881 0.747681 0.099426 -0.328430 0.568481 1441830881 0.747681 0.099426 -0.328430 0.568481 1441830881 0.700256 0.074280 -0.280457 0.652222 1441830881 0.700256 0.074280 -0.280457 0.652222 1441830881 0.700256 0.074280 -0.280457 0.652222 1441830881 0.700256 0.074280 -0.280457 0.652222 1441830881 0.700256 0.074280 -0.280457 0.652222 1441830881 0.700256 0.074280 -0.280457 0.652222 1441830881 0.637695 0.020386 -0.229187 0.735046 1441830881 0.637695 0.020386 -0.229187 0.735046 1441830881 0.637695 0.020386 -0.229187 0.735046 1441830881 0.637695 0.020386 -0.229187 0.735046 1441830881 0.637695 0.020386 -0.229187 0.735046 1441830881 0.637695 0.020386 -0.229187 0.735046 1441830881 0.549927 -0.044800 -0.145447 0.821228 1441830881 0.549927 -0.044800 -0.145447 0.821228 1441830881 0.549927 -0.044800 -0.145447 0.821228 1441830881 0.549927 -0.044800 -0.145447 0.821228 1441830881 0.549927 -0.044800 -0.145447 0.821228 1441830881 0.457092 -0.070801 0.015137 0.886414 1441830881 0.457092 -0.070801 0.015137 0.886414 1441830881 0.457092 -0.070801 0.015137 0.886414 1441830881 0.457092 -0.070801 0.015137 0.886414 1441830881 0.457092 -0.070801 0.015137 0.886414 1441830881 0.457092 -0.070801 0.015137 0.886414 1441830881 0.443848 -0.001709 0.152771 0.882935 1441830881 0.443848 -0.001709 0.152771 0.882935 1441830881 0.443848 -0.001709 0.152771 0.882935 1441830881 0.443848 -0.001709 0.152771 0.882935 1441830881 0.443848 -0.001709 0.152771 0.882935 1441830881 0.443848 -0.001709 0.152771 0.882935 1441830881 0.443848 -0.001709 0.152771 0.882935 1441830881 0.487793 -0.042297 0.006165 0.871826 1441830881 0.487793 -0.042297 0.006165 0.871826 1441830881 0.487793 -0.042297 0.006165 0.871826 1441830881 0.487793 -0.042297 0.006165 0.871826 1441830881 0.487793 -0.042297 0.006165 0.871826 1441830881 0.487793 -0.042297 0.006165 0.871826 1441830881 0.556030 -0.069397 -0.154724 0.813660 1441830881 0.556030 -0.069397 -0.154724 0.813660 1441830881 0.556030 -0.069397 -0.154724 0.813660 1441830881 0.556030 -0.069397 -0.154724 0.813660 1441830881 0.613708 0.014160 -0.169067 0.771057 1441830881 0.613708 0.014160 -0.169067 0.771057 1441830881 0.613708 0.014160 -0.169067 0.771057 1441830881 0.613708 0.014160 -0.169067 0.771057 1441830881 0.613708 0.014160 -0.169067 0.771057 1441830881 0.613708 0.014160 -0.169067 0.771057 1441830881 0.667175 0.092285 -0.183289 0.716003 1441830881 0.667175 0.092285 -0.183289 0.716003 1441830881 0.667175 0.092285 -0.183289 0.716003 1441830881 0.667175 0.092285 -0.183289 0.716003 1441830881 0.667175 0.092285 -0.183289 0.716003 1441830881 0.667175 0.092285 -0.183289 0.716003 1441830881 0.703369 0.100952 -0.260803 0.653442 1441830881 0.703369 0.100952 -0.260803 0.653442 1441830882 0.703369 0.100952 -0.260803 0.653442 1441830882 0.703369 0.100952 -0.260803 0.653442 1441830882 0.703369 0.100952 -0.260803 0.653442 1441830882 0.703369 0.100952 -0.260803 0.653442 1441830882 0.703369 0.100952 -0.260803 0.653442 1441830882 0.732910 0.096924 -0.292114 0.606689 1441830882 0.732910 0.096924 -0.292114 0.606689 1441830882 0.732910 0.096924 -0.292114 0.606689 1441830882 0.732910 0.096924 -0.292114 0.606689 1441830882 0.732910 0.096924 -0.292114 0.606689 1441830882 0.732910 0.096924 -0.292114 0.606689 1441830882 0.734497 0.092834 -0.287720 0.607483 1441830882 0.734497 0.092834 -0.287720 0.607483 1441830882 0.734497 0.092834 -0.287720 0.607483 1441830882 0.734497 0.092834 -0.287720 0.607483 1441830882 0.734497 0.092834 -0.287720 0.607483 1441830882 0.734497 0.092834 -0.287720 0.607483 1441830882 0.734497 0.092834 -0.287720 0.607483 1441830882 0.707458 0.077332 -0.264893 0.650635 1441830882 0.707458 0.077332 -0.264893 0.650635 1441830882 0.707458 0.077332 -0.264893 0.650635 1441830882 0.707458 0.077332 -0.264893 0.650635 1441830882 0.707458 0.077332 -0.264893 0.650635 1441830882 0.707458 0.077332 -0.264893 0.650635 1441830882 0.662415 0.058960 -0.230225 0.710388 1441830882 0.662415 0.058960 -0.230225 0.710388 1441830882 0.662415 0.058960 -0.230225 0.710388 1441830882 0.662415 0.058960 -0.230225 0.710388 1441830882 0.662415 0.058960 -0.230225 0.710388 1441830882 0.662415 0.058960 -0.230225 0.710388 1441830882 0.602417 -0.000793 -0.171509 0.779480 1441830882 0.602417 -0.000793 -0.171509 0.779480 1441830882 0.602417 -0.000793 -0.171509 0.779480 1441830882 0.602417 -0.000793 -0.171509 0.779480 1441830882 0.506165 -0.063660 -0.073792 0.856873 1441830882 0.506165 -0.063660 -0.073792 0.856873 1441830882 0.506165 -0.063660 -0.073792 0.856873 1441830882 0.506165 -0.063660 -0.073792 0.856873 1441830882 0.506165 -0.063660 -0.073792 0.856873 1441830882 0.506165 -0.063660 -0.073792 0.856873 1441830882 0.506165 -0.063660 -0.073792 0.856873 1441830882 0.436523 -0.044189 0.103638 0.892578 1441830882 0.436523 -0.044189 0.103638 0.892578 1441830882 0.436523 -0.044189 0.103638 0.892578 1441830882 0.436523 -0.044189 0.103638 0.892578 1441830882 0.436523 -0.044189 0.103638 0.892578 1441830882 0.446533 -0.032471 0.083618 0.890198 1441830882 0.446533 -0.032471 0.083618 0.890198 1441830882 0.446533 -0.032471 0.083618 0.890198 1441830882 0.446533 -0.032471 0.083618 0.890198 1441830882 0.446533 -0.032471 0.083618 0.890198 1441830882 0.446533 -0.032471 0.083618 0.890198 1441830882 0.519653 -0.061829 -0.098450 0.846375 1441830882 0.519653 -0.061829 -0.098450 0.846375 1441830882 0.519653 -0.061829 -0.098450 0.846375 1441830882 0.519653 -0.061829 -0.098450 0.846375 1441830882 0.519653 -0.061829 -0.098450 0.846375 1441830882 0.519653 -0.061829 -0.098450 0.846375 1441830882 0.519653 -0.061829 -0.098450 0.846375 1441830882 0.605042 -0.024780 -0.165833 0.778320 1441830882 0.605042 -0.024780 -0.165833 0.778320 1441830882 0.605042 -0.024780 -0.165833 0.778320 1441830882 0.605042 -0.024780 -0.165833 0.778320 1441830882 0.605042 -0.024780 -0.165833 0.778320 1441830882 0.605042 -0.024780 -0.165833 0.778320 1441830882 0.679626 0.076721 -0.170471 0.709290 1441830882 0.679626 0.076721 -0.170471 0.709290 1441830882 0.679626 0.076721 -0.170471 0.709290 1441830882 0.679626 0.076721 -0.170471 0.709290 1441830882 0.679626 0.076721 -0.170471 0.709290 1441830882 0.679626 0.076721 -0.170471 0.709290 1441830882 0.739807 0.110962 -0.221985 0.625305 1441830882 0.739807 0.110962 -0.221985 0.625305 1441830882 0.739807 0.110962 -0.221985 0.625305 1441830882 0.739807 0.110962 -0.221985 0.625305 1441830882 0.739807 0.110962 -0.221985 0.625305 1441830882 0.739807 0.110962 -0.221985 0.625305 1441830882 0.783081 0.107300 -0.255676 0.556580 1441830882 0.783081 0.107300 -0.255676 0.556580 1441830882 0.783081 0.107300 -0.255676 0.556580 1441830882 0.783081 0.107300 -0.255676 0.556580 1441830882 0.783081 0.107300 -0.255676 0.556580 1441830882 0.783081 0.107300 -0.255676 0.556580 1441830882 0.799500 0.111816 -0.246094 0.536377 1441830882 0.799500 0.111816 -0.246094 0.536377 1441830882 0.799500 0.111816 -0.246094 0.536377 1441830882 0.799500 0.111816 -0.246094 0.536377 1441830882 0.799500 0.111816 -0.246094 0.536377 1441830882 0.799500 0.111816 -0.246094 0.536377 1441830882 0.777771 0.105835 -0.227173 0.576294 1441830882 0.777771 0.105835 -0.227173 0.576294 1441830882 0.777771 0.105835 -0.227173 0.576294 1441830882 0.777771 0.105835 -0.227173 0.576294 1441830882 0.777771 0.105835 -0.227173 0.576294 1441830882 0.777771 0.105835 -0.227173 0.576294 1441830882 0.729126 0.091980 -0.210449 0.644653 1441830882 0.729126 0.091980 -0.210449 0.644653 1441830882 0.729126 0.091980 -0.210449 0.644653 1441830882 0.729126 0.091980 -0.210449 0.644653 1441830882 0.729126 0.091980 -0.210449 0.644653 1441830882 0.729126 0.091980 -0.210449 0.644653 1441830882 0.668518 0.059631 -0.181458 0.718689 1441830882 0.668518 0.059631 -0.181458 0.718689 1441830882 0.668518 0.059631 -0.181458 0.718689 1441830882 0.668518 0.059631 -0.181458 0.718689 1441830882 0.668518 0.059631 -0.181458 0.718689 1441830882 0.668518 0.059631 -0.181458 0.718689 1441830882 0.668518 0.059631 -0.181458 0.718689 1441830882 0.590637 0.012451 -0.126648 0.796814 1441830882 0.590637 0.012451 -0.126648 0.796814 1441830883 0.590637 0.012451 -0.126648 0.796814 1441830883 0.590637 0.012451 -0.126648 0.796814 1441830883 0.590637 0.012451 -0.126648 0.796814 1441830883 0.590637 0.012451 -0.126648 0.796814 1441830883 0.496399 -0.013550 -0.017456 0.867737 1441830883 0.496399 -0.013550 -0.017456 0.867737 1441830883 0.496399 -0.013550 -0.017456 0.867737 1441830883 0.496399 -0.013550 -0.017456 0.867737 1441830883 0.496399 -0.013550 -0.017456 0.867737 1441830883 0.496399 -0.013550 -0.017456 0.867737 1441830883 0.445068 -0.011780 0.079956 0.891785 1441830883 0.445068 -0.011780 0.079956 0.891785 1441830883 0.445068 -0.011780 0.079956 0.891785 1441830883 0.445068 -0.011780 0.079956 0.891785 1441830883 0.445068 -0.011780 0.079956 0.891785 1441830883 0.445068 -0.011780 0.079956 0.891785 1441830883 0.469238 -0.015808 0.031372 0.882324 1441830883 0.469238 -0.015808 0.031372 0.882324 1441830883 0.469238 -0.015808 0.031372 0.882324 1441830883 0.469238 -0.015808 0.031372 0.882324 1441830883 0.469238 -0.015808 0.031372 0.882324 1441830883 0.469238 -0.015808 0.031372 0.882324 1441830883 0.559021 -0.005554 -0.103638 0.822632 1441830883 0.559021 -0.005554 -0.103638 0.822632 1441830883 0.559021 -0.005554 -0.103638 0.822632 1441830883 0.559021 -0.005554 -0.103638 0.822632 1441830883 0.559021 -0.005554 -0.103638 0.822632 1441830883 0.559021 -0.005554 -0.103638 0.822632 1441830883 0.648438 0.040466 -0.182434 0.737915 1441830883 0.648438 0.040466 -0.182434 0.737915 1441830883 0.648438 0.040466 -0.182434 0.737915 1441830883 0.648438 0.040466 -0.182434 0.737915 1441830883 0.648438 0.040466 -0.182434 0.737915 1441830883 0.648438 0.040466 -0.182434 0.737915 1441830883 0.731934 0.105530 -0.222229 0.635315 1441830883 0.731934 0.105530 -0.222229 0.635315 1441830883 0.731934 0.105530 -0.222229 0.635315 1441830883 0.731934 0.105530 -0.222229 0.635315 1441830883 0.731934 0.105530 -0.222229 0.635315 1441830883 0.731934 0.105530 -0.222229 0.635315 1441830883 0.731934 0.105530 -0.222229 0.635315 1441830883 0.795776 0.143860 -0.255615 0.529785 1441830883 0.795776 0.143860 -0.255615 0.529785 1441830883 0.795776 0.143860 -0.255615 0.529785 1441830883 0.795776 0.143860 -0.255615 0.529785 1441830883 0.795776 0.143860 -0.255615 0.529785 1441830883 0.795776 0.143860 -0.255615 0.529785 1441830883 0.843262 0.140198 -0.261780 0.447937 1441830883 0.843262 0.140198 -0.261780 0.447937 1441830883 0.843262 0.140198 -0.261780 0.447937 1441830883 0.843262 0.140198 -0.261780 0.447937 1441830883 0.843262 0.140198 -0.261780 0.447937 1441830883 0.847168 0.115173 -0.259705 0.448914 1441830883 0.847168 0.115173 -0.259705 0.448914 1441830883 0.847168 0.115173 -0.259705 0.448914 1441830883 0.847168 0.115173 -0.259705 0.448914 1441830883 0.847168 0.115173 -0.259705 0.448914 1441830883 0.847168 0.115173 -0.259705 0.448914 1441830883 0.816345 0.090515 -0.248657 0.513245 1441830883 0.816345 0.090515 -0.248657 0.513245 1441830883 0.816345 0.090515 -0.248657 0.513245 1441830883 0.816345 0.090515 -0.248657 0.513245 1441830883 0.816345 0.090515 -0.248657 0.513245 1441830883 0.816345 0.090515 -0.248657 0.513245 1441830883 0.816345 0.090515 -0.248657 0.513245 1441830883 0.752686 0.079529 -0.221741 0.614685 1441830883 0.752686 0.079529 -0.221741 0.614685 1441830883 0.752686 0.079529 -0.221741 0.614685 1441830883 0.752686 0.079529 -0.221741 0.614685 1441830883 0.752686 0.079529 -0.221741 0.614685 1441830883 0.652100 0.037170 -0.191711 0.732483 1441830883 0.652100 0.037170 -0.191711 0.732483 1441830883 0.652100 0.037170 -0.191711 0.732483 1441830883 0.652100 0.037170 -0.191711 0.732483 1441830883 0.652100 0.037170 -0.191711 0.732483 1441830883 0.652100 0.037170 -0.191711 0.732483 1441830883 0.527649 -0.023193 -0.099121 0.843323 1441830883 0.527649 -0.023193 -0.099121 0.843323 1441830883 0.527649 -0.023193 -0.099121 0.843323 1441830883 0.527649 -0.023193 -0.099121 0.843323 1441830883 0.527649 -0.023193 -0.099121 0.843323 1441830883 0.527649 -0.023193 -0.099121 0.843323 1441830883 0.527649 -0.023193 -0.099121 0.843323 1441830883 0.430054 -0.044495 0.047729 0.900391 1441830883 0.430054 -0.044495 0.047729 0.900391 1441830883 0.430054 -0.044495 0.047729 0.900391 1441830883 0.430054 -0.044495 0.047729 0.900391 1441830883 0.430054 -0.044495 0.047729 0.900391 1441830883 0.430054 -0.044495 0.047729 0.900391 1441830883 0.420837 -0.042236 0.065552 0.903748 1441830883 0.420837 -0.042236 0.065552 0.903748 1441830883 0.420837 -0.042236 0.065552 0.903748 1441830883 0.420837 -0.042236 0.065552 0.903748 1441830883 0.420837 -0.042236 0.065552 0.903748 1441830883 0.420837 -0.042236 0.065552 0.903748 1441830883 0.488647 -0.037048 -0.060120 0.869568 1441830883 0.488647 -0.037048 -0.060120 0.869568 1441830883 0.488647 -0.037048 -0.060120 0.869568 1441830883 0.488647 -0.037048 -0.060120 0.869568 1441830883 0.488647 -0.037048 -0.060120 0.869568 1441830883 0.488647 -0.037048 -0.060120 0.869568 1441830883 0.585693 -0.012634 -0.171265 0.792053 1441830883 0.585693 -0.012634 -0.171265 0.792053 1441830883 0.585693 -0.012634 -0.171265 0.792053 1441830883 0.585693 -0.012634 -0.171265 0.792053 1441830883 0.585693 -0.012634 -0.171265 0.792053 1441830883 0.677246 0.047913 -0.231934 0.696533 1441830883 0.677246 0.047913 -0.231934 0.696533 1441830883 0.677246 0.047913 -0.231934 0.696533 1441830883 0.677246 0.047913 -0.231934 0.696533 1441830884 0.677246 0.047913 -0.231934 0.696533 1441830884 0.677246 0.047913 -0.231934 0.696533 1441830884 0.752991 0.098755 -0.257507 0.597351 1441830884 0.752991 0.098755 -0.257507 0.597351 1441830884 0.752991 0.098755 -0.257507 0.597351 1441830884 0.752991 0.098755 -0.257507 0.597351 1441830884 0.752991 0.098755 -0.257507 0.597351 1441830884 0.752991 0.098755 -0.257507 0.597351 1441830884 0.808044 0.131348 -0.266846 0.508423 1441830884 0.808044 0.131348 -0.266846 0.508423 1441830884 0.808044 0.131348 -0.266846 0.508423 1441830884 0.808044 0.131348 -0.266846 0.508423 1441830884 0.808044 0.131348 -0.266846 0.508423 1441830884 0.808044 0.131348 -0.266846 0.508423 1441830884 0.808044 0.131348 -0.266846 0.508423 1441830884 0.829041 0.100098 -0.283325 0.471558 1441830884 0.829041 0.100098 -0.283325 0.471558 1441830884 0.829041 0.100098 -0.283325 0.471558 1441830884 0.829041 0.100098 -0.283325 0.471558 1441830884 0.829041 0.100098 -0.283325 0.471558 1441830884 0.829041 0.100098 -0.283325 0.471558 1441830884 0.806274 0.080872 -0.278137 0.515686 1441830884 0.806274 0.080872 -0.278137 0.515686 1441830884 0.806274 0.080872 -0.278137 0.515686 1441830884 0.806274 0.080872 -0.278137 0.515686 1441830884 0.806274 0.080872 -0.278137 0.515686 1441830884 0.806274 0.080872 -0.278137 0.515686 1441830884 0.806274 0.080872 -0.278137 0.515686 1441830884 0.756104 0.066284 -0.256897 0.598267 1441830884 0.756104 0.066284 -0.256897 0.598267 1441830884 0.756104 0.066284 -0.256897 0.598267 1441830884 0.756104 0.066284 -0.256897 0.598267 1441830884 0.756104 0.066284 -0.256897 0.598267 1441830884 0.674133 0.034119 -0.235474 0.699158 1441830884 0.674133 0.034119 -0.235474 0.699158 1441830884 0.674133 0.034119 -0.235474 0.699158 1441830884 0.674133 0.034119 -0.235474 0.699158 1441830884 0.576111 -0.030396 -0.173584 0.798096 1441830884 0.576111 -0.030396 -0.173584 0.798096 1441830884 0.576111 -0.030396 -0.173584 0.798096 1441830884 0.576111 -0.030396 -0.173584 0.798096 1441830884 0.576111 -0.030396 -0.173584 0.798096 1441830884 0.576111 -0.030396 -0.173584 0.798096 1441830884 0.458679 -0.095276 -0.090576 0.878784 1441830884 0.458679 -0.095276 -0.090576 0.878784 1441830884 0.458679 -0.095276 -0.090576 0.878784 1441830884 0.458679 -0.095276 -0.090576 0.878784 1441830884 0.458679 -0.095276 -0.090576 0.878784 1441830884 0.458679 -0.095276 -0.090576 0.878784 1441830884 0.422607 -0.067627 0.017456 0.903564 1441830884 0.422607 -0.067627 0.017456 0.903564 1441830884 0.422607 -0.067627 0.017456 0.903564 1441830884 0.422607 -0.067627 0.017456 0.903564 1441830884 0.464111 -0.066956 -0.086365 0.878967 1441830884 0.464111 -0.066956 -0.086365 0.878967 1441830884 0.464111 -0.066956 -0.086365 0.878967 1441830884 0.464111 -0.066956 -0.086365 0.878967 1441830884 0.464111 -0.066956 -0.086365 0.878967 1441830884 0.464111 -0.066956 -0.086365 0.878967 1441830884 0.543274 -0.060303 -0.238770 0.802551 1441830884 0.543274 -0.060303 -0.238770 0.802551 1441830884 0.543274 -0.060303 -0.238770 0.802551 1441830884 0.543274 -0.060303 -0.238770 0.802551 1441830884 0.543274 -0.060303 -0.238770 0.802551 1441830884 0.543274 -0.060303 -0.238770 0.802551 1441830884 0.626526 0.013428 -0.312256 0.713928 1441830884 0.626526 0.013428 -0.312256 0.713928 1441830884 0.626526 0.013428 -0.312256 0.713928 1441830884 0.626526 0.013428 -0.312256 0.713928 1441830884 0.701538 0.074646 -0.364136 0.607910 1441830884 0.701538 0.074646 -0.364136 0.607910 1441830884 0.701538 0.074646 -0.364136 0.607910 1441830884 0.701538 0.074646 -0.364136 0.607910 1441830884 0.770752 0.138062 -0.384399 0.488892 1441830884 0.770752 0.138062 -0.384399 0.488892 1441830884 0.770752 0.138062 -0.384399 0.488892 1441830884 0.770752 0.138062 -0.384399 0.488892 1441830884 0.770752 0.138062 -0.384399 0.488892 1441830884 0.770752 0.138062 -0.384399 0.488892 1441830884 0.770752 0.138062 -0.384399 0.488892 1441830884 0.814392 0.147583 -0.417664 0.374817 1441830884 0.814392 0.147583 -0.417664 0.374817 1441830884 0.814392 0.147583 -0.417664 0.374817 1441830884 0.812195 0.122314 -0.404541 0.402039 1441830884 0.812195 0.122314 -0.404541 0.402039 1441830884 0.812195 0.122314 -0.404541 0.402039 1441830884 0.812195 0.122314 -0.404541 0.402039 1441830884 0.812195 0.122314 -0.404541 0.402039 1441830884 0.812195 0.122314 -0.404541 0.402039 1441830884 0.780151 0.100647 -0.362244 0.500000 1441830884 0.780151 0.100647 -0.362244 0.500000 1441830884 0.780151 0.100647 -0.362244 0.500000 1441830884 0.780151 0.100647 -0.362244 0.500000 1441830884 0.780151 0.100647 -0.362244 0.500000 1441830884 0.780151 0.100647 -0.362244 0.500000 1441830884 0.713440 0.082275 -0.314148 0.620911 1441830884 0.713440 0.082275 -0.314148 0.620911 1441830884 0.713440 0.082275 -0.314148 0.620911 1441830884 0.713440 0.082275 -0.314148 0.620911 1441830884 0.713440 0.082275 -0.314148 0.620911 1441830885 0.713440 0.082275 -0.314148 0.620911 1441830885 0.641418 0.036804 -0.247803 0.725098 1441830885 0.641418 0.036804 -0.247803 0.725098 1441830885 0.641418 0.036804 -0.247803 0.725098 1441830885 0.641418 0.036804 -0.247803 0.725098 1441830885 0.641418 0.036804 -0.247803 0.725098 1441830885 0.641418 0.036804 -0.247803 0.725098 1441830885 0.641418 0.036804 -0.247803 0.725098 1441830885 0.552795 -0.034058 -0.147888 0.819336 1441830885 0.552795 -0.034058 -0.147888 0.819336 1441830885 0.552795 -0.034058 -0.147888 0.819336 1441830885 0.552795 -0.034058 -0.147888 0.819336 1441830885 0.552795 -0.034058 -0.147888 0.819336 1441830885 0.552795 -0.034058 -0.147888 0.819336 1441830885 0.450745 -0.048706 0.044739 0.890137 1441830885 0.450745 -0.048706 0.044739 0.890137 1441830885 0.450745 -0.048706 0.044739 0.890137 1441830885 0.450745 -0.048706 0.044739 0.890137 1441830885 0.450745 -0.048706 0.044739 0.890137 1441830885 0.450745 -0.048706 0.044739 0.890137 1441830885 0.450745 -0.048706 0.044739 0.890137 1441830885 0.447754 -0.034851 0.110291 0.886597 1441830885 0.447754 -0.034851 0.110291 0.886597 1441830885 0.447754 -0.034851 0.110291 0.886597 1441830885 0.447754 -0.034851 0.110291 0.886597 1441830885 0.447754 -0.034851 0.110291 0.886597 1441830885 0.512634 -0.068359 -0.094666 0.850586 1441830885 0.512634 -0.068359 -0.094666 0.850586 1441830885 0.512634 -0.068359 -0.094666 0.850586 1441830885 0.512634 -0.068359 -0.094666 0.850586 1441830885 0.512634 -0.068359 -0.094666 0.850586 1441830885 0.512634 -0.068359 -0.094666 0.850586 1441830885 0.593262 -0.041504 -0.226990 0.771179 1441830885 0.593262 -0.041504 -0.226990 0.771179 1441830885 0.593262 -0.041504 -0.226990 0.771179 1441830885 0.593262 -0.041504 -0.226990 0.771179 1441830885 0.593262 -0.041504 -0.226990 0.771179 1441830885 0.593262 -0.041504 -0.226990 0.771179 1441830885 0.593262 -0.041504 -0.226990 0.771179 1441830885 0.667664 0.054565 -0.289612 0.683594 1441830885 0.667664 0.054565 -0.289612 0.683594 1441830885 0.667664 0.054565 -0.289612 0.683594 1441830885 0.667664 0.054565 -0.289612 0.683594 1441830885 0.667664 0.054565 -0.289612 0.683594 1441830885 0.667664 0.054565 -0.289612 0.683594 1441830885 0.728760 0.107910 -0.376343 0.561768 1441830885 0.728760 0.107910 -0.376343 0.561768 1441830885 0.728760 0.107910 -0.376343 0.561768 1441830885 0.728760 0.107910 -0.376343 0.561768 1441830885 0.728760 0.107910 -0.376343 0.561768 1441830885 0.728760 0.107910 -0.376343 0.561768 1441830885 0.728760 0.107910 -0.376343 0.561768 1441830885 0.775818 0.132690 -0.429199 0.442993 1441830885 0.775818 0.132690 -0.429199 0.442993 1441830885 0.775818 0.132690 -0.429199 0.442993 1441830885 0.775818 0.132690 -0.429199 0.442993 1441830885 0.775818 0.132690 -0.429199 0.442993 1441830885 0.775818 0.132690 -0.429199 0.442993 1441830885 0.807861 0.145264 -0.422546 0.384216 1441830885 0.807861 0.145264 -0.422546 0.384216 1441830885 0.807861 0.145264 -0.422546 0.384216 1441830885 0.807861 0.145264 -0.422546 0.384216 1441830885 0.807861 0.145264 -0.422546 0.384216 1441830885 0.807861 0.145264 -0.422546 0.384216 1441830885 0.808105 0.122864 -0.392334 0.421753 1441830885 0.808105 0.122864 -0.392334 0.421753 1441830885 0.808105 0.122864 -0.392334 0.421753 1441830885 0.808105 0.122864 -0.392334 0.421753 1441830885 0.808105 0.122864 -0.392334 0.421753 1441830885 0.808105 0.122864 -0.392334 0.421753 1441830885 0.787354 0.101074 -0.346008 0.500061 1441830885 0.787354 0.101074 -0.346008 0.500061 1441830885 0.787354 0.101074 -0.346008 0.500061 1441830885 0.787354 0.101074 -0.346008 0.500061 1441830885 0.787354 0.101074 -0.346008 0.500061 1441830885 0.787354 0.101074 -0.346008 0.500061 1441830885 0.739746 0.075745 -0.292725 0.601074 1441830885 0.739746 0.075745 -0.292725 0.601074 1441830885 0.739746 0.075745 -0.292725 0.601074 1441830885 0.739746 0.075745 -0.292725 0.601074 1441830885 0.739746 0.075745 -0.292725 0.601074 1441830885 0.739746 0.075745 -0.292725 0.601074 1441830885 0.739746 0.075745 -0.292725 0.601074 1441830885 0.671814 0.058472 -0.229187 0.701904 1441830885 0.671814 0.058472 -0.229187 0.701904 1441830885 0.671814 0.058472 -0.229187 0.701904 1441830885 0.671814 0.058472 -0.229187 0.701904 1441830885 0.671814 0.058472 -0.229187 0.701904 1441830885 0.593445 0.027771 -0.110535 0.796692 1441830885 0.593445 0.027771 -0.110535 0.796692 1441830885 0.593445 0.027771 -0.110535 0.796692 1441830885 0.593445 0.027771 -0.110535 0.796692 1441830885 0.593445 0.027771 -0.110535 0.796692 1441830885 0.492493 -0.023193 -0.006836 0.869934 1441830885 0.492493 -0.023193 -0.006836 0.869934 1441830885 0.492493 -0.023193 -0.006836 0.869934 1441830885 0.492493 -0.023193 -0.006836 0.869934 1441830885 0.492493 -0.023193 -0.006836 0.869934 1441830885 0.492493 -0.023193 -0.006836 0.869934 1441830885 0.416748 -0.035034 0.056396 0.906555 1441830885 0.416748 -0.035034 0.056396 0.906555 1441830885 0.416748 -0.035034 0.056396 0.906555 1441830885 0.416748 -0.035034 0.056396 0.906555 1441830885 0.416748 -0.035034 0.056396 0.906555 1441830885 0.416748 -0.035034 0.056396 0.906555 1441830885 0.432068 -0.027710 -0.025024 0.901062 1441830885 0.432068 -0.027710 -0.025024 0.901062 1441830885 0.432068 -0.027710 -0.025024 0.901062 1441830885 0.432068 -0.027710 -0.025024 0.901062 1441830885 0.432068 -0.027710 -0.025024 0.901062 1441830885 0.432068 -0.027710 -0.025024 0.901062 1441830886 0.432068 -0.027710 -0.025024 0.901062 1441830886 0.501526 -0.017639 -0.199951 0.841492 1441830886 0.501526 -0.017639 -0.199951 0.841492 1441830886 0.501526 -0.017639 -0.199951 0.841492 1441830886 0.501526 -0.017639 -0.199951 0.841492 1441830886 0.501526 -0.017639 -0.199951 0.841492 1441830886 0.501526 -0.017639 -0.199951 0.841492 1441830886 0.567322 0.049561 -0.295349 0.767029 1441830886 0.567322 0.049561 -0.295349 0.767029 1441830886 0.567322 0.049561 -0.295349 0.767029 1441830886 0.567322 0.049561 -0.295349 0.767029 1441830886 0.567322 0.049561 -0.295349 0.767029 1441830886 0.567322 0.049561 -0.295349 0.767029 1441830886 0.642517 0.135376 -0.358948 0.663269 1441830886 0.642517 0.135376 -0.358948 0.663269 1441830886 0.642517 0.135376 -0.358948 0.663269 1441830886 0.642517 0.135376 -0.358948 0.663269 1441830886 0.642517 0.135376 -0.358948 0.663269 1441830886 0.703247 0.165955 -0.400024 0.563782 1441830886 0.703247 0.165955 -0.400024 0.563782 1441830886 0.703247 0.165955 -0.400024 0.563782 1441830886 0.703247 0.165955 -0.400024 0.563782 1441830886 0.703247 0.165955 -0.400024 0.563782 1441830886 0.703247 0.165955 -0.400024 0.563782 1441830886 0.703247 0.165955 -0.400024 0.563782 1441830886 0.752136 0.183960 -0.407043 0.484436 1441830886 
0.640686 0.394531 -0.519775 0.404541 1441830889 0.640686 0.394531 -0.519775 0.404541 1441830889 0.640686 0.394531 -0.519775 0.404541 1441830889 0.640686 0.394531 -0.519775 0.404541 1441830889 0.640686 0.394531 -0.519775 0.404541 1441830889 0.634033 0.398987 -0.512817 0.419250 1441830889 0.634033 0.398987 -0.512817 0.419250 1441830889 0.634033 0.398987 -0.512817 0.419250 1441830889 0.634033 0.398987 -0.512817 0.419250 1441830889 0.634033 0.398987 -0.512817 0.419250 1441830889 0.634033 0.398987 -0.512817 0.419250 1441830889 0.634033 0.398987 -0.512817 0.419250 1441830889 0.632080 0.399536 -0.509949 0.425110 1441830889 0.632080 0.399536 -0.509949 0.425110 1441830889 0.632080 0.399536 -0.509949 0.425110 1441830889 0.632080 0.399536 -0.509949 0.425110 1441830889 0.632080 0.399536 -0.509949 0.425110 1441830889 0.632385 0.403870 -0.502380 0.429626 1441830889 0.632385 0.403870 -0.502380 0.429626 1441830889 0.632385 0.403870 -0.502380 0.429626 1441830889 0.632385 0.403870 -0.502380 0.429626 1441830889 0.632385 0.403870 -0.502380 0.429626 1441830889 0.632385 0.403870 -0.502380 0.429626 1441830889 0.632385 0.403870 -0.502380 0.429626 1441830889 0.634094 0.406433 -0.497559 0.430298 1441830889 0.634094 0.406433 -0.497559 0.430298 1441830889 0.634094 0.406433 -0.497559 0.430298 1441830889 0.634094 0.406433 -0.497559 0.430298 1441830889 0.634094 0.406433 -0.497559 0.430298 1441830889 0.634094 0.406433 -0.497559 0.430298 1441830889 0.633423 0.405945 -0.496643 0.432739 1441830889 0.633423 0.405945 -0.496643 0.432739 1441830889 0.633423 0.405945 -0.496643 0.432739 1441830889 0.633423 0.405945 -0.496643 0.432739 1441830889 0.633423 0.405945 -0.496643 0.432739 1441830889 0.633423 0.405945 -0.496643 0.432739 1441830889 0.633423 0.405945 -0.496643 0.432739 1441830889 0.637207 0.395752 -0.502502 0.429810 1441830889 0.637207 0.395752 -0.502502 0.429810 1441830889 0.637207 0.395752 -0.502502 0.429810 1441830889 0.637207 0.395752 -0.502502 0.429810 1441830889 0.637207 0.395752 -0.502502 0.429810 1441830889 0.637207 0.395752 -0.502502 0.429810 1441830889 0.640259 0.389038 -0.509888 0.422729 1441830889 0.640259 0.389038 -0.509888 0.422729 1441830889 0.640259 0.389038 -0.509888 0.422729 1441830889 0.640259 0.389038 -0.509888 0.422729 1441830889 0.640259 0.389038 -0.509888 0.422729 1441830889 0.640259 0.389038 -0.509888 0.422729 1441830889 0.642883 0.381775 -0.515808 0.418213 1441830889 0.642883 0.381775 -0.515808 0.418213 1441830889 0.642883 0.381775 -0.515808 0.418213 1441830889 0.642883 0.381775 -0.515808 0.418213 1441830889 0.642883 0.381775 -0.515808 0.418213 1441830889 0.651489 0.367126 -0.527344 0.403320 1441830889 0.651489 0.367126 -0.527344 0.403320 1441830889 0.651489 0.367126 -0.527344 0.403320 1441830889 0.651489 0.367126 -0.527344 0.403320 1441830889 0.651489 0.367126 -0.527344 0.403320 1441830889 0.651489 0.367126 -0.527344 0.403320 1441830889 0.655396 0.357910 -0.534851 0.395264 1441830889 0.655396 0.357910 -0.534851 0.395264 1441830889 0.655396 0.357910 -0.534851 0.395264 1441830889 0.655396 0.357910 -0.534851 0.395264 1441830889 0.655396 0.357910 -0.534851 0.395264 1441830889 0.655396 0.357910 -0.534851 0.395264 1441830889 0.658875 0.354675 -0.537231 0.389038 1441830889 0.658875 0.354675 -0.537231 0.389038 1441830889 0.658875 0.354675 -0.537231 0.389038 1441830889 0.658875 0.354675 -0.537231 0.389038 1441830889 0.662354 0.350464 -0.540955 0.381836 1441830889 0.662354 0.350464 -0.540955 0.381836 1441830889 0.662354 0.350464 -0.540955 0.381836 1441830889 0.662354 0.350464 -0.540955 0.381836 1441830889 0.662354 0.350464 -0.540955 0.381836 1441830889 0.662354 0.350464 -0.540955 0.381836 1441830889 0.658264 0.352844 -0.538757 0.389771 1441830889 0.658264 0.352844 -0.538757 0.389771 1441830889 0.658264 0.352844 -0.538757 0.389771 1441830889 0.658264 0.352844 -0.538757 0.389771 1441830889 0.658264 0.352844 -0.538757 0.389771 1441830889 0.658264 0.352844 -0.538757 0.389771 1441830889 0.658264 0.352844 -0.538757 0.389771 1441830889 0.660400 0.348877 -0.539490 0.388611 1441830889 0.660400 0.348877 -0.539490 0.388611 1441830889 0.660400 0.348877 -0.539490 0.388611 1441830889 0.660400 0.348877 -0.539490 0.388611 1441830889 0.660400 0.348877 -0.539490 0.388611 1441830889 0.660400 0.348877 -0.539490 0.388611 1441830889 0.664429 0.344055 -0.543945 0.379761 1441830889 0.664429 0.344055 -0.543945 0.379761 1441830889 0.664429 0.344055 -0.543945 0.379761 1441830889 0.664429 0.344055 -0.543945 0.379761 1441830889 0.664429 0.344055 -0.543945 0.379761 1441830889 0.664429 0.344055 -0.543945 0.379761 1441830889 0.659851 0.357056 -0.536926 0.385742 1441830889 0.659851 0.357056 -0.536926 0.385742 1441830889 0.659851 0.357056 -0.536926 0.385742 1441830889 0.659851 0.357056 -0.536926 0.385742 1441830890 0.659851 0.357056 -0.536926 0.385742 1441830890 0.659851 0.357056 -0.536926 0.385742 1441830890 0.652100 0.372620 -0.526855 0.397888 1441830890 0.652100 0.372620 -0.526855 0.397888 1441830890 0.652100 0.372620 -0.526855 0.397888 1441830890 0.652100 0.372620 -0.526855 0.397888 1441830890 0.652100 0.372620 -0.526855 0.397888 1441830890 0.652100 0.372620 -0.526855 0.397888 1441830890 0.652100 0.372620 -0.526855 0.397888 1441830890 0.651245 0.369934 -0.528992 0.398865 1441830890 0.651245 0.369934 -0.528992 0.398865 1441830890 0.651245 0.369934 -0.528992 0.398865 1441830890 0.651245 0.369934 -0.528992 0.398865 1441830890 0.651245 0.369934 -0.528992 0.398865 1441830890 0.651245 0.369934 -0.528992 0.398865 1441830890 0.658813 0.355591 -0.541870 0.381897 1441830890 0.658813 0.355591 -0.541870 0.381897 1441830890 0.658813 0.355591 -0.541870 0.381897 1441830890 0.658813 0.355591 -0.541870 0.381897 1441830890 0.658813 0.355591 -0.541870 0.381897 1441830890 0.658813 0.355591 -0.541870 0.381897 1441830890 0.653992 0.364868 -0.540710 0.383118 1441830890 0.653992 0.364868 -0.540710 0.383118 1441830890 0.653992 0.364868 -0.540710 0.383118 1441830890 0.653992 0.364868 -0.540710 0.383118 1441830890 0.653992 0.364868 -0.540710 0.383118 1441830890 0.653992 0.364868 -0.540710 0.383118 1441830890 0.654053 0.369263 -0.539917 0.379944 1441830890 0.654053 0.369263 -0.539917 0.379944 1441830890 0.654053 0.369263 -0.539917 0.379944 1441830890 0.654053 0.369263 -0.539917 0.379944 1441830890 0.654053 0.369263 -0.539917 0.379944 1441830890 0.654053 0.369263 -0.539917 0.379944 1441830890 0.656921 0.362915 -0.544556 0.374390 1441830890 0.656921 0.362915 -0.544556 0.374390 1441830890 0.656921 0.362915 -0.544556 0.374390 1441830890 0.656921 0.362915 -0.544556 0.374390 1441830890 0.656921 0.362915 -0.544556 0.374390 1441830890 0.656921 0.362915 -0.544556 0.374390 1441830890 0.656921 0.362915 -0.544556 0.374390 1441830890 0.658142 0.358765 -0.547058 0.372620 1441830890 0.658142 0.358765 -0.547058 0.372620 1441830890 0.658142 0.358765 -0.547058 0.372620 1441830890 0.658142 0.358765 -0.547058 0.372620 1441830890 0.658142 0.358765 -0.547058 0.372620 1441830890 0.658142 0.358765 -0.547058 0.372620 1441830890 0.658264 0.361145 -0.543762 0.374878 1441830890 0.658264 0.361145 -0.543762 0.374878 1441830890 0.658264 0.361145 -0.543762 0.374878 1441830890 0.658264 0.361145 -0.543762 0.374878 1441830890 0.656738 0.368103 -0.535828 0.382080 1441830890 0.656738 0.368103 -0.535828 0.382080 1441830890 0.656738 0.368103 -0.535828 0.382080 1441830890 0.656738 0.368103 -0.535828 0.382080 1441830890 0.656738 0.368103 -0.535828 0.382080 1441830890 0.656738 0.368103 -0.535828 0.382080 1441830890 0.651550 0.374817 -0.526184 0.397583 1441830890 0.651550 0.374817 -0.526184 0.397583 1441830890 0.651550 0.374817 -0.526184 0.397583 1441830890 0.651550 0.374817 -0.526184 0.397583 1441830890 0.651550 0.374817 -0.526184 0.397583 1441830890 0.651550 0.374817 -0.526184 0.397583 1441830890 0.652405 0.367615 -0.524841 0.404541 1441830890 0.652405 0.367615 -0.524841 0.404541 1441830890 0.652405 0.367615 -0.524841 0.404541 1441830890 0.652405 0.367615 -0.524841 0.404541 1441830890 0.652405 0.367615 -0.524841 0.404541 1441830890 0.652405 0.367615 -0.524841 0.404541 1441830890 0.657837 0.356750 -0.527405 0.402222 1441830890 0.657837 0.356750 -0.527405 0.402222 1441830890 0.657837 0.356750 -0.527405 0.402222 1441830890 0.657837 0.356750 -0.527405 0.402222 1441830890 0.655334 0.360657 -0.521912 0.409912 1441830890 0.655334 0.360657 -0.521912 0.409912 1441830890 0.655334 0.360657 -0.521912 0.409912 1441830890 0.655334 0.360657 -0.521912 0.409912 1441830890 0.655334 0.360657 -0.521912 0.409912 1441830890 0.655334 0.360657 -0.521912 0.409912 1441830890 0.649597 0.369507 -0.512268 0.423157 1441830890 0.649597 0.369507 -0.512268 0.423157 1441830890 0.649597 0.369507 -0.512268 0.423157 1441830890 0.649597 0.369507 -0.512268 0.423157 1441830890 0.649597 0.369507 -0.512268 0.423157 1441830890 0.649597 0.369507 -0.512268 0.423157 1441830890 0.653381 0.361389 -0.517151 0.418274 1441830890 0.653381 0.361389 -0.517151 0.418274 1441830890 0.653381 0.361389 -0.517151 0.418274 1441830890 0.653381 0.361389 -0.517151 0.418274 1441830890 0.653381 0.361389 -0.517151 0.418274 1441830890 0.659851 0.346313 -0.532043 0.401917 1441830890 0.659851 0.346313 -0.532043 0.401917 1441830890 0.659851 0.346313 -0.532043 0.401917 1441830890 0.657166 0.346619 -0.539124 0.396606 1441830890 0.657166 0.346619 -0.539124 0.396606 1441830890 0.657166 0.346619 -0.539124 0.396606 1441830890 0.657166 0.346619 -0.539124 0.396606 1441830890 0.657166 0.346619 -0.539124 0.396606 1441830890 0.660217 0.341980 -0.547424 0.383972 1441830890 0.660217 0.341980 -0.547424 0.383972 1441830890 0.660217 0.341980 -0.547424 0.383972 1441830890 0.660217 0.341980 -0.547424 0.383972 1441830891 0.660217 0.341980 -0.547424 0.383972 1441830891 0.660217 0.341980 -0.547424 0.383972 1441830891 0.664124 0.334717 -0.557007 0.369629 1441830891 0.664124 0.334717 -0.557007 0.369629 1441830891 0.664124 0.334717 -0.557007 0.369629 1441830891 0.664124 0.334717 -0.557007 0.369629 1441830891 0.664124 0.334717 -0.557007 0.369629 1441830891 0.664124 0.334717 -0.557007 0.369629 1441830891 0.662964 0.337769 -0.558838 0.366150 1441830891 0.662964 0.337769 -0.558838 0.366150 1441830891 0.662964 0.337769 -0.558838 0.366150 1441830891 0.662964 0.337769 -0.558838 0.366150 1441830891 0.662964 0.337769 -0.558838 0.366150 1441830891 0.663696 0.344788 -0.556091 0.362427 1441830891 0.663696 0.344788 -0.556091 0.362427 1441830891 0.663696 0.344788 -0.556091 0.362427 1441830891 0.663696 0.344788 -0.556091 0.362427 1441830891 0.663696 0.344788 -0.556091 0.362427 1441830891 0.663696 0.344788 -0.556091 0.362427 1441830891 0.664490 0.347473 -0.552979 0.363159 1441830891 0.664490 0.347473 -0.552979 0.363159 1441830891 0.664490 0.347473 -0.552979 0.363159 1441830891 0.667236 0.343750 -0.550598 0.365173 1441830891 0.667236 0.343750 -0.550598 0.365173 1441830891 0.667236 0.343750 -0.550598 0.365173 1441830891 0.667236 0.343750 -0.550598 0.365173 1441830891 0.672424 0.340271 -0.547607 0.363586 1441830891 0.672424 0.340271 -0.547607 0.363586 1441830891 0.672424 0.340271 -0.547607 0.363586 1441830891 0.672424 0.340271 -0.547607 0.363586 1441830891 0.672424 0.340271 -0.547607 0.363586 1441830891 0.672424 0.340271 -0.547607 0.363586 1441830891 0.669617 0.350342 -0.538147 0.373047 1441830891 0.669617 0.350342 -0.538147 0.373047 1441830891 0.669617 0.350342 -0.538147 0.373047 1441830891 0.669617 0.350342 -0.538147 0.373047 1441830891 0.669617 0.350342 -0.538147 0.373047 1441830891 0.669617 0.350342 -0.538147 0.373047 1441830891 0.669617 0.350342 -0.538147 0.373047 1441830891 0.664185 0.364563 -0.522766 0.390625 1441830891 0.664185 0.364563 -0.522766 0.390625 1441830891 0.664185 0.364563 -0.522766 0.390625 1441830891 0.664185 0.364563 -0.522766 0.390625 1441830891 0.664185 0.364563 -0.522766 0.390625 1441830891 0.673950 0.356506 -0.524048 0.379456 1441830891 0.673950 0.356506 -0.524048 0.379456 1441830891 0.673950 0.356506 -0.524048 0.379456 1441830891 0.673950 0.356506 -0.524048 0.379456 1441830891 0.682129 0.334534 -0.540955 0.360657 1441830891 0.682129 0.334534 -0.540955 0.360657 1441830891 0.682129 0.334534 -0.540955 0.360657 1441830891 0.682129 0.334534 -0.540955 0.360657 1441830891 0.682129 0.334534 -0.540955 0.360657 1441830891 0.682129 0.334534 -0.540955 0.360657 1441830891 0.674500 0.339172 -0.541992 0.369019 1441830891 0.674500 0.339172 -0.541992 0.369019 1441830891 0.674500 0.339172 -0.541992 0.369019 1441830891 0.674500 0.339172 -0.541992 0.369019 1441830891 0.674500 0.339172 -0.541992 0.369019 1441830891 0.674500 0.339172 -0.541992 0.369019 1441830891 0.675781 0.333679 -0.548828 0.361511 1441830891 0.675781 0.333679 -0.548828 0.361511 1441830891 0.675781 0.333679 -0.548828 0.361511 1441830891 0.675781 0.333679 -0.548828 0.361511 1441830891 0.676880 0.325134 -0.558838 0.351807 1441830891 0.676880 0.325134 -0.558838 0.351807 1441830891 0.676880 0.325134 -0.558838 0.351807 1441830891 0.676880 0.325134 -0.558838 0.351807 1441830891 0.676880 0.325134 -0.558838 0.351807 1441830891 0.676880 0.325134 -0.558838 0.351807 1441830891 0.676880 0.325134 -0.558838 0.351807 1441830891 0.674561 0.327393 -0.561768 0.349426 1441830891 0.674561 0.327393 -0.561768 0.349426 1441830891 0.674561 0.327393 -0.561768 0.349426 1441830891 0.674561 0.327393 -0.561768 0.349426 1441830891 0.674561 0.327393 -0.561768 0.349426 1441830891 0.674561 0.327393 -0.561768 0.349426 1441830891 0.671753 0.335205 -0.559814 0.350708 1441830891 0.671753 0.335205 -0.559814 0.350708 1441830891 0.671753 0.335205 -0.559814 0.350708 1441830891 0.671753 0.335205 -0.559814 0.350708 1441830891 0.671753 0.335205 -0.559814 0.350708 1441830891 0.671753 0.335205 -0.559814 0.350708 1441830891 0.668335 0.340576 -0.557556 0.355469 1441830891 0.668335 0.340576 -0.557556 0.355469 1441830891 0.668335 0.340576 -0.557556 0.355469 1441830891 0.668335 0.340576 -0.557556 0.355469 1441830891 0.668335 0.340576 -0.557556 0.355469 1441830891 0.668335 0.340576 -0.557556 0.355469 1441830891 0.668335 0.340576 -0.557556 0.355469 1441830891 0.667664 0.341492 -0.556213 0.357971 1441830891 0.667664 0.341492 -0.556213 0.357971 1441830891 0.667664 0.341492 -0.556213 0.357971 1441830891 0.667664 0.341492 -0.556213 0.357971 1441830891 0.667664 0.341492 -0.556213 0.357971 1441830891 0.667664 0.341492 -0.556213 0.357971 1441830891 0.666504 0.347107 -0.551697 0.361816 1441830891 0.666504 0.347107 -0.551697 0.361816 1441830891 0.666504 0.347107 -0.551697 0.361816 1441830891 0.666504 0.347107 -0.551697 0.361816 1441830891 0.666504 0.347107 -0.551697 0.361816 1441830891 0.666504 0.347107 -0.551697 0.361816 1441830892 0.661560 0.366699 -0.538696 0.371033 1441830892 0.661560 0.366699 -0.538696 0.371033 1441830892 0.661560 0.366699 -0.538696 0.371033 1441830892 0.661560 0.366699 -0.538696 0.371033 1441830892 0.661560 0.366699 -0.538696 0.371033 1441830892 0.661560 0.366699 -0.538696 0.371033 1441830892 0.651245 0.391479 -0.518982 0.391418 1441830892 0.651245 0.391479 -0.518982 0.391418 1441830892 0.651245 0.391479 -0.518982 0.391418 1441830892 0.651245 0.391479 -0.518982 0.391418 1441830892 0.651245 0.391479 -0.518982 0.391418 1441830892 0.651245 0.391479 -0.518982 0.391418 1441830892 0.655090 0.395447 -0.514221 0.387207 1441830892 0.655090 0.395447 -0.514221 0.387207 1441830892 0.655090 0.395447 -0.514221 0.387207 1441830892 0.655090 0.395447 -0.514221 0.387207 1441830892 0.655090 0.395447 -0.514221 0.387207 1441830892 0.672974 0.360291 -0.534851 0.362244 1441830892 0.672974 0.360291 -0.534851 0.362244 1441830892 0.672974 0.360291 -0.534851 0.362244 1441830892 0.672974 0.360291 -0.534851 0.362244 1441830892 0.672974 0.360291 -0.534851 0.362244 1441830892 0.672974 0.360291 -0.534851 0.362244 1441830892 0.672974 0.360291 -0.534851 0.362244 1441830892 0.670776 0.359070 -0.537781 0.363159 1441830892 0.670776 0.359070 -0.537781 0.363159 1441830892 0.670776 0.359070 -0.537781 0.363159 1441830892 0.670776 0.359070 -0.537781 0.363159 1441830892 0.670776 0.359070 -0.537781 0.363159 1441830892 0.670776 0.359070 -0.537781 0.363159 1441830892 0.673462 0.354736 -0.541992 0.356140 1441830892 0.673462 0.354736 -0.541992 0.356140 1441830892 0.673462 0.354736 -0.541992 0.356140 1441830892 0.673462 0.354736 -0.541992 0.356140 1441830892 0.673462 0.354736 -0.541992 0.356140 1441830892 0.673462 0.354736 -0.541992 0.356140 1441830892 0.675720 0.344177 -0.551086 0.348145 1441830892 0.675720 0.344177 -0.551086 0.348145 1441830892 0.675720 0.344177 -0.551086 0.348145 1441830892 0.675720 0.344177 -0.551086 0.348145 1441830892 0.675720 0.344177 -0.551086 0.348145 1441830892 0.675720 0.344177 -0.551086 0.348145 1441830892 0.675415 0.340088 -0.555969 0.345032 1441830892 0.675415 0.340088 -0.555969 0.345032 1441830892 0.675415 0.340088 -0.555969 0.345032 1441830892 0.675415 0.340088 -0.555969 0.345032 1441830892 0.675415 0.340088 -0.555969 0.345032 1441830892 0.675415 0.340088 -0.555969 0.345032 1441830892 0.675476 0.342712 -0.556580 0.341248 1441830892 0.675476 0.342712 -0.556580 0.341248 1441830892 0.675476 0.342712 -0.556580 0.341248 1441830892 0.675476 0.342712 -0.556580 0.341248 1441830892 0.675476 0.342712 -0.556580 0.341248 1441830892 0.675476 0.342712 -0.556580 0.341248 1441830892 0.670105 0.353210 -0.551697 0.348999 1441830892 0.670105 0.353210 -0.551697 0.348999 1441830892 0.670105 0.353210 -0.551697 0.348999 1441830892 0.670105 0.353210 -0.551697 0.348999 1441830892 0.670105 0.353210 -0.551697 0.348999 1441830892 0.670105 0.353210 -0.551697 0.348999 1441830892 0.660095 0.365540 -0.542908 0.368591 1441830892 0.660095 0.365540 -0.542908 0.368591 1441830892 0.660095 0.365540 -0.542908 0.368591 1441830892 0.660095 0.365540 -0.542908 0.368591 1441830892 0.660095 0.363342 -0.541870 0.372253 1441830892 0.660095 0.363342 -0.541870 0.372253 1441830892 0.660095 0.363342 -0.541870 0.372253 1441830892 0.660095 0.363342 -0.541870 0.372253 1441830892 0.660095 0.363342 -0.541870 0.372253 1441830892 0.658325 0.364807 -0.540222 0.376343 1441830892 0.658325 0.364807 -0.540222 0.376343 1441830892 0.658325 0.364807 -0.540222 0.376343 1441830892 0.658325 0.364807 -0.540222 0.376343 1441830892 0.650940 0.379700 -0.529663 0.389282 1441830892 0.650940 0.379700 -0.529663 0.389282 1441830892 0.650940 0.379700 -0.529663 0.389282 1441830892 0.650940 0.379700 -0.529663 0.389282 1441830892 0.650940 0.379700 -0.529663 0.389282 1441830892 0.650940 0.379700 -0.529663 0.389282 1441830892 0.644470 0.390564 -0.519165 0.403137 1441830892 0.644470 0.390564 -0.519165 0.403137 1441830892 0.644470 0.390564 -0.519165 0.403137 1441830892 0.644470 0.390564 -0.519165 0.403137 1441830892 0.652161 0.377747 -0.524719 0.395752 1441830892 0.652161 0.377747 -0.524719 0.395752 1441830892 0.652161 0.377747 -0.524719 0.395752 1441830892 0.652161 0.377747 -0.524719 0.395752 1441830892 0.652161 0.377747 -0.524719 0.395752 1441830892 0.652161 0.377747 -0.524719 0.395752 1441830892 0.656128 0.367004 -0.533630 0.387268 1441830892 0.656128 0.367004 -0.533630 0.387268 1441830892 0.656128 0.367004 -0.533630 0.387268 1441830892 0.656128 0.367004 -0.533630 0.387268 1441830892 0.656128 0.367004 -0.533630 0.387268 1441830892 0.654480 0.367432 -0.533325 0.390015 1441830892 0.654480 0.367432 -0.533325 0.390015 1441830892 0.654480 0.367432 -0.533325 0.390015 1441830892 0.654480 0.367432 -0.533325 0.390015 1441830892 0.654480 0.367432 -0.533325 0.390015 1441830892 0.654480 0.367432 -0.533325 0.390015 1441830892 0.654480 0.367432 -0.533325 0.390015 1441830892 0.659302 0.358154 -0.540466 0.380615 1441830893 0.659302 0.358154 -0.540466 0.380615 1441830893 0.659302 0.358154 -0.540466 0.380615 1441830893 0.659302 0.358154 -0.540466 0.380615 1441830893 0.659302 0.358154 -0.540466 0.380615 1441830893 0.659241 0.351440 -0.546753 0.378052 1441830893 0.659241 0.351440 -0.546753 0.378052 1441830893 0.659241 0.351440 -0.546753 0.378052 1441830893 0.659241 0.351440 -0.546753 0.378052 1441830893 0.661011 0.348938 -0.548767 0.374390 1441830893 0.661011 0.348938 -0.548767 0.374390 1441830893 0.661011 0.348938 -0.548767 0.374390 1441830893 0.661011 0.348938 -0.548767 0.374390 1441830893 0.661011 0.348938 -0.548767 0.374390 1441830893 0.663818 0.353577 -0.545044 0.370361 1441830893 0.663818 0.353577 -0.545044 0.370361 1441830893 0.663818 0.353577 -0.545044 0.370361 1441830893 0.663818 0.353577 -0.545044 0.370361 1441830893 0.663818 0.353577 -0.545044 0.370361 1441830893 0.663818 0.353577 -0.545044 0.370361 1441830893 0.663818 0.353577 -0.545044 0.370361 1441830893 0.658264 0.366638 -0.535034 0.382019 1441830893 0.658264 0.366638 -0.535034 0.382019 1441830893 0.658264 0.366638 -0.535034 0.382019 1441830893 0.658264 0.366638 -0.535034 0.382019 1441830893 0.658264 0.366638 -0.535034 0.382019 1441830893 0.655151 0.374084 -0.526306 0.392151 1441830893 0.655151 0.374084 -0.526306 0.392151 1441830893 0.655151 0.374084 -0.526306 0.392151 1441830893 0.655151 0.374084 -0.526306 0.392151 1441830893 0.655151 0.374084 -0.526306 0.392151 1441830893 0.655151 0.374084 -0.526306 0.392151 1441830893 0.659912 0.374023 -0.522827 0.388855 1441830893 0.659912 0.374023 -0.522827 0.388855 1441830893 0.659912 0.374023 -0.522827 0.388855 1441830893 0.659912 0.374023 -0.522827 0.388855 1441830893 0.659912 0.374023 -0.522827 0.388855 1441830893 0.659912 0.374023 -0.522827 0.388855 1441830893 0.656372 0.393250 -0.509460 0.393616 1441830893 0.656372 0.393250 -0.509460 0.393616 1441830893 0.656372 0.393250 -0.509460 0.393616 1441830893 0.656372 0.393250 -0.509460 0.393616 1441830893 0.656372 0.393250 -0.509460 0.393616 1441830893 0.656372 0.393250 -0.509460 0.393616 1441830893 0.645996 0.420532 -0.488586 0.408691 1441830893 0.645996 0.420532 -0.488586 0.408691 1441830893 0.645996 0.420532 -0.488586 0.408691 1441830893 0.645996 0.420532 -0.488586 0.408691 1441830893 0.645996 0.420532 -0.488586 0.408691 1441830893 0.645996 0.420532 -0.488586 0.408691 1441830893 0.645996 0.420532 -0.488586 0.408691 1441830893 0.656677 0.411682 -0.492004 0.396423 1441830893 0.656677 0.411682 -0.492004 0.396423 1441830893 0.656677 0.411682 -0.492004 0.396423 1441830893 0.656677 0.411682 -0.492004 0.396423 1441830893 0.656677 0.411682 -0.492004 0.396423 1441830893 0.656677 0.411682 -0.492004 0.396423 1441830893 0.663086 0.393066 -0.506165 0.386719 1441830893 0.663086 0.393066 -0.506165 0.386719 1441830893 0.663086 0.393066 -0.506165 0.386719 1441830893 0.663086 0.393066 -0.506165 0.386719 1441830893 0.663086 0.393066 -0.506165 0.386719 1441830893 0.663086 0.393066 -0.506165 0.386719 1441830893 0.659912 0.393066 -0.508118 0.389526 1441830893 0.659912 0.393066 -0.508118 0.389526 1441830893 0.659912 0.393066 -0.508118 0.389526 1441830893 0.659912 0.393066 -0.508118 0.389526 1441830893 0.659912 0.393066 -0.508118 0.389526 1441830893 0.659912 0.393066 -0.508118 0.389526 1441830893 0.665894 0.376282 -0.522583 0.376587 1441830893 0.665894 0.376282 -0.522583 0.376587 1441830893 0.665894 0.376282 -0.522583 0.376587 1441830893 0.665894 0.376282 -0.522583 0.376587 1441830893 0.665894 0.376282 -0.522583 0.376587 1441830893 0.665894 0.376282 -0.522583 0.376587 1441830893 0.665894 0.376282 -0.522583 0.376587 1441830893 0.666931 0.364136 -0.534241 0.370361 1441830893 0.666931 0.364136 -0.534241 0.370361 1441830893 0.666931 0.364136 -0.534241 0.370361 1441830893 0.666931 0.364136 -0.534241 0.370361 1441830893 0.666931 0.364136 -0.534241 0.370361 1441830893 0.666931 0.364136 -0.534241 0.370361 1441830893 0.667542 0.356506 -0.541077 0.366760 1441830893 0.667542 0.356506 -0.541077 0.366760 1441830893 0.667542 0.356506 -0.541077 0.366760 1441830893 0.667542 0.356506 -0.541077 0.366760 1441830893 0.667542 0.356506 -0.541077 0.366760 1441830893 0.667542 0.356506 -0.541077 0.366760 1441830893 0.666260 0.355408 -0.541992 0.368774 1441830893 0.666260 0.355408 -0.541992 0.368774 1441830893 0.666260 0.355408 -0.541992 0.368774 1441830893 0.666260 0.355408 -0.541992 0.368774 1441830893 0.666260 0.355408 -0.541992 0.368774 1441830893 0.666260 0.355408 -0.541992 0.368774 1441830893 0.666260 0.355408 -0.541992 0.368774 1441830893 0.656128 0.364136 -0.535217 0.387817 1441830893 0.656128 0.364136 -0.535217 0.387817 1441830893 0.656128 0.364136 -0.535217 0.387817 1441830893 0.656128 0.364136 -0.535217 0.387817 1441830893 0.656128 0.364136 -0.535217 0.387817 1441830893 0.651672 0.367798 -0.528564 0.400757 1441830893 0.651672 0.367798 -0.528564 0.400757 1441830893 0.651672 0.367798 -0.528564 0.400757 1441830893 0.651672 0.367798 -0.528564 0.400757 1441830893 0.651672 0.367798 -0.528564 0.400757 1441830893 0.651672 0.367798 -0.528564 0.400757 1441830893 0.651672 0.367798 -0.528564 0.400757 1441830893 0.652954 0.365601 -0.528564 0.400635 1441830894 0.652954 0.365601 -0.528564 0.400635 1441830894 0.652954 0.365601 -0.528564 0.400635 1441830894 0.652954 0.365601 -0.528564 0.400635 1441830894 0.652954 0.365601 -0.528564 0.400635 1441830894 0.652954 0.365601 -0.528564 0.400635 1441830894 0.645569 0.378906 -0.519775 0.411682 1441830894 0.645569 0.378906 -0.519775 0.411682 1441830894 0.645569 0.378906 -0.519775 0.411682 1441830894 0.645569 0.378906 -0.519775 0.411682 1441830894 0.645569 0.378906 -0.519775 0.411682 1441830894 0.645569 0.378906 -0.519775 0.411682 1441830894 0.639771 0.392029 -0.508301 0.422546 1441830894 0.639771 0.392029 -0.508301 0.422546 1441830894 0.639771 0.392029 -0.508301 0.422546 1441830894 0.639771 0.392029 -0.508301 0.422546 1441830894 0.639771 0.392029 -0.508301 0.422546 1441830894 0.639771 0.392029 -0.508301 0.422546 1441830894 0.647949 0.382263 -0.513672 0.412476 1441830894 0.647949 0.382263 -0.513672 0.412476 1441830894 0.647949 0.382263 -0.513672 0.412476 1441830894 0.647949 0.382263 -0.513672 0.412476 1441830894 0.647949 0.382263 -0.513672 0.412476 1441830894 0.647949 0.382263 -0.513672 0.412476 1441830894 0.647766 0.374695 -0.523193 0.407776 1441830894 0.647766 0.374695 -0.523193 0.407776 1441830894 0.647766 0.374695 -0.523193 0.407776 1441830894 0.647766 0.374695 -0.523193 0.407776 1441830894 0.639038 0.384888 -0.517761 0.418762 1441830894 0.639038 0.384888 -0.517761 0.418762 1441830894 0.639038 0.384888 -0.517761 0.418762 1441830894 0.639038 0.384888 -0.517761 0.418762 1441830894 0.639038 0.384888 -0.517761 0.418762 1441830894 0.639038 0.384888 -0.517761 0.418762 1441830894 0.641663 0.384644 -0.517944 0.414673 1441830894 0.641663 0.384644 -0.517944 0.414673 1441830894 0.641663 0.384644 -0.517944 0.414673 1441830894 0.641663 0.384644 -0.517944 0.414673 1441830894 0.641663 0.384644 -0.517944 0.414673 1441830894 0.643494 0.382324 -0.521301 0.409790 1441830894 0.643494 0.382324 -0.521301 0.409790 1441830894 0.643494 0.382324 -0.521301 0.409790 1441830894 0.643494 0.382324 -0.521301 0.409790 1441830894 0.643494 0.382324 -0.521301 0.409790 1441830894 0.643494 0.382324 -0.521301 0.409790 1441830894 0.643494 0.382324 -0.521301 0.409790 1441830894 0.639221 0.387146 -0.519958 0.413696 1441830894 0.639221 0.387146 -0.519958 0.413696 1441830894 0.639221 0.387146 -0.519958 0.413696 1441830894 0.639221 0.387146 -0.519958 0.413696 1441830894 0.639221 0.387146 -0.519958 0.413696 1441830894 0.639221 0.387146 -0.519958 0.413696 1441830894 0.638916 0.389526 -0.519287 0.412720 1441830894 0.638916 0.389526 -0.519287 0.412720 1441830894 0.638916 0.389526 -0.519287 0.412720 1441830894 
0.665405 0.502136 -0.462463 0.301941 1441830937 0.665405 0.502136 -0.462463 0.301941 1441830937 0.699341 0.453247 -0.462097 0.303162 1441830937 0.699341 0.453247 -0.462097 0.303162 1441830937 0.699341 0.453247 -0.462097 0.303162 1441830937 0.699341 0.453247 -0.462097 0.303162 1441830937 0.699341 0.453247 -0.462097 0.303162 1441830937 0.699341 0.453247 -0.462097 0.303162 1441830937 0.699341 0.453247 -0.462097 0.303162 1441830937 0.707581 0.360046 -0.451965 0.406677 1441830937 0.707581 0.360046 -0.451965 0.406677 1441830937 0.707581 0.360046 -0.451965 0.406677 1441830937 0.707581 0.360046 -0.451965 0.406677 1441830937 0.707581 0.360046 -0.451965 0.406677 1441830937 0.707581 0.360046 -0.451965 0.406677 1441830937 0.683411 0.232605 -0.434143 0.538879 1441830937 0.683411 0.232605 -0.434143 0.538879 1441830937 0.683411 0.232605 -0.434143 0.538879 1441830937 0.683411 0.232605 -0.434143 0.538879 1441830937 0.683411 0.232605 -0.434143 0.538879 1441830937 0.683411 0.232605 -0.434143 0.538879 1441830937 0.601563 0.119202 -0.422668 0.667236 1441830937 0.601563 0.119202 -0.422668 0.667236 1441830937 0.601563 0.119202 -0.422668 0.667236 1441830937 0.601563 0.119202 -0.422668 0.667236 1441830937 0.601563 0.119202 -0.422668 0.667236 1441830937 0.601563 0.119202 -0.422668 0.667236 1441830937 0.601563 0.119202 -0.422668 0.667236 1441830937 0.501709 0.048523 -0.308289 0.806763 1441830937 0.501709 0.048523 -0.308289 0.806763 1441830937 0.501709 0.048523 -0.308289 0.806763 1441830937 0.501709 0.048523 -0.308289 0.806763 1441830937 0.501709 0.048523 -0.308289 0.806763 1441830937 0.406799 -0.044495 -0.140015 0.901550 1441830937 0.406799 -0.044495 -0.140015 0.901550 1441830937 0.406799 -0.044495 -0.140015 0.901550 1441830937 0.406799 -0.044495 -0.140015 0.901550 1441830938 0.406799 -0.044495 -0.140015 0.901550 1441830938 0.406799 -0.044495 -0.140015 0.901550 1441830938 0.340271 -0.055725 0.014526 0.938538 1441830938 0.340271 -0.055725 0.014526 0.938538 1441830938 0.340271 -0.055725 0.014526 0.938538 1441830938 0.340271 -0.055725 0.014526 0.938538 1441830938 0.340271 -0.055725 0.014526 0.938538 1441830938 0.340271 -0.055725 0.014526 0.938538 1441830938 0.340271 -0.055725 0.014526 0.938538 1441830938 0.391724 -0.025391 -0.057495 0.917908 1441830938 0.391724 -0.025391 -0.057495 0.917908 1441830938 0.391724 -0.025391 -0.057495 0.917908 1441830938 0.391724 -0.025391 -0.057495 0.917908 1441830938 0.391724 -0.025391 -0.057495 0.917908 1441830938 0.391724 -0.025391 -0.057495 0.917908 1441830938 0.474915 -0.018982 -0.290222 0.830566 1441830938 0.474915 -0.018982 -0.290222 0.830566 1441830938 0.474915 -0.018982 -0.290222 0.830566 1441830938 0.474915 -0.018982 -0.290222 0.830566 1441830938 0.474915 -0.018982 -0.290222 0.830566 1441830938 0.564331 0.110046 -0.354065 0.737549 1441830938 0.564331 0.110046 -0.354065 0.737549 1441830938 0.564331 0.110046 -0.354065 0.737549 1441830938 0.564331 0.110046 -0.354065 0.737549 1441830938 0.564331 0.110046 -0.354065 0.737549 1441830938 0.564331 0.110046 -0.354065 0.737549 1441830938 0.650513 0.193909 -0.343018 0.649231 1441830938 0.650513 0.193909 -0.343018 0.649231 1441830938 0.650513 0.193909 -0.343018 0.649231 1441830938 0.650513 0.193909 -0.343018 0.649231 1441830938 0.650513 0.193909 -0.343018 0.649231 1441830938 0.650513 0.193909 -0.343018 0.649231 1441830938 0.717407 0.183838 -0.346313 0.575806 1441830938 0.717407 0.183838 -0.346313 0.575806 1441830938 0.717407 0.183838 -0.346313 0.575806 1441830938 0.717407 0.183838 -0.346313 0.575806 1441830938 0.717407 0.183838 -0.346313 0.575806 1441830938 0.717407 0.183838 -0.346313 0.575806 1441830938 0.717407 0.183838 -0.346313 0.575806 1441830938 0.700623 0.150452 -0.329590 0.614624 1441830938 0.700623 0.150452 -0.329590 0.614624 1441830938 0.700623 0.150452 -0.329590 0.614624 1441830938 0.700623 0.150452 -0.329590 0.614624 1441830938 0.700623 0.150452 -0.329590 0.614624 1441830938 0.700623 0.150452 -0.329590 0.614624 1441830938 0.636353 0.132202 -0.275452 0.708252 1441830938 0.636353 0.132202 -0.275452 0.708252 1441830938 0.636353 0.132202 -0.275452 0.708252 1441830938 0.636353 0.132202 -0.275452 0.708252 1441830938 0.636353 0.132202 -0.275452 0.708252 1441830938 0.636353 0.132202 -0.275452 0.708252 1441830938 0.542053 0.081665 -0.234314 0.802856 1441830938 0.542053 0.081665 -0.234314 0.802856 1441830938 0.542053 0.081665 -0.234314 0.802856 1441830938 0.542053 0.081665 -0.234314 0.802856 1441830938 0.542053 0.081665 -0.234314 0.802856 1441830938 0.542053 0.081665 -0.234314 0.802856 1441830938 0.440369 -0.019409 -0.171936 0.880920 1441830938 0.440369 -0.019409 -0.171936 0.880920 1441830938 0.440369 -0.019409 -0.171936 0.880920 1441830938 0.440369 -0.019409 -0.171936 0.880920 1441830938 0.440369 -0.019409 -0.171936 0.880920 1441830938 0.440369 -0.019409 -0.171936 0.880920 1441830938 0.340759 -0.041565 -0.019470 0.938965 1441830938 0.340759 -0.041565 -0.019470 0.938965 1441830938 0.340759 -0.041565 -0.019470 0.938965 1441830938 0.340759 -0.041565 -0.019470 0.938965 1441830938 0.340759 -0.041565 -0.019470 0.938965 1441830938 0.340759 -0.041565 -0.019470 0.938965 1441830938 0.340759 -0.041565 -0.019470 0.938965 1441830938 0.354431 -0.025818 -0.049927 0.933350 1441830938 0.354431 -0.025818 -0.049927 0.933350 1441830938 0.354431 -0.025818 -0.049927 0.933350 1441830938 0.354431 -0.025818 -0.049927 0.933350 1441830938 0.354431 -0.025818 -0.049927 0.933350 1441830938 0.439514 -0.027771 -0.313904 0.841125 1441830938 0.439514 -0.027771 -0.313904 0.841125 1441830938 0.439514 -0.027771 -0.313904 0.841125 1441830938 0.439514 -0.027771 -0.313904 0.841125 1441830938 0.439514 -0.027771 -0.313904 0.841125 1441830938 0.439514 -0.027771 -0.313904 0.841125 1441830938 0.517090 0.059937 -0.421143 0.742676 1441830938 0.517090 0.059937 -0.421143 0.742676 1441830938 0.517090 0.059937 -0.421143 0.742676 1441830938 0.517090 0.059937 -0.421143 0.742676 1441830938 0.517090 0.059937 -0.421143 0.742676 1441830938 0.517090 0.059937 -0.421143 0.742676 1441830938 0.596252 0.170166 -0.405273 0.671753 1441830938 0.596252 0.170166 -0.405273 0.671753 1441830938 0.596252 0.170166 -0.405273 0.671753 1441830938 0.596252 0.170166 -0.405273 0.671753 1441830938 0.596252 0.170166 -0.405273 0.671753 1441830938 0.596252 0.170166 -0.405273 0.671753 1441830938 0.655701 0.231018 -0.420410 0.583008 1441830938 0.655701 0.231018 -0.420410 0.583008 1441830938 0.655701 0.231018 -0.420410 0.583008 1441830938 0.655701 0.231018 -0.420410 0.583008 1441830938 0.655701 0.231018 -0.420410 0.583008 1441830938 0.655701 0.231018 -0.420410 0.583008 1441830938 0.705200 0.208801 -0.446167 0.509827 1441830938 0.705200 0.208801 -0.446167 0.509827 1441830938 0.705200 0.208801 -0.446167 0.509827 1441830938 0.705200 0.208801 -0.446167 0.509827 1441830938 0.705200 0.208801 -0.446167 0.509827 1441830938 0.705200 0.208801 -0.446167 0.509827 1441830938 0.705200 0.208801 -0.446167 0.509827 1441830938 0.703918 0.194458 -0.417480 0.540710 1441830938 0.703918 0.194458 -0.417480 0.540710 1441830938 0.703918 0.194458 -0.417480 0.540710 1441830938 0.703918 0.194458 -0.417480 0.540710 1441830938 0.703918 0.194458 -0.417480 0.540710 1441830939 0.703918 0.194458 -0.417480 0.540710 1441830939 0.666687 0.173584 -0.370056 0.623230 1441830939 0.666687 0.173584 -0.370056 0.623230 1441830939 0.666687 0.173584 -0.370056 0.623230 1441830939 0.666687 0.173584 -0.370056 0.623230 1441830939 0.666687 0.173584 -0.370056 0.623230 1441830939 0.666687 0.173584 -0.370056 0.623230 1441830939 0.590820 0.130005 -0.327576 0.725708 1441830939 0.590820 0.130005 -0.327576 0.725708 1441830939 0.590820 0.130005 -0.327576 0.725708 1441830939 0.590820 0.130005 -0.327576 0.725708 1441830939 0.590820 0.130005 -0.327576 0.725708 1441830939 0.514221 0.029968 -0.321350 0.794617 1441830939 0.514221 0.029968 -0.321350 0.794617 1441830939 0.514221 0.029968 -0.321350 0.794617 1441830939 0.514221 0.029968 -0.321350 0.794617 1441830939 0.514221 0.029968 -0.321350 0.794617 1441830939 0.514221 0.029968 -0.321350 0.794617 1441830939 0.514221 0.029968 -0.321350 0.794617 1441830939 0.389160 -0.032654 -0.181335 0.902527 1441830939 0.389160 -0.032654 -0.181335 0.902527 1441830939 0.389160 -0.032654 -0.181335 0.902527 1441830939 0.389160 -0.032654 -0.181335 0.902527 1441830939 0.389160 -0.032654 -0.181335 0.902527 1441830939 0.389160 -0.032654 -0.181335 0.902527 1441830939 0.340698 -0.000916 0.048523 0.938843 1441830939 0.340698 -0.000916 0.048523 0.938843 1441830939 0.340698 -0.000916 0.048523 0.938843 1441830939 0.340698 -0.000916 0.048523 0.938843 1441830939 0.340698 -0.000916 0.048523 0.938843 1441830939 0.340698 -0.000916 0.048523 0.938843 1441830939 0.340698 -0.000916 0.048523 0.938843 1441830939 0.365967 -0.010254 -0.099487 0.925171 1441830939 0.365967 -0.010254 -0.099487 0.925171 1441830939 0.365967 -0.010254 -0.099487 0.925171 1441830939 0.365967 -0.010254 -0.099487 0.925171 1441830939 0.365967 -0.010254 -0.099487 0.925171 1441830939 0.365967 -0.010254 -0.099487 0.925171 1441830939 0.453064 0.020813 -0.317871 0.832581 1441830939 0.453064 0.020813 -0.317871 0.832581 1441830939 0.453064 0.020813 -0.317871 0.832581 1441830939 0.453064 0.020813 -0.317871 0.832581 1441830939 0.453064 0.020813 -0.317871 0.832581 1441830939 0.453064 0.020813 -0.317871 0.832581 1441830939 0.527649 0.126099 -0.423645 0.725403 1441830939 0.527649 0.126099 -0.423645 0.725403 1441830939 0.527649 0.126099 -0.423645 0.725403 1441830939 0.527649 0.126099 -0.423645 0.725403 1441830939 0.527649 0.126099 -0.423645 0.725403 1441830939 0.527649 0.126099 -0.423645 0.725403 1441830939 0.603882 0.229126 -0.425232 0.633972 1441830939 0.603882 0.229126 -0.425232 0.633972 1441830939 0.603882 0.229126 -0.425232 0.633972 1441830939 0.603882 0.229126 -0.425232 0.633972 1441830939 0.603882 0.229126 -0.425232 0.633972 1441830939 0.603882 0.229126 -0.425232 0.633972 1441830939 0.671265 0.261658 -0.442810 0.533630 1441830939 0.671265 0.261658 -0.442810 0.533630 1441830939 0.671265 0.261658 -0.442810 0.533630 1441830939 0.671265 0.261658 -0.442810 0.533630 1441830939 0.671265 0.261658 -0.442810 0.533630 1441830939 0.671265 0.261658 -0.442810 0.533630 1441830939 0.700073 0.235535 -0.439941 0.510681 1441830939 0.700073 0.235535 -0.439941 0.510681 1441830939 0.700073 0.235535 -0.439941 0.510681 1441830939 0.700073 0.235535 -0.439941 0.510681 1441830939 0.700073 0.235535 -0.439941 0.510681 1441830939 0.700073 0.235535 -0.439941 0.510681 1441830939 0.700073 0.235535 -0.439941 0.510681 1441830939 0.670349 0.203369 -0.397522 0.592590 1441830939 0.670349 0.203369 -0.397522 0.592590 1441830939 0.670349 0.203369 -0.397522 0.592590 1441830939 0.670349 0.203369 -0.397522 0.592590 1441830939 0.670349 0.203369 -0.397522 0.592590 1441830939 0.603577 0.158264 -0.349121 0.699097 1441830939 0.603577 0.158264 -0.349121 0.699097 1441830939 0.603577 0.158264 -0.349121 0.699097 1441830939 0.603577 0.158264 -0.349121 0.699097 1441830939 0.603577 0.158264 -0.349121 0.699097 1441830939 0.603577 0.158264 -0.349121 0.699097 1441830939 0.517639 0.093079 -0.294800 0.797729 1441830939 0.517639 0.093079 -0.294800 0.797729 1441830939 0.517639 0.093079 -0.294800 0.797729 1441830939 0.517639 0.093079 -0.294800 0.797729 1441830939 0.517639 0.093079 -0.294800 0.797729 1441830939 0.517639 0.093079 -0.294800 0.797729 1441830939 0.429688 -0.000061 -0.201721 0.880127 1441830939 0.429688 -0.000061 -0.201721 0.880127 1441830939 0.429688 -0.000061 -0.201721 0.880127 1441830939 0.429688 -0.000061 -0.201721 0.880127 1441830939 0.429688 -0.000061 -0.201721 0.880127 1441830939 0.327393 -0.060120 -0.049866 0.941650 1441830939 0.327393 -0.060120 -0.049866 0.941650 1441830939 0.327393 -0.060120 -0.049866 0.941650 1441830939 0.327393 -0.060120 -0.049866 0.941650 1441830939 0.327393 -0.060120 -0.049866 0.941650 1441830939 0.327393 -0.060120 -0.049866 0.941650 1441830939 0.324829 -0.037109 -0.004089 0.945007 1441830939 0.324829 -0.037109 -0.004089 0.945007 1441830939 0.324829 -0.037109 -0.004089 0.945007 1441830939 0.324829 -0.037109 -0.004089 0.945007 1441830939 0.324829 -0.037109 -0.004089 0.945007 1441830939 0.324829 -0.037109 -0.004089 0.945007 1441830939 0.382568 -0.034790 -0.270325 0.882751 1441830939 0.382568 -0.034790 -0.270325 0.882751 1441830939 0.382568 -0.034790 -0.270325 0.882751 1441830939 0.382568 -0.034790 -0.270325 0.882751 1441830939 0.382568 -0.034790 -0.270325 0.882751 1441830939 0.382568 -0.034790 -0.270325 0.882751 1441830940 0.449036 0.021362 -0.434387 0.780457 1441830940 0.449036 0.021362 -0.434387 0.780457 1441830940 0.449036 0.021362 -0.434387 0.780457 1441830940 0.449036 0.021362 -0.434387 0.780457 1441830940 0.449036 0.021362 -0.434387 0.780457 1441830940 0.449036 0.021362 -0.434387 0.780457 1441830940 0.449036 0.021362 -0.434387 0.780457 1441830940 0.535095 0.160889 -0.442017 0.701660 1441830940 0.535095 0.160889 -0.442017 0.701660 1441830940 0.535095 0.160889 -0.442017 0.701660 1441830940 0.535095 0.160889 -0.442017 0.701660 1441830940 0.535095 0.160889 -0.442017 0.701660 1441830940 0.535095 0.160889 -0.442017 0.701660 1441830940 0.593079 0.234070 -0.441650 0.631165 1441830940 0.593079 0.234070 -0.441650 0.631165 1441830940 0.593079 0.234070 -0.441650 0.631165 1441830940 0.593079 0.234070 -0.441650 0.631165 1441830940 0.593079 0.234070 -0.441650 0.631165 1441830940 0.593079 0.234070 -0.441650 0.631165 1441830940 0.624695 0.195374 -0.465820 0.595398 1441830940 0.624695 0.195374 -0.465820 0.595398 1441830940 0.624695 0.195374 -0.465820 0.595398 1441830940 0.624695 0.195374 -0.465820 0.595398 1441830940 0.624695 0.195374 -0.465820 0.595398 1441830940 0.624695 0.195374 -0.465820 0.595398 1441830940 0.624695 0.195374 -0.465820 0.595398 1441830940 0.600159 0.153198 -0.418945 0.663940 1441830940 0.600159 0.153198 -0.418945 0.663940 1441830940 0.600159 0.153198 -0.418945 0.663940 1441830940 0.600159 0.153198 -0.418945 0.663940 1441830940 0.600159 0.153198 -0.418945 0.663940 1441830940 0.600159 0.153198 -0.418945 0.663940 1441830940 0.540466 0.115051 -0.341064 0.760437 1441830940 0.540466 0.115051 -0.341064 0.760437 1441830940 0.540466 0.115051 -0.341064 0.760437 1441830940 0.540466 0.115051 -0.341064 0.760437 1441830940 0.540466 0.115051 -0.341064 0.760437 1441830940 0.540466 0.115051 -0.341064 0.760437 1441830940 0.478088 0.047119 -0.257751 0.838318 1441830940 0.478088 0.047119 -0.257751 0.838318 1441830940 0.478088 0.047119 -0.257751 0.838318 1441830940 0.478088 0.047119 -0.257751 0.838318 1441830940 0.478088 0.047119 -0.257751 0.838318 1441830940 0.478088 0.047119 -0.257751 0.838318 1441830940 0.393982 -0.052795 -0.148010 0.905579 1441830940 0.393982 -0.052795 -0.148010 0.905579 1441830940 0.393982 -0.052795 -0.148010 0.905579 1441830940 0.393982 -0.052795 -0.148010 0.905579 1441830940 0.393982 -0.052795 -0.148010 0.905579 1441830940 0.326111 -0.069397 0.028442 0.942322 1441830940 0.326111 -0.069397 0.028442 0.942322 1441830940 0.326111 -0.069397 0.028442 0.942322 1441830940 0.326111 -0.069397 0.028442 0.942322 1441830940 0.326111 -0.069397 0.028442 0.942322 1441830940 0.326111 -0.069397 0.028442 0.942322 1441830940 0.326111 -0.069397 0.028442 0.942322 1441830940 0.346680 -0.042358 -0.040710 0.936096 1441830940 0.346680 -0.042358 -0.040710 0.936096 1441830940 0.346680 -0.042358 -0.040710 0.936096 1441830940 0.346680 -0.042358 -0.040710 0.936096 1441830940 0.346680 -0.042358 -0.040710 0.936096 1441830940 0.346680 -0.042358 -0.040710 0.936096 1441830940 0.427124 -0.039001 -0.326111 0.842407 1441830940 0.427124 -0.039001 -0.326111 0.842407 1441830940 0.427124 -0.039001 -0.326111 0.842407 1441830940 0.427124 -0.039001 -0.326111 0.842407 1441830940 0.427124 -0.039001 -0.326111 0.842407 1441830940 0.427124 -0.039001 -0.326111 0.842407 1441830940 0.496948 0.072327 -0.417664 0.757141 1441830940 0.496948 0.072327 -0.417664 0.757141 1441830940 0.496948 0.072327 -0.417664 0.757141 1441830940 0.496948 0.072327 -0.417664 0.757141 1441830940 0.496948 0.072327 -0.417664 0.757141 1441830940 0.564453 0.208984 -0.418762 0.679932 1441830940 0.564453 0.208984 -0.418762 0.679932 1441830940 0.564453 0.208984 -0.418762 0.679932 1441830940 0.564453 0.208984 -0.418762 0.679932 1441830940 0.564453 0.208984 -0.418762 0.679932 1441830940 0.564453 0.208984 -0.418762 0.679932 1441830940 0.636414 0.245300 -0.453186 0.573914 1441830940 0.636414 0.245300 -0.453186 0.573914 1441830940 0.636414 0.245300 -0.453186 0.573914 1441830940 0.636414 0.245300 -0.453186 0.573914 1441830940 0.664063 0.213074 -0.467834 0.542908 1441830940 0.664063 0.213074 -0.467834 0.542908 1441830940 0.664063 0.213074 -0.467834 0.542908 1441830940 0.664063 0.213074 -0.467834 0.542908 1441830940 0.664063 0.213074 -0.467834 0.542908 1441830940 0.664063 0.213074 -0.467834 0.542908 1441830940 0.664063 0.213074 -0.467834 0.542908 1441830940 0.631104 0.173218 -0.423950 0.626099 1441830940 0.631104 0.173218 -0.423950 0.626099 1441830940 0.631104 0.173218 -0.423950 0.626099 1441830940 0.631104 0.173218 -0.423950 0.626099 1441830940 0.631104 0.173218 -0.423950 0.626099 1441830940 0.631104 0.173218 -0.423950 0.626099 1441830940 0.565613 0.132629 -0.362671 0.728577 1441830940 0.565613 0.132629 -0.362671 0.728577 1441830940 0.565613 0.132629 -0.362671 0.728577 1441830940 0.565613 0.132629 -0.362671 0.728577 1441830940 0.565613 0.132629 -0.362671 0.728577 1441830940 0.565613 0.132629 -0.362671 0.728577 1441830940 0.495728 0.056580 -0.287659 0.817505 1441830940 0.495728 0.056580 -0.287659 0.817505 1441830940 0.495728 0.056580 -0.287659 0.817505 1441830940 0.495728 0.056580 -0.287659 0.817505 1441830940 0.495728 0.056580 -0.287659 0.817505 1441830940 0.495728 0.056580 -0.287659 0.817505 1441830940 0.411926 -0.031738 -0.185303 0.891541 1441830941 0.411926 -0.031738 -0.185303 0.891541 1441830941 0.411926 -0.031738 -0.185303 0.891541 1441830941 0.411926 -0.031738 -0.185303 0.891541 1441830941 0.411926 -0.031738 -0.185303 0.891541 1441830941 0.411926 -0.031738 -0.185303 0.891541 1441830941 0.347290 -0.027344 -0.021851 0.937073 1441830941 0.347290 -0.027344 -0.021851 0.937073 1441830941 0.347290 -0.027344 -0.021851 0.937073 1441830941 0.347290 -0.027344 -0.021851 0.937073 1441830941 0.347290 -0.027344 -0.021851 0.937073 1441830941 0.347290 -0.027344 -0.021851 0.937073 1441830941 0.376892 -0.010620 -0.102478 0.920471 1441830941 0.376892 -0.010620 -0.102478 0.920471 1441830941 0.376892 -0.010620 -0.102478 0.920471 1441830941 0.376892 -0.010620 -0.102478 0.920471 1441830941 0.376892 -0.010620 -0.102478 0.920471 1441830941 0.458435 0.002319 -0.356506 0.814026 1441830941 0.458435 0.002319 -0.356506 0.814026 1441830941 0.458435 0.002319 -0.356506 0.814026 1441830941 0.458435 0.002319 -0.356506 0.814026 1441830941 0.458435 0.002319 -0.356506 0.814026 1441830941 0.458435 0.002319 -0.356506 0.814026 1441830941 0.458435 0.002319 -0.356506 0.814026 1441830941 0.525391 0.093140 -0.460693 0.709229 1441830941 0.525391 0.093140 -0.460693 0.709229 1441830941 0.525391 0.093140 -0.460693 0.709229 1441830941 0.525391 0.093140 -0.460693 0.709229 1441830941 0.525391 0.093140 -0.460693 0.709229 1441830941 0.589417 0.203430 -0.446106 0.641968 1441830941 0.589417 0.203430 -0.446106 0.641968 1441830941 0.589417 0.203430 -0.446106 0.641968 1441830941 0.589417 0.203430 -0.446106 0.641968 1441830941 0.589417 0.203430 -0.446106 0.641968 1441830941 0.589417 0.203430 -0.446106 0.641968 1441830941 0.589417 0.203430 -0.446106 0.641968 1441830941 0.642395 0.257202 -0.463745 0.553223 1441830941 0.642395 0.257202 -0.463745 0.553223 1441830941 0.642395 0.257202 -0.463745 0.553223 1441830941 0.642395 0.257202 -0.463745 0.553223 1441830941 0.642395 0.257202 -0.463745 0.553223 1441830941 0.642395 0.257202 -0.463745 0.553223 1441830941 0.676758 0.220154 -0.482727 0.510376 1441830941 0.676758 0.220154 -0.482727 0.510376 1441830941 0.676758 0.220154 -0.482727 0.510376 1441830941 0.676758 0.220154 -0.482727 0.510376 1441830941 0.676758 0.220154 -0.482727 0.510376 1441830941 0.676758 0.220154 -0.482727 0.510376 1441830941 0.650940 0.186707 -0.446533 0.584717 1441830941 0.650940 0.186707 -0.446533 0.584717 1441830941 0.650940 0.186707 -0.446533 0.584717 1441830941 0.650940 0.186707 -0.446533 0.584717 1441830941 0.650940 0.186707 -0.446533 0.584717 1441830941 0.650940 0.186707 -0.446533 0.584717 1441830941 0.591492 0.149902 -0.385864 0.691833 1441830941 0.591492 0.149902 -0.385864 0.691833 1441830941 0.591492 0.149902 -0.385864 0.691833 1441830941 0.591492 0.149902 -0.385864 0.691833 1441830941 0.591492 0.149902 -0.385864 0.691833 1441830941 0.519165 0.084717 -0.329468 0.783997 1441830941 0.519165 0.084717 -0.329468 0.783997 1441830941 0.519165 0.084717 -0.329468 0.783997 1441830941 0.519165 0.084717 -0.329468 0.783997 1441830941 0.519165 0.084717 -0.329468 0.783997 1441830941 0.443726 -0.011841 -0.259888 0.857544 1441830941 0.443726 -0.011841 -0.259888 0.857544 1441830941 0.443726 -0.011841 -0.259888 0.857544 1441830941 0.443726 -0.011841 -0.259888 0.857544 1441830941 0.443726 -0.011841 -0.259888 0.857544 1441830941 0.354187 -0.062012 -0.122864 0.924988 1441830941 0.354187 -0.062012 -0.122864 0.924988 1441830941 0.354187 -0.062012 -0.122864 0.924988 1441830941 0.354187 -0.062012 -0.122864 0.924988 1441830941 0.354187 -0.062012 -0.122864 0.924988 1441830941 0.354187 -0.062012 -0.122864 0.924988 1441830941 0.354187 -0.062012 -0.122864 0.924988 1441830941 0.360535 -0.020691 -0.050293 0.931091 1441830941 0.360535 -0.020691 -0.050293 0.931091 1441830941 0.360535 -0.020691 -0.050293 0.931091 1441830941 0.360535 -0.020691 -0.050293 0.931091 1441830941 0.360535 -0.020691 -0.050293 0.931091 1441830941 0.360535 -0.020691 -0.050293 0.931091 1441830941 0.428467 -0.021057 -0.268555 0.862427 1441830941 0.428467 -0.021057 -0.268555 0.862427 1441830941 0.428467 -0.021057 -0.268555 0.862427 1441830941 0.428467 -0.021057 -0.268555 0.862427 1441830941 0.428467 -0.021057 -0.268555 0.862427 1441830941 0.428467 -0.021057 -0.268555 0.862427 1441830941 0.500549 0.033447 -0.414490 0.759277 1441830941 0.500549 0.033447 -0.414490 0.759277 1441830941 0.500549 0.033447 -0.414490 0.759277 1441830941 0.500549 0.033447 -0.414490 0.759277 1441830941 0.500549 0.033447 -0.414490 0.759277 1441830941 0.500549 0.033447 -0.414490 0.759277 1441830941 0.578735 0.142090 -0.443420 0.669495 1441830941 0.578735 0.142090 -0.443420 0.669495 1441830941 0.578735 0.142090 -0.443420 0.669495 1441830941 0.578735 0.142090 -0.443420 0.669495 1441830941 0.578735 0.142090 -0.443420 0.669495 1441830941 0.578735 0.142090 -0.443420 0.669495 1441830941 0.578735 0.142090 -0.443420 0.669495 1441830941 0.636780 0.229614 -0.434753 0.593872 1441830941 0.636780 0.229614 -0.434753 0.593872 1441830941 0.636780 0.229614 -0.434753 0.593872 1441830941 0.636780 0.229614 -0.434753 0.593872 1441830941 0.636780 0.229614 -0.434753 0.593872 1441830941 0.636780 0.229614 -0.434753 0.593872 1441830941 0.684875 0.235779 -0.431824 0.537354 1441830941 0.684875 0.235779 -0.431824 0.537354 1441830942 0.684875 0.235779 -0.431824 0.537354 1441830942 0.684875 0.235779 -0.431824 0.537354 1441830942 0.684875 0.235779 -0.431824 0.537354 1441830942 0.684875 0.235779 -0.431824 0.537354 1441830942 0.680298 0.215393 -0.391418 0.580994 1441830942 0.680298 0.215393 -0.391418 0.580994 1441830942 0.680298 0.215393 -0.391418 0.580994 1441830942 0.680298 0.215393 -0.391418 0.580994 1441830942 0.680298 0.215393 -0.391418 0.580994 1441830942 0.680298 0.215393 -0.391418 0.580994 1441830942 0.629761 0.181580 -0.338806 0.674988 1441830942 0.629761 0.181580 -0.338806 0.674988 1441830942 0.629761 0.181580 -0.338806 0.674988 1441830942 0.629761 0.181580 -0.338806 0.674988 1441830942 0.629761 0.181580 -0.338806 0.674988 1441830942 0.629761 0.181580 -0.338806 0.674988 1441830942 0.550293 0.130127 -0.283997 0.774292 1441830942 0.550293 0.130127 -0.283997 0.774292 1441830942 0.550293 0.130127 -0.283997 0.774292 1441830942 0.550293 0.130127 -0.283997 0.774292 1441830942 0.550293 0.130127 -0.283997 0.774292 1441830942 0.550293 0.130127 -0.283997 0.774292 1441830942 0.476807 0.038452 -0.228821 0.847778 1441830942 0.476807 0.038452 -0.228821 0.847778 1441830942 0.476807 0.038452 -0.228821 0.847778 1441830942 0.476807 0.038452 -0.228821 0.847778 1441830942 0.476807 0.038452 -0.228821 0.847778 1441830942 0.476807 0.038452 -0.228821 0.847778 1441830942 0.368591 -0.050354 -0.154785 0.915161 1441830942 0.368591 -0.050354 -0.154785 0.915161 1441830942 0.368591 -0.050354 -0.154785 0.915161 1441830942 0.368591 -0.050354 -0.154785 0.915161 1441830942 0.368591 -0.050354 -0.154785 0.915161 1441830942 0.339783 -0.016846 0.008911 0.940308 1441830942 0.339783 -0.016846 0.008911 0.940308 1441830942 0.339783 -0.016846 0.008911 0.940308 1441830942 0.339783 -0.016846 0.008911 0.940308 1441830942 0.339783 -0.016846 0.008911 0.940308 1441830942 0.339783 -0.016846 0.008911 0.940308 1441830942 0.339783 -0.016846 0.008911 0.940308 1441830942 0.387451 -0.014771 -0.140137 0.911011 1441830942 0.387451 -0.014771 -0.140137 0.911011 1441830942 0.387451 -0.014771 -0.140137 0.911011 1441830942 0.387451 -0.014771 -0.140137 0.911011 1441830942 0.387451 -0.014771 -0.140137 0.911011 1441830942 0.387451 -0.014771 -0.140137 0.911011 1441830942 0.462708 0.012512 -0.338928 0.819031 1441830942 0.462708 0.012512 -0.338928 0.819031 1441830942 0.462708 0.012512 -0.338928 0.819031 1441830942 0.462708 0.012512 -0.338928 0.819031 1441830942 0.462708 0.012512 -0.338928 0.819031 1441830942 0.462708 0.012512 -0.338928 0.819031 1441830942 0.539490 0.120667 -0.444641 0.704712 1441830942 0.539490 0.120667 -0.444641 0.704712 1441830942 0.539490 0.120667 -0.444641 0.704712 1441830942 0.539490 0.120667 -0.444641 0.704712 1441830942 0.539490 0.120667 -0.444641 0.704712 1441830942 0.539490 0.120667 -0.444641 0.704712 1441830942 0.539490 0.120667 -0.444641 0.704712 1441830942 0.601929 0.208191 -0.468201 0.612488 1441830942 0.601929 0.208191 -0.468201 0.612488 1441830942 0.601929 0.208191 -0.468201 0.612488 1441830942 0.601929 0.208191 -0.468201 0.612488 1441830942 0.601929 0.208191 -0.468201 0.612488 1441830942 0.601929 0.208191 -0.468201 0.612488 1441830942 0.649963 0.265869 -0.473206 0.531921 1441830942 0.649963 0.265869 -0.473206 0.531921 1441830942 0.649963 0.265869 -0.473206 0.531921 1441830942 0.649963 0.265869 -0.473206 0.531921 1441830942 0.649963 0.265869 -0.473206 0.531921 1441830942 0.649963 0.265869 -0.473206 0.531921 1441830942 0.677429 0.245850 -0.455444 0.522644 1441830942 0.677429 0.245850 -0.455444 0.522644 1441830942 0.677429 0.245850 -0.455444 0.522644 1441830942 0.677429 0.245850 -0.455444 0.522644 1441830942 0.677429 0.245850 -0.455444 0.522644 1441830942 0.677429 0.245850 -0.455444 0.522644 1441830942 0.649658 0.188293 -0.427673 0.599609 1441830942 0.649658 0.188293 -0.427673 0.599609 1441830942 0.649658 0.188293 -0.427673 0.599609 1441830942 0.649658 0.188293 -0.427673 0.599609 1441830942 0.649658 0.188293 -0.427673 0.599609 1441830942 0.649658 0.188293 -0.427673 0.599609 1441830942 0.590454 0.141296 -0.375305 0.700378 1441830942 0.590454 0.141296 -0.375305 0.700378 1441830942 0.590454 0.141296 -0.375305 0.700378 1441830942 0.590454 0.141296 -0.375305 0.700378 1441830942 0.590454 0.141296 -0.375305 0.700378 1441830942 0.590454 0.141296 -0.375305 0.700378 1441830942 0.518188 0.076050 -0.307556 0.794373 1441830942 0.518188 0.076050 -0.307556 0.794373 1441830942 0.518188 0.076050 -0.307556 0.794373 1441830942 0.518188 0.076050 -0.307556 0.794373 1441830942 0.518188 0.076050 -0.307556 0.794373 1441830942 0.518188 0.076050 -0.307556 0.794373 1441830942 
0.588501 0.463684 -0.470947 0.465637 1441830945 0.588501 0.463684 -0.470947 0.465637 1441830945 0.588501 0.463684 -0.470947 0.465637 1441830945 0.588501 0.463684 -0.470947 0.465637 1441830945 0.588501 0.463684 -0.470947 0.465637 1441830945 0.588501 0.463684 -0.470947 0.465637 1441830945 0.586243 0.464844 -0.468140 0.470093 1441830945 0.586243 0.464844 -0.468140 0.470093 1441830945 0.586243 0.464844 -0.468140 0.470093 1441830945 0.586243 0.464844 -0.468140 0.470093 1441830945 0.586243 0.464844 -0.468140 0.470093 1441830945 0.586243 0.464844 -0.468140 0.470093 1441830945 0.572937 0.467468 -0.459900 0.491638 1441830945 0.572937 0.467468 -0.459900 0.491638 1441830945 0.572937 0.467468 -0.459900 0.491638 1441830945 0.572937 0.467468 -0.459900 0.491638 1441830945 0.565186 0.466187 -0.454285 0.506775 1441830945 0.565186 0.466187 -0.454285 0.506775 1441830945 0.565186 0.466187 -0.454285 0.506775 1441830945 0.565186 0.466187 -0.454285 0.506775 1441830945 0.565186 0.466187 -0.454285 0.506775 1441830945 0.565186 0.466187 -0.454285 0.506775 1441830945 0.566528 0.463013 -0.450317 0.511658 1441830945 0.566528 0.463013 -0.450317 0.511658 1441830945 0.566528 0.463013 -0.450317 0.511658 1441830945 0.566528 0.463013 -0.450317 0.511658 1441830945 0.566528 0.463013 -0.450317 0.511658 1441830945 0.566528 0.463013 -0.450317 0.511658 1441830945 0.566528 0.463013 -0.450317 0.511658 1441830945 0.563843 0.468689 -0.439941 0.518494 1441830945 0.563843 0.468689 -0.439941 0.518494 1441830945 0.563843 0.468689 -0.439941 0.518494 1441830945 0.563843 0.468689 -0.439941 0.518494 1441830945 0.563843 0.468689 -0.439941 0.518494 1441830945 0.566101 0.467468 -0.436401 0.520081 1441830945 0.566101 0.467468 -0.436401 0.520081 1441830945 0.566101 0.467468 -0.436401 0.520081 1441830945 0.566101 0.467468 -0.436401 0.520081 1441830945 0.566101 0.467468 -0.436401 0.520081 1441830945 0.566101 0.467468 -0.436401 0.520081 1441830945 0.566101 0.467468 -0.436401 0.520081 1441830946 0.580505 0.447510 -0.454407 0.506165 1441830946 0.580505 0.447510 -0.454407 0.506165 1441830946 0.580505 0.447510 -0.454407 0.506165 1441830946 0.580505 0.447510 -0.454407 0.506165 1441830946 0.581970 0.440491 -0.465698 0.500305 1441830946 0.581970 0.440491 -0.465698 0.500305 1441830946 0.581970 0.440491 -0.465698 0.500305 1441830946 0.581970 0.440491 -0.465698 0.500305 1441830946 0.581970 0.440491 -0.465698 0.500305 1441830946 0.586731 0.435547 -0.471741 0.493408 1441830946 0.586731 0.435547 -0.471741 0.493408 1441830946 0.586731 0.435547 -0.471741 0.493408 1441830946 0.586731 0.435547 -0.471741 0.493408 1441830946 0.586731 0.435547 -0.471741 0.493408 1441830946 0.586731 0.435547 -0.471741 0.493408 1441830946 0.586731 0.435547 -0.471741 0.493408 1441830946 0.598450 0.423889 -0.485046 0.476318 1441830946 0.598450 0.423889 -0.485046 0.476318 1441830946 0.598450 0.423889 -0.485046 0.476318 1441830946 0.598450 0.423889 -0.485046 0.476318 1441830946 0.598450 0.423889 -0.485046 0.476318 1441830946 0.598450 0.423889 -0.485046 0.476318 1441830946 0.606323 0.418030 -0.492493 0.463745 1441830946 0.606323 0.418030 -0.492493 0.463745 1441830946 0.606323 0.418030 -0.492493 0.463745 1441830946 0.610901 0.416077 -0.495300 0.456360 1441830946 0.610901 0.416077 -0.495300 0.456360 1441830946 0.610901 0.416077 -0.495300 0.456360 1441830946 0.610901 0.416077 -0.495300 0.456360 1441830946 0.610901 0.416077 -0.495300 0.456360 1441830946 0.610901 0.416077 -0.495300 0.456360 1441830946 0.607910 0.419250 -0.492432 0.460510 1441830946 0.607910 0.419250 -0.492432 0.460510 1441830946 0.607910 0.419250 -0.492432 0.460510 1441830946 0.607910 0.419250 -0.492432 0.460510 1441830946 0.602966 0.428955 -0.484680 0.466370 1441830946 0.602966 0.428955 -0.484680 0.466370 1441830946 0.602966 0.428955 -0.484680 0.466370 1441830946 0.602966 0.428955 -0.484680 0.466370 1441830946 0.602966 0.428955 -0.484680 0.466370 1441830946 0.602966 0.428955 -0.484680 0.466370 1441830946 0.602966 0.428955 -0.484680 0.466370 1441830946 0.601196 0.442810 -0.472961 0.467712 1441830946 0.601196 0.442810 -0.472961 0.467712 1441830946 0.601196 0.442810 -0.472961 0.467712 1441830946 0.601196 0.442810 -0.472961 0.467712 1441830946 0.601196 0.442810 -0.472961 0.467712 1441830946 0.601196 0.442810 -0.472961 0.467712 1441830946 0.599915 0.457764 -0.458862 0.468994 1441830946 0.599915 0.457764 -0.458862 0.468994 1441830946 0.599915 0.457764 -0.458862 0.468994 1441830946 0.599915 0.457764 -0.458862 0.468994 1441830946 0.599915 0.457764 -0.458862 0.468994 1441830946 0.599915 0.457764 -0.458862 0.468994 1441830946 0.599915 0.457764 -0.458862 0.468994 1441830946 0.605896 0.449341 -0.466675 0.461609 1441830946 0.605896 0.449341 -0.466675 0.461609 1441830946 0.605896 0.449341 -0.466675 0.461609 1441830946 0.605896 0.449341 -0.466675 0.461609 1441830946 0.605896 0.449341 -0.466675 0.461609 1441830946 0.605896 0.449341 -0.466675 0.461609 1441830946 0.615723 0.439575 -0.477295 0.446960 1441830946 0.615723 0.439575 -0.477295 0.446960 1441830946 0.615723 0.439575 -0.477295 0.446960 1441830946 0.615723 0.439575 -0.477295 0.446960 1441830946 0.615723 0.439575 -0.477295 0.446960 1441830946 0.615723 0.439575 -0.477295 0.446960 1441830946 0.623657 0.429504 -0.485046 0.437317 1441830946 0.623657 0.429504 -0.485046 0.437317 1441830946 0.623657 0.429504 -0.485046 0.437317 1441830946 0.623657 0.429504 -0.485046 0.437317 1441830946 0.623657 0.429504 -0.485046 0.437317 1441830946 0.623657 0.429504 -0.485046 0.437317 1441830946 0.623657 0.429504 -0.485046 0.437317 1441830946 0.630066 0.417664 -0.492981 0.430603 1441830946 0.630066 0.417664 -0.492981 0.430603 1441830946 0.630066 0.417664 -0.492981 0.430603 1441830946 0.630066 0.417664 -0.492981 0.430603 1441830946 0.630066 0.417664 -0.492981 0.430603 1441830946 0.630066 0.417664 -0.492981 0.430603 1441830946 0.632629 0.412048 -0.493286 0.431946 1441830946 0.632629 0.412048 -0.493286 0.431946 1441830946 0.632629 0.412048 -0.493286 0.431946 1441830946 0.632629 0.412048 -0.493286 0.431946 1441830946 0.632629 0.412048 -0.493286 0.431946 1441830946 0.632629 0.412048 -0.493286 0.431946 1441830946 0.627563 0.413513 -0.487610 0.444275 1441830946 0.627563 0.413513 -0.487610 0.444275 1441830946 0.627563 0.413513 -0.487610 0.444275 1441830946 0.627563 0.413513 -0.487610 0.444275 1441830946 0.627563 0.413513 -0.487610 0.444275 1441830946 0.627563 0.413513 -0.487610 0.444275 1441830946 0.613342 0.422058 -0.473511 0.470520 1441830946 0.613342 0.422058 -0.473511 0.470520 1441830946 0.613342 0.422058 -0.473511 0.470520 1441830946 0.613342 0.422058 -0.473511 0.470520 1441830946 0.613342 0.422058 -0.473511 0.470520 1441830946 0.613342 0.422058 -0.473511 0.470520 1441830946 0.603760 0.428467 -0.459961 0.490173 1441830946 0.603760 0.428467 -0.459961 0.490173 1441830946 0.603760 0.428467 -0.459961 0.490173 1441830946 0.603760 0.428467 -0.459961 0.490173 1441830946 0.603760 0.428467 -0.459961 0.490173 1441830946 0.603760 0.428467 -0.459961 0.490173 1441830946 0.597534 0.435669 -0.447937 0.502441 1441830947 0.597534 0.435669 -0.447937 0.502441 1441830947 0.597534 0.435669 -0.447937 0.502441 1441830947 0.597534 0.435669 -0.447937 0.502441 1441830947 0.597534 0.435669 -0.447937 0.502441 1441830947 0.597534 0.435669 -0.447937 0.502441 1441830947 0.589050 0.448975 -0.431641 0.514832 1441830947 0.589050 0.448975 -0.431641 0.514832 1441830947 0.589050 0.448975 -0.431641 0.514832 1441830947 0.589050 0.448975 -0.431641 0.514832 1441830947 0.589050 0.448975 -0.431641 0.514832 1441830947 0.587708 0.450562 -0.427490 0.518372 1441830947 0.587708 0.450562 -0.427490 0.518372 1441830947 0.587708 0.450562 -0.427490 0.518372 1441830947 0.587708 0.450562 -0.427490 0.518372 1441830947 0.587708 0.450562 -0.427490 0.518372 1441830947 0.587708 0.450562 -0.427490 0.518372 1441830947 0.587708 0.450562 -0.427490 0.518372 1441830947 0.591553 0.441589 -0.440735 0.510681 1441830947 0.591553 0.441589 -0.440735 0.510681 1441830947 0.591553 0.441589 -0.440735 0.510681 1441830947 0.591553 0.441589 -0.440735 0.510681 1441830947 0.591553 0.441589 -0.440735 0.510681 1441830947 0.591553 0.441589 -0.440735 0.510681 1441830947 0.590393 0.441101 -0.448669 0.505493 1441830947 0.590393 0.441101 -0.448669 0.505493 1441830947 0.590393 0.441101 -0.448669 0.505493 1441830947 0.590393 0.441101 -0.448669 0.505493 1441830947 0.590393 0.441101 -0.448669 0.505493 1441830947 0.590393 0.441101 -0.448669 0.505493 1441830947 0.593933 0.435791 -0.459839 0.495850 1441830947 0.593933 0.435791 -0.459839 0.495850 1441830947 0.593933 0.435791 -0.459839 0.495850 1441830947 0.593933 0.435791 -0.459839 0.495850 1441830947 0.593933 0.435791 -0.459839 0.495850 1441830947 0.593933 0.435791 -0.459839 0.495850 1441830947 0.593933 0.435791 -0.459839 0.495850 1441830947 0.602783 0.425842 -0.475891 0.478333 1441830947 0.602783 0.425842 -0.475891 0.478333 1441830947 0.602783 0.425842 -0.475891 0.478333 1441830947 0.602783 0.425842 -0.475891 0.478333 1441830947 0.602783 0.425842 -0.475891 0.478333 1441830947 0.602783 0.425842 -0.475891 0.478333 1441830947 0.601501 0.425903 -0.483032 0.472656 1441830947 0.601501 0.425903 -0.483032 0.472656 1441830947 0.601501 0.425903 -0.483032 0.472656 1441830947 0.601501 0.425903 -0.483032 0.472656 1441830947 0.601501 0.425903 -0.483032 0.472656 1441830947 0.601501 0.425903 -0.483032 0.472656 1441830947 0.601990 0.428101 -0.482300 0.470764 1441830947 0.601990 0.428101 -0.482300 0.470764 1441830947 0.601990 0.428101 -0.482300 0.470764 1441830947 0.601990 0.428101 -0.482300 0.470764 1441830947 0.601990 0.428101 -0.482300 0.470764 1441830947 0.601990 0.428101 -0.482300 0.470764 1441830947 0.601990 0.428101 -0.482300 0.470764 1441830947 0.599182 0.428894 -0.482178 0.473755 1441830947 0.599182 0.428894 -0.482178 0.473755 1441830947 0.599182 0.428894 -0.482178 0.473755 1441830947 0.599182 0.428894 -0.482178 0.473755 1441830947 0.599182 0.428894 -0.482178 0.473755 1441830947 0.599182 0.428894 -0.482178 0.473755 1441830947 0.595642 0.436462 -0.475708 0.477844 1441830947 0.595642 0.436462 -0.475708 0.477844 1441830947 0.595642 0.436462 -0.475708 0.477844 1441830947 0.595642 0.436462 -0.475708 0.477844 1441830947 0.595276 0.446411 -0.467468 0.477234 1441830947 0.595276 0.446411 -0.467468 0.477234 1441830947 0.595276 0.446411 -0.467468 0.477234 1441830947 0.595276 0.446411 -0.467468 0.477234 1441830947 0.595276 0.446411 -0.467468 0.477234 1441830947 0.595276 0.446411 -0.467468 0.477234 1441830947 0.595276 0.446411 -0.467468 0.477234 1441830947 0.591675 0.463013 -0.454224 0.478699 1441830947 0.591675 0.463013 -0.454224 0.478699 1441830947 0.591675 0.463013 -0.454224 0.478699 1441830947 0.591675 0.463013 -0.454224 0.478699 1441830947 0.591675 0.463013 -0.454224 0.478699 1441830947 0.591675 0.463013 -0.454224 0.478699 1441830947 0.599365 0.452148 -0.467529 0.466553 1441830947 0.599365 0.452148 -0.467529 0.466553 1441830947 0.599365 0.452148 -0.467529 0.466553 1441830947 0.599365 0.452148 -0.467529 0.466553 1441830947 0.599365 0.452148 -0.467529 0.466553 1441830947 0.599365 0.452148 -0.467529 0.466553 1441830947 0.599365 0.452148 -0.467529 0.466553 1441830947 0.604858 0.441833 -0.481079 0.455444 1441830947 0.604858 0.441833 -0.481079 0.455444 1441830947 0.604858 0.441833 -0.481079 0.455444 1441830947 0.604858 0.441833 -0.481079 0.455444 1441830947 0.604858 0.441833 -0.481079 0.455444 1441830947 0.609070 0.436646 -0.485413 0.450195 1441830947 0.609070 0.436646 -0.485413 0.450195 1441830947 0.609070 0.436646 -0.485413 0.450195 1441830947 0.609070 0.436646 -0.485413 0.450195 1441830947 0.609070 0.436646 -0.485413 0.450195 1441830947 0.609070 0.436646 -0.485413 0.450195 1441830947 0.609070 0.436646 -0.485413 0.450195 1441830947 0.622986 0.419434 -0.499084 0.432190 1441830947 0.622986 0.419434 -0.499084 0.432190 1441830947 0.622986 0.419434 -0.499084 0.432190 1441830947 0.622986 0.419434 -0.499084 0.432190 1441830947 0.622986 0.419434 -0.499084 0.432190 1441830947 0.622986 0.419434 -0.499084 0.432190 1441830947 0.628235 0.407898 -0.506470 0.427063 1441830947 0.628235 0.407898 -0.506470 0.427063 1441830947 0.628235 0.407898 -0.506470 0.427063 1441830947 0.628235 0.407898 -0.506470 0.427063 1441830947 0.628235 0.407898 -0.506470 0.427063 1441830947 0.628235 0.407898 -0.506470 0.427063 1441830947 0.628235 0.407898 -0.506470 0.427063 1441830947 0.624390 0.404785 -0.504272 0.438110 1441830947 0.624390 0.404785 -0.504272 0.438110 1441830948 0.624390 0.404785 -0.504272 0.438110 1441830948 0.624390 0.404785 -0.504272 0.438110 1441830948 0.624390 0.404785 -0.504272 0.438110 1441830948 0.624390 0.404785 -0.504272 0.438110 1441830948 0.619385 0.401489 -0.498413 0.454590 1441830948 0.619385 0.401489 -0.498413 0.454590 1441830948 0.619385 0.401489 -0.498413 0.454590 1441830948 0.619385 0.401489 -0.498413 0.454590 1441830948 0.619385 0.401489 -0.498413 0.454590 1441830948 0.619385 0.401489 -0.498413 0.454590 1441830948 0.619385 0.401489 -0.498413 0.454590 1441830948 0.613708 0.402222 -0.489319 0.471313 1441830948 0.613708 0.402222 -0.489319 0.471313 1441830948 0.613708 0.402222 -0.489319 0.471313 1441830948 0.613708 0.402222 -0.489319 0.471313 1441830948 0.613708 0.402222 -0.489319 0.471313 1441830948 0.610046 0.411560 -0.476013 0.481506 1441830948 0.610046 0.411560 -0.476013 0.481506 1441830948 0.610046 0.411560 -0.476013 0.481506 1441830948 0.610046 0.411560 -0.476013 0.481506 1441830948 0.610046 0.411560 -0.476013 0.481506 1441830948 0.610046 0.411560 -0.476013 0.481506 1441830948 0.610046 0.411560 -0.476013 0.481506 1441830948 0.599792 0.433167 -0.457214 0.493530 1441830948 0.599792 0.433167 -0.457214 0.493530 1441830948 0.599792 0.433167 -0.457214 0.493530 1441830948 0.599792 0.433167 -0.457214 0.493530 1441830948 0.599792 0.433167 -0.457214 0.493530 1441830948 0.599792 0.433167 -0.457214 0.493530 1441830948 0.597168 0.446289 -0.447144 0.494202 1441830948 0.597168 0.446289 -0.447144 0.494202 1441830948 0.597168 0.446289 -0.447144 0.494202 1441830948 0.597168 0.446289 -0.447144 0.494202 1441830948 0.597168 0.446289 -0.447144 0.494202 1441830948 0.604797 0.434143 -0.463257 0.480713 1441830948 0.604797 0.434143 -0.463257 0.480713 1441830948 0.604797 0.434143 -0.463257 0.480713 1441830948 0.604797 0.434143 -0.463257 0.480713 1441830948 0.604797 0.434143 -0.463257 0.480713 1441830948 0.604797 0.434143 -0.463257 0.480713 1441830948 0.599731 0.434570 -0.469177 0.480896 1441830948 0.599731 0.434570 -0.469177 0.480896 1441830948 0.599731 0.434570 -0.469177 0.480896 1441830948 0.599731 0.434570 -0.469177 0.480896 1441830948 0.599731 0.434570 -0.469177 0.480896 1441830948 0.599731 0.434570 -0.469177 0.480896 1441830948 0.600830 0.433044 -0.477417 0.472717 1441830948 0.600830 0.433044 -0.477417 0.472717 1441830948 0.600830 0.433044 -0.477417 0.472717 1441830948 0.600830 0.433044 -0.477417 0.472717 1441830948 0.600830 0.433044 -0.477417 0.472717 1441830948 0.600830 0.433044 -0.477417 0.472717 1441830948 0.610107 0.421875 -0.493042 0.454529 1441830948 0.610107 0.421875 -0.493042 0.454529 1441830948 0.610107 0.421875 -0.493042 0.454529 1441830948 0.610107 0.421875 -0.493042 0.454529 1441830948 0.610107 0.421875 -0.493042 0.454529 1441830948 0.610107 0.421875 -0.493042 0.454529 1441830948 0.613281 0.416443 -0.502869 0.444397 1441830948 0.613281 0.416443 -0.502869 0.444397 1441830948 0.613281 0.416443 -0.502869 0.444397 1441830948 0.613281 0.416443 -0.502869 0.444397 1441830948 0.613281 0.416443 -0.502869 0.444397 1441830948 0.613281 0.416443 -0.502869 0.444397 1441830948 0.616882 0.416077 -0.505127 0.437134 1441830948 0.616882 0.416077 -0.505127 0.437134 1441830948 0.616882 0.416077 -0.505127 0.437134 1441830948 0.616882 0.416077 -0.505127 0.437134 1441830948 0.616882 0.416077 -0.505127 0.437134 1441830948 0.616882 0.416077 -0.505127 0.437134 1441830948 0.605774 0.428711 -0.494263 0.452637 1441830948 0.605774 0.428711 -0.494263 0.452637 1441830948 0.605774 0.428711 -0.494263 0.452637 1441830948 0.605774 0.428711 -0.494263 0.452637 1441830948 0.605774 0.428711 -0.494263 0.452637 1441830948 0.605774 0.428711 -0.494263 0.452637 1441830948 0.594788 0.443542 -0.477112 0.470947 1441830948 0.594788 0.443542 -0.477112 0.470947 1441830948 0.594788 0.443542 -0.477112 0.470947 1441830948 0.594788 0.443542 -0.477112 0.470947 1441830948 0.598694 0.446716 -0.468262 0.471863 1441830948 0.598694 0.446716 -0.468262 0.471863 1441830948 0.598694 0.446716 -0.468262 0.471863 1441830948 0.598694 0.446716 -0.468262 0.471863 1441830948 0.598694 0.446716 -0.468262 0.471863 1441830948 0.598694 0.446716 -0.468262 0.471863 1441830948 0.594116 0.464417 -0.449280 0.478943 1441830948 0.594116 0.464417 -0.449280 0.478943 1441830948 0.594116 0.464417 -0.449280 0.478943 1441830948 0.594116 0.464417 -0.449280 0.478943 1441830948 0.593628 0.479126 -0.432617 0.480408 1441830948 0.593628 0.479126 -0.432617 0.480408 1441830948 0.593628 0.479126 -0.432617 0.480408 1441830948 0.593628 0.479126 -0.432617 0.480408 1441830948 0.593628 0.479126 -0.432617 0.480408 1441830948 0.593628 0.479126 -0.432617 0.480408 1441830948 0.602051 0.460022 -0.448608 0.473877 1441830948 0.602051 0.460022 -0.448608 0.473877 1441830948 0.602051 0.460022 -0.448608 0.473877 1441830948 0.602051 0.460022 -0.448608 0.473877 1441830948 0.602051 0.460022 -0.448608 0.473877 1441830948 0.602051 0.460022 -0.448608 0.473877 1441830948 0.603577 0.448364 -0.460571 0.471619 1441830948 0.603577 0.448364 -0.460571 0.471619 1441830948 0.603577 0.448364 -0.460571 0.471619 1441830948 0.603577 0.448364 -0.460571 0.471619 1441830949 0.603577 0.448364 -0.460571 0.471619 1441830949 0.603577 0.448364 -0.460571 0.471619 1441830949 0.604004 0.442810 -0.466309 0.470764 1441830949 0.604004 0.442810 -0.466309 0.470764 1441830949 0.604004 0.442810 -0.466309 0.470764 1441830949 0.604004 0.442810 -0.466309 0.470764 1441830949 0.604004 0.442810 -0.466309 0.470764 1441830949 0.604004 0.442810 -0.466309 0.470764 1441830949 0.604004 0.442810 -0.466309 0.470764 1441830949 0.623169 0.416321 -0.488770 0.446533 1441830949 0.623169 0.416321 -0.488770 0.446533 1441830949 0.623169 0.416321 -0.488770 0.446533 1441830949 0.623169 0.416321 -0.488770 0.446533 1441830949 0.628845 0.402710 -0.500916 0.437500 1441830949 0.628845 0.402710 -0.500916 0.437500 1441830949 0.628845 0.402710 -0.500916 0.437500 1441830949 0.628845 0.402710 -0.500916 0.437500 1441830949 0.628845 0.402710 -0.500916 0.437500 1441830949 0.628845 0.402710 -0.500916 0.437500 1441830949 0.623657 0.405457 -0.496704 0.447021 1441830949 0.623657 0.405457 -0.496704 0.447021 1441830949 0.623657 0.405457 -0.496704 0.447021 1441830949 0.623657 0.405457 -0.496704 0.447021 1441830949 0.623657 0.405457 -0.496704 0.447021 1441830949 0.623657 0.405457 -0.496704 0.447021 1441830949 0.611938 0.411926 -0.484924 0.469727 1441830949 0.611938 0.411926 -0.484924 0.469727 1441830949 0.611938 0.411926 -0.484924 0.469727 1441830949 0.611938 0.411926 -0.484924 0.469727 1441830949 0.611938 0.411926 -0.484924 0.469727 1441830949 0.611938 0.411926 -0.484924 0.469727 1441830949 0.601990 0.419067 -0.471680 0.489319 1441830949 0.601990 0.419067 -0.471680 0.489319 1441830949 0.601990 0.419067 -0.471680 0.489319 1441830949 0.601990 0.419067 -0.471680 0.489319 1441830949 0.598206 0.424316 -0.462830 0.497742 1441830949 0.598206 0.424316 -0.462830 0.497742 1441830949 0.598206 0.424316 -0.462830 0.497742 1441830949 0.598206 0.424316 -0.462830 0.497742 1441830949 0.598206 0.424316 -0.462830 0.497742 1441830949 0.598206 0.424316 -0.462830 0.497742 1441830949 0.594849 0.434509 -0.452026 0.502930 1441830949 0.594849 0.434509 -0.452026 0.502930 1441830949 0.594849 0.434509 -0.452026 0.502930 1441830949 0.594849 0.434509 -0.452026 0.502930 1441830949 0.594849 0.434509 -0.452026 0.502930 1441830949 0.594849 0.434509 -0.452026 0.502930 1441830949 0.601074 0.438171 -0.444946 0.498657 1441830949 0.601074 0.438171 -0.444946 0.498657 1441830949 0.601074 0.438171 -0.444946 0.498657 1441830949 0.601074 0.438171 -0.444946 0.498657 1441830949 0.601074 0.438171 -0.444946 0.498657 1441830949 0.601074 0.438171 -0.444946 0.498657 1441830949 0.601074 0.438171 -0.444946 0.498657 1441830949 0.610840 0.430481 -0.453369 0.485718 1441830949 0.610840 0.430481 -0.453369 0.485718 1441830949 0.610840 0.430481 -0.453369 0.485718 1441830949 0.610840 0.430481 -0.453369 0.485718 1441830949 0.610840 0.430481 -0.453369 0.485718 1441830949 0.618835 0.429932 -0.459839 0.469788 1441830949 0.618835 0.429932 -0.459839 0.469788 1441830949 0.618835 0.429932 -0.459839 0.469788 1441830949 0.618835 0.429932 -0.459839 0.469788 1441830949 0.618835 0.429932 -0.459839 0.469788 1441830949 0.618835 0.429932 -0.459839 0.469788 1441830949 0.618835 0.429932 -0.459839 0.469788 1441830949 0.625854 0.426697 -0.467651 0.455505 1441830949 0.625854 0.426697 -0.467651 0.455505 1441830949 0.625854 0.426697 -0.467651 0.455505 1441830949 0.625854 0.426697 -0.467651 0.455505 1441830949 0.625854 0.426697 -0.467651 0.455505 1441830949 0.625854 0.426697 -0.467651 0.455505 1441830949 0.629639 0.420044 -0.478821 0.444702 1441830949 0.629639 0.420044 -0.478821 0.444702 1441830949 0.629639 0.420044 -0.478821 0.444702 1441830949 0.629639 0.420044 -0.478821 0.444702 1441830949 0.629639 0.420044 -0.478821 0.444702 1441830949 0.629639 0.420044 -0.478821 0.444702 1441830949 0.631897 0.414429 -0.488892 0.435791 1441830949 0.631897 0.414429 -0.488892 0.435791 1441830949 0.631897 0.414429 -0.488892 0.435791 1441830949 0.631897 0.414429 -0.488892 0.435791 1441830949 0.631897 0.414429 -0.488892 0.435791 1441830949 0.631897 0.414429 -0.488892 0.435791 1441830949 0.623291 0.423584 -0.485901 0.442627 1441830949 0.623291 0.423584 -0.485901 0.442627 1441830949 0.623291 0.423584 -0.491943 0.442627 1441830949 0.623291 0.423584 -0.485901 0.442627 1441830949 0.623291 0.423584 -0.485901 0.442627 1441830949 0.605835 0.443054 -0.471802 0.462585 1441830949 0.605835 0.443054 -0.471802 0.462585 1441830949 0.605835 0.443054 -0.471802 0.462585 1441830949 0.605835 0.443054 -0.471802 0.462585 1441830949 0.605835 0.443054 -0.471802 0.462585 1441830949 0.605835 0.443054 -0.471802 0.462585 1441830949 0.605835 0.443054 -0.471802 0.462585 1441830949 0.595398 0.455200 -0.459717 0.476257 1441830949 0.595398 0.455200 -0.459717 0.476257 1441830949 0.595398 0.455200 -0.459717 0.476257 1441830949 0.595398 0.455200 -0.459717 0.476257 1441830949 0.595398 0.455200 -0.459717 0.476257 1441830949 0.595398 0.455200 -0.459717 0.476257 1441830949 0.591125 0.463562 -0.449585 0.483215 1441830949 0.591125 0.463562 -0.449585 0.483215 1441830949 0.591125 0.463562 -0.449585 0.483215 1441830949 0.591125 0.463562 -0.449585 0.483215 1441830950 0.591125 0.463562 -0.449585 0.483215 1441830950 0.591125 0.463562 -0.449585 0.483215 1441830950 0.587708 0.475525 -0.434937 0.489136 1441830950 0.587708 0.475525 -0.434937 0.489136 1441830950 0.587708 0.475525 -0.434937 0.489136 1441830950 0.587708 0.475525 -0.434937 0.489136 1441830950 0.587708 0.475525 -0.434937 0.489136 1441830950 0.587708 0.475525 -0.434937 0.489136 1441830950 0.587708 0.475525 -0.434937 0.489136 1441830950 0.592041 0.471863 -0.434753 0.487610 1441830950 0.592041 0.471863 -0.434753 0.487610 1441830950 0.592041 0.471863 -0.434753 0.487610 1441830950 0.592041 0.471863 -0.434753 0.487610 1441830950 0.592041 0.471863 -0.434753 0.487610 1441830950 0.592041 0.471863 -0.434753 0.487610 1441830950 0.596680 0.464417 -0.446289 0.478577 1441830950 0.596680 0.464417 -0.446289 0.478577 1441830950 0.596680 0.464417 -0.446289 0.478577 1441830950 0.596680 0.464417 -0.446289 0.478577 1441830950 0.596680 0.464417 -0.446289 0.478577 1441830950 0.596680 0.464417 -0.446289 0.478577 1441830950 0.592163 0.463440 -0.451172 0.480591 1441830950 0.592163 0.463440 -0.451172 0.480591 1441830950 0.592163 0.463440 -0.451172 0.480591 1441830950 0.592163 0.463440 -0.451172 0.480591 1441830950 0.592163 0.463440 -0.451172 0.480591 1441830950 0.592163 0.463440 -0.451172 0.480591 1441830950 0.596069 0.455139 -0.463013 0.472290 1441830950 0.596069 0.455139 -0.463013 0.472290 1441830950 0.596069 0.455139 -0.463013 0.472290 1441830950 0.596069 0.455139 -0.463013 0.472290 1441830950 0.596069 0.455139 -0.463013 0.472290 1441830950 0.596069 0.455139 -0.463013 0.472290 1441830950 0.597656 0.449829 -0.472839 0.465576 1441830950 0.597656 0.449829 -0.472839 0.465576 1441830950 0.597656 0.449829 -0.472839 0.465576 1441830950 0.597656 0.449829 -0.472839 0.465576 1441830950 0.597656 0.449829 -0.472839 0.465576 1441830950 0.597656 0.449829 -0.472839 0.465576 1441830950 0.597656 0.449829 -0.472839 0.465576 1441830950 0.597290 0.450195 -0.475525 0.463013 1441830950 0.597290 0.450195 -0.475525 0.463013 1441830950 0.597290 0.450195 -0.475525 0.463013 1441830950 0.597290 0.450195 -0.475525 0.463013 1441830950 0.597290 0.450195 -0.475525 0.463013 1441830950 0.589783 0.454529 -0.472900 0.471008 1441830950 0.589783 0.454529 -0.472900 0.471008 1441830950 0.589783 0.454529 -0.472900 0.471008 1441830950 0.589783 0.454529 -0.472900 0.471008 1441830950 0.589783 0.454529 -0.472900 0.471008 1441830950 0.589783 0.454529 -0.472900 0.471008 1441830950 0.570374 0.465149 -0.462036 0.494751 1441830950 0.570374 0.465149 -0.462036 0.494751 1441830950 0.570374 0.465149 -0.462036 0.494751 1441830950 0.570374 0.465149 -0.462036 0.494751 1441830950 0.570374 0.465149 -0.462036 0.494751 1441830950 0.570374 0.465149 -0.462036 0.494751 1441830950 0.570374 0.465149 -0.462036 0.494751 1441830950 0.554199 0.481628 -0.445190 0.512512 1441830950 0.554199 0.481628 -0.445190 0.512512 1441830950 0.554199 0.481628 -0.445190 0.512512 1441830950 0.554199 0.481628 -0.445190 0.512512 1441830950 0.554199 0.481628 -0.445190 0.512512 1441830950 0.551331 0.489624 -0.435364 0.516357 1441830950 0.551331 0.489624 -0.435364 0.516357 1441830950 0.551331 0.489624 -0.435364 0.516357 1441830950 0.551331 0.489624 -0.435364 0.516357 1441830950 0.551331 0.489624 -0.435364 0.516357 1441830950 0.551331 0.489624 -0.435364 0.516357 1441830950 0.560669 0.486755 -0.437439 0.507263 1441830950 0.560669 0.486755 -0.437439 0.507263 1441830950 0.560669 0.486755 -0.437439 0.507263 1441830950 0.560669 0.486755 -0.437439 0.507263 1441830950 0.560669 0.486755 -0.437439 0.507263 1441830950 0.579834 0.470398 -0.453979 0.486206 1441830950 0.579834 0.470398 -0.453979 0.486206 1441830950 0.579834 0.470398 -0.453979 0.486206 1441830950 0.579834 0.470398 -0.453979 0.486206 1441830950 0.579834 0.470398 -0.453979 0.486206 1441830950 0.579834 0.470398 -0.453979 0.486206 1441830950 0.579163 0.471436 -0.459473 0.480774 1441830950 0.579163 0.471436 -0.459473 0.480774 1441830950 0.579163 0.471436 -0.459473 0.480774 1441830950 0.579163 0.471436 -0.459473 0.480774 1441830950 0.579163 0.471436 -0.459473 0.480774 1441830950 0.579163 0.471436 -0.459473 0.480774 1441830950 0.583191 0.464355 -0.468323 0.474182 1441830950 0.583191 0.464355 -0.468323 0.474182 1441830950 0.583191 0.464355 -0.468323 0.474182 1441830950 0.583191 0.464355 -0.468323 0.474182 1441830950 0.583191 0.464355 -0.468323 0.474182 1441830950 0.583191 0.464355 -0.468323 0.474182 1441830950 0.583191 0.464355 -0.468323 0.474182 1441830950 
0.751465 0.399597 -0.456909 0.258423 1441830953 0.751465 0.399597 -0.456909 0.258423 1441830953 0.751465 0.399597 -0.456909 0.258423 1441830953 0.751465 0.399597 -0.456909 0.258423 1441830953 0.751465 0.399597 -0.456909 0.258423 1441830953 0.751465 0.399597 -0.456909 0.258423 1441830953 0.742798 0.277161 -0.449524 0.411438 1441830953 0.742798 0.277161 -0.449524 0.411438 1441830953 0.742798 0.277161 -0.449524 0.411438 1441830953 0.742798 0.277161 -0.449524 0.411438 1441830953 0.742798 0.277161 -0.449524 0.411438 1441830953 0.742798 0.277161 -0.449524 0.411438 1441830953 0.660645 0.152039 -0.431152 0.595337 1441830953 0.660645 0.152039 -0.431152 0.595337 1441830953 0.660645 0.152039 -0.431152 0.595337 1441830953 0.660645 0.152039 -0.431152 0.595337 1441830953 0.660645 0.152039 -0.431152 0.595337 1441830953 0.660645 0.152039 -0.431152 0.595337 1441830953 0.543152 0.081299 -0.321350 0.771423 1441830953 0.543152 0.081299 -0.321350 0.771423 1441830953 0.543152 0.081299 -0.321350 0.771423 1441830953 0.543152 0.081299 -0.321350 0.771423 1441830953 0.543152 0.081299 -0.321350 0.771423 1441830953 0.543152 0.081299 -0.321350 0.771423 1441830953 0.432251 -0.015137 -0.168030 0.885803 1441830953 0.432251 -0.015137 -0.168030 0.885803 1441830953 0.432251 -0.015137 -0.168030 0.885803 1441830953 0.432251 -0.015137 -0.168030 0.885803 1441830953 0.432251 -0.015137 -0.168030 0.885803 1441830953 0.432251 -0.015137 -0.168030 0.885803 1441830953 0.346252 -0.070679 -0.034119 0.934814 1441830953 0.346252 -0.070679 -0.034119 0.934814 1441830953 0.346252 -0.070679 -0.034119 0.934814 1441830953 0.346252 -0.070679 -0.034119 0.934814 1441830953 0.346252 -0.070679 -0.034119 0.934814 1441830953 0.346252 -0.070679 -0.034119 0.934814 1441830953 0.383667 -0.047791 -0.105347 0.916138 1441830953 0.383667 -0.047791 -0.105347 0.916138 1441830953 0.383667 -0.047791 -0.105347 0.916138 1441830953 0.383667 -0.047791 -0.105347 0.916138 1441830953 0.383667 -0.047791 -0.105347 0.916138 1441830953 0.383667 -0.047791 -0.105347 0.916138 1441830953 0.469788 -0.031921 -0.338684 0.814575 1441830953 0.469788 -0.031921 -0.338684 0.814575 1441830953 0.469788 -0.031921 -0.338684 0.814575 1441830953 0.469788 -0.031921 -0.338684 0.814575 1441830953 0.469788 -0.031921 -0.338684 0.814575 1441830953 0.469788 -0.031921 -0.338684 0.814575 1441830953 0.469788 -0.031921 -0.338684 0.814575 1441830953 0.546753 0.107483 -0.400696 0.727295 1441830953 0.546753 0.107483 -0.400696 0.727295 1441830953 0.546753 0.107483 -0.400696 0.727295 1441830953 0.546753 0.107483 -0.400696 0.727295 1441830953 0.546753 0.107483 -0.400696 0.727295 1441830953 0.622925 0.228943 -0.362915 0.654053 1441830953 0.622925 0.228943 -0.362915 0.654053 1441830953 0.622925 0.228943 -0.362915 0.654053 1441830953 0.622925 0.228943 -0.362915 0.654053 1441830953 0.622925 0.228943 -0.362915 0.654053 1441830953 0.622925 0.228943 -0.362915 0.654053 1441830953 0.622925 0.228943 -0.362915 0.654053 1441830953 0.696228 0.238464 -0.378418 0.561401 1441830953 0.696228 0.238464 -0.378418 0.561401 1441830953 0.696228 0.238464 -0.378418 0.561401 1441830953 0.716248 0.214050 -0.365173 0.554749 1441830953 0.716248 0.214050 -0.365173 0.554749 1441830953 0.716248 0.214050 -0.365173 0.554749 1441830953 0.716248 0.214050 -0.365173 0.554749 1441830953 0.716248 0.214050 -0.365173 0.554749 1441830953 0.716248 0.214050 -0.365173 0.554749 1441830953 0.675598 0.177368 -0.334412 0.632629 1441830953 0.675598 0.177368 -0.334412 0.632629 1441830953 0.675598 0.177368 -0.334412 0.632629 1441830953 0.675598 0.177368 -0.334412 0.632629 1441830953 0.675598 0.177368 -0.334412 0.632629 1441830953 0.675598 0.177368 -0.334412 0.632629 1441830953 0.675598 0.177368 -0.334412 0.632629 1441830953 0.592041 0.125183 -0.299805 0.737488 1441830953 0.592041 0.125183 -0.299805 0.737488 1441830953 0.592041 0.125183 -0.299805 0.737488 1441830953 0.592041 0.125183 -0.299805 0.737488 1441830953 0.592041 0.125183 -0.299805 0.737488 1441830953 0.592041 0.125183 -0.299805 0.737488 1441830953 0.592041 0.125183 -0.299805 0.737488 1441830953 0.499634 0.050049 -0.240723 0.830566 1441830953 0.499634 0.050049 -0.240723 0.830566 1441830953 0.499634 0.050049 -0.240723 0.830566 1441830953 0.499634 0.050049 -0.240723 0.830566 1441830953 0.499634 0.050049 -0.240723 0.830566 1441830953 0.499634 0.050049 -0.240723 0.830566 1441830953 0.499634 0.050049 -0.240723 0.830566 1441830953 0.409607 -0.025574 -0.124756 0.903259 1441830953 0.409607 -0.025574 -0.124756 0.903259 1441830953 0.409607 -0.025574 -0.124756 0.903259 1441830953 0.409607 -0.025574 -0.124756 0.903259 1441830953 0.409607 -0.025574 -0.124756 0.903259 1441830953 0.409607 -0.025574 -0.124756 0.903259 1441830953 0.360962 -0.024414 0.007935 0.932190 1441830953 0.360962 -0.024414 0.007935 0.932190 1441830953 0.360962 -0.024414 0.007935 0.932190 1441830953 0.360962 -0.024414 0.007935 0.932190 1441830953 0.360962 -0.024414 0.007935 0.932190 1441830953 0.360962 -0.024414 0.007935 0.932190 1441830953 0.398132 -0.019958 -0.113586 0.910034 1441830953 0.398132 -0.019958 -0.113586 0.910034 1441830954 0.398132 -0.019958 -0.113586 0.910034 1441830954 0.398132 -0.019958 -0.113586 0.910034 1441830954 0.398132 -0.019958 -0.113586 0.910034 1441830954 0.398132 -0.019958 -0.113586 0.910034 1441830954 0.479065 -0.014771 -0.295715 0.826294 1441830954 0.479065 -0.014771 -0.295715 0.826294 1441830954 0.479065 -0.014771 -0.295715 0.826294 1441830954 0.479065 -0.014771 -0.295715 0.826294 1441830954 0.479065 -0.014771 -0.295715 0.826294 1441830954 0.479065 -0.014771 -0.295715 0.826294 1441830954 0.551819 0.075928 -0.350586 0.752808 1441830954 0.551819 0.075928 -0.350586 0.752808 1441830954 0.551819 0.075928 -0.350586 0.752808 1441830954 0.551819 0.075928 -0.350586 0.752808 1441830954 0.551819 0.075928 -0.350586 0.752808 1441830954 0.614502 0.183777 -0.344299 0.685608 1441830954 0.614502 0.183777 -0.344299 0.685608 1441830954 0.614502 0.183777 -0.344299 0.685608 1441830954 0.614502 0.183777 -0.344299 0.685608 1441830954 0.614502 0.183777 -0.344299 0.685608 1441830954 0.661133 0.222351 -0.372192 0.612244 1441830954 0.661133 0.222351 -0.372192 0.612244 1441830954 0.661133 0.222351 -0.372192 0.612244 1441830954 0.661133 0.222351 -0.372192 0.612244 1441830954 0.661133 0.222351 -0.372192 0.612244 1441830954 0.661133 0.222351 -0.372192 0.612244 1441830954 0.698547 0.226440 -0.394714 0.552124 1441830954 0.698547 0.226440 -0.394714 0.552124 1441830954 0.698547 0.226440 -0.394714 0.552124 1441830954 0.698547 0.226440 -0.394714 0.552124 1441830954 0.698547 0.226440 -0.394714 0.552124 1441830954 0.698547 0.226440 -0.394714 0.552124 1441830954 0.720154 0.243164 -0.369751 0.534302 1441830954 0.720154 0.243164 -0.369751 0.534302 1441830954 0.720154 0.243164 -0.369751 0.534302 1441830954 0.720154 0.243164 -0.369751 0.534302 1441830954 0.720154 0.243164 -0.369751 0.534302 1441830954 0.720154 0.243164 -0.369751 0.534302 1441830954 0.720154 0.243164 -0.369751 0.534302 1441830954 0.714050 0.239441 -0.345154 0.559998 1441830954 0.714050 0.239441 -0.345154 0.559998 1441830954 0.714050 0.239441 -0.345154 0.559998 1441830954 0.714050 0.239441 -0.345154 0.559998 1441830954 0.714050 0.239441 -0.345154 0.559998 1441830954 0.714050 0.239441 -0.345154 0.559998 1441830954 0.674255 0.213806 -0.317200 0.631653 1441830954 0.674255 0.213806 -0.317200 0.631653 1441830954 0.674255 0.213806 -0.317200 0.631653 1441830954 0.674255 0.213806 -0.317200 0.631653 1441830954 0.674255 0.213806 -0.317200 0.631653 1441830954 0.674255 0.213806 -0.317200 0.631653 1441830954 0.589722 0.161682 -0.291199 0.735657 1441830954 0.589722 0.161682 -0.291199 0.735657 1441830954 0.589722 0.161682 -0.291199 0.735657 1441830954 0.589722 0.161682 -0.291199 0.735657 1441830954 0.589722 0.161682 -0.291199 0.735657 1441830954 0.589722 0.161682 -0.291199 0.735657 1441830954 0.503052 0.082764 -0.241028 0.825745 1441830954 0.503052 0.082764 -0.241028 0.825745 1441830954 0.503052 0.082764 -0.241028 0.825745 1441830954 0.503052 0.082764 -0.241028 0.825745 1441830954 0.503052 0.082764 -0.241028 0.825745 1441830954 0.503052 0.082764 -0.241028 0.825745 1441830954 0.410217 -0.002625 -0.194092 0.891052 1441830954 0.410217 -0.002625 -0.194092 0.891052 1441830954 0.410217 -0.002625 -0.194092 0.891052 1441830954 0.410217 -0.002625 -0.194092 0.891052 1441830954 0.410217 -0.002625 -0.194092 0.891052 1441830954 0.410217 -0.002625 -0.194092 0.891052 1441830954 0.367981 -0.010315 -0.077515 0.926514 1441830954 0.367981 -0.010315 -0.077515 0.926514 1441830954 0.367981 -0.010315 -0.077515 0.926514 1441830954 0.367981 -0.010315 -0.077515 0.926514 1441830954 0.367981 -0.010315 -0.077515 0.926514 1441830954 0.367981 -0.010315 -0.077515 0.926514 1441830954 0.416504 0.014404 -0.129395 0.899719 1441830954 0.416504 0.014404 -0.129395 0.899719 1441830954 0.416504 0.014404 -0.129395 0.899719 1441830954 0.416504 0.014404 -0.129395 0.899719 1441830954 0.416504 0.014404 -0.129395 0.899719 1441830954 0.416504 0.014404 -0.129395 0.899719 1441830954 0.497437 0.004883 -0.311768 0.809509 1441830954 0.497437 0.004883 -0.311768 0.809509 1441830954 0.497437 0.004883 -0.311768 0.809509 1441830954 0.497437 0.004883 -0.311768 0.809509 1441830954 0.497437 0.004883 -0.311768 0.809509 1441830954 0.497437 0.004883 -0.311768 0.809509 1441830954 0.578735 0.089722 -0.367554 0.722351 1441830954 0.578735 0.089722 -0.367554 0.722351 1441830954 0.578735 0.089722 -0.367554 0.722351 1441830954 0.578735 0.089722 -0.367554 0.722351 1441830954 0.578735 0.089722 -0.367554 0.722351 1441830954 0.578735 0.089722 -0.367554 0.722351 1441830954 0.654785 0.173401 -0.361328 0.640747 1441830954 0.654785 0.173401 -0.361328 0.640747 1441830954 0.654785 0.173401 -0.361328 0.640747 1441830954 0.654785 0.173401 -0.361328 0.640747 1441830954 0.654785 0.173401 -0.361328 0.640747 1441830954 0.654785 0.173401 -0.361328 0.640747 1441830954 0.717468 0.196655 -0.366150 0.558899 1441830954 0.717468 0.196655 -0.366150 0.558899 1441830954 0.717468 0.196655 -0.366150 0.558899 1441830954 0.717468 0.196655 -0.366150 0.558899 1441830954 0.717468 0.196655 -0.366150 0.558899 1441830954 0.717468 0.196655 -0.366150 0.558899 1441830954 0.717468 0.196655 -0.366150 0.558899 1441830954 0.748230 0.176147 -0.345764 0.538086 1441830954 0.748230 0.176147 -0.345764 0.538086 1441830954 0.748230 0.176147 -0.345764 0.538086 1441830955 0.748230 0.176147 -0.345764 0.538086 1441830955 0.748230 0.176147 -0.345764 0.538086 1441830955 0.748230 0.176147 -0.345764 0.538086 1441830955 0.721924 0.158447 -0.311707 0.597107 1441830955 0.721924 0.158447 -0.311707 0.597107 1441830955 0.721924 0.158447 -0.311707 0.597107 1441830955 0.721924 0.158447 -0.311707 0.597107 1441830955 0.721924 0.158447 -0.311707 0.597107 1441830955 0.721924 0.158447 -0.311707 0.597107 1441830955 0.660828 0.146973 -0.271912 0.683899 1441830955 0.660828 0.146973 -0.271912 0.683899 1441830955 0.660828 0.146973 -0.271912 0.683899 1441830955 0.660828 0.146973 -0.271912 0.683899 1441830955 0.660828 0.146973 -0.271912 0.683899 1441830955 0.660828 0.146973 -0.271912 0.683899 1441830955 0.568054 0.118164 -0.235657 0.779602 1441830955 0.568054 0.118164 -0.235657 0.779602 1441830955 0.568054 0.118164 -0.235657 0.779602 1441830955 0.568054 0.118164 -0.235657 0.779602 1441830955 0.470032 0.038513 -0.191772 0.860657 1441830955 0.470032 0.038513 -0.191772 0.860657 1441830955 0.470032 0.038513 -0.191772 0.860657 1441830955 0.470032 0.038513 -0.191772 0.860657 1441830955 0.470032 0.038513 -0.191772 0.860657 1441830955 0.470032 0.038513 -0.191772 0.860657 1441830955 0.359985 -0.041809 -0.147217 0.920288 1441830955 0.359985 -0.041809 -0.147217 0.920288 1441830955 0.359985 -0.041809 -0.147217 0.920288 1441830955 0.359985 -0.041809 -0.147217 0.920288 1441830955 0.359985 -0.041809 -0.147217 0.920288 1441830955 0.359985 -0.041809 -0.147217 0.920288 1441830955 0.359985 -0.041809 -0.147217 0.920288 1441830955 0.368958 -0.003418 -0.127686 0.920593 1441830955 0.368958 -0.003418 -0.127686 0.920593 1441830955 0.368958 -0.003418 -0.127686 0.920593 1441830955 0.368958 -0.003418 -0.127686 0.920593 1441830955 0.368958 -0.003418 -0.127686 0.920593 1441830955 0.446106 -0.009338 -0.329468 0.832031 1441830955 0.446106 -0.009338 -0.329468 0.832031 1441830955 0.446106 -0.009338 -0.329468 0.832031 1441830955 0.446106 -0.009338 -0.329468 0.832031 1441830955 0.446106 -0.009338 -0.329468 0.832031 1441830955 0.446106 -0.009338 -0.329468 0.832031 1441830955 0.513000 0.065186 -0.390686 0.761475 1441830955 0.513000 0.065186 -0.390686 0.761475 1441830955 0.513000 0.065186 -0.390686 0.761475 1441830955 0.513000 0.065186 -0.390686 0.761475 1441830955 0.513000 0.065186 -0.390686 0.761475 1441830955 0.513000 0.065186 -0.390686 0.761475 1441830955 0.583679 0.199219 -0.360840 0.699524 1441830955 0.583679 0.199219 -0.360840 0.699524 1441830955 0.583679 0.199219 -0.360840 0.699524 1441830955 0.583679 0.199219 -0.360840 0.699524 1441830955 0.583679 0.199219 -0.360840 0.699524 1441830955 0.583679 0.199219 -0.360840 0.699524 1441830955 0.643005 0.234741 -0.385071 0.618896 1441830955 0.643005 0.234741 -0.385071 0.618896 1441830955 0.643005 0.234741 -0.385071 0.618896 1441830955 0.643005 0.234741 -0.385071 0.618896 1441830955 0.643005 0.234741 -0.385071 0.618896 1441830955 0.643005 0.234741 -0.385071 0.618896 1441830955 0.690613 0.231323 -0.393372 0.560974 1441830955 0.690613 0.231323 -0.393372 0.560974 1441830955 0.690613 0.231323 -0.393372 0.560974 1441830955 0.690613 0.231323 -0.393372 0.560974 1441830955 0.690613 0.231323 -0.393372 0.560974 1441830955 0.690613 0.231323 -0.393372 0.560974 1441830955 0.692383 0.219421 -0.366760 0.581238 1441830955 0.692383 0.219421 -0.366760 0.581238 1441830955 0.692383 0.219421 -0.366760 0.581238 1441830955 0.692383 0.219421 -0.366760 0.581238 1441830955 0.692383 0.219421 -0.366760 0.581238 1441830955 0.692383 0.219421 -0.366760 0.581238 1441830955 0.648376 0.173584 -0.356628 0.649841 1441830955 0.648376 0.173584 -0.356628 0.649841 1441830955 0.648376 0.173584 -0.356628 0.649841 1441830955 0.648376 0.173584 -0.356628 0.649841 1441830955 0.648376 0.173584 -0.356628 0.649841 1441830955 0.648376 0.173584 -0.356628 0.649841 1441830955 0.648376 0.173584 -0.356628 0.649841 1441830955 0.568726 0.127686 -0.333679 0.740845 1441830955 0.568726 0.127686 -0.333679 0.740845 1441830955 0.568726 0.127686 -0.333679 0.740845 1441830955 0.568726 0.127686 -0.333679 0.740845 1441830955 0.568726 0.127686 -0.333679 0.740845 1441830955 0.568726 0.127686 -0.333679 0.740845 1441830955 0.484314 0.048950 -0.281860 0.826782 1441830955 0.484314 0.048950 -0.281860 0.826782 1441830955 0.484314 0.048950 -0.281860 0.826782 1441830955 0.484314 0.048950 -0.281860 0.826782 1441830955 0.484314 0.048950 -0.281860 0.826782 1441830955 0.484314 0.048950 -0.281860 0.826782 1441830955 0.382751 -0.048218 -0.181763 0.904480 1441830955 0.382751 -0.048218 -0.181763 0.904480 1441830955 0.382751 -0.048218 -0.181763 0.904480 1441830955 0.382751 -0.048218 -0.181763 0.904480 1441830955 0.382751 -0.048218 -0.181763 0.904480 1441830955 0.382751 -0.048218 -0.181763 0.904480 1441830955 0.338135 -0.033630 -0.055054 0.938843 1441830955 0.338135 -0.033630 -0.055054 0.938843 1441830955 0.338135 -0.033630 -0.055054 0.938843 1441830955 0.338135 -0.033630 -0.055054 0.938843 1441830955 0.338135 -0.033630 -0.055054 0.938843 1441830955 0.338135 -0.033630 -0.055054 0.938843 1441830955 0.389099 -0.018127 -0.147644 0.909058 1441830955 0.389099 -0.018127 -0.147644 0.909058 1441830955 0.389099 -0.018127 -0.147644 0.909058 1441830955 0.389099 -0.018127 -0.147644 0.909058 1441830956 0.389099 -0.018127 -0.147644 0.909058 1441830956 0.389099 -0.018127 -0.147644 0.909058 1441830956 0.473145 -0.010803 -0.348816 0.808899 1441830956 0.473145 -0.010803 -0.348816 0.808899 1441830956 0.473145 -0.010803 -0.348816 0.808899 1441830956 0.473145 -0.010803 -0.348816 0.808899 1441830956 0.473145 -0.010803 -0.348816 0.808899 1441830956 0.473145 -0.010803 -0.348816 0.808899 1441830956 0.551819 0.110657 -0.382507 0.732727 1441830956 0.551819 0.110657 -0.382507 0.732727 1441830956 0.551819 0.110657 -0.382507 0.732727 1441830956 0.551819 0.110657 -0.382507 0.732727 1441830956 0.551819 0.110657 -0.382507 0.732727 1441830956 0.551819 0.110657 -0.382507 0.732727 1441830956 0.624084 0.225586 -0.369080 0.650635 1441830956 0.624084 0.225586 -0.369080 0.650635 1441830956 0.624084 0.225586 -0.369080 0.650635 1441830956 0.624084 0.225586 -0.369080 0.650635 1441830956 0.624084 0.225586 -0.369080 0.650635 1441830956 0.624084 0.225586 -0.369080 0.650635 1441830956 0.687378 0.252991 -0.404968 0.547180 1441830956 0.687378 0.252991 -0.404968 0.547180 1441830956 0.687378 0.252991 -0.404968 0.547180 1441830956 0.687378 0.252991 -0.404968 0.547180 1441830956 0.687378 0.252991 -0.404968 0.547180 1441830956 0.687378 0.252991 -0.404968 0.547180 1441830956 0.723816 0.238342 -0.412231 0.499268 1441830956 0.723816 0.238342 -0.412231 0.499268 1441830956 0.723816 0.238342 -0.412231 0.499268 1441830956 0.723816 0.238342 -0.412231 0.499268 1441830956 0.723816 0.238342 -0.412231 0.499268 1441830956 0.700256 0.209534 -0.392090 0.558472 1441830956 0.700256 0.209534 -0.392090 0.558472 1441830956 0.700256 0.209534 -0.392090 0.558472 1441830956 0.700256 0.209534 -0.392090 0.558472 1441830956 0.700256 0.209534 -0.392090 0.558472 1441830956 0.700256 0.209534 -0.392090 0.558472 1441830956 0.633240 0.176025 -0.362366 0.660828 1441830956 0.633240 0.176025 -0.362366 0.660828 1441830956 0.633240 0.176025 -0.362366 0.660828 1441830956 0.546814 0.103455 -0.341003 0.757568 1441830956 0.546814 0.103455 -0.341003 0.757568 1441830956 0.546814 0.103455 -0.341003 0.757568 1441830956 0.546814 0.103455 -0.341003 0.757568 1441830956 0.546814 0.103455 -0.341003 0.757568 1441830956 0.546814 0.103455 -0.341003 0.757568 1441830956 0.452515 -0.003845 -0.301575 0.839172 1441830956 0.452515 -0.003845 -0.301575 0.839172 1441830956 0.452515 -0.003845 -0.301575 0.839172 1441830956 0.452515 -0.003845 -0.301575 0.839172 1441830956 0.452515 -0.003845 -0.301575 0.839172 1441830956 0.452515 -0.003845 -0.301575 0.839172 1441830956 0.452515 -0.003845 -0.301575 0.839172 1441830956 0.355347 -0.065613 -0.162231 0.918152 1441830956 0.355347 -0.065613 -0.162231 0.918152 1441830956 0.355347 -0.065613 -0.162231 0.918152 1441830956 0.355347 -0.065613 -0.162231 0.918152 1441830956 0.355347 -0.065613 -0.162231 0.918152 1441830956 0.355347 -0.065613 -0.162231 0.918152 1441830956 0.374573 -0.003845 -0.057922 0.925354 1441830956 0.374573 -0.003845 -0.057922 0.925354 1441830956 0.374573 -0.003845 -0.057922 0.925354 1441830956 0.435669 0.001770 -0.249878 0.864685 1441830956 0.435669 0.001770 -0.249878 0.864685 1441830956 0.435669 0.001770 -0.249878 0.864685 1441830956 0.435669 0.001770 -0.249878 0.864685 1441830956 0.435669 0.001770 -0.249878 0.864685 1441830956 0.435669 0.001770 -0.249878 0.864685 1441830956 0.435669 0.001770 -0.249878 0.864685 1441830956 0.516785 0.042114 -0.404419 0.753357 1441830956 0.516785 0.042114 -0.404419 0.753357 1441830956 0.516785 0.042114 -0.404419 0.753357 1441830956 0.516785 0.042114 -0.404419 0.753357 1441830956 0.516785 0.042114 -0.404419 0.753357 1441830956 0.516785 0.042114 -0.404419 0.753357 1441830956 0.602905 0.167542 -0.408020 0.664734 1441830956 0.602905 0.167542 -0.408020 0.664734 1441830956 0.602905 0.167542 -0.408020 0.664734 1441830956 0.602905 0.167542 -0.408020 0.664734 1441830956 0.602905 0.167542 -0.408020 0.664734 1441830956 0.602905 0.167542 -0.408020 0.664734 1441830956 0.602905 0.167542 -0.408020 0.664734 1441830956 0.664917 0.260193 -0.385437 0.584412 1441830956 0.664917 0.260193 -0.385437 0.584412 1441830956 0.664917 0.260193 -0.385437 0.584412 1441830956 0.664917 0.260193 -0.385437 0.584412 1441830956 0.664917 0.260193 -0.385437 0.584412 1441830956 0.735046 0.239807 -0.373474 0.512512 1441830956 0.735046 0.239807 -0.373474 0.512512 1441830956 0.735046 0.239807 -0.373474 0.512512 1441830956 0.735046 0.239807 -0.373474 0.512512 1441830956 0.732544 0.190308 -0.356628 0.547607 1441830956 0.732544 0.190308 -0.356628 0.547607 1441830956 0.732544 0.190308 -0.356628 0.547607 1441830956 0.732544 0.190308 -0.356628 0.547607 1441830956 0.732544 0.190308 -0.356628 0.547607 1441830956 0.732544 0.190308 -0.356628 0.547607 1441830956 0.685242 0.149658 -0.329102 0.632202 1441830956 0.685242 0.149658 -0.329102 0.632202 1441830956 0.685242 0.149658 -0.329102 0.632202 1441830956 0.685242 0.149658 -0.329102 0.632202 1441830956 0.685242 0.149658 -0.329102 0.632202 1441830956 0.685242 0.149658 -0.329102 0.632202 1441830957 0.685242 0.149658 -0.329102 0.632202 1441830957 0.599487 0.119934 -0.293030 0.735046 1441830957 0.599487 0.119934 -0.293030 0.735046 1441830957 0.599487 0.119934 -0.293030 0.735046 1441830957 0.599487 0.119934 -0.293030 0.735046 1441830957 0.599487 0.119934 -0.293030 0.735046 1441830957 0.599487 0.119934 -0.293030 0.735046 1441830957 0.509949 0.055664 -0.237671 0.824768 1441830957 0.509949 0.055664 -0.237671 0.824768 1441830957 0.509949 0.055664 -0.237671 0.824768 1441830957 0.509949 0.055664 -0.237671 0.824768 1441830957 0.509949 0.055664 -0.237671 0.824768 1441830957 0.509949 0.055664 -0.237671 0.824768 1441830957 0.410889 -0.023132 -0.171570 0.895081 1441830957 0.410889 -0.023132 -0.171570 0.895081 1441830957 0.410889 -0.023132 -0.171570 0.895081 1441830957 0.410889 -0.023132 -0.171570 0.895081 1441830957 0.410889 -0.023132 -0.171570 0.895081 1441830957 0.410889 -0.023132 -0.171570 0.895081 1441830957 0.410889 -0.023132 -0.171570 0.895081 1441830957 0.352112 -0.016418 -0.087646 0.931641 1441830957 0.352112 -0.016418 -0.087646 0.931641 1441830957 0.352112 -0.016418 -0.087646 0.931641 1441830957 0.352112 -0.016418 -0.087646 0.931641 1441830957 0.352112 -0.016418 -0.087646 0.931641 1441830957 0.352112 -0.016418 -0.087646 0.931641 1441830957 0.392395 -0.013977 -0.224426 0.891846 1441830957 0.392395 -0.013977 -0.224426 0.891846 1441830957 0.392395 -0.013977 -0.224426 0.891846 1441830957 0.392395 -0.013977 -0.224426 0.891846 1441830957 0.392395 -0.013977 -0.224426 0.891846 1441830957 0.392395 -0.013977 -0.224426 0.891846 1441830957 0.456726 -0.000183 -0.379456 0.804626 1441830957 0.456726 -0.000183 -0.379456 0.804626 1441830957 0.508179 0.129700 -0.404236 0.749268 1441830957 0.508179 0.129700 -0.404236 0.749268 1441830957 0.508179 0.129700 -0.404236 0.749268 1441830957 0.508179 0.129700 -0.404236 0.749268 1441830957 0.508179 0.129700 -0.404236 0.749268 1441830957 0.508179 0.129700 -0.404236 0.749268 1441830957 0.561951 0.247559 -0.401123 0.679688 1441830957 0.561951 0.247559 -0.401123 0.679688 1441830957 0.561951 0.247559 -0.401123 0.679688 1441830957 0.561951 0.247559 -0.401123 0.679688 1441830957 0.561951 0.247559 -0.401123 0.679688 1441830957 0.561951 0.247559 -0.401123 0.679688 1441830957 0.617920 0.275818 -0.444946 0.586548 1441830957 0.617920 0.275818 -0.444946 0.586548 1441830957 0.617920 0.275818 -0.444946 0.586548 1441830957 0.617920 0.275818 -0.444946 0.586548 1441830957 0.617920 0.275818 -0.444946 0.586548 1441830957 0.617920 0.275818 -0.444946 0.586548 1441830957 0.660889 0.277588 -0.434387 0.545349 1441830957 0.660889 0.277588 -0.434387 0.545349 1441830957 0.660889 0.277588 -0.434387 0.545349 1441830957 0.660889 0.277588 -0.434387 0.545349 1441830957 0.660889 0.277588 -0.434387 0.545349 1441830957 0.660889 0.277588 -0.434387 0.545349 1441830957 0.660889 0.277588 -0.434387 0.545349 1441830957 0.651978 0.238647 -0.413879 0.588745 1441830957 0.651978 0.238647 -0.413879 0.588745 1441830957 0.651978 0.238647 -0.413879 0.588745 1441830957 0.651978 0.238647 -0.413879 0.588745 1441830957 0.651978 0.238647 -0.413879 0.588745 1441830957 0.651978 0.238647 -0.413879 0.588745 1441830957 0.601807 0.186890 -0.391602 0.670471 1441830957 0.601807 0.186890 -0.391602 0.670471 1441830957 0.601807 0.186890 -0.391602 0.670471 1441830957 0.601807 0.186890 -0.391602 0.670471 1441830957 0.601807 0.186890 -0.391602 0.670471 1441830957 0.528931 0.115540 -0.362793 0.758423 1441830957 0.528931 0.115540 -0.362793 0.758423 1441830957 0.528931 0.115540 -0.362793 0.758423 1441830957 0.528931 0.115540 -0.362793 0.758423 1441830957 0.528931 0.115540 -0.362793 0.758423 1441830957 0.528931 0.115540 -0.362793 0.758423 1441830957 0.453430 -0.001343 -0.329773 0.828003 1441830957 0.453430 -0.001343 -0.329773 0.828003 1441830957 0.453430 -0.001343 -0.329773 0.828003 1441830957 0.453430 -0.001343 -0.329773 0.828003 1441830957 0.453430 -0.001343 -0.329773 0.828003 1441830957 0.453430 -0.001343 -0.329773 0.828003 1441830957 0.359192 -0.073914 -0.213013 0.905579 1441830957 0.359192 -0.073914 -0.213013 0.905579 1441830957 0.359192 -0.073914 -0.213013 0.905579 1441830957 0.359192 -0.073914 -0.213013 0.905579 1441830957 0.359192 -0.073914 -0.213013 0.905579 1441830957 0.359192 -0.073914 -0.213013 0.905579 1441830957 0.369263 -0.018311 -0.052429 0.927612 1441830957 0.369263 -0.018311 -0.052429 0.927612 1441830957 0.369263 -0.018311 -0.052429 0.927612 1441830957 0.369263 -0.018311 -0.052429 0.927612 1441830957 0.369263 -0.018311 -0.052429 0.927612 1441830957 0.369263 -0.018311 -0.052429 0.927612 1441830957 0.411865 -0.015869 -0.162354 0.896484 1441830957 0.411865 -0.015869 -0.162354 0.896484 1441830957 0.411865 -0.015869 -0.162354 0.896484 1441830957 0.411865 -0.015869 -0.162354 0.896484 1441830957 0.411865 -0.015869 -0.162354 0.896484 1441830957 0.411865 -0.015869 -0.162354 0.896484 1441830957 0.411865 -0.015869 -0.162354 0.896484 1441830957 0.480530 -0.035095 -0.361816 0.798096 1441830957 0.480530 -0.035095 -0.361816 0.798096 1441830957 0.480530 -0.035095 -0.361816 0.798096 1441830957 0.480530 -0.035095 -0.361816 0.798096 1441830957 0.480530 -0.035095 -0.361816 0.798096 1441830957 0.480530 -0.035095 -0.361816 0.798096 1441830958 0.559143 0.043945 -0.416931 0.715210 1441830958 0.559143 0.043945 -0.416931 0.715210 1441830958 0.559143 0.043945 -0.416931 0.715210 1441830958 0.559143 0.043945 -0.416931 0.715210 1441830958 0.559143 0.043945 -0.416931 0.715210 1441830958 0.627136 0.149109 -0.409607 0.645447 1441830958 0.627136 0.149109 -0.409607 0.645447 1441830958 0.627136 0.149109 -0.409607 0.645447 1441830958 0.627136 0.149109 -0.409607 0.645447 1441830958 0.627136 0.149109 -0.409607 0.645447 1441830958 0.627136 0.149109 -0.409607 0.645447 1441830958 0.679077 0.218689 -0.409119 0.568848 1441830958 0.679077 0.218689 -0.409119 0.568848 1441830958 0.679077 0.218689 -0.409119 0.568848 1441830958 0.679077 0.218689 -0.409119 0.568848 1441830958 0.679077 0.218689 -0.409119 0.568848 1441830958 0.679077 0.218689 -0.409119 0.568848 1441830958 0.716980 0.196899 -0.426331 0.515198 1441830958 0.716980 0.196899 -0.426331 0.515198 1441830958 0.716980 0.196899 -0.426331 0.515198 1441830958 0.716980 0.196899 -0.426331 0.515198 1441830958 0.716980 0.196899 -0.426331 0.515198 1441830958 0.716980 0.196899 -0.426331 0.515198 1441830958 0.701050 0.177734 -0.401794 0.561646 1441830958 0.701050 0.177734 -0.401794 0.561646 1441830958 0.701050 0.177734 -0.401794 0.561646 1441830958 0.701050 0.177734 -0.401794 0.561646 1441830958 0.701050 0.177734 -0.401794 0.561646 1441830958 0.701050 0.177734 -0.401794 0.561646 1441830958 
0.581116 0.469849 -0.472534 0.467163 1441830960 0.581116 0.469849 -0.472534 0.467163 1441830960 0.581116 0.469849 -0.472534 0.467163 1441830960 0.581116 0.469849 -0.472534 0.467163 1441830960 0.581116 0.469849 -0.472534 0.467163 1441830960 0.567383 0.476685 -0.462585 0.486633 1441830960 0.567383 0.476685 -0.462585 0.486633 1441830960 0.567383 0.476685 -0.462585 0.486633 1441830960 0.567383 0.476685 -0.462585 0.486633 1441830960 0.567383 0.476685 -0.462585 0.486633 1441830960 0.567383 0.476685 -0.462585 0.486633 1441830960 0.556152 0.485107 -0.451111 0.501831 1441830960 0.556152 0.485107 -0.451111 0.501831 1441830960 0.556152 0.485107 -0.451111 0.501831 1441830960 0.556152 0.485107 -0.451111 0.501831 1441830960 0.556152 0.485107 -0.451111 0.501831 1441830960 0.556152 0.485107 -0.451111 0.501831 1441830960 0.557251 0.489868 -0.439575 0.506226 1441830960 0.557251 0.489868 -0.439575 0.506226 1441830960 0.557251 0.489868 -0.439575 0.506226 1441830960 0.557251 0.489868 -0.439575 0.506226 1441830960 0.557251 0.489868 -0.439575 0.506226 1441830960 0.557251 0.489868 -0.439575 0.506226 1441830960 0.557251 0.489868 -0.439575 0.506226 1441830960 0.554993 0.492737 -0.431152 0.513062 1441830960 0.554993 0.492737 -0.431152 0.513062 1441830960 0.554993 0.492737 -0.431152 0.513062 1441830960 0.554993 0.492737 -0.431152 0.513062 1441830960 0.554993 0.492737 -0.431152 0.513062 1441830960 0.554993 0.492737 -0.431152 0.513062 1441830960 0.564209 0.482117 -0.432678 0.511841 1441830960 0.564209 0.482117 -0.432678 0.511841 1441830960 0.564209 0.482117 -0.432678 0.511841 1441830960 0.564209 0.482117 -0.432678 0.511841 1441830960 0.564209 0.482117 -0.432678 0.511841 1441830960 0.564209 0.482117 -0.432678 0.511841 1441830960 0.574524 0.467407 -0.444763 0.503479 1441830960 0.574524 0.467407 -0.444763 0.503479 1441830960 0.574524 0.467407 -0.444763 0.503479 1441830960 0.574524 0.467407 -0.444763 0.503479 1441830960 0.574524 0.467407 -0.444763 0.503479 1441830960 0.574524 0.467407 -0.444763 0.503479 1441830960 0.574890 0.459351 -0.450439 0.505493 1441830960 0.574890 0.459351 -0.450439 0.505493 1441830960 0.574890 0.459351 -0.450439 0.505493 1441830960 0.574890 0.459351 -0.450439 0.505493 1441830960 0.574890 0.459351 -0.450439 0.505493 1441830960 0.574890 0.459351 -0.450439 0.505493 1441830960 0.574890 0.459351 -0.450439 0.505493 1441830960 0.588501 0.445801 -0.462097 0.491272 1441830960 0.588501 0.445801 -0.462097 0.491272 1441830960 0.588501 0.445801 -0.462097 0.491272 1441830961 0.588501 0.445801 -0.462097 0.491272 1441830961 0.588501 0.445801 -0.462097 0.491272 1441830961 0.588501 0.445801 -0.462097 0.491272 1441830961 0.599426 0.434143 -0.472412 0.478516 1441830961 0.599426 0.434143 -0.472412 0.478516 1441830961 0.599426 0.434143 -0.472412 0.478516 1441830961 0.599426 0.434143 -0.472412 0.478516 1441830961 0.599426 0.434143 -0.472412 0.478516 1441830961 0.600525 0.432617 -0.473450 0.477478 1441830961 0.600525 0.432617 -0.473450 0.477478 1441830961 0.600525 0.432617 -0.473450 0.477478 1441830961 0.600525 0.432617 -0.473450 0.477478 1441830961 0.594299 0.434326 -0.470154 0.486877 1441830961 0.594299 0.434326 -0.470154 0.486877 1441830961 0.594299 0.434326 -0.470154 0.486877 1441830961 0.594299 0.434326 -0.470154 0.486877 1441830961 0.594299 0.434326 -0.470154 0.486877 1441830961 0.594299 0.434326 -0.470154 0.486877 1441830961 0.585449 0.440796 -0.463928 0.497681 1441830961 0.585449 0.440796 -0.463928 0.497681 1441830961 0.585449 0.440796 -0.463928 0.497681 1441830961 0.585449 0.440796 -0.463928 0.497681 1441830961 0.585449 0.440796 -0.463928 0.497681 1441830961 0.585449 0.440796 -0.463928 0.497681 1441830961 0.585449 0.440796 -0.463928 0.497681 1441830961 0.576477 0.455383 -0.452515 0.505493 1441830961 0.576477 0.455383 -0.452515 0.505493 1441830961 0.576477 0.455383 -0.452515 0.505493 1441830961 0.576477 0.455383 -0.452515 0.505493 1441830961 0.576477 0.455383 -0.452515 0.505493 1441830961 0.576477 0.455383 -0.452515 0.505493 1441830961 0.573914 0.468384 -0.440979 0.506653 1441830961 0.573914 0.468384 -0.440979 0.506653 1441830961 0.573914 0.468384 -0.440979 0.506653 1441830961 0.573914 0.468384 -0.440979 0.506653 1441830961 0.573914 0.468384 -0.440979 0.506653 1441830961 0.573914 0.468384 -0.440979 0.506653 1441830961 0.582153 0.467102 -0.444641 0.495056 1441830961 0.582153 0.467102 -0.444641 0.495056 1441830961 0.582153 0.467102 -0.444641 0.495056 1441830961 0.582153 0.467102 -0.444641 0.495056 1441830961 0.592224 0.457275 -0.461243 0.476868 1441830961 0.592224 0.457275 -0.461243 0.476868 1441830961 0.592224 0.457275 -0.461243 0.476868 1441830961 0.592224 0.457275 -0.461243 0.476868 1441830961 0.592224 0.457275 -0.461243 0.476868 1441830961 0.592224 0.457275 -0.461243 0.476868 1441830961 0.584473 0.461182 -0.461670 0.482178 1441830961 0.584473 0.461182 -0.461670 0.482178 1441830961 0.584473 0.461182 -0.461670 0.482178 1441830961 0.584473 0.461182 -0.461670 0.482178 1441830961 0.584473 0.461182 -0.461670 0.482178 1441830961 0.598755 0.445007 -0.475647 0.466003 1441830961 0.598755 0.445007 -0.475647 0.466003 1441830961 0.598755 0.445007 -0.475647 0.466003 1441830961 0.598755 0.445007 -0.475647 0.466003 1441830961 0.598755 0.445007 -0.475647 0.466003 1441830961 0.598755 0.445007 -0.475647 0.466003 1441830961 0.598755 0.445007 -0.475647 0.466003 1441830961 0.608826 0.429871 -0.490601 0.451477 1441830961 0.608826 0.429871 -0.490601 0.451477 1441830961 0.608826 0.429871 -0.490601 0.451477 1441830961 0.608826 0.429871 -0.490601 0.451477 1441830961 0.608826 0.429871 -0.490601 0.451477 1441830961 0.602478 0.438416 -0.483704 0.459045 1441830961 0.602478 0.438416 -0.483704 0.459045 1441830961 0.602478 0.438416 -0.483704 0.459045 1441830961 0.602478 0.438416 -0.483704 0.459045 1441830961 0.602478 0.438416 -0.483704 0.459045 1441830961 0.602478 0.438416 -0.483704 0.459045 1441830961 0.595154 0.442627 -0.478882 0.469543 1441830961 0.595154 0.442627 -0.478882 0.469543 1441830961 0.595154 0.442627 -0.478882 0.469543 1441830961 0.595154 0.442627 -0.478882 0.469543 1441830961 0.595154 0.442627 -0.478882 0.469543 1441830961 0.585205 0.442505 -0.475586 0.485291 1441830961 0.585205 0.442505 -0.475586 0.485291 1441830961 0.585205 0.442505 -0.475586 0.485291 1441830961 0.585205 0.442505 -0.475586 0.485291 1441830961 0.578064 0.441650 -0.472229 0.497742 1441830961 0.578064 0.441650 -0.472229 0.497742 1441830961 0.578064 0.441650 -0.472229 0.497742 1441830961 0.578064 0.441650 -0.472229 0.497742 1441830961 0.578064 0.441650 -0.472229 0.497742 1441830961 0.578064 0.441650 -0.472229 0.497742 1441830961 0.578064 0.441650 -0.472229 0.497742 1441830961 0.574585 0.443970 -0.467773 0.503845 1441830961 0.574585 0.443970 -0.467773 0.503845 1441830961 0.574585 0.443970 -0.467773 0.503845 1441830961 0.574585 0.443970 -0.467773 0.503845 1441830961 0.574585 0.443970 -0.467773 0.503845 1441830961 0.574585 0.443970 -0.467773 0.503845 1441830961 0.575684 0.446716 -0.463318 0.504272 1441830961 0.575684 0.446716 -0.463318 0.504272 1441830961 0.575684 0.446716 -0.463318 0.504272 1441830961 0.575684 0.446716 -0.463318 0.504272 1441830961 0.575684 0.446716 -0.463318 0.504272 1441830961 0.586243 0.440674 -0.471130 0.489929 1441830961 0.586243 0.440674 -0.471130 0.489929 1441830961 0.586243 0.440674 -0.471130 0.489929 1441830961 0.586243 0.440674 -0.471130 0.489929 1441830961 0.586243 0.440674 -0.471130 0.489929 1441830962 0.586243 0.440674 -0.471130 0.489929 1441830962 0.592041 0.435120 -0.480042 0.479309 1441830962 0.592041 0.435120 -0.480042 0.479309 1441830962 0.592041 0.435120 -0.480042 0.479309 1441830962 0.592041 0.435120 -0.480042 0.479309 1441830962 0.592041 0.435120 -0.480042 0.479309 1441830962 0.592041 0.435120 -0.480042 0.479309 1441830962 0.592041 0.435120 -0.480042 0.479309 1441830962 0.592102 0.434448 -0.481506 0.478271 1441830962 0.592102 0.434448 -0.481506 0.478271 1441830962 0.592102 0.434448 -0.481506 0.478271 1441830962 0.592102 0.434448 -0.481506 0.478271 1441830962 0.592102 0.434448 -0.481506 0.478271 1441830962 0.592102 0.434448 -0.481506 0.478271 1441830962 0.600586 0.424072 -0.491638 0.466492 1441830962 0.600586 0.424072 -0.491638 0.466492 1441830962 0.600586 0.424072 -0.491638 0.466492 1441830962 0.600586 0.424072 -0.491638 0.466492 1441830962 0.600586 0.424072 -0.491638 0.466492 1441830962 0.600586 0.424072 -0.491638 0.466492 1441830962 0.604980 0.416809 -0.498840 0.459778 1441830962 0.604980 0.416809 -0.498840 0.459778 1441830962 0.604980 0.416809 -0.498840 0.459778 1441830962 0.604980 0.416809 -0.498840 0.459778 1441830962 0.606689 0.417053 -0.498718 0.457397 1441830962 0.606689 0.417053 -0.498718 0.457397 1441830962 0.606689 0.417053 -0.498718 0.457397 1441830962 0.606689 0.417053 -0.498718 0.457397 1441830962 0.606689 0.417053 -0.498718 0.457397 1441830962 0.606689 0.417053 -0.498718 0.457397 1441830962 0.599731 0.424866 -0.491638 0.466980 1441830962 0.599731 0.424866 -0.491638 0.466980 1441830962 0.599731 0.424866 -0.491638 0.466980 1441830962 0.599731 0.424866 -0.491638 0.466980 1441830962 0.599731 0.424866 -0.491638 0.466980 1441830962 0.599731 0.424866 -0.491638 0.466980 1441830962 0.592285 0.432190 -0.483521 0.478088 1441830962 0.592285 0.432190 -0.483521 0.478088 1441830962 0.592285 0.432190 -0.483521 0.478088 1441830962 0.592285 0.432190 -0.483521 0.478088 1441830962 0.592285 0.432190 -0.483521 0.478088 1441830962 0.592285 0.432190 -0.483521 0.478088 1441830962 0.593262 0.431824 -0.482727 0.478027 1441830962 0.593262 0.431824 -0.482727 0.478027 1441830962 0.593262 0.431824 -0.482727 0.478027 1441830962 0.593262 0.431824 -0.482727 0.478027 1441830962 0.593262 0.431824 -0.482727 0.478027 1441830962 0.593262 0.431824 -0.482727 0.478027 1441830962 0.593262 0.431824 -0.482727 0.478027 1441830962 0.592529 0.439514 -0.476074 0.478577 1441830962 0.592529 0.439514 -0.476074 0.478577 1441830962 0.592529 0.439514 -0.476074 0.478577 1441830962 0.592529 0.439514 -0.476074 0.478577 1441830962 0.592529 0.439514 -0.476074 0.478577 1441830962 0.592529 0.439514 -0.476074 0.478577 1441830962 0.591980 0.451111 -0.466919 0.477478 1441830962 0.591980 0.451111 -0.466919 0.477478 1441830962 0.591980 0.451111 -0.466919 0.477478 1441830962 0.591980 0.451111 -0.466919 0.477478 1441830962 0.599731 0.450378 -0.468872 0.466431 1441830962 0.599731 0.450378 -0.468872 0.466431 1441830962 0.599731 0.450378 -0.468872 0.466431 1441830962 0.599731 0.450378 -0.468872 0.466431 1441830962 0.599731 0.450378 -0.468872 0.466431 1441830962 0.599731 0.450378 -0.468872 0.466431 1441830962 0.600464 0.449829 -0.470032 0.464905 1441830962 0.600464 0.449829 -0.470032 0.464905 1441830962 0.600464 0.449829 -0.470032 0.464905 1441830962 0.600464 0.449829 -0.470032 0.464905 1441830962 0.600464 0.449829 -0.470032 0.464905 1441830962 0.600464 0.449829 -0.470032 0.464905 1441830962 0.602295 0.442383 -0.476257 0.463257 1441830962 0.602295 0.442383 -0.476257 0.463257 1441830962 0.602295 0.442383 -0.476257 0.463257 1441830962 0.602295 0.442383 -0.476257 0.463257 1441830962 0.602295 0.442383 -0.476257 0.463257 1441830962 0.602295 0.442383 -0.476257 0.463257 1441830962 0.612366 0.420227 -0.495300 0.450562 1441830962 0.612366 0.420227 -0.495300 0.450562 1441830962 0.612366 0.420227 -0.495300 0.450562 1441830962 0.612366 0.420227 -0.495300 0.450562 1441830962 0.612366 0.420227 -0.495300 0.450562 1441830962 0.612366 0.420227 -0.495300 0.450562 1441830962 0.618408 0.407288 -0.506409 0.441833 1441830962 0.618408 0.407288 -0.506409 0.441833 1441830962 0.618408 0.407288 -0.506409 0.441833 1441830962 0.618408 0.407288 -0.506409 0.441833 1441830962 0.618408 0.407288 -0.506409 0.441833 1441830962 0.610474 0.417419 -0.498901 0.451843 1441830962 0.610474 0.417419 -0.498901 0.451843 1441830962 0.610474 0.417419 -0.498901 0.451843 1441830962 0.610474 0.417419 -0.498901 0.451843 1441830962 0.610474 0.417419 -0.498901 0.451843 1441830962 0.595215 0.434814 -0.482056 0.473511 1441830962 0.595215 0.434814 -0.482056 0.473511 1441830962 0.595215 0.434814 -0.482056 0.473511 1441830962 0.595215 0.434814 -0.482056 0.473511 1441830962 0.595215 0.434814 -0.482056 0.473511 1441830962 0.591858 0.438477 -0.475098 0.481262 1441830962 0.591858 0.438477 -0.475098 0.481262 1441830962 0.591858 0.438477 -0.475098 0.481262 1441830962 0.591858 0.438477 -0.475098 0.481262 1441830962 0.591858 0.438477 -0.475098 0.481262 1441830963 0.591858 0.438477 -0.475098 0.481262 1441830963 0.591309 0.440063 -0.474060 0.481567 1441830963 0.591309 0.440063 -0.474060 0.481567 1441830963 0.591309 0.440063 -0.474060 0.481567 1441830963 0.591309 0.440063 -0.474060 0.481567 1441830963 0.591309 0.440063 -0.474060 0.481567 1441830963 0.583191 0.455200 -0.461121 0.489929 1441830963 0.583191 0.455200 -0.461121 0.489929 1441830963 0.583191 0.455200 -0.461121 0.489929 1441830963 0.583191 0.455200 -0.461121 0.489929 1441830963 0.583191 0.455200 -0.461121 0.489929 1441830963 0.583191 0.455200 -0.461121 0.489929 1441830963 0.589417 0.456848 -0.461670 0.480225 1441830963 0.589417 0.456848 -0.461670 0.480225 1441830963 0.589417 0.456848 -0.461670 0.480225 1441830963 0.589417 0.456848 -0.461670 0.480225 1441830963 0.589417 0.456848 -0.461670 0.480225 1441830963 0.589417 0.456848 -0.461670 0.480225 1441830963 0.600220 0.446228 -0.474060 0.464539 1441830963 0.600220 0.446228 -0.474060 0.464539 1441830963 0.600220 0.446228 -0.474060 0.464539 1441830963 0.600220 0.446228 -0.474060 0.464539 1441830963 0.600220 0.446228 -0.474060 0.464539 1441830963 0.600220 0.446228 -0.474060 0.464539 1441830963 0.601929 0.445862 -0.475952 0.460754 1441830963 0.601929 0.445862 -0.475952 0.460754 1441830963 0.601929 0.445862 -0.475952 0.460754 1441830963 0.601929 0.445862 -0.475952 0.460754 1441830963 0.601929 0.445862 -0.475952 0.460754 1441830963 0.607727 0.438293 -0.482910 0.453064 1441830963 0.607727 0.438293 -0.482910 0.453064 1441830963 0.607727 0.438293 -0.482910 0.453064 1441830963 0.607727 0.438293 -0.482910 0.453064 1441830963 0.607727 0.438293 -0.482910 0.453064 1441830963 0.607727 0.438293 -0.482910 0.453064 1441830963 0.607727 0.438293 -0.482910 0.453064 1441830963 0.613770 0.430054 -0.488525 0.446716 1441830963 0.613770 0.430054 -0.488525 0.446716 1441830963 0.613770 0.430054 -0.488525 0.446716 1441830963 0.613770 0.430054 -0.488525 0.446716 1441830963 0.613770 0.430054 -0.488525 0.446716 1441830963 0.613770 0.430054 -0.488525 0.446716 1441830963 0.613464 0.431274 -0.486572 0.448181 1441830963 0.613464 0.431274 -0.486572 0.448181 1441830963 0.613464 0.431274 -0.486572 0.448181 1441830963 0.613464 0.431274 -0.486572 0.448181 1441830963 0.613464 0.431274 -0.486572 0.448181 1441830963 0.613464 0.431274 -0.486572 0.448181 1441830963 0.602722 0.442078 -0.474915 0.464478 1441830963 0.602722 0.442078 -0.474915 0.464478 1441830963 0.602722 0.442078 -0.474915 0.464478 1441830963 0.602722 0.442078 -0.474915 0.464478 1441830963 0.602722 0.442078 -0.474915 0.464478 1441830963 0.602722 0.442078 -0.474915 0.464478 1441830963 0.597412 0.443115 -0.469299 0.475952 1441830963 0.597412 0.443115 -0.469299 0.475952 1441830963 0.597412 0.443115 -0.469299 0.475952 1441830963 0.597412 0.443115 -0.469299 0.475952 1441830963 0.597412 0.443115 -0.469299 0.475952 1441830963 0.597412 0.443115 -0.469299 0.475952 1441830963 0.597229 0.440491 -0.467834 0.479919 1441830963 0.597229 0.440491 -0.467834 0.479919 1441830963 0.597229 0.440491 -0.467834 0.479919 1441830963 0.597229 0.440491 -0.467834 0.479919 1441830963 0.597229 0.440491 -0.467834 0.479919 1441830963 0.591187 0.447327 -0.457336 0.491089 1441830963 0.591187 0.447327 -0.457336 0.491089 1441830963 0.591187 0.447327 -0.457336 0.491089 1441830963 0.591187 0.447327 -0.457336 0.491089 1441830963 0.591187 0.447327 -0.457336 0.491089 1441830963 0.591187 0.447327 -0.457336 0.491089 1441830963 0.598999 0.444824 -0.456299 0.484863 1441830963 0.598999 0.444824 -0.456299 0.484863 1441830963 0.598999 0.444824 -0.456299 0.484863 1441830963 0.598999 0.444824 -0.456299 0.484863 1441830963 0.598999 0.444824 -0.456299 0.484863 1441830963 0.598999 0.444824 -0.456299 0.484863 1441830963 0.615784 0.427917 -0.473755 0.461670 1441830963 0.615784 0.427917 -0.473755 0.461670 1441830963 0.615784 0.427917 -0.473755 0.461670 1441830963 0.615784 0.427917 -0.473755 0.461670 1441830963 0.615784 0.427917 -0.473755 0.461670 1441830963 0.613770 0.433167 -0.474060 0.459167 1441830963 0.613770 0.433167 -0.474060 0.459167 1441830963 0.613770 0.433167 -0.474060 0.459167 1441830963 0.613770 0.433167 -0.474060 0.459167 1441830963 0.613770 0.433167 -0.474060 0.459167 1441830963 0.613770 0.433167 -0.474060 0.459167 1441830963 0.613159 0.437927 -0.472046 0.457581 1441830963 0.613159 0.437927 -0.472046 0.457581 1441830963 0.613159 0.437927 -0.472046 0.457581 1441830963 0.613159 0.437927 -0.472046 0.457581 1441830963 0.613159 0.437927 -0.472046 0.457581 1441830963 0.613159 0.437927 -0.472046 0.457581 1441830963 0.613159 0.437927 -0.472046 0.457581 1441830963 0.616394 0.428894 -0.481079 0.452332 1441830963 0.616394 0.428894 -0.481079 0.452332 1441830963 0.616394 0.428894 -0.481079 0.452332 1441830963 0.616394 0.428894 -0.481079 0.452332 1441830963 0.616394 0.428894 -0.481079 0.452332 1441830963 0.616394 0.428894 -0.481079 0.452332 1441830963 0.613159 0.431335 -0.479370 0.456177 1441830963 0.613159 0.431335 -0.479370 0.456177 1441830963 0.613159 0.431335 -0.479370 0.456177 1441830963 0.613159 0.431335 -0.479370 0.456177 1441830963 0.613159 0.431335 -0.479370 0.456177 1441830963 0.613159 0.431335 -0.479370 0.456177 1441830964 0.605652 0.441284 -0.470276 0.466064 1441830964 0.605652 0.441284 -0.470276 0.466064 1441830964 0.605652 0.441284 -0.470276 0.466064 1441830964 0.605652 0.441284 -0.470276 0.466064 1441830964 0.605652 0.441284 -0.470276 0.466064 1441830964 0.605652 0.441284 -0.470276 0.466064 1441830964 0.598083 0.450012 -0.459595 0.477966 1441830964 0.598083 0.450012 -0.459595 0.477966 1441830964 0.598083 0.450012 -0.459595 0.477966 1441830964 0.598083 0.450012 -0.459595 0.477966 1441830964 0.598083 0.450012 -0.459595 0.477966 1441830964 0.598083 0.450012 -0.459595 0.477966 1441830964 0.597595 0.452454 -0.454346 0.481323 1441830964 0.597595 0.452454 -0.454346 0.481323 1441830964 0.597595 0.452454 -0.454346 0.481323 1441830964 0.597595 0.452454 -0.454346 0.481323 1441830964 0.597595 0.452454 -0.454346 0.481323 1441830964 0.597595 0.452454 -0.454346 0.481323 1441830964 0.597595 0.452454 -0.454346 0.481323 1441830964 0.592407 0.459717 -0.444641 0.489807 1441830964 0.592407 0.459717 -0.444641 0.489807 1441830964 0.592407 0.459717 -0.444641 0.489807 1441830964 0.592407 0.459717 -0.444641 0.489807 1441830964 0.592407 0.459717 -0.444641 0.489807 1441830964 0.592407 0.459717 -0.444641 0.489807 1441830964 0.587219 0.464355 -0.436279 0.499207 1441830964 0.587219 0.464355 -0.436279 0.499207 1441830964 0.587219 0.464355 -0.436279 0.499207 1441830964 0.587219 0.464355 -0.436279 0.499207 1441830964 0.587219 0.464355 -0.436279 0.499207 1441830964 0.587219 0.464355 -0.436279 0.499207 1441830964 0.598389 0.454041 -0.445007 0.487549 1441830964 0.598389 0.454041 -0.445007 0.487549 1441830964 0.598389 0.454041 -0.445007 0.487549 1441830964 0.598389 0.454041 -0.445007 0.487549 1441830964 0.598389 0.454041 -0.445007 0.487549 1441830964 0.598389 0.454041 -0.445007 0.487549 1441830964 0.602783 0.447021 -0.456787 0.477600 1441830964 0.602783 0.447021 -0.456787 0.477600 1441830964 0.602783 0.447021 -0.456787 0.477600 1441830964 0.602783 0.447021 -0.456787 0.477600 1441830964 0.602783 0.447021 -0.456787 0.477600 1441830964 0.595825 0.452576 -0.455750 0.482117 1441830964 0.595825 0.452576 -0.455750 0.482117 1441830964 0.595825 0.452576 -0.455750 0.482117 1441830964 0.595825 0.452576 -0.455750 0.482117 1441830964 0.595825 0.452576 -0.455750 0.482117 1441830964 0.595825 0.452576 -0.455750 0.482117 1441830964 0.595825 0.452576 -0.455750 0.482117 1441830964 0.603088 0.444397 -0.466309 0.470398 1441830964 0.603088 0.444397 -0.466309 0.470398 1441830964 0.603088 0.444397 -0.466309 0.470398 1441830964 0.603088 0.444397 -0.466309 0.470398 1441830964 0.603088 0.444397 -0.466309 0.470398 1441830964 0.604309 0.443970 -0.470032 0.465576 1441830964 0.604309 0.443970 -0.470032 0.465576 1441830964 0.604309 0.443970 -0.470032 0.465576 1441830964 0.604309 0.443970 -0.470032 0.465576 1441830964 0.604309 0.443970 -0.470032 0.465576 1441830964 0.604309 0.443970 -0.470032 0.465576 1441830964 0.594910 0.454590 -0.462646 0.474731 1441830964 0.594910 0.454590 -0.462646 0.474731 1441830964 0.594910 0.454590 -0.462646 0.474731 1441830964 0.594910 0.454590 -0.462646 0.474731 1441830964 0.594910 0.454590 -0.462646 0.474731 1441830964 0.594910 0.454590 -0.462646 0.474731 1441830964 0.594910 0.454590 -0.462646 0.474731 1441830964 0.585022 0.460632 -0.453918 0.489380 1441830964 0.585022 0.460632 -0.453918 0.489380 1441830964 0.585022 0.460632 -0.453918 0.489380 1441830964 0.585022 0.460632 -0.453918 0.489380 1441830964 0.585022 0.460632 -0.453918 0.489380 1441830964 0.585022 0.460632 -0.453918 0.489380 1441830964 0.583862 0.456604 -0.454041 0.494385 1441830964 0.583862 0.456604 -0.454041 0.494385 1441830964 0.583862 0.456604 -0.454041 0.494385 1441830964 0.583862 0.456604 -0.454041 0.494385 1441830964 0.583862 0.456604 -0.454041 0.494385 1441830964 0.583862 0.456604 -0.454041 0.494385 1441830964 0.577576 0.458923 -0.449341 0.503784 1441830964 0.577576 0.458923 -0.449341 0.503784 1441830964 0.577576 0.458923 -0.449341 0.503784 1441830964 0.577576 0.458923 -0.449341 0.503784 1441830964 0.577576 0.458923 -0.449341 0.503784 1441830964 0.574280 0.465027 -0.439209 0.510864 1441830964 0.574280 0.465027 -0.439209 0.510864 1441830964 0.574280 0.465027 -0.439209 0.510864 1441830964 0.574280 0.465027 -0.439209 0.510864 1441830964 0.574280 0.465027 -0.439209 0.510864 1441830964 0.574280 0.465027 -0.439209 0.510864 1441830964 0.583435 0.456421 -0.447754 0.500671 1441830964 0.583435 0.456421 -0.447754 0.500671 1441830964 0.583435 0.456421 -0.447754 0.500671 1441830964 0.583435 0.456421 -0.447754 0.500671 1441830964 0.583435 0.456421 -0.447754 0.500671 1441830964 0.583435 0.456421 -0.447754 0.500671 1441830964 0.598267 0.443665 -0.464294 0.479187 1441830964 0.598267 0.443665 -0.464294 0.479187 1441830964 0.598267 0.443665 -0.464294 0.479187 1441830964 0.598267 0.443665 -0.464294 0.479187 1441830964 0.598267 0.443665 -0.464294 0.479187 1441830964 0.598267 0.443665 -0.464294 0.479187 1441830964 0.599365 0.442383 -0.469421 0.473938 1441830964 0.599365 0.442383 -0.469421 0.473938 1441830964 0.599365 0.442383 -0.469421 0.473938 1441830964 0.599365 0.442383 -0.469421 0.473938 1441830964 0.599365 0.442383 -0.469421 0.473938 1441830964 0.599365 0.442383 -0.469421 0.473938 1441830964 0.604675 0.435364 -0.476685 0.466370 1441830965 0.604675 0.435364 -0.476685 0.466370 1441830965 0.604675 0.435364 -0.476685 0.466370 1441830965 0.604675 0.435364 -0.476685 0.466370 1441830965 0.604675 0.435364 -0.476685 0.466370 1441830965 0.604675 0.435364 -0.476685 0.466370 1441830965 0.604675 0.435364 -0.476685 0.466370 1441830965 0.606934 0.431946 -0.478699 0.464600 1441830965 0.606934 0.431946 -0.478699 0.464600 1441830965 0.606934 0.431946 -0.478699 0.464600 1441830965 0.606934 0.431946 -0.478699 0.464600 1441830965 0.605774 0.432617 -0.476685 0.467590 1441830965 0.605774 0.432617 -0.476685 0.467590 1441830965 0.605774 0.432617 -0.476685 0.467590 1441830965 0.605774 0.432617 -0.476685 0.467590 1441830965 0.605774 0.432617 -0.476685 0.467590 1441830965 0.601746 0.432983 -0.474304 0.474731 1441830965 0.601746 0.432983 -0.474304 0.474731 1441830965 0.601746 0.432983 -0.474304 0.474731 1441830965 0.601746 0.432983 -0.474304 0.474731 1441830965 0.600342 0.431152 -0.472351 0.480103 1441830965 0.600342 0.431152 -0.472351 0.480103 1441830965 0.600342 0.431152 -0.472351 0.480103 1441830965 0.600342 0.431152 -0.472351 0.480103 1441830965 0.600342 0.431152 -0.472351 0.480103 1441830965 0.600342 0.431152 -0.472351 0.480103 1441830965 0.598328 0.431519 -0.468994 0.485596 1441830965 0.598328 0.431519 -0.468994 0.485596 1441830965 0.598328 0.431519 -0.468994 0.485596 1441830965 0.598328 0.431519 -0.468994 0.485596 1441830965 0.598328 0.431519 -0.468994 0.485596 1441830965 0.598328 0.431519 -0.468994 0.485596 1441830965 0.598328 0.431519 -0.468994 0.485596 1441830965 0.593018 0.437317 -0.459961 0.495422 1441830965 0.594604 0.433167 -0.461304 0.495911 1441830965 0.594604 0.433167 -0.461304 0.495911 1441830965 0.594604 0.433167 -0.461304 0.495911 1441830965 0.594604 0.433167 -0.461304 0.495911 1441830965 0.594604 0.433167 -0.461304 0.495911 1441830965 0.594604 0.433167 -0.461304 0.495911 1441830965 0.594604 0.433167 -0.461304 0.495911 1441830965 0.609009 0.415894 -0.479004 0.476013 1441830965 0.609009 0.415894 -0.479004 0.476013 1441830965 0.609009 0.415894 -0.479004 0.476013 1441830965 0.609009 0.415894 -0.479004 0.476013 1441830965 0.609009 0.415894 -0.479004 0.476013 1441830965 0.609009 0.415894 -0.479004 0.476013 1441830965 0.606140 0.415161 -0.486938 0.472290 1441830965 0.606140 0.415161 -0.486938 0.472290 1441830965 0.606140 0.415161 -0.486938 0.472290 1441830965 0.606140 0.415161 -0.486938 0.472290 1441830965 0.606140 0.415161 -0.486938 0.472290 1441830965 0.605469 0.416138 -0.489807 0.469299 1441830965 0.605469 0.416138 -0.489807 0.469299 1441830965 0.605469 0.416138 -0.489807 0.469299 1441830965 0.605469 0.416138 -0.489807 0.469299 1441830965 0.605469 0.416138 -0.489807 0.469299 1441830965 0.605469 0.416138 -0.489807 0.469299 1441830965 0.610413 0.409729 -0.499146 0.458496 1441830965 0.610413 0.409729 -0.499146 0.458496 1441830965 0.610413 0.409729 -0.499146 0.458496 1441830965 0.610413 0.409729 -0.499146 0.458496 1441830965 0.610413 0.409729 -0.499146 0.458496 1441830965 0.610413 0.409729 -0.499146 0.458496 1441830965 0.613037 0.410095 -0.503357 0.450073 1441830965 0.613037 0.410095 -0.503357 0.450073 1441830965 0.613037 0.410095 -0.503357 0.450073 1441830965 0.613037 0.410095 -0.503357 0.450073 1441830965 0.613037 0.410095 -0.503357 0.450073 1441830965 
0.699707 0.433777 -0.458923 0.334045 1441830967 0.699707 0.433777 -0.458923 0.334045 1441830967 0.699707 0.433777 -0.458923 0.334045 1441830967 0.699707 0.433777 -0.458923 0.334045 1441830967 0.695618 0.315491 -0.446350 0.466187 1441830967 0.695618 0.315491 -0.446350 0.466187 1441830967 0.695618 0.315491 -0.446350 0.466187 1441830967 0.695618 0.315491 -0.446350 0.466187 1441830968 0.695618 0.315491 -0.446350 0.466187 1441830968 0.695618 0.315491 -0.446350 0.466187 1441830968 0.635803 0.166626 -0.442932 0.609741 1441830968 0.635803 0.166626 -0.442932 0.609741 1441830968 0.635803 0.166626 -0.442932 0.609741 1441830968 0.635803 0.166626 -0.442932 0.609741 1441830968 0.635803 0.166626 -0.442932 0.609741 1441830968 0.635803 0.166626 -0.442932 0.609741 1441830968 0.526611 0.058228 -0.382324 0.756958 1441830968 0.526611 0.058228 -0.382324 0.756958 1441830968 0.526611 0.058228 -0.382324 0.756958 1441830968 0.526611 0.058228 -0.382324 0.756958 1441830968 0.526611 0.058228 -0.382324 0.756958 1441830968 0.440918 -0.026184 -0.193054 0.876099 1441830968 0.440918 -0.026184 -0.193054 0.876099 1441830968 0.440918 -0.026184 -0.193054 0.876099 1441830968 0.440918 -0.026184 -0.193054 0.876099 1441830968 0.363037 -0.084778 0.036377 0.927185 1441830968 0.363037 -0.084778 0.036377 0.927185 1441830968 0.363037 -0.084778 0.036377 0.927185 1441830968 0.363037 -0.084778 0.036377 0.927185 1441830968 0.363037 -0.084778 0.036377 0.927185 1441830968 0.363037 -0.084778 0.036377 0.927185 1441830968 0.370361 -0.020203 0.049927 0.927307 1441830968 0.370361 -0.020203 0.049927 0.927307 1441830968 0.370361 -0.020203 0.049927 0.927307 1441830968 0.370361 -0.020203 0.049927 0.927307 1441830968 0.370361 -0.020203 0.049927 0.927307 1441830968 0.370361 -0.020203 0.049927 0.927307 1441830968 0.437927 -0.039612 -0.229004 0.868408 1441830968 0.437927 -0.039612 -0.229004 0.868408 1441830968 0.437927 -0.039612 -0.229004 0.868408 1441830968 0.437927 -0.039612 -0.229004 0.868408 1441830968 0.437927 -0.039612 -0.229004 0.868408 1441830968 0.508728 0.040955 -0.388428 0.767212 1441830968 0.508728 0.040955 -0.388428 0.767212 1441830968 0.508728 0.040955 -0.388428 0.767212 1441830968 0.508728 0.040955 -0.388428 0.767212 1441830968 0.508728 0.040955 -0.388428 0.767212 1441830968 0.508728 0.040955 -0.388428 0.767212 1441830968 0.559448 0.190674 -0.339478 0.731628 1441830968 0.559448 0.190674 -0.339478 0.731628 1441830968 0.559448 0.190674 -0.339478 0.731628 1441830968 0.559448 0.190674 -0.339478 0.731628 1441830968 0.559448 0.190674 -0.339478 0.731628 1441830968 0.559448 0.190674 -0.339478 0.731628 1441830968 0.601685 0.262207 -0.343506 0.671692 1441830968 0.601685 0.262207 -0.343506 0.671692 1441830968 0.601685 0.262207 -0.343506 0.671692 1441830968 0.601685 0.262207 -0.343506 0.671692 1441830968 0.601685 0.262207 -0.343506 0.671692 1441830968 0.601685 0.262207 -0.343506 0.671692 1441830968 0.636230 0.227600 -0.381714 0.630615 1441830968 0.636230 0.227600 -0.381714 0.630615 1441830968 0.636230 0.227600 -0.381714 0.630615 1441830968 0.636230 0.227600 -0.381714 0.630615 1441830968 0.636230 0.227600 -0.381714 0.630615 1441830968 0.636230 0.227600 -0.381714 0.630615 1441830968 0.636230 0.227600 -0.381714 0.630615 1441830968 0.623413 0.200684 -0.356750 0.666138 1441830968 0.623413 0.200684 -0.356750 0.666138 1441830968 0.623413 0.200684 -0.356750 0.666138 1441830968 0.623413 0.200684 -0.356750 0.666138 1441830968 0.582397 0.159546 -0.323608 0.728394 1441830968 0.582397 0.159546 -0.323608 0.728394 1441830968 0.582397 0.159546 -0.323608 0.728394 1441830968 0.582397 0.159546 -0.323608 0.728394 1441830968 0.582397 0.159546 -0.323608 0.728394 1441830968 0.511414 0.098633 -0.304810 0.797363 1441830968 0.511414 0.098633 -0.304810 0.797363 1441830968 0.511414 0.098633 -0.304810 0.797363 1441830968 0.511414 0.098633 -0.304810 0.797363 1441830968 0.511414 0.098633 -0.304810 0.797363 1441830968 0.511414 0.098633 -0.304810 0.797363 1441830968 0.440430 0.002136 -0.242493 0.864380 1441830968 0.440430 0.002136 -0.242493 0.864380 1441830968 0.440430 0.002136 -0.242493 0.864380 1441830968 0.440430 0.002136 -0.242493 0.864380 1441830968 0.440430 0.002136 -0.242493 0.864380 1441830968 0.348755 -0.084229 -0.101013 0.927917 1441830968 0.348755 -0.084229 -0.101013 0.927917 1441830968 0.348755 -0.084229 -0.101013 0.927917 1441830968 0.348755 -0.084229 -0.101013 0.927917 1441830968 0.348755 -0.084229 -0.101013 0.927917 1441830968 0.348755 -0.084229 -0.101013 0.927917 1441830968 0.308960 -0.057434 0.074646 0.946350 1441830968 0.308960 -0.057434 0.074646 0.946350 1441830968 0.308960 -0.057434 0.074646 0.946350 1441830968 0.308960 -0.057434 0.074646 0.946350 1441830968 0.308960 -0.057434 0.074646 0.946350 1441830968 0.346008 -0.033691 -0.034302 0.936951 1441830968 0.346008 -0.033691 -0.034302 0.936951 1441830968 0.346008 -0.033691 -0.034302 0.936951 1441830968 0.346008 -0.033691 -0.034302 0.936951 1441830968 0.346008 -0.033691 -0.034302 0.936951 1441830968 0.346008 -0.033691 -0.034302 0.936951 1441830968 0.410522 -0.029236 -0.297546 0.861450 1441830968 0.410522 -0.029236 -0.297546 0.861450 1441830968 0.410522 -0.029236 -0.297546 0.861450 1441830968 0.410522 -0.029236 -0.297546 0.861450 1441830968 0.410522 -0.029236 -0.297546 0.861450 1441830969 0.410522 -0.029236 -0.297546 0.861450 1441830969 0.484558 0.097778 -0.344543 0.798035 1441830969 0.484558 0.097778 -0.344543 0.798035 1441830969 0.484558 0.097778 -0.344543 0.798035 1441830969 0.484558 0.097778 -0.344543 0.798035 1441830969 0.484558 0.097778 -0.344543 0.798035 1441830969 0.484558 0.097778 -0.344543 0.798035 1441830969 0.484558 0.097778 -0.344543 0.798035 1441830969 0.541687 0.199585 -0.308716 0.755859 1441830969 0.541687 0.199585 -0.308716 0.755859 1441830969 0.541687 0.199585 -0.308716 0.755859 1441830969 0.541687 0.199585 -0.308716 0.755859 1441830969 0.541687 0.199585 -0.308716 0.755859 1441830969 0.541687 0.199585 -0.308716 0.755859 1441830969 0.601318 0.240356 -0.315918 0.693359 1441830969 0.601318 0.240356 -0.315918 0.693359 1441830969 0.601318 0.240356 -0.315918 0.693359 1441830969 0.601318 0.240356 -0.315918 0.693359 1441830969 0.601318 0.240356 -0.315918 0.693359 1441830969 0.601318 0.240356 -0.315918 0.693359 1441830969 0.601318 0.240356 -0.315918 0.693359 1441830969 0.645874 0.229065 -0.314758 0.656677 1441830969 0.645874 0.229065 -0.314758 0.656677 1441830969 0.645874 0.229065 -0.314758 0.656677 1441830969 0.645874 0.229065 -0.314758 0.656677 1441830969 0.645874 0.229065 -0.314758 0.656677 1441830969 0.645874 0.229065 -0.314758 0.656677 1441830969 0.633423 0.198425 -0.290710 0.689087 1441830969 0.633423 0.198425 -0.290710 0.689087 1441830969 0.633423 0.198425 -0.290710 0.689087 1441830969 0.633423 0.198425 -0.290710 0.689087 1441830969 0.633423 0.198425 -0.290710 0.689087 1441830969 0.633423 0.198425 -0.290710 0.689087 1441830969 0.585266 0.153442 -0.260864 0.752197 1441830969 0.585266 0.153442 -0.260864 0.752197 1441830969 0.585266 0.153442 -0.260864 0.752197 1441830969 0.585266 0.153442 -0.260864 0.752197 1441830969 0.516052 0.096558 -0.231934 0.818848 1441830969 0.516052 0.096558 -0.231934 0.818848 1441830969 0.516052 0.096558 -0.231934 0.818848 1441830969 0.516052 0.096558 -0.231934 0.818848 1441830969 0.516052 0.096558 -0.231934 0.818848 1441830969 0.516052 0.096558 -0.231934 0.818848 1441830969 0.441956 0.000305 -0.162903 0.882080 1441830969 0.441956 0.000305 -0.162903 0.882080 1441830969 0.441956 0.000305 -0.162903 0.882080 1441830969 0.441956 0.000305 -0.162903 0.882080 1441830969 0.441956 0.000305 -0.162903 0.882080 1441830969 0.441956 0.000305 -0.162903 0.882080 1441830969 0.340881 -0.070374 -0.037964 0.936646 1441830969 0.340881 -0.070374 -0.037964 0.936646 1441830969 0.340881 -0.070374 -0.037964 0.936646 1441830969 0.340881 -0.070374 -0.037964 0.936646 1441830969 0.340881 -0.070374 -0.037964 0.936646 1441830969 0.340881 -0.070374 -0.037964 0.936646 1441830969 0.324951 -0.008972 0.085999 0.941711 1441830969 0.324951 -0.008972 0.085999 0.941711 1441830969 0.324951 -0.008972 0.085999 0.941711 1441830969 0.324951 -0.008972 0.085999 0.941711 1441830969 0.324951 -0.008972 0.085999 0.941711 1441830969 0.324951 -0.008972 0.085999 0.941711 1441830969 0.377502 -0.013489 -0.070435 0.923218 1441830969 0.377502 -0.013489 -0.070435 0.923218 1441830969 0.377502 -0.013489 -0.070435 0.923218 1441830969 0.377502 -0.013489 -0.070435 0.923218 1441830969 0.377502 -0.013489 -0.070435 0.923218 1441830969 0.377502 -0.013489 -0.070435 0.923218 1441830969 0.449280 -0.010193 -0.259460 0.854797 1441830969 0.449280 -0.010193 -0.259460 0.854797 1441830969 0.449280 -0.010193 -0.259460 0.854797 1441830969 0.449280 -0.010193 -0.259460 0.854797 1441830969 0.449280 -0.010193 -0.259460 0.854797 1441830969 0.520569 0.111023 -0.244263 0.810547 1441830969 0.520569 0.111023 -0.244263 0.810547 1441830969 0.520569 0.111023 -0.244263 0.810547 1441830969 0.520569 0.111023 -0.244263 0.810547 1441830969 0.520569 0.111023 -0.244263 0.810547 1441830969 0.520569 0.111023 -0.244263 0.810547 1441830969 0.568726 0.185791 -0.193542 0.777466 1441830969 0.568726 0.185791 -0.193542 0.777466 1441830969 0.568726 0.185791 -0.193542 0.777466 1441830969 0.568726 0.185791 -0.193542 0.777466 1441830969 0.568726 0.185791 -0.193542 0.777466 1441830969 0.568726 0.185791 -0.193542 0.777466 1441830969 0.596436 0.202148 -0.169495 0.757996 1441830969 0.596436 0.202148 -0.169495 0.757996 1441830969 0.596436 0.202148 -0.169495 0.757996 1441830969 0.596436 0.202148 -0.169495 0.757996 1441830969 0.596436 0.202148 -0.169495 0.757996 1441830969 0.596436 0.202148 -0.169495 0.757996 1441830969 0.596436 0.202148 -0.169495 0.757996 1441830969 0.613403 0.186035 -0.140564 0.754517 1441830969 0.613403 0.186035 -0.140564 0.754517 1441830969 0.613403 0.186035 -0.140564 0.754517 1441830969 0.613403 0.186035 -0.140564 0.754517 1441830969 0.613403 0.186035 -0.140564 0.754517 1441830969 0.613403 0.186035 -0.140564 0.754517 1441830969 0.603149 0.145630 -0.133240 0.772766 1441830969 0.603149 0.145630 -0.133240 0.772766 1441830969 0.603149 0.145630 -0.133240 0.772766 1441830969 0.603149 0.145630 -0.133240 0.772766 1441830969 0.603149 0.145630 -0.133240 0.772766 1441830969 0.562134 0.114197 -0.118835 0.810364 1441830969 0.562134 0.114197 -0.118835 0.810364 1441830969 0.562134 0.114197 -0.118835 0.810364 1441830969 0.562134 0.114197 -0.118835 0.810364 1441830969 0.562134 0.114197 -0.118835 0.810364 1441830969 0.562134 0.114197 -0.118835 0.810364 1441830969 0.562134 0.114197 -0.118835 0.810364 1441830970 0.484009 0.044189 -0.064880 0.871460 1441830970 0.484009 0.044189 -0.064880 0.871460 1441830970 0.484009 0.044189 -0.064880 0.871460 1441830970 0.484009 0.044189 -0.064880 0.871460 1441830970 0.484009 0.044189 -0.064880 0.871460 1441830970 0.484009 0.044189 -0.064880 0.871460 1441830970 0.380981 -0.028992 0.013916 0.924011 1441830970 0.380981 -0.028992 0.013916 0.924011 1441830970 0.380981 -0.028992 0.013916 0.924011 1441830970 0.380981 -0.028992 0.013916 0.924011 1441830970 0.380981 -0.028992 0.013916 0.924011 1441830970 0.335999 -0.036865 0.068481 0.938599 1441830970 0.335999 -0.036865 0.068481 0.938599 1441830970 0.335999 -0.036865 0.068481 0.938599 1441830970 0.335999 -0.036865 0.068481 0.938599 1441830970 0.335999 -0.036865 0.068481 0.938599 1441830970 0.335999 -0.036865 0.068481 0.938599 1441830970 0.380432 -0.039795 -0.043152 0.922913 1441830970 0.380432 -0.039795 -0.043152 0.922913 1441830970 0.380432 -0.039795 -0.043152 0.922913 1441830970 0.380432 -0.039795 -0.043152 0.922913 1441830970 0.380432 -0.039795 -0.043152 0.922913 1441830970 0.380432 -0.039795 -0.043152 0.922913 1441830970 0.380432 -0.039795 -0.043152 0.922913 1441830970 0.459045 -0.024292 -0.190186 0.867432 1441830970 0.459045 -0.024292 -0.190186 0.867432 1441830970 0.459045 -0.024292 -0.190186 0.867432 1441830970 0.459045 -0.024292 -0.190186 0.867432 1441830970 0.459045 -0.024292 -0.190186 0.867432 1441830970 0.459045 -0.024292 -0.190186 0.867432 1441830970 0.530640 0.075073 -0.227905 0.812866 1441830970 0.530640 0.075073 -0.227905 0.812866 1441830970 0.530640 0.075073 -0.227905 0.812866 1441830970 0.530640 0.075073 -0.227905 0.812866 1441830970 0.608093 0.151184 -0.275452 0.728943 1441830970 0.608093 0.151184 -0.275452 0.728943 1441830970 0.608093 0.151184 -0.275452 0.728943 1441830970 0.608093 0.151184 -0.275452 0.728943 1441830970 0.608093 0.151184 -0.275452 0.728943 1441830970 0.664185 0.191101 -0.302917 0.656128 1441830970 0.664185 0.191101 -0.302917 0.656128 1441830970 0.664185 0.191101 -0.302917 0.656128 1441830970 0.664185 0.191101 -0.302917 0.656128 1441830970 0.664185 0.191101 -0.302917 0.656128 1441830970 0.664185 0.191101 -0.302917 0.656128 1441830970 0.686951 0.207581 -0.280518 0.637390 1441830970 0.686951 0.207581 -0.280518 0.637390 1441830970 0.686951 0.207581 -0.280518 0.637390 1441830970 0.686951 0.207581 -0.280518 0.637390 1441830970 0.686951 0.207581 -0.280518 0.637390 1441830970 0.686951 0.207581 -0.280518 0.637390 1441830970 0.686951 0.207581 -0.280518 0.637390 1441830970 0.660706 0.190186 -0.247681 0.682556 1441830970 0.660706 0.190186 -0.247681 0.682556 1441830970 0.660706 0.190186 -0.247681 0.682556 1441830970 0.660706 0.190186 -0.247681 0.682556 1441830970 0.660706 0.190186 -0.247681 0.682556 1441830970 0.595642 0.147583 -0.236389 0.753357 1441830970 0.595642 0.147583 -0.236389 0.753357 1441830970 0.595642 0.147583 -0.236389 0.753357 1441830970 0.595642 0.147583 -0.236389 0.753357 1441830970 0.595642 0.147583 -0.236389 0.753357 1441830970 0.595642 0.147583 -0.236389 0.753357 1441830970 0.595642 0.147583 -0.236389 0.753357 1441830970 0.508118 0.073792 -0.199036 0.834656 1441830970 0.508118 0.073792 -0.199036 0.834656 1441830970 0.508118 0.073792 -0.199036 0.834656 1441830970 0.508118 0.073792 -0.199036 0.834656 1441830970 0.508118 0.073792 -0.199036 0.834656 1441830970 0.508118 0.073792 -0.199036 0.834656 1441830970 0.395630 0.006836 -0.087524 0.914124 1441830970 0.395630 0.006836 -0.087524 0.914124 1441830970 0.395630 0.006836 -0.087524 0.914124 1441830970 0.395630 0.006836 -0.087524 0.914124 1441830970 0.395630 0.006836 -0.087524 0.914124 1441830970 0.395630 0.006836 -0.087524 0.914124 1441830970 0.395630 0.006836 -0.087524 0.914124 1441830970 0.327148 0.000000 0.074219 0.942017 1441830970 0.327148 0.000000 0.074219 0.942017 1441830970 0.327148 0.000000 0.074219 0.942017 1441830970 0.327148 0.000000 0.074219 0.942017 1441830970 0.327148 0.000000 0.074219 0.942017 1441830970 0.364136 0.006653 -0.035889 0.930603 1441830970 0.364136 0.006653 -0.035889 0.930603 1441830970 0.364136 0.006653 -0.035889 0.930603 1441830970 0.364136 0.006653 -0.035889 0.930603 1441830970 0.364136 0.006653 -0.035889 0.930603 1441830970 0.364136 0.006653 -0.035889 0.930603 1441830970 0.364136 0.006653 -0.035889 0.930603 1441830970 0.446167 0.016785 -0.225281 0.865906 1441830970 0.446167 0.016785 -0.225281 0.865906 1441830970 0.446167 0.016785 -0.225281 0.865906 1441830970 0.446167 0.016785 -0.225281 0.865906 1441830970 0.446167 0.016785 -0.225281 0.865906 1441830970 0.446167 0.016785 -0.225281 0.865906 1441830970 0.524597 0.131897 -0.255066 0.801392 1441830970 0.524597 0.131897 -0.255066 0.801392 1441830970 0.524597 0.131897 -0.255066 0.801392 1441830970 0.524597 0.131897 -0.255066 0.801392 1441830970 0.524597 0.131897 -0.255066 0.801392 1441830970 0.524597 0.131897 -0.255066 0.801392 1441830970 0.592102 0.220764 -0.257629 0.730896 1441830970 0.592102 0.220764 -0.257629 0.730896 1441830970 0.592102 0.220764 -0.257629 0.730896 1441830970 0.592102 0.220764 -0.257629 0.730896 1441830970 0.592102 0.220764 -0.257629 0.730896 1441830970 0.592102 0.220764 -0.257629 0.730896 1441830970 0.654236 0.248474 -0.272644 0.660217 1441830971 0.654236 0.248474 -0.272644 0.660217 1441830971 0.654236 0.248474 -0.272644 0.660217 1441830971 0.654236 0.248474 -0.272644 0.660217 1441830971 0.654236 0.248474 -0.272644 0.660217 1441830971 0.654236 0.248474 -0.272644 0.660217 1441830971 0.682251 0.243530 -0.259766 0.638550 1441830971 0.682251 0.243530 -0.259766 0.638550 1441830971 0.682251 0.243530 -0.259766 0.638550 1441830971 0.682251 0.243530 -0.259766 0.638550 1441830971 0.682251 0.243530 -0.259766 0.638550 1441830971 0.682251 0.243530 -0.259766 0.638550 1441830971 0.665588 0.216797 -0.232239 0.675293 1441830971 0.665588 0.216797 -0.232239 0.675293 1441830971 0.665588 0.216797 -0.232239 0.675293 1441830971 0.665588 0.216797 -0.232239 0.675293 1441830971 0.665588 0.216797 -0.232239 0.675293 1441830971 0.665588 0.216797 -0.232239 0.675293 1441830971 0.604065 0.165466 -0.212524 0.750000 1441830971 0.604065 0.165466 -0.212524 0.750000 1441830971 0.604065 0.165466 -0.212524 0.750000 1441830971 0.604065 0.165466 -0.212524 0.750000 1441830971 0.604065 0.165466 -0.212524 0.750000 1441830971 0.604065 0.165466 -0.212524 0.750000 1441830971 0.517090 0.088623 -0.178528 0.832336 1441830971 0.517090 0.088623 -0.178528 0.832336 1441830971 0.517090 0.088623 -0.178528 0.832336 1441830971 0.517090 0.088623 -0.178528 0.832336 1441830971 0.517090 0.088623 -0.178528 0.832336 1441830971 0.517090 0.088623 -0.178528 0.832336 1441830971 0.405151 -0.002136 -0.098267 0.908936 1441830971 0.405151 -0.002136 -0.098267 0.908936 1441830971 0.405151 -0.002136 -0.098267 0.908936 1441830971 0.405151 -0.002136 -0.098267 0.908936 1441830971 0.405151 -0.002136 -0.098267 0.908936 1441830971 0.405151 -0.002136 -0.098267 0.908936 1441830971 0.335693 -0.000244 0.036072 0.941223 1441830971 0.335693 -0.000244 0.036072 0.941223 1441830971 0.335693 -0.000244 0.036072 0.941223 1441830971 0.335693 -0.000244 0.036072 0.941223 1441830971 0.335693 -0.000244 0.036072 0.941223 1441830971 0.335693 -0.000244 0.036072 0.941223 1441830971 0.389526 0.007751 -0.066284 0.918518 1441830971 0.389526 0.007751 -0.066284 0.918518 1441830971 0.389526 0.007751 -0.066284 0.918518 1441830971 0.389526 0.007751 -0.066284 0.918518 1441830971 0.474121 0.025635 -0.251892 0.843201 1441830971 0.474121 0.025635 -0.251892 0.843201 1441830971 0.474121 0.025635 -0.251892 0.843201 1441830971 0.474121 0.025635 -0.251892 0.843201 1441830971 0.474121 0.025635 -0.251892 0.843201 1441830971 0.474121 0.025635 -0.251892 0.843201 1441830971 0.552063 0.149048 -0.301636 0.762878 1441830971 0.552063 0.149048 -0.301636 0.762878 1441830971 0.552063 0.149048 -0.301636 0.762878 1441830971 0.552063 0.149048 -0.301636 0.762878 1441830971 0.552063 0.149048 -0.301636 0.762878 1441830971 0.552063 0.149048 -0.301636 0.762878 1441830971 0.644348 0.239380 -0.283813 0.668518 1441830971 0.644348 0.239380 -0.283813 0.668518 1441830971 0.644348 0.239380 -0.283813 0.668518 1441830971 0.644348 0.239380 -0.283813 0.668518 1441830971 0.644348 0.239380 -0.283813 0.668518 1441830971 0.644348 0.239380 -0.283813 0.668518 1441830971 0.729736 0.245605 -0.295105 0.565735 1441830971 0.729736 0.245605 -0.295105 0.565735 1441830971 0.729736 0.245605 -0.295105 0.565735 1441830971 0.729736 0.245605 -0.295105 0.565735 1441830971 0.729736 0.245605 -0.295105 0.565735 1441830971 0.729736 0.245605 -0.295105 0.565735 1441830971 0.757019 0.231384 -0.292419 0.536438 1441830971 0.757019 0.231384 -0.292419 0.536438 1441830971 0.757019 0.231384 -0.292419 0.536438 1441830971 0.757019 0.231384 -0.292419 0.536438 1441830971 0.757019 0.231384 -0.292419 0.536438 1441830971 0.757019 0.231384 -0.292419 0.536438 1441830971 0.729980 0.184326 -0.287170 0.592163 1441830971 0.729980 0.184326 -0.287170 0.592163 1441830971 0.729980 0.184326 -0.287170 0.592163 1441830971 0.729980 0.184326 -0.287170 0.592163 1441830971 0.660950 0.151794 -0.255798 0.688904 1441830971 0.660950 0.151794 -0.255798 0.688904 1441830971 0.660950 0.151794 -0.255798 0.688904 1441830971 0.660950 0.151794 -0.255798 0.688904 1441830971 0.660950 0.151794 -0.255798 0.688904 1441830971 0.660950 0.151794 -0.255798 0.688904 1441830971 0.565125 0.092346 -0.226746 0.787781 1441830971 0.565125 0.092346 -0.226746 0.787781 1441830971 0.565125 0.092346 -0.226746 0.787781 1441830971 0.565125 0.092346 -0.226746 0.787781 1441830971 0.443359 -0.000305 -0.149902 0.883667 1441830971 0.443359 -0.000305 -0.149902 0.883667 1441830971 0.443359 -0.000305 -0.149902 0.883667 1441830971 0.443359 -0.000305 -0.149902 0.883667 1441830971 0.443359 -0.000305 -0.149902 0.883667 1441830971 0.443359 -0.000305 -0.149902 0.883667 1441830971 0.347351 -0.027771 -0.001526 0.937317 1441830971 0.347351 -0.027771 -0.001526 0.937317 1441830971 0.347351 -0.027771 -0.001526 0.937317 1441830971 0.347351 -0.027771 -0.001526 0.937317 1441830971 0.379700 -0.034485 -0.096130 0.919434 1441830971 0.379700 -0.034485 -0.096130 0.919434 1441830971 0.379700 -0.034485 -0.096130 0.919434 1441830972 0.379700 -0.034485 -0.096130 0.919434 1441830972 0.379700 -0.034485 -0.096130 0.919434 1441830972 0.379700 -0.034485 -0.096130 0.919434 1441830972 0.379700 -0.034485 -0.096130 0.919434 1441830972 0.463745 -0.031982 -0.286011 0.837891 1441830972 0.463745 -0.031982 -0.286011 0.837891 1441830972 0.463745 -0.031982 -0.286011 0.837891 1441830972 0.463745 -0.031982 -0.286011 0.837891 1441830972 0.547668 0.064758 -0.352539 0.755981 1441830972 0.547668 0.064758 -0.352539 0.755981 1441830972 0.547668 0.064758 -0.352539 0.755981 1441830972 0.547668 0.064758 -0.352539 0.755981 1441830972 0.547668 0.064758 -0.352539 0.755981 1441830972 0.547668 0.064758 -0.352539 0.755981 1441830972 0.629578 0.163452 -0.343567 0.677368 1441830972 0.629578 0.163452 -0.343567 0.677368 1441830972 0.629578 0.163452 -0.343567 0.677368 1441830972 0.629578 0.163452 -0.343567 0.677368 1441830972 0.629578 0.163452 -0.343567 0.677368 1441830972 0.629578 0.163452 -0.343567 0.677368 1441830972 0.693481 0.207092 -0.373169 0.580383 1441830972 0.693481 0.207092 -0.373169 0.580383 1441830972 0.693481 0.207092 -0.373169 0.580383 1441830972 0.693481 0.207092 -0.373169 0.580383 1441830972 0.693481 0.207092 -0.373169 0.580383 1441830972 0.693481 0.207092 -0.373169 0.580383 1441830972 0.737000 0.198792 -0.389893 0.515015 1441830972 0.737000 0.198792 -0.389893 0.515015 1441830972 0.737000 0.198792 -0.389893 0.515015 1441830972 0.737000 0.198792 -0.389893 0.515015 1441830972 0.737000 0.198792 -0.389893 0.515015 1441830972 0.737000 0.198792 -0.389893 0.515015 1441830972 0.727966 0.181213 -0.376587 0.543457 1441830972 0.727966 0.181213 -0.376587 0.543457 1441830972 0.727966 0.181213 -0.376587 0.543457 1441830972 0.727966 0.181213 -0.376587 0.543457 1441830972 0.727966 0.181213 -0.376587 0.543457 1441830972 0.670166 0.133606 -0.374695 0.626587 1441830972 0.670166 0.133606 -0.374695 0.626587 1441830972 0.670166 0.133606 -0.374695 0.626587 1441830972 0.670166 0.133606 -0.374695 0.626587 1441830972 0.670166 0.133606 -0.374695 0.626587 1441830972 0.560730 0.103760 -0.336853 0.749207 1441830972 0.560730 0.103760 -0.336853 0.749207 1441830972 0.560730 0.103760 -0.336853 0.749207 1441830972 0.560730 0.103760 -0.336853 0.749207 1441830972 0.560730 0.103760 -0.336853 0.749207 1441830972 0.560730 0.103760 -0.336853 0.749207 1441830972 0.459290 0.026917 -0.239685 0.854858 1441830972 0.459290 0.026917 -0.239685 0.854858 1441830972 0.459290 0.026917 -0.239685 0.854858 1441830972 0.459290 0.026917 -0.239685 0.854858 1441830972 0.459290 0.026917 -0.239685 0.854858 1441830972 0.459290 0.026917 -0.239685 0.854858 1441830972 0.347046 -0.056152 -0.125916 0.927612 1441830972 0.347046 -0.056152 -0.125916 0.927612 1441830972 0.347046 -0.056152 -0.125916 0.927612 1441830972 0.347046 -0.056152 -0.125916 0.927612 1441830972 0.318848 -0.046936 0.017212 0.946411 1441830972 0.318848 -0.046936 0.017212 0.946411 1441830972 0.318848 -0.046936 0.017212 0.946411 1441830972 0.318848 -0.046936 0.017212 0.946411 1441830972 0.318848 -0.046936 0.017212 0.946411 1441830972 0.318848 -0.046936 0.017212 0.946411 1441830972 0.385925 -0.049805 -0.156799 0.907715 1441830972 0.385925 -0.049805 -0.156799 0.907715 1441830972 0.385925 -0.049805 -0.156799 0.907715 1441830972 0.385925 -0.049805 -0.156799 0.907715 1441830972 0.385925 -0.049805 -0.156799 0.907715 1441830972 0.385925 -0.049805 -0.156799 0.907715 1441830972 0.469421 -0.026855 -0.284058 0.835571 1441830972 0.469421 -0.026855 -0.284058 0.835571 1441830972 0.469421 -0.026855 -0.284058 0.835571 1441830972 0.469421 -0.026855 -0.284058 0.835571 1441830972 0.469421 -0.026855 -0.284058 0.835571 1441830972 0.469421 -0.026855 -0.284058 0.835571 1441830972 0.551636 0.083923 -0.315125 0.767639 1441830972 0.551636 0.083923 -0.315125 0.767639 1441830972 0.551636 0.083923 -0.315125 0.767639 1441830972 0.551636 0.083923 -0.315125 0.767639 1441830972 0.629089 0.152832 -0.352905 0.675476 1441830972 0.629089 0.152832 -0.352905 0.675476 1441830972 0.629089 0.152832 -0.352905 0.675476 1441830972 0.629089 0.152832 -0.352905 0.675476 1441830972 0.629089 0.152832 -0.352905 0.675476 1441830972 0.684143 0.173401 -0.378967 0.598511 1441830972 0.684143 0.173401 -0.378967 0.598511 1441830972 0.684143 0.173401 -0.378967 0.598511 1441830972 0.684143 0.173401 -0.378967 0.598511 1441830972 0.684143 0.173401 -0.378967 0.598511 1441830972 0.684143 0.173401 -0.378967 0.598511 1441830972 0.684143 0.173401 -0.378967 0.598511 1441830972 0.692139 0.163330 -0.371216 0.597046 1441830972 0.692139 0.163330 -0.371216 0.597046 1441830972 0.692139 0.163330 -0.371216 0.597046 1441830972 0.692139 0.163330 -0.371216 0.597046 1441830972 0.692139 0.163330 -0.371216 0.597046 1441830972 0.692139 0.163330 -0.371216 0.597046 1441830972 0.656860 0.146118 -0.331848 0.661011 1441830972 0.656860 0.146118 -0.331848 0.661011 1441830972 0.656860 0.146118 -0.331848 0.661011 1441830973 0.656860 0.146118 -0.331848 0.661011 1441830973 0.656860 0.146118 -0.331848 0.661011 1441830973 0.656860 0.146118 -0.331848 0.661011 1441830973 0.578674 0.104431 -0.301147 0.750610 1441830973 0.578674 0.104431 -0.301147 0.750610 1441830973 0.578674 0.104431 -0.301147 0.750610 1441830973 0.578674 0.104431 -0.301147 0.750610 1441830973 0.578674 0.104431 -0.301147 0.750610 1441830973 0.491577 0.026123 -0.251892 0.833130 1441830973 0.491577 0.026123 -0.251892 0.833130 1441830973 0.491577 0.026123 -0.251892 0.833130 1441830973 0.491577 0.026123 -0.251892 0.833130 1441830973 0.491577 0.026123 -0.251892 0.833130 1441830973 0.491577 0.026123 -0.251892 0.833130 1441830973 0.397400 -0.033508 -0.140320 0.906189 1441830973 0.397400 -0.033508 -0.140320 0.906189 1441830973 0.397400 -0.033508 -0.140320 0.906189 1441830973 0.397400 -0.033508 -0.140320 0.906189 1441830973 0.343750 -0.014404 -0.008301 0.938843 1441830973 0.343750 -0.014404 -0.008301 0.938843 1441830973 0.343750 -0.014404 -0.008301 0.938843 1441830973 0.343750 -0.014404 -0.008301 0.938843 1441830973 0.343750 -0.014404 -0.008301 0.938843 1441830973 0.343750 -0.014404 -0.008301 0.938843 1441830973 0.390686 -0.015564 -0.182556 0.902100 1441830973 0.390686 -0.015564 -0.182556 0.902100 1441830973 0.390686 -0.015564 -0.182556 0.902100 1441830973 
0.610718 0.435974 -0.491150 0.442383 1441830975 0.610718 0.435974 -0.491150 0.442383 1441830975 0.610718 0.435974 -0.491150 0.442383 1441830975 0.608459 0.440796 -0.485046 0.447388 1441830975 0.608459 0.440796 -0.485046 0.447388 1441830975 0.608459 0.440796 -0.485046 0.447388 1441830975 0.608459 0.440796 -0.485046 0.447388 1441830975 0.608459 0.440796 -0.485046 0.447388 1441830975 0.608459 0.440796 -0.485046 0.447388 1441830975 0.608459 0.440796 -0.485046 0.447388 1441830975 0.604919 0.440796 -0.482605 0.454773 1441830975 0.604919 0.440796 -0.482605 0.454773 1441830975 0.604919 0.440796 -0.482605 0.454773 1441830975 0.604919 0.440796 -0.482605 0.454773 1441830975 0.604919 0.440796 -0.482605 0.454773 1441830975 0.597900 0.439087 -0.480774 0.467468 1441830975 0.597900 0.439087 -0.480774 0.467468 1441830975 0.597900 0.439087 -0.480774 0.467468 1441830975 0.597900 0.439087 -0.480774 0.467468 1441830975 0.597900 0.439087 -0.480774 0.467468 1441830975 0.597900 0.439087 -0.480774 0.467468 1441830975 0.589478 0.440247 -0.474487 0.483154 1441830975 0.589478 0.440247 -0.474487 0.483154 1441830975 0.589478 0.440247 -0.474487 0.483154 1441830975 0.589478 0.440247 -0.474487 0.483154 1441830975 0.589478 0.440247 -0.474487 0.483154 1441830975 0.589478 0.440247 -0.474487 0.483154 1441830975 0.584717 0.442749 -0.463745 0.496948 1441830975 0.584717 0.442749 -0.463745 0.496948 1441830975 0.584717 0.442749 -0.463745 0.496948 1441830975 0.584717 0.442749 -0.463745 0.496948 1441830975 0.584717 0.442749 -0.463745 0.496948 1441830975 0.583435 0.447083 -0.448853 0.508179 1441830975 0.583435 0.447083 -0.448853 0.508179 1441830975 0.583435 0.447083 -0.448853 0.508179 1441830975 0.583435 0.447083 -0.448853 0.508179 1441830975 0.583435 0.447083 -0.448853 0.508179 1441830975 0.583435 0.447083 -0.448853 0.508179 1441830975 0.583435 0.447083 -0.448853 0.508179 1441830975 0.581543 0.449219 -0.436279 0.519165 1441830975 0.581543 0.449219 -0.436279 0.519165 1441830975 0.581543 0.449219 -0.436279 0.519165 1441830975 0.581543 0.449219 -0.436279 0.519165 1441830975 0.581543 0.449219 -0.436279 0.519165 1441830975 0.581543 0.449219 -0.436279 0.519165 1441830975 0.594666 0.431885 -0.446777 0.510071 1441830975 0.594666 0.431885 -0.446777 0.510071 1441830975 0.594666 0.431885 -0.446777 0.510071 1441830975 0.594666 0.431885 -0.446777 0.510071 1441830975 0.594666 0.431885 -0.446777 0.510071 1441830975 0.594666 0.431885 -0.446777 0.510071 1441830975 0.594666 0.431885 -0.446777 0.510071 1441830976 0.604126 0.412537 -0.466614 0.497070 1441830976 0.604126 0.412537 -0.466614 0.497070 1441830976 0.604126 0.412537 -0.466614 0.497070 1441830976 0.604126 0.412537 -0.466614 0.497070 1441830976 0.604126 0.412537 -0.466614 0.497070 1441830976 0.604126 0.412537 -0.466614 0.497070 1441830976 0.603394 0.404968 -0.473389 0.497742 1441830976 0.603394 0.404968 -0.473389 0.497742 1441830976 0.603394 0.404968 -0.473389 0.497742 1441830976 0.603394 0.404968 -0.473389 0.497742 1441830976 0.603394 0.404968 -0.473389 0.497742 1441830976 0.603394 0.404968 -0.473389 0.497742 1441830976 0.609680 0.395752 -0.483215 0.487976 1441830976 0.609680 0.395752 -0.483215 0.487976 1441830976 0.609680 0.395752 -0.483215 0.487976 1441830976 0.609680 0.395752 -0.483215 0.487976 1441830976 0.609680 0.395752 -0.483215 0.487976 1441830976 0.609680 0.395752 -0.483215 0.487976 1441830976 0.614380 0.395813 -0.484863 0.480347 1441830976 0.614380 0.395813 -0.484863 0.480347 1441830976 0.614380 0.395813 -0.484863 0.480347 1441830976 0.614380 0.395813 -0.484863 0.480347 1441830976 0.614380 0.395813 -0.484863 0.480347 1441830976 0.614380 0.395813 -0.484863 0.480347 1441830976 0.616211 0.398315 -0.484497 0.476318 1441830976 0.616211 0.398315 -0.484497 0.476318 1441830976 0.616211 0.398315 -0.484497 0.476318 1441830976 0.616211 0.398315 -0.484497 0.476318 1441830976 0.616211 0.398315 -0.484497 0.476318 1441830976 0.616211 0.398315 -0.484497 0.476318 1441830976 0.607788 0.405151 -0.478027 0.487671 1441830976 0.607788 0.405151 -0.478027 0.487671 1441830976 0.607788 0.405151 -0.478027 0.487671 1441830976 0.607788 0.405151 -0.478027 0.487671 1441830976 0.607788 0.405151 -0.478027 0.487671 1441830976 0.607788 0.405151 -0.478027 0.487671 1441830976 0.602417 0.412048 -0.472229 0.494263 1441830976 0.602417 0.412048 -0.472229 0.494263 1441830976 0.602417 0.412048 -0.472229 0.494263 1441830976 0.602417 0.412048 -0.472229 0.494263 1441830976 0.608398 0.408508 -0.474731 0.487427 1441830976 0.608398 0.408508 -0.474731 0.487427 1441830976 0.608398 0.408508 -0.474731 0.487427 1441830976 0.608398 0.408508 -0.474731 0.487427 1441830976 0.608398 0.408508 -0.474731 0.487427 1441830976 0.608398 0.408508 -0.474731 0.487427 1441830976 0.604797 0.419495 -0.467346 0.489624 1441830976 0.604797 0.419495 -0.467346 0.489624 1441830976 0.604797 0.419495 -0.467346 0.489624 1441830976 0.604797 0.419495 -0.467346 0.489624 1441830976 0.604797 0.419495 -0.467346 0.489624 1441830976 0.604797 0.419495 -0.467346 0.489624 1441830976 0.606140 0.428955 -0.457397 0.489197 1441830976 0.606140 0.428955 -0.457397 0.489197 1441830976 0.606140 0.428955 -0.457397 0.489197 1441830976 0.606140 0.428955 -0.457397 0.489197 1441830976 0.606140 0.428955 -0.457397 0.489197 1441830976 0.606140 0.428955 -0.457397 0.489197 1441830976 0.624023 0.407959 -0.474670 0.467712 1441830976 0.624023 0.407959 -0.474670 0.467712 1441830976 0.624023 0.407959 -0.474670 0.467712 1441830976 0.624023 0.407959 -0.474670 0.467712 1441830976 0.624023 0.407959 -0.474670 0.467712 1441830976 0.624023 0.407959 -0.474670 0.467712 1441830976 0.626831 0.405762 -0.477234 0.463257 1441830976 0.626831 0.405762 -0.477234 0.463257 1441830976 0.626831 0.405762 -0.477234 0.463257 1441830976 0.626831 0.405762 -0.477234 0.463257 1441830976 0.626831 0.405762 -0.477234 0.463257 1441830976 0.626831 0.405762 -0.477234 0.463257 1441830976 0.634033 0.399109 -0.483398 0.452759 1441830976 0.634033 0.399109 -0.483398 0.452759 1441830976 0.634033 0.399109 -0.483398 0.452759 1441830976 0.634033 0.399109 -0.483398 0.452759 1441830976 0.634033 0.399109 -0.483398 0.452759 1441830976 0.634033 0.399109 -0.483398 0.452759 1441830976 0.640747 0.384521 -0.497437 0.440552 1441830976 0.640747 0.384521 -0.497437 0.440552 1441830976 0.640747 0.384521 -0.497437 0.440552 1441830976 0.640747 0.384521 -0.497437 0.440552 1441830976 0.640747 0.384521 -0.497437 0.440552 1441830976 0.640747 0.384521 -0.497437 0.440552 1441830976 0.642517 0.371338 -0.508179 0.437012 1441830976 0.642517 0.371338 -0.508179 0.437012 1441830976 0.642517 0.371338 -0.508179 0.437012 1441830976 0.642517 0.371338 -0.508179 0.437012 1441830976 0.642517 0.371338 -0.508179 0.437012 1441830976 0.642517 0.371338 -0.508179 0.437012 1441830976 0.642517 0.371338 -0.508179 0.437012 1441830976 0.641052 0.360596 -0.511108 0.444641 1441830976 0.641052 0.360596 -0.511108 0.444641 1441830976 0.641052 0.360596 -0.511108 0.444641 1441830976 0.641052 0.360596 -0.511108 0.444641 1441830976 0.641052 0.360596 -0.511108 0.444641 1441830976 0.641052 0.360596 -0.511108 0.444641 1441830976 0.637512 0.364746 -0.502319 0.456238 1441830976 0.637512 0.364746 -0.502319 0.456238 1441830976 0.637512 0.364746 -0.502319 0.456238 1441830976 0.637512 0.364746 -0.502319 0.456238 1441830976 0.637512 0.364746 -0.502319 0.456238 1441830976 0.637512 0.364746 -0.502319 0.456238 1441830976 0.635559 0.367737 -0.499146 0.460083 1441830976 0.635559 0.367737 -0.499146 0.460083 1441830976 0.635559 0.367737 -0.499146 0.460083 1441830976 0.635559 0.367737 -0.499146 0.460083 1441830976 0.635559 0.367737 -0.499146 0.460083 1441830976 0.635559 0.367737 -0.499146 0.460083 1441830976 0.635559 0.367737 -0.499146 0.460083 1441830976 0.626526 0.376465 -0.494263 0.470520 1441830977 0.626526 0.376465 -0.494263 0.470520 1441830977 0.626526 0.376465 -0.494263 0.470520 1441830977 0.626526 0.376465 -0.494263 0.470520 1441830977 0.626526 0.376465 -0.494263 0.470520 1441830977 0.626526 0.376465 -0.494263 0.470520 1441830977 0.617798 0.389893 -0.487793 0.477722 1441830977 0.617798 0.389893 -0.487793 0.477722 1441830977 0.617798 0.389893 -0.487793 0.477722 1441830977 0.617798 0.389893 -0.487793 0.477722 1441830977 0.617798 0.389893 -0.487793 0.477722 1441830977 0.617798 0.389893 -0.487793 0.477722 1441830977 0.617798 0.389893 -0.487793 0.477722 1441830977 0.614563 0.387573 -0.479858 0.491699 1441830977 0.614563 0.387573 -0.479858 0.491699 1441830977 0.614563 0.387573 -0.479858 0.491699 1441830977 0.614563 0.387573 -0.479858 0.491699 1441830977 0.614563 0.387573 -0.479858 0.491699 1441830977 0.614563 0.387573 -0.479858 0.491699 1441830977 0.623169 0.382690 -0.472900 0.491455 1441830977 0.623169 0.382690 -0.472900 0.491455 1441830977 0.637329 0.366638 -0.494019 0.463989 1441830977 0.637329 0.366638 -0.494019 0.463989 1441830977 0.637329 0.366638 -0.494019 0.463989 1441830977 0.637329 0.366638 -0.494019 0.463989 1441830977 0.637329 0.366638 -0.494019 0.463989 1441830977 0.637329 0.366638 -0.494019 0.463989 1441830977 0.646729 0.361206 -0.499512 0.449097 1441830977 0.646729 0.361206 -0.499512 0.449097 1441830977 0.646729 0.361206 -0.499512 0.449097 1441830977 0.646729 0.361206 -0.499512 0.449097 1441830977 0.646729 0.361206 -0.499512 0.449097 1441830977 0.646729 0.361206 -0.499512 0.449097 1441830977 0.653870 0.357239 -0.505432 0.435120 1441830977 0.653870 0.357239 -0.505432 0.435120 1441830977 0.653870 0.357239 -0.505432 0.435120 1441830977 0.653870 0.357239 -0.505432 0.435120 1441830977 0.653870 0.357239 -0.505432 0.435120 1441830977 0.653870 0.357239 -0.505432 0.435120 1441830977 0.656738 0.354004 -0.510437 0.427490 1441830977 0.656738 0.354004 -0.510437 0.427490 1441830977 0.656738 0.354004 -0.510437 0.427490 1441830977 0.656738 0.354004 -0.510437 0.427490 1441830977 0.656738 0.354004 -0.510437 0.427490 1441830977 0.656738 0.354004 -0.510437 0.427490 1441830977 0.652893 0.362366 -0.507019 0.430481 1441830977 0.652893 0.362366 -0.507019 0.430481 1441830977 0.652893 0.362366 -0.507019 0.430481 1441830977 0.652893 0.362366 -0.507019 0.430481 1441830977 0.652893 0.362366 -0.507019 0.430481 1441830977 0.638428 0.376099 -0.501648 0.446411 1441830977 0.638428 0.376099 -0.501648 0.446411 1441830977 0.638428 0.376099 -0.501648 0.446411 1441830977 0.638428 0.376099 -0.501648 0.446411 1441830977 0.638428 0.376099 -0.501648 0.446411 1441830977 0.638428 0.376099 -0.501648 0.446411 1441830977 0.623108 0.389954 -0.497437 0.460632 1441830977 0.623108 0.389954 -0.497437 0.460632 1441830977 0.623108 0.389954 -0.497437 0.460632 1441830977 0.623108 0.389954 -0.497437 0.460632 1441830977 0.623108 0.389954 -0.497437 0.460632 1441830977 0.623108 0.389954 -0.497437 0.460632 1441830977 0.612244 0.408020 -0.491943 0.465393 1441830977 0.612244 0.408020 -0.491943 0.465393 1441830977 0.612244 0.408020 -0.491943 0.465393 1441830977 0.612244 0.408020 -0.491943 0.465393 1441830977 0.612244 0.408020 -0.491943 0.465393 1441830977 0.612244 0.408020 -0.491943 0.465393 1441830977 0.599609 0.434021 -0.475952 0.474854 1441830977 0.599609 0.434021 -0.475952 0.474854 1441830977 0.599609 0.434021 -0.475952 0.474854 1441830977 0.599609 0.434021 -0.475952 0.474854 1441830977 0.599609 0.434021 -0.475952 0.474854 1441830977 0.599609 0.434021 -0.475952 0.474854 1441830977 0.601440 0.444824 -0.466370 0.471985 1441830977 0.601440 0.444824 -0.466370 0.471985 1441830977 0.601440 0.444824 -0.466370 0.471985 1441830977 0.601440 0.444824 -0.466370 0.471985 1441830977 0.601440 0.444824 -0.466370 0.471985 1441830977 0.601440 0.444824 -0.466370 0.471985 1441830977 0.610718 0.429138 -0.481812 0.458923 1441830977 0.610718 0.429138 -0.481812 0.458923 1441830977 0.610718 0.429138 -0.481812 0.458923 1441830977 0.610718 0.429138 -0.481812 0.458923 1441830977 0.610718 0.429138 -0.481812 0.458923 1441830977 0.609497 0.428467 -0.487122 0.455688 1441830977 0.609497 0.428467 -0.487122 0.455688 1441830977 0.609497 0.428467 -0.487122 0.455688 1441830977 0.612976 0.422363 -0.491211 0.452271 1441830977 0.612976 0.422363 -0.491211 0.452271 1441830977 0.612976 0.422363 -0.491211 0.452271 1441830977 0.612976 0.422363 -0.491211 0.452271 1441830977 0.612976 0.422363 -0.491211 0.452271 1441830977 0.612976 0.422363 -0.491211 0.452271 1441830977 0.623352 0.409058 -0.500122 0.440369 1441830977 0.623352 0.409058 -0.500122 0.440369 1441830977 0.623352 0.409058 -0.500122 0.440369 1441830977 0.623352 0.409058 -0.500122 0.440369 1441830977 0.623352 0.409058 -0.500122 0.440369 1441830977 0.623352 0.409058 -0.500122 0.440369 1441830977 0.624329 0.406799 -0.499329 0.441956 1441830977 0.624329 0.406799 -0.499329 0.441956 1441830978 0.624329 0.406799 -0.499329 0.441956 1441830978 0.624329 0.406799 -0.499329 0.441956 1441830978 0.624329 0.406799 -0.499329 0.441956 1441830978 0.624329 0.406799 -0.499329 0.441956 1441830978 0.621582 0.410645 -0.494629 0.447571 1441830978 0.621582 0.410645 -0.494629 0.447571 1441830978 0.621582 0.410645 -0.494629 0.447571 1441830978 0.621582 0.410645 -0.494629 0.447571 1441830978 0.621582 0.410645 -0.494629 0.447571 1441830978 0.621582 0.410645 -0.494629 0.447571 1441830978 0.614502 0.411621 -0.492249 0.458923 1441830978 0.614502 0.411621 -0.492249 0.458923 1441830978 0.614502 0.411621 -0.492249 0.458923 1441830978 0.614502 0.411621 -0.492249 0.458923 1441830978 0.614502 0.411621 -0.492249 0.458923 1441830978 0.614502 0.411621 -0.492249 0.458923 1441830978 0.605042 0.414368 -0.488220 0.473083 1441830978 0.605042 0.414368 -0.488220 0.473083 1441830978 0.605042 0.414368 -0.488220 0.473083 1441830978 0.605042 0.414368 -0.488220 0.473083 1441830978 0.605042 0.414368 -0.488220 0.473083 1441830978 0.605042 0.414368 -0.488220 0.473083 1441830978 0.602478 0.417297 -0.487366 0.474670 1441830978 0.602478 0.417297 -0.487366 0.474670 1441830978 0.602478 0.417297 -0.487366 0.474670 1441830978 0.602478 0.417297 -0.487366 0.474670 1441830978 0.595093 0.427856 -0.481323 0.480652 1441830978 0.595093 0.427856 -0.481323 0.480652 1441830978 0.595093 0.427856 -0.481323 0.480652 1441830978 0.595093 0.427856 -0.481323 0.480652 1441830978 0.595093 0.427856 -0.481323 0.480652 1441830978 0.595093 0.427856 -0.481323 0.480652 1441830978 0.595093 0.427856 -0.481323 0.480652 1441830978 0.595215 0.430908 -0.478088 0.481018 1441830978 0.595215 0.430908 -0.478088 0.481018 1441830978 0.595215 0.430908 -0.478088 0.481018 1441830978 0.595215 0.430908 -0.478088 0.481018 1441830978 0.595215 0.430908 -0.478088 0.481018 1441830978 0.595215 0.430908 -0.478088 0.481018 1441830978 0.610962 0.414551 -0.494873 0.458191 1441830978 0.610962 0.414551 -0.494873 0.458191 1441830978 0.610962 0.414551 -0.494873 0.458191 1441830978 0.610962 0.414551 -0.494873 0.458191 1441830978 0.610962 0.414551 -0.494873 0.458191 1441830978 0.610962 0.414551 -0.494873 0.458191 1441830978 0.616516 0.405823 -0.507996 0.443970 1441830978 0.616516 0.405823 -0.507996 0.443970 1441830978 0.616516 0.405823 -0.507996 0.443970 1441830978 0.616516 0.405823 -0.507996 0.443970 1441830978 0.616516 0.405823 -0.507996 0.443970 1441830978 0.616516 0.405823 -0.507996 0.443970 1441830978 0.617981 0.405457 -0.510559 0.439331 1441830978 0.617981 0.405457 -0.510559 0.439331 1441830978 0.617981 0.405457 -0.510559 0.439331 1441830978 0.617981 0.405457 -0.510559 0.439331 1441830978 0.617981 0.405457 -0.510559 0.439331 1441830978 0.617981 0.405457 -0.510559 0.439331 1441830978 0.623657 0.397827 -0.517517 0.429993 1441830978 0.623657 0.397827 -0.517517 0.429993 1441830978 0.623657 0.397827 -0.517517 0.429993 1441830978 0.623657 0.397827 -0.517517 0.429993 1441830978 0.623657 0.397827 -0.517517 0.429993 1441830978 0.623657 0.397827 -0.517517 0.429993 1441830978 0.626221 0.395996 -0.518982 0.426208 1441830978 0.626221 0.395996 -0.518982 0.426208 1441830978 0.626221 0.395996 -0.518982 0.426208 1441830978 0.626221 0.395996 -0.518982 0.426208 1441830978 0.626221 0.395996 -0.518982 0.426208 1441830978 0.626221 0.395996 -0.518982 0.426208 1441830978 0.625488 0.398193 -0.515869 0.428955 1441830978 0.625488 0.398193 -0.515869 0.428955 1441830978 0.625488 0.398193 -0.515869 0.428955 1441830978 0.625488 0.398193 -0.515869 0.428955 1441830978 0.625488 0.398193 -0.515869 0.428955 1441830978 0.616638 0.407471 -0.505310 0.445313 1441830978 0.616638 0.407471 -0.505310 0.445313 1441830978 0.616638 0.407471 -0.505310 0.445313 1441830978 0.610596 0.413330 -0.495850 0.458679 1441830978 0.610596 0.413330 -0.495850 0.458679 1441830978 0.610596 0.413330 -0.495850 0.458679 1441830978 0.610596 0.413330 -0.495850 0.458679 1441830978 0.610596 0.413330 -0.495850 0.458679 1441830978 0.610596 0.413330 -0.495850 0.458679 1441830978 0.610596 0.413330 -0.495850 0.458679 1441830978 0.611267 0.420105 -0.485168 0.463013 1441830978 0.611267 0.420105 -0.485168 0.463013 1441830978 0.611267 0.420105 -0.485168 0.463013 1441830978 0.611267 0.420105 -0.485168 0.463013 1441830978 0.611267 0.420105 -0.485168 0.463013 1441830978 0.611267 0.420105 -0.485168 0.463013 1441830978 0.601563 0.444885 -0.457703 0.480286 1441830978 0.601563 0.444885 -0.457703 0.480286 1441830978 0.601563 0.444885 -0.457703 0.480286 1441830978 0.601563 0.444885 -0.457703 0.480286 1441830978 0.601563 0.444885 -0.457703 0.480286 1441830978 0.601563 0.444885 -0.457703 0.480286 1441830978 0.595459 0.466309 -0.433289 0.490112 1441830978 0.595459 0.466309 -0.433289 0.490112 1441830978 0.595459 0.466309 -0.433289 0.490112 1441830978 0.595459 0.466309 -0.433289 0.490112 1441830978 0.595459 0.466309 -0.433289 0.490112 1441830978 0.595459 0.466309 -0.433289 0.490112 1441830978 0.602234 0.454773 -0.441589 0.485168 1441830978 0.602234 0.454773 -0.441589 0.485168 1441830978 0.602234 0.454773 -0.441589 0.485168 1441830978 0.602234 0.454773 -0.441589 0.485168 1441830979 0.602234 0.454773 -0.441589 0.485168 1441830979 0.602234 0.454773 -0.441589 0.485168 1441830979 0.602234 0.454773 -0.441589 0.485168 1441830979 0.602356 0.442566 -0.458069 0.481018 1441830979 0.602356 0.442566 -0.458069 0.481018 1441830979 0.602356 0.442566 -0.458069 0.481018 1441830979 0.602356 0.442566 -0.458069 0.481018 1441830979 0.602356 0.442566 -0.458069 0.481018 1441830979 0.608154 0.424866 -0.478699 0.469482 1441830979 0.608154 0.424866 -0.478699 0.469482 1441830979 0.608154 0.424866 -0.478699 0.469482 1441830979 0.608154 0.424866 -0.478699 0.469482 1441830979 0.608154 0.424866 -0.478699 0.469482 1441830979 0.608154 0.424866 -0.478699 0.469482 1441830979 0.617188 0.406738 -0.501526 0.449524 1441830979 0.617188 0.406738 -0.501526 0.449524 1441830979 0.617188 0.406738 -0.501526 0.449524 1441830979 0.617188 0.406738 -0.501526 0.449524 1441830979 0.617188 0.406738 -0.501526 0.449524 1441830979 0.617188 0.406738 -0.501526 0.449524 1441830979 0.619080 0.401550 -0.510376 0.441528 1441830979 0.619080 0.401550 -0.510376 0.441528 1441830979 0.619080 0.401550 -0.510376 0.441528 1441830979 0.619080 0.401550 -0.510376 0.441528 1441830979 0.619141 0.405884 -0.508606 0.439575 1441830979 0.619141 0.405884 -0.508606 0.439575 1441830979 0.619141 0.405884 -0.508606 0.439575 1441830979 0.619141 0.405884 -0.508606 0.439575 1441830979 0.619141 0.405884 -0.508606 0.439575 1441830979 0.619141 0.405884 -0.508606 0.439575 1441830979 0.602295 0.420105 -0.494080 0.465393 1441830979 0.602295 0.420105 -0.494080 0.465393 1441830979 0.602295 0.420105 -0.494080 0.465393 1441830979 0.602295 0.420105 -0.494080 0.465393 1441830979 0.587830 0.437500 -0.474487 0.487671 1441830979 0.587830 0.437500 -0.474487 0.487671 1441830979 0.587830 0.437500 -0.474487 0.487671 1441830979 0.587830 0.437500 -0.474487 0.487671 1441830979 0.587830 0.437500 -0.474487 0.487671 1441830979 0.587830 0.437500 -0.474487 0.487671 1441830979 0.584412 0.445374 -0.465210 0.493530 1441830979 0.584412 0.445374 -0.465210 0.493530 1441830979 0.584412 0.445374 -0.465210 0.493530 1441830979 0.584412 0.445374 -0.465210 0.493530 1441830979 0.584412 0.445374 -0.465210 0.493530 1441830979 0.584412 0.445374 -0.465210 0.493530 1441830979 0.586304 0.452759 -0.454285 0.494812 1441830979 0.586304 0.452759 -0.454285 0.494812 1441830979 0.586304 0.452759 -0.454285 0.494812 1441830979 0.586304 0.452759 -0.454285 0.494812 1441830979 0.586304 0.452759 -0.454285 0.494812 1441830979 0.586304 0.452759 -0.454285 0.494812 1441830979 0.603821 0.438110 -0.463745 0.477844 1441830979 0.603821 0.438110 -0.463745 0.477844 1441830979 0.603821 0.438110 -0.463745 0.477844 1441830979 0.603821 0.438110 -0.463745 0.477844 1441830979 0.603821 0.438110 -0.463745 0.477844 1441830979 0.603821 0.438110 -0.463745 0.477844 1441830979 0.603821 0.438110 -0.463745 0.477844 1441830979 0.611694 0.432251 -0.470337 0.466614 1441830979 0.611694 0.432251 -0.470337 0.466614 1441830979 0.611694 0.432251 -0.470337 0.466614 1441830979 0.611694 0.432251 -0.470337 0.466614 1441830979 0.611694 0.432251 -0.470337 0.466614 1441830979 0.611694 0.432251 -0.470337 0.466614 1441830979 0.618103 0.425354 -0.475708 0.458984 1441830979 0.618103 0.425354 -0.475708 0.458984 1441830979 0.618103 0.425354 -0.475708 0.458984 1441830979 0.618103 0.425354 -0.475708 0.458984 1441830979 0.618103 0.425354 -0.475708 0.458984 1441830979 0.634033 0.392639 -0.503113 0.436584 1441830979 0.634033 0.392639 -0.503113 0.436584 1441830979 0.634033 0.392639 -0.503113 0.436584 1441830979 0.634033 0.392639 -0.503113 0.436584 1441830979 0.634033 0.392639 -0.503113 0.436584 1441830979 0.634033 0.392639 -0.503113 0.436584 1441830979 0.641541 0.372742 -0.520630 0.422424 1441830979 0.641541 0.372742 -0.520630 0.422424 1441830979 0.641541 0.372742 -0.520630 0.422424 1441830979 0.641541 0.372742 -0.520630 0.422424 1441830979 0.641541 0.372742 -0.520630 0.422424 1441830979 0.641541 0.372742 -0.520630 0.422424 1441830979 0.641541 0.372742 -0.520630 0.422424 1441830979 0.646118 0.369263 -0.526001 0.411621 1441830979 0.646118 0.369263 -0.526001 0.411621 1441830979 0.646118 0.369263 -0.526001 0.411621 1441830979 0.646118 0.369263 -0.526001 0.411621 1441830979 0.646118 0.369263 -0.526001 0.411621 1441830979 0.642761 0.379333 -0.523621 0.410767 1441830979 0.642761 0.379333 -0.523621 0.410767 1441830979 0.642761 0.379333 -0.523621 0.410767 1441830979 0.642761 0.379333 -0.523621 0.410767 1441830979 0.642761 0.379333 -0.523621 0.410767 1441830979 0.642761 0.379333 -0.523621 0.410767 1441830979 0.632568 0.396729 -0.513733 0.422546 1441830979 0.632568 0.396729 -0.513733 0.422546 1441830979 0.632568 0.396729 -0.513733 0.422546 1441830979 0.632568 0.396729 -0.513733 0.422546 1441830979 0.632568 0.396729 -0.513733 0.422546 1441830979 0.632568 0.396729 -0.513733 0.422546 1441830979 0.620911 0.416382 -0.501343 0.435608 1441830979 0.620911 0.416382 -0.501343 0.435608 1441830979 0.620911 0.416382 -0.501343 0.435608 1441830979 0.620911 0.416382 -0.501343 0.435608 1441830979 0.620911 0.416382 -0.501343 0.435608 1441830980 0.620911 0.416382 -0.501343 0.435608 1441830980 0.608459 0.438232 -0.487305 0.447388 1441830980 0.608459 0.438232 -0.487305 0.447388 1441830980 0.608459 0.438232 -0.487305 0.447388 1441830980 0.608459 0.438232 -0.487305 0.447388 1441830980 0.608459 0.438232 -0.487305 0.447388 1441830980 0.608459 0.438232 -0.487305 0.447388 1441830980 0.602234 0.455078 -0.474487 0.452759 1441830980 0.602234 0.455078 -0.474487 0.452759 1441830980 0.602234 0.455078 -0.474487 0.452759 1441830980 0.602234 0.455078 -0.474487 0.452759 1441830980 0.602234 0.455078 -0.474487 0.452759 1441830980 0.602234 0.455078 -0.474487 0.452759 1441830980 0.614380 0.450134 -0.479492 0.435852 1441830980 0.614380 0.450134 -0.479492 0.435852 1441830980 0.614380 0.450134 -0.479492 0.435852 1441830980 0.614380 0.450134 -0.479492 0.435852 1441830980 0.614380 0.450134 -0.479492 0.435852 1441830980 0.614380 0.450134 -0.479492 0.435852 1441830980 0.614380 0.450134 -0.479492 0.435852 1441830980 0.617920 0.447083 -0.484619 0.428223 1441830980 0.617920 0.447083 -0.484619 0.428223 1441830980 0.617920 0.447083 -0.484619 0.428223 1441830980 0.617920 0.447083 -0.484619 0.428223 1441830980 0.617920 0.447083 -0.484619 0.428223 1441830980 0.611267 0.452454 -0.482788 0.434204 1441830980 0.611267 0.452454 -0.482788 0.434204 1441830980 0.611267 0.452454 -0.482788 0.434204 1441830980 0.611267 0.452454 -0.482788 0.434204 1441830980 0.611267 0.452454 -0.482788 0.434204 1441830980 0.611267 0.452454 -0.482788 0.434204 1441830980 0.611267 0.452454 -0.482788 0.434204 1441830980 0.622925 0.429199 -0.501770 0.419434 1441830980 0.622925 0.429199 -0.501770 0.419434 1441830980 0.622925 0.429199 -0.501770 0.419434 1441830980 0.622925 0.429199 -0.501770 0.419434 1441830980 0.622925 0.429199 -0.501770 0.419434 1441830980 0.622925 0.429199 -0.501770 0.419434 1441830980 0.633240 0.400940 -0.522034 0.407043 1441830980 0.633240 0.400940 -0.522034 0.407043 1441830980 0.633240 0.400940 -0.522034 0.407043 1441830980 0.633240 0.400940 -0.522034 0.407043 1441830980 0.633240 0.400940 -0.522034 0.407043 1441830980 0.631409 0.396179 -0.525208 0.410461 1441830980 0.631409 0.396179 -0.525208 0.410461 1441830980 0.631409 0.396179 -0.525208 0.410461 1441830980 0.631409 0.396179 -0.525208 0.410461 1441830980 0.631409 0.396179 -0.525208 0.410461 1441830980 0.623657 0.403931 -0.517456 0.424316 1441830980 0.623657 0.403931 -0.517456 0.424316 1441830980 0.623657 0.403931 -0.517456 0.424316 1441830980 0.623657 0.403931 -0.517456 0.424316 1441830980 0.623657 0.403931 -0.517456 0.424316 1441830980 0.623657 0.403931 -0.517456 0.424316 1441830980 0.616638 0.406006 -0.509277 0.442139 1441830980 0.616638 0.406006 -0.509277 0.442139 1441830980 0.616638 0.406006 -0.509277 0.442139 1441830980 0.616638 0.406006 -0.509277 0.442139 1441830980 0.616638 0.406006 -0.509277 0.442139 1441830980 0.616638 0.406006 -0.509277 0.442139 1441830980 0.611450 0.412415 -0.497864 0.456177 1441830980 0.611450 0.412415 -0.497864 0.456177 1441830980 0.611450 0.412415 -0.497864 0.456177 1441830980 0.611450 0.412415 -0.497864 0.456177 1441830980 0.611450 0.412415 -0.497864 0.456177 1441830980 0.611450 0.412415 -0.497864 0.456177 1441830980 0.605896 0.432373 -0.474487 0.469788 1441830980 0.605896 0.432373 -0.474487 0.469788 1441830980 0.605896 0.432373 -0.474487 0.469788 1441830980 0.605896 0.432373 -0.474487 0.469788 1441830980 0.605896 0.432373 -0.474487 0.469788 1441830980 0.605896 0.432373 -0.474487 0.469788 1441830980 0.605896 0.432373 -0.474487 0.469788 1441830980 0.605896 0.448303 -0.453857 0.475281 1441830980 0.605896 0.448303 -0.453857 0.475281 1441830980 0.605896 0.448303 -0.453857 0.475281 1441830980 0.605896 0.448303 -0.453857 0.475281 1441830980 0.605896 0.448303 -0.453857 0.475281 1441830980 0.605896 0.448303 -0.453857 0.475281 1441830980 0.626282 0.425598 -0.467041 0.456543 1441830980
[truncated: 159,482 more chars]
