# Supplementary material for: Quaternion-Based Gesture Recognition Using Wireless Wearable Motion Capture Sensors
Source: Sensors (Basel). 2016 Apr 28;16(5):605. doi: 10.3390/s16050605 (PMC4883296; doi:10.3390/s16050605)
Supplement: Supplementary file 1 [file sensors-16-00605-s001.zip › MultiSensorGestureData/P3/1. Jab/Training17.txt]

-0.001587 0.687134 -0.082520 0.721741 1441830823 0.002930 0.686096 -0.085693 0.722412 1441830823 0.002930 0.686096 -0.085693 0.722412 1441830823 0.002930 0.686096 -0.085693 0.722412 1441830823 0.002930 0.686096 -0.085693 0.722412 1441830823 0.002930 0.686096 -0.085693 0.722412 1441830823 0.002930 0.686096 -0.085693 0.722412 1441830823 0.010193 0.684753 -0.086365 0.723511 1441830823 0.010193 0.684753 -0.086365 0.723511 1441830823 0.010193 0.684753 -0.086365 0.723511 1441830823 0.010193 0.684753 -0.086365 0.723511 1441830823 0.010193 0.684753 -0.086365 0.723511 1441830824 0.010193 0.684753 -0.086365 0.723511 1441830824 0.011353 0.684082 -0.087158 0.724060 1441830824 0.011353 0.684082 -0.087158 0.724060 1441830824 0.011353 0.684082 -0.087158 0.724060 1441830824 0.011353 0.684082 -0.087158 0.724060 1441830824 0.011353 0.684082 -0.087158 0.724060 1441830824 0.011353 0.684082 -0.087158 0.724060 1441830824 0.008911 0.684143 -0.086121 0.724121 1441830824 0.008911 0.684143 -0.086121 0.724121 1441830824 0.008911 0.684143 -0.086121 0.724121 1441830824 0.008911 0.684143 -0.086121 0.724121 1441830824 0.008911 0.684143 -0.086121 0.724121 1441830824 0.008911 0.684143 -0.086121 0.724121 1441830824 0.009155 0.683289 -0.084717 0.725098 1441830824 0.009155 0.683289 -0.084717 0.725098 1441830824 0.009155 0.683289 -0.084717 0.725098 1441830824 0.009155 0.683289 -0.084717 0.725098 1441830824 0.009155 0.683289 -0.084717 0.725098 1441830824 0.009155 0.683289 -0.084717 0.725098 1441830824 0.006836 0.682556 -0.075867 0.726807 1441830824 0.006836 0.682556 -0.075867 0.726807 1441830824 0.006836 0.682556 -0.075867 0.726807 1441830824 0.006836 0.682556 -0.075867 0.726807 1441830824 0.006836 0.682556 -0.075867 0.726807 1441830824 0.006836 0.682556 -0.075867 0.726807 1441830824 -0.002136 0.681946 -0.060303 0.728821 1441830824 -0.002136 0.681946 -0.060303 0.728821 1441830824 -0.002136 0.681946 -0.060303 0.728821 1441830824 -0.002136 0.681946 -0.060303 0.728821 1441830824 -0.002136 0.681946 -0.060303 0.728821 1441830824 -0.002136 0.681946 -0.060303 0.728821 1441830824 -0.019287 0.685852 -0.045959 0.725952 1441830824 -0.019287 0.685852 -0.045959 0.725952 1441830824 -0.019287 0.685852 -0.045959 0.725952 1441830824 -0.019287 0.685852 -0.045959 0.725952 1441830824 -0.019287 0.685852 -0.045959 0.725952 1441830824 -0.019287 0.685852 -0.045959 0.725952 1441830824 -0.021362 0.689026 -0.044067 0.723022 1441830824 -0.021362 0.689026 -0.044067 0.723022 1441830824 -0.021362 0.689026 -0.044067 0.723022 1441830824 -0.021362 0.689026 -0.044067 0.723022 1441830824 -0.021362 0.689026 -0.044067 0.723022 1441830824 -0.021362 0.689026 -0.044067 0.723022 1441830824 -0.027649 0.691406 -0.036682 0.720947 1441830824 -0.027649 0.691406 -0.036682 0.720947 1441830824 -0.027649 0.691406 -0.036682 0.720947 1441830824 -0.027649 0.691406 -0.036682 0.720947 1441830824 -0.027649 0.691406 -0.036682 0.720947 1441830824 -0.027649 0.691406 -0.036682 0.720947 1441830824 -0.035645 0.692383 -0.026611 0.720093 1441830824 -0.035645 0.692383 -0.026611 0.720093 1441830824 -0.035645 0.692383 -0.026611 0.720093 1441830824 -0.035645 0.692383 -0.026611 0.720093 1441830824 -0.035645 0.692383 -0.026611 0.720093 1441830824 -0.035645 0.692383 -0.026611 0.720093 1441830824 -0.049011 0.692078 -0.016663 0.719910 1441830824 -0.049011 0.692078 -0.016663 0.719910 1441830824 -0.049011 0.692078 -0.016663 0.719910 1441830824 -0.049011 0.692078 -0.016663 0.719910 1441830824 -0.049011 0.692078 -0.016663 0.719910 1441830824 -0.049011 0.692078 -0.016663 0.719910 1441830824 -0.063965 0.693115 -0.009277 0.717834 1441830824 -0.063965 0.693115 -0.009277 0.717834 1441830824 -0.063965 0.693115 -0.009277 0.717834 1441830824 -0.063965 0.693115 -0.009277 0.717834 1441830824 -0.063965 0.693115 -0.009277 0.717834 1441830824 -0.063965 0.693115 -0.009277 0.717834 1441830824 -0.063965 0.693115 -0.009277 0.717834 1441830824 -0.063965 0.693115 -0.009277 0.717834 1441830824 -0.057800 0.694946 -0.019348 0.716431 1441830824 -0.057800 0.694946 -0.019348 0.716431 1441830824 -0.057800 0.694946 -0.019348 0.716431 1441830824 -0.057800 0.694946 -0.019348 0.716431 1441830824 -0.057800 0.694946 -0.019348 0.716431 1441830824 -0.057800 0.694946 -0.019348 0.716431 1441830824 -0.037170 0.690430 -0.032593 0.721680 1441830824 -0.037170 0.690430 -0.032593 0.721680 1441830824 -0.037170 0.690430 -0.032593 0.721680 1441830824 -0.037170 0.690430 -0.032593 0.721680 1441830824 -0.037170 0.690430 -0.032593 0.721680 1441830824 -0.037170 0.690430 -0.032593 0.721680 1441830824 -0.035522 0.683594 -0.028503 0.728394 1441830824 -0.035522 0.683594 -0.028503 0.728394 1441830824 -0.035522 0.683594 -0.028503 0.728394 1441830824 -0.035522 0.683594 -0.028503 0.728394 1441830824 -0.035522 0.683594 -0.028503 0.728394 1441830824 -0.035522 0.683594 -0.028503 0.728394 1441830824 -0.045227 0.681458 -0.014343 0.730286 1441830824 -0.045227 0.681458 -0.014343 0.730286 1441830824 -0.045227 0.681458 -0.014343 0.730286 1441830824 -0.045227 0.681458 -0.014343 0.730286 1441830824 -0.045227 0.681458 -0.014343 0.730286 1441830824 -0.045227 0.681458 -0.014343 0.730286 1441830824 -0.045227 0.681458 -0.014343 0.730286 1441830824 -0.045227 0.681458 -0.014343 0.730286 1441830824 -0.041077 0.681396 -0.018494 0.730469 1441830824 -0.041077 0.681396 -0.018494 0.730469 1441830824 -0.041077 0.681396 -0.018494 0.730469 1441830824 -0.041077 0.681396 -0.018494 0.730469 1441830824 -0.041077 0.681396 -0.018494 0.730469 1441830824 -0.041077 0.681396 -0.018494 0.730469 1441830824 -0.033081 0.681641 -0.026245 0.730408 1441830824 -0.033081 0.681641 -0.026245 0.730408 1441830824 -0.033081 0.681641 -0.026245 0.730408 1441830824 -0.033081 0.681641 -0.026245 0.730408 1441830824 -0.033081 0.681641 -0.026245 0.730408 1441830824 -0.033081 0.681641 -0.026245 0.730408 1441830824 -0.027161 0.681274 -0.026855 0.730957 1441830824 -0.027161 0.681274 -0.026855 0.730957 1441830824 -0.027161 0.681274 -0.026855 0.730957 1441830824 -0.027161 0.681274 -0.026855 0.730957 1441830824 -0.027161 0.681274 -0.026855 0.730957 1441830824 -0.027161 0.681274 -0.026855 0.730957 1441830824 -0.028381 0.681213 -0.020569 0.731201 1441830825 -0.028381 0.681213 -0.020569 0.731201 1441830825 -0.028381 0.681213 -0.020569 0.731201 1441830825 -0.028381 0.681213 -0.020569 0.731201 1441830825 -0.028381 0.681213 -0.020569 0.731201 1441830825 -0.028381 0.681213 -0.020569 0.731201 1441830825 -0.044189 0.685791 -0.006958 0.726379 1441830825 -0.044189 0.685791 -0.006958 0.726379 1441830825 -0.044189 0.685791 -0.006958 0.726379 1441830825 -0.044189 0.685791 -0.006958 0.726379 1441830825 -0.044189 0.685791 -0.006958 0.726379 1441830825 -0.044189 0.685791 -0.006958 0.726379 1441830825 -0.051575 0.690552 -0.007629 0.721375 1441830825 -0.051575 0.690552 -0.007629 0.721375 1441830825 -0.051575 0.690552 -0.007629 0.721375 1441830825 -0.051575 0.690552 -0.007629 0.721375 1441830825 -0.051575 0.690552 -0.007629 0.721375 1441830825 -0.051575 0.690552 -0.007629 0.721375 1441830825 -0.058899 0.692810 -0.010498 0.718567 1441830825 -0.058899 0.692810 -0.010498 0.718567 1441830825 -0.058899 0.692810 -0.010498 0.718567 1441830825 -0.058899 0.692810 -0.010498 0.718567 1441830825 -0.058899 0.692810 -0.010498 0.718567 1441830825 -0.058899 0.692810 -0.010498 0.718567 1441830825 -0.058594 0.693481 -0.011841 0.717957 1441830825 -0.058594 0.693481 -0.011841 0.717957 1441830825 -0.058594 0.693481 -0.011841 0.717957 1441830825 -0.058594 0.693481 -0.011841 0.717957 1441830825 -0.058594 0.693481 -0.011841 0.717957 1441830825 -0.058594 0.693481 -0.011841 0.717957 1441830825 -0.058594 0.693481 -0.011841 0.717957 1441830825 -0.058594 0.693481 -0.011841 0.717957 1441830825 -0.067078 0.692932 -0.005310 0.717773 1441830825 -0.067078 0.692932 -0.005310 0.717773 1441830825 -0.067078 0.692932 -0.005310 0.717773 1441830825 -0.067078 0.692932 -0.005310 0.717773 1441830825 -0.067078 0.692932 -0.005310 0.717773 1441830825 -0.067078 0.692932 -0.005310 0.717773 1441830825 -0.084045 0.692078 0.008545 0.716797 1441830825 -0.084045 0.692078 0.008545 0.716797 1441830825 -0.084045 0.692078 0.008545 0.716797 1441830825 -0.084045 0.692078 0.008545 0.716797 1441830825 -0.084045 0.692078 0.008545 0.716797 1441830825 -0.084045 0.692078 0.008545 0.716797 1441830825 -0.091492 0.694641 0.008301 0.713379 1441830825 -0.091492 0.694641 0.008301 0.713379 1441830825 -0.091492 0.694641 0.008301 0.713379 1441830825 -0.091492 0.694641 0.008301 0.713379 1441830825 -0.091492 0.694641 0.008301 0.713379 1441830825 -0.091492 0.694641 0.008301 0.713379 1441830825 -0.079102 0.696411 -0.003418 0.713196 1441830825 -0.079102 0.696411 -0.003418 0.713196 1441830825 -0.079102 0.696411 -0.003418 0.713196 1441830825 -0.079102 0.696411 -0.003418 0.713196 1441830825 -0.079102 0.696411 -0.003418 0.713196 1441830825 -0.079102 0.696411 -0.003418 0.713196 1441830825 -0.066345 0.693481 -0.013245 0.717224 1441830825 -0.066345 0.693481 -0.013245 0.717224 1441830825 -0.066345 0.693481 -0.013245 0.717224 1441830825 -0.066345 0.693481 -0.013245 0.717224 1441830825 -0.066345 0.693481 -0.013245 0.717224 1441830825 -0.066345 0.693481 -0.013245 0.717224 1441830825 -0.066345 0.693481 -0.013245 0.717224 1441830825 -0.066345 0.693481 -0.013245 0.717224 1441830825 -0.066895 0.691467 -0.008301 0.719177 1441830825 -0.066895 0.691467 -0.008301 0.719177 1441830825 -0.066895 0.691467 -0.008301 0.719177 1441830825 -0.066895 0.691467 -0.008301 0.719177 1441830825 -0.066895 0.691467 -0.008301 0.719177 1441830825 -0.066895 0.691467 -0.008301 0.719177 1441830825 -0.055603 0.689941 -0.015137 0.721497 1441830825 -0.055603 0.689941 -0.015137 0.721497 1441830825 -0.055603 0.689941 -0.015137 0.721497 1441830825 -0.055603 0.689941 -0.015137 0.721497 1441830825 -0.055603 0.689941 -0.015137 0.721497 1441830825 -0.055603 0.689941 -0.015137 0.721497 1441830825 -0.044189 0.688293 -0.025513 0.723572 1441830825 -0.044189 0.688293 -0.025513 0.723572 1441830825 -0.044189 0.688293 -0.025513 0.723572 1441830825 -0.044189 0.688293 -0.025513 0.723572 1441830825 -0.044189 0.688293 -0.025513 0.723572 1441830825 -0.044189 0.688293 -0.025513 0.723572 1441830825 -0.036682 0.686157 -0.028625 0.725952 1441830825 -0.036682 0.686157 -0.028625 0.725952 1441830825 -0.036682 0.686157 -0.028625 0.725952 1441830825 -0.036682 0.686157 -0.028625 0.725952 1441830825 -0.031067 0.683228 -0.028442 0.728943 1441830825 -0.031067 0.683228 -0.028442 0.728943 1441830825 -0.031067 0.683228 -0.028442 0.728943 1441830825 -0.031067 0.683228 -0.028442 0.728943 1441830825 -0.031067 0.683228 -0.028442 0.728943 1441830825 -0.031067 0.683228 -0.028442 0.728943 1441830825 -0.045105 0.684387 -0.017029 0.727417 1441830825 -0.045105 0.684387 -0.017029 0.727417 1441830825 -0.045105 0.684387 -0.017029 0.727417 1441830825 -0.045105 0.684387 -0.017029 0.727417 1441830825 -0.045105 0.684387 -0.017029 0.727417 1441830825 -0.045105 0.684387 -0.017029 0.727417 1441830825 -0.045105 0.684387 -0.017029 0.727417 1441830825 -0.056458 0.686401 -0.006042 0.724915 1441830825 -0.056458 0.686401 -0.006042 0.724915 1441830825 -0.056458 0.686401 -0.006042 0.724915 1441830825 -0.056458 0.686401 -0.006042 0.724915 1441830825 -0.056458 0.686401 -0.006042 0.724915 1441830825 -0.056458 0.686401 -0.006042 0.724915 1441830825 -0.062805 0.686462 -0.003418 0.724365 1441830825 -0.062805 0.686462 -0.003418 0.724365 1441830825 -0.062805 0.686462 -0.003418 0.724365 1441830825 -0.062805 0.686462 -0.003418 0.724365 1441830825 -0.062805 0.686462 -0.003418 0.724365 1441830825 -0.062805 0.686462 -0.003418 0.724365 1441830825 -0.067444 0.686646 -0.001770 0.723816 1441830825 -0.067444 0.686646 -0.001770 0.723816 1441830826 -0.067444 0.686646 -0.001770 0.723816 1441830826 -0.067444 0.686646 -0.001770 0.723816 1441830826 -0.067444 0.686646 -0.001770 0.723816 1441830826 -0.067444 0.686646 -0.001770 0.723816 1441830826 -0.067444 0.686646 -0.001770 0.723816 1441830826 -0.072876 0.687073 0.001465 0.722839 1441830826 -0.072876 0.687073 0.001465 0.722839 1441830826 -0.072876 0.687073 0.001465 0.722839 1441830826 -0.072876 0.687073 0.001465 0.722839 1441830826 -0.072876 0.687073 0.001465 0.722839 1441830826 -0.072876 0.687073 0.001465 0.722839 1441830826 -0.083191 0.687622 0.007019 0.721191 1441830826 -0.083191 0.687622 0.007019 0.721191 1441830826 -0.083191 0.687622 0.007019 0.721191 1441830826 -0.083191 0.687622 0.007019 0.721191 1441830826 -0.083191 0.687622 0.007019 0.721191 1441830826 -0.083191 0.687622 0.007019 0.721191 1441830826 -0.083191 0.687622 0.007019 0.721191 1441830826 -0.098633 0.690308 0.013855 0.716553 1441830826 -0.098633 0.690308 0.013855 0.716553 1441830826 -0.098633 0.690308 0.013855 0.716553 1441830826 -0.098633 0.690308 0.013855 0.716553 1441830826 -0.098633 0.690308 0.013855 0.716553 1441830826 -0.098633 0.690308 0.013855 0.716553 1441830826 -0.091980 0.693481 0.008179 0.714478 1441830826 -0.091980 0.693481 0.008179 0.714478 1441830826 -0.091980 0.693481 0.008179 0.714478 1441830826 -0.091980 0.693481 0.008179 0.714478 1441830826 -0.091980 0.693481 0.008179 0.714478 1441830826 -0.091980 0.693481 0.008179 0.714478 1441830826 -0.084595 0.692810 -0.001831 0.716125 1441830826 -0.084595 0.692810 -0.001831 0.716125 1441830826 -0.084595 0.692810 -0.001831 0.716125 1441830826 -0.084595 0.692810 -0.001831 0.716125 1441830826 -0.084595 0.692810 -0.001831 0.716125 1441830826 -0.084595 0.692810 -0.001831 0.716125 1441830826 -0.085693 0.692017 0.004517 0.716675 1441830826 -0.085693 0.692017 0.004517 0.716675 1441830826 -0.085693 0.692017 0.004517 0.716675 1441830826 -0.085693 0.692017 0.004517 0.716675 1441830826 -0.085693 0.692017 0.004517 0.716675 1441830826 -0.085693 0.692017 0.004517 0.716675 1441830826 -0.085693 0.692017 0.004517 0.716675 1441830826 -0.084351 0.692139 0.002258 0.716736 1441830826 -0.084351 0.692139 0.002258 0.716736 1441830826 -0.084351 0.692139 0.002258 0.716736 1441830826 -0.084351 0.692139 0.002258 0.716736 1441830826 -0.084351 0.692139 0.002258 0.716736 1441830826 -0.084351 0.692139 0.002258 0.716736 1441830826 -0.081604 0.691833 -0.001099 0.717346 1441830826 -0.081604 0.691833 -0.001099 0.717346 1441830826 -0.081604 0.691833 -0.001099 0.717346 1441830826 -0.081604 0.691833 -0.001099 0.717346 1441830826 -0.081604 0.691833 -0.001099 0.717346 1441830826 -0.081604 0.691833 -0.001099 0.717346 1441830826 -0.073242 0.689392 -0.005554 0.720642 1441830826 -0.073242 0.689392 -0.005554 0.720642 1441830826 -0.073242 0.689392 -0.005554 0.720642 1441830826 -0.073242 0.689392 -0.005554 0.720642 1441830826 -0.073242 0.689392 -0.005554 0.720642 1441830826 -0.073242 0.689392 -0.005554 0.720642 1441830826 -0.073242 0.689392 -0.005554 0.720642 1441830826 -0.067810 0.685913 -0.002625 0.724426 1441830826 -0.067810 0.685913 -0.002625 0.724426 1441830826 -0.067810 0.685913 -0.002625 0.724426 1441830826 -0.067810 0.685913 -0.002625 0.724426 1441830826 -0.067810 0.685913 -0.002625 0.724426 1441830826 -0.067810 0.685913 -0.002625 0.724426 1441830826 -0.075439 0.686157 0.009338 0.723389 1441830826 -0.075439 0.686157 0.009338 0.723389 1441830826 -0.075439 0.686157 0.009338 0.723389 1441830826 -0.075439 0.686157 0.009338 0.723389 1441830826 -0.075439 0.686157 0.009338 0.723389 1441830826 -0.075439 0.686157 0.009338 0.723389 1441830826 -0.075439 0.686157 0.009338 0.723389 1441830826 -0.088562 0.689026 0.020569 0.718994 1441830826 -0.088562 0.689026 0.020569 0.718994 1441830826 -0.088562 0.689026 0.020569 0.718994 1441830826 -0.088562 0.689026 0.020569 0.718994 1441830826 -0.088562 0.689026 0.020569 0.718994 1441830826 -0.088562 0.689026 0.020569 0.718994 1441830826 -0.088867 0.689941 0.020569 0.718018 1441830826 -0.088867 0.689941 0.020569 0.718018 1441830826 -0.088867 0.689941 0.020569 0.718018 1441830826 -0.088867 0.689941 0.020569 0.718018 1441830826 -0.088867 0.689941 0.020569 0.718018 1441830826 -0.089355 0.688721 0.022339 0.719116 1441830826 -0.089355 0.688721 0.022339 0.719116 1441830826 -0.089355 0.688721 0.022339 0.719116 1441830826 -0.089355 0.688721 0.022339 0.719116 1441830826 -0.089355 0.688721 0.022339 0.719116 1441830826 -0.089355 0.688721 0.022339 0.719116 1441830826 -0.089355 0.688721 0.022339 0.719116 1441830826 -0.092346 0.687988 0.026794 0.719299 1441830826 -0.092346 0.687988 0.026794 0.719299 1441830826 -0.092346 0.687988 0.026794 0.719299 1441830826 -0.092346 0.687988 0.026794 0.719299 1441830826 -0.092346 0.687988 0.026794 0.719299 1441830826 -0.092346 0.687988 0.026794 0.719299 1441830826 -0.104797 0.688416 0.037659 0.716675 1441830826 -0.104797 0.688416 0.037659 0.716675 1441830826 -0.104797 0.688416 0.037659 0.716675 1441830826 -0.104797 0.688416 0.037659 0.716675 1441830826 -0.104797 0.688416 0.037659 0.716675 1441830826 -0.104797 0.688416 0.037659 0.716675 1441830826 -0.116150 0.692078 0.043274 0.711060 1441830826 -0.116150 0.692078 0.043274 0.711060 1441830826 -0.116150 0.692078 0.043274 0.711060 1441830826 -0.116150 0.692078 0.043274 0.711060 1441830826 -0.116150 0.692078 0.043274 0.711060 1441830826 -0.116150 0.692078 0.043274 0.711060 1441830826 -0.116150 0.692078 0.043274 0.711060 1441830826 -0.111206 0.697937 0.035583 0.706543 1441830826 -0.111206 0.697937 0.035583 0.706543 1441830827 -0.111206 0.697937 0.035583 0.706543 1441830827 -0.111206 0.697937 0.035583 0.706543 1441830827 -0.111206 0.697937 0.035583 0.706543 1441830827 -0.111206 0.697937 0.035583 0.706543 1441830827 -0.091919 0.698914 0.020569 0.708923 1441830827 -0.091919 0.698914 0.020569 0.708923 1441830827 -0.091919 0.698914 0.020569 0.708923 1441830827 -0.091919 0.698914 0.020569 0.708923 1441830827 -0.091919 0.698914 0.020569 0.708923 1441830827 -0.091919 0.698914 0.020569 0.708923 1441830827 -0.093628 0.697388 0.025818 0.710022 1441830827 -0.093628 0.697388 0.025818 0.710022 1441830827 -0.093628 0.697388 0.025818 0.710022 1441830827 -0.093628 0.697388 0.025818 0.710022 1441830827 -0.093628 0.697388 0.025818 0.710022 1441830827 -0.093628 0.697388 0.025818 0.710022 1441830827 -0.090454 0.698120 0.024963 0.709717 1441830827 -0.090454 0.698120 0.024963 0.709717 1441830827 -0.090454 0.698120 0.024963 0.709717 1441830827 -0.090454 0.698120 0.024963 0.709717 1441830827 -0.090454 0.698120 0.024963 0.709717 1441830827 -0.090454 0.698120 0.024963 0.709717 1441830827 -0.090454 0.698120 0.024963 0.709717 1441830827 -0.088684 0.697937 0.020874 0.710327 1441830827 -0.088684 0.697937 0.020874 0.710327 1441830827 -0.088684 0.697937 0.020874 0.710327 1441830827 -0.088684 0.697937 0.020874 0.710327 1441830827 -0.088684 0.697937 0.020874 0.710327 1441830827 -0.088684 0.697937 0.020874 0.710327 1441830827 -0.085205 0.695984 0.021301 0.712646 1441830827 -0.085205 0.695984 0.021301 0.712646 1441830827 -0.085205 0.695984 0.021301 0.712646 1441830827 -0.085205 0.695984 0.021301 0.712646 1441830827 -0.085205 0.695984 0.021301 0.712646 1441830827 -0.085205 0.695984 0.021301 0.712646 1441830827 -0.077393 0.693665 0.019226 0.715820 1441830827 -0.077393 0.693665 0.019226 0.715820 1441830827 -0.077393 0.693665 0.019226 0.715820 1441830827 -0.077393 0.693665 0.019226 0.715820 1441830827 -0.077393 0.693665 0.019226 0.715820 1441830827 -0.077393 0.693665 0.019226 0.715820 1441830827 -0.078308 0.692444 0.021362 0.716858 1441830827 -0.078308 0.692444 0.021362 0.716858 1441830827 -0.078308 0.692444 0.021362 0.716858 1441830827 -0.078308 0.692444 0.021362 0.716858 1441830827 -0.078308 0.692444 0.021362 0.716858 1441830827 -0.078308 0.692444 0.021362 0.716858 1441830827 -0.078308 0.692444 0.021362 0.716858 1441830827 -0.090149 0.692200 0.032410 0.715210 1441830827 -0.090149 0.692200 0.032410 0.715210 1441830827 -0.090149 0.692200 0.032410 0.715210 1441830827 -0.090149 0.692200 0.032410 0.715210 1441830827 -0.090149 0.692200 0.032410 0.715210 1441830827 -0.090149 0.692200 0.032410 0.715210 1441830827 -0.090393 0.689453 0.035828 0.717712 1441830827 -0.090393 0.689453 0.035828 0.717712 1441830827 -0.090393 0.689453 0.035828 0.717712 1441830827 -0.090393 0.689453 0.035828 0.717712 1441830827 -0.090393 0.689453 0.035828 0.717712 1441830827 -0.090393 0.689453 0.035828 0.717712 1441830827 -0.088806 0.686584 0.038635 0.720520 1441830827 -0.088806 0.686584 0.038635 0.720520 1441830827 -0.088806 0.686584 0.038635 0.720520 1441830827 -0.088806 0.686584 0.038635 0.720520 1441830827 -0.088806 0.686584 0.038635 0.720520 1441830827 -0.088806 0.686584 0.038635 0.720520 1441830827 -0.094666 0.685120 0.044800 0.720764 1441830827 -0.094666 0.685120 0.044800 0.720764 1441830827 -0.094666 0.685120 0.044800 0.720764 1441830827 -0.094666 0.685120 0.044800 0.720764 1441830827 -0.094666 0.685120 0.044800 0.720764 1441830827 -0.094666 0.685120 0.044800 0.720764 1441830827 -0.108093 0.685364 0.054626 0.718018 1441830827 -0.108093 0.685364 0.054626 0.718018 1441830827 -0.108093 0.685364 0.054626 0.718018 1441830827 -0.108093 0.685364 0.054626 0.718018 1441830827 -0.108093 0.685364 0.054626 0.718018 1441830827 -0.108093 0.685364 0.054626 0.718018 1441830827 -0.108093 0.685364 0.054626 0.718018 1441830827 -0.118042 0.687195 0.058777 0.714355 1441830827 -0.118042 0.687195 0.058777 0.714355 1441830827 -0.118042 0.687195 0.058777 0.714355 1441830827 -0.118042 0.687195 0.058777 0.714355 1441830827 -0.118042 0.687195 0.058777 0.714355 1441830827 -0.118042 0.687195 0.058777 0.714355 1441830827 -0.128174 0.690735 0.062378 0.708862 1441830827 -0.128174 0.690735 0.062378 0.708862 1441830827 -0.128174 0.690735 0.062378 0.708862 1441830827 -0.128174 0.690735 0.062378 0.708862 1441830827 -0.128174 0.690735 0.062378 0.708862 1441830827 -0.128174 0.690735 0.062378 0.708862 1441830827 -0.126160 0.695190 0.059204 0.705139 1441830827 -0.126160 0.695190 0.059204 0.705139 1441830827 -0.126160 0.695190 0.059204 0.705139 1441830827 -0.126160 0.695190 0.059204 0.705139 1441830827 -0.126160 0.695190 0.059204 0.705139 1441830827 -0.126160 0.695190 0.059204 0.705139 1441830827 -0.104919 0.696411 0.045288 0.708374 1441830827 -0.104919 0.696411 0.045288 0.708374 1441830827 -0.104919 0.696411 0.045288 0.708374 1441830827 -0.104919 0.696411 0.045288 0.708374 1441830827 -0.104919 0.696411 0.045288 0.708374 1441830827 -0.104919 0.696411 0.045288 0.708374 1441830827 -0.104919 0.696411 0.045288 0.708374 1441830827 -0.102844 0.695923 0.044556 0.709229 1441830827 -0.102844 0.695923 0.044556 0.709229 1441830827 -0.102844 0.695923 0.044556 0.709229 1441830827 -0.102844 0.695923 0.044556 0.709229 1441830827 -0.102844 0.695923 0.044556 0.709229 1441830827 -0.102844 0.695923 0.044556 0.709229 1441830827 -0.098816 0.697266 0.040100 0.708740 1441830827 -0.098816 0.697266 0.040100 0.708740 1441830827 -0.098816 0.697266 0.040100 0.708740 1441830827 -0.098816 0.697266 0.040100 0.708740 1441830828 -0.098816 0.697266 0.040100 0.708740 1441830828 -0.098816 0.697266 0.040100 0.708740 1441830828 -0.098816 0.697266 0.040100 0.708740 1441830828 -0.092163 0.698181 0.031555 0.709229 1441830828 -0.092163 0.698181 0.031555 0.709229 1441830828 -0.092163 0.698181 0.031555 0.709229 1441830828 -0.092163 0.698181 0.031555 0.709229 1441830828 -0.092163 0.698181 0.031555 0.709229 1441830828 -0.092163 0.698181 0.031555 0.709229 1441830828 -0.084473 0.696228 0.029297 0.712219 1441830828 -0.084473 0.696228 0.029297 0.712219 1441830828 -0.084473 0.696228 0.029297 0.712219 1441830828 -0.084473 0.696228 0.029297 0.712219 1441830828 -0.084473 0.696228 0.029297 0.712219 1441830828 -0.084473 0.696228 0.029297 0.712219 1441830828 -0.084473 0.696228 0.029297 0.712219 1441830828 -0.075745 0.693359 0.030029 0.715881 1441830828 -0.075745 0.693359 0.030029 0.715881 1441830828 -0.075745 0.693359 0.030029 0.715881 1441830828 -0.075745 0.693359 0.030029 0.715881 1441830828 -0.075745 0.693359 0.030029 0.715881 1441830828 -0.075745 0.693359 0.030029 0.715881 1441830828 -0.075745 0.693359 0.030029 0.715881 1441830828 -0.075989 0.692749 0.032532 0.716370 1441830828 -0.075989 0.692749 0.032532 0.716370 1441830828 -0.075989 0.692749 0.032532 0.716370 1441830828 -0.075989 0.692749 0.032532 0.716370 1441830828 -0.075989 0.692749 0.032532 0.716370 1441830828 -0.075989 0.692749 0.032532 0.716370 1441830828 -0.079529 0.694336 0.034729 0.714355 1441830828 -0.079529 0.694336 0.034729 0.714355 1441830828 -0.079529 0.694336 0.034729 0.714355 1441830828 -0.079529 0.694336 0.034729 0.714355 1441830828 -0.079529 0.694336 0.034729 0.714355 1441830828 -0.079529 0.694336 0.034729 0.714355 1441830828 -0.072327 0.692688 0.028381 0.716980 1441830828 -0.072327 0.692688 0.028381 0.716980 1441830828 -0.072327 0.692688 0.028381 0.716980 1441830828 -0.072327 0.692688 0.028381 0.716980 1441830828 -0.072327 0.692688 0.028381 0.716980 1441830828 -0.072327 0.692688 0.028381 0.716980 1441830828 -0.072327 0.692688 0.028381 0.716980 1441830828 -0.065735 0.690979 0.024597 0.719421 1441830828 -0.065735 0.690979 0.024597 0.719421 1441830828 -0.065735 0.690979 0.024597 0.719421 1441830828 -0.065735 0.690979 0.024597 0.719421 1441830828 -0.065735 0.690979 0.024597 0.719421 1441830828 -0.065735 0.690979 0.024597 0.719421 1441830828 -0.062988 0.690430 0.023193 0.720215 1441830828 -0.062988 0.690430 0.023193 0.720215 1441830828 -0.062988 0.690430 0.023193 0.720215 1441830828 -0.062988 0.690430 0.023193 0.720215 1441830828 -0.062988 0.690430 0.023193 0.720215 1441830828 -0.062988 0.690430 0.023193 0.720215 1441830828 -0.067444 0.691284 0.025391 0.718872 1441830828 -0.067444 0.691284 0.025391 0.718872 1441830828 -0.067444 0.691284 0.025391 0.718872 1441830828 -0.067444 0.691284 0.025391 0.718872 1441830828 -0.067444 0.691284 0.025391 0.718872 1441830828 -0.067444 0.691284 0.025391 0.718872 1441830828 -0.072876 0.693542 0.025635 0.716187 1441830828 -0.072876 0.693542 0.025635 0.716187 1441830828 -0.072876 0.693542 0.025635 0.716187 1441830828 -0.072876 0.693542 0.025635 0.716187 1441830828 -0.072876 0.693542 0.025635 0.716187 1441830828 -0.072876 0.693542 0.025635 0.716187 1441830828 -0.072876 0.693542 0.025635 0.716187 1441830828 -0.080200 0.697449 0.022766 0.711731 1441830828 -0.080200 0.697449 0.022766 0.711731 1441830828 -0.080200 0.697449 0.022766 0.711731 1441830828 -0.080200 0.697449 0.022766 0.711731 1441830828 -0.080200 0.697449 0.022766 0.711731 1441830828 -0.080200 0.697449 0.022766 0.711731 1441830828 -0.073853 0.702026 0.012756 0.708130 1441830828 -0.073853 0.702026 0.012756 0.708130 1441830828 -0.073853 0.702026 0.012756 0.708130 1441830828 -0.073853 0.702026 0.012756 0.708130 1441830828 -0.073853 0.702026 0.012756 0.708130 1441830828 -0.073853 0.702026 0.012756 0.708130 1441830828 -0.073853 0.702026 0.012756 0.708130 1441830828 -0.059937 0.701660 0.000427 0.709961 1441830828 -0.059937 0.701660 0.000427 0.709961 1441830828 -0.059937 0.701660 0.000427 0.709961 1441830828 -0.059937 0.701660 0.000427 0.709961 1441830828 -0.059937 0.701660 0.000427 0.709961 1441830828 -0.059937 0.701660 0.000427 0.709961 1441830828 -0.066833 0.700684 0.007141 0.710205 1441830828 -0.066833 0.700684 0.007141 0.710205 1441830828 -0.066833 0.700684 0.007141 0.710205 1441830828 -0.066833 0.700684 0.007141 0.710205 1441830828 -0.066833 0.700684 0.007141 0.710205 1441830828 -0.066833 0.700684 0.007141 0.710205 1441830828 -0.062134 0.702820 0.000671 0.708618 1441830828 -0.062134 0.702820 0.000671 0.708618 1441830828 -0.062134 0.702820 0.000671 0.708618 1441830828 -0.062134 0.702820 0.000671 0.708618 1441830828 -0.062134 0.702820 0.000671 0.708618 1441830828 -0.062134 0.702820 0.000671 0.708618 1441830828 -0.052429 0.702881 -0.014404 0.709167 1441830828 -0.052429 0.702881 -0.014404 0.709167 1441830828 -0.052429 0.702881 -0.014404 0.709167 1441830828 -0.052429 0.702881 -0.014404 0.709167 1441830828 -0.052429 0.702881 -0.014404 0.709167 1441830828 -0.052429 0.702881 -0.014404 0.709167 1441830828 -0.041321 0.699951 -0.025696 0.712463 1441830828 -0.041321 0.699951 -0.025696 0.712463 1441830828 -0.041321 0.699951 -0.025696 0.712463 1441830828 -0.041321 0.699951 -0.025696 0.712463 1441830828 -0.041321 0.699951 -0.025696 0.712463 1441830828 -0.041321 0.699951 -0.025696 0.712463 1441830828 -0.041321 0.699951 -0.025696 0.712463 1441830828 -0.035156 0.695557 -0.029846 0.716919 1441830828 -0.035156 0.695557 -0.029846 0.716919 1441830828 -0.035156 0.695557 -0.029846 0.716919 1441830828 -0.035156 0.695557 -0.029846 0.716919 1441830829 -0.035156 0.695557 -0.029846 0.716919 1441830829 
-0.055603 0.273071 0.041077 0.959473 1441830834 -0.055603 0.273071 0.041077 0.959473 1441830834 -0.055603 0.273071 0.041077 0.959473 1441830834 -0.055603 0.273071 0.041077 0.959473 1441830834 -0.055603 0.273071 0.041077 0.959473 1441830834 -0.055603 0.273071 0.041077 0.959473 1441830834 0.057434 0.160278 -0.055908 0.983765 1441830834 0.057434 0.160278 -0.055908 0.983765 1441830834 0.057434 0.160278 -0.055908 0.983765 1441830834 0.057434 0.160278 -0.055908 0.983765 1441830834 0.057434 0.160278 -0.055908 0.983765 1441830834 0.057434 0.160278 -0.055908 0.983765 1441830834 0.057434 0.160278 -0.055908 0.983765 1441830834 0.176636 0.007446 -0.142883 0.973816 1441830834 0.176636 0.007446 -0.142883 0.973816 1441830834 0.176636 0.007446 -0.142883 0.973816 1441830834 0.176636 0.007446 -0.142883 0.973816 1441830834 0.176636 0.007446 -0.142883 0.973816 1441830834 0.176636 0.007446 -0.142883 0.973816 1441830834 0.257019 -0.091248 -0.236633 0.932495 1441830834 0.257019 -0.091248 -0.236633 0.932495 1441830834 0.257019 -0.091248 -0.236633 0.932495 1441830834 0.257019 -0.091248 -0.236633 0.932495 1441830834 0.257019 -0.091248 -0.236633 0.932495 1441830834 0.257019 -0.091248 -0.236633 0.932495 1441830834 0.216797 -0.124512 -0.276733 0.927856 1441830834 0.216797 -0.124512 -0.276733 0.927856 1441830834 0.216797 -0.124512 -0.276733 0.927856 1441830834 0.216797 -0.124512 -0.276733 0.927856 1441830834 0.216797 -0.124512 -0.276733 0.927856 1441830834 0.216797 -0.124512 -0.276733 0.927856 1441830834 0.216797 -0.124512 -0.276733 0.927856 1441830834 0.144287 0.017029 -0.155701 0.977051 1441830834 0.144287 0.017029 -0.155701 0.977051 1441830834 0.144287 0.017029 -0.155701 0.977051 1441830834 0.144287 0.017029 -0.155701 0.977051 1441830834 0.144287 0.017029 -0.155701 0.977051 1441830834 0.029907 0.145264 -0.130676 0.980225 1441830834 0.029907 0.145264 -0.130676 0.980225 1441830834 0.029907 0.145264 -0.130676 0.980225 1441830834 0.029907 0.145264 -0.130676 0.980225 1441830834 0.029907 0.145264 -0.130676 0.980225 1441830834 0.029907 0.145264 -0.130676 0.980225 1441830834 0.029907 0.145264 -0.130676 0.980225 1441830834 -0.077271 0.235657 -0.134521 0.959351 1441830834 -0.077271 0.235657 -0.134521 0.959351 1441830834 -0.077271 0.235657 -0.134521 0.959351 1441830834 -0.077271 0.235657 -0.134521 0.959351 1441830834 -0.077271 0.235657 -0.134521 0.959351 1441830834 -0.077271 0.235657 -0.134521 0.959351 1441830834 -0.176086 0.317871 -0.109924 0.925110 1441830834 -0.176086 0.317871 -0.109924 0.925110 1441830834 -0.176086 0.317871 -0.109924 0.925110 1441830834 -0.176086 0.317871 -0.109924 0.925110 1441830834 -0.176086 0.317871 -0.109924 0.925110 1441830834 -0.176086 0.317871 -0.109924 0.925110 1441830834 -0.176086 0.317871 -0.109924 0.925110 1441830834 -0.306152 0.360291 -0.049988 0.879700 1441830834 -0.306152 0.360291 -0.049988 0.879700 1441830834 -0.306152 0.360291 -0.049988 0.879700 1441830834 -0.306152 0.360291 -0.049988 0.879700 1441830835 -0.306152 0.360291 -0.049988 0.879700 1441830835 -0.306152 0.360291 -0.049988 0.879700 1441830835 -0.359802 0.366516 -0.024292 0.857666 1441830835 -0.359802 0.366516 -0.024292 0.857666 1441830835 -0.359802 0.366516 -0.024292 0.857666 1441830835 -0.359802 0.366516 -0.024292 0.857666 1441830835 -0.359802 0.366516 -0.024292 0.857666 1441830835 -0.359802 0.366516 -0.024292 0.857666 1441830835 -0.337524 0.336731 -0.011047 0.878906 1441830835 -0.337524 0.336731 -0.011047 0.878906 1441830835 -0.337524 0.336731 -0.011047 0.878906 1441830835 -0.337524 0.336731 -0.011047 0.878906 1441830835 -0.337524 0.336731 -0.011047 0.878906 1441830835 -0.337524 0.336731 -0.011047 0.878906 1441830835 -0.265259 0.295471 -0.018005 0.917603 1441830835 -0.265259 0.295471 -0.018005 0.917603 1441830835 -0.265259 0.295471 -0.018005 0.917603 1441830835 -0.265259 0.295471 -0.018005 0.917603 1441830835 -0.265259 0.295471 -0.018005 0.917603 1441830835 -0.265259 0.295471 -0.018005 0.917603 1441830835 -0.163330 0.247742 -0.048096 0.953735 1441830835 -0.163330 0.247742 -0.048096 0.953735 1441830835 -0.163330 0.247742 -0.048096 0.953735 1441830835 -0.163330 0.247742 -0.048096 0.953735 1441830835 -0.163330 0.247742 -0.048096 0.953735 1441830835 -0.163330 0.247742 -0.048096 0.953735 1441830835 -0.163330 0.247742 -0.048096 0.953735 1441830835 -0.053345 0.188660 -0.116333 0.973633 1441830835 -0.053345 0.188660 -0.116333 0.973633 1441830835 -0.053345 0.188660 -0.116333 0.973633 1441830835 -0.053345 0.188660 -0.116333 0.973633 1441830835 -0.053345 0.188660 -0.116333 0.973633 1441830835 -0.053345 0.188660 -0.116333 0.973633 1441830835 0.059448 0.106079 -0.149841 0.981201 1441830835 0.059448 0.106079 -0.149841 0.981201 1441830835 0.059448 0.106079 -0.149841 0.981201 1441830835 0.059448 0.106079 -0.149841 0.981201 1441830835 0.059448 0.106079 -0.149841 0.981201 1441830835 0.059448 0.106079 -0.149841 0.981201 1441830835 0.182983 0.018005 -0.150391 0.971375 1441830835 0.182983 0.018005 -0.150391 0.971375 1441830835 0.182983 0.018005 -0.150391 0.971375 1441830835 0.182983 0.018005 -0.150391 0.971375 1441830835 0.182983 0.018005 -0.150391 0.971375 1441830835 0.182983 0.018005 -0.150391 0.971375 1441830835 0.245483 -0.027100 -0.212341 0.945435 1441830835 0.245483 -0.027100 -0.212341 0.945435 1441830835 0.245483 -0.027100 -0.212341 0.945435 1441830835 0.245483 -0.027100 -0.212341 0.945435 1441830835 0.245483 -0.027100 -0.212341 0.945435 1441830835 0.245483 -0.027100 -0.212341 0.945435 1441830835 0.219360 -0.032532 -0.238220 0.945496 1441830835 0.219360 -0.032532 -0.238220 0.945496 1441830835 0.219360 -0.032532 -0.238220 0.945496 1441830835 0.219360 -0.032532 -0.238220 0.945496 1441830835 0.219360 -0.032532 -0.238220 0.945496 1441830835 0.219360 -0.032532 -0.238220 0.945496 1441830835 0.219360 -0.032532 -0.238220 0.945496 1441830835 0.131836 0.071228 -0.173096 0.973389 1441830835 0.131836 0.071228 -0.173096 0.973389 1441830835 0.131836 0.071228 -0.173096 0.973389 1441830835 0.131836 0.071228 -0.173096 0.973389 1441830835 0.131836 0.071228 -0.173096 0.973389 1441830835 0.131836 0.071228 -0.173096 0.973389 1441830835 0.028870 0.158020 -0.154358 0.974854 1441830835 0.028870 0.158020 -0.154358 0.974854 1441830835 0.028870 0.158020 -0.154358 0.974854 1441830835 0.028870 0.158020 -0.154358 0.974854 1441830835 0.028870 0.158020 -0.154358 0.974854 1441830835 0.028870 0.158020 -0.154358 0.974854 1441830835 0.028870 0.158020 -0.154358 0.974854 1441830835 -0.069214 0.226990 -0.172546 0.955933 1441830835 -0.069214 0.226990 -0.172546 0.955933 1441830835 -0.069214 0.226990 -0.172546 0.955933 1441830835 -0.069214 0.226990 -0.172546 0.955933 1441830835 -0.069214 0.226990 -0.172546 0.955933 1441830835 -0.069214 0.226990 -0.172546 0.955933 1441830835 -0.162476 0.292969 -0.155823 0.929199 1441830835 -0.162476 0.292969 -0.155823 0.929199 1441830835 -0.162476 0.292969 -0.155823 0.929199 1441830835 -0.162476 0.292969 -0.155823 0.929199 1441830835 -0.162476 0.292969 -0.155823 0.929199 1441830835 -0.162476 0.292969 -0.155823 0.929199 1441830835 -0.162476 0.292969 -0.155823 0.929199 1441830835 -0.291504 0.323486 -0.101440 0.894470 1441830835 -0.291504 0.323486 -0.101440 0.894470 1441830835 -0.291504 0.323486 -0.101440 0.894470 1441830835 -0.291504 0.323486 -0.101440 0.894470 1441830835 -0.291504 0.323486 -0.101440 0.894470 1441830835 -0.291504 0.323486 -0.101440 0.894470 1441830835 -0.344910 0.322021 -0.062256 0.879456 1441830835 -0.344910 0.322021 -0.062256 0.879456 1441830835 -0.344910 0.322021 -0.062256 0.879456 1441830835 -0.344910 0.322021 -0.062256 0.879456 1441830835 -0.344910 0.322021 -0.062256 0.879456 1441830835 -0.344910 0.322021 -0.062256 0.879456 1441830835 -0.322327 0.288818 -0.048950 0.900146 1441830835 -0.322327 0.288818 -0.048950 0.900146 1441830835 -0.322327 0.288818 -0.048950 0.900146 1441830835 -0.322327 0.288818 -0.048950 0.900146 1441830835 -0.322327 0.288818 -0.048950 0.900146 1441830835 -0.322327 0.288818 -0.048950 0.900146 1441830835 -0.322327 0.288818 -0.048950 0.900146 1441830835 -0.249207 0.245300 -0.052490 0.935364 1441830835 -0.249207 0.245300 -0.052490 0.935364 1441830835 -0.249207 0.245300 -0.052490 0.935364 1441830835 -0.249207 0.245300 -0.052490 0.935364 1441830835 -0.249207 0.245300 -0.052490 0.935364 1441830835 -0.249207 0.245300 -0.052490 0.935364 1441830835 -0.135376 0.195557 -0.085266 0.967529 1441830835 -0.135376 0.195557 -0.085266 0.967529 1441830835 -0.135376 0.195557 -0.085266 0.967529 1441830835 -0.135376 0.195557 -0.085266 0.967529 1441830835 -0.135376 0.195557 -0.085266 0.967529 1441830835 -0.135376 0.195557 -0.085266 0.967529 1441830836 -0.135376 0.195557 -0.085266 0.967529 1441830836 -0.024719 0.137939 -0.167297 0.975891 1441830836 -0.024719 0.137939 -0.167297 0.975891 1441830836 -0.024719 0.137939 -0.167297 0.975891 1441830836 -0.024719 0.137939 -0.167297 0.975891 1441830836 -0.024719 0.137939 -0.167297 0.975891 1441830836 -0.024719 0.137939 -0.167297 0.975891 1441830836 0.094360 0.047241 -0.205627 0.972900 1441830836 0.094360 0.047241 -0.205627 0.972900 1441830836 0.094360 0.047241 -0.205627 0.972900 1441830836 0.094360 0.047241 -0.205627 0.972900 1441830836 0.094360 0.047241 -0.205627 0.972900 1441830836 0.094360 0.047241 -0.205627 0.972900 1441830836 0.214783 -0.021973 -0.201233 0.955444 1441830836 0.214783 -0.021973 -0.201233 0.955444 1441830836 0.214783 -0.021973 -0.201233 0.955444 1441830836 0.214783 -0.021973 -0.201233 0.955444 1441830836 0.214783 -0.021973 -0.201233 0.955444 1441830836 0.214783 -0.021973 -0.201233 0.955444 1441830836 0.214783 -0.021973 -0.201233 0.955444 1441830836 0.204956 -0.046997 -0.260986 0.942139 1441830836 0.204956 -0.046997 -0.260986 0.942139 1441830836 0.204956 -0.046997 -0.260986 0.942139 1441830836 0.204956 -0.046997 -0.260986 0.942139 1441830836 0.204956 -0.046997 -0.260986 0.942139 1441830836 0.204956 -0.046997 -0.260986 0.942139 1441830836 0.139709 0.040161 -0.173096 0.974060 1441830836 0.139709 0.040161 -0.173096 0.974060 1441830836 0.139709 0.040161 -0.173096 0.974060 1441830836 0.139709 0.040161 -0.173096 0.974060 1441830836 0.139709 0.040161 -0.173096 0.974060 1441830836 0.139709 0.040161 -0.173096 0.974060 1441830836 0.139709 0.040161 -0.173096 0.974060 1441830836 0.042786 0.134949 -0.129578 0.981384 1441830836 0.042786 0.134949 -0.129578 0.981384 1441830836 0.042786 0.134949 -0.129578 0.981384 1441830836 0.042786 0.134949 -0.129578 0.981384 1441830836 0.042786 0.134949 -0.129578 0.981384 1441830836 0.042786 0.134949 -0.129578 0.981384 1441830836 -0.045715 0.201599 -0.184387 0.960815 1441830836 -0.045715 0.201599 -0.184387 0.960815 1441830836 -0.045715 0.201599 -0.184387 0.960815 1441830836 -0.045715 0.201599 -0.184387 0.960815 1441830836 -0.045715 0.201599 -0.184387 0.960815 1441830836 -0.045715 0.201599 -0.184387 0.960815 1441830836 -0.139404 0.276306 -0.182068 0.933289 1441830836 -0.139404 0.276306 -0.182068 0.933289 1441830836 -0.139404 0.276306 -0.182068 0.933289 1441830836 -0.139404 0.276306 -0.182068 0.933289 1441830836 -0.139404 0.276306 -0.182068 0.933289 1441830836 -0.139404 0.276306 -0.182068 0.933289 1441830836 -0.278625 0.317139 -0.103455 0.900574 1441830836 -0.278625 0.317139 -0.103455 0.900574 1441830836 -0.278625 0.317139 -0.103455 0.900574 1441830836 -0.278625 0.317139 -0.103455 0.900574 1441830836 -0.278625 0.317139 -0.103455 0.900574 1441830836 -0.278625 0.317139 -0.103455 0.900574 1441830836 -0.328613 0.328125 -0.059875 0.883606 1441830836 -0.328613 0.328125 -0.059875 0.883606 1441830836 -0.328613 0.328125 -0.059875 0.883606 1441830836 -0.328613 0.328125 -0.059875 0.883606 1441830836 -0.328613 0.328125 -0.059875 0.883606 1441830836 -0.328613 0.328125 -0.059875 0.883606 1441830836 -0.328613 0.328125 -0.059875 0.883606 1441830836 -0.289978 0.293640 -0.052551 0.909302 1441830836 -0.289978 0.293640 -0.052551 0.909302 1441830836 -0.289978 0.293640 -0.052551 0.909302 1441830836 -0.289978 0.293640 -0.052551 0.909302 1441830836 -0.289978 0.293640 -0.052551 0.909302 1441830836 -0.289978 0.293640 -0.052551 0.909302 1441830836 -0.198425 0.247498 -0.072021 0.945618 1441830836 -0.198425 0.247498 -0.072021 0.945618 1441830836 -0.198425 0.247498 -0.072021 0.945618 1441830836 -0.198425 0.247498 -0.072021 0.945618 1441830836 -0.198425 0.247498 -0.072021 0.945618 1441830836 -0.198425 0.247498 -0.072021 0.945618 1441830836 -0.073486 0.187500 -0.111206 0.973145 1441830836 -0.073486 0.187500 -0.111206 0.973145 1441830836 -0.073486 0.187500 -0.111206 0.973145 1441830836 -0.073486 0.187500 -0.111206 0.973145 1441830836 -0.073486 0.187500 -0.111206 0.973145 1441830836 -0.073486 0.187500 -0.111206 0.973145 1441830836 0.031860 0.126465 -0.193298 0.972412 1441830836 0.031860 0.126465 -0.193298 0.972412 1441830836 0.031860 0.126465 -0.193298 0.972412 1441830836 0.031860 0.126465 -0.193298 0.972412 1441830836 0.031860 0.126465 -0.193298 0.972412 1441830836 0.031860 0.126465 -0.193298 0.972412 1441830836 0.152710 0.036255 -0.197021 0.967712 1441830836 0.152710 0.036255 -0.197021 0.967712 1441830836 0.152710 0.036255 -0.197021 0.967712 1441830836 0.152710 0.036255 -0.197021 0.967712 1441830836 0.152710 0.036255 -0.197021 0.967712 1441830836 0.152710 0.036255 -0.197021 0.967712 1441830836 0.237549 -0.006592 -0.205566 0.949341 1441830836 0.237549 -0.006592 -0.205566 0.949341 1441830836 0.237549 -0.006592 -0.205566 0.949341 1441830836 0.237549 -0.006592 -0.205566 0.949341 1441830836 0.237549 -0.006592 -0.205566 0.949341 1441830836 0.237549 -0.006592 -0.205566 0.949341 1441830836 0.237549 -0.006592 -0.205566 0.949341 1441830836 0.208984 -0.000427 -0.232910 0.949768 1441830836 0.208984 -0.000427 -0.232910 0.949768 1441830836 0.208984 -0.000427 -0.232910 0.949768 1441830836 0.208984 -0.000427 -0.232910 0.949768 1441830836 0.208984 -0.000427 -0.232910 0.949768 1441830836 0.208984 -0.000427 -0.232910 0.949768 1441830836 0.125366 0.087097 -0.184509 0.970886 1441830836 0.125366 0.087097 -0.184509 0.970886 1441830836 0.125366 0.087097 -0.184509 0.970886 1441830836 0.125366 0.087097 -0.184509 0.970886 1441830836 0.125366 0.087097 -0.184509 0.970886 1441830836 0.125366 0.087097 -0.184509 0.970886 1441830836 0.125366 0.087097 -0.184509 0.970886 1441830837 0.029907 0.164490 -0.176025 0.970032 1441830837 0.029907 0.164490 -0.176025 0.970032 1441830837 0.029907 0.164490 -0.176025 0.970032 1441830837 0.029907 0.164490 -0.176025 0.970032 1441830837 0.029907 0.164490 -0.176025 0.970032 1441830837 0.029907 0.164490 -0.176025 0.970032 1441830837 -0.060791 0.230652 -0.215637 0.946838 1441830837 -0.060791 0.230652 -0.215637 0.946838 1441830837 -0.060791 0.230652 -0.215637 0.946838 1441830837 -0.060791 0.230652 -0.215637 0.946838 1441830837 -0.060791 0.230652 -0.215637 0.946838 1441830837 -0.060791 0.230652 -0.215637 0.946838 1441830837 -0.060791 0.230652 -0.215637 0.946838 1441830837 -0.156921 0.289185 -0.195923 0.923767 1441830837 -0.156921 0.289185 -0.195923 0.923767 1441830837 -0.156921 0.289185 -0.195923 0.923767 1441830837 -0.156921 0.289185 -0.195923 0.923767 1441830837 -0.156921 0.289185 -0.195923 0.923767 1441830837 -0.292358 0.311829 -0.100525 0.898376 1441830837 -0.292358 0.311829 -0.100525 0.898376 1441830837 -0.292358 0.311829 -0.100525 0.898376 1441830837 -0.292358 0.311829 -0.100525 0.898376 1441830837 -0.292358 0.311829 -0.100525 0.898376 1441830837 -0.292358 0.311829 -0.100525 0.898376 1441830837 -0.334167 0.317627 -0.077942 0.883911 1441830837 -0.334167 0.317627 -0.077942 0.883911 1441830837 -0.334167 0.317627 -0.077942 0.883911 1441830837 -0.334167 0.317627 -0.077942 0.883911 1441830837 -0.334167 0.317627 -0.077942 0.883911 1441830837 -0.334167 0.317627 -0.077942 0.883911 1441830837 -0.294128 0.282654 -0.062256 0.910889 1441830837 -0.294128 0.282654 -0.062256 0.910889 1441830837 -0.294128 0.282654 -0.062256 0.910889 1441830837 -0.294128 0.282654 -0.062256 0.910889 1441830837 -0.294128 0.282654 -0.062256 0.910889 1441830837 -0.294128 0.282654 -0.062256 0.910889 1441830837 -0.294128 0.282654 -0.062256 0.910889 1441830837 -0.195984 0.234497 -0.082825 0.948547 1441830837 -0.195984 0.234497 -0.082825 0.948547 1441830837 -0.195984 0.234497 -0.082825 0.948547 1441830837 -0.195984 0.234497 -0.082825 0.948547 1441830837 -0.195984 0.234497 -0.082825 0.948547 1441830837 -0.195984 0.234497 -0.082825 0.948547 1441830837 -0.070129 0.173035 -0.137695 0.972717 1441830837 -0.070129 0.173035 -0.137695 0.972717 1441830837 -0.070129 0.173035 -0.137695 0.972717 1441830837 -0.070129 0.173035 -0.137695 0.972717 1441830837 -0.070129 0.173035 -0.137695 0.972717 1441830837 -0.070129 0.173035 -0.137695 0.972717 1441830837 -0.070129 0.173035 -0.137695 0.972717 1441830837 0.030579 0.107666 -0.210083 0.971252 1441830837 0.030579 0.107666 -0.210083 0.971252 1441830837 0.030579 0.107666 -0.210083 0.971252 1441830837 0.030579 0.107666 -0.210083 0.971252 1441830837 0.030579 0.107666 -0.210083 0.971252 1441830837 0.030579 0.107666 -0.210083 0.971252 1441830837 0.170105 0.016968 -0.160583 0.972107 1441830837 0.170105 0.016968 -0.160583 0.972107 1441830837 0.170105 0.016968 -0.160583 0.972107 1441830837 0.170105 0.016968 -0.160583 0.972107 1441830837 0.170105 0.016968 -0.160583 0.972107 1441830837 0.170105 0.016968 -0.160583 0.972107 1441830837 0.226746 -0.026123 -0.215027 0.949524 1441830837 0.226746 -0.026123 -0.215027 0.949524 1441830837 0.226746 -0.026123 -0.215027 0.949524 1441830837 0.226746 -0.026123 -0.215027 0.949524 1441830837 0.226746 -0.026123 -0.215027 0.949524 1441830837 0.226746 -0.026123 -0.215027 0.949524 1441830837 0.189148 0.000000 -0.218994 0.957214 1441830837 0.189148 0.000000 -0.218994 0.957214 1441830837 0.189148 0.000000 -0.218994 0.957214 1441830837 0.189148 0.000000 -0.218994 0.957214 1441830837 0.189148 0.000000 -0.218994 0.957214 1441830837 0.189148 0.000000 -0.218994 0.957214 1441830837 0.101624 0.110840 -0.121338 0.981140 1441830837 0.101624 0.110840 -0.121338 0.981140 1441830837 0.101624 0.110840 -0.121338 0.981140 1441830837 0.101624 0.110840 -0.121338 0.981140 1441830837 0.101624 0.110840 -0.121338 0.981140 1441830837 0.101624 0.110840 -0.121338 0.981140 1441830837 0.101624 0.110840 -0.121338 0.981140 1441830837 0.013367 0.190918 -0.124268 0.973572 1441830837 0.013367 0.190918 -0.124268 0.973572 1441830837 0.013367 0.190918 -0.124268 0.973572 1441830837 0.013367 0.190918 -0.124268 0.973572 1441830837 0.013367 0.190918 -0.124268 0.973572 1441830837 0.013367 0.190918 -0.124268 0.973572 1441830837 -0.069275 0.264160 -0.188782 0.943237 1441830837 -0.069275 0.264160 -0.188782 0.943237 1441830837 -0.069275 0.264160 -0.188782 0.943237 1441830837 -0.069275 0.264160 -0.188782 0.943237 1441830837 -0.069275 0.264160 -0.188782 0.943237 1441830837 -0.069275 0.264160 -0.188782 0.943237 1441830837 -0.069275 0.264160 -0.188782 0.943237 1441830837 -0.145142 0.328247 -0.158875 0.919739 1441830837 -0.145142 0.328247 -0.158875 0.919739 1441830837 -0.145142 0.328247 -0.158875 0.919739 1441830837 -0.145142 0.328247 -0.158875 0.919739 1441830837 -0.145142 0.328247 -0.158875 0.919739 1441830837 -0.145142 0.328247 -0.158875 0.919739 1441830837 -0.247437 0.356262 -0.107788 0.894531 1441830837 -0.247437 0.356262 -0.107788 0.894531 1441830837 -0.247437 0.356262 -0.107788 0.894531 1441830837 -0.247437 0.356262 -0.107788 0.894531 1441830837 -0.247437 0.356262 -0.107788 0.894531 1441830837 -0.247437 0.356262 -0.107788 0.894531 1441830837 -0.288574 0.361084 -0.098877 0.881226 1441830837 -0.288574 0.361084 -0.098877 0.881226 1441830837 -0.288574 0.361084 -0.098877 0.881226 1441830837 -0.288574 0.361084 -0.098877 0.881226 1441830837 -0.288574 0.361084 -0.098877 0.881226 1441830837 -0.288574 0.361084 -0.098877 0.881226 1441830837 -0.288574 0.361084 -0.098877 0.881226 1441830837 -0.259583 0.332275 -0.069519 0.904053 1441830838 -0.259583 0.332275 -0.069519 0.904053 1441830838 -0.259583 0.332275 -0.069519 0.904053 1441830838 -0.259583 0.332275 -0.069519 0.904053 1441830838 -0.259583 0.332275 -0.069519 0.904053 1441830838 -0.259583 0.332275 -0.069519 0.904053 1441830838 -0.259583 0.332275 -0.069519 0.904053 1441830838 -0.174255 0.280334 -0.063599 0.941772 1441830838 -0.174255 0.280334 -0.063599 0.941772 1441830838 -0.174255 0.280334 -0.063599 0.941772 1441830838 -0.174255 0.280334 -0.063599 0.941772 1441830838 -0.174255 0.280334 -0.063599 0.941772 1441830838 -0.174255 0.280334 -0.063599 0.941772 1441830838 -0.054565 0.204163 -0.108704 0.971313 1441830838 -0.054565 0.204163 -0.108704 0.971313 1441830838 -0.054565 0.204163 -0.108704 0.971313 1441830838 -0.054565 0.204163 -0.108704 0.971313 1441830838 -0.054565 0.204163 -0.108704 0.971313 1441830838 -0.054565 0.204163 -0.108704 0.971313 1441830838 -0.054565 0.204163 -0.108704 0.971313 1441830838 0.052490 0.119690 -0.171875 0.976379 1441830838 0.052490 0.119690 -0.171875 0.976379 1441830838 0.052490 0.119690 -0.171875 0.976379 1441830838 0.052490 0.119690 -0.171875 0.976379 1441830838 0.052490 0.119690 -0.171875 0.976379 1441830838 0.052490 0.119690 -0.171875 0.976379 1441830838 0.052490 0.119690 -0.171875 0.976379 1441830838 0.201782 0.022034 -0.121277 0.971619 1441830838 0.201782 0.022034 -0.121277 0.971619 1441830838 0.201782 0.022034 -0.121277 0.971619 1441830838 0.201782 0.022034 -0.121277 0.971619 1441830838 0.201782 0.022034 -0.121277 0.971619 1441830838 0.201782 0.022034 -0.121277 0.971619 1441830838 0.266296 -0.039673 -0.175476 0.946899 1441830838 0.266296 -0.039673 -0.175476 0.946899 1441830838 0.266296 -0.039673 -0.175476 0.946899 1441830838 0.266296 -0.039673 -0.175476 0.946899 1441830838 0.266296 -0.039673 -0.175476 0.946899 1441830838 0.266296 -0.039673 -0.175476 0.946899 1441830838 0.230469 -0.029785 -0.196594 0.952515 1441830838 0.230469 -0.029785 -0.196594 0.952515 1441830838 0.230469 -0.029785 -0.196594 0.952515 1441830838 0.230469 -0.029785 -0.196594 0.952515 1441830838 0.230469 -0.029785 -0.196594 0.952515 1441830838 0.230469 -0.029785 -0.196594 0.952515 1441830838 0.140076 0.092346 -0.116394 0.978882 1441830838 0.140076 0.092346 -0.116394 0.978882 1441830838 0.140076 0.092346 -0.116394 0.978882 1441830838 0.140076 0.092346 -0.116394 0.978882 1441830838 0.140076 0.092346 -0.116394 0.978882 1441830838 0.140076 0.092346 -0.116394 0.978882 1441830838 0.054626 0.186890 -0.129211 0.972290 1441830838 0.054626 0.186890 -0.129211 0.972290 1441830838 0.054626 0.186890 -0.129211 0.972290 1441830838 0.054626 0.186890 -0.129211 0.972290 1441830838 0.054626 0.186890 -0.129211 0.972290 1441830838 0.054626 0.186890 -0.129211 0.972290 1441830838 -0.035034 0.266968 -0.150024 0.951294 1441830838 -0.035034 0.266968 -0.150024 0.951294 1441830838 -0.035034 0.266968 -0.150024 0.951294 1441830838 -0.035034 0.266968 -0.150024 0.951294 1441830838 -0.035034 0.266968 -0.150024 0.951294 1441830838 -0.035034 0.266968 -0.150024 0.951294 1441830838 -0.035034 0.266968 -0.150024 0.951294 1441830838 -0.099243 0.346375 -0.130859 0.923584 1441830838 -0.099243 0.346375 -0.130859 0.923584 1441830838 -0.099243 0.346375 -0.130859 0.923584 1441830838 -0.099243 0.346375 -0.130859 0.923584 1441830838 -0.099243 0.346375 -0.130859 0.923584 1441830838 -0.099243 0.346375 -0.130859 0.923584 1441830838 -0.196594 0.387573 -0.095764 0.895508 1441830838 -0.196594 0.387573 -0.095764 0.895508 1441830838 -0.196594 0.387573 -0.095764 0.895508 1441830838 -0.196594 0.387573 -0.095764 0.895508 1441830838 -0.196594 0.387573 -0.095764 0.895508 1441830838 -0.196594 0.387573 -0.095764 0.895508 1441830838 -0.232483 0.392273 -0.041260 0.888977 1441830838 -0.232483 0.392273 -0.041260 0.888977 1441830838 -0.232483 0.392273 -0.041260 0.888977 1441830838 -0.232483 0.392273 -0.041260 0.888977 1441830838 -0.232483 0.392273 -0.041260 0.888977 1441830838 -0.232483 0.392273 -0.041260 0.888977 1441830838 -0.202515 0.359863 -0.009766 0.910706 1441830838 -0.202515 0.359863 -0.009766 0.910706 1441830838 -0.202515 0.359863 -0.009766 0.910706 1441830838 -0.202515 0.359863 -0.009766 0.910706 1441830838 -0.202515 0.359863 -0.009766 0.910706 1441830838 -0.202515 0.359863 -0.009766 0.910706 1441830838 -0.202515 0.359863 -0.009766 0.910706 1441830838 -0.117798 0.303894 -0.014709 0.945251 1441830838 -0.117798 0.303894 -0.014709 0.945251 1441830838 -0.117798 0.303894 -0.014709 0.945251 1441830838 -0.117798 0.303894 -0.014709 0.945251 1441830838 -0.117798 0.303894 -0.014709 0.945251 1441830838 -0.117798 0.303894 -0.014709 0.945251 1441830838 -0.012695 0.222717 -0.059998 0.972900 1441830838 -0.012695 0.222717 -0.059998 0.972900 1441830838 -0.012695 0.222717 -0.059998 0.972900 1441830838 -0.012695 0.222717 -0.059998 0.972900 1441830838 -0.012695 0.222717 -0.059998 0.972900 1441830838 0.081360 0.132263 -0.092957 0.983459 1441830838 0.081360 0.132263 -0.092957 0.983459 1441830838 0.081360 0.132263 -0.092957 0.983459 1441830838 0.081360 0.132263 -0.092957 0.983459 1441830838 0.081360 0.132263 -0.092957 0.983459 1441830838 0.081360 0.132263 -0.092957 0.983459 1441830838 0.081360 0.132263 -0.092957 0.983459 1441830838 0.203857 0.041931 -0.090881 0.973816 1441830838 0.203857 0.041931 -0.090881 0.973816 1441830838 0.203857 0.041931 -0.090881 0.973816 1441830838 0.203857 0.041931 -0.090881 0.973816 1441830838 0.203857 0.041931 -0.090881 0.973816 1441830838 0.203857 0.041931 -0.090881 0.973816 1441830838 0.198120 -0.026001 -0.236816 0.950745 1441830838 0.198120 -0.026001 -0.236816 0.950745 1441830839 0.198120 -0.026001 -0.236816 0.950745 1441830839 0.198120 -0.026001 -0.236816 0.950745 1441830839 0.198120 -0.026001 -0.236816 0.950745 1441830839 0.198120 -0.026001 -0.236816 0.950745 1441830839 0.138184 0.061035 -0.171082 0.973572 1441830839 0.138184 0.061035 -0.171082 0.973572 1441830839 0.138184 0.061035 -0.171082 0.973572 1441830839 0.138184 0.061035 -0.171082 0.973572 1441830839 0.138184 0.061035 -0.171082 0.973572 1441830839 0.138184 0.061035 -0.171082 0.973572 1441830839 0.138184 0.061035 -0.171082 0.973572 1441830839 0.041504 0.189392 -0.018982 0.980774 1441830839 0.041504 0.189392 -0.018982 0.980774 1441830839 0.041504 0.189392 -0.018982 0.980774 1441830839 0.041504 0.189392 -0.018982 0.980774 1441830839 0.041504 0.189392 -0.018982 0.980774 1441830839 0.041504 0.189392 -0.018982 0.980774 1441830839 -0.035461 0.271851 -0.085876 0.957825 1441830839 -0.035461 0.271851 -0.085876 0.957825 1441830839 -0.035461 0.271851 -0.085876 0.957825 1441830839 -0.035461 0.271851 -0.085876 0.957825 1441830839 -0.035461 0.271851 -0.085876 0.957825 1441830839 -0.035461 0.271851 -0.085876 0.957825 1441830839 -0.113098 0.340210 -0.143250 0.922424 1441830839 -0.113098 0.340210 -0.143250 0.922424 1441830839 -0.113098 0.340210 -0.143250 0.922424 1441830839 -0.113098 0.340210 -0.143250 0.922424 1441830839 -0.113098 0.340210 -0.143250 0.922424 1441830839 -0.113098 0.340210 -0.143250 0.922424 1441830839 -0.208496 0.397766 -0.096313 0.888245 1441830839 -0.208496 0.397766 -0.096313 0.888245 1441830839 -0.208496 0.397766 -0.096313 0.888245 1441830839 -0.208496 0.397766 -0.096313 0.888245 1441830839 -0.208496 0.397766 -0.096313 0.888245 1441830839 -0.208496 0.397766 -0.096313 0.888245 1441830839 -0.208496 0.397766 -0.096313 0.888245 1441830839 -0.278564 0.417725 -0.014221 0.864685 1441830839 -0.278564 0.417725 -0.014221 0.864685 1441830839 -0.278564 0.417725 -0.014221 0.864685 1441830839 -0.278564 0.417725 -0.014221 0.864685 1441830839 -0.278564 0.417725 -0.014221 0.864685 1441830839 -0.278564 0.417725 -0.014221 0.864685 1441830839 -0.267212 0.397156 0.005676 0.877930 1441830839 -0.267212 0.397156 0.005676 0.877930 1441830839 -0.267212 0.397156 0.005676 0.877930 1441830839 -0.267212 0.397156 0.005676 0.877930 1441830839 -0.267212 0.397156 0.005676 0.877930 1441830839 -0.267212 0.397156 0.005676 0.877930 1441830839 -0.267212 0.397156 0.005676 0.877930 1441830839 -0.205627 0.350281 0.007202 0.913757 1441830839 -0.205627 0.350281 0.007202 0.913757 1441830839 -0.205627 0.350281 0.007202 0.913757 1441830839 -0.205627 0.350281 0.007202 0.913757 1441830839 -0.205627 0.350281 0.007202 0.913757 1441830839 -0.205627 0.350281 0.007202 0.913757 1441830839 -0.108398 0.283508 -0.032104 0.952209 1441830839 -0.108398 0.283508 -0.032104 0.952209 1441830839 -0.108398 0.283508 -0.032104 0.952209 1441830839 -0.108398 0.283508 -0.032104 0.952209 1441830839 -0.108398 0.283508 -0.032104 0.952209 1441830839 -0.108398 0.283508 -0.032104 0.952209 1441830839 -0.108398 0.283508 -0.032104 0.952209 1441830839 -0.012268 0.201050 -0.099731 0.974365 1441830839 -0.012268 0.201050 -0.099731 0.974365 1441830839 -0.012268 0.201050 -0.099731 0.974365 1441830839 -0.012268 0.201050 -0.099731 0.974365 1441830839 -0.012268 0.201050 -0.099731 0.974365 1441830839 0.091858 0.112305 -0.128357 0.981018 1441830839 0.091858 0.112305 -0.128357 0.981018 1441830839 0.091858 0.112305 -0.128357 0.981018 1441830839 0.091858 0.112305 -0.128357 0.981018 1441830839 0.091858 0.112305 -0.128357 0.981018 1441830839 0.091858 0.112305 -0.128357 0.981018 1441830839 0.091858 0.112305 -0.128357 0.981018 1441830839 0.225586 0.027344 -0.116577 0.966797 1441830839 0.225586 0.027344 -0.116577 0.966797 1441830839 0.225586 0.027344 -0.116577 0.966797 1441830839 0.225586 0.027344 -0.116577 0.966797 1441830839 0.225586 0.027344 -0.116577 0.966797 1441830839 0.225586 0.027344 -0.116577 0.966797 1441830839 0.252869 -0.057983 -0.219849 0.940369 1441830839 
0.018250 0.700256 -0.109497 0.705200 1441830847 0.018250 0.700256 -0.109497 0.705200 1441830847 0.018250 0.700256 -0.109497 0.705200 1441830847 0.024902 0.695740 -0.113159 0.708801 1441830847 0.024902 0.695740 -0.113159 0.708801 1441830847 0.024902 0.695740 -0.113159 0.708801 1441830847 0.024902 0.695740 -0.113159 0.708801 1441830847 0.024902 0.695740 -0.113159 0.708801 1441830847 0.024902 0.695740 -0.113159 0.708801 1441830847 0.024902 0.695740 -0.113159 0.708801 1441830847 0.014526 0.695068 -0.101685 0.711548 1441830847 0.014526 0.695068 -0.101685 0.711548 1441830847 0.014526 0.695068 -0.101685 0.711548 1441830847 0.014526 0.695068 -0.101685 0.711548 1441830847 0.014526 0.695068 -0.101685 0.711548 1441830847 0.014526 0.695068 -0.101685 0.711548 1441830847 -0.001221 0.698914 -0.082886 0.710327 1441830847 -0.001221 0.698914 -0.082886 0.710327 1441830847 -0.001221 0.698914 -0.082886 0.710327 1441830847 -0.001221 0.698914 -0.082886 0.710327 1441830847 -0.001221 0.698914 -0.082886 0.710327 1441830847 -0.001221 0.698914 -0.082886 0.710327 1441830847 -0.001221 0.698914 -0.082886 0.710327 1441830847 -0.017212 0.701660 -0.054443 0.710144 1441830847 -0.017212 0.701660 -0.054443 0.710144 1441830847 -0.017212 0.701660 -0.054443 0.710144 1441830847 -0.017212 0.701660 -0.054443 0.710144 1441830847 -0.017212 0.701660 -0.054443 0.710144 1441830847 -0.017212 0.701660 -0.054443 0.710144 1441830847 -0.045715 0.703369 -0.022827 0.708923 1441830847 -0.045715 0.703369 -0.022827 0.708923 1441830847 -0.045715 0.703369 -0.022827 0.708923 1441830847 -0.045715 0.703369 -0.022827 0.708923 1441830847 -0.045715 0.703369 -0.022827 0.708923 1441830847 -0.045715 0.703369 -0.022827 0.708923 1441830847 -0.064148 0.702820 0.000671 0.708435 1441830847 -0.064148 0.702820 0.000671 0.708435 1441830847 -0.064148 0.702820 0.000671 0.708435 1441830847 -0.064148 0.702820 0.000671 0.708435 1441830847 -0.064148 0.702820 0.000671 0.708435 1441830847 -0.064148 0.702820 0.000671 0.708435 1441830847 -0.064148 0.702820 0.000671 0.708435 1441830847 -0.074036 0.701538 0.008972 0.708679 1441830847 -0.074036 0.701538 0.008972 0.708679 1441830847 -0.074036 0.701538 0.008972 0.708679 1441830847 -0.074036 0.701538 0.008972 0.708679 1441830847 -0.074036 0.701538 0.008972 0.708679 1441830847 -0.074036 0.701538 0.008972 0.708679 1441830847 -0.091431 0.702271 0.020508 0.705627 1441830847 -0.091431 0.702271 0.020508 0.705627 1441830847 -0.091431 0.702271 0.020508 0.705627 1441830847 -0.091431 0.702271 0.020508 0.705627 1441830847 -0.091431 0.702271 0.020508 0.705627 1441830847 -0.091431 0.702271 0.020508 0.705627 1441830847 -0.112183 0.703003 0.034119 0.701355 1441830847 -0.112183 0.703003 0.034119 0.701355 1441830847 -0.112183 0.703003 0.034119 0.701355 1441830847 -0.112183 0.703003 0.034119 0.701355 1441830847 -0.112183 0.703003 0.034119 0.701355 1441830847 -0.112183 0.703003 0.034119 0.701355 1441830847 -0.112183 0.703003 0.034119 0.701355 1441830847 -0.124268 0.703247 0.042297 0.698669 1441830847 -0.124268 0.703247 0.042297 0.698669 1441830847 -0.124268 0.703247 0.042297 0.698669 1441830847 -0.124268 0.703247 0.042297 0.698669 1441830847 -0.124268 0.703247 0.042297 0.698669 1441830847 -0.124268 0.703247 0.042297 0.698669 1441830847 -0.128357 0.707031 0.038208 0.694336 1441830847 -0.128357 0.707031 0.038208 0.694336 1441830847 -0.128357 0.707031 0.038208 0.694336 1441830847 -0.128357 0.707031 0.038208 0.694336 1441830847 -0.128357 0.707031 0.038208 0.694336 1441830847 -0.128357 0.707031 0.038208 0.694336 1441830847 -0.119568 0.707397 0.034058 0.695740 1441830847 -0.119568 0.707397 0.034058 0.695740 1441830847 -0.119568 0.707397 0.034058 0.695740 1441830847 -0.119568 0.707397 0.034058 0.695740 1441830847 -0.119568 0.707397 0.034058 0.695740 1441830847 -0.119568 0.707397 0.034058 0.695740 1441830847 -0.119568 0.707397 0.034058 0.695740 1441830847 -0.113708 0.704651 0.029297 0.699707 1441830847 -0.113708 0.704651 0.029297 0.699707 1441830847 -0.113708 0.704651 0.029297 0.699707 1441830847 -0.113708 0.704651 0.029297 0.699707 1441830847 -0.113708 0.704651 0.029297 0.699707 1441830847 -0.113708 0.704651 0.029297 0.699707 1441830847 -0.116821 0.701355 0.035706 0.702209 1441830847 -0.116821 0.701355 0.035706 0.702209 1441830847 -0.116821 0.701355 0.035706 0.702209 1441830847 -0.116821 0.701355 0.035706 0.702209 1441830847 -0.116821 0.701355 0.035706 0.702209 1441830848 -0.116821 0.701355 0.035706 0.702209 1441830848 -0.116821 0.701355 0.035706 0.702209 1441830848 -0.105225 0.699402 0.028320 0.706299 1441830848 -0.105225 0.699402 0.028320 0.706299 1441830848 -0.105225 0.699402 0.028320 0.706299 1441830848 -0.105225 0.699402 0.028320 0.706299 1441830848 -0.105225 0.699402 0.028320 0.706299 1441830848 -0.105225 0.699402 0.028320 0.706299 1441830848 -0.084106 0.695984 0.010315 0.712952 1441830848 -0.084106 0.695984 0.010315 0.712952 1441830848 -0.084106 0.695984 0.010315 0.712952 1441830848 -0.084106 0.695984 0.010315 0.712952 1441830848 -0.084106 0.695984 0.010315 0.712952 1441830848 -0.084106 0.695984 0.010315 0.712952 1441830848 -0.066833 0.689636 0.007202 0.720947 1441830848 -0.066833 0.689636 0.007202 0.720947 1441830848 -0.066833 0.689636 0.007202 0.720947 1441830848 -0.066833 0.689636 0.007202 0.720947 1441830848 -0.066833 0.689636 0.007202 0.720947 1441830848 -0.066833 0.689636 0.007202 0.720947 1441830848 -0.066833 0.689636 0.007202 0.720947 1441830848 -0.060242 0.684814 0.015259 0.726013 1441830848 -0.060242 0.684814 0.015259 0.726013 1441830848 -0.060242 0.684814 0.015259 0.726013 1441830848 -0.060242 0.684814 0.015259 0.726013 1441830848 -0.060242 0.684814 0.015259 0.726013 1441830848 -0.060242 0.684814 0.015259 0.726013 1441830848 -0.071472 0.687744 0.029297 0.721802 1441830848 -0.071472 0.687744 0.029297 0.721802 1441830848 -0.071472 0.687744 0.029297 0.721802 1441830848 -0.071472 0.687744 0.029297 0.721802 1441830848 -0.071472 0.687744 0.029297 0.721802 1441830848 -0.071472 0.687744 0.029297 0.721802 1441830848 -0.071472 0.687744 0.029297 0.721802 1441830848 -0.074707 0.688538 0.037842 0.720276 1441830848 -0.074707 0.688538 0.037842 0.720276 1441830848 -0.074707 0.688538 0.037842 0.720276 1441830848 -0.074707 0.688538 0.037842 0.720276 1441830848 -0.074707 0.688538 0.037842 0.720276 1441830848 -0.074707 0.688538 0.037842 0.720276 1441830848 -0.077576 0.688354 0.038879 0.720093 1441830848 -0.077576 0.688354 0.038879 0.720093 1441830848 -0.077576 0.688354 0.038879 0.720093 1441830848 -0.077576 0.688354 0.038879 0.720093 1441830848 -0.077576 0.688354 0.038879 0.720093 1441830848 -0.077576 0.688354 0.038879 0.720093 1441830848 -0.077576 0.688354 0.038879 0.720093 1441830848 -0.077942 0.686707 0.038452 0.721680 1441830848 -0.077942 0.686707 0.038452 0.721680 1441830848 -0.077942 0.686707 0.038452 0.721680 1441830848 -0.077942 0.686707 0.038452 0.721680 1441830848 -0.077942 0.686707 0.038452 0.721680 1441830848 -0.077942 0.686707 0.038452 0.721680 1441830848 -0.084045 0.687256 0.039734 0.720398 1441830848 -0.084045 0.687256 0.039734 0.720398 1441830848 -0.084045 0.687256 0.039734 0.720398 1441830848 -0.084045 0.687256 0.039734 0.720398 1441830848 -0.084045 0.687256 0.039734 0.720398 1441830848 -0.084045 0.687256 0.039734 0.720398 1441830848 -0.084045 0.687256 0.039734 0.720398 1441830848 -0.090454 0.688538 0.041931 0.718262 1441830848 -0.090454 0.688538 0.041931 0.718262 1441830848 -0.090454 0.688538 0.041931 0.718262 1441830848 -0.090454 0.688538 0.041931 0.718262 1441830848 -0.090454 0.688538 0.041931 0.718262 1441830848 -0.090454 0.688538 0.041931 0.718262 1441830848 -0.097473 0.694092 0.033569 0.712463 1441830848 -0.097473 0.694092 0.033569 0.712463 1441830848 -0.097473 0.694092 0.033569 0.712463 1441830848 -0.097473 0.694092 0.033569 0.712463 1441830848 -0.097473 0.694092 0.033569 0.712463 1441830848 -0.097473 0.694092 0.033569 0.712463 1441830848 -0.097473 0.694092 0.033569 0.712463 1441830848 -0.090881 0.697449 0.021545 0.710510 1441830848 -0.090881 0.697449 0.021545 0.710510 1441830848 -0.090881 0.697449 0.021545 0.710510 1441830848 -0.090881 0.697449 0.021545 0.710510 1441830848 -0.090881 0.697449 0.021545 0.710510 1441830848 -0.090881 0.697449 0.021545 0.710510 1441830848 -0.077881 0.695313 0.007996 0.714417 1441830848 -0.077881 0.695313 0.007996 0.714417 1441830848 -0.077881 0.695313 0.007996 0.714417 1441830848 -0.077881 0.695313 0.007996 0.714417 1441830848 -0.077881 0.695313 0.007996 0.714417 1441830848 -0.077881 0.695313 0.007996 0.714417 1441830848 -0.077881 0.695313 0.007996 0.714417 1441830848 -0.088135 0.694092 0.015076 0.714233 1441830848 -0.088135 0.694092 0.015076 0.714233 1441830848 -0.088135 0.694092 0.015076 0.714233 1441830848 -0.088135 0.694092 0.015076 0.714233 1441830848 -0.088135 0.694092 0.015076 0.714233 1441830848 -0.088135 0.694092 0.015076 0.714233 1441830848 -0.090332 0.695068 0.016296 0.713013 1441830848 -0.090332 0.695068 0.016296 0.713013 1441830848 -0.090332 0.695068 0.016296 0.713013 1441830848 -0.090332 0.695068 0.016296 0.713013 1441830848 -0.090332 0.695068 0.016296 0.713013 1441830848 -0.090332 0.695068 0.016296 0.713013 1441830848 -0.076782 0.694458 -0.000366 0.715332 1441830848 -0.076782 0.694458 -0.000366 0.715332 1441830848 -0.076782 0.694458 -0.000366 0.715332 1441830848 -0.076782 0.694458 -0.000366 0.715332 1441830848 -0.076782 0.694458 -0.000366 0.715332 1441830848 -0.076782 0.694458 -0.000366 0.715332 1441830848 -0.076782 0.694458 -0.000366 0.715332 1441830848 -0.066956 0.691284 -0.008423 0.719360 1441830848 -0.066956 0.691284 -0.008423 0.719360 1441830848 -0.066956 0.691284 -0.008423 0.719360 1441830848 -0.066956 0.691284 -0.008423 0.719360 1441830848 -0.066956 0.691284 -0.008423 0.719360 1441830848 -0.066956 0.691284 -0.008423 0.719360 1441830848 -0.071960 0.691162 -0.003845 0.719055 1441830848 -0.071960 0.691162 -0.003845 0.719055 1441830848 -0.071960 0.691162 -0.003845 0.719055 1441830848 -0.071960 0.691162 -0.003845 0.719055 1441830848 -0.071960 0.691162 -0.003845 0.719055 1441830848 -0.071960 0.691162 -0.003845 0.719055 1441830849 -0.071960 0.691162 -0.003845 0.719055 1441830849 -0.079041 0.696167 0.008484 0.713440 1441830849 -0.079041 0.696167 0.008484 0.713440 1441830849 -0.079041 0.696167 0.008484 0.713440 1441830849 -0.079041 0.696167 0.008484 0.713440 1441830849 -0.079041 0.696167 0.008484 0.713440 1441830849 -0.079041 0.696167 0.008484 0.713440 1441830849 -0.077087 0.696289 0.009766 0.713501 1441830849 -0.077087 0.696289 0.009766 0.713501 1441830849 -0.077087 0.696289 0.009766 0.713501 1441830849 -0.077087 0.696289 0.009766 0.713501 1441830849 -0.077087 0.696289 0.009766 0.713501 1441830849 -0.077087 0.696289 0.009766 0.713501 1441830849 -0.081543 0.695190 0.016418 0.713928 1441830849 -0.081543 0.695190 0.016418 0.713928 1441830849 -0.081543 0.695190 0.016418 0.713928 1441830849 -0.081543 0.695190 0.016418 0.713928 1441830849 -0.081543 0.695190 0.016418 0.713928 1441830849 -0.081543 0.695190 0.016418 0.713928 1441830849 -0.081543 0.695190 0.016418 0.713928 1441830849 -0.082458 0.695068 0.018677 0.713867 1441830849 -0.082458 0.695068 0.018677 0.713867 1441830849 -0.082458 0.695068 0.018677 0.713867 1441830849 -0.082458 0.695068 0.018677 0.713867 1441830849 -0.082458 0.695068 0.018677 0.713867 1441830849 -0.082458 0.695068 0.018677 0.713867 1441830849 -0.092407 0.695129 0.028381 0.712341 1441830849 -0.092407 0.695129 0.028381 0.712341 1441830849 -0.092407 0.695129 0.028381 0.712341 1441830849 -0.092407 0.695129 0.028381 0.712341 1441830849 -0.092407 0.695129 0.028381 0.712341 1441830849 -0.092407 0.695129 0.028381 0.712341 1441830849 -0.105591 0.696960 0.040344 0.708130 1441830849 -0.105591 0.696960 0.040344 0.708130 1441830849 -0.105591 0.696960 0.040344 0.708130 1441830849 -0.105591 0.696960 0.040344 0.708130 1441830849 -0.105591 0.696960 0.040344 0.708130 1441830849 -0.105591 0.696960 0.040344 0.708130 1441830849 -0.105591 0.696960 0.040344 0.708130 1441830849 -0.113403 0.697693 0.043335 0.705994 1441830849 -0.113403 0.697693 0.043335 0.705994 1441830849 -0.113403 0.697693 0.043335 0.705994 1441830849 -0.113403 0.697693 0.043335 0.705994 1441830849 -0.113403 0.697693 0.043335 0.705994 1441830849 -0.113403 0.697693 0.043335 0.705994 1441830849 -0.106934 0.696594 0.037659 0.708435 1441830849 -0.106934 0.696594 0.037659 0.708435 1441830849 -0.106934 0.696594 0.037659 0.708435 1441830849 -0.106934 0.696594 0.037659 0.708435 1441830849 -0.106934 0.696594 0.037659 0.708435 1441830849 -0.106934 0.696594 0.037659 0.708435 1441830849 -0.102112 0.692139 0.034851 0.713623 1441830849 -0.102112 0.692139 0.034851 0.713623 1441830849 -0.102112 0.692139 0.034851 0.713623 1441830849 -0.102112 0.692139 0.034851 0.713623 1441830849 -0.102112 0.692139 0.034851 0.713623 1441830849 -0.102112 0.692139 0.034851 0.713623 1441830849 -0.102112 0.692139 0.034851 0.713623 1441830849 -0.110901 0.688599 0.041565 0.715332 1441830849 -0.110901 0.688599 0.041565 0.715332 1441830849 -0.110901 0.688599 0.041565 0.715332 1441830849 -0.110901 0.688599 0.041565 0.715332 1441830849 -0.110901 0.688599 0.041565 0.715332 1441830849 -0.110901 0.688599 0.041565 0.715332 1441830849 -0.119385 0.689819 0.045349 0.712585 1441830849 -0.119385 0.689819 0.045349 0.712585 1441830849 -0.119385 0.689819 0.045349 0.712585 1441830849 -0.119385 0.689819 0.045349 0.712585 1441830849 -0.119385 0.689819 0.045349 0.712585 1441830849 -0.119385 0.689819 0.045349 0.712585 1441830849 -0.112549 0.692444 0.031311 0.711914 1441830849 -0.112549 0.692444 0.031311 0.711914 1441830849 -0.112549 0.692444 0.031311 0.711914 1441830849 -0.112549 0.692444 0.031311 0.711914 1441830849 -0.112549 0.692444 0.031311 0.711914 1441830849 -0.112549 0.692444 0.031311 0.711914 1441830849 -0.116699 0.690979 0.027222 0.712830 1441830849 -0.116699 0.690979 0.027222 0.712830 1441830849 -0.116699 0.690979 0.027222 0.712830 1441830849 -0.116699 0.690979 0.027222 0.712830 1441830849 -0.116699 0.690979 0.027222 0.712830 1441830849 -0.116699 0.690979 0.027222 0.712830 1441830849 -0.132813 0.691589 0.047241 0.708374 1441830849 -0.132813 0.691589 0.047241 0.708374 1441830849 -0.132813 0.691589 0.047241 0.708374 1441830849 -0.132813 0.691589 0.047241 0.708374 1441830849 -0.132813 0.691589 0.047241 0.708374 1441830849 -0.132813 0.691589 0.047241 0.708374 1441830849 -0.136414 0.695923 0.057312 0.702637 1441830849 -0.136414 0.695923 0.057312 0.702637 1441830849 -0.136414 0.695923 0.057312 0.702637 1441830849 -0.136414 0.695923 0.057312 0.702637 1441830849 -0.136414 0.695923 0.057312 0.702637 1441830849 -0.136414 0.695923 0.057312 0.702637 1441830849 -0.136414 0.695923 0.057312 0.702637 1441830849 -0.141724 0.698242 0.063171 0.698792 1441830849 -0.141724 0.698242 0.063171 0.698792 1441830849 -0.141724 0.698242 0.063171 0.698792 1441830849 -0.141724 0.698242 0.063171 0.698792 1441830849 -0.141724 0.698242 0.063171 0.698792 1441830849 -0.149719 0.699768 0.072388 0.694702 1441830849 -0.149719 0.699768 0.072388 0.694702 1441830849 -0.149719 0.699768 0.072388 0.694702 1441830849 -0.149719 0.699768 0.072388 0.694702 1441830849 -0.149719 0.699768 0.072388 0.694702 1441830849 -0.149719 0.699768 0.072388 0.694702 1441830849 -0.152649 0.701294 0.070618 0.692688 1441830849 -0.152649 0.701294 0.070618 0.692688 1441830849 -0.152649 0.701294 0.070618 0.692688 1441830849 -0.152649 0.701294 0.070618 0.692688 1441830849 -0.152649 0.701294 0.070618 0.692688 1441830849 -0.152649 0.701294 0.070618 0.692688 1441830849 -0.152649 0.701294 0.070618 0.692688 1441830850 -0.156372 0.701111 0.074341 0.691650 1441830850 -0.156372 0.701111 0.074341 0.691650 1441830850 -0.156372 0.701111 0.074341 0.691650 1441830850 -0.156372 0.701111 0.074341 0.691650 1441830850 -0.156372 0.701111 0.074341 0.691650 1441830850 -0.156372 0.701111 0.074341 0.691650 1441830850 -0.156189 0.702087 0.072266 0.690918 1441830850 -0.156189 0.702087 0.072266 0.690918 1441830850 -0.156189 0.702087 0.072266 0.690918 1441830850 -0.156189 0.702087 0.072266 0.690918 1441830850 -0.156189 0.702087 0.072266 0.690918 1441830850 -0.156189 0.702087 0.072266 0.690918 1441830850 -0.146973 0.702576 0.063965 0.693237 1441830850 -0.146973 0.702576 0.063965 0.693237 1441830850 -0.146973 0.702576 0.063965 0.693237 1441830850 -0.146973 0.702576 0.063965 0.693237 1441830850 -0.146973 0.702576 0.063965 0.693237 1441830850 -0.146973 0.702576 0.063965 0.693237 1441830850 -0.137024 0.699402 0.060486 0.698792 1441830850 -0.137024 0.699402 0.060486 0.698792 1441830850 -0.137024 0.699402 0.060486 0.698792 1441830850 -0.137024 0.699402 0.060486 0.698792 1441830850 -0.137024 0.699402 0.060486 0.698792 1441830850 -0.137024 0.699402 0.060486 0.698792 1441830850 -0.137024 0.699402 0.060486 0.698792 1441830850 -0.135376 0.694763 0.063782 0.703430 1441830850 -0.135376 0.694763 0.063782 0.703430 1441830850 -0.135376 0.694763 0.063782 0.703430 1441830850 -0.135376 0.694763 0.063782 0.703430 1441830850 -0.135376 0.694763 0.063782 0.703430 1441830850 -0.135376 0.694763 0.063782 0.703430 1441830850 -0.135376 0.694763 0.063782 0.703430 1441830850 -0.136353 0.692688 0.066711 0.705017 1441830850 -0.136353 0.692688 0.066711 0.705017 1441830850 -0.136353 0.692688 0.066711 0.705017 1441830850 -0.136353 0.692688 0.066711 0.705017 1441830850 -0.136353 0.692688 0.066711 0.705017 1441830850 -0.136353 0.692688 0.066711 0.705017 1441830850 -0.127563 0.692566 0.058716 0.707458 1441830850 -0.127563 0.692566 0.058716 0.707458 1441830850 -0.127563 0.692566 0.058716 0.707458 1441830850 -0.127563 0.692566 0.058716 0.707458 1441830850 -0.127563 0.692566 0.058716 0.707458 1441830850 -0.127563 0.692566 0.058716 0.707458 1441830850 -0.113220 0.690735 0.045593 0.712646 1441830850 -0.113220 0.690735 0.045593 0.712646 1441830850 -0.113220 0.690735 0.045593 0.712646 1441830850 -0.113220 0.690735 0.045593 0.712646 1441830850 -0.113220 0.690735 0.045593 0.712646 1441830850 -0.113220 0.690735 0.045593 0.712646 1441830850 -0.101135 0.688660 0.038086 0.716980 1441830850 -0.101135 0.688660 0.038086 0.716980 1441830850 -0.101135 0.688660 0.038086 0.716980 1441830850 -0.101135 0.688660 0.038086 0.716980 1441830850 -0.101135 0.688660 0.038086 0.716980 1441830850 -0.101135 0.688660 0.038086 0.716980 1441830850 -0.107422 0.691406 0.043213 0.713074 1441830850 -0.107422 0.691406 0.043213 0.713074 1441830850 -0.107422 0.691406 0.043213 0.713074 1441830850 -0.107422 0.691406 0.043213 0.713074 1441830850 -0.107422 0.691406 0.043213 0.713074 1441830850 -0.107422 0.691406 0.043213 0.713074 1441830850 -0.107422 0.691406 0.043213 0.713074 1441830850 -0.107788 0.694946 0.046875 0.709351 1441830850 -0.107788 0.694946 0.046875 0.709351 1441830850 -0.107788 0.694946 0.046875 0.709351 1441830850 -0.107788 0.694946 0.046875 0.709351 1441830850 -0.107788 0.694946 0.046875 0.709351 1441830850 -0.107788 0.694946 0.046875 0.709351 1441830850 -0.106079 0.695496 0.047974 0.708923 1441830850 -0.106079 0.695496 0.047974 0.708923 1441830850 -0.106079 0.695496 0.047974 0.708923 1441830850 -0.106079 0.695496 0.047974 0.708923 1441830850 -0.106079 0.695496 0.047974 0.708923 1441830850 -0.106079 0.695496 0.047974 0.708923 1441830850 -0.106201 0.695740 0.050232 0.708557 1441830850 -0.106201 0.695740 0.050232 0.708557 1441830850 -0.106201 0.695740 0.050232 0.708557 1441830850 -0.106201 0.695740 0.050232 0.708557 1441830850 -0.106201 0.695740 0.050232 0.708557 1441830850 -0.106201 0.695740 0.050232 0.708557 1441830850 -0.106201 0.695740 0.050232 0.708557 1441830850 -0.107178 0.694580 0.054382 0.709229 1441830850 -0.107178 0.694580 0.054382 0.709229 1441830850 -0.107178 0.694580 0.054382 0.709229 1441830850 -0.107178 0.694580 0.054382 0.709229 1441830850 -0.107178 0.694580 0.054382 0.709229 1441830850 -0.107178 0.694580 0.054382 0.709229 1441830850 -0.113892 0.694946 0.054565 0.707825 1441830850 -0.113892 0.694946 0.054565 0.707825 1441830850 -0.113892 0.694946 0.054565 0.707825 1441830850 -0.113892 0.694946 0.054565 0.707825 1441830850 -0.113892 0.694946 0.054565 0.707825 1441830850 -0.113892 0.694946 0.054565 0.707825 1441830850 -0.113892 0.694946 0.054565 0.707825 1441830850 -0.117371 0.697083 0.049377 0.705566 1441830850 -0.117371 0.697083 0.049377 0.705566 1441830850 -0.117371 0.697083 0.049377 0.705566 1441830850 -0.117371 0.697083 0.049377 0.705566 1441830850 -0.117371 0.697083 0.049377 0.705566 1441830850 -0.117371 0.697083 0.049377 0.705566 1441830850 -0.105286 0.696350 0.037842 0.708862 1441830850 -0.105286 0.696350 0.037842 0.708862 1441830850 -0.105286 0.696350 0.037842 0.708862 1441830850 -0.105286 0.696350 0.037842 0.708862 1441830850 -0.105286 0.696350 0.037842 0.708862 1441830850 -0.105286 0.696350 0.037842 0.708862 1441830850 -0.099121 0.692200 0.030579 0.714111 1441830850 -0.099121 0.692200 0.030579 0.714111 1441830850 -0.099121 0.692200 0.030579 0.714111 1441830850 -0.099121 0.692200 0.030579 0.714111 1441830850 -0.099121 0.692200 0.030579 0.714111 1441830850 -0.099121 0.692200 0.030579 0.714111 1441830850 -0.099121 0.692200 0.030579 0.714111 1441830850 -0.109070 0.689636 0.040405 0.714661 1441830851 -0.109070 0.689636 0.040405 0.714661 1441830851 -0.109070 0.689636 0.040405 0.714661 1441830851 -0.109070 0.689636 0.040405 0.714661 1441830851 -0.109070 0.689636 0.040405 0.714661 1441830851 -0.109070 0.689636 0.040405 0.714661 1441830851 -0.110046 0.690063 0.042908 0.713989 1441830851 -0.110046 0.690063 0.042908 0.713989 1441830851 -0.110046 0.690063 0.042908 0.713989 1441830851 -0.110046 0.690063 0.042908 0.713989 1441830851 -0.110046 0.690063 0.042908 0.713989 1441830851 -0.110046 0.690063 0.042908 0.713989 1441830851 -0.110046 0.690063 0.042908 0.713989 1441830851 -0.094788 0.690735 0.028076 0.716248 1441830851 -0.094788 0.690735 0.028076 0.716248 1441830851 -0.094788 0.690735 0.028076 0.716248 1441830851 -0.094788 0.690735 0.028076 0.716248 1441830851 -0.094788 0.690735 0.028076 0.716248 1441830851 -0.080750 0.690247 0.016296 0.718811 1441830851 -0.080750 0.690247 0.016296 0.718811 1441830851 -0.080750 0.690247 0.016296 0.718811 1441830851 -0.080750 0.690247 0.016296 0.718811 1441830851 -0.080750 0.690247 0.016296 0.718811 1441830851 -0.080750 0.690247 0.016296 0.718811 1441830851 -0.080750 0.690247 0.016296 0.718811 1441830851 -0.092590 0.691956 0.023804 0.715515 1441830851 -0.092590 0.691956 0.023804 0.715515 1441830851 -0.092590 0.691956 0.023804 0.715515 1441830851 -0.092590 0.691956 0.023804 0.715515 1441830851 -0.092590 0.691956 0.023804 0.715515 1441830851 -0.092590 0.691956 0.023804 0.715515 1441830851 -0.107910 0.697449 0.045898 0.706909 1441830851 -0.107910 0.697449 0.045898 0.706909 1441830851 -0.107910 0.697449 0.045898 0.706909 1441830851 -0.107910 0.697449 0.045898 0.706909 1441830851 -0.107910 0.697449 0.045898 0.706909 1441830851 -0.107910 0.697449 0.045898 0.706909 1441830851 -0.107910 0.697449 0.045898 0.706909 1441830851 -0.108582 0.701233 0.047363 0.703003 1441830851 -0.108582 0.701233 0.047363 0.703003 1441830851 -0.108582 0.701233 0.047363 0.703003 1441830851 -0.108582 0.701233 0.047363 0.703003 1441830851 -0.108582 0.701233 0.047363 0.703003 1441830851 -0.108582 0.701233 0.047363 0.703003 1441830851 -0.108582 0.701233 0.047363 0.703003 1441830851 -0.114075 0.702881 0.050964 0.700195 1441830851 -0.114075 0.702881 0.050964 0.700195 1441830851 -0.114075 0.702881 0.050964 0.700195 1441830851 -0.114075 0.702881 0.050964 0.700195 1441830851 -0.114075 0.702881 0.050964 0.700195 1441830851 -0.114075 0.702881 0.050964 0.700195 1441830851 -0.116150 0.703003 0.047913 0.699951 1441830851 -0.116150 0.703003 0.047913 0.699951 1441830851 -0.116150 0.703003 0.047913 0.699951 1441830851 -0.116150 0.703003 0.047913 0.699951 1441830851 -0.116150 0.703003 0.047913 0.699951 1441830851 -0.116150 0.703003 0.047913 0.699951 1441830851 -0.117065 0.699036 0.044983 0.703918 1441830851 -0.117065 0.699036 0.044983 0.703918 1441830851 -0.117065 0.699036 0.044983 0.703918 1441830851 -0.117065 0.699036 0.044983 0.703918 1441830851 -0.117065 0.699036 0.044983 0.703918 1441830851 -0.117065 0.699036 0.044983 0.703918 1441830851 -0.117065 0.699036 0.044983 0.703918 1441830851 -0.113464 0.695251 0.036072 0.708740 1441830851 -0.113464 0.695251 0.036072 0.708740 1441830851 -0.113464 0.695251 0.036072 0.708740 1441830851 -0.113464 0.695251 0.036072 0.708740 1441830851 -0.113464 0.695251 0.036072 0.708740 1441830851 -0.113464 0.695251 0.036072 0.708740 1441830851 -0.114685 0.696350 0.022461 0.708069 1441830851 -0.114685 0.696350 0.022461 0.708069 1441830851 -0.114685 0.696350 0.022461 0.708069 1441830851 -0.114685 0.696350 0.022461 0.708069 1441830851 -0.114685 0.696350 0.022461 0.708069 1441830851 -0.114685 0.696350 0.022461 0.708069 1441830851 -0.106506 0.696411 0.010620 0.709534 1441830851 -0.106506 0.696411 0.010620 0.709534 1441830851 -0.106506 0.696411 0.010620 0.709534 1441830851 -0.106506 0.696411 0.010620 0.709534 1441830851 -0.106506 0.696411 0.010620 0.709534 1441830851 -0.106506 0.696411 0.010620 0.709534 1441830851 -0.106506 0.696411 0.010620 0.709534 1441830851 -0.090698 0.692078 -0.002441 0.716064 1441830851 -0.090698 0.692078 -0.002441 0.716064 1441830851 -0.090698 0.692078 -0.002441 0.716064 1441830851 -0.090698 0.692078 -0.002441 0.716064 1441830851 -0.090698 0.692078 -0.002441 0.716064 1441830851 -0.090698 0.692078 -0.002441 0.716064 1441830851 -0.087341 0.687744 -0.005005 0.720642 1441830851 -0.087341 0.687744 -0.005005 0.720642 1441830851 -0.087341 0.687744 -0.005005 0.720642 1441830851 -0.087341 0.687744 -0.005005 0.720642 1441830851 -0.087341 0.687744 -0.005005 0.720642 1441830851 -0.087341 0.687744 -0.005005 0.720642 1441830851 -0.082397 0.686157 -0.007996 0.722656 1441830851 -0.082397 0.686157 -0.007996 0.722656 1441830851 -0.082397 0.686157 -0.007996 0.722656 1441830851 -0.082397 0.686157 -0.007996 0.722656 1441830851 -0.082397 0.686157 -0.007996 0.722656 1441830851 -0.082397 0.686157 -0.007996 0.722656 1441830851 -0.082397 0.686157 -0.007996 0.722656 1441830851 -0.067261 0.685547 -0.021973 0.724487 1441830851 -0.067261 0.685547 -0.021973 0.724487 1441830851 -0.067261 0.685547 -0.021973 0.724487 1441830851 -0.067261 0.685547 -0.021973 0.724487 1441830851 -0.067261 0.685547 -0.021973 0.724487 1441830851 -0.067261 0.685547 -0.021973 0.724487 1441830851 -0.048462 0.683960 -0.037842 0.726868 1441830851 -0.048462 0.683960 -0.037842 0.726868 1441830851 -0.048462 0.683960 -0.037842 0.726868 1441830851 -0.048462 0.683960 -0.037842 0.726868 1441830851 -0.048462 0.683960 -0.037842 0.726868 1441830851 -0.044189 0.682922 -0.045105 0.727722 1441830851 -0.044189 0.682922 -0.045105 0.727722 1441830852 -0.044189 0.682922 -0.045105 0.727722 1441830852 -0.064941 0.686951 -0.023804 0.723328 1441830852 -0.064941 0.686951 -0.023804 0.723328 1441830852 -0.064941 0.686951 -0.023804 0.723328 1441830852 -0.064941 0.686951 -0.023804 0.723328 1441830852 -0.064941 0.686951 -0.023804 0.723328 1441830852 -0.064941 0.686951 -0.023804 0.723328 1441830852 -0.064941 0.686951 -0.023804 0.723328 1441830852 -0.069580 0.689819 -0.006653 0.720520 1441830852 -0.069580 0.689819 -0.006653 0.720520 1441830852 -0.069580 0.689819 -0.006653 0.720520 1441830852 -0.069580 0.689819 -0.006653 0.720520 1441830852 -0.069580 0.689819 -0.006653 0.720520 1441830852 -0.069580 0.689819 -0.006653 0.720520 1441830852 -0.077759 0.691284 0.001831 0.718323 1441830852 -0.077759 0.691284 0.001831 0.718323 1441830852 -0.077759 0.691284 0.001831 0.718323 1441830852 -0.077759 0.691284 0.001831 0.718323 1441830852 -0.077759 0.691284 0.001831 0.718323 1441830852 -0.077759 0.691284 0.001831 0.718323 1441830852 -0.080078 0.690186 0.004150 0.719116 1441830852 -0.080078 0.690186 0.004150 0.719116 1441830852 -0.080078 0.690186 0.004150 0.719116 1441830852 -0.080078 0.690186 0.004150 0.719116 1441830852 -0.080078 0.690186 0.004150 0.719116 1441830852 -0.080078 0.690186 0.004150 0.719116 1441830852 -0.080078 0.690186 0.004150 0.719116 1441830852 -0.086792 0.689331 0.007080 0.719116 1441830852 -0.086792 0.689331 0.007080 0.719116 1441830852 -0.086792 0.689331 0.007080 0.719116 1441830852 -0.086792 0.689331 0.007080 0.719116 1441830852 -0.086792 0.689331 0.007080 0.719116 1441830852 -0.086792 0.689331 0.007080 0.719116 1441830852 -0.096069 0.687927 0.015869 0.719177 1441830852 -0.096069 0.687927 0.015869 0.719177 1441830852 -0.096069 0.687927 0.015869 0.719177 1441830852 -0.096069 0.687927 0.015869 0.719177 1441830852 -0.096069 0.687927 0.015869 0.719177 1441830852 -0.096069 0.687927 0.015869 0.719177 1441830852 -0.096069 0.687927 0.015869 0.719177 1441830852 
-0.347107 0.713806 -0.000366 0.608276 1441830857 -0.347107 0.713806 -0.000366 0.608276 1441830857 -0.347107 0.713806 -0.000366 0.608276 1441830857 -0.334839 0.659790 0.009766 0.672607 1441830857 -0.334839 0.659790 0.009766 0.672607 1441830857 -0.334839 0.659790 0.009766 0.672607 1441830857 -0.334839 0.659790 0.009766 0.672607 1441830857 -0.334839 0.659790 0.009766 0.672607 1441830857 -0.294006 0.573975 0.005127 0.764221 1441830857 -0.294006 0.573975 0.005127 0.764221 1441830857 -0.294006 0.573975 0.005127 0.764221 1441830857 -0.294006 0.573975 0.005127 0.764221 1441830857 -0.294006 0.573975 0.005127 0.764221 1441830857 -0.294006 0.573975 0.005127 0.764221 1441830857 -0.294006 0.573975 0.005127 0.764221 1441830857 -0.250000 0.458923 0.025635 0.852173 1441830857 -0.250000 0.458923 0.025635 0.852173 1441830857 -0.250000 0.458923 0.025635 0.852173 1441830857 -0.250000 0.458923 0.025635 0.852173 1441830857 -0.250000 0.458923 0.025635 0.852173 1441830857 -0.167847 0.339905 0.030945 0.924805 1441830857 -0.167847 0.339905 0.030945 0.924805 1441830857 -0.167847 0.339905 0.030945 0.924805 1441830857 -0.167847 0.339905 0.030945 0.924805 1441830857 -0.167847 0.339905 0.030945 0.924805 1441830857 -0.167847 0.339905 0.030945 0.924805 1441830857 -0.050476 0.233704 -0.029968 0.970520 1441830857 -0.050476 0.233704 -0.029968 0.970520 1441830857 -0.050476 0.233704 -0.029968 0.970520 1441830857 -0.050476 0.233704 -0.029968 0.970520 1441830857 -0.050476 0.233704 -0.029968 0.970520 1441830857 -0.050476 0.233704 -0.029968 0.970520 1441830857 -0.050476 0.233704 -0.029968 0.970520 1441830857 0.080811 0.102417 -0.131531 0.982666 1441830857 0.080811 0.102417 -0.131531 0.982666 1441830858 0.080811 0.102417 -0.131531 0.982666 1441830858 0.080811 0.102417 -0.131531 0.982666 1441830858 0.080811 0.102417 -0.131531 0.982666 1441830858 0.080811 0.102417 -0.131531 0.982666 1441830858 0.198792 -0.020569 -0.178833 0.963318 1441830858 0.198792 -0.020569 -0.178833 0.963318 1441830858 0.198792 -0.020569 -0.178833 0.963318 1441830858 0.198792 -0.020569 -0.178833 0.963318 1441830858 0.198792 -0.020569 -0.178833 0.963318 1441830858 0.198792 -0.020569 -0.178833 0.963318 1441830858 0.198792 -0.020569 -0.178833 0.963318 1441830858 0.179749 -0.054993 -0.242859 0.951660 1441830858 0.179749 -0.054993 -0.242859 0.951660 1441830858 0.179749 -0.054993 -0.242859 0.951660 1441830858 0.179749 -0.054993 -0.242859 0.951660 1441830858 0.179749 -0.054993 -0.242859 0.951660 1441830858 0.179749 -0.054993 -0.242859 0.951660 1441830858 0.127686 0.038391 -0.151184 0.979431 1441830858 0.127686 0.038391 -0.151184 0.979431 1441830858 0.127686 0.038391 -0.151184 0.979431 1441830858 0.127686 0.038391 -0.151184 0.979431 1441830858 0.127686 0.038391 -0.151184 0.979431 1441830858 0.127686 0.038391 -0.151184 0.979431 1441830858 0.127686 0.038391 -0.151184 0.979431 1441830858 0.023071 0.133240 -0.179199 0.974426 1441830858 0.023071 0.133240 -0.179199 0.974426 1441830858 0.023071 0.133240 -0.179199 0.974426 1441830858 0.023071 0.133240 -0.179199 0.974426 1441830858 0.023071 0.133240 -0.179199 0.974426 1441830858 0.023071 0.133240 -0.179199 0.974426 1441830858 -0.056396 0.221680 -0.202759 0.952087 1441830858 -0.056396 0.221680 -0.202759 0.952087 1441830858 -0.056396 0.221680 -0.202759 0.952087 1441830858 -0.056396 0.221680 -0.202759 0.952087 1441830858 -0.056396 0.221680 -0.202759 0.952087 1441830858 -0.056396 0.221680 -0.202759 0.952087 1441830858 -0.138916 0.296509 -0.139832 0.934448 1441830858 -0.138916 0.296509 -0.139832 0.934448 1441830858 -0.138916 0.296509 -0.139832 0.934448 1441830858 -0.138916 0.296509 -0.139832 0.934448 1441830858 -0.138916 0.296509 -0.139832 0.934448 1441830858 -0.138916 0.296509 -0.139832 0.934448 1441830858 -0.226807 0.349731 -0.084167 0.905029 1441830858 -0.226807 0.349731 -0.084167 0.905029 1441830858 -0.226807 0.349731 -0.084167 0.905029 1441830858 -0.226807 0.349731 -0.084167 0.905029 1441830858 -0.226807 0.349731 -0.084167 0.905029 1441830858 -0.226807 0.349731 -0.084167 0.905029 1441830858 -0.226807 0.349731 -0.084167 0.905029 1441830858 -0.322388 0.366211 -0.020325 0.872620 1441830858 -0.322388 0.366211 -0.020325 0.872620 1441830858 -0.322388 0.366211 -0.020325 0.872620 1441830858 -0.322388 0.366211 -0.020325 0.872620 1441830858 -0.322388 0.366211 -0.020325 0.872620 1441830858 -0.322388 0.366211 -0.020325 0.872620 1441830858 -0.345276 0.358582 0.026184 0.866882 1441830858 -0.345276 0.358582 0.026184 0.866882 1441830858 -0.345276 0.358582 0.026184 0.866882 1441830858 -0.345276 0.358582 0.026184 0.866882 1441830858 -0.345276 0.358582 0.026184 0.866882 1441830858 -0.345276 0.358582 0.026184 0.866882 1441830858 -0.317688 0.329773 0.035034 0.888306 1441830858 -0.317688 0.329773 0.035034 0.888306 1441830858 -0.317688 0.329773 0.035034 0.888306 1441830858 -0.317688 0.329773 0.035034 0.888306 1441830858 -0.317688 0.329773 0.035034 0.888306 1441830858 -0.317688 0.329773 0.035034 0.888306 1441830858 -0.246704 0.282715 0.007813 0.926880 1441830858 -0.246704 0.282715 0.007813 0.926880 1441830858 -0.246704 0.282715 0.007813 0.926880 1441830858 -0.246704 0.282715 0.007813 0.926880 1441830858 -0.246704 0.282715 0.007813 0.926880 1441830858 -0.246704 0.282715 0.007813 0.926880 1441830858 -0.246704 0.282715 0.007813 0.926880 1441830858 -0.149353 0.224121 -0.046326 0.961914 1441830858 -0.149353 0.224121 -0.046326 0.961914 1441830858 -0.149353 0.224121 -0.046326 0.961914 1441830858 -0.149353 0.224121 -0.046326 0.961914 1441830858 -0.149353 0.224121 -0.046326 0.961914 1441830858 -0.149353 0.224121 -0.046326 0.961914 1441830858 -0.054321 0.166016 -0.126221 0.976501 1441830858 -0.054321 0.166016 -0.126221 0.976501 1441830858 -0.054321 0.166016 -0.126221 0.976501 1441830858 -0.054321 0.166016 -0.126221 0.976501 1441830858 -0.054321 0.166016 -0.126221 0.976501 1441830858 -0.054321 0.166016 -0.126221 0.976501 1441830858 -0.054321 0.166016 -0.126221 0.976501 1441830858 0.052612 0.080566 -0.158203 0.982666 1441830858 0.052612 0.080566 -0.158203 0.982666 1441830858 0.052612 0.080566 -0.158203 0.982666 1441830858 0.052612 0.080566 -0.158203 0.982666 1441830858 0.052612 0.080566 -0.158203 0.982666 1441830858 0.052612 0.080566 -0.158203 0.982666 1441830858 0.183411 -0.018677 -0.166016 0.968689 1441830858 0.183411 -0.018677 -0.166016 0.968689 1441830858 0.183411 -0.018677 -0.166016 0.968689 1441830858 0.183411 -0.018677 -0.166016 0.968689 1441830858 0.183411 -0.018677 -0.166016 0.968689 1441830858 0.183411 -0.018677 -0.166016 0.968689 1441830858 0.183411 -0.018677 -0.166016 0.968689 1441830858 0.184509 -0.074097 -0.270569 0.941895 1441830858 0.184509 -0.074097 -0.270569 0.941895 1441830858 0.184509 -0.074097 -0.270569 0.941895 1441830858 0.184509 -0.074097 -0.270569 0.941895 1441830858 0.184509 -0.074097 -0.270569 0.941895 1441830858 0.184509 -0.074097 -0.270569 0.941895 1441830858 0.138550 -0.010986 -0.223206 0.964783 1441830858 0.138550 -0.010986 -0.223206 0.964783 1441830858 0.138550 -0.010986 -0.223206 0.964783 1441830858 0.138550 -0.010986 -0.223206 0.964783 1441830858 0.138550 -0.010986 -0.223206 0.964783 1441830858 0.138550 -0.010986 -0.223206 0.964783 1441830858 0.138550 -0.010986 -0.223206 0.964783 1441830858 0.045227 0.089722 -0.170959 0.980103 1441830858 0.045227 0.089722 -0.170959 0.980103 1441830858 0.045227 0.089722 -0.170959 0.980103 1441830859 0.045227 0.089722 -0.170959 0.980103 1441830859 0.045227 0.089722 -0.170959 0.980103 1441830859 0.045227 0.089722 -0.170959 0.980103 1441830859 -0.031250 0.172424 -0.180969 0.967712 1441830859 -0.031250 0.172424 -0.180969 0.967712 1441830859 -0.031250 0.172424 -0.180969 0.967712 1441830859 -0.031250 0.172424 -0.180969 0.967712 1441830859 -0.031250 0.172424 -0.180969 0.967712 1441830859 -0.031250 0.172424 -0.180969 0.967712 1441830859 -0.120605 0.228516 -0.172241 0.950562 1441830859 -0.120605 0.228516 -0.172241 0.950562 1441830859 -0.120605 0.228516 -0.172241 0.950562 1441830859 -0.120605 0.228516 -0.172241 0.950562 1441830859 -0.120605 0.228516 -0.172241 0.950562 1441830859 -0.120605 0.228516 -0.172241 0.950562 1441830859 -0.120605 0.228516 -0.172241 0.950562 1441830859 -0.185852 0.283630 -0.125610 0.932312 1441830859 -0.185852 0.283630 -0.125610 0.932312 1441830859 -0.185852 0.283630 -0.125610 0.932312 1441830859 -0.185852 0.283630 -0.125610 0.932312 1441830859 -0.185852 0.283630 -0.125610 0.932312 1441830859 -0.185852 0.283630 -0.125610 0.932312 1441830859 -0.273804 0.294922 -0.065186 0.913086 1441830859 -0.273804 0.294922 -0.065186 0.913086 1441830859 -0.273804 0.294922 -0.065186 0.913086 1441830859 -0.273804 0.294922 -0.065186 0.913086 1441830859 -0.273804 0.294922 -0.065186 0.913086 1441830859 -0.273804 0.294922 -0.065186 0.913086 1441830859 -0.308655 0.286438 -0.032410 0.906433 1441830859 -0.308655 0.286438 -0.032410 0.906433 1441830859 -0.308655 0.286438 -0.032410 0.906433 1441830859 -0.308655 0.286438 -0.032410 0.906433 1441830859 -0.308655 0.286438 -0.032410 0.906433 1441830859 -0.308655 0.286438 -0.032410 0.906433 1441830859 -0.284729 0.261292 -0.030273 0.921814 1441830859 -0.284729 0.261292 -0.030273 0.921814 1441830859 -0.284729 0.261292 -0.030273 0.921814 1441830859 -0.284729 0.261292 -0.030273 0.921814 1441830859 -0.284729 0.261292 -0.030273 0.921814 1441830859 -0.284729 0.261292 -0.030273 0.921814 1441830859 -0.284729 0.261292 -0.030273 0.921814 1441830859 -0.216003 0.221069 -0.056824 0.949341 1441830859 -0.216003 0.221069 -0.056824 0.949341 1441830859 -0.216003 0.221069 -0.056824 0.949341 1441830859 -0.216003 0.221069 -0.056824 0.949341 1441830859 -0.216003 0.221069 -0.056824 0.949341 1441830859 -0.216003 0.221069 -0.056824 0.949341 1441830859 -0.120361 0.160889 -0.111206 0.973267 1441830859 -0.120361 0.160889 -0.111206 0.973267 1441830859 -0.120361 0.160889 -0.111206 0.973267 1441830859 -0.120361 0.160889 -0.111206 0.973267 1441830859 -0.120361 0.160889 -0.111206 0.973267 1441830859 -0.120361 0.160889 -0.111206 0.973267 1441830859 -0.019958 0.093567 -0.190613 0.976990 1441830859 -0.019958 0.093567 -0.190613 0.976990 1441830859 -0.019958 0.093567 -0.190613 0.976990 1441830859 -0.019958 0.093567 -0.190613 0.976990 1441830859 -0.019958 0.093567 -0.190613 0.976990 1441830859 -0.019958 0.093567 -0.190613 0.976990 1441830859 -0.019958 0.093567 -0.190613 0.976990 1441830859 0.109924 0.010986 -0.178345 0.977722 1441830859 0.109924 0.010986 -0.178345 0.977722 1441830859 0.109924 0.010986 -0.178345 0.977722 1441830859 0.109924 0.010986 -0.178345 0.977722 1441830859 0.109924 0.010986 -0.178345 0.977722 1441830859 0.109924 0.010986 -0.178345 0.977722 1441830859 0.187012 -0.054993 -0.257935 0.946289 1441830859 0.187012 -0.054993 -0.257935 0.946289 1441830859 0.187012 -0.054993 -0.257935 0.946289 1441830859 0.187012 -0.054993 -0.257935 0.946289 1441830859 0.187012 -0.054993 -0.257935 0.946289 1441830859 0.187012 -0.054993 -0.257935 0.946289 1441830859 0.156311 -0.035522 -0.242920 0.956665 1441830859 0.156311 -0.035522 -0.242920 0.956665 1441830859 0.156311 -0.035522 -0.242920 0.956665 1441830859 0.156311 -0.035522 -0.242920 0.956665 1441830859 0.156311 -0.035522 -0.242920 0.956665 1441830859 0.156311 -0.035522 -0.242920 0.956665 1441830859 0.156311 -0.035522 -0.242920 0.956665 1441830859 0.074036 0.065613 -0.197205 0.975342 1441830859 0.074036 0.065613 -0.197205 0.975342 1441830859 0.074036 0.065613 -0.197205 0.975342 1441830859 0.074036 0.065613 -0.197205 0.975342 1441830859 0.074036 0.065613 -0.197205 0.975342 1441830859 0.074036 0.065613 -0.197205 0.975342 1441830859 -0.008789 0.160217 -0.207642 0.964905 1441830859 -0.008789 0.160217 -0.207642 0.964905 1441830859 -0.008789 0.160217 -0.207642 0.964905 1441830859 -0.008789 0.160217 -0.207642 0.964905 1441830859 -0.008789 0.160217 -0.207642 0.964905 1441830859 -0.008789 0.160217 -0.207642 0.964905 1441830859 -0.089844 0.231873 -0.203735 0.946899 1441830859 -0.089844 0.231873 -0.203735 0.946899 1441830859 -0.089844 0.231873 -0.203735 0.946899 1441830859 -0.089844 0.231873 -0.203735 0.946899 1441830859 -0.089844 0.231873 -0.203735 0.946899 1441830859 -0.089844 0.231873 -0.203735 0.946899 1441830859 -0.164734 0.298096 -0.143127 0.929260 1441830859 -0.164734 0.298096 -0.143127 0.929260 1441830859 -0.164734 0.298096 -0.143127 0.929260 1441830859 -0.164734 0.298096 -0.143127 0.929260 1441830859 -0.164734 0.298096 -0.143127 0.929260 1441830859 -0.164734 0.298096 -0.143127 0.929260 1441830859 -0.164734 0.298096 -0.143127 0.929260 1441830859 -0.244751 0.319824 -0.122070 0.907104 1441830859 -0.244751 0.319824 -0.122070 0.907104 1441830859 -0.244751 0.319824 -0.122070 0.907104 1441830859 -0.244751 0.319824 -0.122070 0.907104 1441830859 -0.244751 0.319824 -0.122070 0.907104 1441830859 -0.244751 0.319824 -0.122070 0.907104 1441830859 -0.244751 0.319824 -0.122070 0.907104 1441830859 -0.289612 0.315491 -0.078003 0.900269 1441830859 -0.289612 0.315491 -0.078003 0.900269 1441830859 -0.289612 0.315491 -0.078003 0.900269 1441830859 -0.289612 0.315491 -0.078003 0.900269 1441830860 -0.289612 0.315491 -0.078003 0.900269 1441830860 -0.289612 0.315491 -0.078003 0.900269 1441830860 -0.273438 0.291809 -0.048096 0.915283 1441830860 -0.273438 0.291809 -0.048096 0.915283 1441830860 -0.273438 0.291809 -0.048096 0.915283 1441830860 -0.273438 0.291809 -0.048096 0.915283 1441830860 -0.273438 0.291809 -0.048096 0.915283 1441830860 -0.273438 0.291809 -0.048096 0.915283 1441830860 -0.203613 0.247620 -0.058472 0.945374 1441830860 -0.203613 0.247620 -0.058472 0.945374 1441830860 -0.203613 0.247620 -0.058472 0.945374 1441830860 -0.203613 0.247620 -0.058472 0.945374 1441830860 -0.203613 0.247620 -0.058472 0.945374 1441830860 -0.203613 0.247620 -0.058472 0.945374 1441830860 -0.203613 0.247620 -0.058472 0.945374 1441830860 -0.105896 0.177856 -0.115662 0.971436 1441830860 -0.105896 0.177856 -0.115662 0.971436 1441830860 -0.105896 0.177856 -0.115662 0.971436 1441830860 -0.105896 0.177856 -0.115662 0.971436 1441830860 -0.105896 0.177856 -0.115662 0.971436 1441830860 -0.105896 0.177856 -0.115662 0.971436 1441830860 -0.009094 0.098450 -0.181152 0.978455 1441830860 -0.009094 0.098450 -0.181152 0.978455 1441830860 -0.009094 0.098450 -0.181152 0.978455 1441830860 -0.009094 0.098450 -0.181152 0.978455 1441830860 -0.009094 0.098450 -0.181152 0.978455 1441830860 -0.009094 0.098450 -0.181152 0.978455 1441830860 -0.009094 0.098450 -0.181152 0.978455 1441830860 0.125793 -0.019714 -0.192200 0.973022 1441830860 0.125793 -0.019714 -0.192200 0.973022 1441830860 0.125793 -0.019714 -0.192200 0.973022 1441830860 0.125793 -0.019714 -0.192200 0.973022 1441830860 0.125793 -0.019714 -0.192200 0.973022 1441830860 0.125793 -0.019714 -0.192200 0.973022 1441830860 0.125793 -0.019714 -0.192200 0.973022 1441830860 0.162354 -0.081787 -0.267944 0.946106 1441830860 0.162354 -0.081787 -0.267944 0.946106 1441830860 0.162354 -0.081787 -0.267944 0.946106 1441830860 0.162354 -0.081787 -0.267944 0.946106 1441830860 0.162354 -0.081787 -0.267944 0.946106 1441830860 0.162354 -0.081787 -0.267944 0.946106 1441830860 0.119080 -0.027466 -0.171509 0.977539 1441830860 0.119080 -0.027466 -0.171509 0.977539 1441830860 0.119080 -0.027466 -0.171509 0.977539 1441830860 0.119080 -0.027466 -0.171509 0.977539 1441830860 0.119080 -0.027466 -0.171509 0.977539 1441830860 0.119080 -0.027466 -0.171509 0.977539 1441830860 0.031433 0.085266 -0.099915 0.990784 1441830860 0.031433 0.085266 -0.099915 0.990784 1441830860 0.031433 0.085266 -0.099915 0.990784 1441830860 0.031433 0.085266 -0.099915 0.990784 1441830860 0.031433 0.085266 -0.099915 0.990784 1441830860 -0.058960 0.172546 -0.169128 0.968567 1441830860 -0.058960 0.172546 -0.169128 0.968567 1441830860 -0.058960 0.172546 -0.169128 0.968567 1441830860 -0.058960 0.172546 -0.169128 0.968567 1441830860 -0.058960 0.172546 -0.169128 0.968567 1441830860 -0.058960 0.172546 -0.169128 0.968567 1441830860 -0.139038 0.241943 -0.167847 0.945435 1441830860 -0.139038 0.241943 -0.167847 0.945435 1441830860 -0.139038 0.241943 -0.167847 0.945435 1441830860 -0.139038 0.241943 -0.167847 0.945435 1441830860 -0.139038 0.241943 -0.167847 0.945435 1441830860 -0.139038 0.241943 -0.167847 0.945435 1441830860 -0.139038 0.241943 -0.167847 0.945435 1441830860 -0.200256 0.301147 -0.124268 0.923950 1441830860 -0.200256 0.301147 -0.124268 0.923950 1441830860 -0.200256 0.301147 -0.124268 0.923950 1441830860 -0.200256 0.301147 -0.124268 0.923950 1441830860 -0.200256 0.301147 -0.124268 0.923950 1441830860 -0.200256 0.301147 -0.124268 0.923950 1441830860 -0.200256 0.301147 -0.124268 0.923950 1441830860 -0.294739 0.334778 -0.065369 0.892639 1441830860 -0.294739 0.334778 -0.065369 0.892639 1441830860 -0.294739 0.334778 -0.065369 0.892639 1441830860 -0.294739 0.334778 -0.065369 0.892639 1441830860 -0.294739 0.334778 -0.065369 0.892639 1441830860 -0.294739 0.334778 -0.065369 0.892639 1441830860 -0.329590 0.319153 0.001648 0.888489 1441830860 -0.329590 0.319153 0.001648 0.888489 1441830860 -0.329590 0.319153 0.001648 0.888489 1441830860 -0.329590 0.319153 0.001648 0.888489 1441830860 -0.329590 0.319153 0.001648 0.888489 1441830860 -0.329590 0.319153 0.001648 0.888489 1441830860 -0.296875 0.288086 -0.000671 0.910400 1441830860 -0.296875 0.288086 -0.000671 0.910400 1441830860 -0.296875 0.288086 -0.000671 0.910400 1441830860 -0.296875 0.288086 -0.000671 0.910400 1441830860 -0.296875 0.288086 -0.000671 0.910400 1441830860 -0.296875 0.288086 -0.000671 0.910400 1441830860 -0.219360 0.245422 -0.039001 0.943420 1441830860 -0.219360 0.245422 -0.039001 0.943420 1441830860 -0.219360 0.245422 -0.039001 0.943420 1441830860 -0.219360 0.245422 -0.039001 0.943420 1441830860 -0.219360 0.245422 -0.039001 0.943420 1441830860 -0.219360 0.245422 -0.039001 0.943420 1441830860 -0.125793 0.188171 -0.089539 0.969910 1441830860 -0.125793 0.188171 -0.089539 0.969910 1441830860 -0.125793 0.188171 -0.089539 0.969910 1441830860 -0.125793 0.188171 -0.089539 0.969910 1441830860 -0.125793 0.188171 -0.089539 0.969910 1441830860 -0.125793 0.188171 -0.089539 0.969910 1441830860 -0.038879 0.122498 -0.142639 0.981384 1441830860 -0.038879 0.122498 -0.142639 0.981384 1441830860 -0.038879 0.122498 -0.142639 0.981384 1441830860 -0.038879 0.122498 -0.142639 0.981384 1441830860 -0.038879 0.122498 -0.142639 0.981384 1441830860 -0.038879 0.122498 -0.142639 0.981384 1441830860 -0.038879 0.122498 -0.142639 0.981384 1441830860 0.083801 0.029907 -0.150452 0.984558 1441830860 0.083801 0.029907 -0.150452 0.984558 1441830860 0.083801 0.029907 -0.150452 0.984558 1441830860 0.083801 0.029907 -0.150452 0.984558 1441830860 0.083801 0.029907 -0.150452 0.984558 1441830860 0.083801 0.029907 -0.150452 0.984558 1441830861 0.083801 0.029907 -0.150452 0.984558 1441830861 0.169189 -0.026306 -0.227600 0.958557 1441830861 0.169189 -0.026306 -0.227600 0.958557 1441830861 0.169189 -0.026306 -0.227600 0.958557 1441830861 0.169189 -0.026306 -0.227600 0.958557 1441830861 0.169189 -0.026306 -0.227600 0.958557 1441830861 0.169189 -0.026306 -0.227600 0.958557 1441830861 0.149658 -0.010742 -0.242126 0.958557 1441830861 0.149658 -0.010742 -0.242126 0.958557 1441830861 0.149658 -0.010742 -0.242126 0.958557 1441830861 0.149658 -0.010742 -0.242126 0.958557 1441830861 0.149658 -0.010742 -0.242126 0.958557 1441830861 0.149658 -0.010742 -0.242126 0.958557 1441830861 0.098267 0.082581 -0.098389 0.986816 1441830861 0.098267 0.082581 -0.098389 0.986816 1441830861 0.098267 0.082581 -0.098389 0.986816 1441830861 0.098267 0.082581 -0.098389 0.986816 1441830861 0.098267 0.082581 -0.098389 0.986816 1441830861 0.098267 0.082581 -0.098389 0.986816 1441830861 0.030762 0.159119 -0.123596 0.979004 1441830861 0.030762 0.159119 -0.123596 0.979004 1441830861 0.030762 0.159119 -0.123596 0.979004 1441830861 0.030762 0.159119 -0.123596 0.979004 1441830861 0.030762 0.159119 -0.123596 0.979004 1441830861 0.030762 0.159119 -0.123596 0.979004 1441830861 0.030762 0.159119 -0.123596 0.979004 1441830861 -0.033081 0.251099 -0.181030 0.950256 1441830861 -0.033081 0.251099 -0.181030 0.950256 1441830861 -0.033081 0.251099 -0.181030 0.950256 1441830861 -0.033081 0.251099 -0.181030 0.950256 1441830861 -0.033081 0.251099 -0.181030 0.950256 1441830861 -0.113220 0.325073 -0.103577 0.933105 1441830861 -0.113220 0.325073 -0.103577 0.933105 1441830861 -0.113220 0.325073 -0.103577 0.933105 1441830861 -0.113220 0.325073 -0.103577 0.933105 1441830861 -0.113220 0.325073 -0.103577 0.933105 1441830861 -0.113220 0.325073 -0.103577 0.933105 1441830861 -0.113220 0.325073 -0.103577 0.933105 1441830861 -0.194458 0.376160 -0.040161 0.904968 1441830861 -0.194458 0.376160 -0.040161 0.904968 1441830861 -0.194458 0.376160 -0.040161 0.904968 1441830861 -0.194458 0.376160 -0.040161 0.904968 1441830861 -0.194458 0.376160 -0.040161 0.904968 1441830861 -0.194458 0.376160 -0.040161 0.904968 1441830861 -0.297180 0.393127 -0.022217 0.869812 1441830861 -0.297180 0.393127 -0.022217 0.869812 1441830861 -0.297180 0.393127 -0.022217 0.869812 1441830861 -0.297180 0.393127 -0.022217 0.869812 1441830861 -0.297180 0.393127 -0.022217 0.869812 1441830861 -0.297180 0.393127 -0.022217 0.869812 1441830861 -0.297180 0.393127 -0.022217 0.869812 1441830861 -0.323669 0.362915 -0.005737 0.873779 1441830861 -0.323669 0.362915 -0.005737 0.873779 1441830861 -0.323669 0.362915 -0.005737 0.873779 1441830861 -0.323669 0.362915 -0.005737 0.873779 1441830861 -0.323669 0.362915 -0.005737 0.873779 1441830861 -0.323669 0.362915 -0.005737 0.873779 1441830861 -0.284119 0.315735 -0.021484 0.905029 1441830861 -0.284119 0.315735 -0.021484 0.905029 1441830861 -0.284119 0.315735 -0.021484 0.905029 1441830861 -0.284119 0.315735 -0.021484 0.905029 1441830861 -0.284119 0.315735 -0.021484 0.905029 1441830861 -0.284119 0.315735 -0.021484 0.905029 1441830861 -0.284119 0.315735 -0.021484 0.905029 1441830861 -0.195557 0.260132 -0.052917 0.944031 1441830861 -0.195557 0.260132 -0.052917 0.944031 1441830861 -0.195557 0.260132 -0.052917 0.944031 1441830861 -0.195557 0.260132 -0.052917 0.944031 1441830861 -0.195557 0.260132 -0.052917 0.944031 1441830861 -0.195557 0.260132 -0.052917 0.944031 1441830861 -0.075928 0.196533 -0.111694 0.971130 1441830861 -0.075928 0.196533 -0.111694 0.971130 1441830861 -0.075928 0.196533 -0.111694 0.971130 1441830861 -0.075928 0.196533 -0.111694 0.971130 1441830861 -0.075928 0.196533 -0.111694 0.971130 1441830861 -0.075928 0.196533 -0.111694 0.971130 1441830861 -0.075928 0.196533 -0.111694 0.971130 1441830861 0.021240 0.100708 -0.203674 0.973572 1441830861 0.021240 0.100708 -0.203674 0.973572 1441830861 0.021240 0.100708 -0.203674 0.973572 1441830861 0.021240 0.100708 -0.203674 0.973572 1441830861 0.021240 0.100708 -0.203674 0.973572 1441830861 0.021240 0.100708 -0.203674 0.973572 1441830861 0.158447 -0.013672 -0.211426 0.964355 1441830861 0.158447 -0.013672 -0.211426 0.964355 1441830861 0.158447 -0.013672 -0.211426 0.964355 1441830861 0.158447 -0.013672 -0.211426 0.964355 1441830861 0.158447 -0.013672 -0.211426 0.964355 1441830861 0.158447 -0.013672 -0.211426 0.964355 1441830861 0.158447 -0.013672 -0.211426 0.964355 1441830861 0.176208 -0.044189 -0.307495 0.934021 1441830861 0.176208 -0.044189 -0.307495 0.934021 1441830861 0.176208 -0.044189 -0.307495 0.934021 1441830861 0.176208 -0.044189 -0.307495 0.934021 1441830861 0.176208 -0.044189 -0.307495 0.934021 1441830861 0.176208 -0.044189 -0.307495 0.934021 1441830861 0.153687 -0.003967 -0.202881 0.967041 1441830861 0.153687 -0.003967 -0.202881 0.967041 1441830861 0.153687 -0.003967 -0.202881 0.967041 1441830861 0.153687 -0.003967 -0.202881 0.967041 1441830861 0.153687 -0.003967 -0.202881 0.967041 1441830861 0.153687 -0.003967 -0.202881 0.967041 1441830861 0.084534 0.122253 -0.022156 0.988586 1441830861 0.084534 0.122253 -0.022156 0.988586 1441830861 0.084534 0.122253 -0.022156 0.988586 1441830861 0.084534 0.122253 -0.022156 0.988586 1441830861 0.084534 0.122253 -0.022156 0.988586 1441830861 0.084534 0.122253 -0.022156 0.988586 1441830861 0.002625 0.200256 -0.104980 0.974060 1441830861 0.002625 0.200256 -0.104980 0.974060 1441830861 0.002625 0.200256 -0.104980 0.974060 1441830861 0.002625 0.200256 -0.104980 0.974060 1441830861 0.002625 0.200256 -0.104980 0.974060 1441830861 0.002625 0.200256 -0.104980 0.974060 1441830861 0.002625 0.200256 -0.104980 0.974060 1441830862 -0.080627 0.276855 -0.165344 0.943115 1441830862 -0.080627 0.276855 -0.165344 0.943115 1441830862 -0.080627 0.276855 -0.165344 0.943115 1441830862 -0.080627 0.276855 -0.165344 0.943115 1441830862 -0.080627 0.276855 -0.165344 0.943115 1441830862 -0.080627 0.276855 -0.165344 0.943115 1441830862 -0.145081 0.348328 -0.113281 0.919067 1441830862 -0.145081 0.348328 -0.113281 0.919067 1441830862 -0.145081 0.348328 -0.113281 0.919067 1441830862 -0.145081 0.348328 -0.113281 0.919067 1441830862 -0.145081 0.348328 -0.113281 0.919067 1441830862 -0.145081 0.348328 -0.113281 0.919067 1441830862 -0.145081 0.348328 -0.113281 0.919067 1441830862 -0.233643 0.375549 -0.061096 0.894714 1441830862 -0.233643 0.375549 -0.061096 0.894714 1441830862 -0.233643 0.375549 -0.061096 0.894714 1441830862 -0.233643 0.375549 -0.061096 0.894714 1441830862 -0.233643 0.375549 -0.061096 0.894714 1441830862 -0.233643 0.375549 -0.061096 0.894714 1441830862 -0.266357 0.359131 -0.020386 0.894226 1441830862 -0.266357 0.359131 -0.020386 0.894226 1441830862 -0.266357 0.359131 -0.020386 0.894226 1441830862 -0.266357 0.359131 -0.020386 0.894226 1441830862 -0.266357 0.359131 -0.020386 0.894226 1441830862 -0.266357 0.359131 -0.020386 0.894226 1441830862 -0.235840 0.320251 -0.030518 0.916992 1441830862 -0.235840 0.320251 -0.030518 0.916992 1441830862 -0.235840 0.320251 -0.030518 0.916992 1441830862 -0.235840 0.320251 -0.030518 0.916992 1441830862 -0.235840 0.320251 -0.030518 0.916992 1441830862 -0.235840 0.320251 -0.030518 0.916992 1441830862 -0.167603 0.263489 -0.060974 0.947998 1441830862 -0.167603 0.263489 -0.060974 0.947998 1441830862 -0.167603 0.263489 -0.060974 0.947998 1441830862 -0.167603 0.263489 -0.060974 0.947998 1441830862 -0.167603 0.263489 -0.060974 0.947998 1441830862 -0.167603 0.263489 -0.060974 0.947998 1441830862 -0.087769 0.198730 -0.106750 0.970215 1441830862 -0.087769 0.198730 -0.106750 0.970215 1441830862 -0.087769 0.198730 -0.106750 0.970215 1441830862 -0.087769 0.198730 -0.106750 0.970215 1441830862 -0.087769 0.198730 -0.106750 0.970215 1441830862 -0.087769 0.198730 -0.106750 0.970215 1441830862 -0.087769 0.198730 -0.106750 0.970215 1441830862 -0.001160 0.102112 -0.149414 0.983459 1441830862 -0.001160 0.102112 -0.149414 0.983459 1441830862 -0.001160 0.102112 -0.149414 0.983459 1441830862 -0.001160 0.102112 -0.149414 0.983459 1441830862 -0.001160 0.102112 -0.149414 0.983459 1441830862 -0.001160 0.102112 -0.149414 0.983459 1441830862 0.106995 0.000732 -0.177002 0.978333 1441830862 0.106995 0.000732 -0.177002 0.978333 1441830862 0.106995 0.000732 -0.177002 0.978333 1441830862 0.106995 0.000732 -0.177002 0.978333 1441830862 0.106995 0.000732 -0.177002 0.978333 1441830862 0.106995 0.000732 -0.177002 0.978333 1441830862 0.157654 -0.043335 -0.256165 0.952698 1441830862 0.157654 -0.043335 -0.256165 0.952698 1441830862 0.157654 -0.043335 -0.256165 0.952698 1441830862 0.157654 -0.043335 -0.256165 0.952698 1441830862 0.157654 -0.043335 -0.256165 0.952698 1441830862 0.157654 -0.043335 -0.256165 0.952698 1441830862 0.157654 -0.043335 -0.256165 0.952698 1441830862 0.140564 -0.030151 -0.246826 0.958313 1441830862 0.140564 -0.030151 -0.246826 0.958313 1441830862 0.140564 -0.030151 -0.246826 0.958313 1441830862 0.140564 -0.030151 -0.246826 0.958313 1441830862 0.140564 -0.030151 -0.246826 0.958313 1441830862 0.140564 -0.030151 -0.246826 0.958313 1441830862 0.069580 0.093994 -0.091003 0.988953 1441830862 0.069580 0.093994 -0.091003 0.988953 1441830862 0.069580 0.093994 -0.091003 0.988953 1441830862 0.069580 0.093994 -0.091003 0.988953 1441830862 0.069580 0.093994 -0.091003 0.988953 1441830862 0.069580 0.093994 -0.091003 0.988953 1441830862 -0.013855 0.186279 -0.080139 0.979126 1441830862 -0.013855 0.186279 -0.080139 0.979126 1441830862 -0.013855 0.186279 -0.080139 0.979126 1441830862 -0.013855 0.186279 -0.080139 0.979126 1441830862 -0.013855 0.186279 -0.080139 0.979126 1441830862 -0.013855 0.187256 -0.080139 0.979126 1441830862 -0.101685 0.282227 -0.132385 0.944702 1441830862 -0.101685 0.282227 -0.132385 0.944702 1441830862 -0.101685 0.282227 -0.132385 0.944702 1441830862 -0.101685 0.282227 -0.132385 0.944702 1441830862 -0.101685 0.282227 -0.132385 0.944702 1441830862 -0.101685 0.282227 -0.132385 0.944702 1441830862 -0.169983 0.358398 -0.105835 0.911804 1441830862 -0.169983 0.358398 -0.105835 0.911804 1441830862 -0.169983 0.358398 -0.105835 0.911804 1441830862 -0.169983 0.358398 -0.105835 0.911804 1441830862 -0.169983 0.358398 -0.105835 0.911804 1441830862 -0.169983 0.358398 -0.105835 0.911804 1441830862 -0.281311 0.386719 -0.022400 0.877930 1441830862 -0.281311 0.386719 -0.022400 0.877930 1441830862 -0.281311 0.386719 -0.022400 0.877930 1441830862 -0.281311 0.386719 -0.022400 0.877930 1441830862 -0.281311 0.386719 -0.022400 0.877930 1441830862 -0.281311 0.386719 -0.022400 0.877930 1441830862 -0.281311 0.386719 -0.022400 0.877930 1441830862 -0.325073 0.373657 0.026428 0.868286 1441830862 -0.325073 0.373657 0.026428 0.868286 1441830862 -0.325073 0.373657 0.026428 0.868286 1441830862 -0.325073 0.373657 0.026428 0.868286 1441830862 -0.325073 0.373657 0.026428 0.868286 1441830862 -0.325073 0.373657 0.026428 0.868286 1441830862 -0.300537 0.341125 0.025757 0.890259 1441830862 -0.300537 0.341125 0.025757 0.890259 1441830862 -0.300537 0.341125 0.025757 0.890259 1441830862 -0.300537 0.341125 0.025757 0.890259 1441830862 -0.300537 0.341125 0.025757 0.890259 1441830862 -0.300537 0.341125 0.025757 0.890259 1441830862 -0.232117 0.292358 0.005554 0.927673 1441830863 -0.232117 0.292358 0.005554 0.927673 1441830863 -0.232117 0.292358 0.005554 0.927673 1441830863 -0.232117 0.292358 0.005554 0.927673 1441830863 -0.232117 0.292358 0.005554 0.927673 1441830863 -0.232117 0.292358 0.005554 0.927673 1441830863 -0.138306 0.229858 -0.045715 0.962219 1441830863 -0.138306 0.229858 -0.045715 0.962219 1441830863 -0.138306 0.229858 -0.045715 0.962219 1441830863 -0.138306 0.229858 -0.045715 0.962219 1441830863 -0.138306 0.229858 -0.045715 0.962219 1441830863 -0.138306 0.229858 -0.045715 0.962219 1441830863 -0.050232 0.160645 -0.123657 0.977905 1441830863 -0.050232 0.160645 -0.123657 0.977905 1441830863 -0.050232 0.160645 -0.123657 0.977905 1441830863 -0.050232 0.160645 -0.123657 0.977905 1441830863 -0.050232 0.160645 -0.123657 0.977905 1441830863 -0.050232 0.160645 -0.123657 0.977905 1441830863 
-0.138428 0.703369 0.028259 0.696594 1441830865 -0.138428 0.703369 0.028259 0.696594 1441830865 -0.138428 0.703369 0.028259 0.696594 1441830865 -0.126587 0.699829 0.032776 0.702209 1441830865 -0.126587 0.699829 0.032776 0.702209 1441830865 -0.126587 0.699829 0.032776 0.702209 1441830865 -0.126587 0.699829 0.032776 0.702209 1441830865 -0.126587 0.699829 0.032776 0.702209 1441830865 -0.126587 0.699829 0.032776 0.702209 1441830865 -0.114990 0.694885 0.034424 0.708984 1441830865 -0.114990 0.694885 0.034424 0.708984 1441830865 -0.114990 0.694885 0.034424 0.708984 1441830865 -0.114990 0.694885 0.034424 0.708984 1441830865 -0.114990 0.694885 0.034424 0.708984 1441830865 -0.114990 0.694885 0.034424 0.708984 1441830865 -0.114990 0.694885 0.034424 0.708984 1441830865 -0.113098 0.689087 0.042908 0.714478 1441830865 -0.113098 0.689087 0.042908 0.714478 1441830865 -0.113098 0.689087 0.042908 0.714478 1441830865 -0.113098 0.689087 0.042908 0.714478 1441830866 -0.113098 0.689087 0.042908 0.714478 1441830866 -0.113098 0.689087 0.042908 0.714478 1441830866 -0.115356 0.685669 0.050354 0.716919 1441830866 -0.115356 0.685669 0.050354 0.716919 1441830866 -0.115356 0.685669 0.050354 0.716919 1441830866 -0.115356 0.685669 0.050354 0.716919 1441830866 -0.115356 0.685669 0.050354 0.716919 1441830866 -0.115356 0.685669 0.050354 0.716919 1441830866 -0.115356 0.685669 0.050354 0.716919 1441830866 -0.118042 0.684570 0.053772 0.717285 1441830866 -0.118042 0.684570 0.053772 0.717285 1441830866 -0.118042 0.684570 0.053772 0.717285 1441830866 -0.118042 0.684570 0.053772 0.717285 1441830866 -0.118042 0.684570 0.053772 0.717285 1441830866 -0.118042 0.684570 0.053772 0.717285 1441830866 -0.108765 0.684631 0.047668 0.719116 1441830866 -0.108765 0.684631 0.047668 0.719116 1441830866 -0.108765 0.684631 0.047668 0.719116 1441830866 -0.108765 0.684631 0.047668 0.719116 1441830866 -0.108765 0.684631 0.047668 0.719116 1441830866 -0.108765 0.684631 0.047668 0.719116 1441830866 -0.108765 0.684631 0.047668 0.719116 1441830866 -0.109314 0.682190 0.047119 0.721375 1441830866 -0.109314 0.682190 0.047119 0.721375 1441830866 -0.109314 0.682190 0.047119 0.721375 1441830866 -0.109314 0.682190 0.047119 0.721375 1441830866 -0.109314 0.682190 0.047119 0.721375 1441830866 -0.109314 0.682190 0.047119 0.721375 1441830866 -0.109314 0.682190 0.047119 0.721375 1441830866 -0.142151 0.683350 0.077271 0.711914 1441830866 -0.142151 0.683350 0.077271 0.711914 1441830866 -0.142151 0.683350 0.077271 0.711914 1441830866 -0.142151 0.683350 0.077271 0.711914 1441830866 -0.142151 0.683350 0.077271 0.711914 1441830866 -0.142151 0.683350 0.077271 0.711914 1441830866 -0.147644 0.689453 0.095886 0.702515 1441830866 -0.147644 0.689453 0.095886 0.702515 1441830866 -0.147644 0.689453 0.095886 0.702515 1441830866 -0.147644 0.689453 0.095886 0.702515 1441830866 -0.147644 0.689453 0.095886 0.702515 1441830866 -0.147644 0.689453 0.095886 0.702515 1441830866 -0.144470 0.690063 0.091675 0.703186 1441830866 -0.144470 0.690063 0.091675 0.703186 1441830866 -0.144470 0.690063 0.091675 0.703186 1441830866 -0.144470 0.690063 0.091675 0.703186 1441830866 -0.144470 0.690063 0.091675 0.703186 1441830866 -0.144470 0.690063 0.091675 0.703186 1441830866 -0.144470 0.690063 0.091675 0.703186 1441830866 -0.150452 0.687744 0.100159 0.703003 1441830866 -0.150452 0.687744 0.100159 0.703003 1441830866 -0.150452 0.687744 0.100159 0.703003 1441830866 -0.150452 0.687744 0.100159 0.703003 1441830866 -0.150452 0.687744 0.100159 0.703003 1441830866 -0.150452 0.687744 0.100159 0.703003 1441830866 -0.161743 0.686096 0.110352 0.700623 1441830866 -0.161743 0.686096 0.110352 0.700623 1441830866 -0.161743 0.686096 0.110352 0.700623 1441830866 -0.161743 0.686096 0.110352 0.700623 1441830866 -0.161743 0.686096 0.110352 0.700623 1441830866 -0.161743 0.686096 0.110352 0.700623 1441830866 -0.166565 0.685730 0.111206 0.699707 1441830866 -0.166565 0.685730 0.111206 0.699707 1441830866 -0.166565 0.685730 0.111206 0.699707 1441830866 -0.166565 0.685730 0.111206 0.699707 1441830866 -0.166565 0.685730 0.111206 0.699707 1441830866 -0.166565 0.685730 0.111206 0.699707 1441830866 -0.166565 0.685730 0.111206 0.699707 1441830866 -0.164246 0.688110 0.097168 0.700012 1441830866 -0.164246 0.688110 0.097168 0.700012 1441830866 -0.164246 0.688110 0.097168 0.700012 1441830866 -0.164246 0.688110 0.097168 0.700012 1441830866 -0.164246 0.688110 0.097168 0.700012 1441830866 -0.164246 0.688110 0.097168 0.700012 1441830866 -0.153198 0.686768 0.082764 0.705688 1441830866 -0.153198 0.686768 0.082764 0.705688 1441830866 -0.153198 0.686768 0.082764 0.705688 1441830866 -0.153198 0.686768 0.082764 0.705688 1441830866 -0.153198 0.686768 0.082764 0.705688 1441830866 -0.153198 0.686768 0.082764 0.705688 1441830866 -0.153198 0.686768 0.082764 0.705688 1441830866 -0.150879 0.681702 0.077881 0.711548 1441830866 -0.150879 0.681702 0.077881 0.711548 1441830866 -0.150879 0.681702 0.077881 0.711548 1441830866 -0.150879 0.681702 0.077881 0.711548 1441830866 -0.150879 0.681702 0.077881 0.711548 1441830866 -0.150879 0.681702 0.077881 0.711548 1441830866 -0.150879 0.681702 0.077881 0.711548 1441830866 -0.155640 0.678467 0.078308 0.713623 1441830866 -0.155640 0.678467 0.078308 0.713623 1441830866 -0.155640 0.678467 0.078308 0.713623 1441830866 -0.155640 0.678467 0.078308 0.713623 1441830866 -0.155640 0.678467 0.078308 0.713623 1441830866 -0.155640 0.678467 0.078308 0.713623 1441830866 -0.147705 0.679504 0.066284 0.715576 1441830866 -0.147705 0.679504 0.066284 0.715576 1441830866 -0.147705 0.679504 0.066284 0.715576 1441830866 -0.147705 0.679504 0.066284 0.715576 1441830866 -0.147705 0.679504 0.066284 0.715576 1441830866 -0.147705 0.679504 0.066284 0.715576 1441830866 -0.130310 0.680969 0.045898 0.719116 1441830866 -0.130310 0.680969 0.045898 0.719116 1441830866 -0.130310 0.680969 0.045898 0.719116 1441830866 -0.130310 0.680969 0.045898 0.719116 1441830866 -0.130310 0.680969 0.045898 0.719116 1441830866 -0.130310 0.680969 0.045898 0.719116 1441830866 -0.128235 0.680054 0.035522 0.720886 1441830866 -0.128235 0.680054 0.035522 0.720886 1441830866 -0.128235 0.680054 0.035522 0.720886 1441830866 -0.128235 0.680054 0.035522 0.720886 1441830866 -0.128235 0.680054 0.035522 0.720886 1441830866 -0.128235 0.680054 0.035522 0.720886 1441830866 -0.142700 0.682129 0.049988 0.715332 1441830866 -0.142700 0.682129 0.049988 0.715332 1441830866 -0.142700 0.682129 0.049988 0.715332 1441830866 -0.142700 0.682129 0.049988 0.715332 1441830866 -0.142700 0.682129 0.049988 0.715332 1441830867 -0.142700 0.682129 0.049988 0.715332 1441830867 -0.142700 0.682129 0.049988 0.715332 1441830867 -0.137512 0.687500 0.055115 0.710876 1441830867 -0.137512 0.687500 0.055115 0.710876 1441830867 -0.137512 0.687500 0.055115 0.710876 1441830867 -0.137512 0.687500 0.055115 0.710876 1441830867 -0.137512 0.687500 0.055115 0.710876 1441830867 -0.137512 0.687500 0.055115 0.710876 1441830867 -0.138367 0.688660 0.052795 0.709717 1441830867 -0.138367 0.688660 0.052795 0.709717 1441830867 -0.138367 0.688660 0.052795 0.709717 1441830867 -0.138367 0.688660 0.052795 0.709717 1441830867 -0.138367 0.688660 0.052795 0.709717 1441830867 -0.138367 0.688660 0.052795 0.709717 1441830867 -0.138367 0.688660 0.052795 0.709717 1441830867 -0.140991 0.687683 0.057373 0.709839 1441830867 -0.140991 0.687683 0.057373 0.709839 1441830867 -0.140991 0.687683 0.057373 0.709839 1441830867 -0.140991 0.687683 0.057373 0.709839 1441830867 -0.140991 0.687683 0.057373 0.709839 1441830867 -0.140991 0.687683 0.057373 0.709839 1441830867 -0.146362 0.686340 0.069214 0.708984 1441830867 -0.146362 0.686340 0.069214 0.708984 1441830867 -0.146362 0.686340 0.069214 0.708984 1441830867 -0.146362 0.686340 0.069214 0.708984 1441830867 -0.146362 0.686340 0.069214 0.708984 1441830867 -0.146362 0.686340 0.069214 0.708984 1441830867 -0.146362 0.686340 0.069214 0.708984 1441830867 -0.157776 0.685059 0.082764 0.706299 1441830867 -0.157776 0.685059 0.082764 0.706299 1441830867 -0.157776 0.685059 0.082764 0.706299 1441830867 -0.157776 0.685059 0.082764 0.706299 1441830867 -0.157776 0.685059 0.082764 0.706299 1441830867 -0.157776 0.685059 0.082764 0.706299 1441830867 -0.164978 0.686584 0.085388 0.702881 1441830867 -0.164978 0.686584 0.085388 0.702881 1441830867 -0.164978 0.686584 0.085388 0.702881 1441830867 -0.164978 0.686584 0.085388 0.702881 1441830867 -0.164978 0.686584 0.085388 0.702881 1441830867 -0.164978 0.686584 0.085388 0.702881 1441830867 -0.164978 0.686584 0.085388 0.702881 1441830867 -0.167969 0.688843 0.082336 0.700317 1441830867 -0.167969 0.688843 0.082336 0.700317 1441830867 -0.167969 0.688843 0.082336 0.700317 1441830867 -0.167969 0.688843 0.082336 0.700317 1441830867 -0.167969 0.688843 0.082336 0.700317 1441830867 -0.167969 0.688843 0.082336 0.700317 1441830867 -0.164246 0.687317 0.080627 0.702881 1441830867 -0.164246 0.687317 0.080627 0.702881 1441830867 -0.164246 0.687317 0.080627 0.702881 1441830867 -0.164246 0.687317 0.080627 0.702881 1441830867 -0.164246 0.687317 0.080627 0.702881 1441830867 -0.164246 0.687317 0.080627 0.702881 1441830867 -0.164246 0.687317 0.080627 0.702881 1441830867 -0.166138 0.683899 0.084900 0.705261 1441830867 -0.166138 0.683899 0.084900 0.705261 1441830867 -0.166138 0.683899 0.084900 0.705261 1441830867 -0.166138 0.683899 0.084900 0.705261 1441830867 -0.166138 0.683899 0.084900 0.705261 1441830867 -0.166138 0.683899 0.084900 0.705261 1441830867 -0.167480 0.683960 0.085083 0.704834 1441830867 -0.167480 0.683960 0.085083 0.704834 1441830867 -0.167480 0.683960 0.085083 0.704834 1441830867 -0.167480 0.683960 0.085083 0.704834 1441830867 -0.167480 0.683960 0.085083 0.704834 1441830867 -0.167480 0.683960 0.085083 0.704834 1441830867 -0.161804 0.686951 0.073914 0.704590 1441830867 -0.161804 0.686951 0.073914 0.704590 1441830867 -0.161804 0.686951 0.073914 0.704590 1441830867 -0.161804 0.686951 0.073914 0.704590 1441830867 -0.161804 0.686951 0.073914 0.704590 1441830867 -0.161804 0.686951 0.073914 0.704590 1441830867 -0.156738 0.686584 0.066589 0.706726 1441830867 -0.156738 0.686584 0.066589 0.706726 1441830867 -0.156738 0.686584 0.066589 0.706726 1441830867 -0.156738 0.686584 0.066589 0.706726 1441830867 -0.156738 0.686584 0.066589 0.706726 1441830867 -0.156738 0.686584 0.066589 0.706726 1441830867 -0.162964 0.684387 0.066650 0.707458 1441830867 -0.162964 0.684387 0.066650 0.707458 1441830867 -0.162964 0.684387 0.066650 0.707458 1441830867 -0.162964 0.684387 0.066650 0.707458 1441830867 -0.162964 0.684387 0.066650 0.707458 1441830867 -0.162964 0.684387 0.066650 0.707458 1441830867 -0.162964 0.684387 0.066650 0.707458 1441830867 -0.171021 0.684265 0.077209 0.704651 1441830867 -0.171021 0.684265 0.077209 0.704651 1441830867 -0.171021 0.684265 0.077209 0.704651 1441830867 -0.171021 0.684265 0.077209 0.704651 1441830867 -0.171021 0.684265 0.077209 0.704651 1441830867 -0.169922 0.681213 0.076721 0.707886 1441830867 -0.169922 0.681213 0.076721 0.707886 1441830867 -0.169922 0.681213 0.076721 0.707886 1441830867 -0.169922 0.681213 0.076721 0.707886 1441830867 -0.169922 0.681213 0.076721 0.707886 1441830867 -0.169922 0.681213 0.076721 0.707886 1441830867 -0.172913 0.674500 0.085815 0.712524 1441830867 -0.172913 0.674500 0.085815 0.712524 1441830867 -0.172913 0.674500 0.085815 0.712524 1441830867 -0.172913 0.674500 0.085815 0.712524 1441830867 -0.172913 0.674500 0.085815 0.712524 1441830867 -0.172913 0.674500 0.085815 0.712524 1441830867 -0.172913 0.674500 0.085815 0.712524 1441830867 -0.171265 0.669189 0.089294 0.717468 1441830867 -0.171265 0.669189 0.089294 0.717468 1441830867 -0.171265 0.669189 0.089294 0.717468 1441830867 -0.171265 0.669189 0.089294 0.717468 1441830867 -0.171265 0.669189 0.089294 0.717468 1441830867 -0.171265 0.669189 0.089294 0.717468 1441830867 -0.175232 0.664734 0.099182 0.719421 1441830867 -0.175232 0.664734 0.099182 0.719421 1441830867 -0.175232 0.664734 0.099182 0.719421 1441830867 -0.175232 0.664734 0.099182 0.719421 1441830867 -0.175232 0.664734 0.099182 0.719421 1441830867 -0.175232 0.664734 0.099182 0.719421 1441830868 -0.180969 0.665161 0.105835 0.716614 1441830868 -0.180969 0.665161 0.105835 0.716614 1441830868 -0.180969 0.665161 0.105835 0.716614 1441830868 -0.180969 0.665161 0.105835 0.716614 1441830868 -0.180969 0.665161 0.105835 0.716614 1441830868 -0.180969 0.665161 0.105835 0.716614 1441830868 -0.181519 0.668091 0.103516 0.714050 1441830868 -0.181519 0.668091 0.103516 0.714050 1441830868 -0.181519 0.668091 0.103516 0.714050 1441830868 -0.181519 0.668091 0.103516 0.714050 1441830868 -0.181519 0.668091 0.103516 0.714050 1441830868 -0.181519 0.668091 0.103516 0.714050 1441830868 -0.181519 0.668091 0.103516 0.714050 1441830868 -0.174316 0.665588 0.103149 0.718262 1441830868 -0.174316 0.665588 0.103149 0.718262 1441830868 -0.174316 0.665588 0.103149 0.718262 1441830868 -0.174316 0.665588 0.103149 0.718262 1441830868 -0.174316 0.665588 0.103149 0.718262 1441830868 -0.174316 0.665588 0.103149 0.718262 1441830868 -0.174377 0.660339 0.107971 0.722351 1441830868 -0.174377 0.660339 0.107971 0.722351 1441830868 -0.174377 0.660339 0.107971 0.722351 1441830868 -0.174377 0.660339 0.107971 0.722351 1441830868 -0.174377 0.660339 0.107971 0.722351 1441830868 -0.174377 0.660339 0.107971 0.722351 1441830868 -0.176636 0.659912 0.109375 0.722046 1441830868 -0.176636 0.659912 0.109375 0.722046 1441830868 -0.176636 0.659912 0.109375 0.722046 1441830868 -0.176636 0.659912 0.109375 0.722046 1441830868 -0.176636 0.659912 0.109375 0.722046 1441830868 -0.176636 0.659912 0.109375 0.722046 1441830868 -0.176636 0.659912 0.109375 0.722046 1441830868 -0.170959 0.663696 0.096313 0.721802 1441830868 -0.170959 0.663696 0.096313 0.721802 1441830868 -0.170959 0.663696 0.096313 0.721802 1441830868 -0.170959 0.663696 0.096313 0.721802 1441830868 -0.170959 0.663696 0.096313 0.721802 1441830868 -0.170959 0.663696 0.096313 0.721802 1441830868 -0.164917 0.665955 0.083191 0.722717 1441830868 -0.164917 0.665955 0.083191 0.722717 1441830868 -0.164917 0.665955 0.083191 0.722717 1441830868 -0.164917 0.665955 0.083191 0.722717 1441830868 -0.164917 0.665955 0.083191 0.722717 1441830868 -0.164917 0.665955 0.083191 0.722717 1441830868 -0.164917 0.665955 0.083191 0.722717 1441830868 -0.167725 0.669067 0.080566 0.719482 1441830868 -0.167725 0.669067 0.080566 0.719482 1441830868 -0.167725 0.669067 0.080566 0.719482 1441830868 -0.167725 0.669067 0.080566 0.719482 1441830868 -0.167725 0.669067 0.080566 0.719482 1441830868 -0.167725 0.669067 0.080566 0.719482 1441830868 -0.170227 0.675171 0.081787 0.713013 1441830868 -0.170227 0.675171 0.081787 0.713013 1441830868 -0.170227 0.675171 0.081787 0.713013 1441830868 -0.170227 0.675171 0.081787 0.713013 1441830868 -0.170227 0.675171 0.081787 0.713013 1441830868 -0.170227 0.675171 0.081787 0.713013 1441830868 -0.165405 0.676331 0.079712 0.713318 1441830868 -0.165405 0.676331 0.079712 0.713318 1441830868 -0.165405 0.676331 0.079712 0.713318 1441830868 -0.165405 0.676331 0.079712 0.713318 1441830868 -0.165405 0.676331 0.079712 0.713318 1441830868 -0.165405 0.676331 0.079712 0.713318 1441830868 -0.176575 0.674683 0.093628 0.710449 1441830868 -0.176575 0.674683 0.093628 0.710449 1441830868 -0.176575 0.674683 0.093628 0.710449 1441830868 -0.176575 0.674683 0.093628 0.710449 1441830868 -0.176575 0.674683 0.093628 0.710449 1441830868 -0.176575 0.674683 0.093628 0.710449 1441830868 -0.176575 0.674683 0.093628 0.710449 1441830868 -0.184204 0.672302 0.104431 0.709290 1441830868 -0.184204 0.672302 0.104431 0.709290 1441830868 -0.184204 0.672302 0.104431 0.709290 1441830868 -0.184204 0.672302 0.104431 0.709290 1441830868 -0.184204 0.672302 0.104431 0.709290 1441830868 -0.184204 0.672302 0.104431 0.709290 1441830868 -0.184204 0.672302 0.104431 0.709290 1441830868 -0.188477 0.671997 0.108582 0.707825 1441830868 -0.188477 0.671997 0.108582 0.707825 1441830868 -0.188477 0.671997 0.108582 0.707825 1441830868 -0.188477 0.671997 0.108582 0.707825 1441830868 -0.188477 0.671997 0.108582 0.707825 1441830868 -0.188477 0.671997 0.108582 0.707825 1441830868 -0.191833 0.673706 0.108154 0.705383 1441830868 -0.191833 0.673706 0.108154 0.705383 1441830868 -0.191833 0.673706 0.108154 0.705383 1441830868 -0.191833 0.673706 0.108154 0.705383 1441830868 -0.191833 0.673706 0.108154 0.705383 1441830868 -0.191833 0.673706 0.108154 0.705383 1441830868 -0.190674 0.677979 0.103943 0.702209 1441830868 -0.190674 0.677979 0.103943 0.702209 1441830868 -0.190674 0.677979 0.103943 0.702209 1441830868 -0.190674 0.677979 0.103943 0.702209 1441830868 -0.190674 0.677979 0.103943 0.702209 1441830868 -0.190674 0.677979 0.103943 0.702209 1441830868 -0.190674 0.677979 0.103943 0.702209 1441830868 -0.178589 0.681274 0.097656 0.703125 1441830868 -0.178589 0.681274 0.097656 0.703125 1441830868 -0.178589 0.681274 0.097656 0.703125 1441830868 -0.178589 0.681274 0.097656 0.703125 1441830868 -0.178589 0.681274 0.097656 0.703125 1441830868 -0.178589 0.681274 0.097656 0.703125 1441830868 -0.179382 0.682251 0.103271 0.701172 1441830868 -0.179382 0.682251 0.103271 0.701172 1441830868 -0.179382 0.682251 0.103271 0.701172 1441830868 -0.179382 0.682251 0.103271 0.701172 1441830868 -0.179382 0.682251 0.103271 0.701172 1441830868 -0.179382 0.682251 0.103271 0.701172 1441830868 -0.186096 0.685120 0.112854 0.695129 1441830868 -0.186096 0.685120 0.112854 0.695129 1441830868 -0.186096 0.685120 0.112854 0.695129 1441830868 -0.186096 0.685120 0.112854 0.695129 1441830868 -0.186096 0.685120 0.112854 0.695129 1441830868 -0.186096 0.685120 0.112854 0.695129 1441830868 -0.177490 0.691467 0.098999 0.693176 1441830869 -0.177490 0.691467 0.098999 0.693176 1441830869 -0.177490 0.691467 0.098999 0.693176 1441830869 -0.177490 0.691467 0.098999 0.693176 1441830869 -0.177490 0.691467 0.098999 0.693176 1441830869 -0.177490 0.691467 0.098999 0.693176 1441830869 -0.168762 0.695068 0.078796 0.694336 1441830869 -0.168762 0.695068 0.078796 0.694336 1441830869 -0.168762 0.695068 0.078796 0.694336 1441830869 -0.168762 0.695068 0.078796 0.694336 1441830869 -0.168762 0.695068 0.078796 0.694336 1441830869 -0.168762 0.695068 0.078796 0.694336 1441830869 -0.168762 0.695068 0.078796 0.694336 1441830869 -0.177612 0.695313 0.074280 0.692383 1441830869 -0.177612 0.695313 0.074280 0.692383 1441830869 -0.177612 0.695313 0.074280 0.692383 1441830869 -0.177612 0.695313 0.074280 0.692383 1441830869 -0.177612 0.695313 0.074280 0.692383 1441830869 -0.174500 0.693848 0.074036 0.694641 1441830869 -0.174500 0.693848 0.074036 0.694641 1441830869 -0.174500 0.693848 0.074036 0.694641 1441830869 -0.174500 0.693848 0.074036 0.694641 1441830869 -0.174500 0.693848 0.074036 0.694641 1441830869 -0.174500 0.693848 0.074036 0.694641 1441830869 -0.174500 0.693848 0.074036 0.694641 1441830869 -0.163208 0.692566 0.062317 0.699829 1441830869 -0.163208 0.692566 0.062317 0.699829 1441830869 -0.163208 0.692566 0.062317 0.699829 1441830869 -0.163208 0.692566 0.062317 0.699829 1441830869 -0.163208 0.692566 0.062317 0.699829 1441830869 -0.163208 0.692566 0.062317 0.699829 1441830869 -0.171021 0.687378 0.073547 0.701965 1441830869 -0.171021 0.687378 0.073547 0.701965 1441830869 -0.171021 0.687378 0.073547 0.701965 1441830869 -0.171021 0.687378 0.073547 0.701965 1441830869 -0.171021 0.687378 0.073547 0.701965 1441830869 -0.171021 0.687378 0.073547 0.701965 1441830869 -0.182495 0.682373 0.090393 0.702026 1441830869 -0.182495 0.682373 0.090393 0.702026 1441830869 -0.182495 0.682373 0.090393 0.702026 1441830869 -0.182495 0.682373 0.090393 0.702026 1441830869 -0.182495 0.682373 0.090393 0.702026 1441830869 -0.182495 0.682373 0.090393 0.702026 1441830869 -0.185852 0.680969 0.095764 0.701782 1441830869 -0.185852 0.680969 0.095764 0.701782 1441830869 -0.185852 0.680969 0.095764 0.701782 1441830869 -0.185852 0.680969 0.095764 0.701782 1441830869 -0.185852 0.680969 0.095764 0.701782 1441830869 -0.185852 0.680969 0.095764 0.701782 1441830869 -0.185852 0.680969 0.095764 0.701782 1441830869 -0.188843 0.681091 0.096680 0.700745 1441830869 -0.188843 0.681091 0.096680 0.700745 1441830869 -0.188843 0.681091 0.096680 0.700745 1441830869 -0.188843 0.681091 0.096680 0.700745 1441830869 -0.188843 0.681091 0.096680 0.700745 1441830869 -0.188843 0.681091 0.096680 0.700745 1441830869 -0.190186 0.681885 0.098145 0.699402 1441830869 -0.190186 0.681885 0.098145 0.699402 1441830869 -0.190186 0.681885 0.098145 0.699402 1441830869 -0.190186 0.681885 0.098145 0.699402 1441830869 -0.190186 0.681885 0.098145 0.699402 1441830869 -0.190186 0.681885 0.098145 0.699402 1441830869 -0.181458 0.681824 0.096252 0.702026 1441830869 -0.181458 0.681824 0.096252 0.702026 1441830869 -0.181458 0.681824 0.096252 0.702026 1441830869 -0.181458 0.681824 0.096252 0.702026 1441830869 -0.181458 0.681824 0.096252 0.702026 1441830869 -0.181458 0.681824 0.096252 0.702026 1441830869 -0.170471 0.680847 0.092163 0.706299 1441830869 -0.170471 0.680847 0.092163 0.706299 1441830869 -0.170471 0.680847 0.092163 0.706299 1441830869 -0.170471 0.680847 0.092163 0.706299 1441830869 -0.170471 0.680847 0.092163 0.706299 1441830869 -0.170471 0.680847 0.092163 0.706299 1441830869 -0.170471 0.680847 0.092163 0.706299 1441830869 -0.171143 0.681641 0.094971 0.704956 1441830869 -0.171143 0.681641 0.094971 0.704956 1441830869 -0.171143 0.681641 0.094971 0.704956 1441830869 -0.171143 0.681641 0.094971 0.704956 1441830869 -0.171143 0.681641 0.094971 0.704956 1441830869 -0.171143 0.681641 0.094971 0.704956 1441830869 -0.171143 0.681641 0.094971 0.704956 1441830869 -0.166626 0.686768 0.087830 0.701965 1441830869 -0.166626 0.686768 0.087830 0.701965 1441830869 -0.166626 0.686768 0.087830 0.701965 1441830869 -0.166626 0.686768 0.087830 0.701965 1441830869 -0.166626 0.686768 0.087830 0.701965 1441830869 -0.166626 0.686768 0.087830 0.701965 1441830869 -0.155273 0.692139 0.068542 0.701477 1441830869 -0.155273 0.692139 0.068542 0.701477 1441830869 -0.155273 0.692139 0.068542 0.701477 1441830869 -0.155273 0.692139 0.068542 0.701477 1441830869 -0.155273 0.692139 0.068542 0.701477 1441830869 -0.155273 0.692139 0.068542 0.701477 1441830869 -0.143921 0.692444 0.059937 0.704346 1441830869 -0.143921 0.692444 0.059937 0.704346 1441830869 -0.143921 0.692444 0.059937 0.704346 1441830869 -0.143921 0.692444 0.059937 0.704346 1441830869 -0.143921 0.692444 0.059937 0.704346 1441830869 -0.143921 0.692444 0.059937 0.704346 1441830869 -0.157410 0.692810 0.062012 0.700928 1441830869 -0.157410 0.692810 0.062012 0.700928 1441830869 -0.157410 0.692810 0.062012 0.700928 1441830869 -0.157410 0.692810 0.062012 0.700928 1441830869 -0.157410 0.692810 0.062012 0.700928 1441830869 -0.157410 0.692810 0.062012 0.700928 1441830869 -0.157410 0.692810 0.062012 0.700928 1441830869 -0.157715 0.695862 0.067932 0.697266 1441830869 -0.157715 0.695862 0.067932 0.697266 1441830869 -0.157715 0.695862 0.067932 0.697266 1441830869 -0.157715 0.695862 0.067932 0.697266 1441830869 -0.157715 0.695862 0.067932 0.697266 1441830869 -0.157715 0.695862 0.067932 0.697266 1441830869 -0.148010 0.697693 0.053650 0.698792 1441830869 -0.148010 0.697693 0.053650 0.698792 1441830870 -0.148010 0.697693 0.053650 0.698792 1441830870 -0.148010 0.697693 0.053650 0.698792 1441830870 -0.148010 0.697693 0.053650 0.698792 1441830870 -0.148010 0.697693 0.053650 0.698792 1441830870 -0.148010 0.697693 0.053650 0.698792 1441830870 -0.154480 0.696350 0.058777 0.698364 1441830870 -0.154480 0.696350 0.058777 0.698364 1441830870 -0.154480 0.696350 0.058777 0.698364 1441830870 -0.154480 0.696350 0.058777 0.698364 1441830870 -0.154480 0.696350 0.058777 0.698364 1441830870 -0.154480 0.696350 0.058777 0.698364 1441830870 -0.161438 0.693481 0.063904 0.699219 1441830870 -0.161438 0.693481 0.063904 0.699219 1441830870 -0.161438 0.693481 0.063904 0.699219 1441830870 -0.161438 0.693481 0.063904 0.699219 1441830870 -0.161438 0.693481 0.063904 0.699219 1441830870 -0.161438 0.693481 0.063904 0.699219 1441830870 -0.161377 0.690430 0.067627 0.701843 1441830870 -0.161377 0.690430 0.067627 0.701843 1441830870 -0.161377 0.690430 0.067627 0.701843 1441830870 -0.161377 0.690430 0.067627 0.701843 1441830870 -0.161377 0.690430 0.067627 0.701843 1441830870 -0.161377 0.690430 0.067627 0.701843 1441830870 -0.161377 0.690430 0.067627 0.701843 1441830870 -0.162415 0.689453 0.063477 0.702942 1441830870 -0.162415 0.689453 0.063477 0.702942 1441830870 -0.162415 0.689453 0.063477 0.702942 1441830870 -0.162415 0.689453 0.063477 0.702942 1441830870 -0.162415 0.689453 0.063477 0.702942 1441830870 -0.162415 0.689453 0.063477 0.702942 1441830870 -0.157288 0.688843 0.057556 0.705261 1441830870 -0.157288 0.688843 0.057556 0.705261 1441830870 -0.157288 0.688843 0.057556 0.705261 1441830870 -0.157288 0.688843 0.057556 0.705261 1441830870 -0.157288 0.688843 0.057556 0.705261 1441830870 -0.157288 0.688843 0.057556 0.705261 1441830870 -0.136719 0.684875 0.042480 0.714417 1441830870 -0.136719 0.684875 0.042480 0.714417 1441830870 -0.136719 0.684875 0.042480 0.714417 1441830870 -0.136719 0.684875 0.042480 0.714417 1441830870 -0.136719 0.684875 0.042480 0.714417 1441830870 -0.136719 0.684875 0.042480 0.714417 1441830870 -0.136719 0.684875 0.042480 0.714417 1441830870 -0.129089 0.679504 0.037231 0.721252 1441830870 -0.129089 0.679504 0.037231 0.721252 1441830870 -0.129089 0.679504 0.037231 0.721252 1441830870 -0.129089 0.679504 0.037231 0.721252 1441830870 -0.129089 0.679504 0.037231 0.721252 1441830870 -0.129089 0.679504 0.037231 0.721252 1441830870 -0.130005 0.677490 0.040222 0.722778 1441830870 -0.130005 0.677490 0.040222 0.722778 1441830870 -0.130005 0.677490 0.040222 0.722778 1441830870 -0.130005 0.677490 0.040222 0.722778 1441830870 -0.130005 0.677490 0.040222 0.722778 1441830870 -0.130005 0.677490 0.040222 0.722778 1441830870 -0.130005 0.677490 0.040222 0.722778 1441830870 -0.119873 0.678223 0.030884 0.724304 1441830870 -0.119873 0.678223 0.030884 0.724304 1441830870 -0.119873 0.678223 0.030884 0.724304 1441830870 -0.119873 0.678223 0.030884 0.724304 1441830870 -0.119873 0.678223 0.030884 0.724304 1441830870 -0.119873 0.678223 0.030884 0.724304 1441830870 -0.110352 0.678528 0.023499 0.725830 1441830870 -0.110352 0.678528 0.023499 0.725830 1441830870 -0.110352 0.678528 0.023499 0.725830 1441830870 -0.110352 0.678528 0.023499 0.725830 1441830870 -0.110352 0.678528 0.023499 0.725830 1441830870 -0.110352 0.678528 0.023499 0.725830 1441830870 -0.110352 0.678528 0.023499 0.725830 1441830870 -0.108398 0.679443 0.029907 0.725037 1441830870 -0.108398 0.679443 0.029907 0.725037 1441830870 -0.108398 0.679443 0.029907 0.725037 1441830870 -0.108398 0.679443 0.029907 0.725037 1441830870 -0.108398 0.679443 0.029907 0.725037 1441830870 -0.108398 0.679443 0.029907 0.725037 1441830870 -0.126648 0.682678 0.048279 0.718018 1441830870 -0.126648 0.682678 0.048279 0.718018 1441830870 -0.126648 0.682678 0.048279 0.718018 1441830870 -0.126648 0.682678 0.048279 0.718018 1441830870 -0.126648 0.682678 0.048279 0.718018 1441830870 -0.126648 0.682678 0.048279 0.718018 1441830870 -0.126648 0.682678 0.048279 0.718018 1441830870 -0.134949 0.685913 0.061340 0.712402 1441830870 -0.134949 0.685913 0.061340 0.712402 1441830870 -0.134949 0.685913 0.061340 0.712402 1441830870 -0.134949 0.685913 0.061340 0.712402 1441830870 -0.134949 0.685913 0.061340 0.712402 1441830870 -0.134949 0.685913 0.061340 0.712402 1441830870 -0.135437 0.687988 0.060059 0.710388 1441830870 -0.135437 0.687988 0.060059 0.710388 1441830870 -0.135437 0.687988 0.060059 0.710388 1441830870 -0.135437 0.687988 0.060059 0.710388 1441830870 -0.135437 0.687988 0.060059 0.710388 1441830870 -0.135437 0.687988 0.060059 0.710388 1441830870 -0.141052 0.688843 0.061401 0.708313 1441830870 -0.141052 0.688843 0.061401 0.708313 1441830870 -0.141052 0.688843 0.061401 0.708313 1441830870 -0.141052 0.688843 0.061401 0.708313 1441830870 -0.141052 0.688843 0.061401 0.708313 1441830870 -0.141052 0.688843 0.061401 0.708313 1441830870 -0.154358 0.688049 0.070374 0.705505 1441830870 -0.154358 0.688049 0.070374 0.705505 1441830870 -0.154358 0.688049 0.070374 0.705505 1441830870 -0.154358 0.688049 0.070374 0.705505 1441830870 -0.154358 0.688049 0.070374 0.705505 1441830870 -0.154358 0.688049 0.070374 0.705505 1441830870 -0.154358 0.688049 0.070374 0.705505 1441830870 -0.173157 0.685852 0.084106 0.701782 1441830870 -0.173157 0.685852 0.084106 0.701782 1441830870 -0.173157 0.685852 0.084106 0.701782 1441830870 -0.173157 0.685852 0.084106 0.701782 1441830870 -0.173157 0.685852 0.084106 0.701782 1441830870 -0.173157 0.685852 0.084106 0.701782 1441830870 -0.173157 0.685852 0.084106 0.701782 1441830870 -0.188904 0.685974 0.090393 0.696777 1441830870 -0.188904 0.685974 0.090393 0.696777 1441830871 -0.188904 0.685974 0.090393 0.696777 1441830871 -0.188904 0.685974 0.090393 0.696777 1441830871 -0.188904 0.685974 0.090393 0.696777 1441830871 -0.188904 0.685974 0.090393 0.696777 1441830871 -0.192688 0.687622 0.088257 0.694397 1441830871 -0.192688 0.687622 0.088257 0.694397 1441830871 
-0.325073 0.552368 0.075684 0.763794 1441830873 -0.258423 0.399231 0.083130 0.875671 1441830873 -0.258423 0.399231 0.083130 0.875671 1441830873 -0.258423 0.399231 0.083130 0.875671 1441830873 -0.258423 0.399231 0.083130 0.875671 1441830873 -0.258423 0.399231 0.083130 0.875671 1441830873 -0.166992 0.268616 0.053711 0.947083 1441830873 -0.166992 0.268616 0.053711 0.947083 1441830873 -0.166992 0.268616 0.053711 0.947083 1441830873 -0.166992 0.268616 0.053711 0.947083 1441830873 -0.166992 0.268616 0.053711 0.947083 1441830873 -0.166992 0.268616 0.053711 0.947083 1441830873 -0.050659 0.146606 -0.080139 0.984619 1441830873 -0.050659 0.146606 -0.080139 0.984619 1441830873 -0.050659 0.146606 -0.080139 0.984619 1441830873 -0.050659 0.146606 -0.080139 0.984619 1441830873 -0.050659 0.146606 -0.080139 0.984619 1441830873 -0.050659 0.146606 -0.080139 0.984619 1441830873 -0.050659 0.146606 -0.080139 0.984619 1441830873 0.075989 -0.015869 -0.211365 0.974304 1441830873 0.075989 -0.015869 -0.211365 0.974304 1441830873 0.075989 -0.015869 -0.211365 0.974304 1441830873 0.075989 -0.015869 -0.211365 0.974304 1441830873 0.075989 -0.015869 -0.211365 0.974304 1441830873 0.075989 -0.015869 -0.211365 0.974304 1441830873 0.075989 -0.015869 -0.211365 0.974304 1441830873 0.123657 -0.084412 -0.309998 0.938843 1441830873 0.123657 -0.084412 -0.309998 0.938843 1441830873 0.123657 -0.084412 -0.309998 0.938843 1441830873 0.123657 -0.084412 -0.309998 0.938843 1441830873 0.123657 -0.084412 -0.309998 0.938843 1441830873 0.123657 -0.084412 -0.309998 0.938843 1441830873 0.094849 -0.082458 -0.262207 0.956787 1441830873 0.094849 -0.082458 -0.262207 0.956787 1441830873 0.094849 -0.082458 -0.262207 0.956787 1441830873 0.094849 -0.082458 -0.262207 0.956787 1441830873 0.094849 -0.082458 -0.262207 0.956787 1441830873 0.094849 -0.082458 -0.262207 0.956787 1441830873 0.030334 0.049438 -0.089417 0.994263 1441830873 0.030334 0.049438 -0.089417 0.994263 1441830873 0.030334 0.049438 -0.089417 0.994263 1441830873 0.030334 0.049438 -0.089417 0.994263 1441830873 0.030334 0.049438 -0.089417 0.994263 1441830873 0.030334 0.049438 -0.089417 0.994263 1441830873 0.030334 0.049438 -0.089417 0.994263 1441830873 -0.055969 0.141846 -0.117004 0.981323 1441830873 -0.055969 0.141846 -0.117004 0.981323 1441830873 -0.055969 0.141846 -0.117004 0.981323 1441830873 -0.055969 0.141846 -0.117004 0.981323 1441830873 -0.055969 0.141846 -0.117004 0.981323 1441830873 -0.055969 0.141846 -0.117004 0.981323 1441830873 -0.145325 0.217346 -0.088745 0.961121 1441830873 -0.145325 0.217346 -0.088745 0.961121 1441830873 -0.145325 0.217346 -0.088745 0.961121 1441830873 -0.145325 0.217346 -0.088745 0.961121 1441830873 -0.145325 0.217346 -0.088745 0.961121 1441830873 -0.145325 0.217346 -0.088745 0.961121 1441830873 -0.208069 0.253601 -0.016418 0.944458 1441830873 -0.208069 0.253601 -0.016418 0.944458 1441830873 -0.208069 0.253601 -0.016418 0.944458 1441830873 -0.208069 0.253601 -0.016418 0.944458 1441830873 -0.208069 0.253601 -0.016418 0.944458 1441830873 -0.208069 0.253601 -0.016418 0.944458 1441830873 -0.208069 0.253601 -0.016418 0.944458 1441830873 -0.268982 0.258118 -0.008484 0.927856 1441830873 -0.268982 0.258118 -0.008484 0.927856 1441830873 -0.268982 0.258118 -0.008484 0.927856 1441830873 -0.268982 0.258118 -0.008484 0.927856 1441830873 -0.268982 0.258118 -0.008484 0.927856 1441830873 -0.268982 0.258118 -0.008484 0.927856 1441830873 -0.278442 0.240417 0.024475 0.929504 1441830873 -0.278442 0.240417 0.024475 0.929504 1441830873 -0.278442 0.240417 0.024475 0.929504 1441830873 -0.278442 0.240417 0.024475 0.929504 1441830873 -0.278442 0.240417 0.024475 0.929504 1441830874 -0.278442 0.240417 0.024475 0.929504 1441830874 -0.234680 0.204773 0.046448 0.949097 1441830874 -0.234680 0.204773 0.046448 0.949097 1441830874 -0.234680 0.204773 0.046448 0.949097 1441830874 -0.234680 0.204773 0.046448 0.949097 1441830874 -0.234680 0.204773 0.046448 0.949097 1441830874 -0.234680 0.204773 0.046448 0.949097 1441830874 -0.159546 0.158630 0.003540 0.974304 1441830874 -0.159546 0.158630 0.003540 0.974304 1441830874 -0.159546 0.158630 0.003540 0.974304 1441830874 -0.159546 0.158630 0.003540 0.974304 1441830874 -0.159546 0.158630 0.003540 0.974304 1441830874 -0.159546 0.158630 0.003540 0.974304 1441830874 -0.159546 0.158630 0.003540 0.974304 1441830874 -0.074097 0.094238 -0.099060 0.987793 1441830874 -0.074097 0.094238 -0.099060 0.987793 1441830874 -0.074097 0.094238 -0.099060 0.987793 1441830874 -0.074097 0.094238 -0.099060 0.987793 1441830874 -0.074097 0.094238 -0.099060 0.987793 1441830874 -0.074097 0.094238 -0.099060 0.987793 1441830874 0.014343 0.013794 -0.163269 0.986389 1441830874 0.014343 0.013794 -0.163269 0.986389 1441830874 0.014343 0.013794 -0.163269 0.986389 1441830874 0.014343 0.013794 -0.163269 0.986389 1441830874 0.014343 0.013794 -0.163269 0.986389 1441830874 0.014343 0.013794 -0.163269 0.986389 1441830874 0.146362 -0.063904 -0.150879 0.975525 1441830874 0.146362 -0.063904 -0.150879 0.975525 1441830874 0.146362 -0.063904 -0.150879 0.975525 1441830874 0.146362 -0.063904 -0.150879 0.975525 1441830874 0.146362 -0.063904 -0.150879 0.975525 1441830874 0.146362 -0.063904 -0.150879 0.975525 1441830874 0.119873 -0.073975 -0.251831 0.957458 1441830874 0.119873 -0.073975 -0.251831 0.957458 1441830874 0.119873 -0.073975 -0.251831 0.957458 1441830874 0.119873 -0.073975 -0.251831 0.957458 1441830874 0.119873 -0.073975 -0.251831 0.957458 1441830874 0.119873 -0.073975 -0.251831 0.957458 1441830874 0.119873 -0.073975 -0.251831 0.957458 1441830874 0.085938 0.001892 -0.120178 0.989014 1441830874 0.085938 0.001892 -0.120178 0.989014 1441830874 0.085938 0.001892 -0.120178 0.989014 1441830874 0.085938 0.001892 -0.120178 0.989014 1441830874 0.085938 0.001892 -0.120178 0.989014 1441830874 0.085938 0.001892 -0.120178 0.989014 1441830874 -0.000977 0.091553 -0.069458 0.993347 1441830874 -0.000977 0.091553 -0.069458 0.993347 1441830874 -0.000977 0.091553 -0.069458 0.993347 1441830874 -0.000977 0.091553 -0.069458 0.993347 1441830874 -0.000977 0.091553 -0.069458 0.993347 1441830874 -0.000977 0.091553 -0.069458 0.993347 1441830874 -0.090149 0.175659 -0.100830 0.975098 1441830874 -0.090149 0.175659 -0.100830 0.975098 1441830874 -0.090149 0.175659 -0.100830 0.975098 1441830874 -0.090149 0.175659 -0.100830 0.975098 1441830874 -0.090149 0.175659 -0.100830 0.975098 1441830874 -0.090149 0.175659 -0.100830 0.975098 1441830874 -0.090149 0.175659 -0.100830 0.975098 1441830874 -0.173523 0.245483 -0.048218 0.952515 1441830874 -0.173523 0.245483 -0.048218 0.952515 1441830874 -0.173523 0.245483 -0.048218 0.952515 1441830874 -0.173523 0.245483 -0.048218 0.952515 1441830874 -0.173523 0.245483 -0.048218 0.952515 1441830874 -0.173523 0.245483 -0.048218 0.952515 1441830874 -0.238464 0.300781 0.003296 0.923401 1441830874 -0.238464 0.300781 0.003296 0.923401 1441830874 -0.238464 0.300781 0.003296 0.923401 1441830874 -0.238464 0.300781 0.003296 0.923401 1441830874 -0.238464 0.300781 0.003296 0.923401 1441830874 -0.238464 0.300781 0.003296 0.923401 1441830874 -0.300049 0.328491 0.021240 0.895325 1441830874 -0.300049 0.328491 0.021240 0.895325 1441830874 -0.300049 0.328491 0.021240 0.895325 1441830874 -0.300049 0.328491 0.021240 0.895325 1441830874 -0.300049 0.328491 0.021240 0.895325 1441830874 -0.300049 0.328491 0.021240 0.895325 1441830874 -0.299927 0.315979 0.030884 0.899536 1441830874 -0.299927 0.315979 0.030884 0.899536 1441830874 -0.299927 0.315979 0.030884 0.899536 1441830874 -0.299927 0.315979 0.030884 0.899536 1441830874 -0.299927 0.315979 0.030884 0.899536 1441830874 -0.299927 0.315979 0.030884 0.899536 1441830874 -0.299927 0.315979 0.030884 0.899536 1441830874 -0.255188 0.276917 0.010681 0.926270 1441830874 -0.255188 0.276917 0.010681 0.926270 1441830874 -0.255188 0.276917 0.010681 0.926270 1441830874 -0.255188 0.276917 0.010681 0.926270 1441830874 -0.255188 0.276917 0.010681 0.926270 1441830874 -0.255188 0.276917 0.010681 0.926270 1441830874 -0.172729 0.213745 -0.026428 0.961121 1441830874 -0.172729 0.213745 -0.026428 0.961121 1441830874 -0.172729 0.213745 -0.026428 0.961121 1441830874 -0.172729 0.213745 -0.026428 0.961121 1441830874 -0.172729 0.213745 -0.026428 0.961121 1441830874 -0.172729 0.213745 -0.026428 0.961121 1441830874 -0.172729 0.213745 -0.026428 0.961121 1441830874 -0.086609 0.137512 -0.085571 0.982971 1441830874 -0.086609 0.137512 -0.085571 0.982971 1441830874 -0.086609 0.137512 -0.085571 0.982971 1441830874 -0.086609 0.137512 -0.085571 0.982971 1441830874 -0.086609 0.137512 -0.085571 0.982971 1441830874 -0.086609 0.137512 -0.085571 0.982971 1441830874 0.011963 0.044495 -0.118958 0.991821 1441830874 0.011963 0.044495 -0.118958 0.991821 1441830874 0.011963 0.044495 -0.118958 0.991821 1441830874 0.011963 0.044495 -0.118958 0.991821 1441830874 0.011963 0.044495 -0.118958 0.991821 1441830874 0.011963 0.044495 -0.118958 0.991821 1441830874 0.104248 -0.029724 -0.200439 0.973633 1441830874 0.104248 -0.029724 -0.200439 0.973633 1441830874 0.104248 -0.029724 -0.200439 0.973633 1441830874 0.104248 -0.029724 -0.200439 0.973633 1441830874 0.104248 -0.029724 -0.200439 0.973633 1441830874 0.104248 -0.029724 -0.200439 0.973633 1441830874 0.104248 -0.029724 -0.200439 0.973633 1441830875 0.082825 -0.053650 -0.347473 0.932495 1441830875 0.082825 -0.053650 -0.347473 0.932495 1441830875 0.082825 -0.053650 -0.347473 0.932495 1441830875 0.082825 -0.053650 -0.347473 0.932495 1441830875 0.082825 -0.053650 -0.347473 0.932495 1441830875 0.082825 -0.053650 -0.347473 0.932495 1441830875 0.030640 0.032532 -0.229553 0.972229 1441830875 0.030640 0.032532 -0.229553 0.972229 1441830875 0.030640 0.032532 -0.229553 0.972229 1441830875 0.030640 0.032532 -0.229553 0.972229 1441830875 0.030640 0.032532 -0.229553 0.972229 1441830875 0.030640 0.032532 -0.229553 0.972229 1441830875 -0.048096 0.151245 -0.053162 0.985840 1441830875 -0.048096 0.151245 -0.053162 0.985840 1441830875 -0.048096 0.151245 -0.053162 0.985840 1441830875 -0.048096 0.151245 -0.053162 0.985840 1441830875 -0.048096 0.151245 -0.053162 0.985840 1441830875 -0.048096 0.151245 -0.053162 0.985840 1441830875 -0.048096 0.151245 -0.053162 0.985840 1441830875 -0.127747 0.236450 -0.071472 0.960510 1441830875 -0.127747 0.236450 -0.071472 0.960510 1441830875 -0.127747 0.236450 -0.071472 0.960510 1441830875 -0.127747 0.236450 -0.071472 0.960510 1441830875 -0.127747 0.236450 -0.071472 0.960510 1441830875 -0.196106 0.295044 -0.082275 0.931458 1441830875 -0.196106 0.295044 -0.082275 0.931458 1441830875 -0.196106 0.295044 -0.082275 0.931458 1441830875 -0.196106 0.295044 -0.082275 0.931458 1441830875 -0.196106 0.295044 -0.082275 0.931458 1441830875 -0.196106 0.295044 -0.082275 0.931458 1441830875 -0.196106 0.295044 -0.082275 0.931458 1441830875 -0.270752 0.319214 -0.047058 0.906921 1441830875 -0.270752 0.319214 -0.047058 0.906921 1441830875 -0.270752 0.319214 -0.047058 0.906921 1441830875 -0.270752 0.319214 -0.047058 0.906921 1441830875 -0.270752 0.319214 -0.047058 0.906921 1441830875 -0.270752 0.319214 -0.047058 0.906921 1441830875 -0.299011 0.303894 -0.001404 0.904541 1441830875 -0.299011 0.303894 -0.001404 0.904541 1441830875 -0.299011 0.303894 -0.001404 0.904541 1441830875 -0.299011 0.303894 -0.001404 0.904541 1441830875 -0.299011 0.303894 -0.001404 0.904541 1441830875 -0.299011 0.303894 -0.001404 0.904541 1441830875 -0.299011 0.303894 -0.001404 0.904541 1441830875 -0.255188 0.260132 -0.001160 0.931213 1441830875 -0.255188 0.260132 -0.001160 0.931213 1441830875 -0.255188 0.260132 -0.001160 0.931213 1441830875 -0.255188 0.260132 -0.001160 0.931213 1441830875 -0.255188 0.260132 -0.001160 0.931213 1441830875 -0.255188 0.260132 -0.001160 0.931213 1441830875 -0.174133 0.192017 -0.041809 0.964905 1441830875 -0.174133 0.192017 -0.041809 0.964905 1441830875 -0.174133 0.192017 -0.041809 0.964905 1441830875 -0.174133 0.192017 -0.041809 0.964905 1441830875 -0.174133 0.192017 -0.041809 0.964905 1441830875 -0.174133 0.192017 -0.041809 0.964905 1441830875 -0.088806 0.100830 -0.117981 0.983887 1441830875 -0.088806 0.100830 -0.117981 0.983887 1441830875 -0.088806 0.100830 -0.117981 0.983887 1441830875 -0.088806 0.100830 -0.117981 0.983887 1441830875 -0.088806 0.100830 -0.117981 0.983887 1441830875 -0.088806 0.100830 -0.117981 0.983887 1441830875 0.023376 -0.025330 -0.186707 0.981812 1441830875 0.023376 -0.025330 -0.186707 0.981812 1441830875 0.023376 -0.025330 -0.186707 0.981812 1441830875 0.023376 -0.025330 -0.186707 0.981812 1441830875 0.023376 -0.025330 -0.186707 0.981812 1441830875 0.023376 -0.025330 -0.186707 0.981812 1441830875 0.023376 -0.025330 -0.186707 0.981812 1441830875 0.100098 -0.092529 -0.310242 0.940796 1441830875 0.100098 -0.092529 -0.310242 0.940796 1441830875 0.100098 -0.092529 -0.310242 0.940796 1441830875 0.100098 -0.092529 -0.310242 0.940796 1441830875 0.100098 -0.092529 -0.310242 0.940796 1441830875 0.100098 -0.092529 -0.310242 0.940796 1441830875 0.094604 -0.129517 -0.343201 0.925476 1441830875 0.094604 -0.129517 -0.343201 0.925476 1441830875 0.094604 -0.129517 -0.343201 0.925476 1441830875 0.094604 -0.129517 -0.343201 0.925476 1441830875 0.094604 -0.129517 -0.343201 0.925476 1441830875 0.094604 -0.129517 -0.343201 0.925476 1441830875 0.094604 -0.129517 -0.343201 0.925476 1441830875 0.051086 -0.023682 -0.154602 0.986328 1441830875 0.051086 -0.023682 -0.154602 0.986328 1441830875 0.051086 -0.023682 -0.154602 0.986328 1441830875 0.051086 -0.023682 -0.154602 0.986328 1441830875 0.051086 -0.023682 -0.154602 0.986328 1441830875 0.051086 -0.023682 -0.154602 0.986328 1441830875 -0.029297 0.105286 -0.066101 0.991760 1441830875 -0.029297 0.105286 -0.066101 0.991760 1441830875 -0.029297 0.105286 -0.066101 0.991760 1441830875 -0.029297 0.105286 -0.066101 0.991760 1441830875 -0.029297 0.105286 -0.066101 0.991760 1441830875 -0.029297 0.105286 -0.066101 0.991760 1441830875 -0.029297 0.105286 -0.066101 0.991760 1441830875 -0.114685 0.200745 -0.114075 0.966187 1441830875 -0.114685 0.200745 -0.114075 0.966187 1441830875 -0.114685 0.200745 -0.114075 0.966187 1441830875 -0.114685 0.200745 -0.114075 0.966187 1441830875 -0.114685 0.200745 -0.114075 0.966187 1441830875 -0.114685 0.200745 -0.114075 0.966187 1441830875 -0.172424 0.291809 -0.090637 0.936401 1441830875 -0.172424 0.291809 -0.090637 0.936401 1441830875 -0.172424 0.291809 -0.090637 0.936401 1441830875 -0.172424 0.291809 -0.090637 0.936401 1441830875 -0.172424 0.291809 -0.090637 0.936401 1441830875 -0.172424 0.291809 -0.090637 0.936401 1441830875 -0.234863 0.322266 -0.056458 0.915283 1441830875 -0.234863 0.322266 -0.056458 0.915283 1441830875 -0.234863 0.322266 -0.056458 0.915283 1441830875 -0.234863 0.322266 -0.056458 0.915283 1441830875 -0.234863 0.322266 -0.056458 0.915283 1441830875 -0.234863 0.322266 -0.056458 0.915283 1441830875 -0.234863 0.322266 -0.056458 0.915283 1441830875 -0.252686 0.311401 -0.033020 0.915466 1441830876 -0.252686 0.311401 -0.033020 0.915466 1441830876 -0.252686 0.311401 -0.033020 0.915466 1441830876 -0.252686 0.311401 -0.033020 0.915466 1441830876 -0.252686 0.311401 -0.033020 0.915466 1441830876 -0.252686 0.311401 -0.033020 0.915466 1441830876 -0.223755 0.270874 -0.033508 0.935608 1441830876 -0.223755 0.270874 -0.033508 0.935608 1441830876 -0.223755 0.270874 -0.033508 0.935608 1441830876 -0.223755 0.270874 -0.033508 0.935608 1441830876 -0.223755 0.270874 -0.033508 0.935608 1441830876 -0.223755 0.270874 -0.033508 0.935608 1441830876 -0.223755 0.270874 -0.033508 0.935608 1441830876 -0.169434 0.213867 -0.058594 0.960266 1441830876 -0.169434 0.213867 -0.058594 0.960266 1441830876 -0.169434 0.213867 -0.058594 0.960266 1441830876 -0.169434 0.213867 -0.058594 0.960266 1441830876 -0.169434 0.213867 -0.058594 0.960266 1441830876 -0.169434 0.213867 -0.058594 0.960266 1441830876 -0.169434 0.213867 -0.058594 0.960266 1441830876 -0.102051 0.145447 -0.083862 0.980469 1441830876 -0.102051 0.145447 -0.083862 0.980469 1441830876 -0.102051 0.145447 -0.083862 0.980469 1441830876 -0.102051 0.145447 -0.083862 0.980469 1441830876 -0.102051 0.145447 -0.083862 0.980469 1441830876 -0.102051 0.145447 -0.083862 0.980469 1441830876 0.001282 0.063477 -0.082031 0.994568 1441830876 0.001282 0.063477 -0.082031 0.994568 1441830876 0.001282 0.063477 -0.082031 0.994568 1441830876 0.001282 0.063477 -0.082031 0.994568 1441830876 0.001282 0.063477 -0.082031 0.994568 1441830876 0.001282 0.063477 -0.082031 0.994568 1441830876 0.099060 -0.014221 -0.158325 0.982300 1441830876 0.099060 -0.014221 -0.158325 0.982300 1441830876 0.099060 -0.014221 -0.158325 0.982300 1441830876 0.099060 -0.014221 -0.158325 0.982300 1441830876 0.099060 -0.014221 -0.158325 0.982300 1441830876 0.099060 -0.014221 -0.158325 0.982300 1441830876 0.112610 -0.030945 -0.264648 0.957214 1441830876 0.112610 -0.030945 -0.264648 0.957214 1441830876 0.112610 -0.030945 -0.264648 0.957214 1441830876 0.112610 -0.030945 -0.264648 0.957214 1441830876 0.112610 -0.030945 -0.264648 0.957214 1441830876 0.112610 -0.030945 -0.264648 0.957214 1441830876 0.112610 -0.030945 -0.264648 0.957214 1441830876 0.069702 0.027954 -0.204224 0.976013 1441830876 0.069702 0.027954 -0.204224 0.976013 1441830876 0.069702 0.027954 -0.204224 0.976013 1441830876 0.069702 0.027954 -0.204224 0.976013 1441830876 0.069702 0.027954 -0.204224 0.976013 1441830876 0.069702 0.027954 -0.204224 0.976013 1441830876 -0.013733 0.160583 -0.050171 0.985596 1441830876 -0.013733 0.160583 -0.050171 0.985596 1441830876 -0.013733 0.160583 -0.050171 0.985596 1441830876 -0.013733 0.160583 -0.050171 0.985596 1441830876 -0.013733 0.160583 -0.050171 0.985596 1441830876 -0.013733 0.160583 -0.050171 0.985596 1441830876 -0.083923 0.268066 -0.032227 0.959167 1441830876 -0.083923 0.268066 -0.032227 0.959167 1441830876 -0.083923 0.268066 -0.032227 0.959167 1441830876 -0.083923 0.268066 -0.032227 0.959167 1441830876 -0.083923 0.268066 -0.032227 0.959167 1441830876 -0.083923 0.268066 -0.032227 0.959167 1441830876 -0.149536 0.342285 -0.021729 0.927307 1441830876 -0.149536 0.342285 -0.021729 0.927307 1441830876 -0.149536 0.342285 -0.021729 0.927307 1441830876 -0.149536 0.342285 -0.021729 0.927307 1441830876 -0.149536 0.342285 -0.021729 0.927307 1441830876 -0.149536 0.342285 -0.021729 0.927307 1441830876 -0.149536 0.342285 -0.021729 0.927307 1441830876 -0.213745 0.391235 0.031494 0.894531 1441830876 -0.213745 0.391235 0.031494 0.894531 1441830876 -0.213745 0.391235 0.031494 0.894531 1441830876 -0.213745 0.391235 0.031494 0.894531 1441830876 -0.213745 0.391235 0.031494 0.894531 1441830876 -0.213745 0.391235 0.031494 0.894531 1441830876 -0.261780 0.387695 0.047974 0.882507 1441830876 -0.261780 0.387695 0.047974 0.882507 1441830876 -0.261780 0.387695 0.047974 0.882507 1441830876 -0.261780 0.387695 0.047974 0.882507 1441830876 -0.261780 0.387695 0.047974 0.882507 1441830876 -0.261780 0.387695 0.047974 0.882507 1441830876 -0.261780 0.387695 0.047974 0.882507 1441830876 -0.249634 0.348694 0.038330 0.902527 1441830876 -0.249634 0.348694 0.038330 0.902527 1441830876 -0.249634 0.348694 0.038330 0.902527 1441830876 -0.249634 0.348694 0.038330 0.902527 1441830876 -0.249634 0.348694 0.038330 0.902527 1441830876 -0.249634 0.348694 0.038330 0.902527 1441830876 -0.192932 0.283508 0.015015 0.939209 1441830876 -0.192932 0.283508 0.015015 0.939209 1441830876 -0.192932 0.283508 0.015015 0.939209 1441830876 -0.192932 0.283508 0.015015 0.939209 1441830876 -0.192932 0.283508 0.015015 0.939209 1441830876 -0.192932 0.283508 0.015015 0.939209 1441830876 -0.192932 0.283508 0.015015 0.939209 1441830876 -0.100586 0.185669 -0.033325 0.976868 1441830876 -0.100586 0.185669 -0.033325 0.976868 1441830876 -0.100586 0.185669 -0.033325 0.976868 1441830876 -0.100586 0.185669 -0.033325 0.976868 1441830876 -0.100586 0.185669 -0.033325 0.976868 1441830876 -0.100586 0.185669 -0.033325 0.976868 1441830876 -0.100586 0.185669 -0.033325 0.976868 1441830876 -0.011597 0.090088 -0.108887 0.989868 1441830876 -0.011597 0.090088 -0.108887 0.989868 1441830876 -0.011597 0.090088 -0.108887 0.989868 1441830876 -0.011597 0.090088 -0.108887 0.989868 1441830876 -0.011597 0.090088 -0.108887 0.989868 1441830876 0.100708 -0.031616 -0.162659 0.981018 1441830876 0.100708 -0.031616 -0.162659 0.981018 1441830876 0.100708 -0.031616 -0.162659 0.981018 1441830876 0.100708 -0.031616 -0.162659 0.981018 1441830876 0.100708 -0.031616 -0.162659 0.981018 1441830876 0.100708 -0.031616 -0.162659 0.981018 1441830876 0.128845 -0.067871 -0.263916 0.953491 1441830876 0.128845 -0.067871 -0.263916 0.953491 1441830876 0.128845 -0.067871 -0.263916 0.953491 1441830877 0.128845 -0.067871 -0.263916 0.953491 1441830877 0.128845 -0.067871 -0.263916 0.953491 1441830877 0.128845 -0.067871 -0.263916 0.953491 1441830877 0.128845 -0.067871 -0.263916 0.953491 1441830877 0.094421 -0.041931 -0.234741 0.966553 1441830877 0.094421 -0.041931 -0.234741 0.966553 1441830877 0.094421 -0.041931 -0.234741 0.966553 1441830877 0.094421 -0.041931 -0.234741 0.966553 1441830877 0.094421 -0.041931 -0.234741 0.966553 1441830877 0.094421 -0.041931 -0.234741 0.966553 1441830877 -0.001160 0.087158 -0.075623 0.993286 1441830877 -0.001160 0.087158 -0.075623 0.993286 1441830877 -0.001160 0.087158 -0.075623 0.993286 1441830877 -0.001160 0.087158 -0.075623 0.993286 1441830877 -0.001160 0.087158 -0.075623 0.993286 1441830877 -0.001160 0.087158 -0.075623 0.993286 1441830877 -0.001160 0.087158 -0.075623 0.993286 1441830877 -0.090210 0.201416 -0.047058 0.974182 1441830877 -0.090210 0.201416 -0.047058 0.974182 1441830877 -0.090210 0.201416 -0.047058 0.974182 1441830877 -0.090210 0.201416 -0.047058 0.974182 1441830877 -0.090210 0.201416 -0.047058 0.974182 1441830877 -0.090210 0.201416 -0.047058 0.974182 1441830877 -0.169373 0.289551 -0.085449 0.938110 1441830877 -0.169373 0.289551 -0.085449 0.938110 1441830877 -0.169373 0.289551 -0.085449 0.938110 1441830877 -0.169373 0.289551 -0.085449 0.938110 1441830877 -0.169373 0.289551 -0.085449 0.938110 1441830877 -0.169373 0.289551 -0.085449 0.938110 1441830877 -0.239136 0.335876 -0.111206 0.904175 1441830877 -0.239136 0.335876 -0.111206 0.904175 1441830877 -0.239136 0.335876 -0.111206 0.904175 1441830877 -0.239136 0.335876 -0.111206 0.904175 1441830877 -0.239136 0.335876 -0.111206 0.904175 1441830877 -0.239136 0.335876 -0.111206 0.904175 1441830877 -0.314880 0.320190 -0.102112 0.887634 1441830877 -0.314880 0.320190 -0.102112 0.887634 1441830877 -0.314880 0.320190 -0.102112 0.887634 1441830877 -0.314880 0.320190 -0.102112 0.887634 1441830877 -0.314880 0.320190 -0.102112 0.887634 1441830877 -0.314880 0.320190 -0.102112 0.887634 1441830877 -0.314880 0.320190 -0.102112 0.887634 1441830877 -0.327026 0.277588 -0.067322 0.900818 1441830877 -0.327026 0.277588 -0.067322 0.900818 1441830877 -0.327026 0.277588 -0.067322 0.900818 1441830877 -0.327026 0.277588 -0.067322 0.900818 1441830877 -0.327026 0.277588 -0.067322 0.900818 1441830877 -0.327026 0.277588 -0.067322 0.900818 1441830877 -0.282410 0.217957 -0.066711 0.931824 1441830877 -0.282410 0.217957 -0.066711 0.931824 1441830877 -0.282410 0.217957 -0.066711 0.931824 1441830877 -0.282410 0.217957 -0.066711 0.931824 1441830877 -0.282410 0.217957 -0.066711 0.931824 1441830877 -0.282410 0.217957 -0.066711 0.931824 1441830877 -0.282410 0.217957 -0.066711 0.931824 1441830877 -0.203491 0.148743 -0.113892 0.960938 1441830877 -0.203491 0.148743 -0.113892 0.960938 1441830877 -0.203491 0.148743 -0.113892 0.960938 1441830877 -0.203491 0.148743 -0.113892 0.960938 1441830877 -0.203491 0.148743 -0.113892 0.960938 1441830877 -0.203491 0.148743 -0.113892 0.960938 1441830877 -0.127136 0.062683 -0.183411 0.972717 1441830877 -0.127136 0.062683 -0.183411 0.972717 1441830877 -0.127136 0.062683 -0.183411 0.972717 1441830877 -0.127136 0.062683 -0.183411 0.972717 1441830877 -0.127136 0.062683 -0.183411 0.972717 1441830877 -0.127136 0.062683 -0.183411 0.972717 1441830877 -0.127136 0.062683 -0.183411 0.972717 1441830877 -0.019775 -0.030151 -0.221497 0.974487 1441830877 -0.019775 -0.030151 -0.221497 0.974487 1441830877 -0.019775 -0.030151 -0.221497 0.974487 1441830877 -0.019775 -0.030151 -0.221497 0.974487 1441830877 -0.019775 -0.030151 -0.221497 0.974487 1441830877 -0.019775 -0.030151 -0.221497 0.974487 1441830877 0.040588 -0.059021 -0.264038 0.961853 1441830877 0.040588 -0.059021 -0.264038 0.961853 1441830877 0.040588 -0.059021 -0.264038 0.961853 1441830877 0.040588 -0.059021 -0.264038 0.961853 1441830877 0.040588 -0.059021 -0.264038 0.961853 1441830877 0.040588 -0.059021 -0.264038 0.961853 1441830877 0.040588 -0.059021 -0.264038 0.961853 1441830877 0.015259 -0.035461 -0.242615 0.969299 1441830877 0.015259 -0.035461 -0.242615 0.969299 1441830877 0.015259 -0.035461 -0.242615 0.969299 1441830877 0.015259 -0.035461 -0.242615 0.969299 1441830877 0.015259 -0.035461 -0.242615 0.969299 1441830877 0.015259 -0.035461 -0.242615 0.969299 1441830877 -0.049316 0.101135 -0.021240 0.993408 1441830877 -0.049316 0.101135 -0.021240 0.993408 1441830877 -0.049316 0.101135 -0.021240 0.993408 1441830877 -0.049316 0.101135 -0.021240 0.993408 1441830877 -0.049316 0.101135 -0.021240 0.993408 1441830877 -0.049316 0.101135 -0.021240 0.993408 1441830877 -0.124268 0.216309 0.027222 0.967957 1441830877 -0.124268 0.216309 0.027222 0.967957 1441830877 -0.124268 0.216309 0.027222 0.967957 1441830877 -0.124268 0.216309 0.027222 0.967957 1441830877 -0.124268 0.216309 0.027222 0.967957 1441830877 -0.124268 0.216309 0.027222 0.967957 1441830877 -0.124268 0.216309 0.027222 0.967957 1441830877 -0.201355 0.308044 -0.015442 0.929688 1441830877 -0.201355 0.308044 -0.015442 0.929688 1441830877 -0.201355 0.308044 -0.015442 0.929688 1441830877 -0.201355 0.308044 -0.015442 0.929688 1441830877 -0.201355 0.308044 -0.015442 0.929688 1441830877 -0.201355 0.308044 -0.015442 0.929688 1441830877 -0.269165 0.371399 -0.007751 0.888550 1441830877 -0.269165 0.371399 -0.007751 0.888550 1441830877 -0.269165 0.371399 -0.007751 0.888550 1441830877 -0.269165 0.371399 -0.007751 0.888550 1441830877 -0.269165 0.371399 -0.007751 0.888550 1441830877 -0.269165 0.371399 -0.007751 0.888550 1441830877 -0.329102 0.360352 0.022827 0.872498 1441830877 -0.329102 0.360352 0.022827 0.872498 1441830877 -0.329102 0.360352 0.022827 0.872498 1441830877 -0.329102 0.360352 0.022827 0.872498 1441830878 -0.329102 0.360352 0.022827 0.872498 1441830878 -0.329102 0.360352 0.022827 0.872498 1441830878 -0.333191 0.314392 0.013672 0.888794 1441830878 -0.333191 0.314392 0.013672 0.888794 1441830878 -0.333191 0.314392 0.013672 0.888794 1441830878 -0.333191 0.314392 0.013672 0.888794 1441830878 -0.333191 0.314392 0.013672 0.888794 1441830878 -0.333191 0.314392 0.013672 0.888794 1441830878 -0.333191 0.314392 0.013672 0.888794 1441830878 -0.300842 0.249939 -0.023743 0.919983 1441830878 -0.300842 0.249939 -0.023743 0.919983 1441830878 -0.300842 0.249939 -0.023743 0.919983 1441830878 -0.300842 0.249939 -0.023743 0.919983 1441830878 -0.300842 0.249939 -0.023743 0.919983 1441830878 -0.230835 0.175476 -0.071472 0.954346 1441830878 -0.230835 0.175476 -0.071472 0.954346 1441830878 -0.230835 0.175476 -0.071472 0.954346 1441830878 -0.143066 0.089355 -0.133301 0.976624 1441830878 -0.143066 0.089355 -0.133301 0.976624 1441830878 -0.143066 0.089355 -0.133301 0.976624 1441830878 -0.143066 0.089355 -0.133301 0.976624 1441830878 -0.143066 0.089355 -0.133301 0.976624 1441830878 -0.143066 0.089355 -0.133301 0.976624 1441830878 -0.044739 -0.026917 -0.237854 0.969849 1441830878 -0.044739 -0.026917 -0.237854 0.969849 1441830878 -0.044739 -0.026917 -0.237854 0.969849 1441830878 -0.044739 -0.026917 -0.237854 0.969849 1441830878 -0.044739 -0.026917 -0.237854 0.969849 1441830878 -0.044739 -0.026917 -0.237854 0.969849 1441830878 0.039246 -0.114441 -0.336243 0.933960 1441830878 0.039246 -0.114441 -0.336243 0.933960 1441830878 0.039246 -0.114441 -0.336243 0.933960 1441830878 0.039246 -0.114441 -0.336243 0.933960 1441830878 0.039246 -0.114441 -0.336243 0.933960 1441830878 0.039246 -0.114441 -0.336243 0.933960 1441830878 0.039246 -0.114441 -0.336243 0.933960 1441830878 0.050110 -0.082825 -0.352356 0.930847 1441830878 0.050110 -0.082825 -0.352356 0.930847 1441830878 0.050110 -0.082825 -0.352356 0.930847 1441830878 0.050110 -0.082825 -0.352356 0.930847 1441830878 0.050110 -0.082825 -0.352356 0.930847 1441830878 0.024841 -0.044800 -0.270447 0.961365 1441830878 0.024841 -0.044800 -0.270447 0.961365 1441830878 0.024841 -0.044800 -0.270447 0.961365 1441830878 
-0.110535 0.704529 0.038940 0.699890 1441830880 -0.110535 0.704529 0.038940 0.699890 1441830880 -0.106201 0.699402 0.044678 0.705322 1441830880 -0.106201 0.699402 0.044678 0.705322 1441830880 -0.106201 0.699402 0.044678 0.705322 1441830880 -0.106201 0.699402 0.044678 0.705322 1441830880 -0.106201 0.699402 0.044678 0.705322 1441830880 -0.106201 0.699402 0.044678 0.705322 1441830880 -0.100647 0.693176 0.048035 0.712036 1441830880 -0.100647 0.693176 0.048035 0.712036 1441830880 -0.100647 0.693176 0.048035 0.712036 1441830880 -0.100647 0.693176 0.048035 0.712036 1441830880 -0.100647 0.693176 0.048035 0.712036 1441830880 -0.100647 0.693176 0.048035 0.712036 1441830880 -0.104736 0.688293 0.056335 0.715576 1441830880 -0.104736 0.688293 0.056335 0.715576 1441830880 -0.104736 0.688293 0.056335 0.715576 1441830880 -0.104736 0.688293 0.056335 0.715576 1441830880 -0.104736 0.688293 0.056335 0.715576 1441830880 -0.104736 0.688293 0.056335 0.715576 1441830880 -0.121094 0.687805 0.067383 0.712524 1441830880 -0.121094 0.687805 0.067383 0.712524 1441830880 -0.121094 0.687805 0.067383 0.712524 1441830880 -0.121094 0.687805 0.067383 0.712524 1441830880 -0.121094 0.687805 0.067383 0.712524 1441830880 -0.121094 0.687805 0.067383 0.712524 1441830880 -0.132141 0.687500 0.077637 0.709778 1441830881 -0.132141 0.687500 0.077637 0.709778 1441830881 -0.132141 0.687500 0.077637 0.709778 1441830881 -0.132141 0.687500 0.077637 0.709778 1441830881 -0.132141 0.687500 0.077637 0.709778 1441830881 -0.132141 0.687500 0.077637 0.709778 1441830881 -0.139465 0.684326 0.090210 0.709961 1441830881 -0.139465 0.684326 0.090210 0.709961 1441830881 -0.139465 0.684326 0.090210 0.709961 1441830881 -0.139465 0.684326 0.090210 0.709961 1441830881 -0.139465 0.684326 0.090210 0.709961 1441830881 -0.139465 0.684326 0.090210 0.709961 1441830881 -0.167480 0.683167 0.119568 0.700562 1441830881 -0.167480 0.683167 0.119568 0.700562 1441830881 -0.167480 0.683167 0.119568 0.700562 1441830881 -0.167480 0.683167 0.119568 0.700562 1441830881 -0.167480 0.683167 0.119568 0.700562 1441830881 -0.167480 0.683167 0.119568 0.700562 1441830881 -0.167480 0.683167 0.119568 0.700562 1441830881 -0.187073 0.683899 0.145264 0.690002 1441830881 -0.187073 0.683899 0.145264 0.690002 1441830881 -0.187073 0.683899 0.145264 0.690002 1441830881 -0.187073 0.683899 0.145264 0.690002 1441830881 -0.187073 0.683899 0.145264 0.690002 1441830881 -0.188843 0.687805 0.144470 0.685791 1441830881 -0.188843 0.687805 0.144470 0.685791 1441830881 -0.188843 0.687805 0.144470 0.685791 1441830881 -0.188843 0.687805 0.144470 0.685791 1441830881 -0.188843 0.687805 0.144470 0.685791 1441830881 -0.188843 0.687805 0.144470 0.685791 1441830881 -0.197815 0.689514 0.146729 0.681030 1441830881 -0.197815 0.689514 0.146729 0.681030 1441830881 -0.197815 0.689514 0.146729 0.681030 1441830881 -0.197815 0.689514 0.146729 0.681030 1441830881 -0.197815 0.689514 0.146729 0.681030 1441830881 -0.197815 0.689514 0.146729 0.681030 1441830881 -0.197815 0.689514 0.146729 0.681030 1441830881 -0.209290 0.688293 0.155090 0.677002 1441830881 -0.209290 0.688293 0.155090 0.677002 1441830881 -0.209290 0.688293 0.155090 0.677002 1441830881 -0.209290 0.688293 0.155090 0.677002 1441830881 -0.209290 0.688293 0.155090 0.677002 1441830881 -0.209290 0.688293 0.155090 0.677002 1441830881 -0.216797 0.687012 0.158691 0.675110 1441830881 -0.216797 0.687012 0.158691 0.675110 1441830881 -0.216797 0.687012 0.158691 0.675110 1441830881 -0.216797 0.687012 0.158691 0.675110 1441830881 -0.216797 0.687012 0.158691 0.675110 1441830881 -0.216797 0.687012 0.158691 0.675110 1441830881 -0.211243 0.687561 0.149292 0.678467 1441830881 -0.211243 0.687561 0.149292 0.678467 1441830881 -0.211243 0.687561 0.149292 0.678467 1441830881 -0.211243 0.687561 0.149292 0.678467 1441830881 -0.211243 0.687561 0.149292 0.678467 1441830881 -0.211243 0.687561 0.149292 0.678467 1441830881 -0.196533 0.684875 0.134460 0.688599 1441830881 -0.196533 0.684875 0.134460 0.688599 1441830881 -0.196533 0.684875 0.134460 0.688599 1441830881 -0.196533 0.684875 0.134460 0.688599 1441830881 -0.196533 0.684875 0.134460 0.688599 1441830881 -0.196533 0.684875 0.134460 0.688599 1441830881 -0.196594 0.678955 0.132385 0.694824 1441830881 -0.196594 0.678955 0.132385 0.694824 1441830881 -0.196594 0.678955 0.132385 0.694824 1441830881 -0.196594 0.678955 0.132385 0.694824 1441830881 -0.196594 0.678955 0.132385 0.694824 1441830881 -0.196594 0.678955 0.132385 0.694824 1441830881 -0.200439 0.675598 0.134155 0.696655 1441830881 -0.200439 0.675598 0.134155 0.696655 1441830881 -0.200439 0.675598 0.134155 0.696655 1441830881 -0.200439 0.675598 0.134155 0.696655 1441830881 -0.200439 0.675598 0.134155 0.696655 1441830881 -0.200439 0.675598 0.134155 0.696655 1441830881 -0.200439 0.675598 0.134155 0.696655 1441830881 -0.186890 0.676697 0.118530 0.702148 1441830881 -0.186890 0.676697 0.118530 0.702148 1441830881 -0.186890 0.676697 0.118530 0.702148 1441830881 -0.186890 0.676697 0.118530 0.702148 1441830881 -0.186890 0.676697 0.118530 0.702148 1441830881 -0.186890 0.676697 0.118530 0.702148 1441830881 -0.174255 0.676392 0.102417 0.708191 1441830881 -0.174255 0.676392 0.102417 0.708191 1441830881 -0.174255 0.676392 0.102417 0.708191 1441830881 -0.174255 0.676392 0.102417 0.708191 1441830881 -0.174255 0.676392 0.102417 0.708191 1441830881 -0.174255 0.676392 0.102417 0.708191 1441830881 -0.179504 0.675598 0.109375 0.706604 1441830881 -0.179504 0.675598 0.109375 0.706604 1441830881 -0.179504 0.675598 0.109375 0.706604 1441830881 -0.179504 0.675598 0.109375 0.706604 1441830881 -0.179504 0.675598 0.109375 0.706604 1441830881 -0.179504 0.675598 0.109375 0.706604 1441830881 -0.172424 0.678772 0.108521 0.705444 1441830881 -0.172424 0.678772 0.108521 0.705444 1441830881 -0.172424 0.678772 0.108521 0.705444 1441830881 -0.172424 0.678772 0.108521 0.705444 1441830881 -0.172424 0.678772 0.108521 0.705444 1441830881 -0.172424 0.678772 0.108521 0.705444 1441830881 -0.166382 0.682190 0.099670 0.704895 1441830881 -0.166382 0.682190 0.099670 0.704895 1441830881 -0.166382 0.682190 0.099670 0.704895 1441830881 -0.166382 0.682190 0.099670 0.704895 1441830881 -0.166382 0.682190 0.099670 0.704895 1441830881 -0.166382 0.682190 0.099670 0.704895 1441830881 -0.166382 0.682190 0.099670 0.704895 1441830881 -0.164551 0.683289 0.097351 0.704651 1441830881 -0.164551 0.683289 0.097351 0.704651 1441830881 -0.164551 0.683289 0.097351 0.704651 1441830881 -0.164551 0.683289 0.097351 0.704651 1441830881 -0.164551 0.683289 0.097351 0.704651 1441830881 -0.164551 0.683289 0.097351 0.704651 1441830881 -0.162048 0.683472 0.096497 0.705139 1441830882 -0.162048 0.683472 0.096497 0.705139 1441830882 -0.162048 0.683472 0.096497 0.705139 1441830882 -0.162048 0.683472 0.096497 0.705139 1441830882 -0.162048 0.683472 0.096497 0.705139 1441830882 -0.162048 0.683472 0.096497 0.705139 1441830882 -0.162048 0.683472 0.096497 0.705139 1441830882 -0.162842 0.682617 0.100464 0.705200 1441830882 -0.162842 0.682617 0.100464 0.705200 1441830882 -0.162842 0.682617 0.100464 0.705200 1441830882 -0.162842 0.682617 0.100464 0.705200 1441830882 -0.162842 0.682617 0.100464 0.705200 1441830882 -0.162842 0.682617 0.100464 0.705200 1441830882 -0.162903 0.682007 0.101746 0.705627 1441830882 -0.162903 0.682007 0.101746 0.705627 1441830882 -0.162903 0.682007 0.101746 0.705627 1441830882 -0.162903 0.682007 0.101746 0.705627 1441830882 -0.162903 0.682007 0.101746 0.705627 1441830882 -0.162903 0.682007 0.101746 0.705627 1441830882 -0.162781 0.681824 0.100220 0.706055 1441830882 -0.162781 0.681824 0.100220 0.706055 1441830882 -0.162781 0.681824 0.100220 0.706055 1441830882 -0.162781 0.681824 0.100220 0.706055 1441830882 -0.162781 0.681824 0.100220 0.706055 1441830882 -0.162781 0.681824 0.100220 0.706055 1441830882 -0.162720 0.680237 0.103210 0.707153 1441830882 -0.162720 0.680237 0.103210 0.707153 1441830882 -0.162720 0.680237 0.103210 0.707153 1441830882 -0.162720 0.680237 0.103210 0.707153 1441830882 -0.162720 0.680237 0.103210 0.707153 1441830882 -0.162720 0.680237 0.103210 0.707153 1441830882 -0.162720 0.680237 0.103210 0.707153 1441830882 -0.168945 0.680298 0.110901 0.704468 1441830882 -0.168945 0.680298 0.110901 0.704468 1441830882 -0.168945 0.680298 0.110901 0.704468 1441830882 -0.168945 0.680298 0.110901 0.704468 1441830882 -0.168945 0.680298 0.110901 0.704468 1441830882 -0.168945 0.680298 0.110901 0.704468 1441830882 -0.168945 0.680298 0.110901 0.704468 1441830882 -0.174988 0.682373 0.118469 0.699768 1441830882 -0.174988 0.682373 0.118469 0.699768 1441830882 -0.174988 0.682373 0.118469 0.699768 1441830882 -0.174988 0.682373 0.118469 0.699768 1441830882 -0.174988 0.682373 0.118469 0.699768 1441830882 -0.174988 0.682373 0.118469 0.699768 1441830882 -0.171387 0.685364 0.115845 0.698120 1441830882 -0.171387 0.685364 0.115845 0.698120 1441830882 -0.171387 0.685364 0.115845 0.698120 1441830882 -0.171387 0.685364 0.115845 0.698120 1441830882 -0.171387 0.685364 0.115845 0.698120 1441830882 -0.171387 0.685364 0.115845 0.698120 1441830882 -0.171387 0.685364 0.115845 0.698120 1441830882 -0.179443 0.688477 0.119446 0.692444 1441830882 -0.179443 0.688477 0.119446 0.692444 1441830882 -0.179443 0.688477 0.119446 0.692444 1441830882 -0.179443 0.688477 0.119446 0.692444 1441830882 -0.179443 0.688477 0.119446 0.692444 1441830882 -0.192993 0.691162 0.135925 0.682983 1441830882 -0.192993 0.691162 0.135925 0.682983 1441830882 -0.192993 0.691162 0.135925 0.682983 1441830882 -0.192993 0.691162 0.135925 0.682983 1441830882 -0.192993 0.691162 0.135925 0.682983 1441830882 -0.192993 0.691162 0.135925 0.682983 1441830882 -0.192993 0.691162 0.135925 0.682983 1441830882 -0.191772 0.694580 0.133179 0.680420 1441830882 -0.191772 0.694580 0.133179 0.680420 1441830882 -0.191772 0.694580 0.133179 0.680420 1441830882 -0.191772 0.694580 0.133179 0.680420 1441830882 -0.191772 0.694580 0.133179 0.680420 1441830882 -0.191772 0.694580 0.133179 0.680420 1441830882 -0.195862 0.694031 0.132874 0.679871 1441830882 -0.195862 0.694031 0.132874 0.679871 1441830882 -0.195862 0.694031 0.132874 0.679871 1441830882 -0.195862 0.694031 0.132874 0.679871 1441830882 -0.195862 0.694031 0.132874 0.679871 1441830882 -0.195862 0.694031 0.132874 0.679871 1441830882 -0.195862 0.694031 0.132874 0.679871 1441830882 -0.203369 0.690308 0.135864 0.680847 1441830882 -0.203369 0.690308 0.135864 0.680847 1441830882 -0.203369 0.690308 0.135864 0.680847 1441830882 -0.203369 0.690308 0.135864 0.680847 1441830882 -0.203369 0.690308 0.135864 0.680847 1441830882 -0.203369 0.690308 0.135864 0.680847 1441830882 -0.208435 0.684937 0.140198 0.683899 1441830882 -0.208435 0.684937 0.140198 0.683899 1441830882 -0.208435 0.684937 0.140198 0.683899 1441830882 -0.208435 0.684937 0.140198 0.683899 1441830882 -0.208435 0.684937 0.140198 0.683899 1441830882 -0.208435 0.684937 0.140198 0.683899 1441830882 -0.212708 0.682739 0.139282 0.684937 1441830882 -0.212708 0.682739 0.139282 0.684937 1441830882 -0.212708 0.682739 0.139282 0.684937 1441830882 -0.212708 0.682739 0.139282 0.684937 1441830882 -0.212708 0.682739 0.139282 0.684937 1441830882 -0.212708 0.682739 0.139282 0.684937 1441830882 -0.205322 0.683350 0.129150 0.688538 1441830882 -0.205322 0.683350 0.129150 0.688538 1441830882 -0.205322 0.683350 0.129150 0.688538 1441830882 -0.205322 0.683350 0.129150 0.688538 1441830882 -0.205322 0.683350 0.129150 0.688538 1441830882 -0.205322 0.683350 0.129150 0.688538 1441830882 -0.205322 0.683350 0.129150 0.688538 1441830882 -0.185486 0.681763 0.113525 0.698486 1441830882 -0.185486 0.681763 0.113525 0.698486 1441830882 -0.185486 0.681763 0.113525 0.698486 1441830882 -0.185486 0.681763 0.113525 0.698486 1441830882 -0.185486 0.681763 0.113525 0.698486 1441830882 -0.185486 0.681763 0.113525 0.698486 1441830882 -0.180298 0.677917 0.112976 0.703613 1441830882 -0.180298 0.677917 0.112976 0.703613 1441830882 -0.180298 0.677917 0.112976 0.703613 1441830882 -0.180298 0.677917 0.112976 0.703613 1441830882 -0.180298 0.677917 0.112976 0.703613 1441830882 -0.180298 0.677917 0.112976 0.703613 1441830882 -0.180298 0.677917 0.112976 0.703613 1441830882 -0.181763 0.676819 0.123657 0.702515 1441830883 -0.181763 0.676819 0.123657 0.702515 1441830883 -0.181763 0.676819 0.123657 0.702515 1441830883 -0.181763 0.676819 0.123657 0.702515 1441830883 -0.181763 0.676819 0.123657 0.702515 1441830883 -0.181763 0.676819 0.123657 0.702515 1441830883 -0.169373 0.681091 0.117615 0.702515 1441830883 -0.169373 0.681091 0.117615 0.702515 1441830883 -0.169373 0.681091 0.117615 0.702515 1441830883 -0.169373 0.681091 0.117615 0.702515 1441830883 -0.169373 0.681091 0.117615 0.702515 1441830883 -0.169373 0.681091 0.117615 0.702515 1441830883 -0.154236 0.686096 0.103027 0.703369 1441830883 -0.154236 0.686096 0.103027 0.703369 1441830883 -0.154236 0.686096 0.103027 0.703369 1441830883 -0.154236 0.686096 0.103027 0.703369 1441830883 -0.154236 0.686096 0.103027 0.703369 1441830883 -0.154236 0.686096 0.103027 0.703369 1441830883 -0.146851 0.689148 0.096558 0.702942 1441830883 -0.146851 0.689148 0.096558 0.702942 1441830883 -0.146851 0.689148 0.096558 0.702942 1441830883 -0.146851 0.689148 0.096558 0.702942 1441830883 -0.146851 0.689148 0.096558 0.702942 1441830883 -0.146851 0.689148 0.096558 0.702942 1441830883 -0.149414 0.689941 0.101563 0.700867 1441830883 -0.149414 0.689941 0.101563 0.700867 1441830883 -0.149414 0.689941 0.101563 0.700867 1441830883 -0.149414 0.689941 0.101563 0.700867 1441830883 -0.149414 0.689941 0.101563 0.700867 1441830883 -0.149414 0.689941 0.101563 0.700867 1441830883 -0.149414 0.689941 0.101563 0.700867 1441830883 -0.148254 0.690613 0.102478 0.700378 1441830883 -0.148254 0.690613 0.102478 0.700378 1441830883 -0.148254 0.690613 0.102478 0.700378 1441830883 -0.148254 0.690613 0.102478 0.700378 1441830883 -0.148254 0.690613 0.102478 0.700378 1441830883 -0.148254 0.690613 0.102478 0.700378 1441830883 -0.152710 0.691101 0.106262 0.698303 1441830883 -0.152710 0.691101 0.106262 0.698303 1441830883 -0.152710 0.691101 0.106262 0.698303 1441830883 -0.152710 0.691101 0.106262 0.698303 1441830883 -0.152710 0.691101 0.106262 0.698303 1441830883 -0.152710 0.691101 0.106262 0.698303 1441830883 -0.152710 0.691101 0.106262 0.698303 1441830883 -0.162720 0.691406 0.113159 0.694702 1441830883 -0.162720 0.691406 0.113159 0.694702 1441830883 -0.162720 0.691406 0.113159 0.694702 1441830883 -0.162720 0.691406 0.113159 0.694702 1441830883 -0.162720 0.691406 0.113159 0.694702 1441830883 -0.162720 0.691406 0.113159 0.694702 1441830883 -0.175903 0.688782 0.127441 0.691589 1441830883 -0.175903 0.688782 0.127441 0.691589 1441830883 -0.175903 0.688782 0.127441 0.691589 1441830883 -0.175903 0.688782 0.127441 0.691589 1441830883 -0.175903 0.688782 0.127441 0.691589 1441830883 -0.175903 0.688782 0.127441 0.691589 1441830883 -0.175903 0.688782 0.127441 0.691589 1441830883 -0.187256 0.689331 0.132690 0.687073 1441830883 -0.187256 0.689331 0.132690 0.687073 1441830883 -0.187256 0.689331 0.132690 0.687073 1441830883 -0.187256 0.689331 0.132690 0.687073 1441830883 -0.187256 0.689331 0.132690 0.687073 1441830883 -0.187256 0.689331 0.132690 0.687073 1441830883 -0.182983 0.691467 0.125183 0.687439 1441830883 -0.182983 0.691467 0.125183 0.687439 1441830883 -0.182983 0.691467 0.125183 0.687439 1441830883 -0.182983 0.691467 0.125183 0.687439 1441830883 -0.182983 0.691467 0.125183 0.687439 1441830883 -0.182983 0.691467 0.125183 0.687439 1441830883 -0.169373 0.693909 0.109436 0.691162 1441830883 -0.169373 0.693909 0.109436 0.691162 1441830883 -0.169373 0.693909 0.109436 0.691162 1441830883 -0.169373 0.693909 0.109436 0.691162 1441830883 -0.169373 0.693909 0.109436 0.691162 1441830883 -0.169373 0.693909 0.109436 0.691162 1441830883 -0.169373 0.693909 0.109436 0.691162 1441830883 -0.175659 0.698242 0.104553 0.686035 1441830883 -0.175659 0.698242 0.104553 0.686035 1441830883 -0.175659 0.698242 0.104553 0.686035 1441830883 -0.175659 0.698242 0.104553 0.686035 1441830883 -0.175659 0.698242 0.104553 0.686035 1441830883 -0.175659 0.698242 0.104553 0.686035 1441830883 -0.174805 0.701904 0.101318 0.682922 1441830883 -0.174805 0.701904 0.101318 0.682922 1441830883 -0.174805 0.701904 0.101318 0.682922 1441830883 -0.174805 0.701904 0.101318 0.682922 1441830883 -0.174805 0.701904 0.101318 0.682922 1441830883 -0.174805 0.701904 0.101318 0.682922 1441830883 -0.161133 0.703552 0.087341 0.686523 1441830883 -0.161133 0.703552 0.087341 0.686523 1441830883 -0.161133 0.703552 0.087341 0.686523 1441830883 -0.161133 0.703552 0.087341 0.686523 1441830883 -0.161133 0.703552 0.087341 0.686523 1441830883 -0.161133 0.703552 0.087341 0.686523 1441830883 -0.155273 0.703613 0.079224 0.688782 1441830883 -0.155273 0.703613 0.079224 0.688782 1441830883 -0.155273 0.703613 0.079224 0.688782 1441830883 -0.155273 0.703613 0.079224 0.688782 1441830883 -0.155273 0.703613 0.079224 0.688782 1441830883 -0.155273 0.703613 0.079224 0.688782 1441830883 -0.163269 0.702698 0.084290 0.687256 1441830883 -0.163269 0.702698 0.084290 0.687256 1441830883 -0.163269 0.702698 0.084290 0.687256 1441830883 -0.163269 0.702698 0.084290 0.687256 1441830883 -0.163269 0.702698 0.084290 0.687256 1441830883 -0.163269 0.702698 0.084290 0.687256 1441830883 -0.163086 0.699402 0.086670 0.690430 1441830883 -0.163086 0.699402 0.086670 0.690430 1441830883 -0.163086 0.699402 0.086670 0.690430 1441830883 -0.163086 0.699402 0.086670 0.690430 1441830883 -0.163086 0.699402 0.086670 0.690430 1441830883 -0.163086 0.699402 0.086670 0.690430 1441830883 -0.163086 0.699402 0.086670 0.690430 1441830883 -0.164551 0.694580 0.089966 0.694519 1441830883 -0.164551 0.694580 0.089966 0.694519 1441830883 -0.164551 0.694580 0.089966 0.694519 1441830884 -0.164551 0.694580 0.089966 0.694519 1441830884 -0.164551 0.694580 0.089966 0.694519 1441830884 -0.164551 0.694580 0.089966 0.694519 1441830884 -0.166382 0.689880 0.092957 0.698364 1441830884 -0.166382 0.689880 0.092957 0.698364 1441830884 -0.166382 0.689880 0.092957 0.698364 1441830884 -0.166382 0.689880 0.092957 0.698364 1441830884 -0.166382 0.689880 0.092957 0.698364 1441830884 -0.166382 0.689880 0.092957 0.698364 1441830884 -0.166382 0.689880 0.092957 0.698364 1441830884 -0.169006 0.686279 0.097046 0.700684 1441830884 -0.169006 0.686279 0.097046 0.700684 1441830884 -0.169006 0.686279 0.097046 0.700684 1441830884 -0.169006 0.686279 0.097046 0.700684 1441830884 -0.169006 0.686279 0.097046 0.700684 1441830884 -0.169006 0.686279 0.097046 0.700684 1441830884 -0.177002 0.686035 0.103638 0.697998 1441830884 -0.177002 0.686035 0.103638 0.697998 1441830884 -0.177002 0.686035 0.103638 0.697998 1441830884 -0.177002 0.686035 0.103638 0.697998 1441830884 -0.177002 0.686035 0.103638 0.697998 1441830884 -0.177002 0.686035 0.103638 0.697998 1441830884 -0.169800 0.687500 0.097473 0.699219 1441830884 -0.169800 0.687500 0.097473 0.699219 1441830884 -0.169800 0.687500 0.097473 0.699219 1441830884 -0.169800 0.687500 0.097473 0.699219 1441830884 -0.169800 0.687500 0.097473 0.699219 1441830884 -0.169800 0.687500 0.097473 0.699219 1441830884 -0.169800 0.687500 0.097473 0.699219 1441830884 -0.151550 0.688354 0.079834 0.704834 1441830884 -0.151550 0.688354 0.079834 0.704834 1441830884 -0.151550 0.688354 0.079834 0.704834 1441830884 -0.151550 0.688354 0.079834 0.704834 1441830884 -0.151550 0.688354 0.079834 0.704834 1441830884 -0.151550 0.688354 0.079834 0.704834 1441830884 -0.155457 0.688965 0.078552 0.703491 1441830884 -0.155457 0.688965 0.078552 0.703491 1441830884 -0.155457 0.688965 0.078552 0.703491 1441830884 -0.155457 0.688965 0.078552 0.703491 1441830884 -0.155457 0.688965 0.078552 0.703491 1441830884 -0.155457 0.688965 0.078552 0.703491 1441830884 -0.155457 0.688965 0.078552 0.703491 1441830884 -0.172485 0.690918 0.091614 0.695984 1441830884 -0.172485 0.690918 0.091614 0.695984 1441830884 -0.172485 0.690918 0.091614 0.695984 1441830884 -0.172485 0.690918 0.091614 0.695984 1441830884 -0.172485 0.690918 0.091614 0.695984 1441830884 -0.172485 0.690918 0.091614 0.695984 1441830884 -0.161499 0.694641 0.082031 0.696167 1441830884 -0.161499 0.694641 0.082031 0.696167 1441830884 -0.161499 0.694641 0.082031 0.696167 1441830884 -0.161499 0.694641 0.082031 0.696167 1441830884 -0.161499 0.694641 0.082031 0.696167 1441830884 -0.161499 0.694641 0.082031 0.696167 1441830884 -0.152710 0.696838 0.067749 0.697449 1441830884 -0.152710 0.696838 0.067749 0.697449 1441830884 -0.152710 0.696838 0.067749 0.697449 1441830884 -0.152710 0.696838 0.067749 0.697449 1441830884 -0.152710 0.696838 0.067749 0.697449 1441830884 -0.152710 0.696838 0.067749 0.697449 1441830884 -0.159729 0.696777 0.074158 0.695251 1441830884 -0.159729 0.696777 0.074158 0.695251 1441830884 -0.159729 0.696777 0.074158 0.695251 1441830884 -0.159729 0.696777 0.074158 0.695251 1441830884 -0.159729 0.696777 0.074158 0.695251 1441830884 -0.159729 0.696777 0.074158 0.695251 1441830884 -0.159729 0.696777 0.074158 0.695251 1441830884 -0.170776 0.693420 0.085205 0.694763 1441830884 -0.170776 0.693420 0.085205 0.694763 1441830884 -0.170776 0.693420 0.085205 0.694763 1441830884 -0.170776 0.693420 0.085205 0.694763 1441830884 -0.170776 0.693420 0.085205 0.694763 1441830884 -0.170776 0.693420 0.085205 0.694763 1441830884 -0.170776 0.693420 0.085205 0.694763 1441830884 -0.173767 0.688843 0.090210 0.697937 1441830884 -0.173767 0.688843 0.090210 0.697937 1441830884 -0.173767 0.688843 0.090210 0.697937 1441830884 -0.173767 0.688843 0.090210 0.697937 1441830884 -0.173767 0.688843 0.090210 0.697937 1441830884 -0.173767 0.688843 0.090210 0.697937 1441830884 -0.189209 0.683105 0.104797 0.697510 1441830884 -0.189209 0.683105 0.104797 0.697510 1441830884 -0.189209 0.683105 0.104797 0.697510 1441830884 -0.189209 0.683105 0.104797 0.697510 1441830884 -0.189209 0.683105 0.104797 0.697510 1441830884 -0.189209 0.683105 0.104797 0.697510 1441830884 -0.202759 0.677307 0.121704 0.696594 1441830884 -0.202759 0.677307 0.121704 0.696594 1441830884 -0.202759 0.677307 0.121704 0.696594 1441830884 -0.202759 0.677307 0.121704 0.696594 1441830884 -0.202759 0.677307 0.121704 0.696594 1441830884 -0.202759 0.677307 0.121704 0.696594 1441830884 -0.202759 0.677307 0.121704 0.696594 1441830884 -0.217163 0.671997 0.139038 0.694153 1441830884 -0.217163 0.671997 0.139038 0.694153 1441830884 -0.217163 0.671997 0.139038 0.694153 1441830884 -0.217163 0.671997 0.139038 0.694153 1441830884 -0.217163 0.671997 0.139038 0.694153 1441830884 -0.217163 0.671997 0.139038 0.694153 1441830884 -0.227661 0.671570 0.153931 0.688049 1441830884 -0.227661 0.671570 0.153931 0.688049 1441830884 -0.227661 0.671570 0.153931 0.688049 1441830884 -0.227661 0.671570 0.153931 0.688049 1441830884 -0.227661 0.671570 0.153931 0.688049 1441830884 -0.227661 0.671570 0.153931 0.688049 1441830884 -0.216370 0.675659 0.150146 0.688538 1441830884 -0.216370 0.675659 0.150146 0.688538 1441830884 -0.216370 0.675659 0.150146 0.688538 1441830884 -0.216370 0.675659 0.150146 0.688538 1441830884 -0.216370 0.675659 0.150146 0.688538 1441830884 -0.216370 0.675659 0.150146 0.688538 1441830884 -0.216370 0.675659 0.150146 0.688538 1441830884 -0.194458 0.679260 0.132568 0.695129 1441830884 -0.194458 0.679260 0.132568 0.695129 1441830884 -0.194458 0.679260 0.132568 0.695129 1441830884 -0.194458 0.679260 0.132568 0.695129 1441830885 -0.194458 0.679260 0.132568 0.695129 1441830885 -0.194458 0.679260 0.132568 0.695129 1441830885 -0.194458 0.679260 0.132568 0.695129 1441830885 -0.199951 0.678345 0.140930 0.692749 1441830885 -0.199951 0.678345 0.140930 0.692749 1441830885 -0.199951 0.678345 0.140930 0.692749 1441830885 -0.199951 0.678345 0.140930 0.692749 1441830885 -0.199951 0.678345 0.140930 0.692749 1441830885 -0.199951 0.678345 0.140930 0.692749 1441830885 -0.201538 0.679688 0.148438 0.689453 1441830885 -0.201538 0.679688 0.148438 0.689453 1441830885 -0.201538 0.679688 0.148438 0.689453 1441830885 -0.201538 0.679688 0.148438 0.689453 1441830885 -0.201538 0.679688 0.148438 0.689453 1441830885 -0.201538 0.679688 0.148438 0.689453 1441830885 -0.181091 0.686707 0.125305 0.692749 1441830885 -0.181091 0.686707 0.125305 0.692749 1441830885 -0.181091 0.686707 0.125305 0.692749 1441830885 -0.181091 0.686707 0.125305 0.692749 1441830885 -0.181091 0.686707 0.125305 0.692749 1441830885 -0.181091 0.686707 0.125305 0.692749 1441830885 -0.181091 0.686707 0.125305 0.692749 1441830885 -0.169495 0.690125 0.105164 0.695618 1441830885 -0.169495 0.690125 0.105164 0.695618 1441830885 -0.169495 0.690125 0.105164 0.695618 1441830885 -0.169495 0.690125 0.105164 0.695618 1441830885 -0.169495 0.690125 0.105164 0.695618 1441830885 -0.169495 0.690125 0.105164 0.695618 1441830885 -0.181335 0.686707 0.110779 0.695129 1441830885 -0.181335 0.686707 0.110779 0.695129 1441830885 -0.181335 0.686707 0.110779 0.695129 1441830885 -0.181335 0.686707 0.110779 0.695129 1441830885 -0.181335 0.686707 0.110779 0.695129 1441830885 -0.181335 0.686707 0.110779 0.695129 1441830885 -0.181335 0.686707 0.110779 0.695129 1441830885 -0.176697 0.683777 0.112854 0.698853 1441830885 -0.176697 0.683777 0.112854 0.698853 1441830885 -0.176697 0.683777 0.112854 0.698853 1441830885 -0.176697 0.683777 0.112854 0.698853 1441830885 -0.176697 0.683777 0.112854 0.698853 1441830885 -0.176697 0.683777 0.112854 0.698853 1441830885 -0.170105 0.681763 0.101013 0.704224 1441830885 -0.170105 0.681763 0.101013 0.704224 1441830885 -0.170105 0.681763 0.101013 0.704224 1441830885 -0.170105 0.681763 0.101013 0.704224 1441830885 -0.170105 0.681763 0.101013 0.704224 1441830885 -0.170105 0.681763 0.101013 0.704224 1441830885 -0.182434 0.681946 0.104004 0.700562 1441830885 -0.182434 0.681946 0.104004 0.700562 1441830885 -0.182434 0.681946 0.104004 0.700562 1441830885 -0.182434 0.681946 0.104004 0.700562 1441830885 -0.182434 0.681946 0.104004 0.700562 1441830885 -0.182434 0.681946 0.104004 0.700562 1441830885 -0.182434 0.681946 0.104004 0.700562 1441830885 -0.192139 0.681763 0.112366 0.696838 1441830885 -0.192139 0.681763 0.112366 0.696838 1441830885 -0.192139 0.681763 0.112366 0.696838 1441830885 -0.192139 0.681763 0.112366 0.696838 1441830885 -0.192139 0.681763 0.112366 0.696838 1441830885 -0.192139 0.681763 0.112366 0.696838 1441830885 -0.192810 0.683594 0.108276 0.695496 1441830885 -0.192810 0.683594 0.108276 0.695496 1441830885 -0.192810 0.683594 0.108276 0.695496 1441830885 -0.192810 0.683594 0.108276 0.695496 1441830885 -0.192810 0.683594 0.108276 0.695496 1441830885 -0.192810 0.683594 0.108276 0.695496 1441830885 -0.192810 0.683594 0.108276 0.695496 1441830885 -0.186157 0.687195 0.098206 0.695251 1441830885 -0.186157 0.687195 0.098206 0.695251 1441830885 -0.186157 0.687195 0.098206 0.695251 1441830885 -0.186157 0.687195 0.098206 0.695251 1441830885 -0.186157 0.687195 0.098206 0.695251 1441830885 -0.186157 0.687195 0.098206 0.695251 1441830885 -0.166077 0.688171 0.083374 0.701294 1441830885 -0.166077 0.688171 0.083374 0.701294 1441830885 -0.166077 0.688171 0.083374 0.701294 1441830885 -0.166077 0.688171 0.083374 0.701294 1441830885 -0.166077 0.688171 0.083374 0.701294 1441830885 -0.166077 0.688171 0.083374 0.701294 1441830885 -0.166077 0.688171 0.083374 0.701294 1441830885 -0.151733 0.685547 0.071960 0.708374 1441830885 -0.151733 0.685547 0.071960 0.708374 1441830885 -0.151733 0.685547 0.071960 0.708374 1441830885 -0.151733 0.685547 0.071960 0.708374 1441830885 -0.151733 0.685547 0.071960 0.708374 1441830885 -0.151733 0.685547 0.071960 0.708374 1441830885 -0.155640 0.682251 0.078857 0.709900 1441830885 -0.155640 0.682251 0.078857 0.709900 1441830885 -0.155640 0.682251 0.078857 0.709900 1441830885 -0.155640 0.682251 0.078857 0.709900 1441830885 -0.155640 0.682251 0.078857 0.709900 1441830885 -0.155640 0.682251 0.078857 0.709900 1441830885 -0.154419 0.682495 0.082642 0.709534 1441830885 -0.154419 0.682495 0.082642 0.709534 1441830885 -0.154419 0.682495 0.082642 0.709534 1441830885 -0.154419 0.682495 0.082642 0.709534 1441830885 -0.154419 0.682495 0.082642 0.709534 1441830885 -0.154419 0.682495 0.082642 0.709534 1441830885 -0.154419 0.682495 0.082642 0.709534 1441830885 -0.143433 0.685364 0.072083 0.710205 1441830885 -0.143433 0.685364 0.072083 0.710205 1441830885 -0.143433 0.685364 0.072083 0.710205 1441830885 -0.143433 0.685364 0.072083 0.710205 1441830885 -0.143433 0.685364 0.072083 0.710205 1441830885 -0.143433 0.685364 0.072083 0.710205 1441830885 -0.135925 0.686890 0.065308 0.710876 1441830885 -0.135925 0.686890 0.065308 0.710876 1441830885 -0.135925 0.686890 0.065308 0.710876 1441830885 -0.135925 0.686890 0.065308 0.710876 1441830885 -0.135925 0.686890 0.065308 0.710876 1441830885 -0.135925 0.686890 0.065308 0.710876 1441830885 -0.135010 0.687439 0.072205 0.709839 1441830885 -0.135010 0.687439 0.072205 0.709839 1441830885 -0.135010 0.687439 0.072205 0.709839 1441830885 -0.135010 0.687439 0.072205 0.709839 1441830885 -0.135010 0.687439 0.072205 0.709839 1441830885 -0.135010 0.687439 0.072205 0.709839 1441830886 -0.147522 0.689026 0.085754 0.704285 1441830886 -0.147522 0.689026 0.085754 0.704285 1441830886 -0.147522 0.689026 0.085754 0.704285 1441830886 -0.147522 0.689026 0.085754 0.704285 1441830886 -0.147522 0.689026 0.085754 0.704285 1441830886 -0.147522 0.689026 0.085754 0.704285 1441830886 -0.147522 0.689026 0.085754 0.704285 1441830886 -0.146545 0.689941 0.082214 0.704041 1441830886 -0.146545 0.689941 0.082214 0.704041 1441830886 -0.146545 0.689941 0.082214 0.704041 1441830886 -0.146545 0.689941 0.082214 0.704041 1441830886 -0.146545 0.689941 0.082214 0.704041 1441830886 -0.146545 0.689941 0.082214 0.704041 1441830886 -0.156555 0.690491 0.079285 0.701721 1441830886 -0.156555 0.690491 0.079285 0.701721 1441830886 -0.156555 0.690491 0.079285 0.701721 1441830886 -0.156555 0.690491 0.079285 0.701721 1441830886 -0.156555 0.690491 0.079285 0.701721 1441830886 -0.156555 0.690491 0.079285 0.701721 1441830886 -0.156555 0.690491 0.079285 0.701721 1441830886 -0.167419 0.688110 0.081421 0.701294 1441830886 -0.167419 0.688110 0.081421 0.701294 1441830886 -0.167419 0.688110 0.081421 0.701294 1441830886 -0.167419 0.688110 0.081421 0.701294 1441830886 -0.167419 0.688110 0.081421 0.701294 1441830886 -0.167419 0.688110 0.081421 0.701294 1441830886 -0.169678 0.685608 0.079529 0.703369 1441830886 
-0.315186 0.479004 0.120300 0.810364 1441830889 -0.315186 0.479004 0.120300 0.810364 1441830889 -0.315186 0.479004 0.120300 0.810364 1441830889 -0.315186 0.479004 0.120300 0.810364 1441830889 -0.315186 0.479004 0.120300 0.810364 1441830889 -0.315186 0.479004 0.120300 0.810364 1441830889 -0.244263 0.328186 0.120056 0.904480 1441830889 -0.244263 0.328186 0.120056 0.904480 1441830889 -0.244263 0.328186 0.120056 0.904480 1441830889 -0.244263 0.328186 0.120056 0.904480 1441830889 -0.244263 0.328186 0.120056 0.904480 1441830889 -0.150635 0.221252 0.060364 0.961609 1441830889 -0.150635 0.221252 0.060364 0.961609 1441830889 -0.150635 0.221252 0.060364 0.961609 1441830889 -0.150635 0.221252 0.060364 0.961609 1441830889 -0.150635 0.221252 0.060364 0.961609 1441830889 -0.150635 0.221252 0.060364 0.961609 1441830889 -0.150635 0.221252 0.060364 0.961609 1441830889 -0.039856 0.111084 -0.091064 0.988770 1441830889 -0.039856 0.111084 -0.091064 0.988770 1441830889 -0.039856 0.111084 -0.091064 0.988770 1441830889 -0.039856 0.111084 -0.091064 0.988770 1441830889 -0.039856 0.111084 -0.091064 0.988770 1441830889 -0.039856 0.111084 -0.091064 0.988770 1441830889 0.041870 -0.005371 -0.209595 0.976868 1441830889 0.041870 -0.005371 -0.209595 0.976868 1441830889 0.041870 -0.005371 -0.209595 0.976868 1441830889 0.041870 -0.005371 -0.209595 0.976868 1441830889 0.041870 -0.005371 -0.209595 0.976868 1441830889 0.041870 -0.005371 -0.209595 0.976868 1441830889 0.022583 -0.037720 -0.356262 0.933350 1441830889 0.022583 -0.037720 -0.356262 0.933350 1441830889 0.022583 -0.037720 -0.356262 0.933350 1441830889 0.022583 -0.037720 -0.356262 0.933350 1441830889 0.022583 -0.037720 -0.356262 0.933350 1441830889 0.022583 -0.037720 -0.356262 0.933350 1441830889 -0.029541 0.037537 -0.199036 0.978821 1441830889 -0.029541 0.037537 -0.199036 0.978821 1441830889 -0.029541 0.037537 -0.199036 0.978821 1441830889 -0.029541 0.037537 -0.199036 0.978821 1441830889 -0.029541 0.037537 -0.199036 0.978821 1441830889 -0.029541 0.037537 -0.199036 0.978821 1441830889 -0.029541 0.037537 -0.199036 0.978821 1441830889 -0.102783 0.139709 -0.000122 0.984802 1441830889 -0.102783 0.139709 -0.000122 0.984802 1441830889 -0.102783 0.139709 -0.000122 0.984802 1441830889 -0.102783 0.139709 -0.000122 0.984802 1441830889 -0.102783 0.139709 -0.000122 0.984802 1441830889 -0.102783 0.139709 -0.000122 0.984802 1441830889 -0.183716 0.225647 -0.015869 0.956543 1441830889 -0.183716 0.225647 -0.015869 0.956543 1441830889 -0.183716 0.225647 -0.015869 0.956543 1441830889 -0.183716 0.225647 -0.015869 0.956543 1441830889 -0.183716 0.225647 -0.015869 0.956543 1441830889 -0.183716 0.225647 -0.015869 0.956543 1441830889 -0.255981 0.294250 0.025757 0.920410 1441830889 -0.255981 0.294250 0.025757 0.920410 1441830889 -0.255981 0.294250 0.025757 0.920410 1441830889 -0.255981 0.294250 0.025757 0.920410 1441830889 -0.255981 0.294250 0.025757 0.920410 1441830889 -0.255981 0.294250 0.025757 0.920410 1441830889 -0.255981 0.294250 0.025757 0.920410 1441830889 -0.341431 0.329712 0.085510 0.875977 1441830889 -0.341431 0.329712 0.085510 0.875977 1441830889 -0.341431 0.329712 0.085510 0.875977 1441830889 -0.341431 0.329712 0.085510 0.875977 1441830889 -0.341431 0.329712 0.085510 0.875977 1441830889 -0.341431 0.329712 0.085510 0.875977 1441830889 -0.386230 0.316467 0.132141 0.856262 1441830889 -0.386230 0.316467 0.132141 0.856262 1441830889 -0.386230 0.316467 0.132141 0.856262 1441830889 -0.386230 0.316467 0.132141 0.856262 1441830889 -0.386230 0.316467 0.132141 0.856262 1441830889 -0.386230 0.316467 0.132141 0.856262 1441830889 -0.362366 0.309021 0.131653 0.869385 1441830889 -0.362366 0.309021 0.131653 0.869385 1441830889 -0.362366 0.309021 0.131653 0.869385 1441830889 -0.362366 0.309021 0.131653 0.869385 1441830889 -0.362366 0.309021 0.131653 0.869385 1441830889 -0.362366 0.309021 0.131653 0.869385 1441830889 -0.362366 0.309021 0.131653 0.869385 1441830889 -0.290100 0.281250 0.090088 0.910278 1441830889 -0.290100 0.281250 0.090088 0.910278 1441830889 -0.290100 0.281250 0.090088 0.910278 1441830889 -0.290100 0.281250 0.090088 0.910278 1441830889 -0.290100 0.281250 0.090088 0.910278 1441830889 -0.290100 0.281250 0.090088 0.910278 1441830889 -0.199585 0.217529 0.004333 0.955383 1441830889 -0.199585 0.217529 0.004333 0.955383 1441830889 -0.199585 0.217529 0.004333 0.955383 1441830889 -0.199585 0.217529 0.004333 0.955383 1441830889 -0.199585 0.217529 0.004333 0.955383 1441830889 -0.199585 0.217529 0.004333 0.955383 1441830889 -0.115845 0.139465 -0.087769 0.979492 1441830889 -0.115845 0.139465 -0.087769 0.979492 1441830889 -0.115845 0.139465 -0.087769 0.979492 1441830889 -0.115845 0.139465 -0.087769 0.979492 1441830889 -0.115845 0.139465 -0.087769 0.979492 1441830889 -0.115845 0.139465 -0.087769 0.979492 1441830889 -0.115845 0.139465 -0.087769 0.979492 1441830889 -0.017700 0.041748 -0.128601 0.990662 1441830889 -0.017700 0.041748 -0.128601 0.990662 1441830890 -0.017700 0.041748 -0.128601 0.990662 1441830890 -0.017700 0.041748 -0.128601 0.990662 1441830890 -0.017700 0.041748 -0.128601 0.990662 1441830890 -0.017700 0.041748 -0.128601 0.990662 1441830890 0.048950 -0.038513 -0.227539 0.971741 1441830890 0.048950 -0.038513 -0.227539 0.971741 1441830890 0.048950 -0.038513 -0.227539 0.971741 1441830890 0.048950 -0.038513 -0.227539 0.971741 1441830890 0.048950 -0.038513 -0.227539 0.971741 1441830890 0.048950 -0.038513 -0.227539 0.971741 1441830890 0.048950 -0.038513 -0.227539 0.971741 1441830890 -0.000244 -0.049316 -0.323975 0.944763 1441830890 -0.000244 -0.049316 -0.323975 0.944763 1441830890 -0.000244 -0.049316 -0.323975 0.944763 1441830890 -0.000244 -0.049316 -0.323975 0.944763 1441830890 -0.000244 -0.049316 -0.323975 0.944763 1441830890 -0.000244 -0.049316 -0.323975 0.944763 1441830890 -0.082886 0.060852 -0.187378 0.976868 1441830890 -0.082886 0.060852 -0.187378 0.976868 1441830890 -0.082886 0.060852 -0.187378 0.976868 1441830890 -0.082886 0.060852 -0.187378 0.976868 1441830890 -0.082886 0.060852 -0.187378 0.976868 1441830890 -0.082886 0.060852 -0.187378 0.976868 1441830890 -0.082886 0.060852 -0.187378 0.976868 1441830890 -0.170349 0.149353 -0.029297 0.973511 1441830890 -0.170349 0.149353 -0.029297 0.973511 1441830890 -0.170349 0.149353 -0.029297 0.973511 1441830890 -0.170349 0.149353 -0.029297 0.973511 1441830890 -0.170349 0.149353 -0.029297 0.973511 1441830890 -0.170349 0.149353 -0.029297 0.973511 1441830890 -0.258179 0.239014 -0.037292 0.935303 1441830890 -0.258179 0.239014 -0.037292 0.935303 1441830890 -0.258179 0.239014 -0.037292 0.935303 1441830890 -0.258179 0.239014 -0.037292 0.935303 1441830890 -0.258179 0.239014 -0.037292 0.935303 1441830890 -0.258179 0.239014 -0.037292 0.935303 1441830890 -0.258179 0.239014 -0.037292 0.935303 1441830890 -0.332947 0.305786 0.015442 0.891846 1441830890 -0.332947 0.305786 0.015442 0.891846 1441830890 -0.332947 0.305786 0.015442 0.891846 1441830890 -0.332947 0.305786 0.015442 0.891846 1441830890 -0.332947 0.305786 0.015442 0.891846 1441830890 -0.332947 0.305786 0.015442 0.891846 1441830890 -0.397278 0.333069 0.075378 0.851746 1441830890 -0.397278 0.333069 0.075378 0.851746 1441830890 -0.397278 0.333069 0.075378 0.851746 1441830890 -0.397278 0.333069 0.075378 0.851746 1441830890 -0.397278 0.333069 0.075378 0.851746 1441830890 -0.397278 0.333069 0.075378 0.851746 1441830890 -0.416016 0.311096 0.088379 0.849915 1441830890 -0.416016 0.311096 0.088379 0.849915 1441830890 -0.416016 0.311096 0.088379 0.849915 1441830890 -0.416016 0.311096 0.088379 0.849915 1441830890 -0.416016 0.311096 0.088379 0.849915 1441830890 -0.416016 0.311096 0.088379 0.849915 1441830890 -0.382996 0.271667 0.058105 0.880920 1441830890 -0.382996 0.271667 0.058105 0.880920 1441830890 -0.382996 0.271667 0.058105 0.880920 1441830890 -0.382996 0.271667 0.058105 0.880920 1441830890 -0.382996 0.271667 0.058105 0.880920 1441830890 -0.382996 0.271667 0.058105 0.880920 1441830890 -0.382996 0.271667 0.058105 0.880920 1441830890 -0.324402 0.216675 0.009155 0.920715 1441830890 -0.324402 0.216675 0.009155 0.920715 1441830890 -0.324402 0.216675 0.009155 0.920715 1441830890 -0.324402 0.216675 0.009155 0.920715 1441830890 -0.324402 0.216675 0.009155 0.920715 1441830890 -0.324402 0.216675 0.009155 0.920715 1441830890 -0.242188 0.156860 -0.049988 0.956116 1441830890 -0.242188 0.156860 -0.049988 0.956116 1441830890 -0.242188 0.156860 -0.049988 0.956116 1441830890 -0.242188 0.156860 -0.049988 0.956116 1441830890 -0.242188 0.156860 -0.049988 0.956116 1441830890 -0.242188 0.156860 -0.049988 0.956116 1441830890 -0.242188 0.156860 -0.049988 0.956116 1441830890 -0.149719 0.087708 -0.130615 0.976135 1441830890 -0.149719 0.087708 -0.130615 0.976135 1441830890 -0.149719 0.087708 -0.130615 0.976135 1441830890 -0.149719 0.087708 -0.130615 0.976135 1441830890 -0.149719 0.087708 -0.130615 0.976135 1441830890 -0.149719 0.087708 -0.130615 0.976135 1441830890 -0.149719 0.087708 -0.130615 0.976135 1441830890 -0.045715 -0.012695 -0.196777 0.979309 1441830890 -0.045715 -0.012695 -0.196777 0.979309 1441830890 -0.045715 -0.012695 -0.196777 0.979309 1441830890 -0.045715 -0.012695 -0.196777 0.979309 1441830890 -0.045715 -0.012695 -0.196777 0.979309 1441830890 -0.045715 -0.012695 -0.196777 0.979309 1441830890 0.017334 -0.063843 -0.280396 0.957581 1441830890 0.017334 -0.063843 -0.280396 0.957581 1441830890 0.017334 -0.063843 -0.280396 0.957581 1441830890 0.017334 -0.063843 -0.280396 0.957581 1441830890 0.017334 -0.063843 -0.280396 0.957581 1441830890 0.017334 -0.063843 -0.280396 0.957581 1441830890 -0.010193 -0.044739 -0.303040 0.951843 1441830890 -0.010193 -0.044739 -0.303040 0.951843 1441830890 -0.010193 -0.044739 -0.303040 0.951843 1441830890 -0.010193 -0.044739 -0.303040 0.951843 1441830890 -0.010193 -0.044739 -0.303040 0.951843 1441830890 -0.010193 -0.044739 -0.303040 0.951843 1441830890 -0.078918 0.064026 -0.140198 0.984863 1441830890 -0.078918 0.064026 -0.140198 0.984863 1441830890 -0.078918 0.064026 -0.140198 0.984863 1441830890 -0.078918 0.064026 -0.140198 0.984863 1441830890 -0.078918 0.064026 -0.140198 0.984863 1441830890 -0.078918 0.064026 -0.140198 0.984863 1441830890 -0.155212 0.177795 -0.031250 0.971191 1441830890 -0.155212 0.177795 -0.031250 0.971191 1441830890 -0.155212 0.177795 -0.031250 0.971191 1441830890 -0.155212 0.177795 -0.031250 0.971191 1441830890 -0.155212 0.177795 -0.031250 0.971191 1441830890 -0.155212 0.177795 -0.031250 0.971191 1441830890 -0.230591 0.275635 -0.021118 0.932922 1441830890 -0.230591 0.275635 -0.021118 0.932922 1441830890 -0.230591 0.275635 -0.021118 0.932922 1441830890 -0.230591 0.275635 -0.021118 0.932922 1441830891 -0.230591 0.275635 -0.021118 0.932922 1441830891 -0.230591 0.275635 -0.021118 0.932922 1441830891 -0.230591 0.275635 -0.021118 0.932922 1441830891 -0.292480 0.348206 0.030212 0.890076 1441830891 -0.292480 0.348206 0.030212 0.890076 1441830891 -0.292480 0.348206 0.030212 0.890076 1441830891 -0.292480 0.348206 0.030212 0.890076 1441830891 -0.292480 0.348206 0.030212 0.890076 1441830891 -0.292480 0.348206 0.030212 0.890076 1441830891 -0.348022 0.366516 0.074219 0.859619 1441830891 -0.348022 0.366516 0.074219 0.859619 1441830891 -0.348022 0.366516 0.074219 0.859619 1441830891 -0.348022 0.366516 0.074219 0.859619 1441830891 -0.348022 0.366516 0.074219 0.859619 1441830891 -0.348022 0.366516 0.074219 0.859619 1441830891 -0.348022 0.366516 0.074219 0.859619 1441830891 -0.340942 0.345642 0.068726 0.871521 1441830891 -0.340942 0.345642 0.068726 0.871521 1441830891 -0.340942 0.345642 0.068726 0.871521 1441830891 -0.340942 0.345642 0.068726 0.871521 1441830891 -0.340942 0.345642 0.068726 0.871521 1441830891 -0.340942 0.345642 0.068726 0.871521 1441830891 -0.295593 0.302979 0.040100 0.905090 1441830891 -0.295593 0.302979 0.040100 0.905090 1441830891 -0.295593 0.302979 0.040100 0.905090 1441830891 -0.295593 0.302979 0.040100 0.905090 1441830891 -0.295593 0.302979 0.040100 0.905090 1441830891 -0.295593 0.302979 0.040100 0.905090 1441830891 -0.295593 0.302979 0.040100 0.905090 1441830891 -0.217407 0.225708 -0.002197 0.949585 1441830891 -0.217407 0.225708 -0.002197 0.949585 1441830891 -0.217407 0.225708 -0.002197 0.949585 1441830891 -0.217407 0.225708 -0.002197 0.949585 1441830891 -0.217407 0.225708 -0.002197 0.949585 1441830891 -0.217407 0.225708 -0.002197 0.949585 1441830891 -0.122192 0.135010 -0.062256 0.981262 1441830891 -0.122192 0.135010 -0.062256 0.981262 1441830891 -0.122192 0.135010 -0.062256 0.981262 1441830891 -0.122192 0.135010 -0.062256 0.981262 1441830891 -0.122192 0.135010 -0.062256 0.981262 1441830891 -0.122192 0.135010 -0.062256 0.981262 1441830891 -0.006836 0.029724 -0.132202 0.990723 1441830891 -0.006836 0.029724 -0.132202 0.990723 1441830891 -0.006836 0.029724 -0.132202 0.990723 1441830891 -0.006836 0.029724 -0.132202 0.990723 1441830891 -0.006836 0.029724 -0.132202 0.990723 1441830891 -0.006836 0.029724 -0.132202 0.990723 1441830891 -0.006836 0.029724 -0.132202 0.990723 1441830891 0.035278 -0.010193 -0.266479 0.963135 1441830891 0.035278 -0.010193 -0.266479 0.963135 1441830891 0.035278 -0.010193 -0.266479 0.963135 1441830891 0.035278 -0.010193 -0.266479 0.963135 1441830891 0.035278 -0.010193 -0.266479 0.963135 1441830891 0.035278 -0.010193 -0.266479 0.963135 1441830891 -0.009155 0.015503 -0.265442 0.963928 1441830891 -0.009155 0.015503 -0.265442 0.963928 1441830891 -0.009155 0.015503 -0.265442 0.963928 1441830891 -0.009155 0.015503 -0.265442 0.963928 1441830891 -0.009155 0.015503 -0.265442 0.963928 1441830891 -0.009155 0.015503 -0.265442 0.963928 1441830891 -0.009155 0.015503 -0.265442 0.963928 1441830891 -0.083740 0.148132 -0.030273 0.984924 1441830891 -0.083740 0.148132 -0.030273 0.984924 1441830891 -0.083740 0.148132 -0.030273 0.984924 1441830891 -0.083740 0.148132 -0.030273 0.984924 1441830891 -0.083740 0.148132 -0.030273 0.984924 1441830891 -0.083740 0.148132 -0.030273 0.984924 1441830891 -0.169312 0.248779 0.023560 0.953308 1441830891 -0.169312 0.248779 0.023560 0.953308 1441830891 -0.169312 0.248779 0.023560 0.953308 1441830891 -0.169312 0.248779 0.023560 0.953308 1441830891 -0.169312 0.248779 0.023560 0.953308 1441830891 -0.169312 0.248779 0.023560 0.953308 1441830891 -0.169312 0.248779 0.023560 0.953308 1441830891 -0.230835 0.337097 -0.004395 0.912720 1441830891 -0.230835 0.337097 -0.004395 0.912720 1441830891 -0.230835 0.337097 -0.004395 0.912720 1441830891 -0.230835 0.337097 -0.004395 0.912720 1441830891 -0.230835 0.337097 -0.004395 0.912720 1441830891 -0.230835 0.337097 -0.004395 0.912720 1441830891 -0.285950 0.380676 0.035950 0.878601 1441830891 -0.285950 0.380676 0.035950 0.878601 1441830891 -0.285950 0.380676 0.035950 0.878601 1441830891 -0.285950 0.380676 0.035950 0.878601 1441830891 -0.285950 0.380676 0.035950 0.878601 1441830891 -0.285950 0.380676 0.035950 0.878601 1441830891 -0.333618 0.366028 0.092712 0.863770 1441830891 -0.333618 0.366028 0.092712 0.863770 1441830891 -0.333618 0.366028 0.092712 0.863770 1441830891 -0.333618 0.366028 0.092712 0.863770 1441830891 -0.333618 0.366028 0.092712 0.863770 1441830891 -0.333618 0.366028 0.092712 0.863770 1441830891 -0.322876 0.328125 0.094666 0.882629 1441830891 -0.322876 0.328125 0.094666 0.882629 1441830891 -0.322876 0.328125 0.094666 0.882629 1441830891 -0.322876 0.328125 0.094666 0.882629 1441830891 -0.322876 0.328125 0.094666 0.882629 1441830891 -0.322876 0.328125 0.094666 0.882629 1441830891 -0.277100 0.286072 0.067932 0.914734 1441830891 -0.277100 0.286072 0.067932 0.914734 1441830891 -0.277100 0.286072 0.067932 0.914734 1441830891 -0.277100 0.286072 0.067932 0.914734 1441830891 -0.277100 0.286072 0.067932 0.914734 1441830891 -0.277100 0.286072 0.067932 0.914734 1441830891 -0.204773 0.215393 0.013672 0.954712 1441830891 -0.204773 0.215393 0.013672 0.954712 1441830891 -0.204773 0.215393 0.013672 0.954712 1441830891 -0.204773 0.215393 0.013672 0.954712 1441830891 -0.204773 0.215393 0.013672 0.954712 1441830891 -0.204773 0.215393 0.013672 0.954712 1441830891 -0.204773 0.215393 0.013672 0.954712 1441830891 -0.117432 0.122192 -0.090698 0.981323 1441830891 -0.117432 0.122192 -0.090698 0.981323 1441830891 -0.117432 0.122192 -0.090698 0.981323 1441830891 -0.117432 0.122192 -0.090698 0.981323 1441830891 -0.117432 0.122192 -0.090698 0.981323 1441830892 -0.117432 0.122192 -0.090698 0.981323 1441830892 -0.016052 0.020569 -0.188599 0.981689 1441830892 -0.016052 0.020569 -0.188599 0.981689 1441830892 -0.016052 0.020569 -0.188599 0.981689 1441830892 -0.016052 0.020569 -0.188599 0.981689 1441830892 -0.016052 0.020569 -0.188599 0.981689 1441830892 -0.016052 0.020569 -0.188599 0.981689 1441830892 0.042114 -0.048889 -0.289246 0.955017 1441830892 0.042114 -0.048889 -0.289246 0.955017 1441830892 0.042114 -0.048889 -0.289246 0.955017 1441830892 0.042114 -0.048889 -0.289246 0.955017 1441830892 0.042114 -0.048889 -0.289246 0.955017 1441830892 0.042114 -0.048889 -0.289246 0.955017 1441830892 0.004150 -0.044983 -0.291443 0.955505 1441830892 0.004150 -0.044983 -0.291443 0.955505 1441830892 0.004150 -0.044983 -0.291443 0.955505 1441830892 0.004150 -0.044983 -0.291443 0.955505 1441830892 0.004150 -0.044983 -0.291443 0.955505 1441830892 0.004150 -0.044983 -0.291443 0.955505 1441830892 -0.068054 0.076416 -0.092712 0.990417 1441830892 -0.068054 0.076416 -0.092712 0.990417 1441830892 -0.068054 0.076416 -0.092712 0.990417 1441830892 -0.068054 0.076416 -0.092712 0.990417 1441830892 -0.068054 0.076416 -0.092712 0.990417 1441830892 -0.068054 0.076416 -0.092712 0.990417 1441830892 -0.068054 0.076416 -0.092712 0.990417 1441830892 -0.158997 0.189758 -0.041626 0.967957 1441830892 -0.158997 0.189758 -0.041626 0.967957 1441830892 -0.158997 0.189758 -0.041626 0.967957 1441830892 -0.158997 0.189758 -0.041626 0.967957 1441830892 -0.158997 0.189758 -0.041626 0.967957 1441830892 -0.158997 0.189758 -0.041626 0.967957 1441830892 -0.239197 0.300110 -0.059875 0.921448 1441830892 -0.239197 0.300110 -0.059875 0.921448 1441830892 -0.239197 0.300110 -0.059875 0.921448 1441830892 -0.239197 0.300110 -0.059875 0.921448 1441830892 -0.239197 0.300110 -0.059875 0.921448 1441830892 -0.239197 0.300110 -0.059875 0.921448 1441830892 -0.239197 0.300110 -0.059875 0.921448 1441830892 -0.298279 0.383118 0.033203 0.873535 1441830892 -0.298279 0.383118 0.033203 0.873535 1441830892 -0.298279 0.383118 0.033203 0.873535 1441830892 -0.298279 0.383118 0.033203 0.873535 1441830892 -0.298279 0.383118 0.033203 0.873535 1441830892 -0.298279 0.383118 0.033203 0.873535 1441830892 -0.367004 0.405457 0.105835 0.830444 1441830892 -0.367004 0.405457 0.105835 0.830444 1441830892 -0.367004 0.405457 0.105835 0.830444 1441830892 -0.367004 0.405457 0.105835 0.830444 1441830892 -0.367004 0.405457 0.105835 0.830444 1441830892 -0.367004 0.405457 0.105835 0.830444 1441830892 -0.367004 0.405457 0.105835 0.830444 1441830892 -0.360413 0.378479 0.104919 0.846008 1441830892 -0.360413 0.378479 0.104919 0.846008 1441830892 -0.360413 0.378479 0.104919 0.846008 1441830892 -0.360413 0.378479 0.104919 0.846008 1441830892 -0.360413 0.378479 0.104919 0.846008 1441830892 -0.360413 0.378479 0.104919 0.846008 1441830892 -0.311584 0.329102 0.064453 0.889038 1441830892 -0.311584 0.329102 0.064453 0.889038 1441830892 -0.311584 0.329102 0.064453 0.889038 1441830892 -0.311584 0.329102 0.064453 0.889038 1441830892 -0.311584 0.329102 0.064453 0.889038 1441830892 -0.311584 0.329102 0.064453 0.889038 1441830892 -0.311584 0.329102 0.064453 0.889038 1441830892 -0.246460 0.267334 0.006836 0.931458 1441830892 -0.246460 0.267334 0.006836 0.931458 1441830892 -0.246460 0.267334 0.006836 0.931458 1441830892 -0.246460 0.267334 0.006836 0.931458 1441830892 -0.246460 0.267334 0.006836 0.931458 1441830892 -0.246460 0.267334 0.006836 0.931458 1441830892 -0.171997 0.189636 -0.044189 0.965637 1441830892 -0.171997 0.189636 -0.044189 0.965637 1441830892 -0.171997 0.189636 -0.044189 0.965637 1441830892 -0.171997 0.189636 -0.044189 0.965637 1441830892 -0.171997 0.189636 -0.044189 0.965637 1441830892 -0.171997 0.189636 -0.044189 0.965637 1441830892 -0.072266 0.102478 -0.100281 0.987000 1441830892 -0.072266 0.102478 -0.100281 0.987000 1441830892 -0.072266 0.102478 -0.100281 0.987000 1441830892 -0.072266 0.102478 -0.100281 0.987000 1441830892 -0.072266 0.102478 -0.100281 0.987000 1441830892 -0.072266 0.102478 -0.100281 0.987000 1441830892 -0.072266 0.102478 -0.100281 0.987000 1441830892 0.032593 0.004578 -0.167480 0.985291 1441830892 0.032593 0.004578 -0.167480 0.985291 1441830892 0.032593 0.004578 -0.167480 0.985291 1441830892 0.032593 0.004578 -0.167480 0.985291 1441830892 0.032593 0.004578 -0.167480 0.985291 1441830892 0.032593 0.004578 -0.167480 0.985291 1441830892 0.040771 -0.007324 -0.283081 0.958191 1441830892 0.040771 -0.007324 -0.283081 0.958191 1441830892 0.040771 -0.007324 -0.283081 0.958191 1441830892 0.040771 -0.007324 -0.283081 0.958191 1441830892 0.040771 -0.007324 -0.283081 0.958191 1441830892 0.040771 -0.007324 -0.283081 0.958191 1441830892 -0.005127 0.049255 -0.182251 0.981995 1441830892 -0.005127 0.049255 -0.182251 0.981995 1441830892 -0.005127 0.049255 -0.182251 0.981995 1441830892 -0.005127 0.049255 -0.182251 0.981995 1441830892 -0.005127 0.049255 -0.182251 0.981995 1441830892 -0.005127 0.049255 -0.182251 0.981995 1441830892 -0.088196 0.167542 -0.034424 0.981262 1441830892 -0.088196 0.167542 -0.034424 0.981262 1441830892 -0.088196 0.167542 -0.034424 0.981262 1441830892 -0.088196 0.167542 -0.034424 0.981262 1441830892 -0.088196 0.167542 -0.034424 0.981262 1441830892 -0.088196 0.167542 -0.034424 0.981262 1441830892 -0.088196 0.167542 -0.034424 0.981262 1441830892 -0.164551 0.276184 -0.029358 0.946411 1441830892 -0.164551 0.276184 -0.029358 0.946411 1441830892 -0.164551 0.276184 -0.029358 0.946411 1441830892 -0.164551 0.276184 -0.029358 0.946411 1441830892 -0.164551 0.276184 -0.029358 0.946411 1441830893 -0.164551 0.276184 -0.029358 0.946411 1441830893 -0.233765 0.367737 -0.003235 0.900024 1441830893 -0.233765 0.367737 -0.003235 0.900024 1441830893 -0.233765 0.367737 -0.003235 0.900024 1441830893 -0.233765 0.367737 -0.003235 0.900024 1441830893 -0.233765 0.367737 -0.003235 0.900024 1441830893 -0.233765 0.367737 -0.003235 0.900024 1441830893 -0.328430 0.416748 0.097900 0.841919 1441830893 -0.328430 0.416748 0.097900 0.841919 1441830893 -0.328430 0.416748 0.097900 0.841919 1441830893 -0.328430 0.416748 0.097900 0.841919 1441830893 -0.328430 0.416748 0.097900 0.841919 1441830893 -0.328430 0.416748 0.097900 0.841919 1441830893 -0.394897 0.404114 0.165283 0.808289 1441830893 -0.394897 0.404114 0.165283 0.808289 1441830893 -0.394897 0.404114 0.165283 0.808289 1441830893 -0.394897 0.404114 0.165283 0.808289 1441830893 -0.394897 0.404114 0.165283 0.808289 1441830893 -0.394897 0.404114 0.165283 0.808289 1441830893 -0.378723 0.366638 0.153198 0.835815 1441830893 -0.378723 0.366638 0.153198 0.835815 1441830893 -0.378723 0.366638 0.153198 0.835815 1441830893 -0.378723 0.366638 0.153198 0.835815 1441830893 -0.378723 0.366638 0.153198 0.835815 1441830893 -0.378723 0.366638 0.153198 0.835815 1441830893 -0.378723 0.366638 0.153198 0.835815 1441830893 -0.312500 0.306458 0.097656 0.893799 1441830893 -0.312500 0.306458 0.097656 0.893799 1441830893 -0.312500 0.306458 0.097656 0.893799 1441830893 -0.312500 0.306458 0.097656 0.893799 1441830893 -0.312500 0.306458 0.097656 0.893799 1441830893 -0.312500 0.306458 0.097656 0.893799 1441830893 -0.217224 0.220642 0.025940 0.950500 1441830893 -0.217224 0.220642 0.025940 0.950500 1441830893 -0.217224 0.220642 0.025940 0.950500 1441830893 -0.217224 0.220642 0.025940 0.950500 1441830893 -0.217224 0.220642 0.025940 0.950500 1441830893 -0.217224 0.220642 0.025940 0.950500 1441830893 -0.217224 0.220642 0.025940 0.950500 1441830893 -0.114685 0.123413 -0.075012 0.982849 1441830893 -0.114685 0.123413 -0.075012 0.982849 1441830893 -0.114685 0.123413 -0.075012 0.982849 1441830893 -0.114685 0.123413 -0.075012 0.982849 1441830893 -0.114685 0.123413 -0.075012 0.982849 1441830893 -0.114685 0.123413 -0.075012 0.982849 1441830893 0.018005 -0.011841 -0.154785 0.987671 1441830893 0.018005 -0.011841 -0.154785 0.987671 1441830893 0.018005 -0.011841 -0.154785 0.987671 1441830893 0.018005 -0.011841 -0.154785 0.987671 1441830893 0.018005 -0.011841 -0.154785 0.987671 1441830893 0.018005 -0.011841 -0.154785 0.987671 1441830893 0.018005 -0.011841 -0.154785 0.987671 1441830893 0.040771 -0.014587 -0.310425 0.949585 1441830893 0.040771 -0.014587 -0.310425 0.949585 1441830893 0.040771 -0.014587 -0.310425 0.949585 1441830893 0.040771 -0.014587 -0.310425 0.949585 1441830893 0.040771 -0.014587 -0.310425 0.949585 1441830893 0.040771 -0.014587 -0.310425 0.949585 1441830893 0.005859 -0.035583 -0.284912 0.957825 1441830893 0.005859 -0.035583 -0.284912 0.957825 1441830893 0.005859 -0.035583 -0.284912 0.957825 1441830893 0.005859 -0.035583 -0.284912 0.957825 1441830893 0.005859 -0.035583 -0.284912 0.957825 1441830893 0.005859 -0.035583 -0.284912 0.957825 1441830893 0.005859 -0.035583 -0.284912 0.957825 1441830893 -0.069397 0.126343 0.010254 0.989502 1441830893 -0.069397 0.126343 0.010254 0.989502 1441830893 -0.069397 0.126343 0.010254 0.989502 1441830893 -0.069397 0.126343 0.010254 0.989502 1441830893 -0.069397 0.126343 0.010254 0.989502 1441830893 -0.069397 0.126343 0.010254 0.989502 1441830893 -0.160156 0.229309 0.031616 0.959534 1441830893 -0.160156 0.229309 0.031616 0.959534 1441830893 -0.160156 0.229309 0.031616 0.959534 1441830893 -0.160156 0.229309 0.031616 0.959534 1441830893 -0.160156 0.229309 0.031616 0.959534 1441830893 -0.160156 0.229309 0.031616 0.959534 1441830893 -0.233765 0.327515 0.013672 0.915344 1441830893 -0.233765 0.327515 0.013672 0.915344 1441830893 -0.233765 0.327515 0.013672 0.915344 1441830893 -0.233765 0.327515 0.013672 0.915344 1441830893 -0.233765 0.327515 0.013672 0.915344 1441830893 -0.233765 0.327515 0.013672 0.915344 1441830893 -0.233765 0.327515 0.013672 0.915344 1441830893 -0.326477 0.384583 0.098022 0.857788 1441830893 -0.326477 0.384583 0.098022 0.857788 1441830893 -0.326477 0.384583 0.098022 0.857788 1441830893 -0.326477 0.384583 0.098022 0.857788 1441830893 -0.326477 0.384583 0.098022 0.857788 1441830893 -0.326477 0.384583 0.098022 0.857788 1441830893 -0.386169 0.360596 0.206360 0.823547 1441830893 -0.386169 0.360596 0.206360 0.823547 1441830893 -0.386169 0.360596 0.206360 0.823547 1441830893 -0.386169 0.360596 0.206360 0.823547 1441830893 -0.386169 0.360596 0.206360 0.823547 1441830893 -0.386169 0.360596 0.206360 0.823547 1441830893 -0.386169 0.360596 0.206360 0.823547 1441830893 -0.350708 0.317444 0.200623 0.857849 1441830893 -0.350708 0.317444 0.200623 0.857849 1441830893 -0.350708 0.317444 0.200623 0.857849 1441830893 -0.350708 0.317444 0.200623 0.857849 1441830893 -0.350708 0.317444 0.200623 0.857849 1441830893 -0.350708 0.317444 0.200623 0.857849 1441830893 -0.270569 0.263550 0.119019 0.918213 1441830893 -0.270569 0.263550 0.119019 0.918213 1441830893 -0.270569 0.263550 0.119019 0.918213 1441830893 -0.270569 0.263550 0.119019 0.918213 1441830893 -0.270569 0.263550 0.119019 0.918213 1441830893 -0.270569 0.263550 0.119019 0.918213 1441830893 -0.270569 0.263550 0.119019 0.918213 1441830893 -0.178772 0.185242 0.020691 0.966064 1441830893 -0.178772 0.185242 0.020691 0.966064 1441830893 -0.178772 0.185242 0.020691 0.966064 1441830893 -0.178772 0.185242 0.020691 0.966064 1441830893 -0.178772 0.185242 0.020691 0.966064 1441830893 -0.178772 0.185242 0.020691 0.966064 1441830893 -0.088501 0.095947 -0.066345 0.989197 1441830894 -0.088501 0.095947 -0.066345 0.989197 1441830894 -0.088501 0.095947 -0.066345 0.989197 1441830894 -0.088501 0.095947 -0.066345 0.989197 1441830894 -0.088501 0.095947 -0.066345 0.989197 1441830894 -0.088501 0.095947 -0.066345 0.989197 1441830894 -0.088501 0.095947 -0.066345 0.989197 1441830894 0.029846 -0.009521 -0.124023 0.991760 1441830894 0.029846 -0.009521 -0.124023 0.991760 1441830894 0.029846 -0.009521 -0.124023 0.991760 1441830894 0.029846 -0.009521 -0.124023 0.991760 1441830894 0.029846 -0.009521 -0.124023 0.991760 1441830894 0.029846 -0.009521 -0.124023 0.991760 1441830894 0.062683 0.022278 -0.230103 0.970886 1441830894 0.062683 0.022278 -0.230103 0.970886 1441830894 0.062683 0.022278 -0.230103 0.970886 1441830894 0.062683 0.022278 -0.230103 0.970886 1441830894 0.062683 0.022278 -0.230103 0.970886 1441830894 0.062683 0.022278 -0.230103 0.970886 1441830894 0.072571 0.039978 -0.226685 0.970398 1441830894 0.072571 0.039978 -0.226685 0.970398 1441830894 0.072571 0.039978 -0.226685 0.970398 1441830894 0.072571 0.039978 -0.226685 0.970398 1441830894 0.072571 0.039978 -0.226685 0.970398 1441830894 0.072571 0.039978 -0.226685 0.970398 1441830894 0.072571 0.039978 -0.226685 0.970398 1441830894 0.031860 0.174500 -0.079529 0.980896 1441830894 0.031860 0.174500 -0.079529 0.980896 1441830894 0.031860 0.174500 -0.079529 0.980896 1441830894 0.031860 0.174500 -0.079529 0.980896 1441830894 0.031860 0.174500 -0.079529 0.980896 1441830894 0.031860 0.174500 -0.079529 0.980896 1441830894 -0.011230 0.294128 -0.012817 0.955566 1441830894 -0.011230 0.294128 -0.012817 0.955566 1441830894 -0.011230 0.294128 -0.012817 0.955566 1441830894 -0.011230 0.294128 -0.012817 0.955566 1441830894 -0.011230 0.294128 -0.012817 0.955566 1441830894 -0.011230 0.294128 -0.012817 0.955566 1441830894 -0.011169 0.378723 -0.119202 0.917725 1441830894 -0.011169 0.378723 -0.119202 0.917725 1441830894 -0.011169 0.378723 -0.119202 0.917725 1441830894 -0.011169 0.378723 -0.119202 0.917725 1441830894 -0.011169 0.378723 -0.119202 0.917725 1441830894 -0.011169 0.378723 -0.119202 0.917725 1441830894 -0.019165 0.476074 -0.141968 0.867615 1441830894 -0.019165 0.476074 -0.141968 0.867615 1441830894 -0.019165 0.476074 -0.141968 0.867615 1441830894 -0.019165 0.476074 -0.141968 0.867615 1441830894 -0.019165 0.476074 -0.141968 0.867615 1441830894 -0.019165 0.476074 -0.141968 0.867615 1441830894 -0.055481 0.545410 -0.068604 0.833435 1441830894 -0.055481 0.545410 -0.068604 0.833435 1441830894 -0.055481 0.545410 -0.068604 0.833435 1441830894 -0.055481 0.545410 -0.068604 0.833435 1441830894 -0.055481 0.545410 -0.068604 0.833435 1441830894 -0.055481 0.545410 -0.068604 0.833435 1441830894 -0.055481 0.545410 -0.068604 0.833435 1441830894 -0.071960 0.609680 -0.032898 0.788635 1441830894 
-0.265198 0.687927 0.155457 0.657410 1441830937 -0.265198 0.687927 0.155457 0.657410 1441830937 -0.265198 0.687927 0.155457 0.657410 1441830937 -0.265198 0.687927 0.155457 0.657410 1441830937 -0.265198 0.687927 0.155457 0.657410 1441830937 -0.267395 0.687805 0.154785 0.656738 1441830937 -0.267395 0.687805 0.154785 0.656738 1441830937 -0.267395 0.687805 0.154785 0.656738 1441830937 -0.267395 0.687805 0.154785 0.656738 1441830937 -0.267395 0.687805 0.154785 0.656738 1441830937 -0.267395 0.687805 0.154785 0.656738 1441830937 -0.267395 0.687805 0.154785 0.656738 1441830937 -0.261169 0.687561 0.152527 0.660034 1441830937 -0.261169 0.687561 0.152527 0.660034 1441830937 -0.261169 0.687561 0.152527 0.660034 1441830937 -0.261169 0.687561 0.152527 0.660034 1441830937 -0.261169 0.687561 0.152527 0.660034 1441830937 -0.261169 0.687561 0.152527 0.660034 1441830937 -0.253967 0.687256 0.147461 0.664368 1441830937 -0.253967 0.687256 0.147461 0.664368 1441830937 -0.253967 0.687256 0.147461 0.664368 1441830937 -0.253967 0.687256 0.147461 0.664368 1441830937 -0.253967 0.687256 0.147461 0.664368 1441830937 -0.253967 0.687256 0.147461 0.664368 1441830937 -0.253967 0.687256 0.147461 0.664368 1441830937 -0.252808 0.684814 0.146851 0.667419 1441830937 -0.252808 0.684814 0.146851 0.667419 1441830937 -0.252808 0.684814 0.146851 0.667419 1441830937 -0.252808 0.684814 0.146851 0.667419 1441830937 -0.252808 0.684814 0.146851 0.667419 1441830937 -0.252808 0.684814 0.146851 0.667419 1441830937 -0.254028 0.680054 0.149841 0.671204 1441830937 -0.254028 0.680054 0.149841 0.671204 1441830937 -0.254028 0.680054 0.149841 0.671204 1441830937 -0.254028 0.680054 0.149841 0.671204 1441830937 -0.254028 0.680054 0.149841 0.671204 1441830937 -0.254028 0.680054 0.149841 0.671204 1441830937 -0.257629 0.675720 0.156067 0.672791 1441830938 -0.257629 0.675720 0.156067 0.672791 1441830938 -0.257629 0.675720 0.156067 0.672791 1441830938 -0.257629 0.675720 0.156067 0.672791 1441830938 -0.257629 0.675720 0.156067 0.672791 1441830938 -0.257629 0.675720 0.156067 0.672791 1441830938 -0.257629 0.675720 0.156067 0.672791 1441830938 -0.263306 0.670044 0.168701 0.673157 1441830938 -0.263306 0.670044 0.168701 0.673157 1441830938 -0.263306 0.670044 0.168701 0.673157 1441830938 -0.263306 0.670044 0.168701 0.673157 1441830938 -0.263306 0.670044 0.168701 0.673157 1441830938 -0.263306 0.670044 0.168701 0.673157 1441830938 -0.279236 0.665649 0.191895 0.664856 1441830938 -0.279236 0.665649 0.191895 0.664856 1441830938 -0.279236 0.665649 0.191895 0.664856 1441830938 -0.279236 0.665649 0.191895 0.664856 1441830938 -0.279236 0.665649 0.191895 0.664856 1441830938 -0.279236 0.665649 0.191895 0.664856 1441830938 -0.291138 0.664063 0.209473 0.655945 1441830938 -0.291138 0.664063 0.209473 0.655945 1441830938 -0.291138 0.664063 0.209473 0.655945 1441830938 -0.291138 0.664063 0.209473 0.655945 1441830938 -0.291138 0.664063 0.209473 0.655945 1441830938 -0.291138 0.664063 0.209473 0.655945 1441830938 -0.291138 0.664063 0.209473 0.655945 1441830938 -0.294128 0.660706 0.219177 0.654907 1441830938 -0.294128 0.660706 0.219177 0.654907 1441830938 -0.294128 0.660706 0.219177 0.654907 1441830938 -0.294128 0.660706 0.219177 0.654907 1441830938 -0.294128 0.660706 0.219177 0.654907 1441830938 -0.294128 0.660706 0.219177 0.654907 1441830938 -0.316833 0.654785 0.246338 0.640442 1441830938 -0.316833 0.654785 0.246338 0.640442 1441830938 -0.316833 0.654785 0.246338 0.640442 1441830938 -0.316833 0.654785 0.246338 0.640442 1441830938 -0.316833 0.654785 0.246338 0.640442 1441830938 -0.316833 0.654785 0.246338 0.640442 1441830938 -0.333435 0.650879 0.264160 0.628784 1441830938 -0.333435 0.650879 0.264160 0.628784 1441830938 -0.333435 0.650879 0.264160 0.628784 1441830938 -0.333435 0.650879 0.264160 0.628784 1441830938 -0.333435 0.650879 0.264160 0.628784 1441830938 -0.333435 0.650879 0.264160 0.628784 1441830938 -0.332886 0.654480 0.257629 0.627991 1441830938 -0.332886 0.654480 0.257629 0.627991 1441830938 -0.332886 0.654480 0.257629 0.627991 1441830938 -0.332886 0.654480 0.257629 0.627991 1441830938 -0.332886 0.654480 0.257629 0.627991 1441830938 -0.332886 0.654480 0.257629 0.627991 1441830938 -0.332886 0.654480 0.257629 0.627991 1441830938 -0.317566 0.657471 0.237183 0.640747 1441830938 -0.317566 0.657471 0.237183 0.640747 1441830938 -0.317566 0.657471 0.237183 0.640747 1441830938 -0.317566 0.657471 0.237183 0.640747 1441830938 -0.317566 0.657471 0.237183 0.640747 1441830938 -0.317566 0.657471 0.237183 0.640747 1441830938 -0.318054 0.654175 0.225281 0.648132 1441830938 -0.318054 0.654175 0.225281 0.648132 1441830938 -0.318054 0.654175 0.225281 0.648132 1441830938 -0.318054 0.654175 0.225281 0.648132 1441830938 -0.318054 0.654175 0.225281 0.648132 1441830938 -0.318054 0.654175 0.225281 0.648132 1441830938 -0.322327 0.649048 0.225769 0.651001 1441830938 -0.322327 0.649048 0.225769 0.651001 1441830938 -0.322327 0.649048 0.225769 0.651001 1441830938 -0.322327 0.649048 0.225769 0.651001 1441830938 -0.322327 0.649048 0.225769 0.651001 1441830938 -0.322327 0.649048 0.225769 0.651001 1441830938 -0.310303 0.648499 0.215942 0.660645 1441830938 -0.310303 0.648499 0.215942 0.660645 1441830938 -0.310303 0.648499 0.215942 0.660645 1441830938 -0.310303 0.648499 0.215942 0.660645 1441830938 -0.310303 0.648499 0.215942 0.660645 1441830938 -0.310303 0.648499 0.215942 0.660645 1441830938 -0.310303 0.648499 0.215942 0.660645 1441830938 -0.319763 0.644653 0.227783 0.655945 1441830938 -0.319763 0.644653 0.227783 0.655945 1441830938 -0.319763 0.644653 0.227783 0.655945 1441830938 -0.319763 0.644653 0.227783 0.655945 1441830938 -0.319763 0.644653 0.227783 0.655945 1441830938 -0.319763 0.644653 0.227783 0.655945 1441830938 -0.331238 0.645203 0.243958 0.643738 1441830938 -0.331238 0.645203 0.243958 0.643738 1441830938 -0.331238 0.645203 0.243958 0.643738 1441830938 -0.331238 0.645203 0.243958 0.643738 1441830938 -0.331238 0.645203 0.243958 0.643738 1441830938 -0.331238 0.645203 0.243958 0.643738 1441830938 -0.331238 0.645203 0.243958 0.643738 1441830938 -0.322327 0.648865 0.238831 0.646545 1441830938 -0.322327 0.648865 0.238831 0.646545 1441830938 -0.322327 0.648865 0.238831 0.646545 1441830938 -0.322327 0.648865 0.238831 0.646545 1441830938 -0.322327 0.648865 0.238831 0.646545 1441830938 -0.322327 0.648865 0.238831 0.646545 1441830938 -0.325989 0.645935 0.249268 0.643677 1441830938 -0.325989 0.645935 0.249268 0.643677 1441830938 -0.325989 0.645935 0.249268 0.643677 1441830938 -0.325989 0.645935 0.249268 0.643677 1441830938 -0.325989 0.645935 0.249268 0.643677 1441830938 -0.325989 0.645935 0.249268 0.643677 1441830938 -0.330017 0.641785 0.263855 0.639954 1441830938 -0.330017 0.641785 0.263855 0.639954 1441830938 -0.330017 0.641785 0.263855 0.639954 1441830938 -0.330017 0.641785 0.263855 0.639954 1441830938 -0.330017 0.641785 0.263855 0.639954 1441830938 -0.330017 0.641785 0.263855 0.639954 1441830938 -0.333435 0.644226 0.267273 0.634277 1441830938 -0.333435 0.644226 0.267273 0.634277 1441830938 -0.333435 0.644226 0.267273 0.634277 1441830938 -0.333435 0.644226 0.267273 0.634277 1441830938 -0.333435 0.644226 0.267273 0.634277 1441830938 -0.333435 0.644226 0.267273 0.634277 1441830938 -0.333435 0.644226 0.267273 0.634277 1441830938 -0.333130 0.651611 0.262451 0.628845 1441830939 -0.333130 0.651611 0.262451 0.628845 1441830939 -0.333130 0.651611 0.262451 0.628845 1441830939 -0.333130 0.651611 0.262451 0.628845 1441830939 -0.333130 0.651611 0.262451 0.628845 1441830939 -0.333130 0.651611 0.262451 0.628845 1441830939 -0.318481 0.660278 0.246033 0.634033 1441830939 -0.318481 0.660278 0.246033 0.634033 1441830939 -0.318481 0.660278 0.246033 0.634033 1441830939 -0.318481 0.660278 0.246033 0.634033 1441830939 -0.318481 0.660278 0.246033 0.634033 1441830939 -0.318481 0.660278 0.246033 0.634033 1441830939 -0.315002 0.663513 0.234802 0.636658 1441830939 -0.315002 0.663513 0.234802 0.636658 1441830939 -0.315002 0.663513 0.234802 0.636658 1441830939 -0.315002 0.663513 0.234802 0.636658 1441830939 -0.315002 0.663513 0.234802 0.636658 1441830939 -0.315002 0.663513 0.234802 0.636658 1441830939 -0.320984 0.664673 0.228210 0.634827 1441830939 -0.320984 0.664673 0.228210 0.634827 1441830939 -0.320984 0.664673 0.228210 0.634827 1441830939 -0.320984 0.664673 0.228210 0.634827 1441830939 -0.320984 0.664673 0.228210 0.634827 1441830939 -0.320984 0.664673 0.228210 0.634827 1441830939 -0.320984 0.664673 0.228210 0.634827 1441830939 -0.310547 0.664551 0.215454 0.644531 1441830939 -0.310547 0.664551 0.215454 0.644531 1441830939 -0.310547 0.664551 0.215454 0.644531 1441830939 -0.310547 0.664551 0.215454 0.644531 1441830939 -0.310547 0.664551 0.215454 0.644531 1441830939 -0.310547 0.664551 0.215454 0.644531 1441830939 -0.310913 0.658752 0.215088 0.650452 1441830939 -0.310913 0.658752 0.215088 0.650452 1441830939 -0.310913 0.658752 0.215088 0.650452 1441830939 -0.310913 0.658752 0.215088 0.650452 1441830939 -0.310913 0.658752 0.215088 0.650452 1441830939 -0.310913 0.658752 0.215088 0.650452 1441830939 -0.310913 0.658752 0.215088 0.650452 1441830939 -0.329956 0.654785 0.234619 0.638184 1441830939 -0.329956 0.654785 0.234619 0.638184 1441830939 -0.329956 0.654785 0.234619 0.638184 1441830939 -0.329956 0.654785 0.234619 0.638184 1441830939 -0.329956 0.654785 0.234619 0.638184 1441830939 -0.325256 0.656494 0.237000 0.638000 1441830939 -0.325256 0.656494 0.237000 0.638000 1441830939 -0.325256 0.656494 0.237000 0.638000 1441830939 -0.325256 0.656494 0.237000 0.638000 1441830939 -0.325256 0.656494 0.237000 0.638000 1441830939 -0.325256 0.656494 0.237000 0.638000 1441830939 -0.325256 0.656494 0.237000 0.638000 1441830939 -0.316895 0.654968 0.232361 0.645386 1441830939 -0.316895 0.654968 0.232361 0.645386 1441830939 -0.316895 0.654968 0.232361 0.645386 1441830939 -0.316895 0.654968 0.232361 0.645386 1441830939 -0.316895 0.654968 0.232361 0.645386 1441830939 -0.316895 0.654968 0.232361 0.645386 1441830939 -0.319092 0.646606 0.243408 0.648621 1441830939 -0.319092 0.646606 0.243408 0.648621 1441830939 -0.319092 0.646606 0.243408 0.648621 1441830939 -0.319092 0.646606 0.243408 0.648621 1441830939 -0.319092 0.646606 0.243408 0.648621 1441830939 -0.319092 0.646606 0.243408 0.648621 1441830939 -0.319092 0.646606 0.243408 0.648621 1441830939 -0.317017 0.642456 0.246826 0.652527 1441830939 -0.317017 0.642456 0.246826 0.652527 1441830939 -0.317017 0.642456 0.246826 0.652527 1441830939 -0.317017 0.642456 0.246826 0.652527 1441830939 -0.317017 0.642456 0.246826 0.652527 1441830939 -0.319580 0.642822 0.246399 0.651062 1441830939 -0.319580 0.642822 0.246399 0.651062 1441830939 -0.319580 0.642822 0.246399 0.651062 1441830939 -0.319580 0.642822 0.246399 0.651062 1441830939 -0.319580 0.642822 0.246399 0.651062 1441830939 -0.319580 0.642822 0.246399 0.651062 1441830939 -0.319580 0.642822 0.246399 0.651062 1441830939 -0.319885 0.644104 0.243286 0.650818 1441830939 -0.319885 0.644104 0.243286 0.650818 1441830939 -0.319885 0.644104 0.243286 0.650818 1441830939 -0.319885 0.644104 0.243286 0.650818 1441830939 -0.319885 0.644104 0.243286 0.650818 1441830939 -0.319885 0.644104 0.243286 0.650818 1441830939 -0.312317 0.645264 0.233704 0.656860 1441830939 -0.312317 0.645264 0.233704 0.656860 1441830939 -0.312317 0.645264 0.233704 0.656860 1441830939 -0.312317 0.645264 0.233704 0.656860 1441830939 -0.312317 0.645264 0.233704 0.656860 1441830939 -0.312317 0.645264 0.233704 0.656860 1441830939 -0.317688 0.645447 0.234497 0.653748 1441830939 -0.317688 0.645447 0.234497 0.653748 1441830939 -0.317688 0.645447 0.234497 0.653748 1441830939 -0.317688 0.645447 0.234497 0.653748 1441830939 -0.317688 0.645447 0.234497 0.653748 1441830939 -0.317688 0.645447 0.234497 0.653748 1441830939 -0.317688 0.645447 0.234497 0.653748 1441830939 -0.320251 0.648010 0.233765 0.650269 1441830939 -0.320251 0.648010 0.233765 0.650269 1441830939 -0.320251 0.648010 0.233765 0.650269 1441830939 -0.320251 0.648010 0.233765 0.650269 1441830939 -0.320251 0.648010 0.233765 0.650269 1441830939 -0.320251 0.648010 0.233765 0.650269 1441830939 -0.323425 0.650757 0.229187 0.647583 1441830939 -0.323425 0.650757 0.229187 0.647583 1441830939 -0.323425 0.650757 0.229187 0.647583 1441830939 -0.323425 0.650757 0.229187 0.647583 1441830939 -0.323425 0.650757 0.229187 0.647583 1441830939 -0.323425 0.650757 0.229187 0.647583 1441830939 -0.336182 0.650330 0.239014 0.637817 1441830939 -0.336182 0.650330 0.239014 0.637817 1441830939 -0.336182 0.650330 0.239014 0.637817 1441830939 -0.336182 0.650330 0.239014 0.637817 1441830939 -0.336182 0.650330 0.239014 0.637817 1441830939 -0.336182 0.650330 0.239014 0.637817 1441830939 -0.336182 0.650330 0.239014 0.637817 1441830939 -0.345459 0.652588 0.250549 0.626038 1441830939 -0.345459 0.652588 0.250549 0.626038 1441830940 -0.345459 0.652588 0.250549 0.626038 1441830940 -0.345459 0.652588 0.250549 0.626038 1441830940 -0.345459 0.652588 0.250549 0.626038 1441830940 -0.345459 0.652588 0.250549 0.626038 1441830940 -0.340088 0.653198 0.250244 0.628479 1441830940 -0.340088 0.653198 0.250244 0.628479 1441830940 -0.340088 0.653198 0.250244 0.628479 1441830940 -0.340088 0.653198 0.250244 0.628479 1441830940 -0.340088 0.653198 0.250244 0.628479 1441830940 -0.340088 0.653198 0.250244 0.628479 1441830940 -0.346069 0.647400 0.259949 0.627258 1441830940 -0.346069 0.647400 0.259949 0.627258 1441830940 -0.346069 0.647400 0.259949 0.627258 1441830940 -0.346069 0.647400 0.259949 0.627258 1441830940 -0.346069 0.647400 0.259949 0.627258 1441830940 -0.346069 0.647400 0.259949 0.627258 1441830940 -0.351563 0.641541 0.268005 0.626892 1441830940 -0.351563 0.641541 0.268005 0.626892 1441830940 -0.351563 0.641541 0.268005 0.626892 1441830940 -0.351563 0.641541 0.268005 0.626892 1441830940 -0.351563 0.641541 0.268005 0.626892 1441830940 -0.351563 0.641541 0.268005 0.626892 1441830940 -0.351563 0.641541 0.268005 0.626892 1441830940 -0.349792 0.640015 0.266235 0.630127 1441830940 -0.349792 0.640015 0.266235 0.630127 1441830940 -0.349792 0.640015 0.266235 0.630127 1441830940 -0.349792 0.640015 0.266235 0.630127 1441830940 -0.349792 0.640015 0.266235 0.630127 1441830940 -0.349792 0.640015 0.266235 0.630127 1441830940 -0.341858 0.639771 0.258118 0.638062 1441830940 -0.341858 0.639771 0.258118 0.638062 1441830940 -0.341858 0.639771 0.258118 0.638062 1441830940 -0.341858 0.639771 0.258118 0.638062 1441830940 -0.341858 0.639771 0.258118 0.638062 1441830940 -0.341858 0.639771 0.258118 0.638062 1441830940 -0.341858 0.639771 0.258118 0.638062 1441830940 -0.334595 0.639954 0.248413 0.645569 1441830940 -0.334595 0.639954 0.248413 0.645569 1441830940 -0.334595 0.639954 0.248413 0.645569 1441830940 -0.334595 0.639954 0.248413 0.645569 1441830940 -0.334595 0.639954 0.248413 0.645569 1441830940 -0.334595 0.639954 0.248413 0.645569 1441830940 -0.335144 0.639526 0.247437 0.646057 1441830940 -0.335144 0.639526 0.247437 0.646057 1441830940 -0.335144 0.639526 0.247437 0.646057 1441830940 -0.335144 0.639526 0.247437 0.646057 1441830940 -0.335144 0.639526 0.247437 0.646057 1441830940 -0.335144 0.639526 0.247437 0.646057 1441830940 -0.333130 0.641846 0.245972 0.645386 1441830940 -0.333130 0.641846 0.245972 0.645386 1441830940 -0.333130 0.641846 0.245972 0.645386 1441830940 -0.333130 0.641846 0.245972 0.645386 1441830940 -0.333130 0.641846 0.245972 0.645386 1441830940 -0.333130 0.641846 0.245972 0.645386 1441830940 -0.333130 0.641846 0.245972 0.645386 1441830940 -0.333313 0.643433 0.247559 0.643066 1441830940 -0.333313 0.643433 0.247559 0.643066 1441830940 -0.333313 0.643433 0.247559 0.643066 1441830940 -0.333313 0.643433 0.247559 0.643066 1441830940 -0.333313 0.643433 0.247559 0.643066 1441830940 -0.333313 0.643433 0.247559 0.643066 1441830940 -0.344238 0.642578 0.265869 0.630737 1441830940 -0.344238 0.642578 0.265869 0.630737 1441830940 -0.344238 0.642578 0.265869 0.630737 1441830940 -0.344238 0.642578 0.265869 0.630737 1441830940 -0.344238 0.642578 0.265869 0.630737 1441830940 -0.344238 0.642578 0.265869 0.630737 1441830940 -0.341431 0.649048 0.268188 0.624634 1441830940 -0.341431 0.649048 0.268188 0.624634 1441830940 -0.341431 0.649048 0.268188 0.624634 1441830940 -0.341431 0.649048 0.268188 0.624634 1441830940 -0.341431 0.649048 0.268188 0.624634 1441830940 -0.341431 0.649048 0.268188 0.624634 1441830940 -0.341431 0.649048 0.268188 0.624634 1441830940 -0.335205 0.653625 0.260620 0.626404 1441830940 -0.335205 0.653625 0.260620 0.626404 1441830940 -0.335205 0.653625 0.260620 0.626404 1441830940 -0.335205 0.653625 0.260620 0.626404 1441830940 -0.335205 0.653625 0.260620 0.626404 1441830940 -0.335205 0.653625 0.260620 0.626404 1441830940 -0.346741 0.649109 0.271912 0.620056 1441830940 -0.346741 0.649109 0.271912 0.620056 1441830940 -0.346741 0.649109 0.271912 0.620056 1441830940 -0.346741 0.649109 0.271912 0.620056 1441830940 -0.346741 0.649109 0.271912 0.620056 1441830940 -0.346741 0.649109 0.271912 0.620056 1441830940 -0.346741 0.649109 0.271912 0.620056 1441830940 -0.352600 0.645020 0.277283 0.618591 1441830940 -0.352600 0.645020 0.277283 0.618591 1441830940 -0.352600 0.645020 0.277283 0.618591 1441830940 -0.352600 0.645020 0.277283 0.618591 1441830940 -0.352600 0.645020 0.277283 0.618591 1441830940 -0.352600 0.645020 0.277283 0.618591 1441830940 -0.354553 0.647461 0.272705 0.616943 1441830940 -0.354553 0.647461 0.272705 0.616943 1441830940 -0.354553 0.647461 0.272705 0.616943 1441830940 -0.354553 0.647461 0.272705 0.616943 1441830940 -0.354553 0.647461 0.272705 0.616943 1441830940 -0.354553 0.647461 0.272705 0.616943 1441830940 -0.344360 0.654236 0.258850 0.621521 1441830940 -0.344360 0.654236 0.258850 0.621521 1441830940 -0.344360 0.654236 0.258850 0.621521 1441830940 -0.344360 0.654236 0.258850 0.621521 1441830940 -0.344360 0.654236 0.258850 0.621521 1441830940 -0.344360 0.654236 0.258850 0.621521 1441830940 -0.320618 0.664856 0.238403 0.631104 1441830940 -0.320618 0.664856 0.238403 0.631104 1441830940 -0.320618 0.664856 0.238403 0.631104 1441830940 -0.320618 0.664856 0.238403 0.631104 1441830940 -0.320618 0.664856 0.238403 0.631104 1441830940 -0.320618 0.664856 0.238403 0.631104 1441830940 -0.320618 0.664856 0.238403 0.631104 1441830940 -0.319702 0.666199 0.231506 0.632690 1441830940 -0.319702 0.666199 0.231506 0.632690 1441830940 -0.319702 0.666199 0.231506 0.632690 1441830940 -0.319702 0.666199 0.231506 0.632690 1441830941 -0.319702 0.666199 0.231506 0.632690 1441830941 -0.319702 0.666199 0.231506 0.632690 1441830941 -0.318054 0.664978 0.230042 0.635376 1441830941 -0.318054 0.664978 0.230042 0.635376 1441830941 -0.318054 0.664978 0.230042 0.635376 1441830941 -0.318054 0.664978 0.230042 0.635376 1441830941 -0.318054 0.664978 0.230042 0.635376 1441830941 -0.318054 0.664978 0.230042 0.635376 1441830941 -0.320557 0.662109 0.230957 0.636719 1441830941 -0.320557 0.662109 0.230957 0.636719 1441830941 -0.320557 0.662109 0.230957 0.636719 1441830941 -0.320557 0.662109 0.230957 0.636719 1441830941 -0.320557 0.662109 0.230957 0.636719 1441830941 -0.320557 0.662109 0.230957 0.636719 1441830941 -0.320557 0.662109 0.230957 0.636719 1441830941 -0.326782 0.660156 0.243713 0.630859 1441830941 -0.326782 0.660156 0.243713 0.630859 1441830941 -0.326782 0.660156 0.243713 0.630859 1441830941 -0.326782 0.660156 0.243713 0.630859 1441830941 -0.326782 0.660156 0.243713 0.630859 1441830941 -0.326782 0.660156 0.243713 0.630859 1441830941 -0.326782 0.660156 0.243713 0.630859 1441830941 -0.320618 0.660095 0.248779 0.632080 1441830941 -0.320618 0.660095 0.248779 0.632080 1441830941 -0.320618 0.660095 0.248779 0.632080 1441830941 -0.320618 0.660095 0.248779 0.632080 1441830941 -0.320618 0.660095 0.248779 0.632080 1441830941 -0.320618 0.660095 0.248779 0.632080 1441830941 -0.316223 0.657104 0.248169 0.637634 1441830941 -0.316223 0.657104 0.248169 0.637634 1441830941 -0.316223 0.657104 0.248169 0.637634 1441830941 -0.316223 0.657104 0.248169 0.637634 1441830941 -0.316223 0.657104 0.248169 0.637634 1441830941 -0.316223 0.657104 0.248169 0.637634 1441830941 -0.316223 0.657104 0.248169 0.637634 1441830941 -0.318054 0.649719 0.254883 0.641602 1441830941 -0.318054 0.649719 0.254883 0.641602 1441830941 -0.318054 0.649719 0.254883 0.641602 1441830941 -0.318054 0.649719 0.254883 0.641602 1441830941 -0.318054 0.649719 0.254883 0.641602 1441830941 -0.318054 0.649719 0.254883 0.641602 1441830941 -0.312622 0.646118 0.253601 0.648376 1441830941 -0.312622 0.646118 0.253601 0.648376 1441830941 -0.312622 0.646118 0.253601 0.648376 1441830941 -0.312622 0.646118 0.253601 0.648376 1441830941 -0.312622 0.646118 0.253601 0.648376 1441830941 -0.312622 0.646118 0.253601 0.648376 1441830941 -0.308167 0.646423 0.247742 0.652466 1441830941 -0.308167 0.646423 0.247742 0.652466 1441830941 -0.308167 0.646423 0.247742 0.652466 1441830941 -0.308167 0.646423 0.247742 0.652466 1441830941 -0.308167 0.646423 0.247742 0.652466 1441830941 -0.308167 0.646423 0.247742 0.652466 1441830941 -0.303589 0.648926 0.240051 0.654968 1441830941 -0.303589 0.648926 0.240051 0.654968 1441830941 -0.303589 0.648926 0.240051 0.654968 1441830941 -0.303589 0.648926 0.240051 0.654968 1441830941 -0.303589 0.648926 0.240051 0.654968 1441830941 -0.303589 0.648926 0.240051 0.654968 1441830941 -0.290344 0.652344 0.222534 0.663696 1441830941 -0.290344 0.652344 0.222534 0.663696 1441830941 -0.290344 0.652344 0.222534 0.663696 1441830941 -0.290344 0.652344 0.222534 0.663696 1441830941 -0.290344 0.652344 0.222534 0.663696 1441830941 -0.290344 0.652344 0.222534 0.663696 1441830941 -0.293030 0.653809 0.217468 0.662842 1441830941 -0.293030 0.653809 0.217468 0.662842 1441830941 -0.293030 0.653809 0.217468 0.662842 1441830941 -0.293030 0.653809 0.217468 0.662842 1441830941 -0.293030 0.653809 0.217468 0.662842 1441830941 -0.293030 0.653809 0.217468 0.662842 1441830941 -0.293030 0.653809 0.217468 0.662842 1441830941 -0.299011 0.653687 0.223389 0.658264 1441830941 -0.299011 0.653687 0.223389 0.658264 1441830941 -0.299011 0.653687 0.223389 0.658264 1441830941 -0.299011 0.653687 0.223389 0.658264 1441830941 -0.299011 0.653687 0.223389 0.658264 1441830941 -0.299011 0.653687 0.223389 0.658264 1441830941 -0.294617 0.655884 0.219666 0.659302 1441830941 -0.294617 0.655884 0.219666 0.659302 1441830941 -0.294617 0.655884 0.219666 0.659302 1441830941 -0.294617 0.655884 0.219666 0.659302 1441830941 -0.294617 0.655884 0.219666 0.659302 1441830941 -0.294617 0.655884 0.219666 0.659302 1441830941 -0.294617 0.655884 0.219666 0.659302 1441830941 -0.301941 0.657410 0.224609 0.652771 1441830941 -0.301941 0.657410 0.224609 0.652771 1441830941 -0.301941 0.657410 0.224609 0.652771 1441830941 -0.301941 0.657410 0.224609 0.652771 1441830941 -0.301941 0.657410 0.224609 0.652771 1441830941 -0.301941 0.657410 0.224609 0.652771 1441830941 -0.304382 0.657043 0.241028 0.646118 1441830941 -0.304382 0.657043 0.241028 0.646118 1441830941 -0.304382 0.657043 0.241028 0.646118 1441830941 -0.304382 0.657043 0.241028 0.646118 1441830941 -0.304382 0.657043 0.241028 0.646118 1441830941 -0.304382 0.657043 0.241028 0.646118 1441830941 -0.296753 0.658752 0.233887 0.650574 1441830941 -0.296753 0.658752 0.233887 0.650574 1441830941 -0.296753 0.658752 0.233887 0.650574 1441830941 -0.296753 0.658752 0.233887 0.650574 1441830941 -0.296753 0.658752 0.233887 0.650574 1441830941 -0.296753 0.658752 0.233887 0.650574 1441830941 -0.304138 0.654236 0.241394 0.648926 1441830941 -0.304138 0.654236 0.241394 0.648926 1441830941 -0.304138 0.654236 0.241394 0.648926 1441830941 -0.304138 0.654236 0.241394 0.648926 1441830941 -0.304138 0.654236 0.241394 0.648926 1441830941 -0.304138 0.654236 0.241394 0.648926 1441830941 -0.304138 0.654236 0.241394 0.648926 1441830941 -0.310974 0.648193 0.250000 0.648499 1441830941 -0.310974 0.648193 0.250000 0.648499 1441830941 -0.310974 0.648193 0.250000 0.648499 1441830941 -0.310974 0.648193 0.250000 0.648499 1441830941 -0.310974 0.648193 0.250000 0.648499 1441830942 -0.310974 0.648193 0.250000 0.648499 1441830942 -0.318054 0.645691 0.254761 0.645691 1441830942 -0.318054 0.645691 0.254761 0.645691 1441830942 -0.318054 0.645691 0.254761 0.645691 1441830942 -0.318054 0.645691 0.254761 0.645691 1441830942 -0.318054 0.645691 0.254761 0.645691 1441830942 -0.318054 0.645691 0.254761 0.645691 1441830942 -0.318054 0.645691 0.254761 0.645691 1441830942 -0.321350 0.647705 0.254089 0.642334 1441830942 -0.321350 0.647705 0.254089 0.642334 1441830942 -0.321350 0.647705 0.254089 0.642334 1441830942 -0.321350 0.647705 0.254089 0.642334 1441830942 -0.321350 0.647705 0.254089 0.642334 1441830942 -0.321350 0.647705 0.254089 0.642334 1441830942 -0.309875 0.653748 0.239990 0.647278 1441830942 -0.309875 0.653748 0.239990 0.647278 1441830942 -0.309875 0.653748 0.239990 0.647278 1441830942 -0.309875 0.653748 0.239990 0.647278 1441830942 -0.309875 0.653748 0.239990 0.647278 1441830942 -0.309875 0.653748 0.239990 0.647278 1441830942 -0.309875 0.653748 0.239990 0.647278 1441830942 -0.304321 0.657043 0.229858 0.650208 1441830942 -0.304321 0.657043 0.229858 0.650208 1441830942 -0.304321 0.657043 0.229858 0.650208 1441830942 -0.304321 0.657043 0.229858 0.650208 1441830942 -0.304321 0.657043 0.229858 0.650208 1441830942 -0.304321 0.657043 0.229858 0.650208 1441830942 -0.307556 0.657959 0.233215 0.646545 1441830942 -0.307556 0.657959 0.233215 0.646545 1441830942 -0.307556 0.657959 0.233215 0.646545 1441830942 -0.307556 0.657959 0.233215 0.646545 1441830942 -0.307556 0.657959 0.233215 0.646545 1441830942 -0.307556 0.657959 0.233215 0.646545 1441830942 -0.305847 0.660034 0.232666 0.645447 1441830942 -0.305847 0.660034 0.232666 0.645447 1441830942 -0.305847 0.660034 0.232666 0.645447 1441830942 -0.305847 0.660034 0.232666 0.645447 1441830942 -0.305847 0.660034 0.232666 0.645447 1441830942 -0.305847 0.660034 0.232666 0.645447 1441830942 -0.307312 0.660950 0.236694 0.642334 1441830942 -0.307312 0.660950 0.236694 0.642334 1441830942 -0.307312 0.660950 0.236694 0.642334 1441830942 -0.307312 0.660950 0.236694 0.642334 1441830942 -0.307312 0.660950 0.236694 0.642334 1441830942 -0.307312 0.660950 0.236694 0.642334 1441830942 -0.307312 0.660950 0.236694 0.642334 1441830942 -0.310852 0.663147 0.244568 0.635376 1441830942 -0.310852 0.663147 0.244568 0.635376 1441830942 -0.310852 0.663147 0.244568 0.635376 1441830942 -0.310852 0.663147 0.244568 0.635376 1441830942 -0.310852 0.663147 0.244568 0.635376 1441830942 -0.310852 0.663147 0.244568 0.635376 1441830942 -0.297913 0.666382 0.235535 0.641602 1441830942 -0.297913 0.666382 0.235535 0.641602 1441830942 -0.297913 0.666382 0.235535 0.641602 1441830942 -0.297913 0.666382 0.235535 0.641602 1441830942 -0.297913 0.666382 0.235535 0.641602 1441830942 -0.297913 0.666382 0.235535 0.641602 1441830942 -0.296143 0.664551 0.225220 0.647949 1441830942 -0.296143 0.664551 0.225220 0.647949 1441830942 -0.296143 0.664551 0.225220 0.647949 1441830942 -0.296143 0.664551 0.225220 0.647949 1441830942 -0.296143 0.664551 0.225220 0.647949 1441830942 -0.296143 0.664551 0.225220 0.647949 1441830942 -0.296143 0.664551 0.225220 0.647949 1441830942 -0.308044 0.655090 0.235657 0.648376 1441830942 -0.308044 0.655090 0.235657 0.648376 1441830942 -0.308044 0.655090 0.235657 0.648376 1441830942 -0.308044 0.655090 0.235657 0.648376 1441830942 -0.308044 0.655090 0.235657 0.648376 1441830942 -0.308044 0.655090 0.235657 0.648376 1441830942 -0.313049 0.647034 0.238892 0.652832 1441830942 -0.313049 0.647034 0.238892 0.652832 1441830942 -0.313049 0.647034 0.238892 0.652832 1441830942 -0.313049 0.647034 0.238892 0.652832 1441830942 -0.313049 0.647034 0.238892 0.652832 1441830942 -0.313049 0.647034 0.238892 0.652832 1441830942 -0.313049 0.647034 0.238892 0.652832 1441830942 -0.317871 0.643799 0.238708 0.653809 1441830942 -0.317871 0.643799 0.238708 0.653809 1441830942 -0.317871 0.643799 0.238708 0.653809 1441830942 -0.317871 0.643799 0.238708 0.653809 1441830942 -0.317871 0.643799 0.238708 0.653809 1441830942 -0.317871 0.643799 0.238708 0.653809 1441830942 -0.313782 0.643066 0.234375 0.658020 1441830942 -0.313782 0.643066 0.234375 0.658020 1441830942 -0.313782 0.643066 0.234375 0.658020 1441830942 -0.313782 0.643066 0.234375 0.658020 1441830942 -0.313782 0.643066 0.234375 0.658020 1441830942 -0.313782 0.643066 0.234375 0.658020 1441830942 -0.313782 0.643066 0.234375 0.658020 1441830942 -0.301086 0.643311 0.221497 0.668152 1441830942 -0.301086 0.643311 0.221497 0.668152 1441830942 -0.301086 0.643311 0.221497 0.668152 1441830942 -0.301086 0.643311 0.221497 0.668152 1441830942 -0.301086 0.643311 0.221497 0.668152 1441830942 -0.301086 0.643311 0.221497 0.668152 1441830942 -0.294434 0.646240 0.213684 0.670776 1441830942 -0.294434 0.646240 0.213684 0.670776 1441830942 -0.294434 0.646240 0.213684 0.670776 1441830942 
-0.537659 0.632202 0.236633 0.505249 1441830945 -0.537659 0.632202 0.236633 0.505249 1441830945 -0.537659 0.632202 0.236633 0.505249 1441830945 -0.538635 0.497131 0.229187 0.640442 1441830945 -0.538635 0.497131 0.229187 0.640442 1441830945 -0.538635 0.497131 0.229187 0.640442 1441830945 -0.538635 0.497131 0.229187 0.640442 1441830945 -0.538635 0.497131 0.229187 0.640442 1441830945 -0.538635 0.497131 0.229187 0.640442 1441830945 -0.502136 0.336731 0.207642 0.768982 1441830945 -0.502136 0.336731 0.207642 0.768982 1441830945 -0.502136 0.336731 0.207642 0.768982 1441830945 -0.502136 0.336731 0.207642 0.768982 1441830945 -0.502136 0.336731 0.207642 0.768982 1441830945 -0.502136 0.336731 0.207642 0.768982 1441830945 -0.502136 0.336731 0.207642 0.768982 1441830945 -0.424255 0.209656 0.179871 0.862366 1441830945 -0.424255 0.209656 0.179871 0.862366 1441830945 -0.424255 0.209656 0.179871 0.862366 1441830945 -0.424255 0.209656 0.179871 0.862366 1441830945 -0.424255 0.209656 0.179871 0.862366 1441830945 -0.424255 0.209656 0.179871 0.862366 1441830945 -0.311462 0.151978 0.029114 0.937561 1441830945 -0.311462 0.151978 0.029114 0.937561 1441830945 -0.311462 0.151978 0.029114 0.937561 1441830945 -0.311462 0.151978 0.029114 0.937561 1441830945 -0.311462 0.151978 0.029114 0.937561 1441830945 -0.311462 0.151978 0.029114 0.937561 1441830945 -0.311462 0.151978 0.029114 0.937561 1441830945 -0.218872 0.055481 -0.166931 0.959778 1441830945 -0.218872 0.055481 -0.166931 0.959778 1441830945 -0.218872 0.055481 -0.166931 0.959778 1441830945 -0.218872 0.055481 -0.166931 0.959778 1441830945 -0.218872 0.055481 -0.166931 0.959778 1441830945 -0.218872 0.055481 -0.166931 0.959778 1441830945 -0.182068 0.042664 -0.258423 0.947754 1441830945 -0.182068 0.042664 -0.258423 0.947754 1441830945 -0.182068 0.042664 -0.258423 0.947754 1441830945 -0.182068 0.042664 -0.258423 0.947754 1441830945 -0.182068 0.042664 -0.258423 0.947754 1441830945 -0.233704 0.090820 -0.213318 0.944214 1441830945 -0.233704 0.090820 -0.213318 0.944214 1441830945 -0.233704 0.090820 -0.213318 0.944214 1441830946 -0.233704 0.090820 -0.213318 0.944214 1441830946 -0.233704 0.090820 -0.213318 0.944214 1441830946 -0.233704 0.090820 -0.213318 0.944214 1441830946 -0.233704 0.090820 -0.213318 0.944214 1441830946 -0.279602 0.180481 -0.037781 0.942200 1441830946 -0.279602 0.180481 -0.037781 0.942200 1441830946 -0.279602 0.180481 -0.037781 0.942200 1441830946 -0.279602 0.180481 -0.037781 0.942200 1441830946 -0.279602 0.180481 -0.037781 0.942200 1441830946 -0.279602 0.180481 -0.037781 0.942200 1441830946 -0.334167 0.273438 0.027161 0.901550 1441830946 -0.334167 0.273438 0.027161 0.901550 1441830946 -0.334167 0.273438 0.027161 0.901550 1441830946 -0.334167 0.273438 0.027161 0.901550 1441830946 -0.334167 0.273438 0.027161 0.901550 1441830946 -0.334167 0.273438 0.027161 0.901550 1441830946 -0.334167 0.273438 0.027161 0.901550 1441830946 -0.393677 0.332031 0.096497 0.851685 1441830946 -0.393677 0.332031 0.096497 0.851685 1441830946 -0.393677 0.332031 0.096497 0.851685 1441830946 -0.393677 0.332031 0.096497 0.851685 1441830946 -0.393677 0.332031 0.096497 0.851685 1441830946 -0.393677 0.332031 0.096497 0.851685 1441830946 -0.443848 0.327209 0.133362 0.823486 1441830946 -0.443848 0.327209 0.133362 0.823486 1441830946 -0.443848 0.327209 0.133362 0.823486 1441830946 -0.443848 0.327209 0.133362 0.823486 1441830946 -0.443848 0.327209 0.133362 0.823486 1441830946 -0.443848 0.327209 0.133362 0.823486 1441830946 -0.443848 0.327209 0.133362 0.823486 1441830946 -0.438599 0.294373 0.108704 0.842102 1441830946 -0.438599 0.294373 0.108704 0.842102 1441830946 -0.438599 0.294373 0.108704 0.842102 1441830946 -0.438599 0.294373 0.108704 0.842102 1441830946 -0.438599 0.294373 0.108704 0.842102 1441830946 -0.438599 0.294373 0.108704 0.842102 1441830946 -0.382263 0.227112 0.066528 0.893188 1441830946 -0.382263 0.227112 0.066528 0.893188 1441830946 -0.382263 0.227112 0.066528 0.893188 1441830946 -0.382263 0.227112 0.066528 0.893188 1441830946 -0.382263 0.227112 0.066528 0.893188 1441830946 -0.382263 0.227112 0.066528 0.893188 1441830946 -0.299316 0.161133 -0.020203 0.940186 1441830946 -0.299316 0.161133 -0.020203 0.940186 1441830946 -0.299316 0.161133 -0.020203 0.940186 1441830946 -0.299316 0.161133 -0.020203 0.940186 1441830946 -0.299316 0.161133 -0.020203 0.940186 1441830946 -0.299316 0.161133 -0.020203 0.940186 1441830946 -0.223145 0.115234 -0.076233 0.964905 1441830946 -0.223145 0.115234 -0.076233 0.964905 1441830946 -0.223145 0.115234 -0.076233 0.964905 1441830946 -0.223145 0.115234 -0.076233 0.964905 1441830946 -0.223145 0.115234 -0.076233 0.964905 1441830946 -0.223145 0.115234 -0.076233 0.964905 1441830946 -0.223145 0.115234 -0.076233 0.964905 1441830946 -0.170898 0.065430 -0.163818 0.969360 1441830946 -0.170898 0.065430 -0.163818 0.969360 1441830946 -0.170898 0.065430 -0.163818 0.969360 1441830946 -0.170898 0.065430 -0.163818 0.969360 1441830946 -0.170898 0.065430 -0.163818 0.969360 1441830946 -0.221497 0.135437 -0.203552 0.943970 1441830946 -0.221497 0.135437 -0.203552 0.943970 1441830946 -0.221497 0.135437 -0.203552 0.943970 1441830946 -0.221497 0.135437 -0.203552 0.943970 1441830946 -0.221497 0.135437 -0.203552 0.943970 1441830946 -0.221497 0.135437 -0.203552 0.943970 1441830946 -0.272888 0.204956 0.003601 0.939941 1441830946 -0.272888 0.204956 0.003601 0.939941 1441830946 -0.272888 0.204956 0.003601 0.939941 1441830946 -0.272888 0.204956 0.003601 0.939941 1441830946 -0.272888 0.204956 0.003601 0.939941 1441830946 -0.272888 0.204956 0.003601 0.939941 1441830946 -0.272888 0.204956 0.003601 0.939941 1441830946 -0.334778 0.302673 0.071838 0.889465 1441830946 -0.334778 0.302673 0.071838 0.889465 1441830946 -0.334778 0.302673 0.071838 0.889465 1441830946 -0.334778 0.302673 0.071838 0.889465 1441830946 -0.334778 0.302673 0.071838 0.889465 1441830946 -0.334778 0.302673 0.071838 0.889465 1441830946 -0.426758 0.375366 0.109558 0.815430 1441830946 -0.426758 0.375366 0.109558 0.815430 1441830946 -0.426758 0.375366 0.109558 0.815430 1441830946 -0.426758 0.375366 0.109558 0.815430 1441830946 -0.426758 0.375366 0.109558 0.815430 1441830946 -0.426758 0.375366 0.109558 0.815430 1441830946 -0.426758 0.375366 0.109558 0.815430 1441830946 -0.497559 0.367065 0.169373 0.767456 1441830946 -0.497559 0.367065 0.169373 0.767456 1441830946 -0.497559 0.367065 0.169373 0.767456 1441830946 -0.497559 0.367065 0.169373 0.767456 1441830946 -0.497559 0.367065 0.169373 0.767456 1441830946 -0.497559 0.367065 0.169373 0.767456 1441830946 -0.501892 0.326355 0.170105 0.782715 1441830946 -0.501892 0.326355 0.170105 0.782715 1441830946 -0.501892 0.326355 0.170105 0.782715 1441830946 -0.501892 0.326355 0.170105 0.782715 1441830946 -0.501892 0.326355 0.170105 0.782715 1441830946 -0.501892 0.326355 0.170105 0.782715 1441830946 -0.453613 0.258301 0.145935 0.840332 1441830946 -0.453613 0.258301 0.145935 0.840332 1441830946 -0.453613 0.258301 0.145935 0.840332 1441830946 -0.453613 0.258301 0.145935 0.840332 1441830946 -0.453613 0.258301 0.145935 0.840332 1441830946 -0.453613 0.258301 0.145935 0.840332 1441830946 -0.362976 0.170471 0.075806 0.912903 1441830946 -0.362976 0.170471 0.075806 0.912903 1441830946 -0.362976 0.170471 0.075806 0.912903 1441830946 -0.362976 0.170471 0.075806 0.912903 1441830946 -0.362976 0.170471 0.075806 0.912903 1441830946 -0.362976 0.170471 0.075806 0.912903 1441830946 -0.283997 0.106567 -0.062866 0.950806 1441830946 -0.283997 0.106567 -0.062866 0.950806 1441830946 -0.283997 0.106567 -0.062866 0.950806 1441830946 -0.283997 0.106567 -0.062866 0.950806 1441830947 -0.283997 0.106567 -0.062866 0.950806 1441830947 -0.283997 0.106567 -0.062866 0.950806 1441830947 -0.283997 0.106567 -0.062866 0.950806 1441830947 -0.207336 0.028198 -0.157471 0.965088 1441830947 -0.207336 0.028198 -0.157471 0.965088 1441830947 -0.207336 0.028198 -0.157471 0.965088 1441830947 -0.207336 0.028198 -0.157471 0.965088 1441830947 -0.207336 0.028198 -0.157471 0.965088 1441830947 -0.207336 0.028198 -0.157471 0.965088 1441830947 -0.175354 0.030701 -0.261780 0.948547 1441830947 -0.175354 0.030701 -0.261780 0.948547 1441830947 -0.175354 0.030701 -0.261780 0.948547 1441830947 -0.175354 0.030701 -0.261780 0.948547 1441830947 -0.175354 0.030701 -0.261780 0.948547 1441830947 -0.175354 0.030701 -0.261780 0.948547 1441830947 -0.175354 0.030701 -0.261780 0.948547 1441830947 -0.215332 0.068848 -0.216797 0.949646 1441830947 -0.215332 0.068848 -0.216797 0.949646 1441830947 -0.215332 0.068848 -0.216797 0.949646 1441830947 -0.215332 0.068848 -0.216797 0.949646 1441830947 -0.215332 0.068848 -0.216797 0.949646 1441830947 -0.274780 0.131165 0.007324 0.952454 1441830947 -0.274780 0.131165 0.007324 0.952454 1441830947 -0.274780 0.131165 0.007324 0.952454 1441830947 -0.274780 0.131165 0.007324 0.952454 1441830947 -0.274780 0.131165 0.007324 0.952454 1441830947 -0.274780 0.131165 0.007324 0.952454 1441830947 -0.274780 0.131165 0.007324 0.952454 1441830947 -0.336121 0.229187 0.066528 0.911072 1441830947 -0.336121 0.229187 0.066528 0.911072 1441830947 -0.336121 0.229187 0.066528 0.911072 1441830947 -0.336121 0.229187 0.066528 0.911072 1441830947 -0.336121 0.229187 0.066528 0.911072 1441830947 -0.336121 0.229187 0.066528 0.911072 1441830947 -0.398499 0.292725 0.049927 0.867737 1441830947 -0.398499 0.292725 0.049927 0.867737 1441830947 -0.398499 0.292725 0.049927 0.867737 1441830947 -0.398499 0.292725 0.049927 0.867737 1441830947 -0.398499 0.292725 0.049927 0.867737 1441830947 -0.398499 0.292725 0.049927 0.867737 1441830947 -0.452637 0.298584 0.062134 0.837891 1441830947 -0.452637 0.298584 0.062134 0.837891 1441830947 -0.452637 0.298584 0.062134 0.837891 1441830947 -0.452637 0.298584 0.062134 0.837891 1441830947 -0.452637 0.298584 0.062134 0.837891 1441830947 -0.452637 0.298584 0.062134 0.837891 1441830947 -0.461731 0.266052 0.081787 0.842163 1441830947 -0.461731 0.266052 0.081787 0.842163 1441830947 -0.461731 0.266052 0.081787 0.842163 1441830947 -0.461731 0.266052 0.081787 0.842163 1441830947 -0.461731 0.266052 0.081787 0.842163 1441830947 -0.461731 0.266052 0.081787 0.842163 1441830947 -0.394287 0.207214 0.054138 0.893677 1441830947 -0.394287 0.207214 0.054138 0.893677 1441830947 -0.394287 0.207214 0.054138 0.893677 1441830947 -0.394287 0.207214 0.054138 0.893677 1441830947 -0.394287 0.207214 0.054138 0.893677 1441830947 -0.394287 0.207214 0.054138 0.893677 1441830947 -0.394287 0.207214 0.054138 0.893677 1441830947 -0.305603 0.157410 -0.048157 0.937805 1441830947 -0.305603 0.157410 -0.048157 0.937805 1441830947 -0.305603 0.157410 -0.048157 0.937805 1441830947 -0.305603 0.157410 -0.048157 0.937805 1441830947 -0.305603 0.157410 -0.048157 0.937805 1441830947 -0.305603 0.157410 -0.048157 0.937805 1441830947 -0.305603 0.157410 -0.048157 0.937805 1441830947 -0.217163 0.074097 -0.143005 0.962708 1441830947 -0.217163 0.074097 -0.143005 0.962708 1441830947 -0.217163 0.074097 -0.143005 0.962708 1441830947 -0.217163 0.074097 -0.143005 0.962708 1441830947 -0.217163 0.074097 -0.143005 0.962708 1441830947 -0.217163 0.074097 -0.143005 0.962708 1441830947 -0.120972 0.010071 -0.247314 0.961304 1441830947 -0.120972 0.010071 -0.247314 0.961304 1441830947 -0.120972 0.010071 -0.247314 0.961304 1441830947 -0.120972 0.010071 -0.247314 0.961304 1441830947 -0.120972 0.010071 -0.247314 0.961304 1441830947 -0.120972 0.010071 -0.247314 0.961304 1441830947 -0.120972 0.010071 -0.247314 0.961304 1441830947 -0.168701 0.085815 -0.346191 0.918884 1441830947 -0.168701 0.085815 -0.346191 0.918884 1441830947 -0.168701 0.085815 -0.346191 0.918884 1441830947 -0.168701 0.085815 -0.346191 0.918884 1441830947 -0.168701 0.085815 -0.346191 0.918884 1441830947 -0.168701 0.085815 -0.346191 0.918884 1441830947 -0.242798 0.147766 -0.049377 0.957458 1441830947 -0.242798 0.147766 -0.049377 0.957458 1441830947 -0.242798 0.147766 -0.049377 0.957458 1441830947 -0.242798 0.147766 -0.049377 0.957458 1441830947 -0.242798 0.147766 -0.049377 0.957458 1441830947 -0.242798 0.147766 -0.049377 0.957458 1441830947 -0.311096 0.242859 0.093262 0.914063 1441830947 -0.311096 0.242859 0.093262 0.914063 1441830947 -0.311096 0.242859 0.093262 0.914063 1441830947 -0.311096 0.242859 0.093262 0.914063 1441830947 -0.311096 0.242859 0.093262 0.914063 1441830947 -0.311096 0.242859 0.093262 0.914063 1441830947 -0.311096 0.242859 0.093262 0.914063 1441830947 -0.354980 0.367981 0.050415 0.857910 1441830947 -0.354980 0.367981 0.050415 0.857910 1441830947 -0.354980 0.367981 0.050415 0.857910 1441830947 -0.354980 0.367981 0.050415 0.857910 1441830947 -0.354980 0.367981 0.050415 0.857910 1441830947 -0.354980 0.367981 0.050415 0.857910 1441830947 -0.395447 0.388672 0.055054 0.830383 1441830947 -0.395447 0.388672 0.055054 0.830383 1441830947 -0.395447 0.388672 0.055054 0.830383 1441830947 -0.395447 0.388672 0.055054 0.830383 1441830947 -0.395447 0.388672 0.055054 0.830383 1441830947 -0.395447 0.388672 0.055054 0.830383 1441830947 -0.411194 0.348022 0.070007 0.839539 1441830947 -0.411194 0.348022 0.070007 0.839539 1441830947 -0.411194 0.348022 0.070007 0.839539 1441830947 -0.411194 0.348022 0.070007 0.839539 1441830947 -0.411194 0.348022 0.070007 0.839539 1441830948 -0.411194 0.348022 0.070007 0.839539 1441830948 -0.411194 0.348022 0.070007 0.839539 1441830948 -0.378052 0.285156 0.043945 0.879639 1441830948 -0.378052 0.285156 0.043945 0.879639 1441830948 -0.378052 0.285156 0.043945 0.879639 1441830948 -0.378052 0.285156 0.043945 0.879639 1441830948 -0.378052 0.285156 0.043945 0.879639 1441830948 -0.378052 0.285156 0.043945 0.879639 1441830948 -0.378052 0.285156 0.043945 0.879639 1441830948 -0.309570 0.191223 -0.007446 0.931396 1441830948 -0.309570 0.191223 -0.007446 0.931396 1441830948 -0.309570 0.191223 -0.007446 0.931396 1441830948 -0.309570 0.191223 -0.007446 0.931396 1441830948 -0.309570 0.191223 -0.007446 0.931396 1441830948 -0.309570 0.191223 -0.007446 0.931396 1441830948 -0.226501 0.094604 -0.100525 0.964172 1441830948 -0.226501 0.094604 -0.100525 0.964172 1441830948 -0.226501 0.094604 -0.100525 0.964172 1441830948 -0.226501 0.094604 -0.100525 0.964172 1441830948 -0.226501 0.094604 -0.100525 0.964172 1441830948 -0.101013 -0.022217 -0.192627 0.975769 1441830948 -0.101013 -0.022217 -0.192627 0.975769 1441830948 -0.101013 -0.022217 -0.192627 0.975769 1441830948 -0.101013 -0.022217 -0.192627 0.975769 1441830948 -0.101013 -0.022217 -0.192627 0.975769 1441830948 -0.101013 -0.022217 -0.192627 0.975769 1441830948 -0.097168 -0.035278 -0.308655 0.945496 1441830948 -0.097168 -0.035278 -0.308655 0.945496 1441830948 -0.097168 -0.035278 -0.308655 0.945496 1441830948 -0.097168 -0.035278 -0.308655 0.945496 1441830948 -0.097168 -0.035278 -0.308655 0.945496 1441830948 -0.097168 -0.035278 -0.308655 0.945496 1441830948 -0.132874 -0.004089 -0.206360 0.969360 1441830948 -0.132874 -0.004089 -0.206360 0.969360 1441830948 -0.132874 -0.004089 -0.206360 0.969360 1441830948 -0.132874 -0.004089 -0.206360 0.969360 1441830948 -0.132874 -0.004089 -0.206360 0.969360 1441830948 -0.132874 -0.004089 -0.206360 0.969360 1441830948 -0.132874 -0.004089 -0.206360 0.969360 1441830948 -0.210999 0.107849 -0.036377 0.970825 1441830948 -0.210999 0.107849 -0.036377 0.970825 1441830948 -0.210999 0.107849 -0.036377 0.970825 1441830948 -0.210999 0.107849 -0.036377 0.970825 1441830948 -0.210999 0.107849 -0.036377 0.970825 1441830948 -0.210999 0.107849 -0.036377 0.970825 1441830948 -0.285095 0.265686 0.012085 0.920837 1441830948 -0.285095 0.265686 0.012085 0.920837 1441830948 -0.285095 0.265686 0.012085 0.920837 1441830948 -0.285095 0.265686 0.012085 0.920837 1441830948 -0.285095 0.265686 0.012085 0.920837 1441830948 -0.285095 0.265686 0.012085 0.920837 1441830948 -0.285095 0.265686 0.012085 0.920837 1441830948 -0.345642 0.373108 0.060181 0.858887 1441830948 -0.345642 0.373108 0.060181 0.858887 1441830948 -0.345642 0.373108 0.060181 0.858887 1441830948 -0.345642 0.373108 0.060181 0.858887 1441830948 -0.345642 0.373108 0.060181 0.858887 1441830948 -0.345642 0.373108 0.060181 0.858887 1441830948 -0.430115 0.412964 0.119019 0.793884 1441830948 -0.430115 0.412964 0.119019 0.793884 1441830948 -0.430115 0.412964 0.119019 0.793884 1441830948 -0.430115 0.412964 0.119019 0.793884 1441830948 -0.430115 0.412964 0.119019 0.793884 1441830948 -0.430115 0.412964 0.119019 0.793884 1441830948 -0.430115 0.412964 0.119019 0.793884 1441830948 -0.452637 0.379456 0.133728 0.795715 1441830948 -0.452637 0.379456 0.133728 0.795715 1441830948 -0.452637 0.379456 0.133728 0.795715 1441830948 -0.452637 0.379456 0.133728 0.795715 1441830948 -0.452637 0.379456 0.133728 0.795715 1441830948 -0.452637 0.379456 0.133728 0.795715 1441830948 -0.417725 0.314758 0.098755 0.846558 1441830948 -0.417725 0.314758 0.098755 0.846558 1441830948 -0.417725 0.314758 0.098755 0.846558 1441830948 -0.417725 0.314758 0.098755 0.846558 1441830948 -0.417725 0.314758 0.098755 0.846558 1441830948 -0.417725 0.314758 0.098755 0.846558 1441830948 -0.351746 0.231812 0.025757 0.906555 1441830948 -0.351746 0.231812 0.025757 0.906555 1441830948 -0.351746 0.231812 0.025757 0.906555 1441830948 -0.351746 0.231812 0.025757 0.906555 1441830948 -0.351746 0.231812 0.025757 0.906555 1441830948 -0.351746 0.231812 0.025757 0.906555 1441830948 -0.287903 0.149475 -0.064758 0.943665 1441830948 -0.287903 0.149475 -0.064758 0.943665 1441830948 -0.287903 0.149475 -0.064758 0.943665 1441830948 -0.287903 0.149475 -0.064758 0.943665 1441830948 -0.287903 0.149475 -0.064758 0.943665 1441830948 -0.287903 0.149475 -0.064758 0.943665 1441830948 -0.287903 0.149475 -0.064758 0.943665 1441830948 -0.158142 0.038147 -0.136902 0.977112 1441830948 -0.158142 0.038147 -0.136902 0.977112 1441830948 -0.158142 0.038147 -0.136902 0.977112 1441830948 -0.158142 0.038147 -0.136902 0.977112 1441830948 -0.158142 0.038147 -0.136902 0.977112 1441830948 -0.158142 0.038147 -0.136902 0.977112 1441830948 -0.158142 0.038147 -0.136902 0.977112 1441830948 -0.128479 0.051086 -0.313110 0.939575 1441830948 -0.128479 0.051086 -0.313110 0.939575 1441830948 -0.128479 0.051086 -0.313110 0.939575 1441830948 -0.128479 0.051086 -0.313110 0.939575 1441830948 -0.128479 0.051086 -0.313110 0.939575 1441830948 -0.128479 0.051086 -0.313110 0.939575 1441830948 -0.178650 0.048462 -0.256104 0.948730 1441830948 -0.178650 0.048462 -0.256104 0.948730 1441830948 -0.178650 0.048462 -0.256104 0.948730 1441830948 -0.178650 0.048462 -0.256104 0.948730 1441830948 -0.178650 0.048462 -0.256104 0.948730 1441830948 -0.178650 0.048462 -0.256104 0.948730 1441830948 -0.247009 0.111389 0.098328 0.957520 1441830948 -0.247009 0.111389 0.098328 0.957520 1441830948 -0.247009 0.111389 0.098328 0.957520 1441830948 -0.247009 0.111389 0.098328 0.957520 1441830948 -0.247009 0.111389 0.098328 0.957520 1441830949 -0.247009 0.111389 0.098328 0.957520 1441830949 -0.306641 0.241150 0.063599 0.918579 1441830949 -0.306641 0.241150 0.063599 0.918579 1441830949 -0.306641 0.241150 0.063599 0.918579 1441830949 -0.306641 0.241150 0.063599 0.918579 1441830949 -0.306641 0.241150 0.063599 0.918579 1441830949 -0.306641 0.241150 0.063599 0.918579 1441830949 -0.356873 0.354797 -0.008911 0.864075 1441830949 -0.356873 0.354797 -0.008911 0.864075 1441830949 -0.356873 0.354797 -0.008911 0.864075 1441830949 -0.356873 0.354797 -0.008911 0.864075 1441830949 -0.356873 0.354797 -0.008911 0.864075 1441830949 -0.356873 0.354797 -0.008911 0.864075 1441830949 -0.385803 0.356018 0.022400 0.850769 1441830949 -0.385803 0.356018 0.022400 0.850769 1441830949 -0.385803 0.356018 0.022400 0.850769 1441830949 -0.385803 0.356018 0.022400 0.850769 1441830949 -0.385803 0.356018 0.022400 0.850769 1441830949 -0.385803 0.356018 0.022400 0.850769 1441830949 -0.385803 0.356018 0.022400 0.850769 1441830949 -0.387451 0.323730 0.037415 0.862366 1441830949 -0.387451 0.323730 0.037415 0.862366 1441830949 -0.387451 0.323730 0.037415 0.862366 1441830949 -0.387451 0.323730 0.037415 0.862366 1441830949 -0.387451 0.323730 0.037415 0.862366 1441830949 -0.387451 0.323730 0.037415 0.862366 1441830949 -0.357056 0.257996 0.032715 0.897156 1441830949 -0.357056 0.257996 0.032715 0.897156 1441830949 -0.357056 0.257996 0.032715 0.897156 1441830949 -0.357056 0.257996 0.032715 0.897156 1441830949 -0.357056 0.257996 0.032715 0.897156 1441830949 -0.357056 0.257996 0.032715 0.897156 1441830949 -0.297852 0.169373 0.000549 0.939453 1441830949 -0.297852 0.169373 0.000549 0.939453 1441830949 -0.297852 0.169373 0.000549 0.939453 1441830949 -0.297852 0.169373 0.000549 0.939453 1441830949 -0.297852 0.169373 0.000549 0.939453 1441830949 -0.225952 0.079529 -0.050598 0.969543 1441830949 -0.225952 0.079529 -0.050598 0.969543 1441830949 -0.225952 0.079529 -0.050598 0.969543 1441830949 -0.225952 0.079529 -0.050598 0.969543 1441830949 -0.225952 0.079529 -0.050598 0.969543 1441830949 -0.225952 0.079529 -0.050598 0.969543 1441830949 -0.225952 0.079529 -0.050598 0.969543 1441830949 -0.126343 0.004211 -0.116272 0.985107 1441830949 -0.126343 0.004211 -0.116272 0.985107 1441830949 -0.126343 0.004211 -0.116272 0.985107 1441830949 -0.126343 0.004211 -0.116272 0.985107 1441830949 -0.126343 0.004211 -0.116272 0.985107 1441830949 -0.126343 0.004211 -0.116272 0.985107 1441830949 -0.132202 0.054565 -0.222534 0.964355 1441830949 -0.132202 0.054565 -0.222534 0.964355 1441830949 -0.132202 0.054565 -0.222534 0.964355 1441830949 -0.132202 0.054565 -0.222534 0.964355 1441830949 -0.132202 0.054565 -0.222534 0.964355 1441830949 -0.132202 0.054565 -0.222534 0.964355 1441830949 -0.187256 0.138611 -0.010254 0.972412 1441830949 -0.187256 0.138611 -0.010254 0.972412 1441830949 -0.187256 0.138611 -0.010254 0.972412 1441830949 -0.187256 0.138611 -0.010254 0.972412 1441830949 -0.187256 0.138611 -0.010254 0.972412 1441830949 -0.187256 0.138611 -0.010254 0.972412 1441830949 -0.244629 0.234802 0.113098 0.933899 1441830949 -0.244629 0.234802 0.113098 0.933899 1441830949 -0.244629 0.234802 0.113098 0.933899 1441830949 -0.244629 0.234802 0.113098 0.933899 1441830949 -0.244629 0.234802 0.113098 0.933899 1441830949 -0.244629 0.234802 0.113098 0.933899 1441830949 -0.314636 0.361511 0.074585 0.874451 1441830949 -0.314636 0.361511 0.074585 0.874451 1441830949 -0.314636 0.361511 0.074585 0.874451 1441830949 -0.314636 0.361511 0.074585 0.874451 1441830949 -0.314636 0.361511 0.074585 0.874451 1441830949 -0.314636 0.361511 0.074585 0.874451 1441830949 -0.383972 0.431824 0.070618 0.813049 1441830949 -0.383972 0.431824 0.070618 0.813049 1441830949 -0.383972 0.431824 0.070618 0.813049 1441830949 -0.383972 0.431824 0.070618 0.813049 1441830949 -0.383972 0.431824 0.070618 0.813049 1441830949 -0.383972 0.431824 0.070618 0.813049 1441830949 -0.383972 0.431824 0.070618 0.813049 1441830949 -0.454224 0.416321 0.083496 0.783203 1441830949 -0.454224 0.416321 0.083496 0.783203 1441830949 -0.454224 0.416321 0.083496 0.783203 1441830949 -0.454224 0.416321 0.083496 0.783203 1441830949 -0.454224 0.416321 0.083496 0.783203 1441830949 -0.454224 0.416321 0.083496 0.783203 1441830949 -0.466492 0.382874 0.082825 0.793030 1441830949 -0.466492 0.382874 0.082825 0.793030 1441830949 -0.466492 0.382874 0.082825 0.793030 1441830949 -0.466492 0.382874 0.082825 0.793030 1441830949 -0.466492 0.382874 0.082825 0.793030 1441830949 -0.466492 0.382874 0.082825 0.793030 1441830949 -0.466492 0.382874 0.082825 0.793030 1441830949 -0.419922 0.310242 0.075195 0.849548 1441830949 -0.419922 0.310242 0.075195 0.849548 1441830949 -0.419922 0.310242 0.075195 0.849548 1441830949 -0.419922 0.310242 0.075195 0.849548 1441830949 -0.419922 0.310242 0.075195 0.849548 1441830949 -0.419922 0.310242 0.075195 0.849548 1441830949 -0.327698 0.230652 0.012756 0.916077 1441830949 -0.327698 0.230652 0.012756 0.916077 1441830949 -0.327698 0.230652 0.012756 0.916077 1441830949 -0.327698 0.230652 0.012756 0.916077 1441830949 -0.327698 0.230652 0.012756 0.916077 1441830949 -0.327698 0.230652 0.012756 0.916077 1441830949 -0.327698 0.230652 0.012756 0.916077 1441830949 -0.252686 0.150879 -0.064697 0.953491 1441830949 -0.252686 0.150879 -0.064697 0.953491 1441830949 -0.252686 0.150879 -0.064697 0.953491 1441830949 -0.252686 0.150879 -0.064697 0.953491 1441830949 -0.252686 0.150879 -0.064697 0.953491 1441830949 -0.252686 0.150879 -0.064697 0.953491 1441830950 -0.130310 0.105042 -0.079346 0.982666 1441830950 -0.130310 0.105042 -0.079346 0.982666 1441830950 -0.130310 0.105042 -0.079346 0.982666 1441830950 -0.130310 0.105042 -0.079346 0.982666 1441830950 -0.130310 0.105042 -0.079346 0.982666 1441830950 -0.130310 0.105042 -0.079346 0.982666 1441830950 -0.130310 0.105042 -0.079346 0.982666 1441830950 -0.153137 0.125427 -0.205688 0.958374 1441830950 -0.153137 0.125427 -0.205688 0.958374 1441830950 -0.153137 0.125427 -0.205688 0.958374 1441830950 -0.153137 0.125427 -0.205688 0.958374 1441830950 -0.153137 0.125427 -0.205688 0.958374 1441830950 -0.153137 0.125427 -0.205688 0.958374 1441830950 -0.208191 0.189697 -0.078247 0.956299 1441830950 -0.208191 0.189697 -0.078247 0.956299 1441830950 -0.208191 0.189697 -0.078247 0.956299 1441830950 -0.208191 0.189697 -0.078247 0.956299 1441830950 -0.208191 0.189697 -0.078247 0.956299 1441830950 -0.208191 0.189697 -0.078247 0.956299 1441830950 -0.258728 0.284241 0.042786 0.922180 1441830950 -0.258728 0.284241 0.042786 0.922180 1441830950 -0.258728 0.284241 0.042786 0.922180 1441830950 -0.258728 0.284241 0.042786 0.922180 1441830950 -0.258728 0.284241 0.042786 0.922180 1441830950 -0.258728 0.284241 0.042786 0.922180 1441830950 -0.258728 0.284241 0.042786 0.922180 1441830950 -0.327209 0.373047 0.041199 0.867188 1441830950 -0.327209 0.373047 0.041199 0.867188 1441830950 -0.327209 0.373047 0.041199 0.867188 1441830950 -0.327209 0.373047 0.041199 0.867188 1441830950 -0.327209 0.373047 0.041199 0.867188 1441830950 -0.327209 0.373047 0.041199 0.867188 1441830950 -0.396729 0.400085 0.053528 0.824402 1441830950 -0.396729 0.400085 0.053528 0.824402 1441830950 -0.396729 0.400085 0.053528 0.824402 1441830950 -0.396729 0.400085 0.053528 0.824402 1441830950 -0.396729 0.400085 0.053528 0.824402 1441830950 -0.396729 0.400085 0.053528 0.824402 1441830950 -0.396729 0.400085 0.053528 0.824402 1441830950 -0.446411 0.378662 0.035522 0.809937 1441830950 -0.446411 0.378662 0.035522 0.809937 1441830950 -0.446411 0.378662 0.035522 0.809937 1441830950 -0.446411 0.378662 0.035522 0.809937 1441830950 -0.446411 0.378662 0.035522 0.809937 1441830950 -0.446411 0.378662 0.035522 0.809937 1441830950 -0.433716 0.305664 0.051208 0.846069 1441830950 -0.433716 0.305664 0.051208 0.846069 1441830950 -0.433716 0.305664 0.051208 0.846069 1441830950 -0.433716 0.305664 0.051208 0.846069 1441830950 -0.433716 0.305664 0.051208 0.846069 1441830950 -0.433716 0.305664 0.051208 0.846069 1441830950 -0.344727 0.207092 0.044250 0.914490 1441830950 -0.344727 0.207092 0.044250 0.914490 1441830950 -0.344727 0.207092 0.044250 0.914490 1441830950 -0.344727 0.207092 0.044250 0.914490 1441830950 -0.344727 0.207092 0.044250 0.914490 1441830950 -0.344727 0.207092 0.044250 0.914490 1441830950 -0.263489 0.124573 -0.085083 0.952759 1441830950 -0.263489 0.124573 -0.085083 0.952759 1441830950 -0.263489 0.124573 -0.085083 0.952759 1441830950 -0.263489 0.124573 -0.085083 0.952759 1441830950 -0.263489 0.124573 -0.085083 0.952759 1441830950 -0.263489 0.124573 -0.085083 0.952759 1441830950 -0.147339 0.022400 -0.180908 0.972107 1441830950 -0.147339 0.022400 -0.180908 0.972107 1441830950 -0.147339 0.022400 -0.180908 0.972107 1441830950 -0.147339 0.022400 -0.180908 0.972107 1441830950 -0.147339 0.022400 -0.180908 0.972107 1441830950 -0.147339 0.022400 -0.180908 0.972107 1441830950 -0.147339 0.022400 -0.180908 0.972107 1441830950 -0.109741 0.015930 -0.289490 0.950745 1441830950 -0.109741 0.015930 -0.289490 0.950745 1441830950 -0.109741 0.015930 -0.289490 0.950745 1441830950 -0.109741 0.015930 -0.289490 0.950745 1441830950 -0.109741 0.015930 -0.289490 0.950745 1441830950 -0.109741 0.015930 -0.289490 0.950745 1441830950 -0.148621 0.056763 -0.245300 0.956299 1441830950 -0.148621 0.056763 -0.245300 0.956299 1441830950 -0.148621 0.056763 -0.245300 0.956299 1441830950 -0.148621 0.056763 -0.245300 0.956299 1441830950 -0.148621 0.056763 -0.245300 0.956299 1441830950 -0.148621 0.056763 -0.245300 0.956299 1441830950 -0.148621 0.056763 -0.245300 0.956299 1441830950 -0.217102 0.163391 -0.049561 0.961060 1441830950 -0.217102 0.163391 -0.049561 0.961060 1441830950 -0.217102 0.163391 -0.049561 0.961060 1441830950 -0.217102 0.163391 -0.049561 0.961060 1441830950 -0.217102 0.163391 -0.049561 0.961060 1441830950 -0.217102 0.163391 -0.049561 0.961060 1441830950 -0.283997 0.291504 0.028381 0.912964 1441830950 -0.283997 0.291504 0.028381 0.912964 1441830950 -0.283997 0.291504 0.028381 0.912964 1441830950 -0.283997 0.291504 0.028381 0.912964 1441830950 -0.283997 0.291504 0.028381 0.912964 1441830950 -0.283997 0.291504 0.028381 0.912964 1441830950 -0.339600 0.387207 0.066895 0.854492 1441830950 -0.339600 0.387207 0.066895 0.854492 1441830950 
-0.301941 0.679321 0.220337 0.631470 1441830953 -0.301941 0.679321 0.220337 0.631470 1441830953 -0.301941 0.679321 0.220337 0.631470 1441830953 -0.301941 0.679321 0.220337 0.631470 1441830953 -0.301392 0.674805 0.224731 0.634949 1441830953 -0.301392 0.674805 0.224731 0.634949 1441830953 -0.301392 0.674805 0.224731 0.634949 1441830953 -0.301392 0.674805 0.224731 0.634949 1441830953 -0.301392 0.674805 0.224731 0.634949 1441830953 -0.301392 0.674805 0.224731 0.634949 1441830953 -0.291077 0.672485 0.219910 0.643921 1441830953 -0.291077 0.672485 0.219910 0.643921 1441830953 -0.291077 0.672485 0.219910 0.643921 1441830953 -0.291077 0.672485 0.219910 0.643921 1441830953 -0.291077 0.672485 0.219910 0.643921 1441830953 -0.291077 0.672485 0.219910 0.643921 1441830953 -0.283691 0.672058 0.210388 0.650757 1441830953 -0.283691 0.672058 0.210388 0.650757 1441830953 -0.283691 0.672058 0.210388 0.650757 1441830953 -0.283691 0.672058 0.210388 0.650757 1441830953 -0.283691 0.672058 0.210388 0.650757 1441830953 -0.283691 0.672058 0.210388 0.650757 1441830953 -0.274902 0.671814 0.199524 0.658203 1441830953 -0.274902 0.671814 0.199524 0.658203 1441830953 -0.274902 0.671814 0.199524 0.658203 1441830953 -0.274902 0.671814 0.199524 0.658203 1441830953 -0.274902 0.671814 0.199524 0.658203 1441830953 -0.274902 0.671814 0.199524 0.658203 1441830953 -0.274902 0.671814 0.199524 0.658203 1441830953 -0.273254 0.666992 0.202515 0.662842 1441830953 -0.273254 0.666992 0.202515 0.662842 1441830953 -0.273254 0.666992 0.202515 0.662842 1441830953 -0.273254 0.666992 0.202515 0.662842 1441830953 -0.273254 0.666992 0.202515 0.662842 1441830953 -0.273254 0.666992 0.202515 0.662842 1441830953 -0.285645 0.659851 0.220642 0.658997 1441830953 -0.285645 0.659851 0.220642 0.658997 1441830953 -0.285645 0.659851 0.220642 0.658997 1441830953 -0.285645 0.659851 0.220642 0.658997 1441830953 -0.285645 0.659851 0.220642 0.658997 1441830953 -0.285645 0.659851 0.220642 0.658997 1441830953 -0.300903 0.655090 0.245117 0.648193 1441830953 -0.300903 0.655090 0.245117 0.648193 1441830953 -0.300903 0.655090 0.245117 0.648193 1441830953 -0.300903 0.655090 0.245117 0.648193 1441830953 -0.300903 0.655090 0.245117 0.648193 1441830953 -0.300903 0.655090 0.245117 0.648193 1441830953 -0.300903 0.655090 0.245117 0.648193 1441830953 -0.314697 0.648987 0.271484 0.637207 1441830953 -0.314697 0.648987 0.271484 0.637207 1441830953 -0.314697 0.648987 0.271484 0.637207 1441830953 -0.314697 0.648987 0.271484 0.637207 1441830953 -0.314697 0.648987 0.271484 0.637207 1441830953 -0.314697 0.648987 0.271484 0.637207 1441830953 -0.313354 0.641846 0.283325 0.639954 1441830953 -0.313354 0.641846 0.283325 0.639954 1441830953 -0.313354 0.641846 0.283325 0.639954 1441830953 -0.313354 0.641846 0.283325 0.639954 1441830953 -0.313354 0.641846 0.283325 0.639954 1441830953 -0.313354 0.641846 0.283325 0.639954 1441830953 -0.320190 0.634644 0.299744 0.636230 1441830953 -0.320190 0.634644 0.299744 0.636230 1441830953 -0.320190 0.634644 0.299744 0.636230 1441830953 -0.320190 0.634644 0.299744 0.636230 1441830953 -0.320190 0.634644 0.299744 0.636230 1441830953 -0.320190 0.634644 0.299744 0.636230 1441830953 -0.330322 0.629089 0.315674 0.628845 1441830953 -0.330322 0.629089 0.315674 0.628845 1441830953 -0.330322 0.629089 0.315674 0.628845 1441830953 -0.330322 0.629089 0.315674 0.628845 1441830953 -0.330322 0.629089 0.315674 0.628845 1441830953 -0.330322 0.629089 0.315674 0.628845 1441830953 -0.330322 0.629089 0.315674 0.628845 1441830953 -0.342712 0.631409 0.324402 0.615295 1441830953 -0.342712 0.631409 0.324402 0.615295 1441830953 -0.342712 0.631409 0.324402 0.615295 1441830953 -0.342712 0.631409 0.324402 0.615295 1441830953 -0.342712 0.631409 0.324402 0.615295 1441830953 -0.342712 0.631409 0.324402 0.615295 1441830953 -0.338928 0.643188 0.313477 0.610840 1441830953 -0.338928 0.643188 0.313477 0.610840 1441830953 -0.338928 0.643188 0.313477 0.610840 1441830953 -0.338928 0.643188 0.313477 0.610840 1441830953 -0.338928 0.643188 0.313477 0.610840 1441830953 -0.338928 0.643188 0.313477 0.610840 1441830953 -0.338928 0.643188 0.313477 0.610840 1441830953 -0.330017 0.655151 0.294495 0.612427 1441830953 -0.330017 0.655151 0.294495 0.612427 1441830953 -0.330017 0.655151 0.294495 0.612427 1441830953 -0.330017 0.655151 0.294495 0.612427 1441830953 -0.330017 0.655151 0.294495 0.612427 1441830953 -0.330017 0.655151 0.294495 0.612427 1441830953 -0.332642 0.657166 0.288818 0.611572 1441830953 -0.332642 0.657166 0.288818 0.611572 1441830953 -0.332642 0.657166 0.288818 0.611572 1441830953 -0.332642 0.657166 0.288818 0.611572 1441830953 -0.332642 0.657166 0.288818 0.611572 1441830953 -0.332642 0.657166 0.288818 0.611572 1441830953 -0.334656 0.650940 0.288025 0.617432 1441830953 -0.334656 0.650940 0.288025 0.617432 1441830953 -0.334656 0.650940 0.288025 0.617432 1441830953 -0.334656 0.650940 0.288025 0.617432 1441830953 -0.334656 0.650940 0.288025 0.617432 1441830953 -0.334656 0.650940 0.288025 0.617432 1441830953 -0.342285 0.648804 0.285461 0.616699 1441830953 -0.342285 0.648804 0.285461 0.616699 1441830953 -0.342285 0.648804 0.285461 0.616699 1441830953 -0.342285 0.648804 0.285461 0.616699 1441830954 -0.342285 0.648804 0.285461 0.616699 1441830954 -0.342285 0.648804 0.285461 0.616699 1441830954 -0.342712 0.651611 0.281738 0.615234 1441830954 -0.342712 0.651611 0.281738 0.615234 1441830954 -0.342712 0.651611 0.281738 0.615234 1441830954 -0.342712 0.651611 0.281738 0.615234 1441830954 -0.342712 0.651611 0.281738 0.615234 1441830954 -0.342712 0.651611 0.281738 0.615234 1441830954 -0.334351 0.652893 0.275574 0.621216 1441830954 -0.334351 0.652893 0.275574 0.621216 1441830954 -0.334351 0.652893 0.275574 0.621216 1441830954 -0.334351 0.652893 0.275574 0.621216 1441830954 -0.334351 0.652893 0.275574 0.621216 1441830954 -0.334351 0.652893 0.275574 0.621216 1441830954 -0.332397 0.649597 0.273926 0.626465 1441830954 -0.332397 0.649597 0.273926 0.626465 1441830954 -0.332397 0.649597 0.273926 0.626465 1441830954 -0.332397 0.649597 0.273926 0.626465 1441830954 -0.332397 0.649597 0.273926 0.626465 1441830954 -0.332397 0.649597 0.273926 0.626465 1441830954 -0.335999 0.643311 0.282104 0.627380 1441830954 -0.335999 0.643311 0.282104 0.627380 1441830954 -0.335999 0.643311 0.282104 0.627380 1441830954 -0.335999 0.643311 0.282104 0.627380 1441830954 -0.335999 0.643311 0.282104 0.627380 1441830954 -0.335999 0.643311 0.282104 0.627380 1441830954 -0.335999 0.643311 0.282104 0.627380 1441830954 -0.331848 0.639832 0.282471 0.632935 1441830954 -0.331848 0.639832 0.282471 0.632935 1441830954 -0.331848 0.639832 0.282471 0.632935 1441830954 -0.331848 0.639832 0.282471 0.632935 1441830954 -0.331848 0.639832 0.282471 0.632935 1441830954 -0.331848 0.639832 0.282471 0.632935 1441830954 -0.327942 0.636475 0.281860 0.638672 1441830954 -0.327942 0.636475 0.281860 0.638672 1441830954 -0.327942 0.636475 0.281860 0.638672 1441830954 -0.327942 0.636475 0.281860 0.638672 1441830954 -0.327942 0.636475 0.281860 0.638672 1441830954 -0.327942 0.636475 0.281860 0.638672 1441830954 -0.327942 0.636475 0.281860 0.638672 1441830954 -0.320923 0.634033 0.281128 0.644897 1441830954 -0.320923 0.634033 0.281128 0.644897 1441830954 -0.320923 0.634033 0.281128 0.644897 1441830954 -0.320923 0.634033 0.281128 0.644897 1441830954 -0.320923 0.634033 0.281128 0.644897 1441830954 -0.320923 0.634033 0.281128 0.644897 1441830954 -0.313782 0.636719 0.276367 0.647827 1441830954 -0.313782 0.636719 0.276367 0.647827 1441830954 -0.313782 0.636719 0.276367 0.647827 1441830954 -0.313782 0.636719 0.276367 0.647827 1441830954 -0.313782 0.636719 0.276367 0.647827 1441830954 -0.313782 0.636719 0.276367 0.647827 1441830954 -0.309204 0.641479 0.274231 0.646240 1441830954 -0.309204 0.641479 0.274231 0.646240 1441830954 -0.309204 0.641479 0.274231 0.646240 1441830954 -0.309204 0.641479 0.274231 0.646240 1441830954 -0.309204 0.641479 0.274231 0.646240 1441830954 -0.309204 0.641479 0.274231 0.646240 1441830954 -0.309204 0.641479 0.274231 0.646240 1441830954 -0.300659 0.646973 0.268005 0.647400 1441830954 -0.300659 0.646973 0.268005 0.647400 1441830954 -0.300659 0.646973 0.268005 0.647400 1441830954 -0.300659 0.646973 0.268005 0.647400 1441830954 -0.300659 0.646973 0.268005 0.647400 1441830954 -0.300659 0.646973 0.268005 0.647400 1441830954 -0.292358 0.653442 0.258057 0.648743 1441830954 -0.292358 0.653442 0.258057 0.648743 1441830954 -0.292358 0.653442 0.258057 0.648743 1441830954 -0.292358 0.653442 0.258057 0.648743 1441830954 -0.292358 0.653442 0.258057 0.648743 1441830954 -0.292358 0.653442 0.258057 0.648743 1441830954 -0.288635 0.655762 0.251038 0.650818 1441830954 -0.288635 0.655762 0.251038 0.650818 1441830954 -0.288635 0.655762 0.251038 0.650818 1441830954 -0.288635 0.655762 0.251038 0.650818 1441830954 -0.288635 0.655762 0.251038 0.650818 1441830954 -0.288635 0.655762 0.251038 0.650818 1441830954 -0.297668 0.655273 0.253357 0.646362 1441830954 -0.297668 0.655273 0.253357 0.646362 1441830954 -0.297668 0.655273 0.253357 0.646362 1441830954 -0.297668 0.655273 0.253357 0.646362 1441830954 -0.297668 0.655273 0.253357 0.646362 1441830954 -0.297668 0.655273 0.253357 0.646362 1441830954 -0.308167 0.654541 0.265381 0.637268 1441830954 -0.308167 0.654541 0.265381 0.637268 1441830954 -0.308167 0.654541 0.265381 0.637268 1441830954 -0.308167 0.654541 0.265381 0.637268 1441830954 -0.308167 0.654541 0.265381 0.637268 1441830954 -0.308167 0.654541 0.265381 0.637268 1441830954 -0.308167 0.654541 0.265381 0.637268 1441830954 -0.303955 0.656189 0.259216 0.640137 1441830954 -0.303955 0.656189 0.259216 0.640137 1441830954 -0.303955 0.656189 0.259216 0.640137 1441830954 -0.303955 0.656189 0.259216 0.640137 1441830954 -0.303955 0.656189 0.259216 0.640137 1441830954 -0.303955 0.656189 0.259216 0.640137 1441830954 -0.312866 0.647949 0.262451 0.642883 1441830954 -0.312866 0.647949 0.262451 0.642883 1441830954 -0.312866 0.647949 0.262451 0.642883 1441830954 -0.312866 0.647949 0.262451 0.642883 1441830954 -0.312866 0.647949 0.262451 0.642883 1441830954 -0.312866 0.647949 0.262451 0.642883 1441830954 -0.335693 0.632690 0.282166 0.638245 1441830954 -0.335693 0.632690 0.282166 0.638245 1441830954 -0.335693 0.632690 0.282166 0.638245 1441830954 -0.335693 0.632690 0.282166 0.638245 1441830954 -0.335693 0.632690 0.282166 0.638245 1441830954 -0.335693 0.632690 0.282166 0.638245 1441830954 -0.349243 0.625061 0.290466 0.634705 1441830954 -0.349243 0.625061 0.290466 0.634705 1441830954 -0.349243 0.625061 0.290466 0.634705 1441830954 -0.349243 0.625061 0.290466 0.634705 1441830954 -0.349243 0.625061 0.290466 0.634705 1441830954 -0.349243 0.625061 0.290466 0.634705 1441830955 -0.349243 0.625061 0.290466 0.634705 1441830955 -0.356995 0.624817 0.291260 0.630310 1441830955 -0.356995 0.624817 0.291260 0.630310 1441830955 -0.356995 0.624817 0.291260 0.630310 1441830955 -0.356995 0.624817 0.291260 0.630310 1441830955 -0.356995 0.624817 0.291260 0.630310 1441830955 -0.356995 0.624817 0.291260 0.630310 1441830955 -0.356750 0.628723 0.286499 0.628723 1441830955 -0.356750 0.628723 0.286499 0.628723 1441830955 -0.356750 0.628723 0.286499 0.628723 1441830955 -0.356750 0.628723 0.286499 0.628723 1441830955 -0.356750 0.628723 0.286499 0.628723 1441830955 -0.356750 0.628723 0.286499 0.628723 1441830955 -0.349670 0.634155 0.277039 0.631470 1441830955 -0.349670 0.634155 0.277039 0.631470 1441830955 -0.349670 0.634155 0.277039 0.631470 1441830955 -0.349670 0.634155 0.277039 0.631470 1441830955 -0.349670 0.634155 0.277039 0.631470 1441830955 -0.349670 0.634155 0.277039 0.631470 1441830955 -0.349670 0.634155 0.277039 0.631470 1441830955 -0.353271 0.636536 0.278992 0.626160 1441830955 -0.353271 0.636536 0.278992 0.626160 1441830955 -0.353271 0.636536 0.278992 0.626160 1441830955 -0.353271 0.636536 0.278992 0.626160 1441830955 -0.353271 0.636536 0.278992 0.626160 1441830955 -0.353271 0.636536 0.278992 0.626160 1441830955 -0.352539 0.639221 0.283081 0.622009 1441830955 -0.352539 0.639221 0.283081 0.622009 1441830955 -0.352539 0.639221 0.283081 0.622009 1441830955 -0.352539 0.639221 0.283081 0.622009 1441830955 -0.352539 0.639221 0.283081 0.622009 1441830955 -0.352539 0.639221 0.283081 0.622009 1441830955 -0.350464 0.639771 0.282043 0.623108 1441830955 -0.350464 0.639771 0.282043 0.623108 1441830955 -0.350464 0.639771 0.282043 0.623108 1441830955 -0.350464 0.639771 0.282043 0.623108 1441830955 -0.350464 0.639771 0.282043 0.623108 1441830955 -0.350464 0.639771 0.282043 0.623108 1441830955 -0.350464 0.639771 0.282043 0.623108 1441830955 -0.363586 0.636719 0.291260 0.614380 1441830955 -0.363586 0.636719 0.291260 0.614380 1441830955 -0.363586 0.636719 0.291260 0.614380 1441830955 -0.363586 0.636719 0.291260 0.614380 1441830955 -0.363586 0.636719 0.291260 0.614380 1441830955 -0.363586 0.636719 0.291260 0.614380 1441830955 -0.371521 0.633972 0.305908 0.605286 1441830955 -0.371521 0.633972 0.305908 0.605286 1441830955 -0.371521 0.633972 0.305908 0.605286 1441830955 -0.371521 0.633972 0.305908 0.605286 1441830955 -0.371521 0.633972 0.305908 0.605286 1441830955 -0.371521 0.633972 0.305908 0.605286 1441830955 -0.373596 0.635071 0.301697 0.604980 1441830955 -0.373596 0.635071 0.301697 0.604980 1441830955 -0.373596 0.635071 0.301697 0.604980 1441830955 -0.373596 0.635071 0.301697 0.604980 1441830955 -0.373596 0.635071 0.301697 0.604980 1441830955 -0.373596 0.635071 0.301697 0.604980 1441830955 -0.373596 0.635071 0.301697 0.604980 1441830955 -0.379150 0.628662 0.307434 0.605347 1441830955 -0.379150 0.628662 0.307434 0.605347 1441830955 -0.379150 0.628662 0.307434 0.605347 1441830955 -0.379150 0.628662 0.307434 0.605347 1441830955 -0.379150 0.628662 0.307434 0.605347 1441830955 -0.379150 0.628662 0.307434 0.605347 1441830955 -0.381836 0.623291 0.310486 0.607666 1441830955 -0.381836 0.623291 0.310486 0.607666 1441830955 -0.381836 0.623291 0.310486 0.607666 1441830955 -0.381836 0.623291 0.310486 0.607666 1441830955 -0.381836 0.623291 0.310486 0.607666 1441830955 -0.381836 0.623291 0.310486 0.607666 1441830955 -0.382385 0.620850 0.310852 0.609619 1441830955 -0.382385 0.620850 0.310852 0.609619 1441830955 -0.382385 0.620850 0.310852 0.609619 1441830955 -0.382385 0.620850 0.310852 0.609619 1441830955 -0.382385 0.620850 0.310852 0.609619 1441830955 -0.382385 0.620850 0.310852 0.609619 1441830955 -0.382385 0.620850 0.310852 0.609619 1441830955 -0.376465 0.626404 0.301941 0.612122 1441830955 -0.376465 0.626404 0.301941 0.612122 1441830955 -0.376465 0.626404 0.301941 0.612122 1441830955 -0.376465 0.626404 0.301941 0.612122 1441830955 -0.376465 0.626404 0.301941 0.612122 1441830955 -0.376465 0.626404 0.301941 0.612122 1441830955 -0.364563 0.631287 0.290466 0.619812 1441830955 -0.364563 0.631287 0.290466 0.619812 1441830955 -0.364563 0.631287 0.290466 0.619812 1441830955 -0.364563 0.631287 0.290466 0.619812 1441830955 -0.364563 0.631287 0.290466 0.619812 1441830955 -0.364563 0.631287 0.290466 0.619812 1441830955 -0.364502 0.631226 0.288025 0.621033 1441830955 -0.364502 0.631226 0.288025 0.621033 1441830955 -0.364502 0.631226 0.288025 0.621033 1441830955 -0.364502 0.631226 0.288025 0.621033 1441830955 -0.364502 0.631226 0.288025 0.621033 1441830955 -0.364502 0.631226 0.288025 0.621033 1441830955 -0.367188 0.627747 0.292664 0.620789 1441830955 -0.367188 0.627747 0.292664 0.620789 1441830955 -0.367188 0.627747 0.292664 0.620789 1441830955 -0.367188 0.627747 0.292664 0.620789 1441830955 -0.367188 0.627747 0.292664 0.620789 1441830955 -0.367188 0.627747 0.292664 0.620789 1441830955 -0.366455 0.624329 0.290588 0.625610 1441830955 -0.366455 0.624329 0.290588 0.625610 1441830955 -0.366455 0.624329 0.290588 0.625610 1441830955 -0.366455 0.624329 0.290588 0.625610 1441830955 -0.366455 0.624329 0.290588 0.625610 1441830955 -0.366455 0.624329 0.290588 0.625610 1441830955 -0.367126 0.623535 0.288879 0.626770 1441830955 -0.367126 0.623535 0.288879 0.626770 1441830955 -0.367126 0.623535 0.288879 0.626770 1441830955 -0.367126 0.623535 0.288879 0.626770 1441830955 -0.367126 0.623535 0.288879 0.626770 1441830955 -0.367126 0.623535 0.288879 0.626770 1441830955 -0.367126 0.623535 0.288879 0.626770 1441830956 -0.374634 0.626038 0.291748 0.618469 1441830956 -0.374634 0.626038 0.291748 0.618469 1441830956 -0.374634 0.626038 0.291748 0.618469 1441830956 -0.374634 0.626038 0.291748 0.618469 1441830956 -0.374634 0.626038 0.291748 0.618469 1441830956 -0.374634 0.626038 0.291748 0.618469 1441830956 -0.369263 0.628845 0.286865 0.621155 1441830956 -0.369263 0.628845 0.286865 0.621155 1441830956 -0.369263 0.628845 0.286865 0.621155 1441830956 -0.369263 0.628845 0.286865 0.621155 1441830956 -0.369263 0.628845 0.286865 0.621155 1441830956 -0.369263 0.628845 0.286865 0.621155 1441830956 -0.369934 0.623291 0.290527 0.624634 1441830956 -0.369934 0.623291 0.290527 0.624634 1441830956 -0.369934 0.623291 0.290527 0.624634 1441830956 -0.369934 0.623291 0.290527 0.624634 1441830956 -0.369934 0.623291 0.290527 0.624634 1441830956 -0.369934 0.623291 0.290527 0.624634 1441830956 -0.377197 0.614868 0.301758 0.623291 1441830956 -0.377197 0.614868 0.301758 0.623291 1441830956 -0.377197 0.614868 0.301758 0.623291 1441830956 -0.377197 0.614868 0.301758 0.623291 1441830956 -0.377197 0.614868 0.301758 0.623291 1441830956 -0.377197 0.614868 0.301758 0.623291 1441830956 -0.377197 0.614868 0.301758 0.623291 1441830956 -0.377563 0.612122 0.308228 0.622620 1441830956 -0.377563 0.612122 0.308228 0.622620 1441830956 -0.377563 0.612122 0.308228 0.622620 1441830956 -0.377563 0.612122 0.308228 0.622620 1441830956 -0.377563 0.612122 0.308228 0.622620 1441830956 -0.377563 0.612122 0.308228 0.622620 1441830956 -0.382324 0.614014 0.311035 0.616455 1441830956 -0.382324 0.614014 0.311035 0.616455 1441830956 -0.382324 0.614014 0.311035 0.616455 1441830956 -0.382324 0.614014 0.311035 0.616455 1441830956 -0.382324 0.614014 0.311035 0.616455 1441830956 -0.383118 0.619995 0.313049 0.608948 1441830956 -0.383118 0.619995 0.313049 0.608948 1441830956 -0.383118 0.619995 0.313049 0.608948 1441830956 -0.383118 0.619995 0.313049 0.608948 1441830956 -0.383118 0.619995 0.313049 0.608948 1441830956 -0.371887 0.628540 0.302185 0.612549 1441830956 -0.371887 0.628540 0.302185 0.612549 1441830956 -0.371887 0.628540 0.302185 0.612549 1441830956 -0.371887 0.628540 0.302185 0.612549 1441830956 -0.371887 0.628540 0.302185 0.612549 1441830956 -0.371887 0.628540 0.302185 0.612549 1441830956 -0.371887 0.631897 0.301575 0.609436 1441830956 -0.371887 0.631897 0.301575 0.609436 1441830956 -0.371887 0.631897 0.301575 0.609436 1441830956 -0.371887 0.631897 0.301575 0.609436 1441830956 -0.371887 0.631897 0.301575 0.609436 1441830956 -0.371887 0.631897 0.301575 0.609436 1441830956 -0.367004 0.632690 0.301636 0.611511 1441830956 -0.367004 0.632690 0.301636 0.611511 1441830956 -0.367004 0.632690 0.301636 0.611511 1441830956 -0.367004 0.632690 0.301636 0.611511 1441830956 -0.367004 0.632690 0.301636 0.611511 1441830956 -0.367004 0.632690 0.301636 0.611511 1441830956 -0.363586 0.632935 0.296875 0.615601 1441830956 -0.363586 0.632935 0.296875 0.615601 1441830956 -0.363586 0.632935 0.296875 0.615601 1441830956 -0.363586 0.632935 0.296875 0.615601 1441830956 -0.363586 0.632935 0.296875 0.615601 1441830956 -0.363586 0.632935 0.296875 0.615601 1441830956 -0.363586 0.632935 0.296875 0.615601 1441830956 -0.371094 0.631348 0.302368 0.610046 1441830956 -0.371094 0.631348 0.302368 0.610046 1441830956 -0.371094 0.631348 0.302368 0.610046 1441830956 -0.371094 0.631348 0.302368 0.610046 1441830956 -0.371094 0.631348 0.302368 0.610046 1441830956 -0.371094 0.631348 0.302368 0.610046 1441830956 -0.375305 0.632629 0.309143 0.602722 1441830956 -0.375305 0.632629 0.309143 0.602722 1441830956 -0.375305 0.632629 0.309143 0.602722 1441830956 -0.375305 0.632629 0.309143 0.602722 1441830956 -0.375305 0.632629 0.309143 0.602722 1441830956 -0.375305 0.632629 0.309143 0.602722 1441830956 -0.367859 0.632141 0.304382 0.610229 1441830956 -0.367859 0.632141 0.304382 0.610229 1441830956 -0.367859 0.632141 0.304382 0.610229 1441830956 -0.367859 0.632141 0.304382 0.610229 1441830956 -0.367859 0.632141 0.304382 0.610229 1441830956 -0.367859 0.632141 0.304382 0.610229 1441830956 -0.367859 0.632141 0.304382 0.610229 1441830956 -0.376648 0.620361 0.315247 0.611389 1441830956 -0.376648 0.620361 0.315247 0.611389 1441830956 -0.376648 0.620361 0.315247 0.611389 1441830956 -0.376648 0.620361 0.315247 0.611389 1441830956 -0.376648 0.620361 0.315247 0.611389 1441830956 -0.376648 0.620361 0.315247 0.611389 1441830956 -0.376648 0.620361 0.315247 0.611389 1441830956 -0.382874 0.610657 0.322754 0.613403 1441830956 -0.382874 0.610657 0.322754 0.613403 1441830956 -0.382874 0.610657 0.322754 0.613403 1441830956 -0.382874 0.610657 0.322754 0.613403 1441830956 -0.382874 0.610657 0.322754 0.613403 1441830956 -0.382874 0.610657 0.322754 0.613403 1441830956 -0.384094 0.607300 0.325867 0.614319 1441830956 -0.384094 0.607300 0.325867 0.614319 1441830956 -0.384094 0.607300 0.325867 0.614319 1441830956 -0.384094 0.607300 0.325867 0.614319 1441830956 -0.384094 0.607300 0.325867 0.614319 1441830956 -0.384094 0.607300 0.325867 0.614319 1441830956 -0.384094 0.607300 0.325867 0.614319 1441830956 -0.383972 0.611267 0.323181 0.611877 1441830956 -0.383972 0.611267 0.323181 0.611877 1441830956 -0.383972 0.611267 0.323181 0.611877 1441830956 -0.383972 0.611267 0.323181 0.611877 1441830956 -0.383972 0.611267 0.323181 0.611877 1441830956 -0.383972 0.611267 0.323181 0.611877 1441830956 -0.377014 0.614258 0.317566 0.616150 1441830957 -0.377014 0.614258 0.317566 0.616150 1441830957 -0.377014 0.614258 0.317566 0.616150 1441830957 -0.377014 0.614258 0.317566 0.616150 1441830957 -0.377014 0.614258 0.317566 0.616150 1441830957 -0.377014 0.614258 0.317566 0.616150 1441830957 -0.377014 0.614258 0.317566 0.616150 1441830957 -0.376953 0.615356 0.316895 0.615479 1441830957 -0.376953 0.615356 0.316895 0.615479 1441830957 -0.376953 0.615356 0.316895 0.615479 1441830957 -0.376953 0.615356 0.316895 0.615479 1441830957 -0.376953 0.615356 0.316895 0.615479 1441830957 -0.376953 0.615356 0.316895 0.615479 1441830957 -0.376770 0.617676 0.318909 0.612183 1441830957 -0.376770 0.617676 0.318909 0.612183 1441830957 -0.376770 0.617676 0.318909 0.612183 1441830957 -0.376770 0.617676 0.318909 0.612183 1441830957 -0.376770 0.617676 0.318909 0.612183 1441830957 -0.376770 0.617676 0.318909 0.612183 1441830957 -0.368530 0.622925 0.310913 0.615906 1441830957 -0.368530 0.622925 0.310913 0.615906 1441830957 -0.368530 0.622925 0.310913 0.615906 1441830957 -0.368530 0.622925 0.310913 0.615906 1441830957 -0.368530 0.622925 0.310913 0.615906 1441830957 -0.368530 0.622925 0.310913 0.615906 1441830957 -0.372009 0.625305 0.310242 0.611816 1441830957 -0.372009 0.625305 0.310242 0.611816 1441830957 -0.372009 0.625305 0.310242 0.611816 1441830957 -0.372009 0.625305 0.310242 0.611816 1441830957 -0.372009 0.625305 0.310242 0.611816 1441830957 -0.372009 0.625305 0.310242 0.611816 1441830957 -0.384155 0.625916 0.322937 0.596863 1441830957 -0.384155 0.625916 0.322937 0.596863 1441830957 -0.384155 0.625916 0.322937 0.596863 1441830957 -0.384155 0.625916 0.322937 0.596863 1441830957 -0.384155 0.625916 0.322937 0.596863 1441830957 -0.384155 0.625916 0.322937 0.596863 1441830957 -0.379395 0.628845 0.321167 0.597839 1441830957 -0.379395 0.628845 0.321167 0.597839 1441830957 -0.379395 0.628845 0.321167 0.597839 1441830957 -0.379395 0.628845 0.321167 0.597839 1441830957 -0.379395 0.628845 0.321167 0.597839 1441830957 -0.379395 0.628845 0.321167 0.597839 1441830957 -0.379395 0.628845 0.321167 0.597839 1441830957 -0.380859 0.627075 0.317566 0.600647 1441830957 -0.380859 0.627075 0.317566 0.600647 1441830957 -0.380859 0.627075 0.317566 0.600647 1441830957 -0.380859 0.627075 0.317566 0.600647 1441830957 -0.380859 0.627075 0.317566 0.600647 1441830957 -0.380859 0.627075 0.317566 0.600647 1441830957 -0.384338 0.621094 0.319946 0.603394 1441830957 -0.384338 0.621094 0.319946 0.603394 1441830957 -0.384338 0.621094 0.319946 0.603394 1441830957 -0.384338 0.621094 0.319946 0.603394 1441830957 -0.384338 0.621094 0.319946 0.603394 1441830957 -0.384338 0.621094 0.319946 0.603394 1441830957 -0.384338 0.621094 0.319946 0.603394 1441830957 -0.387451 0.615906 0.320129 0.606628 1441830957 -0.387451 0.615906 0.320129 0.606628 1441830957 -0.387451 0.615906 0.320129 0.606628 1441830957 -0.387451 0.615906 0.320129 0.606628 1441830957 -0.387451 0.615906 0.320129 0.606628 1441830957 -0.387451 0.615906 0.320129 0.606628 1441830957 -0.392456 0.613708 0.321472 0.604858 1441830957 -0.392456 0.613708 0.321472 0.604858 1441830957 -0.392456 0.613708 0.321472 0.604858 1441830957 -0.392456 0.613708 0.321472 0.604858 1441830957 -0.392456 0.613708 0.321472 0.604858 1441830957 -0.392456 0.613708 0.321472 0.604858 1441830957 -0.392456 0.613708 0.321472 0.604858 1441830957 -0.387939 0.617737 0.315002 0.607117 1441830957 -0.387939 0.617737 0.315002 0.607117 1441830957 -0.387939 0.617737 0.315002 0.607117 1441830957 -0.387939 0.617737 0.315002 0.607117 1441830957 -0.387939 0.617737 0.315002 0.607117 1441830957 -0.377014 0.618958 0.304504 0.618103 1441830957 -0.377014 0.618958 0.304504 0.618103 1441830957 -0.377014 0.618958 0.304504 0.618103 1441830957 -0.377014 0.618958 0.304504 0.618103 1441830957 -0.377014 0.618958 0.304504 0.618103 1441830957 -0.377014 0.618958 0.304504 0.618103 1441830957 -0.373962 0.616882 0.301453 0.623413 1441830957 -0.373962 0.616882 0.301453 0.623413 1441830957 -0.373962 0.616882 0.301453 0.623413 1441830957 -0.373962 0.616882 0.301453 0.623413 1441830957 -0.373962 0.616882 0.301453 0.623413 1441830957 -0.373962 0.616882 0.301453 0.623413 1441830957 -0.373962 0.616882 0.301453 0.623413 1441830957 -0.373169 0.613342 0.304626 0.625854 1441830957 -0.373169 0.613342 0.304626 0.625854 1441830957 -0.373169 0.613342 0.304626 0.625854 1441830957 -0.373169 0.613342 0.304626 0.625854 1441830957 -0.373169 0.613342 0.304626 0.625854 1441830957 -0.373169 0.613342 0.304626 0.625854 1441830957 -0.371216 0.609863 0.308228 0.628662 1441830957 -0.371216 0.609863 0.308228 0.628662 1441830957 -0.371216 0.609863 0.308228 0.628662 1441830957 -0.371216 0.609863 0.308228 0.628662 1441830957 -0.371216 0.609863 0.308228 0.628662 1441830957 -0.371216 0.609863 0.308228 0.628662 1441830957 -0.371216 0.609863 0.308228 0.628662 1441830957 -0.379578 0.607483 0.321533 0.619141 1441830957 -0.379578 0.607483 0.321533 0.619141 1441830957 -0.379578 0.607483 0.321533 0.619141 1441830957 -0.379578 0.607483 0.321533 0.619141 1441830957 -0.379578 0.607483 0.321533 0.619141 1441830957 -0.379578 0.607483 0.321533 0.619141 1441830957 -0.388489 0.606262 0.339905 0.604919 1441830957 -0.388489 0.606262 0.339905 0.604919 1441830957 -0.388489 0.606262 0.339905 0.604919 1441830957 -0.388489 0.606262 0.339905 0.604919 1441830957 -0.388489 0.606262 0.339905 0.604919 1441830957 -0.388489 0.606262 0.339905 0.604919 1441830957 -0.388489 0.606262 0.339905 0.604919 1441830957 -0.379822 0.606628 0.342957 0.608276 1441830957 -0.379822 0.606628 0.342957 0.608276 1441830958 -0.379822 0.606628 0.342957 0.608276 1441830958 -0.379822 0.606628 0.342957 0.608276 1441830958 -0.379822 0.606628 0.342957 0.608276 1441830958 -0.379822 0.606628 0.342957 0.608276 1441830958 -0.382324 0.604187 0.349304 0.605591 1441830958 -0.382324 0.604187 0.349304 0.605591 1441830958 -0.382324 0.604187 0.349304 0.605591 1441830958 -0.382324 0.604187 0.349304 0.605591 1441830958 -0.382324 0.604187 0.349304 0.605591 1441830958 -0.382324 0.604187 0.349304 0.605591 1441830958 -0.390259 0.599854 0.361328 0.597717 1441830958 -0.390259 0.599854 0.361328 0.597717 1441830958 -0.390259 0.599854 0.361328 0.597717 1441830958 -0.390259 0.599854 0.361328 0.597717 1441830958 -0.390259 0.599854 0.361328 0.597717 1441830958 -0.390259 0.599854 0.361328 0.597717 1441830958 -0.397461 0.601501 0.363953 0.589661 1441830958 -0.397461 0.601501 0.363953 0.589661 1441830958 -0.397461 0.601501 0.363953 0.589661 1441830958 -0.397461 0.601501 0.363953 0.589661 1441830958 -0.397461 0.601501 0.363953 0.589661 1441830958 -0.397461 0.601501 0.363953 0.589661 1441830958 -0.397461 0.601501 0.363953 0.589661 1441830958 -0.402832 0.606140 0.361877 0.582520 1441830958 -0.402832 0.606140 0.361877 0.582520 1441830958 -0.402832 0.606140 0.361877 0.582520 1441830958 -0.402832 0.606140 0.361877 0.582520 1441830958 -0.402832 0.606140 0.361877 0.582520 1441830958 -0.402832 0.606140 0.361877 0.582520 1441830958 -0.395813 0.613708 0.349182 0.587158 1441830958 
-0.485657 0.449280 0.230408 0.713501 1441830960 -0.485657 0.449280 0.230408 0.713501 1441830960 -0.485657 0.449280 0.230408 0.713501 1441830960 -0.434692 0.302368 0.185303 0.827759 1441830960 -0.434692 0.302368 0.185303 0.827759 1441830960 -0.434692 0.302368 0.185303 0.827759 1441830960 -0.434692 0.302368 0.185303 0.827759 1441830960 -0.434692 0.302368 0.185303 0.827759 1441830960 -0.434692 0.302368 0.185303 0.827759 1441830960 -0.434692 0.302368 0.185303 0.827759 1441830960 -0.350769 0.211182 0.091553 0.907715 1441830960 -0.350769 0.211182 0.091553 0.907715 1441830960 -0.350769 0.211182 0.091553 0.907715 1441830960 -0.350769 0.211182 0.091553 0.907715 1441830960 -0.350769 0.211182 0.091553 0.907715 1441830960 -0.350769 0.211182 0.091553 0.907715 1441830960 -0.244568 0.100769 -0.084045 0.960693 1441830960 -0.244568 0.100769 -0.084045 0.960693 1441830960 -0.244568 0.100769 -0.084045 0.960693 1441830960 -0.244568 0.100769 -0.084045 0.960693 1441830960 -0.244568 0.100769 -0.084045 0.960693 1441830960 -0.244568 0.100769 -0.084045 0.960693 1441830960 -0.158691 0.008606 -0.209900 0.964661 1441830960 -0.158691 0.008606 -0.209900 0.964661 1441830960 -0.158691 0.008606 -0.209900 0.964661 1441830960 -0.158691 0.008606 -0.209900 0.964661 1441830960 -0.158691 0.008606 -0.209900 0.964661 1441830960 -0.158691 0.008606 -0.209900 0.964661 1441830960 -0.158691 0.008606 -0.209900 0.964661 1441830960 -0.205933 0.032715 -0.123535 0.970154 1441830960 -0.205933 0.032715 -0.123535 0.970154 1441830960 -0.205933 0.032715 -0.123535 0.970154 1441830960 -0.205933 0.032715 -0.123535 0.970154 1441830960 -0.205933 0.032715 -0.123535 0.970154 1441830960 -0.205933 0.032715 -0.123535 0.970154 1441830960 -0.248108 0.124329 0.160645 0.947144 1441830960 -0.248108 0.124329 0.160645 0.947144 1441830960 -0.248108 0.124329 0.160645 0.947144 1441830960 -0.248108 0.124329 0.160645 0.947144 1441830960 -0.248108 0.124329 0.160645 0.947144 1441830960 -0.248108 0.124329 0.160645 0.947144 1441830960 -0.315918 0.256653 0.190491 0.893311 1441830960 -0.315918 0.256653 0.190491 0.893311 1441830960 -0.315918 0.256653 0.190491 0.893311 1441830960 -0.315918 0.256653 0.190491 0.893311 1441830960 -0.315918 0.256653 0.190491 0.893311 1441830960 -0.315918 0.256653 0.190491 0.893311 1441830960 -0.363586 0.367310 0.167664 0.839478 1441830960 -0.363586 0.367310 0.167664 0.839478 1441830960 -0.363586 0.367310 0.167664 0.839478 1441830960 -0.363586 0.367310 0.167664 0.839478 1441830960 -0.363586 0.367310 0.167664 0.839478 1441830961 -0.363586 0.367310 0.167664 0.839478 1441830961 -0.363586 0.367310 0.167664 0.839478 1441830961 -0.415833 0.385010 0.182007 0.803528 1441830961 -0.415833 0.385010 0.182007 0.803528 1441830961 -0.415833 0.385010 0.182007 0.803528 1441830961 -0.415833 0.385010 0.182007 0.803528 1441830961 -0.415833 0.385010 0.182007 0.803528 1441830961 -0.415833 0.385010 0.182007 0.803528 1441830961 -0.425842 0.346252 0.169250 0.818604 1441830961 -0.425842 0.346252 0.169250 0.818604 1441830961 -0.425842 0.346252 0.169250 0.818604 1441830961 -0.425842 0.346252 0.169250 0.818604 1441830961 -0.425842 0.346252 0.169250 0.818604 1441830961 -0.425842 0.346252 0.169250 0.818604 1441830961 -0.425842 0.346252 0.169250 0.818604 1441830961 -0.396667 0.268982 0.121033 0.869263 1441830961 -0.396667 0.268982 0.121033 0.869263 1441830961 -0.396667 0.268982 0.121033 0.869263 1441830961 -0.396667 0.268982 0.121033 0.869263 1441830961 -0.396667 0.268982 0.121033 0.869263 1441830961 -0.396667 0.268982 0.121033 0.869263 1441830961 -0.341248 0.161560 0.061951 0.923889 1441830961 -0.341248 0.161560 0.061951 0.923889 1441830961 -0.341248 0.161560 0.061951 0.923889 1441830961 -0.341248 0.161560 0.061951 0.923889 1441830961 -0.341248 0.161560 0.061951 0.923889 1441830961 -0.341248 0.161560 0.061951 0.923889 1441830961 -0.262146 0.062317 -0.033020 0.962402 1441830961 -0.262146 0.062317 -0.033020 0.962402 1441830961 -0.262146 0.062317 -0.033020 0.962402 1441830961 -0.262146 0.062317 -0.033020 0.962402 1441830961 -0.262146 0.062317 -0.033020 0.962402 1441830961 -0.180664 -0.011658 -0.171570 0.968384 1441830961 -0.180664 -0.011658 -0.171570 0.968384 1441830961 -0.180664 -0.011658 -0.171570 0.968384 1441830961 -0.180664 -0.011658 -0.171570 0.968384 1441830961 -0.180664 -0.011658 -0.171570 0.968384 1441830961 -0.180664 -0.011658 -0.171570 0.968384 1441830961 -0.232056 0.034302 -0.267761 0.934448 1441830961 -0.232056 0.034302 -0.267761 0.934448 1441830961 -0.232056 0.034302 -0.267761 0.934448 1441830961 -0.232056 0.034302 -0.267761 0.934448 1441830961 -0.232056 0.034302 -0.267761 0.934448 1441830961 -0.232056 0.034302 -0.267761 0.934448 1441830961 -0.270691 0.091431 0.070557 0.955688 1441830961 -0.270691 0.091431 0.070557 0.955688 1441830961 -0.270691 0.091431 0.070557 0.955688 1441830961 -0.270691 0.091431 0.070557 0.955688 1441830961 -0.270691 0.091431 0.070557 0.955688 1441830961 -0.270691 0.091431 0.070557 0.955688 1441830961 -0.270691 0.091431 0.070557 0.955688 1441830961 -0.339722 0.197388 0.271667 0.878479 1441830961 -0.339722 0.197388 0.271667 0.878479 1441830961 -0.339722 0.197388 0.271667 0.878479 1441830961 -0.339722 0.197388 0.271667 0.878479 1441830961 -0.339722 0.197388 0.271667 0.878479 1441830961 -0.339722 0.197388 0.271667 0.878479 1441830961 -0.415588 0.339905 0.194580 0.820923 1441830961 -0.415588 0.339905 0.194580 0.820923 1441830961 -0.415588 0.339905 0.194580 0.820923 1441830961 -0.415588 0.339905 0.194580 0.820923 1441830961 -0.415588 0.339905 0.194580 0.820923 1441830961 -0.415588 0.339905 0.194580 0.820923 1441830961 -0.479187 0.362671 0.217590 0.769043 1441830961 -0.479187 0.362671 0.217590 0.769043 1441830961 -0.479187 0.362671 0.217590 0.769043 1441830961 -0.479187 0.362671 0.217590 0.769043 1441830961 -0.479187 0.362671 0.217590 0.769043 1441830961 -0.479187 0.362671 0.217590 0.769043 1441830961 -0.493774 0.343933 0.226685 0.765808 1441830961 -0.493774 0.343933 0.226685 0.765808 1441830961 -0.493774 0.343933 0.226685 0.765808 1441830961 -0.493774 0.343933 0.226685 0.765808 1441830961 -0.493774 0.343933 0.226685 0.765808 1441830961 -0.493774 0.343933 0.226685 0.765808 1441830961 -0.463257 0.289307 0.185791 0.816772 1441830961 -0.463257 0.289307 0.185791 0.816772 1441830961 -0.463257 0.289307 0.185791 0.816772 1441830961 -0.463257 0.289307 0.185791 0.816772 1441830961 -0.463257 0.289307 0.185791 0.816772 1441830961 -0.463257 0.289307 0.185791 0.816772 1441830961 -0.463257 0.289307 0.185791 0.816772 1441830961 -0.402649 0.218445 0.117371 0.881104 1441830961 -0.402649 0.218445 0.117371 0.881104 1441830961 -0.402649 0.218445 0.117371 0.881104 1441830961 -0.402649 0.218445 0.117371 0.881104 1441830961 -0.402649 0.218445 0.117371 0.881104 1441830961 -0.402649 0.218445 0.117371 0.881104 1441830961 -0.337097 0.151306 -0.013428 0.929138 1441830961 -0.337097 0.151306 -0.013428 0.929138 1441830961 -0.337097 0.151306 -0.013428 0.929138 1441830961 -0.337097 0.151306 -0.013428 0.929138 1441830961 -0.337097 0.151306 -0.013428 0.929138 1441830961 -0.337097 0.151306 -0.013428 0.929138 1441830961 -0.255981 0.086060 -0.115234 0.955872 1441830961 -0.255981 0.086060 -0.115234 0.955872 1441830961 -0.255981 0.086060 -0.115234 0.955872 1441830961 -0.255981 0.086060 -0.115234 0.955872 1441830961 -0.255981 0.086060 -0.115234 0.955872 1441830961 -0.255981 0.086060 -0.115234 0.955872 1441830961 -0.203247 0.053162 -0.211670 0.954468 1441830961 -0.203247 0.053162 -0.211670 0.954468 1441830961 -0.203247 0.053162 -0.211670 0.954468 1441830961 -0.203247 0.053162 -0.211670 0.954468 1441830961 -0.203247 0.053162 -0.211670 0.954468 1441830961 -0.203247 0.053162 -0.211670 0.954468 1441830961 -0.203247 0.053162 -0.211670 0.954468 1441830961 -0.247253 0.101929 -0.142395 0.953003 1441830961 -0.247253 0.101929 -0.142395 0.953003 1441830961 -0.247253 0.101929 -0.142395 0.953003 1441830961 -0.247253 0.101929 -0.142395 0.953003 1441830961 -0.247253 0.101929 -0.142395 0.953003 1441830961 -0.247253 0.101929 -0.142395 0.953003 1441830962 -0.294434 0.153931 0.146973 0.931641 1441830962 -0.294434 0.153931 0.146973 0.931641 1441830962 -0.294434 0.153931 0.146973 0.931641 1441830962 -0.294434 0.153931 0.146973 0.931641 1441830962 -0.294434 0.153931 0.146973 0.931641 1441830962 -0.350769 0.267395 0.188293 0.877441 1441830962 -0.350769 0.267395 0.188293 0.877441 1441830962 -0.350769 0.267395 0.188293 0.877441 1441830962 -0.350769 0.267395 0.188293 0.877441 1441830962 -0.350769 0.267395 0.188293 0.877441 1441830962 -0.350769 0.267395 0.188293 0.877441 1441830962 -0.350769 0.267395 0.188293 0.877441 1441830962 -0.396606 0.372925 0.140869 0.826904 1441830962 -0.396606 0.372925 0.140869 0.826904 1441830962 -0.396606 0.372925 0.140869 0.826904 1441830962 -0.396606 0.372925 0.140869 0.826904 1441830962 -0.396606 0.372925 0.140869 0.826904 1441830962 -0.396606 0.372925 0.140869 0.826904 1441830962 -0.448425 0.380188 0.161987 0.792480 1441830962 -0.448425 0.380188 0.161987 0.792480 1441830962 -0.448425 0.380188 0.161987 0.792480 1441830962 -0.448425 0.380188 0.161987 0.792480 1441830962 -0.448425 0.380188 0.161987 0.792480 1441830962 -0.448425 0.380188 0.161987 0.792480 1441830962 -0.448425 0.380188 0.161987 0.792480 1441830962 -0.452026 0.350952 0.148376 0.806519 1441830962 -0.452026 0.350952 0.148376 0.806519 1441830962 -0.452026 0.350952 0.148376 0.806519 1441830962 -0.452026 0.350952 0.148376 0.806519 1441830962 -0.452026 0.350952 0.148376 0.806519 1441830962 -0.452026 0.350952 0.148376 0.806519 1441830962 -0.422424 0.281433 0.106445 0.854980 1441830962 -0.422424 0.281433 0.106445 0.854980 1441830962 -0.422424 0.281433 0.106445 0.854980 1441830962 -0.422424 0.281433 0.106445 0.854980 1441830962 -0.422424 0.281433 0.106445 0.854980 1441830962 -0.422424 0.281433 0.106445 0.854980 1441830962 -0.368958 0.202148 0.045654 0.906006 1441830962 -0.368958 0.202148 0.045654 0.906006 1441830962 -0.368958 0.202148 0.045654 0.906006 1441830962 -0.368958 0.202148 0.045654 0.906006 1441830962 -0.368958 0.202148 0.045654 0.906006 1441830962 -0.368958 0.202148 0.045654 0.906006 1441830962 -0.307556 0.130310 -0.027771 0.942139 1441830962 -0.307556 0.130310 -0.027771 0.942139 1441830962 -0.307556 0.130310 -0.027771 0.942139 1441830962 -0.307556 0.130310 -0.027771 0.942139 1441830962 -0.307556 0.130310 -0.027771 0.942139 1441830962 -0.307556 0.130310 -0.027771 0.942139 1441830962 -0.233643 0.066162 -0.149292 0.958496 1441830962 -0.233643 0.066162 -0.149292 0.958496 1441830962 -0.233643 0.066162 -0.149292 0.958496 1441830962 -0.233643 0.066162 -0.149292 0.958496 1441830962 -0.233643 0.066162 -0.149292 0.958496 1441830962 -0.233643 0.066162 -0.149292 0.958496 1441830962 -0.214294 0.067261 -0.254272 0.940674 1441830962 -0.214294 0.067261 -0.254272 0.940674 1441830962 -0.214294 0.067261 -0.254272 0.940674 1441830962 -0.214294 0.067261 -0.254272 0.940674 1441830962 -0.214294 0.067261 -0.254272 0.940674 1441830962 -0.214294 0.067261 -0.254272 0.940674 1441830962 -0.214294 0.067261 -0.254272 0.940674 1441830962 -0.261963 0.117004 -0.201416 0.936523 1441830962 -0.261963 0.117004 -0.201416 0.936523 1441830962 -0.261963 0.117004 -0.201416 0.936523 1441830962 -0.261963 0.117004 -0.201416 0.936523 1441830962 -0.318481 0.191772 0.051819 0.926819 1441830962 -0.318481 0.191772 0.051819 0.926819 1441830962 -0.318481 0.191772 0.051819 0.926819 1441830962 -0.318481 0.191772 0.051819 0.926819 1441830962 -0.318481 0.191772 0.051819 0.926819 1441830962 -0.318481 0.191772 0.051819 0.926819 1441830962 -0.375061 0.305298 0.137817 0.864319 1441830962 -0.375061 0.305298 0.137817 0.864319 1441830962 -0.375061 0.305298 0.137817 0.864319 1441830962 -0.375061 0.305298 0.137817 0.864319 1441830962 -0.375061 0.305298 0.137817 0.864319 1441830962 -0.375061 0.305298 0.137817 0.864319 1441830962 -0.375061 0.305298 0.137817 0.864319 1441830962 -0.440125 0.394714 0.159363 0.790588 1441830962 -0.440125 0.394714 0.159363 0.790588 1441830962 -0.440125 0.394714 0.159363 0.790588 1441830962 -0.440125 0.394714 0.159363 0.790588 1441830962 -0.440125 0.394714 0.159363 0.790588 1441830962 -0.440125 0.394714 0.159363 0.790588 1441830962 -0.491882 0.387268 0.189514 0.756409 1441830962 -0.491882 0.387268 0.189514 0.756409 1441830962 -0.491882 0.387268 0.189514 0.756409 1441830962 -0.491882 0.387268 0.189514 0.756409 1441830962 -0.491882 0.387268 0.189514 0.756409 1441830962 -0.491882 0.387268 0.189514 0.756409 1441830962 -0.474182 0.334595 0.167114 0.796997 1441830962 -0.474182 0.334595 0.167114 0.796997 1441830962 -0.474182 0.334595 0.167114 0.796997 1441830962 -0.474182 0.334595 0.167114 0.796997 1441830962 -0.474182 0.334595 0.167114 0.796997 1441830962 -0.474182 0.334595 0.167114 0.796997 1441830962 -0.474182 0.334595 0.167114 0.796997 1441830962 -0.419495 0.258362 0.107117 0.863586 1441830962 -0.419495 0.258362 0.107117 0.863586 1441830962 -0.419495 0.258362 0.107117 0.863586 1441830962 -0.419495 0.258362 0.107117 0.863586 1441830962 -0.419495 0.258362 0.107117 0.863586 1441830962 -0.419495 0.258362 0.107117 0.863586 1441830962 -0.337463 0.184692 0.019348 0.922791 1441830962 -0.337463 0.184692 0.019348 0.922791 1441830962 -0.337463 0.184692 0.019348 0.922791 1441830962 -0.337463 0.184692 0.019348 0.922791 1441830962 -0.337463 0.184692 0.019348 0.922791 1441830962 -0.337463 0.184692 0.019348 0.922791 1441830962 -0.257813 0.111206 -0.087524 0.955750 1441830963 -0.257813 0.111206 -0.087524 0.955750 1441830963 -0.257813 0.111206 -0.087524 0.955750 1441830963 -0.257813 0.111206 -0.087524 0.955750 1441830963 -0.257813 0.111206 -0.087524 0.955750 1441830963 -0.257813 0.111206 -0.087524 0.955750 1441830963 -0.201172 0.063904 -0.163879 0.963623 1441830963 -0.201172 0.063904 -0.163879 0.963623 1441830963 -0.201172 0.063904 -0.163879 0.963623 1441830963 -0.201172 0.063904 -0.163879 0.963623 1441830963 -0.201172 0.063904 -0.163879 0.963623 1441830963 -0.201172 0.063904 -0.163879 0.963623 1441830963 -0.242371 0.120239 -0.149780 0.950928 1441830963 -0.242371 0.120239 -0.149780 0.950928 1441830963 -0.242371 0.120239 -0.149780 0.950928 1441830963 -0.242371 0.120239 -0.149780 0.950928 1441830963 -0.242371 0.120239 -0.149780 0.950928 1441830963 -0.242371 0.120239 -0.149780 0.950928 1441830963 -0.280823 0.187317 0.016541 0.941101 1441830963 -0.280823 0.187317 0.016541 0.941101 1441830963 -0.280823 0.187317 0.016541 0.941101 1441830963 -0.280823 0.187317 0.016541 0.941101 1441830963 -0.280823 0.187317 0.016541 0.941101 1441830963 -0.280823 0.187317 0.016541 0.941101 1441830963 -0.280823 0.187317 0.016541 0.941101 1441830963 -0.310913 0.299927 0.109375 0.895203 1441830963 -0.310913 0.299927 0.109375 0.895203 1441830963 -0.310913 0.299927 0.109375 0.895203 1441830963 -0.310913 0.299927 0.109375 0.895203 1441830963 -0.310913 0.299927 0.109375 0.895203 1441830963 -0.310913 0.299927 0.109375 0.895203 1441830963 -0.355652 0.399353 0.151245 0.831299 1441830963 -0.355652 0.399353 0.151245 0.831299 1441830963 -0.355652 0.399353 0.151245 0.831299 1441830963 -0.355652 0.399353 0.151245 0.831299 1441830963 -0.355652 0.399353 0.151245 0.831299 1441830963 -0.355652 0.399353 0.151245 0.831299 1441830963 -0.355652 0.399353 0.151245 0.831299 1441830963 -0.399963 0.432617 0.185486 0.786377 1441830963 -0.399963 0.432617 0.185486 0.786377 1441830963 -0.399963 0.432617 0.185486 0.786377 1441830963 -0.399963 0.432617 0.185486 0.786377 1441830963 -0.399963 0.432617 0.185486 0.786377 1441830963 -0.399963 0.432617 0.185486 0.786377 1441830963 -0.391052 0.416870 0.133423 0.809631 1441830963 -0.391052 0.416870 0.133423 0.809631 1441830963 -0.391052 0.416870 0.133423 0.809631 1441830963 -0.391052 0.416870 0.133423 0.809631 1441830963 -0.391052 0.416870 0.133423 0.809631 1441830963 -0.391052 0.416870 0.133423 0.809631 1441830963 -0.391052 0.416870 0.133423 0.809631 1441830963 -0.361816 0.357727 0.063721 0.858521 1441830963 -0.361816 0.357727 0.063721 0.858521 1441830963 -0.361816 0.357727 0.063721 0.858521 1441830963 -0.361816 0.357727 0.063721 0.858521 1441830963 -0.361816 0.357727 0.063721 0.858521 1441830963 -0.361816 0.357727 0.063721 0.858521 1441830963 -0.318420 0.266663 0.003784 0.909607 1441830963 -0.318420 0.266663 0.003784 0.909607 1441830963 -0.318420 0.266663 0.003784 0.909607 1441830963 -0.318420 0.266663 0.003784 0.909607 1441830963 -0.318420 0.266663 0.003784 0.909607 1441830963 -0.318420 0.266663 0.003784 0.909607 1441830963 -0.266968 0.170837 -0.065308 0.946167 1441830963 -0.266968 0.170837 -0.065308 0.946167 1441830963 -0.266968 0.170837 -0.065308 0.946167 1441830963 -0.266968 0.170837 -0.065308 0.946167 1441830963 -0.266968 0.170837 -0.065308 0.946167 1441830963 -0.266968 0.170837 -0.065308 0.946167 1441830963 -0.177246 0.075378 -0.099792 0.976135 1441830963 -0.177246 0.075378 -0.099792 0.976135 1441830963 -0.177246 0.075378 -0.099792 0.976135 1441830963 -0.177246 0.075378 -0.099792 0.976135 1441830963 -0.177246 0.075378 -0.099792 0.976135 1441830963 -0.177246 0.075378 -0.099792 0.976135 1441830963 -0.203125 0.078430 -0.233215 0.947693 1441830963 -0.203125 0.078430 -0.233215 0.947693 1441830963 -0.203125 0.078430 -0.233215 0.947693 1441830963 -0.203125 0.078430 -0.233215 0.947693 1441830963 -0.203125 0.078430 -0.233215 0.947693 1441830963 -0.203125 0.078430 -0.233215 0.947693 1441830963 -0.203125 0.078430 -0.233215 0.947693 1441830963 -0.264160 0.151001 -0.129517 0.943726 1441830963 -0.264160 0.151001 -0.129517 0.943726 1441830963 -0.264160 0.151001 -0.129517 0.943726 1441830963 -0.264160 0.151001 -0.129517 0.943726 1441830963 -0.264160 0.151001 -0.129517 0.943726 1441830963 -0.264160 0.151001 -0.129517 0.943726 1441830963 -0.324707 0.235596 0.052490 0.914490 1441830963 -0.324707 0.235596 0.052490 0.914490 1441830963 -0.324707 0.235596 0.052490 0.914490 1441830963 -0.324707 0.235596 0.052490 0.914490 1441830963 -0.324707 0.235596 0.052490 0.914490 1441830963 -0.324707 0.235596 0.052490 0.914490 1441830963 -0.372070 0.342712 0.087280 0.858154 1441830963 -0.372070 0.342712 0.087280 0.858154 1441830963 -0.372070 0.342712 0.087280 0.858154 1441830963 -0.372070 0.342712 0.087280 0.858154 1441830963 -0.372070 0.342712 0.087280 0.858154 1441830963 -0.372070 0.342712 0.087280 0.858154 1441830963 -0.401123 0.410706 0.054932 0.816895 1441830963 -0.401123 0.410706 0.054932 0.816895 1441830963 -0.401123 0.410706 0.054932 0.816895 1441830963 -0.401123 0.410706 0.054932 0.816895 1441830963 -0.401123 0.410706 0.054932 0.816895 1441830963 -0.401123 0.410706 0.054932 0.816895 1441830963 -0.393677 0.422485 -0.008545 0.816345 1441830963 -0.393677 0.422485 -0.008545 0.816345 1441830963 -0.393677 0.422485 -0.008545 0.816345 1441830963 -0.393677 0.422485 -0.008545 0.816345 1441830963 -0.393677 0.422485 -0.008545 0.816345 1441830963 -0.393677 0.422485 -0.008545 0.816345 1441830963 -0.393677 0.422485 -0.008545 0.816345 1441830963 -0.389771 0.378113 -0.064270 0.837219 1441830964 -0.389771 0.378113 -0.064270 0.837219 1441830964 -0.389771 0.378113 -0.064270 0.837219 1441830964 -0.389771 0.378113 -0.064270 0.837219 1441830964 -0.389771 0.378113 -0.064270 0.837219 1441830964 -0.368408 0.287537 -0.070557 0.881226 1441830964 -0.368408 0.287537 -0.070557 0.881226 1441830964 -0.368408 0.287537 -0.070557 0.881226 1441830964 -0.368408 0.287537 -0.070557 0.881226 1441830964 -0.368408 0.287537 -0.070557 0.881226 1441830964 -0.368408 0.287537 -0.070557 0.881226 1441830964 -0.314026 0.189514 -0.094971 0.925415 1441830964 -0.314026 0.189514 -0.094971 0.925415 1441830964 -0.314026 0.189514 -0.094971 0.925415 1441830964 -0.314026 0.189514 -0.094971 0.925415 1441830964 -0.314026 0.189514 -0.094971 0.925415 1441830964 -0.314026 0.189514 -0.094971 0.925415 1441830964 -0.233093 0.083496 -0.136963 0.959106 1441830964 -0.233093 0.083496 -0.136963 0.959106 1441830964 -0.233093 0.083496 -0.136963 0.959106 1441830964 -0.233093 0.083496 -0.136963 0.959106 1441830964 -0.233093 0.083496 -0.136963 0.959106 1441830964 -0.233093 0.083496 -0.136963 0.959106 1441830964 -0.233093 0.083496 -0.136963 0.959106 1441830964 -0.183411 0.053223 -0.224304 0.955627 1441830964 -0.183411 0.053223 -0.224304 0.955627 1441830964 -0.183411 0.053223 -0.224304 0.955627 1441830964 -0.183411 0.053223 -0.224304 0.955627 1441830964 -0.183411 0.053223 -0.224304 0.955627 1441830964 -0.183411 0.053223 -0.224304 0.955627 1441830964 -0.231750 0.105164 -0.182617 0.949646 1441830964 -0.231750 0.105164 -0.182617 0.949646 1441830964 -0.231750 0.105164 -0.182617 0.949646 1441830964 -0.231750 0.105164 -0.182617 0.949646 1441830964 -0.231750 0.105164 -0.182617 0.949646 1441830964 -0.231750 0.105164 -0.182617 0.949646 1441830964 -0.231750 0.105164 -0.182617 0.949646 1441830964 -0.276855 0.190063 0.010620 0.941833 1441830964 -0.276855 0.190063 0.010620 0.941833 1441830964 -0.276855 0.190063 0.010620 0.941833 1441830964 -0.276855 0.190063 0.010620 0.941833 1441830964 -0.276855 0.190063 0.010620 0.941833 1441830964 -0.276855 0.190063 0.010620 0.941833 1441830964 -0.338379 0.310181 0.096680 0.883118 1441830964 -0.338379 0.310181 0.096680 0.883118 1441830964 -0.338379 0.310181 0.096680 0.883118 1441830964 -0.338379 0.310181 0.096680 0.883118 1441830964 -0.338379 0.310181 0.096680 0.883118 1441830964 -0.338379 0.310181 0.096680 0.883118 1441830964 -0.338379 0.310181 0.096680 0.883118 1441830964 -0.372925 0.405884 0.113647 0.826538 1441830964 -0.372925 0.405884 0.113647 0.826538 1441830964 -0.372925 0.405884 0.113647 0.826538 1441830964 -0.372925 0.405884 0.113647 0.826538 1441830964 -0.372925 0.405884 0.113647 0.826538 1441830964 -0.372925 0.405884 0.113647 0.826538 1441830964 -0.383057 0.417053 0.099609 0.818176 1441830964 -0.383057 0.417053 0.099609 0.818176 1441830964 -0.383057 0.417053 0.099609 0.818176 1441830964 -0.383057 0.417053 0.099609 0.818176 1441830964 -0.383057 0.417053 0.099609 0.818176 1441830964 -0.383057 0.417053 0.099609 0.818176 1441830964 -0.383057 0.417053 0.099609 0.818176 1441830964 -0.370056 0.384583 0.013367 0.845520 1441830964 -0.370056 0.384583 0.013367 0.845520 1441830964 -0.370056 0.384583 0.013367 0.845520 1441830964 -0.370056 0.384583 0.013367 0.845520 1441830964 -0.370056 0.384583 0.013367 0.845520 1441830964 -0.370056 0.384583 0.013367 0.845520 1441830964 -0.355286 0.297791 -0.007202 0.885986 1441830964 -0.355286 0.297791 -0.007202 0.885986 1441830964 -0.355286 0.297791 -0.007202 0.885986 1441830964 -0.355286 0.297791 -0.007202 0.885986 1441830964 -0.355286 0.297791 -0.007202 0.885986 1441830964 -0.355286 0.297791 -0.007202 0.885986 1441830964 -0.355286 0.297791 -0.007202 0.885986 1441830964 -0.292236 0.203125 -0.022217 0.934204 1441830964 -0.292236 0.203125 -0.022217 0.934204 1441830964 -0.292236 0.203125 -0.022217 0.934204 1441830964 -0.292236 0.203125 -0.022217 0.934204 1441830964 -0.292236 0.203125 -0.022217 0.934204 1441830964 -0.292236 0.203125 -0.022217 0.934204 1441830964 -0.218262 0.109985 -0.098694 0.964600 1441830964 -0.218262 0.109985 -0.098694 0.964600 1441830964 -0.218262 0.109985 -0.098694 0.964600 1441830964 -0.218262 0.109985 -0.098694 0.964600 1441830964 -0.218262 0.109985 -0.098694 0.964600 1441830964 -0.218262 0.109985 -0.098694 0.964600 1441830964 -0.172607 0.066956 -0.209229 0.960144 1441830964 -0.172607 0.066956 -0.209229 0.960144 1441830964 -0.172607 0.066956 -0.209229 0.960144 1441830964 -0.172607 0.066956 -0.209229 0.960144 1441830964 -0.172607 0.066956 -0.209229 0.960144 1441830964 -0.172607 0.066956 -0.209229 0.960144 1441830964 -0.172607 0.066956 -0.209229 0.960144 1441830964 -0.247131 0.153076 -0.153137 0.944458 1441830964 -0.247131 0.153076 -0.153137 0.944458 1441830964 -0.247131 0.153076 -0.153137 0.944458 1441830964 -0.247131 0.153076 -0.153137 0.944458 1441830964 -0.247131 0.153076 -0.153137 0.944458 1441830964 -0.247131 0.153076 -0.153137 0.944458 1441830964 -0.309814 0.232849 0.048523 0.920532 1441830964 -0.309814 0.232849 0.048523 0.920532 1441830964 -0.309814 0.232849 0.048523 0.920532 1441830964 -0.309814 0.232849 0.048523 0.920532 1441830964 -0.309814 0.232849 0.048523 0.920532 1441830964 -0.309814 0.232849 0.048523 0.920532 1441830964 -0.364990 0.331543 0.095398 0.864685 1441830964 -0.364990 0.331543 0.095398 0.864685 1441830964 -0.364990 0.331543 0.095398 0.864685 1441830964 -0.364990 0.331543 0.095398 0.864685 1441830964 -0.364990 0.331543 0.095398 0.864685 1441830964 -0.364990 0.331543 0.095398 0.864685 1441830964 -0.364990 0.331543 0.095398 0.864685 1441830964 -0.401978 0.414124 0.054077 0.814819 1441830964 -0.401978 0.414124 0.054077 0.814819 1441830964 -0.401978 0.414124 0.054077 0.814819 1441830965 -0.401978 0.414124 0.054077 0.814819 1441830965 -0.401978 0.414124 0.054077 0.814819 1441830965 -0.401978 0.414124 0.054077 0.814819 1441830965 -0.437439 0.408691 0.063477 0.798462 1441830965 -0.437439 0.408691 0.063477 0.798462 1441830965 -0.437439 0.408691 0.063477 0.798462 1441830965 -0.437439 0.408691 0.063477 0.798462 1441830965 -0.437439 0.408691 0.063477 0.798462 1441830965 -0.437439 0.408691 0.063477 0.798462 1441830965 -0.454407 0.381348 0.027527 0.804565 1441830965 -0.454407 0.381348 0.027527 0.804565 1441830965 -0.454407 0.381348 0.027527 0.804565 1441830965 -0.454407 0.381348 0.027527 0.804565 1441830965 -0.454407 0.381348 0.027527 0.804565 1441830965 -0.454407 0.381348 0.027527 0.804565 1441830965 -0.444885 0.307922 0.032104 0.840332 1441830965 -0.444885 0.307922 0.032104 0.840332 1441830965 -0.444885 0.307922 0.032104 0.840332 1441830965 -0.444885 0.307922 0.032104 0.840332 1441830965 -0.444885 0.307922 0.032104 0.840332 1441830965 -0.444885 0.307922 0.032104 0.840332 1441830965 -0.444885 0.307922 0.032104 0.840332 1441830965 -0.395020 0.222595 0.011353 0.891235 1441830965 -0.395020 0.222595 0.011353 0.891235 1441830965 -0.395020 0.222595 0.011353 0.891235 1441830965 -0.395020 0.222595 0.011353 0.891235 1441830965 -0.395020 0.222595 0.011353 0.891235 1441830965 -0.395020 0.222595 0.011353 0.891235 1441830965 -0.325867 0.141541 -0.066284 0.932373 1441830965 -0.325867 0.141541 -0.066284 0.932373 1441830965 -0.325867 0.141541 -0.066284 0.932373 1441830965 -0.325867 0.141541 -0.066284 0.932373 1441830965 -0.325867 0.141541 -0.066284 0.932373 1441830965 -0.325867 0.141541 -0.066284 0.932373 1441830965 -0.325867 0.141541 -0.066284 0.932373 1441830965 -0.253113 0.081604 -0.129456 0.955261 1441830965 -0.253113 0.081604 -0.129456 0.955261 1441830965 -0.253113 0.081604 -0.129456 0.955261 1441830965 -0.253113 0.081604 -0.129456 0.955261 1441830965 -0.253113 0.081604 -0.129456 0.955261 1441830965 -0.253113 0.081604 -0.129456 0.955261 1441830965 -0.255371 0.087036 -0.231995 0.934509 1441830965 -0.255371 0.087036 -0.231995 0.934509 1441830965 -0.255371 0.087036 -0.231995 0.934509 1441830965 -0.255371 0.087036 -0.231995 0.934509 1441830965 -0.255371 0.087036 -0.231995 0.934509 1441830965 -0.255371 0.087036 -0.231995 0.934509 1441830965 -0.255371 0.087036 -0.231995 0.934509 1441830965 -0.305054 0.137939 -0.152832 0.929810 1441830965 -0.305054 0.137939 -0.152832 0.929810 1441830965 -0.305054 0.137939 -0.152832 0.929810 1441830965 -0.305054 0.137939 -0.152832 0.929810 1441830965 -0.305054 0.137939 -0.152832 0.929810 1441830965 -0.305054 0.137939 -0.152832 0.929810 1441830965 -0.364014 0.193298 0.029053 0.910645 1441830965 -0.364014 0.193298 0.029053 0.910645 1441830965 -0.364014 0.193298 0.029053 0.910645 1441830965 -0.364014 0.193298 0.029053 0.910645 1441830965 -0.364014 0.193298 0.029053 0.910645 1441830965 -0.364014 0.193298 0.029053 0.910645 1441830965 -0.364014 0.193298 0.029053 0.910645 1441830965 -0.421265 0.288208 0.070679 0.856995 1441830965 -0.421265 0.288208 0.070679 0.856995 1441830965 -0.421265 0.288208 0.070679 0.856995 1441830965 -0.421265 0.288208 0.070679 0.856995 1441830965 -0.421265 0.288208 0.070679 0.856995 1441830965 -0.472046 0.359802 0.082214 0.800537 1441830965 -0.472046 0.359802 0.082214 0.800537 1441830965 -0.472046 0.359802 0.082214 0.800537 1441830965 -0.472046 0.359802 0.082214 0.800537 1441830965 -0.472046 0.359802 0.082214 0.800537 1441830965 -0.472046 0.359802 0.082214 0.800537 1441830965 -0.472046 0.359802 0.082214 0.800537 1441830965 -0.516052 0.370911 0.076782 0.768250 1441830965 -0.516052 0.370911 0.076782 0.768250 1441830965 -0.516052 0.370911 0.076782 0.768250 1441830965 -0.516052 0.370911 0.076782 0.768250 1441830965 -0.516052 0.370911 0.076782 0.768250 1441830965 -0.516052 0.370911 0.076782 0.768250 1441830965 
-0.357361 0.642273 0.281616 0.616760 1441830967 -0.357361 0.642273 0.281616 0.616760 1441830967 -0.360107 0.637817 0.286560 0.617493 1441830967 -0.360107 0.637817 0.286560 0.617493 1441830967 -0.360107 0.637817 0.286560 0.617493 1441830967 -0.360107 0.637817 0.286560 0.617493 1441830967 -0.360107 0.637817 0.286560 0.617493 1441830967 -0.360107 0.637817 0.286560 0.617493 1441830968 -0.360107 0.637817 0.286560 0.617493 1441830968 -0.349731 0.635193 0.282471 0.627991 1441830968 -0.349731 0.635193 0.282471 0.627991 1441830968 -0.349731 0.635193 0.282471 0.627991 1441830968 -0.349731 0.635193 0.282471 0.627991 1441830968 -0.349731 0.635193 0.282471 0.627991 1441830968 -0.341309 0.632385 0.276001 0.638245 1441830968 -0.341309 0.632385 0.276001 0.638245 1441830968 -0.341309 0.632385 0.276001 0.638245 1441830968 -0.341309 0.632385 0.276001 0.638245 1441830968 -0.341309 0.632385 0.276001 0.638245 1441830968 -0.341309 0.632385 0.276001 0.638245 1441830968 -0.341309 0.632385 0.276001 0.638245 1441830968 -0.341736 0.628845 0.276184 0.641418 1441830968 -0.341736 0.628845 0.276184 0.641418 1441830968 -0.341736 0.628845 0.276184 0.641418 1441830968 -0.341736 0.628845 0.276184 0.641418 1441830968 -0.341736 0.628845 0.276184 0.641418 1441830968 -0.341736 0.628845 0.276184 0.641418 1441830968 -0.351929 0.625488 0.282654 0.636353 1441830968 -0.351929 0.625488 0.282654 0.636353 1441830968 -0.351929 0.625488 0.282654 0.636353 1441830968 -0.351929 0.625488 0.282654 0.636353 1441830968 -0.351929 0.625488 0.282654 0.636353 1441830968 -0.351929 0.625488 0.282654 0.636353 1441830968 -0.351929 0.625488 0.282654 0.636353 1441830968 -0.361389 0.621460 0.291992 0.630737 1441830968 -0.361389 0.621460 0.291992 0.630737 1441830968 -0.361389 0.621460 0.291992 0.630737 1441830968 -0.361389 0.621460 0.291992 0.630737 1441830968 -0.361389 0.621460 0.291992 0.630737 1441830968 -0.361389 0.621460 0.291992 0.630737 1441830968 -0.370361 0.618469 0.303955 0.622803 1441830968 -0.370361 0.618469 0.303955 0.622803 1441830968 -0.370361 0.618469 0.303955 0.622803 1441830968 -0.370361 0.618469 0.303955 0.622803 1441830968 -0.370361 0.618469 0.303955 0.622803 1441830968 -0.370361 0.618469 0.303955 0.622803 1441830968 -0.370361 0.618469 0.303955 0.622803 1441830968 -0.375183 0.615540 0.315125 0.617249 1441830968 -0.375183 0.615540 0.315125 0.617249 1441830968 -0.375183 0.615540 0.315125 0.617249 1441830968 -0.375183 0.615540 0.315125 0.617249 1441830968 -0.375183 0.615540 0.315125 0.617249 1441830968 -0.375183 0.615540 0.315125 0.617249 1441830968 -0.378357 0.611267 0.321533 0.616272 1441830968 -0.378357 0.611267 0.321533 0.616272 1441830968 -0.378357 0.611267 0.321533 0.616272 1441830968 -0.378357 0.611267 0.321533 0.616272 1441830968 -0.378357 0.611267 0.321533 0.616272 1441830968 -0.378357 0.611267 0.321533 0.616272 1441830968 -0.388794 0.605286 0.333313 0.609314 1441830968 -0.388794 0.605286 0.333313 0.609314 1441830968 -0.388794 0.605286 0.333313 0.609314 1441830968 -0.388794 0.605286 0.333313 0.609314 1441830968 -0.388794 0.605286 0.333313 0.609314 1441830968 -0.388794 0.605286 0.333313 0.609314 1441830968 -0.398193 0.603210 0.340027 0.601563 1441830968 -0.398193 0.603210 0.340027 0.601563 1441830968 -0.398193 0.603210 0.340027 0.601563 1441830968 -0.398193 0.603210 0.340027 0.601563 1441830968 -0.398193 0.603210 0.340027 0.601563 1441830968 -0.398193 0.603210 0.340027 0.601563 1441830968 -0.398193 0.603210 0.340027 0.601563 1441830968 -0.408386 0.602295 0.345642 0.592346 1441830968 -0.408386 0.602295 0.345642 0.592346 1441830968 -0.408386 0.602295 0.345642 0.592346 1441830968 -0.408386 0.602295 0.345642 0.592346 1441830968 -0.408386 0.602295 0.345642 0.592346 1441830968 -0.408386 0.602295 0.345642 0.592346 1441830968 -0.408691 0.605408 0.342407 0.590881 1441830968 -0.408691 0.605408 0.342407 0.590881 1441830968 -0.408691 0.605408 0.342407 0.590881 1441830968 -0.408691 0.605408 0.342407 0.590881 1441830968 -0.408691 0.605408 0.342407 0.590881 1441830968 -0.408691 0.605408 0.342407 0.590881 1441830968 -0.408691 0.605408 0.342407 0.590881 1441830968 -0.404724 0.608093 0.337769 0.593506 1441830968 -0.404724 0.608093 0.337769 0.593506 1441830968 -0.404724 0.608093 0.337769 0.593506 1441830968 -0.404724 0.608093 0.337769 0.593506 1441830968 -0.404724 0.608093 0.337769 0.593506 1441830968 -0.404724 0.608093 0.337769 0.593506 1441830968 -0.406128 0.607788 0.339233 0.592102 1441830968 -0.406128 0.607788 0.339233 0.592102 1441830968 -0.406128 0.607788 0.339233 0.592102 1441830968 -0.406128 0.607788 0.339233 0.592102 1441830968 -0.406128 0.607788 0.339233 0.592102 1441830968 -0.406128 0.607788 0.339233 0.592102 1441830968 -0.400879 0.614136 0.330933 0.593750 1441830968 -0.400879 0.614136 0.330933 0.593750 1441830968 -0.400879 0.614136 0.330933 0.593750 1441830968 -0.400879 0.614136 0.330933 0.593750 1441830968 -0.400879 0.614136 0.330933 0.593750 1441830968 -0.400879 0.614136 0.330933 0.593750 1441830968 -0.400879 0.614136 0.330933 0.593750 1441830968 -0.394592 0.622375 0.316528 0.597229 1441830968 -0.394592 0.622375 0.316528 0.597229 1441830968 -0.394592 0.622375 0.316528 0.597229 1441830968 -0.394592 0.622375 0.316528 0.597229 1441830968 -0.394592 0.622375 0.316528 0.597229 1441830968 -0.394592 0.622375 0.316528 0.597229 1441830968 -0.398010 0.619507 0.319275 0.596497 1441830968 -0.398010 0.619507 0.319275 0.596497 1441830968 -0.398010 0.619507 0.319275 0.596497 1441830968 -0.398010 0.619507 0.319275 0.596497 1441830968 -0.398010 0.619507 0.319275 0.596497 1441830968 -0.398010 0.619507 0.319275 0.596497 1441830968 -0.400269 0.615540 0.332031 0.592102 1441830968 -0.400269 0.615540 0.332031 0.592102 1441830968 -0.400269 0.615540 0.332031 0.592102 1441830968 -0.400269 0.615540 0.332031 0.592102 1441830968 -0.400269 0.615540 0.332031 0.592102 1441830968 -0.400269 0.615540 0.332031 0.592102 1441830968 -0.393494 0.617615 0.328613 0.596375 1441830969 -0.393494 0.617615 0.328613 0.596375 1441830969 -0.393494 0.617615 0.328613 0.596375 1441830969 -0.393494 0.617615 0.328613 0.596375 1441830969 -0.393494 0.617615 0.328613 0.596375 1441830969 -0.393494 0.617615 0.328613 0.596375 1441830969 -0.393494 0.617615 0.328613 0.596375 1441830969 -0.394531 0.614502 0.331909 0.597107 1441830969 -0.394531 0.614502 0.331909 0.597107 1441830969 -0.394531 0.614502 0.331909 0.597107 1441830969 -0.394531 0.614502 0.331909 0.597107 1441830969 -0.394531 0.614502 0.331909 0.597107 1441830969 -0.394531 0.614502 0.331909 0.597107 1441830969 -0.394287 0.611938 0.330566 0.600647 1441830969 -0.394287 0.611938 0.330566 0.600647 1441830969 -0.394287 0.611938 0.330566 0.600647 1441830969 -0.394287 0.611938 0.330566 0.600647 1441830969 -0.394287 0.611938 0.330566 0.600647 1441830969 -0.394287 0.611938 0.330566 0.600647 1441830969 -0.395508 0.606750 0.331543 0.604492 1441830969 -0.395508 0.606750 0.331543 0.604492 1441830969 -0.395508 0.606750 0.331543 0.604492 1441830969 -0.395508 0.606750 0.331543 0.604492 1441830969 -0.395508 0.606750 0.331543 0.604492 1441830969 -0.395508 0.606750 0.331543 0.604492 1441830969 -0.395081 0.601807 0.329468 0.610840 1441830969 -0.395081 0.601807 0.329468 0.610840 1441830969 -0.395081 0.601807 0.329468 0.610840 1441830969 -0.395081 0.601807 0.329468 0.610840 1441830969 -0.395081 0.601807 0.329468 0.610840 1441830969 -0.395081 0.601807 0.329468 0.610840 1441830969 -0.395081 0.601807 0.329468 0.610840 1441830969 -0.389648 0.601746 0.318481 0.620117 1441830969 -0.389648 0.601746 0.318481 0.620117 1441830969 -0.389648 0.601746 0.318481 0.620117 1441830969 -0.389648 0.601746 0.318481 0.620117 1441830969 -0.389648 0.601746 0.318481 0.620117 1441830969 -0.389648 0.601746 0.318481 0.620117 1441830969 -0.380127 0.603882 0.305359 0.630493 1441830969 -0.380127 0.603882 0.305359 0.630493 1441830969 -0.380127 0.603882 0.305359 0.630493 1441830969 -0.378540 0.604614 0.300537 0.633057 1441830969 -0.378540 0.604614 0.300537 0.633057 1441830969 -0.378540 0.604614 0.300537 0.633057 1441830969 -0.378540 0.604614 0.300537 0.633057 1441830969 -0.378540 0.604614 0.300537 0.633057 1441830969 -0.378540 0.604614 0.300537 0.633057 1441830969 -0.381348 0.606750 0.300415 0.629395 1441830969 -0.381348 0.606750 0.300415 0.629395 1441830969 -0.381348 0.606750 0.300415 0.629395 1441830969 -0.381348 0.606750 0.300415 0.629395 1441830969 -0.381348 0.606750 0.300415 0.629395 1441830969 -0.381348 0.606750 0.300415 0.629395 1441830969 -0.386536 0.610596 0.299072 0.623108 1441830969 -0.386536 0.610596 0.299072 0.623108 1441830969 -0.386536 0.610596 0.299072 0.623108 1441830969 -0.386536 0.610596 0.299072 0.623108 1441830969 -0.386536 0.610596 0.299072 0.623108 1441830969 -0.386536 0.610596 0.299072 0.623108 1441830969 -0.401245 0.610657 0.309509 0.608459 1441830969 -0.401245 0.610657 0.309509 0.608459 1441830969 -0.401245 0.610657 0.309509 0.608459 1441830969 -0.401245 0.610657 0.309509 0.608459 1441830969 -0.401245 0.610657 0.309509 0.608459 1441830969 -0.401245 0.610657 0.309509 0.608459 1441830969 -0.401245 0.610657 0.309509 0.608459 1441830969 -0.406799 0.607788 0.326416 0.598755 1441830969 -0.406799 0.607788 0.326416 0.598755 1441830969 -0.406799 0.607788 0.326416 0.598755 1441830969 -0.406799 0.607788 0.326416 0.598755 1441830969 -0.406799 0.607788 0.326416 0.598755 1441830969 -0.406799 0.607788 0.326416 0.598755 1441830969 -0.395691 0.612427 0.321350 0.604187 1441830969 -0.395691 0.612427 0.321350 0.604187 1441830969 -0.395691 0.612427 0.321350 0.604187 1441830969 -0.395691 0.612427 0.321350 0.604187 1441830969 -0.395691 0.612427 0.321350 0.604187 1441830969 -0.395691 0.612427 0.321350 0.604187 1441830969 -0.395691 0.612427 0.321350 0.604187 1441830969 -0.391663 0.610291 0.323547 0.607788 1441830969 -0.391663 0.610291 0.323547 0.607788 1441830969 -0.391663 0.610291 0.323547 0.607788 1441830969 -0.391663 0.610291 0.323547 0.607788 1441830969 -0.391663 0.610291 0.323547 0.607788 1441830969 -0.391663 0.610291 0.323547 0.607788 1441830969 -0.388611 0.607849 0.323730 0.612061 1441830969 -0.388611 0.607849 0.323730 0.612061 1441830969 -0.388611 0.607849 0.323730 0.612061 1441830969 -0.388611 0.607849 0.323730 0.612061 1441830969 -0.388611 0.607849 0.323730 0.612061 1441830969 -0.388611 0.607849 0.323730 0.612061 1441830969 -0.386597 0.605835 0.323120 0.615662 1441830969 -0.386597 0.605835 0.323120 0.615662 1441830969 -0.386597 0.605835 0.323120 0.615662 1441830969 -0.386597 0.605835 0.323120 0.615662 1441830969 -0.386597 0.605835 0.323120 0.615662 1441830969 -0.386597 0.605835 0.323120 0.615662 1441830969 -0.386597 0.605835 0.323120 0.615662 1441830969 -0.386963 0.604492 0.320435 0.618164 1441830969 -0.386963 0.604492 0.320435 0.618164 1441830969 -0.386963 0.604492 0.320435 0.618164 1441830969 -0.386963 0.604492 0.320435 0.618164 1441830969 -0.386963 0.604492 0.320435 0.618164 1441830969 -0.386963 0.604492 0.320435 0.618164 1441830969 -0.388550 0.602844 0.320618 0.618713 1441830969 -0.388550 0.602844 0.320618 0.618713 1441830969 -0.388550 0.602844 0.320618 0.618713 1441830969 -0.388550 0.602844 0.320618 0.618713 1441830969 -0.388550 0.602844 0.320618 0.618713 1441830969 -0.388550 0.602844 0.320618 0.618713 1441830969 -0.388550 0.602844 0.320618 0.618713 1441830969 -0.393616 0.601868 0.322876 0.615234 1441830970 -0.393616 0.601868 0.322876 0.615234 1441830970 -0.393616 0.601868 0.322876 0.615234 1441830970 -0.393616 0.601868 0.322876 0.615234 1441830970 -0.393616 0.601868 0.322876 0.615234 1441830970 -0.393616 0.601868 0.322876 0.615234 1441830970 -0.396240 0.601868 0.323853 0.613037 1441830970 -0.396240 0.601868 0.323853 0.613037 1441830970 -0.396240 0.601868 0.323853 0.613037 1441830970 -0.396240 0.601868 0.323853 0.613037 1441830970 -0.396240 0.601868 0.323853 0.613037 1441830970 -0.396240 0.601868 0.323853 0.613037 1441830970 -0.396240 0.601868 0.323853 0.613037 1441830970 -0.391968 0.603394 0.318726 0.616882 1441830970 -0.391968 0.603394 0.318726 0.616882 1441830970 -0.391968 0.603394 0.318726 0.616882 1441830970 -0.391968 0.603394 0.318726 0.616882 1441830970 -0.391968 0.603394 0.318726 0.616882 1441830970 -0.391968 0.603394 0.318726 0.616882 1441830970 -0.400330 0.602478 0.325012 0.609131 1441830970 -0.400330 0.602478 0.325012 0.609131 1441830970 -0.400330 0.602478 0.325012 0.609131 1441830970 -0.400330 0.602478 0.325012 0.609131 1441830970 -0.400330 0.602478 0.325012 0.609131 1441830970 -0.400330 0.602478 0.325012 0.609131 1441830970 -0.404358 0.601135 0.340698 0.599182 1441830970 -0.404358 0.601135 0.340698 0.599182 1441830970 -0.404358 0.601135 0.340698 0.599182 1441830970 -0.404358 0.601135 0.340698 0.599182 1441830970 -0.404358 0.601135 0.340698 0.599182 1441830970 -0.404358 0.601135 0.340698 0.599182 1441830970 -0.404358 0.601135 0.340698 0.599182 1441830970 -0.400024 0.604126 0.340332 0.599304 1441830970 -0.400024 0.604126 0.340332 0.599304 1441830970 -0.400024 0.604126 0.340332 0.599304 1441830970 -0.400024 0.604126 0.340332 0.599304 1441830970 -0.400024 0.604126 0.340332 0.599304 1441830970 -0.400024 0.604126 0.340332 0.599304 1441830970 -0.407227 0.599915 0.351379 0.592224 1441830970 -0.407227 0.599915 0.351379 0.592224 1441830970 -0.407227 0.599915 0.351379 0.592224 1441830970 -0.407227 0.599915 0.351379 0.592224 1441830970 -0.407227 0.599915 0.351379 0.592224 1441830970 -0.407227 0.599915 0.351379 0.592224 1441830970 -0.409180 0.597168 0.357910 0.589783 1441830970 -0.409180 0.597168 0.357910 0.589783 1441830970 -0.409180 0.597168 0.357910 0.589783 1441830970 -0.409180 0.597168 0.357910 0.589783 1441830970 -0.409180 0.597168 0.357910 0.589783 1441830970 -0.409180 0.597168 0.357910 0.589783 1441830970 -0.415894 0.592041 0.367554 0.584229 1441830970 -0.415894 0.592041 0.367554 0.584229 1441830970 -0.415894 0.592041 0.367554 0.584229 1441830970 -0.415894 0.592041 0.367554 0.584229 1441830970 -0.415894 0.592041 0.367554 0.584229 1441830970 -0.415894 0.592041 0.367554 0.584229 1441830970 -0.417786 0.592773 0.371948 0.579346 1441830970 -0.417786 0.592773 0.371948 0.579346 1441830970 -0.417786 0.592773 0.371948 0.579346 1441830970 -0.417786 0.592773 0.371948 0.579346 1441830970 -0.417786 0.592773 0.371948 0.579346 1441830970 -0.417786 0.592773 0.371948 0.579346 1441830970 -0.409119 0.601013 0.362488 0.583008 1441830970 -0.409119 0.601013 0.362488 0.583008 1441830970 -0.409119 0.601013 0.362488 0.583008 1441830970 -0.409119 0.601013 0.362488 0.583008 1441830970 -0.409119 0.601013 0.362488 0.583008 1441830970 -0.409119 0.601013 0.362488 0.583008 1441830970 -0.406250 0.605713 0.355774 0.584290 1441830970 -0.406250 0.605713 0.355774 0.584290 1441830970 -0.406250 0.605713 0.355774 0.584290 1441830970 -0.406250 0.605713 0.355774 0.584290 1441830970 -0.406250 0.605713 0.355774 0.584290 1441830970 -0.406250 0.605713 0.355774 0.584290 1441830970 -0.406250 0.605713 0.355774 0.584290 1441830970 -0.404663 0.606262 0.352600 0.586731 1441830970 -0.404663 0.606262 0.352600 0.586731 1441830970 -0.404663 0.606262 0.352600 0.586731 1441830970 -0.404663 0.606262 0.352600 0.586731 1441830970 -0.404663 0.606262 0.352600 0.586731 1441830970 -0.404663 0.606262 0.352600 0.586731 1441830970 -0.400269 0.609802 0.341492 0.592651 1441830970 -0.400269 0.609802 0.341492 0.592651 1441830970 -0.400269 0.609802 0.341492 0.592651 1441830970 -0.400269 0.609802 0.341492 0.592651 1441830970 -0.400269 0.609802 0.341492 0.592651 1441830970 -0.400269 0.609802 0.341492 0.592651 1441830970 -0.401367 0.613159 0.336426 0.591309 1441830970 -0.401367 0.613159 0.336426 0.591309 1441830970 -0.401367 0.613159 0.336426 0.591309 1441830970 -0.401367 0.613159 0.336426 0.591309 1441830970 -0.401367 0.613159 0.336426 0.591309 1441830970 -0.401367 0.613159 0.336426 0.591309 1441830970 -0.401367 0.613159 0.336426 0.591309 1441830970 -0.397766 0.616577 0.335449 0.590759 1441830970 -0.397766 0.616577 0.335449 0.590759 1441830970 -0.397766 0.616577 0.335449 0.590759 1441830970 -0.397766 0.616577 0.335449 0.590759 1441830970 -0.397766 0.616577 0.335449 0.590759 1441830970 -0.397766 0.616577 0.335449 0.590759 1441830970 -0.384949 0.620850 0.327209 0.599304 1441830970 -0.384949 0.620850 0.327209 0.599304 1441830970 -0.384949 0.620850 0.327209 0.599304 1441830970 -0.384949 0.620850 0.327209 0.599304 1441830970 -0.384949 0.620850 0.327209 0.599304 1441830970 -0.384949 0.620850 0.327209 0.599304 1441830970 -0.389832 0.613464 0.335938 0.598999 1441830970 -0.389832 0.613464 0.335938 0.598999 1441830970 -0.389832 0.613464 0.335938 0.598999 1441830970 -0.389832 0.613464 0.335938 0.598999 1441830970 -0.389832 0.613464 0.335938 0.598999 1441830970 -0.389832 0.613464 0.335938 0.598999 1441830970 -0.389832 0.613464 0.335938 0.598999 1441830970 -0.397034 0.603333 0.347595 0.597900 1441830970 -0.397034 0.603333 0.347595 0.597900 1441830971 -0.397034 0.603333 0.347595 0.597900 1441830971 -0.397034 0.603333 0.347595 0.597900 1441830971 -0.397034 0.603333 0.347595 0.597900 1441830971 -0.397034 0.603333 0.347595 0.597900 1441830971 -0.394470 0.601196 0.345825 0.602722 1441830971 -0.394470 0.601196 0.345825 0.602722 1441830971 -0.394470 0.601196 0.345825 0.602722 1441830971 -0.394470 0.601196 0.345825 0.602722 1441830971 -0.394470 0.601196 0.345825 0.602722 1441830971 -0.394470 0.601196 0.345825 0.602722 1441830971 -0.394470 0.601196 0.345825 0.602722 1441830971 -0.394897 0.599731 0.347412 0.603027 1441830971 -0.394897 0.599731 0.347412 0.603027 1441830971 -0.394897 0.599731 0.347412 0.603027 1441830971 -0.394897 0.599731 0.347412 0.603027 1441830971 -0.394897 0.599731 0.347412 0.603027 1441830971 -0.394897 0.599731 0.347412 0.603027 1441830971 -0.387756 0.603882 0.342468 0.606323 1441830971 -0.387756 0.603882 0.342468 0.606323 1441830971 -0.387756 0.603882 0.342468 0.606323 1441830971 -0.387756 0.603882 0.342468 0.606323 1441830971 -0.387756 0.603882 0.342468 0.606323 1441830971 -0.387756 0.603882 0.342468 0.606323 1441830971 -0.384705 0.610413 0.335815 0.605469 1441830971 -0.384705 0.610413 0.335815 0.605469 1441830971 -0.384705 0.610413 0.335815 0.605469 1441830971 -0.384705 0.610413 0.335815 0.605469 1441830971 -0.384705 0.610413 0.335815 0.605469 1441830971 -0.384705 0.610413 0.335815 0.605469 1441830971 -0.384705 0.610413 0.335815 0.605469 1441830971 -0.392578 0.612427 0.334534 0.598999 1441830971 -0.392578 0.612427 0.334534 0.598999 1441830971 -0.392578 0.612427 0.334534 0.598999 1441830971 -0.392578 0.612427 0.334534 0.598999 1441830971 -0.392578 0.612427 0.334534 0.598999 1441830971 -0.401489 0.609558 0.333984 0.596375 1441830971 -0.401489 0.609558 0.333984 0.596375 1441830971 -0.401489 0.609558 0.333984 0.596375 1441830971 -0.401489 0.609558 0.333984 0.596375 1441830971 -0.401489 0.609558 0.333984 0.596375 1441830971 -0.401489 0.609558 0.333984 0.596375 1441830971 -0.401489 0.609558 0.333984 0.596375 1441830971 -0.416992 0.605225 0.342163 0.585388 1441830971 -0.416992 0.605225 0.342163 0.585388 1441830971 -0.416992 0.605225 0.342163 0.585388 1441830971 -0.416992 0.605225 0.342163 0.585388 1441830971 -0.416992 0.605225 0.342163 0.585388 1441830971 -0.416992 0.605225 0.342163 0.585388 1441830971 -0.425293 0.606384 0.351440 0.572632 1441830971 -0.425293 0.606384 0.351440 0.572632 1441830971 -0.425293 0.606384 0.351440 0.572632 1441830971 -0.425293 0.606384 0.351440 0.572632 1441830971 -0.425293 0.606384 0.351440 0.572632 1441830971 -0.425293 0.606384 0.351440 0.572632 1441830971 -0.410217 0.614258 0.341797 0.580933 1441830971 -0.410217 0.614258 0.341797 0.580933 1441830971 -0.410217 0.614258 0.341797 0.580933 1441830971 -0.410217 0.614258 0.341797 0.580933 1441830971 -0.410217 0.614258 0.341797 0.580933 1441830971 -0.410217 0.614258 0.341797 0.580933 1441830971 -0.410217 0.614258 0.341797 0.580933 1441830971 -0.414795 0.605042 0.350403 0.582214 1441830971 -0.414795 0.605042 0.350403 0.582214 1441830971 -0.414795 0.605042 0.350403 0.582214 1441830971 -0.414795 0.605042 0.350403 0.582214 1441830971 -0.414795 0.605042 0.350403 0.582214 1441830971 -0.414795 0.605042 0.350403 0.582214 1441830971 -0.427612 0.590576 0.368469 0.576660 1441830971 -0.427612 0.590576 0.368469 0.576660 1441830971 -0.427612 0.590576 0.368469 0.576660 1441830971 -0.427612 0.590576 0.368469 0.576660 1441830971 -0.427612 0.590576 0.368469 0.576660 1441830971 -0.427612 0.590576 0.368469 0.576660 1441830971 -0.435120 0.582703 0.379517 0.571838 1441830971 -0.435120 0.582703 0.379517 0.571838 1441830971 -0.435120 0.582703 0.379517 0.571838 1441830971 -0.435120 0.582703 0.379517 0.571838 1441830971 -0.435120 0.582703 0.379517 0.571838 1441830971 -0.435120 0.582703 0.379517 0.571838 1441830971 -0.435120 0.582703 0.379517 0.571838 1441830971 -0.437012 0.582092 0.383545 0.568359 1441830971 -0.437012 0.582092 0.383545 0.568359 1441830971 -0.437012 0.582092 0.383545 0.568359 1441830971 -0.437012 0.582092 0.383545 0.568359 1441830971 -0.437012 0.582092 0.383545 0.568359 1441830971 -0.437012 0.582092 0.383545 0.568359 1441830971 -0.427368 0.585876 0.376831 0.576233 1441830971 -0.427368 0.585876 0.376831 0.576233 1441830971 -0.427368 0.585876 0.376831 0.576233 1441830971 -0.427368 0.585876 0.376831 0.576233 1441830971 -0.427368 0.585876 0.376831 0.576233 1441830971 -0.427368 0.585876 0.376831 0.576233 1441830971 -0.427368 0.585876 0.376831 0.576233 1441830971 -0.426453 0.587524 0.368652 0.580505 1441830971 -0.426453 0.587524 0.368652 0.580505 1441830971 -0.426453 0.587524 0.368652 0.580505 1441830971 -0.426453 0.587524 0.368652 0.580505 1441830971 -0.426453 0.587524 0.368652 0.580505 1441830971 -0.426453 0.587524 0.368652 0.580505 1441830971 -0.430176 0.592834 0.362122 0.576477 1441830971 -0.430176 0.592834 0.362122 0.576477 1441830971 -0.430176 0.592834 0.362122 0.576477 1441830971 -0.430176 0.592834 0.362122 0.576477 1441830971 -0.430176 0.592834 0.362122 0.576477 1441830971 -0.430176 0.592834 0.362122 0.576477 1441830971 -0.430176 0.592834 0.362122 0.576477 1441830971 -0.417542 0.604431 0.337830 0.588379 1441830971 -0.417542 0.604431 0.337830 0.588379 1441830971 -0.417542 0.604431 0.337830 0.588379 1441830971 -0.417542 0.604431 0.337830 0.588379 1441830971 -0.417542 0.604431 0.337830 0.588379 1441830971 -0.417542 0.604431 0.337830 0.588379 1441830971 -0.429749 0.601257 0.329468 0.587524 1441830971 -0.429749 0.601257 0.329468 0.587524 1441830971 -0.429749 0.601257 0.329468 0.587524 1441830971 -0.429749 0.601257 0.329468 0.587524 1441830972 -0.429749 0.601257 0.329468 0.587524 1441830972 -0.429749 0.601257 0.329468 0.587524 1441830972 -0.432251 0.590515 0.347656 0.586182 1441830972 -0.432251 0.590515 0.347656 0.586182 1441830972 -0.432251 0.590515 0.347656 0.586182 1441830972 -0.432251 0.590515 0.347656 0.586182 1441830972 -0.432251 0.590515 0.347656 0.586182 1441830972 -0.432251 0.590515 0.347656 0.586182 1441830972 -0.420837 0.596619 0.342590 0.591248 1441830972 -0.420837 0.596619 0.342590 0.591248 1441830972 -0.420837 0.596619 0.342590 0.591248 1441830972 -0.420837 0.596619 0.342590 0.591248 1441830972 -0.420837 0.596619 0.342590 0.591248 1441830972 -0.420837 0.596619 0.342590 0.591248 1441830972 -0.420837 0.596619 0.342590 0.591248 1441830972 -0.421387 0.594116 0.345581 0.591553 1441830972 -0.421387 0.594116 0.345581 0.591553 1441830972 -0.421387 0.594116 0.345581 0.591553 1441830972 -0.421387 0.594116 0.345581 0.591553 1441830972 -0.421387 0.594116 0.345581 0.591553 1441830972 -0.421387 0.594116 0.345581 0.591553 1441830972 -0.429443 0.583069 0.363647 0.585938 1441830972 -0.429443 0.583069 0.363647 0.585938 1441830972 -0.429443 0.583069 0.363647 0.585938 1441830972 -0.429443 0.583069 0.363647 0.585938 1441830972 -0.429443 0.583069 0.363647 0.585938 1441830972 -0.429443 0.583069 0.363647 0.585938 1441830972 -0.430481 0.581055 0.368530 0.584106 1441830972 -0.430481 0.581055 0.368530 0.584106 1441830972 -0.430481 0.581055 0.368530 0.584106 1441830972 -0.430481 0.581055 0.368530 0.584106 1441830972 -0.430481 0.581055 0.368530 0.584106 1441830972 -0.430481 0.581055 0.368530 0.584106 1441830972 -0.434814 0.579651 0.375244 0.577942 1441830972 -0.434814 0.579651 0.375244 0.577942 1441830972 -0.434814 0.579651 0.375244 0.577942 1441830972 -0.434814 0.579651 0.375244 0.577942 1441830972 -0.434814 0.579651 0.375244 0.577942 1441830972 -0.434814 0.579651 0.375244 0.577942 1441830972 -0.434814 0.579651 0.375244 0.577942 1441830972 -0.430725 0.581726 0.374084 0.579651 1441830972 -0.430725 0.581726 0.374084 0.579651 1441830972 -0.430725 0.581726 0.374084 0.579651 1441830972 -0.430725 0.581726 0.374084 0.579651 1441830972 -0.430725 0.581726 0.374084 0.579651 1441830972 -0.430725 0.581726 0.374084 0.579651 1441830972 -0.419922 0.588318 0.361633 0.588806 1441830972 -0.419922 0.588318 0.361633 0.588806 1441830972 -0.419922 0.588318 0.361633 0.588806 1441830972 -0.419922 0.588318 0.361633 0.588806 1441830972 -0.419922 0.588318 0.361633 0.588806 1441830972 -0.419922 0.588318 0.361633 0.588806 1441830972 -0.423767 0.592285 0.357300 0.584656 1441830972 -0.423767 0.592285 0.357300 0.584656 1441830972 -0.423767 0.592285 0.357300 0.584656 1441830972 -0.423767 0.592285 0.357300 0.584656 1441830972 -0.423767 0.592285 0.357300 0.584656 1441830972 -0.423767 0.592285 0.357300 0.584656 1441830972 -0.423767 0.592285 0.357300 0.584656 1441830972 -0.422363 0.600891 0.348816 0.582031 1441830972 -0.422363 0.600891 0.348816 0.582031 1441830972 -0.422363 0.600891 0.348816 0.582031 1441830972 -0.422363 0.600891 0.348816 0.582031 1441830972 -0.422363 0.600891 0.348816 0.582031 1441830972 -0.422363 0.600891 0.348816 0.582031 1441830972 -0.424622 0.606384 0.337036 0.581604 1441830972 -0.424622 0.606384 0.337036 0.581604 1441830972 -0.424622 0.606384 0.337036 0.581604 1441830972 -0.424622 0.606384 0.337036 0.581604 1441830972 -0.424622 0.606384 0.337036 0.581604 1441830972 -0.424622 0.606384 0.337036 0.581604 1441830972 -0.424622 0.606384 0.337036 0.581604 1441830972 -0.439148 0.604614 0.339844 0.570984 1441830972 -0.439148 0.604614 0.339844 0.570984 1441830972 -0.439148 0.604614 0.339844 0.570984 1441830972 -0.439148 0.604614 0.339844 0.570984 1441830972 -0.439148 0.604614 0.339844 0.570984 1441830972 -0.439148 0.604614 0.339844 0.570984 1441830972 -0.434082 0.603333 0.348083 0.571289 1441830972 -0.434082 0.603333 0.348083 0.571289 1441830972 -0.434082 0.603333 0.348083 0.571289 1441830972 -0.434082 0.603333 0.348083 0.571289 1441830972 -0.434082 0.603333 0.348083 0.571289 1441830972 -0.434082 0.603333 0.348083 0.571289 1441830972 -0.434082 0.603333 0.348083 0.571289 1441830972 -0.418274 0.609863 0.332581 0.585205 1441830972 -0.418274 0.609863 0.332581 0.585205 1441830972 -0.418274 0.609863 0.332581 0.585205 1441830972 -0.418274 0.609863 0.332581 0.585205 1441830972 -0.418274 0.609863 0.332581 0.585205 1441830972 -0.418274 0.609863 0.332581 0.585205 1441830972 -0.421936 0.600037 0.339600 0.588623 1441830972 -0.421936 0.600037 0.339600 0.588623 1441830972 -0.421936 0.600037 0.339600 0.588623 1441830972 -0.421936 0.600037 0.339600 0.588623 1441830972 -0.421936 0.600037 0.339600 0.588623 1441830972 -0.421936 0.600037 0.339600 0.588623 1441830972 -0.424805 0.592468 0.346436 0.590271 1441830972 -0.424805 0.592468 0.346436 0.590271 1441830972 -0.424805 0.592468 0.346436 0.590271 1441830972 -0.424805 0.592468 0.346436 0.590271 1441830972 -0.424805 0.592468 0.346436 0.590271 1441830972 -0.424805 0.592468 0.346436 0.590271 1441830972 -0.424805 0.592468 0.346436 0.590271 1441830972 -0.422302 0.596069 0.341736 0.591187 1441830972 -0.422302 0.596069 0.341736 0.591187 1441830972 -0.422302 0.596069 0.341736 0.591187 1441830972 -0.422302 0.596069 0.341736 0.591187 1441830972 -0.422302 0.596069 0.341736 0.591187 1441830972 -0.422302 0.596069 0.341736 0.591187 1441830972 -0.422241 0.601929 0.335693 0.588745 1441830972 -0.422241 0.601929 0.335693 0.588745 1441830972 -0.422241 0.601929 0.335693 0.588745 1441830972 -0.422241 0.601929 0.335693 0.588745 1441830972 -0.422241 0.601929 0.335693 0.588745 1441830973 -0.422241 0.601929 0.335693 0.588745 1441830973 -0.422241 0.601929 0.335693 0.588745 1441830973 -0.411377 0.607971 0.323669 0.596924 1441830973 -0.411377 0.607971 0.323669 0.596924 1441830973 -0.411377 0.607971 0.323669 0.596924 1441830973 -0.411377 0.607971 0.323669 0.596924 1441830973 -0.411377 0.607971 0.323669 0.596924 1441830973 -0.411377 0.607971 0.323669 0.596924 1441830973 -0.400696 0.612183 0.309631 0.607178 1441830973 -0.400696 0.612183 0.309631 0.607178 1441830973 -0.400696 0.612183 0.309631 0.607178 1441830973 -0.400696 0.612183 0.309631 0.607178 1441830973 -0.400696 0.612183 0.309631 0.607178 1441830973 -0.400696 0.612183 0.309631 0.607178 1441830973 -0.400696 0.612183 0.309631 0.607178 1441830973 -0.391785 0.615784 0.298218 0.615112 1441830973 -0.391785 0.615784 0.298218 0.615112 1441830973 -0.391785 0.615784 0.298218 0.615112 1441830973 -0.391785 0.615784 0.298218 0.615112 1441830973 -0.391785 0.615784 0.298218 0.615112 1441830973 -0.391785 0.615784 0.298218 0.615112 1441830973 -0.387878 0.617676 0.290161 0.619446 1441830973 -0.387878 0.617676 0.290161 0.619446 1441830973 -0.387878 0.617676 0.290161 0.619446 1441830973 -0.387878 0.617676 0.290161 0.619446 1441830973 -0.387878 0.617676 0.290161 0.619446 1441830973 -0.387878 0.617676 0.290161 0.619446 1441830973 -0.387878 0.617676 0.290161 0.619446 1441830973 -0.399963 0.616089 0.295532 0.610779 1441830973 -0.399963 0.616089 0.295532 0.610779 1441830973 -0.399963 0.616089 0.295532 0.610779 1441830973 -0.399963 0.616089 0.295532 0.610779 1441830973 -0.399963 0.616089 0.295532 0.610779 1441830973
[truncated: 200,925 more chars]
