# Supplementary material for: Quaternion-Based Gesture Recognition Using Wireless Wearable Motion Capture Sensors
Source: Sensors (Basel). 2016 Apr 28;16(5):605. doi: 10.3390/s16050605 (PMC4883296; doi:10.3390/s16050605)
Supplement: Supplementary file 1 [file sensors-16-00605-s001.zip › MultiSensorGestureData/P3/1. Jab/Training18.txt]

-0.792480 0.052551 -0.606873 -0.031860 1441830823 -0.792480 0.052551 -0.606873 -0.031860 1441830823 -0.792480 0.052551 -0.606873 -0.031860 1441830823 -0.792480 0.052551 -0.606873 -0.031860 1441830823 -0.792480 0.052551 -0.606873 -0.031860 1441830823 -0.790039 0.046631 -0.610474 -0.032532 1441830823 -0.790039 0.046631 -0.610474 -0.032532 1441830823 -0.790039 0.046631 -0.610474 -0.032532 1441830823 -0.790039 0.046631 -0.610474 -0.032532 1441830823 -0.790039 0.046631 -0.610474 -0.032532 1441830823 -0.790039 0.046631 -0.610474 -0.032532 1441830824 -0.790100 0.044617 -0.610657 -0.030579 1441830824 -0.790100 0.044617 -0.610657 -0.030579 1441830824 -0.790100 0.044617 -0.610657 -0.030579 1441830824 -0.790100 0.044617 -0.610657 -0.030579 1441830824 -0.790100 0.044617 -0.610657 -0.030579 1441830824 -0.790100 0.044617 -0.610657 -0.030579 1441830824 -0.792297 0.046204 -0.607849 -0.026855 1441830824 -0.792297 0.046204 -0.607849 -0.026855 1441830824 -0.792297 0.046204 -0.607849 -0.026855 1441830824 -0.792297 0.046204 -0.607849 -0.026855 1441830824 -0.792297 0.046204 -0.607849 -0.026855 1441830824 -0.792297 0.046204 -0.607849 -0.026855 1441830824 -0.794800 0.049988 -0.604370 -0.025513 1441830824 -0.794800 0.049988 -0.604370 -0.025513 1441830824 -0.794800 0.049988 -0.604370 -0.025513 1441830824 -0.794800 0.049988 -0.604370 -0.025513 1441830824 -0.794800 0.049988 -0.604370 -0.025513 1441830824 -0.794800 0.049988 -0.604370 -0.025513 1441830824 -0.797302 0.056335 -0.600220 -0.030945 1441830824 -0.797302 0.056335 -0.600220 -0.030945 1441830824 -0.797302 0.056335 -0.600220 -0.030945 1441830824 -0.797302 0.056335 -0.600220 -0.030945 1441830824 -0.797302 0.056335 -0.600220 -0.030945 1441830824 -0.797302 0.056335 -0.600220 -0.030945 1441830824 -0.799133 0.076416 -0.594666 -0.044434 1441830824 -0.799133 0.076416 -0.594666 -0.044434 1441830824 -0.799133 0.076416 -0.594666 -0.044434 1441830824 -0.799133 0.076416 -0.594666 -0.044434 1441830824 -0.799133 0.076416 -0.594666 -0.044434 1441830824 -0.799133 0.076416 -0.594666 -0.044434 1441830824 -0.799561 0.097168 -0.590820 -0.047363 1441830824 -0.799561 0.097168 -0.590820 -0.047363 1441830824 -0.799561 0.097168 -0.590820 -0.047363 1441830824 -0.799561 0.097168 -0.590820 -0.047363 1441830824 -0.799561 0.097168 -0.590820 -0.047363 1441830824 -0.799561 0.097168 -0.590820 -0.047363 1441830824 -0.798401 0.096863 -0.592773 -0.043518 1441830824 -0.798401 0.096863 -0.592773 -0.043518 1441830824 -0.798401 0.096863 -0.592773 -0.043518 1441830824 -0.798401 0.096863 -0.592773 -0.043518 1441830824 -0.798401 0.096863 -0.592773 -0.043518 1441830824 -0.798401 0.096863 -0.592773 -0.043518 1441830824 -0.793701 0.096375 -0.598145 -0.055664 1441830824 -0.793701 0.096375 -0.598145 -0.055664 1441830824 -0.793701 0.096375 -0.598145 -0.055664 1441830824 -0.793701 0.096375 -0.598145 -0.055664 1441830824 -0.793701 0.096375 -0.598145 -0.055664 1441830824 -0.793701 0.096375 -0.598145 -0.055664 1441830824 -0.788696 0.098145 -0.602295 -0.075195 1441830824 -0.788696 0.098145 -0.602295 -0.075195 1441830824 -0.788696 0.098145 -0.602295 -0.075195 1441830824 -0.788696 0.098145 -0.602295 -0.075195 1441830824 -0.788696 0.098145 -0.602295 -0.075195 1441830824 -0.788696 0.098145 -0.602295 -0.075195 1441830824 -0.784119 0.102661 -0.605042 -0.092957 1441830824 -0.784119 0.102661 -0.605042 -0.092957 1441830824 -0.784119 0.102661 -0.605042 -0.092957 1441830824 -0.784119 0.102661 -0.605042 -0.092957 1441830824 -0.784119 0.102661 -0.605042 -0.092957 1441830824 -0.784119 0.102661 -0.605042 -0.092957 1441830824 -0.781067 0.106567 -0.606873 -0.101746 1441830824 -0.781067 0.106567 -0.606873 -0.101746 1441830824 -0.781067 0.106567 -0.606873 -0.101746 1441830824 -0.781067 0.106567 -0.606873 -0.101746 1441830824 -0.781067 0.106567 -0.606873 -0.101746 1441830824 -0.781067 0.106567 -0.606873 -0.101746 1441830824 -0.781067 0.106567 -0.606873 -0.101746 1441830824 -0.779175 0.100586 -0.610840 -0.098694 1441830824 -0.779175 0.100586 -0.610840 -0.098694 1441830824 -0.779175 0.100586 -0.610840 -0.098694 1441830824 -0.779175 0.100586 -0.610840 -0.098694 1441830824 -0.779175 0.100586 -0.610840 -0.098694 1441830824 -0.779175 0.100586 -0.610840 -0.098694 1441830824 -0.780701 0.083557 -0.612915 -0.088989 1441830824 -0.780701 0.083557 -0.612915 -0.088989 1441830824 -0.780701 0.083557 -0.612915 -0.088989 1441830824 -0.780701 0.083557 -0.612915 -0.088989 1441830824 -0.780701 0.083557 -0.612915 -0.088989 1441830824 -0.780701 0.083557 -0.612915 -0.088989 1441830824 -0.785461 0.082886 -0.606873 -0.089111 1441830824 -0.785461 0.082886 -0.606873 -0.089111 1441830824 -0.785461 0.082886 -0.606873 -0.089111 1441830824 -0.785461 0.082886 -0.606873 -0.089111 1441830824 -0.785461 0.082886 -0.606873 -0.089111 1441830824 -0.785461 0.082886 -0.606873 -0.089111 1441830824 -0.791809 0.106873 -0.593872 -0.095154 1441830824 -0.791809 0.106873 -0.593872 -0.095154 1441830824 -0.791809 0.106873 -0.593872 -0.095154 1441830824 -0.791809 0.106873 -0.593872 -0.095154 1441830824 -0.791809 0.106873 -0.593872 -0.095154 1441830824 -0.791809 0.106873 -0.593872 -0.095154 1441830824 -0.797119 0.128723 -0.582703 -0.092712 1441830824 -0.797119 0.128723 -0.582703 -0.092712 1441830824 -0.797119 0.128723 -0.582703 -0.092712 1441830824 -0.797119 0.128723 -0.582703 -0.092712 1441830824 -0.797119 0.128723 -0.582703 -0.092712 1441830824 -0.797119 0.128723 -0.582703 -0.092712 1441830824 -0.800659 0.127197 -0.580017 -0.079834 1441830824 -0.800659 0.127197 -0.580017 -0.079834 1441830824 -0.800659 0.127197 -0.580017 -0.079834 1441830824 -0.800659 0.127197 -0.580017 -0.079834 1441830824 -0.800659 0.127197 -0.580017 -0.079834 1441830824 -0.800659 0.127197 -0.580017 -0.079834 1441830824 -0.800781 0.119507 -0.582397 -0.073669 1441830824 -0.800781 0.119507 -0.582397 -0.073669 1441830824 -0.800781 0.119507 -0.582397 -0.073669 1441830824 -0.800781 0.119507 -0.582397 -0.073669 1441830824 -0.800781 0.119507 -0.582397 -0.073669 1441830824 -0.800781 0.119507 -0.582397 -0.073669 1441830824 -0.799316 0.124756 -0.582153 -0.081726 1441830825 -0.799316 0.124756 -0.582153 -0.081726 1441830825 -0.799316 0.124756 -0.582153 -0.081726 1441830825 -0.799316 0.124756 -0.582153 -0.081726 1441830825 -0.799316 0.124756 -0.582153 -0.081726 1441830825 -0.799316 0.124756 -0.582153 -0.081726 1441830825 -0.796753 0.146851 -0.579102 -0.091431 1441830825 -0.796753 0.146851 -0.579102 -0.091431 1441830825 -0.796753 0.146851 -0.579102 -0.091431 1441830825 -0.796753 0.146851 -0.579102 -0.091431 1441830825 -0.796753 0.146851 -0.579102 -0.091431 1441830825 -0.796753 0.146851 -0.579102 -0.091431 1441830825 -0.796753 0.146851 -0.579102 -0.091431 1441830825 -0.795837 0.152832 -0.579346 -0.088074 1441830825 -0.795837 0.152832 -0.579346 -0.088074 1441830825 -0.795837 0.152832 -0.579346 -0.088074 1441830825 -0.795837 0.152832 -0.579346 -0.088074 1441830825 -0.795837 0.152832 -0.579346 -0.088074 1441830825 -0.795837 0.152832 -0.579346 -0.088074 1441830825 -0.794128 0.138123 -0.585999 -0.083313 1441830825 -0.794128 0.138123 -0.585999 -0.083313 1441830825 -0.794128 0.138123 -0.585999 -0.083313 1441830825 -0.794128 0.138123 -0.585999 -0.083313 1441830825 -0.794128 0.138123 -0.585999 -0.083313 1441830825 -0.794128 0.138123 -0.585999 -0.083313 1441830825 -0.788635 0.124146 -0.595154 -0.092468 1441830825 -0.788635 0.124146 -0.595154 -0.092468 1441830825 -0.788635 0.124146 -0.595154 -0.092468 1441830825 -0.788635 0.124146 -0.595154 -0.092468 1441830825 -0.788635 0.124146 -0.595154 -0.092468 1441830825 -0.788635 0.124146 -0.595154 -0.092468 1441830825 -0.780212 0.120483 -0.602905 -0.115723 1441830825 -0.780212 0.120483 -0.602905 -0.115723 1441830825 -0.780212 0.120483 -0.602905 -0.115723 1441830825 -0.780212 0.120483 -0.602905 -0.115723 1441830825 -0.780212 0.120483 -0.602905 -0.115723 1441830825 -0.780212 0.120483 -0.602905 -0.115723 1441830825 -0.780212 0.120483 -0.602905 -0.115723 1441830825 -0.772278 0.125244 -0.606995 -0.139954 1441830825 -0.772278 0.125244 -0.606995 -0.139954 1441830825 -0.772278 0.125244 -0.606995 -0.139954 1441830825 -0.772278 0.125244 -0.606995 -0.139954 1441830825 -0.772278 0.125244 -0.606995 -0.139954 1441830825 -0.766663 0.129456 -0.610779 -0.150085 1441830825 -0.766663 0.129456 -0.610779 -0.150085 1441830825 -0.766663 0.129456 -0.610779 -0.150085 1441830825 -0.766663 0.129456 -0.610779 -0.150085 1441830825 -0.766663 0.129456 -0.610779 -0.150085 1441830825 -0.766663 0.129456 -0.610779 -0.150085 1441830825 -0.766663 0.129456 -0.610779 -0.150085 1441830825 -0.764771 0.121521 -0.616699 -0.141907 1441830825 -0.764771 0.121521 -0.616699 -0.141907 1441830825 -0.764771 0.121521 -0.616699 -0.141907 1441830825 -0.764771 0.121521 -0.616699 -0.141907 1441830825 -0.764771 0.121521 -0.616699 -0.141907 1441830825 -0.764771 0.121521 -0.616699 -0.141907 1441830825 -0.767090 0.106689 -0.619446 -0.128662 1441830825 -0.767090 0.106689 -0.619446 -0.128662 1441830825 -0.767090 0.106689 -0.619446 -0.128662 1441830825 -0.767090 0.106689 -0.619446 -0.128662 1441830825 -0.767090 0.106689 -0.619446 -0.128662 1441830825 -0.767090 0.106689 -0.619446 -0.128662 1441830825 -0.771729 0.108154 -0.614136 -0.125122 1441830825 -0.771729 0.108154 -0.614136 -0.125122 1441830825 -0.771729 0.108154 -0.614136 -0.125122 1441830825 -0.771729 0.108154 -0.614136 -0.125122 1441830825 -0.771729 0.108154 -0.614136 -0.125122 1441830825 -0.771729 0.108154 -0.614136 -0.125122 1441830825 -0.777466 0.118958 -0.605530 -0.121582 1441830825 -0.777466 0.118958 -0.605530 -0.121582 1441830825 -0.777466 0.118958 -0.605530 -0.121582 1441830825 -0.777466 0.118958 -0.605530 -0.121582 1441830825 -0.777466 0.118958 -0.605530 -0.121582 1441830825 -0.777466 0.118958 -0.605530 -0.121582 1441830825 -0.784058 0.118469 -0.599854 -0.107117 1441830825 -0.784058 0.118469 -0.599854 -0.107117 1441830825 -0.784058 0.118469 -0.599854 -0.107117 1441830825 -0.784058 0.118469 -0.599854 -0.107117 1441830825 -0.789673 0.117004 -0.594971 -0.093628 1441830825 -0.789673 0.117004 -0.594971 -0.093628 1441830825 -0.789673 0.117004 -0.594971 -0.093628 1441830825 -0.789673 0.117004 -0.594971 -0.093628 1441830825 -0.789673 0.117004 -0.594971 -0.093628 1441830825 -0.789673 0.117004 -0.594971 -0.093628 1441830825 -0.796143 0.121765 -0.586548 -0.085449 1441830825 -0.796143 0.121765 -0.586548 -0.085449 1441830825 -0.796143 0.121765 -0.586548 -0.085449 1441830825 -0.796143 0.121765 -0.586548 -0.085449 1441830825 -0.796143 0.121765 -0.586548 -0.085449 1441830825 -0.796143 0.121765 -0.586548 -0.085449 1441830825 -0.802063 0.139282 -0.575317 -0.079468 1441830825 -0.802063 0.139282 -0.575317 -0.079468 1441830825 -0.802063 0.139282 -0.575317 -0.079468 1441830825 -0.802063 0.139282 -0.575317 -0.079468 1441830825 -0.802063 0.139282 -0.575317 -0.079468 1441830825 -0.802063 0.139282 -0.575317 -0.079468 1441830825 -0.802063 0.139282 -0.575317 -0.079468 1441830825 -0.806152 0.153320 -0.566772 -0.074219 1441830825 -0.806152 0.153320 -0.566772 -0.074219 1441830825 -0.806152 0.153320 -0.566772 -0.074219 1441830825 -0.806152 0.153320 -0.566772 -0.074219 1441830825 -0.806152 0.153320 -0.566772 -0.074219 1441830825 -0.806152 0.154907 -0.566528 -0.072510 1441830825 -0.806152 0.154907 -0.566528 -0.072510 1441830825 -0.806152 0.154907 -0.566528 -0.072510 1441830825 -0.806152 0.154907 -0.566528 -0.072510 1441830825 -0.806152 0.154907 -0.566528 -0.072510 1441830825 -0.806152 0.154907 -0.566528 -0.072510 1441830825 -0.802368 0.146240 -0.572937 -0.081055 1441830825 -0.802368 0.146240 -0.572937 -0.081055 1441830825 -0.802368 0.146240 -0.572937 -0.081055 1441830826 -0.802368 0.146240 -0.572937 -0.081055 1441830826 -0.802368 0.146240 -0.572937 -0.081055 1441830826 -0.802368 0.146240 -0.572937 -0.081055 1441830826 -0.795410 0.140869 -0.580750 -0.101257 1441830826 -0.795410 0.140869 -0.580750 -0.101257 1441830826 -0.795410 0.140869 -0.580750 -0.101257 1441830826 -0.795410 0.140869 -0.580750 -0.101257 1441830826 -0.795410 0.140869 -0.580750 -0.101257 1441830826 -0.795410 0.140869 -0.580750 -0.101257 1441830826 -0.787720 0.136353 -0.588135 -0.122803 1441830826 -0.787720 0.136353 -0.588135 -0.122803 1441830826 -0.787720 0.136353 -0.588135 -0.122803 1441830826 -0.787720 0.136353 -0.588135 -0.122803 1441830826 -0.787720 0.136353 -0.588135 -0.122803 1441830826 -0.787720 0.136353 -0.588135 -0.122803 1441830826 -0.787720 0.136353 -0.588135 -0.122803 1441830826 -0.777100 0.140198 -0.596741 -0.143127 1441830826 -0.777100 0.140198 -0.596741 -0.143127 1441830826 -0.777100 0.140198 -0.596741 -0.143127 1441830826 -0.777100 0.140198 -0.596741 -0.143127 1441830826 -0.777100 0.140198 -0.596741 -0.143127 1441830826 -0.768494 0.130798 -0.608826 -0.147278 1441830826 -0.768494 0.130798 -0.608826 -0.147278 1441830826 -0.768494 0.130798 -0.608826 -0.147278 1441830826 -0.768494 0.130798 -0.608826 -0.147278 1441830826 -0.768494 0.130798 -0.608826 -0.147278 1441830826 -0.768494 0.130798 -0.608826 -0.147278 1441830826 -0.768494 0.130798 -0.608826 -0.147278 1441830826 -0.763794 0.107849 -0.620850 -0.140137 1441830826 -0.763794 0.107849 -0.620850 -0.140137 1441830826 -0.763794 0.107849 -0.620850 -0.140137 1441830826 -0.763794 0.107849 -0.620850 -0.140137 1441830826 -0.763794 0.107849 -0.620850 -0.140137 1441830826 -0.763794 0.107849 -0.620850 -0.140137 1441830826 -0.762878 0.096924 -0.624023 -0.138794 1441830826 -0.762878 0.096924 -0.624023 -0.138794 1441830826 -0.762878 0.096924 -0.624023 -0.138794 1441830826 -0.762878 0.096924 -0.624023 -0.138794 1441830826 -0.762878 0.096924 -0.624023 -0.138794 1441830826 -0.762878 0.096924 -0.624023 -0.138794 1441830826 -0.764893 0.110352 -0.618164 -0.143982 1441830826 -0.764893 0.110352 -0.618164 -0.143982 1441830826 -0.764893 0.110352 -0.618164 -0.143982 1441830826 -0.764893 0.110352 -0.618164 -0.143982 1441830826 -0.764893 0.110352 -0.618164 -0.143982 1441830826 -0.764893 0.110352 -0.618164 -0.143982 1441830826 -0.764893 0.110352 -0.618164 -0.143982 1441830826 -0.770691 0.120300 -0.609741 -0.140808 1441830826 -0.770691 0.120300 -0.609741 -0.140808 1441830826 -0.770691 0.120300 -0.609741 -0.140808 1441830826 -0.770691 0.120300 -0.609741 -0.140808 1441830826 -0.770691 0.120300 -0.609741 -0.140808 1441830826 -0.770691 0.120300 -0.609741 -0.140808 1441830826 -0.777466 0.123169 -0.602356 -0.132629 1441830826 -0.777466 0.123169 -0.602356 -0.132629 1441830826 -0.777466 0.123169 -0.602356 -0.132629 1441830826 -0.777466 0.123169 -0.602356 -0.132629 1441830826 -0.777466 0.123169 -0.602356 -0.132629 1441830826 -0.777466 0.123169 -0.602356 -0.132629 1441830826 -0.777466 0.123169 -0.602356 -0.132629 1441830826 -0.784729 0.130554 -0.592041 -0.129517 1441830826 -0.784729 0.130554 -0.592041 -0.129517 1441830826 -0.784729 0.130554 -0.592041 -0.129517 1441830826 -0.784729 0.130554 -0.592041 -0.129517 1441830826 -0.784729 0.130554 -0.592041 -0.129517 1441830826 -0.784729 0.130554 -0.592041 -0.129517 1441830826 -0.790039 0.160950 -0.576111 -0.134460 1441830826 -0.790039 0.160950 -0.576111 -0.134460 1441830826 -0.790039 0.160950 -0.576111 -0.134460 1441830826 -0.790039 0.160950 -0.576111 -0.134460 1441830826 -0.790039 0.160950 -0.576111 -0.134460 1441830826 -0.790039 0.160950 -0.576111 -0.134460 1441830826 -0.794495 0.188660 -0.562073 -0.131470 1441830826 -0.794495 0.188660 -0.562073 -0.131470 1441830826 -0.794495 0.188660 -0.562073 -0.131470 1441830826 -0.794495 0.188660 -0.562073 -0.131470 1441830826 -0.794495 0.188660 -0.562073 -0.131470 1441830826 -0.794495 0.188660 -0.562073 -0.131470 1441830826 -0.798950 0.190186 -0.557434 -0.121704 1441830826 -0.798950 0.190186 -0.557434 -0.121704 1441830826 -0.798950 0.190186 -0.557434 -0.121704 1441830826 -0.798950 0.190186 -0.557434 -0.121704 1441830826 -0.798950 0.190186 -0.557434 -0.121704 1441830826 -0.798950 0.190186 -0.557434 -0.121704 1441830826 -0.798950 0.190186 -0.557434 -0.121704 1441830826 -0.798645 0.179382 -0.562195 -0.118530 1441830826 -0.798645 0.179382 -0.562195 -0.118530 1441830826 -0.798645 0.179382 -0.562195 -0.118530 1441830826 -0.798645 0.179382 -0.562195 -0.118530 1441830826 -0.798645 0.179382 -0.562195 -0.118530 1441830826 -0.798645 0.179382 -0.562195 -0.118530 1441830826 -0.793457 0.173645 -0.568665 -0.130188 1441830826 -0.793457 0.173645 -0.568665 -0.130188 1441830826 -0.793457 0.173645 -0.568665 -0.130188 1441830826 -0.793457 0.173645 -0.568665 -0.130188 1441830826 -0.793457 0.173645 -0.568665 -0.130188 1441830826 -0.793457 0.173645 -0.568665 -0.130188 1441830826 -0.793457 0.173645 -0.568665 -0.130188 1441830826 -0.785339 0.175049 -0.574829 -0.149109 1441830826 -0.785339 0.175049 -0.574829 -0.149109 1441830826 -0.785339 0.175049 -0.574829 -0.149109 1441830826 -0.785339 0.175049 -0.574829 -0.149109 1441830826 -0.785339 0.175049 -0.574829 -0.149109 1441830826 -0.785339 0.175049 -0.574829 -0.149109 1441830826 -0.774292 0.181702 -0.582336 -0.168396 1441830826 -0.774292 0.181702 -0.582336 -0.168396 1441830826 -0.774292 0.181702 -0.582336 -0.168396 1441830826 -0.774292 0.181702 -0.582336 -0.168396 1441830826 -0.774292 0.181702 -0.582336 -0.168396 1441830826 -0.774292 0.181702 -0.582336 -0.168396 1441830826 -0.763733 0.176270 -0.596497 -0.173096 1441830826 -0.763733 0.176270 -0.596497 -0.173096 1441830826 -0.763733 0.176270 -0.596497 -0.173096 1441830827 -0.763733 0.176270 -0.596497 -0.173096 1441830827 -0.763733 0.176270 -0.596497 -0.173096 1441830827 -0.763733 0.176270 -0.596497 -0.173096 1441830827 -0.763733 0.176270 -0.596497 -0.173096 1441830827 -0.758118 0.146667 -0.614807 -0.160706 1441830827 -0.758118 0.146667 -0.614807 -0.160706 1441830827 -0.758118 0.146667 -0.614807 -0.160706 1441830827 -0.758118 0.146667 -0.614807 -0.160706 1441830827 -0.758118 0.146667 -0.614807 -0.160706 1441830827 -0.758118 0.146667 -0.614807 -0.160706 1441830827 -0.756775 0.124634 -0.622986 -0.153992 1441830827 -0.756775 0.124634 -0.622986 -0.153992 1441830827 -0.756775 0.124634 -0.622986 -0.153992 1441830827 -0.756775 0.124634 -0.622986 -0.153992 1441830827 -0.756775 0.124634 -0.622986 -0.153992 1441830827 -0.756775 0.124634 -0.622986 -0.153992 1441830827 -0.758606 0.131897 -0.618530 -0.156799 1441830827 -0.758606 0.131897 -0.618530 -0.156799 1441830827 -0.758606 0.131897 -0.618530 -0.156799 1441830827 -0.758606 0.131897 -0.618530 -0.156799 1441830827 -0.758606 0.131897 -0.618530 -0.156799 1441830827 -0.758606 0.131897 -0.618530 -0.156799 1441830827 -0.763367 0.145142 -0.610046 -0.155334 1441830827 -0.763367 0.145142 -0.610046 -0.155334 1441830827 -0.763367 0.145142 -0.610046 -0.155334 1441830827 -0.763367 0.145142 -0.610046 -0.155334 1441830827 -0.763367 0.145142 -0.610046 -0.155334 1441830827 -0.763367 0.145142 -0.610046 -0.155334 1441830827 -0.763367 0.145142 -0.610046 -0.155334 1441830827 -0.770752 0.148193 -0.602173 -0.146606 1441830827 -0.770752 0.148193 -0.602173 -0.146606 1441830827 -0.770752 0.148193 -0.602173 -0.146606 1441830827 -0.770752 0.148193 -0.602173 -0.146606 1441830827 -0.770752 0.148193 -0.602173 -0.146606 1441830827 -0.770752 0.148193 -0.602173 -0.146606 1441830827 -0.777466 0.152649 -0.593628 -0.141296 1441830827 -0.777466 0.152649 -0.593628 -0.141296 1441830827 -0.777466 0.152649 -0.593628 -0.141296 1441830827 -0.777466 0.152649 -0.593628 -0.141296 1441830827 -0.777466 0.152649 -0.593628 -0.141296 1441830827 -0.777466 0.152649 -0.593628 -0.141296 1441830827 -0.783386 0.169128 -0.580872 -0.142761 1441830827 -0.783386 0.169128 -0.580872 -0.142761 1441830827 -0.783386 0.169128 -0.580872 -0.142761 1441830827 -0.783386 0.169128 -0.580872 -0.142761 1441830827 -0.783386 0.169128 -0.580872 -0.142761 1441830827 -0.783386 0.169128 -0.580872 -0.142761 1441830827 -0.788086 0.187439 -0.569397 -0.140076 1441830827 -0.788086 0.187439 -0.569397 -0.140076 1441830827 -0.788086 0.187439 -0.569397 -0.140076 1441830827 -0.788086 0.187439 -0.569397 -0.140076 1441830827 -0.788086 0.187439 -0.569397 -0.140076 1441830827 -0.788086 0.187439 -0.569397 -0.140076 1441830827 -0.791626 0.189087 -0.565247 -0.134644 1441830827 -0.791626 0.189087 -0.565247 -0.134644 1441830827 -0.791626 0.189087 -0.565247 -0.134644 1441830827 -0.791626 0.189087 -0.565247 -0.134644 1441830827 -0.791626 0.189087 -0.565247 -0.134644 1441830827 -0.791626 0.189087 -0.565247 -0.134644 1441830827 -0.791626 0.189087 -0.565247 -0.134644 1441830827 -0.791138 0.183655 -0.566711 -0.138977 1441830827 -0.791138 0.183655 -0.566711 -0.138977 1441830827 -0.791138 0.183655 -0.566711 -0.138977 1441830827 -0.791138 0.183655 -0.566711 -0.138977 1441830827 -0.791138 0.183655 -0.566711 -0.138977 1441830827 -0.791138 0.183655 -0.566711 -0.138977 1441830827 -0.786682 0.184387 -0.569519 -0.151367 1441830827 -0.786682 0.184387 -0.569519 -0.151367 1441830827 -0.786682 0.184387 -0.569519 -0.151367 1441830827 -0.786682 0.184387 -0.569519 -0.151367 1441830827 -0.786682 0.184387 -0.569519 -0.151367 1441830827 -0.786682 0.184387 -0.569519 -0.151367 1441830827 -0.786682 0.184387 -0.569519 -0.151367 1441830827 -0.781738 0.184143 -0.573669 -0.161194 1441830827 -0.781738 0.184143 -0.573669 -0.161194 1441830827 -0.781738 0.184143 -0.573669 -0.161194 1441830827 -0.781738 0.184143 -0.573669 -0.161194 1441830827 -0.781738 0.184143 -0.573669 -0.161194 1441830827 -0.776184 0.182312 -0.579407 -0.169312 1441830827 -0.776184 0.182312 -0.579407 -0.169312 1441830827 -0.776184 0.182312 -0.579407 -0.169312 1441830827 -0.776184 0.182312 -0.579407 -0.169312 1441830827 -0.776184 0.182312 -0.579407 -0.169312 1441830827 -0.776184 0.182312 -0.579407 -0.169312 1441830827 -0.768311 0.182617 -0.586792 -0.179138 1441830827 -0.768311 0.182617 -0.586792 -0.179138 1441830827 -0.768311 0.182617 -0.586792 -0.179138 1441830827 -0.768311 0.182617 -0.586792 -0.179138 1441830827 -0.768311 0.182617 -0.586792 -0.179138 1441830827 -0.768311 0.182617 -0.586792 -0.179138 1441830827 -0.768311 0.182617 -0.586792 -0.179138 1441830827 -0.758362 0.177979 -0.600098 -0.182190 1441830827 -0.758362 0.177979 -0.600098 -0.182190 1441830827 -0.758362 0.177979 -0.600098 -0.182190 1441830827 -0.758362 0.177979 -0.600098 -0.182190 1441830827 -0.758362 0.177979 -0.600098 -0.182190 1441830827 -0.758362 0.177979 -0.600098 -0.182190 1441830827 -0.753662 0.154114 -0.614746 -0.174561 1441830827 -0.753662 0.154114 -0.614746 -0.174561 1441830827 -0.753662 0.154114 -0.614746 -0.174561 1441830827 -0.753662 0.154114 -0.614746 -0.174561 1441830827 -0.753662 0.154114 -0.614746 -0.174561 1441830827 -0.752075 0.141113 -0.620483 -0.171753 1441830827 -0.752075 0.141113 -0.620483 -0.171753 1441830827 -0.752075 0.141113 -0.620483 -0.171753 1441830827 -0.752075 0.141113 -0.620483 -0.171753 1441830827 -0.752075 0.141113 -0.620483 -0.171753 1441830827 -0.752075 0.141113 -0.620483 -0.171753 1441830827 -0.755127 0.146118 -0.616882 -0.167236 1441830827 -0.755127 0.146118 -0.616882 -0.167236 1441830827 -0.755127 0.146118 -0.616882 -0.167236 1441830827 -0.755127 0.146118 -0.616882 -0.167236 1441830828 -0.755127 0.146118 -0.616882 -0.167236 1441830828 -0.755127 0.146118 -0.616882 -0.167236 1441830828 -0.762817 0.144531 -0.611389 -0.153259 1441830828 -0.762817 0.144531 -0.611389 -0.153259 1441830828 -0.762817 0.144531 -0.611389 -0.153259 1441830828 -0.762817 0.144531 -0.611389 -0.153259 1441830828 -0.762817 0.144531 -0.611389 -0.153259 1441830828 -0.762817 0.144531 -0.611389 -0.153259 1441830828 -0.769226 0.145142 -0.605408 -0.144043 1441830828 -0.769226 0.145142 -0.605408 -0.144043 1441830828 -0.769226 0.145142 -0.605408 -0.144043 1441830828 -0.769226 0.145142 -0.605408 -0.144043 1441830828 -0.769226 0.145142 -0.605408 -0.144043 1441830828 -0.769226 0.145142 -0.605408 -0.144043 1441830828 -0.769226 0.145142 -0.605408 -0.144043 1441830828 -0.774536 0.151855 -0.597656 -0.141174 1441830828 -0.774536 0.151855 -0.597656 -0.141174 1441830828 -0.774536 0.151855 -0.597656 -0.141174 1441830828 -0.774536 0.151855 -0.597656 -0.141174 1441830828 -0.774536 0.151855 -0.597656 -0.141174 1441830828 -0.774536 0.151855 -0.597656 -0.141174 1441830828 -0.778870 0.170471 -0.587219 -0.139893 1441830828 -0.778870 0.170471 -0.587219 -0.139893 1441830828 -0.778870 0.170471 -0.587219 -0.139893 1441830828 -0.778870 0.170471 -0.587219 -0.139893 1441830828 -0.778870 0.170471 -0.587219 -0.139893 1441830828 -0.783386 0.181580 -0.580811 -0.126892 1441830828 -0.783386 0.181580 -0.580811 -0.126892 1441830828 -0.783386 0.181580 -0.580811 -0.126892 1441830828 -0.783386 0.181580 -0.580811 -0.126892 1441830828 -0.783386 0.181580 -0.580811 -0.126892 1441830828 -0.783386 0.181580 -0.580811 -0.126892 1441830828 -0.787476 0.169128 -0.582581 -0.109497 1441830828 -0.787476 0.169128 -0.582581 -0.109497 1441830828 -0.787476 0.169128 -0.582581 -0.109497 1441830828 -0.787476 0.169128 -0.582581 -0.109497 1441830828 -0.787476 0.169128 -0.582581 -0.109497 1441830828 -0.787476 0.169128 -0.582581 -0.109497 1441830828 -0.787476 0.169128 -0.582581 -0.109497 1441830828 -0.787415 0.152649 -0.588196 -0.103699 1441830828 -0.787415 0.152649 -0.588196 -0.103699 1441830828 -0.787415 0.152649 -0.588196 -0.103699 1441830828 -0.787415 0.152649 -0.588196 -0.103699 1441830828 -0.787415 0.152649 -0.588196 -0.103699 1441830828 -0.787415 0.152649 -0.588196 -0.103699 1441830828 -0.784241 0.145264 -0.593506 -0.108154 1441830828 -0.784241 0.145264 -0.593506 -0.108154 1441830828 -0.784241 0.145264 -0.593506 -0.108154 1441830828 -0.784241 0.145264 -0.593506 -0.108154 1441830828 -0.784241 0.145264 -0.593506 -0.108154 1441830828 -0.784241 0.145264 -0.593506 -0.108154 1441830828 -0.784241 0.145264 -0.593506 -0.108154 1441830828 -0.781860 0.140381 -0.596924 -0.113159 1441830828 -0.781860 0.140381 -0.596924 -0.113159 1441830828 -0.781860 0.140381 -0.596924 -0.113159 1441830828 -0.781860 0.140381 -0.596924 -0.113159 1441830828 -0.781860 0.140381 -0.596924 -0.113159 1441830828 -0.781860 0.140381 -0.596924 -0.113159 1441830828 -0.781738 0.136536 -0.597290 -0.116638 1441830828 -0.781738 0.136536 -0.597290 -0.116638 1441830828 -0.781738 0.136536 -0.597290 -0.116638 1441830828 -0.781738 0.136536 -0.597290 -0.116638 1441830828 -0.781738 0.136536 -0.597290 -0.116638 1441830828 -0.781738 0.136536 -0.597290 -0.116638 1441830828 -0.781494 0.134155 -0.597656 -0.119019 1441830828 -0.781494 0.134155 -0.597656 -0.119019 1441830828 -0.781494 0.134155 -0.597656 -0.119019 1441830828 -0.781494 0.134155 -0.597656 -0.119019 1441830828 -0.781494 0.134155 -0.597656 -0.119019 1441830828 -0.781494 0.134155 -0.597656 -0.119019 1441830828 -0.779785 0.129883 -0.601379 -0.116333 1441830828 -0.779785 0.129883 -0.601379 -0.116333 1441830828 -0.779785 0.129883 -0.601379 -0.116333 1441830828 -0.779785 0.129883 -0.601379 -0.116333 1441830828 -0.779785 0.129883 -0.601379 -0.116333 1441830828 -0.779785 0.129883 -0.601379 -0.116333 1441830828 -0.776794 0.119568 -0.608337 -0.111084 1441830828 -0.776794 0.119568 -0.608337 -0.111084 1441830828 -0.776794 0.119568 -0.608337 -0.111084 1441830828 -0.776794 0.119568 -0.608337 -0.111084 1441830828 -0.776794 0.119568 -0.608337 -0.111084 1441830828 -0.776794 0.119568 -0.608337 -0.111084 1441830828 -0.773804 0.115784 -0.613281 -0.108459 1441830828 -0.773804 0.115784 -0.613281 -0.108459 1441830828 -0.773804 0.115784 -0.613281 -0.108459 1441830828 -0.773804 0.115784 -0.613281 -0.108459 1441830828 -0.773804 0.115784 -0.613281 -0.108459 1441830828 -0.773804 0.115784 -0.613281 -0.108459 1441830828 -0.774536 0.112549 -0.614014 -0.102417 1441830828 -0.774536 0.112549 -0.614014 -0.102417 1441830828 -0.774536 0.112549 -0.614014 -0.102417 1441830828 -0.774536 0.112549 -0.614014 -0.102417 1441830828 -0.774536 0.112549 -0.614014 -0.102417 1441830828 -0.774536 0.112549 -0.614014 -0.102417 1441830828 -0.776733 0.099243 -0.615295 -0.091003 1441830828 -0.776733 0.099243 -0.615295 -0.091003 1441830828 -0.776733 0.099243 -0.615295 -0.091003 1441830828 -0.776733 0.099243 -0.615295 -0.091003 1441830828 -0.776733 0.099243 -0.615295 -0.091003 1441830828 -0.779541 0.083374 -0.615906 -0.078430 1441830828 -0.779541 0.083374 -0.615906 -0.078430 1441830828 -0.779541 0.083374 -0.615906 -0.078430 1441830828 -0.779541 0.083374 -0.615906 -0.078430 1441830828 -0.779541 0.083374 -0.615906 -0.078430 1441830828 -0.779541 0.083374 -0.615906 -0.078430 1441830828 -0.779541 0.083374 -0.615906 -0.078430 1441830828 -0.784058 0.078857 -0.611450 -0.071899 1441830828 -0.784058 0.078857 -0.611450 -0.071899 1441830828 -0.784058 0.078857 -0.611450 -0.071899 1441830828 -0.784058 0.078857 -0.611450 -0.071899 1441830828 -0.784058 0.078857 -0.611450 -0.071899 1441830829 -0.784058 0.078857 -0.611450 -0.071899 1441830829 
-0.797668 0.145264 0.325439 0.486511 1441830834 -0.797668 0.145264 0.325439 0.486511 1441830834 -0.797668 0.145264 0.325439 0.486511 1441830834 -0.797668 0.145264 0.325439 0.486511 1441830834 -0.797668 0.145264 0.325439 0.486511 1441830834 -0.862061 0.031128 0.304810 0.403687 1441830834 -0.862061 0.031128 0.304810 0.403687 1441830834 -0.862061 0.031128 0.304810 0.403687 1441830834 -0.862061 0.031128 0.304810 0.403687 1441830834 -0.862061 0.031128 0.304810 0.403687 1441830834 -0.862061 0.031128 0.304810 0.403687 1441830834 -0.943420 -0.040283 0.178650 0.276489 1441830834 -0.943420 -0.040283 0.178650 0.276489 1441830834 -0.943420 -0.040283 0.178650 0.276489 1441830834 -0.943420 -0.040283 0.178650 0.276489 1441830834 -0.943420 -0.040283 0.178650 0.276489 1441830834 -0.943420 -0.040283 0.178650 0.276489 1441830834 -0.943420 -0.040283 0.178650 0.276489 1441830834 -0.972168 -0.201355 0.076050 0.092773 1441830834 -0.972168 -0.201355 0.076050 0.092773 1441830834 -0.972168 -0.201355 0.076050 0.092773 1441830834 -0.972168 -0.201355 0.076050 0.092773 1441830834 -0.972168 -0.201355 0.076050 0.092773 1441830834 -0.972168 -0.201355 0.076050 0.092773 1441830834 -0.994263 -0.001648 0.054504 0.092163 1441830834 -0.994263 -0.001648 0.054504 0.092163 1441830834 -0.994263 -0.001648 0.054504 0.092163 1441830834 -0.994263 -0.001648 0.054504 0.092163 1441830834 -0.994263 -0.001648 0.054504 0.092163 1441830834 -0.994263 -0.001648 0.054504 0.092163 1441830834 -0.974487 -0.033752 0.088623 0.203491 1441830834 -0.974487 -0.033752 0.088623 0.203491 1441830834 -0.974487 -0.033752 0.088623 0.203491 1441830834 -0.974487 -0.033752 0.088623 0.203491 1441830834 -0.974487 -0.033752 0.088623 0.203491 1441830834 -0.974487 -0.033752 0.088623 0.203491 1441830834 -0.936584 -0.052307 0.128540 0.321838 1441830834 -0.936584 -0.052307 0.128540 0.321838 1441830834 -0.936584 -0.052307 0.128540 0.321838 1441830834 -0.936584 -0.052307 0.128540 0.321838 1441830834 -0.936584 -0.052307 0.128540 0.321838 1441830834 -0.936584 -0.052307 0.128540 0.321838 1441830834 -0.885620 -0.068237 0.209717 0.408752 1441830834 -0.885620 -0.068237 0.209717 0.408752 1441830834 -0.885620 -0.068237 0.209717 0.408752 1441830834 -0.885620 -0.068237 0.209717 0.408752 1441830834 -0.885620 -0.068237 0.209717 0.408752 1441830834 -0.885620 -0.068237 0.209717 0.408752 1441830834 -0.885620 -0.068237 0.209717 0.408752 1441830834 -0.844360 -0.008850 0.259521 0.468689 1441830834 -0.844360 -0.008850 0.259521 0.468689 1441830834 -0.844360 -0.008850 0.259521 0.468689 1441830834 -0.844360 -0.008850 0.259521 0.468689 1441830834 -0.844360 -0.008850 0.259521 0.468689 1441830834 -0.844360 -0.008850 0.259521 0.468689 1441830834 -0.812317 0.026306 0.297974 0.500610 1441830834 -0.812317 0.026306 0.297974 0.500610 1441830834 -0.812317 0.026306 0.297974 0.500610 1441830834 -0.812317 0.026306 0.297974 0.500610 1441830834 -0.812317 0.026306 0.297974 0.500610 1441830835 -0.812317 0.026306 0.297974 0.500610 1441830835 -0.812317 0.026306 0.297974 0.500610 1441830835 -0.786438 0.029724 0.330139 0.521179 1441830835 -0.786438 0.029724 0.330139 0.521179 1441830835 -0.786438 0.029724 0.330139 0.521179 1441830835 -0.786438 0.029724 0.330139 0.521179 1441830835 -0.786438 0.029724 0.330139 0.521179 1441830835 -0.786438 0.029724 0.330139 0.521179 1441830835 -0.782837 0.035339 0.343323 0.517700 1441830835 -0.782837 0.035339 0.343323 0.517700 1441830835 -0.782837 0.035339 0.343323 0.517700 1441830835 -0.782837 0.035339 0.343323 0.517700 1441830835 -0.782837 0.035339 0.343323 0.517700 1441830835 -0.782837 0.035339 0.343323 0.517700 1441830835 -0.791443 0.004089 0.366638 0.489075 1441830835 -0.791443 0.004089 0.366638 0.489075 1441830835 -0.791443 0.004089 0.366638 0.489075 1441830835 -0.791443 0.004089 0.366638 0.489075 1441830835 -0.791443 0.004089 0.366638 0.489075 1441830835 -0.791443 0.004089 0.366638 0.489075 1441830835 -0.816528 0.000488 0.338257 0.467834 1441830835 -0.816528 0.000488 0.338257 0.467834 1441830835 -0.816528 0.000488 0.338257 0.467834 1441830835 -0.816528 0.000488 0.338257 0.467834 1441830835 -0.816528 0.000488 0.338257 0.467834 1441830835 -0.816528 0.000488 0.338257 0.467834 1441830835 -0.853699 -0.026733 0.298462 0.426025 1441830835 -0.853699 -0.026733 0.298462 0.426025 1441830835 -0.853699 -0.026733 0.298462 0.426025 1441830835 -0.853699 -0.026733 0.298462 0.426025 1441830835 -0.853699 -0.026733 0.298462 0.426025 1441830835 -0.853699 -0.026733 0.298462 0.426025 1441830835 -0.853699 -0.026733 0.298462 0.426025 1441830835 -0.906677 -0.069153 0.223450 0.351135 1441830835 -0.906677 -0.069153 0.223450 0.351135 1441830835 -0.906677 -0.069153 0.223450 0.351135 1441830835 -0.906677 -0.069153 0.223450 0.351135 1441830835 -0.906677 -0.069153 0.223450 0.351135 1441830835 -0.906677 -0.069153 0.223450 0.351135 1441830835 -0.959045 -0.113647 0.110474 0.234863 1441830835 -0.959045 -0.113647 0.110474 0.234863 1441830835 -0.959045 -0.113647 0.110474 0.234863 1441830835 -0.959045 -0.113647 0.110474 0.234863 1441830835 -0.959045 -0.113647 0.110474 0.234863 1441830835 -0.959045 -0.113647 0.110474 0.234863 1441830835 -0.980164 -0.165100 0.025635 0.107056 1441830835 -0.980164 -0.165100 0.025635 0.107056 1441830835 -0.980164 -0.165100 0.025635 0.107056 1441830835 -0.980164 -0.165100 0.025635 0.107056 1441830835 -0.980164 -0.165100 0.025635 0.107056 1441830835 -0.980164 -0.165100 0.025635 0.107056 1441830835 -0.980164 -0.165100 0.025635 0.107056 1441830835 -0.990173 -0.053650 0.007507 0.129089 1441830835 -0.990173 -0.053650 0.007507 0.129089 1441830835 -0.990173 -0.053650 0.007507 0.129089 1441830835 -0.990173 -0.053650 0.007507 0.129089 1441830835 -0.990173 -0.053650 0.007507 0.129089 1441830835 -0.990173 -0.053650 0.007507 0.129089 1441830835 -0.969421 -0.067017 0.033569 0.233826 1441830835 -0.969421 -0.067017 0.033569 0.233826 1441830835 -0.969421 -0.067017 0.033569 0.233826 1441830835 -0.969421 -0.067017 0.033569 0.233826 1441830835 -0.969421 -0.067017 0.033569 0.233826 1441830835 -0.969421 -0.067017 0.033569 0.233826 1441830835 -0.934143 -0.051697 0.059937 0.348022 1441830835 -0.934143 -0.051697 0.059937 0.348022 1441830835 -0.934143 -0.051697 0.059937 0.348022 1441830835 -0.934143 -0.051697 0.059937 0.348022 1441830835 -0.934143 -0.051697 0.059937 0.348022 1441830835 -0.934143 -0.051697 0.059937 0.348022 1441830835 -0.885132 -0.063904 0.129639 0.442322 1441830835 -0.885132 -0.063904 0.129639 0.442322 1441830835 -0.885132 -0.063904 0.129639 0.442322 1441830835 -0.885132 -0.063904 0.129639 0.442322 1441830835 -0.885132 -0.063904 0.129639 0.442322 1441830835 -0.885132 -0.063904 0.129639 0.442322 1441830835 -0.885132 -0.063904 0.129639 0.442322 1441830835 -0.841370 -0.007202 0.177368 0.510437 1441830835 -0.841370 -0.007202 0.177368 0.510437 1441830835 -0.841370 -0.007202 0.177368 0.510437 1441830835 -0.841370 -0.007202 0.177368 0.510437 1441830835 -0.841370 -0.007202 0.177368 0.510437 1441830835 -0.841370 -0.007202 0.177368 0.510437 1441830835 -0.797241 0.010437 0.250671 0.549072 1441830835 -0.797241 0.010437 0.250671 0.549072 1441830835 -0.797241 0.010437 0.250671 0.549072 1441830835 -0.797241 0.010437 0.250671 0.549072 1441830835 -0.797241 0.010437 0.250671 0.549072 1441830835 -0.797241 0.010437 0.250671 0.549072 1441830835 -0.797241 0.010437 0.250671 0.549072 1441830835 -0.751770 0.014404 0.304443 0.584717 1441830835 -0.751770 0.014404 0.304443 0.584717 1441830835 -0.751770 0.014404 0.304443 0.584717 1441830835 -0.751770 0.014404 0.304443 0.584717 1441830835 -0.751770 0.014404 0.304443 0.584717 1441830835 -0.751770 0.014404 0.304443 0.584717 1441830835 -0.739746 0.013916 0.331787 0.585205 1441830835 -0.739746 0.013916 0.331787 0.585205 1441830835 -0.739746 0.013916 0.331787 0.585205 1441830835 -0.739746 0.013916 0.331787 0.585205 1441830835 -0.739746 0.013916 0.331787 0.585205 1441830835 -0.739746 0.013916 0.331787 0.585205 1441830835 -0.754700 -0.021851 0.363525 0.545715 1441830835 -0.754700 -0.021851 0.363525 0.545715 1441830835 -0.754700 -0.021851 0.363525 0.545715 1441830835 -0.754700 -0.021851 0.363525 0.545715 1441830835 -0.754700 -0.021851 0.363525 0.545715 1441830835 -0.754700 -0.021851 0.363525 0.545715 1441830835 -0.793030 -0.034058 0.337585 0.505920 1441830835 -0.793030 -0.034058 0.337585 0.505920 1441830835 -0.793030 -0.034058 0.337585 0.505920 1441830835 -0.793030 -0.034058 0.337585 0.505920 1441830835 -0.793030 -0.034058 0.337585 0.505920 1441830836 -0.793030 -0.034058 0.337585 0.505920 1441830836 -0.848694 -0.065247 0.290955 0.436829 1441830836 -0.848694 -0.065247 0.290955 0.436829 1441830836 -0.848694 -0.065247 0.290955 0.436829 1441830836 -0.848694 -0.065247 0.290955 0.436829 1441830836 -0.848694 -0.065247 0.290955 0.436829 1441830836 -0.848694 -0.065247 0.290955 0.436829 1441830836 -0.916687 -0.094360 0.200928 0.332336 1441830836 -0.916687 -0.094360 0.200928 0.332336 1441830836 -0.916687 -0.094360 0.200928 0.332336 1441830836 -0.916687 -0.094360 0.200928 0.332336 1441830836 -0.916687 -0.094360 0.200928 0.332336 1441830836 -0.916687 -0.094360 0.200928 0.332336 1441830836 -0.968323 -0.161926 0.091125 0.167053 1441830836 -0.968323 -0.161926 0.091125 0.167053 1441830836 -0.968323 -0.161926 0.091125 0.167053 1441830836 -0.968323 -0.161926 0.091125 0.167053 1441830836 -0.968323 -0.161926 0.091125 0.167053 1441830836 -0.968323 -0.161926 0.091125 0.167053 1441830836 -0.991333 -0.072876 0.025024 0.106567 1441830836 -0.991333 -0.072876 0.025024 0.106567 1441830836 -0.991333 -0.072876 0.025024 0.106567 1441830836 -0.991333 -0.072876 0.025024 0.106567 1441830836 -0.991333 -0.072876 0.025024 0.106567 1441830836 -0.991333 -0.072876 0.025024 0.106567 1441830836 -0.976807 -0.051636 0.047668 0.202271 1441830836 -0.976807 -0.051636 0.047668 0.202271 1441830836 -0.976807 -0.051636 0.047668 0.202271 1441830836 -0.976807 -0.051636 0.047668 0.202271 1441830836 -0.976807 -0.051636 0.047668 0.202271 1441830836 -0.976807 -0.051636 0.047668 0.202271 1441830836 -0.941040 -0.022583 0.071594 0.329834 1441830836 -0.941040 -0.022583 0.071594 0.329834 1441830836 -0.941040 -0.022583 0.071594 0.329834 1441830836 -0.941040 -0.022583 0.071594 0.329834 1441830836 -0.888794 -0.036804 0.143799 0.433594 1441830836 -0.888794 -0.036804 0.143799 0.433594 1441830836 -0.888794 -0.036804 0.143799 0.433594 1441830836 -0.888794 -0.036804 0.143799 0.433594 1441830836 -0.888794 -0.036804 0.143799 0.433594 1441830836 -0.888794 -0.036804 0.143799 0.433594 1441830836 -0.837463 -0.012024 0.208191 0.505188 1441830836 -0.837463 -0.012024 0.208191 0.505188 1441830836 -0.837463 -0.012024 0.208191 0.505188 1441830836 -0.837463 -0.012024 0.208191 0.505188 1441830836 -0.837463 -0.012024 0.208191 0.505188 1441830836 -0.837463 -0.012024 0.208191 0.505188 1441830836 -0.791809 0.023376 0.258667 0.552734 1441830836 -0.791809 0.023376 0.258667 0.552734 1441830836 -0.791809 0.023376 0.258667 0.552734 1441830836 -0.791809 0.023376 0.258667 0.552734 1441830836 -0.791809 0.023376 0.258667 0.552734 1441830836 -0.791809 0.023376 0.258667 0.552734 1441830836 -0.749084 0.034180 0.302490 0.588440 1441830836 -0.749084 0.034180 0.302490 0.588440 1441830836 -0.749084 0.034180 0.302490 0.588440 1441830836 -0.749084 0.034180 0.302490 0.588440 1441830836 -0.749084 0.034180 0.302490 0.588440 1441830836 -0.738831 0.028564 0.333069 0.585083 1441830836 -0.738831 0.028564 0.333069 0.585083 1441830836 -0.738831 0.028564 0.333069 0.585083 1441830836 -0.738831 0.028564 0.333069 0.585083 1441830836 -0.738831 0.028564 0.333069 0.585083 1441830836 -0.738831 0.028564 0.333069 0.585083 1441830836 -0.757507 -0.009949 0.360352 0.544250 1441830836 -0.757507 -0.009949 0.360352 0.544250 1441830836 -0.757507 -0.009949 0.360352 0.544250 1441830836 -0.757507 -0.009949 0.360352 0.544250 1441830836 -0.757507 -0.009949 0.360352 0.544250 1441830836 -0.757507 -0.009949 0.360352 0.544250 1441830836 -0.801819 -0.025635 0.321350 0.503113 1441830836 -0.801819 -0.025635 0.321350 0.503113 1441830836 -0.801819 -0.025635 0.321350 0.503113 1441830836 -0.801819 -0.025635 0.321350 0.503113 1441830836 -0.866577 -0.054932 0.256226 0.424744 1441830836 -0.866577 -0.054932 0.256226 0.424744 1441830836 -0.866577 -0.054932 0.256226 0.424744 1441830836 -0.866577 -0.054932 0.256226 0.424744 1441830836 -0.866577 -0.054932 0.256226 0.424744 1441830836 -0.866577 -0.054932 0.256226 0.424744 1441830836 -0.866577 -0.054932 0.256226 0.424744 1441830836 -0.934326 -0.102234 0.172546 0.294739 1441830836 -0.934326 -0.102234 0.172546 0.294739 1441830836 -0.934326 -0.102234 0.172546 0.294739 1441830836 -0.934326 -0.102234 0.172546 0.294739 1441830836 -0.934326 -0.102234 0.172546 0.294739 1441830836 -0.934326 -0.102234 0.172546 0.294739 1441830836 -0.976746 -0.141479 0.059021 0.150024 1441830836 -0.976746 -0.141479 0.059021 0.150024 1441830836 -0.976746 -0.141479 0.059021 0.150024 1441830836 -0.976746 -0.141479 0.059021 0.150024 1441830836 -0.976746 -0.141479 0.059021 0.150024 1441830836 -0.976746 -0.141479 0.059021 0.150024 1441830836 -0.987549 -0.089294 0.013062 0.129028 1441830836 -0.987549 -0.089294 0.013062 0.129028 1441830836 -0.987549 -0.089294 0.013062 0.129028 1441830836 -0.987549 -0.089294 0.013062 0.129028 1441830836 -0.987549 -0.089294 0.013062 0.129028 1441830836 -0.987549 -0.089294 0.013062 0.129028 1441830836 -0.987549 -0.089294 0.013062 0.129028 1441830836 -0.968628 -0.069580 0.032532 0.236572 1441830836 -0.968628 -0.069580 0.032532 0.236572 1441830836 -0.968628 -0.069580 0.032532 0.236572 1441830836 -0.968628 -0.069580 0.032532 0.236572 1441830836 -0.968628 -0.069580 0.032532 0.236572 1441830836 -0.968628 -0.069580 0.032532 0.236572 1441830837 -0.928955 -0.089844 0.086121 0.348694 1441830837 -0.928955 -0.089844 0.086121 0.348694 1441830837 -0.928955 -0.089844 0.086121 0.348694 1441830837 -0.928955 -0.089844 0.086121 0.348694 1441830837 -0.928955 -0.089844 0.086121 0.348694 1441830837 -0.880493 -0.076904 0.156372 0.440918 1441830837 -0.880493 -0.076904 0.156372 0.440918 1441830837 -0.880493 -0.076904 0.156372 0.440918 1441830837 -0.880493 -0.076904 0.156372 0.440918 1441830837 -0.880493 -0.076904 0.156372 0.440918 1441830837 -0.880493 -0.076904 0.156372 0.440918 1441830837 -0.880493 -0.076904 0.156372 0.440918 1441830837 -0.835327 -0.028015 0.208191 0.508057 1441830837 -0.835327 -0.028015 0.208191 0.508057 1441830837 -0.835327 -0.028015 0.208191 0.508057 1441830837 -0.835327 -0.028015 0.208191 0.508057 1441830837 -0.835327 -0.028015 0.208191 0.508057 1441830837 -0.783813 -0.002991 0.262573 0.562683 1441830837 -0.783813 -0.002991 0.262573 0.562683 1441830837 -0.783813 -0.002991 0.262573 0.562683 1441830837 -0.783813 -0.002991 0.262573 0.562683 1441830837 -0.783813 -0.002991 0.262573 0.562683 1441830837 -0.783813 -0.002991 0.262573 0.562683 1441830837 -0.783813 -0.002991 0.262573 0.562683 1441830837 -0.743225 0.016418 0.295898 0.599792 1441830837 -0.743225 0.016418 0.295898 0.599792 1441830837 -0.743225 0.016418 0.295898 0.599792 1441830837 -0.743225 0.016418 0.295898 0.599792 1441830837 -0.743225 0.016418 0.295898 0.599792 1441830837 -0.743225 0.016418 0.295898 0.599792 1441830837 -0.747437 -0.011536 0.345337 0.567444 1441830837 -0.747437 -0.011536 0.345337 0.567444 1441830837 -0.747437 -0.011536 0.345337 0.567444 1441830837 -0.747437 -0.011536 0.345337 0.567444 1441830837 -0.747437 -0.011536 0.345337 0.567444 1441830837 -0.747437 -0.011536 0.345337 0.567444 1441830837 -0.769165 -0.041565 0.355591 0.529358 1441830837 -0.769165 -0.041565 0.355591 0.529358 1441830837 -0.769165 -0.041565 0.355591 0.529358 1441830837 -0.769165 -0.041565 0.355591 0.529358 1441830837 -0.769165 -0.041565 0.355591 0.529358 1441830837 -0.769165 -0.041565 0.355591 0.529358 1441830837 -0.810120 -0.064148 0.316162 0.489563 1441830837 -0.810120 -0.064148 0.316162 0.489563 1441830837 -0.810120 -0.064148 0.316162 0.489563 1441830837 -0.810120 -0.064148 0.316162 0.489563 1441830837 -0.810120 -0.064148 0.316162 0.489563 1441830837 -0.810120 -0.064148 0.316162 0.489563 1441830837 -0.870544 -0.105042 0.259827 0.404541 1441830837 -0.870544 -0.105042 0.259827 0.404541 1441830837 -0.870544 -0.105042 0.259827 0.404541 1441830837 -0.870544 -0.105042 0.259827 0.404541 1441830837 -0.870544 -0.105042 0.259827 0.404541 1441830837 -0.870544 -0.105042 0.259827 0.404541 1441830837 -0.942627 -0.114746 0.131470 0.284668 1441830837 -0.942627 -0.114746 0.131470 0.284668 1441830837 -0.942627 -0.114746 0.131470 0.284668 1441830837 -0.942627 -0.114746 0.131470 0.284668 1441830837 -0.942627 -0.114746 0.131470 0.284668 1441830837 -0.942627 -0.114746 0.131470 0.284668 1441830837 -0.977722 -0.158142 0.033752 0.134216 1441830837 -0.977722 -0.158142 0.033752 0.134216 1441830837 -0.977722 -0.158142 0.033752 0.134216 1441830837 -0.977722 -0.158142 0.033752 0.134216 1441830837 -0.977722 -0.158142 0.033752 0.134216 1441830837 -0.977722 -0.158142 0.033752 0.134216 1441830837 -0.977722 -0.158142 0.033752 0.134216 1441830837 -0.987122 -0.041992 0.009033 0.154175 1441830837 -0.987122 -0.041992 0.009033 0.154175 1441830837 -0.987122 -0.041992 0.009033 0.154175 1441830837 -0.987122 -0.041992 0.009033 0.154175 1441830837 -0.987122 -0.041992 0.009033 0.154175 1441830837 -0.987122 -0.041992 0.009033 0.154175 1441830837 -0.964600 -0.037659 0.014465 0.260620 1441830837 -0.964600 -0.037659 0.014465 0.260620 1441830837 -0.964600 -0.037659 0.014465 0.260620 1441830837 -0.964600 -0.037659 0.014465 0.260620 1441830837 -0.964600 -0.037659 0.014465 0.260620 1441830837 -0.964600 -0.037659 0.014465 0.260620 1441830837 -0.964600 -0.037659 0.014465 0.260620 1441830837 -0.922607 -0.063171 0.062012 0.375549 1441830837 -0.922607 -0.063171 0.062012 0.375549 1441830837 -0.922607 -0.063171 0.062012 0.375549 1441830837 -0.922607 -0.063171 0.062012 0.375549 1441830837 -0.922607 -0.063171 0.062012 0.375549 1441830837 -0.922607 -0.063171 0.062012 0.375549 1441830837 -0.875122 -0.031738 0.112305 0.469666 1441830837 -0.875122 -0.031738 0.112305 0.469666 1441830837 -0.875122 -0.031738 0.112305 0.469666 1441830837 -0.875122 -0.031738 0.112305 0.469666 1441830837 -0.875122 -0.031738 0.112305 0.469666 1441830837 -0.875122 -0.031738 0.112305 0.469666 1441830837 -0.833130 0.032837 0.138672 0.534424 1441830837 -0.833130 0.032837 0.138672 0.534424 1441830837 -0.833130 0.032837 0.138672 0.534424 1441830837 -0.833130 0.032837 0.138672 0.534424 1441830837 -0.833130 0.032837 0.138672 0.534424 1441830837 -0.833130 0.032837 0.138672 0.534424 1441830837 -0.833130 0.032837 0.138672 0.534424 1441830837 -0.791138 0.054260 0.186523 0.580017 1441830837 -0.791138 0.054260 0.186523 0.580017 1441830837 -0.791138 0.054260 0.186523 0.580017 1441830837 -0.791138 0.054260 0.186523 0.580017 1441830837 -0.791138 0.054260 0.186523 0.580017 1441830837 -0.791138 0.054260 0.186523 0.580017 1441830837 -0.751831 0.061768 0.240662 0.610779 1441830837 -0.751831 0.061768 0.240662 0.610779 1441830837 -0.751831 0.061768 0.240662 0.610779 1441830837 -0.751831 0.061768 0.240662 0.610779 1441830837 -0.751831 0.061768 0.240662 0.610779 1441830837 -0.751831 0.061768 0.240662 0.610779 1441830837 -0.743225 0.058044 0.298279 0.596008 1441830837 -0.743225 0.058044 0.298279 0.596008 1441830838 -0.743225 0.058044 0.298279 0.596008 1441830838 -0.743225 0.058044 0.298279 0.596008 1441830838 -0.743225 0.058044 0.298279 0.596008 1441830838 -0.743225 0.058044 0.298279 0.596008 1441830838 -0.764404 0.008789 0.350098 0.541382 1441830838 -0.764404 0.008789 0.350098 0.541382 1441830838 -0.764404 0.008789 0.350098 0.541382 1441830838 -0.764404 0.008789 0.350098 0.541382 1441830838 -0.764404 0.008789 0.350098 0.541382 1441830838 -0.764404 0.008789 0.350098 0.541382 1441830838 -0.764404 0.008789 0.350098 0.541382 1441830838 -0.809021 -0.012268 0.323181 0.490845 1441830838 -0.809021 -0.012268 0.323181 0.490845 1441830838 -0.809021 -0.012268 0.323181 0.490845 1441830838 -0.809021 -0.012268 0.323181 0.490845 1441830838 -0.809021 -0.012268 0.323181 0.490845 1441830838 -0.876099 -0.055542 0.255676 0.404968 1441830838 -0.876099 -0.055542 0.255676 0.404968 1441830838 -0.876099 -0.055542 0.255676 0.404968 1441830838 -0.876099 -0.055542 0.255676 0.404968 1441830838 -0.876099 -0.055542 0.255676 0.404968 1441830838 -0.876099 -0.055542 0.255676 0.404968 1441830838 -0.876099 -0.055542 0.255676 0.404968 1441830838 -0.955811 -0.112854 0.127441 0.239746 1441830838 -0.955811 -0.112854 0.127441 0.239746 1441830838 -0.955811 -0.112854 0.127441 0.239746 1441830838 -0.955811 -0.112854 0.127441 0.239746 1441830838 -0.955811 -0.112854 0.127441 0.239746 1441830838 -0.955811 -0.112854 0.127441 0.239746 1441830838 -0.985901 -0.140381 0.041809 0.080994 1441830838 -0.985901 -0.140381 0.041809 0.080994 1441830838 -0.985901 -0.140381 0.041809 0.080994 1441830838 -0.985901 -0.140381 0.041809 0.080994 1441830838 -0.985901 -0.140381 0.041809 0.080994 1441830838 -0.985901 -0.140381 0.041809 0.080994 1441830838 -0.988220 0.031494 0.044434 0.143311 1441830838 -0.988220 0.031494 0.044434 0.143311 1441830838 -0.988220 0.031494 0.044434 0.143311 1441830838 -0.988220 0.031494 0.044434 0.143311 1441830838 -0.988220 0.031494 0.044434 0.143311 1441830838 -0.988220 0.031494 0.044434 0.143311 1441830838 -0.966370 -0.013977 0.058350 0.250244 1441830838 -0.966370 -0.013977 0.058350 0.250244 1441830838 -0.966370 -0.013977 0.058350 0.250244 1441830838 -0.966370 -0.013977 0.058350 0.250244 1441830838 -0.966370 -0.013977 0.058350 0.250244 1441830838 -0.966370 -0.013977 0.058350 0.250244 1441830838 -0.918213 0.018860 0.091064 0.385071 1441830838 -0.918213 0.018860 0.091064 0.385071 1441830838 -0.918213 0.018860 0.091064 0.385071 1441830838 -0.918213 0.018860 0.091064 0.385071 1441830838 -0.918213 0.018860 0.091064 0.385071 1441830838 -0.918213 0.018860 0.091064 0.385071 1441830838 -0.918213 0.018860 0.091064 0.385071 1441830838 -0.859497 0.037292 0.149780 0.487305 1441830838 -0.859497 0.037292 0.149780 0.487305 1441830838 -0.859497 0.037292 0.149780 0.487305 1441830838 -0.859497 0.037292 0.149780 0.487305 1441830838 -0.859497 0.037292 0.149780 0.487305 1441830838 -0.859497 0.037292 0.149780 0.487305 1441830838 -0.802551 0.104187 0.183960 0.557922 1441830838 -0.802551 0.104187 0.183960 0.557922 1441830838 -0.802551 0.104187 0.183960 0.557922 1441830838 -0.802551 0.104187 0.183960 0.557922 1441830838 -0.802551 0.104187 0.183960 0.557922 1441830838 -0.802551 0.104187 0.183960 0.557922 1441830838 -0.745605 0.168030 0.214661 0.608032 1441830838 -0.745605 0.168030 0.214661 0.608032 1441830838 -0.745605 0.168030 0.214661 0.608032 1441830838 -0.745605 0.168030 0.214661 0.608032 1441830838 -0.745605 0.168030 0.214661 0.608032 1441830838 -0.745605 0.168030 0.214661 0.608032 1441830838 -0.705688 0.188110 0.263184 0.630310 1441830838 -0.705688 0.188110 0.263184 0.630310 1441830838 -0.705688 0.188110 0.263184 0.630310 1441830838 -0.705688 0.188110 0.263184 0.630310 1441830838 -0.705688 0.188110 0.263184 0.630310 1441830838 -0.705688 0.188110 0.263184 0.630310 1441830838 -0.705688 0.188110 0.263184 0.630310 1441830838 -0.708679 0.183472 0.309082 0.607056 1441830838 -0.708679 0.183472 0.309082 0.607056 1441830838 -0.708679 0.183472 0.309082 0.607056 1441830838 -0.708679 0.183472 0.309082 0.607056 1441830838 -0.708679 0.183472 0.309082 0.607056 1441830838 -0.708679 0.183472 0.309082 0.607056 1441830838 -0.743408 0.159241 0.329590 0.559753 1441830838 -0.743408 0.159241 0.329590 0.559753 1441830838 -0.743408 0.159241 0.329590 0.559753 1441830838 -0.743408 0.159241 0.329590 0.559753 1441830838 -0.743408 0.159241 0.329590 0.559753 1441830838 -0.743408 0.159241 0.329590 0.559753 1441830838 -0.743408 0.159241 0.329590 0.559753 1441830838 -0.796082 0.144348 0.298096 0.506470 1441830838 -0.796082 0.144348 0.298096 0.506470 1441830838 -0.796082 0.144348 0.298096 0.506470 1441830838 -0.872314 0.129211 0.226135 0.413757 1441830838 -0.872314 0.129211 0.226135 0.413757 1441830838 -0.872314 0.129211 0.226135 0.413757 1441830838 -0.872314 0.129211 0.226135 0.413757 1441830838 -0.872314 0.129211 0.226135 0.413757 1441830838 -0.872314 0.129211 0.226135 0.413757 1441830838 -0.951843 0.117188 0.113953 0.259399 1441830838 -0.951843 0.117188 0.113953 0.259399 1441830838 -0.951843 0.117188 0.113953 0.259399 1441830838 -0.951843 0.117188 0.113953 0.259399 1441830838 -0.951843 0.117188 0.113953 0.259399 1441830838 -0.951843 0.117188 0.113953 0.259399 1441830838 -0.989319 0.065491 0.054016 0.118652 1441830838 -0.989319 0.065491 0.054016 0.118652 1441830838 -0.989319 0.065491 0.054016 0.118652 1441830839 -0.989319 0.065491 0.054016 0.118652 1441830839 -0.989319 0.065491 0.054016 0.118652 1441830839 -0.989319 0.065491 0.054016 0.118652 1441830839 -0.989319 0.065491 0.054016 0.118652 1441830839 -0.940857 0.230530 0.043884 0.244507 1441830839 -0.940857 0.230530 0.043884 0.244507 1441830839 -0.940857 0.230530 0.043884 0.244507 1441830839 -0.940857 0.230530 0.043884 0.244507 1441830839 -0.940857 0.230530 0.043884 0.244507 1441830839 -0.940857 0.230530 0.043884 0.244507 1441830839 -0.910400 0.195435 0.054504 0.360596 1441830839 -0.910400 0.195435 0.054504 0.360596 1441830839 -0.910400 0.195435 0.054504 0.360596 1441830839 -0.910400 0.195435 0.054504 0.360596 1441830839 -0.910400 0.195435 0.054504 0.360596 1441830839 -0.910400 0.195435 0.054504 0.360596 1441830839 -0.910400 0.195435 0.054504 0.360596 1441830839 -0.856018 0.177673 0.091919 0.476685 1441830839 -0.856018 0.177673 0.091919 0.476685 1441830839 -0.856018 0.177673 0.091919 0.476685 1441830839 -0.856018 0.177673 0.091919 0.476685 1441830839 -0.856018 0.177673 0.091919 0.476685 1441830839 -0.856018 0.177673 0.091919 0.476685 1441830839 -0.805054 0.171936 0.143005 0.549438 1441830839 -0.805054 0.171936 0.143005 0.549438 1441830839 -0.805054 0.171936 0.143005 0.549438 1441830839 -0.805054 0.171936 0.143005 0.549438 1441830839 -0.805054 0.171936 0.143005 0.549438 1441830839 -0.805054 0.171936 0.143005 0.549438 1441830839 -0.752014 0.215698 0.166016 0.600342 1441830839 -0.752014 0.215698 0.166016 0.600342 1441830839 -0.752014 0.215698 0.166016 0.600342 1441830839 -0.752014 0.215698 0.166016 0.600342 1441830839 -0.752014 0.215698 0.166016 0.600342 1441830839 -0.718201 0.222839 0.209717 0.624939 1441830839 -0.718201 0.222839 0.209717 0.624939 1441830839 -0.718201 0.222839 0.209717 0.624939 1441830839 -0.718201 0.222839 0.209717 0.624939 1441830839 -0.718201 0.222839 0.209717 0.624939 1441830839 -0.718201 0.222839 0.209717 0.624939 1441830839 -0.718201 0.222839 0.209717 0.624939 1441830839 -0.700867 0.202271 0.269897 0.628540 1441830839 -0.700867 0.202271 0.269897 0.628540 1441830839 -0.700867 0.202271 0.269897 0.628540 1441830839 -0.700867 0.202271 0.269897 0.628540 1441830839 -0.700867 0.202271 0.269897 0.628540 1441830839 -0.700867 0.202271 0.269897 0.628540 1441830839 -0.716248 0.180298 0.307678 0.599854 1441830839 -0.716248 0.180298 0.307678 0.599854 1441830839 -0.716248 0.180298 0.307678 0.599854 1441830839 -0.716248 0.180298 0.307678 0.599854 1441830839 -0.716248 0.180298 0.307678 0.599854 1441830839 -0.716248 0.180298 0.307678 0.599854 1441830839 -0.755493 0.120422 0.329651 0.553223 1441830839 -0.755493 0.120422 0.329651 0.553223 1441830839 -0.755493 0.120422 0.329651 0.553223 1441830839 -0.755493 0.120422 0.329651 0.553223 1441830839 -0.755493 0.120422 0.329651 0.553223 1441830839 -0.755493 0.120422 0.329651 0.553223 1441830839 -0.755493 0.120422 0.329651 0.553223 1441830839 -0.813232 0.059448 0.302002 0.493835 1441830839 -0.813232 0.059448 0.302002 0.493835 1441830839 -0.813232 0.059448 0.302002 0.493835 1441830839 -0.813232 0.059448 0.302002 0.493835 1441830839 -0.813232 0.059448 0.302002 0.493835 1441830839 -0.887756 -0.024536 0.251465 0.384766 1441830839 -0.887756 -0.024536 0.251465 0.384766 1441830839 -0.887756 -0.024536 0.251465 0.384766 1441830839 -0.887756 -0.024536 0.251465 0.384766 1441830839 -0.887756 -0.024536 0.251465 0.384766 1441830839 -0.887756 -0.024536 0.251465 0.384766 1441830839 -0.957397 -0.131592 0.152466 0.207153 1441830839 -0.957397 -0.131592 0.152466 0.207153 1441830839 -0.957397 -0.131592 0.152466 0.207153 1441830839 -0.957397 -0.131592 0.152466 0.207153 1441830839 -0.957397 -0.131592 0.152466 0.207153 1441830839 -0.957397 -0.131592 0.152466 0.207153 1441830839 -0.988831 -0.105530 0.053528 0.090698 1441830839 
-0.787659 0.099915 -0.604431 -0.066101 1441830847 -0.791138 0.095642 -0.600220 -0.068848 1441830847 -0.791138 0.095642 -0.600220 -0.068848 1441830847 -0.791138 0.095642 -0.600220 -0.068848 1441830847 -0.791138 0.095642 -0.600220 -0.068848 1441830847 -0.791138 0.095642 -0.600220 -0.068848 1441830847 -0.791138 0.095642 -0.600220 -0.068848 1441830847 -0.791138 0.095642 -0.600220 -0.068848 1441830847 -0.795349 0.115479 -0.590332 -0.075378 1441830847 -0.795349 0.115479 -0.590332 -0.075378 1441830847 -0.795349 0.115479 -0.590332 -0.075378 1441830847 -0.795349 0.115479 -0.590332 -0.075378 1441830847 -0.795349 0.115479 -0.590332 -0.075378 1441830847 -0.795349 0.115479 -0.590332 -0.075378 1441830847 -0.799194 0.141052 -0.578857 -0.080444 1441830847 -0.799194 0.141052 -0.578857 -0.080444 1441830847 -0.799194 0.141052 -0.578857 -0.080444 1441830847 -0.799194 0.141052 -0.578857 -0.080444 1441830847 -0.799194 0.141052 -0.578857 -0.080444 1441830847 -0.799194 0.141052 -0.578857 -0.080444 1441830847 -0.799744 0.178345 -0.563843 -0.103699 1441830847 -0.799744 0.178345 -0.563843 -0.103699 1441830847 -0.799744 0.178345 -0.563843 -0.103699 1441830847 -0.799744 0.178345 -0.563843 -0.103699 1441830847 -0.799744 0.178345 -0.563843 -0.103699 1441830847 -0.799744 0.178345 -0.563843 -0.103699 1441830847 -0.799744 0.178345 -0.563843 -0.103699 1441830847 -0.795227 0.218201 -0.550598 -0.130005 1441830847 -0.795227 0.218201 -0.550598 -0.130005 1441830847 -0.795227 0.218201 -0.550598 -0.130005 1441830847 -0.795227 0.218201 -0.550598 -0.130005 1441830847 -0.795227 0.218201 -0.550598 -0.130005 1441830847 -0.795227 0.218201 -0.550598 -0.130005 1441830847 -0.795227 0.218201 -0.550598 -0.130005 1441830847 -0.790833 0.228516 -0.550476 -0.139221 1441830847 -0.790833 0.228516 -0.550476 -0.139221 1441830847 -0.790833 0.228516 -0.550476 -0.139221 1441830847 -0.790833 0.228516 -0.550476 -0.139221 1441830847 -0.790833 0.228516 -0.550476 -0.139221 1441830847 -0.788147 0.212036 -0.559448 -0.144775 1441830847 -0.788147 0.212036 -0.559448 -0.144775 1441830847 -0.788147 0.212036 -0.559448 -0.144775 1441830847 -0.788147 0.212036 -0.559448 -0.144775 1441830847 -0.788147 0.212036 -0.559448 -0.144775 1441830847 -0.788147 0.212036 -0.559448 -0.144775 1441830847 -0.788147 0.212036 -0.559448 -0.144775 1441830847 -0.779846 0.204773 -0.567871 -0.165833 1441830847 -0.779846 0.204773 -0.567871 -0.165833 1441830847 -0.779846 0.204773 -0.567871 -0.165833 1441830847 -0.779846 0.204773 -0.567871 -0.165833 1441830847 -0.779846 0.204773 -0.567871 -0.165833 1441830847 -0.765991 0.210876 -0.574402 -0.197266 1441830847 -0.765991 0.210876 -0.574402 -0.197266 1441830847 -0.765991 0.210876 -0.574402 -0.197266 1441830847 -0.765991 0.210876 -0.574402 -0.197266 1441830847 -0.765991 0.210876 -0.574402 -0.197266 1441830847 -0.765991 0.210876 -0.574402 -0.197266 1441830847 -0.765991 0.210876 -0.574402 -0.197266 1441830847 -0.753662 0.210083 -0.583130 -0.218811 1441830847 -0.753662 0.210083 -0.583130 -0.218811 1441830847 -0.753662 0.210083 -0.583130 -0.218811 1441830847 -0.753662 0.210083 -0.583130 -0.218811 1441830847 -0.753662 0.210083 -0.583130 -0.218811 1441830847 -0.753662 0.210083 -0.583130 -0.218811 1441830847 -0.753662 0.210083 -0.583130 -0.218811 1441830847 -0.744202 0.209167 -0.590942 -0.230713 1441830847 -0.744202 0.209167 -0.590942 -0.230713 1441830847 -0.744202 0.209167 -0.590942 -0.230713 1441830847 -0.744202 0.209167 -0.590942 -0.230713 1441830847 -0.744202 0.209167 -0.590942 -0.230713 1441830847 -0.744202 0.209167 -0.590942 -0.230713 1441830847 -0.741821 0.202393 -0.598022 -0.226318 1441830847 -0.741821 0.202393 -0.598022 -0.226318 1441830847 -0.741821 0.202393 -0.598022 -0.226318 1441830847 -0.741821 0.202393 -0.598022 -0.226318 1441830847 -0.741821 0.202393 -0.598022 -0.226318 1441830847 -0.741821 0.202393 -0.598022 -0.226318 1441830847 -0.747070 0.194275 -0.597351 -0.217590 1441830847 -0.747070 0.194275 -0.597351 -0.217590 1441830847 -0.747070 0.194275 -0.597351 -0.217590 1441830847 -0.747070 0.194275 -0.597351 -0.217590 1441830847 -0.747070 0.194275 -0.597351 -0.217590 1441830847 -0.747070 0.194275 -0.597351 -0.217590 1441830847 -0.753296 0.205383 -0.586609 -0.215210 1441830847 -0.753296 0.205383 -0.586609 -0.215210 1441830847 -0.753296 0.205383 -0.586609 -0.215210 1441830847 -0.753296 0.205383 -0.586609 -0.215210 1441830847 -0.753296 0.205383 -0.586609 -0.215210 1441830847 -0.753296 0.205383 -0.586609 -0.215210 1441830848 -0.761230 0.213257 -0.577881 -0.203003 1441830848 -0.761230 0.213257 -0.577881 -0.203003 1441830848 -0.761230 0.213257 -0.577881 -0.203003 1441830848 -0.761230 0.213257 -0.577881 -0.203003 1441830848 -0.761230 0.213257 -0.577881 -0.203003 1441830848 -0.761230 0.213257 -0.577881 -0.203003 1441830848 -0.772461 0.200989 -0.575073 -0.179688 1441830848 -0.772461 0.200989 -0.575073 -0.179688 1441830848 -0.772461 0.200989 -0.575073 -0.179688 1441830848 -0.772461 0.200989 -0.575073 -0.179688 1441830848 -0.772461 0.200989 -0.575073 -0.179688 1441830848 -0.772461 0.200989 -0.575073 -0.179688 1441830848 -0.772461 0.200989 -0.575073 -0.179688 1441830848 -0.781860 0.192688 -0.569641 -0.164917 1441830848 -0.781860 0.192688 -0.569641 -0.164917 1441830848 -0.781860 0.192688 -0.569641 -0.164917 1441830848 -0.781860 0.192688 -0.569641 -0.164917 1441830848 -0.781860 0.192688 -0.569641 -0.164917 1441830848 -0.781860 0.192688 -0.569641 -0.164917 1441830848 -0.781860 0.192688 -0.569641 -0.164917 1441830848 -0.785645 0.217957 -0.553345 -0.170593 1441830848 -0.785645 0.217957 -0.553345 -0.170593 1441830848 -0.785645 0.217957 -0.553345 -0.170593 1441830848 -0.785645 0.217957 -0.553345 -0.170593 1441830848 -0.785645 0.217957 -0.553345 -0.170593 1441830848 -0.785645 0.217957 -0.553345 -0.170593 1441830848 -0.787292 0.255676 -0.534973 -0.169250 1441830848 -0.787292 0.255676 -0.534973 -0.169250 1441830848 -0.787292 0.255676 -0.534973 -0.169250 1441830848 -0.787292 0.255676 -0.534973 -0.169250 1441830848 -0.787292 0.255676 -0.534973 -0.169250 1441830848 -0.787292 0.255676 -0.534973 -0.169250 1441830848 -0.794556 0.263794 -0.525085 -0.153015 1441830848 -0.794556 0.263794 -0.525085 -0.153015 1441830848 -0.794556 0.263794 -0.525085 -0.153015 1441830848 -0.794556 0.263794 -0.525085 -0.153015 1441830848 -0.794556 0.263794 -0.525085 -0.153015 1441830848 -0.794556 0.263794 -0.525085 -0.153015 1441830848 -0.800964 0.252502 -0.524475 -0.140198 1441830848 -0.800964 0.252502 -0.524475 -0.140198 1441830848 -0.800964 0.252502 -0.524475 -0.140198 1441830848 -0.800964 0.252502 -0.524475 -0.140198 1441830848 -0.800964 0.252502 -0.524475 -0.140198 1441830848 -0.800964 0.252502 -0.524475 -0.140198 1441830848 -0.799438 0.243774 -0.530029 -0.143616 1441830848 -0.799438 0.243774 -0.530029 -0.143616 1441830848 -0.799438 0.243774 -0.530029 -0.143616 1441830848 -0.799438 0.243774 -0.530029 -0.143616 1441830848 -0.799438 0.243774 -0.530029 -0.143616 1441830848 -0.799438 0.243774 -0.530029 -0.143616 1441830848 -0.799438 0.243774 -0.530029 -0.143616 1441830848 -0.793152 0.233704 -0.540344 -0.156189 1441830848 -0.793152 0.233704 -0.540344 -0.156189 1441830848 -0.793152 0.233704 -0.540344 -0.156189 1441830848 -0.793152 0.233704 -0.540344 -0.156189 1441830848 -0.793152 0.233704 -0.540344 -0.156189 1441830848 -0.793152 0.233704 -0.540344 -0.156189 1441830848 -0.782776 0.227417 -0.551941 -0.175964 1441830848 -0.782776 0.227417 -0.551941 -0.175964 1441830848 -0.782776 0.227417 -0.551941 -0.175964 1441830848 -0.782776 0.227417 -0.551941 -0.175964 1441830848 -0.782776 0.227417 -0.551941 -0.175964 1441830848 -0.782776 0.227417 -0.551941 -0.175964 1441830848 -0.771240 0.228088 -0.562317 -0.192505 1441830848 -0.771240 0.228088 -0.562317 -0.192505 1441830848 -0.771240 0.228088 -0.562317 -0.192505 1441830848 -0.771240 0.228088 -0.562317 -0.192505 1441830848 -0.771240 0.228088 -0.562317 -0.192505 1441830848 -0.771240 0.228088 -0.562317 -0.192505 1441830848 -0.765686 0.217224 -0.575012 -0.189819 1441830848 -0.765686 0.217224 -0.575012 -0.189819 1441830848 -0.765686 0.217224 -0.575012 -0.189819 1441830848 -0.765686 0.217224 -0.575012 -0.189819 1441830848 -0.765686 0.217224 -0.575012 -0.189819 1441830848 -0.765686 0.217224 -0.575012 -0.189819 1441830848 -0.768127 0.188538 -0.586182 -0.175598 1441830848 -0.768127 0.188538 -0.586182 -0.175598 1441830848 -0.768127 0.188538 -0.586182 -0.175598 1441830848 -0.768127 0.188538 -0.586182 -0.175598 1441830848 -0.768127 0.188538 -0.586182 -0.175598 1441830848 -0.768127 0.188538 -0.586182 -0.175598 1441830848 -0.770752 0.185242 -0.582947 -0.178345 1441830848 -0.770752 0.185242 -0.582947 -0.178345 1441830848 -0.770752 0.185242 -0.582947 -0.178345 1441830848 -0.770752 0.185242 -0.582947 -0.178345 1441830848 -0.770752 0.185242 -0.582947 -0.178345 1441830848 -0.770752 0.185242 -0.582947 -0.178345 1441830848 -0.770142 0.205444 -0.574890 -0.184998 1441830848 -0.770142 0.205444 -0.574890 -0.184998 1441830848 -0.770142 0.205444 -0.574890 -0.184998 1441830848 -0.770142 0.205444 -0.574890 -0.184998 1441830848 -0.770142 0.205444 -0.574890 -0.184998 1441830848 -0.770142 0.205444 -0.574890 -0.184998 1441830848 -0.770142 0.205444 -0.574890 -0.184998 1441830848 -0.774048 0.201477 -0.574158 -0.175293 1441830848 -0.774048 0.201477 -0.574158 -0.175293 1441830848 -0.774048 0.201477 -0.574158 -0.175293 1441830848 -0.774048 0.201477 -0.574158 -0.175293 1441830848 -0.774048 0.201477 -0.574158 -0.175293 1441830848 -0.774048 0.201477 -0.574158 -0.175293 1441830848 -0.781311 0.182007 -0.574890 -0.161499 1441830848 -0.781311 0.182007 -0.574890 -0.161499 1441830848 -0.781311 0.182007 -0.574890 -0.161499 1441830848 -0.781311 0.182007 -0.574890 -0.161499 1441830848 -0.781311 0.182007 -0.574890 -0.161499 1441830848 -0.781311 0.182007 -0.574890 -0.161499 1441830848 -0.781311 0.182007 -0.574890 -0.161499 1441830848 -0.783813 0.196960 -0.565735 -0.164001 1441830848 -0.783813 0.196960 -0.565735 -0.164001 1441830848 -0.783813 0.196960 -0.565735 -0.164001 1441830848 -0.783813 0.196960 -0.565735 -0.164001 1441830848 -0.783813 0.196960 -0.565735 -0.164001 1441830848 -0.783813 0.196960 -0.565735 -0.164001 1441830849 -0.784546 0.224854 -0.555664 -0.158813 1441830849 -0.784546 0.224854 -0.555664 -0.158813 1441830849 -0.784546 0.224854 -0.555664 -0.158813 1441830849 -0.784546 0.224854 -0.555664 -0.158813 1441830849 -0.784546 0.224854 -0.555664 -0.158813 1441830849 -0.784546 0.224854 -0.555664 -0.158813 1441830849 -0.791138 0.219421 -0.553101 -0.141663 1441830849 -0.791138 0.219421 -0.553101 -0.141663 1441830849 -0.791138 0.219421 -0.553101 -0.141663 1441830849 -0.791138 0.219421 -0.553101 -0.141663 1441830849 -0.791138 0.219421 -0.553101 -0.141663 1441830849 -0.791138 0.219421 -0.553101 -0.141663 1441830849 -0.794250 0.210449 -0.553528 -0.136230 1441830849 -0.794250 0.210449 -0.553528 -0.136230 1441830849 -0.794250 0.210449 -0.553528 -0.136230 1441830849 -0.794250 0.210449 -0.553528 -0.136230 1441830849 -0.794250 0.210449 -0.553528 -0.136230 1441830849 -0.794250 0.210449 -0.553528 -0.136230 1441830849 -0.791199 0.210388 -0.556396 -0.142212 1441830849 -0.791199 0.210388 -0.556396 -0.142212 1441830849 -0.791199 0.210388 -0.556396 -0.142212 1441830849 -0.791199 0.210388 -0.556396 -0.142212 1441830849 -0.791199 0.210388 -0.556396 -0.142212 1441830849 -0.791199 0.210388 -0.556396 -0.142212 1441830849 -0.786133 0.206970 -0.561829 -0.153748 1441830849 -0.786133 0.206970 -0.561829 -0.153748 1441830849 -0.786133 0.206970 -0.561829 -0.153748 1441830849 -0.786133 0.206970 -0.561829 -0.153748 1441830849 -0.786133 0.206970 -0.561829 -0.153748 1441830849 -0.786133 0.206970 -0.561829 -0.153748 1441830849 -0.786133 0.206970 -0.561829 -0.153748 1441830849 -0.777161 0.211243 -0.567322 -0.171997 1441830849 -0.777161 0.211243 -0.567322 -0.171997 1441830849 -0.777161 0.211243 -0.567322 -0.171997 1441830849 -0.777161 0.211243 -0.567322 -0.171997 1441830849 -0.777161 0.211243 -0.567322 -0.171997 1441830849 -0.777161 0.211243 -0.567322 -0.171997 1441830849 -0.768494 0.216492 -0.572388 -0.187134 1441830849 -0.768494 0.216492 -0.572388 -0.187134 1441830849 -0.768494 0.216492 -0.572388 -0.187134 1441830849 -0.768494 0.216492 -0.572388 -0.187134 1441830849 -0.768494 0.216492 -0.572388 -0.187134 1441830849 -0.765503 0.209229 -0.577942 -0.190491 1441830849 -0.765503 0.209229 -0.577942 -0.190491 1441830849 -0.765503 0.209229 -0.577942 -0.190491 1441830849 -0.765503 0.209229 -0.577942 -0.190491 1441830849 -0.765503 0.209229 -0.577942 -0.190491 1441830849 -0.765503 0.209229 -0.577942 -0.190491 1441830849 -0.765503 0.209229 -0.577942 -0.190491 1441830849 -0.767883 0.200439 -0.578857 -0.187683 1441830849 -0.767883 0.200439 -0.578857 -0.187683 1441830849 -0.767883 0.200439 -0.578857 -0.187683 1441830849 -0.767883 0.200439 -0.578857 -0.187683 1441830849 -0.767883 0.200439 -0.578857 -0.187683 1441830849 -0.767883 0.200439 -0.578857 -0.187683 1441830849 -0.770691 0.208618 -0.572815 -0.185791 1441830849 -0.770691 0.208618 -0.572815 -0.185791 1441830849 -0.770691 0.208618 -0.572815 -0.185791 1441830849 -0.770691 0.208618 -0.572815 -0.185791 1441830849 -0.770691 0.208618 -0.572815 -0.185791 1441830849 -0.770691 0.208618 -0.572815 -0.185791 1441830849 -0.772766 0.225098 -0.564697 -0.182617 1441830849 -0.772766 0.225098 -0.564697 -0.182617 1441830849 -0.772766 0.225098 -0.564697 -0.182617 1441830849 -0.772766 0.225098 -0.564697 -0.182617 1441830849 -0.772766 0.225098 -0.564697 -0.182617 1441830849 -0.772766 0.225098 -0.564697 -0.182617 1441830849 -0.775940 0.223083 -0.563721 -0.174622 1441830849 -0.775940 0.223083 -0.563721 -0.174622 1441830849 -0.775940 0.223083 -0.563721 -0.174622 1441830849 -0.775940 0.223083 -0.563721 -0.174622 1441830849 -0.775940 0.223083 -0.563721 -0.174622 1441830849 -0.775940 0.223083 -0.563721 -0.174622 1441830849 -0.778809 0.212036 -0.565491 -0.169800 1441830849 -0.778809 0.212036 -0.565491 -0.169800 1441830849 -0.778809 0.212036 -0.565491 -0.169800 1441830849 -0.778809 0.212036 -0.565491 -0.169800 1441830849 -0.778809 0.212036 -0.565491 -0.169800 1441830849 -0.778809 0.212036 -0.565491 -0.169800 1441830849 -0.777161 0.225220 -0.561096 -0.174744 1441830849 -0.777161 0.225220 -0.561096 -0.174744 1441830849 -0.777161 0.225220 -0.561096 -0.174744 1441830849 -0.777161 0.225220 -0.561096 -0.174744 1441830849 -0.777161 0.225220 -0.561096 -0.174744 1441830849 -0.777161 0.225220 -0.561096 -0.174744 1441830849 -0.773804 0.245239 -0.556152 -0.178406 1441830849 -0.773804 0.245239 -0.556152 -0.178406 1441830849 -0.773804 0.245239 -0.556152 -0.178406 1441830849 -0.773804 0.245239 -0.556152 -0.178406 1441830849 -0.773804 0.245239 -0.556152 -0.178406 1441830849 -0.773804 0.245239 -0.556152 -0.178406 1441830849 -0.772888 0.244751 -0.556519 -0.181824 1441830849 -0.772888 0.244751 -0.556519 -0.181824 1441830849 -0.772888 0.244751 -0.556519 -0.181824 1441830849 -0.772888 0.244751 -0.556519 -0.181824 1441830849 -0.772888 0.244751 -0.556519 -0.181824 1441830849 -0.772888 0.244751 -0.556519 -0.181824 1441830849 -0.769226 0.243042 -0.558228 -0.194031 1441830849 -0.769226 0.243042 -0.558228 -0.194031 1441830849 -0.769226 0.243042 -0.558228 -0.194031 1441830849 -0.769226 0.243042 -0.558228 -0.194031 1441830849 -0.769226 0.243042 -0.558228 -0.194031 1441830849 -0.769226 0.243042 -0.558228 -0.194031 1441830849 -0.760742 0.243103 -0.564697 -0.208130 1441830849 -0.760742 0.243103 -0.564697 -0.208130 1441830849 -0.760742 0.243103 -0.564697 -0.208130 1441830849 -0.760742 0.243103 -0.564697 -0.208130 1441830849 -0.760742 0.243103 -0.564697 -0.208130 1441830849 -0.760742 0.243103 -0.564697 -0.208130 1441830849 -0.751770 0.234375 -0.576111 -0.219238 1441830850 -0.751770 0.234375 -0.576111 -0.219238 1441830850 -0.751770 0.234375 -0.576111 -0.219238 1441830850 -0.751770 0.234375 -0.576111 -0.219238 1441830850 -0.751770 0.234375 -0.576111 -0.219238 1441830850 -0.751770 0.234375 -0.576111 -0.219238 1441830850 -0.751770 0.234375 -0.576111 -0.219238 1441830850 -0.744446 0.229187 -0.583801 -0.229126 1441830850 -0.744446 0.229187 -0.583801 -0.229126 1441830850 -0.744446 0.229187 -0.583801 -0.229126 1441830850 -0.744446 0.229187 -0.583801 -0.229126 1441830850 -0.744446 0.229187 -0.583801 -0.229126 1441830850 -0.744446 0.229187 -0.583801 -0.229126 1441830850 -0.742126 0.221924 -0.589050 -0.230469 1441830850 -0.742126 0.221924 -0.589050 -0.230469 1441830850 -0.742126 0.221924 -0.589050 -0.230469 1441830850 -0.742126 0.221924 -0.589050 -0.230469 1441830850 -0.742126 0.221924 -0.589050 -0.230469 1441830850 -0.742126 0.221924 -0.589050 -0.230469 1441830850 -0.745544 0.213867 -0.590637 -0.222900 1441830850 -0.745544 0.213867 -0.590637 -0.222900 1441830850 -0.745544 0.213867 -0.590637 -0.222900 1441830850 -0.745544 0.213867 -0.590637 -0.222900 1441830850 -0.745544 0.213867 -0.590637 -0.222900 1441830850 -0.745544 0.213867 -0.590637 -0.222900 1441830850 -0.753601 0.215210 -0.582886 -0.214661 1441830850 -0.753601 0.215210 -0.582886 -0.214661 1441830850 -0.753601 0.215210 -0.582886 -0.214661 1441830850 -0.753601 0.215210 -0.582886 -0.214661 1441830850 -0.753601 0.215210 -0.582886 -0.214661 1441830850 -0.753601 0.215210 -0.582886 -0.214661 1441830850 -0.753601 0.215210 -0.582886 -0.214661 1441830850 -0.763123 0.225525 -0.568604 -0.208496 1441830850 -0.763123 0.225525 -0.568604 -0.208496 1441830850 -0.763123 0.225525 -0.568604 -0.208496 1441830850 -0.763123 0.225525 -0.568604 -0.208496 1441830850 -0.763123 0.225525 -0.568604 -0.208496 1441830850 -0.763123 0.225525 -0.568604 -0.208496 1441830850 -0.770691 0.233521 -0.557983 -0.200745 1441830850 -0.770691 0.233521 -0.557983 -0.200745 1441830850 -0.770691 0.233521 -0.557983 -0.200745 1441830850 -0.770691 0.233521 -0.557983 -0.200745 1441830850 -0.770691 0.233521 -0.557983 -0.200745 1441830850 -0.777039 0.225708 -0.557495 -0.185791 1441830850 -0.777039 0.225708 -0.557495 -0.185791 1441830850 -0.777039 0.225708 -0.557495 -0.185791 1441830850 -0.777039 0.225708 -0.557495 -0.185791 1441830850 -0.777039 0.225708 -0.557495 -0.185791 1441830850 -0.777039 0.225708 -0.557495 -0.185791 1441830850 -0.777039 0.225708 -0.557495 -0.185791 1441830850 -0.782959 0.214966 -0.557434 -0.173584 1441830850 -0.782959 0.214966 -0.557434 -0.173584 1441830850 -0.782959 0.214966 -0.557434 -0.173584 1441830850 -0.782959 0.214966 -0.557434 -0.173584 1441830850 -0.782959 0.214966 -0.557434 -0.173584 1441830850 -0.782959 0.214966 -0.557434 -0.173584 1441830850 -0.784607 0.225281 -0.552368 -0.169067 1441830850 -0.784607 0.225281 -0.552368 -0.169067 1441830850 -0.784607 0.225281 -0.552368 -0.169067 1441830850 -0.784607 0.225281 -0.552368 -0.169067 1441830850 -0.784607 0.225281 -0.552368 -0.169067 1441830850 -0.784607 0.225281 -0.552368 -0.169067 1441830850 -0.785278 0.230347 -0.552246 -0.159302 1441830850 -0.785278 0.230347 -0.552246 -0.159302 1441830850 -0.785278 0.230347 -0.552246 -0.159302 1441830850 -0.785278 0.230347 -0.552246 -0.159302 1441830850 -0.785278 0.230347 -0.552246 -0.159302 1441830850 -0.785278 0.230347 -0.552246 -0.159302 1441830850 -0.784851 0.220703 -0.558289 -0.153931 1441830850 -0.784851 0.220703 -0.558289 -0.153931 1441830850 -0.784851 0.220703 -0.558289 -0.153931 1441830850 -0.784851 0.220703 -0.558289 -0.153931 1441830850 -0.784851 0.220703 -0.558289 -0.153931 1441830850 -0.784851 0.220703 -0.558289 -0.153931 1441830850 -0.779724 0.215515 -0.564819 -0.163269 1441830850 -0.779724 0.215515 -0.564819 -0.163269 1441830850 -0.779724 0.215515 -0.564819 -0.163269 1441830850 -0.779724 0.215515 -0.564819 -0.163269 1441830850 -0.779724 0.215515 -0.564819 -0.163269 1441830850 -0.771423 0.214661 -0.571594 -0.179443 1441830850 -0.771423 0.214661 -0.571594 -0.179443 1441830850 -0.771423 0.214661 -0.571594 -0.179443 1441830850 -0.771423 0.214661 -0.571594 -0.179443 1441830850 -0.771423 0.214661 -0.571594 -0.179443 1441830850 -0.771423 0.214661 -0.571594 -0.179443 1441830850 -0.765320 0.211426 -0.577148 -0.191101 1441830850 -0.765320 0.211426 -0.577148 -0.191101 1441830850 -0.765320 0.211426 -0.577148 -0.191101 1441830850 -0.765320 0.211426 -0.577148 -0.191101 1441830850 -0.765320 0.211426 -0.577148 -0.191101 1441830850 -0.765320 0.211426 -0.577148 -0.191101 1441830850 -0.761658 0.211609 -0.580200 -0.196350 1441830850 -0.761658 0.211609 -0.580200 -0.196350 1441830850 -0.761658 0.211609 -0.580200 -0.196350 1441830850 -0.761658 0.211609 -0.580200 -0.196350 1441830850 -0.761658 0.211609 -0.580200 -0.196350 1441830850 -0.761658 0.211609 -0.580200 -0.196350 1441830850 -0.763306 0.199524 -0.585938 -0.185303 1441830850 -0.763306 0.199524 -0.585938 -0.185303 1441830850 -0.763306 0.199524 -0.585938 -0.185303 1441830850 -0.763306 0.199524 -0.585938 -0.185303 1441830850 -0.763306 0.199524 -0.585938 -0.185303 1441830850 -0.763306 0.199524 -0.585938 -0.185303 1441830850 -0.770142 0.179749 -0.587891 -0.170471 1441830850 -0.770142 0.179749 -0.587891 -0.170471 1441830850 -0.770142 0.179749 -0.587891 -0.170471 1441830850 -0.770142 0.179749 -0.587891 -0.170471 1441830850 -0.770142 0.179749 -0.587891 -0.170471 1441830850 -0.770142 0.179749 -0.587891 -0.170471 1441830850 -0.774048 0.188782 -0.578735 -0.174133 1441830850 -0.774048 0.188782 -0.578735 -0.174133 1441830851 -0.774048 0.188782 -0.578735 -0.174133 1441830851 -0.774048 0.188782 -0.578735 -0.174133 1441830851 -0.774048 0.188782 -0.578735 -0.174133 1441830851 -0.774048 0.188782 -0.578735 -0.174133 1441830851 -0.773376 0.208923 -0.570801 -0.180237 1441830851 -0.773376 0.208923 -0.570801 -0.180237 1441830851 -0.773376 0.208923 -0.570801 -0.180237 1441830851 -0.773376 0.208923 -0.570801 -0.180237 1441830851 -0.773376 0.208923 -0.570801 -0.180237 1441830851 -0.773376 0.208923 -0.570801 -0.180237 1441830851 -0.774414 0.203308 -0.574402 -0.170532 1441830851 -0.774414 0.203308 -0.574402 -0.170532 1441830851 -0.774414 0.203308 -0.574402 -0.170532 1441830851 -0.774414 0.203308 -0.574402 -0.170532 1441830851 -0.774414 0.203308 -0.574402 -0.170532 1441830851 -0.774414 0.203308 -0.574402 -0.170532 1441830851 -0.774414 0.203308 -0.574402 -0.170532 1441830851 -0.779053 0.177124 -0.581299 -0.154358 1441830851 -0.779053 0.177124 -0.581299 -0.154358 1441830851 -0.779053 0.177124 -0.581299 -0.154358 1441830851 -0.779053 0.177124 -0.581299 -0.154358 1441830851 -0.779053 0.177124 -0.581299 -0.154358 1441830851 -0.778992 0.185547 -0.577576 -0.158997 1441830851 -0.778992 0.185547 -0.577576 -0.158997 1441830851 -0.778992 0.185547 -0.577576 -0.158997 1441830851 -0.778992 0.185547 -0.577576 -0.158997 1441830851 -0.778992 0.185547 -0.577576 -0.158997 1441830851 -0.778992 0.185547 -0.577576 -0.158997 1441830851 -0.774353 0.219360 -0.569397 -0.167786 1441830851 -0.774353 0.219360 -0.569397 -0.167786 1441830851 -0.774353 0.219360 -0.569397 -0.167786 1441830851 -0.774353 0.219360 -0.569397 -0.167786 1441830851 -0.774353 0.219360 -0.569397 -0.167786 1441830851 -0.774353 0.219360 -0.569397 -0.167786 1441830851 -0.774353 0.219360 -0.569397 -0.167786 1441830851 -0.773560 0.225037 -0.569336 -0.163940 1441830851 -0.773560 0.225037 -0.569336 -0.163940 1441830851 -0.773560 0.225037 -0.569336 -0.163940 1441830851 -0.773560 0.225037 -0.569336 -0.163940 1441830851 -0.773560 0.225037 -0.569336 -0.163940 1441830851 -0.773560 0.225037 -0.569336 -0.163940 1441830851 -0.772278 0.216797 -0.573792 -0.165710 1441830851 -0.772278 0.216797 -0.573792 -0.165710 1441830851 -0.772278 0.216797 -0.573792 -0.165710 1441830851 -0.772278 0.216797 -0.573792 -0.165710 1441830851 -0.772278 0.216797 -0.573792 -0.165710 1441830851 -0.772278 0.216797 -0.573792 -0.165710 1441830851 -0.767395 0.217590 -0.576355 -0.178040 1441830851 -0.767395 0.217590 -0.576355 -0.178040 1441830851 -0.767395 0.217590 -0.576355 -0.178040 1441830851 -0.767395 0.217590 -0.576355 -0.178040 1441830851 -0.767395 0.217590 -0.576355 -0.178040 1441830851 -0.767395 0.217590 -0.576355 -0.178040 1441830851 -0.767395 0.217590 -0.576355 -0.178040 1441830851 -0.765015 0.207825 -0.580261 -0.187012 1441830851 -0.765015 0.207825 -0.580261 -0.187012 1441830851 -0.765015 0.207825 -0.580261 -0.187012 1441830851 -0.765015 0.207825 -0.580261 -0.187012 1441830851 -0.765015 0.207825 -0.580261 -0.187012 1441830851 -0.765015 0.207825 -0.580261 -0.187012 1441830851 -0.764404 0.193359 -0.584595 -0.191345 1441830851 -0.764404 0.193359 -0.584595 -0.191345 1441830851 -0.764404 0.193359 -0.584595 -0.191345 1441830851 -0.764404 0.193359 -0.584595 -0.191345 1441830851 -0.764404 0.193359 -0.584595 -0.191345 1441830851 -0.764404 0.193359 -0.584595 -0.191345 1441830851 -0.765198 0.187561 -0.585083 -0.192444 1441830851 -0.765198 0.187561 -0.585083 -0.192444 1441830851 -0.765198 0.187561 -0.585083 -0.192444 1441830851 -0.765198 0.187561 -0.585083 -0.192444 1441830851 -0.765198 0.187561 -0.585083 -0.192444 1441830851 -0.765198 0.187561 -0.585083 -0.192444 1441830851 -0.767395 0.178894 -0.588379 -0.181824 1441830851 -0.767395 0.178894 -0.588379 -0.181824 1441830851 -0.767395 0.178894 -0.588379 -0.181824 1441830851 -0.767395 0.178894 -0.588379 -0.181824 1441830851 -0.767395 0.178894 -0.588379 -0.181824 1441830851 -0.767395 0.178894 -0.588379 -0.181824 1441830851 -0.773621 0.155090 -0.593140 -0.160461 1441830851 -0.773621 0.155090 -0.593140 -0.160461 1441830851 -0.773621 0.155090 -0.593140 -0.160461 1441830851 -0.773621 0.155090 -0.593140 -0.160461 1441830851 -0.773621 0.155090 -0.593140 -0.160461 1441830851 -0.773621 0.155090 -0.593140 -0.160461 1441830851 -0.780640 0.146179 -0.588623 -0.151062 1441830851 -0.780640 0.146179 -0.588623 -0.151062 1441830851 -0.780640 0.146179 -0.588623 -0.151062 1441830851 -0.780640 0.146179 -0.588623 -0.151062 1441830851 -0.780640 0.146179 -0.588623 -0.151062 1441830851 -0.780640 0.146179 -0.588623 -0.151062 1441830851 -0.780640 0.146179 -0.588623 -0.151062 1441830851 -0.783997 0.160156 -0.580566 -0.150696 1441830851 -0.783997 0.160156 -0.580566 -0.150696 1441830851 -0.783997 0.160156 -0.580566 -0.150696 1441830851 -0.783997 0.160156 -0.580566 -0.150696 1441830851 -0.783997 0.160156 -0.580566 -0.150696 1441830851 -0.787598 0.160522 -0.578552 -0.138672 1441830851 -0.787598 0.160522 -0.578552 -0.138672 1441830851 -0.787598 0.160522 -0.578552 -0.138672 1441830851 -0.787598 0.160522 -0.578552 -0.138672 1441830851 -0.787598 0.160522 -0.578552 -0.138672 1441830851 -0.787598 0.160522 -0.578552 -0.138672 1441830851 -0.787598 0.160522 -0.578552 -0.138672 1441830851 -0.793762 0.138489 -0.580933 -0.115234 1441830851 -0.793762 0.138489 -0.580933 -0.115234 1441830851 -0.793762 0.138489 -0.580933 -0.115234 1441830851 -0.793762 0.138489 -0.580933 -0.115234 1441830851 -0.793762 0.138489 -0.580933 -0.115234 1441830851 -0.793762 0.138489 -0.580933 -0.115234 1441830851 -0.798096 0.136353 -0.577087 -0.107483 1441830851 -0.798096 0.136353 -0.577087 -0.107483 1441830851 -0.798096 0.136353 -0.577087 -0.107483 1441830852 -0.798096 0.136353 -0.577087 -0.107483 1441830852 -0.798096 0.136353 -0.577087 -0.107483 1441830852 -0.798096 0.136353 -0.577087 -0.107483 1441830852 -0.799927 0.165039 -0.566833 -0.107910 1441830852 -0.799927 0.165039 -0.566833 -0.107910 1441830852 -0.799927 0.165039 -0.566833 -0.107910 1441830852 -0.799927 0.165039 -0.566833 -0.107910 1441830852 -0.799927 0.165039 -0.566833 -0.107910 1441830852 -0.802673 0.181519 -0.558899 -0.102295 1441830852 -0.802673 0.181519 -0.558899 -0.102295 1441830852 -0.802673 0.181519 -0.558899 -0.102295 1441830852 -0.802673 0.181519 -0.558899 -0.102295 1441830852 -0.802673 0.181519 -0.558899 -0.102295 1441830852 -0.802673 0.181519 -0.558899 -0.102295 1441830852 -0.802673 0.181519 -0.558899 -0.102295 1441830852 -0.804993 0.177734 -0.557007 -0.100891 1441830852 -0.804993 0.177734 -0.557007 -0.100891 1441830852 -0.804993 0.177734 -0.557007 -0.100891 1441830852 -0.804993 0.177734 -0.557007 -0.100891 1441830852 -0.804993 0.177734 -0.557007 -0.100891 1441830852 -0.804993 0.177734 -0.557007 -0.100891 1441830852 -0.801331 0.175293 -0.560730 -0.113098 1441830852 -0.801331 0.175293 -0.560730 -0.113098 1441830852 -0.801331 0.175293 -0.560730 -0.113098 1441830852 -0.801331 0.175293 -0.560730 -0.113098 1441830852 -0.801331 0.175293 -0.560730 -0.113098 1441830852 -0.801331 0.175293 -0.560730 -0.113098 1441830852 -0.801331 0.175293 -0.560730 -0.113098 1441830852 -0.793640 0.168396 -0.570068 -0.130005 1441830852 -0.793640 0.168396 -0.570068 -0.130005 1441830852 -0.793640 0.168396 -0.570068 -0.130005 1441830852 -0.793640 0.168396 -0.570068 -0.130005 1441830852 -0.793640 0.168396 -0.570068 -0.130005 1441830852 -0.793640 0.168396 -0.570068 -0.130005 1441830852 -0.784180 0.161865 -0.579834 -0.150940 1441830852 -0.784180 0.161865 -0.579834 -0.150940 1441830852 -0.784180 0.161865 -0.579834 -0.150940 1441830852 -0.784180 0.161865 -0.579834 -0.150940 1441830852 -0.784180 0.161865 -0.579834 -0.150940 1441830852 -0.784180 0.161865 -0.579834 -0.150940 1441830852 -0.775635 0.161865 -0.586365 -0.168579 1441830852 -0.775635 0.161865 -0.586365 -0.168579 1441830852 
-0.873962 0.370544 -0.300842 0.091980 1441830857 -0.873962 0.370544 -0.300842 0.091980 1441830857 -0.880432 0.392700 -0.152405 0.217590 1441830857 -0.880432 0.392700 -0.152405 0.217590 1441830857 -0.880432 0.392700 -0.152405 0.217590 1441830857 -0.880432 0.392700 -0.152405 0.217590 1441830857 -0.880432 0.392700 -0.152405 0.217590 1441830857 -0.880432 0.392700 -0.152405 0.217590 1441830857 -0.880798 0.332336 0.011719 0.337097 1441830857 -0.880798 0.332336 0.011719 0.337097 1441830857 -0.880798 0.332336 0.011719 0.337097 1441830857 -0.880798 0.332336 0.011719 0.337097 1441830857 -0.880798 0.332336 0.011719 0.337097 1441830857 -0.880798 0.332336 0.011719 0.337097 1441830857 -0.872437 0.213684 0.179443 0.401245 1441830857 -0.872437 0.213684 0.179443 0.401245 1441830857 -0.872437 0.213684 0.179443 0.401245 1441830857 -0.872437 0.213684 0.179443 0.401245 1441830857 -0.872437 0.213684 0.179443 0.401245 1441830857 -0.872437 0.213684 0.179443 0.401245 1441830857 -0.859924 0.142578 0.259583 0.415710 1441830857 -0.859924 0.142578 0.259583 0.415710 1441830857 -0.859924 0.142578 0.259583 0.415710 1441830857 -0.859924 0.142578 0.259583 0.415710 1441830857 -0.859924 0.142578 0.259583 0.415710 1441830857 -0.859924 0.142578 0.259583 0.415710 1441830857 -0.892822 0.036865 0.270386 0.358398 1441830857 -0.892822 0.036865 0.270386 0.358398 1441830857 -0.892822 0.036865 0.270386 0.358398 1441830857 -0.892822 0.036865 0.270386 0.358398 1441830857 -0.892822 0.036865 0.270386 0.358398 1441830857 -0.892822 0.036865 0.270386 0.358398 1441830857 -0.945618 -0.072754 0.203003 0.243530 1441830857 -0.945618 -0.072754 0.203003 0.243530 1441830857 -0.945618 -0.072754 0.203003 0.243530 1441830858 -0.945618 -0.072754 0.203003 0.243530 1441830858 -0.945618 -0.072754 0.203003 0.243530 1441830858 -0.945618 -0.072754 0.203003 0.243530 1441830858 -0.945618 -0.072754 0.203003 0.243530 1441830858 -0.983093 -0.141663 0.079102 0.085571 1441830858 -0.983093 -0.141663 0.079102 0.085571 1441830858 -0.983093 -0.141663 0.079102 0.085571 1441830858 -0.983093 -0.141663 0.079102 0.085571 1441830858 -0.983093 -0.141663 0.079102 0.085571 1441830858 -0.983093 -0.141663 0.079102 0.085571 1441830858 -0.999817 -0.006042 0.013489 0.013123 1441830858 -0.999817 -0.006042 0.013489 0.013123 1441830858 -0.999817 -0.006042 0.013489 0.013123 1441830858 -0.991882 -0.042786 0.055603 0.106201 1441830858 -0.991882 -0.042786 0.055603 0.106201 1441830858 -0.991882 -0.042786 0.055603 0.106201 1441830858 -0.991882 -0.042786 0.055603 0.106201 1441830858 -0.991882 -0.042786 0.055603 0.106201 1441830858 -0.991882 -0.042786 0.055603 0.106201 1441830858 -0.966431 -0.033264 0.093384 0.237244 1441830858 -0.966431 -0.033264 0.093384 0.237244 1441830858 -0.966431 -0.033264 0.093384 0.237244 1441830858 -0.966431 -0.033264 0.093384 0.237244 1441830858 -0.966431 -0.033264 0.093384 0.237244 1441830858 -0.966431 -0.033264 0.093384 0.237244 1441830858 -0.925171 0.001221 0.133362 0.355286 1441830858 -0.925171 0.001221 0.133362 0.355286 1441830858 -0.925171 0.001221 0.133362 0.355286 1441830858 -0.925171 0.001221 0.133362 0.355286 1441830858 -0.925171 0.001221 0.133362 0.355286 1441830858 -0.925171 0.001221 0.133362 0.355286 1441830858 -0.880859 0.026794 0.193665 0.431091 1441830858 -0.880859 0.026794 0.193665 0.431091 1441830858 -0.880859 0.026794 0.193665 0.431091 1441830858 -0.880859 0.026794 0.193665 0.431091 1441830858 -0.880859 0.026794 0.193665 0.431091 1441830858 -0.880859 0.026794 0.193665 0.431091 1441830858 -0.880859 0.026794 0.193665 0.431091 1441830858 -0.836426 0.077026 0.249878 0.481628 1441830858 -0.836426 0.077026 0.249878 0.481628 1441830858 -0.836426 0.077026 0.249878 0.481628 1441830858 -0.836426 0.077026 0.249878 0.481628 1441830858 -0.836426 0.077026 0.249878 0.481628 1441830858 -0.836426 0.077026 0.249878 0.481628 1441830858 -0.797974 0.092346 0.312927 0.506714 1441830858 -0.797974 0.092346 0.312927 0.506714 1441830858 -0.797974 0.092346 0.312927 0.506714 1441830858 -0.797974 0.092346 0.312927 0.506714 1441830858 -0.797974 0.092346 0.312927 0.506714 1441830858 -0.797974 0.092346 0.312927 0.506714 1441830858 -0.765259 0.095825 0.359863 0.525085 1441830858 -0.765259 0.095825 0.359863 0.525085 1441830858 -0.765259 0.095825 0.359863 0.525085 1441830858 -0.765259 0.095825 0.359863 0.525085 1441830858 -0.765259 0.095825 0.359863 0.525085 1441830858 -0.765259 0.095825 0.359863 0.525085 1441830858 -0.765259 0.095825 0.359863 0.525085 1441830858 -0.756897 0.082947 0.396240 0.513000 1441830858 -0.756897 0.082947 0.396240 0.513000 1441830858 -0.756897 0.082947 0.396240 0.513000 1441830858 -0.756897 0.082947 0.396240 0.513000 1441830858 -0.756897 0.082947 0.396240 0.513000 1441830858 -0.756897 0.082947 0.396240 0.513000 1441830858 -0.769958 0.059998 0.407043 0.487671 1441830858 -0.769958 0.059998 0.407043 0.487671 1441830858 -0.769958 0.059998 0.407043 0.487671 1441830858 -0.769958 0.059998 0.407043 0.487671 1441830858 -0.769958 0.059998 0.407043 0.487671 1441830858 -0.769958 0.059998 0.407043 0.487671 1441830858 -0.802856 0.029541 0.388855 0.450928 1441830858 -0.802856 0.029541 0.388855 0.450928 1441830858 -0.802856 0.029541 0.388855 0.450928 1441830858 -0.802856 0.029541 0.388855 0.450928 1441830858 -0.802856 0.029541 0.388855 0.450928 1441830858 -0.802856 0.029541 0.388855 0.450928 1441830858 -0.851440 -0.020203 0.350830 0.389282 1441830858 -0.851440 -0.020203 0.350830 0.389282 1441830858 -0.851440 -0.020203 0.350830 0.389282 1441830858 -0.851440 -0.020203 0.350830 0.389282 1441830858 -0.851440 -0.020203 0.350830 0.389282 1441830858 -0.851440 -0.020203 0.350830 0.389282 1441830858 -0.915894 -0.068054 0.264954 0.293762 1441830858 -0.915894 -0.068054 0.264954 0.293762 1441830858 -0.915894 -0.068054 0.264954 0.293762 1441830858 -0.915894 -0.068054 0.264954 0.293762 1441830858 -0.915894 -0.068054 0.264954 0.293762 1441830858 -0.915894 -0.068054 0.264954 0.293762 1441830858 -0.972900 -0.132874 0.125244 0.142212 1441830858 -0.972900 -0.132874 0.125244 0.142212 1441830858 -0.972900 -0.132874 0.125244 0.142212 1441830858 -0.972900 -0.132874 0.125244 0.142212 1441830858 -0.972900 -0.132874 0.125244 0.142212 1441830858 -0.972900 -0.132874 0.125244 0.142212 1441830858 -0.991882 -0.116943 0.038574 0.031921 1441830858 -0.991882 -0.116943 0.038574 0.031921 1441830858 -0.991882 -0.116943 0.038574 0.031921 1441830858 -0.991882 -0.116943 0.038574 0.031921 1441830858 -0.991882 -0.116943 0.038574 0.031921 1441830858 -0.991882 -0.116943 0.038574 0.031921 1441830858 -0.987488 -0.083740 0.066406 0.116028 1441830858 -0.987488 -0.083740 0.066406 0.116028 1441830858 -0.987488 -0.083740 0.066406 0.116028 1441830858 -0.987488 -0.083740 0.066406 0.116028 1441830858 -0.987488 -0.083740 0.066406 0.116028 1441830858 -0.987488 -0.083740 0.066406 0.116028 1441830858 -0.956665 -0.104004 0.129456 0.239319 1441830858 -0.956665 -0.104004 0.129456 0.239319 1441830858 -0.956665 -0.104004 0.129456 0.239319 1441830858 -0.956665 -0.104004 0.129456 0.239319 1441830859 -0.956665 -0.104004 0.129456 0.239319 1441830859 -0.956665 -0.104004 0.129456 0.239319 1441830859 -0.916809 -0.095947 0.186096 0.340027 1441830859 -0.916809 -0.095947 0.186096 0.340027 1441830859 -0.916809 -0.095947 0.186096 0.340027 1441830859 -0.916809 -0.095947 0.186096 0.340027 1441830859 -0.916809 -0.095947 0.186096 0.340027 1441830859 -0.916809 -0.095947 0.186096 0.340027 1441830859 -0.875549 -0.075439 0.251831 0.405396 1441830859 -0.875549 -0.075439 0.251831 0.405396 1441830859 -0.875549 -0.075439 0.251831 0.405396 1441830859 -0.875549 -0.075439 0.251831 0.405396 1441830859 -0.875549 -0.075439 0.251831 0.405396 1441830859 -0.875549 -0.075439 0.251831 0.405396 1441830859 -0.837097 -0.032593 0.307434 0.451294 1441830859 -0.837097 -0.032593 0.307434 0.451294 1441830859 -0.837097 -0.032593 0.307434 0.451294 1441830859 -0.837097 -0.032593 0.307434 0.451294 1441830859 -0.837097 -0.032593 0.307434 0.451294 1441830859 -0.837097 -0.032593 0.307434 0.451294 1441830859 -0.797852 -0.015503 0.361511 0.482178 1441830859 -0.797852 -0.015503 0.361511 0.482178 1441830859 -0.797852 -0.015503 0.361511 0.482178 1441830859 -0.797852 -0.015503 0.361511 0.482178 1441830859 -0.797852 -0.015503 0.361511 0.482178 1441830859 -0.797852 -0.015503 0.361511 0.482178 1441830859 -0.797852 -0.015503 0.361511 0.482178 1441830859 -0.756409 -0.017090 0.410461 0.508972 1441830859 -0.756409 -0.017090 0.410461 0.508972 1441830859 -0.756409 -0.017090 0.410461 0.508972 1441830859 -0.756409 -0.017090 0.410461 0.508972 1441830859 -0.756409 -0.017090 0.410461 0.508972 1441830859 -0.756409 -0.017090 0.410461 0.508972 1441830859 -0.741394 -0.016052 0.434448 0.511230 1441830859 -0.741394 -0.016052 0.434448 0.511230 1441830859 -0.741394 -0.016052 0.434448 0.511230 1441830859 -0.741394 -0.016052 0.434448 0.511230 1441830859 -0.741394 -0.016052 0.434448 0.511230 1441830859 -0.741394 -0.016052 0.434448 0.511230 1441830859 -0.755066 -0.043701 0.448303 0.476440 1441830859 -0.755066 -0.043701 0.448303 0.476440 1441830859 -0.755066 -0.043701 0.448303 0.476440 1441830859 -0.755066 -0.043701 0.448303 0.476440 1441830859 -0.755066 -0.043701 0.448303 0.476440 1441830859 -0.755066 -0.043701 0.448303 0.476440 1441830859 -0.797913 -0.060913 0.413086 0.434753 1441830859 -0.797913 -0.060913 0.413086 0.434753 1441830859 -0.797913 -0.060913 0.413086 0.434753 1441830859 -0.797913 -0.060913 0.413086 0.434753 1441830859 -0.797913 -0.060913 0.413086 0.434753 1441830859 -0.797913 -0.060913 0.413086 0.434753 1441830859 -0.797913 -0.060913 0.413086 0.434753 1441830859 -0.860291 -0.086182 0.349243 0.361328 1441830859 -0.860291 -0.086182 0.349243 0.361328 1441830859 -0.860291 -0.086182 0.349243 0.361328 1441830859 -0.860291 -0.086182 0.349243 0.361328 1441830859 -0.860291 -0.086182 0.349243 0.361328 1441830859 -0.860291 -0.086182 0.349243 0.361328 1441830859 -0.939026 -0.158264 0.228821 0.202148 1441830859 -0.939026 -0.158264 0.228821 0.202148 1441830859 -0.939026 -0.158264 0.228821 0.202148 1441830859 -0.939026 -0.158264 0.228821 0.202148 1441830859 -0.939026 -0.158264 0.228821 0.202148 1441830859 -0.939026 -0.158264 0.228821 0.202148 1441830859 -0.981628 -0.164307 0.072998 0.064819 1441830859 -0.981628 -0.164307 0.072998 0.064819 1441830859 -0.981628 -0.164307 0.072998 0.064819 1441830859 -0.981628 -0.164307 0.072998 0.064819 1441830859 -0.981628 -0.164307 0.072998 0.064819 1441830859 -0.981628 -0.164307 0.072998 0.064819 1441830859 -0.985229 -0.133301 0.084045 0.067627 1441830859 -0.985229 -0.133301 0.084045 0.067627 1441830859 -0.985229 -0.133301 0.084045 0.067627 1441830859 -0.985229 -0.133301 0.084045 0.067627 1441830859 -0.985229 -0.133301 0.084045 0.067627 1441830859 -0.985229 -0.133301 0.084045 0.067627 1441830859 -0.985229 -0.133301 0.084045 0.067627 1441830859 -0.970215 -0.096985 0.106873 0.194763 1441830859 -0.970215 -0.096985 0.106873 0.194763 1441830859 -0.970215 -0.096985 0.106873 0.194763 1441830859 -0.970215 -0.096985 0.106873 0.194763 1441830859 -0.970215 -0.096985 0.106873 0.194763 1441830859 -0.970215 -0.096985 0.106873 0.194763 1441830859 -0.970215 -0.096985 0.106873 0.194763 1441830859 -0.938843 -0.040161 0.131836 0.315552 1441830859 -0.938843 -0.040161 0.131836 0.315552 1441830859 -0.938843 -0.040161 0.131836 0.315552 1441830859 -0.938843 -0.040161 0.131836 0.315552 1441830859 -0.938843 -0.040161 0.131836 0.315552 1441830859 -0.938843 -0.040161 0.131836 0.315552 1441830859 -0.892029 -0.031067 0.189941 0.408936 1441830859 -0.892029 -0.031067 0.189941 0.408936 1441830859 -0.892029 -0.031067 0.189941 0.408936 1441830859 -0.892029 -0.031067 0.189941 0.408936 1441830859 -0.892029 -0.031067 0.189941 0.408936 1441830859 -0.892029 -0.031067 0.189941 0.408936 1441830859 -0.847473 -0.004395 0.247742 0.469421 1441830859 -0.847473 -0.004395 0.247742 0.469421 1441830859 -0.847473 -0.004395 0.247742 0.469421 1441830859 -0.847473 -0.004395 0.247742 0.469421 1441830859 -0.847473 -0.004395 0.247742 0.469421 1441830859 -0.847473 -0.004395 0.247742 0.469421 1441830859 -0.803223 0.005066 0.313049 0.506775 1441830859 -0.803223 0.005066 0.313049 0.506775 1441830859 -0.803223 0.005066 0.313049 0.506775 1441830859 -0.803223 0.005066 0.313049 0.506775 1441830859 -0.803223 0.005066 0.313049 0.506775 1441830859 -0.803223 0.005066 0.313049 0.506775 1441830859 -0.757996 0.016052 0.368713 0.537781 1441830859 -0.757996 0.016052 0.368713 0.537781 1441830859 -0.757996 0.016052 0.368713 0.537781 1441830859 -0.757996 0.016052 0.368713 0.537781 1441830859 -0.757996 0.016052 0.368713 0.537781 1441830860 -0.757996 0.016052 0.368713 0.537781 1441830860 -0.738281 0.012634 0.413574 0.532654 1441830860 -0.738281 0.012634 0.413574 0.532654 1441830860 -0.738281 0.012634 0.413574 0.532654 1441830860 -0.738281 0.012634 0.413574 0.532654 1441830860 -0.738281 0.012634 0.413574 0.532654 1441830860 -0.738281 0.012634 0.413574 0.532654 1441830860 -0.738281 0.012634 0.413574 0.532654 1441830860 -0.752991 -0.002625 0.435425 0.493286 1441830860 -0.752991 -0.002625 0.435425 0.493286 1441830860 -0.752991 -0.002625 0.435425 0.493286 1441830860 -0.752991 -0.002625 0.435425 0.493286 1441830860 -0.752991 -0.002625 0.435425 0.493286 1441830860 -0.752991 -0.002625 0.435425 0.493286 1441830860 -0.794067 -0.025513 0.417358 0.441162 1441830860 -0.794067 -0.025513 0.417358 0.441162 1441830860 -0.794067 -0.025513 0.417358 0.441162 1441830860 -0.794067 -0.025513 0.417358 0.441162 1441830860 -0.794067 -0.025513 0.417358 0.441162 1441830860 -0.862671 -0.062256 0.355103 0.354736 1441830860 -0.862671 -0.062256 0.355103 0.354736 1441830860 -0.862671 -0.062256 0.355103 0.354736 1441830860 -0.862671 -0.062256 0.355103 0.354736 1441830860 -0.862671 -0.062256 0.355103 0.354736 1441830860 -0.862671 -0.062256 0.355103 0.354736 1441830860 -0.945496 -0.131836 0.223877 0.196350 1441830860 -0.945496 -0.131836 0.223877 0.196350 1441830860 -0.945496 -0.131836 0.223877 0.196350 1441830860 -0.945496 -0.131836 0.223877 0.196350 1441830860 -0.945496 -0.131836 0.223877 0.196350 1441830860 -0.945496 -0.131836 0.223877 0.196350 1441830860 -0.984863 -0.127808 0.107666 0.046753 1441830860 -0.984863 -0.127808 0.107666 0.046753 1441830860 -0.984863 -0.127808 0.107666 0.046753 1441830860 -0.984863 -0.127808 0.107666 0.046753 1441830860 -0.984863 -0.127808 0.107666 0.046753 1441830860 -0.984863 -0.127808 0.107666 0.046753 1441830860 -0.983582 0.036072 0.123901 0.126526 1441830860 -0.983582 0.036072 0.123901 0.126526 1441830860 -0.983582 0.036072 0.123901 0.126526 1441830860 -0.983582 0.036072 0.123901 0.126526 1441830860 -0.983582 0.036072 0.123901 0.126526 1441830860 -0.983582 0.036072 0.123901 0.126526 1441830860 -0.962463 0.020691 0.153748 0.222778 1441830860 -0.962463 0.020691 0.153748 0.222778 1441830860 -0.962463 0.020691 0.153748 0.222778 1441830860 -0.962463 0.020691 0.153748 0.222778 1441830860 -0.962463 0.020691 0.153748 0.222778 1441830860 -0.962463 0.020691 0.153748 0.222778 1441830860 -0.962463 0.020691 0.153748 0.222778 1441830860 -0.920715 0.022461 0.206177 0.330627 1441830860 -0.920715 0.022461 0.206177 0.330627 1441830860 -0.920715 0.022461 0.206177 0.330627 1441830860 -0.920715 0.022461 0.206177 0.330627 1441830860 -0.920715 0.022461 0.206177 0.330627 1441830860 -0.920715 0.022461 0.206177 0.330627 1441830860 -0.871033 0.018250 0.272095 0.408569 1441830860 -0.871033 0.018250 0.272095 0.408569 1441830860 -0.871033 0.018250 0.272095 0.408569 1441830860 -0.871033 0.018250 0.272095 0.408569 1441830860 -0.871033 0.018250 0.272095 0.408569 1441830860 -0.871033 0.018250 0.272095 0.408569 1441830860 -0.831909 0.019470 0.323364 0.450562 1441830860 -0.831909 0.019470 0.323364 0.450562 1441830860 -0.831909 0.019470 0.323364 0.450562 1441830860 -0.831909 0.019470 0.323364 0.450562 1441830860 -0.831909 0.019470 0.323364 0.450562 1441830860 -0.831909 0.019470 0.323364 0.450562 1441830860 -0.831909 0.019470 0.323364 0.450562 1441830860 -0.798401 0.022217 0.369934 0.474548 1441830860 -0.798401 0.022217 0.369934 0.474548 1441830860 -0.798401 0.022217 0.369934 0.474548 1441830860 -0.798401 0.022217 0.369934 0.474548 1441830860 -0.798401 0.022217 0.369934 0.474548 1441830860 -0.798401 0.022217 0.369934 0.474548 1441830860 -0.766479 0.017822 0.406799 0.496643 1441830860 -0.766479 0.017822 0.406799 0.496643 1441830860 -0.766479 0.017822 0.406799 0.496643 1441830860 -0.766479 0.017822 0.406799 0.496643 1441830860 -0.766479 0.017822 0.406799 0.496643 1441830860 -0.766479 0.017822 0.406799 0.496643 1441830860 -0.749084 0.014587 0.431763 0.502197 1441830860 -0.749084 0.014587 0.431763 0.502197 1441830860 -0.749084 0.014587 0.431763 0.502197 1441830860 -0.749084 0.014587 0.431763 0.502197 1441830860 -0.749084 0.014587 0.431763 0.502197 1441830860 -0.749084 0.014587 0.431763 0.502197 1441830860 -0.757202 -0.000610 0.443237 0.479736 1441830860 -0.757202 -0.000610 0.443237 0.479736 1441830860 -0.757202 -0.000610 0.443237 0.479736 1441830860 -0.757202 -0.000610 0.443237 0.479736 1441830860 -0.757202 -0.000610 0.443237 0.479736 1441830860 -0.757202 -0.000610 0.443237 0.479736 1441830860 -0.791870 -0.013550 0.418152 0.444824 1441830860 -0.791870 -0.013550 0.418152 0.444824 1441830860 -0.791870 -0.013550 0.418152 0.444824 1441830860 -0.791870 -0.013550 0.418152 0.444824 1441830860 -0.791870 -0.013550 0.418152 0.444824 1441830860 -0.791870 -0.013550 0.418152 0.444824 1441830860 -0.850891 -0.038818 0.357971 0.382568 1441830860 -0.850891 -0.038818 0.357971 0.382568 1441830860 -0.850891 -0.038818 0.357971 0.382568 1441830860 -0.850891 -0.038818 0.357971 0.382568 1441830860 -0.850891 -0.038818 0.357971 0.382568 1441830860 -0.850891 -0.038818 0.357971 0.382568 1441830860 -0.928650 -0.032043 0.224304 0.293762 1441830860 -0.928650 -0.032043 0.224304 0.293762 1441830860 -0.928650 -0.032043 0.224304 0.293762 1441830860 -0.928650 -0.032043 0.224304 0.293762 1441830860 -0.928650 -0.032043 0.224304 0.293762 1441830861 -0.981812 -0.096985 0.104553 0.125732 1441830861 -0.981812 -0.096985 0.104553 0.125732 1441830861 -0.981812 -0.096985 0.104553 0.125732 1441830861 -0.981812 -0.096985 0.104553 0.125732 1441830861 -0.981812 -0.096985 0.104553 0.125732 1441830861 -0.981812 -0.096985 0.104553 0.125732 1441830861 -0.981812 -0.096985 0.104553 0.125732 1441830861 -0.993652 0.038818 0.044495 0.095947 1441830861 -0.993652 0.038818 0.044495 0.095947 1441830861 -0.993652 0.038818 0.044495 0.095947 1441830861 -0.993652 0.038818 0.044495 0.095947 1441830861 -0.993652 0.038818 0.044495 0.095947 1441830861 -0.993652 0.038818 0.044495 0.095947 1441830861 -0.975952 0.092590 0.049622 0.191162 1441830861 -0.975952 0.092590 0.049622 0.191162 1441830861 -0.975952 0.092590 0.049622 0.191162 1441830861 -0.975952 0.092590 0.049622 0.191162 1441830861 -0.975952 0.092590 0.049622 0.191162 1441830861 -0.975952 0.092590 0.049622 0.191162 1441830861 -0.953308 0.034851 0.101807 0.282349 1441830861 -0.953308 0.034851 0.101807 0.282349 1441830861 -0.953308 0.034851 0.101807 0.282349 1441830861 -0.953308 0.034851 0.101807 0.282349 1441830861 -0.953308 0.034851 0.101807 0.282349 1441830861 -0.953308 0.034851 0.101807 0.282349 1441830861 -0.953308 0.034851 0.101807 0.282349 1441830861 -0.916626 0.041809 0.152832 0.367065 1441830861 -0.916626 0.041809 0.152832 0.367065 1441830861 -0.916626 0.041809 0.152832 0.367065 1441830861 -0.916626 0.041809 0.152832 0.367065 1441830861 -0.916626 0.041809 0.152832 0.367065 1441830861 -0.916626 0.041809 0.152832 0.367065 1441830861 -0.882507 0.054199 0.214111 0.415283 1441830861 -0.882507 0.054199 0.214111 0.415283 1441830861 -0.882507 0.054199 0.214111 0.415283 1441830861 -0.882507 0.054199 0.214111 0.415283 1441830861 -0.882507 0.054199 0.214111 0.415283 1441830861 -0.882507 0.054199 0.214111 0.415283 1441830861 -0.848206 0.074707 0.270813 0.449036 1441830861 -0.848206 0.074707 0.270813 0.449036 1441830861 -0.848206 0.074707 0.270813 0.449036 1441830861 -0.848206 0.074707 0.270813 0.449036 1441830861 -0.848206 0.074707 0.270813 0.449036 1441830861 -0.848206 0.074707 0.270813 0.449036 1441830861 -0.848206 0.074707 0.270813 0.449036 1441830861 -0.817017 0.072937 0.321228 0.473267 1441830861 -0.817017 0.072937 0.321228 0.473267 1441830861 -0.817017 0.072937 0.321228 0.473267 1441830861 -0.817017 0.072937 0.321228 0.473267 1441830861 -0.817017 0.072937 0.321228 0.473267 1441830861 -0.817017 0.072937 0.321228 0.473267 1441830861 -0.785461 0.043945 0.365784 0.497314 1441830861 -0.785461 0.043945 0.365784 0.497314 1441830861 -0.785461 0.043945 0.365784 0.497314 1441830861 -0.785461 0.043945 0.365784 0.497314 1441830861 -0.785461 0.043945 0.365784 0.497314 1441830861 -0.785461 0.043945 0.365784 0.497314 1441830861 -0.774475 0.018127 0.390747 0.497131 1441830861 -0.774475 0.018127 0.390747 0.497131 1441830861 -0.774475 0.018127 0.390747 0.497131 1441830861 -0.774475 0.018127 0.390747 0.497131 1441830861 -0.774475 0.018127 0.390747 0.497131 1441830861 -0.774475 0.018127 0.390747 0.497131 1441830861 -0.785767 -0.013672 0.400146 0.471436 1441830861 -0.785767 -0.013672 0.400146 0.471436 1441830861 -0.785767 -0.013672 0.400146 0.471436 1441830861 -0.785767 -0.013672 0.400146 0.471436 1441830861 -0.785767 -0.013672 0.400146 0.471436 1441830861 -0.785767 -0.013672 0.400146 0.471436 1441830861 -0.826965 -0.030029 0.362305 0.428955 1441830861 -0.826965 -0.030029 0.362305 0.428955 1441830861 -0.826965 -0.030029 0.362305 0.428955 1441830861 -0.826965 -0.030029 0.362305 0.428955 1441830861 -0.826965 -0.030029 0.362305 0.428955 1441830861 -0.826965 -0.030029 0.362305 0.428955 1441830861 -0.826965 -0.030029 0.362305 0.428955 1441830861 -0.890747 -0.093018 0.281677 0.344421 1441830861 -0.890747 -0.093018 0.281677 0.344421 1441830861 -0.890747 -0.093018 0.281677 0.344421 1441830861 -0.890747 -0.093018 0.281677 0.344421 1441830861 -0.890747 -0.093018 0.281677 0.344421 1441830861 -0.890747 -0.093018 0.281677 0.344421 1441830861 -0.958496 -0.153442 0.134521 0.199341 1441830861 -0.958496 -0.153442 0.134521 0.199341 1441830861 -0.958496 -0.153442 0.134521 0.199341 1441830861 -0.958496 -0.153442 0.134521 0.199341 1441830861 -0.958496 -0.153442 0.134521 0.199341 1441830861 -0.958496 -0.153442 0.134521 0.199341 1441830861 -0.958496 -0.153442 0.134521 0.199341 1441830861 -0.943542 -0.317505 0.089050 0.032166 1441830861 -0.943542 -0.317505 0.089050 0.032166 1441830861 -0.943542 -0.317505 0.089050 0.032166 1441830861 -0.943542 -0.317505 0.089050 0.032166 1441830861 -0.943542 -0.317505 0.089050 0.032166 1441830861 -0.943542 -0.317505 0.089050 0.032166 1441830861 -0.973816 0.122131 0.058960 0.182556 1441830861 -0.973816 0.122131 0.058960 0.182556 1441830861 -0.973816 0.122131 0.058960 0.182556 1441830861 -0.973816 0.122131 0.058960 0.182556 1441830861 -0.973816 0.122131 0.058960 0.182556 1441830861 -0.973816 0.122131 0.058960 0.182556 1441830861 -0.959106 0.046082 0.108337 0.257507 1441830861 -0.959106 0.046082 0.108337 0.257507 1441830861 -0.959106 0.046082 0.108337 0.257507 1441830861 -0.959106 0.046082 0.108337 0.257507 1441830861 -0.959106 0.046082 0.108337 0.257507 1441830861 -0.959106 0.046082 0.108337 0.257507 1441830861 -0.959106 0.046082 0.108337 0.257507 1441830861 -0.917786 -0.080322 0.186890 0.341125 1441830861 -0.917786 -0.080322 0.186890 0.341125 1441830861 -0.917786 -0.080322 0.186890 0.341125 1441830861 -0.917786 -0.080322 0.186890 0.341125 1441830861 -0.917786 -0.080322 0.186890 0.341125 1441830861 -0.917786 -0.080322 0.186890 0.341125 1441830861 -0.883423 0.003174 0.205750 0.420959 1441830862 -0.883423 0.003174 0.205750 0.420959 1441830862 -0.883423 0.003174 0.205750 0.420959 1441830862 -0.883423 0.003174 0.205750 0.420959 1441830862 -0.883423 0.003174 0.205750 0.420959 1441830862 -0.883423 0.003174 0.205750 0.420959 1441830862 -0.852844 0.023010 0.258179 0.453308 1441830862 -0.852844 0.023010 0.258179 0.453308 1441830862 -0.852844 0.023010 0.258179 0.453308 1441830862 -0.852844 0.023010 0.258179 0.453308 1441830862 -0.852844 0.023010 0.258179 0.453308 1441830862 -0.827698 0.050171 0.309998 0.465088 1441830862 -0.827698 0.050171 0.309998 0.465088 1441830862 -0.827698 0.050171 0.309998 0.465088 1441830862 -0.827698 0.050171 0.309998 0.465088 1441830862 -0.827698 0.050171 0.309998 0.465088 1441830862 -0.827698 0.050171 0.309998 0.465088 1441830862 -0.801941 0.052856 0.359192 0.474365 1441830862 -0.801941 0.052856 0.359192 0.474365 1441830862 -0.801941 0.052856 0.359192 0.474365 1441830862 -0.801941 0.052856 0.359192 0.474365 1441830862 -0.801941 0.052856 0.359192 0.474365 1441830862 -0.801941 0.052856 0.359192 0.474365 1441830862 -0.801941 0.052856 0.359192 0.474365 1441830862 -0.793091 0.036194 0.388367 0.467896 1441830862 -0.793091 0.036194 0.388367 0.467896 1441830862 -0.793091 0.036194 0.388367 0.467896 1441830862 -0.793091 0.036194 0.388367 0.467896 1441830862 -0.793091 0.036194 0.388367 0.467896 1441830862 -0.793091 0.036194 0.388367 0.467896 1441830862 -0.806152 0.008179 0.386230 0.448181 1441830862 -0.806152 0.008179 0.386230 0.448181 1441830862 -0.806152 0.008179 0.386230 0.448181 1441830862 -0.806152 0.008179 0.386230 0.448181 1441830862 -0.806152 0.008179 0.386230 0.448181 1441830862 -0.806152 0.008179 0.386230 0.448181 1441830862 -0.840820 -0.011780 0.346619 0.415588 1441830862 -0.840820 -0.011780 0.346619 0.415588 1441830862 -0.840820 -0.011780 0.346619 0.415588 1441830862 -0.840820 -0.011780 0.346619 0.415588 1441830862 -0.840820 -0.011780 0.346619 0.415588 1441830862 -0.840820 -0.011780 0.346619 0.415588 1441830862 -0.899780 -0.037964 0.259338 0.348877 1441830862 -0.899780 -0.037964 0.259338 0.348877 1441830862 -0.899780 -0.037964 0.259338 0.348877 1441830862 -0.899780 -0.037964 0.259338 0.348877 1441830862 -0.899780 -0.037964 0.259338 0.348877 1441830862 -0.899780 -0.037964 0.259338 0.348877 1441830862 -0.954895 -0.129639 0.155823 0.217102 1441830862 -0.954895 -0.129639 0.155823 0.217102 1441830862 -0.954895 -0.129639 0.155823 0.217102 1441830862 -0.954895 -0.129639 0.155823 0.217102 1441830862 -0.954895 -0.129639 0.155823 0.217102 1441830862 -0.954895 -0.129639 0.155823 0.217102 1441830862 -0.954895 -0.129639 0.155823 0.217102 1441830862 -0.967102 -0.223206 0.071289 0.099609 1441830862 -0.967102 -0.223206 0.071289 0.099609 1441830862 -0.967102 -0.223206 0.071289 0.099609 1441830862 -0.967102 -0.223206 0.071289 0.099609 1441830862 -0.967102 -0.223206 0.071289 0.099609 1441830862 -0.967102 -0.223206 0.071289 0.099609 1441830862 -0.988159 -0.091614 0.066284 0.104065 1441830862 -0.988159 -0.091614 0.066284 0.104065 1441830862 -0.988159 -0.091614 0.066284 0.104065 1441830862 -0.988159 -0.091614 0.066284 0.104065 1441830862 -0.988159 -0.091614 0.066284 0.104065 1441830862 -0.988159 -0.091614 0.066284 0.104065 1441830862 -0.988159 -0.091614 0.066284 0.104065 1441830862 -0.975708 0.039734 0.059692 0.207031 1441830862 -0.975708 0.039734 0.059692 0.207031 1441830862 -0.975708 0.039734 0.059692 0.207031 1441830862 -0.975708 0.039734 0.059692 0.207031 1441830862 -0.975708 0.039734 0.059692 0.207031 1441830862 -0.949402 -0.032043 0.125488 0.286255 1441830862 -0.949402 -0.032043 0.125488 0.286255 1441830862 -0.949402 -0.032043 0.125488 0.286255 1441830862 -0.949402 -0.032043 0.125488 0.286255 1441830862 -0.949402 -0.032043 0.125488 0.286255 1441830862 -0.949402 -0.032043 0.125488 0.286255 1441830862 -0.949402 -0.032043 0.125488 0.286255 1441830862 -0.906128 0.004028 0.181213 0.382202 1441830862 -0.906128 0.004028 0.181213 0.382202 1441830862 -0.906128 0.004028 0.181213 0.382202 1441830862 -0.906128 0.004028 0.181213 0.382202 1441830862 -0.906128 0.004028 0.181213 0.382202 1441830862 -0.906128 0.004028 0.181213 0.382202 1441830862 -0.867126 0.034973 0.248352 0.430359 1441830862 -0.867126 0.034973 0.248352 0.430359 1441830862 -0.867126 0.034973 0.248352 0.430359 1441830862 -0.867126 0.034973 0.248352 0.430359 1441830862 -0.867126 0.034973 0.248352 0.430359 1441830862 -0.867126 0.034973 0.248352 0.430359 1441830862 -0.831238 0.057434 0.311829 0.456604 1441830862 -0.831238 0.057434 0.311829 0.456604 1441830862 -0.831238 0.057434 0.311829 0.456604 1441830862 -0.831238 0.057434 0.311829 0.456604 1441830862 -0.831238 0.057434 0.311829 0.456604 1441830862 -0.831238 0.057434 0.311829 0.456604 1441830862 -0.831238 0.057434 0.311829 0.456604 1441830862 -0.789368 0.037659 0.388794 0.473633 1441830862 -0.789368 0.037659 0.388794 0.473633 1441830862 -0.789368 0.037659 0.388794 0.473633 1441830862 -0.789368 0.037659 0.388794 0.473633 1441830862 -0.789368 0.037659 0.388794 0.473633 1441830862 -0.756958 0.028442 0.434143 0.487549 1441830862 -0.756958 0.028442 0.434143 0.487549 1441830862 -0.756958 0.028442 0.434143 0.487549 1441830862 -0.756958 0.028442 0.434143 0.487549 1441830862 -0.756958 0.028442 0.434143 0.487549 1441830862 -0.756958 0.028442 0.434143 0.487549 1441830862 -0.756958 0.028442 0.434143 0.487549 1441830862 -0.759399 0.002258 0.456299 0.463806 1441830862 -0.759399 0.002258 0.456299 0.463806 1441830863 -0.759399 0.002258 0.456299 0.463806 1441830863 -0.759399 0.002258 0.456299 0.463806 1441830863 -0.759399 0.002258 0.456299 0.463806 1441830863 -0.759399 0.002258 0.456299 0.463806 1441830863 -0.793640 -0.013367 0.424622 0.435486 1441830863 -0.793640 -0.013367 0.424622 0.435486 1441830863 -0.793640 -0.013367 0.424622 0.435486 1441830863 -0.793640 -0.013367 0.424622 0.435486 1441830863 -0.793640 -0.013367 0.424622 0.435486 1441830863 -0.793640 -0.013367 0.424622 0.435486 1441830863 -0.849304 -0.049988 0.366943 0.376282 1441830863 -0.849304 -0.049988 0.366943 0.376282 1441830863 -0.849304 -0.049988 0.366943 0.376282 1441830863 -0.849304 -0.049988 0.366943 0.376282 1441830863 -0.849304 -0.049988 0.366943 0.376282 1441830863 -0.849304 -0.049988 0.366943 0.376282 1441830863 
-0.792542 0.186646 -0.562561 -0.143738 1441830865 -0.792542 0.186646 -0.562561 -0.143738 1441830865 -0.785400 0.199158 -0.563965 -0.159485 1441830865 -0.785400 0.199158 -0.563965 -0.159485 1441830865 -0.785400 0.199158 -0.563965 -0.159485 1441830865 -0.785400 0.199158 -0.563965 -0.159485 1441830865 -0.785400 0.199158 -0.563965 -0.159485 1441830865 -0.785400 0.199158 -0.563965 -0.159485 1441830865 -0.781677 0.198547 -0.567017 -0.167969 1441830865 -0.781677 0.198547 -0.567017 -0.167969 1441830865 -0.781677 0.198547 -0.567017 -0.167969 1441830865 -0.781677 0.198547 -0.567017 -0.167969 1441830865 -0.781677 0.198547 -0.567017 -0.167969 1441830865 -0.781677 0.198547 -0.567017 -0.167969 1441830865 -0.781677 0.198547 -0.567017 -0.167969 1441830865 -0.780579 0.202454 -0.565857 -0.172119 1441830865 -0.780579 0.202454 -0.565857 -0.172119 1441830865 -0.780579 0.202454 -0.565857 -0.172119 1441830865 -0.780579 0.202454 -0.565857 -0.172119 1441830866 -0.780579 0.202454 -0.565857 -0.172119 1441830866 -0.782776 0.210938 -0.560120 -0.170654 1441830866 -0.782776 0.210938 -0.560120 -0.170654 1441830866 -0.782776 0.210938 -0.560120 -0.170654 1441830866 -0.782776 0.210938 -0.560120 -0.170654 1441830866 -0.782776 0.210938 -0.560120 -0.170654 1441830866 -0.782776 0.210938 -0.560120 -0.170654 1441830866 -0.787048 0.214172 -0.554810 -0.164246 1441830866 -0.787048 0.214172 -0.554810 -0.164246 1441830866 -0.787048 0.214172 -0.554810 -0.164246 1441830866 -0.787048 0.214172 -0.554810 -0.164246 1441830866 -0.787048 0.214172 -0.554810 -0.164246 1441830866 -0.787048 0.214172 -0.554810 -0.164246 1441830866 -0.787048 0.214172 -0.554810 -0.164246 1441830866 -0.788635 0.211731 -0.554626 -0.160339 1441830866 -0.788635 0.211731 -0.554626 -0.160339 1441830866 -0.788635 0.211731 -0.554626 -0.160339 1441830866 -0.788635 0.211731 -0.554626 -0.160339 1441830866 -0.788635 0.211731 -0.554626 -0.160339 1441830866 -0.788635 0.211731 -0.554626 -0.160339 1441830866 -0.789612 0.214233 -0.550293 -0.167114 1441830866 -0.789612 0.214233 -0.550293 -0.167114 1441830866 -0.789612 0.214233 -0.550293 -0.167114 1441830866 -0.789612 0.214233 -0.550293 -0.167114 1441830866 -0.789612 0.214233 -0.550293 -0.167114 1441830866 -0.789612 0.214233 -0.550293 -0.167114 1441830866 -0.786743 0.245422 -0.537781 -0.177917 1441830866 -0.786743 0.245422 -0.537781 -0.177917 1441830866 -0.786743 0.245422 -0.537781 -0.177917 1441830866 -0.786743 0.245422 -0.537781 -0.177917 1441830866 -0.786743 0.245422 -0.537781 -0.177917 1441830866 -0.786743 0.245422 -0.537781 -0.177917 1441830866 -0.786743 0.245422 -0.537781 -0.177917 1441830866 -0.784912 0.265686 -0.532532 -0.172424 1441830866 -0.784912 0.265686 -0.532532 -0.172424 1441830866 -0.784912 0.265686 -0.532532 -0.172424 1441830866 -0.784912 0.265686 -0.532532 -0.172424 1441830866 -0.784912 0.265686 -0.532532 -0.172424 1441830866 -0.784912 0.265686 -0.532532 -0.172424 1441830866 -0.787842 0.249146 -0.539185 -0.162964 1441830866 -0.787842 0.249146 -0.539185 -0.162964 1441830866 -0.787842 0.249146 -0.539185 -0.162964 1441830866 -0.787842 0.249146 -0.539185 -0.162964 1441830866 -0.787842 0.249146 -0.539185 -0.162964 1441830866 -0.787842 0.249146 -0.539185 -0.162964 1441830866 -0.783630 0.232483 -0.549011 -0.174622 1441830866 -0.783630 0.232483 -0.549011 -0.174622 1441830866 -0.783630 0.232483 -0.549011 -0.174622 1441830866 -0.783630 0.232483 -0.549011 -0.174622 1441830866 -0.783630 0.232483 -0.549011 -0.174622 1441830866 -0.783630 0.232483 -0.549011 -0.174622 1441830866 -0.767090 0.242615 -0.555725 -0.209595 1441830866 -0.767090 0.242615 -0.555725 -0.209595 1441830866 -0.767090 0.242615 -0.555725 -0.209595 1441830866 -0.767090 0.242615 -0.555725 -0.209595 1441830866 -0.767090 0.242615 -0.555725 -0.209595 1441830866 -0.767090 0.242615 -0.555725 -0.209595 1441830866 -0.767090 0.242615 -0.555725 -0.209595 1441830866 -0.751282 0.252075 -0.562073 -0.237122 1441830866 -0.751282 0.252075 -0.562073 -0.237122 1441830866 -0.751282 0.252075 -0.562073 -0.237122 1441830866 -0.751282 0.252075 -0.562073 -0.237122 1441830866 -0.751282 0.252075 -0.562073 -0.237122 1441830866 -0.751282 0.252075 -0.562073 -0.237122 1441830866 -0.747375 0.244446 -0.569214 -0.240356 1441830866 -0.747375 0.244446 -0.569214 -0.240356 1441830866 -0.747375 0.244446 -0.569214 -0.240356 1441830866 -0.747375 0.244446 -0.569214 -0.240356 1441830866 -0.747375 0.244446 -0.569214 -0.240356 1441830866 -0.747375 0.244446 -0.569214 -0.240356 1441830866 -0.753540 0.225403 -0.574646 -0.226440 1441830866 -0.753540 0.225403 -0.574646 -0.226440 1441830866 -0.753540 0.225403 -0.574646 -0.226440 1441830866 -0.753540 0.225403 -0.574646 -0.226440 1441830866 -0.753540 0.225403 -0.574646 -0.226440 1441830866 -0.753540 0.225403 -0.574646 -0.226440 1441830866 -0.763916 0.212830 -0.570435 -0.214172 1441830866 -0.763916 0.212830 -0.570435 -0.214172 1441830866 -0.763916 0.212830 -0.570435 -0.214172 1441830866 -0.763916 0.212830 -0.570435 -0.214172 1441830866 -0.763916 0.212830 -0.570435 -0.214172 1441830866 -0.763916 0.212830 -0.570435 -0.214172 1441830866 -0.772095 0.220947 -0.557068 -0.211792 1441830866 -0.772095 0.220947 -0.557068 -0.211792 1441830866 -0.772095 0.220947 -0.557068 -0.211792 1441830866 -0.772095 0.220947 -0.557068 -0.211792 1441830866 -0.772095 0.220947 -0.557068 -0.211792 1441830866 -0.772095 0.220947 -0.557068 -0.211792 1441830866 -0.776428 0.232056 -0.548706 -0.205872 1441830866 -0.776428 0.232056 -0.548706 -0.205872 1441830866 -0.776428 0.232056 -0.548706 -0.205872 1441830866 -0.776428 0.232056 -0.548706 -0.205872 1441830866 -0.776428 0.232056 -0.548706 -0.205872 1441830866 -0.776428 0.232056 -0.548706 -0.205872 1441830866 -0.782410 0.218750 -0.552002 -0.188049 1441830866 -0.782410 0.218750 -0.552002 -0.188049 1441830866 -0.782410 0.218750 -0.552002 -0.188049 1441830866 -0.782410 0.218750 -0.552002 -0.188049 1441830866 -0.782410 0.218750 -0.552002 -0.188049 1441830866 -0.782410 0.218750 -0.552002 -0.188049 1441830866 -0.788940 0.200073 -0.553955 -0.175415 1441830866 -0.788940 0.200073 -0.553955 -0.175415 1441830866 -0.788940 0.200073 -0.553955 -0.175415 1441830866 -0.788940 0.200073 -0.553955 -0.175415 1441830866 -0.788940 0.200073 -0.553955 -0.175415 1441830866 -0.788940 0.200073 -0.553955 -0.175415 1441830866 -0.788940 0.200073 -0.553955 -0.175415 1441830866 -0.789307 0.217834 -0.546021 -0.177429 1441830866 -0.789307 0.217834 -0.546021 -0.177429 1441830866 -0.789307 0.217834 -0.546021 -0.177429 1441830866 -0.789307 0.217834 -0.546021 -0.177429 1441830866 -0.789307 0.217834 -0.546021 -0.177429 1441830866 -0.789307 0.217834 -0.546021 -0.177429 1441830867 -0.789917 0.236145 -0.540161 -0.169189 1441830867 -0.789917 0.236145 -0.540161 -0.169189 1441830867 -0.789917 0.236145 -0.540161 -0.169189 1441830867 -0.789917 0.236145 -0.540161 -0.169189 1441830867 -0.789917 0.236145 -0.540161 -0.169189 1441830867 -0.789917 0.236145 -0.540161 -0.169189 1441830867 -0.796265 0.222900 -0.540710 -0.154846 1441830867 -0.796265 0.222900 -0.540710 -0.154846 1441830867 -0.796265 0.222900 -0.540710 -0.154846 1441830867 -0.796265 0.222900 -0.540710 -0.154846 1441830867 -0.796265 0.222900 -0.540710 -0.154846 1441830867 -0.796265 0.222900 -0.540710 -0.154846 1441830867 -0.796753 0.212524 -0.543701 -0.156372 1441830867 -0.796753 0.212524 -0.543701 -0.156372 1441830867 -0.796753 0.212524 -0.543701 -0.156372 1441830867 -0.796753 0.212524 -0.543701 -0.156372 1441830867 -0.796753 0.212524 -0.543701 -0.156372 1441830867 -0.787842 0.220276 -0.546448 -0.179688 1441830867 -0.787842 0.220276 -0.546448 -0.179688 1441830867 -0.787842 0.220276 -0.546448 -0.179688 1441830867 -0.787842 0.220276 -0.546448 -0.179688 1441830867 -0.787842 0.220276 -0.546448 -0.179688 1441830867 -0.787842 0.220276 -0.546448 -0.179688 1441830867 -0.775024 0.234680 -0.548584 -0.208191 1441830867 -0.775024 0.234680 -0.548584 -0.208191 1441830867 -0.775024 0.234680 -0.548584 -0.208191 1441830867 -0.775024 0.234680 -0.548584 -0.208191 1441830867 -0.775024 0.234680 -0.548584 -0.208191 1441830867 -0.775024 0.234680 -0.548584 -0.208191 1441830867 -0.764160 0.246216 -0.551636 -0.226196 1441830867 -0.764160 0.246216 -0.551636 -0.226196 1441830867 -0.764160 0.246216 -0.551636 -0.226196 1441830867 -0.764160 0.246216 -0.551636 -0.226196 1441830867 -0.764160 0.246216 -0.551636 -0.226196 1441830867 -0.764160 0.246216 -0.551636 -0.226196 1441830867 -0.760620 0.244324 -0.557068 -0.226746 1441830867 -0.760620 0.244324 -0.557068 -0.226746 1441830867 -0.760620 0.244324 -0.557068 -0.226746 1441830867 -0.760620 0.244324 -0.557068 -0.226746 1441830867 -0.760620 0.244324 -0.557068 -0.226746 1441830867 -0.760620 0.244324 -0.557068 -0.226746 1441830867 -0.762390 0.231567 -0.563171 -0.219299 1441830867 -0.762390 0.231567 -0.563171 -0.219299 1441830867 -0.762390 0.231567 -0.563171 -0.219299 1441830867 -0.762390 0.231567 -0.563171 -0.219299 1441830867 -0.762390 0.231567 -0.563171 -0.219299 1441830867 -0.762390 0.231567 -0.563171 -0.219299 1441830867 -0.763855 0.227173 -0.562744 -0.219727 1441830867 -0.763855 0.227173 -0.562744 -0.219727 1441830867 -0.763855 0.227173 -0.562744 -0.219727 1441830867 -0.763855 0.227173 -0.562744 -0.219727 1441830867 -0.763855 0.227173 -0.562744 -0.219727 1441830867 -0.763855 0.227173 -0.562744 -0.219727 1441830867 -0.763123 0.235840 -0.558289 -0.224670 1441830867 -0.763123 0.235840 -0.558289 -0.224670 1441830867 -0.763123 0.235840 -0.558289 -0.224670 1441830867 -0.763123 0.235840 -0.558289 -0.224670 1441830867 -0.763123 0.235840 -0.558289 -0.224670 1441830867 -0.763123 0.235840 -0.558289 -0.224670 1441830867 -0.763916 0.233643 -0.560181 -0.219238 1441830867 -0.763916 0.233643 -0.560181 -0.219238 1441830867 -0.763916 0.233643 -0.560181 -0.219238 1441830867 -0.763916 0.233643 -0.560181 -0.219238 1441830867 -0.763916 0.233643 -0.560181 -0.219238 1441830867 -0.763916 0.233643 -0.560181 -0.219238 1441830867 -0.763916 0.233643 -0.560181 -0.219238 1441830867 -0.769958 0.217529 -0.563354 -0.206299 1441830867 -0.769958 0.217529 -0.563354 -0.206299 1441830867 -0.769958 0.217529 -0.563354 -0.206299 1441830867 -0.769958 0.217529 -0.563354 -0.206299 1441830867 -0.769958 0.217529 -0.563354 -0.206299 1441830867 -0.777527 0.213684 -0.556763 -0.199768 1441830867 -0.777527 0.213684 -0.556763 -0.199768 1441830867 -0.777527 0.213684 -0.556763 -0.199768 1441830867 -0.777527 0.213684 -0.556763 -0.199768 1441830867 -0.777527 0.213684 -0.556763 -0.199768 1441830867 -0.777527 0.213684 -0.556763 -0.199768 1441830867 -0.777527 0.213684 -0.556763 -0.199768 1441830867 -0.783447 0.231079 -0.542664 -0.195923 1441830867 -0.783447 0.231079 -0.542664 -0.195923 1441830867 -0.783447 0.231079 -0.542664 -0.195923 1441830867 -0.783447 0.231079 -0.542664 -0.195923 1441830867 -0.783447 0.231079 -0.542664 -0.195923 1441830867 -0.783447 0.231079 -0.542664 -0.195923 1441830867 -0.788757 0.236206 -0.534485 -0.191162 1441830867 -0.788757 0.236206 -0.534485 -0.191162 1441830867 -0.788757 0.236206 -0.534485 -0.191162 1441830867 -0.788757 0.236206 -0.534485 -0.191162 1441830867 -0.788757 0.236206 -0.534485 -0.191162 1441830867 -0.788757 0.236206 -0.534485 -0.191162 1441830867 -0.791016 0.230835 -0.531616 -0.196289 1441830867 -0.791016 0.230835 -0.531616 -0.196289 1441830867 -0.791016 0.230835 -0.531616 -0.196289 1441830867 -0.791016 0.230835 -0.531616 -0.196289 1441830867 -0.791016 0.230835 -0.531616 -0.196289 1441830867 -0.791016 0.230835 -0.531616 -0.196289 1441830867 -0.785950 0.234253 -0.531799 -0.211426 1441830867 -0.785950 0.234253 -0.531799 -0.211426 1441830867 -0.785950 0.234253 -0.531799 -0.211426 1441830867 -0.785950 0.234253 -0.531799 -0.211426 1441830867 -0.785950 0.234253 -0.531799 -0.211426 1441830867 -0.785950 0.234253 -0.531799 -0.211426 1441830867 -0.785950 0.234253 -0.531799 -0.211426 1441830867 -0.778381 0.237427 -0.534851 -0.227356 1441830867 -0.778381 0.237427 -0.534851 -0.227356 1441830867 -0.778381 0.237427 -0.534851 -0.227356 1441830867 -0.778381 0.237427 -0.534851 -0.227356 1441830867 -0.778381 0.237427 -0.534851 -0.227356 1441830867 -0.771912 0.243774 -0.536377 -0.238953 1441830868 -0.771912 0.243774 -0.536377 -0.238953 1441830868 -0.771912 0.243774 -0.536377 -0.238953 1441830868 -0.771912 0.243774 -0.536377 -0.238953 1441830868 -0.771912 0.243774 -0.536377 -0.238953 1441830868 -0.771912 0.243774 -0.536377 -0.238953 1441830868 -0.767334 0.253418 -0.537048 -0.242126 1441830868 -0.767334 0.253418 -0.537048 -0.242126 1441830868 -0.767334 0.253418 -0.537048 -0.242126 1441830868 -0.767334 0.253418 -0.537048 -0.242126 1441830868 -0.767334 0.253418 -0.537048 -0.242126 1441830868 -0.767334 0.253418 -0.537048 -0.242126 1441830868 -0.768433 0.246338 -0.541748 -0.235474 1441830868 -0.768433 0.246338 -0.541748 -0.235474 1441830868 -0.768433 0.246338 -0.541748 -0.235474 1441830868 -0.768433 0.246338 -0.541748 -0.235474 1441830868 -0.768433 0.246338 -0.541748 -0.235474 1441830868 -0.768433 0.246338 -0.541748 -0.235474 1441830868 -0.768433 0.246338 -0.541748 -0.235474 1441830868 -0.769775 0.238770 -0.543640 -0.234497 1441830868 -0.769775 0.238770 -0.543640 -0.234497 1441830868 -0.769775 0.238770 -0.543640 -0.234497 1441830868 -0.769775 0.238770 -0.543640 -0.234497 1441830868 -0.769775 0.238770 -0.543640 -0.234497 1441830868 -0.769775 0.238770 -0.543640 -0.234497 1441830868 -0.769165 0.247253 -0.537964 -0.240723 1441830868 -0.769165 0.247253 -0.537964 -0.240723 1441830868 -0.769165 0.247253 -0.537964 -0.240723 1441830868 -0.769165 0.247253 -0.537964 -0.240723 1441830868 -0.769165 0.247253 -0.537964 -0.240723 1441830868 -0.769165 0.247253 -0.537964 -0.240723 1441830868 -0.768860 0.251221 -0.536804 -0.240173 1441830868 -0.768860 0.251221 -0.536804 -0.240173 1441830868 -0.768860 0.251221 -0.536804 -0.240173 1441830868 -0.768860 0.251221 -0.536804 -0.240173 1441830868 -0.768860 0.251221 -0.536804 -0.240173 1441830868 -0.768860 0.251221 -0.536804 -0.240173 1441830868 -0.768860 0.251221 -0.536804 -0.240173 1441830868 -0.773193 0.236328 -0.540466 -0.233093 1441830868 -0.773193 0.236328 -0.540466 -0.233093 1441830868 -0.773193 0.236328 -0.540466 -0.233093 1441830868 -0.773193 0.236328 -0.540466 -0.233093 1441830868 -0.773193 0.236328 -0.540466 -0.233093 1441830868 -0.773193 0.236328 -0.540466 -0.233093 1441830868 -0.773376 0.241638 -0.535339 -0.238708 1441830868 -0.773376 0.241638 -0.535339 -0.238708 1441830868 -0.773376 0.241638 -0.535339 -0.238708 1441830868 -0.773376 0.241638 -0.535339 -0.238708 1441830868 -0.773376 0.241638 -0.535339 -0.238708 1441830868 -0.773376 0.241638 -0.535339 -0.238708 1441830868 -0.769714 0.268005 -0.525879 -0.243469 1441830868 -0.769714 0.268005 -0.525879 -0.243469 1441830868 -0.769714 0.268005 -0.525879 -0.243469 1441830868 -0.769714 0.268005 -0.525879 -0.243469 1441830868 -0.769714 0.268005 -0.525879 -0.243469 1441830868 -0.773010 0.264832 -0.529053 -0.229187 1441830868 -0.773010 0.264832 -0.529053 -0.229187 1441830868 -0.773010 0.264832 -0.529053 -0.229187 1441830868 -0.773010 0.264832 -0.529053 -0.229187 1441830868 -0.773010 0.264832 -0.529053 -0.229187 1441830868 -0.773010 0.264832 -0.529053 -0.229187 1441830868 -0.773010 0.264832 -0.529053 -0.229187 1441830868 -0.779602 0.245361 -0.532593 -0.220215 1441830868 -0.779602 0.245361 -0.532593 -0.220215 1441830868 -0.779602 0.245361 -0.532593 -0.220215 1441830868 -0.779602 0.245361 -0.532593 -0.220215 1441830868 -0.779602 0.245361 -0.532593 -0.220215 1441830868 -0.779602 0.245361 -0.532593 -0.220215 1441830868 -0.775146 0.255798 -0.528259 -0.233826 1441830868 -0.775146 0.255798 -0.528259 -0.233826 1441830868 -0.775146 0.255798 -0.528259 -0.233826 1441830868 -0.775146 0.255798 -0.528259 -0.233826 1441830868 -0.775146 0.255798 -0.528259 -0.233826 1441830868 -0.775146 0.255798 -0.528259 -0.233826 1441830868 -0.767761 0.269653 -0.525513 -0.248474 1441830868 -0.767761 0.269653 -0.525513 -0.248474 1441830868 -0.767761 0.269653 -0.525513 -0.248474 1441830868 -0.767761 0.269653 -0.525513 -0.248474 1441830868 -0.767761 0.269653 -0.525513 -0.248474 1441830868 -0.762329 0.275452 -0.526367 -0.256836 1441830868 -0.762329 0.275452 -0.526367 -0.256836 1441830868 -0.762329 0.275452 -0.526367 -0.256836 1441830868 -0.762329 0.275452 -0.526367 -0.256836 1441830868 -0.762329 0.275452 -0.526367 -0.256836 1441830868 -0.762329 0.275452 -0.526367 -0.256836 1441830868 -0.757019 0.280945 -0.531494 -0.255981 1441830868 -0.757019 0.280945 -0.531494 -0.255981 1441830868 -0.757019 0.280945 -0.531494 -0.255981 1441830868 -0.757019 0.280945 -0.531494 -0.255981 1441830868 -0.757019 0.280945 -0.531494 -0.255981 1441830868 -0.757019 0.280945 -0.531494 -0.255981 1441830868 -0.757019 0.280945 -0.531494 -0.255981 1441830868 -0.758850 0.267456 -0.544067 -0.238159 1441830868 -0.758850 0.267456 -0.544067 -0.238159 1441830868 -0.758850 0.267456 -0.544067 -0.238159 1441830868 -0.758850 0.267456 -0.544067 -0.238159 1441830868 -0.758850 0.267456 -0.544067 -0.238159 1441830868 -0.758850 0.267456 -0.544067 -0.238159 1441830868 -0.761108 0.253723 -0.552917 -0.225037 1441830868 -0.761108 0.253723 -0.552917 -0.225037 1441830868 -0.761108 0.253723 -0.552917 -0.225037 1441830868 -0.761108 0.253723 -0.552917 -0.225037 1441830868 -0.761108 0.253723 -0.552917 -0.225037 1441830868 -0.755981 0.271301 -0.548401 -0.232849 1441830868 -0.755981 0.271301 -0.548401 -0.232849 1441830868 -0.755981 0.271301 -0.548401 -0.232849 1441830868 -0.755981 0.271301 -0.548401 -0.232849 1441830868 -0.755981 0.271301 -0.548401 -0.232849 1441830868 -0.755981 0.271301 -0.548401 -0.232849 1441830868 -0.754761 0.272400 -0.550232 -0.231201 1441830869 -0.754761 0.272400 -0.550232 -0.231201 1441830869 -0.754761 0.272400 -0.550232 -0.231201 1441830869 -0.754761 0.272400 -0.550232 -0.231201 1441830869 -0.754761 0.272400 -0.550232 -0.231201 1441830869 -0.754761 0.272400 -0.550232 -0.231201 1441830869 -0.760376 0.249939 -0.557983 -0.219299 1441830869 -0.760376 0.249939 -0.557983 -0.219299 1441830869 -0.760376 0.249939 -0.557983 -0.219299 1441830869 -0.760376 0.249939 -0.557983 -0.219299 1441830869 -0.760376 0.249939 -0.557983 -0.219299 1441830869 -0.760376 0.249939 -0.557983 -0.219299 1441830869 -0.769287 0.236023 -0.555786 -0.208923 1441830869 -0.769287 0.236023 -0.555786 -0.208923 1441830869 -0.769287 0.236023 -0.555786 -0.208923 1441830869 -0.769287 0.236023 -0.555786 -0.208923 1441830869 -0.769287 0.236023 -0.555786 -0.208923 1441830869 -0.769287 0.236023 -0.555786 -0.208923 1441830869 -0.776794 0.217712 -0.559692 -0.189758 1441830869 -0.776794 0.217712 -0.559692 -0.189758 1441830869 -0.776794 0.217712 -0.559692 -0.189758 1441830869 -0.776794 0.217712 -0.559692 -0.189758 1441830869 -0.776794 0.217712 -0.559692 -0.189758 1441830869 -0.776794 0.217712 -0.559692 -0.189758 1441830869 -0.778809 0.201965 -0.565186 -0.182434 1441830869 -0.778809 0.201965 -0.565186 -0.182434 1441830869 -0.778809 0.201965 -0.565186 -0.182434 1441830869 -0.778809 0.201965 -0.565186 -0.182434 1441830869 -0.778809 0.201965 -0.565186 -0.182434 1441830869 -0.778809 0.201965 -0.565186 -0.182434 1441830869 -0.776001 0.203674 -0.563416 -0.197266 1441830869 -0.776001 0.203674 -0.563416 -0.197266 1441830869 -0.776001 0.203674 -0.563416 -0.197266 1441830869 -0.776001 0.203674 -0.563416 -0.197266 1441830869 -0.776001 0.203674 -0.563416 -0.197266 1441830869 -0.776001 0.203674 -0.563416 -0.197266 1441830869 -0.776001 0.203674 -0.563416 -0.197266 1441830869 -0.770508 0.219055 -0.556274 -0.221313 1441830869 -0.770508 0.219055 -0.556274 -0.221313 1441830869 -0.770508 0.219055 -0.556274 -0.221313 1441830869 -0.770508 0.219055 -0.556274 -0.221313 1441830869 -0.770508 0.219055 -0.556274 -0.221313 1441830869 -0.770508 0.219055 -0.556274 -0.221313 1441830869 -0.764099 0.236572 -0.551025 -0.238037 1441830869 -0.764099 0.236572 -0.551025 -0.238037 1441830869 -0.764099 0.236572 -0.551025 -0.238037 1441830869 -0.764099 0.236572 -0.551025 -0.238037 1441830869 -0.764099 0.236572 -0.551025 -0.238037 1441830869 -0.764099 0.236572 -0.551025 -0.238037 1441830869 -0.762695 0.240112 -0.550232 -0.240723 1441830869 -0.762695 0.240112 -0.550232 -0.240723 1441830869 -0.762695 0.240112 -0.550232 -0.240723 1441830869 -0.762695 0.240112 -0.550232 -0.240723 1441830869 -0.762695 0.240112 -0.550232 -0.240723 1441830869 -0.762695 0.240112 -0.550232 -0.240723 1441830869 -0.762634 0.239990 -0.551758 -0.237610 1441830869 -0.762634 0.239990 -0.551758 -0.237610 1441830869 -0.762634 0.239990 -0.551758 -0.237610 1441830869 -0.762634 0.239990 -0.551758 -0.237610 1441830869 -0.762634 0.239990 -0.551758 -0.237610 1441830869 -0.762634 0.239990 -0.551758 -0.237610 1441830869 -0.762634 0.239990 -0.551758 -0.237610 1441830869 -0.762939 0.234863 -0.557434 -0.228271 1441830869 -0.762939 0.234863 -0.557434 -0.228271 1441830869 -0.762939 0.234863 -0.557434 -0.228271 1441830869 -0.762939 0.234863 -0.557434 -0.228271 1441830869 -0.762939 0.234863 -0.557434 -0.228271 1441830869 -0.762939 0.234863 -0.557434 -0.228271 1441830869 -0.764648 0.225464 -0.564087 -0.215393 1441830869 -0.764648 0.225464 -0.564087 -0.215393 1441830869 -0.764648 0.225464 -0.564087 -0.215393 1441830869 -0.764648 0.225464 -0.564087 -0.215393 1441830869 -0.764648 0.225464 -0.564087 -0.215393 1441830869 -0.764648 0.225464 -0.564087 -0.215393 1441830869 -0.764648 0.225464 -0.564087 -0.215393 1441830869 -0.767395 0.225037 -0.563110 -0.208435 1441830869 -0.767395 0.225037 -0.563110 -0.208435 1441830869 -0.767395 0.225037 -0.563110 -0.208435 1441830869 -0.767395 0.225037 -0.563110 -0.208435 1441830869 -0.767395 0.225037 -0.563110 -0.208435 1441830869 -0.767395 0.225037 -0.563110 -0.208435 1441830869 -0.770203 0.228638 -0.560425 -0.201233 1441830869 -0.770203 0.228638 -0.560425 -0.201233 1441830869 -0.770203 0.228638 -0.560425 -0.201233 1441830869 -0.770203 0.228638 -0.560425 -0.201233 1441830869 -0.770203 0.228638 -0.560425 -0.201233 1441830869 -0.774109 0.215271 -0.564880 -0.188049 1441830869 -0.774109 0.215271 -0.564880 -0.188049 1441830869 -0.774109 0.215271 -0.564880 -0.188049 1441830869 -0.774109 0.215271 -0.564880 -0.188049 1441830869 -0.774109 0.215271 -0.564880 -0.188049 1441830869 -0.774109 0.215271 -0.564880 -0.188049 1441830869 -0.777649 0.198425 -0.567749 -0.183350 1441830869 -0.777649 0.198425 -0.567749 -0.183350 1441830869 -0.777649 0.198425 -0.567749 -0.183350 1441830869 -0.777649 0.198425 -0.567749 -0.183350 1441830869 -0.777649 0.198425 -0.567749 -0.183350 1441830869 -0.777649 0.198425 -0.567749 -0.183350 1441830869 -0.778564 0.201965 -0.564941 -0.184326 1441830869 -0.778564 0.201965 -0.564941 -0.184326 1441830869 -0.778564 0.201965 -0.564941 -0.184326 1441830869 -0.778564 0.201965 -0.564941 -0.184326 1441830869 -0.778564 0.201965 -0.564941 -0.184326 1441830869 -0.778564 0.201965 -0.564941 -0.184326 1441830869 -0.779358 0.204346 -0.565918 -0.175171 1441830869 -0.779358 0.204346 -0.565918 -0.175171 1441830869 -0.779358 0.204346 -0.565918 -0.175171 1441830869 -0.779358 0.204346 -0.565918 -0.175171 1441830869 -0.779358 0.204346 -0.565918 -0.175171 1441830869 -0.779358 0.204346 -0.565918 -0.175171 1441830869 -0.780029 0.190430 -0.571838 -0.168396 1441830869 -0.780029 0.190430 -0.571838 -0.168396 1441830870 -0.780029 0.190430 -0.571838 -0.168396 1441830870 -0.780029 0.190430 -0.571838 -0.168396 1441830870 -0.780029 0.190430 -0.571838 -0.168396 1441830870 -0.780029 0.190430 -0.571838 -0.168396 1441830870 -0.774841 0.197144 -0.572815 -0.181030 1441830870 -0.774841 0.197144 -0.572815 -0.181030 1441830870 -0.774841 0.197144 -0.572815 -0.181030 1441830870 -0.774841 0.197144 -0.572815 -0.181030 1441830870 -0.774841 0.197144 -0.572815 -0.181030 1441830870 -0.774841 0.197144 -0.572815 -0.181030 1441830870 -0.769653 0.201111 -0.573914 -0.194641 1441830870 -0.769653 0.201111 -0.573914 -0.194641 1441830870 -0.769653 0.201111 -0.573914 -0.194641 1441830870 -0.769653 0.201111 -0.573914 -0.194641 1441830870 -0.769653 0.201111 -0.573914 -0.194641 1441830870 -0.765442 0.199890 -0.575867 -0.206543 1441830870 -0.765442 0.199890 -0.575867 -0.206543 1441830870 -0.765442 0.199890 -0.575867 -0.206543 1441830870 -0.765442 0.199890 -0.575867 -0.206543 1441830870 -0.765442 0.199890 -0.575867 -0.206543 1441830870 -0.765442 0.199890 -0.575867 -0.206543 1441830870 -0.762695 0.201538 -0.576172 -0.213989 1441830870 -0.762695 0.201538 -0.576172 -0.213989 1441830870 -0.762695 0.201538 -0.576172 -0.213989 1441830870 -0.762695 0.201538 -0.576172 -0.213989 1441830870 -0.762695 0.201538 -0.576172 -0.213989 1441830870 -0.762695 0.201538 -0.576172 -0.213989 1441830870 -0.764404 0.197998 -0.577393 -0.207825 1441830870 -0.764404 0.197998 -0.577393 -0.207825 1441830870 -0.764404 0.197998 -0.577393 -0.207825 1441830870 -0.764404 0.197998 -0.577393 -0.207825 1441830870 -0.764404 0.197998 -0.577393 -0.207825 1441830870 -0.764404 0.197998 -0.577393 -0.207825 1441830870 -0.771667 0.177917 -0.582031 -0.184753 1441830870 -0.771667 0.177917 -0.582031 -0.184753 1441830870 -0.771667 0.177917 -0.582031 -0.184753 1441830870 -0.771667 0.177917 -0.582031 -0.184753 1441830870 -0.771667 0.177917 -0.582031 -0.184753 1441830870 -0.771667 0.177917 -0.582031 -0.184753 1441830870 -0.771667 0.177917 -0.582031 -0.184753 1441830870 -0.782166 0.159546 -0.579407 -0.164673 1441830870 -0.782166 0.159546 -0.579407 -0.164673 1441830870 -0.782166 0.159546 -0.579407 -0.164673 1441830870 -0.782166 0.159546 -0.579407 -0.164673 1441830870 -0.782166 0.159546 -0.579407 -0.164673 1441830870 -0.782166 0.159546 -0.579407 -0.164673 1441830870 -0.790405 0.171692 -0.565796 -0.160522 1441830870 -0.790405 0.171692 -0.565796 -0.160522 1441830870 -0.790405 0.171692 -0.565796 -0.160522 1441830870 -0.790405 0.171692 -0.565796 -0.160522 1441830870 -0.790405 0.171692 -0.565796 -0.160522 1441830870 -0.790405 0.171692 -0.565796 -0.160522 1441830870 -0.795105 0.188110 -0.555969 -0.152893 1441830870 -0.795105 0.188110 -0.555969 -0.152893 1441830870 -0.795105 0.188110 -0.555969 -0.152893 1441830870 -0.795105 0.188110 -0.555969 -0.152893 1441830870 -0.795105 0.188110 -0.555969 -0.152893 1441830870 -0.795105 0.188110 -0.555969 -0.152893 1441830870 -0.801514 0.179871 -0.554443 -0.133911 1441830870 -0.801514 0.179871 -0.554443 -0.133911 1441830870 -0.801514 0.179871 -0.554443 -0.133911 1441830870 -0.801514 0.179871 -0.554443 -0.133911 1441830870 -0.801514 0.179871 -0.554443 -0.133911 1441830870 -0.801514 0.179871 -0.554443 -0.133911 1441830870 -0.805725 0.172729 -0.552185 -0.127258 1441830870 -0.805725 0.172729 -0.552185 -0.127258 1441830870 -0.805725 0.172729 -0.552185 -0.127258 1441830870 -0.805725 0.172729 -0.552185 -0.127258 1441830870 -0.805725 0.172729 -0.552185 -0.127258 1441830870 -0.802368 0.200378 -0.543945 -0.142273 1441830870 -0.802368 0.200378 -0.543945 -0.142273 1441830870 -0.802368 0.200378 -0.543945 -0.142273 1441830870 -0.802368 0.200378 -0.543945 -0.142273 1441830870 -0.802368 0.200378 -0.543945 -0.142273 1441830870 -0.802368 0.200378 -0.543945 -0.142273 1441830870 -0.802368 0.200378 -0.543945 -0.142273 1441830870 -0.795410 0.223938 -0.543091 -0.149475 1441830870 -0.795410 0.223938 -0.543091 -0.149475 1441830870 -0.795410 0.223938 -0.543091 -0.149475 1441830870 -0.795410 0.223938 -0.543091 -0.149475 1441830870 -0.795410 0.223938 -0.543091 -0.149475 1441830870 -0.795410 0.223938 -0.543091 -0.149475 1441830870 -0.793335 0.210083 -0.552490 -0.146179 1441830870 -0.793335 0.210083 -0.552490 -0.146179 1441830870 -0.793335 0.210083 -0.552490 -0.146179 1441830870 -0.793335 0.210083 -0.552490 -0.146179 1441830870 -0.793335 0.210083 -0.552490 -0.146179 1441830870 -0.793335 0.210083 -0.552490 -0.146179 1441830870 -0.788574 0.201782 -0.558533 -0.160034 1441830870 -0.788574 0.201782 -0.558533 -0.160034 1441830870 -0.788574 0.201782 -0.558533 -0.160034 1441830870 -0.788574 0.201782 -0.558533 -0.160034 1441830870 -0.788574 0.201782 -0.558533 -0.160034 1441830870 -0.788574 0.201782 -0.558533 -0.160034 1441830870 -0.777710 0.217529 -0.557678 -0.192078 1441830870 -0.777710 0.217529 -0.557678 -0.192078 1441830870 -0.777710 0.217529 -0.557678 -0.192078 1441830870 -0.777710 0.217529 -0.557678 -0.192078 1441830870 -0.777710 0.217529 -0.557678 -0.192078 1441830870 -0.777710 0.217529 -0.557678 -0.192078 1441830870 -0.766724 0.233826 -0.555420 -0.221497 1441830870 -0.766724 0.233826 -0.555420 -0.221497 1441830870 -0.766724 0.233826 -0.555420 -0.221497 1441830870 -0.766724 0.233826 -0.555420 -0.221497 1441830870 -0.766724 0.233826 -0.555420 -0.221497 1441830870 -0.766724 0.233826 -0.555420 -0.221497 1441830870 -0.766724 0.233826 -0.555420 -0.221497 1441830870 -0.758850 0.243591 -0.554199 -0.240295 1441830870 -0.758850 0.243591 -0.554199 -0.240295 1441830870 -0.758850 0.243591 -0.554199 -0.240295 1441830871 -0.758850 0.243591 -0.554199 -0.240295 1441830871 -0.758850 0.243591 -0.554199 -0.240295 1441830871 -0.758850 0.243591 -0.554199 -0.240295 1441830871 -0.752563 0.248474 -0.557373 -0.247620 1441830871 -0.752563 0.248474 -0.557373 -0.247620 1441830871 -0.752563 0.248474 -0.557373 -0.247620 1441830871 
-0.880981 0.217041 0.194519 0.372742 1441830873 -0.880981 0.217041 0.194519 0.372742 1441830873 -0.880981 0.217041 0.194519 0.372742 1441830873 -0.880981 0.217041 0.194519 0.372742 1441830873 -0.880981 0.217041 0.194519 0.372742 1441830873 -0.870911 0.100525 0.290894 0.383179 1441830873 -0.870911 0.100525 0.290894 0.383179 1441830873 -0.870911 0.100525 0.290894 0.383179 1441830873 -0.870911 0.100525 0.290894 0.383179 1441830873 -0.870911 0.100525 0.290894 0.383179 1441830873 -0.870911 0.100525 0.290894 0.383179 1441830873 -0.870911 0.100525 0.290894 0.383179 1441830873 -0.910034 -0.012634 0.281250 0.304260 1441830873 -0.910034 -0.012634 0.281250 0.304260 1441830873 -0.910034 -0.012634 0.281250 0.304260 1441830873 -0.910034 -0.012634 0.281250 0.304260 1441830873 -0.910034 -0.012634 0.281250 0.304260 1441830873 -0.910034 -0.012634 0.281250 0.304260 1441830873 -0.963806 -0.137756 0.172180 0.149963 1441830873 -0.963806 -0.137756 0.172180 0.149963 1441830873 -0.963806 -0.137756 0.172180 0.149963 1441830873 -0.963806 -0.137756 0.172180 0.149963 1441830873 -0.963806 -0.137756 0.172180 0.149963 1441830873 -0.963806 -0.137756 0.172180 0.149963 1441830873 -0.963806 -0.137756 0.172180 0.149963 1441830873 -0.962830 -0.252014 0.093201 -0.028564 1441830873 -0.962830 -0.252014 0.093201 -0.028564 1441830873 -0.962830 -0.252014 0.093201 -0.028564 1441830873 -0.962830 -0.252014 0.093201 -0.028564 1441830873 -0.962830 -0.252014 0.093201 -0.028564 1441830873 -0.962830 -0.252014 0.093201 -0.028564 1441830873 -0.989990 0.013977 0.123779 0.066345 1441830873 -0.989990 0.013977 0.123779 0.066345 1441830873 -0.989990 0.013977 0.123779 0.066345 1441830873 -0.989990 0.013977 0.123779 0.066345 1441830873 -0.989990 0.013977 0.123779 0.066345 1441830873 -0.989990 0.013977 0.123779 0.066345 1441830873 -0.975525 -0.057739 0.132202 0.166199 1441830873 -0.975525 -0.057739 0.132202 0.166199 1441830873 -0.975525 -0.057739 0.132202 0.166199 1441830873 -0.975525 -0.057739 0.132202 0.166199 1441830873 -0.975525 -0.057739 0.132202 0.166199 1441830873 -0.975525 -0.057739 0.132202 0.166199 1441830873 -0.936462 -0.069702 0.204834 0.276184 1441830873 -0.936462 -0.069702 0.204834 0.276184 1441830873 -0.936462 -0.069702 0.204834 0.276184 1441830873 -0.936462 -0.069702 0.204834 0.276184 1441830873 -0.936462 -0.069702 0.204834 0.276184 1441830873 -0.936462 -0.069702 0.204834 0.276184 1441830873 -0.936462 -0.069702 0.204834 0.276184 1441830873 -0.895935 -0.007141 0.260559 0.359741 1441830873 -0.895935 -0.007141 0.260559 0.359741 1441830873 -0.895935 -0.007141 0.260559 0.359741 1441830873 -0.895935 -0.007141 0.260559 0.359741 1441830873 -0.895935 -0.007141 0.260559 0.359741 1441830873 -0.895935 -0.007141 0.260559 0.359741 1441830873 -0.847168 -0.000244 0.346863 0.402466 1441830873 -0.847168 -0.000244 0.346863 0.402466 1441830873 -0.847168 -0.000244 0.346863 0.402466 1441830873 -0.847168 -0.000244 0.346863 0.402466 1441830873 -0.847168 -0.000244 0.346863 0.402466 1441830873 -0.847168 -0.000244 0.346863 0.402466 1441830873 -0.798950 0.008484 0.423279 0.427124 1441830873 -0.798950 0.008484 0.423279 0.427124 1441830873 -0.798950 0.008484 0.423279 0.427124 1441830873 -0.798950 0.008484 0.423279 0.427124 1441830873 -0.798950 0.008484 0.423279 0.427124 1441830873 -0.798950 0.008484 0.423279 0.427124 1441830873 -0.764160 -0.006775 0.482788 0.427673 1441830873 -0.764160 -0.006775 0.482788 0.427673 1441830873 -0.764160 -0.006775 0.482788 0.427673 1441830873 -0.764160 -0.006775 0.482788 0.427673 1441830873 -0.764160 -0.006775 0.482788 0.427673 1441830873 -0.764160 -0.006775 0.482788 0.427673 1441830873 -0.761658 -0.033325 0.507935 0.400879 1441830874 -0.761658 -0.033325 0.507935 0.400879 1441830874 -0.761658 -0.033325 0.507935 0.400879 1441830874 -0.761658 -0.033325 0.507935 0.400879 1441830874 -0.761658 -0.033325 0.507935 0.400879 1441830874 -0.761658 -0.033325 0.507935 0.400879 1441830874 -0.788696 -0.047668 0.492493 0.364929 1441830874 -0.788696 -0.047668 0.492493 0.364929 1441830874 -0.788696 -0.047668 0.492493 0.364929 1441830874 -0.788696 -0.047668 0.492493 0.364929 1441830874 -0.788696 -0.047668 0.492493 0.364929 1441830874 -0.788696 -0.047668 0.492493 0.364929 1441830874 -0.788696 -0.047668 0.492493 0.364929 1441830874 -0.839294 -0.072632 0.437805 0.314209 1441830874 -0.839294 -0.072632 0.437805 0.314209 1441830874 -0.839294 -0.072632 0.437805 0.314209 1441830874 -0.839294 -0.072632 0.437805 0.314209 1441830874 -0.839294 -0.072632 0.437805 0.314209 1441830874 -0.919250 -0.090271 0.305603 0.231201 1441830874 -0.919250 -0.090271 0.305603 0.231201 1441830874 -0.919250 -0.090271 0.305603 0.231201 1441830874 -0.919250 -0.090271 0.305603 0.231201 1441830874 -0.919250 -0.090271 0.305603 0.231201 1441830874 -0.919250 -0.090271 0.305603 0.231201 1441830874 -0.919250 -0.090271 0.305603 0.231201 1441830874 -0.981384 -0.135498 0.123596 0.057678 1441830874 -0.981384 -0.135498 0.123596 0.057678 1441830874 -0.981384 -0.135498 0.123596 0.057678 1441830874 -0.981384 -0.135498 0.123596 0.057678 1441830874 -0.981384 -0.135498 0.123596 0.057678 1441830874 -0.981384 -0.135498 0.123596 0.057678 1441830874 -0.981384 -0.135498 0.123596 0.057678 1441830874 -0.995972 0.003540 0.088989 0.011108 1441830874 -0.995972 0.003540 0.088989 0.011108 1441830874 -0.995972 0.003540 0.088989 0.011108 1441830874 -0.995972 0.003540 0.088989 0.011108 1441830874 -0.995972 0.003540 0.088989 0.011108 1441830874 -0.995972 0.003540 0.088989 0.011108 1441830874 -0.991577 -0.014221 0.082275 0.099426 1441830874 -0.991577 -0.014221 0.082275 0.099426 1441830874 -0.991577 -0.014221 0.082275 0.099426 1441830874 -0.991577 -0.014221 0.082275 0.099426 1441830874 -0.991577 -0.014221 0.082275 0.099426 1441830874 -0.991577 -0.014221 0.082275 0.099426 1441830874 -0.970764 -0.022705 0.119141 0.207153 1441830874 -0.970764 -0.022705 0.119141 0.207153 1441830874 -0.970764 -0.022705 0.119141 0.207153 1441830874 -0.970764 -0.022705 0.119141 0.207153 1441830874 -0.970764 -0.022705 0.119141 0.207153 1441830874 -0.970764 -0.022705 0.119141 0.207153 1441830874 -0.938416 -0.016724 0.169861 0.300476 1441830874 -0.938416 -0.016724 0.169861 0.300476 1441830874 -0.938416 -0.016724 0.169861 0.300476 1441830874 -0.938416 -0.016724 0.169861 0.300476 1441830874 -0.938416 -0.016724 0.169861 0.300476 1441830874 -0.938416 -0.016724 0.169861 0.300476 1441830874 -0.899902 -0.005432 0.241760 0.362976 1441830874 -0.899902 -0.005432 0.241760 0.362976 1441830874 -0.899902 -0.005432 0.241760 0.362976 1441830874 -0.899902 -0.005432 0.241760 0.362976 1441830874 -0.899902 -0.005432 0.241760 0.362976 1441830874 -0.899902 -0.005432 0.241760 0.362976 1441830874 -0.899902 -0.005432 0.241760 0.362976 1441830874 -0.864441 0.032349 0.306519 0.397156 1441830874 -0.864441 0.032349 0.306519 0.397156 1441830874 -0.864441 0.032349 0.306519 0.397156 1441830874 -0.864441 0.032349 0.306519 0.397156 1441830874 -0.864441 0.032349 0.306519 0.397156 1441830874 -0.864441 0.032349 0.306519 0.397156 1441830874 -0.823853 0.036743 0.382813 0.416443 1441830874 -0.823853 0.036743 0.382813 0.416443 1441830874 -0.823853 0.036743 0.382813 0.416443 1441830874 -0.823853 0.036743 0.382813 0.416443 1441830874 -0.823853 0.036743 0.382813 0.416443 1441830874 -0.786743 0.035767 0.430176 0.441223 1441830874 -0.786743 0.035767 0.430176 0.441223 1441830874 -0.786743 0.035767 0.430176 0.441223 1441830874 -0.786743 0.035767 0.430176 0.441223 1441830874 -0.786743 0.035767 0.430176 0.441223 1441830874 -0.786743 0.035767 0.430176 0.441223 1441830874 -0.786743 0.035767 0.430176 0.441223 1441830874 -0.785400 0.012634 0.448303 0.426636 1441830874 -0.785400 0.012634 0.448303 0.426636 1441830874 -0.785400 0.012634 0.448303 0.426636 1441830874 -0.785400 0.012634 0.448303 0.426636 1441830874 -0.785400 0.012634 0.448303 0.426636 1441830874 -0.785400 0.012634 0.448303 0.426636 1441830874 -0.820251 -0.015991 0.434448 0.371765 1441830874 -0.820251 -0.015991 0.434448 0.371765 1441830874 -0.820251 -0.015991 0.434448 0.371765 1441830874 -0.820251 -0.015991 0.434448 0.371765 1441830874 -0.820251 -0.015991 0.434448 0.371765 1441830874 -0.820251 -0.015991 0.434448 0.371765 1441830874 -0.877197 -0.049805 0.375305 0.295349 1441830874 -0.877197 -0.049805 0.375305 0.295349 1441830874 -0.877197 -0.049805 0.375305 0.295349 1441830874 -0.877197 -0.049805 0.375305 0.295349 1441830874 -0.877197 -0.049805 0.375305 0.295349 1441830874 -0.877197 -0.049805 0.375305 0.295349 1441830874 -0.877197 -0.049805 0.375305 0.295349 1441830874 -0.944092 -0.113953 0.245605 0.188354 1441830874 -0.944092 -0.113953 0.245605 0.188354 1441830874 -0.944092 -0.113953 0.245605 0.188354 1441830874 -0.944092 -0.113953 0.245605 0.188354 1441830874 -0.944092 -0.113953 0.245605 0.188354 1441830874 -0.944092 -0.113953 0.245605 0.188354 1441830874 -0.982178 -0.159119 0.081848 0.058533 1441830874 -0.982178 -0.159119 0.081848 0.058533 1441830874 -0.982178 -0.159119 0.081848 0.058533 1441830874 -0.982178 -0.159119 0.081848 0.058533 1441830874 -0.982178 -0.159119 0.081848 0.058533 1441830874 -0.982178 -0.159119 0.081848 0.058533 1441830874 -0.970398 -0.226807 0.082581 -0.012390 1441830875 -0.970398 -0.226807 0.082581 -0.012390 1441830875 -0.970398 -0.226807 0.082581 -0.012390 1441830875 -0.970398 -0.226807 0.082581 -0.012390 1441830875 -0.970398 -0.226807 0.082581 -0.012390 1441830875 -0.970398 -0.226807 0.082581 -0.012390 1441830875 -0.987122 -0.070313 0.071533 0.124695 1441830875 -0.987122 -0.070313 0.071533 0.124695 1441830875 -0.987122 -0.070313 0.071533 0.124695 1441830875 -0.987122 -0.070313 0.071533 0.124695 1441830875 -0.987122 -0.070313 0.071533 0.124695 1441830875 -0.987122 -0.070313 0.071533 0.124695 1441830875 -0.959717 -0.082703 0.133423 0.233215 1441830875 -0.959717 -0.082703 0.133423 0.233215 1441830875 -0.959717 -0.082703 0.133423 0.233215 1441830875 -0.959717 -0.082703 0.133423 0.233215 1441830875 -0.959717 -0.082703 0.133423 0.233215 1441830875 -0.959717 -0.082703 0.133423 0.233215 1441830875 -0.919434 -0.053650 0.220032 0.321533 1441830875 -0.919434 -0.053650 0.220032 0.321533 1441830875 -0.919434 -0.053650 0.220032 0.321533 1441830875 -0.919434 -0.053650 0.220032 0.321533 1441830875 -0.919434 -0.053650 0.220032 0.321533 1441830875 -0.919434 -0.053650 0.220032 0.321533 1441830875 -0.872620 -0.008362 0.307922 0.378967 1441830875 -0.872620 -0.008362 0.307922 0.378967 1441830875 -0.872620 -0.008362 0.307922 0.378967 1441830875 -0.872620 -0.008362 0.307922 0.378967 1441830875 -0.872620 -0.008362 0.307922 0.378967 1441830875 -0.872620 -0.008362 0.307922 0.378967 1441830875 -0.820984 0.009705 0.398926 0.408386 1441830875 -0.820984 0.009705 0.398926 0.408386 1441830875 -0.820984 0.009705 0.398926 0.408386 1441830875 -0.820984 0.009705 0.398926 0.408386 1441830875 -0.820984 0.009705 0.398926 0.408386 1441830875 -0.820984 0.009705 0.398926 0.408386 1441830875 -0.778870 0.010620 0.453552 0.432983 1441830875 -0.778870 0.010620 0.453552 0.432983 1441830875 -0.778870 0.010620 0.453552 0.432983 1441830875 -0.778870 0.010620 0.453552 0.432983 1441830875 -0.778870 0.010620 0.453552 0.432983 1441830875 -0.778870 0.010620 0.453552 0.432983 1441830875 -0.778870 0.010620 0.453552 0.432983 1441830875 -0.779541 0.000244 0.467285 0.417053 1441830875 -0.779541 0.000244 0.467285 0.417053 1441830875 -0.779541 0.000244 0.467285 0.417053 1441830875 -0.779541 0.000244 0.467285 0.417053 1441830875 -0.779541 0.000244 0.467285 0.417053 1441830875 -0.779541 0.000244 0.467285 0.417053 1441830875 -0.807861 -0.034973 0.458862 0.368286 1441830875 -0.807861 -0.034973 0.458862 0.368286 1441830875 -0.807861 -0.034973 0.458862 0.368286 1441830875 -0.807861 -0.034973 0.458862 0.368286 1441830875 -0.807861 -0.034973 0.458862 0.368286 1441830875 -0.807861 -0.034973 0.458862 0.368286 1441830875 -0.807861 -0.034973 0.458862 0.368286 1441830875 -0.866760 -0.055725 0.383362 0.314209 1441830875 -0.866760 -0.055725 0.383362 0.314209 1441830875 -0.866760 -0.055725 0.383362 0.314209 1441830875 -0.866760 -0.055725 0.383362 0.314209 1441830875 -0.866760 -0.055725 0.383362 0.314209 1441830875 -0.866760 -0.055725 0.383362 0.314209 1441830875 -0.946716 -0.100952 0.231689 0.199829 1441830875 -0.946716 -0.100952 0.231689 0.199829 1441830875 -0.946716 -0.100952 0.231689 0.199829 1441830875 -0.946716 -0.100952 0.231689 0.199829 1441830875 -0.946716 -0.100952 0.231689 0.199829 1441830875 -0.946716 -0.100952 0.231689 0.199829 1441830875 -0.968567 -0.221680 0.107300 0.035645 1441830875 -0.968567 -0.221680 0.107300 0.035645 1441830875 -0.968567 -0.221680 0.107300 0.035645 1441830875 -0.968567 -0.221680 0.107300 0.035645 1441830875 -0.968567 -0.221680 0.107300 0.035645 1441830875 -0.968567 -0.221680 0.107300 0.035645 1441830875 -0.987732 -0.085144 0.128174 0.027222 1441830875 -0.987732 -0.085144 0.128174 0.027222 1441830875 -0.987732 -0.085144 0.128174 0.027222 1441830875 -0.987732 -0.085144 0.128174 0.027222 1441830875 -0.987732 -0.085144 0.128174 0.027222 1441830875 -0.987732 -0.085144 0.128174 0.027222 1441830875 -0.968079 0.083313 0.122070 0.202454 1441830875 -0.968079 0.083313 0.122070 0.202454 1441830875 -0.968079 0.083313 0.122070 0.202454 1441830875 -0.968079 0.083313 0.122070 0.202454 1441830875 -0.968079 0.083313 0.122070 0.202454 1441830875 -0.968079 0.083313 0.122070 0.202454 1441830875 -0.936707 -0.031616 0.192993 0.290527 1441830875 -0.936707 -0.031616 0.192993 0.290527 1441830875 -0.936707 -0.031616 0.192993 0.290527 1441830875 -0.936707 -0.031616 0.192993 0.290527 1441830875 -0.936707 -0.031616 0.192993 0.290527 1441830875 -0.936707 -0.031616 0.192993 0.290527 1441830875 -0.886475 -0.041626 0.265320 0.376953 1441830875 -0.886475 -0.041626 0.265320 0.376953 1441830875 -0.886475 -0.041626 0.265320 0.376953 1441830875 -0.886475 -0.041626 0.265320 0.376953 1441830875 -0.886475 -0.041626 0.265320 0.376953 1441830875 -0.843872 0.016174 0.311707 0.436340 1441830875 -0.843872 0.016174 0.311707 0.436340 1441830875 -0.843872 0.016174 0.311707 0.436340 1441830875 -0.843872 0.016174 0.311707 0.436340 1441830875 -0.843872 0.016174 0.311707 0.436340 1441830875 -0.843872 0.016174 0.311707 0.436340 1441830875 -0.804321 0.027588 0.379028 0.456787 1441830875 -0.804321 0.027588 0.379028 0.456787 1441830875 -0.804321 0.027588 0.379028 0.456787 1441830875 -0.804321 0.027588 0.379028 0.456787 1441830875 -0.804321 0.027588 0.379028 0.456787 1441830875 -0.804321 0.027588 0.379028 0.456787 1441830875 -0.785889 0.042358 0.404907 0.465454 1441830875 -0.785889 0.042358 0.404907 0.465454 1441830876 -0.785889 0.042358 0.404907 0.465454 1441830876 -0.785889 0.042358 0.404907 0.465454 1441830876 -0.785889 0.042358 0.404907 0.465454 1441830876 -0.785889 0.042358 0.404907 0.465454 1441830876 -0.795044 0.013794 0.422729 0.434814 1441830876 -0.795044 0.013794 0.422729 0.434814 1441830876 -0.795044 0.013794 0.422729 0.434814 1441830876 -0.795044 0.013794 0.422729 0.434814 1441830876 -0.795044 0.013794 0.422729 0.434814 1441830876 -0.795044 0.013794 0.422729 0.434814 1441830876 -0.795044 0.013794 0.422729 0.434814 1441830876 -0.825134 -0.008789 0.407227 0.391479 1441830876 -0.825134 -0.008789 0.407227 0.391479 1441830876 -0.825134 -0.008789 0.407227 0.391479 1441830876 -0.825134 -0.008789 0.407227 0.391479 1441830876 -0.825134 -0.008789 0.407227 0.391479 1441830876 -0.825134 -0.008789 0.407227 0.391479 1441830876 -0.873352 -0.020142 0.359558 0.327942 1441830876 -0.873352 -0.020142 0.359558 0.327942 1441830876 -0.873352 -0.020142 0.359558 0.327942 1441830876 -0.873352 -0.020142 0.359558 0.327942 1441830876 -0.873352 -0.020142 0.359558 0.327942 1441830876 -0.873352 -0.020142 0.359558 0.327942 1441830876 -0.938538 -0.039795 0.260010 0.223450 1441830876 -0.938538 -0.039795 0.260010 0.223450 1441830876 -0.938538 -0.039795 0.260010 0.223450 1441830876 -0.938538 -0.039795 0.260010 0.223450 1441830876 -0.938538 -0.039795 0.260010 0.223450 1441830876 -0.938538 -0.039795 0.260010 0.223450 1441830876 -0.987976 -0.090088 0.103943 0.071167 1441830876 -0.987976 -0.090088 0.103943 0.071167 1441830876 -0.987976 -0.090088 0.103943 0.071167 1441830876 -0.987976 -0.090088 0.103943 0.071167 1441830876 -0.987976 -0.090088 0.103943 0.071167 1441830876 -0.987976 -0.090088 0.103943 0.071167 1441830876 -0.987183 -0.151123 0.044983 -0.026123 1441830876 -0.987183 -0.151123 0.044983 -0.026123 1441830876 -0.987183 -0.151123 0.044983 -0.026123 1441830876 -0.987183 -0.151123 0.044983 -0.026123 1441830876 -0.987183 -0.151123 0.044983 -0.026123 1441830876 -0.987183 -0.151123 0.044983 -0.026123 1441830876 -0.987183 -0.151123 0.044983 -0.026123 1441830876 -0.994385 -0.064087 0.050415 0.068237 1441830876 -0.994385 -0.064087 0.050415 0.068237 1441830876 -0.994385 -0.064087 0.050415 0.068237 1441830876 -0.994385 -0.064087 0.050415 0.068237 1441830876 -0.994385 -0.064087 0.050415 0.068237 1441830876 -0.994385 -0.064087 0.050415 0.068237 1441830876 -0.976440 -0.038269 0.088806 0.192871 1441830876 -0.976440 -0.038269 0.088806 0.192871 1441830876 -0.976440 -0.038269 0.088806 0.192871 1441830876 -0.976440 -0.038269 0.088806 0.192871 1441830876 -0.976440 -0.038269 0.088806 0.192871 1441830876 -0.976440 -0.038269 0.088806 0.192871 1441830876 -0.943542 -0.053040 0.171265 0.278687 1441830876 -0.943542 -0.053040 0.171265 0.278687 1441830876 -0.943542 -0.053040 0.171265 0.278687 1441830876 -0.943542 -0.053040 0.171265 0.278687 1441830876 -0.943542 -0.053040 0.171265 0.278687 1441830876 -0.943542 -0.053040 0.171265 0.278687 1441830876 -0.909851 0.005005 0.246765 0.333618 1441830876 -0.909851 0.005005 0.246765 0.333618 1441830876 -0.909851 0.005005 0.246765 0.333618 1441830876 -0.909851 0.005005 0.246765 0.333618 1441830876 -0.909851 0.005005 0.246765 0.333618 1441830876 -0.909851 0.005005 0.246765 0.333618 1441830876 -0.873474 0.070984 0.320068 0.360046 1441830876 -0.873474 0.070984 0.320068 0.360046 1441830876 -0.873474 0.070984 0.320068 0.360046 1441830876 -0.873474 0.070984 0.320068 0.360046 1441830876 -0.873474 0.070984 0.320068 0.360046 1441830876 -0.873474 0.070984 0.320068 0.360046 1441830876 -0.833984 0.073120 0.391296 0.382141 1441830876 -0.833984 0.073120 0.391296 0.382141 1441830876 -0.833984 0.073120 0.391296 0.382141 1441830876 -0.833984 0.073120 0.391296 0.382141 1441830876 -0.833984 0.073120 0.391296 0.382141 1441830876 -0.833984 0.073120 0.391296 0.382141 1441830876 -0.796448 0.059204 0.441711 0.408691 1441830876 -0.796448 0.059204 0.441711 0.408691 1441830876 -0.796448 0.059204 0.441711 0.408691 1441830876 -0.796448 0.059204 0.441711 0.408691 1441830876 -0.796448 0.059204 0.441711 0.408691 1441830876 -0.796448 0.059204 0.441711 0.408691 1441830876 -0.795288 0.031738 0.454712 0.399719 1441830876 -0.795288 0.031738 0.454712 0.399719 1441830876 -0.795288 0.031738 0.454712 0.399719 1441830876 -0.795288 0.031738 0.454712 0.399719 1441830876 -0.795288 0.031738 0.454712 0.399719 1441830876 -0.795288 0.031738 0.454712 0.399719 1441830876 -0.795288 0.031738 0.454712 0.399719 1441830876 -0.827148 -0.014221 0.434448 0.356262 1441830876 -0.827148 -0.014221 0.434448 0.356262 1441830876 -0.827148 -0.014221 0.434448 0.356262 1441830876 -0.827148 -0.014221 0.434448 0.356262 1441830876 -0.827148 -0.014221 0.434448 0.356262 1441830876 -0.827148 -0.014221 0.434448 0.356262 1441830876 -0.827148 -0.014221 0.434448 0.356262 1441830876 -0.893555 -0.054565 0.342896 0.284668 1441830876 -0.893555 -0.054565 0.342896 0.284668 1441830876 -0.893555 -0.054565 0.342896 0.284668 1441830876 -0.893555 -0.054565 0.342896 0.284668 1441830876 -0.893555 -0.054565 0.342896 0.284668 1441830876 -0.960815 -0.113892 0.197021 0.158447 1441830876 -0.960815 -0.113892 0.197021 0.158447 1441830876 -0.960815 -0.113892 0.197021 0.158447 1441830876 -0.960815 -0.113892 0.197021 0.158447 1441830876 -0.960815 -0.113892 0.197021 0.158447 1441830876 -0.960815 -0.113892 0.197021 0.158447 1441830876 -0.988037 -0.121582 0.086365 0.040405 1441830876 -0.988037 -0.121582 0.086365 0.040405 1441830876 -0.988037 -0.121582 0.086365 0.040405 1441830876 -0.988037 -0.121582 0.086365 0.040405 1441830877 -0.988037 -0.121582 0.086365 0.040405 1441830877 -0.988037 -0.121582 0.086365 0.040405 1441830877 -0.988037 -0.121582 0.086365 0.040405 1441830877 -0.993469 0.020020 0.095764 0.059082 1441830877 -0.993469 0.020020 0.095764 0.059082 1441830877 -0.993469 0.020020 0.095764 0.059082 1441830877 -0.993469 0.020020 0.095764 0.059082 1441830877 -0.993469 0.020020 0.095764 0.059082 1441830877 -0.993469 0.020020 0.095764 0.059082 1441830877 -0.973389 0.073364 0.110474 0.187012 1441830877 -0.973389 0.073364 0.110474 0.187012 1441830877 -0.973389 0.073364 0.110474 0.187012 1441830877 -0.973389 0.073364 0.110474 0.187012 1441830877 -0.973389 0.073364 0.110474 0.187012 1441830877 -0.973389 0.073364 0.110474 0.187012 1441830877 -0.973389 0.073364 0.110474 0.187012 1441830877 -0.947083 -0.003784 0.158081 0.279419 1441830877 -0.947083 -0.003784 0.158081 0.279419 1441830877 -0.947083 -0.003784 0.158081 0.279419 1441830877 -0.947083 -0.003784 0.158081 0.279419 1441830877 -0.947083 -0.003784 0.158081 0.279419 1441830877 -0.947083 -0.003784 0.158081 0.279419 1441830877 -0.900208 -0.007202 0.223206 0.373840 1441830877 -0.900208 -0.007202 0.223206 0.373840 1441830877 -0.900208 -0.007202 0.223206 0.373840 1441830877 -0.900208 -0.007202 0.223206 0.373840 1441830877 -0.900208 -0.007202 0.223206 0.373840 1441830877 -0.900208 -0.007202 0.223206 0.373840 1441830877 -0.854553 -0.003845 0.293274 0.428650 1441830877 -0.854553 -0.003845 0.293274 0.428650 1441830877 -0.854553 -0.003845 0.293274 0.428650 1441830877 -0.854553 -0.003845 0.293274 0.428650 1441830877 -0.854553 -0.003845 0.293274 0.428650 1441830877 -0.854553 -0.003845 0.293274 0.428650 1441830877 -0.807983 -0.024170 0.362122 0.464111 1441830877 -0.807983 -0.024170 0.362122 0.464111 1441830877 -0.807983 -0.024170 0.362122 0.464111 1441830877 -0.807983 -0.024170 0.362122 0.464111 1441830877 -0.807983 -0.024170 0.362122 0.464111 1441830877 -0.807983 -0.024170 0.362122 0.464111 1441830877 -0.783813 -0.023315 0.390686 0.482178 1441830877 -0.783813 -0.023315 0.390686 0.482178 1441830877 -0.783813 -0.023315 0.390686 0.482178 1441830877 -0.783813 -0.023315 0.390686 0.482178 1441830877 -0.783813 -0.023315 0.390686 0.482178 1441830877 -0.783813 -0.023315 0.390686 0.482178 1441830877 -0.783813 -0.023315 0.390686 0.482178 1441830877 -0.790222 -0.065247 0.415527 0.445618 1441830877 -0.790222 -0.065247 0.415527 0.445618 1441830877 -0.790222 -0.065247 0.415527 0.445618 1441830877 -0.790222 -0.065247 0.415527 0.445618 1441830877 -0.790222 -0.065247 0.415527 0.445618 1441830877 -0.790222 -0.065247 0.415527 0.445618 1441830877 -0.828369 -0.088806 0.391296 0.390930 1441830877 -0.828369 -0.088806 0.391296 0.390930 1441830877 -0.828369 -0.088806 0.391296 0.390930 1441830877 -0.828369 -0.088806 0.391296 0.390930 1441830877 -0.828369 -0.088806 0.391296 0.390930 1441830877 -0.828369 -0.088806 0.391296 0.390930 1441830877 -0.893555 -0.079224 0.307556 0.317444 1441830877 -0.893555 -0.079224 0.307556 0.317444 1441830877 -0.893555 -0.079224 0.307556 0.317444 1441830877 -0.893555 -0.079224 0.307556 0.317444 1441830877 -0.893555 -0.079224 0.307556 0.317444 1441830877 -0.893555 -0.079224 0.307556 0.317444 1441830877 -0.960022 -0.077881 0.188416 0.192078 1441830877 -0.960022 -0.077881 0.188416 0.192078 1441830877 -0.960022 -0.077881 0.188416 0.192078 1441830877 -0.960022 -0.077881 0.188416 0.192078 1441830877 -0.960022 -0.077881 0.188416 0.192078 1441830877 -0.960022 -0.077881 0.188416 0.192078 1441830877 -0.977478 -0.161804 0.124756 0.053467 1441830877 -0.977478 -0.161804 0.124756 0.053467 1441830877 -0.977478 -0.161804 0.124756 0.053467 1441830877 -0.977478 -0.161804 0.124756 0.053467 1441830877 -0.977478 -0.161804 0.124756 0.053467 1441830877 -0.977478 -0.161804 0.124756 0.053467 1441830877 -0.977478 -0.161804 0.124756 0.053467 1441830877 -0.984619 -0.076599 0.133667 0.083008 1441830877 -0.984619 -0.076599 0.133667 0.083008 1441830877 -0.984619 -0.076599 0.133667 0.083008 1441830877 -0.984619 -0.076599 0.133667 0.083008 1441830877 -0.984619 -0.076599 0.133667 0.083008 1441830877 -0.984619 -0.076599 0.133667 0.083008 1441830877 -0.963562 0.052979 0.155884 0.210815 1441830877 -0.963562 0.052979 0.155884 0.210815 1441830877 -0.963562 0.052979 0.155884 0.210815 1441830877 -0.963562 0.052979 0.155884 0.210815 1441830877 -0.963562 0.052979 0.155884 0.210815 1441830877 -0.963562 0.052979 0.155884 0.210815 1441830877 -0.963562 0.052979 0.155884 0.210815 1441830877 -0.936707 0.010254 0.211487 0.278809 1441830877 -0.936707 0.010254 0.211487 0.278809 1441830877 -0.936707 0.010254 0.211487 0.278809 1441830877 -0.936707 0.010254 0.211487 0.278809 1441830877 -0.936707 0.010254 0.211487 0.278809 1441830877 -0.936707 0.010254 0.211487 0.278809 1441830877 -0.889221 0.045105 0.283264 0.356384 1441830877 -0.889221 0.045105 0.283264 0.356384 1441830877 -0.889221 0.045105 0.283264 0.356384 1441830877 -0.889221 0.045105 0.283264 0.356384 1441830877 -0.889221 0.045105 0.283264 0.356384 1441830877 -0.889221 0.045105 0.283264 0.356384 1441830877 -0.850647 0.070068 0.335693 0.398560 1441830877 -0.850647 0.070068 0.335693 0.398560 1441830877 -0.850647 0.070068 0.335693 0.398560 1441830877 -0.850647 0.070068 0.335693 0.398560 1441830877 -0.850647 0.070068 0.335693 0.398560 1441830877 -0.850647 0.070068 0.335693 0.398560 1441830877 -0.850647 0.070068 0.335693 0.398560 1441830877 -0.810547 0.045532 0.394165 0.430847 1441830877 -0.810547 0.045532 0.394165 0.430847 1441830877 -0.810547 0.045532 0.394165 0.430847 1441830877 -0.810547 0.045532 0.394165 0.430847 1441830877 -0.810547 0.045532 0.394165 0.430847 1441830878 -0.810547 0.045532 0.394165 0.430847 1441830878 -0.782227 0.026794 0.417664 0.461487 1441830878 -0.782227 0.026794 0.417664 0.461487 1441830878 -0.782227 0.026794 0.417664 0.461487 1441830878 -0.782227 0.026794 0.417664 0.461487 1441830878 -0.782227 0.026794 0.417664 0.461487 1441830878 -0.782227 0.026794 0.417664 0.461487 1441830878 -0.782227 0.026794 0.417664 0.461487 1441830878 -0.780823 -0.036194 0.437195 0.444763 1441830878 -0.780823 -0.036194 0.437195 0.444763 1441830878 -0.780823 -0.036194 0.437195 0.444763 1441830878 -0.780823 -0.036194 0.437195 0.444763 1441830878 -0.780823 -0.036194 0.437195 0.444763 1441830878 -0.780823 -0.036194 0.437195 0.444763 1441830878 -0.804749 -0.074219 0.419189 0.413757 1441830878 -0.804749 -0.074219 0.419189 0.413757 1441830878 -0.804749 -0.074219 0.419189 0.413757 1441830878 -0.804749 -0.074219 0.419189 0.413757 1441830878 -0.804749 -0.074219 0.419189 0.413757 1441830878 -0.804749 -0.074219 0.419189 0.413757 1441830878 -0.856445 -0.080566 0.352356 0.368591 1441830878 -0.856445 -0.080566 0.352356 0.368591 1441830878 -0.856445 -0.080566 0.352356 0.368591 1441830878 -0.856445 -0.080566 0.352356 0.368591 1441830878 -0.856445 -0.080566 0.352356 0.368591 1441830878 -0.856445 -0.080566 0.352356 0.368591 1441830878 -0.856445 -0.080566 0.352356 0.368591 1441830878 -0.924988 -0.112671 0.242188 0.270386 1441830878 -0.924988 -0.112671 0.242188 0.270386 1441830878 -0.924988 -0.112671 0.242188 0.270386 1441830878 -0.924988 -0.112671 0.242188 0.270386 1441830878 -0.924988 -0.112671 0.242188 0.270386 1441830878 -0.924988 -0.112671 0.242188 0.270386 1441830878 -0.950012 -0.257080 0.130554 0.119995 1441830878 -0.950012 -0.257080 0.130554 0.119995 1441830878 -0.950012 -0.257080 0.130554 0.119995 1441830878 -0.950012 -0.257080 0.130554 0.119995 1441830878 -0.950012 -0.257080 0.130554 0.119995 1441830878 -0.950012 -0.257080 0.130554 0.119995 1441830878 -0.957703 -0.246399 0.127258 0.076904 1441830878 -0.957703 -0.246399 0.127258 0.076904 1441830878 -0.957703 -0.246399 0.127258 0.076904 1441830878 -0.957703 -0.246399 0.127258 0.076904 1441830878 -0.957703 -0.246399 0.127258 0.076904 1441830878 -0.957703 -0.246399 0.127258 0.076904 1441830878 -0.965576 0.057556 0.108398 0.229492 1441830878 -0.965576 0.057556 0.108398 0.229492 1441830878 -0.965576 0.057556 0.108398 0.229492 1441830878 -0.965576 0.057556 0.108398 0.229492 1441830878 
-0.785645 0.223633 -0.550903 -0.171204 1441830880 -0.783325 0.227600 -0.550903 -0.176697 1441830880 -0.783325 0.227600 -0.550903 -0.176697 1441830880 -0.783325 0.227600 -0.550903 -0.176697 1441830880 -0.783325 0.227600 -0.550903 -0.176697 1441830880 -0.783325 0.227600 -0.550903 -0.176697 1441830880 -0.783325 0.227600 -0.550903 -0.176697 1441830880 -0.783325 0.227600 -0.550903 -0.176697 1441830880 -0.781982 0.223022 -0.553406 -0.180420 1441830880 -0.781982 0.223022 -0.553406 -0.180420 1441830880 -0.781982 0.223022 -0.553406 -0.180420 1441830880 -0.781982 0.223022 -0.553406 -0.180420 1441830880 -0.781982 0.223022 -0.553406 -0.180420 1441830880 -0.781982 0.223022 -0.553406 -0.180420 1441830880 -0.780823 0.225098 -0.550598 -0.191345 1441830880 -0.780823 0.225098 -0.550598 -0.191345 1441830880 -0.780823 0.225098 -0.550598 -0.191345 1441830880 -0.780823 0.225098 -0.550598 -0.191345 1441830880 -0.780823 0.225098 -0.550598 -0.191345 1441830880 -0.778809 0.240601 -0.542053 -0.204590 1441830880 -0.778809 0.240601 -0.542053 -0.204590 1441830880 -0.778809 0.240601 -0.542053 -0.204590 1441830880 -0.778809 0.240601 -0.542053 -0.204590 1441830880 -0.778809 0.240601 -0.542053 -0.204590 1441830880 -0.778809 0.240601 -0.542053 -0.204590 1441830880 -0.776367 0.252502 -0.535828 -0.215515 1441830881 -0.776367 0.252502 -0.535828 -0.215515 1441830881 -0.776367 0.252502 -0.535828 -0.215515 1441830881 -0.776367 0.252502 -0.535828 -0.215515 1441830881 -0.776367 0.252502 -0.535828 -0.215515 1441830881 -0.776367 0.252502 -0.535828 -0.215515 1441830881 -0.770081 0.266907 -0.529602 -0.235168 1441830881 -0.770081 0.266907 -0.529602 -0.235168 1441830881 -0.770081 0.266907 -0.529602 -0.235168 1441830881 -0.770081 0.266907 -0.529602 -0.235168 1441830881 -0.770081 0.266907 -0.529602 -0.235168 1441830881 -0.770081 0.266907 -0.529602 -0.235168 1441830881 -0.758972 0.296570 -0.518494 -0.259277 1441830881 -0.758972 0.296570 -0.518494 -0.259277 1441830881 -0.758972 0.296570 -0.518494 -0.259277 1441830881 -0.758972 0.296570 -0.518494 -0.259277 1441830881 -0.758972 0.296570 -0.518494 -0.259277 1441830881 -0.758972 0.296570 -0.518494 -0.259277 1441830881 -0.750183 0.315186 -0.515869 -0.267944 1441830881 -0.750183 0.315186 -0.515869 -0.267944 1441830881 -0.750183 0.315186 -0.515869 -0.267944 1441830881 -0.750183 0.315186 -0.515869 -0.267944 1441830881 -0.750183 0.315186 -0.515869 -0.267944 1441830881 -0.750183 0.315186 -0.515869 -0.267944 1441830881 -0.747375 0.305603 -0.526123 -0.266907 1441830881 -0.747375 0.305603 -0.526123 -0.266907 1441830881 -0.747375 0.305603 -0.526123 -0.266907 1441830881 -0.747375 0.305603 -0.526123 -0.266907 1441830881 -0.747375 0.305603 -0.526123 -0.266907 1441830881 -0.747375 0.305603 -0.526123 -0.266907 1441830881 -0.739563 0.295471 -0.538025 -0.276367 1441830881 -0.739563 0.295471 -0.538025 -0.276367 1441830881 -0.739563 0.295471 -0.538025 -0.276367 1441830881 -0.739563 0.295471 -0.538025 -0.276367 1441830881 -0.739563 0.295471 -0.538025 -0.276367 1441830881 -0.739563 0.295471 -0.538025 -0.276367 1441830881 -0.724854 0.300232 -0.543396 -0.298645 1441830881 -0.724854 0.300232 -0.543396 -0.298645 1441830881 -0.724854 0.300232 -0.543396 -0.298645 1441830881 -0.724854 0.300232 -0.543396 -0.298645 1441830881 -0.724854 0.300232 -0.543396 -0.298645 1441830881 -0.724854 0.300232 -0.543396 -0.298645 1441830881 -0.713623 0.303894 -0.546326 -0.316223 1441830881 -0.713623 0.303894 -0.546326 -0.316223 1441830881 -0.713623 0.303894 -0.546326 -0.316223 1441830881 -0.713623 0.303894 -0.546326 -0.316223 1441830881 -0.713623 0.303894 -0.546326 -0.316223 1441830881 -0.713623 0.303894 -0.546326 -0.316223 1441830881 -0.713257 0.296448 -0.552185 -0.313965 1441830881 -0.713257 0.296448 -0.552185 -0.313965 1441830881 -0.713257 0.296448 -0.552185 -0.313965 1441830881 -0.713257 0.296448 -0.552185 -0.313965 1441830881 -0.713257 0.296448 -0.552185 -0.313965 1441830881 -0.713257 0.296448 -0.552185 -0.313965 1441830881 -0.724304 0.274292 -0.559448 -0.295349 1441830881 -0.724304 0.274292 -0.559448 -0.295349 1441830881 -0.724304 0.274292 -0.559448 -0.295349 1441830881 -0.724304 0.274292 -0.559448 -0.295349 1441830881 -0.724304 0.274292 -0.559448 -0.295349 1441830881 -0.724304 0.274292 -0.559448 -0.295349 1441830881 -0.724304 0.274292 -0.559448 -0.295349 1441830881 -0.736755 0.263916 -0.553589 -0.284790 1441830881 -0.736755 0.263916 -0.553589 -0.284790 1441830881 -0.736755 0.263916 -0.553589 -0.284790 1441830881 -0.736755 0.263916 -0.553589 -0.284790 1441830881 -0.736755 0.263916 -0.553589 -0.284790 1441830881 -0.736755 0.263916 -0.553589 -0.284790 1441830881 -0.745422 0.276062 -0.536865 -0.282898 1441830881 -0.745422 0.276062 -0.536865 -0.282898 1441830881 -0.745422 0.276062 -0.536865 -0.282898 1441830881 -0.745422 0.276062 -0.536865 -0.282898 1441830881 -0.745422 0.276062 -0.536865 -0.282898 1441830881 -0.745422 0.276062 -0.536865 -0.282898 1441830881 -0.754333 0.283447 -0.525330 -0.273315 1441830881 -0.754333 0.283447 -0.525330 -0.273315 1441830881 -0.754333 0.283447 -0.525330 -0.273315 1441830881 -0.754333 0.283447 -0.525330 -0.273315 1441830881 -0.754333 0.283447 -0.525330 -0.273315 1441830881 -0.754333 0.283447 -0.525330 -0.273315 1441830881 -0.766724 0.273376 -0.521484 -0.256042 1441830881 -0.766724 0.273376 -0.521484 -0.256042 1441830881 -0.766724 0.273376 -0.521484 -0.256042 1441830881 -0.766724 0.273376 -0.521484 -0.256042 1441830881 -0.766724 0.273376 -0.521484 -0.256042 1441830881 -0.766724 0.273376 -0.521484 -0.256042 1441830881 -0.772888 0.279907 -0.512756 -0.247986 1441830881 -0.772888 0.279907 -0.512756 -0.247986 1441830881 -0.772888 0.279907 -0.512756 -0.247986 1441830881 -0.772888 0.279907 -0.512756 -0.247986 1441830881 -0.772888 0.279907 -0.512756 -0.247986 1441830881 -0.772888 0.279907 -0.512756 -0.247986 1441830881 -0.777527 0.290100 -0.506470 -0.234253 1441830881 -0.777527 0.290100 -0.506470 -0.234253 1441830881 -0.777527 0.290100 -0.506470 -0.234253 1441830881 -0.777527 0.290100 -0.506470 -0.234253 1441830881 -0.777527 0.290100 -0.506470 -0.234253 1441830881 -0.777527 0.290100 -0.506470 -0.234253 1441830881 -0.786621 0.278198 -0.506958 -0.216675 1441830881 -0.786621 0.278198 -0.506958 -0.216675 1441830881 -0.786621 0.278198 -0.506958 -0.216675 1441830881 -0.786621 0.278198 -0.506958 -0.216675 1441830881 -0.786621 0.278198 -0.506958 -0.216675 1441830881 -0.786621 0.278198 -0.506958 -0.216675 1441830881 -0.789124 0.271240 -0.508179 -0.213440 1441830881 -0.789124 0.271240 -0.508179 -0.213440 1441830881 -0.789124 0.271240 -0.508179 -0.213440 1441830881 -0.789124 0.271240 -0.508179 -0.213440 1441830881 -0.789124 0.271240 -0.508179 -0.213440 1441830881 -0.789124 0.271240 -0.508179 -0.213440 1441830881 -0.784058 0.273621 -0.511108 -0.221924 1441830881 -0.784058 0.273621 -0.511108 -0.221924 1441830881 -0.784058 0.273621 -0.511108 -0.221924 1441830882 -0.784058 0.273621 -0.511108 -0.221924 1441830882 -0.784058 0.273621 -0.511108 -0.221924 1441830882 -0.784058 0.273621 -0.511108 -0.221924 1441830882 -0.784058 0.273621 -0.511108 -0.221924 1441830882 -0.776611 0.272156 -0.518066 -0.233459 1441830882 -0.776611 0.272156 -0.518066 -0.233459 1441830882 -0.776611 0.272156 -0.518066 -0.233459 1441830882 -0.776611 0.272156 -0.518066 -0.233459 1441830882 -0.776611 0.272156 -0.518066 -0.233459 1441830882 -0.768311 0.271057 -0.526611 -0.242859 1441830882 -0.768311 0.271057 -0.526611 -0.242859 1441830882 -0.768311 0.271057 -0.526611 -0.242859 1441830882 -0.768311 0.271057 -0.526611 -0.242859 1441830882 -0.768311 0.271057 -0.526611 -0.242859 1441830882 -0.768311 0.271057 -0.526611 -0.242859 1441830882 -0.768311 0.271057 -0.526611 -0.242859 1441830882 -0.764221 0.265137 -0.535095 -0.243774 1441830882 -0.764221 0.265137 -0.535095 -0.243774 1441830882 -0.764221 0.265137 -0.535095 -0.243774 1441830882 -0.764221 0.265137 -0.535095 -0.243774 1441830882 -0.764221 0.265137 -0.535095 -0.243774 1441830882 -0.764221 0.265137 -0.535095 -0.243774 1441830882 -0.763062 0.257202 -0.541565 -0.241638 1441830882 -0.763062 0.257202 -0.541565 -0.241638 1441830882 -0.763062 0.257202 -0.541565 -0.241638 1441830882 -0.763062 0.257202 -0.541565 -0.241638 1441830882 -0.763062 0.257202 -0.541565 -0.241638 1441830882 -0.763062 0.257202 -0.541565 -0.241638 1441830882 -0.760315 0.259766 -0.542664 -0.244995 1441830882 -0.760315 0.259766 -0.542664 -0.244995 1441830882 -0.760315 0.259766 -0.542664 -0.244995 1441830882 -0.760315 0.259766 -0.542664 -0.244995 1441830882 -0.760315 0.259766 -0.542664 -0.244995 1441830882 -0.760315 0.259766 -0.542664 -0.244995 1441830882 -0.755249 0.267944 -0.542786 -0.251526 1441830882 -0.755249 0.267944 -0.542786 -0.251526 1441830882 -0.755249 0.267944 -0.542786 -0.251526 1441830882 -0.755249 0.267944 -0.542786 -0.251526 1441830882 -0.755249 0.267944 -0.542786 -0.251526 1441830882 -0.755249 0.267944 -0.542786 -0.251526 1441830882 -0.750977 0.269714 -0.545837 -0.255798 1441830882 -0.750977 0.269714 -0.545837 -0.255798 1441830882 -0.750977 0.269714 -0.545837 -0.255798 1441830882 -0.750977 0.269714 -0.545837 -0.255798 1441830882 -0.750977 0.269714 -0.545837 -0.255798 1441830882 -0.750977 0.269714 -0.545837 -0.255798 1441830882 -0.747314 0.275513 -0.545105 -0.261780 1441830882 -0.747314 0.275513 -0.545105 -0.261780 1441830882 -0.747314 0.275513 -0.545105 -0.261780 1441830882 -0.747314 0.275513 -0.545105 -0.261780 1441830882 -0.747314 0.275513 -0.545105 -0.261780 1441830882 -0.747314 0.275513 -0.545105 -0.261780 1441830882 -0.744080 0.292847 -0.539734 -0.263367 1441830882 -0.744080 0.292847 -0.539734 -0.263367 1441830882 -0.744080 0.292847 -0.539734 -0.263367 1441830882 -0.744080 0.292847 -0.539734 -0.263367 1441830882 -0.744080 0.292847 -0.539734 -0.263367 1441830882 -0.744080 0.292847 -0.539734 -0.263367 1441830882 -0.750000 0.284424 -0.542786 -0.249084 1441830882 -0.750000 0.284424 -0.542786 -0.249084 1441830882 -0.750000 0.284424 -0.542786 -0.249084 1441830882 -0.750000 0.284424 -0.542786 -0.249084 1441830882 -0.750000 0.284424 -0.542786 -0.249084 1441830882 -0.752319 0.276123 -0.542480 -0.252014 1441830882 -0.752319 0.276123 -0.542480 -0.252014 1441830882 -0.752319 0.276123 -0.542480 -0.252014 1441830882 -0.752319 0.276123 -0.542480 -0.252014 1441830882 -0.752319 0.276123 -0.542480 -0.252014 1441830882 -0.752319 0.276123 -0.542480 -0.252014 1441830882 -0.748230 0.281250 -0.539185 -0.265381 1441830882 -0.748230 0.281250 -0.539185 -0.265381 1441830882 -0.748230 0.281250 -0.539185 -0.265381 1441830882 -0.748230 0.281250 -0.539185 -0.265381 1441830882 -0.748230 0.281250 -0.539185 -0.265381 1441830882 -0.748230 0.281250 -0.539185 -0.265381 1441830882 -0.744080 0.280029 -0.537781 -0.280640 1441830882 -0.744080 0.280029 -0.537781 -0.280640 1441830882 -0.744080 0.280029 -0.537781 -0.280640 1441830882 -0.744080 0.280029 -0.537781 -0.280640 1441830882 -0.744080 0.280029 -0.537781 -0.280640 1441830882 -0.744080 0.280029 -0.537781 -0.280640 1441830882 -0.737915 0.288635 -0.533325 -0.296387 1441830882 -0.737915 0.288635 -0.533325 -0.296387 1441830882 -0.737915 0.288635 -0.533325 -0.296387 1441830882 -0.737915 0.288635 -0.533325 -0.296387 1441830882 -0.737915 0.288635 -0.533325 -0.296387 1441830882 -0.737915 0.288635 -0.533325 -0.296387 1441830882 -0.735046 0.297913 -0.529663 -0.300720 1441830882 -0.735046 0.297913 -0.529663 -0.300720 1441830882 -0.735046 0.297913 -0.529663 -0.300720 1441830882 -0.735046 0.297913 -0.529663 -0.300720 1441830882 -0.735046 0.297913 -0.529663 -0.300720 1441830882 -0.735046 0.297913 -0.529663 -0.300720 1441830882 -0.735046 0.297913 -0.529663 -0.300720 1441830882 -0.742310 0.288574 -0.532043 -0.287537 1441830882 -0.742310 0.288574 -0.532043 -0.287537 1441830882 -0.742310 0.288574 -0.532043 -0.287537 1441830882 -0.742310 0.288574 -0.532043 -0.287537 1441830882 -0.742310 0.288574 -0.532043 -0.287537 1441830882 -0.742310 0.288574 -0.532043 -0.287537 1441830882 -0.742310 0.288574 -0.532043 -0.287537 1441830882 -0.751831 0.281372 -0.528992 -0.275391 1441830882 -0.751831 0.281372 -0.528992 -0.275391 1441830882 -0.751831 0.281372 -0.528992 -0.275391 1441830882 -0.751831 0.281372 -0.528992 -0.275391 1441830882 -0.751831 0.281372 -0.528992 -0.275391 1441830882 -0.751831 0.281372 -0.528992 -0.275391 1441830882 -0.754517 0.300537 -0.516235 -0.272034 1441830882 -0.754517 0.300537 -0.516235 -0.272034 1441830882 -0.754517 0.300537 -0.516235 -0.272034 1441830883 -0.754517 0.300537 -0.516235 -0.272034 1441830883 -0.754517 0.300537 -0.516235 -0.272034 1441830883 -0.754517 0.300537 -0.516235 -0.272034 1441830883 -0.758545 0.313416 -0.509155 -0.259277 1441830883 -0.758545 0.313416 -0.509155 -0.259277 1441830883 -0.758545 0.313416 -0.509155 -0.259277 1441830883 -0.758545 0.313416 -0.509155 -0.259277 1441830883 -0.758545 0.313416 -0.509155 -0.259277 1441830883 -0.758545 0.313416 -0.509155 -0.259277 1441830883 -0.758545 0.313416 -0.509155 -0.259277 1441830883 -0.768005 0.303162 -0.511353 -0.238464 1441830883 -0.768005 0.303162 -0.511353 -0.238464 1441830883 -0.768005 0.303162 -0.511353 -0.238464 1441830883 -0.768005 0.303162 -0.511353 -0.238464 1441830883 -0.768005 0.303162 -0.511353 -0.238464 1441830883 -0.768005 0.303162 -0.511353 -0.238464 1441830883 -0.768005 0.303162 -0.511353 -0.238464 1441830883 -0.774658 0.294250 -0.512878 -0.224426 1441830883 -0.774658 0.294250 -0.512878 -0.224426 1441830883 -0.774658 0.294250 -0.512878 -0.224426 1441830883 -0.774658 0.294250 -0.512878 -0.224426 1441830883 -0.774658 0.294250 -0.512878 -0.224426 1441830883 -0.774658 0.294250 -0.512878 -0.224426 1441830883 -0.775452 0.297241 -0.513184 -0.216980 1441830883 -0.775452 0.297241 -0.513184 -0.216980 1441830883 -0.775452 0.297241 -0.513184 -0.216980 1441830883 -0.775452 0.297241 -0.513184 -0.216980 1441830883 -0.775452 0.297241 -0.513184 -0.216980 1441830883 -0.775452 0.297241 -0.513184 -0.216980 1441830883 -0.776978 0.288635 -0.519775 -0.207031 1441830883 -0.776978 0.288635 -0.519775 -0.207031 1441830883 -0.776978 0.288635 -0.519775 -0.207031 1441830883 -0.776978 0.288635 -0.519775 -0.207031 1441830883 -0.776978 0.288635 -0.519775 -0.207031 1441830883 -0.776978 0.288635 -0.519775 -0.207031 1441830883 -0.778076 0.273071 -0.527405 -0.204834 1441830883 -0.778076 0.273071 -0.527405 -0.204834 1441830883 -0.778076 0.273071 -0.527405 -0.204834 1441830883 -0.778076 0.273071 -0.527405 -0.204834 1441830883 -0.778076 0.273071 -0.527405 -0.204834 1441830883 -0.778076 0.273071 -0.527405 -0.204834 1441830883 -0.771240 0.274658 -0.530029 -0.221008 1441830883 -0.771240 0.274658 -0.530029 -0.221008 1441830883 -0.771240 0.274658 -0.530029 -0.221008 1441830883 -0.771240 0.274658 -0.530029 -0.221008 1441830883 -0.771240 0.274658 -0.530029 -0.221008 1441830883 -0.771240 0.274658 -0.530029 -0.221008 1441830883 -0.756958 0.292969 -0.527283 -0.251343 1441830883 -0.756958 0.292969 -0.527283 -0.251343 1441830883 -0.756958 0.292969 -0.527283 -0.251343 1441830883 -0.756958 0.292969 -0.527283 -0.251343 1441830883 -0.756958 0.292969 -0.527283 -0.251343 1441830883 -0.756958 0.292969 -0.527283 -0.251343 1441830883 -0.756958 0.292969 -0.527283 -0.251343 1441830883 -0.740234 0.316589 -0.522522 -0.280884 1441830883 -0.740234 0.316589 -0.522522 -0.280884 1441830883 -0.740234 0.316589 -0.522522 -0.280884 1441830883 -0.740234 0.316589 -0.522522 -0.280884 1441830883 -0.740234 0.316589 -0.522522 -0.280884 1441830883 -0.740234 0.316589 -0.522522 -0.280884 1441830883 -0.729065 0.327637 -0.524231 -0.293823 1441830883 -0.729065 0.327637 -0.524231 -0.293823 1441830883 -0.729065 0.327637 -0.524231 -0.293823 1441830883 -0.729065 0.327637 -0.524231 -0.293823 1441830883 -0.729065 0.327637 -0.524231 -0.293823 1441830883 -0.729065 0.327637 -0.524231 -0.293823 1441830883 -0.729065 0.327637 -0.524231 -0.293823 1441830883 -0.726135 0.321045 -0.533447 -0.291931 1441830883 -0.726135 0.321045 -0.533447 -0.291931 1441830883 -0.726135 0.321045 -0.533447 -0.291931 1441830883 -0.726135 0.321045 -0.533447 -0.291931 1441830883 -0.726135 0.321045 -0.533447 -0.291931 1441830883 -0.726135 0.321045 -0.533447 -0.291931 1441830883 -0.721802 0.325745 -0.534180 -0.296021 1441830883 -0.721802 0.325745 -0.534180 -0.296021 1441830883 -0.721802 0.325745 -0.534180 -0.296021 1441830883 -0.721802 0.325745 -0.534180 -0.296021 1441830883 -0.721802 0.325745 -0.534180 -0.296021 1441830883 -0.716614 0.337158 -0.530640 -0.302124 1441830883 -0.716614 0.337158 -0.530640 -0.302124 1441830883 -0.716614 0.337158 -0.530640 -0.302124 1441830883 -0.716614 0.337158 -0.530640 -0.302124 1441830883 -0.716614 0.337158 -0.530640 -0.302124 1441830883 -0.716614 0.337158 -0.530640 -0.302124 1441830883 -0.717712 0.332764 -0.533569 -0.299255 1441830883 -0.717712 0.332764 -0.533569 -0.299255 1441830883 -0.717712 0.332764 -0.533569 -0.299255 1441830883 -0.717712 0.332764 -0.533569 -0.299255 1441830883 -0.717712 0.332764 -0.533569 -0.299255 1441830883 -0.717712 0.332764 -0.533569 -0.299255 1441830883 -0.724182 0.325195 -0.532959 -0.292908 1441830883 -0.724182 0.325195 -0.532959 -0.292908 1441830883 -0.724182 0.325195 -0.532959 -0.292908 1441830883 -0.724182 0.325195 -0.532959 -0.292908 1441830883 -0.724182 0.325195 -0.532959 -0.292908 1441830883 -0.724182 0.325195 -0.532959 -0.292908 1441830883 -0.731079 0.333191 -0.523682 -0.283325 1441830883 -0.731079 0.333191 -0.523682 -0.283325 1441830883 -0.731079 0.333191 -0.523682 -0.283325 1441830883 -0.731079 0.333191 -0.523682 -0.283325 1441830883 -0.731079 0.333191 -0.523682 -0.283325 1441830883 -0.745667 0.325317 -0.521790 -0.256836 1441830883 -0.745667 0.325317 -0.521790 -0.256836 1441830883 -0.745667 0.325317 -0.521790 -0.256836 1441830883 -0.745667 0.325317 -0.521790 -0.256836 1441830883 -0.745667 0.325317 -0.521790 -0.256836 1441830883 -0.745667 0.325317 -0.521790 -0.256836 1441830883 -0.745667 0.325317 -0.521790 -0.256836 1441830883 -0.765076 0.293213 -0.526611 -0.226807 1441830883 -0.765076 0.293213 -0.526611 -0.226807 1441830883 -0.765076 0.293213 -0.526611 -0.226807 1441830883 -0.765076 0.293213 -0.526611 -0.226807 1441830884 -0.765076 0.293213 -0.526611 -0.226807 1441830884 -0.765076 0.293213 -0.526611 -0.226807 1441830884 -0.775696 0.271362 -0.526733 -0.217407 1441830884 -0.775696 0.271362 -0.526733 -0.217407 1441830884 -0.775696 0.271362 -0.526733 -0.217407 1441830884 -0.775696 0.271362 -0.526733 -0.217407 1441830884 -0.775696 0.271362 -0.526733 -0.217407 1441830884 -0.775696 0.271362 -0.526733 -0.217407 1441830884 -0.773621 0.270935 -0.525574 -0.227783 1441830884 -0.773621 0.270935 -0.525574 -0.227783 1441830884 -0.773621 0.270935 -0.525574 -0.227783 1441830884 -0.773621 0.270935 -0.525574 -0.227783 1441830884 -0.773621 0.270935 -0.525574 -0.227783 1441830884 -0.773621 0.270935 -0.525574 -0.227783 1441830884 -0.765198 0.275940 -0.527649 -0.244934 1441830884 -0.765198 0.275940 -0.527649 -0.244934 1441830884 -0.765198 0.275940 -0.527649 -0.244934 1441830884 -0.765198 0.275940 -0.527649 -0.244934 1441830884 -0.765198 0.275940 -0.527649 -0.244934 1441830884 -0.765198 0.275940 -0.527649 -0.244934 1441830884 -0.765198 0.275940 -0.527649 -0.244934 1441830884 -0.755188 0.280151 -0.534363 -0.256409 1441830884 -0.755188 0.280151 -0.534363 -0.256409 1441830884 -0.755188 0.280151 -0.534363 -0.256409 1441830884 -0.755188 0.280151 -0.534363 -0.256409 1441830884 -0.755188 0.280151 -0.534363 -0.256409 1441830884 -0.755188 0.280151 -0.534363 -0.256409 1441830884 -0.755920 0.260071 -0.548401 -0.245483 1441830884 -0.755920 0.260071 -0.548401 -0.245483 1441830884 -0.755920 0.260071 -0.548401 -0.245483 1441830884 -0.755920 0.260071 -0.548401 -0.245483 1441830884 -0.755920 0.260071 -0.548401 -0.245483 1441830884 -0.755920 0.260071 -0.548401 -0.245483 1441830884 -0.761047 0.243469 -0.553101 -0.236145 1441830884 -0.761047 0.243469 -0.553101 -0.236145 1441830884 -0.761047 0.243469 -0.553101 -0.236145 1441830884 -0.761047 0.243469 -0.553101 -0.236145 1441830884 -0.761047 0.243469 -0.553101 -0.236145 1441830884 -0.760010 0.260254 -0.545044 -0.240112 1441830884 -0.760010 0.260254 -0.545044 -0.240112 1441830884 -0.760010 0.260254 -0.545044 -0.240112 1441830884 -0.760010 0.260254 -0.545044 -0.240112 1441830884 -0.760010 0.260254 -0.545044 -0.240112 1441830884 -0.760010 0.260254 -0.545044 -0.240112 1441830884 -0.759827 0.261169 -0.547668 -0.233765 1441830884 -0.759827 0.261169 -0.547668 -0.233765 1441830884 -0.759827 0.261169 -0.547668 -0.233765 1441830884 -0.759827 0.261169 -0.547668 -0.233765 1441830884 -0.759827 0.261169 -0.547668 -0.233765 1441830884 -0.759827 0.261169 -0.547668 -0.233765 1441830884 -0.759827 0.261169 -0.547668 -0.233765 1441830884 -0.764404 0.239746 -0.555969 -0.221863 1441830884 -0.764404 0.239746 -0.555969 -0.221863 1441830884 -0.764404 0.239746 -0.555969 -0.221863 1441830884 -0.764404 0.239746 -0.555969 -0.221863 1441830884 -0.764404 0.239746 -0.555969 -0.221863 1441830884 -0.769348 0.230225 -0.554504 -0.218445 1441830884 -0.769348 0.230225 -0.554504 -0.218445 1441830884 -0.769348 0.230225 -0.554504 -0.218445 1441830884 -0.769348 0.230225 -0.554504 -0.218445 1441830884 -0.769348 0.230225 -0.554504 -0.218445 1441830884 -0.769348 0.230225 -0.554504 -0.218445 1441830884 -0.769348 0.230225 -0.554504 -0.218445 1441830884 -0.772705 0.224731 -0.554077 -0.213318 1441830884 -0.772705 0.224731 -0.554077 -0.213318 1441830884 -0.772705 0.224731 -0.554077 -0.213318 1441830884 -0.772705 0.224731 -0.554077 -0.213318 1441830884 -0.772705 0.224731 -0.554077 -0.213318 1441830884 -0.773071 0.222656 -0.552673 -0.217651 1441830884 -0.773071 0.222656 -0.552673 -0.217651 1441830884 -0.773071 0.222656 -0.552673 -0.217651 1441830884 -0.773071 0.222656 -0.552673 -0.217651 1441830884 -0.773071 0.222656 -0.552673 -0.217651 1441830884 -0.773071 0.222656 -0.552673 -0.217651 1441830884 -0.771423 0.235413 -0.542908 -0.234131 1441830884 -0.771423 0.235413 -0.542908 -0.234131 1441830884 -0.771423 0.235413 -0.542908 -0.234131 1441830884 -0.771423 0.235413 -0.542908 -0.234131 1441830884 -0.771423 0.235413 -0.542908 -0.234131 1441830884 -0.771423 0.235413 -0.542908 -0.234131 1441830884 -0.771423 0.235413 -0.542908 -0.234131 1441830884 -0.765747 0.258118 -0.529053 -0.259216 1441830884 -0.765747 0.258118 -0.529053 -0.259216 1441830884 -0.765747 0.258118 -0.529053 -0.259216 1441830884 -0.765747 0.258118 -0.529053 -0.259216 1441830884 -0.765747 0.258118 -0.529053 -0.259216 1441830884 -0.765747 0.258118 -0.529053 -0.259216 1441830884 -0.755737 0.282471 -0.518311 -0.283752 1441830884 -0.755737 0.282471 -0.518311 -0.283752 1441830884 -0.755737 0.282471 -0.518311 -0.283752 1441830884 -0.755737 0.282471 -0.518311 -0.283752 1441830884 -0.755737 0.282471 -0.518311 -0.283752 1441830884 -0.755737 0.282471 -0.518311 -0.283752 1441830884 -0.743042 0.308167 -0.510315 -0.304260 1441830884 -0.743042 0.308167 -0.510315 -0.304260 1441830884 -0.743042 0.308167 -0.510315 -0.304260 1441830884 -0.743042 0.308167 -0.510315 -0.304260 1441830884 -0.743042 0.308167 -0.510315 -0.304260 1441830884 -0.743042 0.308167 -0.510315 -0.304260 1441830884 -0.743042 0.308167 -0.510315 -0.304260 1441830884 -0.734131 0.323669 -0.511902 -0.307068 1441830884 -0.734131 0.323669 -0.511902 -0.307068 1441830884 -0.734131 0.323669 -0.511902 -0.307068 1441830884 -0.734131 0.323669 -0.511902 -0.307068 1441830884 -0.734131 0.323669 -0.511902 -0.307068 1441830884 -0.734131 0.323669 -0.511902 -0.307068 1441830884 -0.740723 0.299622 -0.530945 -0.282349 1441830884 -0.740723 0.299622 -0.530945 -0.282349 1441830884 -0.740723 0.299622 -0.530945 -0.282349 1441830884 -0.740723 0.299622 -0.530945 -0.282349 1441830884 -0.740723 0.299622 -0.530945 -0.282349 1441830885 -0.740723 0.299622 -0.530945 -0.282349 1441830885 -0.746338 0.281677 -0.538513 -0.271484 1441830885 -0.746338 0.281677 -0.538513 -0.271484 1441830885 -0.746338 0.281677 -0.538513 -0.271484 1441830885 -0.746338 0.281677 -0.538513 -0.271484 1441830885 -0.746338 0.281677 -0.538513 -0.271484 1441830885 -0.746338 0.281677 -0.538513 -0.271484 1441830885 -0.744263 0.292542 -0.534485 -0.273560 1441830885 -0.744263 0.292542 -0.534485 -0.273560 1441830885 -0.744263 0.292542 -0.534485 -0.273560 1441830885 -0.744263 0.292542 -0.534485 -0.273560 1441830885 -0.744263 0.292542 -0.534485 -0.273560 1441830885 -0.744263 0.292542 -0.534485 -0.273560 1441830885 -0.744263 0.292542 -0.534485 -0.273560 1441830885 -0.748779 0.282104 -0.540100 -0.260986 1441830885 -0.748779 0.282104 -0.540100 -0.260986 1441830885 -0.748779 0.282104 -0.540100 -0.260986 1441830885 -0.748779 0.282104 -0.540100 -0.260986 1441830885 -0.748779 0.282104 -0.540100 -0.260986 1441830885 -0.748779 0.282104 -0.540100 -0.260986 1441830885 -0.759827 0.257751 -0.543274 -0.247375 1441830885 -0.759827 0.257751 -0.543274 -0.247375 1441830885 -0.759827 0.257751 -0.543274 -0.247375 1441830885 -0.759827 0.257751 -0.543274 -0.247375 1441830885 -0.759827 0.257751 -0.543274 -0.247375 1441830885 -0.759827 0.257751 -0.543274 -0.247375 1441830885 -0.759827 0.257751 -0.543274 -0.247375 1441830885 -0.767029 0.247925 -0.543640 -0.234009 1441830885 -0.767029 0.247925 -0.543640 -0.234009 1441830885 -0.767029 0.247925 -0.543640 -0.234009 1441830885 -0.767029 0.247925 -0.543640 -0.234009 1441830885 -0.767029 0.247925 -0.543640 -0.234009 1441830885 -0.767029 0.247925 -0.543640 -0.234009 1441830885 -0.771667 0.236694 -0.548035 -0.219727 1441830885 -0.771667 0.236694 -0.548035 -0.219727 1441830885 -0.771667 0.236694 -0.548035 -0.219727 1441830885 -0.771667 0.236694 -0.548035 -0.219727 1441830885 -0.771667 0.236694 -0.548035 -0.219727 1441830885 -0.773193 0.227600 -0.551086 -0.216248 1441830885 -0.773193 0.227600 -0.551086 -0.216248 1441830885 -0.773193 0.227600 -0.551086 -0.216248 1441830885 -0.773193 0.227600 -0.551086 -0.216248 1441830885 -0.773193 0.227600 -0.551086 -0.216248 1441830885 -0.771851 0.231628 -0.547485 -0.225769 1441830885 -0.771851 0.231628 -0.547485 -0.225769 1441830885 -0.771851 0.231628 -0.547485 -0.225769 1441830885 -0.771851 0.231628 -0.547485 -0.225769 1441830885 -0.771851 0.231628 -0.547485 -0.225769 1441830885 -0.771851 0.231628 -0.547485 -0.225769 1441830885 -0.764404 0.244995 -0.544434 -0.243591 1441830885 -0.764404 0.244995 -0.544434 -0.243591 1441830885 -0.764404 0.244995 -0.544434 -0.243591 1441830885 -0.764404 0.244995 -0.544434 -0.243591 1441830885 -0.764404 0.244995 -0.544434 -0.243591 1441830885 -0.764404 0.244995 -0.544434 -0.243591 1441830885 -0.756348 0.250000 -0.548462 -0.254272 1441830885 -0.756348 0.250000 -0.548462 -0.254272 1441830885 -0.756348 0.250000 -0.548462 -0.254272 1441830885 -0.756348 0.250000 -0.548462 -0.254272 1441830885 -0.756348 0.250000 -0.548462 -0.254272 1441830885 -0.756348 0.250000 -0.548462 -0.254272 1441830885 -0.751587 0.243286 -0.557617 -0.255066 1441830885 -0.751587 0.243286 -0.557617 -0.255066 1441830885 -0.751587 0.243286 -0.557617 -0.255066 1441830885 -0.751587 0.243286 -0.557617 -0.255066 1441830885 -0.751587 0.243286 -0.557617 -0.255066 1441830885 -0.751587 0.243286 -0.557617 -0.255066 1441830885 -0.751831 0.226624 -0.569885 -0.242188 1441830885 -0.751831 0.226624 -0.569885 -0.242188 1441830885 -0.751831 0.226624 -0.569885 -0.242188 1441830885 -0.751831 0.226624 -0.569885 -0.242188 1441830885 -0.751831 0.226624 -0.569885 -0.242188 1441830885 -0.751831 0.226624 -0.569885 -0.242188 1441830885 -0.759155 0.203308 -0.577271 -0.221802 1441830885 -0.759155 0.203308 -0.577271 -0.221802 1441830885 -0.759155 0.203308 -0.577271 -0.221802 1441830885 -0.759155 0.203308 -0.577271 -0.221802 1441830885 -0.759155 0.203308 -0.577271 -0.221802 1441830885 -0.759155 0.203308 -0.577271 -0.221802 1441830885 -0.767456 0.205627 -0.568176 -0.214294 1441830885 -0.767456 0.205627 -0.568176 -0.214294 1441830885 -0.767456 0.205627 -0.568176 -0.214294 1441830885 -0.767456 0.205627 -0.568176 -0.214294 1441830885 -0.767456 0.205627 -0.568176 -0.214294 1441830885 -0.767456 0.205627 -0.568176 -0.214294 1441830885 -0.772461 0.228821 -0.553650 -0.210876 1441830885 -0.772461 0.228821 -0.553650 -0.210876 1441830885 -0.772461 0.228821 -0.553650 -0.210876 1441830885 -0.772461 0.228821 -0.553650 -0.210876 1441830885 -0.772461 0.228821 -0.553650 -0.210876 1441830885 -0.772461 0.228821 -0.553650 -0.210876 1441830885 -0.779114 0.235535 -0.547241 -0.195251 1441830885 -0.779114 0.235535 -0.547241 -0.195251 1441830885 -0.779114 0.235535 -0.547241 -0.195251 1441830885 -0.779114 0.235535 -0.547241 -0.195251 1441830885 -0.779114 0.235535 -0.547241 -0.195251 1441830885 -0.779114 0.235535 -0.547241 -0.195251 1441830885 -0.786804 0.221985 -0.548645 -0.175354 1441830885 -0.786804 0.221985 -0.548645 -0.175354 1441830885 -0.786804 0.221985 -0.548645 -0.175354 1441830885 -0.786804 0.221985 -0.548645 -0.175354 1441830885 -0.786804 0.221985 -0.548645 -0.175354 1441830885 -0.786804 0.221985 -0.548645 -0.175354 1441830885 -0.786804 0.221985 -0.548645 -0.175354 1441830885 -0.789429 0.212341 -0.550659 -0.169128 1441830885 -0.789429 0.212341 -0.550659 -0.169128 1441830885 -0.789429 0.212341 -0.550659 -0.169128 1441830885 -0.789429 0.212341 -0.550659 -0.169128 1441830885 -0.789429 0.212341 -0.550659 -0.169128 1441830885 -0.789429 0.212341 -0.550659 -0.169128 1441830886 -0.787231 0.215027 -0.550415 -0.176453 1441830886 -0.787231 0.215027 -0.550415 -0.176453 1441830886 -0.787231 0.215027 -0.550415 -0.176453 1441830886 -0.787231 0.215027 -0.550415 -0.176453 1441830886 -0.787231 0.215027 -0.550415 -0.176453 1441830886 -0.787231 0.215027 -0.550415 -0.176453 1441830886 -0.779663 0.230591 -0.547791 -0.197388 1441830886 -0.779663 0.230591 -0.547791 -0.197388 1441830886 -0.779663 0.230591 -0.547791 -0.197388 1441830886 -0.779663 0.230591 -0.547791 -0.197388 1441830886 -0.779663 0.230591 -0.547791 -0.197388 1441830886 -0.779663 0.230591 -0.547791 -0.197388 1441830886 -0.773987 0.247986 -0.542297 -0.213013 1441830886 -0.773987 0.247986 -0.542297 -0.213013 1441830886 -0.773987 0.247986 -0.542297 -0.213013 1441830886 -0.773987 0.247986 -0.542297 -0.213013 1441830886 -0.773987 0.247986 -0.542297 -0.213013 1441830886 -0.773987 0.247986 -0.542297 -0.213013 1441830886 -0.774475 0.239014 -0.545166 -0.214355 1441830886 -0.774475 0.239014 -0.545166 -0.214355 1441830886 -0.774475 0.239014 -0.545166 -0.214355 1441830886 -0.774475 0.239014 -0.545166 -0.214355 1441830886 -0.774475 0.239014 -0.545166 -0.214355 1441830886 -0.773132 0.222534 -0.552734 -0.217590 1441830886 -0.773132 0.222534 -0.552734 -0.217590 1441830886 
-0.913330 0.266602 0.149719 0.268921 1441830889 -0.913330 0.266602 0.149719 0.268921 1441830889 -0.913330 0.266602 0.149719 0.268921 1441830889 -0.913330 0.266602 0.149719 0.268921 1441830889 -0.913330 0.266602 0.149719 0.268921 1441830889 -0.887024 0.155762 0.294983 0.319153 1441830889 -0.887024 0.155762 0.294983 0.319153 1441830889 -0.887024 0.155762 0.294983 0.319153 1441830889 -0.887024 0.155762 0.294983 0.319153 1441830889 -0.887024 0.155762 0.294983 0.319153 1441830889 -0.887024 0.155762 0.294983 0.319153 1441830889 -0.902893 0.090881 0.313293 0.279968 1441830889 -0.902893 0.090881 0.313293 0.279968 1441830889 -0.902893 0.090881 0.313293 0.279968 1441830889 -0.902893 0.090881 0.313293 0.279968 1441830889 -0.902893 0.090881 0.313293 0.279968 1441830889 -0.902893 0.090881 0.313293 0.279968 1441830889 -0.954773 -0.001465 0.242981 0.171326 1441830889 -0.954773 -0.001465 0.242981 0.171326 1441830889 -0.954773 -0.001465 0.242981 0.171326 1441830889 -0.954773 -0.001465 0.242981 0.171326 1441830889 -0.954773 -0.001465 0.242981 0.171326 1441830889 -0.954773 -0.001465 0.242981 0.171326 1441830889 -0.986877 -0.108765 0.111450 0.043396 1441830889 -0.986877 -0.108765 0.111450 0.043396 1441830889 -0.986877 -0.108765 0.111450 0.043396 1441830889 -0.986877 -0.108765 0.111450 0.043396 1441830889 -0.986877 -0.108765 0.111450 0.043396 1441830889 -0.986877 -0.108765 0.111450 0.043396 1441830889 -0.962341 -0.255798 0.073364 -0.055725 1441830889 -0.962341 -0.255798 0.073364 -0.055725 1441830889 -0.962341 -0.255798 0.073364 -0.055725 1441830889 -0.962341 -0.255798 0.073364 -0.055725 1441830889 -0.962341 -0.255798 0.073364 -0.055725 1441830889 -0.962341 -0.255798 0.073364 -0.055725 1441830889 -0.991028 0.027344 0.098328 0.086792 1441830889 -0.991028 0.027344 0.098328 0.086792 1441830889 -0.991028 0.027344 0.098328 0.086792 1441830889 -0.991028 0.027344 0.098328 0.086792 1441830889 -0.991028 0.027344 0.098328 0.086792 1441830889 -0.991028 0.027344 0.098328 0.086792 1441830889 -0.971680 -0.056763 0.168945 0.155396 1441830889 -0.971680 -0.056763 0.168945 0.155396 1441830889 -0.971680 -0.056763 0.168945 0.155396 1441830889 -0.971680 -0.056763 0.168945 0.155396 1441830889 -0.971680 -0.056763 0.168945 0.155396 1441830889 -0.971680 -0.056763 0.168945 0.155396 1441830889 -0.971680 -0.056763 0.168945 0.155396 1441830889 -0.934448 -0.011475 0.255066 0.248291 1441830889 -0.934448 -0.011475 0.255066 0.248291 1441830889 -0.934448 -0.011475 0.255066 0.248291 1441830889 -0.934448 -0.011475 0.255066 0.248291 1441830889 -0.934448 -0.011475 0.255066 0.248291 1441830889 -0.934448 -0.011475 0.255066 0.248291 1441830889 -0.889282 0.043213 0.342896 0.299500 1441830889 -0.889282 0.043213 0.342896 0.299500 1441830889 -0.889282 0.043213 0.342896 0.299500 1441830889 -0.889282 0.043213 0.342896 0.299500 1441830889 -0.889282 0.043213 0.342896 0.299500 1441830889 -0.889282 0.043213 0.342896 0.299500 1441830889 -0.842896 0.043762 0.431641 0.318237 1441830889 -0.842896 0.043762 0.431641 0.318237 1441830889 -0.842896 0.043762 0.431641 0.318237 1441830889 -0.842896 0.043762 0.431641 0.318237 1441830889 -0.842896 0.043762 0.431641 0.318237 1441830889 -0.804016 0.045837 0.483276 0.343445 1441830889 -0.804016 0.045837 0.483276 0.343445 1441830889 -0.804016 0.045837 0.483276 0.343445 1441830889 -0.804016 0.045837 0.483276 0.343445 1441830889 -0.804016 0.045837 0.483276 0.343445 1441830889 -0.804016 0.045837 0.483276 0.343445 1441830889 -0.782288 0.046387 0.508972 0.356079 1441830889 -0.782288 0.046387 0.508972 0.356079 1441830889 -0.782288 0.046387 0.508972 0.356079 1441830889 -0.782288 0.046387 0.508972 0.356079 1441830889 -0.782288 0.046387 0.508972 0.356079 1441830889 -0.782288 0.046387 0.508972 0.356079 1441830889 -0.782288 0.046387 0.508972 0.356079 1441830889 -0.801025 0.058044 0.489258 0.339966 1441830889 -0.801025 0.058044 0.489258 0.339966 1441830889 -0.801025 0.058044 0.489258 0.339966 1441830889 -0.801025 0.058044 0.489258 0.339966 1441830889 -0.801025 0.058044 0.489258 0.339966 1441830889 -0.838013 0.046692 0.441772 0.316833 1441830889 -0.838013 0.046692 0.441772 0.316833 1441830889 -0.838013 0.046692 0.441772 0.316833 1441830889 -0.838013 0.046692 0.441772 0.316833 1441830889 -0.838013 0.046692 0.441772 0.316833 1441830889 -0.838013 0.046692 0.441772 0.316833 1441830889 -0.894470 0.018677 0.354797 0.271484 1441830889 -0.894470 0.018677 0.354797 0.271484 1441830889 -0.894470 0.018677 0.354797 0.271484 1441830889 -0.894470 0.018677 0.354797 0.271484 1441830889 -0.894470 0.018677 0.354797 0.271484 1441830889 -0.894470 0.018677 0.354797 0.271484 1441830889 -0.894470 0.018677 0.354797 0.271484 1441830889 -0.958435 -0.032715 0.226868 0.170044 1441830889 -0.958435 -0.032715 0.226868 0.170044 1441830889 -0.958435 -0.032715 0.226868 0.170044 1441830890 -0.958435 -0.032715 0.226868 0.170044 1441830890 -0.958435 -0.032715 0.226868 0.170044 1441830890 -0.987366 -0.127747 0.089783 0.028809 1441830890 -0.987366 -0.127747 0.089783 0.028809 1441830890 -0.987366 -0.127747 0.089783 0.028809 1441830890 -0.987366 -0.127747 0.089783 0.028809 1441830890 -0.987366 -0.127747 0.089783 0.028809 1441830890 -0.987366 -0.127747 0.089783 0.028809 1441830890 -0.987366 -0.127747 0.089783 0.028809 1441830890 -0.985413 -0.147339 0.083252 -0.020935 1441830890 -0.985413 -0.147339 0.083252 -0.020935 1441830890 -0.985413 -0.147339 0.083252 -0.020935 1441830890 -0.985413 -0.147339 0.083252 -0.020935 1441830890 -0.985413 -0.147339 0.083252 -0.020935 1441830890 -0.988220 0.021545 0.113525 0.100830 1441830890 -0.988220 0.021545 0.113525 0.100830 1441830890 -0.988220 0.021545 0.113525 0.100830 1441830890 -0.988220 0.021545 0.113525 0.100830 1441830890 -0.988220 0.021545 0.113525 0.100830 1441830890 -0.988220 0.021545 0.113525 0.100830 1441830890 -0.971069 -0.020813 0.164917 0.171692 1441830890 -0.971069 -0.020813 0.164917 0.171692 1441830890 -0.971069 -0.020813 0.164917 0.171692 1441830890 -0.971069 -0.020813 0.164917 0.171692 1441830890 -0.971069 -0.020813 0.164917 0.171692 1441830890 -0.945190 0.006348 0.216309 0.244446 1441830890 -0.945190 0.006348 0.216309 0.244446 1441830890 -0.945190 0.006348 0.216309 0.244446 1441830890 -0.945190 0.006348 0.216309 0.244446 1441830890 -0.945190 0.006348 0.216309 0.244446 1441830890 -0.945190 0.006348 0.216309 0.244446 1441830890 -0.945190 0.006348 0.216309 0.244446 1441830890 -0.917175 0.051880 0.281128 0.277588 1441830890 -0.917175 0.051880 0.281128 0.277588 1441830890 -0.917175 0.051880 0.281128 0.277588 1441830890 -0.917175 0.051880 0.281128 0.277588 1441830890 -0.917175 0.051880 0.281128 0.277588 1441830890 -0.917175 0.051880 0.281128 0.277588 1441830890 -0.885681 0.059143 0.356445 0.291565 1441830890 -0.885681 0.059143 0.356445 0.291565 1441830890 -0.885681 0.059143 0.356445 0.291565 1441830890 -0.885681 0.059143 0.356445 0.291565 1441830890 -0.885681 0.059143 0.356445 0.291565 1441830890 -0.885681 0.059143 0.356445 0.291565 1441830890 -0.852051 0.042236 0.409180 0.323730 1441830890 -0.852051 0.042236 0.409180 0.323730 1441830890 -0.852051 0.042236 0.409180 0.323730 1441830890 -0.852051 0.042236 0.409180 0.323730 1441830890 -0.852051 0.042236 0.409180 0.323730 1441830890 -0.852051 0.042236 0.409180 0.323730 1441830890 -0.821899 0.014160 0.439758 0.361877 1441830890 -0.821899 0.014160 0.439758 0.361877 1441830890 -0.821899 0.014160 0.439758 0.361877 1441830890 -0.821899 0.014160 0.439758 0.361877 1441830890 -0.813538 -0.018066 0.445923 0.372803 1441830890 -0.813538 -0.018066 0.445923 0.372803 1441830890 -0.813538 -0.018066 0.445923 0.372803 1441830890 -0.813538 -0.018066 0.445923 0.372803 1441830890 -0.813538 -0.018066 0.445923 0.372803 1441830890 -0.831177 -0.033203 0.421631 0.360901 1441830890 -0.831177 -0.033203 0.421631 0.360901 1441830890 -0.831177 -0.033203 0.421631 0.360901 1441830890 -0.831177 -0.033203 0.421631 0.360901 1441830890 -0.831177 -0.033203 0.421631 0.360901 1441830890 -0.831177 -0.033203 0.421631 0.360901 1441830890 -0.880249 -0.028870 0.362122 0.305359 1441830890 -0.880249 -0.028870 0.362122 0.305359 1441830890 -0.880249 -0.028870 0.362122 0.305359 1441830890 -0.880249 -0.028870 0.362122 0.305359 1441830890 -0.880249 -0.028870 0.362122 0.305359 1441830890 -0.880249 -0.028870 0.362122 0.305359 1441830890 -0.880249 -0.028870 0.362122 0.305359 1441830890 -0.952209 -0.001282 0.247803 0.178528 1441830890 -0.952209 -0.001282 0.247803 0.178528 1441830890 -0.952209 -0.001282 0.247803 0.178528 1441830890 -0.952209 -0.001282 0.247803 0.178528 1441830890 -0.952209 -0.001282 0.247803 0.178528 1441830890 -0.952209 -0.001282 0.247803 0.178528 1441830890 -0.990295 -0.045715 0.131226 0.006531 1441830890 -0.990295 -0.045715 0.131226 0.006531 1441830890 -0.990295 -0.045715 0.131226 0.006531 1441830890 -0.990295 -0.045715 0.131226 0.006531 1441830890 -0.990295 -0.045715 0.131226 0.006531 1441830890 -0.990295 -0.045715 0.131226 0.006531 1441830890 -0.991821 0.043945 0.120178 0.004761 1441830890 -0.991821 0.043945 0.120178 0.004761 1441830890 -0.991821 0.043945 0.120178 0.004761 1441830890 -0.991821 0.043945 0.120178 0.004761 1441830890 -0.991821 0.043945 0.120178 0.004761 1441830890 -0.991821 0.043945 0.120178 0.004761 1441830890 -0.975342 0.130371 0.127319 0.124573 1441830890 -0.975342 0.130371 0.127319 0.124573 1441830890 -0.975342 0.130371 0.127319 0.124573 1441830890 -0.975342 0.130371 0.127319 0.124573 1441830890 -0.975342 0.130371 0.127319 0.124573 1441830890 -0.975342 0.130371 0.127319 0.124573 1441830890 -0.975342 0.130371 0.127319 0.124573 1441830890 -0.961365 0.071777 0.172607 0.202271 1441830890 -0.961365 0.071777 0.172607 0.202271 1441830890 -0.961365 0.071777 0.172607 0.202271 1441830890 -0.961365 0.071777 0.172607 0.202271 1441830890 -0.961365 0.071777 0.172607 0.202271 1441830890 -0.961365 0.071777 0.172607 0.202271 1441830890 -0.928894 0.107971 0.226257 0.272644 1441830890 -0.928894 0.107971 0.226257 0.272644 1441830890 -0.928894 0.107971 0.226257 0.272644 1441830890 -0.928894 0.107971 0.226257 0.272644 1441830890 -0.928894 0.107971 0.226257 0.272644 1441830891 -0.928894 0.107971 0.226257 0.272644 1441830891 -0.902588 0.122498 0.288330 0.295227 1441830891 -0.902588 0.122498 0.288330 0.295227 1441830891 -0.902588 0.122498 0.288330 0.295227 1441830891 -0.902588 0.122498 0.288330 0.295227 1441830891 -0.902588 0.122498 0.288330 0.295227 1441830891 -0.902588 0.122498 0.288330 0.295227 1441830891 -0.877197 0.125732 0.345642 0.308655 1441830891 -0.877197 0.125732 0.345642 0.308655 1441830891 -0.877197 0.125732 0.345642 0.308655 1441830891 -0.851196 0.114929 0.389648 0.332275 1441830891 -0.851196 0.114929 0.389648 0.332275 1441830891 -0.851196 0.114929 0.389648 0.332275 1441830891 -0.851196 0.114929 0.389648 0.332275 1441830891 -0.851196 0.114929 0.389648 0.332275 1441830891 -0.839111 0.094666 0.414185 0.339661 1441830891 -0.839111 0.094666 0.414185 0.339661 1441830891 -0.839111 0.094666 0.414185 0.339661 1441830891 -0.839111 0.094666 0.414185 0.339661 1441830891 -0.839111 0.094666 0.414185 0.339661 1441830891 -0.839111 0.094666 0.414185 0.339661 1441830891 -0.839111 0.094666 0.414185 0.339661 1441830891 -0.855286 0.078979 0.402344 0.316895 1441830891 -0.855286 0.078979 0.402344 0.316895 1441830891 -0.855286 0.078979 0.402344 0.316895 1441830891 -0.855286 0.078979 0.402344 0.316895 1441830891 -0.855286 0.078979 0.402344 0.316895 1441830891 -0.855286 0.078979 0.402344 0.316895 1441830891 -0.855286 0.078979 0.402344 0.316895 1441830891 -0.900085 0.085876 0.327637 0.274109 1441830891 -0.900085 0.085876 0.327637 0.274109 1441830891 -0.900085 0.085876 0.327637 0.274109 1441830891 -0.900085 0.085876 0.327637 0.274109 1441830891 -0.900085 0.085876 0.327637 0.274109 1441830891 -0.967224 0.104492 0.183899 0.140381 1441830891 -0.967224 0.104492 0.183899 0.140381 1441830891 -0.967224 0.104492 0.183899 0.140381 1441830891 -0.967224 0.104492 0.183899 0.140381 1441830891 -0.967224 0.104492 0.183899 0.140381 1441830891 -0.967224 0.104492 0.183899 0.140381 1441830891 -0.967224 0.104492 0.183899 0.140381 1441830891 -0.996521 -0.014160 0.072571 -0.038513 1441830891 -0.996521 -0.014160 0.072571 -0.038513 1441830891 -0.996521 -0.014160 0.072571 -0.038513 1441830891 -0.996521 -0.014160 0.072571 -0.038513 1441830891 -0.996521 -0.014160 0.072571 -0.038513 1441830891 -0.980347 0.170959 0.093323 0.032715 1441830891 -0.980347 0.170959 0.093323 0.032715 1441830891 -0.980347 0.170959 0.093323 0.032715 1441830891 -0.980347 0.170959 0.093323 0.032715 1441830891 -0.980347 0.170959 0.093323 0.032715 1441830891 -0.980347 0.170959 0.093323 0.032715 1441830891 -0.980347 0.170959 0.093323 0.032715 1441830891 -0.964233 0.185547 0.114258 0.151184 1441830891 -0.964233 0.185547 0.114258 0.151184 1441830891 -0.964233 0.185547 0.114258 0.151184 1441830891 -0.964233 0.185547 0.114258 0.151184 1441830891 -0.964233 0.185547 0.114258 0.151184 1441830891 -0.964233 0.185547 0.114258 0.151184 1441830891 -0.949707 0.115723 0.175537 0.232117 1441830891 -0.949707 0.115723 0.175537 0.232117 1441830891 -0.949707 0.115723 0.175537 0.232117 1441830891 -0.949707 0.115723 0.175537 0.232117 1441830891 -0.949707 0.115723 0.175537 0.232117 1441830891 -0.949707 0.115723 0.175537 0.232117 1441830891 -0.949707 0.115723 0.175537 0.232117 1441830891 -0.915283 0.140808 0.237854 0.292969 1441830891 -0.915283 0.140808 0.237854 0.292969 1441830891 -0.915283 0.140808 0.237854 0.292969 1441830891 -0.915283 0.140808 0.237854 0.292969 1441830891 -0.915283 0.140808 0.237854 0.292969 1441830891 -0.915283 0.140808 0.237854 0.292969 1441830891 -0.883850 0.150879 0.309082 0.317078 1441830891 -0.883850 0.150879 0.309082 0.317078 1441830891 -0.883850 0.150879 0.309082 0.317078 1441830891 -0.883850 0.150879 0.309082 0.317078 1441830891 -0.883850 0.150879 0.309082 0.317078 1441830891 -0.883850 0.150879 0.309082 0.317078 1441830891 -0.853760 0.127563 0.380066 0.332275 1441830891 -0.853760 0.127563 0.380066 0.332275 1441830891 -0.853760 0.127563 0.380066 0.332275 1441830891 -0.853760 0.127563 0.380066 0.332275 1441830891 -0.853760 0.127563 0.380066 0.332275 1441830891 -0.853760 0.127563 0.380066 0.332275 1441830891 -0.821533 0.119080 0.426270 0.359375 1441830891 -0.821533 0.119080 0.426270 0.359375 1441830891 -0.821533 0.119080 0.426270 0.359375 1441830891 -0.821533 0.119080 0.426270 0.359375 1441830891 -0.821533 0.119080 0.426270 0.359375 1441830891 -0.821533 0.119080 0.426270 0.359375 1441830891 -0.821533 0.119080 0.426270 0.359375 1441830891 -0.809570 0.093384 0.456299 0.357361 1441830891 -0.809570 0.093384 0.456299 0.357361 1441830891 -0.809570 0.093384 0.456299 0.357361 1441830891 -0.809570 0.093384 0.456299 0.357361 1441830891 -0.809570 0.093384 0.456299 0.357361 1441830891 -0.809570 0.093384 0.456299 0.357361 1441830891 -0.827881 0.083557 0.439697 0.338074 1441830891 -0.827881 0.083557 0.439697 0.338074 1441830891 -0.827881 0.083557 0.439697 0.338074 1441830891 -0.827881 0.083557 0.439697 0.338074 1441830891 -0.827881 0.083557 0.439697 0.338074 1441830891 -0.827881 0.083557 0.439697 0.338074 1441830891 -0.880066 0.066528 0.363403 0.298340 1441830891 -0.880066 0.066528 0.363403 0.298340 1441830891 -0.880066 0.066528 0.363403 0.298340 1441830891 -0.880066 0.066528 0.363403 0.298340 1441830891 -0.880066 0.066528 0.363403 0.298340 1441830892 -0.958679 0.031921 0.215393 0.183044 1441830892 -0.958679 0.031921 0.215393 0.183044 1441830892 -0.958679 0.031921 0.215393 0.183044 1441830892 -0.958679 0.031921 0.215393 0.183044 1441830892 -0.958679 0.031921 0.215393 0.183044 1441830892 -0.958679 0.031921 0.215393 0.183044 1441830892 -0.958679 0.031921 0.215393 0.183044 1441830892 -0.988831 -0.115845 0.093567 -0.007019 1441830892 -0.988831 -0.115845 0.093567 -0.007019 1441830892 -0.988831 -0.115845 0.093567 -0.007019 1441830892 -0.988831 -0.115845 0.093567 -0.007019 1441830892 -0.988831 -0.115845 0.093567 -0.007019 1441830892 -0.988831 -0.115845 0.093567 -0.007019 1441830892 -0.981689 0.154297 0.108826 0.026794 1441830892 -0.981689 0.154297 0.108826 0.026794 1441830892 -0.981689 0.154297 0.108826 0.026794 1441830892 -0.981689 0.154297 0.108826 0.026794 1441830892 -0.981689 0.154297 0.108826 0.026794 1441830892 -0.981689 0.154297 0.108826 0.026794 1441830892 -0.973389 0.151672 0.120972 0.121948 1441830892 -0.973389 0.151672 0.120972 0.121948 1441830892 -0.973389 0.151672 0.120972 0.121948 1441830892 -0.973389 0.151672 0.120972 0.121948 1441830892 -0.973389 0.151672 0.120972 0.121948 1441830892 -0.973389 0.151672 0.120972 0.121948 1441830892 -0.964966 0.037476 0.166443 0.199463 1441830892 -0.964966 0.037476 0.166443 0.199463 1441830892 -0.964966 0.037476 0.166443 0.199463 1441830892 -0.964966 0.037476 0.166443 0.199463 1441830892 -0.964966 0.037476 0.166443 0.199463 1441830892 -0.964966 0.037476 0.166443 0.199463 1441830892 -0.964966 0.037476 0.166443 0.199463 1441830892 -0.937195 0.068542 0.216553 0.264832 1441830892 -0.937195 0.068542 0.216553 0.264832 1441830892 -0.937195 0.068542 0.216553 0.264832 1441830892 -0.937195 0.068542 0.216553 0.264832 1441830892 -0.937195 0.068542 0.216553 0.264832 1441830892 -0.937195 0.068542 0.216553 0.264832 1441830892 -0.910950 0.098389 0.282104 0.284424 1441830892 -0.910950 0.098389 0.282104 0.284424 1441830892 -0.910950 0.098389 0.282104 0.284424 1441830892 -0.910950 0.098389 0.282104 0.284424 1441830892 -0.910950 0.098389 0.282104 0.284424 1441830892 -0.910950 0.098389 0.282104 0.284424 1441830892 -0.885193 0.111450 0.349670 0.285889 1441830892 -0.885193 0.111450 0.349670 0.285889 1441830892 -0.885193 0.111450 0.349670 0.285889 1441830892 -0.885193 0.111450 0.349670 0.285889 1441830892 -0.885193 0.111450 0.349670 0.285889 1441830892 -0.885193 0.111450 0.349670 0.285889 1441830892 -0.885193 0.111450 0.349670 0.285889 1441830892 -0.859436 0.082336 0.403320 0.303223 1441830892 -0.859436 0.082336 0.403320 0.303223 1441830892 -0.859436 0.082336 0.403320 0.303223 1441830892 -0.859436 0.082336 0.403320 0.303223 1441830892 -0.859436 0.082336 0.403320 0.303223 1441830892 -0.859436 0.082336 0.403320 0.303223 1441830892 -0.844177 0.065674 0.422852 0.322937 1441830892 -0.844177 0.065674 0.422852 0.322937 1441830892 -0.844177 0.065674 0.422852 0.322937 1441830892 -0.844177 0.065674 0.422852 0.322937 1441830892 -0.844177 0.065674 0.422852 0.322937 1441830892 -0.844177 0.065674 0.422852 0.322937 1441830892 -0.852112 0.035217 0.417114 0.314087 1441830892 -0.852112 0.035217 0.417114 0.314087 1441830892 -0.852112 0.035217 0.417114 0.314087 1441830892 -0.852112 0.035217 0.417114 0.314087 1441830892 -0.852112 0.035217 0.417114 0.314087 1441830892 -0.852112 0.035217 0.417114 0.314087 1441830892 -0.885559 0.011597 0.370056 0.280579 1441830892 -0.885559 0.011597 0.370056 0.280579 1441830892 -0.885559 0.011597 0.370056 0.280579 1441830892 -0.885559 0.011597 0.370056 0.280579 1441830892 -0.885559 0.011597 0.370056 0.280579 1441830892 -0.885559 0.011597 0.370056 0.280579 1441830892 -0.937317 -0.024353 0.279297 0.207092 1441830892 -0.937317 -0.024353 0.279297 0.207092 1441830892 -0.937317 -0.024353 0.279297 0.207092 1441830892 -0.937317 -0.024353 0.279297 0.207092 1441830892 -0.937317 -0.024353 0.279297 0.207092 1441830892 -0.937317 -0.024353 0.279297 0.207092 1441830892 -0.937317 -0.024353 0.279297 0.207092 1441830892 -0.986023 -0.054077 0.138916 0.074707 1441830892 -0.986023 -0.054077 0.138916 0.074707 1441830892 -0.986023 -0.054077 0.138916 0.074707 1441830892 -0.986023 -0.054077 0.138916 0.074707 1441830892 -0.986023 -0.054077 0.138916 0.074707 1441830892 -0.986023 -0.054077 0.138916 0.074707 1441830892 -0.986816 -0.145752 0.054138 -0.046082 1441830892 -0.986816 -0.145752 0.054138 -0.046082 1441830892 -0.986816 -0.145752 0.054138 -0.046082 1441830892 -0.986816 -0.145752 0.054138 -0.046082 1441830892 -0.986816 -0.145752 0.054138 -0.046082 1441830892 -0.993469 0.068298 0.074463 0.053223 1441830892 -0.993469 0.068298 0.074463 0.053223 1441830892 -0.993469 0.068298 0.074463 0.053223 1441830892 -0.993469 0.068298 0.074463 0.053223 1441830892 -0.993469 0.068298 0.074463 0.053223 1441830892 -0.993469 0.068298 0.074463 0.053223 1441830892 -0.993469 0.068298 0.074463 0.053223 1441830892 -0.984802 0.028381 0.111755 0.129944 1441830892 -0.984802 0.028381 0.111755 0.129944 1441830892 -0.984802 0.028381 0.111755 0.129944 1441830892 -0.984802 0.028381 0.111755 0.129944 1441830892 -0.984802 0.028381 0.111755 0.129944 1441830892 -0.984802 0.028381 0.111755 0.129944 1441830892 -0.957031 0.045227 0.182434 0.220825 1441830892 -0.957031 0.045227 0.182434 0.220825 1441830892 -0.957031 0.045227 0.182434 0.220825 1441830892 -0.957031 0.045227 0.182434 0.220825 1441830892 -0.957031 0.045227 0.182434 0.220825 1441830892 -0.918701 0.092957 0.268494 0.274353 1441830893 -0.918701 0.092957 0.268494 0.274353 1441830893 -0.918701 0.092957 0.268494 0.274353 1441830893 -0.918701 0.092957 0.268494 0.274353 1441830893 -0.918701 0.092957 0.268494 0.274353 1441830893 -0.918701 0.092957 0.268494 0.274353 1441830893 -0.883179 0.108398 0.357971 0.283081 1441830893 -0.883179 0.108398 0.357971 0.283081 1441830893 -0.883179 0.108398 0.357971 0.283081 1441830893 -0.883179 0.108398 0.357971 0.283081 1441830893 -0.883179 0.108398 0.357971 0.283081 1441830893 -0.883179 0.108398 0.357971 0.283081 1441830893 -0.883179 0.108398 0.357971 0.283081 1441830893 -0.846191 0.110962 0.427979 0.297485 1441830893 -0.846191 0.110962 0.427979 0.297485 1441830893 -0.846191 0.110962 0.427979 0.297485 1441830893 -0.846191 0.110962 0.427979 0.297485 1441830893 -0.846191 0.110962 0.427979 0.297485 1441830893 -0.846191 0.110962 0.427979 0.297485 1441830893 -0.812622 0.075562 0.475464 0.328491 1441830893 -0.812622 0.075562 0.475464 0.328491 1441830893 -0.812622 0.075562 0.475464 0.328491 1441830893 -0.812622 0.075562 0.475464 0.328491 1441830893 -0.812622 0.075562 0.475464 0.328491 1441830893 -0.812622 0.075562 0.475464 0.328491 1441830893 -0.810486 0.058411 0.479126 0.331848 1441830893 -0.810486 0.058411 0.479126 0.331848 1441830893 -0.810486 0.058411 0.479126 0.331848 1441830893 -0.810486 0.058411 0.479126 0.331848 1441830893 -0.810486 0.058411 0.479126 0.331848 1441830893 -0.810486 0.058411 0.479126 0.331848 1441830893 -0.838928 0.036926 0.445923 0.309875 1441830893 -0.838928 0.036926 0.445923 0.309875 1441830893 -0.838928 0.036926 0.445923 0.309875 1441830893 -0.838928 0.036926 0.445923 0.309875 1441830893 -0.838928 0.036926 0.445923 0.309875 1441830893 -0.838928 0.036926 0.445923 0.309875 1441830893 -0.838928 0.036926 0.445923 0.309875 1441830893 -0.903748 0.033020 0.344543 0.251831 1441830893 -0.903748 0.033020 0.344543 0.251831 1441830893 -0.903748 0.033020 0.344543 0.251831 1441830893 -0.903748 0.033020 0.344543 0.251831 1441830893 -0.903748 0.033020 0.344543 0.251831 1441830893 -0.903748 0.033020 0.344543 0.251831 1441830893 -0.982300 -0.017212 0.161743 0.093018 1441830893 -0.982300 -0.017212 0.161743 0.093018 1441830893 -0.982300 -0.017212 0.161743 0.093018 1441830893 -0.982300 -0.017212 0.161743 0.093018 1441830893 -0.982300 -0.017212 0.161743 0.093018 1441830893 -0.982300 -0.017212 0.161743 0.093018 1441830893 -0.974915 -0.191162 0.085083 -0.076355 1441830893 -0.974915 -0.191162 0.085083 -0.076355 1441830893 -0.974915 -0.191162 0.085083 -0.076355 1441830893 -0.974915 -0.191162 0.085083 -0.076355 1441830893 -0.974915 -0.191162 0.085083 -0.076355 1441830893 -0.974915 -0.191162 0.085083 -0.076355 1441830893 -0.985474 0.102234 0.126953 0.048096 1441830893 -0.985474 0.102234 0.126953 0.048096 1441830893 -0.985474 0.102234 0.126953 0.048096 1441830893 -0.985474 0.102234 0.126953 0.048096 1441830893 -0.985474 0.102234 0.126953 0.048096 1441830893 -0.985474 0.102234 0.126953 0.048096 1441830893 -0.976013 0.046509 0.160767 0.139221 1441830893 -0.976013 0.046509 0.160767 0.139221 1441830893 -0.976013 0.046509 0.160767 0.139221 1441830893 -0.976013 0.046509 0.160767 0.139221 1441830893 -0.976013 0.046509 0.160767 0.139221 1441830893 -0.976013 0.046509 0.160767 0.139221 1441830893 -0.939636 0.025818 0.242249 0.240356 1441830893 -0.939636 0.025818 0.242249 0.240356 1441830893 -0.939636 0.025818 0.242249 0.240356 1441830893 -0.939636 0.025818 0.242249 0.240356 1441830893 -0.939636 0.025818 0.242249 0.240356 1441830893 -0.939636 0.025818 0.242249 0.240356 1441830893 -0.890808 0.074341 0.338257 0.294250 1441830893 -0.890808 0.074341 0.338257 0.294250 1441830893 -0.890808 0.074341 0.338257 0.294250 1441830893 -0.890808 0.074341 0.338257 0.294250 1441830893 -0.890808 0.074341 0.338257 0.294250 1441830893 -0.890808 0.074341 0.338257 0.294250 1441830893 -0.890808 0.074341 0.338257 0.294250 1441830893 -0.838623 0.084473 0.446228 0.300720 1441830893 -0.838623 0.084473 0.446228 0.300720 1441830893 -0.838623 0.084473 0.446228 0.300720 1441830893 -0.838623 0.084473 0.446228 0.300720 1441830893 -0.838623 0.084473 0.446228 0.300720 1441830893 -0.838623 0.084473 0.446228 0.300720 1441830893 -0.788208 0.081970 0.526184 0.308350 1441830893 -0.788208 0.081970 0.526184 0.308350 1441830893 -0.788208 0.081970 0.526184 0.308350 1441830893 -0.788208 0.081970 0.526184 0.308350 1441830893 -0.788208 0.081970 0.526184 0.308350 1441830893 -0.788208 0.081970 0.526184 0.308350 1441830893 -0.755676 0.075500 0.558228 0.334106 1441830893 -0.755676 0.075500 0.558228 0.334106 1441830893 -0.755676 0.075500 0.558228 0.334106 1441830893 -0.755676 0.075500 0.558228 0.334106 1441830893 -0.755676 0.075500 0.558228 0.334106 1441830893 -0.755676 0.075500 0.558228 0.334106 1441830893 -0.771423 0.061646 0.541992 0.327637 1441830893 -0.771423 0.061646 0.541992 0.327637 1441830893 -0.771423 0.061646 0.541992 0.327637 1441830893 -0.771423 0.061646 0.541992 0.327637 1441830893 -0.771423 0.061646 0.541992 0.327637 1441830893 -0.771423 0.061646 0.541992 0.327637 1441830893 -0.826599 0.058350 0.469543 0.304688 1441830893 -0.826599 0.058350 0.469543 0.304688 1441830893 -0.826599 0.058350 0.469543 0.304688 1441830893 -0.826599 0.058350 0.469543 0.304688 1441830893 -0.826599 0.058350 0.469543 0.304688 1441830893 -0.826599 0.058350 0.469543 0.304688 1441830893 -0.911194 0.046387 0.343140 0.223145 1441830893 -0.911194 0.046387 0.343140 0.223145 1441830894 -0.911194 0.046387 0.343140 0.223145 1441830894 -0.911194 0.046387 0.343140 0.223145 1441830894 -0.911194 0.046387 0.343140 0.223145 1441830894 -0.911194 0.046387 0.343140 0.223145 1441830894 -0.985229 0.021362 0.150208 0.079285 1441830894 -0.985229 0.021362 0.150208 0.079285 1441830894 -0.985229 0.021362 0.150208 0.079285 1441830894 -0.985229 0.021362 0.150208 0.079285 1441830894 -0.985229 0.021362 0.150208 0.079285 1441830894 -0.985229 0.021362 0.150208 0.079285 1441830894 -0.996399 -0.031616 0.039612 -0.068787 1441830894 -0.996399 -0.031616 0.039612 -0.068787 1441830894 -0.996399 -0.031616 0.039612 -0.068787 1441830894 -0.996399 -0.031616 0.039612 -0.068787 1441830894 -0.996399 -0.031616 0.039612 -0.068787 1441830894 -0.996399 -0.031616 0.039612 -0.068787 1441830894 -0.995117 0.054077 0.017151 -0.081116 1441830894 -0.995117 0.054077 0.017151 -0.081116 1441830894 -0.995117 0.054077 0.017151 -0.081116 1441830894 -0.995117 0.054077 0.017151 -0.081116 1441830894 -0.995117 0.054077 0.017151 -0.081116 1441830894 -0.995117 0.054077 0.017151 -0.081116 1441830894 -0.995117 0.054077 0.017151 -0.081116 1441830894 -0.988342 0.144348 -0.048828 0.002258 1441830894 -0.988342 0.144348 -0.048828 0.002258 1441830894 -0.988342 0.144348 -0.048828 0.002258 1441830894 -0.988342 0.144348 -0.048828 0.002258 1441830894 -0.988342 0.144348 -0.048828 0.002258 1441830894 -0.988342 0.144348 -0.048828 0.002258 1441830894 -0.981567 0.140808 -0.110596 0.067078 1441830894 -0.981567 0.140808 -0.110596 0.067078 1441830894 -0.981567 0.140808 -0.110596 0.067078 1441830894 -0.981567 0.140808 -0.110596 0.067078 1441830894 -0.981567 0.140808 -0.110596 0.067078 1441830894 -0.981567 0.140808 -0.110596 0.067078 1441830894 -0.970154 0.130432 -0.177124 0.102478 1441830894 -0.970154 0.130432 -0.177124 0.102478 1441830894 -0.970154 0.130432 -0.177124 0.102478 1441830894 -0.970154 0.130432 -0.177124 0.102478 1441830894 -0.970154 0.130432 -0.177124 0.102478 1441830894 -0.970154 0.130432 -0.177124 0.102478 1441830894 -0.970154 0.130432 -0.177124 0.102478 1441830894 -0.947449 0.145325 -0.267334 0.098938 1441830894 -0.947449 0.145325 -0.267334 0.098938 1441830894 -0.947449 0.145325 -0.267334 0.098938 1441830894 -0.947449 0.145325 -0.267334 0.098938 1441830894 -0.947449 0.145325 -0.267334 0.098938 1441830894 -0.947449 0.145325 -0.267334 0.098938 1441830894 -0.917908 0.163635 -0.355530 0.066345 1441830894 -0.917908 0.163635 -0.355530 0.066345 1441830894 -0.917908 0.163635 -0.355530 0.066345 1441830894 -0.917908 0.163635 -0.355530 0.066345 1441830894 -0.917908 0.163635 -0.355530 0.066345 1441830894 -0.917908 0.163635 -0.355530 0.066345 1441830894 -0.883362 0.183228 -0.431213 0.015564 1441830894 -0.883362 0.183228 -0.431213 0.015564 1441830894 -0.883362 0.183228 -0.431213 0.015564 1441830894 
-0.747559 0.273682 -0.545654 -0.261780 1441830937 -0.747559 0.273682 -0.545654 -0.261780 1441830937 -0.747559 0.273682 -0.545654 -0.261780 1441830937 -0.747559 0.273682 -0.545654 -0.261780 1441830937 -0.744934 0.273682 -0.547058 -0.266357 1441830937 -0.744934 0.273682 -0.547058 -0.266357 1441830937 -0.744934 0.273682 -0.547058 -0.266357 1441830937 -0.744934 0.273682 -0.547058 -0.266357 1441830937 -0.744934 0.273682 -0.547058 -0.266357 1441830937 -0.744934 0.273682 -0.547058 -0.266357 1441830937 -0.743347 0.269897 -0.552307 -0.263916 1441830937 -0.743347 0.269897 -0.552307 -0.263916 1441830937 -0.743347 0.269897 -0.552307 -0.263916 1441830937 -0.743347 0.269897 -0.552307 -0.263916 1441830937 -0.743347 0.269897 -0.552307 -0.263916 1441830937 -0.743347 0.269897 -0.552307 -0.263916 1441830937 -0.743225 0.263306 -0.557495 -0.259888 1441830937 -0.743225 0.263306 -0.557495 -0.259888 1441830937 -0.743225 0.263306 -0.557495 -0.259888 1441830937 -0.743225 0.263306 -0.557495 -0.259888 1441830937 -0.743225 0.263306 -0.557495 -0.259888 1441830937 -0.743225 0.263306 -0.557495 -0.259888 1441830937 -0.743225 0.263306 -0.557495 -0.259888 1441830937 -0.745300 0.260864 -0.556824 -0.257813 1441830937 -0.745300 0.260864 -0.556824 -0.257813 1441830937 -0.745300 0.260864 -0.556824 -0.257813 1441830937 -0.745300 0.260864 -0.556824 -0.257813 1441830937 -0.745300 0.260864 -0.556824 -0.257813 1441830937 -0.745300 0.260864 -0.556824 -0.257813 1441830937 -0.749084 0.260620 -0.552307 -0.256958 1441830937 -0.749084 0.260620 -0.552307 -0.256958 1441830937 -0.749084 0.260620 -0.552307 -0.256958 1441830937 -0.749084 0.260620 -0.552307 -0.256958 1441830937 -0.749084 0.260620 -0.552307 -0.256958 1441830937 -0.749084 0.260620 -0.552307 -0.256958 1441830937 -0.751953 0.266541 -0.544006 -0.260010 1441830937 -0.751953 0.266541 -0.544006 -0.260010 1441830937 -0.751953 0.266541 -0.544006 -0.260010 1441830938 -0.751953 0.266541 -0.544006 -0.260010 1441830938 -0.751953 0.266541 -0.544006 -0.260010 1441830938 -0.751953 0.266541 -0.544006 -0.260010 1441830938 -0.751953 0.266541 -0.544006 -0.260010 1441830938 -0.752502 0.281372 -0.530945 -0.269775 1441830938 -0.752502 0.281372 -0.530945 -0.269775 1441830938 -0.752502 0.281372 -0.530945 -0.269775 1441830938 -0.752502 0.281372 -0.530945 -0.269775 1441830938 -0.752502 0.281372 -0.530945 -0.269775 1441830938 -0.752502 0.281372 -0.530945 -0.269775 1441830938 -0.749756 0.311523 -0.511169 -0.282104 1441830938 -0.749756 0.311523 -0.511169 -0.282104 1441830938 -0.749756 0.311523 -0.511169 -0.282104 1441830938 -0.749756 0.311523 -0.511169 -0.282104 1441830938 -0.749756 0.311523 -0.511169 -0.282104 1441830938 -0.749756 0.311523 -0.511169 -0.282104 1441830938 -0.749390 0.330383 -0.500366 -0.281006 1441830938 -0.749390 0.330383 -0.500366 -0.281006 1441830938 -0.749390 0.330383 -0.500366 -0.281006 1441830938 -0.749390 0.330383 -0.500366 -0.281006 1441830938 -0.749390 0.330383 -0.500366 -0.281006 1441830938 -0.749390 0.330383 -0.500366 -0.281006 1441830938 -0.750610 0.323608 -0.504211 -0.278687 1441830938 -0.750610 0.323608 -0.504211 -0.278687 1441830938 -0.750610 0.323608 -0.504211 -0.278687 1441830938 -0.750610 0.323608 -0.504211 -0.278687 1441830938 -0.750610 0.323608 -0.504211 -0.278687 1441830938 -0.750610 0.323608 -0.504211 -0.278687 1441830938 -0.750610 0.323608 -0.504211 -0.278687 1441830938 -0.737122 0.337952 -0.498474 -0.306702 1441830938 -0.737122 0.337952 -0.498474 -0.306702 1441830938 -0.737122 0.337952 -0.498474 -0.306702 1441830938 -0.737122 0.337952 -0.498474 -0.306702 1441830938 -0.737122 0.337952 -0.498474 -0.306702 1441830938 -0.711853 0.374390 -0.481995 -0.347656 1441830938 -0.711853 0.374390 -0.481995 -0.347656 1441830938 -0.711853 0.374390 -0.481995 -0.347656 1441830938 -0.711853 0.374390 -0.481995 -0.347656 1441830938 -0.711853 0.374390 -0.481995 -0.347656 1441830938 -0.711853 0.374390 -0.481995 -0.347656 1441830938 -0.688110 0.410034 -0.466675 -0.375061 1441830938 -0.688110 0.410034 -0.466675 -0.375061 1441830938 -0.688110 0.410034 -0.466675 -0.375061 1441830938 -0.688110 0.410034 -0.466675 -0.375061 1441830938 -0.688110 0.410034 -0.466675 -0.375061 1441830938 -0.688110 0.410034 -0.466675 -0.375061 1441830938 -0.689331 0.410217 -0.466370 -0.372986 1441830938 -0.689331 0.410217 -0.466370 -0.372986 1441830938 -0.689331 0.410217 -0.466370 -0.372986 1441830938 -0.689331 0.410217 -0.466370 -0.372986 1441830938 -0.689331 0.410217 -0.466370 -0.372986 1441830938 -0.689331 0.410217 -0.466370 -0.372986 1441830938 -0.706848 0.377319 -0.483154 -0.353088 1441830938 -0.706848 0.377319 -0.483154 -0.353088 1441830938 -0.706848 0.377319 -0.483154 -0.353088 1441830938 -0.706848 0.377319 -0.483154 -0.353088 1441830938 -0.706848 0.377319 -0.483154 -0.353088 1441830938 -0.706848 0.377319 -0.483154 -0.353088 1441830938 -0.719543 0.348145 -0.495605 -0.339844 1441830938 -0.719543 0.348145 -0.495605 -0.339844 1441830938 -0.719543 0.348145 -0.495605 -0.339844 1441830938 -0.719543 0.348145 -0.495605 -0.339844 1441830938 -0.719543 0.348145 -0.495605 -0.339844 1441830938 -0.719543 0.348145 -0.495605 -0.339844 1441830938 -0.719543 0.348145 -0.495605 -0.339844 1441830938 -0.725891 0.335266 -0.498413 -0.335022 1441830938 -0.725891 0.335266 -0.498413 -0.335022 1441830938 -0.725891 0.335266 -0.498413 -0.335022 1441830938 -0.725891 0.335266 -0.498413 -0.335022 1441830938 -0.725891 0.335266 -0.498413 -0.335022 1441830938 -0.725891 0.335266 -0.498413 -0.335022 1441830938 -0.730347 0.341797 -0.487183 -0.335449 1441830938 -0.730347 0.341797 -0.487183 -0.335449 1441830938 -0.730347 0.341797 -0.487183 -0.335449 1441830938 -0.730347 0.341797 -0.487183 -0.335449 1441830938 -0.730347 0.341797 -0.487183 -0.335449 1441830938 -0.730347 0.341797 -0.487183 -0.335449 1441830938 -0.732544 0.366394 -0.468567 -0.331177 1441830938 -0.732544 0.366394 -0.468567 -0.331177 1441830938 -0.732544 0.366394 -0.468567 -0.331177 1441830938 -0.732544 0.366394 -0.468567 -0.331177 1441830938 -0.732544 0.366394 -0.468567 -0.331177 1441830938 -0.732544 0.366394 -0.468567 -0.331177 1441830938 -0.737732 0.372131 -0.464539 -0.318726 1441830938 -0.737732 0.372131 -0.464539 -0.318726 1441830938 -0.737732 0.372131 -0.464539 -0.318726 1441830938 -0.737732 0.372131 -0.464539 -0.318726 1441830938 -0.737732 0.372131 -0.464539 -0.318726 1441830938 -0.737732 0.372131 -0.464539 -0.318726 1441830938 -0.737732 0.372131 -0.464539 -0.318726 1441830938 -0.737549 0.361267 -0.473267 -0.318604 1441830938 -0.737549 0.361267 -0.473267 -0.318604 1441830938 -0.737549 0.361267 -0.473267 -0.318604 1441830938 -0.737549 0.361267 -0.473267 -0.318604 1441830938 -0.737549 0.361267 -0.473267 -0.318604 1441830938 -0.737549 0.361267 -0.473267 -0.318604 1441830938 -0.722168 0.364136 -0.480774 -0.338745 1441830938 -0.722168 0.364136 -0.480774 -0.338745 1441830938 -0.722168 0.364136 -0.480774 -0.338745 1441830938 -0.722168 0.364136 -0.480774 -0.338745 1441830938 -0.722168 0.364136 -0.480774 -0.338745 1441830938 -0.703125 0.371399 -0.490112 -0.357117 1441830938 -0.703125 0.371399 -0.490112 -0.357117 1441830938 -0.703125 0.371399 -0.490112 -0.357117 1441830938 -0.703125 0.371399 -0.490112 -0.357117 1441830938 -0.703125 0.371399 -0.490112 -0.357117 1441830938 -0.703125 0.371399 -0.490112 -0.357117 1441830938 -0.691956 0.366821 -0.506714 -0.360474 1441830938 -0.691956 0.366821 -0.506714 -0.360474 1441830938 -0.691956 0.366821 -0.506714 -0.360474 1441830939 -0.691956 0.366821 -0.506714 -0.360474 1441830939 -0.691956 0.366821 -0.506714 -0.360474 1441830939 -0.691345 0.346069 -0.529419 -0.349365 1441830939 -0.691345 0.346069 -0.529419 -0.349365 1441830939 -0.691345 0.346069 -0.529419 -0.349365 1441830939 -0.691345 0.346069 -0.529419 -0.349365 1441830939 -0.691345 0.346069 -0.529419 -0.349365 1441830939 -0.691345 0.346069 -0.529419 -0.349365 1441830939 -0.691345 0.346069 -0.529419 -0.349365 1441830939 -0.693542 0.330444 -0.539368 -0.344910 1441830939 -0.693542 0.330444 -0.539368 -0.344910 1441830939 -0.693542 0.330444 -0.539368 -0.344910 1441830939 -0.693542 0.330444 -0.539368 -0.344910 1441830939 -0.693542 0.330444 -0.539368 -0.344910 1441830939 -0.693542 0.330444 -0.539368 -0.344910 1441830939 -0.698608 0.322021 -0.540466 -0.340942 1441830939 -0.698608 0.322021 -0.540466 -0.340942 1441830939 -0.698608 0.322021 -0.540466 -0.340942 1441830939 -0.698608 0.322021 -0.540466 -0.340942 1441830939 -0.698608 0.322021 -0.540466 -0.340942 1441830939 -0.698608 0.322021 -0.540466 -0.340942 1441830939 -0.706055 0.311157 -0.541809 -0.333435 1441830939 -0.706055 0.311157 -0.541809 -0.333435 1441830939 -0.706055 0.311157 -0.541809 -0.333435 1441830939 -0.706055 0.311157 -0.541809 -0.333435 1441830939 -0.706055 0.311157 -0.541809 -0.333435 1441830939 -0.706055 0.311157 -0.541809 -0.333435 1441830939 -0.716248 0.305420 -0.534607 -0.328552 1441830939 -0.716248 0.305420 -0.534607 -0.328552 1441830939 -0.716248 0.305420 -0.534607 -0.328552 1441830939 -0.716248 0.305420 -0.534607 -0.328552 1441830939 -0.716248 0.305420 -0.534607 -0.328552 1441830939 -0.716248 0.305420 -0.534607 -0.328552 1441830939 -0.721863 0.329468 -0.509888 -0.332336 1441830939 -0.721863 0.329468 -0.509888 -0.332336 1441830939 -0.721863 0.329468 -0.509888 -0.332336 1441830939 -0.721863 0.329468 -0.509888 -0.332336 1441830939 -0.721863 0.329468 -0.509888 -0.332336 1441830939 -0.721863 0.329468 -0.509888 -0.332336 1441830939 -0.721863 0.329468 -0.509888 -0.332336 1441830939 -0.725037 0.361023 -0.483521 -0.332092 1441830939 -0.725037 0.361023 -0.483521 -0.332092 1441830939 -0.725037 0.361023 -0.483521 -0.332092 1441830939 -0.725037 0.361023 -0.483521 -0.332092 1441830939 -0.725037 0.361023 -0.483521 -0.332092 1441830939 -0.725037 0.361023 -0.483521 -0.332092 1441830939 -0.732849 0.361572 -0.479736 -0.319580 1441830939 -0.732849 0.361572 -0.479736 -0.319580 1441830939 -0.732849 0.361572 -0.479736 -0.319580 1441830939 -0.732849 0.361572 -0.479736 -0.319580 1441830939 -0.732849 0.361572 -0.479736 -0.319580 1441830939 -0.732849 0.361572 -0.479736 -0.319580 1441830939 -0.738342 0.345276 -0.486389 -0.314880 1441830939 -0.738342 0.345276 -0.486389 -0.314880 1441830939 -0.738342 0.345276 -0.486389 -0.314880 1441830939 -0.738342 0.345276 -0.486389 -0.314880 1441830939 -0.738342 0.345276 -0.486389 -0.314880 1441830939 -0.738342 0.345276 -0.486389 -0.314880 1441830939 -0.732117 0.344666 -0.487793 -0.327637 1441830939 -0.732117 0.344666 -0.487793 -0.327637 1441830939 -0.732117 0.344666 -0.487793 -0.327637 1441830939 -0.732117 0.344666 -0.487793 -0.327637 1441830939 -0.732117 0.344666 -0.487793 -0.327637 1441830939 -0.732117 0.344666 -0.487793 -0.327637 1441830939 -0.732117 0.344666 -0.487793 -0.327637 1441830939 -0.723633 0.350952 -0.487915 -0.339417 1441830939 -0.723633 0.350952 -0.487915 -0.339417 1441830939 -0.723633 0.350952 -0.487915 -0.339417 1441830939 -0.723633 0.350952 -0.487915 -0.339417 1441830939 -0.723633 0.350952 -0.487915 -0.339417 1441830939 -0.723633 0.350952 -0.487915 -0.339417 1441830939 -0.723633 0.350952 -0.487915 -0.339417 1441830939 -0.720825 0.347229 -0.495300 -0.338501 1441830939 -0.720825 0.347229 -0.495300 -0.338501 1441830939 -0.720825 0.347229 -0.495300 -0.338501 1441830939 -0.720825 0.347229 -0.495300 -0.338501 1441830939 -0.720825 0.347229 -0.495300 -0.338501 1441830939 -0.720825 0.347229 -0.495300 -0.338501 1441830939 -0.722229 0.328979 -0.511230 -0.330017 1441830939 -0.722229 0.328979 -0.511230 -0.330017 1441830939 -0.722229 0.328979 -0.511230 -0.330017 1441830939 -0.722229 0.328979 -0.511230 -0.330017 1441830939 -0.722229 0.328979 -0.511230 -0.330017 1441830939 -0.719543 0.316467 -0.522400 -0.330627 1441830939 -0.719543 0.316467 -0.522400 -0.330627 1441830939 -0.719543 0.316467 -0.522400 -0.330627 1441830939 -0.719543 0.316467 -0.522400 -0.330627 1441830939 -0.719543 0.316467 -0.522400 -0.330627 1441830939 -0.719543 0.316467 -0.522400 -0.330627 1441830939 -0.714233 0.316528 -0.524963 -0.337830 1441830939 -0.714233 0.316528 -0.524963 -0.337830 1441830939 -0.714233 0.316528 -0.524963 -0.337830 1441830939 -0.714233 0.316528 -0.524963 -0.337830 1441830939 -0.714233 0.316528 -0.524963 -0.337830 1441830939 -0.714233 0.316528 -0.524963 -0.337830 1441830939 -0.714233 0.316528 -0.524963 -0.337830 1441830939 -0.712341 0.316162 -0.525269 -0.341675 1441830939 -0.712341 0.316162 -0.525269 -0.341675 1441830939 -0.712341 0.316162 -0.525269 -0.341675 1441830939 -0.712341 0.316162 -0.525269 -0.341675 1441830939 -0.712341 0.316162 -0.525269 -0.341675 1441830939 -0.712341 0.316162 -0.525269 -0.341675 1441830939 -0.711304 0.325745 -0.516296 -0.348450 1441830939 -0.711304 0.325745 -0.516296 -0.348450 1441830939 -0.711304 0.325745 -0.516296 -0.348450 1441830939 -0.711304 0.325745 -0.516296 -0.348450 1441830939 -0.711304 0.325745 -0.516296 -0.348450 1441830939 -0.711304 0.325745 -0.516296 -0.348450 1441830939 -0.708618 0.345398 -0.504761 -0.351990 1441830939 -0.708618 0.345398 -0.504761 -0.351990 1441830939 -0.708618 0.345398 -0.504761 -0.351990 1441830939 -0.708618 0.345398 -0.504761 -0.351990 1441830940 -0.708618 0.345398 -0.504761 -0.351990 1441830940 -0.708618 0.345398 -0.504761 -0.351990 1441830940 -0.710388 0.345032 -0.505920 -0.347046 1441830940 -0.710388 0.345032 -0.505920 -0.347046 1441830940 -0.710388 0.345032 -0.505920 -0.347046 1441830940 -0.710388 0.345032 -0.505920 -0.347046 1441830940 -0.710388 0.345032 -0.505920 -0.347046 1441830940 -0.710388 0.345032 -0.505920 -0.347046 1441830940 -0.707397 0.341675 -0.508118 -0.353210 1441830940 -0.707397 0.341675 -0.508118 -0.353210 1441830940 -0.707397 0.341675 -0.508118 -0.353210 1441830940 -0.707397 0.341675 -0.508118 -0.353210 1441830940 -0.707397 0.341675 -0.508118 -0.353210 1441830940 -0.707397 0.341675 -0.508118 -0.353210 1441830940 -0.697815 0.352295 -0.502136 -0.369934 1441830940 -0.697815 0.352295 -0.502136 -0.369934 1441830940 -0.697815 0.352295 -0.502136 -0.369934 1441830940 -0.697815 0.352295 -0.502136 -0.369934 1441830940 -0.697815 0.352295 -0.502136 -0.369934 1441830940 -0.697815 0.352295 -0.502136 -0.369934 1441830940 -0.690247 0.359619 -0.499329 -0.380676 1441830940 -0.690247 0.359619 -0.499329 -0.380676 1441830940 -0.690247 0.359619 -0.499329 -0.380676 1441830940 -0.690247 0.359619 -0.499329 -0.380676 1441830940 -0.690247 0.359619 -0.499329 -0.380676 1441830940 -0.690247 0.359619 -0.499329 -0.380676 1441830940 -0.692688 0.351807 -0.505920 -0.374878 1441830940 -0.692688 0.351807 -0.505920 -0.374878 1441830940 -0.692688 0.351807 -0.505920 -0.374878 1441830940 -0.692688 0.351807 -0.505920 -0.374878 1441830940 -0.692688 0.351807 -0.505920 -0.374878 1441830940 -0.692688 0.351807 -0.505920 -0.374878 1441830940 -0.692688 0.351807 -0.505920 -0.374878 1441830940 -0.703186 0.333435 -0.515564 -0.358643 1441830940 -0.703186 0.333435 -0.515564 -0.358643 1441830940 -0.703186 0.333435 -0.515564 -0.358643 1441830940 -0.703186 0.333435 -0.515564 -0.358643 1441830940 -0.703186 0.333435 -0.515564 -0.358643 1441830940 -0.703186 0.333435 -0.515564 -0.358643 1441830940 -0.709595 0.326965 -0.515930 -0.351379 1441830940 -0.709595 0.326965 -0.515930 -0.351379 1441830940 -0.709595 0.326965 -0.515930 -0.351379 1441830940 -0.709595 0.326965 -0.515930 -0.351379 1441830940 -0.709595 0.326965 -0.515930 -0.351379 1441830940 -0.709595 0.326965 -0.515930 -0.351379 1441830940 -0.711670 0.332703 -0.508972 -0.351990 1441830940 -0.711670 0.332703 -0.508972 -0.351990 1441830940 -0.711670 0.332703 -0.508972 -0.351990 1441830940 -0.711670 0.332703 -0.508972 -0.351990 1441830940 -0.711670 0.332703 -0.508972 -0.351990 1441830940 -0.711670 0.332703 -0.508972 -0.351990 1441830940 -0.712097 0.344360 -0.500000 -0.352661 1441830940 -0.712097 0.344360 -0.500000 -0.352661 1441830940 -0.712097 0.344360 -0.500000 -0.352661 1441830940 -0.712097 0.344360 -0.500000 -0.352661 1441830940 -0.712097 0.344360 -0.500000 -0.352661 1441830940 -0.712097 0.344360 -0.500000 -0.352661 1441830940 -0.710144 0.363647 -0.487366 -0.354980 1441830940 -0.710144 0.363647 -0.487366 -0.354980 1441830940 -0.710144 0.363647 -0.487366 -0.354980 1441830940 -0.710144 0.363647 -0.487366 -0.354980 1441830940 -0.710144 0.363647 -0.487366 -0.354980 1441830940 -0.710144 0.363647 -0.487366 -0.354980 1441830940 -0.711121 0.374634 -0.481934 -0.348938 1441830940 -0.711121 0.374634 -0.481934 -0.348938 1441830940 -0.711121 0.374634 -0.481934 -0.348938 1441830940 -0.711121 0.374634 -0.481934 -0.348938 1441830940 -0.711121 0.374634 -0.481934 -0.348938 1441830940 -0.711121 0.374634 -0.481934 -0.348938 1441830940 -0.714417 0.360901 -0.491943 -0.342712 1441830940 -0.714417 0.360901 -0.491943 -0.342712 1441830940 -0.714417 0.360901 -0.491943 -0.342712 1441830940 -0.714417 0.360901 -0.491943 -0.342712 1441830940 -0.714417 0.360901 -0.491943 -0.342712 1441830940 -0.714417 0.360901 -0.491943 -0.342712 1441830940 -0.704224 0.366455 -0.492065 -0.357422 1441830940 -0.704224 0.366455 -0.492065 -0.357422 1441830940 -0.704224 0.366455 -0.492065 -0.357422 1441830940 -0.704224 0.366455 -0.492065 -0.357422 1441830940 -0.704224 0.366455 -0.492065 -0.357422 1441830940 -0.704224 0.366455 -0.492065 -0.357422 1441830940 -0.692139 0.372253 -0.491760 -0.375000 1441830940 -0.692139 0.372253 -0.491760 -0.375000 1441830940 -0.692139 0.372253 -0.491760 -0.375000 1441830940 -0.692139 0.372253 -0.491760 -0.375000 1441830940 -0.692139 0.372253 -0.491760 -0.375000 1441830940 -0.692139 0.372253 -0.491760 -0.375000 1441830940 -0.682983 0.375122 -0.493896 -0.385986 1441830940 -0.682983 0.375122 -0.493896 -0.385986 1441830940 -0.682983 0.375122 -0.493896 -0.385986 1441830940 -0.682983 0.375122 -0.493896 -0.385986 1441830940 -0.682983 0.375122 -0.493896 -0.385986 1441830940 -0.682983 0.375122 -0.493896 -0.385986 1441830940 -0.682495 0.367432 -0.503845 -0.381348 1441830940 -0.682495 0.367432 -0.503845 -0.381348 1441830940 -0.682495 0.367432 -0.503845 -0.381348 1441830940 -0.682495 0.367432 -0.503845 -0.381348 1441830940 -0.682495 0.367432 -0.503845 -0.381348 1441830940 -0.682495 0.367432 -0.503845 -0.381348 1441830940 -0.691650 0.341858 -0.524231 -0.360596 1441830940 -0.691650 0.341858 -0.524231 -0.360596 1441830940 -0.691650 0.341858 -0.524231 -0.360596 1441830940 -0.691650 0.341858 -0.524231 -0.360596 1441830940 -0.691650 0.341858 -0.524231 -0.360596 1441830940 -0.691650 0.341858 -0.524231 -0.360596 1441830940 -0.699158 0.317688 -0.538757 -0.346497 1441830940 -0.699158 0.317688 -0.538757 -0.346497 1441830940 -0.699158 0.317688 -0.538757 -0.346497 1441830940 -0.699158 0.317688 -0.538757 -0.346497 1441830940 -0.699158 0.317688 -0.538757 -0.346497 1441830940 -0.699158 0.317688 -0.538757 -0.346497 1441830941 -0.699158 0.317688 -0.538757 -0.346497 1441830941 -0.700012 0.315247 -0.537109 -0.349609 1441830941 -0.700012 0.315247 -0.537109 -0.349609 1441830941 -0.700012 0.315247 -0.537109 -0.349609 1441830941 -0.700012 0.315247 -0.537109 -0.349609 1441830941 -0.700012 0.315247 -0.537109 -0.349609 1441830941 -0.701782 0.324585 -0.525696 -0.354736 1441830941 -0.701782 0.324585 -0.525696 -0.354736 1441830941 -0.701782 0.324585 -0.525696 -0.354736 1441830941 -0.701782 0.324585 -0.525696 -0.354736 1441830941 -0.701782 0.324585 -0.525696 -0.354736 1441830941 -0.701782 0.324585 -0.525696 -0.354736 1441830941 -0.703491 0.346985 -0.506104 -0.358582 1441830941 -0.703491 0.346985 -0.506104 -0.358582 1441830941 -0.703491 0.346985 -0.506104 -0.358582 1441830941 -0.703491 0.346985 -0.506104 -0.358582 1441830941 -0.703491 0.346985 -0.506104 -0.358582 1441830941 -0.703491 0.346985 -0.506104 -0.358582 1441830941 -0.703491 0.346985 -0.506104 -0.358582 1441830941 -0.709534 0.363586 -0.491455 -0.350586 1441830941 -0.709534 0.363586 -0.491455 -0.350586 1441830941 -0.709534 0.363586 -0.491455 -0.350586 1441830941 -0.709534 0.363586 -0.491455 -0.350586 1441830941 -0.709534 0.363586 -0.491455 -0.350586 1441830941 -0.709534 0.363586 -0.491455 -0.350586 1441830941 -0.722961 0.352783 -0.492249 -0.332581 1441830941 -0.722961 0.352783 -0.492249 -0.332581 1441830941 -0.722961 0.352783 -0.492249 -0.332581 1441830941 -0.722961 0.352783 -0.492249 -0.332581 1441830941 -0.722961 0.352783 -0.492249 -0.332581 1441830941 -0.722961 0.352783 -0.492249 -0.332581 1441830941 -0.729675 0.337891 -0.496094 -0.327759 1441830941 -0.729675 0.337891 -0.496094 -0.327759 1441830941 -0.729675 0.337891 -0.496094 -0.327759 1441830941 -0.729675 0.337891 -0.496094 -0.327759 1441830941 -0.729675 0.337891 -0.496094 -0.327759 1441830941 -0.729675 0.337891 -0.496094 -0.327759 1441830941 -0.729675 0.337891 -0.496094 -0.327759 1441830941 -0.723206 0.341736 -0.495544 -0.338745 1441830941 -0.723206 0.341736 -0.495544 -0.338745 1441830941 -0.723206 0.341736 -0.495544 -0.338745 1441830941 -0.723206 0.341736 -0.495544 -0.338745 1441830941 -0.723206 0.341736 -0.495544 -0.338745 1441830941 -0.723206 0.341736 -0.495544 -0.338745 1441830941 -0.717346 0.340515 -0.500671 -0.344788 1441830941 -0.717346 0.340515 -0.500671 -0.344788 1441830941 -0.717346 0.340515 -0.500671 -0.344788 1441830941 -0.717346 0.340515 -0.500671 -0.344788 1441830941 -0.717346 0.340515 -0.500671 -0.344788 1441830941 -0.717346 0.340515 -0.500671 -0.344788 1441830941 -0.716492 0.332581 -0.509338 -0.341675 1441830941 -0.716492 0.332581 -0.509338 -0.341675 1441830941 -0.716492 0.332581 -0.509338 -0.341675 1441830941 -0.716492 0.332581 -0.509338 -0.341675 1441830941 -0.716492 0.332581 -0.509338 -0.341675 1441830941 -0.716492 0.332581 -0.509338 -0.341675 1441830941 -0.723511 0.313782 -0.521240 -0.326294 1441830941 -0.723511 0.313782 -0.521240 -0.326294 1441830941 -0.723511 0.313782 -0.521240 -0.326294 1441830941 -0.723511 0.313782 -0.521240 -0.326294 1441830941 -0.723511 0.313782 -0.521240 -0.326294 1441830941 -0.723511 0.313782 -0.521240 -0.326294 1441830941 -0.729797 0.296387 -0.529907 -0.314331 1441830941 -0.729797 0.296387 -0.529907 -0.314331 1441830941 -0.729797 0.296387 -0.529907 -0.314331 1441830941 -0.729797 0.296387 -0.529907 -0.314331 1441830941 -0.729797 0.296387 -0.529907 -0.314331 1441830941 -0.729797 0.296387 -0.529907 -0.314331 1441830941 -0.729004 0.298218 -0.528015 -0.317566 1441830941 -0.729004 0.298218 -0.528015 -0.317566 1441830941 -0.729004 0.298218 -0.528015 -0.317566 1441830941 -0.729004 0.298218 -0.528015 -0.317566 1441830941 -0.729004 0.298218 -0.528015 -0.317566 1441830941 -0.729004 0.298218 -0.528015 -0.317566 1441830941 -0.725769 0.306641 -0.523804 -0.323853 1441830941 -0.725769 0.306641 -0.523804 -0.323853 1441830941 -0.725769 0.306641 -0.523804 -0.323853 1441830941 -0.725769 0.306641 -0.523804 -0.323853 1441830941 -0.725769 0.306641 -0.523804 -0.323853 1441830941 -0.725769 0.306641 -0.523804 -0.323853 1441830941 -0.725769 0.306641 -0.523804 -0.323853 1441830941 -0.722656 0.319214 -0.516235 -0.330811 1441830941 -0.722656 0.319214 -0.516235 -0.330811 1441830941 -0.722656 0.319214 -0.516235 -0.330811 1441830941 -0.722656 0.319214 -0.516235 -0.330811 1441830941 -0.722656 0.319214 -0.516235 -0.330811 1441830941 -0.722656 0.319214 -0.516235 -0.330811 1441830941 -0.718811 0.340393 -0.506287 -0.333496 1441830941 -0.718811 0.340393 -0.506287 -0.333496 1441830941 -0.718811 0.340393 -0.506287 -0.333496 1441830941 -0.718811 0.340393 -0.506287 -0.333496 1441830941 -0.718811 0.340393 -0.506287 -0.333496 1441830941 -0.718811 0.340393 -0.506287 -0.333496 1441830941 -0.724854 0.334106 -0.508789 -0.322693 1441830941 -0.724854 0.334106 -0.508789 -0.322693 1441830941 -0.724854 0.334106 -0.508789 -0.322693 1441830941 -0.724854 0.334106 -0.508789 -0.322693 1441830941 -0.724854 0.334106 -0.508789 -0.322693 1441830941 -0.724854 0.334106 -0.508789 -0.322693 1441830941 -0.727844 0.323669 -0.511230 -0.322754 1441830941 -0.727844 0.323669 -0.511230 -0.322754 1441830941 -0.727844 0.323669 -0.511230 -0.322754 1441830941 -0.727844 0.323669 -0.511230 -0.322754 1441830941 -0.727844 0.323669 -0.511230 -0.322754 1441830941 -0.727844 0.323669 -0.511230 -0.322754 1441830941 -0.727844 0.323669 -0.511230 -0.322754 1441830941 -0.720581 0.333008 -0.505249 -0.338562 1441830941 -0.720581 0.333008 -0.505249 -0.338562 1441830941 -0.720581 0.333008 -0.505249 -0.338562 1441830941 -0.720581 0.333008 -0.505249 -0.338562 1441830941 -0.720581 0.333008 -0.505249 -0.338562 1441830941 -0.720581 0.333008 -0.505249 -0.338562 1441830941 -0.711975 0.343384 -0.499878 -0.354065 1441830942 -0.711975 0.343384 -0.499878 -0.354065 1441830942 -0.711975 0.343384 -0.499878 -0.354065 1441830942 -0.711975 0.343384 -0.499878 -0.354065 1441830942 -0.711975 0.343384 -0.499878 -0.354065 1441830942 -0.711975 0.343384 -0.499878 -0.354065 1441830942 -0.705994 0.348328 -0.500244 -0.360718 1441830942 -0.705994 0.348328 -0.500244 -0.360718 1441830942 -0.705994 0.348328 -0.500244 -0.360718 1441830942 -0.705994 0.348328 -0.500244 -0.360718 1441830942 -0.705994 0.348328 -0.500244 -0.360718 1441830942 -0.705994 0.348328 -0.500244 -0.360718 1441830942 -0.705994 0.348328 -0.500244 -0.360718 1441830942 -0.706909 0.337341 -0.513489 -0.350525 1441830942 -0.706909 0.337341 -0.513489 -0.350525 1441830942 -0.706909 0.337341 -0.513489 -0.350525 1441830942 -0.706909 0.337341 -0.513489 -0.350525 1441830942 -0.706909 0.337341 -0.513489 -0.350525 1441830942 -0.706909 0.337341 -0.513489 -0.350525 1441830942 -0.711548 0.312439 -0.533325 -0.334290 1441830942 -0.711548 0.312439 -0.533325 -0.334290 1441830942 -0.711548 0.312439 -0.533325 -0.334290 1441830942 -0.711548 0.312439 -0.533325 -0.334290 1441830942 -0.711548 0.312439 -0.533325 -0.334290 1441830942 -0.711548 0.312439 -0.533325 -0.334290 1441830942 -0.710266 0.302734 -0.541321 -0.333069 1441830942 -0.710266 0.302734 -0.541321 -0.333069 1441830942 -0.710266 0.302734 -0.541321 -0.333069 1441830942 -0.710266 0.302734 -0.541321 -0.333069 1441830942 -0.710266 0.302734 -0.541321 -0.333069 1441830942 -0.710266 0.302734 -0.541321 -0.333069 1441830942 -0.710266 0.302734 -0.541321 -0.333069 1441830942 -0.706177 0.311218 -0.537659 -0.339783 1441830942 -0.706177 0.311218 -0.537659 -0.339783 1441830942 -0.706177 0.311218 -0.537659 -0.339783 1441830942 -0.706177 0.311218 -0.537659 -0.339783 1441830942 -0.706177 0.311218 -0.537659 -0.339783 1441830942 -0.706177 0.311218 -0.537659 -0.339783 1441830942 -0.705139 0.322205 -0.529114 -0.345093 1441830942 -0.705139 0.322205 -0.529114 -0.345093 1441830942 -0.705139 0.322205 -0.529114 -0.345093 1441830942 -0.705139 0.322205 -0.529114 -0.345093 1441830942 -0.705139 0.322205 -0.529114 -0.345093 1441830942 -0.705139 0.322205 -0.529114 -0.345093 1441830942 -0.705017 0.338623 -0.518677 -0.345459 1441830942 -0.705017 0.338623 -0.518677 -0.345459 1441830942 -0.705017 0.338623 -0.518677 -0.345459 1441830942 -0.705017 0.338623 -0.518677 -0.345459 1441830942 -0.705017 0.338623 -0.518677 -0.345459 1441830942 -0.705017 0.338623 -0.518677 -0.345459 1441830942 -0.715637 0.325562 -0.525208 -0.325684 1441830942 -0.715637 0.325562 -0.525208 -0.325684 1441830942 -0.715637 0.325562 -0.525208 -0.325684 1441830942 -0.715637 0.325562 -0.525208 -0.325684 1441830942 -0.715637 0.325562 -0.525208 -0.325684 1441830942 -0.715637 0.325562 -0.525208 -0.325684 1441830942 -0.722046 0.303284 -0.534668 -0.317688 1441830942 -0.722046 0.303284 -0.534668 -0.317688 1441830942 -0.722046 0.303284 -0.534668 -0.317688 1441830942 -0.722046 0.303284 -0.534668 -0.317688 1441830942 -0.722046 0.303284 -0.534668 -0.317688 1441830942 -0.722046 0.303284 -0.534668 -0.317688 1441830942 -0.722046 0.303284 -0.534668 -0.317688 1441830942 -0.720947 0.304626 -0.529968 -0.326538 1441830942 -0.720947 0.304626 -0.529968 -0.326538 1441830942 -0.720947 0.304626 -0.529968 -0.326538 1441830942 -0.720947 0.304626 -0.529968 -0.326538 1441830942 -0.720947 0.304626 -0.529968 -0.326538 1441830942 -0.720947 0.304626 -0.529968 -0.326538 1441830942 -0.719543 0.312561 -0.518433 -0.340454 1441830942 -0.719543 0.312561 -0.518433 -0.340454 1441830942 -0.719543 0.312561 -0.518433 -0.340454 1441830942 -0.719543 0.312561 -0.518433 -0.340454 1441830942 -0.719543 0.312561 -0.518433 -0.340454 1441830942 -0.719543 0.312561 -0.518433 -0.340454 1441830942 -0.719543 0.312561 -0.518433 -0.340454 1441830942 -0.718445 0.324280 -0.505249 -0.351440 1441830942 -0.718445 0.324280 -0.505249 -0.351440 1441830942 -0.718445 0.324280 -0.505249 -0.351440 1441830942 -0.718445 0.324280 -0.505249 -0.351440 1441830942 -0.718445 0.324280 -0.505249 -0.351440 1441830942 -0.718445 0.324280 -0.505249 -0.351440 1441830942 -0.720093 0.329712 -0.500000 -0.350464 1441830942 -0.720093 0.329712 -0.500000 -0.350464 1441830942 -0.720093 0.329712 -0.500000 -0.350464 1441830942 -0.720093 0.329712 -0.500000 -0.350464 1441830942 -0.720093 0.329712 -0.500000 -0.350464 1441830942 -0.720093 0.329712 -0.500000 -0.350464 1441830942 -0.727173 0.314758 -0.509583 -0.335510 1441830942 -0.727173 0.314758 -0.509583 -0.335510 1441830942 -0.727173 0.314758 -0.509583 -0.335510 1441830942 -0.727173 0.314758 -0.509583 -0.335510 1441830942 -0.727173 0.314758 -0.509583 -0.335510 1441830942 -0.727173 0.314758 -0.509583 -0.335510 1441830942 -0.732605 0.296509 -0.521179 -0.322266 1441830942 -0.732605 0.296509 -0.521179 -0.322266 1441830942 -0.732605 0.296509 -0.521179 -0.322266 1441830942 -0.732605 0.296509 -0.521179 -0.322266 1441830942 
-0.906067 0.414246 -0.042542 -0.075562 1441830945 -0.906067 0.414246 -0.042542 -0.075562 1441830945 -0.917847 0.350464 0.154358 0.104431 1441830945 -0.917847 0.350464 0.154358 0.104431 1441830945 -0.917847 0.350464 0.154358 0.104431 1441830945 -0.917847 0.350464 0.154358 0.104431 1441830945 -0.917847 0.350464 0.154358 0.104431 1441830945 -0.917847 0.350464 0.154358 0.104431 1441830945 -0.908691 0.148743 0.329163 0.209229 1441830945 -0.908691 0.148743 0.329163 0.209229 1441830945 -0.908691 0.148743 0.329163 0.209229 1441830945 -0.908691 0.148743 0.329163 0.209229 1441830945 -0.908691 0.148743 0.329163 0.209229 1441830945 -0.908691 0.148743 0.329163 0.209229 1441830945 -0.879883 0.031982 0.416809 0.226013 1441830945 -0.879883 0.031982 0.416809 0.226013 1441830945 -0.879883 0.031982 0.416809 0.226013 1441830945 -0.879883 0.031982 0.416809 0.226013 1441830945 -0.879883 0.031982 0.416809 0.226013 1441830945 -0.879883 0.031982 0.416809 0.226013 1441830945 -0.915527 -0.034912 0.378174 0.132568 1441830945 -0.915527 -0.034912 0.378174 0.132568 1441830945 -0.915527 -0.034912 0.378174 0.132568 1441830945 -0.915527 -0.034912 0.378174 0.132568 1441830945 -0.915527 -0.034912 0.378174 0.132568 1441830945 -0.969604 -0.083374 0.228882 -0.022705 1441830945 -0.969604 -0.083374 0.228882 -0.022705 1441830945 -0.969604 -0.083374 0.228882 -0.022705 1441830945 -0.969604 -0.083374 0.228882 -0.022705 1441830945 -0.969604 -0.083374 0.228882 -0.022705 1441830945 -0.969604 -0.083374 0.228882 -0.022705 1441830945 -0.969604 -0.083374 0.228882 -0.022705 1441830945 -0.961975 -0.196960 0.078796 -0.172302 1441830945 -0.961975 -0.196960 0.078796 -0.172302 1441830945 -0.961975 -0.196960 0.078796 -0.172302 1441830945 -0.961975 -0.196960 0.078796 -0.172302 1441830945 -0.961975 -0.196960 0.078796 -0.172302 1441830945 -0.970276 -0.197327 0.096497 -0.101868 1441830945 -0.970276 -0.197327 0.096497 -0.101868 1441830945 -0.970276 -0.197327 0.096497 -0.101868 1441830945 -0.970276 -0.197327 0.096497 -0.101868 1441830946 -0.970276 -0.197327 0.096497 -0.101868 1441830946 -0.970276 -0.197327 0.096497 -0.101868 1441830946 -0.979736 -0.093933 0.173096 0.036926 1441830946 -0.979736 -0.093933 0.173096 0.036926 1441830946 -0.979736 -0.093933 0.173096 0.036926 1441830946 -0.979736 -0.093933 0.173096 0.036926 1441830946 -0.979736 -0.093933 0.173096 0.036926 1441830946 -0.979736 -0.093933 0.173096 0.036926 1441830946 -0.947571 -0.102661 0.276917 0.122131 1441830946 -0.947571 -0.102661 0.276917 0.122131 1441830946 -0.947571 -0.102661 0.276917 0.122131 1441830946 -0.947571 -0.102661 0.276917 0.122131 1441830946 -0.947571 -0.102661 0.276917 0.122131 1441830946 -0.947571 -0.102661 0.276917 0.122131 1441830946 -0.907410 -0.045349 0.371826 0.190552 1441830946 -0.907410 -0.045349 0.371826 0.190552 1441830946 -0.907410 -0.045349 0.371826 0.190552 1441830946 -0.907410 -0.045349 0.371826 0.190552 1441830946 -0.907410 -0.045349 0.371826 0.190552 1441830946 -0.907410 -0.045349 0.371826 0.190552 1441830946 -0.855042 -0.042847 0.455017 0.244995 1441830946 -0.855042 -0.042847 0.455017 0.244995 1441830946 -0.855042 -0.042847 0.455017 0.244995 1441830946 -0.855042 -0.042847 0.455017 0.244995 1441830946 -0.855042 -0.042847 0.455017 0.244995 1441830946 -0.855042 -0.042847 0.455017 0.244995 1441830946 -0.809937 -0.059692 0.502625 0.296387 1441830946 -0.809937 -0.059692 0.502625 0.296387 1441830946 -0.809937 -0.059692 0.502625 0.296387 1441830946 -0.809937 -0.059692 0.502625 0.296387 1441830946 -0.809937 -0.059692 0.502625 0.296387 1441830946 -0.809937 -0.059692 0.502625 0.296387 1441830946 -0.819092 -0.081970 0.498352 0.272156 1441830946 -0.819092 -0.081970 0.498352 0.272156 1441830946 -0.819092 -0.081970 0.498352 0.272156 1441830946 -0.819092 -0.081970 0.498352 0.272156 1441830946 -0.819092 -0.081970 0.498352 0.272156 1441830946 -0.819092 -0.081970 0.498352 0.272156 1441830946 -0.871826 -0.096558 0.437744 0.197388 1441830946 -0.871826 -0.096558 0.437744 0.197388 1441830946 -0.871826 -0.096558 0.437744 0.197388 1441830946 -0.871826 -0.096558 0.437744 0.197388 1441830946 -0.871826 -0.096558 0.437744 0.197388 1441830946 -0.871826 -0.096558 0.437744 0.197388 1441830946 -0.946167 -0.094299 0.300232 0.075989 1441830946 -0.946167 -0.094299 0.300232 0.075989 1441830946 -0.946167 -0.094299 0.300232 0.075989 1441830946 -0.946167 -0.094299 0.300232 0.075989 1441830946 -0.946167 -0.094299 0.300232 0.075989 1441830946 -0.946167 -0.094299 0.300232 0.075989 1441830946 -0.989075 -0.069092 0.118103 -0.055359 1441830946 -0.989075 -0.069092 0.118103 -0.055359 1441830946 -0.989075 -0.069092 0.118103 -0.055359 1441830946 -0.989075 -0.069092 0.118103 -0.055359 1441830946 -0.989075 -0.069092 0.118103 -0.055359 1441830946 -0.989075 -0.069092 0.118103 -0.055359 1441830946 -0.975098 -0.173157 0.117126 -0.074158 1441830946 -0.975098 -0.173157 0.117126 -0.074158 1441830946 -0.975098 -0.173157 0.117126 -0.074158 1441830946 -0.975098 -0.173157 0.117126 -0.074158 1441830946 -0.975098 -0.173157 0.117126 -0.074158 1441830946 -0.975098 -0.173157 0.117126 -0.074158 1441830946 -0.976318 -0.006165 0.192200 0.099548 1441830946 -0.976318 -0.006165 0.192200 0.099548 1441830946 -0.976318 -0.006165 0.192200 0.099548 1441830946 -0.976318 -0.006165 0.192200 0.099548 1441830946 -0.976318 -0.006165 0.192200 0.099548 1441830946 -0.976318 -0.006165 0.192200 0.099548 1441830946 -0.940369 -0.043457 0.296936 0.160400 1441830946 -0.940369 -0.043457 0.296936 0.160400 1441830946 -0.940369 -0.043457 0.296936 0.160400 1441830946 -0.940369 -0.043457 0.296936 0.160400 1441830946 -0.940369 -0.043457 0.296936 0.160400 1441830946 -0.940369 -0.043457 0.296936 0.160400 1441830946 -0.894714 0.017944 0.384705 0.226318 1441830946 -0.894714 0.017944 0.384705 0.226318 1441830946 -0.894714 0.017944 0.384705 0.226318 1441830946 -0.894714 0.017944 0.384705 0.226318 1441830946 -0.894714 0.017944 0.384705 0.226318 1441830946 -0.894714 0.017944 0.384705 0.226318 1441830946 -0.851440 0.017090 0.457458 0.255798 1441830946 -0.851440 0.017090 0.457458 0.255798 1441830946 -0.851440 0.017090 0.457458 0.255798 1441830946 -0.851440 0.017090 0.457458 0.255798 1441830946 -0.851440 0.017090 0.457458 0.255798 1441830946 -0.851440 0.017090 0.457458 0.255798 1441830946 -0.820129 -0.000122 0.492493 0.291138 1441830946 -0.820129 -0.000122 0.492493 0.291138 1441830946 -0.820129 -0.000122 0.492493 0.291138 1441830946 -0.820129 -0.000122 0.492493 0.291138 1441830946 -0.820129 -0.000122 0.492493 0.291138 1441830946 -0.820129 -0.000122 0.492493 0.291138 1441830946 -0.824219 -0.010742 0.497192 0.270813 1441830946 -0.824219 -0.010742 0.497192 0.270813 1441830946 -0.824219 -0.010742 0.497192 0.270813 1441830946 -0.824219 -0.010742 0.497192 0.270813 1441830946 -0.824219 -0.010742 0.497192 0.270813 1441830946 -0.824219 -0.010742 0.497192 0.270813 1441830946 -0.854431 -0.045715 0.472900 0.210327 1441830946 -0.854431 -0.045715 0.472900 0.210327 1441830946 -0.854431 -0.045715 0.472900 0.210327 1441830946 -0.854431 -0.045715 0.472900 0.210327 1441830946 -0.854431 -0.045715 0.472900 0.210327 1441830946 -0.854431 -0.045715 0.472900 0.210327 1441830946 -0.914368 -0.069458 0.378052 0.127197 1441830946 -0.914368 -0.069458 0.378052 0.127197 1441830946 -0.914368 -0.069458 0.378052 0.127197 1441830946 -0.914368 -0.069458 0.378052 0.127197 1441830947 -0.914368 -0.069458 0.378052 0.127197 1441830947 -0.969788 -0.100281 0.222473 -0.003845 1441830947 -0.969788 -0.100281 0.222473 -0.003845 1441830947 -0.969788 -0.100281 0.222473 -0.003845 1441830947 -0.969788 -0.100281 0.222473 -0.003845 1441830947 -0.969788 -0.100281 0.222473 -0.003845 1441830947 -0.969788 -0.100281 0.222473 -0.003845 1441830947 -0.987671 -0.048523 0.097778 -0.112244 1441830947 -0.987671 -0.048523 0.097778 -0.112244 1441830947 -0.987671 -0.048523 0.097778 -0.112244 1441830947 -0.987671 -0.048523 0.097778 -0.112244 1441830947 -0.987671 -0.048523 0.097778 -0.112244 1441830947 -0.987671 -0.048523 0.097778 -0.112244 1441830947 -0.989746 0.024902 0.121582 -0.070984 1441830947 -0.989746 0.024902 0.121582 -0.070984 1441830947 -0.989746 0.024902 0.121582 -0.070984 1441830947 -0.989746 0.024902 0.121582 -0.070984 1441830947 -0.989746 0.024902 0.121582 -0.070984 1441830947 -0.989746 0.024902 0.121582 -0.070984 1441830947 -0.982727 0.082031 0.156250 0.055969 1441830947 -0.982727 0.082031 0.156250 0.055969 1441830947 -0.982727 0.082031 0.156250 0.055969 1441830947 -0.982727 0.082031 0.156250 0.055969 1441830947 -0.982727 0.082031 0.156250 0.055969 1441830947 -0.982727 0.082031 0.156250 0.055969 1441830947 -0.960632 0.032288 0.234985 0.144592 1441830947 -0.960632 0.032288 0.234985 0.144592 1441830947 -0.960632 0.032288 0.234985 0.144592 1441830947 -0.960632 0.032288 0.234985 0.144592 1441830947 -0.960632 0.032288 0.234985 0.144592 1441830947 -0.960632 0.032288 0.234985 0.144592 1441830947 -0.917725 0.050964 0.325256 0.222168 1441830947 -0.917725 0.050964 0.325256 0.222168 1441830947 -0.917725 0.050964 0.325256 0.222168 1441830947 -0.917725 0.050964 0.325256 0.222168 1441830947 -0.917725 0.050964 0.325256 0.222168 1441830947 -0.862976 0.030884 0.399292 0.308105 1441830947 -0.862976 0.030884 0.399292 0.308105 1441830947 -0.862976 0.030884 0.399292 0.308105 1441830947 -0.862976 0.030884 0.399292 0.308105 1441830947 -0.862976 0.030884 0.399292 0.308105 1441830947 -0.862976 0.030884 0.399292 0.308105 1441830947 -0.813293 0.005249 0.444885 0.374939 1441830947 -0.813293 0.005249 0.444885 0.374939 1441830947 -0.813293 0.005249 0.444885 0.374939 1441830947 -0.813293 0.005249 0.444885 0.374939 1441830947 -0.813293 0.005249 0.444885 0.374939 1441830947 -0.813293 0.005249 0.444885 0.374939 1441830947 -0.813293 0.005249 0.444885 0.374939 1441830947 -0.824524 -0.036316 0.460022 0.327393 1441830947 -0.824524 -0.036316 0.460022 0.327393 1441830947 -0.824524 -0.036316 0.460022 0.327393 1441830947 -0.824524 -0.036316 0.460022 0.327393 1441830947 -0.824524 -0.036316 0.460022 0.327393 1441830947 -0.824524 -0.036316 0.460022 0.327393 1441830947 -0.872986 -0.055481 0.418213 0.244812 1441830947 -0.872986 -0.055481 0.418213 0.244812 1441830947 -0.872986 -0.055481 0.418213 0.244812 1441830947 -0.872986 -0.055481 0.418213 0.244812 1441830947 -0.872986 -0.055481 0.418213 0.244812 1441830947 -0.872986 -0.055481 0.418213 0.244812 1441830947 -0.947754 -0.066101 0.291199 0.112305 1441830947 -0.947754 -0.066101 0.291199 0.112305 1441830947 -0.947754 -0.066101 0.291199 0.112305 1441830947 -0.947754 -0.066101 0.291199 0.112305 1441830947 -0.947754 -0.066101 0.291199 0.112305 1441830947 -0.947754 -0.066101 0.291199 0.112305 1441830947 -0.947754 -0.066101 0.291199 0.112305 1441830947 -0.975586 -0.171936 0.092285 -0.101196 1441830947 -0.975586 -0.171936 0.092285 -0.101196 1441830947 -0.975586 -0.171936 0.092285 -0.101196 1441830947 -0.975586 -0.171936 0.092285 -0.101196 1441830947 -0.975586 -0.171936 0.092285 -0.101196 1441830947 -0.975586 -0.171936 0.092285 -0.101196 1441830947 -0.977661 -0.124756 0.057617 -0.159241 1441830947 -0.977661 -0.124756 0.057617 -0.159241 1441830947 -0.977661 -0.124756 0.057617 -0.159241 1441830947 -0.977661 -0.124756 0.057617 -0.159241 1441830947 -0.977661 -0.124756 0.057617 -0.159241 1441830947 -0.977661 -0.124756 0.057617 -0.159241 1441830947 -0.995361 0.021362 0.093628 -0.006042 1441830947 -0.995361 0.021362 0.093628 -0.006042 1441830947 -0.995361 0.021362 0.093628 -0.006042 1441830947 -0.995361 0.021362 0.093628 -0.006042 1441830947 -0.995361 0.021362 0.093628 -0.006042 1441830947 -0.995361 0.021362 0.093628 -0.006042 1441830947 -0.978699 -0.093506 0.165710 0.077332 1441830947 -0.978699 -0.093506 0.165710 0.077332 1441830947 -0.978699 -0.093506 0.165710 0.077332 1441830947 -0.978699 -0.093506 0.165710 0.077332 1441830947 -0.978699 -0.093506 0.165710 0.077332 1441830947 -0.978699 -0.093506 0.165710 0.077332 1441830947 -0.945068 -0.042847 0.280396 0.162415 1441830947 -0.945068 -0.042847 0.280396 0.162415 1441830947 -0.945068 -0.042847 0.280396 0.162415 1441830947 -0.945068 -0.042847 0.280396 0.162415 1441830947 -0.945068 -0.042847 0.280396 0.162415 1441830947 -0.945068 -0.042847 0.280396 0.162415 1441830947 -0.896973 -0.051758 0.389832 0.202148 1441830947 -0.896973 -0.051758 0.389832 0.202148 1441830947 -0.896973 -0.051758 0.389832 0.202148 1441830947 -0.896973 -0.051758 0.389832 0.202148 1441830947 -0.896973 -0.051758 0.389832 0.202148 1441830947 -0.896973 -0.051758 0.389832 0.202148 1441830947 -0.846924 -0.069763 0.460571 0.256348 1441830947 -0.846924 -0.069763 0.460571 0.256348 1441830947 -0.846924 -0.069763 0.460571 0.256348 1441830947 -0.846924 -0.069763 0.460571 0.256348 1441830947 -0.846924 -0.069763 0.460571 0.256348 1441830947 -0.846924 -0.069763 0.460571 0.256348 1441830948 -0.834900 -0.086914 0.474487 0.265015 1441830948 -0.834900 -0.086914 0.474487 0.265015 1441830948 -0.834900 -0.086914 0.474487 0.265015 1441830948 -0.834900 -0.086914 0.474487 0.265015 1441830948 -0.834900 -0.086914 0.474487 0.265015 1441830948 -0.855713 -0.132141 0.450256 0.218079 1441830948 -0.855713 -0.132141 0.450256 0.218079 1441830948 -0.855713 -0.132141 0.450256 0.218079 1441830948 -0.855713 -0.132141 0.450256 0.218079 1441830948 -0.855713 -0.132141 0.450256 0.218079 1441830948 -0.855713 -0.132141 0.450256 0.218079 1441830948 -0.912231 -0.165527 0.351685 0.129639 1441830948 -0.912231 -0.165527 0.351685 0.129639 1441830948 -0.912231 -0.165527 0.351685 0.129639 1441830948 -0.912231 -0.165527 0.351685 0.129639 1441830948 -0.912231 -0.165527 0.351685 0.129639 1441830948 -0.912231 -0.165527 0.351685 0.129639 1441830948 -0.975769 -0.148438 0.153870 -0.046875 1441830948 -0.975769 -0.148438 0.153870 -0.046875 1441830948 -0.975769 -0.148438 0.153870 -0.046875 1441830948 -0.975769 -0.148438 0.153870 -0.046875 1441830948 -0.975769 -0.148438 0.153870 -0.046875 1441830948 -0.975769 -0.148438 0.153870 -0.046875 1441830948 -0.956421 -0.171936 0.084839 -0.220520 1441830948 -0.956421 -0.171936 0.084839 -0.220520 1441830948 -0.956421 -0.171936 0.084839 -0.220520 1441830948 -0.956421 -0.171936 0.084839 -0.220520 1441830948 -0.956421 -0.171936 0.084839 -0.220520 1441830948 -0.956421 -0.171936 0.084839 -0.220520 1441830948 -0.968201 -0.148193 0.137817 -0.147156 1441830948 -0.968201 -0.148193 0.137817 -0.147156 1441830948 -0.968201 -0.148193 0.137817 -0.147156 1441830948 -0.968201 -0.148193 0.137817 -0.147156 1441830948 -0.968201 -0.148193 0.137817 -0.147156 1441830948 -0.968201 -0.148193 0.137817 -0.147156 1441830948 -0.984619 -0.049683 0.165649 0.026550 1441830948 -0.984619 -0.049683 0.165649 0.026550 1441830948 -0.984619 -0.049683 0.165649 0.026550 1441830948 -0.984619 -0.049683 0.165649 0.026550 1441830948 -0.984619 -0.049683 0.165649 0.026550 1441830948 -0.984619 -0.049683 0.165649 0.026550 1441830948 -0.984619 -0.049683 0.165649 0.026550 1441830948 -0.947205 -0.116821 0.270508 0.126770 1441830948 -0.947205 -0.116821 0.270508 0.126770 1441830948 -0.947205 -0.116821 0.270508 0.126770 1441830948 -0.947205 -0.116821 0.270508 0.126770 1441830948 -0.947205 -0.116821 0.270508 0.126770 1441830948 -0.947205 -0.116821 0.270508 0.126770 1441830948 -0.902039 -0.061768 0.372131 0.209900 1441830948 -0.902039 -0.061768 0.372131 0.209900 1441830948 -0.902039 -0.061768 0.372131 0.209900 1441830948 -0.902039 -0.061768 0.372131 0.209900 1441830948 -0.902039 -0.061768 0.372131 0.209900 1441830948 -0.902039 -0.061768 0.372131 0.209900 1441830948 -0.902039 -0.061768 0.372131 0.209900 1441830948 -0.861572 -0.000122 0.437317 0.257751 1441830948 -0.861572 -0.000122 0.437317 0.257751 1441830948 -0.861572 -0.000122 0.437317 0.257751 1441830948 -0.861572 -0.000122 0.437317 0.257751 1441830948 -0.861572 -0.000122 0.437317 0.257751 1441830948 -0.861572 -0.000122 0.437317 0.257751 1441830948 -0.825378 -0.042053 0.481628 0.291626 1441830948 -0.825378 -0.042053 0.481628 0.291626 1441830948 -0.825378 -0.042053 0.481628 0.291626 1441830948 -0.825378 -0.042053 0.481628 0.291626 1441830948 -0.825378 -0.042053 0.481628 0.291626 1441830948 -0.825378 -0.042053 0.481628 0.291626 1441830948 -0.830139 -0.051331 0.475098 0.287292 1441830948 -0.830139 -0.051331 0.475098 0.287292 1441830948 -0.830139 -0.051331 0.475098 0.287292 1441830948 -0.830139 -0.051331 0.475098 0.287292 1441830948 -0.830139 -0.051331 0.475098 0.287292 1441830948 -0.830139 -0.051331 0.475098 0.287292 1441830948 -0.830139 -0.051331 0.475098 0.287292 1441830948 -0.859314 -0.104431 0.443848 0.231750 1441830948 -0.859314 -0.104431 0.443848 0.231750 1441830948 -0.859314 -0.104431 0.443848 0.231750 1441830948 -0.859314 -0.104431 0.443848 0.231750 1441830948 -0.859314 -0.104431 0.443848 0.231750 1441830948 -0.859314 -0.104431 0.443848 0.231750 1441830948 -0.917847 -0.122925 0.344666 0.153870 1441830948 -0.917847 -0.122925 0.344666 0.153870 1441830948 -0.917847 -0.122925 0.344666 0.153870 1441830948 -0.917847 -0.122925 0.344666 0.153870 1441830948 -0.917847 -0.122925 0.344666 0.153870 1441830948 -0.917847 -0.122925 0.344666 0.153870 1441830948 -0.917847 -0.122925 0.344666 0.153870 1441830948 -0.972656 -0.166260 0.161682 -0.013123 1441830948 -0.972656 -0.166260 0.161682 -0.013123 1441830948 -0.972656 -0.166260 0.161682 -0.013123 1441830948 -0.972656 -0.166260 0.161682 -0.013123 1441830948 -0.972656 -0.166260 0.161682 -0.013123 1441830948 -0.972656 -0.166260 0.161682 -0.013123 1441830948 -0.954956 -0.226074 0.072632 -0.178223 1441830948 -0.954956 -0.226074 0.072632 -0.178223 1441830948 -0.954956 -0.226074 0.072632 -0.178223 1441830948 -0.954956 -0.226074 0.072632 -0.178223 1441830948 -0.954956 -0.226074 0.072632 -0.178223 1441830948 -0.954956 -0.226074 0.072632 -0.178223 1441830948 -0.982422 -0.017090 0.136169 -0.126526 1441830948 -0.982422 -0.017090 0.136169 -0.126526 1441830948 -0.982422 -0.017090 0.136169 -0.126526 1441830948 -0.982422 -0.017090 0.136169 -0.126526 1441830948 -0.982422 -0.017090 0.136169 -0.126526 1441830948 -0.982422 -0.017090 0.136169 -0.126526 1441830948 -0.982422 -0.017090 0.136169 -0.126526 1441830948 -0.987183 -0.080200 0.137024 0.018616 1441830948 -0.987183 -0.080200 0.137024 0.018616 1441830948 -0.987183 -0.080200 0.137024 0.018616 1441830948 -0.987183 -0.080200 0.137024 0.018616 1441830948 -0.987183 -0.080200 0.137024 0.018616 1441830948 -0.957153 -0.112305 0.201355 0.175171 1441830949 -0.957153 -0.112305 0.201355 0.175171 1441830949 -0.957153 -0.112305 0.201355 0.175171 1441830949 -0.957153 -0.112305 0.201355 0.175171 1441830949 -0.957153 -0.112305 0.201355 0.175171 1441830949 -0.957153 -0.112305 0.201355 0.175171 1441830949 -0.916504 -0.054382 0.278931 0.281494 1441830949 -0.916504 -0.054382 0.278931 0.281494 1441830949 -0.916504 -0.054382 0.278931 0.281494 1441830949 -0.916504 -0.054382 0.278931 0.281494 1441830949 -0.916504 -0.054382 0.278931 0.281494 1441830949 -0.916504 -0.054382 0.278931 0.281494 1441830949 -0.870667 -0.026001 0.353821 0.340759 1441830949 -0.870667 -0.026001 0.353821 0.340759 1441830949 -0.870667 -0.026001 0.353821 0.340759 1441830949 -0.870667 -0.026001 0.353821 0.340759 1441830949 -0.870667 -0.026001 0.353821 0.340759 1441830949 -0.870667 -0.026001 0.353821 0.340759 1441830949 -0.832214 -0.039368 0.412415 0.368591 1441830949 -0.832214 -0.039368 0.412415 0.368591 1441830949 -0.832214 -0.039368 0.412415 0.368591 1441830949 -0.832214 -0.039368 0.412415 0.368591 1441830949 -0.832214 -0.039368 0.412415 0.368591 1441830949 -0.832214 -0.039368 0.412415 0.368591 1441830949 -0.836243 -0.067749 0.431396 0.331665 1441830949 -0.836243 -0.067749 0.431396 0.331665 1441830949 -0.836243 -0.067749 0.431396 0.331665 1441830949 -0.836243 -0.067749 0.431396 0.331665 1441830949 -0.836243 -0.067749 0.431396 0.331665 1441830949 -0.836243 -0.067749 0.431396 0.331665 1441830949 -0.870117 -0.084961 0.407532 0.263916 1441830949 -0.870117 -0.084961 0.407532 0.263916 1441830949 -0.870117 -0.084961 0.407532 0.263916 1441830949 -0.870117 -0.084961 0.407532 0.263916 1441830949 -0.870117 -0.084961 0.407532 0.263916 1441830949 -0.870117 -0.084961 0.407532 0.263916 1441830949 -0.870117 -0.084961 0.407532 0.263916 1441830949 -0.927124 -0.077454 0.325500 0.168884 1441830949 -0.927124 -0.077454 0.325500 0.168884 1441830949 -0.927124 -0.077454 0.325500 0.168884 1441830949 -0.927124 -0.077454 0.325500 0.168884 1441830949 -0.927124 -0.077454 0.325500 0.168884 1441830949 -0.975342 -0.106812 0.193115 0.000916 1441830949 -0.975342 -0.106812 0.193115 0.000916 1441830949 -0.975342 -0.106812 0.193115 0.000916 1441830949 -0.975342 -0.106812 0.193115 0.000916 1441830949 -0.975342 -0.106812 0.193115 0.000916 1441830949 -0.975342 -0.106812 0.193115 0.000916 1441830949 -0.953796 -0.249390 0.108887 -0.127686 1441830949 -0.953796 -0.249390 0.108887 -0.127686 1441830949 -0.953796 -0.249390 0.108887 -0.127686 1441830949 -0.953796 -0.249390 0.108887 -0.127686 1441830949 -0.953796 -0.249390 0.108887 -0.127686 1441830949 -0.953796 -0.249390 0.108887 -0.127686 1441830949 -0.983826 -0.133606 0.114502 -0.034607 1441830949 -0.983826 -0.133606 0.114502 -0.034607 1441830949 -0.983826 -0.133606 0.114502 -0.034607 1441830949 -0.983826 -0.133606 0.114502 -0.034607 1441830949 -0.983826 -0.133606 0.114502 -0.034607 1441830949 -0.973450 -0.125671 0.186157 0.045410 1441830949 -0.973450 -0.125671 0.186157 0.045410 1441830949 -0.973450 -0.125671 0.186157 0.045410 1441830949 -0.973450 -0.125671 0.186157 0.045410 1441830949 -0.973450 -0.125671 0.186157 0.045410 1441830949 -0.973450 -0.125671 0.186157 0.045410 1441830949 -0.942383 -0.073914 0.277588 0.171448 1441830949 -0.942383 -0.073914 0.277588 0.171448 1441830949 -0.942383 -0.073914 0.277588 0.171448 1441830949 -0.942383 -0.073914 0.277588 0.171448 1441830949 -0.942383 -0.073914 0.277588 0.171448 1441830949 -0.942383 -0.073914 0.277588 0.171448 1441830949 -0.901062 -0.004578 0.335754 0.274475 1441830949 -0.901062 -0.004578 0.335754 0.274475 1441830949 -0.901062 -0.004578 0.335754 0.274475 1441830949 -0.901062 -0.004578 0.335754 0.274475 1441830949 -0.901062 -0.004578 0.335754 0.274475 1441830949 -0.901062 -0.004578 0.335754 0.274475 1441830949 -0.859558 -0.023315 0.381165 0.339600 1441830949 -0.859558 -0.023315 0.381165 0.339600 1441830949 -0.859558 -0.023315 0.381165 0.339600 1441830949 -0.859558 -0.023315 0.381165 0.339600 1441830949 -0.859558 -0.023315 0.381165 0.339600 1441830949 -0.859558 -0.023315 0.381165 0.339600 1441830949 -0.859558 -0.023315 0.381165 0.339600 1441830949 -0.831604 -0.010742 0.399902 0.385254 1441830949 -0.831604 -0.010742 0.399902 0.385254 1441830949 -0.831604 -0.010742 0.399902 0.385254 1441830949 -0.831604 -0.010742 0.399902 0.385254 1441830949 -0.831604 -0.010742 0.399902 0.385254 1441830949 -0.831604 -0.010742 0.399902 0.385254 1441830949 -0.840210 -0.065552 0.417847 0.339417 1441830949 -0.840210 -0.065552 0.417847 0.339417 1441830949 -0.840210 -0.065552 0.417847 0.339417 1441830949 -0.840210 -0.065552 0.417847 0.339417 1441830949 -0.840210 -0.065552 0.417847 0.339417 1441830949 -0.840210 -0.065552 0.417847 0.339417 1441830949 -0.879456 -0.100098 0.379944 0.268738 1441830949 -0.879456 -0.100098 0.379944 0.268738 1441830949 -0.879456 -0.100098 0.379944 0.268738 1441830949 -0.879456 -0.100098 0.379944 0.268738 1441830949 -0.879456 -0.100098 0.379944 0.268738 1441830949 -0.941772 -0.108826 0.279053 0.153076 1441830949 -0.941772 -0.108826 0.279053 0.153076 1441830949 -0.941772 -0.108826 0.279053 0.153076 1441830949 -0.941772 -0.108826 0.279053 0.153076 1441830949 -0.941772 -0.108826 0.279053 0.153076 1441830949 -0.941772 -0.108826 0.279053 0.153076 1441830949 -0.941772 -0.108826 0.279053 0.153076 1441830949 -0.960693 -0.235962 0.139221 -0.045959 1441830950 -0.960693 -0.235962 0.139221 -0.045959 1441830950 -0.960693 -0.235962 0.139221 -0.045959 1441830950 -0.960693 -0.235962 0.139221 -0.045959 1441830950 -0.960693 -0.235962 0.139221 -0.045959 1441830950 -0.979797 -0.165100 0.036377 -0.107422 1441830950 -0.979797 -0.165100 0.036377 -0.107422 1441830950 -0.979797 -0.165100 0.036377 -0.107422 1441830950 -0.979797 -0.165100 0.036377 -0.107422 1441830950 -0.979797 -0.165100 0.036377 -0.107422 1441830950 -0.979797 -0.165100 0.036377 -0.107422 1441830950 -0.979797 -0.165100 0.036377 -0.107422 1441830950 -0.988525 -0.126831 0.078613 -0.024902 1441830950 -0.988525 -0.126831 0.078613 -0.024902 1441830950 -0.988525 -0.126831 0.078613 -0.024902 1441830950 -0.988525 -0.126831 0.078613 -0.024902 1441830950 -0.988525 -0.126831 0.078613 -0.024902 1441830950 -0.988525 -0.126831 0.078613 -0.024902 1441830950 -0.979614 -0.079712 0.156250 0.098267 1441830950 -0.979614 -0.079712 0.156250 0.098267 1441830950 -0.979614 -0.079712 0.156250 0.098267 1441830950 -0.979614 -0.079712 0.156250 0.098267 1441830950 -0.979614 -0.079712 0.156250 0.098267 1441830950 -0.979614 -0.079712 0.156250 0.098267 1441830950 -0.979614 -0.079712 0.156250 0.098267 1441830950 -0.947266 -0.046997 0.238892 0.208435 1441830950 -0.947266 -0.046997 0.238892 0.208435 1441830950 -0.947266 -0.046997 0.238892 0.208435 1441830950 -0.947266 -0.046997 0.238892 0.208435 1441830950 -0.947266 -0.046997 0.238892 0.208435 1441830950 -0.947266 -0.046997 0.238892 0.208435 1441830950 -0.903442 -0.038513 0.308838 0.294861 1441830950 -0.903442 -0.038513 0.308838 0.294861 1441830950 -0.903442 -0.038513 0.308838 0.294861 1441830950 -0.903442 -0.038513 0.308838 0.294861 1441830950 -0.903442 -0.038513 0.308838 0.294861 1441830950 -0.903442 -0.038513 0.308838 0.294861 1441830950 -0.853638 -0.069458 0.380005 0.349365 1441830950 -0.853638 -0.069458 0.380005 0.349365 1441830950 -0.853638 -0.069458 0.380005 0.349365 1441830950 -0.853638 -0.069458 0.380005 0.349365 1441830950 -0.853638 -0.069458 0.380005 0.349365 1441830950 -0.853638 -0.069458 0.380005 0.349365 1441830950 -0.853638 -0.069458 0.380005 0.349365 1441830950 -0.834778 -0.074158 0.417969 0.350708 1441830950 -0.834778 -0.074158 0.417969 0.350708 1441830950 -0.834778 -0.074158 0.417969 0.350708 1441830950 -0.834778 -0.074158 0.417969 0.350708 1441830950 -0.834778 -0.074158 0.417969 0.350708 1441830950 -0.834778 -0.074158 0.417969 0.350708 1441830950 -0.851929 -0.144897 0.434326 0.254089 1441830950 -0.851929 -0.144897 0.434326 0.254089 1441830950 -0.851929 -0.144897 0.434326 0.254089 1441830950 -0.851929 -0.144897 0.434326 0.254089 1441830950 -0.851929 -0.144897 0.434326 0.254089 1441830950 -0.851929 -0.144897 0.434326 0.254089 1441830950 -0.914490 -0.154907 0.346619 0.140076 1441830950 -0.914490 -0.154907 0.346619 0.140076 1441830950 -0.914490 -0.154907 0.346619 0.140076 1441830950 -0.914490 -0.154907 0.346619 0.140076 1441830950 -0.914490 -0.154907 0.346619 0.140076 1441830950 -0.965698 -0.185303 0.176941 -0.043091 1441830950 -0.965698 -0.185303 0.176941 -0.043091 1441830950 -0.965698 -0.185303 0.176941 -0.043091 1441830950 -0.965698 -0.185303 0.176941 -0.043091 1441830950 -0.965698 -0.185303 0.176941 -0.043091 1441830950 -0.965698 -0.185303 0.176941 -0.043091 1441830950 -0.951782 -0.226746 0.035645 -0.203857 1441830950 -0.951782 -0.226746 0.035645 -0.203857 1441830950 -0.951782 -0.226746 0.035645 -0.203857 1441830950 -0.951782 -0.226746 0.035645 -0.203857 1441830950 -0.951782 -0.226746 0.035645 -0.203857 1441830950 -0.951782 -0.226746 0.035645 -0.203857 1441830950 -0.947937 -0.266602 0.048889 -0.167542 1441830950 -0.947937 -0.266602 0.048889 -0.167542 1441830950 -0.947937 -0.266602 0.048889 -0.167542 1441830950 -0.947937 -0.266602 0.048889 -0.167542 1441830950 -0.947937 -0.266602 0.048889 -0.167542 1441830950 -0.947937 -0.266602 0.048889 -0.167542 1441830950 -0.987976 -0.119324 0.098816 0.002075 1441830950 -0.987976 -0.119324 0.098816 0.002075 1441830950 -0.987976 -0.119324 0.098816 0.002075 1441830950 -0.987976 -0.119324 0.098816 0.002075 1441830950 -0.987976 -0.119324 0.098816 0.002075 1441830950 -0.987976 -0.119324 0.098816 0.002075 1441830950 -0.960022 -0.178833 0.194458 0.092651 1441830950 -0.960022 -0.178833 0.194458 0.092651 1441830950 -0.960022 -0.178833 0.194458 0.092651 1441830950 -0.960022 -0.178833 0.194458 0.092651 1441830950 -0.960022 -0.178833 0.194458 0.092651 1441830950 -0.960022 -0.178833 0.194458 0.092651 1441830950 -0.960022 -0.178833 0.194458 0.092651 1441830950 -0.932617 -0.050903 0.282227 0.219177 1441830950 -0.932617 -0.050903 0.282227 0.219177 1441830950 -0.932617 -0.050903 0.282227 0.219177 1441830950 -0.932617 -0.050903 0.282227 0.219177 1441830950 
-0.737122 0.329529 -0.493347 -0.323669 1441830953 -0.737122 0.329529 -0.493347 -0.323669 1441830953 -0.737122 0.329529 -0.493347 -0.323669 1441830953 -0.729431 0.336609 -0.492737 -0.334473 1441830953 -0.729431 0.336609 -0.492737 -0.334473 1441830953 -0.729431 0.336609 -0.492737 -0.334473 1441830953 -0.729431 0.336609 -0.492737 -0.334473 1441830953 -0.729431 0.336609 -0.492737 -0.334473 1441830953 -0.729431 0.336609 -0.492737 -0.334473 1441830953 -0.724121 0.338440 -0.497681 -0.336853 1441830953 -0.724121 0.338440 -0.497681 -0.336853 1441830953 -0.724121 0.338440 -0.497681 -0.336853 1441830953 -0.724121 0.338440 -0.497681 -0.336853 1441830953 -0.724121 0.338440 -0.497681 -0.336853 1441830953 -0.724121 0.338440 -0.497681 -0.336853 1441830953 -0.727478 0.324829 -0.508423 -0.326782 1441830953 -0.727478 0.324829 -0.508423 -0.326782 1441830953 -0.727478 0.324829 -0.508423 -0.326782 1441830953 -0.727478 0.324829 -0.508423 -0.326782 1441830953 -0.727478 0.324829 -0.508423 -0.326782 1441830953 -0.727478 0.324829 -0.508423 -0.326782 1441830953 -0.735413 0.305847 -0.517395 -0.312988 1441830953 -0.735413 0.305847 -0.517395 -0.312988 1441830953 -0.735413 0.305847 -0.517395 -0.312988 1441830953 -0.735413 0.305847 -0.517395 -0.312988 1441830953 -0.735413 0.305847 -0.517395 -0.312988 1441830953 -0.735413 0.305847 -0.517395 -0.312988 1441830953 -0.741943 0.299438 -0.514221 -0.309143 1441830953 -0.741943 0.299438 -0.514221 -0.309143 1441830953 -0.741943 0.299438 -0.514221 -0.309143 1441830953 -0.741943 0.299438 -0.514221 -0.309143 1441830953 -0.741943 0.299438 -0.514221 -0.309143 1441830953 -0.741943 0.299438 -0.514221 -0.309143 1441830953 -0.741943 0.299438 -0.514221 -0.309143 1441830953 -0.745422 0.321899 -0.489563 -0.317932 1441830953 -0.745422 0.321899 -0.489563 -0.317932 1441830953 -0.745422 0.321899 -0.489563 -0.317932 1441830953 -0.745422 0.321899 -0.489563 -0.317932 1441830953 -0.745422 0.321899 -0.489563 -0.317932 1441830953 -0.745422 0.321899 -0.489563 -0.317932 1441830953 -0.745667 0.365295 -0.451050 -0.327332 1441830953 -0.745667 0.365295 -0.451050 -0.327332 1441830953 -0.745667 0.365295 -0.451050 -0.327332 1441830953 -0.745667 0.365295 -0.451050 -0.327332 1441830953 -0.745667 0.365295 -0.451050 -0.327332 1441830953 -0.745667 0.365295 -0.451050 -0.327332 1441830953 -0.744263 0.399658 -0.422058 -0.328979 1441830953 -0.744263 0.399658 -0.422058 -0.328979 1441830953 -0.744263 0.399658 -0.422058 -0.328979 1441830953 -0.744263 0.399658 -0.422058 -0.328979 1441830953 -0.744263 0.399658 -0.422058 -0.328979 1441830953 -0.744263 0.399658 -0.422058 -0.328979 1441830953 -0.744263 0.399658 -0.422058 -0.328979 1441830953 -0.742126 0.405518 -0.418030 -0.331848 1441830953 -0.742126 0.405518 -0.418030 -0.331848 1441830953 -0.742126 0.405518 -0.418030 -0.331848 1441830953 -0.742126 0.405518 -0.418030 -0.331848 1441830953 -0.742126 0.405518 -0.418030 -0.331848 1441830953 -0.742126 0.405518 -0.418030 -0.331848 1441830953 -0.731750 0.403198 -0.424805 -0.348755 1441830953 -0.731750 0.403198 -0.424805 -0.348755 1441830953 -0.731750 0.403198 -0.424805 -0.348755 1441830953 -0.731750 0.403198 -0.424805 -0.348755 1441830953 -0.731750 0.403198 -0.424805 -0.348755 1441830953 -0.731750 0.403198 -0.424805 -0.348755 1441830953 -0.706055 0.421143 -0.424683 -0.379272 1441830953 -0.706055 0.421143 -0.424683 -0.379272 1441830953 -0.706055 0.421143 -0.424683 -0.379272 1441830953 -0.706055 0.421143 -0.424683 -0.379272 1441830953 -0.706055 0.421143 -0.424683 -0.379272 1441830953 -0.706055 0.421143 -0.424683 -0.379272 1441830953 -0.677368 0.446594 -0.421997 -0.404602 1441830953 -0.677368 0.446594 -0.421997 -0.404602 1441830953 -0.677368 0.446594 -0.421997 -0.404602 1441830953 -0.677368 0.446594 -0.421997 -0.404602 1441830953 -0.677368 0.446594 -0.421997 -0.404602 1441830953 -0.677368 0.446594 -0.421997 -0.404602 1441830953 -0.677368 0.446594 -0.421997 -0.404602 1441830953 -0.665100 0.450562 -0.434143 -0.407715 1441830953 -0.665100 0.450562 -0.434143 -0.407715 1441830953 -0.665100 0.450562 -0.434143 -0.407715 1441830953 -0.665100 0.450562 -0.434143 -0.407715 1441830953 -0.665100 0.450562 -0.434143 -0.407715 1441830953 -0.665100 0.450562 -0.434143 -0.407715 1441830953 -0.666016 0.427673 -0.464172 -0.397644 1441830953 -0.666016 0.427673 -0.464172 -0.397644 1441830953 -0.666016 0.427673 -0.464172 -0.397644 1441830953 -0.666016 0.427673 -0.464172 -0.397644 1441830953 -0.666016 0.427673 -0.464172 -0.397644 1441830953 -0.661926 0.411743 -0.482971 -0.398865 1441830953 -0.661926 0.411743 -0.482971 -0.398865 1441830953 -0.661926 0.411743 -0.482971 -0.398865 1441830953 -0.661926 0.411743 -0.482971 -0.398865 1441830953 -0.661926 0.411743 -0.482971 -0.398865 1441830953 -0.661926 0.411743 -0.482971 -0.398865 1441830953 -0.663330 0.394836 -0.495605 -0.398193 1441830953 -0.663330 0.394836 -0.495605 -0.398193 1441830953 -0.663330 0.394836 -0.495605 -0.398193 1441830953 -0.663330 0.394836 -0.495605 -0.398193 1441830953 -0.663330 0.394836 -0.495605 -0.398193 1441830953 -0.663330 0.394836 -0.495605 -0.398193 1441830953 -0.663330 0.394836 -0.495605 -0.398193 1441830953 -0.672241 0.384216 -0.499023 -0.389282 1441830953 -0.672241 0.384216 -0.499023 -0.389282 1441830953 -0.672241 0.384216 -0.499023 -0.389282 1441830953 -0.672241 0.384216 -0.499023 -0.389282 1441830953 -0.672241 0.384216 -0.499023 -0.389282 1441830953 -0.672241 0.384216 -0.499023 -0.389282 1441830954 -0.684570 0.384216 -0.494568 -0.373047 1441830954 -0.684570 0.384216 -0.494568 -0.373047 1441830954 -0.684570 0.384216 -0.494568 -0.373047 1441830954 -0.684570 0.384216 -0.494568 -0.373047 1441830954 -0.684570 0.384216 -0.494568 -0.373047 1441830954 -0.684570 0.384216 -0.494568 -0.373047 1441830954 -0.684570 0.384216 -0.494568 -0.373047 1441830954 -0.700989 0.372681 -0.494995 -0.353210 1441830954 -0.700989 0.372681 -0.494995 -0.353210 1441830954 -0.700989 0.372681 -0.494995 -0.353210 1441830954 -0.700989 0.372681 -0.494995 -0.353210 1441830954 -0.700989 0.372681 -0.494995 -0.353210 1441830954 -0.709412 0.367371 -0.487488 -0.352356 1441830954 -0.709412 0.367371 -0.487488 -0.352356 1441830954 -0.709412 0.367371 -0.487488 -0.352356 1441830954 -0.709412 0.367371 -0.487488 -0.352356 1441830954 -0.709412 0.367371 -0.487488 -0.352356 1441830954 -0.709412 0.367371 -0.487488 -0.352356 1441830954 -0.708130 0.379028 -0.470215 -0.365845 1441830954 -0.708130 0.379028 -0.470215 -0.365845 1441830954 -0.708130 0.379028 -0.470215 -0.365845 1441830954 -0.708130 0.379028 -0.470215 -0.365845 1441830954 -0.708130 0.379028 -0.470215 -0.365845 1441830954 -0.708130 0.379028 -0.470215 -0.365845 1441830954 -0.703735 0.394104 -0.455078 -0.377380 1441830954 -0.703735 0.394104 -0.455078 -0.377380 1441830954 -0.703735 0.394104 -0.455078 -0.377380 1441830954 -0.703735 0.394104 -0.455078 -0.377380 1441830954 -0.703735 0.394104 -0.455078 -0.377380 1441830954 -0.703735 0.394104 -0.455078 -0.377380 1441830954 -0.704895 0.398315 -0.450623 -0.376099 1441830954 -0.704895 0.398315 -0.450623 -0.376099 1441830954 -0.704895 0.398315 -0.450623 -0.376099 1441830954 -0.704895 0.398315 -0.450623 -0.376099 1441830954 -0.704895 0.398315 -0.450623 -0.376099 1441830954 -0.704895 0.398315 -0.450623 -0.376099 1441830954 -0.710632 0.393127 -0.453857 -0.366821 1441830954 -0.710632 0.393127 -0.453857 -0.366821 1441830954 -0.710632 0.393127 -0.453857 -0.366821 1441830954 -0.710632 0.393127 -0.453857 -0.366821 1441830954 -0.710632 0.393127 -0.453857 -0.366821 1441830954 -0.710632 0.393127 -0.453857 -0.366821 1441830954 -0.715637 0.389282 -0.457397 -0.356628 1441830954 -0.715637 0.389282 -0.457397 -0.356628 1441830954 -0.715637 0.389282 -0.457397 -0.356628 1441830954 -0.715637 0.389282 -0.457397 -0.356628 1441830954 -0.715637 0.389282 -0.457397 -0.356628 1441830954 -0.715637 0.389282 -0.457397 -0.356628 1441830954 -0.717896 0.388489 -0.461853 -0.347107 1441830954 -0.717896 0.388489 -0.461853 -0.347107 1441830954 -0.717896 0.388489 -0.461853 -0.347107 1441830954 -0.717896 0.388489 -0.461853 -0.347107 1441830954 -0.717896 0.388489 -0.461853 -0.347107 1441830954 -0.717896 0.388489 -0.461853 -0.347107 1441830954 -0.717896 0.388489 -0.461853 -0.347107 1441830954 -0.717773 0.382507 -0.474792 -0.336304 1441830954 -0.717773 0.382507 -0.474792 -0.336304 1441830954 -0.717773 0.382507 -0.474792 -0.336304 1441830954 -0.717773 0.382507 -0.474792 -0.336304 1441830954 -0.717773 0.382507 -0.474792 -0.336304 1441830954 -0.718445 0.364319 -0.495239 -0.325378 1441830954 -0.718445 0.364319 -0.495239 -0.325378 1441830954 -0.718445 0.364319 -0.495239 -0.325378 1441830954 -0.718445 0.364319 -0.495239 -0.325378 1441830954 -0.718445 0.364319 -0.495239 -0.325378 1441830954 -0.718445 0.364319 -0.495239 -0.325378 1441830954 -0.718140 0.342285 -0.514587 -0.319946 1441830954 -0.718140 0.342285 -0.514587 -0.319946 1441830954 -0.718140 0.342285 -0.514587 -0.319946 1441830954 -0.718140 0.342285 -0.514587 -0.319946 1441830954 -0.718140 0.342285 -0.514587 -0.319946 1441830954 -0.718140 0.342285 -0.514587 -0.319946 1441830954 -0.714783 0.340393 -0.517151 -0.325317 1441830954 -0.714783 0.340393 -0.517151 -0.325317 1441830954 -0.714783 0.340393 -0.517151 -0.325317 1441830954 -0.714783 0.340393 -0.517151 -0.325317 1441830954 -0.714783 0.340393 -0.517151 -0.325317 1441830954 -0.714783 0.340393 -0.517151 -0.325317 1441830954 -0.715393 0.351074 -0.507507 -0.327820 1441830954 -0.715393 0.351074 -0.507507 -0.327820 1441830954 -0.715393 0.351074 -0.507507 -0.327820 1441830954 -0.715393 0.351074 -0.507507 -0.327820 1441830954 -0.715393 0.351074 -0.507507 -0.327820 1441830954 -0.715393 0.351074 -0.507507 -0.327820 1441830954 -0.722107 0.348145 -0.502686 -0.323669 1441830954 -0.722107 0.348145 -0.502686 -0.323669 1441830954 -0.722107 0.348145 -0.502686 -0.323669 1441830954 -0.722107 0.348145 -0.502686 -0.323669 1441830954 -0.722107 0.348145 -0.502686 -0.323669 1441830954 -0.722107 0.348145 -0.502686 -0.323669 1441830954 -0.723755 0.342834 -0.499329 -0.330688 1441830954 -0.723755 0.342834 -0.499329 -0.330688 1441830954 -0.723755 0.342834 -0.499329 -0.330688 1441830954 -0.723755 0.342834 -0.499329 -0.330688 1441830954 -0.723755 0.342834 -0.499329 -0.330688 1441830954 -0.723755 0.342834 -0.499329 -0.330688 1441830954 -0.717102 0.350525 -0.488037 -0.353271 1441830954 -0.717102 0.350525 -0.488037 -0.353271 1441830954 -0.717102 0.350525 -0.488037 -0.353271 1441830954 -0.717102 0.350525 -0.488037 -0.353271 1441830954 -0.717102 0.350525 -0.488037 -0.353271 1441830954 -0.717102 0.350525 -0.488037 -0.353271 1441830954 -0.705139 0.367798 -0.472046 -0.380432 1441830954 -0.705139 0.367798 -0.472046 -0.380432 1441830954 -0.705139 0.367798 -0.472046 -0.380432 1441830954 -0.705139 0.367798 -0.472046 -0.380432 1441830954 -0.705139 0.367798 -0.472046 -0.380432 1441830954 -0.705139 0.367798 -0.472046 -0.380432 1441830954 -0.694580 0.383240 -0.461548 -0.397156 1441830955 -0.694580 0.383240 -0.461548 -0.397156 1441830955 -0.694580 0.383240 -0.461548 -0.397156 1441830955 -0.694580 0.383240 -0.461548 -0.397156 1441830955 -0.694580 0.383240 -0.461548 -0.397156 1441830955 -0.694580 0.383240 -0.461548 -0.397156 1441830955 -0.694580 0.383240 -0.461548 -0.397156 1441830955 -0.694092 0.385376 -0.462585 -0.394714 1441830955 -0.694092 0.385376 -0.462585 -0.394714 1441830955 -0.694092 0.385376 -0.462585 -0.394714 1441830955 -0.694092 0.385376 -0.462585 -0.394714 1441830955 -0.694092 0.385376 -0.462585 -0.394714 1441830955 -0.694092 0.385376 -0.462585 -0.394714 1441830955 -0.700378 0.372009 -0.474121 -0.382629 1441830955 -0.700378 0.372009 -0.474121 -0.382629 1441830955 -0.700378 0.372009 -0.474121 -0.382629 1441830955 -0.700378 0.372009 -0.474121 -0.382629 1441830955 -0.700012 0.366150 -0.482178 -0.378845 1441830955 -0.700012 0.366150 -0.482178 -0.378845 1441830955 -0.700012 0.366150 -0.482178 -0.378845 1441830955 -0.700012 0.366150 -0.482178 -0.378845 1441830955 -0.700012 0.366150 -0.482178 -0.378845 1441830955 -0.700012 0.366150 -0.482178 -0.378845 1441830955 -0.693298 0.369446 -0.486389 -0.382568 1441830955 -0.693298 0.369446 -0.486389 -0.382568 1441830955 -0.693298 0.369446 -0.486389 -0.382568 1441830955 -0.693298 0.369446 -0.486389 -0.382568 1441830955 -0.693298 0.369446 -0.486389 -0.382568 1441830955 -0.693298 0.369446 -0.486389 -0.382568 1441830955 -0.688293 0.370056 -0.489563 -0.386902 1441830955 -0.688293 0.370056 -0.489563 -0.386902 1441830955 -0.688293 0.370056 -0.489563 -0.386902 1441830955 -0.688293 0.370056 -0.489563 -0.386902 1441830955 -0.688293 0.370056 -0.489563 -0.386902 1441830955 -0.688293 0.370056 -0.489563 -0.386902 1441830955 -0.688293 0.370056 -0.489563 -0.386902 1441830955 -0.688599 0.374817 -0.482056 -0.391174 1441830955 -0.688599 0.374817 -0.482056 -0.391174 1441830955 -0.688599 0.374817 -0.482056 -0.391174 1441830955 -0.688599 0.374817 -0.482056 -0.391174 1441830955 -0.688599 0.374817 -0.482056 -0.391174 1441830955 -0.693726 0.385986 -0.469421 -0.386658 1441830955 -0.693726 0.385986 -0.469421 -0.386658 1441830955 -0.693726 0.385986 -0.469421 -0.386658 1441830955 -0.693726 0.385986 -0.469421 -0.386658 1441830955 -0.693726 0.385986 -0.469421 -0.386658 1441830955 -0.693726 0.385986 -0.469421 -0.386658 1441830955 -0.700623 0.384033 -0.466064 -0.380188 1441830955 -0.700623 0.384033 -0.466064 -0.380188 1441830955 -0.700623 0.384033 -0.466064 -0.380188 1441830955 -0.700623 0.384033 -0.466064 -0.380188 1441830955 -0.700623 0.384033 -0.466064 -0.380188 1441830955 -0.700623 0.384033 -0.466064 -0.380188 1441830955 -0.700623 0.384033 -0.466064 -0.380188 1441830955 -0.699463 0.378174 -0.465698 -0.388489 1441830955 -0.699463 0.378174 -0.465698 -0.388489 1441830955 -0.699463 0.378174 -0.465698 -0.388489 1441830955 -0.699463 0.378174 -0.465698 -0.388489 1441830955 -0.699463 0.378174 -0.465698 -0.388489 1441830955 -0.699463 0.378174 -0.465698 -0.388489 1441830955 -0.687683 0.382996 -0.464905 -0.405334 1441830955 -0.687683 0.382996 -0.464905 -0.405334 1441830955 -0.687683 0.382996 -0.464905 -0.405334 1441830955 -0.687683 0.382996 -0.464905 -0.405334 1441830955 -0.687683 0.382996 -0.464905 -0.405334 1441830955 -0.687683 0.382996 -0.464905 -0.405334 1441830955 -0.676819 0.387634 -0.466125 -0.417664 1441830955 -0.676819 0.387634 -0.466125 -0.417664 1441830955 -0.676819 0.387634 -0.466125 -0.417664 1441830955 -0.676819 0.387634 -0.466125 -0.417664 1441830955 -0.676819 0.387634 -0.466125 -0.417664 1441830955 -0.676819 0.387634 -0.466125 -0.417664 1441830955 -0.676147 0.385376 -0.471558 -0.414734 1441830955 -0.676147 0.385376 -0.471558 -0.414734 1441830955 -0.676147 0.385376 -0.471558 -0.414734 1441830955 -0.676147 0.385376 -0.471558 -0.414734 1441830955 -0.676147 0.385376 -0.471558 -0.414734 1441830955 -0.685364 0.372009 -0.482788 -0.398621 1441830955 -0.685364 0.372009 -0.482788 -0.398621 1441830955 -0.685364 0.372009 -0.482788 -0.398621 1441830955 -0.685364 0.372009 -0.482788 -0.398621 1441830955 -0.685364 0.372009 -0.482788 -0.398621 1441830955 -0.685364 0.372009 -0.482788 -0.398621 1441830955 -0.685364 0.372009 -0.482788 -0.398621 1441830955 -0.693970 0.361084 -0.488647 -0.386475 1441830955 -0.693970 0.361084 -0.488647 -0.386475 1441830955 -0.693970 0.361084 -0.488647 -0.386475 1441830955 -0.693970 0.361084 -0.488647 -0.386475 1441830955 -0.693970 0.361084 -0.488647 -0.386475 1441830955 -0.693970 0.361084 -0.488647 -0.386475 1441830955 -0.696533 0.362366 -0.483398 -0.387146 1441830955 -0.696533 0.362366 -0.483398 -0.387146 1441830955 -0.696533 0.362366 -0.483398 -0.387146 1441830955 -0.696533 0.362366 -0.483398 -0.387146 1441830955 -0.696533 0.362366 -0.483398 -0.387146 1441830955 -0.696533 0.362366 -0.483398 -0.387146 1441830955 -0.699219 0.364502 -0.477539 -0.387634 1441830955 -0.699219 0.364502 -0.477539 -0.387634 1441830955 -0.699219 0.364502 -0.477539 -0.387634 1441830955 -0.699219 0.364502 -0.477539 -0.387634 1441830955 -0.699219 0.364502 -0.477539 -0.387634 1441830955 -0.699219 0.364502 -0.477539 -0.387634 1441830955 -0.708313 0.360168 -0.471008 -0.383118 1441830955 -0.708313 0.360168 -0.471008 -0.383118 1441830955 -0.708313 0.360168 -0.471008 -0.383118 1441830955 -0.708313 0.360168 -0.471008 -0.383118 1441830955 -0.708313 0.360168 -0.471008 -0.383118 1441830955 -0.708313 0.360168 -0.471008 -0.383118 1441830955 -0.715210 0.372375 -0.453369 -0.379944 1441830955 -0.715210 0.372375 -0.453369 -0.379944 1441830956 -0.715210 0.372375 -0.453369 -0.379944 1441830956 -0.715210 0.372375 -0.453369 -0.379944 1441830956 -0.715210 0.372375 -0.453369 -0.379944 1441830956 -0.715210 0.372375 -0.453369 -0.379944 1441830956 -0.715210 0.372375 -0.453369 -0.379944 1441830956 -0.722229 0.378418 -0.444641 -0.370850 1441830956 -0.722229 0.378418 -0.444641 -0.370850 1441830956 -0.722229 0.378418 -0.444641 -0.370850 1441830956 -0.722229 0.378418 -0.444641 -0.370850 1441830956 -0.722229 0.378418 -0.444641 -0.370850 1441830956 -0.722229 0.378418 -0.444641 -0.370850 1441830956 -0.726746 0.367188 -0.449768 -0.367126 1441830956 -0.726746 0.367188 -0.449768 -0.367126 1441830956 -0.726746 0.367188 -0.449768 -0.367126 1441830956 -0.726746 0.367188 -0.449768 -0.367126 1441830956 -0.726746 0.367188 -0.449768 -0.367126 1441830956 -0.726746 0.367188 -0.449768 -0.367126 1441830956 -0.718018 0.368469 -0.449097 -0.383423 1441830956 -0.718018 0.368469 -0.449097 -0.383423 1441830956 -0.718018 0.368469 -0.449097 -0.383423 1441830956 -0.718018 0.368469 -0.449097 -0.383423 1441830956 -0.718018 0.368469 -0.449097 -0.383423 1441830956 -0.718018 0.368469 -0.449097 -0.383423 1441830956 -0.699829 0.384766 -0.442322 -0.408203 1441830956 -0.699829 0.384766 -0.442322 -0.408203 1441830956 -0.699829 0.384766 -0.442322 -0.408203 1441830956 -0.685669 0.397583 -0.443054 -0.419006 1441830956 -0.685669 0.397583 -0.443054 -0.419006 1441830956 -0.685669 0.397583 -0.443054 -0.419006 1441830956 -0.683350 0.396301 -0.452942 -0.413330 1441830956 -0.683350 0.396301 -0.452942 -0.413330 1441830956 -0.683350 0.396301 -0.452942 -0.413330 1441830956 -0.683350 0.396301 -0.452942 -0.413330 1441830956 -0.683350 0.396301 -0.452942 -0.413330 1441830956 -0.683350 0.396301 -0.452942 -0.413330 1441830956 -0.683350 0.396301 -0.452942 -0.413330 1441830956 -0.682739 0.389099 -0.467651 -0.404785 1441830956 -0.682739 0.389099 -0.467651 -0.404785 1441830956 -0.682739 0.389099 -0.467651 -0.404785 1441830956 -0.682739 0.389099 -0.467651 -0.404785 1441830956 -0.682739 0.389099 -0.467651 -0.404785 1441830956 -0.682739 0.389099 -0.467651 -0.404785 1441830956 -0.682739 0.389099 -0.467651 -0.404785 1441830956 -0.678406 0.382996 -0.481140 -0.402039 1441830956 -0.678406 0.382996 -0.481140 -0.402039 1441830956 -0.678406 0.382996 -0.481140 -0.402039 1441830956 -0.678406 0.382996 -0.481140 -0.402039 1441830956 -0.678406 0.382996 -0.481140 -0.402039 1441830956 -0.678406 0.382996 -0.481140 -0.402039 1441830956 -0.672241 0.379883 -0.489563 -0.405151 1441830956 -0.672241 0.379883 -0.489563 -0.405151 1441830956 -0.672241 0.379883 -0.489563 -0.405151 1441830956 -0.672241 0.379883 -0.489563 -0.405151 1441830956 -0.672241 0.379883 -0.489563 -0.405151 1441830956 -0.672241 0.379883 -0.489563 -0.405151 1441830956 -0.671265 0.377930 -0.490845 -0.407043 1441830956 -0.671265 0.377930 -0.490845 -0.407043 1441830956 -0.671265 0.377930 -0.490845 -0.407043 1441830956 -0.671265 0.377930 -0.490845 -0.407043 1441830956 -0.671265 0.377930 -0.490845 -0.407043 1441830956 -0.671265 0.377930 -0.490845 -0.407043 1441830956 -0.677734 0.383423 -0.479492 -0.404724 1441830956 -0.677734 0.383423 -0.479492 -0.404724 1441830956 -0.677734 0.383423 -0.479492 -0.404724 1441830956 -0.677734 0.383423 -0.479492 -0.404724 1441830956 -0.677734 0.383423 -0.479492 -0.404724 1441830956 -0.677734 0.383423 -0.479492 -0.404724 1441830956 -0.685608 0.396667 -0.464478 -0.396240 1441830956 -0.685608 0.396667 -0.464478 -0.396240 1441830956 -0.685608 0.396667 -0.464478 -0.396240 1441830956 -0.685608 0.396667 -0.464478 -0.396240 1441830956 -0.685608 0.396667 -0.464478 -0.396240 1441830956 -0.685608 0.396667 -0.464478 -0.396240 1441830956 -0.695374 0.394775 -0.458435 -0.388000 1441830956 -0.695374 0.394775 -0.458435 -0.388000 1441830956 -0.695374 0.394775 -0.458435 -0.388000 1441830956 -0.695374 0.394775 -0.458435 -0.388000 1441830956 -0.695374 0.394775 -0.458435 -0.388000 1441830956 -0.695374 0.394775 -0.458435 -0.388000 1441830956 -0.698608 0.387512 -0.456848 -0.391296 1441830956 -0.698608 0.387512 -0.456848 -0.391296 1441830956 -0.698608 0.387512 -0.456848 -0.391296 1441830956 -0.698608 0.387512 -0.456848 -0.391296 1441830956 -0.698608 0.387512 -0.456848 -0.391296 1441830956 -0.698608 0.387512 -0.456848 -0.391296 1441830956 -0.690430 0.395752 -0.447510 -0.408020 1441830956 -0.690430 0.395752 -0.447510 -0.408020 1441830956 -0.690430 0.395752 -0.447510 -0.408020 1441830956 -0.690430 0.395752 -0.447510 -0.408020 1441830956 -0.690430 0.395752 -0.447510 -0.408020 1441830956 -0.690430 0.395752 -0.447510 -0.408020 1441830956 -0.679626 0.408081 -0.438843 -0.423157 1441830956 -0.679626 0.408081 -0.438843 -0.423157 1441830956 -0.679626 0.408081 -0.438843 -0.423157 1441830956 -0.679626 0.408081 -0.438843 -0.423157 1441830956 -0.679626 0.408081 -0.438843 -0.423157 1441830956 -0.679626 0.408081 -0.438843 -0.423157 1441830956 -0.677185 0.412659 -0.437317 -0.424133 1441830956 -0.677185 0.412659 -0.437317 -0.424133 1441830956 -0.677185 0.412659 -0.437317 -0.424133 1441830956 -0.677185 0.412659 -0.437317 -0.424133 1441830956 -0.677185 0.412659 -0.437317 -0.424133 1441830956 -0.677185 0.412659 -0.437317 -0.424133 1441830956 -0.682007 0.403992 -0.447571 -0.414063 1441830956 -0.682007 0.403992 -0.447571 -0.414063 1441830956 -0.682007 0.403992 -0.447571 -0.414063 1441830957 -0.682007 0.403992 -0.447571 -0.414063 1441830957 -0.682007 0.403992 -0.447571 -0.414063 1441830957 -0.682007 0.403992 -0.447571 -0.414063 1441830957 -0.681335 0.397949 -0.456848 -0.410828 1441830957 -0.681335 0.397949 -0.456848 -0.410828 1441830957 -0.681335 0.397949 -0.456848 -0.410828 1441830957 -0.681335 0.397949 -0.456848 -0.410828 1441830957 -0.681335 0.397949 -0.456848 -0.410828 1441830957 -0.681335 0.397949 -0.456848 -0.410828 1441830957 -0.675415 0.399902 -0.460693 -0.414307 1441830957 -0.675415 0.399902 -0.460693 -0.414307 1441830957 -0.675415 0.399902 -0.460693 -0.414307 1441830957 -0.675415 0.399902 -0.460693 -0.414307 1441830957 -0.675415 0.399902 -0.460693 -0.414307 1441830957 -0.673828 0.395630 -0.468872 -0.411865 1441830957 -0.673828 0.395630 -0.468872 -0.411865 1441830957 -0.673828 0.395630 -0.468872 -0.411865 1441830957 -0.673828 0.395630 -0.468872 -0.411865 1441830957 -0.673828 0.395630 -0.468872 -0.411865 1441830957 -0.673828 0.395630 -0.468872 -0.411865 1441830957 -0.673828 0.395630 -0.468872 -0.411865 1441830957 -0.677734 0.388733 -0.471985 -0.408508 1441830957 -0.677734 0.388733 -0.471985 -0.408508 1441830957 -0.677734 0.388733 -0.471985 -0.408508 1441830957 -0.677734 0.388733 -0.471985 -0.408508 1441830957 -0.677734 0.388733 -0.471985 -0.408508 1441830957 -0.677734 0.388733 -0.471985 -0.408508 1441830957 -0.675537 0.403748 -0.459656 -0.411560 1441830957 -0.675537 0.403748 -0.459656 -0.411560 1441830957 -0.675537 0.403748 -0.459656 -0.411560 1441830957 -0.675537 0.403748 -0.459656 -0.411560 1441830957 -0.675537 0.403748 -0.459656 -0.411560 1441830957 -0.676025 0.411682 -0.452759 -0.410645 1441830957 -0.676025 0.411682 -0.452759 -0.410645 1441830957 -0.676025 0.411682 -0.452759 -0.410645 1441830957 -0.676025 0.411682 -0.452759 -0.410645 1441830957 -0.676025 0.411682 -0.452759 -0.410645 1441830957 -0.676025 0.411682 -0.452759 -0.410645 1441830957 -0.676025 0.411682 -0.452759 -0.410645 1441830957 -0.677856 0.401855 -0.459290 -0.410034 1441830957 -0.677856 0.401855 -0.459290 -0.410034 1441830957 -0.677856 0.401855 -0.459290 -0.410034 1441830957 -0.677856 0.401855 -0.459290 -0.410034 1441830957 -0.677856 0.401855 -0.459290 -0.410034 1441830957 -0.677856 0.401855 -0.459290 -0.410034 1441830957 -0.674011 0.396790 -0.461914 -0.418274 1441830957 -0.674011 0.396790 -0.461914 -0.418274 1441830957 -0.674011 0.396790 -0.461914 -0.418274 1441830957 -0.674011 0.396790 -0.461914 -0.418274 1441830957 -0.674011 0.396790 -0.461914 -0.418274 1441830957 -0.674011 0.396790 -0.461914 -0.418274 1441830957 -0.666565 0.399902 -0.458069 -0.431335 1441830957 -0.666565 0.399902 -0.458069 -0.431335 1441830957 -0.666565 0.399902 -0.458069 -0.431335 1441830957 -0.666565 0.399902 -0.458069 -0.431335 1441830957 -0.666565 0.399902 -0.458069 -0.431335 1441830957 -0.666565 0.399902 -0.458069 -0.431335 1441830957 -0.662720 0.405640 -0.450989 -0.439270 1441830957 -0.662720 0.405640 -0.450989 -0.439270 1441830957 -0.662720 0.405640 -0.450989 -0.439270 1441830957 -0.662720 0.405640 -0.450989 -0.439270 1441830957 -0.662720 0.405640 -0.450989 -0.439270 1441830957 -0.662720 0.405640 -0.450989 -0.439270 1441830957 -0.667053 0.405884 -0.449402 -0.434082 1441830957 -0.667053 0.405884 -0.449402 -0.434082 1441830957 -0.667053 0.405884 -0.449402 -0.434082 1441830957 -0.667053 0.405884 -0.449402 -0.434082 1441830957 -0.667053 0.405884 -0.449402 -0.434082 1441830957 -0.667053 0.405884 -0.449402 -0.434082 1441830957 -0.667053 0.405884 -0.449402 -0.434082 1441830957 -0.676270 0.395203 -0.457764 -0.420654 1441830957 -0.676270 0.395203 -0.457764 -0.420654 1441830957 -0.676270 0.395203 -0.457764 -0.420654 1441830957 -0.676270 0.395203 -0.457764 -0.420654 1441830957 -0.676270 0.395203 -0.457764 -0.420654 1441830957 -0.683533 0.384216 -0.464783 -0.411377 1441830957 -0.683533 0.384216 -0.464783 -0.411377 1441830957 -0.683533 0.384216 -0.464783 -0.411377 1441830957 -0.683533 0.384216 -0.464783 -0.411377 1441830957 -0.683533 0.384216 -0.464783 -0.411377 1441830957 -0.683533 0.384216 -0.464783 -0.411377 1441830957 -0.685425 0.384277 -0.463135 -0.409973 1441830957 -0.685425 0.384277 -0.463135 -0.409973 1441830957 -0.685425 0.384277 -0.463135 -0.409973 1441830957 -0.685425 0.384277 -0.463135 -0.409973 1441830957 -0.685425 0.384277 -0.463135 -0.409973 1441830957 -0.685425 0.384277 -0.463135 -0.409973 1441830957 -0.687195 0.388428 -0.455750 -0.411438 1441830957 -0.687195 0.388428 -0.455750 -0.411438 1441830957 -0.687195 0.388428 -0.455750 -0.411438 1441830957 -0.687195 0.388428 -0.455750 -0.411438 1441830957 -0.687195 0.388428 -0.455750 -0.411438 1441830957 -0.687195 0.388428 -0.455750 -0.411438 1441830957 -0.687195 0.388428 -0.455750 -0.411438 1441830957 -0.685608 0.406189 -0.436707 -0.417542 1441830957 -0.685608 0.406189 -0.436707 -0.417542 1441830957 -0.685608 0.406189 -0.436707 -0.417542 1441830957 -0.685608 0.406189 -0.436707 -0.417542 1441830957 -0.685608 0.406189 -0.436707 -0.417542 1441830957 -0.685608 0.406189 -0.436707 -0.417542 1441830957 -0.679138 0.431763 -0.418945 -0.420593 1441830957 -0.679138 0.431763 -0.418945 -0.420593 1441830957 -0.679138 0.431763 -0.418945 -0.420593 1441830957 -0.679138 0.431763 -0.418945 -0.420593 1441830957 -0.679138 0.431763 -0.418945 -0.420593 1441830957 -0.679138 0.431763 -0.418945 -0.420593 1441830957 -0.679138 0.431763 -0.418945 -0.420593 1441830957 -0.677673 0.434998 -0.424927 -0.413635 1441830957 -0.677673 0.434998 -0.424927 -0.413635 1441830957 -0.677673 0.434998 -0.424927 -0.413635 1441830957 -0.677673 0.434998 -0.424927 -0.413635 1441830958 -0.677673 0.434998 -0.424927 -0.413635 1441830958 -0.677673 0.434998 -0.424927 -0.413635 1441830958 -0.674927 0.423157 -0.443604 -0.410706 1441830958 -0.674927 0.423157 -0.443604 -0.410706 1441830958 -0.674927 0.423157 -0.443604 -0.410706 1441830958 -0.674927 0.423157 -0.443604 -0.410706 1441830958 -0.674927 0.423157 -0.443604 -0.410706 1441830958 -0.674927 0.423157 -0.443604 -0.410706 1441830958 -0.659363 0.429138 -0.444397 -0.428528 1441830958 -0.659363 0.429138 -0.444397 -0.428528 1441830958 -0.659363 0.429138 -0.444397 -0.428528 1441830958 -0.659363 0.429138 -0.444397 -0.428528 1441830958 -0.659363 0.429138 -0.444397 -0.428528 1441830958 -0.659363 0.429138 -0.444397 -0.428528 1441830958 -0.643494 0.445313 -0.433472 -0.446960 1441830958 -0.643494 0.445313 -0.433472 -0.446960 1441830958 -0.643494 0.445313 -0.433472 -0.446960 1441830958 -0.643494 0.445313 -0.433472 -0.446960 1441830958 -0.643494 0.445313 -0.433472 -0.446960 1441830958 -0.643494 0.445313 -0.433472 -0.446960 1441830958 -0.638550 0.448669 -0.431091 -0.452942 1441830958 -0.638550 0.448669 -0.431091 -0.452942 1441830958 -0.638550 0.448669 -0.431091 -0.452942 1441830958 -0.638550 0.448669 -0.431091 -0.452942 1441830958 -0.638550 0.448669 -0.431091 -0.452942 1441830958 -0.638550 0.448669 -0.431091 -0.452942 1441830958 -0.640442 0.441528 -0.440369 -0.448303 1441830958 -0.640442 0.441528 -0.440369 -0.448303 1441830958 -0.640442 0.441528 -0.440369 -0.448303 1441830958 -0.640442 0.441528 -0.440369 -0.448303 1441830958 
-0.944702 0.211365 0.226379 0.107666 1441830960 -0.921326 0.071472 0.341492 0.171509 1441830960 -0.921326 0.071472 0.341492 0.171509 1441830960 -0.921326 0.071472 0.341492 0.171509 1441830960 -0.921326 0.071472 0.341492 0.171509 1441830960 -0.921326 0.071472 0.341492 0.171509 1441830960 -0.921326 0.071472 0.341492 0.171509 1441830960 -0.921326 0.071472 0.341492 0.171509 1441830960 -0.930359 -0.007690 0.341858 0.132385 1441830960 -0.930359 -0.007690 0.341858 0.132385 1441830960 -0.930359 -0.007690 0.341858 0.132385 1441830960 -0.930359 -0.007690 0.341858 0.132385 1441830960 -0.930359 -0.007690 0.341858 0.132385 1441830960 -0.966003 -0.069580 0.248840 0.008484 1441830960 -0.966003 -0.069580 0.248840 0.008484 1441830960 -0.966003 -0.069580 0.248840 0.008484 1441830960 -0.966003 -0.069580 0.248840 0.008484 1441830960 -0.966003 -0.069580 0.248840 0.008484 1441830960 -0.966003 -0.069580 0.248840 0.008484 1441830960 -0.971924 -0.151428 0.093018 -0.154602 1441830960 -0.971924 -0.151428 0.093018 -0.154602 1441830960 -0.971924 -0.151428 0.093018 -0.154602 1441830960 -0.971924 -0.151428 0.093018 -0.154602 1441830960 -0.971924 -0.151428 0.093018 -0.154602 1441830960 -0.971924 -0.151428 0.093018 -0.154602 1441830960 -0.971924 -0.151428 0.093018 -0.154602 1441830960 -0.980713 -0.006409 0.100342 -0.167664 1441830960 -0.980713 -0.006409 0.100342 -0.167664 1441830960 -0.980713 -0.006409 0.100342 -0.167664 1441830960 -0.980713 -0.006409 0.100342 -0.167664 1441830960 -0.980713 -0.006409 0.100342 -0.167664 1441830960 -0.973267 -0.045593 0.204346 -0.094849 1441830960 -0.973267 -0.045593 0.204346 -0.094849 1441830960 -0.973267 -0.045593 0.204346 -0.094849 1441830960 -0.973267 -0.045593 0.204346 -0.094849 1441830960 -0.973267 -0.045593 0.204346 -0.094849 1441830960 -0.973267 -0.045593 0.204346 -0.094849 1441830960 -0.973267 -0.045593 0.204346 -0.094849 1441830960 -0.950867 -0.040100 0.307068 -0.003357 1441830960 -0.950867 -0.040100 0.307068 -0.003357 1441830960 -0.950867 -0.040100 0.307068 -0.003357 1441830960 -0.950867 -0.040100 0.307068 -0.003357 1441830960 -0.950867 -0.040100 0.307068 -0.003357 1441830960 -0.950867 -0.040100 0.307068 -0.003357 1441830960 -0.906311 -0.060486 0.411316 0.076355 1441830960 -0.906311 -0.060486 0.411316 0.076355 1441830960 -0.906311 -0.060486 0.411316 0.076355 1441830960 -0.906311 -0.060486 0.411316 0.076355 1441830960 -0.906311 -0.060486 0.411316 0.076355 1441830960 -0.906311 -0.060486 0.411316 0.076355 1441830960 -0.863464 -0.075073 0.481750 0.129211 1441830961 -0.863464 -0.075073 0.481750 0.129211 1441830961 -0.863464 -0.075073 0.481750 0.129211 1441830961 -0.863464 -0.075073 0.481750 0.129211 1441830961 -0.863464 -0.075073 0.481750 0.129211 1441830961 -0.863464 -0.075073 0.481750 0.129211 1441830961 -0.830688 -0.104126 0.518921 0.172668 1441830961 -0.830688 -0.104126 0.518921 0.172668 1441830961 -0.830688 -0.104126 0.518921 0.172668 1441830961 -0.830688 -0.104126 0.518921 0.172668 1441830961 -0.830688 -0.104126 0.518921 0.172668 1441830961 -0.830688 -0.104126 0.518921 0.172668 1441830961 -0.830994 -0.124207 0.517090 0.163269 1441830961 -0.830994 -0.124207 0.517090 0.163269 1441830961 -0.830994 -0.124207 0.517090 0.163269 1441830961 -0.830994 -0.124207 0.517090 0.163269 1441830961 -0.830994 -0.124207 0.517090 0.163269 1441830961 -0.867126 -0.158081 0.461365 0.101379 1441830961 -0.867126 -0.158081 0.461365 0.101379 1441830961 -0.867126 -0.158081 0.461365 0.101379 1441830961 -0.867126 -0.158081 0.461365 0.101379 1441830961 -0.867126 -0.158081 0.461365 0.101379 1441830961 -0.867126 -0.158081 0.461365 0.101379 1441830961 -0.930969 -0.180908 0.316589 -0.018616 1441830961 -0.930969 -0.180908 0.316589 -0.018616 1441830961 -0.930969 -0.180908 0.316589 -0.018616 1441830961 -0.930969 -0.180908 0.316589 -0.018616 1441830961 -0.930969 -0.180908 0.316589 -0.018616 1441830961 -0.930969 -0.180908 0.316589 -0.018616 1441830961 -0.930969 -0.180908 0.316589 -0.018616 1441830961 -0.947693 -0.236572 0.107788 -0.185364 1441830961 -0.947693 -0.236572 0.107788 -0.185364 1441830961 -0.947693 -0.236572 0.107788 -0.185364 1441830961 -0.947693 -0.236572 0.107788 -0.185364 1441830961 -0.947693 -0.236572 0.107788 -0.185364 1441830961 -0.932983 -0.258850 0.061890 -0.242432 1441830961 -0.932983 -0.258850 0.061890 -0.242432 1441830961 -0.932983 -0.258850 0.061890 -0.242432 1441830961 -0.932983 -0.258850 0.061890 -0.242432 1441830961 -0.932983 -0.258850 0.061890 -0.242432 1441830961 -0.932983 -0.258850 0.061890 -0.242432 1441830961 -0.932983 -0.258850 0.061890 -0.242432 1441830961 -0.975464 -0.136719 0.151978 -0.081970 1441830961 -0.975464 -0.136719 0.151978 -0.081970 1441830961 -0.975464 -0.136719 0.151978 -0.081970 1441830961 -0.975464 -0.136719 0.151978 -0.081970 1441830961 -0.975464 -0.136719 0.151978 -0.081970 1441830961 -0.975464 -0.136719 0.151978 -0.081970 1441830961 -0.942383 -0.143982 0.301025 0.024597 1441830961 -0.942383 -0.143982 0.301025 0.024597 1441830961 -0.942383 -0.143982 0.301025 0.024597 1441830961 -0.942383 -0.143982 0.301025 0.024597 1441830961 -0.942383 -0.143982 0.301025 0.024597 1441830961 -0.942383 -0.143982 0.301025 0.024597 1441830961 -0.881470 -0.119690 0.443542 0.109131 1441830961 -0.881470 -0.119690 0.443542 0.109131 1441830961 -0.881470 -0.119690 0.443542 0.109131 1441830961 -0.881470 -0.119690 0.443542 0.109131 1441830961 -0.881470 -0.119690 0.443542 0.109131 1441830961 -0.881470 -0.119690 0.443542 0.109131 1441830961 -0.881470 -0.119690 0.443542 0.109131 1441830961 -0.823181 -0.131958 0.536133 0.132629 1441830961 -0.823181 -0.131958 0.536133 0.132629 1441830961 -0.823181 -0.131958 0.536133 0.132629 1441830961 -0.823181 -0.131958 0.536133 0.132629 1441830961 -0.823181 -0.131958 0.536133 0.132629 1441830961 -0.823181 -0.131958 0.536133 0.132629 1441830961 -0.778198 -0.154785 0.578491 0.189331 1441830961 -0.778198 -0.154785 0.578491 0.189331 1441830961 -0.778198 -0.154785 0.578491 0.189331 1441830961 -0.778198 -0.154785 0.578491 0.189331 1441830961 -0.778198 -0.154785 0.578491 0.189331 1441830961 -0.778198 -0.154785 0.578491 0.189331 1441830961 -0.788147 -0.150085 0.560303 0.205811 1441830961 -0.788147 -0.150085 0.560303 0.205811 1441830961 -0.788147 -0.150085 0.560303 0.205811 1441830961 -0.788147 -0.150085 0.560303 0.205811 1441830961 -0.788147 -0.150085 0.560303 0.205811 1441830961 -0.788147 -0.150085 0.560303 0.205811 1441830961 -0.817505 -0.181274 0.518860 0.171997 1441830961 -0.817505 -0.181274 0.518860 0.171997 1441830961 -0.817505 -0.181274 0.518860 0.171997 1441830961 -0.817505 -0.181274 0.518860 0.171997 1441830961 -0.817505 -0.181274 0.518860 0.171997 1441830961 -0.817505 -0.181274 0.518860 0.171997 1441830961 -0.881592 -0.194580 0.415710 0.110535 1441830961 -0.881592 -0.194580 0.415710 0.110535 1441830961 -0.881592 -0.194580 0.415710 0.110535 1441830961 -0.881592 -0.194580 0.415710 0.110535 1441830961 -0.881592 -0.194580 0.415710 0.110535 1441830961 -0.881592 -0.194580 0.415710 0.110535 1441830961 -0.881592 -0.194580 0.415710 0.110535 1441830961 -0.940552 -0.231262 0.248535 -0.013123 1441830961 -0.940552 -0.231262 0.248535 -0.013123 1441830961 -0.940552 -0.231262 0.248535 -0.013123 1441830961 -0.940552 -0.231262 0.248535 -0.013123 1441830961 -0.940552 -0.231262 0.248535 -0.013123 1441830961 -0.940552 -0.231262 0.248535 -0.013123 1441830961 -0.945313 -0.274475 0.050476 -0.169128 1441830961 -0.945313 -0.274475 0.050476 -0.169128 1441830961 -0.945313 -0.274475 0.050476 -0.169128 1441830961 -0.945313 -0.274475 0.050476 -0.169128 1441830961 -0.945313 -0.274475 0.050476 -0.169128 1441830961 -0.945313 -0.274475 0.050476 -0.169128 1441830961 -0.956421 -0.231323 0.099060 -0.148254 1441830961 -0.956421 -0.231323 0.099060 -0.148254 1441830961 -0.956421 -0.231323 0.099060 -0.148254 1441830961 -0.956421 -0.231323 0.099060 -0.148254 1441830961 -0.956421 -0.231323 0.099060 -0.148254 1441830961 -0.956421 -0.231323 0.099060 -0.148254 1441830961 -0.956421 -0.231323 0.099060 -0.148254 1441830961 -0.974915 -0.115784 0.189697 -0.012573 1441830962 -0.974915 -0.115784 0.189697 -0.012573 1441830962 -0.974915 -0.115784 0.189697 -0.012573 1441830962 -0.974915 -0.115784 0.189697 -0.012573 1441830962 -0.974915 -0.115784 0.189697 -0.012573 1441830962 -0.974915 -0.115784 0.189697 -0.012573 1441830962 -0.931458 -0.167969 0.318298 0.054138 1441830962 -0.931458 -0.167969 0.318298 0.054138 1441830962 -0.931458 -0.167969 0.318298 0.054138 1441830962 -0.931458 -0.167969 0.318298 0.054138 1441830962 -0.931458 -0.167969 0.318298 0.054138 1441830962 -0.931458 -0.167969 0.318298 0.054138 1441830962 -0.895142 -0.102661 0.413818 0.130249 1441830962 -0.895142 -0.102661 0.413818 0.130249 1441830962 -0.895142 -0.102661 0.413818 0.130249 1441830962 -0.895142 -0.102661 0.413818 0.130249 1441830962 -0.895142 -0.102661 0.413818 0.130249 1441830962 -0.895142 -0.102661 0.413818 0.130249 1441830962 -0.849243 -0.136780 0.485107 0.157471 1441830962 -0.849243 -0.136780 0.485107 0.157471 1441830962 -0.849243 -0.136780 0.485107 0.157471 1441830962 -0.849243 -0.136780 0.485107 0.157471 1441830962 -0.849243 -0.136780 0.485107 0.157471 1441830962 -0.849243 -0.136780 0.485107 0.157471 1441830962 -0.822144 -0.157593 0.510559 0.196533 1441830962 -0.822144 -0.157593 0.510559 0.196533 1441830962 -0.822144 -0.157593 0.510559 0.196533 1441830962 -0.822144 -0.157593 0.510559 0.196533 1441830962 -0.822144 -0.157593 0.510559 0.196533 1441830962 -0.822144 -0.157593 0.510559 0.196533 1441830962 -0.832520 -0.159851 0.496521 0.186768 1441830962 -0.832520 -0.159851 0.496521 0.186768 1441830962 -0.832520 -0.159851 0.496521 0.186768 1441830962 -0.832520 -0.159851 0.496521 0.186768 1441830962 -0.832520 -0.159851 0.496521 0.186768 1441830962 -0.832520 -0.159851 0.496521 0.186768 1441830962 -0.865173 -0.187012 0.446228 0.131775 1441830962 -0.865173 -0.187012 0.446228 0.131775 1441830962 -0.865173 -0.187012 0.446228 0.131775 1441830962 -0.865173 -0.187012 0.446228 0.131775 1441830962 -0.865173 -0.187012 0.446228 0.131775 1441830962 -0.865173 -0.187012 0.446228 0.131775 1441830962 -0.919006 -0.183960 0.345337 0.049011 1441830962 -0.919006 -0.183960 0.345337 0.049011 1441830962 -0.919006 -0.183960 0.345337 0.049011 1441830962 -0.919006 -0.183960 0.345337 0.049011 1441830962 -0.919006 -0.183960 0.345337 0.049011 1441830962 -0.919006 -0.183960 0.345337 0.049011 1441830962 -0.958923 -0.208374 0.175903 -0.078918 1441830962 -0.958923 -0.208374 0.175903 -0.078918 1441830962 -0.958923 -0.208374 0.175903 -0.078918 1441830962 -0.958923 -0.208374 0.175903 -0.078918 1441830962 -0.958923 -0.208374 0.175903 -0.078918 1441830962 -0.958923 -0.208374 0.175903 -0.078918 1441830962 -0.958923 -0.208374 0.175903 -0.078918 1441830962 -0.938049 -0.282166 0.019592 -0.200439 1441830962 -0.938049 -0.282166 0.019592 -0.200439 1441830962 -0.938049 -0.282166 0.019592 -0.200439 1441830962 -0.938049 -0.282166 0.019592 -0.200439 1441830962 -0.938049 -0.282166 0.019592 -0.200439 1441830962 -0.952515 -0.265503 0.067871 -0.133057 1441830962 -0.952515 -0.265503 0.067871 -0.133057 1441830962 -0.952515 -0.265503 0.067871 -0.133057 1441830962 -0.952515 -0.265503 0.067871 -0.133057 1441830962 -0.952515 -0.265503 0.067871 -0.133057 1441830962 -0.952515 -0.265503 0.067871 -0.133057 1441830962 -0.980652 -0.142639 0.134399 0.005310 1441830962 -0.980652 -0.142639 0.134399 0.005310 1441830962 -0.980652 -0.142639 0.134399 0.005310 1441830962 -0.980652 -0.142639 0.134399 0.005310 1441830962 -0.980652 -0.142639 0.134399 0.005310 1441830962 -0.980652 -0.142639 0.134399 0.005310 1441830962 -0.942871 -0.173096 0.274963 0.074280 1441830962 -0.942871 -0.173096 0.274963 0.074280 1441830962 -0.942871 -0.173096 0.274963 0.074280 1441830962 -0.942871 -0.173096 0.274963 0.074280 1441830962 -0.942871 -0.173096 0.274963 0.074280 1441830962 -0.942871 -0.173096 0.274963 0.074280 1441830962 -0.900696 -0.092102 0.398499 0.146606 1441830962 -0.900696 -0.092102 0.398499 0.146606 1441830962 -0.900696 -0.092102 0.398499 0.146606 1441830962 -0.900696 -0.092102 0.398499 0.146606 1441830962 -0.900696 -0.092102 0.398499 0.146606 1441830962 -0.900696 -0.092102 0.398499 0.146606 1441830962 -0.840576 -0.136353 0.496948 0.166992 1441830962 -0.840576 -0.136353 0.496948 0.166992 1441830962 -0.840576 -0.136353 0.496948 0.166992 1441830962 -0.840576 -0.136353 0.496948 0.166992 1441830962 -0.840576 -0.136353 0.496948 0.166992 1441830962 -0.840576 -0.136353 0.496948 0.166992 1441830962 -0.809875 -0.148804 0.522766 0.220703 1441830962 -0.809875 -0.148804 0.522766 0.220703 1441830962 -0.809875 -0.148804 0.522766 0.220703 1441830962 -0.809875 -0.148804 0.522766 0.220703 1441830962 -0.809875 -0.148804 0.522766 0.220703 1441830962 -0.809875 -0.148804 0.522766 0.220703 1441830962 -0.812988 -0.177856 0.513794 0.208374 1441830962 -0.812988 -0.177856 0.513794 0.208374 1441830962 -0.812988 -0.177856 0.513794 0.208374 1441830962 -0.812988 -0.177856 0.513794 0.208374 1441830962 -0.812988 -0.177856 0.513794 0.208374 1441830962 -0.812988 -0.177856 0.513794 0.208374 1441830962 -0.851196 -0.207642 0.454224 0.161316 1441830962 -0.851196 -0.207642 0.454224 0.161316 1441830962 -0.851196 -0.207642 0.454224 0.161316 1441830962 -0.851196 -0.207642 0.454224 0.161316 1441830962 -0.851196 -0.207642 0.454224 0.161316 1441830962 -0.851196 -0.207642 0.454224 0.161316 1441830962 -0.917725 -0.207642 0.333557 0.059143 1441830962 -0.917725 -0.207642 0.333557 0.059143 1441830963 -0.917725 -0.207642 0.333557 0.059143 1441830963 -0.917725 -0.207642 0.333557 0.059143 1441830963 -0.917725 -0.207642 0.333557 0.059143 1441830963 -0.917725 -0.207642 0.333557 0.059143 1441830963 -0.961914 -0.204773 0.154358 -0.094849 1441830963 -0.961914 -0.204773 0.154358 -0.094849 1441830963 -0.961914 -0.204773 0.154358 -0.094849 1441830963 -0.961914 -0.204773 0.154358 -0.094849 1441830963 -0.961914 -0.204773 0.154358 -0.094849 1441830963 -0.961914 -0.204773 0.154358 -0.094849 1441830963 -0.976929 -0.142090 0.136719 -0.082642 1441830963 -0.976929 -0.142090 0.136719 -0.082642 1441830963 -0.976929 -0.142090 0.136719 -0.082642 1441830963 -0.976929 -0.142090 0.136719 -0.082642 1441830963 -0.976929 -0.142090 0.136719 -0.082642 1441830963 -0.976929 -0.142090 0.136719 -0.082642 1441830963 -0.973511 -0.092590 0.208313 0.019043 1441830963 -0.973511 -0.092590 0.208313 0.019043 1441830963 -0.973511 -0.092590 0.208313 0.019043 1441830963 -0.973511 -0.092590 0.208313 0.019043 1441830963 -0.973511 -0.092590 0.208313 0.019043 1441830963 -0.973511 -0.092590 0.208313 0.019043 1441830963 -0.946411 -0.076477 0.298706 0.096313 1441830963 -0.946411 -0.076477 0.298706 0.096313 1441830963 -0.946411 -0.076477 0.298706 0.096313 1441830963 -0.946411 -0.076477 0.298706 0.096313 1441830963 -0.946411 -0.076477 0.298706 0.096313 1441830963 -0.946411 -0.076477 0.298706 0.096313 1441830963 -0.946411 -0.076477 0.298706 0.096313 1441830963 -0.912109 -0.036438 0.375366 0.160889 1441830963 -0.912109 -0.036438 0.375366 0.160889 1441830963 -0.912109 -0.036438 0.375366 0.160889 1441830963 -0.912109 -0.036438 0.375366 0.160889 1441830963 -0.912109 -0.036438 0.375366 0.160889 1441830963 -0.912109 -0.036438 0.375366 0.160889 1441830963 -0.879150 -0.044373 0.425720 0.209473 1441830963 -0.879150 -0.044373 0.425720 0.209473 1441830963 -0.879150 -0.044373 0.425720 0.209473 1441830963 -0.879150 -0.044373 0.425720 0.209473 1441830963 -0.879150 -0.044373 0.425720 0.209473 1441830963 -0.879150 -0.044373 0.425720 0.209473 1441830963 -0.850281 -0.073364 0.451477 0.260315 1441830963 -0.850281 -0.073364 0.451477 0.260315 1441830963 -0.850281 -0.073364 0.451477 0.260315 1441830963 -0.850281 -0.073364 0.451477 0.260315 1441830963 -0.850281 -0.073364 0.451477 0.260315 1441830963 -0.841736 -0.120239 0.451904 0.269958 1441830963 -0.841736 -0.120239 0.451904 0.269958 1441830963 -0.841736 -0.120239 0.451904 0.269958 1441830963 -0.841736 -0.120239 0.451904 0.269958 1441830963 -0.841736 -0.120239 0.451904 0.269958 1441830963 -0.841736 -0.120239 0.451904 0.269958 1441830963 -0.841736 -0.120239 0.451904 0.269958 1441830963 -0.859131 -0.172119 0.426575 0.224243 1441830963 -0.859131 -0.172119 0.426575 0.224243 1441830963 -0.859131 -0.172119 0.426575 0.224243 1441830963 -0.859131 -0.172119 0.426575 0.224243 1441830963 -0.904236 -0.209534 0.352356 0.119751 1441830963 -0.904236 -0.209534 0.352356 0.119751 1441830963 -0.904236 -0.209534 0.352356 0.119751 1441830963 -0.904236 -0.209534 0.352356 0.119751 1441830963 -0.904236 -0.209534 0.352356 0.119751 1441830963 -0.904236 -0.209534 0.352356 0.119751 1441830963 -0.959839 -0.203430 0.184265 -0.059021 1441830963 -0.959839 -0.203430 0.184265 -0.059021 1441830963 -0.959839 -0.203430 0.184265 -0.059021 1441830963 -0.959839 -0.203430 0.184265 -0.059021 1441830963 -0.959839 -0.203430 0.184265 -0.059021 1441830963 -0.959839 -0.203430 0.184265 -0.059021 1441830963 -0.959839 -0.203430 0.184265 -0.059021 1441830963 -0.957703 -0.215027 0.044373 -0.186218 1441830963 -0.957703 -0.215027 0.044373 -0.186218 1441830963 -0.957703 -0.215027 0.044373 -0.186218 1441830963 -0.957703 -0.215027 0.044373 -0.186218 1441830963 -0.957703 -0.215027 0.044373 -0.186218 1441830963 -0.973816 -0.162903 0.127991 -0.094055 1441830963 -0.973816 -0.162903 0.127991 -0.094055 1441830963 -0.973816 -0.162903 0.127991 -0.094055 1441830963 -0.973816 -0.162903 0.127991 -0.094055 1441830963 -0.973816 -0.162903 0.127991 -0.094055 1441830963 -0.973816 -0.162903 0.127991 -0.094055 1441830963 -0.966370 -0.168579 0.193909 0.010986 1441830963 -0.966370 -0.168579 0.193909 0.010986 1441830963 -0.966370 -0.168579 0.193909 0.010986 1441830963 -0.966370 -0.168579 0.193909 0.010986 1441830963 -0.966370 -0.168579 0.193909 0.010986 1441830963 -0.966370 -0.168579 0.193909 0.010986 1441830963 -0.936768 -0.134644 0.295166 0.131409 1441830963 -0.936768 -0.134644 0.295166 0.131409 1441830963 -0.936768 -0.134644 0.295166 0.131409 1441830963 -0.936768 -0.134644 0.295166 0.131409 1441830963 -0.936768 -0.134644 0.295166 0.131409 1441830963 -0.936768 -0.134644 0.295166 0.131409 1441830963 -0.897583 -0.131042 0.355286 0.225708 1441830963 -0.897583 -0.131042 0.355286 0.225708 1441830963 -0.897583 -0.131042 0.355286 0.225708 1441830963 -0.897583 -0.131042 0.355286 0.225708 1441830963 -0.897583 -0.131042 0.355286 0.225708 1441830963 -0.897583 -0.131042 0.355286 0.225708 1441830963 -0.897583 -0.131042 0.355286 0.225708 1441830963 -0.853943 -0.147644 0.389221 0.312256 1441830963 -0.853943 -0.147644 0.389221 0.312256 1441830963 -0.853943 -0.147644 0.389221 0.312256 1441830963 -0.853943 -0.147644 0.389221 0.312256 1441830963 -0.853943 -0.147644 0.389221 0.312256 1441830963 -0.853943 -0.147644 0.389221 0.312256 1441830963 -0.828308 -0.186340 0.396240 0.349609 1441830963 -0.828308 -0.186340 0.396240 0.349609 1441830963 -0.828308 -0.186340 0.396240 0.349609 1441830963 -0.828308 -0.186340 0.396240 0.349609 1441830964 -0.828308 -0.186340 0.396240 0.349609 1441830964 -0.828308 -0.186340 0.396240 0.349609 1441830964 -0.831238 -0.250488 0.395996 0.299133 1441830964 -0.831238 -0.250488 0.395996 0.299133 1441830964 -0.831238 -0.250488 0.395996 0.299133 1441830964 -0.831238 -0.250488 0.395996 0.299133 1441830964 -0.831238 -0.250488 0.395996 0.299133 1441830964 -0.831238 -0.250488 0.395996 0.299133 1441830964 -0.863281 -0.299744 0.357666 0.192383 1441830964 -0.863281 -0.299744 0.357666 0.192383 1441830964 -0.863281 -0.299744 0.357666 0.192383 1441830964 -0.863281 -0.299744 0.357666 0.192383 1441830964 -0.863281 -0.299744 0.357666 0.192383 1441830964 -0.863281 -0.299744 0.357666 0.192383 1441830964 -0.863281 -0.299744 0.357666 0.192383 1441830964 -0.909241 -0.337097 0.243408 0.021545 1441830964 -0.909241 -0.337097 0.243408 0.021545 1441830964 -0.909241 -0.337097 0.243408 0.021545 1441830964 -0.909241 -0.337097 0.243408 0.021545 1441830964 -0.909241 -0.337097 0.243408 0.021545 1441830964 -0.909241 -0.337097 0.243408 0.021545 1441830964 -0.914551 -0.365417 0.086121 -0.150940 1441830964 -0.914551 -0.365417 0.086121 -0.150940 1441830964 -0.914551 -0.365417 0.086121 -0.150940 1441830964 -0.914551 -0.365417 0.086121 -0.150940 1441830964 -0.914551 -0.365417 0.086121 -0.150940 1441830964 -0.914551 -0.365417 0.086121 -0.150940 1441830964 -0.950134 -0.268005 0.104614 -0.120361 1441830964 -0.950134 -0.268005 0.104614 -0.120361 1441830964 -0.950134 -0.268005 0.104614 -0.120361 1441830964 -0.950134 -0.268005 0.104614 -0.120361 1441830964 -0.950134 -0.268005 0.104614 -0.120361 1441830964 -0.950134 -0.268005 0.104614 -0.120361 1441830964 -0.963135 -0.212036 0.165771 -0.005188 1441830964 -0.963135 -0.212036 0.165771 -0.005188 1441830964 -0.963135 -0.212036 0.165771 -0.005188 1441830964 -0.963135 -0.212036 0.165771 -0.005188 1441830964 -0.963135 -0.212036 0.165771 -0.005188 1441830964 -0.963135 -0.212036 0.165771 -0.005188 1441830964 -0.941223 -0.182434 0.262451 0.109558 1441830964 -0.941223 -0.182434 0.262451 0.109558 1441830964 -0.941223 -0.182434 0.262451 0.109558 1441830964 -0.941223 -0.182434 0.262451 0.109558 1441830964 -0.941223 -0.182434 0.262451 0.109558 1441830964 -0.941223 -0.182434 0.262451 0.109558 1441830964 -0.941223 -0.182434 0.262451 0.109558 1441830964 -0.908569 -0.121277 0.342529 0.206055 1441830964 -0.908569 -0.121277 0.342529 0.206055 1441830964 -0.908569 -0.121277 0.342529 0.206055 1441830964 -0.908569 -0.121277 0.342529 0.206055 1441830964 -0.908569 -0.121277 0.342529 0.206055 1441830964 -0.908569 -0.121277 0.342529 0.206055 1441830964 -0.864929 -0.116821 0.405945 0.271057 1441830964 -0.864929 -0.116821 0.405945 0.271057 1441830964 -0.864929 -0.116821 0.405945 0.271057 1441830964 -0.864929 -0.116821 0.405945 0.271057 1441830964 -0.864929 -0.116821 0.405945 0.271057 1441830964 -0.864929 -0.116821 0.405945 0.271057 1441830964 -0.819214 -0.144287 0.445313 0.331299 1441830964 -0.819214 -0.144287 0.445313 0.331299 1441830964 -0.819214 -0.144287 0.445313 0.331299 1441830964 -0.819214 -0.144287 0.445313 0.331299 1441830964 -0.819214 -0.144287 0.445313 0.331299 1441830964 -0.819214 -0.144287 0.445313 0.331299 1441830964 -0.819214 -0.144287 0.445313 0.331299 1441830964 -0.811340 -0.185181 0.456970 0.314026 1441830964 -0.811340 -0.185181 0.456970 0.314026 1441830964 -0.811340 -0.185181 0.456970 0.314026 1441830964 -0.811340 -0.185181 0.456970 0.314026 1441830964 -0.811340 -0.185181 0.456970 0.314026 1441830964 -0.811340 -0.185181 0.456970 0.314026 1441830964 -0.840332 -0.236328 0.437256 0.216309 1441830964 -0.840332 -0.236328 0.437256 0.216309 1441830964 -0.840332 -0.236328 0.437256 0.216309 1441830964 -0.840332 -0.236328 0.437256 0.216309 1441830964 -0.840332 -0.236328 0.437256 0.216309 1441830964 -0.840332 -0.236328 0.437256 0.216309 1441830964 -0.900818 -0.267700 0.335083 0.068481 1441830964 -0.900818 -0.267700 0.335083 0.068481 1441830964 -0.900818 -0.267700 0.335083 0.068481 1441830964 -0.900818 -0.267700 0.335083 0.068481 1441830964 -0.900818 -0.267700 0.335083 0.068481 1441830964 -0.900818 -0.267700 0.335083 0.068481 1441830964 -0.900818 -0.267700 0.335083 0.068481 1441830964 -0.937622 -0.291321 0.166931 -0.090698 1441830964 -0.937622 -0.291321 0.166931 -0.090698 1441830964 -0.937622 -0.291321 0.166931 -0.090698 1441830964 -0.937622 -0.291321 0.166931 -0.090698 1441830964 -0.937622 -0.291321 0.166931 -0.090698 1441830964 -0.937622 -0.291321 0.166931 -0.090698 1441830964 -0.956482 -0.247803 0.106873 -0.111145 1441830964 -0.956482 -0.247803 0.106873 -0.111145 1441830964 -0.956482 -0.247803 0.106873 -0.111145 1441830964 -0.956482 -0.247803 0.106873 -0.111145 1441830964 -0.956482 -0.247803 0.106873 -0.111145 1441830964 -0.956482 -0.247803 0.106873 -0.111145 1441830964 -0.968201 -0.177002 0.176208 0.015564 1441830964 -0.968201 -0.177002 0.176208 0.015564 1441830964 -0.968201 -0.177002 0.176208 0.015564 1441830964 -0.968201 -0.177002 0.176208 0.015564 1441830964 -0.968201 -0.177002 0.176208 0.015564 1441830964 -0.968201 -0.177002 0.176208 0.015564 1441830964 -0.939758 -0.171997 0.267395 0.125793 1441830964 -0.939758 -0.171997 0.267395 0.125793 1441830964 -0.939758 -0.171997 0.267395 0.125793 1441830964 -0.939758 -0.171997 0.267395 0.125793 1441830964 -0.939758 -0.171997 0.267395 0.125793 1441830964 -0.939758 -0.171997 0.267395 0.125793 1441830964 -0.902954 -0.127747 0.342041 0.226807 1441830964 -0.902954 -0.127747 0.342041 0.226807 1441830964 -0.902954 -0.127747 0.342041 0.226807 1441830964 -0.902954 -0.127747 0.342041 0.226807 1441830964 -0.902954 -0.127747 0.342041 0.226807 1441830965 -0.902954 -0.127747 0.342041 0.226807 1441830965 -0.852905 -0.148560 0.406494 0.291931 1441830965 -0.852905 -0.148560 0.406494 0.291931 1441830965 -0.852905 -0.148560 0.406494 0.291931 1441830965 -0.852905 -0.148560 0.406494 0.291931 1441830965 -0.852905 -0.148560 0.406494 0.291931 1441830965 -0.852905 -0.148560 0.406494 0.291931 1441830965 -0.810059 -0.144714 0.451721 0.344666 1441830965 -0.810059 -0.144714 0.451721 0.344666 1441830965 -0.810059 -0.144714 0.451721 0.344666 1441830965 -0.810059 -0.144714 0.451721 0.344666 1441830965 -0.810059 -0.144714 0.451721 0.344666 1441830965 -0.810059 -0.144714 0.451721 0.344666 1441830965 -0.809448 -0.153564 0.463562 0.326050 1441830965 -0.809448 -0.153564 0.463562 0.326050 1441830965 -0.809448 -0.153564 0.463562 0.326050 1441830965 -0.809448 -0.153564 0.463562 0.326050 1441830965 -0.809448 -0.153564 0.463562 0.326050 1441830965 -0.809448 -0.153564 0.463562 0.326050 1441830965 -0.830322 -0.225281 0.457397 0.225159 1441830965 -0.830322 -0.225281 0.457397 0.225159 1441830965 -0.830322 -0.225281 0.457397 0.225159 1441830965 -0.830322 -0.225281 0.457397 0.225159 1441830965 -0.830322 -0.225281 0.457397 0.225159 1441830965 -0.830322 -0.225281 0.457397 0.225159 1441830965 -0.830322 -0.225281 0.457397 0.225159 1441830965 -0.892578 -0.233826 0.371826 0.101746 1441830965 -0.892578 -0.233826 0.371826 0.101746 1441830965 -0.892578 -0.233826 0.371826 0.101746 1441830965 -0.892578 -0.233826 0.371826 0.101746 1441830965 -0.892578 -0.233826 0.371826 0.101746 1441830965 -0.892578 -0.233826 0.371826 0.101746 1441830965 -0.945740 -0.238037 0.205994 -0.080872 1441830965 -0.945740 -0.238037 0.205994 -0.080872 1441830965 -0.945740 -0.238037 0.205994 -0.080872 1441830965 -0.945740 -0.238037 0.205994 -0.080872 1441830965 -0.945740 -0.238037 0.205994 -0.080872 1441830965 -0.945740 -0.238037 0.205994 -0.080872 1441830965 -0.945740 -0.238037 0.205994 -0.080872 1441830965 -0.928589 -0.302368 0.062256 -0.206177 1441830965 -0.928589 -0.302368 0.062256 -0.206177 1441830965 -0.928589 -0.302368 0.062256 -0.206177 1441830965 -0.928589 -0.302368 0.062256 -0.206177 1441830965 -0.928589 -0.302368 0.062256 -0.206177 1441830965 -0.928589 -0.302368 0.062256 -0.206177 1441830965 -0.966003 -0.196899 0.123291 -0.113586 1441830965 -0.966003 -0.196899 0.123291 -0.113586 1441830965 -0.966003 -0.196899 0.123291 -0.113586 1441830965 -0.966003 -0.196899 0.123291 -0.113586 1441830965 -0.966003 -0.196899 0.123291 -0.113586 1441830965 -0.966003 -0.196899 0.123291 -0.113586 1441830965 -0.965759 -0.174255 0.192017 -0.008606 1441830965 -0.965759 -0.174255 0.192017 -0.008606 1441830965 -0.965759 -0.174255 0.192017 -0.008606 1441830965 -0.965759 -0.174255 0.192017 -0.008606 1441830965 -0.965759 -0.174255 0.192017 -0.008606 1441830965 -0.965759 -0.174255 0.192017 -0.008606 1441830965 -0.940735 -0.157532 0.282715 0.101379 1441830965 -0.940735 -0.157532 0.282715 0.101379 1441830965 -0.940735 -0.157532 0.282715 0.101379 1441830965 -0.940735 -0.157532 0.282715 0.101379 1441830965 -0.940735 -0.157532 0.282715 0.101379 1441830965 -0.940735 -0.157532 0.282715 0.101379 1441830965 -0.902039 -0.120850 0.361267 0.203003 1441830965 -0.902039 -0.120850 0.361267 0.203003 1441830965 -0.902039 -0.120850 0.361267 0.203003 1441830965 -0.902039 -0.120850 0.361267 0.203003 1441830965 -0.902039 -0.120850 0.361267 0.203003 1441830965 -0.902039 -0.120850 0.361267 0.203003 1441830965 -0.848328 -0.154602 0.436951 0.256042 1441830965 -0.848328 -0.154602 0.436951 0.256042 1441830965 -0.848328 -0.154602 0.436951 0.256042 1441830965 -0.848328 -0.154602 0.436951 0.256042 1441830965 -0.848328 -0.154602 0.436951 0.256042 1441830965 -0.814880 -0.135437 0.471802 0.308228 1441830965 -0.814880 -0.135437 0.471802 0.308228 1441830965 
-0.726501 0.348938 -0.471252 -0.358459 1441830967 -0.726501 0.348938 -0.471252 -0.358459 1441830967 -0.726501 0.348938 -0.471252 -0.358459 1441830967 -0.726501 0.348938 -0.471252 -0.358459 1441830967 -0.726501 0.348938 -0.471252 -0.358459 1441830967 -0.726501 0.348938 -0.471252 -0.358459 1441830967 -0.726013 0.351379 -0.471313 -0.356873 1441830967 -0.726013 0.351379 -0.471313 -0.356873 1441830968 -0.726013 0.351379 -0.471313 -0.356873 1441830968 -0.726013 0.351379 -0.471313 -0.356873 1441830968 -0.726013 0.351379 -0.471313 -0.356873 1441830968 -0.726013 0.351379 -0.471313 -0.356873 1441830968 -0.726013 0.351379 -0.471313 -0.356873 1441830968 -0.728271 0.340332 -0.480286 -0.351013 1441830968 -0.728271 0.340332 -0.480286 -0.351013 1441830968 -0.728271 0.340332 -0.480286 -0.351013 1441830968 -0.728271 0.340332 -0.480286 -0.351013 1441830968 -0.728271 0.340332 -0.480286 -0.351013 1441830968 -0.728271 0.340332 -0.480286 -0.351013 1441830968 -0.731506 0.331238 -0.483093 -0.349060 1441830968 -0.731506 0.331238 -0.483093 -0.349060 1441830968 -0.731506 0.331238 -0.483093 -0.349060 1441830968 -0.731506 0.331238 -0.483093 -0.349060 1441830968 -0.731506 0.331238 -0.483093 -0.349060 1441830968 -0.731506 0.331238 -0.483093 -0.349060 1441830968 -0.732605 0.337158 -0.474670 -0.352600 1441830968 -0.732605 0.337158 -0.474670 -0.352600 1441830968 -0.732605 0.337158 -0.474670 -0.352600 1441830968 -0.732605 0.337158 -0.474670 -0.352600 1441830968 -0.732605 0.337158 -0.474670 -0.352600 1441830968 -0.732605 0.337158 -0.474670 -0.352600 1441830968 -0.734741 0.349670 -0.457703 -0.358521 1441830968 -0.734741 0.349670 -0.457703 -0.358521 1441830968 -0.734741 0.349670 -0.457703 -0.358521 1441830968 -0.734741 0.349670 -0.457703 -0.358521 1441830968 -0.734741 0.349670 -0.457703 -0.358521 1441830968 -0.734741 0.349670 -0.457703 -0.358521 1441830968 -0.732910 0.369568 -0.440613 -0.363647 1441830968 -0.732910 0.369568 -0.440613 -0.363647 1441830968 -0.732910 0.369568 -0.440613 -0.363647 1441830968 -0.732910 0.369568 -0.440613 -0.363647 1441830968 -0.732910 0.369568 -0.440613 -0.363647 1441830968 -0.732910 0.369568 -0.440613 -0.363647 1441830968 -0.730652 0.380920 -0.434326 -0.363953 1441830968 -0.730652 0.380920 -0.434326 -0.363953 1441830968 -0.730652 0.380920 -0.434326 -0.363953 1441830968 -0.730652 0.380920 -0.434326 -0.363953 1441830968 -0.730652 0.380920 -0.434326 -0.363953 1441830968 -0.730652 0.380920 -0.434326 -0.363953 1441830968 -0.730652 0.380920 -0.434326 -0.363953 1441830968 -0.728149 0.375305 -0.440430 -0.367493 1441830968 -0.728149 0.375305 -0.440430 -0.367493 1441830968 -0.728149 0.375305 -0.440430 -0.367493 1441830968 -0.728149 0.375305 -0.440430 -0.367493 1441830968 -0.728149 0.375305 -0.440430 -0.367493 1441830968 -0.728149 0.375305 -0.440430 -0.367493 1441830968 -0.728149 0.375305 -0.440430 -0.367493 1441830968 -0.717407 0.376282 -0.442566 -0.384583 1441830968 -0.717407 0.376282 -0.442566 -0.384583 1441830968 -0.717407 0.376282 -0.442566 -0.384583 1441830968 -0.717407 0.376282 -0.442566 -0.384583 1441830968 -0.717407 0.376282 -0.442566 -0.384583 1441830968 -0.717407 0.376282 -0.442566 -0.384583 1441830968 -0.699768 0.391663 -0.437256 -0.407227 1441830968 -0.699768 0.391663 -0.437256 -0.407227 1441830968 -0.699768 0.391663 -0.437256 -0.407227 1441830968 -0.699768 0.391663 -0.437256 -0.407227 1441830968 -0.699768 0.391663 -0.437256 -0.407227 1441830968 -0.699768 0.391663 -0.437256 -0.407227 1441830968 -0.686218 0.404358 -0.432861 -0.422302 1441830968 -0.686218 0.404358 -0.432861 -0.422302 1441830968 -0.686218 0.404358 -0.432861 -0.422302 1441830968 -0.686218 0.404358 -0.432861 -0.422302 1441830968 -0.686218 0.404358 -0.432861 -0.422302 1441830968 -0.686218 0.404358 -0.432861 -0.422302 1441830968 -0.686218 0.404358 -0.432861 -0.422302 1441830968 -0.680481 0.407227 -0.436401 -0.425110 1441830968 -0.680481 0.407227 -0.436401 -0.425110 1441830968 -0.680481 0.407227 -0.436401 -0.425110 1441830968 -0.680481 0.407227 -0.436401 -0.425110 1441830968 -0.680481 0.407227 -0.436401 -0.425110 1441830968 -0.680481 0.407227 -0.436401 -0.425110 1441830968 -0.680420 0.397583 -0.449951 -0.420227 1441830968 -0.680420 0.397583 -0.449951 -0.420227 1441830968 -0.680420 0.397583 -0.449951 -0.420227 1441830968 -0.680420 0.397583 -0.449951 -0.420227 1441830968 -0.680420 0.397583 -0.449951 -0.420227 1441830968 -0.680420 0.397583 -0.449951 -0.420227 1441830968 -0.677734 0.390320 -0.461426 -0.418945 1441830968 -0.677734 0.390320 -0.461426 -0.418945 1441830968 -0.677734 0.390320 -0.461426 -0.418945 1441830968 -0.677734 0.390320 -0.461426 -0.418945 1441830968 -0.677734 0.390320 -0.461426 -0.418945 1441830968 -0.677734 0.390320 -0.461426 -0.418945 1441830968 -0.677856 0.384460 -0.469788 -0.414795 1441830968 -0.677856 0.384460 -0.469788 -0.414795 1441830968 -0.677856 0.384460 -0.469788 -0.414795 1441830968 -0.677856 0.384460 -0.469788 -0.414795 1441830968 -0.677856 0.384460 -0.469788 -0.414795 1441830968 -0.677856 0.384460 -0.469788 -0.414795 1441830968 -0.687439 0.368286 -0.478516 -0.403564 1441830968 -0.687439 0.368286 -0.478516 -0.403564 1441830968 -0.687439 0.368286 -0.478516 -0.403564 1441830968 -0.687439 0.368286 -0.478516 -0.403564 1441830968 -0.687439 0.368286 -0.478516 -0.403564 1441830968 -0.687439 0.368286 -0.478516 -0.403564 1441830968 -0.687439 0.368286 -0.478516 -0.403564 1441830968 -0.691711 0.365845 -0.473938 -0.403931 1441830968 -0.691711 0.365845 -0.473938 -0.403931 1441830968 -0.691711 0.365845 -0.473938 -0.403931 1441830968 -0.691711 0.365845 -0.473938 -0.403931 1441830968 -0.691711 0.365845 -0.473938 -0.403931 1441830968 -0.691711 0.365845 -0.473938 -0.403931 1441830968 -0.688232 0.387756 -0.456116 -0.409912 1441830968 -0.688232 0.387756 -0.456116 -0.409912 1441830968 -0.688232 0.387756 -0.456116 -0.409912 1441830968 -0.688232 0.387756 -0.456116 -0.409912 1441830968 -0.688232 0.387756 -0.456116 -0.409912 1441830968 -0.688232 0.387756 -0.456116 -0.409912 1441830968 -0.695740 0.395691 -0.446960 -0.399658 1441830968 -0.695740 0.395691 -0.446960 -0.399658 1441830969 -0.695740 0.395691 -0.446960 -0.399658 1441830969 -0.695740 0.395691 -0.446960 -0.399658 1441830969 -0.695740 0.395691 -0.446960 -0.399658 1441830969 -0.695740 0.395691 -0.446960 -0.399658 1441830969 -0.713684 0.380615 -0.445618 -0.383850 1441830969 -0.713684 0.380615 -0.445618 -0.383850 1441830969 -0.713684 0.380615 -0.445618 -0.383850 1441830969 -0.713684 0.380615 -0.445618 -0.383850 1441830969 -0.713684 0.380615 -0.445618 -0.383850 1441830969 -0.713684 0.380615 -0.445618 -0.383850 1441830969 -0.721863 0.380859 -0.433167 -0.382446 1441830969 -0.721863 0.380859 -0.433167 -0.382446 1441830969 -0.721863 0.380859 -0.433167 -0.382446 1441830969 -0.721863 0.380859 -0.433167 -0.382446 1441830969 -0.721863 0.380859 -0.433167 -0.382446 1441830969 -0.720520 0.390625 -0.419739 -0.390015 1441830969 -0.720520 0.390625 -0.419739 -0.390015 1441830969 -0.720520 0.390625 -0.419739 -0.390015 1441830969 -0.720520 0.390625 -0.419739 -0.390015 1441830969 -0.720520 0.390625 -0.419739 -0.390015 1441830969 -0.720520 0.390625 -0.419739 -0.390015 1441830969 -0.720520 0.390625 -0.419739 -0.390015 1441830969 -0.716248 0.393616 -0.416687 -0.398132 1441830969 -0.716248 0.393616 -0.416687 -0.398132 1441830969 -0.716248 0.393616 -0.416687 -0.398132 1441830969 -0.716248 0.393616 -0.416687 -0.398132 1441830969 -0.713562 0.386414 -0.427002 -0.399109 1441830969 -0.713562 0.386414 -0.427002 -0.399109 1441830969 -0.713562 0.386414 -0.427002 -0.399109 1441830969 -0.713562 0.386414 -0.427002 -0.399109 1441830969 -0.713562 0.386414 -0.427002 -0.399109 1441830969 -0.713562 0.386414 -0.427002 -0.399109 1441830969 -0.713989 0.367126 -0.448364 -0.393127 1441830969 -0.713989 0.367126 -0.448364 -0.393127 1441830969 -0.713989 0.367126 -0.448364 -0.393127 1441830969 -0.713989 0.367126 -0.448364 -0.393127 1441830969 -0.713989 0.367126 -0.448364 -0.393127 1441830969 -0.713989 0.367126 -0.448364 -0.393127 1441830969 -0.713989 0.367126 -0.448364 -0.393127 1441830969 -0.712585 0.348938 -0.467590 -0.389771 1441830969 -0.712585 0.348938 -0.467590 -0.389771 1441830969 -0.712585 0.348938 -0.467590 -0.389771 1441830969 -0.712585 0.348938 -0.467590 -0.389771 1441830969 -0.712585 0.348938 -0.467590 -0.389771 1441830969 -0.712585 0.348938 -0.467590 -0.389771 1441830969 -0.709778 0.343567 -0.475098 -0.390503 1441830969 -0.709778 0.343567 -0.475098 -0.390503 1441830969 -0.709778 0.343567 -0.475098 -0.390503 1441830969 -0.709778 0.343567 -0.475098 -0.390503 1441830969 -0.709778 0.343567 -0.475098 -0.390503 1441830969 -0.709778 0.343567 -0.475098 -0.390503 1441830969 -0.712769 0.342590 -0.473267 -0.388184 1441830969 -0.712769 0.342590 -0.473267 -0.388184 1441830969 -0.712769 0.342590 -0.473267 -0.388184 1441830969 -0.712769 0.342590 -0.473267 -0.388184 1441830969 -0.712769 0.342590 -0.473267 -0.388184 1441830969 -0.712769 0.342590 -0.473267 -0.388184 1441830969 -0.713928 0.355286 -0.461426 -0.388916 1441830969 -0.713928 0.355286 -0.461426 -0.388916 1441830969 -0.713928 0.355286 -0.461426 -0.388916 1441830969 -0.713928 0.355286 -0.461426 -0.388916 1441830969 -0.713928 0.355286 -0.461426 -0.388916 1441830969 -0.713928 0.355286 -0.461426 -0.388916 1441830969 -0.713257 0.375610 -0.448547 -0.386047 1441830969 -0.713257 0.375610 -0.448547 -0.386047 1441830969 -0.713257 0.375610 -0.448547 -0.386047 1441830969 -0.713257 0.375610 -0.448547 -0.386047 1441830969 -0.713257 0.375610 -0.448547 -0.386047 1441830969 -0.713257 0.375610 -0.448547 -0.386047 1441830969 -0.718384 0.371765 -0.452637 -0.375427 1441830969 -0.718384 0.371765 -0.452637 -0.375427 1441830969 -0.718384 0.371765 -0.452637 -0.375427 1441830969 -0.718384 0.371765 -0.452637 -0.375427 1441830969 -0.718384 0.371765 -0.452637 -0.375427 1441830969 -0.718384 0.371765 -0.452637 -0.375427 1441830969 -0.720947 0.358704 -0.459900 -0.374329 1441830969 -0.720947 0.358704 -0.459900 -0.374329 1441830969 -0.720947 0.358704 -0.459900 -0.374329 1441830969 -0.720947 0.358704 -0.459900 -0.374329 1441830969 -0.720947 0.358704 -0.459900 -0.374329 1441830969 -0.720947 0.358704 -0.459900 -0.374329 1441830969 -0.712219 0.367798 -0.454590 -0.388428 1441830969 -0.712219 0.367798 -0.454590 -0.388428 1441830969 -0.712219 0.367798 -0.454590 -0.388428 1441830969 -0.712219 0.367798 -0.454590 -0.388428 1441830969 -0.712219 0.367798 -0.454590 -0.388428 1441830969 -0.712219 0.367798 -0.454590 -0.388428 1441830969 -0.704163 0.376892 -0.449768 -0.399841 1441830969 -0.704163 0.376892 -0.449768 -0.399841 1441830969 -0.704163 0.376892 -0.449768 -0.399841 1441830969 -0.704163 0.376892 -0.449768 -0.399841 1441830969 -0.704163 0.376892 -0.449768 -0.399841 1441830969 -0.704163 0.376892 -0.449768 -0.399841 1441830969 -0.704163 0.376892 -0.449768 -0.399841 1441830969 -0.702942 0.375854 -0.450745 -0.401917 1441830969 -0.702942 0.375854 -0.450745 -0.401917 1441830969 -0.702942 0.375854 -0.450745 -0.401917 1441830969 -0.702942 0.375854 -0.450745 -0.401917 1441830969 -0.702942 0.375854 -0.450745 -0.401917 1441830969 -0.702942 0.375854 -0.450745 -0.401917 1441830969 -0.705627 0.372131 -0.452454 -0.398682 1441830969 -0.705627 0.372131 -0.452454 -0.398682 1441830969 -0.705627 0.372131 -0.452454 -0.398682 1441830969 -0.705627 0.372131 -0.452454 -0.398682 1441830969 -0.705627 0.372131 -0.452454 -0.398682 1441830969 -0.705627 0.372131 -0.452454 -0.398682 1441830969 -0.705627 0.372131 -0.452454 -0.398682 1441830969 -0.706421 0.372559 -0.451477 -0.397949 1441830969 -0.706421 0.372559 -0.451477 -0.397949 1441830969 -0.706421 0.372559 -0.451477 -0.397949 1441830970 -0.706421 0.372559 -0.451477 -0.397949 1441830970 -0.706421 0.372559 -0.451477 -0.397949 1441830970 -0.705078 0.373779 -0.452087 -0.398560 1441830970 -0.705078 0.373779 -0.452087 -0.398560 1441830970 -0.705078 0.373779 -0.452087 -0.398560 1441830970 -0.705078 0.373779 -0.452087 -0.398560 1441830970 -0.705078 0.373779 -0.452087 -0.398560 1441830970 -0.705078 0.373779 -0.452087 -0.398560 1441830970 -0.705078 0.373779 -0.452087 -0.398560 1441830970 -0.704407 0.369507 -0.456177 -0.399048 1441830970 -0.704407 0.369507 -0.456177 -0.399048 1441830970 -0.704407 0.369507 -0.456177 -0.399048 1441830970 -0.704407 0.369507 -0.456177 -0.399048 1441830970 -0.704407 0.369507 -0.456177 -0.399048 1441830970 -0.700134 0.376648 -0.449768 -0.407043 1441830970 -0.700134 0.376648 -0.449768 -0.407043 1441830970 -0.700134 0.376648 -0.449768 -0.407043 1441830970 -0.700134 0.376648 -0.449768 -0.407043 1441830970 -0.700134 0.376648 -0.449768 -0.407043 1441830970 -0.700134 0.376648 -0.449768 -0.407043 1441830970 -0.700134 0.376648 -0.449768 -0.407043 1441830970 -0.692261 0.401794 -0.433472 -0.414124 1441830970 -0.692261 0.401794 -0.433472 -0.414124 1441830970 -0.692261 0.401794 -0.433472 -0.414124 1441830970 -0.692261 0.401794 -0.433472 -0.414124 1441830970 -0.692261 0.401794 -0.433472 -0.414124 1441830970 -0.692261 0.401794 -0.433472 -0.414124 1441830970 -0.693115 0.409241 -0.430725 -0.408325 1441830970 -0.693115 0.409241 -0.430725 -0.408325 1441830970 -0.693115 0.409241 -0.430725 -0.408325 1441830970 -0.693115 0.409241 -0.430725 -0.408325 1441830970 -0.693115 0.409241 -0.430725 -0.408325 1441830970 -0.693115 0.409241 -0.430725 -0.408325 1441830970 -0.696777 0.400879 -0.435730 -0.404968 1441830970 -0.696777 0.400879 -0.435730 -0.404968 1441830970 -0.696777 0.400879 -0.435730 -0.404968 1441830970 -0.696777 0.400879 -0.435730 -0.404968 1441830970 -0.696777 0.400879 -0.435730 -0.404968 1441830970 -0.696777 0.400879 -0.435730 -0.404968 1441830970 -0.696777 0.400879 -0.435730 -0.404968 1441830970 -0.686829 0.409363 -0.431335 -0.417908 1441830970 -0.686829 0.409363 -0.431335 -0.417908 1441830970 -0.686829 0.409363 -0.431335 -0.417908 1441830970 -0.686829 0.409363 -0.431335 -0.417908 1441830970 -0.686829 0.409363 -0.431335 -0.417908 1441830970 -0.686829 0.409363 -0.431335 -0.417908 1441830970 -0.671448 0.424561 -0.424011 -0.434875 1441830970 -0.671448 0.424561 -0.424011 -0.434875 1441830970 -0.671448 0.424561 -0.424011 -0.434875 1441830970 -0.671448 0.424561 -0.424011 -0.434875 1441830970 -0.671448 0.424561 -0.424011 -0.434875 1441830970 -0.671448 0.424561 -0.424011 -0.434875 1441830970 -0.658569 0.435913 -0.419922 -0.447205 1441830970 -0.658569 0.435913 -0.419922 -0.447205 1441830970 -0.658569 0.435913 -0.419922 -0.447205 1441830970 -0.658569 0.435913 -0.419922 -0.447205 1441830970 -0.658569 0.435913 -0.419922 -0.447205 1441830970 -0.658569 0.435913 -0.419922 -0.447205 1441830970 -0.658569 0.435913 -0.419922 -0.447205 1441830970 -0.652405 0.445251 -0.416138 -0.450562 1441830970 -0.652405 0.445251 -0.416138 -0.450562 1441830970 -0.652405 0.445251 -0.416138 -0.450562 1441830970 -0.652405 0.445251 -0.416138 -0.450562 1441830970 -0.652405 0.445251 -0.416138 -0.450562 1441830970 -0.652405 0.445251 -0.416138 -0.450562 1441830970 -0.654846 0.442566 -0.420227 -0.445923 1441830970 -0.654846 0.442566 -0.420227 -0.445923 1441830970 -0.654846 0.442566 -0.420227 -0.445923 1441830970 -0.654846 0.442566 -0.420227 -0.445923 1441830970 -0.654846 0.442566 -0.420227 -0.445923 1441830970 -0.658997 0.436462 -0.424316 -0.441895 1441830970 -0.658997 0.436462 -0.424316 -0.441895 1441830970 -0.658997 0.436462 -0.424316 -0.441895 1441830970 -0.658997 0.436462 -0.424316 -0.441895 1441830970 -0.658997 0.436462 -0.424316 -0.441895 1441830970 -0.658997 0.436462 -0.424316 -0.441895 1441830970 -0.665710 0.430908 -0.425598 -0.435974 1441830970 -0.665710 0.430908 -0.425598 -0.435974 1441830970 -0.665710 0.430908 -0.425598 -0.435974 1441830970 -0.665710 0.430908 -0.425598 -0.435974 1441830970 -0.665710 0.430908 -0.425598 -0.435974 1441830970 -0.665710 0.430908 -0.425598 -0.435974 1441830970 -0.665710 0.430908 -0.425598 -0.435974 1441830970 -0.676025 0.427063 -0.422241 -0.427124 1441830970 -0.676025 0.427063 -0.422241 -0.427124 1441830970 -0.676025 0.427063 -0.422241 -0.427124 1441830970 -0.676025 0.427063 -0.422241 -0.427124 1441830970 -0.676025 0.427063 -0.422241 -0.427124 1441830970 -0.676025 0.427063 -0.422241 -0.427124 1441830970 -0.683533 0.434509 -0.413879 -0.415649 1441830970 -0.683533 0.434509 -0.413879 -0.415649 1441830970 -0.683533 0.434509 -0.413879 -0.415649 1441830970 -0.683533 0.434509 -0.413879 -0.415649 1441830970 -0.683533 0.434509 -0.413879 -0.415649 1441830970 -0.683533 0.434509 -0.413879 -0.415649 1441830970 -0.696777 0.426941 -0.416260 -0.398682 1441830970 -0.696777 0.426941 -0.416260 -0.398682 1441830970 -0.696777 0.426941 -0.416260 -0.398682 1441830970 -0.696777 0.426941 -0.416260 -0.398682 1441830970 -0.696777 0.426941 -0.416260 -0.398682 1441830970 -0.696777 0.426941 -0.416260 -0.398682 1441830970 -0.708008 0.410278 -0.421448 -0.390991 1441830970 -0.708008 0.410278 -0.421448 -0.390991 1441830970 -0.708008 0.410278 -0.421448 -0.390991 1441830970 -0.708008 0.410278 -0.421448 -0.390991 1441830970 -0.708008 0.410278 -0.421448 -0.390991 1441830970 -0.708008 0.410278 -0.421448 -0.390991 1441830970 -0.707947 0.406494 -0.418152 -0.398438 1441830970 -0.707947 0.406494 -0.418152 -0.398438 1441830970 -0.707947 0.406494 -0.418152 -0.398438 1441830970 -0.707947 0.406494 -0.418152 -0.398438 1441830970 -0.707947 0.406494 -0.418152 -0.398438 1441830971 -0.707947 0.406494 -0.418152 -0.398438 1441830971 -0.698303 0.413025 -0.421082 -0.405640 1441830971 -0.698303 0.413025 -0.421082 -0.405640 1441830971 -0.698303 0.413025 -0.421082 -0.405640 1441830971 -0.698303 0.413025 -0.421082 -0.405640 1441830971 -0.698303 0.413025 -0.421082 -0.405640 1441830971 -0.698303 0.413025 -0.421082 -0.405640 1441830971 -0.693726 0.409851 -0.435059 -0.401978 1441830971 -0.693726 0.409851 -0.435059 -0.401978 1441830971 -0.693726 0.409851 -0.435059 -0.401978 1441830971 -0.693726 0.409851 -0.435059 -0.401978 1441830971 -0.693726 0.409851 -0.435059 -0.401978 1441830971 -0.693726 0.409851 -0.435059 -0.401978 1441830971 -0.693726 0.409851 -0.435059 -0.401978 1441830971 -0.694153 0.393921 -0.453613 -0.396545 1441830971 -0.694153 0.393921 -0.453613 -0.396545 1441830971 -0.694153 0.393921 -0.453613 -0.396545 1441830971 -0.694153 0.393921 -0.453613 -0.396545 1441830971 -0.694153 0.393921 -0.453613 -0.396545 1441830971 -0.694153 0.393921 -0.453613 -0.396545 1441830971 -0.691772 0.384521 -0.461670 -0.400635 1441830971 -0.691772 0.384521 -0.461670 -0.400635 1441830971 -0.691772 0.384521 -0.461670 -0.400635 1441830971 -0.691772 0.384521 -0.461670 -0.400635 1441830971 -0.688232 0.382263 -0.465942 -0.403992 1441830971 -0.688232 0.382263 -0.465942 -0.403992 1441830971 -0.688232 0.382263 -0.465942 -0.403992 1441830971 -0.688232 0.382263 -0.465942 -0.403992 1441830971 -0.688232 0.382263 -0.465942 -0.403992 1441830971 -0.688232 0.382263 -0.465942 -0.403992 1441830971 -0.692627 0.372070 -0.473450 -0.397156 1441830971 -0.692627 0.372070 -0.473450 -0.397156 1441830971 -0.692627 0.372070 -0.473450 -0.397156 1441830971 -0.692627 0.372070 -0.473450 -0.397156 1441830971 -0.692627 0.372070 -0.473450 -0.397156 1441830971 -0.692627 0.372070 -0.473450 -0.397156 1441830971 -0.692627 0.372070 -0.473450 -0.397156 1441830971 -0.700378 0.365845 -0.470398 -0.393005 1441830971 -0.700378 0.365845 -0.470398 -0.393005 1441830971 -0.700378 0.365845 -0.470398 -0.393005 1441830971 -0.700378 0.365845 -0.470398 -0.393005 1441830971 -0.700378 0.365845 -0.470398 -0.393005 1441830971 -0.699158 0.385376 -0.454712 -0.394958 1441830971 -0.699158 0.385376 -0.454712 -0.394958 1441830971 -0.699158 0.385376 -0.454712 -0.394958 1441830971 -0.699158 0.385376 -0.454712 -0.394958 1441830971 -0.699158 0.385376 -0.454712 -0.394958 1441830971 -0.699158 0.385376 -0.454712 -0.394958 1441830971 -0.699707 0.394165 -0.447510 -0.393494 1441830971 -0.699707 0.394165 -0.447510 -0.393494 1441830971 -0.699707 0.394165 -0.447510 -0.393494 1441830971 -0.699707 0.394165 -0.447510 -0.393494 1441830971 -0.699707 0.394165 -0.447510 -0.393494 1441830971 -0.699707 0.394165 -0.447510 -0.393494 1441830971 -0.699707 0.394165 -0.447510 -0.393494 1441830971 -0.700745 0.383057 -0.456055 -0.392822 1441830971 -0.700745 0.383057 -0.456055 -0.392822 1441830971 -0.700745 0.383057 -0.456055 -0.392822 1441830971 -0.700745 0.383057 -0.456055 -0.392822 1441830971 -0.700745 0.383057 -0.456055 -0.392822 1441830971 -0.700745 0.383057 -0.456055 -0.392822 1441830971 -0.700745 0.383057 -0.456055 -0.392822 1441830971 -0.691528 0.382263 -0.458557 -0.406799 1441830971 -0.691528 0.382263 -0.458557 -0.406799 1441830971 -0.691528 0.382263 -0.458557 -0.406799 1441830971 -0.691528 0.382263 -0.458557 -0.406799 1441830971 -0.691528 0.382263 -0.458557 -0.406799 1441830971 -0.691528 0.382263 -0.458557 -0.406799 1441830971 -0.673706 0.405212 -0.446350 -0.427551 1441830971 -0.673706 0.405212 -0.446350 -0.427551 1441830971 -0.673706 0.405212 -0.446350 -0.427551 1441830971 -0.673706 0.405212 -0.446350 -0.427551 1441830971 -0.673706 0.405212 -0.446350 -0.427551 1441830971 -0.673706 0.405212 -0.446350 -0.427551 1441830971 -0.663574 0.420471 -0.438293 -0.436829 1441830971 -0.663574 0.420471 -0.438293 -0.436829 1441830971 -0.663574 0.420471 -0.438293 -0.436829 1441830971 -0.663574 0.420471 -0.438293 -0.436829 1441830971 -0.663574 0.420471 -0.438293 -0.436829 1441830971 -0.663574 0.420471 -0.438293 -0.436829 1441830971 -0.663574 0.420471 -0.438293 -0.436829 1441830971 -0.666931 0.411133 -0.444153 -0.434692 1441830971 -0.666931 0.411133 -0.444153 -0.434692 1441830971 -0.666931 0.411133 -0.444153 -0.434692 1441830971 -0.666931 0.411133 -0.444153 -0.434692 1441830971 -0.666931 0.411133 -0.444153 -0.434692 1441830971 -0.666931 0.411133 -0.444153 -0.434692 1441830971 -0.671570 0.400269 -0.453613 -0.427917 1441830971 -0.671570 0.400269 -0.453613 -0.427917 1441830971 -0.671570 0.400269 -0.453613 -0.427917 1441830971 -0.671570 0.400269 -0.453613 -0.427917 1441830971 -0.671570 0.400269 -0.453613 -0.427917 1441830971 -0.671570 0.400269 -0.453613 -0.427917 1441830971 -0.677673 0.391113 -0.461731 -0.417969 1441830971 -0.677673 0.391113 -0.461731 -0.417969 1441830971 -0.677673 0.391113 -0.461731 -0.417969 1441830971 -0.677673 0.391113 -0.461731 -0.417969 1441830971 -0.677673 0.391113 -0.461731 -0.417969 1441830971 -0.690735 0.371338 -0.469727 -0.405518 1441830971 -0.690735 0.371338 -0.469727 -0.405518 1441830971 -0.690735 0.371338 -0.469727 -0.405518 1441830971 -0.690735 0.371338 -0.469727 -0.405518 1441830971 -0.690735 0.371338 -0.469727 -0.405518 1441830971 -0.690735 0.371338 -0.469727 -0.405518 1441830971 -0.704529 0.352295 -0.471863 -0.396179 1441830971 -0.704529 0.352295 -0.471863 -0.396179 1441830971 -0.704529 0.352295 -0.471863 -0.396179 1441830971 -0.704529 0.352295 -0.471863 -0.396179 1441830971 -0.704529 0.352295 -0.471863 -0.396179 1441830972 -0.704529 0.352295 -0.471863 -0.396179 1441830972 -0.708008 0.363953 -0.456665 -0.397278 1441830972 -0.708008 0.363953 -0.456665 -0.397278 1441830972 -0.708008 0.363953 -0.456665 -0.397278 1441830972 -0.708008 0.363953 -0.456665 -0.397278 1441830972 -0.708008 0.363953 -0.456665 -0.397278 1441830972 -0.708008 0.363953 -0.456665 -0.397278 1441830972 -0.708557 0.381104 -0.441467 -0.397461 1441830972 -0.708557 0.381104 -0.441467 -0.397461 1441830972 -0.708557 0.381104 -0.441467 -0.397461 1441830972 -0.708557 0.381104 -0.441467 -0.397461 1441830972 -0.708557 0.381104 -0.441467 -0.397461 1441830972 -0.708557 0.381104 -0.441467 -0.397461 1441830972 -0.710022 0.383362 -0.435608 -0.399048 1441830972 -0.710022 0.383362 -0.435608 -0.399048 1441830972 -0.710022 0.383362 -0.435608 -0.399048 1441830972 -0.710022 0.383362 -0.435608 -0.399048 1441830972 -0.710022 0.383362 -0.435608 -0.399048 1441830972 -0.702271 0.392517 -0.427917 -0.411987 1441830972 -0.702271 0.392517 -0.427917 -0.411987 1441830972 -0.702271 0.392517 -0.427917 -0.411987 1441830972 -0.702271 0.392517 -0.427917 -0.411987 1441830972 -0.702271 0.392517 -0.427917 -0.411987 1441830972 -0.702271 0.392517 -0.427917 -0.411987 1441830972 -0.702271 0.392517 -0.427917 -0.411987 1441830972 -0.688904 0.408447 -0.419800 -0.427063 1441830972 -0.688904 0.408447 -0.419800 -0.427063 1441830972 -0.688904 0.408447 -0.419800 -0.427063 1441830972 -0.688904 0.408447 -0.419800 -0.427063 1441830972 -0.688904 0.408447 -0.419800 -0.427063 1441830972 -0.688904 0.408447 -0.419800 -0.427063 1441830972 -0.679443 0.415405 -0.421204 -0.434143 1441830972 -0.679443 0.415405 -0.421204 -0.434143 1441830972 -0.679443 0.415405 -0.421204 -0.434143 1441830972 -0.679443 0.415405 -0.421204 -0.434143 1441830972 -0.679443 0.415405 -0.421204 -0.434143 1441830972 -0.673279 0.414490 -0.431885 -0.434082 1441830972 -0.673279 0.414490 -0.431885 -0.434082 1441830972 -0.673279 0.414490 -0.431885 -0.434082 1441830972 -0.673279 0.414490 -0.431885 -0.434082 1441830972 -0.673279 0.414490 -0.431885 -0.434082 1441830972 -0.673279 0.414490 -0.431885 -0.434082 1441830972 -0.673645 0.401672 -0.449219 -0.427979 1441830972 -0.673645 0.401672 -0.449219 -0.427979 1441830972 -0.673645 0.401672 -0.449219 -0.427979 1441830972 -0.673645 0.401672 -0.449219 -0.427979 1441830972 -0.673645 0.401672 -0.449219 -0.427979 1441830972 -0.673645 0.401672 -0.449219 -0.427979 1441830972 -0.674622 0.389343 -0.463135 -0.422974 1441830972 -0.674622 0.389343 -0.463135 -0.422974 1441830972 -0.674622 0.389343 -0.463135 -0.422974 1441830972 -0.674622 0.389343 -0.463135 -0.422974 1441830972 -0.677734 0.378662 -0.468750 -0.421509 1441830972 -0.677734 0.378662 -0.468750 -0.421509 1441830972 -0.677734 0.378662 -0.468750 -0.421509 1441830972 -0.677734 0.378662 -0.468750 -0.421509 1441830972 -0.677734 0.378662 -0.468750 -0.421509 1441830972 -0.677734 0.378662 -0.468750 -0.421509 1441830972 -0.683472 0.372803 -0.465515 -0.421082 1441830972 -0.683472 0.372803 -0.465515 -0.421082 1441830972 -0.683472 0.372803 -0.465515 -0.421082 1441830972 -0.683472 0.372803 -0.465515 -0.421082 1441830972 -0.683472 0.372803 -0.465515 -0.421082 1441830972 -0.683472 0.372803 -0.465515 -0.421082 1441830972 -0.688477 0.376831 -0.453430 -0.422424 1441830972 -0.688477 0.376831 -0.453430 -0.422424 1441830972 -0.688477 0.376831 -0.453430 -0.422424 1441830972 -0.688477 0.376831 -0.453430 -0.422424 1441830972 -0.688477 0.376831 -0.453430 -0.422424 1441830972 -0.688477 0.376831 -0.453430 -0.422424 1441830972 -0.690247 0.393494 -0.437744 -0.420898 1441830972 -0.690247 0.393494 -0.437744 -0.420898 1441830972 -0.690247 0.393494 -0.437744 -0.420898 1441830972 -0.690247 0.393494 -0.437744 -0.420898 1441830972 -0.690247 0.393494 -0.437744 -0.420898 1441830972 -0.690247 0.393494 -0.437744 -0.420898 1441830972 -0.696472 0.389404 -0.441284 -0.410583 1441830972 -0.696472 0.389404 -0.441284 -0.410583 1441830972 -0.696472 0.389404 -0.441284 -0.410583 1441830972 -0.696472 0.389404 -0.441284 -0.410583 1441830972 -0.696472 0.389404 -0.441284 -0.410583 1441830972 -0.696472 0.389404 -0.441284 -0.410583 1441830972 -0.700012 0.372742 -0.453552 -0.406738 1441830972 -0.700012 0.372742 -0.453552 -0.406738 1441830972 -0.700012 0.372742 -0.453552 -0.406738 1441830972 -0.700012 0.372742 -0.453552 -0.406738 1441830972 -0.700012 0.372742 -0.453552 -0.406738 1441830972 -0.700012 0.372742 -0.453552 -0.406738 1441830972 -0.700012 0.372742 -0.453552 -0.406738 1441830972 -0.690979 0.376587 -0.451721 -0.420471 1441830972 -0.690979 0.376587 -0.451721 -0.420471 1441830972 -0.690979 0.376587 -0.451721 -0.420471 1441830972 -0.690979 0.376587 -0.451721 -0.420471 1441830972 -0.690979 0.376587 -0.451721 -0.420471 1441830972 -0.690979 0.376587 -0.451721 -0.420471 1441830972 -0.690979 0.376587 -0.451721 -0.420471 1441830972 -0.681396 0.388184 -0.444885 -0.432678 1441830972 -0.681396 0.388184 -0.444885 -0.432678 1441830972 -0.681396 0.388184 -0.444885 -0.432678 1441830972 -0.681396 0.388184 -0.444885 -0.432678 1441830972 -0.681396 0.388184 -0.444885 -0.432678 1441830972 -0.681396 0.388184 -0.444885 -0.432678 1441830972 -0.681152 0.389954 -0.445679 -0.430603 1441830972 -0.681152 0.389954 -0.445679 -0.430603 1441830972 -0.681152 0.389954 -0.445679 -0.430603 1441830972 -0.681152 0.389954 -0.445679 -0.430603 1441830972 -0.681152 0.389954 -0.445679 -0.430603 1441830972 -0.681152 0.389954 -0.445679 -0.430603 1441830973 -0.687988 0.377502 -0.458008 -0.417786 1441830973 -0.687988 0.377502 -0.458008 -0.417786 1441830973 -0.687988 0.377502 -0.458008 -0.417786 1441830973 -0.687988 0.377502 -0.458008 -0.417786 1441830973 -0.687988 0.377502 -0.458008 -0.417786 1441830973 -0.687988 0.377502 -0.458008 -0.417786 1441830973 -0.696777 0.357178 -0.474487 -0.402283 1441830973 -0.696777 0.357178 -0.474487 -0.402283 1441830973 -0.696777 0.357178 -0.474487 -0.402283 1441830973 -0.696777 0.357178 -0.474487 -0.402283 1441830973 -0.696777 0.357178 -0.474487 -0.402283 1441830973 -0.696777 0.357178 -0.474487 -0.402283 1441830973 -0.703857 0.340881 -0.484436 -0.392090 1441830973 -0.703857 0.340881 -0.484436 -0.392090 1441830973 -0.703857 0.340881 -0.484436 -0.392090 1441830973 -0.703857 0.340881 -0.484436 -0.392090 1441830973 -0.703857 0.340881 -0.484436 -0.392090 1441830973 -0.703857 0.340881 -0.484436 -0.392090 1441830973 -0.703857 0.340881 -0.484436 -0.392090 1441830973 -0.710571 0.336975 -0.481018 -0.387634 1441830973 -0.710571 0.336975 -0.481018 -0.387634 1441830973 -0.710571 0.336975 -0.481018 -0.387634 1441830973 -0.710571 0.336975 -0.481018 -0.387634 1441830973 -0.710571 0.336975 -0.481018 -0.387634 1441830973 -0.710571 0.336975 -0.481018 -0.387634 1441830973 -0.718384 0.348755 -0.460754 -0.387451 1441830973 -0.718384 0.348755 -0.460754 -0.387451 1441830973 -0.718384 0.348755 -0.460754 -0.387451 1441830973 -0.718384 0.348755 -0.460754 -0.387451 1441830973 -0.718384 0.348755 -0.460754 -0.387451 1441830973 -0.718384 0.348755 -0.460754 -0.387451 1441830973
[truncated: 200,134 more chars]
