# Supplementary material for: Quaternion-Based Gesture Recognition Using Wireless Wearable Motion Capture Sensors
Source: Sensors (Basel). 2016 Apr 28;16(5):605. doi: 10.3390/s16050605 (PMC4883296; doi:10.3390/s16050605)
Supplement: Supplementary file 1 [file sensors-16-00605-s001.zip › MultiSensorGestureData/P3/1. Jab/Training19.txt]

-0.468506 0.515930 -0.388916 -0.602600 1441830823 -0.468506 0.515930 -0.388916 -0.602600 1441830823 -0.468506 0.515930 -0.388916 -0.602600 1441830823 -0.473450 0.510803 -0.389893 -0.602478 1441830823 -0.473450 0.510803 -0.389893 -0.602478 1441830823 -0.473450 0.510803 -0.389893 -0.602478 1441830823 -0.473450 0.510803 -0.389893 -0.602478 1441830823 -0.473450 0.510803 -0.389893 -0.602478 1441830823 -0.473450 0.510803 -0.389893 -0.602478 1441830823 -0.479980 0.506897 -0.393616 -0.598145 1441830823 -0.479980 0.506897 -0.393616 -0.598145 1441830823 -0.479980 0.506897 -0.393616 -0.598145 1441830824 -0.479980 0.506897 -0.393616 -0.598145 1441830824 -0.479980 0.506897 -0.393616 -0.598145 1441830824 -0.479980 0.506897 -0.393616 -0.598145 1441830824 -0.486694 0.502991 -0.398926 -0.592529 1441830824 -0.486694 0.502991 -0.398926 -0.592529 1441830824 -0.486694 0.502991 -0.398926 -0.592529 1441830824 -0.486694 0.502991 -0.398926 -0.592529 1441830824 -0.486694 0.502991 -0.398926 -0.592529 1441830824 -0.486694 0.502991 -0.398926 -0.592529 1441830824 -0.495972 0.497192 -0.409058 -0.582703 1441830824 -0.495972 0.497192 -0.409058 -0.582703 1441830824 -0.495972 0.497192 -0.409058 -0.582703 1441830824 -0.495972 0.497192 -0.409058 -0.582703 1441830824 -0.495972 0.497192 -0.409058 -0.582703 1441830824 -0.495972 0.497192 -0.409058 -0.582703 1441830824 -0.502747 0.494446 -0.414307 -0.575439 1441830824 -0.502747 0.494446 -0.414307 -0.575439 1441830824 -0.502747 0.494446 -0.414307 -0.575439 1441830824 -0.502747 0.494446 -0.414307 -0.575439 1441830824 -0.502747 0.494446 -0.414307 -0.575439 1441830824 -0.502747 0.494446 -0.414307 -0.575439 1441830824 -0.493591 0.504517 -0.408508 -0.578796 1441830824 -0.493591 0.504517 -0.408508 -0.578796 1441830824 -0.493591 0.504517 -0.408508 -0.578796 1441830824 -0.493591 0.504517 -0.408508 -0.578796 1441830824 -0.493591 0.504517 -0.408508 -0.578796 1441830824 -0.493591 0.504517 -0.408508 -0.578796 1441830824 -0.488342 0.515930 -0.393921 -0.583313 1441830824 -0.488342 0.515930 -0.393921 -0.583313 1441830824 -0.488342 0.515930 -0.393921 -0.583313 1441830824 -0.488342 0.515930 -0.393921 -0.583313 1441830824 -0.488342 0.515930 -0.393921 -0.583313 1441830824 -0.488342 0.515930 -0.393921 -0.583313 1441830824 -0.488281 0.511597 -0.390747 -0.589233 1441830824 -0.488281 0.511597 -0.390747 -0.589233 1441830824 -0.488281 0.511597 -0.390747 -0.589233 1441830824 -0.488281 0.511597 -0.390747 -0.589233 1441830824 -0.488281 0.511597 -0.390747 -0.589233 1441830824 -0.488281 0.511597 -0.390747 -0.589233 1441830824 -0.481506 0.509583 -0.386169 -0.599487 1441830824 -0.481506 0.509583 -0.386169 -0.599487 1441830824 -0.481506 0.509583 -0.386169 -0.599487 1441830824 -0.481506 0.509583 -0.386169 -0.599487 1441830824 -0.481506 0.509583 -0.386169 -0.599487 1441830824 -0.481506 0.509583 -0.386169 -0.599487 1441830824 -0.481506 0.509583 -0.386169 -0.599487 1441830824 -0.481506 0.509583 -0.386169 -0.599487 1441830824 -0.470764 0.513977 -0.375122 -0.611145 1441830824 -0.470764 0.513977 -0.375122 -0.611145 1441830824 -0.470764 0.513977 -0.375122 -0.611145 1441830824 -0.470764 0.513977 -0.375122 -0.611145 1441830824 -0.470764 0.513977 -0.375122 -0.611145 1441830824 -0.470764 0.513977 -0.375122 -0.611145 1441830824 -0.460999 0.520447 -0.368042 -0.617432 1441830824 -0.460999 0.520447 -0.368042 -0.617432 1441830824 -0.460999 0.520447 -0.368042 -0.617432 1441830824 -0.460999 0.520447 -0.368042 -0.617432 1441830824 -0.460999 0.520447 -0.368042 -0.617432 1441830824 -0.460999 0.520447 -0.368042 -0.617432 1441830824 -0.449463 0.527893 -0.362366 -0.622986 1441830824 -0.449463 0.527893 -0.362366 -0.622986 1441830824 -0.449463 0.527893 -0.362366 -0.622986 1441830824 -0.449463 0.527893 -0.362366 -0.622986 1441830824 -0.449463 0.527893 -0.362366 -0.622986 1441830824 -0.449463 0.527893 -0.362366 -0.622986 1441830824 -0.446472 0.529419 -0.359436 -0.625488 1441830824 -0.446472 0.529419 -0.359436 -0.625488 1441830824 -0.446472 0.529419 -0.359436 -0.625488 1441830824 -0.446472 0.529419 -0.359436 -0.625488 1441830824 -0.446472 0.529419 -0.359436 -0.625488 1441830824 -0.446472 0.529419 -0.359436 -0.625488 1441830824 -0.459167 0.519775 -0.364136 -0.621643 1441830824 -0.459167 0.519775 -0.364136 -0.621643 1441830824 -0.459167 0.519775 -0.364136 -0.621643 1441830824 -0.459167 0.519775 -0.364136 -0.621643 1441830824 -0.459167 0.519775 -0.364136 -0.621643 1441830824 -0.459167 0.519775 -0.364136 -0.621643 1441830824 -0.471130 0.513306 -0.369507 -0.614868 1441830824 -0.471130 0.513306 -0.369507 -0.614868 1441830824 -0.471130 0.513306 -0.369507 -0.614868 1441830824 -0.471130 0.513306 -0.369507 -0.614868 1441830824 -0.481018 0.509155 -0.377258 -0.605896 1441830824 -0.481018 0.509155 -0.377258 -0.605896 1441830824 -0.481018 0.509155 -0.377258 -0.605896 1441830824 -0.481018 0.509155 -0.377258 -0.605896 1441830824 -0.481018 0.509155 -0.377258 -0.605896 1441830824 -0.481018 0.509155 -0.377258 -0.605896 1441830824 -0.489929 0.504700 -0.384399 -0.597961 1441830824 -0.489929 0.504700 -0.384399 -0.597961 1441830824 -0.489929 0.504700 -0.384399 -0.597961 1441830824 -0.489929 0.504700 -0.384399 -0.597961 1441830824 -0.489929 0.504700 -0.384399 -0.597961 1441830824 -0.489929 0.504700 -0.384399 -0.597961 1441830824 -0.496094 0.503418 -0.392578 -0.588562 1441830824 -0.496094 0.503418 -0.392578 -0.588562 1441830824 -0.496094 0.503418 -0.392578 -0.588562 1441830824 -0.496094 0.503418 -0.392578 -0.588562 1441830824 -0.496094 0.503418 -0.392578 -0.588562 1441830824 -0.496094 0.503418 -0.392578 -0.588562 1441830824 -0.502930 0.502441 -0.398071 -0.579834 1441830824 -0.502930 0.502441 -0.398071 -0.579834 1441830824 -0.502930 0.502441 -0.398071 -0.579834 1441830824 -0.502930 0.502441 -0.398071 -0.579834 1441830824 -0.502930 0.502441 -0.398071 -0.579834 1441830824 -0.502930 0.502441 -0.398071 -0.579834 1441830824 -0.502930 0.502441 -0.398071 -0.579834 1441830824 -0.502930 0.502441 -0.398071 -0.579834 1441830824 -0.499146 0.507202 -0.397583 -0.579346 1441830824 -0.499146 0.507202 -0.397583 -0.579346 1441830824 -0.499146 0.507202 -0.397583 -0.579346 1441830825 -0.499146 0.507202 -0.397583 -0.579346 1441830825 -0.499146 0.507202 -0.397583 -0.579346 1441830825 -0.499146 0.507202 -0.397583 -0.579346 1441830825 -0.494751 0.515381 -0.384949 -0.584351 1441830825 -0.494751 0.515381 -0.384949 -0.584351 1441830825 -0.494751 0.515381 -0.384949 -0.584351 1441830825 -0.494751 0.515381 -0.384949 -0.584351 1441830825 -0.494751 0.515381 -0.384949 -0.584351 1441830825 -0.494751 0.515381 -0.384949 -0.584351 1441830825 -0.496643 0.509277 -0.384766 -0.588196 1441830825 -0.496643 0.509277 -0.384766 -0.588196 1441830825 -0.496643 0.509277 -0.384766 -0.588196 1441830825 -0.496643 0.509277 -0.384766 -0.588196 1441830825 -0.496643 0.509277 -0.384766 -0.588196 1441830825 -0.496643 0.509277 -0.384766 -0.588196 1441830825 -0.491455 0.507019 -0.379883 -0.597656 1441830825 -0.491455 0.507019 -0.379883 -0.597656 1441830825 -0.491455 0.507019 -0.379883 -0.597656 1441830825 -0.491455 0.507019 -0.379883 -0.597656 1441830825 -0.491455 0.507019 -0.379883 -0.597656 1441830825 -0.491455 0.507019 -0.379883 -0.597656 1441830825 -0.485046 0.508850 -0.371582 -0.606506 1441830825 -0.485046 0.508850 -0.371582 -0.606506 1441830825 -0.485046 0.508850 -0.371582 -0.606506 1441830825 -0.485046 0.508850 -0.371582 -0.606506 1441830825 -0.485046 0.508850 -0.371582 -0.606506 1441830825 -0.485046 0.508850 -0.371582 -0.606506 1441830825 -0.475525 0.516724 -0.361084 -0.613586 1441830825 -0.475525 0.516724 -0.361084 -0.613586 1441830825 -0.475525 0.516724 -0.361084 -0.613586 1441830825 -0.475525 0.516724 -0.361084 -0.613586 1441830825 -0.475525 0.516724 -0.361084 -0.613586 1441830825 -0.475525 0.516724 -0.361084 -0.613586 1441830825 -0.463623 0.525574 -0.354492 -0.619019 1441830825 -0.463623 0.525574 -0.354492 -0.619019 1441830825 -0.463623 0.525574 -0.354492 -0.619019 1441830825 -0.463623 0.525574 -0.354492 -0.619019 1441830825 -0.463623 0.525574 -0.354492 -0.619019 1441830825 -0.463623 0.525574 -0.354492 -0.619019 1441830825 -0.462524 0.526672 -0.354675 -0.618835 1441830825 -0.462524 0.526672 -0.354675 -0.618835 1441830825 -0.462524 0.526672 -0.354675 -0.618835 1441830825 -0.462524 0.526672 -0.354675 -0.618835 1441830825 -0.462524 0.526672 -0.354675 -0.618835 1441830825 -0.462524 0.526672 -0.354675 -0.618835 1441830825 -0.471069 0.520325 -0.363098 -0.612793 1441830825 -0.471069 0.520325 -0.363098 -0.612793 1441830825 -0.471069 0.520325 -0.363098 -0.612793 1441830825 -0.471069 0.520325 -0.363098 -0.612793 1441830825 -0.471069 0.520325 -0.363098 -0.612793 1441830825 -0.471069 0.520325 -0.363098 -0.612793 1441830825 -0.487305 0.509033 -0.372375 -0.604004 1441830825 -0.487305 0.509033 -0.372375 -0.604004 1441830825 -0.487305 0.509033 -0.372375 -0.604004 1441830825 -0.487305 0.509033 -0.372375 -0.604004 1441830825 -0.487305 0.509033 -0.372375 -0.604004 1441830825 -0.487305 0.509033 -0.372375 -0.604004 1441830825 -0.487305 0.509033 -0.372375 -0.604004 1441830825 -0.487305 0.509033 -0.372375 -0.604004 1441830825 -0.497375 0.502747 -0.382019 -0.594971 1441830825 -0.497375 0.502747 -0.382019 -0.594971 1441830825 -0.497375 0.502747 -0.382019 -0.594971 1441830825 -0.497375 0.502747 -0.382019 -0.594971 1441830825 -0.497375 0.502747 -0.382019 -0.594971 1441830825 -0.497375 0.502747 -0.382019 -0.594971 1441830825 -0.507141 0.495605 -0.392151 -0.586060 1441830825 -0.507141 0.495605 -0.392151 -0.586060 1441830825 -0.507141 0.495605 -0.392151 -0.586060 1441830825 -0.507141 0.495605 -0.392151 -0.586060 1441830825 -0.511414 0.493713 -0.400513 -0.578247 1441830825 -0.511414 0.493713 -0.400513 -0.578247 1441830825 -0.511414 0.493713 -0.400513 -0.578247 1441830825 -0.511414 0.493713 -0.400513 -0.578247 1441830825 -0.511414 0.493713 -0.400513 -0.578247 1441830825 -0.511414 0.493713 -0.400513 -0.578247 1441830825 -0.516663 0.493835 -0.406555 -0.569153 1441830825 -0.516663 0.493835 -0.406555 -0.569153 1441830825 -0.516663 0.493835 -0.406555 -0.569153 1441830825 -0.516663 0.493835 -0.406555 -0.569153 1441830825 -0.512085 0.496338 -0.407593 -0.570374 1441830825 -0.512085 0.496338 -0.407593 -0.570374 1441830825 -0.512085 0.496338 -0.407593 -0.570374 1441830825 -0.512085 0.496338 -0.407593 -0.570374 1441830825 -0.512085 0.496338 -0.407593 -0.570374 1441830825 -0.503601 0.507080 -0.393677 -0.578247 1441830825 -0.503601 0.507080 -0.393677 -0.578247 1441830825 -0.503601 0.507080 -0.393677 -0.578247 1441830825 -0.503601 0.507080 -0.393677 -0.578247 1441830825 -0.503601 0.507080 -0.393677 -0.578247 1441830825 -0.503601 0.507080 -0.393677 -0.578247 1441830825 -0.503601 0.507080 -0.393677 -0.578247 1441830825 -0.502075 0.503418 -0.389771 -0.585327 1441830825 -0.502075 0.503418 -0.389771 -0.585327 1441830825 -0.502075 0.503418 -0.389771 -0.585327 1441830825 -0.502075 0.503418 -0.389771 -0.585327 1441830825 -0.502075 0.503418 -0.389771 -0.585327 1441830825 -0.502075 0.503418 -0.389771 -0.585327 1441830825 -0.487793 0.508423 -0.381287 -0.598511 1441830825 -0.487793 0.508423 -0.381287 -0.598511 1441830825 -0.487793 0.508423 -0.381287 -0.598511 1441830825 -0.487793 0.508423 -0.381287 -0.598511 1441830825 -0.487793 0.508423 -0.381287 -0.598511 1441830825 -0.487793 0.508423 -0.381287 -0.598511 1441830825 -0.476257 0.512817 -0.370361 -0.610840 1441830825 -0.476257 0.512817 -0.370361 -0.610840 1441830825 -0.476257 0.512817 -0.370361 -0.610840 1441830825 -0.476257 0.512817 -0.370361 -0.610840 1441830825 -0.476257 0.512817 -0.370361 -0.610840 1441830825 -0.476257 0.512817 -0.370361 -0.610840 1441830826 -0.476257 0.512817 -0.370361 -0.610840 1441830826 -0.471497 0.515930 -0.364807 -0.615173 1441830826 -0.471497 0.515930 -0.364807 -0.615173 1441830826 -0.471497 0.515930 -0.364807 -0.615173 1441830826 -0.471497 0.515930 -0.364807 -0.615173 1441830826 -0.471497 0.515930 -0.364807 -0.615173 1441830826 -0.471497 0.515930 -0.364807 -0.615173 1441830826 -0.460938 0.524048 -0.358643 -0.619934 1441830826 -0.460938 0.524048 -0.358643 -0.619934 1441830826 -0.460938 0.524048 -0.358643 -0.619934 1441830826 -0.460938 0.524048 -0.358643 -0.619934 1441830826 -0.460938 0.524048 -0.358643 -0.619934 1441830826 -0.460938 0.524048 -0.358643 -0.619934 1441830826 -0.456299 0.526733 -0.353516 -0.624084 1441830826 -0.456299 0.526733 -0.353516 -0.624084 1441830826 -0.456299 0.526733 -0.353516 -0.624084 1441830826 -0.456299 0.526733 -0.353516 -0.624084 1441830826 -0.456299 0.526733 -0.353516 -0.624084 1441830826 -0.456299 0.526733 -0.353516 -0.624084 1441830826 -0.456299 0.526733 -0.353516 -0.624084 1441830826 -0.467468 0.518616 -0.357788 -0.620117 1441830826 -0.467468 0.518616 -0.357788 -0.620117 1441830826 -0.467468 0.518616 -0.357788 -0.620117 1441830826 -0.467468 0.518616 -0.357788 -0.620117 1441830826 -0.467468 0.518616 -0.357788 -0.620117 1441830826 -0.467468 0.518616 -0.357788 -0.620117 1441830826 -0.481140 0.508972 -0.366699 -0.612366 1441830826 -0.481140 0.508972 -0.366699 -0.612366 1441830826 -0.481140 0.508972 -0.366699 -0.612366 1441830826 -0.481140 0.508972 -0.366699 -0.612366 1441830826 -0.481140 0.508972 -0.366699 -0.612366 1441830826 -0.481140 0.508972 -0.366699 -0.612366 1441830826 -0.492065 0.499817 -0.373779 -0.606995 1441830826 -0.492065 0.499817 -0.373779 -0.606995 1441830826 -0.492065 0.499817 -0.373779 -0.606995 1441830826 -0.492065 0.499817 -0.373779 -0.606995 1441830826 -0.492065 0.499817 -0.373779 -0.606995 1441830826 -0.492065 0.499817 -0.373779 -0.606995 1441830826 -0.492065 0.499817 -0.373779 -0.606995 1441830826 -0.502258 0.492737 -0.381287 -0.599670 1441830826 -0.502258 0.492737 -0.381287 -0.599670 1441830826 -0.502258 0.492737 -0.381287 -0.599670 1441830826 -0.502258 0.492737 -0.381287 -0.599670 1441830826 -0.502258 0.492737 -0.381287 -0.599670 1441830826 -0.502258 0.492737 -0.381287 -0.599670 1441830826 -0.513245 0.484131 -0.392639 -0.590027 1441830826 -0.513245 0.484131 -0.392639 -0.590027 1441830826 -0.513245 0.484131 -0.392639 -0.590027 1441830826 -0.513245 0.484131 -0.392639 -0.590027 1441830826 -0.513245 0.484131 -0.392639 -0.590027 1441830826 -0.513245 0.484131 -0.392639 -0.590027 1441830826 -0.521790 0.478027 -0.404175 -0.579590 1441830826 -0.521790 0.478027 -0.404175 -0.579590 1441830826 -0.521790 0.478027 -0.404175 -0.579590 1441830826 -0.521790 0.478027 -0.404175 -0.579590 1441830826 -0.521790 0.478027 -0.404175 -0.579590 1441830826 -0.521790 0.478027 -0.404175 -0.579590 1441830826 -0.521790 0.478027 -0.404175 -0.579590 1441830826 -0.519897 0.478943 -0.409424 -0.576843 1441830826 -0.519897 0.478943 -0.409424 -0.576843 1441830826 -0.519897 0.478943 -0.409424 -0.576843 1441830826 -0.519897 0.478943 -0.409424 -0.576843 1441830826 -0.519897 0.478943 -0.409424 -0.576843 1441830826 -0.519897 0.478943 -0.409424 -0.576843 1441830826 -0.506165 0.493164 -0.399109 -0.584229 1441830826 -0.506165 0.493164 -0.399109 -0.584229 1441830826 -0.506165 0.493164 -0.399109 -0.584229 1441830826 -0.506165 0.493164 -0.399109 -0.584229 1441830826 -0.506165 0.493164 -0.399109 -0.584229 1441830826 -0.506165 0.493164 -0.399109 -0.584229 1441830826 -0.506165 0.493164 -0.399109 -0.584229 1441830826 -0.497620 0.501709 -0.386719 -0.592590 1441830826 -0.497620 0.501709 -0.386719 -0.592590 1441830826 -0.497620 0.501709 -0.386719 -0.592590 1441830826 -0.497620 0.501709 -0.386719 -0.592590 1441830826 -0.497620 0.501709 -0.386719 -0.592590 1441830826 -0.497620 0.501709 -0.386719 -0.592590 1441830826 -0.489685 0.502625 -0.383301 -0.600586 1441830826 -0.489685 0.502625 -0.383301 -0.600586 1441830826 -0.489685 0.502625 -0.383301 -0.600586 1441830826 -0.489685 0.502625 -0.383301 -0.600586 1441830826 -0.489685 0.502625 -0.383301 -0.600586 1441830826 -0.489685 0.502625 -0.383301 -0.600586 1441830826 -0.482788 0.506104 -0.372681 -0.609802 1441830826 -0.482788 0.506104 -0.372681 -0.609802 1441830826 -0.482788 0.506104 -0.372681 -0.609802 1441830826 -0.482788 0.506104 -0.372681 -0.609802 1441830826 -0.482788 0.506104 -0.372681 -0.609802 1441830826 -0.482788 0.506104 -0.372681 -0.609802 1441830826 -0.482788 0.506104 -0.372681 -0.609802 1441830826 -0.476501 0.514832 -0.364990 -0.612183 1441830826 -0.476501 0.514832 -0.364990 -0.612183 1441830826 -0.476501 0.514832 -0.364990 -0.612183 1441830826 -0.476501 0.514832 -0.364990 -0.612183 1441830826 -0.476501 0.514832 -0.364990 -0.612183 1441830826 -0.471252 0.521790 -0.361572 -0.612366 1441830826 -0.471252 0.521790 -0.361572 -0.612366 1441830826 -0.471252 0.521790 -0.361572 -0.612366 1441830826 -0.471252 0.521790 -0.361572 -0.612366 1441830826 -0.471252 0.521790 -0.361572 -0.612366 1441830826 -0.471252 0.521790 -0.361572 -0.612366 1441830826 -0.471252 0.521790 -0.361572 -0.612366 1441830826 -0.458801 0.530090 -0.356689 -0.617493 1441830826 -0.458801 0.530090 -0.356689 -0.617493 1441830826 -0.458801 0.530090 -0.356689 -0.617493 1441830826 -0.458801 0.530090 -0.356689 -0.617493 1441830826 -0.458801 0.530090 -0.356689 -0.617493 1441830826 -0.458801 0.530090 -0.356689 -0.617493 1441830826 -0.455933 0.532043 -0.354004 -0.619507 1441830826 -0.455933 0.532043 -0.354004 -0.619507 1441830826 -0.455933 0.532043 -0.354004 -0.619507 1441830826 -0.455933 0.532043 -0.354004 -0.619507 1441830826 -0.455933 0.532043 -0.354004 -0.619507 1441830826 -0.455933 0.532043 -0.354004 -0.619507 1441830826 -0.472351 0.520874 -0.356689 -0.615173 1441830827 -0.472351 0.520874 -0.356689 -0.615173 1441830827 -0.472351 0.520874 -0.356689 -0.615173 1441830827 -0.472351 0.520874 -0.356689 -0.615173 1441830827 -0.472351 0.520874 -0.356689 -0.615173 1441830827 -0.472351 0.520874 -0.356689 -0.615173 1441830827 -0.472351 0.520874 -0.356689 -0.615173 1441830827 -0.486206 0.510925 -0.364746 -0.607910 1441830827 -0.486206 0.510925 -0.364746 -0.607910 1441830827 -0.486206 0.510925 -0.364746 -0.607910 1441830827 -0.486206 0.510925 -0.364746 -0.607910 1441830827 -0.486206 0.510925 -0.364746 -0.607910 1441830827 -0.486206 0.510925 -0.364746 -0.607910 1441830827 -0.500977 0.499268 -0.371582 -0.601501 1441830827 -0.500977 0.499268 -0.371582 -0.601501 1441830827 -0.500977 0.499268 -0.371582 -0.601501 1441830827 -0.500977 0.499268 -0.371582 -0.601501 1441830827 -0.500977 0.499268 -0.371582 -0.601501 1441830827 -0.500977 0.499268 -0.371582 -0.601501 1441830827 -0.513184 0.488892 -0.384155 -0.591736 1441830827 -0.513184 0.488892 -0.384155 -0.591736 1441830827 -0.513184 0.488892 -0.384155 -0.591736 1441830827 -0.513184 0.488892 -0.384155 -0.591736 1441830827 -0.513184 0.488892 -0.384155 -0.591736 1441830827 -0.513184 0.488892 -0.384155 -0.591736 1441830827 -0.513184 0.488892 -0.384155 -0.591736 1441830827 -0.523132 0.481445 -0.394653 -0.582092 1441830827 -0.523132 0.481445 -0.394653 -0.582092 1441830827 -0.523132 0.481445 -0.394653 -0.582092 1441830827 -0.523132 0.481445 -0.394653 -0.582092 1441830827 -0.523132 0.481445 -0.394653 -0.582092 1441830827 -0.523132 0.481445 -0.394653 -0.582092 1441830827 -0.525574 0.480469 -0.399963 -0.577026 1441830827 -0.525574 0.480469 -0.399963 -0.577026 1441830827 -0.525574 0.480469 -0.399963 -0.577026 1441830827 -0.525574 0.480469 -0.399963 -0.577026 1441830827 -0.525574 0.480469 -0.399963 -0.577026 1441830827 -0.525574 0.480469 -0.399963 -0.577026 1441830827 -0.516296 0.490112 -0.387878 -0.585510 1441830827 -0.516296 0.490112 -0.387878 -0.585510 1441830827 -0.516296 0.490112 -0.387878 -0.585510 1441830827 -0.516296 0.490112 -0.387878 -0.585510 1441830827 -0.516296 0.490112 -0.387878 -0.585510 1441830827 -0.516296 0.490112 -0.387878 -0.585510 1441830827 -0.516296 0.490112 -0.387878 -0.585510 1441830827 -0.505676 0.503723 -0.374695 -0.591797 1441830827 -0.505676 0.503723 -0.374695 -0.591797 1441830827 -0.505676 0.503723 -0.374695 -0.591797 1441830827 -0.505676 0.503723 -0.374695 -0.591797 1441830827 -0.505676 0.503723 -0.374695 -0.591797 1441830827 -0.505676 0.503723 -0.374695 -0.591797 1441830827 -0.503906 0.493652 -0.370850 -0.604126 1441830827 -0.503906 0.493652 -0.370850 -0.604126 1441830827 -0.503906 0.493652 -0.370850 -0.604126 1441830827 -0.503906 0.493652 -0.370850 -0.604126 1441830827 -0.503906 0.493652 -0.370850 -0.604126 1441830827 -0.503906 0.493652 -0.370850 -0.604126 1441830827 -0.490234 0.496765 -0.362854 -0.617493 1441830827 -0.490234 0.496765 -0.362854 -0.617493 1441830827 -0.490234 0.496765 -0.362854 -0.617493 1441830827 -0.490234 0.496765 -0.362854 -0.617493 1441830827 -0.490234 0.496765 -0.362854 -0.617493 1441830827 -0.490234 0.496765 -0.362854 -0.617493 1441830827 -0.490234 0.496765 -0.362854 -0.617493 1441830827 -0.484741 0.500000 -0.354675 -0.623962 1441830827 -0.484741 0.500000 -0.354675 -0.623962 1441830827 -0.484741 0.500000 -0.354675 -0.623962 1441830827 -0.484741 0.500000 -0.354675 -0.623962 1441830827 -0.484741 0.500000 -0.354675 -0.623962 1441830827 -0.484741 0.500000 -0.354675 -0.623962 1441830827 -0.479065 0.504028 -0.350159 -0.627625 1441830827 -0.479065 0.504028 -0.350159 -0.627625 1441830827 -0.479065 0.504028 -0.350159 -0.627625 1441830827 -0.479065 0.504028 -0.350159 -0.627625 1441830827 -0.479065 0.504028 -0.350159 -0.627625 1441830827 -0.479065 0.504028 -0.350159 -0.627625 1441830827 -0.466980 0.512512 -0.341248 -0.634766 1441830827 -0.466980 0.512512 -0.341248 -0.634766 1441830827 -0.466980 0.512512 -0.341248 -0.634766 1441830827 -0.466980 0.512512 -0.341248 -0.634766 1441830827 -0.466980 0.512512 -0.341248 -0.634766 1441830827 -0.466980 0.512512 -0.341248 -0.634766 1441830827 -0.466980 0.512512 -0.341248 -0.634766 1441830827 -0.451477 0.524048 -0.330933 -0.641907 1441830827 -0.451477 0.524048 -0.330933 -0.641907 1441830827 -0.451477 0.524048 -0.330933 -0.641907 1441830827 -0.451477 0.524048 -0.330933 -0.641907 1441830827 -0.451477 0.524048 -0.330933 -0.641907 1441830827 -0.451477 0.524048 -0.330933 -0.641907 1441830827 -0.445374 0.529419 -0.327332 -0.643616 1441830827 -0.445374 0.529419 -0.327332 -0.643616 1441830827 -0.445374 0.529419 -0.327332 -0.643616 1441830827 -0.445374 0.529419 -0.327332 -0.643616 1441830827 -0.445374 0.529419 -0.327332 -0.643616 1441830827 -0.445374 0.529419 -0.327332 -0.643616 1441830827 -0.445374 0.529419 -0.327332 -0.643616 1441830827 -0.462402 0.514526 -0.330750 -0.641907 1441830827 -0.462402 0.514526 -0.330750 -0.641907 1441830827 -0.462402 0.514526 -0.330750 -0.641907 1441830827 -0.462402 0.514526 -0.330750 -0.641907 1441830827 -0.462402 0.514526 -0.330750 -0.641907 1441830827 -0.462402 0.514526 -0.330750 -0.641907 1441830827 -0.475830 0.503479 -0.337952 -0.637146 1441830827 -0.475830 0.503479 -0.337952 -0.637146 1441830827 -0.475830 0.503479 -0.337952 -0.637146 1441830827 -0.475830 0.503479 -0.337952 -0.637146 1441830827 -0.475830 0.503479 -0.337952 -0.637146 1441830827 -0.475830 0.503479 -0.337952 -0.637146 1441830827 -0.491272 0.491882 -0.346924 -0.629639 1441830827 -0.491272 0.491882 -0.346924 -0.629639 1441830827 -0.491272 0.491882 -0.346924 -0.629639 1441830827 -0.491272 0.491882 -0.346924 -0.629639 1441830827 -0.491272 0.491882 -0.346924 -0.629639 1441830827 -0.491272 0.491882 -0.346924 -0.629639 1441830827 -0.491272 0.491882 -0.346924 -0.629639 1441830827 -0.504028 0.482056 -0.365417 -0.616516 1441830828 -0.504028 0.482056 -0.365417 -0.616516 1441830828 -0.504028 0.482056 -0.365417 -0.616516 1441830828 -0.504028 0.482056 -0.365417 -0.616516 1441830828 -0.504028 0.482056 -0.365417 -0.616516 1441830828 -0.504028 0.482056 -0.365417 -0.616516 1441830828 -0.512878 0.476196 -0.380127 -0.604736 1441830828 -0.512878 0.476196 -0.380127 -0.604736 1441830828 -0.512878 0.476196 -0.380127 -0.604736 1441830828 -0.512878 0.476196 -0.380127 -0.604736 1441830828 -0.512878 0.476196 -0.380127 -0.604736 1441830828 -0.512878 0.476196 -0.380127 -0.604736 1441830828 -0.510620 0.479980 -0.388916 -0.598083 1441830828 -0.510620 0.479980 -0.388916 -0.598083 1441830828 -0.510620 0.479980 -0.388916 -0.598083 1441830828 -0.510620 0.479980 -0.388916 -0.598083 1441830828 -0.510620 0.479980 -0.388916 -0.598083 1441830828 -0.510620 0.479980 -0.388916 -0.598083 1441830828 -0.501770 0.490417 -0.383911 -0.600342 1441830828 -0.501770 0.490417 -0.383911 -0.600342 1441830828 -0.501770 0.490417 -0.383911 -0.600342 1441830828 -0.501770 0.490417 -0.383911 -0.600342 1441830828 -0.501770 0.490417 -0.383911 -0.600342 1441830828 -0.501770 0.490417 -0.383911 -0.600342 1441830828 -0.499146 0.497742 -0.376831 -0.601013 1441830828 -0.499146 0.497742 -0.376831 -0.601013 1441830828 -0.499146 0.497742 -0.376831 -0.601013 1441830828 -0.499146 0.497742 -0.376831 -0.601013 1441830828 -0.499146 0.497742 -0.376831 -0.601013 1441830828 -0.499146 0.497742 -0.376831 -0.601013 1441830828 -0.499146 0.497742 -0.376831 -0.601013 1441830828 -0.498901 0.493591 -0.373596 -0.606628 1441830828 -0.498901 0.493591 -0.373596 -0.606628 1441830828 -0.498901 0.493591 -0.373596 -0.606628 1441830828 -0.498901 0.493591 -0.373596 -0.606628 1441830828 -0.498901 0.493591 -0.373596 -0.606628 1441830828 -0.498901 0.493591 -0.373596 -0.606628 1441830828 -0.496094 0.494202 -0.371826 -0.609436 1441830828 -0.496094 0.494202 -0.371826 -0.609436 1441830828 -0.496094 0.494202 -0.371826 -0.609436 1441830828 -0.496094 0.494202 -0.371826 -0.609436 1441830828 -0.496094 0.494202 -0.371826 -0.609436 1441830828 -0.496094 0.494202 -0.371826 -0.609436 1441830828 -0.492615 0.498169 -0.368164 -0.611267 1441830828 -0.492615 0.498169 -0.368164 -0.611267 1441830828 -0.492615 0.498169 -0.368164 -0.611267 1441830828 -0.492615 0.498169 -0.368164 -0.611267 1441830828 -0.492615 0.498169 -0.368164 -0.611267 1441830828 -0.492615 0.498169 -0.368164 -0.611267 1441830828 -0.487305 0.502991 -0.365112 -0.613464 1441830828 -0.487305 0.502991 -0.365112 -0.613464 1441830828 -0.487305 0.502991 -0.365112 -0.613464 1441830828 -0.487305 0.502991 -0.365112 -0.613464 1441830828 -0.487305 0.502991 -0.365112 -0.613464 1441830828 -0.487305 0.502991 -0.365112 -0.613464 1441830828 -0.487305 0.502991 -0.365112 -0.613464 1441830828 -0.474609 0.513733 -0.356812 -0.619385 1441830828 -0.474609 0.513733 -0.356812 -0.619385 1441830828 -0.474609 0.513733 -0.356812 -0.619385 1441830828 -0.474609 0.513733 -0.356812 -0.619385 1441830828 -0.474609 0.513733 -0.356812 -0.619385 1441830828 -0.455811 0.530334 -0.343933 -0.626709 1441830828 -0.455811 0.530334 -0.343933 -0.626709 1441830828 -0.455811 0.530334 -0.343933 -0.626709 1441830828 -0.455811 0.530334 -0.343933 -0.626709 1441830828 -0.455811 0.530334 -0.343933 -0.626709 1441830828 -0.455811 0.530334 -0.343933 -0.626709 1441830828 -0.455811 0.530334 -0.343933 -0.626709 1441830828 -0.455444 0.530518 -0.341003 -0.628418 1441830828 -0.455444 0.530518 -0.341003 -0.628418 1441830828 -0.455444 0.530518 -0.341003 -0.628418 1441830828 -0.455444 0.530518 -0.341003 -0.628418 1441830828 -0.455444 0.530518 -0.341003 -0.628418 1441830828 -0.455444 0.530518 -0.341003 -0.628418 1441830828 -0.474731 0.513916 -0.352783 -0.621399 1441830828 -0.474731 0.513916 -0.352783 -0.621399 1441830828 -0.474731 0.513916 -0.352783 -0.621399 1441830828 -0.474731 0.513916 -0.352783 -0.621399 1441830828 -0.474731 0.513916 -0.352783 -0.621399 1441830828 -0.474731 0.513916 -0.352783 -0.621399 1441830828 -0.488037 0.503784 -0.366943 -0.611084 1441830828 -0.488037 0.503784 -0.366943 -0.611084 1441830828 -0.488037 0.503784 -0.366943 -0.611084 1441830828 -0.488037 0.503784 -0.366943 -0.611084 1441830828 -0.488037 0.503784 -0.366943 -0.611084 1441830828 -0.488037 0.503784 -0.366943 -0.611084 1441830828 -0.504700 0.490967 -0.382629 -0.598267 1441830828 -0.504700 0.490967 -0.382629 -0.598267 1441830828 -0.504700 0.490967 -0.382629 -0.598267 1441830828 -0.504700 0.490967 -0.382629 -0.598267 1441830828 -0.504700 0.490967 -0.382629 -0.598267 1441830828 -0.504700 0.490967 -0.382629 -0.598267 1441830828 -0.521301 0.476563 -0.406921 -0.579346 1441830828 -0.521301 0.476563 -0.406921 -0.579346 1441830828 -0.521301 0.476563 -0.406921 -0.579346 1441830828 -0.521301 0.476563 -0.406921 -0.579346 1441830828 -0.521301 0.476563 -0.406921 -0.579346 1441830828 -0.521301 0.476563 -0.406921 -0.579346 1441830828 -0.532715 0.464050 -0.423401 -0.567139 1441830828 -0.532715 0.464050 -0.423401 -0.567139 1441830828 -0.532715 0.464050 -0.423401 -0.567139 1441830828 -0.532715 0.464050 -0.423401 -0.567139 1441830828 -0.532715 0.464050 -0.423401 -0.567139 1441830828 -0.532715 0.464050 -0.423401 -0.567139 1441830828 -0.532715 0.464050 -0.423401 -0.567139 1441830828 -0.528076 0.467529 -0.424377 -0.567932 1441830828 -0.528076 0.467529 -0.424377 -0.567932 1441830828 -0.528076 0.467529 -0.424377 -0.567932 1441830828 -0.528076 0.467529 -0.424377 -0.567932 1441830828 -0.528076 0.467529 -0.424377 -0.567932 1441830828 -0.528076 0.467529 -0.424377 -0.567932 1441830828 -0.523743 0.475525 -0.416199 -0.571350 1441830828 -0.523743 0.475525 -0.416199 -0.571350 1441830829 -0.523743 0.475525 -0.416199 -0.571350 1441830829 
-0.514893 0.476074 -0.394653 -0.593811 1441830834 -0.507019 0.478271 -0.384155 -0.605530 1441830834 -0.507019 0.478271 -0.384155 -0.605530 1441830834 -0.507019 0.478271 -0.384155 -0.605530 1441830834 -0.507019 0.478271 -0.384155 -0.605530 1441830834 -0.507019 0.478271 -0.384155 -0.605530 1441830834 -0.507019 0.478271 -0.384155 -0.605530 1441830834 -0.507019 0.478271 -0.384155 -0.605530 1441830834 -0.492371 0.487732 -0.370544 -0.618408 1441830834 -0.492371 0.487732 -0.370544 -0.618408 1441830834 -0.492371 0.487732 -0.370544 -0.618408 1441830834 -0.492371 0.487732 -0.370544 -0.618408 1441830834 -0.492371 0.487732 -0.370544 -0.618408 1441830834 -0.492371 0.487732 -0.370544 -0.618408 1441830834 -0.475403 0.496887 -0.353760 -0.634033 1441830834 -0.475403 0.496887 -0.353760 -0.634033 1441830834 -0.475403 0.496887 -0.353760 -0.634033 1441830834 -0.475403 0.496887 -0.353760 -0.634033 1441830834 -0.475403 0.496887 -0.353760 -0.634033 1441830834 -0.475403 0.496887 -0.353760 -0.634033 1441830834 -0.475342 0.496216 -0.348816 -0.637329 1441830834 -0.475342 0.496216 -0.348816 -0.637329 1441830834 -0.475342 0.496216 -0.348816 -0.637329 1441830834 -0.475342 0.496216 -0.348816 -0.637329 1441830834 -0.475342 0.496216 -0.348816 -0.637329 1441830834 -0.475342 0.496216 -0.348816 -0.637329 1441830834 -0.475342 0.496216 -0.348816 -0.637329 1441830834 -0.488464 0.484619 -0.359253 -0.630554 1441830834 -0.488464 0.484619 -0.359253 -0.630554 1441830834 -0.488464 0.484619 -0.359253 -0.630554 1441830834 -0.488464 0.484619 -0.359253 -0.630554 1441830834 -0.488464 0.484619 -0.359253 -0.630554 1441830834 -0.488464 0.484619 -0.359253 -0.630554 1441830834 -0.487854 0.479126 -0.377441 -0.624573 1441830834 -0.487854 0.479126 -0.377441 -0.624573 1441830834 -0.487854 0.479126 -0.377441 -0.624573 1441830834 -0.487854 0.479126 -0.377441 -0.624573 1441830834 -0.487854 0.479126 -0.377441 -0.624573 1441830834 -0.487854 0.479126 -0.377441 -0.624573 1441830834 -0.496216 0.475281 -0.388916 -0.613770 1441830834 -0.496216 0.475281 -0.388916 -0.613770 1441830834 -0.496216 0.475281 -0.388916 -0.613770 1441830834 -0.496216 0.475281 -0.388916 -0.613770 1441830834 -0.496216 0.475281 -0.388916 -0.613770 1441830834 -0.496216 0.475281 -0.388916 -0.613770 1441830834 -0.503784 0.474304 -0.404175 -0.598267 1441830834 -0.503784 0.474304 -0.404175 -0.598267 1441830834 -0.503784 0.474304 -0.404175 -0.598267 1441830834 -0.503784 0.474304 -0.404175 -0.598267 1441830834 -0.503784 0.474304 -0.404175 -0.598267 1441830834 -0.503784 0.474304 -0.404175 -0.598267 1441830834 -0.503784 0.474304 -0.404175 -0.598267 1441830834 -0.513123 0.469238 -0.414734 -0.587036 1441830834 -0.513123 0.469238 -0.414734 -0.587036 1441830834 -0.513123 0.469238 -0.414734 -0.587036 1441830834 -0.513123 0.469238 -0.414734 -0.587036 1441830834 -0.513123 0.469238 -0.414734 -0.587036 1441830834 -0.513123 0.469238 -0.414734 -0.587036 1441830834 -0.516174 0.469421 -0.420410 -0.580139 1441830834 -0.516174 0.469421 -0.420410 -0.580139 1441830834 -0.516174 0.469421 -0.420410 -0.580139 1441830835 -0.516174 0.469421 -0.420410 -0.580139 1441830835 -0.516174 0.469421 -0.420410 -0.580139 1441830835 -0.519409 0.470703 -0.420532 -0.576111 1441830835 -0.519409 0.470703 -0.420532 -0.576111 1441830835 -0.519409 0.470703 -0.420532 -0.576111 1441830835 -0.519409 0.470703 -0.420532 -0.576111 1441830835 -0.519409 0.470703 -0.420532 -0.576111 1441830835 -0.516418 0.474426 -0.418213 -0.577393 1441830835 -0.516418 0.474426 -0.418213 -0.577393 1441830835 -0.516418 0.474426 -0.418213 -0.577393 1441830835 -0.516418 0.474426 -0.418213 -0.577393 1441830835 -0.516418 0.474426 -0.418213 -0.577393 1441830835 -0.516418 0.474426 -0.418213 -0.577393 1441830835 -0.516418 0.474426 -0.418213 -0.577393 1441830835 -0.508972 0.478638 -0.411682 -0.585144 1441830835 -0.508972 0.478638 -0.411682 -0.585144 1441830835 -0.508972 0.478638 -0.411682 -0.585144 1441830835 -0.508972 0.478638 -0.411682 -0.585144 1441830835 -0.508972 0.478638 -0.411682 -0.585144 1441830835 -0.508972 0.478638 -0.411682 -0.585144 1441830835 -0.502014 0.482849 -0.405518 -0.591980 1441830835 -0.502014 0.482849 -0.405518 -0.591980 1441830835 -0.502014 0.482849 -0.405518 -0.591980 1441830835 -0.502014 0.482849 -0.405518 -0.591980 1441830835 -0.502014 0.482849 -0.405518 -0.591980 1441830835 -0.497070 0.484436 -0.399353 -0.599060 1441830835 -0.497070 0.484436 -0.399353 -0.599060 1441830835 -0.497070 0.484436 -0.399353 -0.599060 1441830835 -0.497070 0.484436 -0.399353 -0.599060 1441830835 -0.497070 0.484436 -0.399353 -0.599060 1441830835 -0.497070 0.484436 -0.399353 -0.599060 1441830835 -0.487427 0.491272 -0.388000 -0.608765 1441830835 -0.487427 0.491272 -0.388000 -0.608765 1441830835 -0.487427 0.491272 -0.388000 -0.608765 1441830835 -0.487427 0.491272 -0.388000 -0.608765 1441830835 -0.487427 0.491272 -0.388000 -0.608765 1441830835 -0.487427 0.491272 -0.388000 -0.608765 1441830835 -0.487427 0.491272 -0.388000 -0.608765 1441830835 -0.479736 0.498230 -0.375183 -0.617188 1441830835 -0.479736 0.498230 -0.375183 -0.617188 1441830835 -0.479736 0.498230 -0.375183 -0.617188 1441830835 -0.479736 0.498230 -0.375183 -0.617188 1441830835 -0.479736 0.498230 -0.375183 -0.617188 1441830835 -0.479736 0.498230 -0.375183 -0.617188 1441830835 -0.488403 0.491089 -0.367432 -0.620728 1441830835 -0.488403 0.491089 -0.367432 -0.620728 1441830835 -0.488403 0.491089 -0.367432 -0.620728 1441830835 -0.488403 0.491089 -0.367432 -0.620728 1441830835 -0.488403 0.491089 -0.367432 -0.620728 1441830835 -0.488403 0.491089 -0.367432 -0.620728 1441830835 -0.497498 0.480591 -0.376892 -0.616028 1441830835 -0.497498 0.480591 -0.376892 -0.616028 1441830835 -0.497498 0.480591 -0.376892 -0.616028 1441830835 -0.497498 0.480591 -0.376892 -0.616028 1441830835 -0.497498 0.480591 -0.376892 -0.616028 1441830835 -0.497498 0.480591 -0.376892 -0.616028 1441830835 -0.497498 0.480591 -0.376892 -0.616028 1441830835 -0.496826 0.476318 -0.391724 -0.610657 1441830835 -0.496826 0.476318 -0.391724 -0.610657 1441830835 -0.496826 0.476318 -0.391724 -0.610657 1441830835 -0.496826 0.476318 -0.391724 -0.610657 1441830835 -0.496826 0.476318 -0.391724 -0.610657 1441830835 -0.496826 0.476318 -0.391724 -0.610657 1441830835 -0.501709 0.474915 -0.399231 -0.602844 1441830835 -0.501709 0.474915 -0.399231 -0.602844 1441830835 -0.501709 0.474915 -0.399231 -0.602844 1441830835 -0.501709 0.474915 -0.399231 -0.602844 1441830835 -0.501709 0.474915 -0.399231 -0.602844 1441830835 -0.501709 0.474915 -0.399231 -0.602844 1441830835 -0.510803 0.469666 -0.411987 -0.590637 1441830835 -0.510803 0.469666 -0.411987 -0.590637 1441830835 -0.510803 0.469666 -0.411987 -0.590637 1441830835 -0.510803 0.469666 -0.411987 -0.590637 1441830835 -0.510803 0.469666 -0.411987 -0.590637 1441830835 -0.510803 0.469666 -0.411987 -0.590637 1441830835 -0.510803 0.469666 -0.411987 -0.590637 1441830835 -0.517700 0.465881 -0.427124 -0.576660 1441830835 -0.517700 0.465881 -0.427124 -0.576660 1441830835 -0.517700 0.465881 -0.427124 -0.576660 1441830835 -0.517700 0.465881 -0.427124 -0.576660 1441830835 -0.517700 0.465881 -0.427124 -0.576660 1441830835 -0.517700 0.465881 -0.427124 -0.576660 1441830835 -0.521790 0.463257 -0.437317 -0.567383 1441830835 -0.521790 0.463257 -0.437317 -0.567383 1441830835 -0.521790 0.463257 -0.437317 -0.567383 1441830835 -0.521790 0.463257 -0.437317 -0.567383 1441830835 -0.521790 0.463257 -0.437317 -0.567383 1441830835 -0.521790 0.463257 -0.437317 -0.567383 1441830835 -0.524780 0.461914 -0.440552 -0.563171 1441830835 -0.524780 0.461914 -0.440552 -0.563171 1441830835 -0.524780 0.461914 -0.440552 -0.563171 1441830835 -0.524780 0.461914 -0.440552 -0.563171 1441830835 -0.524780 0.461914 -0.440552 -0.563171 1441830835 -0.524780 0.461914 -0.440552 -0.563171 1441830835 -0.524780 0.461914 -0.440552 -0.563171 1441830835 -0.520508 0.464294 -0.438110 -0.567139 1441830835 -0.520508 0.464294 -0.438110 -0.567139 1441830835 -0.520508 0.464294 -0.438110 -0.567139 1441830835 -0.520508 0.464294 -0.438110 -0.567139 1441830835 -0.520508 0.464294 -0.438110 -0.567139 1441830835 -0.520508 0.464294 -0.438110 -0.567139 1441830835 -0.511353 0.469299 -0.431824 -0.576050 1441830835 -0.511353 0.469299 -0.431824 -0.576050 1441830835 -0.511353 0.469299 -0.431824 -0.576050 1441830835 -0.511353 0.469299 -0.431824 -0.576050 1441830835 -0.511353 0.469299 -0.431824 -0.576050 1441830835 -0.511353 0.469299 -0.431824 -0.576050 1441830835 -0.511353 0.469299 -0.431824 -0.576050 1441830835 -0.501770 0.474976 -0.419128 -0.589111 1441830835 -0.501770 0.474976 -0.419128 -0.589111 1441830835 -0.501770 0.474976 -0.419128 -0.589111 1441830835 -0.501770 0.474976 -0.419128 -0.589111 1441830836 -0.501770 0.474976 -0.419128 -0.589111 1441830836 -0.501770 0.474976 -0.419128 -0.589111 1441830836 -0.492371 0.479980 -0.404541 -0.603027 1441830836 -0.492371 0.479980 -0.404541 -0.603027 1441830836 -0.492371 0.479980 -0.404541 -0.603027 1441830836 -0.492371 0.479980 -0.404541 -0.603027 1441830836 -0.492371 0.479980 -0.404541 -0.603027 1441830836 -0.492371 0.479980 -0.404541 -0.603027 1441830836 -0.492371 0.479980 -0.404541 -0.603027 1441830836 -0.481934 0.483948 -0.381775 -0.622803 1441830836 -0.481934 0.483948 -0.381775 -0.622803 1441830836 -0.481934 0.483948 -0.381775 -0.622803 1441830836 -0.481934 0.483948 -0.381775 -0.622803 1441830836 -0.481934 0.483948 -0.381775 -0.622803 1441830836 -0.481934 0.483948 -0.381775 -0.622803 1441830836 -0.479492 0.487915 -0.362976 -0.632690 1441830836 -0.479492 0.487915 -0.362976 -0.632690 1441830836 -0.479492 0.487915 -0.362976 -0.632690 1441830836 -0.479492 0.487915 -0.362976 -0.632690 1441830836 -0.479492 0.487915 -0.362976 -0.632690 1441830836 -0.479492 0.487915 -0.362976 -0.632690 1441830836 -0.489502 0.481323 -0.360291 -0.631653 1441830836 -0.489502 0.481323 -0.360291 -0.631653 1441830836 -0.489502 0.481323 -0.360291 -0.631653 1441830836 -0.489502 0.481323 -0.360291 -0.631653 1441830836 -0.489502 0.481323 -0.360291 -0.631653 1441830836 -0.489502 0.481323 -0.360291 -0.631653 1441830836 -0.492615 0.472534 -0.373352 -0.628235 1441830836 -0.492615 0.472534 -0.373352 -0.628235 1441830836 -0.492615 0.472534 -0.373352 -0.628235 1441830836 -0.492615 0.472534 -0.373352 -0.628235 1441830836 -0.492615 0.472534 -0.373352 -0.628235 1441830836 -0.492615 0.472534 -0.373352 -0.628235 1441830836 -0.492615 0.472534 -0.373352 -0.628235 1441830836 -0.494751 0.470764 -0.381042 -0.623230 1441830836 -0.494751 0.470764 -0.381042 -0.623230 1441830836 -0.494751 0.470764 -0.381042 -0.623230 1441830836 -0.494751 0.470764 -0.381042 -0.623230 1441830836 -0.494751 0.470764 -0.381042 -0.623230 1441830836 -0.494751 0.470764 -0.381042 -0.623230 1441830836 -0.506042 0.467468 -0.394409 -0.608215 1441830836 -0.506042 0.467468 -0.394409 -0.608215 1441830836 -0.506042 0.467468 -0.394409 -0.608215 1441830836 -0.506042 0.467468 -0.394409 -0.608215 1441830836 -0.506042 0.467468 -0.394409 -0.608215 1441830836 -0.506042 0.467468 -0.394409 -0.608215 1441830836 -0.515503 0.463440 -0.411072 -0.592102 1441830836 -0.515503 0.463440 -0.411072 -0.592102 1441830836 -0.515503 0.463440 -0.411072 -0.592102 1441830836 -0.515503 0.463440 -0.411072 -0.592102 1441830836 -0.515503 0.463440 -0.411072 -0.592102 1441830836 -0.515503 0.463440 -0.411072 -0.592102 1441830836 -0.515503 0.463440 -0.411072 -0.592102 1441830836 -0.521851 0.459290 -0.427246 -0.578186 1441830836 -0.521851 0.459290 -0.427246 -0.578186 1441830836 -0.521851 0.459290 -0.427246 -0.578186 1441830836 -0.521851 0.459290 -0.427246 -0.578186 1441830836 -0.521851 0.459290 -0.427246 -0.578186 1441830836 -0.521851 0.459290 -0.427246 -0.578186 1441830836 -0.523071 0.459717 -0.428833 -0.575500 1441830836 -0.523071 0.459717 -0.428833 -0.575500 1441830836 -0.523071 0.459717 -0.428833 -0.575500 1441830836 -0.523071 0.459717 -0.428833 -0.575500 1441830836 -0.523071 0.459717 -0.428833 -0.575500 1441830836 -0.523071 0.459717 -0.428833 -0.575500 1441830836 -0.523071 0.459717 -0.428833 -0.575500 1441830836 -0.514099 0.471008 -0.418823 -0.581848 1441830836 -0.514099 0.471008 -0.418823 -0.581848 1441830836 -0.514099 0.471008 -0.418823 -0.581848 1441830836 -0.514099 0.471008 -0.418823 -0.581848 1441830836 -0.514099 0.471008 -0.418823 -0.581848 1441830836 -0.514099 0.471008 -0.418823 -0.581848 1441830836 -0.504456 0.478882 -0.411377 -0.589050 1441830836 -0.504456 0.478882 -0.411377 -0.589050 1441830836 -0.504456 0.478882 -0.411377 -0.589050 1441830836 -0.504456 0.478882 -0.411377 -0.589050 1441830836 -0.504456 0.478882 -0.411377 -0.589050 1441830836 -0.504456 0.478882 -0.411377 -0.589050 1441830836 -0.492737 0.487183 -0.397400 -0.601624 1441830836 -0.492737 0.487183 -0.397400 -0.601624 1441830836 -0.492737 0.487183 -0.397400 -0.601624 1441830836 -0.492737 0.487183 -0.397400 -0.601624 1441830836 -0.492737 0.487183 -0.397400 -0.601624 1441830836 -0.492737 0.487183 -0.397400 -0.601624 1441830836 -0.492737 0.487183 -0.397400 -0.601624 1441830836 -0.479675 0.495544 -0.380920 -0.615845 1441830836 -0.479675 0.495544 -0.380920 -0.615845 1441830836 -0.479675 0.495544 -0.380920 -0.615845 1441830836 -0.479675 0.495544 -0.380920 -0.615845 1441830836 -0.479675 0.495544 -0.380920 -0.615845 1441830836 -0.479675 0.495544 -0.380920 -0.615845 1441830836 -0.468750 0.502136 -0.362122 -0.630127 1441830836 -0.468750 0.502136 -0.362122 -0.630127 1441830836 -0.468750 0.502136 -0.362122 -0.630127 1441830836 -0.468750 0.502136 -0.362122 -0.630127 1441830836 -0.468750 0.502136 -0.362122 -0.630127 1441830836 -0.468750 0.502136 -0.362122 -0.630127 1441830836 -0.468323 0.503540 -0.348145 -0.637146 1441830836 -0.468323 0.503540 -0.348145 -0.637146 1441830836 -0.468323 0.503540 -0.348145 -0.637146 1441830836 -0.468323 0.503540 -0.348145 -0.637146 1441830836 -0.468323 0.503540 -0.348145 -0.637146 1441830836 -0.468323 0.503540 -0.348145 -0.637146 1441830836 -0.468323 0.503540 -0.348145 -0.637146 1441830836 -0.479797 0.492493 -0.349548 -0.636475 1441830836 -0.479797 0.492493 -0.349548 -0.636475 1441830836 -0.479797 0.492493 -0.349548 -0.636475 1441830836 -0.479797 0.492493 -0.349548 -0.636475 1441830836 -0.479797 0.492493 -0.349548 -0.636475 1441830836 -0.479797 0.492493 -0.349548 -0.636475 1441830836 -0.482117 0.484985 -0.359192 -0.635132 1441830836 -0.482117 0.484985 -0.359192 -0.635132 1441830836 -0.482117 0.484985 -0.359192 -0.635132 1441830836 -0.482117 0.484985 -0.359192 -0.635132 1441830836 -0.482117 0.484985 -0.359192 -0.635132 1441830837 -0.482117 0.484985 -0.359192 -0.635132 1441830837 -0.485901 0.482056 -0.365051 -0.631104 1441830837 -0.485901 0.482056 -0.365051 -0.631104 1441830837 -0.485901 0.482056 -0.365051 -0.631104 1441830837 -0.485901 0.482056 -0.365051 -0.631104 1441830837 -0.485901 0.482056 -0.365051 -0.631104 1441830837 -0.485901 0.482056 -0.365051 -0.631104 1441830837 -0.495605 0.478577 -0.378479 -0.618164 1441830837 -0.495605 0.478577 -0.378479 -0.618164 1441830837 -0.495605 0.478577 -0.378479 -0.618164 1441830837 -0.495605 0.478577 -0.378479 -0.618164 1441830837 -0.495605 0.478577 -0.378479 -0.618164 1441830837 -0.495605 0.478577 -0.378479 -0.618164 1441830837 -0.495605 0.478577 -0.378479 -0.618164 1441830837 -0.504333 0.472351 -0.396912 -0.604187 1441830837 -0.504333 0.472351 -0.396912 -0.604187 1441830837 -0.504333 0.472351 -0.396912 -0.604187 1441830837 -0.504333 0.472351 -0.396912 -0.604187 1441830837 -0.504333 0.472351 -0.396912 -0.604187 1441830837 -0.504333 0.472351 -0.396912 -0.604187 1441830837 -0.511719 0.468262 -0.408752 -0.593140 1441830837 -0.511719 0.468262 -0.408752 -0.593140 1441830837 -0.511719 0.468262 -0.408752 -0.593140 1441830837 -0.511719 0.468262 -0.408752 -0.593140 1441830837 -0.511719 0.468262 -0.408752 -0.593140 1441830837 -0.511719 0.468262 -0.408752 -0.593140 1441830837 -0.516296 0.465881 -0.414429 -0.587097 1441830837 -0.516296 0.465881 -0.414429 -0.587097 1441830837 -0.516296 0.465881 -0.414429 -0.587097 1441830837 -0.516296 0.465881 -0.414429 -0.587097 1441830837 -0.516296 0.465881 -0.414429 -0.587097 1441830837 -0.516296 0.465881 -0.414429 -0.587097 1441830837 -0.511475 0.472900 -0.406494 -0.591248 1441830837 -0.511475 0.472900 -0.406494 -0.591248 1441830837 -0.511475 0.472900 -0.406494 -0.591248 1441830837 -0.511475 0.472900 -0.406494 -0.591248 1441830837 -0.511475 0.472900 -0.406494 -0.591248 1441830837 -0.511475 0.472900 -0.406494 -0.591248 1441830837 -0.503540 0.479614 -0.394104 -0.600952 1441830837 -0.503540 0.479614 -0.394104 -0.600952 1441830837 -0.503540 0.479614 -0.394104 -0.600952 1441830837 -0.503540 0.479614 -0.394104 -0.600952 1441830837 -0.503540 0.479614 -0.394104 -0.600952 1441830837 -0.503540 0.479614 -0.394104 -0.600952 1441830837 -0.492004 0.491028 -0.380493 -0.610046 1441830837 -0.492004 0.491028 -0.380493 -0.610046 1441830837 -0.492004 0.491028 -0.380493 -0.610046 1441830837 -0.492004 0.491028 -0.380493 -0.610046 1441830837 -0.492004 0.491028 -0.380493 -0.610046 1441830837 -0.492004 0.491028 -0.380493 -0.610046 1441830837 -0.492004 0.491028 -0.380493 -0.610046 1441830837 -0.482666 0.498047 -0.366089 -0.620483 1441830837 -0.482666 0.498047 -0.366089 -0.620483 1441830837 -0.482666 0.498047 -0.366089 -0.620483 1441830837 -0.482666 0.498047 -0.366089 -0.620483 1441830837 -0.482666 0.498047 -0.366089 -0.620483 1441830837 -0.482666 0.498047 -0.366089 -0.620483 1441830837 -0.474609 0.505432 -0.347778 -0.631165 1441830837 -0.474609 0.505432 -0.347778 -0.631165 1441830837 -0.474609 0.505432 -0.347778 -0.631165 1441830837 -0.474609 0.505432 -0.347778 -0.631165 1441830837 -0.474609 0.505432 -0.347778 -0.631165 1441830837 -0.474609 0.505432 -0.347778 -0.631165 1441830837 -0.480042 0.504456 -0.337769 -0.633301 1441830837 -0.480042 0.504456 -0.337769 -0.633301 1441830837 -0.480042 0.504456 -0.337769 -0.633301 1441830837 -0.480042 0.504456 -0.337769 -0.633301 1441830837 -0.480042 0.504456 -0.337769 -0.633301 1441830837 -0.480042 0.504456 -0.337769 -0.633301 1441830837 -0.493835 0.490356 -0.350281 -0.626953 1441830837 -0.493835 0.490356 -0.350281 -0.626953 1441830837 -0.493835 0.490356 -0.350281 -0.626953 1441830837 -0.493835 0.490356 -0.350281 -0.626953 1441830837 -0.493835 0.490356 -0.350281 -0.626953 1441830837 -0.493835 0.490356 -0.350281 -0.626953 1441830837 -0.495544 0.481812 -0.364197 -0.624268 1441830837 -0.495544 0.481812 -0.364197 -0.624268 1441830837 -0.495544 0.481812 -0.364197 -0.624268 1441830837 -0.495544 0.481812 -0.364197 -0.624268 1441830837 -0.495544 0.481812 -0.364197 -0.624268 1441830837 -0.495544 0.481812 -0.364197 -0.624268 1441830837 -0.503296 0.475891 -0.369080 -0.619751 1441830837 -0.503296 0.475891 -0.369080 -0.619751 1441830837 -0.503296 0.475891 -0.369080 -0.619751 1441830837 -0.503296 0.475891 -0.369080 -0.619751 1441830837 -0.503296 0.475891 -0.369080 -0.619751 1441830837 -0.503296 0.475891 -0.369080 -0.619751 1441830837 -0.515137 0.467224 -0.383850 -0.607483 1441830837 -0.515137 0.467224 -0.383850 -0.607483 1441830837 -0.515137 0.467224 -0.383850 -0.607483 1441830837 -0.515137 0.467224 -0.383850 -0.607483 1441830837 -0.515137 0.467224 -0.383850 -0.607483 1441830837 -0.515137 0.467224 -0.383850 -0.607483 1441830837 -0.522644 0.460999 -0.400452 -0.595032 1441830837 -0.522644 0.460999 -0.400452 -0.595032 1441830837 -0.522644 0.460999 -0.400452 -0.595032 1441830837 -0.522644 0.460999 -0.400452 -0.595032 1441830837 -0.522644 0.460999 -0.400452 -0.595032 1441830837 -0.522644 0.460999 -0.400452 -0.595032 1441830837 -0.522644 0.460999 -0.400452 -0.595032 1441830837 -0.524841 0.459534 -0.408752 -0.588501 1441830837 -0.524841 0.459534 -0.408752 -0.588501 1441830837 -0.524841 0.459534 -0.408752 -0.588501 1441830837 -0.524841 0.459534 -0.408752 -0.588501 1441830837 -0.524841 0.459534 -0.408752 -0.588501 1441830837 -0.524841 0.459534 -0.408752 -0.588501 1441830837 -0.524841 0.459534 -0.408752 -0.588501 1441830837 -0.524109 0.461365 -0.411865 -0.585571 1441830837 -0.524109 0.461365 -0.411865 -0.585571 1441830837 -0.524109 0.461365 -0.411865 -0.585571 1441830837 -0.524109 0.461365 -0.411865 -0.585571 1441830837 -0.524109 0.461365 -0.411865 -0.585571 1441830837 -0.524109 0.461365 -0.411865 -0.585571 1441830838 -0.518921 0.465576 -0.407654 -0.589783 1441830838 -0.518921 0.465576 -0.407654 -0.589783 1441830838 -0.518921 0.465576 -0.407654 -0.589783 1441830838 -0.518921 0.465576 -0.407654 -0.589783 1441830838 -0.518921 0.465576 -0.407654 -0.589783 1441830838 -0.518921 0.465576 -0.407654 -0.589783 1441830838 -0.510010 0.471558 -0.400208 -0.597839 1441830838 -0.510010 0.471558 -0.400208 -0.597839 1441830838 -0.510010 0.471558 -0.400208 -0.597839 1441830838 -0.510010 0.471558 -0.400208 -0.597839 1441830838 -0.510010 0.471558 -0.400208 -0.597839 1441830838 -0.510010 0.471558 -0.400208 -0.597839 1441830838 -0.497620 0.479309 -0.388062 -0.609985 1441830838 -0.497620 0.479309 -0.388062 -0.609985 1441830838 -0.497620 0.479309 -0.388062 -0.609985 1441830838 -0.497620 0.479309 -0.388062 -0.609985 1441830838 -0.497620 0.479309 -0.388062 -0.609985 1441830838 -0.497620 0.479309 -0.388062 -0.609985 1441830838 -0.481262 0.488647 -0.370056 -0.626648 1441830838 -0.481262 0.488647 -0.370056 -0.626648 1441830838 -0.481262 0.488647 -0.370056 -0.626648 1441830838 -0.481262 0.488647 -0.370056 -0.626648 1441830838 -0.481262 0.488647 -0.370056 -0.626648 1441830838 -0.481262 0.488647 -0.370056 -0.626648 1441830838 -0.467529 0.498657 -0.349487 -0.640808 1441830838 -0.467529 0.498657 -0.349487 -0.640808 1441830838 -0.467529 0.498657 -0.349487 -0.640808 1441830838 -0.467529 0.498657 -0.349487 -0.640808 1441830838 -0.467529 0.498657 -0.349487 -0.640808 1441830838 -0.467529 0.498657 -0.349487 -0.640808 1441830838 -0.468933 0.497559 -0.336670 -0.647461 1441830838 -0.468933 0.497559 -0.336670 -0.647461 1441830838 -0.468933 0.497559 -0.336670 -0.647461 1441830838 -0.468933 0.497559 -0.336670 -0.647461 1441830838 -0.468933 0.497559 -0.336670 -0.647461 1441830838 -0.468933 0.497559 -0.336670 -0.647461 1441830838 -0.468933 0.497559 -0.336670 -0.647461 1441830838 -0.482422 0.485535 -0.345276 -0.642151 1441830838 -0.482422 0.485535 -0.345276 -0.642151 1441830838 -0.482422 0.485535 -0.345276 -0.642151 1441830838 -0.482422 0.485535 -0.345276 -0.642151 1441830838 -0.482422 0.485535 -0.345276 -0.642151 1441830838 -0.482422 0.485535 -0.345276 -0.642151 1441830838 -0.482361 0.479065 -0.359985 -0.638977 1441830838 -0.482361 0.479065 -0.359985 -0.638977 1441830838 -0.482361 0.479065 -0.359985 -0.638977 1441830838 -0.482361 0.479065 -0.359985 -0.638977 1441830838 -0.482361 0.479065 -0.359985 -0.638977 1441830838 -0.482361 0.479065 -0.359985 -0.638977 1441830838 -0.489929 0.477234 -0.365540 -0.631409 1441830838 -0.489929 0.477234 -0.365540 -0.631409 1441830838 -0.489929 0.477234 -0.365540 -0.631409 1441830838 -0.489929 0.477234 -0.365540 -0.631409 1441830838 -0.489929 0.477234 -0.365540 -0.631409 1441830838 -0.489929 0.477234 -0.365540 -0.631409 1441830838 -0.502502 0.471802 -0.381042 -0.616211 1441830838 -0.502502 0.471802 -0.381042 -0.616211 1441830838 -0.502502 0.471802 -0.381042 -0.616211 1441830838 -0.502502 0.471802 -0.381042 -0.616211 1441830838 -0.502502 0.471802 -0.381042 -0.616211 1441830838 -0.502502 0.471802 -0.381042 -0.616211 1441830838 -0.502502 0.471802 -0.381042 -0.616211 1441830838 -0.513794 0.464050 -0.398560 -0.601563 1441830838 -0.513794 0.464050 -0.398560 -0.601563 1441830838 -0.513794 0.464050 -0.398560 -0.601563 1441830838 -0.513794 0.464050 -0.398560 -0.601563 1441830838 -0.513794 0.464050 -0.398560 -0.601563 1441830838 -0.513794 0.464050 -0.398560 -0.601563 1441830838 -0.516602 0.463257 -0.410767 -0.591431 1441830838 -0.516602 0.463257 -0.410767 -0.591431 1441830838 -0.516602 0.463257 -0.410767 -0.591431 1441830838 -0.516602 0.463257 -0.410767 -0.591431 1441830838 -0.516602 0.463257 -0.410767 -0.591431 1441830838 -0.516602 0.463257 -0.410767 -0.591431 1441830838 -0.517944 0.463928 -0.415771 -0.586182 1441830838 -0.517944 0.463928 -0.415771 -0.586182 1441830838 -0.517944 0.463928 -0.415771 -0.586182 1441830838 -0.517944 0.463928 -0.415771 -0.586182 1441830838 -0.517944 0.463928 -0.415771 -0.586182 1441830838 -0.517944 0.463928 -0.415771 -0.586182 1441830838 -0.516785 0.465454 -0.414490 -0.586975 1441830838 -0.516785 0.465454 -0.414490 -0.586975 1441830838 -0.516785 0.465454 -0.414490 -0.586975 1441830838 -0.516785 0.465454 -0.414490 -0.586975 1441830838 -0.516785 0.465454 -0.414490 -0.586975 1441830838 -0.516785 0.465454 -0.414490 -0.586975 1441830838 -0.510010 0.470520 -0.410461 -0.591736 1441830838 -0.510010 0.470520 -0.410461 -0.591736 1441830838 -0.510010 0.470520 -0.410461 -0.591736 1441830838 -0.510010 0.470520 -0.410461 -0.591736 1441830838 -0.510010 0.470520 -0.410461 -0.591736 1441830838 -0.510010 0.470520 -0.410461 -0.591736 1441830838 -0.497437 0.480103 -0.397400 -0.603516 1441830838 -0.497437 0.480103 -0.397400 -0.603516 1441830838 -0.497437 0.480103 -0.397400 -0.603516 1441830838 -0.497437 0.480103 -0.397400 -0.603516 1441830838 -0.497437 0.480103 -0.397400 -0.603516 1441830838 -0.497437 0.480103 -0.397400 -0.603516 1441830838 -0.481628 0.491882 -0.377380 -0.619446 1441830838 -0.481628 0.491882 -0.377380 -0.619446 1441830838 -0.481628 0.491882 -0.377380 -0.619446 1441830838 -0.481628 0.491882 -0.377380 -0.619446 1441830838 -0.481628 0.491882 -0.377380 -0.619446 1441830838 -0.481628 0.491882 -0.377380 -0.619446 1441830838 -0.474548 0.495850 -0.361267 -0.631226 1441830838 -0.474548 0.495850 -0.361267 -0.631226 1441830838 -0.474548 0.495850 -0.361267 -0.631226 1441830838 -0.474548 0.495850 -0.361267 -0.631226 1441830838 -0.474548 0.495850 -0.361267 -0.631226 1441830838 -0.474548 0.495850 -0.361267 -0.631226 1441830838 -0.474548 0.495850 -0.361267 -0.631226 1441830838 -0.485352 0.487549 -0.356750 -0.632080 1441830839 -0.485352 0.487549 -0.356750 -0.632080 1441830839 -0.485352 0.487549 -0.356750 -0.632080 1441830839 -0.485352 0.487549 -0.356750 -0.632080 1441830839 -0.485352 0.487549 -0.356750 -0.632080 1441830839 -0.485352 0.487549 -0.356750 -0.632080 1441830839 -0.494873 0.476807 -0.370117 -0.625183 1441830839 -0.494873 0.476807 -0.370117 -0.625183 1441830839 -0.494873 0.476807 -0.370117 -0.625183 1441830839 -0.494873 0.476807 -0.370117 -0.625183 1441830839 -0.494873 0.476807 -0.370117 -0.625183 1441830839 -0.494873 0.476807 -0.370117 -0.625183 1441830839 -0.498718 0.467896 -0.382324 -0.621460 1441830839 -0.498718 0.467896 -0.382324 -0.621460 1441830839 -0.498718 0.467896 -0.382324 -0.621460 1441830839 -0.498718 0.467896 -0.382324 -0.621460 1441830839 -0.498718 0.467896 -0.382324 -0.621460 1441830839 -0.498718 0.467896 -0.382324 -0.621460 1441830839 -0.508606 0.466125 -0.395264 -0.606506 1441830839 -0.508606 0.466125 -0.395264 -0.606506 1441830839 -0.508606 0.466125 -0.395264 -0.606506 1441830839 -0.508606 0.466125 -0.395264 -0.606506 1441830839 -0.508606 0.466125 -0.395264 -0.606506 1441830839 -0.508606 0.466125 -0.395264 -0.606506 1441830839 -0.515930 0.459656 -0.411011 -0.594727 1441830839 -0.515930 0.459656 -0.411011 -0.594727 1441830839 -0.515930 0.459656 -0.411011 -0.594727 1441830839 -0.515930 0.459656 -0.411011 -0.594727 1441830839 -0.515930 0.459656 -0.411011 -0.594727 1441830839 -0.515930 0.459656 -0.411011 -0.594727 1441830839 -0.515930 0.459656 -0.411011 -0.594727 1441830839 -0.519653 0.456726 -0.422363 -0.585754 1441830839 -0.519653 0.456726 -0.422363 -0.585754 1441830839 -0.519653 0.456726 -0.422363 -0.585754 1441830839 -0.519653 0.456726 -0.422363 -0.585754 1441830839 -0.519653 0.456726 -0.422363 -0.585754 1441830839 -0.519653 0.456726 -0.422363 -0.585754 1441830839 -0.520630 0.457581 -0.428345 -0.579712 1441830839 -0.520630 0.457581 -0.428345 -0.579712 1441830839 -0.520630 0.457581 -0.428345 -0.579712 1441830839 -0.520630 0.457581 -0.428345 -0.579712 1441830839 -0.520630 0.457581 -0.428345 -0.579712 1441830839 -0.520630 0.457581 -0.428345 -0.579712 1441830839 -0.520630 0.457581 -0.428345 -0.579712 1441830839 -0.520447 0.458191 -0.422485 -0.583740 1441830839 -0.520447 0.458191 -0.422485 -0.583740 1441830839 -0.520447 0.458191 -0.422485 -0.583740 1441830839 -0.520447 0.458191 -0.422485 -0.583740 1441830839 -0.520447 0.458191 -0.422485 -0.583740 1441830839 -0.520447 0.458191 -0.422485 -0.583740 1441830839 -0.512756 0.463440 -0.415222 -0.591614 1441830839 -0.512756 0.463440 -0.415222 -0.591614 1441830839 -0.512756 0.463440 -0.415222 -0.591614 1441830839 -0.512756 0.463440 -0.415222 -0.591614 1441830839 -0.512756 0.463440 -0.415222 -0.591614 1441830839 -0.512756 0.463440 -0.415222 -0.591614 1441830839 -0.512756 0.463440 -0.415222 -0.591614 1441830839 -0.506165 0.467834 -0.409485 -0.597717 1441830839 -0.506165 0.467834 -0.409485 -0.597717 1441830839 -0.506165 0.467834 -0.409485 -0.597717 1441830839 -0.506165 0.467834 -0.409485 -0.597717 1441830839 -0.506165 0.467834 -0.409485 -0.597717 1441830839 -0.506165 0.467834 -0.409485 -0.597717 1441830839 -0.497192 0.471863 -0.398804 -0.609192 1441830839 -0.497192 0.471863 -0.398804 -0.609192 1441830839 -0.497192 0.471863 -0.398804 -0.609192 1441830839 -0.497192 0.471863 -0.398804 -0.609192 1441830839 -0.497192 0.471863 -0.398804 -0.609192 1441830839 -0.497192 0.471863 -0.398804 -0.609192 1441830839 -0.484741 0.479980 -0.385559 -0.621338 1441830839 -0.484741 0.479980 -0.385559 -0.621338 1441830839 -0.484741 0.479980 -0.385559 -0.621338 1441830839 -0.484741 0.479980 -0.385559 -0.621338 1441830839 -0.484741 0.479980 -0.385559 -0.621338 1441830839 -0.484741 0.479980 -0.385559 -0.621338 1441830839 -0.479614 0.482361 -0.368469 -0.633728 1441830839 -0.479614 0.482361 -0.368469 -0.633728 1441830839 -0.479614 0.482361 -0.368469 -0.633728 1441830839 -0.479614 0.482361 -0.368469 -0.633728 1441830839 -0.479614 0.482361 -0.368469 -0.633728 1441830839 -0.479614 0.482361 -0.368469 -0.633728 1441830839 -0.486267 0.478149 -0.362976 -0.634949 1441830839 
-0.519287 0.475891 -0.413879 -0.576721 1441830847 -0.519287 0.475891 -0.413879 -0.576721 1441830847 -0.524902 0.469849 -0.423767 -0.569397 1441830847 -0.524902 0.469849 -0.423767 -0.569397 1441830847 -0.524902 0.469849 -0.423767 -0.569397 1441830847 -0.524902 0.469849 -0.423767 -0.569397 1441830847 -0.524902 0.469849 -0.423767 -0.569397 1441830847 -0.524902 0.469849 -0.423767 -0.569397 1441830847 -0.524902 0.469849 -0.423767 -0.569397 1441830847 -0.523193 0.474915 -0.427307 -0.564148 1441830847 -0.523193 0.474915 -0.427307 -0.564148 1441830847 -0.523193 0.474915 -0.427307 -0.564148 1441830847 -0.523193 0.474915 -0.427307 -0.564148 1441830847 -0.523193 0.474915 -0.427307 -0.564148 1441830847 -0.523193 0.474915 -0.427307 -0.564148 1441830847 -0.520935 0.482971 -0.421570 -0.563660 1441830847 -0.520935 0.482971 -0.421570 -0.563660 1441830847 -0.520935 0.482971 -0.421570 -0.563660 1441830847 -0.520935 0.482971 -0.421570 -0.563660 1441830847 -0.520935 0.482971 -0.421570 -0.563660 1441830847 -0.520935 0.482971 -0.421570 -0.563660 1441830847 -0.508179 0.497803 -0.403687 -0.575317 1441830847 -0.508179 0.497803 -0.403687 -0.575317 1441830847 -0.508179 0.497803 -0.403687 -0.575317 1441830847 -0.508179 0.497803 -0.403687 -0.575317 1441830847 -0.508179 0.497803 -0.403687 -0.575317 1441830847 -0.508179 0.497803 -0.403687 -0.575317 1441830847 -0.501953 0.505737 -0.392334 -0.581726 1441830847 -0.501953 0.505737 -0.392334 -0.581726 1441830847 -0.501953 0.505737 -0.392334 -0.581726 1441830847 -0.501953 0.505737 -0.392334 -0.581726 1441830847 -0.501953 0.505737 -0.392334 -0.581726 1441830847 -0.501953 0.505737 -0.392334 -0.581726 1441830847 -0.496094 0.505432 -0.384033 -0.592407 1441830847 -0.496094 0.505432 -0.384033 -0.592407 1441830847 -0.496094 0.505432 -0.384033 -0.592407 1441830847 -0.496094 0.505432 -0.384033 -0.592407 1441830847 -0.496094 0.505432 -0.384033 -0.592407 1441830847 -0.496094 0.505432 -0.384033 -0.592407 1441830847 -0.480286 0.512329 -0.372986 -0.606445 1441830847 -0.480286 0.512329 -0.372986 -0.606445 1441830847 -0.480286 0.512329 -0.372986 -0.606445 1441830847 -0.480286 0.512329 -0.372986 -0.606445 1441830847 -0.480286 0.512329 -0.372986 -0.606445 1441830847 -0.480286 0.512329 -0.372986 -0.606445 1441830847 -0.464600 0.523621 -0.354248 -0.620117 1441830847 -0.464600 0.523621 -0.354248 -0.620117 1441830847 -0.464600 0.523621 -0.354248 -0.620117 1441830847 -0.464600 0.523621 -0.354248 -0.620117 1441830847 -0.464600 0.523621 -0.354248 -0.620117 1441830847 -0.464600 0.523621 -0.354248 -0.620117 1441830847 -0.455566 0.529724 -0.348145 -0.625000 1441830847 -0.455566 0.529724 -0.348145 -0.625000 1441830847 -0.455566 0.529724 -0.348145 -0.625000 1441830847 -0.455566 0.529724 -0.348145 -0.625000 1441830847 -0.455566 0.529724 -0.348145 -0.625000 1441830847 -0.455566 0.529724 -0.348145 -0.625000 1441830847 -0.455566 0.529724 -0.348145 -0.625000 1441830847 -0.450134 0.534912 -0.351746 -0.622559 1441830847 -0.450134 0.534912 -0.351746 -0.622559 1441830847 -0.450134 0.534912 -0.351746 -0.622559 1441830847 -0.450134 0.534912 -0.351746 -0.622559 1441830847 -0.450134 0.534912 -0.351746 -0.622559 1441830847 -0.450134 0.534912 -0.351746 -0.622559 1441830847 -0.450134 0.534912 -0.351746 -0.622559 1441830847 -0.461853 0.526978 -0.359741 -0.616150 1441830847 -0.461853 0.526978 -0.359741 -0.616150 1441830847 -0.461853 0.526978 -0.359741 -0.616150 1441830847 -0.461853 0.526978 -0.359741 -0.616150 1441830847 -0.461853 0.526978 -0.359741 -0.616150 1441830847 -0.461853 0.526978 -0.359741 -0.616150 1441830847 -0.483154 0.513855 -0.371216 -0.603943 1441830847 -0.483154 0.513855 -0.371216 -0.603943 1441830847 -0.483154 0.513855 -0.371216 -0.603943 1441830847 -0.483154 0.513855 -0.371216 -0.603943 1441830847 -0.483154 0.513855 -0.371216 -0.603943 1441830847 -0.496338 0.506958 -0.383362 -0.591309 1441830847 -0.496338 0.506958 -0.383362 -0.591309 1441830847 -0.496338 0.506958 -0.383362 -0.591309 1441830847 -0.496338 0.506958 -0.383362 -0.591309 1441830847 -0.496338 0.506958 -0.383362 -0.591309 1441830847 -0.496338 0.506958 -0.383362 -0.591309 1441830847 -0.507813 0.500549 -0.393616 -0.580322 1441830847 -0.507813 0.500549 -0.393616 -0.580322 1441830847 -0.507813 0.500549 -0.393616 -0.580322 1441830847 -0.507813 0.500549 -0.393616 -0.580322 1441830847 -0.507813 0.500549 -0.393616 -0.580322 1441830848 -0.517090 0.495789 -0.401062 -0.570984 1441830848 -0.517090 0.495789 -0.401062 -0.570984 1441830848 -0.517090 0.495789 -0.401062 -0.570984 1441830848 -0.517090 0.495789 -0.401062 -0.570984 1441830848 -0.517090 0.495789 -0.401062 -0.570984 1441830848 -0.517090 0.495789 -0.401062 -0.570984 1441830848 -0.524414 0.493286 -0.405945 -0.562988 1441830848 -0.524414 0.493286 -0.405945 -0.562988 1441830848 -0.524414 0.493286 -0.405945 -0.562988 1441830848 -0.524414 0.493286 -0.405945 -0.562988 1441830848 -0.524414 0.493286 -0.405945 -0.562988 1441830848 -0.524414 0.493286 -0.405945 -0.562988 1441830848 -0.518982 0.499084 -0.402466 -0.565369 1441830848 -0.518982 0.499084 -0.402466 -0.565369 1441830848 -0.518982 0.499084 -0.402466 -0.565369 1441830848 -0.518982 0.499084 -0.402466 -0.565369 1441830848 -0.518982 0.499084 -0.402466 -0.565369 1441830848 -0.518982 0.499084 -0.402466 -0.565369 1441830848 -0.509460 0.511902 -0.389038 -0.571960 1441830848 -0.509460 0.511902 -0.389038 -0.571960 1441830848 -0.509460 0.511902 -0.389038 -0.571960 1441830848 -0.509460 0.511902 -0.389038 -0.571960 1441830848 -0.509460 0.511902 -0.389038 -0.571960 1441830848 -0.509460 0.511902 -0.389038 -0.571960 1441830848 -0.509460 0.511902 -0.389038 -0.571960 1441830848 -0.514038 0.504944 -0.385925 -0.576172 1441830848 -0.514038 0.504944 -0.385925 -0.576172 1441830848 -0.514038 0.504944 -0.385925 -0.576172 1441830848 -0.514038 0.504944 -0.385925 -0.576172 1441830848 -0.514038 0.504944 -0.385925 -0.576172 1441830848 -0.514038 0.504944 -0.385925 -0.576172 1441830848 -0.511841 0.497803 -0.382874 -0.586243 1441830848 -0.511841 0.497803 -0.382874 -0.586243 1441830848 -0.511841 0.497803 -0.382874 -0.586243 1441830848 -0.511841 0.497803 -0.382874 -0.586243 1441830848 -0.511841 0.497803 -0.382874 -0.586243 1441830848 -0.511841 0.497803 -0.382874 -0.586243 1441830848 -0.511841 0.497803 -0.382874 -0.586243 1441830848 -0.504333 0.501465 -0.378052 -0.592712 1441830848 -0.504333 0.501465 -0.378052 -0.592712 1441830848 -0.504333 0.501465 -0.378052 -0.592712 1441830848 -0.504333 0.501465 -0.378052 -0.592712 1441830848 -0.504333 0.501465 -0.378052 -0.592712 1441830848 -0.497314 0.506897 -0.369141 -0.599548 1441830848 -0.497314 0.506897 -0.369141 -0.599548 1441830848 -0.497314 0.506897 -0.369141 -0.599548 1441830848 -0.497314 0.506897 -0.369141 -0.599548 1441830848 -0.497314 0.506897 -0.369141 -0.599548 1441830848 -0.497314 0.506897 -0.369141 -0.599548 1441830848 -0.497314 0.506897 -0.369141 -0.599548 1441830848 -0.486328 0.517029 -0.365784 -0.602051 1441830848 -0.486328 0.517029 -0.365784 -0.602051 1441830848 -0.486328 0.517029 -0.365784 -0.602051 1441830848 -0.486328 0.517029 -0.365784 -0.602051 1441830848 -0.486328 0.517029 -0.365784 -0.602051 1441830848 -0.486328 0.517029 -0.365784 -0.602051 1441830848 -0.476624 0.521790 -0.364258 -0.606567 1441830848 -0.476624 0.521790 -0.364258 -0.606567 1441830848 -0.476624 0.521790 -0.364258 -0.606567 1441830848 -0.476624 0.521790 -0.364258 -0.606567 1441830848 -0.476624 0.521790 -0.364258 -0.606567 1441830848 -0.476624 0.521790 -0.364258 -0.606567 1441830848 -0.476624 0.521790 -0.364258 -0.606567 1441830848 -0.473938 0.524902 -0.364807 -0.605652 1441830848 -0.473938 0.524902 -0.364807 -0.605652 1441830848 -0.473938 0.524902 -0.364807 -0.605652 1441830848 -0.473938 0.524902 -0.364807 -0.605652 1441830848 -0.473938 0.524902 -0.364807 -0.605652 1441830848 -0.473938 0.524902 -0.364807 -0.605652 1441830848 -0.493164 0.510986 -0.375122 -0.595825 1441830848 -0.493164 0.510986 -0.375122 -0.595825 1441830848 -0.493164 0.510986 -0.375122 -0.595825 1441830848 -0.493164 0.510986 -0.375122 -0.595825 1441830848 -0.493164 0.510986 -0.375122 -0.595825 1441830848 -0.493164 0.510986 -0.375122 -0.595825 1441830848 -0.507751 0.500916 -0.387207 -0.584290 1441830848 -0.507751 0.500916 -0.387207 -0.584290 1441830848 -0.507751 0.500916 -0.387207 -0.584290 1441830848 -0.507751 0.500916 -0.387207 -0.584290 1441830848 -0.507751 0.500916 -0.387207 -0.584290 1441830848 -0.507751 0.500916 -0.387207 -0.584290 1441830848 -0.521790 0.490295 -0.401123 -0.571411 1441830848 -0.521790 0.490295 -0.401123 -0.571411 1441830848 -0.521790 0.490295 -0.401123 -0.571411 1441830848 -0.521790 0.490295 -0.401123 -0.571411 1441830848 -0.521790 0.490295 -0.401123 -0.571411 1441830848 -0.521790 0.490295 -0.401123 -0.571411 1441830848 -0.534302 0.481140 -0.416260 -0.556641 1441830848 -0.534302 0.481140 -0.416260 -0.556641 1441830848 -0.534302 0.481140 -0.416260 -0.556641 1441830848 -0.534302 0.481140 -0.416260 -0.556641 1441830848 -0.534302 0.481140 -0.416260 -0.556641 1441830848 -0.534302 0.481140 -0.416260 -0.556641 1441830848 -0.545349 0.472473 -0.427185 -0.544922 1441830848 -0.545349 0.472473 -0.427185 -0.544922 1441830848 -0.545349 0.472473 -0.427185 -0.544922 1441830848 -0.545349 0.472473 -0.427185 -0.544922 1441830848 -0.545349 0.472473 -0.427185 -0.544922 1441830848 -0.545349 0.472473 -0.427185 -0.544922 1441830848 -0.545349 0.472473 -0.427185 -0.544922 1441830848 -0.543823 0.473572 -0.425415 -0.546875 1441830848 -0.543823 0.473572 -0.425415 -0.546875 1441830848 -0.543823 0.473572 -0.425415 -0.546875 1441830848 -0.543823 0.473572 -0.425415 -0.546875 1441830848 -0.543823 0.473572 -0.425415 -0.546875 1441830848 -0.543823 0.473572 -0.425415 -0.546875 1441830848 -0.525574 0.495178 -0.410461 -0.556885 1441830848 -0.525574 0.495178 -0.410461 -0.556885 1441830848 -0.525574 0.495178 -0.410461 -0.556885 1441830848 -0.525574 0.495178 -0.410461 -0.556885 1441830848 -0.525574 0.495178 -0.410461 -0.556885 1441830848 -0.525574 0.495178 -0.410461 -0.556885 1441830849 -0.524658 0.491638 -0.405579 -0.564453 1441830849 -0.524658 0.491638 -0.405579 -0.564453 1441830849 -0.524658 0.491638 -0.405579 -0.564453 1441830849 -0.524658 0.491638 -0.405579 -0.564453 1441830849 -0.524658 0.491638 -0.405579 -0.564453 1441830849 -0.524658 0.491638 -0.405579 -0.564453 1441830849 -0.512451 0.493652 -0.397156 -0.579712 1441830849 -0.512451 0.493652 -0.397156 -0.579712 1441830849 -0.512451 0.493652 -0.397156 -0.579712 1441830849 -0.512451 0.493652 -0.397156 -0.579712 1441830849 -0.512451 0.493652 -0.397156 -0.579712 1441830849 -0.512451 0.493652 -0.397156 -0.579712 1441830849 -0.496582 0.503235 -0.385803 -0.592773 1441830849 -0.496582 0.503235 -0.385803 -0.592773 1441830849 -0.496582 0.503235 -0.385803 -0.592773 1441830849 -0.496582 0.503235 -0.385803 -0.592773 1441830849 -0.496582 0.503235 -0.385803 -0.592773 1441830849 -0.496582 0.503235 -0.385803 -0.592773 1441830849 -0.486145 0.513245 -0.373840 -0.600464 1441830849 -0.486145 0.513245 -0.373840 -0.600464 1441830849 -0.486145 0.513245 -0.373840 -0.600464 1441830849 -0.486145 0.513245 -0.373840 -0.600464 1441830849 -0.486145 0.513245 -0.373840 -0.600464 1441830849 -0.486145 0.513245 -0.373840 -0.600464 1441830849 -0.486145 0.513245 -0.373840 -0.600464 1441830849 -0.475647 0.521362 -0.367432 -0.605835 1441830849 -0.475647 0.521362 -0.367432 -0.605835 1441830849 -0.475647 0.521362 -0.367432 -0.605835 1441830849 -0.475647 0.521362 -0.367432 -0.605835 1441830849 -0.475647 0.521362 -0.367432 -0.605835 1441830849 -0.475647 0.521362 -0.367432 -0.605835 1441830849 -0.466309 0.526794 -0.361572 -0.611877 1441830849 -0.466309 0.526794 -0.361572 -0.611877 1441830849 -0.466309 0.526794 -0.361572 -0.611877 1441830849 -0.466309 0.526794 -0.361572 -0.611877 1441830849 -0.466309 0.526794 -0.361572 -0.611877 1441830849 -0.466309 0.526794 -0.361572 -0.611877 1441830849 -0.466309 0.526794 -0.361572 -0.611877 1441830849 -0.466248 0.526062 -0.361694 -0.612488 1441830849 -0.466248 0.526062 -0.361694 -0.612488 1441830849 -0.466248 0.526062 -0.361694 -0.612488 1441830849 -0.466248 0.526062 -0.361694 -0.612488 1441830849 -0.466248 0.526062 -0.361694 -0.612488 1441830849 -0.466248 0.526062 -0.361694 -0.612488 1441830849 -0.478210 0.517883 -0.366455 -0.607300 1441830849 -0.478210 0.517883 -0.366455 -0.607300 1441830849 -0.478210 0.517883 -0.366455 -0.607300 1441830849 -0.478210 0.517883 -0.366455 -0.607300 1441830849 -0.478210 0.517883 -0.366455 -0.607300 1441830849 -0.478210 0.517883 -0.366455 -0.607300 1441830849 -0.491394 0.510132 -0.373718 -0.598938 1441830849 -0.491394 0.510132 -0.373718 -0.598938 1441830849 -0.491394 0.510132 -0.373718 -0.598938 1441830849 -0.491394 0.510132 -0.373718 -0.598938 1441830849 -0.491394 0.510132 -0.373718 -0.598938 1441830849 -0.491394 0.510132 -0.373718 -0.598938 1441830849 -0.505981 0.501282 -0.384949 -0.586975 1441830849 -0.505981 0.501282 -0.384949 -0.586975 1441830849 -0.505981 0.501282 -0.384949 -0.586975 1441830849 -0.505981 0.501282 -0.384949 -0.586975 1441830849 -0.505981 0.501282 -0.384949 -0.586975 1441830849 -0.505981 0.501282 -0.384949 -0.586975 1441830849 -0.521179 0.492065 -0.400208 -0.571106 1441830849 -0.521179 0.492065 -0.400208 -0.571106 1441830849 -0.521179 0.492065 -0.400208 -0.571106 1441830849 -0.521179 0.492065 -0.400208 -0.571106 1441830849 -0.521179 0.492065 -0.400208 -0.571106 1441830849 -0.521179 0.492065 -0.400208 -0.571106 1441830849 -0.528748 0.487671 -0.405029 -0.564453 1441830849 -0.528748 0.487671 -0.405029 -0.564453 1441830849 -0.528748 0.487671 -0.405029 -0.564453 1441830849 -0.528748 0.487671 -0.405029 -0.564453 1441830849 -0.528748 0.487671 -0.405029 -0.564453 1441830849 -0.528748 0.487671 -0.405029 -0.564453 1441830849 -0.528748 0.487671 -0.405029 -0.564453 1441830849 -0.518738 0.494812 -0.397278 -0.572998 1441830849 -0.518738 0.494812 -0.397278 -0.572998 1441830849 -0.518738 0.494812 -0.397278 -0.572998 1441830849 -0.518738 0.494812 -0.397278 -0.572998 1441830849 -0.518738 0.494812 -0.397278 -0.572998 1441830849 -0.518738 0.494812 -0.397278 -0.572998 1441830849 -0.504883 0.509766 -0.389343 -0.577637 1441830849 -0.504883 0.509766 -0.389343 -0.577637 1441830849 -0.504883 0.509766 -0.389343 -0.577637 1441830849 -0.504883 0.509766 -0.389343 -0.577637 1441830849 -0.504883 0.509766 -0.389343 -0.577637 1441830849 -0.504883 0.509766 -0.389343 -0.577637 1441830849 -0.504883 0.509766 -0.389343 -0.577637 1441830849 -0.504944 0.501160 -0.386841 -0.586792 1441830849 -0.504944 0.501160 -0.386841 -0.586792 1441830849 -0.504944 0.501160 -0.386841 -0.586792 1441830849 -0.504944 0.501160 -0.386841 -0.586792 1441830849 -0.504944 0.501160 -0.386841 -0.586792 1441830849 -0.504944 0.501160 -0.386841 -0.586792 1441830849 -0.493958 0.505859 -0.377930 -0.597778 1441830849 -0.493958 0.505859 -0.377930 -0.597778 1441830849 -0.493958 0.505859 -0.377930 -0.597778 1441830849 -0.493958 0.505859 -0.377930 -0.597778 1441830849 -0.493958 0.505859 -0.377930 -0.597778 1441830849 -0.493958 0.505859 -0.377930 -0.597778 1441830849 -0.483337 0.513489 -0.370117 -0.604797 1441830849 -0.483337 0.513489 -0.370117 -0.604797 1441830849 -0.483337 0.513489 -0.370117 -0.604797 1441830849 -0.483337 0.513489 -0.370117 -0.604797 1441830849 -0.483337 0.513489 -0.370117 -0.604797 1441830849 -0.483337 0.513489 -0.370117 -0.604797 1441830849 -0.474792 0.521790 -0.362854 -0.608826 1441830849 -0.474792 0.521790 -0.362854 -0.608826 1441830849 -0.474792 0.521790 -0.362854 -0.608826 1441830849 -0.474792 0.521790 -0.362854 -0.608826 1441830849 -0.474792 0.521790 -0.362854 -0.608826 1441830849 -0.474792 0.521790 -0.362854 -0.608826 1441830849 -0.465271 0.526489 -0.363159 -0.611938 1441830849 -0.465271 0.526489 -0.363159 -0.611938 1441830850 -0.465271 0.526489 -0.363159 -0.611938 1441830850 -0.465271 0.526489 -0.363159 -0.611938 1441830850 -0.465271 0.526489 -0.363159 -0.611938 1441830850 -0.465271 0.526489 -0.363159 -0.611938 1441830850 -0.465271 0.526489 -0.363159 -0.611938 1441830850 -0.461975 0.526855 -0.358521 -0.616882 1441830850 -0.461975 0.526855 -0.358521 -0.616882 1441830850 -0.461975 0.526855 -0.358521 -0.616882 1441830850 -0.461975 0.526855 -0.358521 -0.616882 1441830850 -0.461975 0.526855 -0.358521 -0.616882 1441830850 -0.461975 0.526855 -0.358521 -0.616882 1441830850 -0.463562 0.526733 -0.359985 -0.614929 1441830850 -0.463562 0.526733 -0.359985 -0.614929 1441830850 -0.463562 0.526733 -0.359985 -0.614929 1441830850 -0.463562 0.526733 -0.359985 -0.614929 1441830850 -0.463562 0.526733 -0.359985 -0.614929 1441830850 -0.463562 0.526733 -0.359985 -0.614929 1441830850 -0.474060 0.521179 -0.364868 -0.608704 1441830850 -0.474060 0.521179 -0.364868 -0.608704 1441830850 -0.474060 0.521179 -0.364868 -0.608704 1441830850 -0.474060 0.521179 -0.364868 -0.608704 1441830850 -0.474060 0.521179 -0.364868 -0.608704 1441830850 -0.474060 0.521179 -0.364868 -0.608704 1441830850 -0.474060 0.521179 -0.364868 -0.608704 1441830850 -0.486694 0.514832 -0.373413 -0.598938 1441830850 -0.486694 0.514832 -0.373413 -0.598938 1441830850 -0.486694 0.514832 -0.373413 -0.598938 1441830850 -0.486694 0.514832 -0.373413 -0.598938 1441830850 -0.486694 0.514832 -0.373413 -0.598938 1441830850 -0.499329 0.507629 -0.383911 -0.587952 1441830850 -0.499329 0.507629 -0.383911 -0.587952 1441830850 -0.499329 0.507629 -0.383911 -0.587952 1441830850 -0.499329 0.507629 -0.383911 -0.587952 1441830850 -0.499329 0.507629 -0.383911 -0.587952 1441830850 -0.499329 0.507629 -0.383911 -0.587952 1441830850 -0.512085 0.499817 -0.394043 -0.576843 1441830850 -0.512085 0.499817 -0.394043 -0.576843 1441830850 -0.512085 0.499817 -0.394043 -0.576843 1441830850 -0.512085 0.499817 -0.394043 -0.576843 1441830850 -0.512085 0.499817 -0.394043 -0.576843 1441830850 -0.512085 0.499817 -0.394043 -0.576843 1441830850 -0.512085 0.499817 -0.394043 -0.576843 1441830850 -0.518555 0.497131 -0.398376 -0.570374 1441830850 -0.518555 0.497131 -0.398376 -0.570374 1441830850 -0.518555 0.497131 -0.398376 -0.570374 1441830850 -0.518555 0.497131 -0.398376 -0.570374 1441830850 -0.518555 0.497131 -0.398376 -0.570374 1441830850 -0.518555 0.497131 -0.398376 -0.570374 1441830850 -0.511047 0.503845 -0.386963 -0.579041 1441830850 -0.511047 0.503845 -0.386963 -0.579041 1441830850 -0.511047 0.503845 -0.386963 -0.579041 1441830850 -0.511047 0.503845 -0.386963 -0.579041 1441830850 -0.511047 0.503845 -0.386963 -0.579041 1441830850 -0.511047 0.503845 -0.386963 -0.579041 1441830850 -0.507629 0.506165 -0.383362 -0.582458 1441830850 -0.507629 0.506165 -0.383362 -0.582458 1441830850 -0.507629 0.506165 -0.383362 -0.582458 1441830850 -0.507629 0.506165 -0.383362 -0.582458 1441830850 -0.507629 0.506165 -0.383362 -0.582458 1441830850 -0.507629 0.506165 -0.383362 -0.582458 1441830850 -0.510803 0.494690 -0.380798 -0.591064 1441830850 -0.510803 0.494690 -0.380798 -0.591064 1441830850 -0.510803 0.494690 -0.380798 -0.591064 1441830850 -0.510803 0.494690 -0.380798 -0.591064 1441830850 -0.510803 0.494690 -0.380798 -0.591064 1441830850 -0.510803 0.494690 -0.380798 -0.591064 1441830850 -0.498718 0.499756 -0.376953 -0.599609 1441830850 -0.498718 0.499756 -0.376953 -0.599609 1441830850 -0.498718 0.499756 -0.376953 -0.599609 1441830850 -0.498718 0.499756 -0.376953 -0.599609 1441830850 -0.498718 0.499756 -0.376953 -0.599609 1441830850 -0.498718 0.499756 -0.376953 -0.599609 1441830850 -0.485107 0.513916 -0.366394 -0.605225 1441830850 -0.485107 0.513916 -0.366394 -0.605225 1441830850 -0.485107 0.513916 -0.366394 -0.605225 1441830850 -0.485107 0.513916 -0.366394 -0.605225 1441830850 -0.485107 0.513916 -0.366394 -0.605225 1441830850 -0.485107 0.513916 -0.366394 -0.605225 1441830850 -0.485107 0.513916 -0.366394 -0.605225 1441830850 -0.474548 0.523438 -0.363770 -0.607056 1441830850 -0.474548 0.523438 -0.363770 -0.607056 1441830850 -0.474548 0.523438 -0.363770 -0.607056 1441830850 -0.474548 0.523438 -0.363770 -0.607056 1441830850 -0.474548 0.523438 -0.363770 -0.607056 1441830850 -0.474548 0.523438 -0.363770 -0.607056 1441830850 -0.463989 0.532593 -0.361023 -0.608887 1441830850 -0.463989 0.532593 -0.361023 -0.608887 1441830850 -0.463989 0.532593 -0.361023 -0.608887 1441830850 -0.463989 0.532593 -0.361023 -0.608887 1441830850 -0.463989 0.532593 -0.361023 -0.608887 1441830850 -0.465088 0.531738 -0.361511 -0.608521 1441830850 -0.465088 0.531738 -0.361511 -0.608521 1441830850 -0.465088 0.531738 -0.361511 -0.608521 1441830850 -0.465088 0.531738 -0.361511 -0.608521 1441830850 -0.465088 0.531738 -0.361511 -0.608521 1441830850 -0.465088 0.531738 -0.361511 -0.608521 1441830850 -0.465088 0.531738 -0.361511 -0.608521 1441830850 -0.480713 0.521240 -0.366211 -0.602600 1441830850 -0.480713 0.521240 -0.366211 -0.602600 1441830850 -0.480713 0.521240 -0.366211 -0.602600 1441830850 -0.480713 0.521240 -0.366211 -0.602600 1441830850 -0.480713 0.521240 -0.366211 -0.602600 1441830850 -0.480713 0.521240 -0.366211 -0.602600 1441830850 -0.491638 0.515259 -0.373596 -0.594360 1441830850 -0.491638 0.515259 -0.373596 -0.594360 1441830850 -0.491638 0.515259 -0.373596 -0.594360 1441830850 -0.491638 0.515259 -0.373596 -0.594360 1441830850 -0.491638 0.515259 -0.373596 -0.594360 1441830850 -0.491638 0.515259 -0.373596 -0.594360 1441830850 -0.502563 0.508240 -0.380920 -0.586548 1441830850 -0.502563 0.508240 -0.380920 -0.586548 1441830850 -0.502563 0.508240 -0.380920 -0.586548 1441830851 -0.502563 0.508240 -0.380920 -0.586548 1441830851 -0.502563 0.508240 -0.380920 -0.586548 1441830851 -0.502563 0.508240 -0.380920 -0.586548 1441830851 -0.512268 0.503052 -0.390991 -0.575928 1441830851 -0.512268 0.503052 -0.390991 -0.575928 1441830851 -0.512268 0.503052 -0.390991 -0.575928 1441830851 -0.512268 0.503052 -0.390991 -0.575928 1441830851 -0.512268 0.503052 -0.390991 -0.575928 1441830851 -0.512268 0.503052 -0.390991 -0.575928 1441830851 -0.512268 0.503052 -0.390991 -0.575928 1441830851 -0.520508 0.498718 -0.400757 -0.565491 1441830851 -0.520508 0.498718 -0.400757 -0.565491 1441830851 -0.520508 0.498718 -0.400757 -0.565491 1441830851 -0.520508 0.498718 -0.400757 -0.565491 1441830851 -0.520508 0.498718 -0.400757 -0.565491 1441830851 -0.520508 0.498718 -0.400757 -0.565491 1441830851 -0.516785 0.503296 -0.393677 -0.569824 1441830851 -0.516785 0.503296 -0.393677 -0.569824 1441830851 -0.516785 0.503296 -0.393677 -0.569824 1441830851 -0.516785 0.503296 -0.393677 -0.569824 1441830851 -0.516785 0.503296 -0.393677 -0.569824 1441830851 -0.516785 0.503296 -0.393677 -0.569824 1441830851 -0.505066 0.516357 -0.380188 -0.577759 1441830851 -0.505066 0.516357 -0.380188 -0.577759 1441830851 -0.505066 0.516357 -0.380188 -0.577759 1441830851 -0.505066 0.516357 -0.380188 -0.577759 1441830851 -0.505066 0.516357 -0.380188 -0.577759 1441830851 -0.505066 0.516357 -0.380188 -0.577759 1441830851 -0.505066 0.516357 -0.380188 -0.577759 1441830851 -0.511169 0.506042 -0.379639 -0.581848 1441830851 -0.511169 0.506042 -0.379639 -0.581848 1441830851 -0.511169 0.506042 -0.379639 -0.581848 1441830851 -0.511169 0.506042 -0.379639 -0.581848 1441830851 -0.511169 0.506042 -0.379639 -0.581848 1441830851 -0.511169 0.506042 -0.379639 -0.581848 1441830851 -0.507813 0.501343 -0.376709 -0.590698 1441830851 -0.507813 0.501343 -0.376709 -0.590698 1441830851 -0.507813 0.501343 -0.376709 -0.590698 1441830851 -0.507813 0.501343 -0.376709 -0.590698 1441830851 -0.507813 0.501343 -0.376709 -0.590698 1441830851 -0.507813 0.501343 -0.376709 -0.590698 1441830851 -0.507813 0.501343 -0.376709 -0.590698 1441830851 -0.500061 0.504089 -0.372620 -0.597534 1441830851 -0.500061 0.504089 -0.372620 -0.597534 1441830851 -0.500061 0.504089 -0.372620 -0.597534 1441830851 -0.500061 0.504089 -0.372620 -0.597534 1441830851 -0.500061 0.504089 -0.372620 -0.597534 1441830851 -0.500061 0.504089 -0.372620 -0.597534 1441830851 -0.486694 0.514160 -0.364624 -0.604919 1441830851 -0.486694 0.514160 -0.364624 -0.604919 1441830851 -0.486694 0.514160 -0.364624 -0.604919 1441830851 -0.486694 0.514160 -0.364624 -0.604919 1441830851 -0.486694 0.514160 -0.364624 -0.604919 1441830851 -0.486694 0.514160 -0.364624 -0.604919 1441830851 -0.474060 0.521057 -0.361328 -0.610901 1441830851 -0.474060 0.521057 -0.361328 -0.610901 1441830851 -0.474060 0.521057 -0.361328 -0.610901 1441830851 -0.474060 0.521057 -0.361328 -0.610901 1441830851 -0.474060 0.521057 -0.361328 -0.610901 1441830851 -0.474060 0.521057 -0.361328 -0.610901 1441830851 -0.474060 0.521057 -0.361328 -0.610901 1441830851 -0.464966 0.524292 -0.356384 -0.618042 1441830851 -0.464966 0.524292 -0.356384 -0.618042 1441830851 -0.464966 0.524292 -0.356384 -0.618042 1441830851 -0.464966 0.524292 -0.356384 -0.618042 1441830851 -0.464966 0.524292 -0.356384 -0.618042 1441830851 -0.464966 0.524292 -0.356384 -0.618042 1441830851 -0.463074 0.523865 -0.351196 -0.622803 1441830851 -0.463074 0.523865 -0.351196 -0.622803 1441830851 -0.463074 0.523865 -0.351196 -0.622803 1441830851 -0.463074 0.523865 -0.351196 -0.622803 1441830851 -0.463074 0.523865 -0.351196 -0.622803 1441830851 -0.463074 0.523865 -0.351196 -0.622803 1441830851 -0.478638 0.512207 -0.356873 -0.617493 1441830851 -0.478638 0.512207 -0.356873 -0.617493 1441830851 -0.478638 0.512207 -0.356873 -0.617493 1441830851 -0.478638 0.512207 -0.356873 -0.617493 1441830851 -0.478638 0.512207 -0.356873 -0.617493 1441830851 -0.478638 0.512207 -0.356873 -0.617493 1441830851 -0.478638 0.512207 -0.356873 -0.617493 1441830851 -0.493713 0.502563 -0.367554 -0.607178 1441830851 -0.493713 0.502563 -0.367554 -0.607178 1441830851 -0.493713 0.502563 -0.367554 -0.607178 1441830851 -0.493713 0.502563 -0.367554 -0.607178 1441830851 -0.493713 0.502563 -0.367554 -0.607178 1441830851 -0.493713 0.502563 -0.367554 -0.607178 1441830851 -0.506348 0.493835 -0.377625 -0.597656 1441830851 -0.506348 0.493835 -0.377625 -0.597656 1441830851 -0.506348 0.493835 -0.377625 -0.597656 1441830851 -0.506348 0.493835 -0.377625 -0.597656 1441830851 -0.506348 0.493835 -0.377625 -0.597656 1441830851 -0.506348 0.493835 -0.377625 -0.597656 1441830851 -0.517639 0.487061 -0.389160 -0.586060 1441830851 -0.517639 0.487061 -0.389160 -0.586060 1441830851 -0.517639 0.487061 -0.389160 -0.586060 1441830851 -0.517639 0.487061 -0.389160 -0.586060 1441830851 -0.517639 0.487061 -0.389160 -0.586060 1441830851 -0.529602 0.478760 -0.406799 -0.570007 1441830851 -0.529602 0.478760 -0.406799 -0.570007 1441830851 -0.529602 0.478760 -0.406799 -0.570007 1441830851 -0.530029 0.473999 -0.408997 -0.571960 1441830851 -0.530029 0.473999 -0.408997 -0.571960 1441830851 -0.530029 0.473999 -0.408997 -0.571960 1441830851 -0.530029 0.473999 -0.408997 -0.571960 1441830851 -0.530029 0.473999 -0.408997 -0.571960 1441830851 -0.530029 0.473999 -0.408997 -0.571960 1441830851 -0.530029 0.473999 -0.408997 -0.571960 1441830851 -0.516113 0.483887 -0.393555 -0.587036 1441830851 -0.516113 0.483887 -0.393555 -0.587036 1441830851 -0.516113 0.483887 -0.393555 -0.587036 1441830852 -0.516113 0.483887 -0.393555 -0.587036 1441830852 -0.516113 0.483887 -0.393555 -0.587036 1441830852 -0.516113 0.483887 -0.393555 -0.587036 1441830852 -0.514160 0.489319 -0.388306 -0.587830 1441830852 -0.514160 0.489319 -0.388306 -0.587830 1441830852 -0.514160 0.489319 -0.388306 -0.587830 1441830852 -0.514160 0.489319 -0.388306 -0.587830 1441830852 -0.514160 0.489319 -0.388306 -0.587830 1441830852 -0.514160 0.489319 -0.388306 -0.587830 1441830852 -0.509399 0.484863 -0.385193 -0.597534 1441830852 -0.509399 0.484863 -0.385193 -0.597534 1441830852 -0.509399 0.484863 -0.385193 -0.597534 1441830852 -0.509399 0.484863 -0.385193 -0.597534 1441830852 -0.509399 0.484863 -0.385193 -0.597534 1441830852 -0.509399 0.484863 -0.385193 -0.597534 1441830852 -0.499695 0.486633 -0.379395 -0.607971 1441830852 -0.499695 0.486633 -0.379395 -0.607971 1441830852 -0.499695 0.486633 -0.379395 -0.607971 1441830852 -0.499695 0.486633 -0.379395 -0.607971 1441830852 -0.499695 0.486633 -0.379395 -0.607971 1441830852 -0.499695 0.486633 -0.379395 -0.607971 1441830852 -0.491821 0.490784 -0.371887 -0.615662 1441830852 -0.491821 0.490784 -0.371887 -0.615662 1441830852 -0.491821 0.490784 -0.371887 -0.615662 1441830852 -0.491821 0.490784 -0.371887 -0.615662 1441830852 -0.491821 0.490784 -0.371887 -0.615662 1441830852 -0.491821 0.490784 -0.371887 -0.615662 1441830852 -0.491821 0.490784 -0.371887 -0.615662 1441830852 -0.485962 0.492737 -0.367554 -0.621277 1441830852 -0.485962 0.492737 -0.367554 -0.621277 1441830852 -0.485962 0.492737 -0.367554 -0.621277 1441830852 -0.485962 0.492737 -0.367554 -0.621277 1441830852 -0.485962 0.492737 -0.367554 -0.621277 1441830852 -0.485962 0.492737 -0.367554 -0.621277 1441830852 -0.477356 0.496704 -0.364258 -0.626770 1441830852 -0.477356 0.496704 -0.364258 -0.626770 1441830852 -0.477356 0.496704 -0.364258 -0.626770 1441830852 -0.477356 0.496704 -0.364258 -0.626770 1441830852 -0.477356 0.496704 -0.364258 -0.626770 1441830852 -0.477356 0.496704 -0.364258 -0.626770 1441830852 -0.470825 0.503052 -0.358948 -0.629700 1441830852 -0.470825 0.503052 -0.358948 -0.629700 1441830852 
-0.532593 0.472412 -0.404907 -0.573853 1441830857 -0.534302 0.469727 -0.403687 -0.575317 1441830857 -0.534302 0.469727 -0.403687 -0.575317 1441830857 -0.534302 0.469727 -0.403687 -0.575317 1441830857 -0.534302 0.469727 -0.403687 -0.575317 1441830857 -0.534302 0.469727 -0.403687 -0.575317 1441830857 -0.534302 0.469727 -0.403687 -0.575317 1441830857 -0.534607 0.469360 -0.400146 -0.577820 1441830857 -0.534607 0.469360 -0.400146 -0.577820 1441830857 -0.534607 0.469360 -0.400146 -0.577820 1441830857 -0.534607 0.469360 -0.400146 -0.577820 1441830857 -0.534607 0.469360 -0.400146 -0.577820 1441830857 -0.534607 0.469360 -0.400146 -0.577820 1441830857 -0.532532 0.469421 -0.401306 -0.578857 1441830857 -0.532532 0.469421 -0.401306 -0.578857 1441830857 -0.532532 0.469421 -0.401306 -0.578857 1441830857 -0.532532 0.469421 -0.401306 -0.578857 1441830857 -0.532532 0.469421 -0.401306 -0.578857 1441830857 -0.532532 0.469421 -0.401306 -0.578857 1441830857 -0.526123 0.471924 -0.398987 -0.584290 1441830857 -0.526123 0.471924 -0.398987 -0.584290 1441830857 -0.526123 0.471924 -0.398987 -0.584290 1441830857 -0.526123 0.471924 -0.398987 -0.584290 1441830857 -0.526123 0.471924 -0.398987 -0.584290 1441830857 -0.526123 0.471924 -0.398987 -0.584290 1441830857 -0.526123 0.471924 -0.398987 -0.584290 1441830857 -0.518005 0.475403 -0.390930 -0.594055 1441830857 -0.518005 0.475403 -0.390930 -0.594055 1441830857 -0.518005 0.475403 -0.390930 -0.594055 1441830857 -0.518005 0.475403 -0.390930 -0.594055 1441830857 -0.518005 0.475403 -0.390930 -0.594055 1441830857 -0.518005 0.475403 -0.390930 -0.594055 1441830857 -0.508850 0.480591 -0.380737 -0.604309 1441830857 -0.508850 0.480591 -0.380737 -0.604309 1441830857 -0.508850 0.480591 -0.380737 -0.604309 1441830857 -0.508850 0.480591 -0.380737 -0.604309 1441830858 -0.508850 0.480591 -0.380737 -0.604309 1441830858 -0.508850 0.480591 -0.380737 -0.604309 1441830858 -0.498474 0.485413 -0.368958 -0.616333 1441830858 -0.498474 0.485413 -0.368958 -0.616333 1441830858 -0.498474 0.485413 -0.368958 -0.616333 1441830858 -0.498474 0.485413 -0.368958 -0.616333 1441830858 -0.498474 0.485413 -0.368958 -0.616333 1441830858 -0.498474 0.485413 -0.368958 -0.616333 1441830858 -0.498474 0.485413 -0.368958 -0.616333 1441830858 -0.506775 0.479614 -0.362183 -0.618042 1441830858 -0.506775 0.479614 -0.362183 -0.618042 1441830858 -0.506775 0.479614 -0.362183 -0.618042 1441830858 -0.506775 0.479614 -0.362183 -0.618042 1441830858 -0.506775 0.479614 -0.362183 -0.618042 1441830858 -0.506775 0.479614 -0.362183 -0.618042 1441830858 -0.518616 0.463806 -0.379333 -0.609985 1441830858 -0.518616 0.463806 -0.379333 -0.609985 1441830858 -0.518616 0.463806 -0.379333 -0.609985 1441830858 -0.518616 0.463806 -0.379333 -0.609985 1441830858 -0.518616 0.463806 -0.379333 -0.609985 1441830858 -0.518616 0.463806 -0.379333 -0.609985 1441830858 -0.522705 0.457153 -0.388367 -0.605835 1441830858 -0.522705 0.457153 -0.388367 -0.605835 1441830858 -0.522705 0.457153 -0.388367 -0.605835 1441830858 -0.522705 0.457153 -0.388367 -0.605835 1441830858 -0.522705 0.457153 -0.388367 -0.605835 1441830858 -0.522705 0.457153 -0.388367 -0.605835 1441830858 -0.522705 0.457153 -0.388367 -0.605835 1441830858 -0.530518 0.455200 -0.393677 -0.597046 1441830858 -0.530518 0.455200 -0.393677 -0.597046 1441830858 -0.530518 0.455200 -0.393677 -0.597046 1441830858 -0.530518 0.455200 -0.393677 -0.597046 1441830858 -0.530518 0.455200 -0.393677 -0.597046 1441830858 -0.530518 0.455200 -0.393677 -0.597046 1441830858 -0.534973 0.453735 -0.404602 -0.586731 1441830858 -0.534973 0.453735 -0.404602 -0.586731 1441830858 -0.534973 0.453735 -0.404602 -0.586731 1441830858 -0.534973 0.453735 -0.404602 -0.586731 1441830858 -0.534973 0.453735 -0.404602 -0.586731 1441830858 -0.534973 0.453735 -0.404602 -0.586731 1441830858 -0.534973 0.453735 -0.404602 -0.586731 1441830858 -0.538574 0.450195 -0.410950 -0.581787 1441830858 -0.538574 0.450195 -0.410950 -0.581787 1441830858 -0.538574 0.450195 -0.410950 -0.581787 1441830858 -0.538574 0.450195 -0.410950 -0.581787 1441830858 -0.538574 0.450195 -0.410950 -0.581787 1441830858 -0.538940 0.450562 -0.412842 -0.579773 1441830858 -0.538940 0.450562 -0.412842 -0.579773 1441830858 -0.538940 0.450562 -0.412842 -0.579773 1441830858 -0.538940 0.450562 -0.412842 -0.579773 1441830858 -0.538940 0.450562 -0.412842 -0.579773 1441830858 -0.538940 0.450562 -0.412842 -0.579773 1441830858 -0.538940 0.450562 -0.412842 -0.579773 1441830858 -0.540466 0.450500 -0.410034 -0.580444 1441830858 -0.540466 0.450500 -0.410034 -0.580444 1441830858 -0.540466 0.450500 -0.410034 -0.580444 1441830858 -0.540466 0.450500 -0.410034 -0.580444 1441830858 -0.540466 0.450500 -0.410034 -0.580444 1441830858 -0.540466 0.450500 -0.410034 -0.580444 1441830858 -0.537354 0.452515 -0.406616 -0.584167 1441830858 -0.537354 0.452515 -0.406616 -0.584167 1441830858 -0.537354 0.452515 -0.406616 -0.584167 1441830858 -0.537354 0.452515 -0.406616 -0.584167 1441830858 -0.537354 0.452515 -0.406616 -0.584167 1441830858 -0.537354 0.452515 -0.406616 -0.584167 1441830858 -0.531372 0.456116 -0.403809 -0.588745 1441830858 -0.531372 0.456116 -0.403809 -0.588745 1441830858 -0.531372 0.456116 -0.403809 -0.588745 1441830858 -0.531372 0.456116 -0.403809 -0.588745 1441830858 -0.531372 0.456116 -0.403809 -0.588745 1441830858 -0.531372 0.456116 -0.403809 -0.588745 1441830858 -0.531372 0.456116 -0.403809 -0.588745 1441830858 -0.524597 0.458801 -0.405396 -0.591614 1441830858 -0.524597 0.458801 -0.405396 -0.591614 1441830858 -0.524597 0.458801 -0.405396 -0.591614 1441830858 -0.524597 0.458801 -0.405396 -0.591614 1441830858 -0.524597 0.458801 -0.405396 -0.591614 1441830858 -0.524597 0.458801 -0.405396 -0.591614 1441830858 -0.517029 0.461853 -0.407959 -0.594177 1441830858 -0.517029 0.461853 -0.407959 -0.594177 1441830858 -0.517029 0.461853 -0.407959 -0.594177 1441830858 -0.517029 0.461853 -0.407959 -0.594177 1441830858 -0.517029 0.461853 -0.407959 -0.594177 1441830858 -0.517029 0.461853 -0.407959 -0.594177 1441830858 -0.517029 0.461853 -0.407959 -0.594177 1441830858 -0.506775 0.468750 -0.402344 -0.601379 1441830858 -0.506775 0.468750 -0.402344 -0.601379 1441830858 -0.506775 0.468750 -0.402344 -0.601379 1441830858 -0.506775 0.468750 -0.402344 -0.601379 1441830858 -0.506775 0.468750 -0.402344 -0.601379 1441830858 -0.506775 0.468750 -0.402344 -0.601379 1441830858 -0.494812 0.477783 -0.389954 -0.612244 1441830858 -0.494812 0.477783 -0.389954 -0.612244 1441830858 -0.494812 0.477783 -0.389954 -0.612244 1441830858 -0.494812 0.477783 -0.389954 -0.612244 1441830858 -0.494812 0.477783 -0.389954 -0.612244 1441830858 -0.494812 0.477783 -0.389954 -0.612244 1441830858 -0.498840 0.474915 -0.380005 -0.617493 1441830858 -0.498840 0.474915 -0.380005 -0.617493 1441830858 -0.498840 0.474915 -0.380005 -0.617493 1441830858 -0.498840 0.474915 -0.380005 -0.617493 1441830858 -0.498840 0.474915 -0.380005 -0.617493 1441830858 -0.498840 0.474915 -0.380005 -0.617493 1441830858 -0.508728 0.465027 -0.383972 -0.614502 1441830858 -0.508728 0.465027 -0.383972 -0.614502 1441830858 -0.508728 0.465027 -0.383972 -0.614502 1441830858 -0.508728 0.465027 -0.383972 -0.614502 1441830858 -0.508728 0.465027 -0.383972 -0.614502 1441830858 -0.508728 0.465027 -0.383972 -0.614502 1441830858 -0.507385 0.460327 -0.392029 -0.614014 1441830858 -0.507385 0.460327 -0.392029 -0.614014 1441830858 -0.507385 0.460327 -0.392029 -0.614014 1441830858 -0.507385 0.460327 -0.392029 -0.614014 1441830858 -0.507385 0.460327 -0.392029 -0.614014 1441830858 -0.507385 0.460327 -0.392029 -0.614014 1441830859 -0.507385 0.460327 -0.392029 -0.614014 1441830859 -0.511230 0.462219 -0.394287 -0.607910 1441830859 -0.511230 0.462219 -0.394287 -0.607910 1441830859 -0.511230 0.462219 -0.394287 -0.607910 1441830859 -0.511230 0.462219 -0.394287 -0.607910 1441830859 -0.511230 0.462219 -0.394287 -0.607910 1441830859 -0.516357 0.463684 -0.399231 -0.599243 1441830859 -0.516357 0.463684 -0.399231 -0.599243 1441830859 -0.516357 0.463684 -0.399231 -0.599243 1441830859 -0.516357 0.463684 -0.399231 -0.599243 1441830859 -0.516357 0.463684 -0.399231 -0.599243 1441830859 -0.516357 0.463684 -0.399231 -0.599243 1441830859 -0.518860 0.463135 -0.407959 -0.591553 1441830859 -0.518860 0.463135 -0.407959 -0.591553 1441830859 -0.518860 0.463135 -0.407959 -0.591553 1441830859 -0.518860 0.463135 -0.407959 -0.591553 1441830859 -0.518860 0.463135 -0.407959 -0.591553 1441830859 -0.518860 0.463135 -0.407959 -0.591553 1441830859 -0.518860 0.463135 -0.407959 -0.591553 1441830859 -0.520508 0.462524 -0.414246 -0.586182 1441830859 -0.520508 0.462524 -0.414246 -0.586182 1441830859 -0.520508 0.462524 -0.414246 -0.586182 1441830859 -0.520508 0.462524 -0.414246 -0.586182 1441830859 -0.520508 0.462524 -0.414246 -0.586182 1441830859 -0.520508 0.462524 -0.414246 -0.586182 1441830859 -0.525391 0.459412 -0.413574 -0.584717 1441830859 -0.525391 0.459412 -0.413574 -0.584717 1441830859 -0.525391 0.459412 -0.413574 -0.584717 1441830859 -0.525391 0.459412 -0.413574 -0.584717 1441830859 -0.525391 0.459412 -0.413574 -0.584717 1441830859 -0.525391 0.459412 -0.413574 -0.584717 1441830859 -0.526489 0.456482 -0.410583 -0.588135 1441830859 -0.526489 0.456482 -0.410583 -0.588135 1441830859 -0.526489 0.456482 -0.410583 -0.588135 1441830859 -0.526489 0.456482 -0.410583 -0.588135 1441830859 -0.526489 0.456482 -0.410583 -0.588135 1441830859 -0.526489 0.456482 -0.410583 -0.588135 1441830859 -0.519653 0.461121 -0.409302 -0.591492 1441830859 -0.519653 0.461121 -0.409302 -0.591492 1441830859 -0.519653 0.461121 -0.409302 -0.591492 1441830859 -0.519653 0.461121 -0.409302 -0.591492 1441830859 -0.519653 0.461121 -0.409302 -0.591492 1441830859 -0.519653 0.461121 -0.409302 -0.591492 1441830859 -0.519653 0.461121 -0.409302 -0.591492 1441830859 -0.514954 0.461609 -0.407227 -0.596619 1441830859 -0.514954 0.461609 -0.407227 -0.596619 1441830859 -0.514954 0.461609 -0.407227 -0.596619 1441830859 -0.514954 0.461609 -0.407227 -0.596619 1441830859 -0.514954 0.461609 -0.407227 -0.596619 1441830859 -0.514954 0.461609 -0.407227 -0.596619 1441830859 -0.508301 0.462341 -0.398376 -0.607605 1441830859 -0.508301 0.462341 -0.398376 -0.607605 1441830859 -0.508301 0.462341 -0.398376 -0.607605 1441830859 -0.508301 0.462341 -0.398376 -0.607605 1441830859 -0.508301 0.462341 -0.398376 -0.607605 1441830859 -0.508301 0.462341 -0.398376 -0.607605 1441830859 -0.508301 0.462341 -0.398376 -0.607605 1441830859 -0.496643 0.469299 -0.382568 -0.621887 1441830859 -0.496643 0.469299 -0.382568 -0.621887 1441830859 -0.496643 0.469299 -0.382568 -0.621887 1441830859 -0.496643 0.469299 -0.382568 -0.621887 1441830859 -0.496643 0.469299 -0.382568 -0.621887 1441830859 -0.496643 0.469299 -0.382568 -0.621887 1441830859 -0.490601 0.476624 -0.362000 -0.633362 1441830859 -0.490601 0.476624 -0.362000 -0.633362 1441830859 -0.490601 0.476624 -0.362000 -0.633362 1441830859 -0.490601 0.476624 -0.362000 -0.633362 1441830859 -0.490601 0.476624 -0.362000 -0.633362 1441830859 -0.490601 0.476624 -0.362000 -0.633362 1441830859 -0.512146 0.461182 -0.359070 -0.629456 1441830859 -0.512146 0.461182 -0.359070 -0.629456 1441830859 -0.512146 0.461182 -0.359070 -0.629456 1441830859 -0.512146 0.461182 -0.359070 -0.629456 1441830859 -0.512146 0.461182 -0.359070 -0.629456 1441830859 -0.512146 0.461182 -0.359070 -0.629456 1441830859 -0.512146 0.461182 -0.359070 -0.629456 1441830859 -0.519592 0.450134 -0.375183 -0.621826 1441830859 -0.519592 0.450134 -0.375183 -0.621826 1441830859 -0.519592 0.450134 -0.375183 -0.621826 1441830859 -0.519592 0.450134 -0.375183 -0.621826 1441830859 -0.519592 0.450134 -0.375183 -0.621826 1441830859 -0.519592 0.450134 -0.375183 -0.621826 1441830859 -0.525940 0.446960 -0.380981 -0.615234 1441830859 -0.525940 0.446960 -0.380981 -0.615234 1441830859 -0.525940 0.446960 -0.380981 -0.615234 1441830859 -0.525940 0.446960 -0.380981 -0.615234 1441830859 -0.525940 0.446960 -0.380981 -0.615234 1441830859 -0.525940 0.446960 -0.380981 -0.615234 1441830859 -0.525940 0.446960 -0.380981 -0.615234 1441830859 -0.535034 0.446350 -0.390625 -0.601685 1441830859 -0.535034 0.446350 -0.390625 -0.601685 1441830859 -0.535034 0.446350 -0.390625 -0.601685 1441830859 -0.535034 0.446350 -0.390625 -0.601685 1441830859 -0.535034 0.446350 -0.390625 -0.601685 1441830859 -0.535034 0.446350 -0.390625 -0.601685 1441830859 -0.540100 0.442566 -0.402771 -0.591858 1441830859 -0.540100 0.442566 -0.402771 -0.591858 1441830859 -0.540100 0.442566 -0.402771 -0.591858 1441830859 -0.540100 0.442566 -0.402771 -0.591858 1441830859 -0.540100 0.442566 -0.402771 -0.591858 1441830859 -0.540100 0.442566 -0.402771 -0.591858 1441830859 -0.543030 0.440918 -0.410706 -0.584839 1441830859 -0.543030 0.440918 -0.410706 -0.584839 1441830859 -0.543030 0.440918 -0.410706 -0.584839 1441830859 -0.543030 0.440918 -0.410706 -0.584839 1441830859 -0.543030 0.440918 -0.410706 -0.584839 1441830859 -0.543030 0.440918 -0.410706 -0.584839 1441830859 -0.542664 0.441711 -0.411987 -0.583740 1441830859 -0.542664 0.441711 -0.411987 -0.583740 1441830859 -0.542664 0.441711 -0.411987 -0.583740 1441830859 -0.542664 0.441711 -0.411987 -0.583740 1441830859 -0.542664 0.441711 -0.411987 -0.583740 1441830859 -0.542664 0.441711 -0.411987 -0.583740 1441830859 -0.542664 0.441711 -0.411987 -0.583740 1441830860 -0.536194 0.448120 -0.407166 -0.588135 1441830860 -0.536194 0.448120 -0.407166 -0.588135 1441830860 -0.536194 0.448120 -0.407166 -0.588135 1441830860 -0.536194 0.448120 -0.407166 -0.588135 1441830860 -0.536194 0.448120 -0.407166 -0.588135 1441830860 -0.536194 0.448120 -0.407166 -0.588135 1441830860 -0.526978 0.455383 -0.402222 -0.594299 1441830860 -0.526978 0.455383 -0.402222 -0.594299 1441830860 -0.526978 0.455383 -0.402222 -0.594299 1441830860 -0.526978 0.455383 -0.402222 -0.594299 1441830860 -0.526978 0.455383 -0.402222 -0.594299 1441830860 -0.526978 0.455383 -0.402222 -0.594299 1441830860 -0.513855 0.465576 -0.397522 -0.601013 1441830860 -0.513855 0.465576 -0.397522 -0.601013 1441830860 -0.513855 0.465576 -0.397522 -0.601013 1441830860 -0.513855 0.465576 -0.397522 -0.601013 1441830860 -0.513855 0.465576 -0.397522 -0.601013 1441830860 -0.500488 0.475220 -0.386108 -0.612061 1441830860 -0.500488 0.475220 -0.386108 -0.612061 1441830860 -0.500488 0.475220 -0.386108 -0.612061 1441830860 -0.500488 0.475220 -0.386108 -0.612061 1441830860 -0.500488 0.475220 -0.386108 -0.612061 1441830860 -0.500488 0.475220 -0.386108 -0.612061 1441830860 -0.486633 0.483887 -0.370422 -0.626038 1441830860 -0.486633 0.483887 -0.370422 -0.626038 1441830860 -0.486633 0.483887 -0.370422 -0.626038 1441830860 -0.486633 0.483887 -0.370422 -0.626038 1441830860 -0.486633 0.483887 -0.370422 -0.626038 1441830860 -0.486633 0.483887 -0.370422 -0.626038 1441830860 -0.486633 0.486084 -0.358521 -0.631165 1441830860 -0.486633 0.486084 -0.358521 -0.631165 1441830860 -0.486633 0.486084 -0.358521 -0.631165 1441830860 -0.486633 0.486084 -0.358521 -0.631165 1441830860 -0.486633 0.486084 -0.358521 -0.631165 1441830860 -0.486633 0.486084 -0.358521 -0.631165 1441830860 -0.486633 0.486084 -0.358521 -0.631165 1441830860 -0.506836 0.470276 -0.362671 -0.624878 1441830860 -0.506836 0.470276 -0.362671 -0.624878 1441830860 -0.506836 0.470276 -0.362671 -0.624878 1441830860 -0.506836 0.470276 -0.362671 -0.624878 1441830860 -0.506836 0.470276 -0.362671 -0.624878 1441830860 -0.506836 0.470276 -0.362671 -0.624878 1441830860 -0.513306 0.454285 -0.390625 -0.614502 1441830860 -0.513306 0.454285 -0.390625 -0.614502 1441830860 -0.513306 0.454285 -0.390625 -0.614502 1441830860 -0.513306 0.454285 -0.390625 -0.614502 1441830860 -0.513306 0.454285 -0.390625 -0.614502 1441830860 -0.513306 0.454285 -0.390625 -0.614502 1441830860 -0.522705 0.451416 -0.395935 -0.605225 1441830860 -0.522705 0.451416 -0.395935 -0.605225 1441830860 -0.522705 0.451416 -0.395935 -0.605225 1441830860 -0.522705 0.451416 -0.395935 -0.605225 1441830860 -0.522705 0.451416 -0.395935 -0.605225 1441830860 -0.522705 0.451416 -0.395935 -0.605225 1441830860 -0.534424 0.446411 -0.406616 -0.591431 1441830860 -0.534424 0.446411 -0.406616 -0.591431 1441830860 -0.534424 0.446411 -0.406616 -0.591431 1441830860 -0.534424 0.446411 -0.406616 -0.591431 1441830860 -0.534424 0.446411 -0.406616 -0.591431 1441830860 -0.534424 0.446411 -0.406616 -0.591431 1441830860 -0.539917 0.442200 -0.419189 -0.580811 1441830860 -0.539917 0.442200 -0.419189 -0.580811 1441830860 -0.539917 0.442200 -0.419189 -0.580811 1441830860 -0.539917 0.442200 -0.419189 -0.580811 1441830860 -0.539917 0.442200 -0.419189 -0.580811 1441830860 -0.539917 0.442200 -0.419189 -0.580811 1441830860 -0.542480 0.441162 -0.424438 -0.575317 1441830860 -0.542480 0.441162 -0.424438 -0.575317 1441830860 -0.542480 0.441162 -0.424438 -0.575317 1441830860 -0.542480 0.441162 -0.424438 -0.575317 1441830860 -0.542480 0.441162 -0.424438 -0.575317 1441830860 -0.542480 0.441162 -0.424438 -0.575317 1441830860 -0.544922 0.440186 -0.423035 -0.574829 1441830860 -0.544922 0.440186 -0.423035 -0.574829 1441830860 -0.544922 0.440186 -0.423035 -0.574829 1441830860 -0.544922 0.440186 -0.423035 -0.574829 1441830860 -0.544922 0.440186 -0.423035 -0.574829 1441830860 -0.544922 0.440186 -0.423035 -0.574829 1441830860 -0.544922 0.440186 -0.423035 -0.574829 1441830860 -0.543335 0.441467 -0.418152 -0.578857 1441830860 -0.543335 0.441467 -0.418152 -0.578857 1441830860 -0.543335 0.441467 -0.418152 -0.578857 1441830860 -0.543335 0.441467 -0.418152 -0.578857 1441830860 -0.543335 0.441467 -0.418152 -0.578857 1441830860 -0.543335 0.441467 -0.418152 -0.578857 1441830860 -0.543335 0.441467 -0.418152 -0.578857 1441830860 -0.536682 0.446716 -0.413391 -0.584473 1441830860 -0.536682 0.446716 -0.413391 -0.584473 1441830860 -0.536682 0.446716 -0.413391 -0.584473 1441830860 -0.536682 0.446716 -0.413391 -0.584473 1441830860 -0.536682 0.446716 -0.413391 -0.584473 1441830860 -0.536682 0.446716 -0.413391 -0.584473 1441830860 -0.527161 0.453064 -0.411255 -0.589722 1441830860 -0.527161 0.453064 -0.411255 -0.589722 1441830860 -0.527161 0.453064 -0.411255 -0.589722 1441830860 -0.527161 0.453064 -0.411255 -0.589722 1441830860 -0.527161 0.453064 -0.411255 -0.589722 1441830860 -0.519165 0.456238 -0.402771 -0.600098 1441830860 -0.519165 0.456238 -0.402771 -0.600098 1441830860 -0.519165 0.456238 -0.402771 -0.600098 1441830860 -0.519165 0.456238 -0.402771 -0.600098 1441830860 -0.519165 0.456238 -0.402771 -0.600098 1441830860 -0.519165 0.456238 -0.402771 -0.600098 1441830860 -0.519165 0.456238 -0.402771 -0.600098 1441830860 -0.509460 0.458557 -0.390137 -0.614807 1441830860 -0.509460 0.458557 -0.390137 -0.614807 1441830860 -0.509460 0.458557 -0.390137 -0.614807 1441830860 -0.509460 0.458557 -0.390137 -0.614807 1441830860 -0.509460 0.458557 -0.390137 -0.614807 1441830860 -0.509460 0.458557 -0.390137 -0.614807 1441830860 -0.500000 0.460205 -0.371643 -0.632568 1441830861 -0.500000 0.460205 -0.371643 -0.632568 1441830861 -0.500000 0.460205 -0.371643 -0.632568 1441830861 -0.500000 0.460205 -0.371643 -0.632568 1441830861 -0.500000 0.460205 -0.371643 -0.632568 1441830861 -0.500000 0.460205 -0.371643 -0.632568 1441830861 -0.500000 0.460205 -0.371643 -0.632568 1441830861 -0.514526 0.447021 -0.362854 -0.635498 1441830861 -0.514526 0.447021 -0.362854 -0.635498 1441830861 -0.514526 0.447021 -0.362854 -0.635498 1441830861 -0.514526 0.447021 -0.362854 -0.635498 1441830861 -0.514526 0.447021 -0.362854 -0.635498 1441830861 -0.514526 0.447021 -0.362854 -0.635498 1441830861 -0.524353 0.433838 -0.380615 -0.626160 1441830861 -0.524353 0.433838 -0.380615 -0.626160 1441830861 -0.524353 0.433838 -0.380615 -0.626160 1441830861 -0.524353 0.433838 -0.380615 -0.626160 1441830861 -0.524353 0.433838 -0.380615 -0.626160 1441830861 -0.524353 0.433838 -0.380615 -0.626160 1441830861 -0.520874 0.435852 -0.387329 -0.623474 1441830861 -0.520874 0.435852 -0.387329 -0.623474 1441830861 -0.520874 0.435852 -0.387329 -0.623474 1441830861 -0.520874 0.435852 -0.387329 -0.623474 1441830861 -0.520874 0.435852 -0.387329 -0.623474 1441830861 -0.520874 0.435852 -0.387329 -0.623474 1441830861 -0.525818 0.441162 -0.387085 -0.615723 1441830861 -0.525818 0.441162 -0.387085 -0.615723 1441830861 -0.525818 0.441162 -0.387085 -0.615723 1441830861 -0.525818 0.441162 -0.387085 -0.615723 1441830861 -0.525818 0.441162 -0.387085 -0.615723 1441830861 -0.525818 0.441162 -0.387085 -0.615723 1441830861 -0.532288 0.439331 -0.393494 -0.607361 1441830861 -0.532288 0.439331 -0.393494 -0.607361 1441830861 -0.532288 0.439331 -0.393494 -0.607361 1441830861 -0.532288 0.439331 -0.393494 -0.607361 1441830861 -0.532288 0.439331 -0.393494 -0.607361 1441830861 -0.532288 0.439331 -0.393494 -0.607361 1441830861 -0.536377 0.438110 -0.404541 -0.597290 1441830861 -0.536377 0.438110 -0.404541 -0.597290 1441830861 -0.536377 0.438110 -0.404541 -0.597290 1441830861 -0.536377 0.438110 -0.404541 -0.597290 1441830861 -0.536377 0.438110 -0.404541 -0.597290 1441830861 -0.536377 0.438110 -0.404541 -0.597290 1441830861 -0.536377 0.438110 -0.404541 -0.597290 1441830861 -0.537842 0.439575 -0.408569 -0.592163 1441830861 -0.537842 0.439575 -0.408569 -0.592163 1441830861 -0.537842 0.439575 -0.408569 -0.592163 1441830861 -0.537842 0.439575 -0.408569 -0.592163 1441830861 -0.537842 0.439575 -0.408569 -0.592163 1441830861 -0.537842 0.439575 -0.408569 -0.592163 1441830861 -0.539001 0.441467 -0.409790 -0.588806 1441830861 -0.539001 0.441467 -0.409790 -0.588806 1441830861 -0.539001 0.441467 -0.409790 -0.588806 1441830861 -0.539001 0.441467 -0.409790 -0.588806 1441830861 -0.539001 0.441467 -0.409790 -0.588806 1441830861 -0.539001 0.441467 -0.409790 -0.588806 1441830861 -0.539001 0.441467 -0.409790 -0.588806 1441830861 -0.535583 0.445007 -0.413269 -0.586853 1441830861 -0.535583 0.445007 -0.413269 -0.586853 1441830861 -0.535583 0.445007 -0.413269 -0.586853 1441830861 -0.535583 0.445007 -0.413269 -0.586853 1441830861 -0.535583 0.445007 -0.413269 -0.586853 1441830861 -0.535583 0.445007 -0.413269 -0.586853 1441830861 -0.528259 0.450684 -0.411926 -0.590027 1441830861 -0.528259 0.450684 -0.411926 -0.590027 1441830861 -0.528259 0.450684 -0.411926 -0.590027 1441830861 -0.528259 0.450684 -0.411926 -0.590027 1441830861 -0.528259 0.450684 -0.411926 -0.590027 1441830861 -0.528259 0.450684 -0.411926 -0.590027 1441830861 -0.528259 0.450684 -0.411926 -0.590027 1441830861 -0.518982 0.457886 -0.404297 -0.598022 1441830861 -0.518982 0.457886 -0.404297 -0.598022 1441830861 -0.518982 0.457886 -0.404297 -0.598022 1441830861 -0.518982 0.457886 -0.404297 -0.598022 1441830861 -0.518982 0.457886 -0.404297 -0.598022 1441830861 -0.518982 0.457886 -0.404297 -0.598022 1441830861 -0.504761 0.466431 -0.392883 -0.611084 1441830861 -0.504761 0.466431 -0.392883 -0.611084 1441830861 -0.504761 0.466431 -0.392883 -0.611084 1441830861 -0.504761 0.466431 -0.392883 -0.611084 1441830861 -0.504761 0.466431 -0.392883 -0.611084 1441830861 -0.504761 0.466431 -0.392883 -0.611084 1441830861 -0.491455 0.474731 -0.371460 -0.628601 1441830861 -0.491455 0.474731 -0.371460 -0.628601 1441830861 -0.491455 0.474731 -0.371460 -0.628601 1441830861 -0.491455 0.474731 -0.371460 -0.628601 1441830861 -0.491455 0.474731 -0.371460 -0.628601 1441830861 -0.494995 0.472717 -0.360901 -0.633545 1441830861 -0.494995 0.472717 -0.360901 -0.633545 1441830861 -0.494995 0.472717 -0.360901 -0.633545 1441830861 -0.494995 0.472717 -0.360901 -0.633545 1441830861 -0.494995 0.472717 -0.360901 -0.633545 1441830861 -0.494995 0.472717 -0.360901 -0.633545 1441830861 -0.494995 0.472717 -0.360901 -0.633545 1441830861 -0.511230 0.464417 -0.364319 -0.624756 1441830861 -0.511230 0.464417 -0.364319 -0.624756 1441830861 -0.511230 0.464417 -0.364319 -0.624756 1441830861 -0.511230 0.464417 -0.364319 -0.624756 1441830861 -0.511230 0.464417 -0.364319 -0.624756 1441830861 -0.511230 0.464417 -0.364319 -0.624756 1441830861 -0.509888 0.459473 -0.373108 -0.624268 1441830861 -0.509888 0.459473 -0.373108 -0.624268 1441830861 -0.509888 0.459473 -0.373108 -0.624268 1441830861 -0.509888 0.459473 -0.373108 -0.624268 1441830861 -0.509888 0.459473 -0.373108 -0.624268 1441830861 -0.509888 0.459473 -0.373108 -0.624268 1441830861 -0.509888 0.459473 -0.373108 -0.624268 1441830861 -0.514343 0.459229 -0.374939 -0.619690 1441830861 -0.514343 0.459229 -0.374939 -0.619690 1441830861 -0.514343 0.459229 -0.374939 -0.619690 1441830861 -0.514343 0.459229 -0.374939 -0.619690 1441830861 -0.514343 0.459229 -0.374939 -0.619690 1441830861 -0.514343 0.459229 -0.374939 -0.619690 1441830861 -0.519958 0.457947 -0.384827 -0.609802 1441830861 -0.519958 0.457947 -0.384827 -0.609802 1441830861 -0.519958 0.457947 -0.384827 -0.609802 1441830862 -0.519958 0.457947 -0.384827 -0.609802 1441830862 -0.519958 0.457947 -0.384827 -0.609802 1441830862 -0.519958 0.457947 -0.384827 -0.609802 1441830862 -0.519958 0.457947 -0.384827 -0.609802 1441830862 -0.524902 0.453125 -0.396484 -0.601685 1441830862 -0.524902 0.453125 -0.396484 -0.601685 1441830862 -0.524902 0.453125 -0.396484 -0.601685 1441830862 -0.524902 0.453125 -0.396484 -0.601685 1441830862 -0.524902 0.453125 -0.396484 -0.601685 1441830862 -0.524902 0.453125 -0.396484 -0.601685 1441830862 -0.524902 0.453125 -0.396484 -0.601685 1441830862 -0.527710 0.452698 -0.405579 -0.593445 1441830862 -0.527710 0.452698 -0.405579 -0.593445 1441830862 -0.527710 0.452698 -0.405579 -0.593445 1441830862 -0.527710 0.452698 -0.405579 -0.593445 1441830862 -0.527710 0.452698 -0.405579 -0.593445 1441830862 -0.527710 0.452698 -0.405579 -0.593445 1441830862 -0.529358 0.450867 -0.412720 -0.588440 1441830862 -0.529358 0.450867 -0.412720 -0.588440 1441830862 -0.529358 0.450867 -0.412720 -0.588440 1441830862 -0.529358 0.450867 -0.412720 -0.588440 1441830862 -0.529358 0.450867 -0.412720 -0.588440 1441830862 -0.529358 0.450867 -0.412720 -0.588440 1441830862 -0.526062 0.453796 -0.409607 -0.591309 1441830862 -0.526062 0.453796 -0.409607 -0.591309 1441830862 -0.526062 0.453796 -0.409607 -0.591309 1441830862 -0.526062 0.453796 -0.409607 -0.591309 1441830862 -0.526062 0.453796 -0.409607 -0.591309 1441830862 -0.516846 0.461792 -0.406555 -0.595276 1441830862 -0.516846 0.461792 -0.406555 -0.595276 1441830862 -0.516846 0.461792 -0.406555 -0.595276 1441830862 -0.516846 0.461792 -0.406555 -0.595276 1441830862 -0.516846 0.461792 -0.406555 -0.595276 1441830862 -0.516846 0.461792 -0.406555 -0.595276 1441830862 -0.516846 0.461792 -0.406555 -0.595276 1441830862 -0.502747 0.472107 -0.400146 -0.603577 1441830862 -0.502747 0.472107 -0.400146 -0.603577 1441830862 -0.502747 0.472107 -0.400146 -0.603577 1441830862 -0.502747 0.472107 -0.400146 -0.603577 1441830862 -0.502747 0.472107 -0.400146 -0.603577 1441830862 -0.502747 0.472107 -0.400146 -0.603577 1441830862 -0.490295 0.480652 -0.388000 -0.614868 1441830862 -0.490295 0.480652 -0.388000 -0.614868 1441830862 -0.490295 0.480652 -0.388000 -0.614868 1441830862 -0.490295 0.480652 -0.388000 -0.614868 1441830862 -0.490295 0.480652 -0.388000 -0.614868 1441830862 -0.483948 0.482056 -0.372314 -0.628357 1441830862 -0.483948 0.482056 -0.372314 -0.628357 1441830862 -0.483948 0.482056 -0.372314 -0.628357 1441830862 -0.483948 0.482056 -0.372314 -0.628357 1441830862 -0.483948 0.482056 -0.372314 -0.628357 1441830862 -0.483948 0.482056 -0.372314 -0.628357 1441830862 -0.483948 0.482056 -0.372314 -0.628357 1441830862 -0.486938 0.478088 -0.364624 -0.633606 1441830862 -0.486938 0.478088 -0.364624 -0.633606 1441830862 -0.486938 0.478088 -0.364624 -0.633606 1441830862 -0.486938 0.478088 -0.364624 -0.633606 1441830862 -0.486938 0.478088 -0.364624 -0.633606 1441830862 -0.486938 0.478088 -0.364624 -0.633606 1441830862 -0.497559 0.471741 -0.365356 -0.629639 1441830862 -0.497559 0.471741 -0.365356 -0.629639 1441830862 -0.497559 0.471741 -0.365356 -0.629639 1441830862 -0.497559 0.471741 -0.365356 -0.629639 1441830862 -0.497559 0.471741 -0.365356 -0.629639 1441830862 -0.497559 0.471741 -0.365356 -0.629639 1441830862 -0.502075 0.466187 -0.374878 -0.624573 1441830862 -0.502075 0.466187 -0.374878 -0.624573 1441830862 -0.502075 0.466187 -0.374878 -0.624573 1441830862 -0.502075 0.466187 -0.374878 -0.624573 1441830862 -0.502075 0.466187 -0.374878 -0.624573 1441830862 -0.502075 0.466187 -0.374878 -0.624573 1441830862 -0.502319 0.464600 -0.380920 -0.621948 1441830862 -0.502319 0.464600 -0.380920 -0.621948 1441830862 -0.502319 0.464600 -0.380920 -0.621948 1441830862 -0.502319 0.464600 -0.380920 -0.621948 1441830862 -0.502319 0.464600 -0.380920 -0.621948 1441830862 -0.502319 0.464600 -0.380920 -0.621948 1441830862 -0.510071 0.461548 -0.388184 -0.613281 1441830862 -0.510071 0.461548 -0.388184 -0.613281 1441830862 -0.510071 0.461548 -0.388184 -0.613281 1441830862 -0.510071 0.461548 -0.388184 -0.613281 1441830862 -0.510071 0.461548 -0.388184 -0.613281 1441830862 -0.510071 0.461548 -0.388184 -0.613281 1441830862 -0.510071 0.461548 -0.388184 -0.613281 1441830862 -0.518982 0.454346 -0.403259 -0.601379 1441830862 -0.518982 0.454346 -0.403259 -0.601379 1441830862 -0.518982 0.454346 -0.403259 -0.601379 1441830862 -0.518982 0.454346 -0.403259 -0.601379 1441830862 -0.518982 0.454346 -0.403259 -0.601379 1441830862 -0.518982 0.454346 -0.403259 -0.601379 1441830862 -0.521790 0.454712 -0.412659 -0.592224 1441830862 -0.521790 0.454712 -0.412659 -0.592224 1441830862 -0.521790 0.454712 -0.412659 -0.592224 1441830862 -0.521790 0.454712 -0.412659 -0.592224 1441830862 -0.521790 0.454712 -0.412659 -0.592224 1441830862 -0.521790 0.454712 -0.412659 -0.592224 1441830862 -0.524353 0.453613 -0.419861 -0.585754 1441830862 -0.524353 0.453613 -0.419861 -0.585754 1441830862 -0.524353 0.453613 -0.419861 -0.585754 1441830862 -0.524353 0.453613 -0.419861 -0.585754 1441830862 -0.524353 0.453613 -0.419861 -0.585754 1441830862 -0.524353 0.453613 -0.419861 -0.585754 1441830862 -0.524353 0.453613 -0.419861 -0.585754 1441830862 -0.523804 0.454041 -0.416321 -0.588379 1441830862 -0.523804 0.454041 -0.416321 -0.588379 1441830862 -0.523804 0.454041 -0.416321 -0.588379 1441830862 -0.523804 0.454041 -0.416321 -0.588379 1441830862 -0.523804 0.454041 -0.416321 -0.588379 1441830862 -0.523804 0.454041 -0.416321 -0.588379 1441830862 -0.517334 0.460815 -0.409180 -0.593872 1441830862 -0.517334 0.460815 -0.409180 -0.593872 1441830862 -0.517334 0.460815 -0.409180 -0.593872 1441830862 -0.517334 0.460815 -0.409180 -0.593872 1441830863 -0.517334 0.460815 -0.409180 -0.593872 1441830863 -0.517334 0.460815 -0.409180 -0.593872 1441830863 -0.517334 0.460815 -0.409180 -0.593872 1441830863 -0.509460 0.467651 -0.402466 -0.599915 1441830863 -0.509460 0.467651 -0.402466 -0.599915 1441830863 -0.509460 0.467651 -0.402466 -0.599915 1441830863 -0.509460 0.467651 -0.402466 -0.599915 1441830863 -0.509460 0.467651 -0.402466 -0.599915 1441830863 -0.509460 0.467651 -0.402466 -0.599915 1441830863 -0.498901 0.476135 -0.392029 -0.608887 1441830863 -0.498901 0.476135 -0.392029 -0.608887 1441830863 -0.498901 0.476135 -0.392029 -0.608887 1441830863 -0.498901 0.476135 -0.392029 -0.608887 1441830863 -0.498901 0.476135 -0.392029 -0.608887 1441830863 -0.498901 0.476135 -0.392029 -0.608887 1441830863 -0.498901 0.476135 -0.392029 -0.608887 1441830863 -0.489807 0.482117 -0.380737 -0.618713 1441830863 -0.489807 0.482117 -0.380737 -0.618713 1441830863 
-0.471375 0.508728 -0.375854 -0.614685 1441830865 -0.471375 0.508728 -0.375854 -0.614685 1441830865 -0.471375 0.508728 -0.375854 -0.614685 1441830865 -0.471375 0.508728 -0.375854 -0.614685 1441830865 -0.471375 0.508728 -0.375854 -0.614685 1441830865 -0.471375 0.508728 -0.375854 -0.614685 1441830865 -0.474426 0.510132 -0.376221 -0.610901 1441830865 -0.474426 0.510132 -0.376221 -0.610901 1441830865 -0.474426 0.510132 -0.376221 -0.610901 1441830865 -0.474426 0.510132 -0.376221 -0.610901 1441830865 -0.474426 0.510132 -0.376221 -0.610901 1441830865 -0.474426 0.510132 -0.376221 -0.610901 1441830865 -0.480469 0.509399 -0.376465 -0.606628 1441830865 -0.480469 0.509399 -0.376465 -0.606628 1441830865 -0.480469 0.509399 -0.376465 -0.606628 1441830865 -0.480469 0.509399 -0.376465 -0.606628 1441830865 -0.480469 0.509399 -0.376465 -0.606628 1441830865 -0.480469 0.509399 -0.376465 -0.606628 1441830865 -0.489319 0.503601 -0.375427 -0.605042 1441830866 -0.489319 0.503601 -0.375427 -0.605042 1441830866 -0.489319 0.503601 -0.375427 -0.605042 1441830866 -0.489319 0.503601 -0.375427 -0.605042 1441830866 -0.489319 0.503601 -0.375427 -0.605042 1441830866 -0.489319 0.503601 -0.375427 -0.605042 1441830866 -0.501770 0.494812 -0.382874 -0.597351 1441830866 -0.501770 0.494812 -0.382874 -0.597351 1441830866 -0.501770 0.494812 -0.382874 -0.597351 1441830866 -0.501770 0.494812 -0.382874 -0.597351 1441830866 -0.501770 0.494812 -0.382874 -0.597351 1441830866 -0.501770 0.494812 -0.382874 -0.597351 1441830866 -0.518188 0.481323 -0.394592 -0.586670 1441830866 -0.518188 0.481323 -0.394592 -0.586670 1441830866 -0.518188 0.481323 -0.394592 -0.586670 1441830866 -0.518188 0.481323 -0.394592 -0.586670 1441830866 -0.518188 0.481323 -0.394592 -0.586670 1441830866 -0.517212 0.482178 -0.387512 -0.591492 1441830866 -0.517212 0.482178 -0.387512 -0.591492 1441830866 -0.517212 0.482178 -0.387512 -0.591492 1441830866 -0.517212 0.482178 -0.387512 -0.591492 1441830866 -0.517212 0.482178 -0.387512 -0.591492 1441830866 -0.517212 0.482178 -0.387512 -0.591492 1441830866 -0.502747 0.496887 -0.370361 -0.602661 1441830866 -0.502747 0.496887 -0.370361 -0.602661 1441830866 -0.502747 0.496887 -0.370361 -0.602661 1441830866 -0.502747 0.496887 -0.370361 -0.602661 1441830866 -0.502747 0.496887 -0.370361 -0.602661 1441830866 -0.502747 0.496887 -0.370361 -0.602661 1441830866 -0.497559 0.501099 -0.365784 -0.606323 1441830866 -0.497559 0.501099 -0.365784 -0.606323 1441830866 -0.497559 0.501099 -0.365784 -0.606323 1441830866 -0.497559 0.501099 -0.365784 -0.606323 1441830866 -0.497559 0.501099 -0.365784 -0.606323 1441830866 -0.497559 0.501099 -0.365784 -0.606323 1441830866 -0.487732 0.506104 -0.356628 -0.615540 1441830866 -0.487732 0.506104 -0.356628 -0.615540 1441830866 -0.487732 0.506104 -0.356628 -0.615540 1441830866 -0.487732 0.506104 -0.356628 -0.615540 1441830866 -0.487732 0.506104 -0.356628 -0.615540 1441830866 -0.487732 0.506104 -0.356628 -0.615540 1441830866 -0.478333 0.515991 -0.352783 -0.616821 1441830866 -0.478333 0.515991 -0.352783 -0.616821 1441830866 -0.478333 0.515991 -0.352783 -0.616821 1441830866 -0.478333 0.515991 -0.352783 -0.616821 1441830866 -0.478333 0.515991 -0.352783 -0.616821 1441830866 -0.478333 0.515991 -0.352783 -0.616821 1441830866 -0.473877 0.524963 -0.349365 -0.614685 1441830866 -0.473877 0.524963 -0.349365 -0.614685 1441830866 -0.473877 0.524963 -0.349365 -0.614685 1441830866 -0.473877 0.524963 -0.349365 -0.614685 1441830866 -0.473877 0.524963 -0.349365 -0.614685 1441830866 -0.473877 0.524963 -0.349365 -0.614685 1441830866 -0.473877 0.524963 -0.349365 -0.614685 1441830866 -0.472168 0.525818 -0.353333 -0.613037 1441830866 -0.472168 0.525818 -0.353333 -0.613037 1441830866 -0.472168 0.525818 -0.353333 -0.613037 1441830866 -0.472168 0.525818 -0.353333 -0.613037 1441830866 -0.472168 0.525818 -0.353333 -0.613037 1441830866 -0.472168 0.525818 -0.353333 -0.613037 1441830866 -0.476379 0.521118 -0.357788 -0.611145 1441830866 -0.476379 0.521118 -0.357788 -0.611145 1441830866 -0.476379 0.521118 -0.357788 -0.611145 1441830866 -0.476379 0.521118 -0.357788 -0.611145 1441830866 -0.476379 0.521118 -0.357788 -0.611145 1441830866 -0.476379 0.521118 -0.357788 -0.611145 1441830866 -0.476379 0.521118 -0.357788 -0.611145 1441830866 -0.486816 0.513672 -0.366943 -0.603760 1441830866 -0.486816 0.513672 -0.366943 -0.603760 1441830866 -0.486816 0.513672 -0.366943 -0.603760 1441830866 -0.486816 0.513672 -0.366943 -0.603760 1441830866 -0.486816 0.513672 -0.366943 -0.603760 1441830866 -0.486816 0.513672 -0.366943 -0.603760 1441830866 -0.499756 0.504211 -0.376282 -0.595398 1441830866 -0.499756 0.504211 -0.376282 -0.595398 1441830866 -0.499756 0.504211 -0.376282 -0.595398 1441830866 -0.499756 0.504211 -0.376282 -0.595398 1441830866 -0.499756 0.504211 -0.376282 -0.595398 1441830866 -0.499756 0.504211 -0.376282 -0.595398 1441830866 -0.511902 0.494690 -0.386597 -0.586365 1441830866 -0.511902 0.494690 -0.386597 -0.586365 1441830866 -0.511902 0.494690 -0.386597 -0.586365 1441830866 -0.511902 0.494690 -0.386597 -0.586365 1441830866 -0.511902 0.494690 -0.386597 -0.586365 1441830866 -0.511902 0.494690 -0.386597 -0.586365 1441830866 -0.524597 0.485413 -0.398682 -0.574707 1441830866 -0.524597 0.485413 -0.398682 -0.574707 1441830866 -0.524597 0.485413 -0.398682 -0.574707 1441830866 -0.524597 0.485413 -0.398682 -0.574707 1441830866 -0.524597 0.485413 -0.398682 -0.574707 1441830866 -0.524597 0.485413 -0.398682 -0.574707 1441830866 -0.535278 0.476563 -0.406433 -0.566833 1441830866 -0.535278 0.476563 -0.406433 -0.566833 1441830866 -0.535278 0.476563 -0.406433 -0.566833 1441830866 -0.535278 0.476563 -0.406433 -0.566833 1441830866 -0.535278 0.476563 -0.406433 -0.566833 1441830866 -0.535278 0.476563 -0.406433 -0.566833 1441830866 -0.537231 0.476196 -0.408081 -0.564087 1441830866 -0.537231 0.476196 -0.408081 -0.564087 1441830866 -0.537231 0.476196 -0.408081 -0.564087 1441830866 -0.537231 0.476196 -0.408081 -0.564087 1441830866 -0.537231 0.476196 -0.408081 -0.564087 1441830866 -0.537231 0.476196 -0.408081 -0.564087 1441830866 -0.527771 0.485474 -0.400391 -0.570557 1441830866 -0.527771 0.485474 -0.400391 -0.570557 1441830866 -0.527771 0.485474 -0.400391 -0.570557 1441830866 -0.527771 0.485474 -0.400391 -0.570557 1441830866 -0.527771 0.485474 -0.400391 -0.570557 1441830866 -0.527771 0.485474 -0.400391 -0.570557 1441830866 -0.526978 0.483276 -0.395142 -0.576782 1441830866 -0.526978 0.483276 -0.395142 -0.576782 1441830867 -0.526978 0.483276 -0.395142 -0.576782 1441830867 -0.526978 0.483276 -0.395142 -0.576782 1441830867 -0.526978 0.483276 -0.395142 -0.576782 1441830867 -0.526978 0.483276 -0.395142 -0.576782 1441830867 -0.526978 0.483276 -0.395142 -0.576782 1441830867 -0.513733 0.491272 -0.387329 -0.587219 1441830867 -0.513733 0.491272 -0.387329 -0.587219 1441830867 -0.513733 0.491272 -0.387329 -0.587219 1441830867 -0.513733 0.491272 -0.387329 -0.587219 1441830867 -0.513733 0.491272 -0.387329 -0.587219 1441830867 -0.513733 0.491272 -0.387329 -0.587219 1441830867 -0.500122 0.501709 -0.379578 -0.595093 1441830867 -0.500122 0.501709 -0.379578 -0.595093 1441830867 -0.500122 0.501709 -0.379578 -0.595093 1441830867 -0.500122 0.501709 -0.379578 -0.595093 1441830867 -0.500122 0.501709 -0.379578 -0.595093 1441830867 -0.500122 0.501709 -0.379578 -0.595093 1441830867 -0.500122 0.501709 -0.379578 -0.595093 1441830867 -0.492310 0.508972 -0.374207 -0.598816 1441830867 -0.492310 0.508972 -0.374207 -0.598816 1441830867 -0.492310 0.508972 -0.374207 -0.598816 1441830867 -0.492310 0.508972 -0.374207 -0.598816 1441830867 -0.492310 0.508972 -0.374207 -0.598816 1441830867 -0.492310 0.508972 -0.374207 -0.598816 1441830867 -0.482422 0.516174 -0.369202 -0.603760 1441830867 -0.482422 0.516174 -0.369202 -0.603760 1441830867 -0.482422 0.516174 -0.369202 -0.603760 1441830867 -0.482422 0.516174 -0.369202 -0.603760 1441830867 -0.482422 0.516174 -0.369202 -0.603760 1441830867 -0.482422 0.516174 -0.369202 -0.603760 1441830867 -0.473816 0.521057 -0.363831 -0.609680 1441830867 -0.473816 0.521057 -0.363831 -0.609680 1441830867 -0.473816 0.521057 -0.363831 -0.609680 1441830867 -0.473816 0.521057 -0.363831 -0.609680 1441830867 -0.473816 0.521057 -0.363831 -0.609680 1441830867 -0.473816 0.521057 -0.363831 -0.609680 1441830867 -0.471924 0.521729 -0.359802 -0.612976 1441830867 -0.471924 0.521729 -0.359802 -0.612976 1441830867 -0.471924 0.521729 -0.359802 -0.612976 1441830867 -0.471924 0.521729 -0.359802 -0.612976 1441830867 -0.471924 0.521729 -0.359802 -0.612976 1441830867 -0.480652 0.515015 -0.363892 -0.609375 1441830867 -0.480652 0.515015 -0.363892 -0.609375 1441830867 -0.480652 0.515015 -0.363892 -0.609375 1441830867 -0.480652 0.515015 -0.363892 -0.609375 1441830867 -0.480652 0.515015 -0.363892 -0.609375 1441830867 -0.490906 0.507263 -0.371277 -0.603271 1441830867 -0.490906 0.507263 -0.371277 -0.603271 1441830867 -0.490906 0.507263 -0.371277 -0.603271 1441830867 -0.490906 0.507263 -0.371277 -0.603271 1441830867 -0.490906 0.507263 -0.371277 -0.603271 1441830867 -0.490906 0.507263 -0.371277 -0.603271 1441830867 -0.504272 0.497925 -0.384644 -0.591492 1441830867 -0.504272 0.497925 -0.384644 -0.591492 1441830867 -0.504272 0.497925 -0.384644 -0.591492 1441830867 -0.504272 0.497925 -0.384644 -0.591492 1441830867 -0.504272 0.497925 -0.384644 -0.591492 1441830867 -0.504272 0.497925 -0.384644 -0.591492 1441830867 -0.520325 0.486328 -0.402466 -0.575195 1441830867 -0.520325 0.486328 -0.402466 -0.575195 1441830867 -0.520325 0.486328 -0.402466 -0.575195 1441830867 -0.520325 0.486328 -0.402466 -0.575195 1441830867 -0.520325 0.486328 -0.402466 -0.575195 1441830867 -0.520325 0.486328 -0.402466 -0.575195 1441830867 -0.520325 0.486328 -0.402466 -0.575195 1441830867 -0.531860 0.478027 -0.411377 -0.565186 1441830867 -0.531860 0.478027 -0.411377 -0.565186 1441830867 -0.531860 0.478027 -0.411377 -0.565186 1441830867 -0.531860 0.478027 -0.411377 -0.565186 1441830867 -0.531860 0.478027 -0.411377 -0.565186 1441830867 -0.531860 0.478027 -0.411377 -0.565186 1441830867 -0.522339 0.484131 -0.403137 -0.574707 1441830867 -0.522339 0.484131 -0.403137 -0.574707 1441830867 -0.522339 0.484131 -0.403137 -0.574707 1441830867 -0.522339 0.484131 -0.403137 -0.574707 1441830867 -0.522339 0.484131 -0.403137 -0.574707 1441830867 -0.522339 0.484131 -0.403137 -0.574707 1441830867 -0.516235 0.495178 -0.394226 -0.577026 1441830867 -0.516235 0.495178 -0.394226 -0.577026 1441830867 -0.516235 0.495178 -0.394226 -0.577026 1441830867 -0.516235 0.495178 -0.394226 -0.577026 1441830867 -0.516235 0.495178 -0.394226 -0.577026 1441830867 -0.516235 0.495178 -0.394226 -0.577026 1441830867 -0.512268 0.495667 -0.385620 -0.585876 1441830867 -0.512268 0.495667 -0.385620 -0.585876 1441830867 -0.512268 0.495667 -0.385620 -0.585876 1441830867 -0.512268 0.495667 -0.385620 -0.585876 1441830867 -0.512268 0.495667 -0.385620 -0.585876 1441830867 -0.512268 0.495667 -0.385620 -0.585876 1441830867 -0.502563 0.499390 -0.381958 -0.593445 1441830867 -0.502563 0.499390 -0.381958 -0.593445 1441830867 -0.502563 0.499390 -0.381958 -0.593445 1441830867 -0.502563 0.499390 -0.381958 -0.593445 1441830867 -0.502563 0.499390 -0.381958 -0.593445 1441830867 -0.502563 0.499390 -0.381958 -0.593445 1441830867 -0.502563 0.499390 -0.381958 -0.593445 1441830867 -0.497620 0.504089 -0.375793 -0.597595 1441830867 -0.497620 0.504089 -0.375793 -0.597595 1441830867 -0.497620 0.504089 -0.375793 -0.597595 1441830867 -0.497620 0.504089 -0.375793 -0.597595 1441830867 -0.497620 0.504089 -0.375793 -0.597595 1441830867 -0.497620 0.504089 -0.375793 -0.597595 1441830867 -0.489746 0.510315 -0.373108 -0.600464 1441830867 -0.489746 0.510315 -0.373108 -0.600464 1441830867 -0.489746 0.510315 -0.373108 -0.600464 1441830867 -0.489746 0.510315 -0.373108 -0.600464 1441830867 -0.489746 0.510315 -0.373108 -0.600464 1441830867 -0.478882 0.515381 -0.364136 -0.610413 1441830867 -0.478882 0.515381 -0.364136 -0.610413 1441830867 -0.478882 0.515381 -0.364136 -0.610413 1441830868 -0.478882 0.515381 -0.364136 -0.610413 1441830868 -0.478882 0.515381 -0.364136 -0.610413 1441830868 -0.478882 0.515381 -0.364136 -0.610413 1441830868 -0.472534 0.519531 -0.357422 -0.615723 1441830868 -0.472534 0.519531 -0.357422 -0.615723 1441830868 -0.472534 0.519531 -0.357422 -0.615723 1441830868 -0.472534 0.519531 -0.357422 -0.615723 1441830868 -0.472534 0.519531 -0.357422 -0.615723 1441830868 -0.472534 0.519531 -0.357422 -0.615723 1441830868 -0.482300 0.512207 -0.360718 -0.612366 1441830868 -0.482300 0.512207 -0.360718 -0.612366 1441830868 -0.482300 0.512207 -0.360718 -0.612366 1441830868 -0.482300 0.512207 -0.360718 -0.612366 1441830868 -0.482300 0.512207 -0.360718 -0.612366 1441830868 -0.482300 0.512207 -0.360718 -0.612366 1441830868 -0.494385 0.503235 -0.367065 -0.606323 1441830868 -0.494385 0.503235 -0.367065 -0.606323 1441830868 -0.494385 0.503235 -0.367065 -0.606323 1441830868 -0.494385 0.503235 -0.367065 -0.606323 1441830868 -0.494385 0.503235 -0.367065 -0.606323 1441830868 -0.494385 0.503235 -0.367065 -0.606323 1441830868 -0.510254 0.491577 -0.381165 -0.593933 1441830868 -0.510254 0.491577 -0.381165 -0.593933 1441830868 -0.510254 0.491577 -0.381165 -0.593933 1441830868 -0.510254 0.491577 -0.381165 -0.593933 1441830868 -0.510254 0.491577 -0.381165 -0.593933 1441830868 -0.510254 0.491577 -0.381165 -0.593933 1441830868 -0.510254 0.491577 -0.381165 -0.593933 1441830868 -0.525085 0.480530 -0.398926 -0.578125 1441830868 -0.525085 0.480530 -0.398926 -0.578125 1441830868 -0.525085 0.480530 -0.398926 -0.578125 1441830868 -0.525085 0.480530 -0.398926 -0.578125 1441830868 -0.525085 0.480530 -0.398926 -0.578125 1441830868 -0.525085 0.480530 -0.398926 -0.578125 1441830868 -0.536987 0.472046 -0.410645 -0.565918 1441830868 -0.536987 0.472046 -0.410645 -0.565918 1441830868 -0.536987 0.472046 -0.410645 -0.565918 1441830868 -0.536987 0.472046 -0.410645 -0.565918 1441830868 -0.536987 0.472046 -0.410645 -0.565918 1441830868 -0.536987 0.472046 -0.410645 -0.565918 1441830868 -0.535034 0.473755 -0.409790 -0.566956 1441830868 -0.535034 0.473755 -0.409790 -0.566956 1441830868 -0.535034 0.473755 -0.409790 -0.566956 1441830868 -0.535034 0.473755 -0.409790 -0.566956 1441830868 -0.535034 0.473755 -0.409790 -0.566956 1441830868 -0.535034 0.473755 -0.409790 -0.566956 1441830868 -0.535034 0.473755 -0.409790 -0.566956 1441830868 -0.526855 0.480652 -0.405273 -0.572021 1441830868 -0.526855 0.480652 -0.405273 -0.572021 1441830868 -0.526855 0.480652 -0.405273 -0.572021 1441830868 -0.526855 0.480652 -0.405273 -0.572021 1441830868 -0.526855 0.480652 -0.405273 -0.572021 1441830868 -0.526855 0.480652 -0.405273 -0.572021 1441830868 -0.531982 0.475037 -0.397156 -0.577637 1441830868 -0.531982 0.475037 -0.397156 -0.577637 1441830868 -0.531982 0.475037 -0.397156 -0.577637 1441830868 -0.531982 0.475037 -0.397156 -0.577637 1441830868 -0.531982 0.475037 -0.397156 -0.577637 1441830868 -0.531982 0.475037 -0.397156 -0.577637 1441830868 -0.523315 0.478638 -0.389526 -0.587708 1441830868 -0.523315 0.478638 -0.389526 -0.587708 1441830868 -0.523315 0.478638 -0.389526 -0.587708 1441830868 -0.523315 0.478638 -0.389526 -0.587708 1441830868 -0.523315 0.478638 -0.389526 -0.587708 1441830868 -0.523315 0.478638 -0.389526 -0.587708 1441830868 -0.523315 0.478638 -0.389526 -0.587708 1441830868 -0.503845 0.494568 -0.376038 -0.600159 1441830868 -0.503845 0.494568 -0.376038 -0.600159 1441830868 -0.503845 0.494568 -0.376038 -0.600159 1441830868 -0.503845 0.494568 -0.376038 -0.600159 1441830868 -0.503845 0.494568 -0.376038 -0.600159 1441830868 -0.503845 0.494568 -0.376038 -0.600159 1441830868 -0.481873 0.513000 -0.362366 -0.611023 1441830868 -0.481873 0.513000 -0.362366 -0.611023 1441830868 -0.481873 0.513000 -0.362366 -0.611023 1441830868 -0.481873 0.513000 -0.362366 -0.611023 1441830868 -0.481873 0.513000 -0.362366 -0.611023 1441830868 -0.481873 0.513000 -0.362366 -0.611023 1441830868 -0.481873 0.513000 -0.362366 -0.611023 1441830868 -0.465149 0.525146 -0.351929 -0.619690 1441830868 -0.465149 0.525146 -0.351929 -0.619690 1441830868 -0.465149 0.525146 -0.351929 -0.619690 1441830868 -0.465149 0.525146 -0.351929 -0.619690 1441830868 -0.465149 0.525146 -0.351929 -0.619690 1441830868 -0.465149 0.525146 -0.351929 -0.619690 1441830868 -0.459595 0.528503 -0.347290 -0.623596 1441830868 -0.459595 0.528503 -0.347290 -0.623596 1441830868 -0.459595 0.528503 -0.347290 -0.623596 1441830868 -0.459595 0.528503 -0.347290 -0.623596 1441830868 -0.459595 0.528503 -0.347290 -0.623596 1441830868 -0.459595 0.528503 -0.347290 -0.623596 1441830868 -0.469177 0.523254 -0.348145 -0.620422 1441830868 -0.469177 0.523254 -0.348145 -0.620422 1441830868 -0.469177 0.523254 -0.348145 -0.620422 1441830868 -0.469177 0.523254 -0.348145 -0.620422 1441830868 -0.469177 0.523254 -0.348145 -0.620422 1441830868 -0.469177 0.523254 -0.348145 -0.620422 1441830868 -0.469177 0.523254 -0.348145 -0.620422 1441830868 -0.487000 0.512756 -0.358887 -0.609253 1441830868 -0.487000 0.512756 -0.358887 -0.609253 1441830868 -0.487000 0.512756 -0.358887 -0.609253 1441830868 -0.487000 0.512756 -0.358887 -0.609253 1441830868 -0.487000 0.512756 -0.358887 -0.609253 1441830868 -0.507935 0.496887 -0.375610 -0.595032 1441830868 -0.507935 0.496887 -0.375610 -0.595032 1441830868 -0.507935 0.496887 -0.375610 -0.595032 1441830868 -0.507935 0.496887 -0.375610 -0.595032 1441830868 -0.507935 0.496887 -0.375610 -0.595032 1441830868 -0.507935 0.496887 -0.375610 -0.595032 1441830868 -0.526184 0.483765 -0.389343 -0.581055 1441830868 -0.526184 0.483765 -0.389343 -0.581055 1441830868 -0.526184 0.483765 -0.389343 -0.581055 1441830869 -0.526184 0.483765 -0.389343 -0.581055 1441830869 -0.526184 0.483765 -0.389343 -0.581055 1441830869 -0.526184 0.483765 -0.389343 -0.581055 1441830869 -0.533752 0.479858 -0.394653 -0.573730 1441830869 -0.533752 0.479858 -0.394653 -0.573730 1441830869 -0.533752 0.479858 -0.394653 -0.573730 1441830869 -0.533752 0.479858 -0.394653 -0.573730 1441830869 -0.533752 0.479858 -0.394653 -0.573730 1441830869 -0.521240 0.491394 -0.386047 -0.581238 1441830869 -0.521240 0.491394 -0.386047 -0.581238 1441830869 -0.521240 0.491394 -0.386047 -0.581238 1441830869 -0.521240 0.491394 -0.386047 -0.581238 1441830869 -0.521240 0.491394 -0.386047 -0.581238 1441830869 -0.521240 0.491394 -0.386047 -0.581238 1441830869 -0.521240 0.491394 -0.386047 -0.581238 1441830869 -0.517456 0.496765 -0.383667 -0.581665 1441830869 -0.517456 0.496765 -0.383667 -0.581665 1441830869 -0.517456 0.496765 -0.383667 -0.581665 1441830869 -0.517456 0.496765 -0.383667 -0.581665 1441830869 -0.517456 0.496765 -0.383667 -0.581665 1441830869 -0.517456 0.496765 -0.383667 -0.581665 1441830869 -0.518372 0.488159 -0.376282 -0.592834 1441830869 -0.518372 0.488159 -0.376282 -0.592834 1441830869 -0.518372 0.488159 -0.376282 -0.592834 1441830869 -0.518372 0.488159 -0.376282 -0.592834 1441830869 -0.518372 0.488159 -0.376282 -0.592834 1441830869 -0.518372 0.488159 -0.376282 -0.592834 1441830869 -0.518372 0.488159 -0.376282 -0.592834 1441830869 -0.506287 0.493958 -0.369568 -0.602600 1441830869 -0.506287 0.493958 -0.369568 -0.602600 1441830869 -0.506287 0.493958 -0.369568 -0.602600 1441830869 -0.506287 0.493958 -0.369568 -0.602600 1441830869 -0.506287 0.493958 -0.369568 -0.602600 1441830869 -0.506287 0.493958 -0.369568 -0.602600 1441830869 -0.493042 0.506653 -0.357117 -0.610535 1441830869 -0.493042 0.506653 -0.357117 -0.610535 1441830869 -0.493042 0.506653 -0.357117 -0.610535 1441830869 -0.493042 0.506653 -0.357117 -0.610535 1441830869 -0.493042 0.506653 -0.357117 -0.610535 1441830869 -0.493042 0.506653 -0.357117 -0.610535 1441830869 -0.484497 0.515015 -0.350769 -0.614075 1441830869 -0.484497 0.515015 -0.350769 -0.614075 1441830869 -0.484497 0.515015 -0.350769 -0.614075 1441830869 -0.484497 0.515015 -0.350769 -0.614075 1441830869 -0.484497 0.515015 -0.350769 -0.614075 1441830869 -0.484497 0.515015 -0.350769 -0.614075 1441830869 -0.484497 0.515015 -0.350769 -0.614075 1441830869 -0.472717 0.523560 -0.347290 -0.617981 1441830869 -0.472717 0.523560 -0.347290 -0.617981 1441830869 -0.472717 0.523560 -0.347290 -0.617981 1441830869 -0.472717 0.523560 -0.347290 -0.617981 1441830869 -0.472717 0.523560 -0.347290 -0.617981 1441830869 -0.472717 0.523560 -0.347290 -0.617981 1441830869 -0.462341 0.532410 -0.341675 -0.621399 1441830869 -0.462341 0.532410 -0.341675 -0.621399 1441830869 -0.462341 0.532410 -0.341675 -0.621399 1441830869 -0.462341 0.532410 -0.341675 -0.621399 1441830869 -0.462341 0.532410 -0.341675 -0.621399 1441830869 -0.462341 0.532410 -0.341675 -0.621399 1441830869 -0.466125 0.531616 -0.345154 -0.617310 1441830869 -0.466125 0.531616 -0.345154 -0.617310 1441830869 -0.466125 0.531616 -0.345154 -0.617310 1441830869 -0.466125 0.531616 -0.345154 -0.617310 1441830869 -0.466125 0.531616 -0.345154 -0.617310 1441830869 -0.466125 0.531616 -0.345154 -0.617310 1441830869 -0.480347 0.519470 -0.352173 -0.612732 1441830869 -0.480347 0.519470 -0.352173 -0.612732 1441830869 -0.480347 0.519470 -0.352173 -0.612732 1441830869 -0.480347 0.519470 -0.352173 -0.612732 1441830869 -0.480347 0.519470 -0.352173 -0.612732 1441830869 -0.480347 0.519470 -0.352173 -0.612732 1441830869 -0.494080 0.508301 -0.362793 -0.604980 1441830869 -0.494080 0.508301 -0.362793 -0.604980 1441830869 -0.494080 0.508301 -0.362793 -0.604980 1441830869 -0.494080 0.508301 -0.362793 -0.604980 1441830869 -0.494080 0.508301 -0.362793 -0.604980 1441830869 -0.494080 0.508301 -0.362793 -0.604980 1441830869 -0.507080 0.497437 -0.376465 -0.594727 1441830869 -0.507080 0.497437 -0.376465 -0.594727 1441830869 -0.507080 0.497437 -0.376465 -0.594727 1441830869 -0.507080 0.497437 -0.376465 -0.594727 1441830869 -0.507080 0.497437 -0.376465 -0.594727 1441830869 -0.507080 0.497437 -0.376465 -0.594727 1441830869 -0.520142 0.486328 -0.392029 -0.582458 1441830869 -0.520142 0.486328 -0.392029 -0.582458 1441830869 -0.520142 0.486328 -0.392029 -0.582458 1441830869 -0.520142 0.486328 -0.392029 -0.582458 1441830869 -0.520142 0.486328 -0.392029 -0.582458 1441830869 -0.520142 0.486328 -0.392029 -0.582458 1441830869 -0.520142 0.486328 -0.392029 -0.582458 1441830869 -0.524536 0.483887 -0.402161 -0.573669 1441830869 -0.524536 0.483887 -0.402161 -0.573669 1441830869 -0.524536 0.483887 -0.402161 -0.573669 1441830869 -0.524536 0.483887 -0.402161 -0.573669 1441830869 -0.524536 0.483887 -0.402161 -0.573669 1441830869 -0.524536 0.483887 -0.402161 -0.573669 1441830869 -0.513000 0.496887 -0.393250 -0.579041 1441830869 -0.513000 0.496887 -0.393250 -0.579041 1441830869 -0.513000 0.496887 -0.393250 -0.579041 1441830869 -0.513000 0.496887 -0.393250 -0.579041 1441830869 -0.513000 0.496887 -0.393250 -0.579041 1441830869 -0.513000 0.496887 -0.393250 -0.579041 1441830869 -0.514954 0.497314 -0.390930 -0.578613 1441830869 -0.514954 0.497314 -0.390930 -0.578613 1441830869 -0.514954 0.497314 -0.390930 -0.578613 1441830869 -0.514954 0.497314 -0.390930 -0.578613 1441830869 -0.514954 0.497314 -0.390930 -0.578613 1441830869 -0.514954 0.497314 -0.390930 -0.578613 1441830869 -0.518433 0.485229 -0.389038 -0.586914 1441830869 -0.518433 0.485229 -0.389038 -0.586914 1441830869 -0.518433 0.485229 -0.389038 -0.586914 1441830869 -0.518433 0.485229 -0.389038 -0.586914 1441830869 -0.518433 0.485229 -0.389038 -0.586914 1441830869 -0.518433 0.485229 -0.389038 -0.586914 1441830870 -0.518433 0.485229 -0.389038 -0.586914 1441830870 -0.508484 0.490112 -0.386414 -0.593323 1441830870 -0.508484 0.490112 -0.386414 -0.593323 1441830870 -0.508484 0.490112 -0.386414 -0.593323 1441830870 -0.508484 0.490112 -0.386414 -0.593323 1441830870 -0.508484 0.490112 -0.386414 -0.593323 1441830870 -0.508484 0.490112 -0.386414 -0.593323 1441830870 -0.500977 0.498657 -0.376282 -0.599060 1441830870 -0.500977 0.498657 -0.376282 -0.599060 1441830870 -0.500977 0.498657 -0.376282 -0.599060 1441830870 -0.500977 0.498657 -0.376282 -0.599060 1441830870 -0.500977 0.498657 -0.376282 -0.599060 1441830870 -0.500977 0.498657 -0.376282 -0.599060 1441830870 -0.493164 0.505737 -0.375916 -0.599792 1441830870 -0.493164 0.505737 -0.375916 -0.599792 1441830870 -0.493164 0.505737 -0.375916 -0.599792 1441830870 -0.493164 0.505737 -0.375916 -0.599792 1441830870 -0.493164 0.505737 -0.375916 -0.599792 1441830870 -0.493164 0.505737 -0.375916 -0.599792 1441830870 -0.487854 0.508911 -0.376343 -0.601196 1441830870 -0.487854 0.508911 -0.376343 -0.601196 1441830870 -0.487854 0.508911 -0.376343 -0.601196 1441830870 -0.487854 0.508911 -0.376343 -0.601196 1441830870 -0.487854 0.508911 -0.376343 -0.601196 1441830870 -0.487854 0.508911 -0.376343 -0.601196 1441830870 -0.491150 0.504883 -0.376587 -0.601746 1441830870 -0.491150 0.504883 -0.376587 -0.601746 1441830870 -0.491150 0.504883 -0.376587 -0.601746 1441830870 -0.491150 0.504883 -0.376587 -0.601746 1441830870 -0.491150 0.504883 -0.376587 -0.601746 1441830870 -0.491150 0.504883 -0.376587 -0.601746 1441830870 -0.505981 0.493347 -0.384460 -0.593994 1441830870 -0.505981 0.493347 -0.384460 -0.593994 1441830870 -0.505981 0.493347 -0.384460 -0.593994 1441830870 -0.505981 0.493347 -0.384460 -0.593994 1441830870 -0.505981 0.493347 -0.384460 -0.593994 1441830870 -0.505981 0.493347 -0.384460 -0.593994 1441830870 -0.518494 0.481995 -0.394287 -0.586060 1441830870 -0.518494 0.481995 -0.394287 -0.586060 1441830870 -0.518494 0.481995 -0.394287 -0.586060 1441830870 -0.518494 0.481995 -0.394287 -0.586060 1441830870 -0.518494 0.481995 -0.394287 -0.586060 1441830870 -0.530518 0.469727 -0.401794 -0.580139 1441830870 -0.530518 0.469727 -0.401794 -0.580139 1441830870 -0.530518 0.469727 -0.401794 -0.580139 1441830870 -0.530518 0.469727 -0.401794 -0.580139 1441830870 -0.530518 0.469727 -0.401794 -0.580139 1441830870 -0.540222 0.460999 -0.411926 -0.570984 1441830870 -0.540222 0.460999 -0.411926 -0.570984 1441830870 -0.540222 0.460999 -0.411926 -0.570984 1441830870 -0.540222 0.460999 -0.411926 -0.570984 1441830870 -0.540222 0.460999 -0.411926 -0.570984 1441830870 -0.540222 0.460999 -0.411926 -0.570984 1441830870 -0.540222 0.460999 -0.411926 -0.570984 1441830870 -0.544922 0.459839 -0.418701 -0.562439 1441830870 -0.544922 0.459839 -0.418701 -0.562439 1441830870 -0.544922 0.459839 -0.418701 -0.562439 1441830870 -0.544922 0.459839 -0.418701 -0.562439 1441830870 -0.544922 0.459839 -0.418701 -0.562439 1441830870 -0.544922 0.459839 -0.418701 -0.562439 1441830870 -0.537598 0.467590 -0.414612 -0.566162 1441830870 -0.537598 0.467590 -0.414612 -0.566162 1441830870 -0.537598 0.467590 -0.414612 -0.566162 1441830870 -0.537598 0.467590 -0.414612 -0.566162 1441830870 -0.537598 0.467590 -0.414612 -0.566162 1441830870 -0.537598 0.467590 -0.414612 -0.566162 1441830870 -0.525391 0.484436 -0.403076 -0.571777 1441830870 -0.525391 0.484436 -0.403076 -0.571777 1441830870 -0.525391 0.484436 -0.403076 -0.571777 1441830870 -0.525391 0.484436 -0.403076 -0.571777 1441830870 -0.525391 0.484436 -0.403076 -0.571777 1441830870 -0.525391 0.484436 -0.403076 -0.571777 1441830870 -0.524292 0.483276 -0.396912 -0.578003 1441830870 -0.524292 0.483276 -0.396912 -0.578003 1441830870 -0.524292 0.483276 -0.396912 -0.578003 1441830870 -0.524292 0.483276 -0.396912 -0.578003 1441830870 -0.524292 0.483276 -0.396912 -0.578003 1441830870 -0.524292 0.483276 -0.396912 -0.578003 1441830870 -0.515625 0.482300 -0.390747 -0.590698 1441830870 -0.515625 0.482300 -0.390747 -0.590698 1441830870 -0.515625 0.482300 -0.390747 -0.590698 1441830870 -0.515625 0.482300 -0.390747 -0.590698 1441830870 -0.515625 0.482300 -0.390747 -0.590698 1441830870 -0.515625 0.482300 -0.390747 -0.590698 1441830870 -0.504578 0.488586 -0.377380 -0.603638 1441830870 -0.504578 0.488586 -0.377380 -0.603638 1441830870 -0.504578 0.488586 -0.377380 -0.603638 1441830870 -0.504578 0.488586 -0.377380 -0.603638 1441830870 -0.504578 0.488586 -0.377380 -0.603638 1441830870 -0.504578 0.488586 -0.377380 -0.603638 1441830870 -0.494446 0.496155 -0.367188 -0.612061 1441830870 -0.494446 0.496155 -0.367188 -0.612061 1441830870 -0.494446 0.496155 -0.367188 -0.612061 1441830870 -0.494446 0.496155 -0.367188 -0.612061 1441830870 -0.494446 0.496155 -0.367188 -0.612061 1441830870 -0.494446 0.496155 -0.367188 -0.612061 1441830870 -0.485596 0.503052 -0.362244 -0.616455 1441830870 -0.485596 0.503052 -0.362244 -0.616455 1441830870 -0.485596 0.503052 -0.362244 -0.616455 1441830870 -0.485596 0.503052 -0.362244 -0.616455 1441830870 -0.485596 0.503052 -0.362244 -0.616455 1441830870 -0.485596 0.503052 -0.362244 -0.616455 1441830870 -0.474060 0.511963 -0.356750 -0.621277 1441830870 -0.474060 0.511963 -0.356750 -0.621277 1441830870 -0.474060 0.511963 -0.356750 -0.621277 1441830870 -0.474060 0.511963 -0.356750 -0.621277 1441830870 -0.474060 0.511963 -0.356750 -0.621277 1441830870 -0.474060 0.511963 -0.356750 -0.621277 1441830871 -0.474060 0.511963 -0.356750 -0.621277 1441830871 -0.471130 0.516296 -0.355469 -0.620605 1441830871 -0.471130 0.516296 -0.355469 -0.620605 1441830871 -0.471130 0.516296 -0.355469 -0.620605 1441830871 -0.471130 0.516296 -0.355469 -0.620605 1441830871 -0.471130 0.516296 -0.355469 -0.620605 1441830871 
-0.516174 0.476135 -0.401489 -0.587952 1441830873 -0.516174 0.476135 -0.401489 -0.587952 1441830873 -0.516174 0.476135 -0.401489 -0.587952 1441830873 -0.516174 0.476135 -0.401489 -0.587952 1441830873 -0.505432 0.481262 -0.390198 -0.600647 1441830873 -0.505432 0.481262 -0.390198 -0.600647 1441830873 -0.505432 0.481262 -0.390198 -0.600647 1441830873 -0.505432 0.481262 -0.390198 -0.600647 1441830873 -0.505432 0.481262 -0.390198 -0.600647 1441830873 -0.505432 0.481262 -0.390198 -0.600647 1441830873 -0.491028 0.486633 -0.374146 -0.618164 1441830873 -0.491028 0.486633 -0.374146 -0.618164 1441830873 -0.491028 0.486633 -0.374146 -0.618164 1441830873 -0.491028 0.486633 -0.374146 -0.618164 1441830873 -0.491028 0.486633 -0.374146 -0.618164 1441830873 -0.491028 0.486633 -0.374146 -0.618164 1441830873 -0.491028 0.486633 -0.374146 -0.618164 1441830873 -0.479065 0.491760 -0.360901 -0.631226 1441830873 -0.479065 0.491760 -0.360901 -0.631226 1441830873 -0.479065 0.491760 -0.360901 -0.631226 1441830873 -0.479065 0.491760 -0.360901 -0.631226 1441830873 -0.479065 0.491760 -0.360901 -0.631226 1441830873 -0.479065 0.491760 -0.360901 -0.631226 1441830873 -0.476624 0.489136 -0.351807 -0.640259 1441830873 -0.476624 0.489136 -0.351807 -0.640259 1441830873 -0.476624 0.489136 -0.351807 -0.640259 1441830873 -0.476624 0.489136 -0.351807 -0.640259 1441830873 -0.476624 0.489136 -0.351807 -0.640259 1441830873 -0.476624 0.489136 -0.351807 -0.640259 1441830873 -0.476624 0.489136 -0.351807 -0.640259 1441830873 -0.488159 0.480713 -0.354004 -0.636658 1441830873 -0.488159 0.480713 -0.354004 -0.636658 1441830873 -0.488159 0.480713 -0.354004 -0.636658 1441830873 -0.488159 0.480713 -0.354004 -0.636658 1441830873 -0.488159 0.480713 -0.354004 -0.636658 1441830873 -0.488159 0.480713 -0.354004 -0.636658 1441830873 -0.488403 0.476196 -0.370422 -0.630493 1441830873 -0.488403 0.476196 -0.370422 -0.630493 1441830873 -0.488403 0.476196 -0.370422 -0.630493 1441830873 -0.488403 0.476196 -0.370422 -0.630493 1441830873 -0.488403 0.476196 -0.370422 -0.630493 1441830873 -0.488403 0.476196 -0.370422 -0.630493 1441830873 -0.489075 0.475830 -0.383972 -0.622070 1441830873 -0.489075 0.475830 -0.383972 -0.622070 1441830873 -0.489075 0.475830 -0.383972 -0.622070 1441830873 -0.489075 0.475830 -0.383972 -0.622070 1441830873 -0.489075 0.475830 -0.383972 -0.622070 1441830873 -0.489075 0.475830 -0.383972 -0.622070 1441830873 -0.499573 0.474792 -0.394348 -0.607849 1441830873 -0.499573 0.474792 -0.394348 -0.607849 1441830873 -0.499573 0.474792 -0.394348 -0.607849 1441830873 -0.499573 0.474792 -0.394348 -0.607849 1441830873 -0.499573 0.474792 -0.394348 -0.607849 1441830873 -0.499573 0.474792 -0.394348 -0.607849 1441830873 -0.506897 0.471008 -0.408630 -0.595215 1441830873 -0.506897 0.471008 -0.408630 -0.595215 1441830873 -0.506897 0.471008 -0.408630 -0.595215 1441830873 -0.506897 0.471008 -0.408630 -0.595215 1441830873 -0.506897 0.471008 -0.408630 -0.595215 1441830873 -0.506897 0.471008 -0.408630 -0.595215 1441830873 -0.506897 0.471008 -0.408630 -0.595215 1441830873 -0.514893 0.466736 -0.418945 -0.584473 1441830873 -0.514893 0.466736 -0.418945 -0.584473 1441830873 -0.514893 0.466736 -0.418945 -0.584473 1441830873 -0.514893 0.466736 -0.418945 -0.584473 1441830873 -0.514893 0.466736 -0.418945 -0.584473 1441830873 -0.520447 0.461914 -0.422485 -0.580811 1441830873 -0.520447 0.461914 -0.422485 -0.580811 1441830873 -0.520447 0.461914 -0.422485 -0.580811 1441830873 -0.520447 0.461914 -0.422485 -0.580811 1441830873 -0.520447 0.461914 -0.422485 -0.580811 1441830873 -0.520447 0.461914 -0.422485 -0.580811 1441830873 -0.520447 0.461914 -0.422485 -0.580811 1441830873 -0.522461 0.458862 -0.420776 -0.582642 1441830873 -0.522461 0.458862 -0.420776 -0.582642 1441830873 -0.522461 0.458862 -0.420776 -0.582642 1441830874 -0.522461 0.458862 -0.420776 -0.582642 1441830874 -0.522461 0.458862 -0.420776 -0.582642 1441830874 -0.522461 0.458862 -0.420776 -0.582642 1441830874 -0.515442 0.461731 -0.412720 -0.592285 1441830874 -0.515442 0.461731 -0.412720 -0.592285 1441830874 -0.515442 0.461731 -0.412720 -0.592285 1441830874 -0.515442 0.461731 -0.412720 -0.592285 1441830874 -0.515442 0.461731 -0.412720 -0.592285 1441830874 -0.515442 0.461731 -0.412720 -0.592285 1441830874 -0.515442 0.461731 -0.412720 -0.592285 1441830874 -0.505737 0.466614 -0.402405 -0.603821 1441830874 -0.505737 0.466614 -0.402405 -0.603821 1441830874 -0.505737 0.466614 -0.402405 -0.603821 1441830874 -0.505737 0.466614 -0.402405 -0.603821 1441830874 -0.505737 0.466614 -0.402405 -0.603821 1441830874 -0.505737 0.466614 -0.402405 -0.603821 1441830874 -0.498718 0.469788 -0.389221 -0.615784 1441830874 -0.498718 0.469788 -0.389221 -0.615784 1441830874 -0.498718 0.469788 -0.389221 -0.615784 1441830874 -0.498718 0.469788 -0.389221 -0.615784 1441830874 -0.498718 0.469788 -0.389221 -0.615784 1441830874 -0.498718 0.469788 -0.389221 -0.615784 1441830874 -0.489502 0.474854 -0.373169 -0.629089 1441830874 -0.489502 0.474854 -0.373169 -0.629089 1441830874 -0.489502 0.474854 -0.373169 -0.629089 1441830874 -0.489502 0.474854 -0.373169 -0.629089 1441830874 -0.489502 0.474854 -0.373169 -0.629089 1441830874 -0.489502 0.474854 -0.373169 -0.629089 1441830874 -0.489502 0.474854 -0.373169 -0.629089 1441830874 -0.483215 0.480469 -0.362122 -0.636047 1441830874 -0.483215 0.480469 -0.362122 -0.636047 1441830874 -0.483215 0.480469 -0.362122 -0.636047 1441830874 -0.483215 0.480469 -0.362122 -0.636047 1441830874 -0.483215 0.480469 -0.362122 -0.636047 1441830874 -0.483215 0.480469 -0.362122 -0.636047 1441830874 -0.497070 0.473267 -0.359375 -0.632385 1441830874 -0.497070 0.473267 -0.359375 -0.632385 1441830874 -0.497070 0.473267 -0.359375 -0.632385 1441830874 -0.497070 0.473267 -0.359375 -0.632385 1441830874 -0.497070 0.473267 -0.359375 -0.632385 1441830874 -0.497437 0.465027 -0.372559 -0.630493 1441830874 -0.497437 0.465027 -0.372559 -0.630493 1441830874 -0.497437 0.465027 -0.372559 -0.630493 1441830874 -0.497437 0.465027 -0.372559 -0.630493 1441830874 -0.497437 0.465027 -0.372559 -0.630493 1441830874 -0.497437 0.465027 -0.372559 -0.630493 1441830874 -0.499512 0.464600 -0.376099 -0.627075 1441830874 -0.499512 0.464600 -0.376099 -0.627075 1441830874 -0.499512 0.464600 -0.376099 -0.627075 1441830874 -0.499512 0.464600 -0.376099 -0.627075 1441830874 -0.499512 0.464600 -0.376099 -0.627075 1441830874 -0.499512 0.464600 -0.376099 -0.627075 1441830874 -0.499512 0.464600 -0.376099 -0.627075 1441830874 -0.506348 0.463562 -0.390869 -0.613159 1441830874 -0.506348 0.463562 -0.390869 -0.613159 1441830874 -0.506348 0.463562 -0.390869 -0.613159 1441830874 -0.506348 0.463562 -0.390869 -0.613159 1441830874 -0.506348 0.463562 -0.390869 -0.613159 1441830874 -0.506348 0.463562 -0.390869 -0.613159 1441830874 -0.511963 0.460205 -0.408081 -0.599670 1441830874 -0.511963 0.460205 -0.408081 -0.599670 1441830874 -0.511963 0.460205 -0.408081 -0.599670 1441830874 -0.511963 0.460205 -0.408081 -0.599670 1441830874 -0.511963 0.460205 -0.408081 -0.599670 1441830874 -0.511963 0.460205 -0.408081 -0.599670 1441830874 -0.511963 0.460205 -0.408081 -0.599670 1441830874 -0.514221 0.458740 -0.420105 -0.590576 1441830874 -0.514221 0.458740 -0.420105 -0.590576 1441830874 -0.514221 0.458740 -0.420105 -0.590576 1441830874 -0.514221 0.458740 -0.420105 -0.590576 1441830874 -0.514221 0.458740 -0.420105 -0.590576 1441830874 -0.514221 0.458740 -0.420105 -0.590576 1441830874 -0.513916 0.459412 -0.421082 -0.589600 1441830874 -0.513916 0.459412 -0.421082 -0.589600 1441830874 -0.513916 0.459412 -0.421082 -0.589600 1441830874 -0.513916 0.459412 -0.421082 -0.589600 1441830874 -0.513916 0.459412 -0.421082 -0.589600 1441830874 -0.513916 0.459412 -0.421082 -0.589600 1441830874 -0.513916 0.459412 -0.421082 -0.589600 1441830874 -0.508972 0.462769 -0.417419 -0.593811 1441830874 -0.508972 0.462769 -0.417419 -0.593811 1441830874 -0.508972 0.462769 -0.417419 -0.593811 1441830874 -0.508972 0.462769 -0.417419 -0.593811 1441830874 -0.508972 0.462769 -0.417419 -0.593811 1441830874 -0.508972 0.462769 -0.417419 -0.593811 1441830874 -0.499939 0.468201 -0.410767 -0.601807 1441830874 -0.499939 0.468201 -0.410767 -0.601807 1441830874 -0.499939 0.468201 -0.410767 -0.601807 1441830874 -0.499939 0.468201 -0.410767 -0.601807 1441830874 -0.499939 0.468201 -0.410767 -0.601807 1441830874 -0.499939 0.468201 -0.410767 -0.601807 1441830874 -0.492065 0.472717 -0.402039 -0.610535 1441830874 -0.492065 0.472717 -0.402039 -0.610535 1441830874 -0.492065 0.472717 -0.402039 -0.610535 1441830874 -0.492065 0.472717 -0.402039 -0.610535 1441830874 -0.492065 0.472717 -0.402039 -0.610535 1441830874 -0.492065 0.472717 -0.402039 -0.610535 1441830874 -0.481689 0.479919 -0.384521 -0.624329 1441830874 -0.481689 0.479919 -0.384521 -0.624329 1441830874 -0.481689 0.479919 -0.384521 -0.624329 1441830874 -0.481689 0.479919 -0.384521 -0.624329 1441830874 -0.481689 0.479919 -0.384521 -0.624329 1441830874 -0.481689 0.479919 -0.384521 -0.624329 1441830874 -0.474426 0.484314 -0.368042 -0.636353 1441830874 -0.474426 0.484314 -0.368042 -0.636353 1441830874 -0.474426 0.484314 -0.368042 -0.636353 1441830874 -0.474426 0.484314 -0.368042 -0.636353 1441830874 -0.476501 0.484375 -0.359375 -0.639709 1441830874 -0.476501 0.484375 -0.359375 -0.639709 1441830874 -0.476501 0.484375 -0.359375 -0.639709 1441830874 -0.476501 0.484375 -0.359375 -0.639709 1441830874 -0.476501 0.484375 -0.359375 -0.639709 1441830875 -0.476501 0.484375 -0.359375 -0.639709 1441830875 -0.486267 0.480652 -0.359558 -0.635071 1441830875 -0.486267 0.480652 -0.359558 -0.635071 1441830875 -0.486267 0.480652 -0.359558 -0.635071 1441830875 -0.486267 0.480652 -0.359558 -0.635071 1441830875 -0.486267 0.480652 -0.359558 -0.635071 1441830875 -0.486267 0.480652 -0.359558 -0.635071 1441830875 -0.486267 0.480652 -0.359558 -0.635071 1441830875 -0.486633 0.474182 -0.368225 -0.634705 1441830875 -0.486633 0.474182 -0.368225 -0.634705 1441830875 -0.486633 0.474182 -0.368225 -0.634705 1441830875 -0.486633 0.474182 -0.368225 -0.634705 1441830875 -0.486633 0.474182 -0.368225 -0.634705 1441830875 -0.486633 0.474182 -0.368225 -0.634705 1441830875 -0.494385 0.470093 -0.381592 -0.623779 1441830875 -0.494385 0.470093 -0.381592 -0.623779 1441830875 -0.494385 0.470093 -0.381592 -0.623779 1441830875 -0.494385 0.470093 -0.381592 -0.623779 1441830875 -0.494385 0.470093 -0.381592 -0.623779 1441830875 -0.494385 0.470093 -0.381592 -0.623779 1441830875 -0.494385 0.470093 -0.381592 -0.623779 1441830875 -0.506042 0.464600 -0.397888 -0.608154 1441830875 -0.506042 0.464600 -0.397888 -0.608154 1441830875 -0.506042 0.464600 -0.397888 -0.608154 1441830875 -0.506042 0.464600 -0.397888 -0.608154 1441830875 -0.506042 0.464600 -0.397888 -0.608154 1441830875 -0.506042 0.464600 -0.397888 -0.608154 1441830875 -0.517151 0.456909 -0.412964 -0.594360 1441830875 -0.517151 0.456909 -0.412964 -0.594360 1441830875 -0.517151 0.456909 -0.412964 -0.594360 1441830875 -0.517151 0.456909 -0.412964 -0.594360 1441830875 -0.517151 0.456909 -0.412964 -0.594360 1441830875 -0.517151 0.456909 -0.412964 -0.594360 1441830875 -0.521423 0.454163 -0.418945 -0.588501 1441830875 -0.521423 0.454163 -0.418945 -0.588501 1441830875 -0.521423 0.454163 -0.418945 -0.588501 1441830875 -0.521423 0.454163 -0.418945 -0.588501 1441830875 -0.521423 0.454163 -0.418945 -0.588501 1441830875 -0.521423 0.454163 -0.418945 -0.588501 1441830875 -0.521423 0.454163 -0.418945 -0.588501 1441830875 -0.522583 0.452942 -0.418884 -0.588501 1441830875 -0.522583 0.452942 -0.418884 -0.588501 1441830875 -0.522583 0.452942 -0.418884 -0.588501 1441830875 -0.522583 0.452942 -0.418884 -0.588501 1441830875 -0.522583 0.452942 -0.418884 -0.588501 1441830875 -0.515869 0.458740 -0.411682 -0.595032 1441830875 -0.515869 0.458740 -0.411682 -0.595032 1441830875 -0.515869 0.458740 -0.411682 -0.595032 1441830875 -0.515869 0.458740 -0.411682 -0.595032 1441830875 -0.515869 0.458740 -0.411682 -0.595032 1441830875 -0.515869 0.458740 -0.411682 -0.595032 1441830875 -0.500183 0.471680 -0.396240 -0.608582 1441830875 -0.500183 0.471680 -0.396240 -0.608582 1441830875 -0.500183 0.471680 -0.396240 -0.608582 1441830875 -0.500183 0.471680 -0.396240 -0.608582 1441830875 -0.500183 0.471680 -0.396240 -0.608582 1441830875 -0.500183 0.471680 -0.396240 -0.608582 1441830875 -0.500183 0.471680 -0.396240 -0.608582 1441830875 -0.484314 0.485291 -0.373596 -0.624817 1441830875 -0.484314 0.485291 -0.373596 -0.624817 1441830875 -0.484314 0.485291 -0.373596 -0.624817 1441830875 -0.484314 0.485291 -0.373596 -0.624817 1441830875 -0.484314 0.485291 -0.373596 -0.624817 1441830875 -0.484314 0.485291 -0.373596 -0.624817 1441830875 -0.474060 0.492859 -0.355042 -0.637451 1441830875 -0.474060 0.492859 -0.355042 -0.637451 1441830875 -0.474060 0.492859 -0.355042 -0.637451 1441830875 -0.474060 0.492859 -0.355042 -0.637451 1441830875 -0.474060 0.492859 -0.355042 -0.637451 1441830875 -0.474060 0.492859 -0.355042 -0.637451 1441830875 -0.476379 0.496643 -0.346680 -0.637329 1441830875 -0.476379 0.496643 -0.346680 -0.637329 1441830875 -0.476379 0.496643 -0.346680 -0.637329 1441830875 -0.476379 0.496643 -0.346680 -0.637329 1441830875 -0.476379 0.496643 -0.346680 -0.637329 1441830875 -0.476379 0.496643 -0.346680 -0.637329 1441830875 -0.486572 0.493225 -0.349609 -0.630737 1441830875 -0.486572 0.493225 -0.349609 -0.630737 1441830875 -0.486572 0.493225 -0.349609 -0.630737 1441830875 -0.486572 0.493225 -0.349609 -0.630737 1441830875 -0.486572 0.493225 -0.349609 -0.630737 1441830875 -0.486572 0.493225 -0.349609 -0.630737 1441830875 -0.486572 0.493225 -0.349609 -0.630737 1441830875 -0.487122 0.486633 -0.362244 -0.628235 1441830875 -0.487122 0.486633 -0.362244 -0.628235 1441830875 -0.487122 0.486633 -0.362244 -0.628235 1441830875 -0.487122 0.486633 -0.362244 -0.628235 1441830875 -0.487122 0.486633 -0.362244 -0.628235 1441830875 -0.487122 0.486633 -0.362244 -0.628235 1441830875 -0.497986 0.479675 -0.375671 -0.617188 1441830875 -0.497986 0.479675 -0.375671 -0.617188 1441830875 -0.497986 0.479675 -0.375671 -0.617188 1441830875 -0.497986 0.479675 -0.375671 -0.617188 1441830875 -0.497986 0.479675 -0.375671 -0.617188 1441830875 -0.497986 0.479675 -0.375671 -0.617188 1441830875 -0.510376 0.470642 -0.397278 -0.600159 1441830875 -0.510376 0.470642 -0.397278 -0.600159 1441830875 -0.510376 0.470642 -0.397278 -0.600159 1441830875 -0.510376 0.470642 -0.397278 -0.600159 1441830875 -0.510376 0.470642 -0.397278 -0.600159 1441830875 -0.510376 0.470642 -0.397278 -0.600159 1441830875 -0.510376 0.470642 -0.397278 -0.600159 1441830875 -0.522705 0.459351 -0.410034 -0.589722 1441830875 -0.522705 0.459351 -0.410034 -0.589722 1441830875 -0.522705 0.459351 -0.410034 -0.589722 1441830875 -0.522705 0.459351 -0.410034 -0.589722 1441830875 -0.522705 0.459351 -0.410034 -0.589722 1441830875 -0.522705 0.459351 -0.410034 -0.589722 1441830875 -0.525208 0.457092 -0.417603 -0.583862 1441830875 -0.525208 0.457092 -0.417603 -0.583862 1441830875 -0.525208 0.457092 -0.417603 -0.583862 1441830875 -0.525208 0.457092 -0.417603 -0.583862 1441830875 -0.525208 0.457092 -0.417603 -0.583862 1441830876 -0.525208 0.457092 -0.417603 -0.583862 1441830876 -0.524475 0.458191 -0.419983 -0.581970 1441830876 -0.524475 0.458191 -0.419983 -0.581970 1441830876 -0.524475 0.458191 -0.419983 -0.581970 1441830876 -0.524475 0.458191 -0.419983 -0.581970 1441830876 -0.524475 0.458191 -0.419983 -0.581970 1441830876 -0.524475 0.458191 -0.419983 -0.581970 1441830876 -0.521301 0.460083 -0.418701 -0.584229 1441830876 -0.521301 0.460083 -0.418701 -0.584229 1441830876 -0.521301 0.460083 -0.418701 -0.584229 1441830876 -0.521301 0.460083 -0.418701 -0.584229 1441830876 -0.521301 0.460083 -0.418701 -0.584229 1441830876 -0.521301 0.460083 -0.418701 -0.584229 1441830876 -0.511658 0.467773 -0.410217 -0.592590 1441830876 -0.511658 0.467773 -0.410217 -0.592590 1441830876 -0.511658 0.467773 -0.410217 -0.592590 1441830876 -0.511658 0.467773 -0.410217 -0.592590 1441830876 -0.511658 0.467773 -0.410217 -0.592590 1441830876 -0.511658 0.467773 -0.410217 -0.592590 1441830876 -0.499207 0.477661 -0.395264 -0.605347 1441830876 -0.499207 0.477661 -0.395264 -0.605347 1441830876 -0.499207 0.477661 -0.395264 -0.605347 1441830876 -0.499207 0.477661 -0.395264 -0.605347 1441830876 -0.499207 0.477661 -0.395264 -0.605347 1441830876 -0.499207 0.477661 -0.395264 -0.605347 1441830876 -0.486694 0.487610 -0.377075 -0.619080 1441830876 -0.486694 0.487610 -0.377075 -0.619080 1441830876 -0.486694 0.487610 -0.377075 -0.619080 1441830876 -0.486694 0.487610 -0.377075 -0.619080 1441830876 -0.486694 0.487610 -0.377075 -0.619080 1441830876 -0.479980 0.495056 -0.363464 -0.626465 1441830876 -0.479980 0.495056 -0.363464 -0.626465 1441830876 -0.479980 0.495056 -0.363464 -0.626465 1441830876 -0.479980 0.495056 -0.363464 -0.626465 1441830876 -0.479980 0.495056 -0.363464 -0.626465 1441830876 -0.479980 0.495056 -0.363464 -0.626465 1441830876 -0.488770 0.491333 -0.364136 -0.622253 1441830876 -0.488770 0.491333 -0.364136 -0.622253 1441830876 -0.488770 0.491333 -0.364136 -0.622253 1441830876 -0.488770 0.491333 -0.364136 -0.622253 1441830876 -0.488770 0.491333 -0.364136 -0.622253 1441830876 -0.488770 0.491333 -0.364136 -0.622253 1441830876 -0.492493 0.483826 -0.372681 -0.620056 1441830876 -0.492493 0.483826 -0.372681 -0.620056 1441830876 -0.492493 0.483826 -0.372681 -0.620056 1441830876 -0.492493 0.483826 -0.372681 -0.620056 1441830876 -0.492493 0.483826 -0.372681 -0.620056 1441830876 -0.492493 0.483826 -0.372681 -0.620056 1441830876 -0.492493 0.483826 -0.372681 -0.620056 1441830876 -0.496582 0.479370 -0.379578 -0.616150 1441830876 -0.496582 0.479370 -0.379578 -0.616150 1441830876 -0.496582 0.479370 -0.379578 -0.616150 1441830876 -0.496582 0.479370 -0.379578 -0.616150 1441830876 -0.496582 0.479370 -0.379578 -0.616150 1441830876 -0.496582 0.479370 -0.379578 -0.616150 1441830876 -0.507629 0.474304 -0.393921 -0.601868 1441830876 -0.507629 0.474304 -0.393921 -0.601868 1441830876 -0.507629 0.474304 -0.393921 -0.601868 1441830876 -0.507629 0.474304 -0.393921 -0.601868 1441830876 -0.507629 0.474304 -0.393921 -0.601868 1441830876 -0.507629 0.474304 -0.393921 -0.601868 1441830876 -0.507629 0.474304 -0.393921 -0.601868 1441830876 -0.515991 0.469910 -0.413147 -0.585022 1441830876 -0.515991 0.469910 -0.413147 -0.585022 1441830876 -0.515991 0.469910 -0.413147 -0.585022 1441830876 -0.515991 0.469910 -0.413147 -0.585022 1441830876 -0.515991 0.469910 -0.413147 -0.585022 1441830876 -0.515991 0.469910 -0.413147 -0.585022 1441830876 -0.521423 0.465942 -0.426514 -0.573730 1441830876 -0.521423 0.465942 -0.426514 -0.573730 1441830876 -0.521423 0.465942 -0.426514 -0.573730 1441830876 -0.521423 0.465942 -0.426514 -0.573730 1441830876 -0.521423 0.465942 -0.426514 -0.573730 1441830876 -0.521423 0.465942 -0.426514 -0.573730 1441830876 -0.521790 0.464966 -0.432495 -0.569763 1441830876 -0.521790 0.464966 -0.432495 -0.569763 1441830876 -0.521790 0.464966 -0.432495 -0.569763 1441830876 -0.521790 0.464966 -0.432495 -0.569763 1441830876 -0.521790 0.464966 -0.432495 -0.569763 1441830876 -0.521790 0.464966 -0.432495 -0.569763 1441830876 -0.518860 0.465881 -0.432861 -0.571350 1441830876 -0.518860 0.465881 -0.432861 -0.571350 1441830876 -0.518860 0.465881 -0.432861 -0.571350 1441830876 -0.518860 0.465881 -0.432861 -0.571350 1441830876 -0.518860 0.465881 -0.432861 -0.571350 1441830876 -0.518860 0.465881 -0.432861 -0.571350 1441830876 -0.518860 0.465881 -0.432861 -0.571350 1441830876 -0.512207 0.468933 -0.427185 -0.579102 1441830876 -0.512207 0.468933 -0.427185 -0.579102 1441830876 -0.512207 0.468933 -0.427185 -0.579102 1441830876 -0.512207 0.468933 -0.427185 -0.579102 1441830876 -0.512207 0.468933 -0.427185 -0.579102 1441830876 -0.512207 0.468933 -0.427185 -0.579102 1441830876 -0.502075 0.475464 -0.412537 -0.593018 1441830876 -0.502075 0.475464 -0.412537 -0.593018 1441830876 -0.502075 0.475464 -0.412537 -0.593018 1441830876 -0.502075 0.475464 -0.412537 -0.593018 1441830876 -0.502075 0.475464 -0.412537 -0.593018 1441830876 -0.502075 0.475464 -0.412537 -0.593018 1441830876 -0.489197 0.484802 -0.391479 -0.610291 1441830876 -0.489197 0.484802 -0.391479 -0.610291 1441830876 -0.489197 0.484802 -0.391479 -0.610291 1441830876 -0.489197 0.484802 -0.391479 -0.610291 1441830876 -0.489197 0.484802 -0.391479 -0.610291 1441830876 -0.489197 0.484802 -0.391479 -0.610291 1441830876 -0.489197 0.484802 -0.391479 -0.610291 1441830876 -0.482056 0.488525 -0.372375 -0.624756 1441830876 -0.482056 0.488525 -0.372375 -0.624756 1441830876 -0.482056 0.488525 -0.372375 -0.624756 1441830876 -0.482056 0.488525 -0.372375 -0.624756 1441830876 -0.482056 0.488525 -0.372375 -0.624756 1441830876 -0.482056 0.488525 -0.372375 -0.624756 1441830877 -0.488281 0.487061 -0.366577 -0.624512 1441830877 -0.488281 0.487061 -0.366577 -0.624512 1441830877 -0.488281 0.487061 -0.366577 -0.624512 1441830877 -0.488281 0.487061 -0.366577 -0.624512 1441830877 -0.488281 0.487061 -0.366577 -0.624512 1441830877 -0.493347 0.479492 -0.372803 -0.622681 1441830877 -0.493347 0.479492 -0.372803 -0.622681 1441830877 -0.493347 0.479492 -0.372803 -0.622681 1441830877 -0.493347 0.479492 -0.372803 -0.622681 1441830877 -0.493347 0.479492 -0.372803 -0.622681 1441830877 -0.493347 0.479492 -0.372803 -0.622681 1441830877 -0.490601 0.474731 -0.375549 -0.626831 1441830877 -0.490601 0.474731 -0.375549 -0.626831 1441830877 -0.490601 0.474731 -0.375549 -0.626831 1441830877 -0.490601 0.474731 -0.375549 -0.626831 1441830877 -0.490601 0.474731 -0.375549 -0.626831 1441830877 -0.490601 0.474731 -0.375549 -0.626831 1441830877 -0.490601 0.474731 -0.375549 -0.626831 1441830877 -0.498535 0.472595 -0.380737 -0.619019 1441830877 -0.498535 0.472595 -0.380737 -0.619019 1441830877 -0.498535 0.472595 -0.380737 -0.619019 1441830877 -0.498535 0.472595 -0.380737 -0.619019 1441830877 -0.498535 0.472595 -0.380737 -0.619019 1441830877 -0.498535 0.472595 -0.380737 -0.619019 1441830877 -0.508484 0.468872 -0.400574 -0.601074 1441830877 -0.508484 0.468872 -0.400574 -0.601074 1441830877 -0.508484 0.468872 -0.400574 -0.601074 1441830877 -0.508484 0.468872 -0.400574 -0.601074 1441830877 -0.508484 0.468872 -0.400574 -0.601074 1441830877 -0.508484 0.468872 -0.400574 -0.601074 1441830877 -0.514099 0.465454 -0.411499 -0.591431 1441830877 -0.514099 0.465454 -0.411499 -0.591431 1441830877 -0.514099 0.465454 -0.411499 -0.591431 1441830877 -0.514099 0.465454 -0.411499 -0.591431 1441830877 -0.514099 0.465454 -0.411499 -0.591431 1441830877 -0.514099 0.465454 -0.411499 -0.591431 1441830877 -0.510010 0.468689 -0.413147 -0.591248 1441830877 -0.510010 0.468689 -0.413147 -0.591248 1441830877 -0.510010 0.468689 -0.413147 -0.591248 1441830877 -0.510010 0.468689 -0.413147 -0.591248 1441830877 -0.510010 0.468689 -0.413147 -0.591248 1441830877 -0.510010 0.468689 -0.413147 -0.591248 1441830877 -0.503296 0.475403 -0.413025 -0.591736 1441830877 -0.503296 0.475403 -0.413025 -0.591736 1441830877 -0.503296 0.475403 -0.413025 -0.591736 1441830877 -0.503296 0.475403 -0.413025 -0.591736 1441830877 -0.503296 0.475403 -0.413025 -0.591736 1441830877 -0.503296 0.475403 -0.413025 -0.591736 1441830877 -0.491638 0.482788 -0.405579 -0.600647 1441830877 -0.491638 0.482788 -0.405579 -0.600647 1441830877 -0.491638 0.482788 -0.405579 -0.600647 1441830877 -0.491638 0.482788 -0.405579 -0.600647 1441830877 -0.491638 0.482788 -0.405579 -0.600647 1441830877 -0.491638 0.482788 -0.405579 -0.600647 1441830877 -0.491638 0.482788 -0.405579 -0.600647 1441830877 -0.477600 0.492065 -0.392212 -0.613220 1441830877 -0.477600 0.492065 -0.392212 -0.613220 1441830877 -0.477600 0.492065 -0.392212 -0.613220 1441830877 -0.477600 0.492065 -0.392212 -0.613220 1441830877 -0.477600 0.492065 -0.392212 -0.613220 1441830877 -0.477600 0.492065 -0.392212 -0.613220 1441830877 -0.469116 0.496033 -0.374817 -0.627258 1441830877 -0.469116 0.496033 -0.374817 -0.627258 1441830877 -0.469116 0.496033 -0.374817 -0.627258 1441830877 -0.469116 0.496033 -0.374817 -0.627258 1441830877 -0.469116 0.496033 -0.374817 -0.627258 1441830877 -0.469116 0.496033 -0.374817 -0.627258 1441830877 -0.466797 0.496155 -0.361816 -0.636475 1441830877 -0.466797 0.496155 -0.361816 -0.636475 1441830877 -0.466797 0.496155 -0.361816 -0.636475 1441830877 -0.466797 0.496155 -0.361816 -0.636475 1441830877 -0.466797 0.496155 -0.361816 -0.636475 1441830877 -0.466797 0.496155 -0.361816 -0.636475 1441830877 -0.466797 0.496155 -0.361816 -0.636475 1441830877 -0.476074 0.494934 -0.351624 -0.636169 1441830877 -0.476074 0.494934 -0.351624 -0.636169 1441830877 -0.476074 0.494934 -0.351624 -0.636169 1441830877 -0.476074 0.494934 -0.351624 -0.636169 1441830877 -0.476074 0.494934 -0.351624 -0.636169 1441830877 -0.476074 0.494934 -0.351624 -0.636169 1441830877 -0.486328 0.485840 -0.359497 -0.631042 1441830877 -0.486328 0.485840 -0.359497 -0.631042 1441830877 -0.486328 0.485840 -0.359497 -0.631042 1441830877 -0.486328 0.485840 -0.359497 -0.631042 1441830877 -0.486328 0.485840 -0.359497 -0.631042 1441830877 -0.486328 0.485840 -0.359497 -0.631042 1441830877 -0.490845 0.478088 -0.377075 -0.623169 1441830877 -0.490845 0.478088 -0.377075 -0.623169 1441830877 -0.490845 0.478088 -0.377075 -0.623169 1441830877 -0.490845 0.478088 -0.377075 -0.623169 1441830877 -0.490845 0.478088 -0.377075 -0.623169 1441830877 -0.490845 0.478088 -0.377075 -0.623169 1441830877 -0.500854 0.475464 -0.392395 -0.607544 1441830877 -0.500854 0.475464 -0.392395 -0.607544 1441830877 -0.500854 0.475464 -0.392395 -0.607544 1441830877 -0.500854 0.475464 -0.392395 -0.607544 1441830877 -0.500854 0.475464 -0.392395 -0.607544 1441830877 -0.500854 0.475464 -0.392395 -0.607544 1441830877 -0.511414 0.468079 -0.410522 -0.592346 1441830877 -0.511414 0.468079 -0.410522 -0.592346 1441830877 -0.511414 0.468079 -0.410522 -0.592346 1441830877 -0.511414 0.468079 -0.410522 -0.592346 1441830877 -0.511414 0.468079 -0.410522 -0.592346 1441830877 -0.511414 0.468079 -0.410522 -0.592346 1441830877 -0.511414 0.468079 -0.410522 -0.592346 1441830877 -0.518982 0.461670 -0.418518 -0.585144 1441830877 -0.518982 0.461670 -0.418518 -0.585144 1441830877 -0.518982 0.461670 -0.418518 -0.585144 1441830877 -0.518982 0.461670 -0.418518 -0.585144 1441830877 -0.518982 0.461670 -0.418518 -0.585144 1441830877 -0.516968 0.461426 -0.419128 -0.586670 1441830877 -0.516968 0.461426 -0.419128 -0.586670 1441830878 -0.516968 0.461426 -0.419128 -0.586670 1441830878 -0.516968 0.461426 -0.419128 -0.586670 1441830878 -0.516968 0.461426 -0.419128 -0.586670 1441830878 -0.516968 0.461426 -0.419128 -0.586670 1441830878 -0.516968 0.461426 -0.419128 -0.586670 1441830878 -0.514099 0.464722 -0.415161 -0.589417 1441830878 -0.514099 0.464722 -0.415161 -0.589417 1441830878 -0.514099 0.464722 -0.415161 -0.589417 1441830878 -0.514099 0.464722 -0.415161 -0.589417 1441830878 -0.514099 0.464722 -0.415161 -0.589417 1441830878 -0.514099 0.464722 -0.415161 -0.589417 1441830878 -0.509827 0.465759 -0.410156 -0.595764 1441830878 -0.509827 0.465759 -0.410156 -0.595764 1441830878 -0.509827 0.465759 -0.410156 -0.595764 1441830878 -0.509827 0.465759 -0.410156 -0.595764 1441830878 -0.509827 0.465759 -0.410156 -0.595764 1441830878 -0.509827 0.465759 -0.410156 -0.595764 1441830878 -0.509827 0.465759 -0.410156 -0.595764 1441830878 -0.501282 0.471558 -0.404968 -0.602051 1441830878 -0.501282 0.471558 -0.404968 -0.602051 1441830878 -0.501282 0.471558 -0.404968 -0.602051 1441830878 -0.501282 0.471558 -0.404968 -0.602051 1441830878 -0.501282 0.471558 -0.404968 -0.602051 1441830878 -0.501282 0.471558 -0.404968 -0.602051 1441830878 -0.491089 0.480286 -0.394470 -0.610474 1441830878 -0.491089 0.480286 -0.394470 -0.610474 1441830878 -0.491089 0.480286 -0.394470 -0.610474 1441830878 -0.491089 0.480286 -0.394470 -0.610474 1441830878 -0.491089 0.480286 -0.394470 -0.610474 1441830878 -0.491089 0.480286 -0.394470 -0.610474 1441830878 -0.491089 0.480286 -0.394470 -0.610474 1441830878 -0.482544 0.487183 -0.375854 -0.623413 1441830878 -0.482544 0.487183 -0.375854 -0.623413 1441830878 -0.482544 0.487183 -0.375854 -0.623413 1441830878 -0.482544 0.487183 -0.375854 -0.623413 1441830878 -0.482544 0.487183 -0.375854 -0.623413 1441830878 -0.482544 0.487183 -0.375854 -0.623413 1441830878 -0.491516 0.481262 -0.368958 -0.625122 1441830878 -0.491516 0.481262 -0.368958 -0.625122 1441830878 -0.491516 0.481262 -0.368958 -0.625122 1441830878 -0.491516 0.481262 -0.368958 -0.625122 1441830878 -0.491516 0.481262 -0.368958 -0.625122 1441830878 -0.491516 0.481262 -0.368958 -0.625122 1441830878 -0.503113 0.475037 -0.374939 -0.617004 1441830878 -0.503113 0.475037 -0.374939 -0.617004 1441830878 -0.503113 0.475037 -0.374939 -0.617004 1441830878 -0.503113 0.475037 -0.374939 -0.617004 1441830878 -0.503113 0.475037 -0.374939 -0.617004 1441830878 -0.503113 0.475037 -0.374939 -0.617004 1441830878 -0.503113 0.475037 -0.374939 -0.617004 1441830878 -0.504272 0.471924 -0.384949 -0.612305 1441830878 
-0.475586 0.507813 -0.378662 -0.610413 1441830880 -0.475586 0.507813 -0.378662 -0.610413 1441830880 -0.475586 0.507813 -0.378662 -0.610413 1441830880 -0.475586 0.507813 -0.378662 -0.610413 1441830880 -0.481140 0.505554 -0.382446 -0.605530 1441830880 -0.481140 0.505554 -0.382446 -0.605530 1441830880 -0.481140 0.505554 -0.382446 -0.605530 1441830880 -0.481140 0.505554 -0.382446 -0.605530 1441830880 -0.481140 0.505554 -0.382446 -0.605530 1441830880 -0.481140 0.505554 -0.382446 -0.605530 1441830880 -0.494141 0.496460 -0.387573 -0.599365 1441830880 -0.494141 0.496460 -0.387573 -0.599365 1441830880 -0.494141 0.496460 -0.387573 -0.599365 1441830880 -0.494141 0.496460 -0.387573 -0.599365 1441830880 -0.494141 0.496460 -0.387573 -0.599365 1441830880 -0.494141 0.496460 -0.387573 -0.599365 1441830880 -0.503357 0.490234 -0.394165 -0.592468 1441830880 -0.503357 0.490234 -0.394165 -0.592468 1441830880 -0.503357 0.490234 -0.394165 -0.592468 1441830880 -0.503357 0.490234 -0.394165 -0.592468 1441830880 -0.503357 0.490234 -0.394165 -0.592468 1441830880 -0.503357 0.490234 -0.394165 -0.592468 1441830880 -0.503357 0.490234 -0.394165 -0.592468 1441830880 -0.511536 0.488464 -0.400208 -0.582764 1441830880 -0.511536 0.488464 -0.400208 -0.582764 1441830880 -0.511536 0.488464 -0.400208 -0.582764 1441830880 -0.511536 0.488464 -0.400208 -0.582764 1441830881 -0.511536 0.488464 -0.400208 -0.582764 1441830881 -0.511536 0.488464 -0.400208 -0.582764 1441830881 -0.509399 0.493530 -0.396301 -0.583069 1441830881 -0.509399 0.493530 -0.396301 -0.583069 1441830881 -0.509399 0.493530 -0.396301 -0.583069 1441830881 -0.509399 0.493530 -0.396301 -0.583069 1441830881 -0.509399 0.493530 -0.396301 -0.583069 1441830881 -0.509399 0.493530 -0.396301 -0.583069 1441830881 -0.509399 0.493530 -0.396301 -0.583069 1441830881 -0.492859 0.511658 -0.379333 -0.592834 1441830881 -0.492859 0.511658 -0.379333 -0.592834 1441830881 -0.492859 0.511658 -0.379333 -0.592834 1441830881 -0.492859 0.511658 -0.379333 -0.592834 1441830881 -0.492859 0.511658 -0.379333 -0.592834 1441830881 -0.492859 0.511658 -0.379333 -0.592834 1441830881 -0.488098 0.514099 -0.373657 -0.598267 1441830881 -0.488098 0.514099 -0.373657 -0.598267 1441830881 -0.488098 0.514099 -0.373657 -0.598267 1441830881 -0.488098 0.514099 -0.373657 -0.598267 1441830881 -0.488098 0.514099 -0.373657 -0.598267 1441830881 -0.488098 0.514099 -0.373657 -0.598267 1441830881 -0.480225 0.515869 -0.363770 -0.609131 1441830881 -0.480225 0.515869 -0.363770 -0.609131 1441830881 -0.480225 0.515869 -0.363770 -0.609131 1441830881 -0.480225 0.515869 -0.363770 -0.609131 1441830881 -0.480225 0.515869 -0.363770 -0.609131 1441830881 -0.480225 0.515869 -0.363770 -0.609131 1441830881 -0.464233 0.527161 -0.351807 -0.618774 1441830881 -0.464233 0.527161 -0.351807 -0.618774 1441830881 -0.464233 0.527161 -0.351807 -0.618774 1441830881 -0.464233 0.527161 -0.351807 -0.618774 1441830881 -0.464233 0.527161 -0.351807 -0.618774 1441830881 -0.464233 0.527161 -0.351807 -0.618774 1441830881 -0.457214 0.532532 -0.341858 -0.624939 1441830881 -0.457214 0.532532 -0.341858 -0.624939 1441830881 -0.457214 0.532532 -0.341858 -0.624939 1441830881 -0.457214 0.532532 -0.341858 -0.624939 1441830881 -0.457214 0.532532 -0.341858 -0.624939 1441830881 -0.457214 0.532532 -0.341858 -0.624939 1441830881 -0.456604 0.531372 -0.341675 -0.626465 1441830881 -0.456604 0.531372 -0.341675 -0.626465 1441830881 -0.456604 0.531372 -0.341675 -0.626465 1441830881 -0.456604 0.531372 -0.341675 -0.626465 1441830881 -0.456604 0.531372 -0.341675 -0.626465 1441830881 -0.456604 0.531372 -0.341675 -0.626465 1441830881 -0.462524 0.525757 -0.344971 -0.625061 1441830881 -0.462524 0.525757 -0.344971 -0.625061 1441830881 -0.462524 0.525757 -0.344971 -0.625061 1441830881 -0.462524 0.525757 -0.344971 -0.625061 1441830881 -0.462524 0.525757 -0.344971 -0.625061 1441830881 -0.462524 0.525757 -0.344971 -0.625061 1441830881 -0.476563 0.515869 -0.352417 -0.618591 1441830881 -0.476563 0.515869 -0.352417 -0.618591 1441830881 -0.476563 0.515869 -0.352417 -0.618591 1441830881 -0.476563 0.515869 -0.352417 -0.618591 1441830881 -0.476563 0.515869 -0.352417 -0.618591 1441830881 -0.476563 0.515869 -0.352417 -0.618591 1441830881 -0.492676 0.505554 -0.364746 -0.607178 1441830881 -0.492676 0.505554 -0.364746 -0.607178 1441830881 -0.492676 0.505554 -0.364746 -0.607178 1441830881 -0.492676 0.505554 -0.364746 -0.607178 1441830881 -0.492676 0.505554 -0.364746 -0.607178 1441830881 -0.492676 0.505554 -0.364746 -0.607178 1441830881 -0.513367 0.490601 -0.384338 -0.589966 1441830881 -0.513367 0.490601 -0.384338 -0.589966 1441830881 -0.513367 0.490601 -0.384338 -0.589966 1441830881 -0.513367 0.490601 -0.384338 -0.589966 1441830881 -0.513367 0.490601 -0.384338 -0.589966 1441830881 -0.513367 0.490601 -0.384338 -0.589966 1441830881 -0.528992 0.478821 -0.400024 -0.575256 1441830881 -0.528992 0.478821 -0.400024 -0.575256 1441830881 -0.528992 0.478821 -0.400024 -0.575256 1441830881 -0.528992 0.478821 -0.400024 -0.575256 1441830881 -0.528992 0.478821 -0.400024 -0.575256 1441830881 -0.528992 0.478821 -0.400024 -0.575256 1441830881 -0.536255 0.472412 -0.407349 -0.568726 1441830881 -0.536255 0.472412 -0.407349 -0.568726 1441830881 -0.536255 0.472412 -0.407349 -0.568726 1441830881 -0.536255 0.472412 -0.407349 -0.568726 1441830881 -0.536255 0.472412 -0.407349 -0.568726 1441830881 -0.536255 0.472412 -0.407349 -0.568726 1441830881 -0.531067 0.475342 -0.408325 -0.570374 1441830881 -0.531067 0.475342 -0.408325 -0.570374 1441830881 -0.531067 0.475342 -0.408325 -0.570374 1441830881 -0.531067 0.475342 -0.408325 -0.570374 1441830881 -0.531067 0.475342 -0.408325 -0.570374 1441830881 -0.531067 0.475342 -0.408325 -0.570374 1441830881 -0.531799 0.475525 -0.406006 -0.571228 1441830881 -0.531799 0.475525 -0.406006 -0.571228 1441830881 -0.531799 0.475525 -0.406006 -0.571228 1441830881 -0.531799 0.475525 -0.406006 -0.571228 1441830881 -0.531799 0.475525 -0.406006 -0.571228 1441830881 -0.531799 0.475525 -0.406006 -0.571228 1441830881 -0.531799 0.475525 -0.406006 -0.571228 1441830881 -0.526489 0.478760 -0.397278 -0.579529 1441830881 -0.526489 0.478760 -0.397278 -0.579529 1441830881 -0.526489 0.478760 -0.397278 -0.579529 1441830881 -0.526489 0.478760 -0.397278 -0.579529 1441830881 -0.526489 0.478760 -0.397278 -0.579529 1441830881 -0.526489 0.478760 -0.397278 -0.579529 1441830881 -0.512634 0.486328 -0.390076 -0.590393 1441830881 -0.512634 0.486328 -0.390076 -0.590393 1441830881 -0.512634 0.486328 -0.390076 -0.590393 1441830881 -0.512634 0.486328 -0.390076 -0.590393 1441830881 -0.512634 0.486328 -0.390076 -0.590393 1441830881 -0.512634 0.486328 -0.390076 -0.590393 1441830881 -0.512634 0.486328 -0.390076 -0.590393 1441830881 -0.500244 0.495911 -0.380554 -0.599182 1441830881 -0.500244 0.495911 -0.380554 -0.599182 1441830881 -0.500244 0.495911 -0.380554 -0.599182 1441830881 -0.500244 0.495911 -0.380554 -0.599182 1441830881 -0.500244 0.495911 -0.380554 -0.599182 1441830882 -0.494141 0.500061 -0.373840 -0.604980 1441830882 -0.494141 0.500061 -0.373840 -0.604980 1441830882 -0.494141 0.500061 -0.373840 -0.604980 1441830882 -0.494141 0.500061 -0.373840 -0.604980 1441830882 -0.494141 0.500061 -0.373840 -0.604980 1441830882 -0.494141 0.500061 -0.373840 -0.604980 1441830882 -0.490051 0.503662 -0.367798 -0.609070 1441830882 -0.490051 0.503662 -0.367798 -0.609070 1441830882 -0.490051 0.503662 -0.367798 -0.609070 1441830882 -0.490051 0.503662 -0.367798 -0.609070 1441830882 -0.490051 0.503662 -0.367798 -0.609070 1441830882 -0.490051 0.503662 -0.367798 -0.609070 1441830882 -0.490051 0.503662 -0.367798 -0.609070 1441830882 -0.489319 0.506104 -0.364136 -0.609802 1441830882 -0.489319 0.506104 -0.364136 -0.609802 1441830882 -0.489319 0.506104 -0.364136 -0.609802 1441830882 -0.489319 0.506104 -0.364136 -0.609802 1441830882 -0.489319 0.506104 -0.364136 -0.609802 1441830882 -0.497314 0.503235 -0.366089 -0.604553 1441830882 -0.497314 0.503235 -0.366089 -0.604553 1441830882 -0.497314 0.503235 -0.366089 -0.604553 1441830882 -0.497314 0.503235 -0.366089 -0.604553 1441830882 -0.497314 0.503235 -0.366089 -0.604553 1441830882 -0.497314 0.503235 -0.366089 -0.604553 1441830882 -0.509583 0.496643 -0.374451 -0.594604 1441830882 -0.509583 0.496643 -0.374451 -0.594604 1441830882 -0.509583 0.496643 -0.374451 -0.594604 1441830882 -0.509583 0.496643 -0.374451 -0.594604 1441830882 -0.509583 0.496643 -0.374451 -0.594604 1441830882 -0.509583 0.496643 -0.374451 -0.594604 1441830882 -0.526917 0.485840 -0.388306 -0.579285 1441830882 -0.526917 0.485840 -0.388306 -0.579285 1441830882 -0.526917 0.485840 -0.388306 -0.579285 1441830882 -0.526917 0.485840 -0.388306 -0.579285 1441830882 -0.526917 0.485840 -0.388306 -0.579285 1441830882 -0.526917 0.485840 -0.388306 -0.579285 1441830882 -0.526917 0.485840 -0.388306 -0.579285 1441830882 -0.540283 0.477905 -0.400696 -0.565002 1441830882 -0.540283 0.477905 -0.400696 -0.565002 1441830882 -0.540283 0.477905 -0.400696 -0.565002 1441830882 -0.540283 0.477905 -0.400696 -0.565002 1441830882 -0.540283 0.477905 -0.400696 -0.565002 1441830882 -0.540283 0.477905 -0.400696 -0.565002 1441830882 -0.542847 0.475220 -0.406189 -0.560852 1441830882 -0.542847 0.475220 -0.406189 -0.560852 1441830882 -0.542847 0.475220 -0.406189 -0.560852 1441830882 -0.542847 0.475220 -0.406189 -0.560852 1441830882 -0.542847 0.475220 -0.406189 -0.560852 1441830882 -0.542847 0.475220 -0.406189 -0.560852 1441830882 -0.542847 0.475220 -0.406189 -0.560852 1441830882 -0.535950 0.481262 -0.401672 -0.565552 1441830882 -0.535950 0.481262 -0.401672 -0.565552 1441830882 -0.535950 0.481262 -0.401672 -0.565552 1441830882 -0.535950 0.481262 -0.401672 -0.565552 1441830882 -0.535950 0.481262 -0.401672 -0.565552 1441830882 -0.535950 0.481262 -0.401672 -0.565552 1441830882 -0.537354 0.479309 -0.399231 -0.567627 1441830882 -0.537354 0.479309 -0.399231 -0.567627 1441830882 -0.537354 0.479309 -0.399231 -0.567627 1441830882 -0.537354 0.479309 -0.399231 -0.567627 1441830882 -0.537354 0.479309 -0.399231 -0.567627 1441830882 -0.537354 0.479309 -0.399231 -0.567627 1441830882 -0.527893 0.482361 -0.394409 -0.577209 1441830882 -0.527893 0.482361 -0.394409 -0.577209 1441830882 -0.527893 0.482361 -0.394409 -0.577209 1441830882 -0.527893 0.482361 -0.394409 -0.577209 1441830882 -0.527893 0.482361 -0.394409 -0.577209 1441830882 -0.509155 0.495239 -0.381226 -0.591858 1441830882 -0.509155 0.495239 -0.381226 -0.591858 1441830882 -0.509155 0.495239 -0.381226 -0.591858 1441830882 -0.509155 0.495239 -0.381226 -0.591858 1441830882 -0.509155 0.495239 -0.381226 -0.591858 1441830882 -0.509155 0.495239 -0.381226 -0.591858 1441830882 -0.509155 0.495239 -0.381226 -0.591858 1441830882 -0.492554 0.506958 -0.368713 -0.603760 1441830882 -0.492554 0.506958 -0.368713 -0.603760 1441830882 -0.492554 0.506958 -0.368713 -0.603760 1441830882 -0.492554 0.506958 -0.368713 -0.603760 1441830882 -0.492554 0.506958 -0.368713 -0.603760 1441830882 -0.483276 0.512939 -0.362305 -0.610046 1441830882 -0.483276 0.512939 -0.362305 -0.610046 1441830882 -0.483276 0.512939 -0.362305 -0.610046 1441830882 -0.483276 0.512939 -0.362305 -0.610046 1441830882 -0.483276 0.512939 -0.362305 -0.610046 1441830882 -0.483276 0.512939 -0.362305 -0.610046 1441830882 -0.483276 0.512939 -0.362305 -0.610046 1441830882 -0.481262 0.511597 -0.361816 -0.613037 1441830882 -0.481262 0.511597 -0.361816 -0.613037 1441830882 -0.481262 0.511597 -0.361816 -0.613037 1441830882 -0.481262 0.511597 -0.361816 -0.613037 1441830882 -0.481262 0.511597 -0.361816 -0.613037 1441830882 -0.481262 0.511597 -0.361816 -0.613037 1441830882 -0.489197 0.505554 -0.366516 -0.608948 1441830882 -0.489197 0.505554 -0.366516 -0.608948 1441830882 -0.489197 0.505554 -0.366516 -0.608948 1441830882 -0.489197 0.505554 -0.366516 -0.608948 1441830882 -0.489197 0.505554 -0.366516 -0.608948 1441830882 -0.489197 0.505554 -0.366516 -0.608948 1441830882 -0.489197 0.505554 -0.366516 -0.608948 1441830882 -0.499146 0.499695 -0.373718 -0.601318 1441830882 -0.499146 0.499695 -0.373718 -0.601318 1441830882 -0.499146 0.499695 -0.373718 -0.601318 1441830882 -0.499146 0.499695 -0.373718 -0.601318 1441830882 -0.499146 0.499695 -0.373718 -0.601318 1441830882 -0.499146 0.499695 -0.373718 -0.601318 1441830882 -0.512817 0.492004 -0.391052 -0.584900 1441830882 -0.512817 0.492004 -0.391052 -0.584900 1441830882 -0.512817 0.492004 -0.391052 -0.584900 1441830882 -0.512817 0.492004 -0.391052 -0.584900 1441830882 -0.512817 0.492004 -0.391052 -0.584900 1441830882 -0.512817 0.492004 -0.391052 -0.584900 1441830882 -0.528992 0.482605 -0.407776 -0.566589 1441830883 -0.528992 0.482605 -0.407776 -0.566589 1441830883 -0.528992 0.482605 -0.407776 -0.566589 1441830883 -0.528992 0.482605 -0.407776 -0.566589 1441830883 -0.528992 0.482605 -0.407776 -0.566589 1441830883 -0.528992 0.482605 -0.407776 -0.566589 1441830883 -0.528992 0.482605 -0.407776 -0.566589 1441830883 -0.540161 0.475891 -0.419067 -0.553345 1441830883 -0.540161 0.475891 -0.419067 -0.553345 1441830883 -0.540161 0.475891 -0.419067 -0.553345 1441830883 -0.540161 0.475891 -0.419067 -0.553345 1441830883 -0.540161 0.475891 -0.419067 -0.553345 1441830883 -0.540161 0.475891 -0.419067 -0.553345 1441830883 -0.539856 0.476318 -0.416382 -0.555298 1441830883 -0.539856 0.476318 -0.416382 -0.555298 1441830883 -0.539856 0.476318 -0.416382 -0.555298 1441830883 -0.539856 0.476318 -0.416382 -0.555298 1441830883 -0.539856 0.476318 -0.416382 -0.555298 1441830883 -0.539856 0.476318 -0.416382 -0.555298 1441830883 -0.535583 0.482422 -0.411621 -0.557739 1441830883 -0.535583 0.482422 -0.411621 -0.557739 1441830883 -0.535583 0.482422 -0.411621 -0.557739 1441830883 -0.535583 0.482422 -0.411621 -0.557739 1441830883 -0.535583 0.482422 -0.411621 -0.557739 1441830883 -0.535583 0.482422 -0.411621 -0.557739 1441830883 -0.535583 0.482422 -0.411621 -0.557739 1441830883 -0.536011 0.478821 -0.408691 -0.562561 1441830883 -0.536011 0.478821 -0.408691 -0.562561 1441830883 -0.536011 0.478821 -0.408691 -0.562561 1441830883 -0.536011 0.478821 -0.408691 -0.562561 1441830883 -0.536011 0.478821 -0.408691 -0.562561 1441830883 -0.524536 0.486023 -0.397644 -0.574951 1441830883 -0.524536 0.486023 -0.397644 -0.574951 1441830883 -0.524536 0.486023 -0.397644 -0.574951 1441830883 -0.524536 0.486023 -0.397644 -0.574951 1441830883 -0.524536 0.486023 -0.397644 -0.574951 1441830883 -0.524536 0.486023 -0.397644 -0.574951 1441830883 -0.507324 0.499939 -0.378479 -0.591125 1441830883 -0.507324 0.499939 -0.378479 -0.591125 1441830883 -0.507324 0.499939 -0.378479 -0.591125 1441830883 -0.507324 0.499939 -0.378479 -0.591125 1441830883 -0.507324 0.499939 -0.378479 -0.591125 1441830883 -0.507324 0.499939 -0.378479 -0.591125 1441830883 -0.491089 0.513000 -0.364380 -0.602417 1441830883 -0.491089 0.513000 -0.364380 -0.602417 1441830883 -0.491089 0.513000 -0.364380 -0.602417 1441830883 -0.491089 0.513000 -0.364380 -0.602417 1441830883 -0.491089 0.513000 -0.364380 -0.602417 1441830883 -0.491089 0.513000 -0.364380 -0.602417 1441830883 -0.491089 0.513000 -0.364380 -0.602417 1441830883 -0.481689 0.520142 -0.358032 -0.607666 1441830883 -0.481689 0.520142 -0.358032 -0.607666 1441830883 -0.481689 0.520142 -0.358032 -0.607666 1441830883 -0.481689 0.520142 -0.358032 -0.607666 1441830883 -0.481689 0.520142 -0.358032 -0.607666 1441830883 -0.481689 0.520142 -0.358032 -0.607666 1441830883 -0.482422 0.520508 -0.358093 -0.606750 1441830883 -0.482422 0.520508 -0.358093 -0.606750 1441830883 -0.482422 0.520508 -0.358093 -0.606750 1441830883 -0.482422 0.520508 -0.358093 -0.606750 1441830883 -0.482422 0.520508 -0.358093 -0.606750 1441830883 -0.482422 0.520508 -0.358093 -0.606750 1441830883 -0.495850 0.513428 -0.367920 -0.596008 1441830883 -0.495850 0.513428 -0.367920 -0.596008 1441830883 -0.495850 0.513428 -0.367920 -0.596008 1441830883 -0.495850 0.513428 -0.367920 -0.596008 1441830883 -0.495850 0.513428 -0.367920 -0.596008 1441830883 -0.495850 0.513428 -0.367920 -0.596008 1441830883 -0.495850 0.513428 -0.367920 -0.596008 1441830883 -0.513794 0.501282 -0.385559 -0.579712 1441830883 -0.513794 0.501282 -0.385559 -0.579712 1441830883 -0.513794 0.501282 -0.385559 -0.579712 1441830883 -0.513794 0.501282 -0.385559 -0.579712 1441830883 -0.513794 0.501282 -0.385559 -0.579712 1441830883 -0.513794 0.501282 -0.385559 -0.579712 1441830883 -0.535950 0.484863 -0.412354 -0.554749 1441830883 -0.535950 0.484863 -0.412354 -0.554749 1441830883 -0.535950 0.484863 -0.412354 -0.554749 1441830883 -0.535950 0.484863 -0.412354 -0.554749 1441830883 -0.535950 0.484863 -0.412354 -0.554749 1441830883 -0.535950 0.484863 -0.412354 -0.554749 1441830883 -0.535950 0.484863 -0.412354 -0.554749 1441830883 -0.553406 0.467590 -0.430054 -0.538696 1441830883 -0.553406 0.467590 -0.430054 -0.538696 1441830883 -0.553406 0.467590 -0.430054 -0.538696 1441830883 -0.553406 0.467590 -0.430054 -0.538696 1441830883 -0.553406 0.467590 -0.430054 -0.538696 1441830883 -0.553406 0.467590 -0.430054 -0.538696 1441830883 -0.554138 0.463501 -0.435974 -0.536743 1441830883 -0.554138 0.463501 -0.435974 -0.536743 1441830883 -0.554138 0.463501 -0.435974 -0.536743 1441830883 -0.554138 0.463501 -0.435974 -0.536743 1441830883 -0.554138 0.463501 -0.435974 -0.536743 1441830883 -0.554138 0.463501 -0.435974 -0.536743 1441830883 -0.543152 0.476440 -0.425537 -0.544983 1441830883 -0.543152 0.476440 -0.425537 -0.544983 1441830883 -0.543152 0.476440 -0.425537 -0.544983 1441830883 -0.543152 0.476440 -0.425537 -0.544983 1441830883 -0.543152 0.476440 -0.425537 -0.544983 1441830883 -0.543152 0.476440 -0.425537 -0.544983 1441830883 -0.541870 0.474426 -0.419128 -0.552917 1441830883 -0.541870 0.474426 -0.419128 -0.552917 1441830883 -0.541870 0.474426 -0.419128 -0.552917 1441830883 -0.541870 0.474426 -0.419128 -0.552917 1441830883 -0.541870 0.474426 -0.419128 -0.552917 1441830883 -0.541870 0.474426 -0.419128 -0.552917 1441830883 -0.538330 0.469421 -0.410950 -0.566589 1441830883 -0.538330 0.469421 -0.410950 -0.566589 1441830883 -0.538330 0.469421 -0.410950 -0.566589 1441830883 -0.538330 0.469421 -0.410950 -0.566589 1441830883 -0.538330 0.469421 -0.410950 -0.566589 1441830883 -0.538330 0.469421 -0.410950 -0.566589 1441830883 -0.520569 0.480835 -0.395020 -0.584656 1441830883 -0.520569 0.480835 -0.395020 -0.584656 1441830884 -0.520569 0.480835 -0.395020 -0.584656 1441830884 -0.520569 0.480835 -0.395020 -0.584656 1441830884 -0.520569 0.480835 -0.395020 -0.584656 1441830884 -0.520569 0.480835 -0.395020 -0.584656 1441830884 -0.520569 0.480835 -0.395020 -0.584656 1441830884 -0.503052 0.495361 -0.377991 -0.598938 1441830884 -0.503052 0.495361 -0.377991 -0.598938 1441830884 -0.503052 0.495361 -0.377991 -0.598938 1441830884 -0.503052 0.495361 -0.377991 -0.598938 1441830884 -0.503052 0.495361 -0.377991 -0.598938 1441830884 -0.503052 0.495361 -0.377991 -0.598938 1441830884 -0.487183 0.508484 -0.368896 -0.606689 1441830884 -0.487183 0.508484 -0.368896 -0.606689 1441830884 -0.487183 0.508484 -0.368896 -0.606689 1441830884 -0.487183 0.508484 -0.368896 -0.606689 1441830884 -0.487183 0.508484 -0.368896 -0.606689 1441830884 -0.487183 0.508484 -0.368896 -0.606689 1441830884 -0.481018 0.510254 -0.366577 -0.611511 1441830884 -0.481018 0.510254 -0.366577 -0.611511 1441830884 -0.481018 0.510254 -0.366577 -0.611511 1441830884 -0.481018 0.510254 -0.366577 -0.611511 1441830884 -0.481018 0.510254 -0.366577 -0.611511 1441830884 -0.481018 0.510254 -0.366577 -0.611511 1441830884 -0.481018 0.510254 -0.366577 -0.611511 1441830884 -0.487976 0.505371 -0.370544 -0.607605 1441830884 -0.487976 0.505371 -0.370544 -0.607605 1441830884 -0.487976 0.505371 -0.370544 -0.607605 1441830884 -0.487976 0.505371 -0.370544 -0.607605 1441830884 -0.487976 0.505371 -0.370544 -0.607605 1441830884 -0.487976 0.505371 -0.370544 -0.607605 1441830884 -0.498596 0.499207 -0.379822 -0.598267 1441830884 -0.498596 0.499207 -0.379822 -0.598267 1441830884 -0.498596 0.499207 -0.379822 -0.598267 1441830884 -0.498596 0.499207 -0.379822 -0.598267 1441830884 -0.498596 0.499207 -0.379822 -0.598267 1441830884 -0.498596 0.499207 -0.379822 -0.598267 1441830884 -0.515015 0.486877 -0.398376 -0.582275 1441830884 -0.515015 0.486877 -0.398376 -0.582275 1441830884 -0.515015 0.486877 -0.398376 -0.582275 1441830884 -0.515015 0.486877 -0.398376 -0.582275 1441830884 -0.515015 0.486877 -0.398376 -0.582275 1441830884 -0.515015 0.486877 -0.398376 -0.582275 1441830884 -0.528870 0.476318 -0.417847 -0.564697 1441830884 -0.528870 0.476318 -0.417847 -0.564697 1441830884 -0.528870 0.476318 -0.417847 -0.564697 1441830884 -0.528870 0.476318 -0.417847 -0.564697 1441830884 -0.528870 0.476318 -0.417847 -0.564697 1441830884 -0.528870 0.476318 -0.417847 -0.564697 1441830884 -0.537781 0.467346 -0.427307 -0.556641 1441830884 -0.537781 0.467346 -0.427307 -0.556641 1441830884 -0.537781 0.467346 -0.427307 -0.556641 1441830884 -0.537781 0.467346 -0.427307 -0.556641 1441830884 -0.537781 0.467346 -0.427307 -0.556641 1441830884 -0.537781 0.467346 -0.427307 -0.556641 1441830884 -0.526917 0.476318 -0.421021 -0.564209 1441830884 -0.526917 0.476318 -0.421021 -0.564209 1441830884 -0.526917 0.476318 -0.421021 -0.564209 1441830884 -0.526917 0.476318 -0.421021 -0.564209 1441830884 -0.526917 0.476318 -0.421021 -0.564209 1441830884 -0.526917 0.476318 -0.421021 -0.564209 1441830884 -0.520691 0.481506 -0.414978 -0.570007 1441830884 -0.520691 0.481506 -0.414978 -0.570007 1441830884 -0.520691 0.481506 -0.414978 -0.570007 1441830884 -0.520691 0.481506 -0.414978 -0.570007 1441830884 -0.520691 0.481506 -0.414978 -0.570007 1441830884 -0.520691 0.481506 -0.414978 -0.570007 1441830884 -0.518372 0.476196 -0.407654 -0.581787 1441830884 -0.518372 0.476196 -0.407654 -0.581787 1441830884 -0.518372 0.476196 -0.407654 -0.581787 1441830884 -0.518372 0.476196 -0.407654 -0.581787 1441830884 -0.518372 0.476196 -0.407654 -0.581787 1441830884 -0.518372 0.476196 -0.407654 -0.581787 1441830884 -0.503967 0.482178 -0.389282 -0.601685 1441830884 -0.503967 0.482178 -0.389282 -0.601685 1441830884 -0.503967 0.482178 -0.389282 -0.601685 1441830884 -0.503967 0.482178 -0.389282 -0.601685 1441830884 -0.503967 0.482178 -0.389282 -0.601685 1441830884 -0.503967 0.482178 -0.389282 -0.601685 1441830884 -0.483398 0.496338 -0.368225 -0.620056 1441830884 -0.483398 0.496338 -0.368225 -0.620056 1441830884 -0.483398 0.496338 -0.368225 -0.620056 1441830884 -0.483398 0.496338 -0.368225 -0.620056 1441830884 -0.483398 0.496338 -0.368225 -0.620056 1441830884 -0.483398 0.496338 -0.368225 -0.620056 1441830884 -0.466797 0.511108 -0.358337 -0.626526 1441830884 -0.466797 0.511108 -0.358337 -0.626526 1441830884 -0.466797 0.511108 -0.358337 -0.626526 1441830884 -0.466797 0.511108 -0.358337 -0.626526 1441830884 -0.466797 0.511108 -0.358337 -0.626526 1441830884 -0.466797 0.511108 -0.358337 -0.626526 1441830884 -0.450378 0.523499 -0.350037 -0.632935 1441830884 -0.450378 0.523499 -0.350037 -0.632935 1441830884 -0.450378 0.523499 -0.350037 -0.632935 1441830884 -0.450378 0.523499 -0.350037 -0.632935 1441830884 -0.450378 0.523499 -0.350037 -0.632935 1441830884 -0.450378 0.523499 -0.350037 -0.632935 1441830884 -0.451050 0.526001 -0.346985 -0.632080 1441830884 -0.451050 0.526001 -0.346985 -0.632080 1441830884 -0.451050 0.526001 -0.346985 -0.632080 1441830884 -0.451050 0.526001 -0.346985 -0.632080 1441830884 -0.451050 0.526001 -0.346985 -0.632080 1441830884 -0.451050 0.526001 -0.346985 -0.632080 1441830884 -0.451050 0.526001 -0.346985 -0.632080 1441830884 -0.466797 0.519165 -0.353760 -0.622498 1441830884 -0.466797 0.519165 -0.353760 -0.622498 1441830884 -0.466797 0.519165 -0.353760 -0.622498 1441830884 -0.466797 0.519165 -0.353760 -0.622498 1441830884 -0.466797 0.519165 -0.353760 -0.622498 1441830884 -0.466797 0.519165 -0.353760 -0.622498 1441830884 -0.486389 0.507446 -0.371521 -0.606628 1441830884 -0.486389 0.507446 -0.371521 -0.606628 1441830884 -0.486389 0.507446 -0.371521 -0.606628 1441830885 -0.486389 0.507446 -0.371521 -0.606628 1441830885 -0.486389 0.507446 -0.371521 -0.606628 1441830885 -0.486389 0.507446 -0.371521 -0.606628 1441830885 -0.505310 0.494812 -0.387390 -0.591431 1441830885 -0.505310 0.494812 -0.387390 -0.591431 1441830885 -0.505310 0.494812 -0.387390 -0.591431 1441830885 -0.505310 0.494812 -0.387390 -0.591431 1441830885 -0.505310 0.494812 -0.387390 -0.591431 1441830885 -0.505310 0.494812 -0.387390 -0.591431 1441830885 -0.505310 0.494812 -0.387390 -0.591431 1441830885 -0.519104 0.485474 -0.401917 -0.577393 1441830885 -0.519104 0.485474 -0.401917 -0.577393 1441830885 -0.519104 0.485474 -0.401917 -0.577393 1441830885 -0.519104 0.485474 -0.401917 -0.577393 1441830885 -0.519104 0.485474 -0.401917 -0.577393 1441830885 -0.523682 0.481079 -0.406860 -0.573486 1441830885 -0.523682 0.481079 -0.406860 -0.573486 1441830885 -0.523682 0.481079 -0.406860 -0.573486 1441830885 -0.523682 0.481079 -0.406860 -0.573486 1441830885 -0.523682 0.481079 -0.406860 -0.573486 1441830885 -0.523682 0.481079 -0.406860 -0.573486 1441830885 -0.523682 0.481079 -0.406860 -0.573486 1441830885 -0.514282 0.488586 -0.401001 -0.579712 1441830885 -0.514282 0.488586 -0.401001 -0.579712 1441830885 -0.514282 0.488586 -0.401001 -0.579712 1441830885 -0.514282 0.488586 -0.401001 -0.579712 1441830885 -0.514282 0.488586 -0.401001 -0.579712 1441830885 -0.514282 0.488586 -0.401001 -0.579712 1441830885 -0.518921 0.491882 -0.393494 -0.577942 1441830885 -0.518921 0.491882 -0.393494 -0.577942 1441830885 -0.518921 0.491882 -0.393494 -0.577942 1441830885 -0.518921 0.491882 -0.393494 -0.577942 1441830885 -0.518921 0.491882 -0.393494 -0.577942 1441830885 -0.518921 0.491882 -0.393494 -0.577942 1441830885 -0.518921 0.491882 -0.393494 -0.577942 1441830885 -0.521057 0.479248 -0.390198 -0.588745 1441830885 -0.521057 0.479248 -0.390198 -0.588745 1441830885 -0.521057 0.479248 -0.390198 -0.588745 1441830885 -0.521057 0.479248 -0.390198 -0.588745 1441830885 -0.521057 0.479248 -0.390198 -0.588745 1441830885 -0.521057 0.479248 -0.390198 -0.588745 1441830885 -0.507690 0.487061 -0.381653 -0.599548 1441830885 -0.507690 0.487061 -0.381653 -0.599548 1441830885 -0.507690 0.487061 -0.381653 -0.599548 1441830885 -0.507690 0.487061 -0.381653 -0.599548 1441830885 -0.507690 0.487061 -0.381653 -0.599548 1441830885 -0.507690 0.487061 -0.381653 -0.599548 1441830885 -0.497253 0.496155 -0.366943 -0.609924 1441830885 -0.497253 0.496155 -0.366943 -0.609924 1441830885 -0.497253 0.496155 -0.366943 -0.609924 1441830885 -0.497253 0.496155 -0.366943 -0.609924 1441830885 -0.497253 0.496155 -0.366943 -0.609924 1441830885 -0.497253 0.496155 -0.366943 -0.609924 1441830885 -0.492126 0.502625 -0.364319 -0.610352 1441830885 -0.492126 0.502625 -0.364319 -0.610352 1441830885 -0.492126 0.502625 -0.364319 -0.610352 1441830885 -0.492126 0.502625 -0.364319 -0.610352 1441830885 -0.492126 0.502625 -0.364319 -0.610352 1441830885 -0.492126 0.502625 -0.364319 -0.610352 1441830885 -0.489380 0.503296 -0.368164 -0.609680 1441830885 -0.489380 0.503296 -0.368164 -0.609680 1441830885 -0.489380 0.503296 -0.368164 -0.609680 1441830885 -0.489380 0.503296 -0.368164 -0.609680 1441830885 -0.489380 0.503296 -0.368164 -0.609680 1441830885 -0.489380 0.503296 -0.368164 -0.609680 1441830885 -0.494263 0.501221 -0.373535 -0.604187 1441830885 -0.494263 0.501221 -0.373535 -0.604187 1441830885 -0.494263 0.501221 -0.373535 -0.604187 1441830885 -0.494263 0.501221 -0.373535 -0.604187 1441830885 -0.494263 0.501221 -0.373535 -0.604187 1441830885 -0.494263 0.501221 -0.373535 -0.604187 1441830885 -0.506287 0.493225 -0.381531 -0.595764 1441830885 -0.506287 0.493225 -0.381531 -0.595764 1441830885 -0.506287 0.493225 -0.381531 -0.595764 1441830885 -0.506287 0.493225 -0.381531 -0.595764 1441830885 -0.506287 0.493225 -0.381531 -0.595764 1441830885 -0.506287 0.493225 -0.381531 -0.595764 1441830885 -0.518005 0.484314 -0.392029 -0.586060 1441830885 -0.518005 0.484314 -0.392029 -0.586060 1441830885 -0.518005 0.484314 -0.392029 -0.586060 1441830885 -0.518005 0.484314 -0.392029 -0.586060 1441830885 -0.518005 0.484314 -0.392029 -0.586060 1441830885 -0.518005 0.484314 -0.392029 -0.586060 1441830885 -0.518005 0.484314 -0.392029 -0.586060 1441830885 -0.528137 0.477600 -0.403259 -0.574768 1441830885 -0.528137 0.477600 -0.403259 -0.574768 1441830885 -0.528137 0.477600 -0.403259 -0.574768 1441830885 -0.528137 0.477600 -0.403259 -0.574768 1441830885 -0.528137 0.477600 -0.403259 -0.574768 1441830885 -0.528137 0.477600 -0.403259 -0.574768 1441830885 -0.535828 0.471252 -0.414856 -0.564575 1441830885 -0.535828 0.471252 -0.414856 -0.564575 1441830885 -0.535828 0.471252 -0.414856 -0.564575 1441830885 -0.535828 0.471252 -0.414856 -0.564575 1441830885 -0.535828 0.471252 -0.414856 -0.564575 1441830885 -0.543518 0.466187 -0.418152 -0.558960 1441830885 -0.543518 0.466187 -0.418152 -0.558960 1441830885 -0.543518 0.466187 -0.418152 -0.558960 1441830885 -0.543518 0.466187 -0.418152 -0.558960 1441830885 -0.543518 0.466187 -0.418152 -0.558960 1441830885 -0.543518 0.466187 -0.418152 -0.558960 1441830885 -0.543518 0.466187 -0.418152 -0.558960 1441830885 -0.540588 0.469666 -0.417603 -0.559387 1441830885 -0.540588 0.469666 -0.417603 -0.559387 1441830885 -0.540588 0.469666 -0.417603 -0.559387 1441830885 -0.540588 0.469666 -0.417603 -0.559387 1441830885 -0.540588 0.469666 -0.417603 -0.559387 1441830885 -0.540588 0.469666 -0.417603 -0.559387 1441830885 -0.533997 0.475403 -0.413086 -0.564148 1441830885 -0.533997 0.475403 -0.413086 -0.564148 1441830885 -0.533997 0.475403 -0.413086 -0.564148 1441830885 -0.533997 0.475403 -0.413086 -0.564148 1441830885 -0.533997 0.475403 -0.413086 -0.564148 1441830886 -0.533997 0.475403 -0.413086 -0.564148 1441830886 -0.533997 0.475403 -0.413086 -0.564148 1441830886 -0.540222 0.459290 -0.416748 -0.568848 1441830886 -0.540222 0.459290 -0.416748 -0.568848 1441830886 -0.540222 0.459290 -0.416748 -0.568848 1441830886 -0.540222 0.459290 -0.416748 -0.568848 1441830886 -0.540222 0.459290 -0.416748 -0.568848 1441830886 -0.540222 0.459290 -0.416748 -0.568848 1441830886 -0.537292 0.454041 -0.408569 -0.581665 1441830886 -0.537292 0.454041 -0.408569 -0.581665 1441830886 -0.537292 0.454041 -0.408569 -0.581665 1441830886 -0.537292 0.454041 -0.408569 -0.581665 1441830886 -0.537292 0.454041 -0.408569 -0.581665 1441830886 -0.537292 0.454041 -0.408569 -0.581665 1441830886 -0.521790 0.464355 -0.396240 -0.595947 1441830886 -0.521790 0.464355 -0.396240 -0.595947 1441830886 -0.521790 0.464355 -0.396240 -0.595947 1441830886 -0.521790 0.464355 -0.396240 -0.595947 1441830886 -0.509338 0.475281 -0.383850 -0.606140 1441830886 -0.509338 0.475281 -0.383850 -0.606140 1441830886 -0.509338 0.475281 -0.383850 -0.606140 1441830886 -0.509338 0.475281 -0.383850 -0.606140 1441830886 -0.509338 0.475281 -0.383850 -0.606140 1441830886 
-0.526611 0.471741 -0.418823 -0.569885 1441830889 -0.515503 0.480347 -0.410095 -0.579102 1441830889 -0.515503 0.480347 -0.410095 -0.579102 1441830889 -0.515503 0.480347 -0.410095 -0.579102 1441830889 -0.515503 0.480347 -0.410095 -0.579102 1441830889 -0.515503 0.480347 -0.410095 -0.579102 1441830889 -0.515503 0.480347 -0.410095 -0.579102 1441830889 -0.504333 0.486633 -0.395142 -0.593933 1441830889 -0.504333 0.486633 -0.395142 -0.593933 1441830889 -0.504333 0.486633 -0.395142 -0.593933 1441830889 -0.504333 0.486633 -0.395142 -0.593933 1441830889 -0.504333 0.486633 -0.395142 -0.593933 1441830889 -0.504333 0.486633 -0.395142 -0.593933 1441830889 -0.504333 0.486633 -0.395142 -0.593933 1441830889 -0.494324 0.491760 -0.380371 -0.607666 1441830889 -0.494324 0.491760 -0.380371 -0.607666 1441830889 -0.494324 0.491760 -0.380371 -0.607666 1441830889 -0.494324 0.491760 -0.380371 -0.607666 1441830889 -0.494324 0.491760 -0.380371 -0.607666 1441830889 -0.494324 0.491760 -0.380371 -0.607666 1441830889 -0.488464 0.495850 -0.371521 -0.614502 1441830889 -0.488464 0.495850 -0.371521 -0.614502 1441830889 -0.488464 0.495850 -0.371521 -0.614502 1441830889 -0.488464 0.495850 -0.371521 -0.614502 1441830889 -0.488464 0.495850 -0.371521 -0.614502 1441830889 -0.488464 0.495850 -0.371521 -0.614502 1441830889 -0.484375 0.495972 -0.369751 -0.618591 1441830889 -0.484375 0.495972 -0.369751 -0.618591 1441830889 -0.484375 0.495972 -0.369751 -0.618591 1441830889 -0.484375 0.495972 -0.369751 -0.618591 1441830889 -0.484375 0.495972 -0.369751 -0.618591 1441830889 -0.484375 0.495972 -0.369751 -0.618591 1441830889 -0.494568 0.491272 -0.371277 -0.613403 1441830889 -0.494568 0.491272 -0.371277 -0.613403 1441830889 -0.494568 0.491272 -0.371277 -0.613403 1441830889 -0.494568 0.491272 -0.371277 -0.613403 1441830889 -0.494568 0.491272 -0.371277 -0.613403 1441830889 -0.494568 0.491272 -0.371277 -0.613403 1441830889 -0.494568 0.491272 -0.371277 -0.613403 1441830889 -0.502258 0.481567 -0.384827 -0.606445 1441830889 -0.502258 0.481567 -0.384827 -0.606445 1441830889 -0.502258 0.481567 -0.384827 -0.606445 1441830889 -0.502258 0.481567 -0.384827 -0.606445 1441830889 -0.502258 0.481567 -0.384827 -0.606445 1441830889 -0.502258 0.481567 -0.384827 -0.606445 1441830889 -0.511597 0.471924 -0.403564 -0.593994 1441830889 -0.511597 0.471924 -0.403564 -0.593994 1441830889 -0.511597 0.471924 -0.403564 -0.593994 1441830889 -0.511597 0.471924 -0.403564 -0.593994 1441830889 -0.511597 0.471924 -0.403564 -0.593994 1441830889 -0.511597 0.471924 -0.403564 -0.593994 1441830889 -0.526001 0.463562 -0.421631 -0.575134 1441830889 -0.526001 0.463562 -0.421631 -0.575134 1441830889 -0.526001 0.463562 -0.421631 -0.575134 1441830889 -0.526001 0.463562 -0.421631 -0.575134 1441830889 -0.526001 0.463562 -0.421631 -0.575134 1441830889 -0.526001 0.463562 -0.421631 -0.575134 1441830889 -0.536194 0.454346 -0.432800 -0.564636 1441830889 -0.536194 0.454346 -0.432800 -0.564636 1441830889 -0.536194 0.454346 -0.432800 -0.564636 1441830889 -0.536194 0.454346 -0.432800 -0.564636 1441830889 -0.536194 0.454346 -0.432800 -0.564636 1441830889 -0.536194 0.454346 -0.432800 -0.564636 1441830889 -0.541443 0.449707 -0.439636 -0.558044 1441830889 -0.541443 0.449707 -0.439636 -0.558044 1441830889 -0.541443 0.449707 -0.439636 -0.558044 1441830889 -0.541443 0.449707 -0.439636 -0.558044 1441830889 -0.541443 0.449707 -0.439636 -0.558044 1441830889 -0.541443 0.449707 -0.439636 -0.558044 1441830889 -0.541443 0.449707 -0.439636 -0.558044 1441830889 -0.542175 0.448303 -0.443665 -0.555237 1441830889 -0.542175 0.448303 -0.443665 -0.555237 1441830889 -0.542175 0.448303 -0.443665 -0.555237 1441830889 -0.542175 0.448303 -0.443665 -0.555237 1441830889 -0.542175 0.448303 -0.443665 -0.555237 1441830889 -0.542175 0.448303 -0.443665 -0.555237 1441830889 -0.540283 0.447815 -0.443237 -0.557861 1441830889 -0.540283 0.447815 -0.443237 -0.557861 1441830889 -0.540283 0.447815 -0.443237 -0.557861 1441830889 -0.540283 0.447815 -0.443237 -0.557861 1441830889 -0.540283 0.447815 -0.443237 -0.557861 1441830889 -0.540283 0.447815 -0.443237 -0.557861 1441830889 -0.540283 0.447815 -0.443237 -0.557861 1441830889 -0.531372 0.452148 -0.433716 -0.570190 1441830889 -0.531372 0.452148 -0.433716 -0.570190 1441830889 -0.531372 0.452148 -0.433716 -0.570190 1441830889 -0.531372 0.452148 -0.433716 -0.570190 1441830889 -0.531372 0.452148 -0.433716 -0.570190 1441830889 -0.531372 0.452148 -0.433716 -0.570190 1441830889 -0.517212 0.462280 -0.422302 -0.583496 1441830889 -0.517212 0.462280 -0.422302 -0.583496 1441830889 -0.517212 0.462280 -0.422302 -0.583496 1441830889 -0.517212 0.462280 -0.422302 -0.583496 1441830889 -0.517212 0.462280 -0.422302 -0.583496 1441830889 -0.503784 0.469482 -0.402893 -0.602905 1441830889 -0.503784 0.469482 -0.402893 -0.602905 1441830889 -0.503784 0.469482 -0.402893 -0.602905 1441830889 -0.503784 0.469482 -0.402893 -0.602905 1441830889 -0.503784 0.469482 -0.402893 -0.602905 1441830889 -0.503784 0.469482 -0.402893 -0.602905 1441830889 -0.503784 0.469482 -0.402893 -0.602905 1441830889 -0.491760 0.478699 -0.384155 -0.617676 1441830889 -0.491760 0.478699 -0.384155 -0.617676 1441830890 -0.491760 0.478699 -0.384155 -0.617676 1441830890 -0.491760 0.478699 -0.384155 -0.617676 1441830890 -0.491760 0.478699 -0.384155 -0.617676 1441830890 -0.491760 0.478699 -0.384155 -0.617676 1441830890 -0.490173 0.481567 -0.371094 -0.624634 1441830890 -0.490173 0.481567 -0.371094 -0.624634 1441830890 -0.490173 0.481567 -0.371094 -0.624634 1441830890 -0.490173 0.481567 -0.371094 -0.624634 1441830890 -0.490173 0.481567 -0.371094 -0.624634 1441830890 -0.490173 0.481567 -0.371094 -0.624634 1441830890 -0.508484 0.468567 -0.374756 -0.617676 1441830890 -0.508484 0.468567 -0.374756 -0.617676 1441830890 -0.508484 0.468567 -0.374756 -0.617676 1441830890 -0.508484 0.468567 -0.374756 -0.617676 1441830890 -0.508484 0.468567 -0.374756 -0.617676 1441830890 -0.508484 0.468567 -0.374756 -0.617676 1441830890 -0.513062 0.457764 -0.396912 -0.608032 1441830890 -0.513062 0.457764 -0.396912 -0.608032 1441830890 -0.513062 0.457764 -0.396912 -0.608032 1441830890 -0.513062 0.457764 -0.396912 -0.608032 1441830890 -0.513062 0.457764 -0.396912 -0.608032 1441830890 -0.513062 0.457764 -0.396912 -0.608032 1441830890 -0.519043 0.452515 -0.409729 -0.598389 1441830890 -0.519043 0.452515 -0.409729 -0.598389 1441830890 -0.519043 0.452515 -0.409729 -0.598389 1441830890 -0.519043 0.452515 -0.409729 -0.598389 1441830890 -0.519043 0.452515 -0.409729 -0.598389 1441830890 -0.519043 0.452515 -0.409729 -0.598389 1441830890 -0.530090 0.448730 -0.425781 -0.580017 1441830890 -0.530090 0.448730 -0.425781 -0.580017 1441830890 -0.530090 0.448730 -0.425781 -0.580017 1441830890 -0.530090 0.448730 -0.425781 -0.580017 1441830890 -0.530090 0.448730 -0.425781 -0.580017 1441830890 -0.530090 0.448730 -0.425781 -0.580017 1441830890 -0.537354 0.444092 -0.436523 -0.568787 1441830890 -0.537354 0.444092 -0.436523 -0.568787 1441830890 -0.537354 0.444092 -0.436523 -0.568787 1441830890 -0.537354 0.444092 -0.436523 -0.568787 1441830890 -0.537354 0.444092 -0.436523 -0.568787 1441830890 -0.537354 0.444092 -0.436523 -0.568787 1441830890 -0.537842 0.445313 -0.437378 -0.566711 1441830890 -0.537842 0.445313 -0.437378 -0.566711 1441830890 -0.537842 0.445313 -0.437378 -0.566711 1441830890 -0.537842 0.445313 -0.437378 -0.566711 1441830890 -0.537842 0.445313 -0.437378 -0.566711 1441830890 -0.537842 0.445313 -0.437378 -0.566711 1441830890 -0.537842 0.445313 -0.437378 -0.566711 1441830890 -0.535339 0.447876 -0.433044 -0.570374 1441830890 -0.535339 0.447876 -0.433044 -0.570374 1441830890 -0.535339 0.447876 -0.433044 -0.570374 1441830890 -0.535339 0.447876 -0.433044 -0.570374 1441830890 -0.535339 0.447876 -0.433044 -0.570374 1441830890 -0.535339 0.447876 -0.433044 -0.570374 1441830890 -0.531006 0.451050 -0.424866 -0.578064 1441830890 -0.531006 0.451050 -0.424866 -0.578064 1441830890 -0.531006 0.451050 -0.424866 -0.578064 1441830890 -0.531006 0.451050 -0.424866 -0.578064 1441830890 -0.531006 0.451050 -0.424866 -0.578064 1441830890 -0.531006 0.451050 -0.424866 -0.578064 1441830890 -0.531006 0.451050 -0.424866 -0.578064 1441830890 -0.521179 0.456848 -0.415955 -0.588806 1441830890 -0.521179 0.456848 -0.415955 -0.588806 1441830890 -0.521179 0.456848 -0.415955 -0.588806 1441830890 -0.521179 0.456848 -0.415955 -0.588806 1441830890 -0.521179 0.456848 -0.415955 -0.588806 1441830890 -0.521179 0.456848 -0.415955 -0.588806 1441830890 -0.512146 0.462402 -0.404663 -0.600159 1441830890 -0.512146 0.462402 -0.404663 -0.600159 1441830890 -0.512146 0.462402 -0.404663 -0.600159 1441830890 -0.512146 0.462402 -0.404663 -0.600159 1441830890 -0.512146 0.462402 -0.404663 -0.600159 1441830890 -0.512146 0.462402 -0.404663 -0.600159 1441830890 -0.504211 0.465576 -0.389954 -0.613953 1441830890 -0.504211 0.465576 -0.389954 -0.613953 1441830890 -0.504211 0.465576 -0.389954 -0.613953 1441830890 -0.504211 0.465576 -0.389954 -0.613953 1441830890 -0.504211 0.465576 -0.389954 -0.613953 1441830890 -0.504211 0.465576 -0.389954 -0.613953 1441830890 -0.493286 0.472778 -0.376282 -0.625793 1441830890 -0.493286 0.472778 -0.376282 -0.625793 1441830890 -0.493286 0.472778 -0.376282 -0.625793 1441830890 -0.493286 0.472778 -0.376282 -0.625793 1441830890 -0.493286 0.472778 -0.376282 -0.625793 1441830890 -0.493286 0.472778 -0.376282 -0.625793 1441830890 -0.499756 0.469910 -0.365906 -0.628967 1441830890 -0.499756 0.469910 -0.365906 -0.628967 1441830890 -0.499756 0.469910 -0.365906 -0.628967 1441830890 -0.499756 0.469910 -0.365906 -0.628967 1441830890 -0.499756 0.469910 -0.365906 -0.628967 1441830890 -0.499756 0.469910 -0.365906 -0.628967 1441830890 -0.514343 0.460083 -0.374573 -0.619263 1441830890 -0.514343 0.460083 -0.374573 -0.619263 1441830890 -0.514343 0.460083 -0.374573 -0.619263 1441830890 -0.514343 0.460083 -0.374573 -0.619263 1441830890 -0.514343 0.460083 -0.374573 -0.619263 1441830890 -0.514343 0.460083 -0.374573 -0.619263 1441830890 -0.516724 0.452881 -0.388855 -0.613770 1441830890 -0.516724 0.452881 -0.388855 -0.613770 1441830890 -0.516724 0.452881 -0.388855 -0.613770 1441830890 -0.516724 0.452881 -0.388855 -0.613770 1441830890 -0.516724 0.452881 -0.388855 -0.613770 1441830890 -0.516724 0.452881 -0.388855 -0.613770 1441830890 -0.526123 0.447144 -0.401062 -0.602112 1441830890 -0.526123 0.447144 -0.401062 -0.602112 1441830890 -0.526123 0.447144 -0.401062 -0.602112 1441830890 -0.526123 0.447144 -0.401062 -0.602112 1441830890 -0.526123 0.447144 -0.401062 -0.602112 1441830890 -0.526123 0.447144 -0.401062 -0.602112 1441830890 -0.535645 0.443481 -0.418823 -0.584045 1441830890 -0.535645 0.443481 -0.418823 -0.584045 1441830890 -0.535645 0.443481 -0.418823 -0.584045 1441830890 -0.535645 0.443481 -0.418823 -0.584045 1441830891 -0.535645 0.443481 -0.418823 -0.584045 1441830891 -0.535645 0.443481 -0.418823 -0.584045 1441830891 -0.535645 0.443481 -0.418823 -0.584045 1441830891 -0.543884 0.434509 -0.431396 -0.573914 1441830891 -0.543884 0.434509 -0.431396 -0.573914 1441830891 -0.543884 0.434509 -0.431396 -0.573914 1441830891 -0.543884 0.434509 -0.431396 -0.573914 1441830891 -0.543884 0.434509 -0.431396 -0.573914 1441830891 -0.543884 0.434509 -0.431396 -0.573914 1441830891 -0.543762 0.434448 -0.435852 -0.570740 1441830891 -0.543762 0.434448 -0.435852 -0.570740 1441830891 -0.543762 0.434448 -0.435852 -0.570740 1441830891 -0.543762 0.434448 -0.435852 -0.570740 1441830891 -0.543762 0.434448 -0.435852 -0.570740 1441830891 -0.540771 0.438049 -0.433960 -0.572205 1441830891 -0.540771 0.438049 -0.433960 -0.572205 1441830891 -0.540771 0.438049 -0.433960 -0.572205 1441830891 -0.540771 0.438049 -0.433960 -0.572205 1441830891 -0.540771 0.438049 -0.433960 -0.572205 1441830891 -0.540771 0.438049 -0.433960 -0.572205 1441830891 -0.540771 0.438049 -0.433960 -0.572205 1441830891 -0.529907 0.448181 -0.432251 -0.575806 1441830891 -0.529907 0.448181 -0.432251 -0.575806 1441830891 -0.529907 0.448181 -0.432251 -0.575806 1441830891 -0.529907 0.448181 -0.432251 -0.575806 1441830891 -0.529907 0.448181 -0.432251 -0.575806 1441830891 -0.529907 0.448181 -0.432251 -0.575806 1441830891 -0.511719 0.461304 -0.425415 -0.586914 1441830891 -0.511719 0.461304 -0.425415 -0.586914 1441830891 -0.511719 0.461304 -0.425415 -0.586914 1441830891 -0.511719 0.461304 -0.425415 -0.586914 1441830891 -0.511719 0.461304 -0.425415 -0.586914 1441830891 -0.511719 0.461304 -0.425415 -0.586914 1441830891 -0.511719 0.461304 -0.425415 -0.586914 1441830891 -0.488831 0.481018 -0.403503 -0.605713 1441830891 -0.488831 0.481018 -0.403503 -0.605713 1441830891 -0.488831 0.481018 -0.403503 -0.605713 1441830891 -0.488831 0.481018 -0.403503 -0.605713 1441830891 -0.488831 0.481018 -0.403503 -0.605713 1441830891 -0.488831 0.481018 -0.403503 -0.605713 1441830891 -0.476868 0.492615 -0.382263 -0.619507 1441830891 -0.476868 0.492615 -0.382263 -0.619507 1441830891 -0.476868 0.492615 -0.382263 -0.619507 1441830891 -0.476868 0.492615 -0.382263 -0.619507 1441830891 -0.476868 0.492615 -0.382263 -0.619507 1441830891 -0.476868 0.492615 -0.382263 -0.619507 1441830891 -0.483276 0.489258 -0.375183 -0.621582 1441830891 -0.483276 0.489258 -0.375183 -0.621582 1441830891 -0.483276 0.489258 -0.375183 -0.621582 1441830891 -0.483276 0.489258 -0.375183 -0.621582 1441830891 -0.483276 0.489258 -0.375183 -0.621582 1441830891 -0.483276 0.489258 -0.375183 -0.621582 1441830891 -0.496155 0.480530 -0.385620 -0.611755 1441830891 -0.496155 0.480530 -0.385620 -0.611755 1441830891 -0.496155 0.480530 -0.385620 -0.611755 1441830891 -0.496155 0.480530 -0.385620 -0.611755 1441830891 -0.496155 0.480530 -0.385620 -0.611755 1441830891 -0.496155 0.480530 -0.385620 -0.611755 1441830891 -0.496155 0.480530 -0.385620 -0.611755 1441830891 -0.498962 0.471497 -0.400513 -0.606934 1441830891 -0.498962 0.471497 -0.400513 -0.606934 1441830891 -0.498962 0.471497 -0.400513 -0.606934 1441830891 -0.498962 0.471497 -0.400513 -0.606934 1441830891 -0.498962 0.471497 -0.400513 -0.606934 1441830891 -0.498962 0.471497 -0.400513 -0.606934 1441830891 -0.510315 0.465515 -0.418030 -0.590088 1441830891 -0.510315 0.465515 -0.418030 -0.590088 1441830891 -0.510315 0.465515 -0.418030 -0.590088 1441830891 -0.510315 0.465515 -0.418030 -0.590088 1441830891 -0.510315 0.465515 -0.418030 -0.590088 1441830891 -0.510315 0.465515 -0.418030 -0.590088 1441830891 -0.522156 0.456421 -0.436401 -0.573303 1441830891 -0.522156 0.456421 -0.436401 -0.573303 1441830891 -0.522156 0.456421 -0.436401 -0.573303 1441830891 -0.522156 0.456421 -0.436401 -0.573303 1441830891 -0.522156 0.456421 -0.436401 -0.573303 1441830891 -0.522156 0.456421 -0.436401 -0.573303 1441830891 -0.522156 0.456421 -0.436401 -0.573303 1441830891 -0.527710 0.449829 -0.449036 -0.563599 1441830891 -0.527710 0.449829 -0.449036 -0.563599 1441830891 -0.527710 0.449829 -0.449036 -0.563599 1441830891 -0.527710 0.449829 -0.449036 -0.563599 1441830891 -0.527710 0.449829 -0.449036 -0.563599 1441830891 -0.527832 0.450012 -0.451294 -0.561523 1441830891 -0.527832 0.450012 -0.451294 -0.561523 1441830891 -0.527832 0.450012 -0.451294 -0.561523 1441830891 -0.527832 0.450012 -0.451294 -0.561523 1441830891 -0.527832 0.450012 -0.451294 -0.561523 1441830891 -0.527832 0.450012 -0.451294 -0.561523 1441830891 -0.525024 0.453613 -0.449219 -0.562927 1441830891 -0.525024 0.453613 -0.449219 -0.562927 1441830891 -0.525024 0.453613 -0.449219 -0.562927 1441830891 -0.525024 0.453613 -0.449219 -0.562927 1441830891 -0.525024 0.453613 -0.449219 -0.562927 1441830891 -0.525024 0.453613 -0.449219 -0.562927 1441830891 -0.525024 0.453613 -0.449219 -0.562927 1441830891 -0.518982 0.457825 -0.448547 -0.565552 1441830891 -0.518982 0.457825 -0.448547 -0.565552 1441830891 -0.518982 0.457825 -0.448547 -0.565552 1441830891 -0.518982 0.457825 -0.448547 -0.565552 1441830891 -0.518982 0.457825 -0.448547 -0.565552 1441830891 -0.518982 0.457825 -0.448547 -0.565552 1441830891 -0.509277 0.465271 -0.437378 -0.576965 1441830891 -0.509277 0.465271 -0.437378 -0.576965 1441830891 -0.509277 0.465271 -0.437378 -0.576965 1441830891 -0.509277 0.465271 -0.437378 -0.576965 1441830891 -0.509277 0.465271 -0.437378 -0.576965 1441830891 -0.509277 0.465271 -0.437378 -0.576965 1441830891 -0.509277 0.465271 -0.437378 -0.576965 1441830891 -0.493103 0.479919 -0.411865 -0.597412 1441830891 -0.493103 0.479919 -0.411865 -0.597412 1441830891 -0.493103 0.479919 -0.411865 -0.597412 1441830891 -0.493103 0.479919 -0.411865 -0.597412 1441830891 -0.493103 0.479919 -0.411865 -0.597412 1441830892 -0.493103 0.479919 -0.411865 -0.597412 1441830892 -0.484619 0.486023 -0.381775 -0.619080 1441830892 -0.484619 0.486023 -0.381775 -0.619080 1441830892 -0.484619 0.486023 -0.381775 -0.619080 1441830892 -0.484619 0.486023 -0.381775 -0.619080 1441830892 -0.484619 0.486023 -0.381775 -0.619080 1441830892 -0.484619 0.486023 -0.381775 -0.619080 1441830892 -0.484619 0.486023 -0.381775 -0.619080 1441830892 -0.490234 0.483521 -0.371216 -0.623047 1441830892 -0.490234 0.483521 -0.371216 -0.623047 1441830892 -0.490234 0.483521 -0.371216 -0.623047 1441830892 -0.490234 0.483521 -0.371216 -0.623047 1441830892 -0.490234 0.483521 -0.371216 -0.623047 1441830892 -0.490234 0.483521 -0.371216 -0.623047 1441830892 -0.506592 0.476318 -0.379395 -0.610413 1441830892 -0.506592 0.476318 -0.379395 -0.610413 1441830892 -0.506592 0.476318 -0.379395 -0.610413 1441830892 -0.506592 0.476318 -0.379395 -0.610413 1441830892 -0.506592 0.476318 -0.379395 -0.610413 1441830892 -0.506592 0.476318 -0.379395 -0.610413 1441830892 -0.504700 0.465881 -0.392883 -0.611511 1441830892 -0.504700 0.465881 -0.392883 -0.611511 1441830892 -0.504700 0.465881 -0.392883 -0.611511 1441830892 -0.504700 0.465881 -0.392883 -0.611511 1441830892 -0.504700 0.465881 -0.392883 -0.611511 1441830892 -0.504700 0.465881 -0.392883 -0.611511 1441830892 -0.504700 0.465881 -0.392883 -0.611511 1441830892 -0.509827 0.462341 -0.403381 -0.603027 1441830892 -0.509827 0.462341 -0.403381 -0.603027 1441830892 -0.509827 0.462341 -0.403381 -0.603027 1441830892 -0.509827 0.462341 -0.403381 -0.603027 1441830892 -0.509827 0.462341 -0.403381 -0.603027 1441830892 -0.509827 0.462341 -0.403381 -0.603027 1441830892 -0.522827 0.456177 -0.424194 -0.581970 1441830892 -0.522827 0.456177 -0.424194 -0.581970 1441830892 -0.522827 0.456177 -0.424194 -0.581970 1441830892 -0.522827 0.456177 -0.424194 -0.581970 1441830892 -0.522827 0.456177 -0.424194 -0.581970 1441830892 -0.522827 0.456177 -0.424194 -0.581970 1441830892 -0.531006 0.447937 -0.440674 -0.568542 1441830892 -0.531006 0.447937 -0.440674 -0.568542 1441830892 -0.531006 0.447937 -0.440674 -0.568542 1441830892 -0.531006 0.447937 -0.440674 -0.568542 1441830892 -0.531006 0.447937 -0.440674 -0.568542 1441830892 -0.531006 0.447937 -0.440674 -0.568542 1441830892 -0.535156 0.443787 -0.447510 -0.562500 1441830892 -0.535156 0.443787 -0.447510 -0.562500 1441830892 -0.535156 0.443787 -0.447510 -0.562500 1441830892 -0.535156 0.443787 -0.447510 -0.562500 1441830892 -0.535156 0.443787 -0.447510 -0.562500 1441830892 -0.535156 0.443787 -0.447510 -0.562500 1441830892 -0.535156 0.443787 -0.447510 -0.562500 1441830892 -0.530212 0.446533 -0.445862 -0.566345 1441830892 -0.530212 0.446533 -0.445862 -0.566345 1441830892 -0.530212 0.446533 -0.445862 -0.566345 1441830892 -0.530212 0.446533 -0.445862 -0.566345 1441830892 -0.530212 0.446533 -0.445862 -0.566345 1441830892 -0.530212 0.446533 -0.445862 -0.566345 1441830892 -0.519714 0.456421 -0.435486 -0.576233 1441830892 -0.519714 0.456421 -0.435486 -0.576233 1441830892 -0.519714 0.456421 -0.435486 -0.576233 1441830892 -0.519714 0.456421 -0.435486 -0.576233 1441830892 -0.519714 0.456421 -0.435486 -0.576233 1441830892 -0.519714 0.456421 -0.435486 -0.576233 1441830892 -0.508301 0.464905 -0.423279 -0.588562 1441830892 -0.508301 0.464905 -0.423279 -0.588562 1441830892 -0.508301 0.464905 -0.423279 -0.588562 1441830892 -0.508301 0.464905 -0.423279 -0.588562 1441830892 -0.508301 0.464905 -0.423279 -0.588562 1441830892 -0.508301 0.464905 -0.423279 -0.588562 1441830892 -0.508301 0.464905 -0.423279 -0.588562 1441830892 -0.494690 0.475403 -0.408325 -0.602112 1441830892 -0.494690 0.475403 -0.408325 -0.602112 1441830892 -0.494690 0.475403 -0.408325 -0.602112 1441830892 -0.494690 0.475403 -0.408325 -0.602112 1441830892 -0.494690 0.475403 -0.408325 -0.602112 1441830892 -0.494690 0.475403 -0.408325 -0.602112 1441830892 -0.482422 0.483582 -0.389160 -0.618103 1441830892 -0.482422 0.483582 -0.389160 -0.618103 1441830892 -0.482422 0.483582 -0.389160 -0.618103 1441830892 -0.482422 0.483582 -0.389160 -0.618103 1441830892 -0.482422 0.483582 -0.389160 -0.618103 1441830892 -0.482422 0.483582 -0.389160 -0.618103 1441830892 -0.482422 0.483582 -0.389160 -0.618103 1441830892 -0.474609 0.488403 -0.369446 -0.632263 1441830892 -0.474609 0.488403 -0.369446 -0.632263 1441830892 -0.474609 0.488403 -0.369446 -0.632263 1441830892 -0.474609 0.488403 -0.369446 -0.632263 1441830892 -0.474609 0.488403 -0.369446 -0.632263 1441830892 -0.474609 0.488403 -0.369446 -0.632263 1441830892 -0.483887 0.481934 -0.361023 -0.635071 1441830892 -0.483887 0.481934 -0.361023 -0.635071 1441830892 -0.483887 0.481934 -0.361023 -0.635071 1441830892 -0.483887 0.481934 -0.361023 -0.635071 1441830892 -0.483887 0.481934 -0.361023 -0.635071 1441830892 -0.493896 0.474487 -0.369873 -0.627808 1441830892 -0.493896 0.474487 -0.369873 -0.627808 1441830892 -0.493896 0.474487 -0.369873 -0.627808 1441830892 -0.493896 0.474487 -0.369873 -0.627808 1441830892 -0.493896 0.474487 -0.369873 -0.627808 1441830892 -0.493896 0.474487 -0.369873 -0.627808 1441830892 -0.493896 0.474487 -0.369873 -0.627808 1441830892 -0.494263 0.469482 -0.380737 -0.624756 1441830892 -0.494263 0.469482 -0.380737 -0.624756 1441830892 -0.494263 0.469482 -0.380737 -0.624756 1441830892 -0.494263 0.469482 -0.380737 -0.624756 1441830892 -0.494263 0.469482 -0.380737 -0.624756 1441830892 -0.494263 0.469482 -0.380737 -0.624756 1441830892 -0.503540 0.467773 -0.392700 -0.611084 1441830892 -0.503540 0.467773 -0.392700 -0.611084 1441830892 -0.503540 0.467773 -0.392700 -0.611084 1441830892 -0.503540 0.467773 -0.392700 -0.611084 1441830892 -0.503540 0.467773 -0.392700 -0.611084 1441830892 -0.503540 0.467773 -0.392700 -0.611084 1441830893 -0.518372 0.458801 -0.414673 -0.590698 1441830893 -0.518372 0.458801 -0.414673 -0.590698 1441830893 -0.518372 0.458801 -0.414673 -0.590698 1441830893 -0.518372 0.458801 -0.414673 -0.590698 1441830893 -0.518372 0.458801 -0.414673 -0.590698 1441830893 -0.518372 0.458801 -0.414673 -0.590698 1441830893 -0.518372 0.458801 -0.414673 -0.590698 1441830893 -0.526672 0.452209 -0.425598 -0.580566 1441830893 -0.526672 0.452209 -0.425598 -0.580566 1441830893 -0.526672 0.452209 -0.425598 -0.580566 1441830893 -0.526672 0.452209 -0.425598 -0.580566 1441830893 -0.526672 0.452209 -0.425598 -0.580566 1441830893 -0.526672 0.452209 -0.425598 -0.580566 1441830893 -0.531494 0.446777 -0.432068 -0.575562 1441830893 -0.531494 0.446777 -0.432068 -0.575562 1441830893 -0.531494 0.446777 -0.432068 -0.575562 1441830893 -0.531494 0.446777 -0.432068 -0.575562 1441830893 -0.531494 0.446777 -0.432068 -0.575562 1441830893 -0.531494 0.446777 -0.432068 -0.575562 1441830893 -0.531494 0.446777 -0.432068 -0.575562 1441830893 -0.527466 0.450134 -0.427490 -0.580078 1441830893 -0.527466 0.450134 -0.427490 -0.580078 1441830893 -0.527466 0.450134 -0.427490 -0.580078 1441830893 -0.527466 0.450134 -0.427490 -0.580078 1441830893 -0.527466 0.450134 -0.427490 -0.580078 1441830893 -0.527466 0.450134 -0.427490 -0.580078 1441830893 -0.517700 0.458313 -0.420593 -0.587463 1441830893 -0.517700 0.458313 -0.420593 -0.587463 1441830893 -0.517700 0.458313 -0.420593 -0.587463 1441830893 -0.517700 0.458313 -0.420593 -0.587463 1441830893 -0.517700 0.458313 -0.420593 -0.587463 1441830893 -0.517700 0.458313 -0.420593 -0.587463 1441830893 -0.517700 0.458313 -0.420593 -0.587463 1441830893 -0.499634 0.473022 -0.405701 -0.601746 1441830893 -0.499634 0.473022 -0.405701 -0.601746 1441830893 -0.499634 0.473022 -0.405701 -0.601746 1441830893 -0.499634 0.473022 -0.405701 -0.601746 1441830893 -0.499634 0.473022 -0.405701 -0.601746 1441830893 -0.499634 0.473022 -0.405701 -0.601746 1441830893 -0.479553 0.489868 -0.381836 -0.619934 1441830893 -0.479553 0.489868 -0.381836 -0.619934 1441830893 -0.479553 0.489868 -0.381836 -0.619934 1441830893 -0.479553 0.489868 -0.381836 -0.619934 1441830893 -0.479553 0.489868 -0.381836 -0.619934 1441830893 -0.479553 0.489868 -0.381836 -0.619934 1441830893 -0.479553 0.489868 -0.381836 -0.619934 1441830893 -0.465454 0.501099 -0.362732 -0.633057 1441830893 -0.465454 0.501099 -0.362732 -0.633057 1441830893 -0.465454 0.501099 -0.362732 -0.633057 1441830893 -0.465454 0.501099 -0.362732 -0.633057 1441830893 -0.465454 0.501099 -0.362732 -0.633057 1441830893 -0.465454 0.501099 -0.362732 -0.633057 1441830893 -0.467529 0.505615 -0.356140 -0.631653 1441830893 -0.467529 0.505615 -0.356140 -0.631653 1441830893 -0.467529 0.505615 -0.356140 -0.631653 1441830893 -0.467529 0.505615 -0.356140 -0.631653 1441830893 -0.467529 0.505615 -0.356140 -0.631653 1441830893 -0.467529 0.505615 -0.356140 -0.631653 1441830893 -0.467529 0.505615 -0.356140 -0.631653 1441830893 -0.478333 0.498657 -0.365662 -0.623596 1441830893 -0.478333 0.498657 -0.365662 -0.623596 1441830893 -0.478333 0.498657 -0.365662 -0.623596 1441830893 -0.478333 0.498657 -0.365662 -0.623596 1441830893 -0.478333 0.498657 -0.365662 -0.623596 1441830893 -0.478333 0.498657 -0.365662 -0.623596 1441830893 -0.478577 0.489258 -0.378113 -0.623413 1441830893 -0.478577 0.489258 -0.378113 -0.623413 1441830893 -0.478577 0.489258 -0.378113 -0.623413 1441830893 -0.478577 0.489258 -0.378113 -0.623413 1441830893 -0.478577 0.489258 -0.378113 -0.623413 1441830893 -0.478577 0.489258 -0.378113 -0.623413 1441830893 -0.493347 0.481689 -0.392700 -0.608643 1441830893 -0.493347 0.481689 -0.392700 -0.608643 1441830893 -0.493347 0.481689 -0.392700 -0.608643 1441830893 -0.493347 0.481689 -0.392700 -0.608643 1441830893 -0.493347 0.481689 -0.392700 -0.608643 1441830893 -0.493347 0.481689 -0.392700 -0.608643 1441830893 -0.493347 0.481689 -0.392700 -0.608643 1441830893 -0.507690 0.470825 -0.416077 -0.589478 1441830893 -0.507690 0.470825 -0.416077 -0.589478 1441830893 -0.507690 0.470825 -0.416077 -0.589478 1441830893 -0.507690 0.470825 -0.416077 -0.589478 1441830893 -0.507690 0.470825 -0.416077 -0.589478 1441830893 -0.507690 0.470825 -0.416077 -0.589478 1441830893 -0.518066 0.460083 -0.432251 -0.577148 1441830893 -0.518066 0.460083 -0.432251 -0.577148 1441830893 -0.518066 0.460083 -0.432251 -0.577148 1441830893 -0.518066 0.460083 -0.432251 -0.577148 1441830893 -0.518066 0.460083 -0.432251 -0.577148 1441830893 -0.518066 0.460083 -0.432251 -0.577148 1441830893 -0.518066 0.460083 -0.432251 -0.577148 1441830893 -0.521057 0.455627 -0.441406 -0.571106 1441830893 -0.521057 0.455627 -0.441406 -0.571106 1441830893 -0.521057 0.455627 -0.441406 -0.571106 1441830893 -0.521057 0.455627 -0.441406 -0.571106 1441830893 -0.521057 0.455627 -0.441406 -0.571106 1441830893 -0.521057 0.455627 -0.441406 -0.571106 1441830893 -0.518311 0.456726 -0.439880 -0.573914 1441830893 -0.518311 0.456726 -0.439880 -0.573914 1441830893 -0.518311 0.456726 -0.439880 -0.573914 1441830893 -0.518311 0.456726 -0.439880 -0.573914 1441830893 -0.518311 0.456726 -0.439880 -0.573914 1441830893 -0.518311 0.456726 -0.439880 -0.573914 1441830893 -0.518311 0.456726 -0.439880 -0.573914 1441830893 -0.508728 0.464172 -0.431396 -0.582825 1441830893 -0.508728 0.464172 -0.431396 -0.582825 1441830893 -0.508728 0.464172 -0.431396 -0.582825 1441830893 -0.508728 0.464172 -0.431396 -0.582825 1441830893 -0.508728 0.464172 -0.431396 -0.582825 1441830893 -0.508728 0.464172 -0.431396 -0.582825 1441830893 -0.495911 0.474548 -0.415039 -0.597168 1441830893 -0.495911 0.474548 -0.415039 -0.597168 1441830893 -0.495911 0.474548 -0.415039 -0.597168 1441830893 -0.495911 0.474548 -0.415039 -0.597168 1441830893 -0.495911 0.474548 -0.415039 -0.597168 1441830893 -0.495911 0.474548 -0.415039 -0.597168 1441830893 -0.486023 0.482117 -0.395020 -0.612671 1441830894 -0.486023 0.482117 -0.395020 -0.612671 1441830894 -0.486023 0.482117 -0.395020 -0.612671 1441830894 -0.486023 0.482117 -0.395020 -0.612671 1441830894 -0.486023 0.482117 -0.395020 -0.612671 1441830894 -0.486023 0.482117 -0.395020 -0.612671 1441830894 -0.486023 0.482117 -0.395020 -0.612671 1441830894 -0.479248 0.487244 -0.376038 -0.625793 1441830894 -0.479248 0.487244 -0.376038 -0.625793 1441830894 -0.479248 0.487244 -0.376038 -0.625793 1441830894 -0.479248 0.487244 -0.376038 -0.625793 1441830894 -0.479248 0.487244 -0.376038 -0.625793 1441830894 -0.479248 0.487244 -0.376038 -0.625793 1441830894 -0.486755 0.484375 -0.369507 -0.626099 1441830894 -0.486755 0.484375 -0.369507 -0.626099 1441830894 -0.486755 0.484375 -0.369507 -0.626099 1441830894 -0.486755 0.484375 -0.369507 -0.626099 1441830894 -0.486755 0.484375 -0.369507 -0.626099 1441830894 -0.486755 0.484375 -0.369507 -0.626099 1441830894 -0.486755 0.484375 -0.369507 -0.626099 1441830894 -0.495789 0.477600 -0.376648 -0.619934 1441830894 -0.495789 0.477600 -0.376648 -0.619934 1441830894 -0.495789 0.477600 -0.376648 -0.619934 1441830894 -0.495789 0.477600 -0.376648 -0.619934 1441830894 -0.495789 0.477600 -0.376648 -0.619934 1441830894 -0.495789 0.477600 -0.376648 -0.619934 1441830894 -0.496460 0.472534 -0.378601 -0.622009 1441830894 -0.496460 0.472534 -0.378601 -0.622009 1441830894 -0.496460 0.472534 -0.378601 -0.622009 1441830894 -0.496460 0.472534 -0.378601 -0.622009 1441830894 -0.496460 0.472534 -0.378601 -0.622009 1441830894 -0.496460 0.472534 -0.378601 -0.622009 1441830894 -0.498596 0.472473 -0.379272 -0.619995 1441830894 -0.498596 0.472473 -0.379272 -0.619995 1441830894 -0.498596 0.472473 -0.379272 -0.619995 1441830894 -0.498596 0.472473 -0.379272 -0.619995 1441830894 -0.498596 0.472473 -0.379272 -0.619995 1441830894 -0.498596 0.472473 -0.379272 -0.619995 1441830894 -0.504578 0.468933 -0.389221 -0.611572 1441830894 -0.504578 0.468933 -0.389221 -0.611572 1441830894 -0.504578 0.468933 -0.389221 -0.611572 1441830894 -0.504578 0.468933 -0.389221 -0.611572 1441830894 -0.504578 0.468933 -0.389221 -0.611572 1441830894 -0.504578 0.468933 -0.389221 -0.611572 1441830894 -0.504578 0.468933 -0.389221 -0.611572 1441830894 -0.506348 0.470703 -0.396179 -0.604309 1441830894 -0.506348 0.470703 -0.396179 -0.604309 1441830894 -0.506348 0.470703 -0.396179 -0.604309 1441830894 -0.506348 0.470703 -0.396179 -0.604309 1441830894 -0.506348 0.470703 -0.396179 -0.604309 1441830894 -0.506348 0.470703 -0.396179 -0.604309 1441830894 -0.508789 0.471619 -0.401611 -0.597900 1441830894 -0.508789 0.471619 -0.401611 -0.597900 1441830894 -0.508789 0.471619 -0.401611 -0.597900 1441830894 -0.508789 0.471619 -0.401611 -0.597900 1441830894 -0.508789 0.471619 -0.401611 -0.597900 1441830894 -0.508789 0.471619 -0.401611 -0.597900 1441830894 -0.510132 0.472046 -0.405884 -0.593506 1441830894 -0.510132 0.472046 -0.405884 -0.593506 1441830894 
-0.515137 0.489685 -0.414185 -0.568604 1441830937 -0.515137 0.489685 -0.414185 -0.568604 1441830937 -0.515137 0.489685 -0.414185 -0.568604 1441830937 -0.515137 0.489685 -0.414185 -0.568604 1441830937 -0.515137 0.489685 -0.414185 -0.568604 1441830937 -0.515137 0.489685 -0.414185 -0.568604 1441830937 -0.515137 0.489685 -0.414185 -0.568604 1441830937 -0.517090 0.485779 -0.410217 -0.573059 1441830937 -0.517090 0.485779 -0.410217 -0.573059 1441830937 -0.517090 0.485779 -0.410217 -0.573059 1441830937 -0.517090 0.485779 -0.410217 -0.573059 1441830937 -0.517090 0.485779 -0.410217 -0.573059 1441830937 -0.517090 0.485779 -0.410217 -0.573059 1441830937 -0.523865 0.480103 -0.412415 -0.570129 1441830937 -0.523865 0.480103 -0.412415 -0.570129 1441830937 -0.523865 0.480103 -0.412415 -0.570129 1441830937 -0.523865 0.480103 -0.412415 -0.570129 1441830937 -0.523865 0.480103 -0.412415 -0.570129 1441830937 -0.523865 0.480103 -0.412415 -0.570129 1441830937 -0.537598 0.469971 -0.418823 -0.561035 1441830937 -0.537598 0.469971 -0.418823 -0.561035 1441830937 -0.537598 0.469971 -0.418823 -0.561035 1441830937 -0.537598 0.469971 -0.418823 -0.561035 1441830937 -0.537598 0.469971 -0.418823 -0.561035 1441830937 -0.549377 0.458984 -0.428894 -0.551025 1441830937 -0.549377 0.458984 -0.428894 -0.551025 1441830937 -0.549377 0.458984 -0.428894 -0.551025 1441830937 -0.549377 0.458984 -0.428894 -0.551025 1441830937 -0.549377 0.458984 -0.428894 -0.551025 1441830937 -0.549377 0.458984 -0.428894 -0.551025 1441830937 -0.554871 0.454407 -0.439026 -0.541260 1441830937 -0.554871 0.454407 -0.439026 -0.541260 1441830937 -0.554871 0.454407 -0.439026 -0.541260 1441830937 -0.554871 0.454407 -0.439026 -0.541260 1441830937 -0.554871 0.454407 -0.439026 -0.541260 1441830937 -0.554871 0.454407 -0.439026 -0.541260 1441830937 -0.554871 0.454407 -0.439026 -0.541260 1441830938 -0.559448 0.455750 -0.442505 -0.532532 1441830938 -0.559448 0.455750 -0.442505 -0.532532 1441830938 -0.559448 0.455750 -0.442505 -0.532532 1441830938 -0.559448 0.455750 -0.442505 -0.532532 1441830938 -0.559448 0.455750 -0.442505 -0.532532 1441830938 -0.547424 0.469238 -0.427185 -0.545593 1441830938 -0.547424 0.469238 -0.427185 -0.545593 1441830938 -0.547424 0.469238 -0.427185 -0.545593 1441830938 -0.547424 0.469238 -0.427185 -0.545593 1441830938 -0.547424 0.469238 -0.427185 -0.545593 1441830938 -0.547424 0.469238 -0.427185 -0.545593 1441830938 -0.547424 0.469238 -0.427185 -0.545593 1441830938 -0.530884 0.480408 -0.414917 -0.561462 1441830938 -0.530884 0.480408 -0.414917 -0.561462 1441830938 -0.530884 0.480408 -0.414917 -0.561462 1441830938 -0.530884 0.480408 -0.414917 -0.561462 1441830938 -0.530884 0.480408 -0.414917 -0.561462 1441830938 -0.530884 0.480408 -0.414917 -0.561462 1441830938 -0.522522 0.483154 -0.397766 -0.579102 1441830938 -0.522522 0.483154 -0.397766 -0.579102 1441830938 -0.522522 0.483154 -0.397766 -0.579102 1441830938 -0.522522 0.483154 -0.397766 -0.579102 1441830938 -0.522522 0.483154 -0.397766 -0.579102 1441830938 -0.522522 0.483154 -0.397766 -0.579102 1441830938 -0.522522 0.483154 -0.397766 -0.579102 1441830938 -0.493591 0.503174 -0.376831 -0.601074 1441830938 -0.493591 0.503174 -0.376831 -0.601074 1441830938 -0.493591 0.503174 -0.376831 -0.601074 1441830938 -0.493591 0.503174 -0.376831 -0.601074 1441830938 -0.493591 0.503174 -0.376831 -0.601074 1441830938 -0.493591 0.503174 -0.376831 -0.601074 1441830938 -0.471069 0.521179 -0.357300 -0.615479 1441830938 -0.471069 0.521179 -0.357300 -0.615479 1441830938 -0.471069 0.521179 -0.357300 -0.615479 1441830938 -0.471069 0.521179 -0.357300 -0.615479 1441830938 -0.471069 0.521179 -0.357300 -0.615479 1441830938 -0.471069 0.521179 -0.357300 -0.615479 1441830938 -0.471069 0.521179 -0.357300 -0.615479 1441830938 -0.471619 0.524170 -0.354126 -0.614319 1441830938 -0.471619 0.524170 -0.354126 -0.614319 1441830938 -0.471619 0.524170 -0.354126 -0.614319 1441830938 -0.471619 0.524170 -0.354126 -0.614319 1441830938 -0.471619 0.524170 -0.354126 -0.614319 1441830938 -0.471619 0.524170 -0.354126 -0.614319 1441830938 -0.494019 0.505005 -0.365051 -0.606445 1441830938 -0.494019 0.505005 -0.365051 -0.606445 1441830938 -0.494019 0.505005 -0.365051 -0.606445 1441830938 -0.494019 0.505005 -0.365051 -0.606445 1441830938 -0.494019 0.505005 -0.365051 -0.606445 1441830938 -0.494019 0.505005 -0.365051 -0.606445 1441830938 -0.515869 0.489380 -0.380920 -0.591064 1441830938 -0.515869 0.489380 -0.380920 -0.591064 1441830938 -0.515869 0.489380 -0.380920 -0.591064 1441830938 -0.515869 0.489380 -0.380920 -0.591064 1441830938 -0.515869 0.489380 -0.380920 -0.591064 1441830938 -0.515869 0.489380 -0.380920 -0.591064 1441830938 -0.538513 0.471130 -0.402954 -0.570740 1441830938 -0.538513 0.471130 -0.402954 -0.570740 1441830938 -0.538513 0.471130 -0.402954 -0.570740 1441830938 -0.538513 0.471130 -0.402954 -0.570740 1441830938 -0.538513 0.471130 -0.402954 -0.570740 1441830938 -0.538513 0.471130 -0.402954 -0.570740 1441830938 -0.556030 0.457092 -0.418884 -0.553650 1441830938 -0.556030 0.457092 -0.418884 -0.553650 1441830938 -0.556030 0.457092 -0.418884 -0.553650 1441830938 -0.556030 0.457092 -0.418884 -0.553650 1441830938 -0.556030 0.457092 -0.418884 -0.553650 1441830938 -0.556030 0.457092 -0.418884 -0.553650 1441830938 -0.554138 0.461487 -0.417236 -0.553162 1441830938 -0.554138 0.461487 -0.417236 -0.553162 1441830938 -0.554138 0.461487 -0.417236 -0.553162 1441830938 -0.554138 0.461487 -0.417236 -0.553162 1441830938 -0.554138 0.461487 -0.417236 -0.553162 1441830938 -0.554138 0.461487 -0.417236 -0.553162 1441830938 -0.554138 0.461487 -0.417236 -0.553162 1441830938 -0.540100 0.474854 -0.405518 -0.564270 1441830938 -0.540100 0.474854 -0.405518 -0.564270 1441830938 -0.540100 0.474854 -0.405518 -0.564270 1441830938 -0.540100 0.474854 -0.405518 -0.564270 1441830938 -0.540100 0.474854 -0.405518 -0.564270 1441830938 -0.540100 0.474854 -0.405518 -0.564270 1441830938 -0.533325 0.480652 -0.396667 -0.572083 1441830938 -0.533325 0.480652 -0.396667 -0.572083 1441830938 -0.533325 0.480652 -0.396667 -0.572083 1441830938 -0.533325 0.480652 -0.396667 -0.572083 1441830938 -0.533325 0.480652 -0.396667 -0.572083 1441830938 -0.533325 0.480652 -0.396667 -0.572083 1441830938 -0.514465 0.492615 -0.383423 -0.588013 1441830938 -0.514465 0.492615 -0.383423 -0.588013 1441830938 -0.514465 0.492615 -0.383423 -0.588013 1441830938 -0.514465 0.492615 -0.383423 -0.588013 1441830938 -0.514465 0.492615 -0.383423 -0.588013 1441830938 -0.514465 0.492615 -0.383423 -0.588013 1441830938 -0.514465 0.492615 -0.383423 -0.588013 1441830938 -0.493286 0.510132 -0.371582 -0.598694 1441830938 -0.493286 0.510132 -0.371582 -0.598694 1441830938 -0.493286 0.510132 -0.371582 -0.598694 1441830938 -0.493286 0.510132 -0.371582 -0.598694 1441830938 -0.493286 0.510132 -0.371582 -0.598694 1441830938 -0.493286 0.510132 -0.371582 -0.598694 1441830938 -0.486389 0.517151 -0.364380 -0.602722 1441830938 -0.486389 0.517151 -0.364380 -0.602722 1441830938 -0.486389 0.517151 -0.364380 -0.602722 1441830938 -0.486389 0.517151 -0.364380 -0.602722 1441830938 -0.486389 0.517151 -0.364380 -0.602722 1441830938 -0.486389 0.517151 -0.364380 -0.602722 1441830938 -0.486389 0.517151 -0.364380 -0.602722 1441830938 -0.485657 0.518677 -0.368469 -0.599487 1441830938 -0.485657 0.518677 -0.368469 -0.599487 1441830938 -0.485657 0.518677 -0.368469 -0.599487 1441830938 -0.485657 0.518677 -0.368469 -0.599487 1441830938 -0.485657 0.518677 -0.368469 -0.599487 1441830938 -0.485657 0.518677 -0.368469 -0.599487 1441830938 -0.496399 0.510193 -0.377991 -0.592041 1441830939 -0.496399 0.510193 -0.377991 -0.592041 1441830939 -0.496399 0.510193 -0.377991 -0.592041 1441830939 -0.496399 0.510193 -0.377991 -0.592041 1441830939 -0.496399 0.510193 -0.377991 -0.592041 1441830939 -0.496399 0.510193 -0.377991 -0.592041 1441830939 -0.514465 0.497009 -0.392090 -0.578430 1441830939 -0.514465 0.497009 -0.392090 -0.578430 1441830939 -0.514465 0.497009 -0.392090 -0.578430 1441830939 -0.514465 0.497009 -0.392090 -0.578430 1441830939 -0.514465 0.497009 -0.392090 -0.578430 1441830939 -0.514465 0.497009 -0.392090 -0.578430 1441830939 -0.540161 0.477173 -0.413635 -0.556335 1441830939 -0.540161 0.477173 -0.413635 -0.556335 1441830939 -0.540161 0.477173 -0.413635 -0.556335 1441830939 -0.540161 0.477173 -0.413635 -0.556335 1441830939 -0.540161 0.477173 -0.413635 -0.556335 1441830939 -0.540161 0.477173 -0.413635 -0.556335 1441830939 -0.569092 0.451538 -0.437866 -0.529724 1441830939 -0.569092 0.451538 -0.437866 -0.529724 1441830939 -0.569092 0.451538 -0.437866 -0.529724 1441830939 -0.569092 0.451538 -0.437866 -0.529724 1441830939 -0.569092 0.451538 -0.437866 -0.529724 1441830939 -0.569092 0.451538 -0.437866 -0.529724 1441830939 -0.569092 0.451538 -0.437866 -0.529724 1441830939 -0.581055 0.438599 -0.457336 -0.510803 1441830939 -0.581055 0.438599 -0.457336 -0.510803 1441830939 -0.581055 0.438599 -0.457336 -0.510803 1441830939 -0.581055 0.438599 -0.457336 -0.510803 1441830939 -0.581055 0.438599 -0.457336 -0.510803 1441830939 -0.581055 0.438599 -0.457336 -0.510803 1441830939 -0.581055 0.438599 -0.457336 -0.510803 1441830939 -0.575317 0.449524 -0.446594 -0.517273 1441830939 -0.575317 0.449524 -0.446594 -0.517273 1441830939 -0.575317 0.449524 -0.446594 -0.517273 1441830939 -0.575317 0.449524 -0.446594 -0.517273 1441830939 -0.575317 0.449524 -0.446594 -0.517273 1441830939 -0.575317 0.449524 -0.446594 -0.517273 1441830939 -0.567200 0.455078 -0.441895 -0.525391 1441830939 -0.567200 0.455078 -0.441895 -0.525391 1441830939 -0.567200 0.455078 -0.441895 -0.525391 1441830939 -0.567200 0.455078 -0.441895 -0.525391 1441830939 -0.567200 0.455078 -0.441895 -0.525391 1441830939 -0.567200 0.455078 -0.441895 -0.525391 1441830939 -0.556641 0.457153 -0.429382 -0.544861 1441830939 -0.556641 0.457153 -0.429382 -0.544861 1441830939 -0.556641 0.457153 -0.429382 -0.544861 1441830939 -0.556641 0.457153 -0.429382 -0.544861 1441830939 -0.526672 0.480042 -0.411682 -0.568054 1441830939 -0.526672 0.480042 -0.411682 -0.568054 1441830939 -0.526672 0.480042 -0.411682 -0.568054 1441830939 -0.526672 0.480042 -0.411682 -0.568054 1441830939 -0.526672 0.480042 -0.411682 -0.568054 1441830939 -0.526672 0.480042 -0.411682 -0.568054 1441830939 -0.506165 0.499512 -0.387817 -0.586487 1441830939 -0.506165 0.499512 -0.387817 -0.586487 1441830939 -0.506165 0.499512 -0.387817 -0.586487 1441830939 -0.506165 0.499512 -0.387817 -0.586487 1441830939 -0.506165 0.499512 -0.387817 -0.586487 1441830939 -0.506165 0.499512 -0.387817 -0.586487 1441830939 -0.495422 0.510193 -0.376709 -0.593628 1441830939 -0.495422 0.510193 -0.376709 -0.593628 1441830939 -0.495422 0.510193 -0.376709 -0.593628 1441830939 -0.495422 0.510193 -0.376709 -0.593628 1441830939 -0.495422 0.510193 -0.376709 -0.593628 1441830939 -0.495422 0.510193 -0.376709 -0.593628 1441830939 -0.496094 0.509277 -0.375732 -0.594482 1441830939 -0.496094 0.509277 -0.375732 -0.594482 1441830939 -0.496094 0.509277 -0.375732 -0.594482 1441830939 -0.496094 0.509277 -0.375732 -0.594482 1441830939 -0.496094 0.509277 -0.375732 -0.594482 1441830939 -0.496094 0.509277 -0.375732 -0.594482 1441830939 -0.496094 0.509277 -0.375732 -0.594482 1441830939 -0.508972 0.498291 -0.382874 -0.588318 1441830939 -0.508972 0.498291 -0.382874 -0.588318 1441830939 -0.508972 0.498291 -0.382874 -0.588318 1441830939 -0.508972 0.498291 -0.382874 -0.588318 1441830939 -0.508972 0.498291 -0.382874 -0.588318 1441830939 -0.508972 0.498291 -0.382874 -0.588318 1441830939 -0.508972 0.498291 -0.382874 -0.588318 1441830939 -0.524963 0.485535 -0.399170 -0.573914 1441830939 -0.524963 0.485535 -0.399170 -0.573914 1441830939 -0.524963 0.485535 -0.399170 -0.573914 1441830939 -0.524963 0.485535 -0.399170 -0.573914 1441830939 -0.524963 0.485535 -0.399170 -0.573914 1441830939 -0.524963 0.485535 -0.399170 -0.573914 1441830939 -0.543030 0.469238 -0.421997 -0.553955 1441830939 -0.543030 0.469238 -0.421997 -0.553955 1441830939 -0.543030 0.469238 -0.421997 -0.553955 1441830939 -0.543030 0.469238 -0.421997 -0.553955 1441830939 -0.543030 0.469238 -0.421997 -0.553955 1441830939 -0.543030 0.469238 -0.421997 -0.553955 1441830939 -0.555481 0.458679 -0.437622 -0.538147 1441830939 -0.555481 0.458679 -0.437622 -0.538147 1441830939 -0.555481 0.458679 -0.437622 -0.538147 1441830939 -0.555481 0.458679 -0.437622 -0.538147 1441830939 -0.555481 0.458679 -0.437622 -0.538147 1441830939 -0.555481 0.458679 -0.437622 -0.538147 1441830939 -0.551819 0.464233 -0.438416 -0.536438 1441830939 -0.551819 0.464233 -0.438416 -0.536438 1441830939 -0.551819 0.464233 -0.438416 -0.536438 1441830939 -0.551819 0.464233 -0.438416 -0.536438 1441830939 -0.551819 0.464233 -0.438416 -0.536438 1441830939 -0.551819 0.464233 -0.438416 -0.536438 1441830939 -0.551819 0.464233 -0.438416 -0.536438 1441830939 -0.538391 0.474243 -0.431580 -0.546814 1441830939 -0.538391 0.474243 -0.431580 -0.546814 1441830939 -0.538391 0.474243 -0.431580 -0.546814 1441830939 -0.538391 0.474243 -0.431580 -0.546814 1441830939 -0.538391 0.474243 -0.431580 -0.546814 1441830939 -0.538391 0.474243 -0.431580 -0.546814 1441830939 -0.533386 0.471924 -0.422180 -0.560974 1441830939 -0.533386 0.471924 -0.422180 -0.560974 1441830940 -0.533386 0.471924 -0.422180 -0.560974 1441830940 -0.533386 0.471924 -0.422180 -0.560974 1441830940 -0.533386 0.471924 -0.422180 -0.560974 1441830940 -0.533386 0.471924 -0.422180 -0.560974 1441830940 -0.519653 0.480042 -0.406860 -0.577942 1441830940 -0.519653 0.480042 -0.406860 -0.577942 1441830940 -0.519653 0.480042 -0.406860 -0.577942 1441830940 -0.519653 0.480042 -0.406860 -0.577942 1441830940 -0.519653 0.480042 -0.406860 -0.577942 1441830940 -0.519653 0.480042 -0.406860 -0.577942 1441830940 -0.498352 0.494934 -0.386292 -0.597900 1441830940 -0.498352 0.494934 -0.386292 -0.597900 1441830940 -0.498352 0.494934 -0.386292 -0.597900 1441830940 -0.498352 0.494934 -0.386292 -0.597900 1441830940 -0.498352 0.494934 -0.386292 -0.597900 1441830940 -0.498352 0.494934 -0.386292 -0.597900 1441830940 -0.487549 0.504944 -0.369141 -0.609192 1441830940 -0.487549 0.504944 -0.369141 -0.609192 1441830940 -0.487549 0.504944 -0.369141 -0.609192 1441830940 -0.487549 0.504944 -0.369141 -0.609192 1441830940 -0.487549 0.504944 -0.369141 -0.609192 1441830940 -0.487549 0.504944 -0.369141 -0.609192 1441830940 -0.492004 0.504700 -0.368408 -0.606262 1441830940 -0.492004 0.504700 -0.368408 -0.606262 1441830940 -0.492004 0.504700 -0.368408 -0.606262 1441830940 -0.492004 0.504700 -0.368408 -0.606262 1441830940 -0.492004 0.504700 -0.368408 -0.606262 1441830940 -0.492004 0.504700 -0.368408 -0.606262 1441830940 -0.492004 0.504700 -0.368408 -0.606262 1441830940 -0.509766 0.492554 -0.378357 -0.595337 1441830940 -0.509766 0.492554 -0.378357 -0.595337 1441830940 -0.509766 0.492554 -0.378357 -0.595337 1441830940 -0.509766 0.492554 -0.378357 -0.595337 1441830940 -0.509766 0.492554 -0.378357 -0.595337 1441830940 -0.529663 0.477234 -0.391113 -0.582092 1441830940 -0.529663 0.477234 -0.391113 -0.582092 1441830940 -0.529663 0.477234 -0.391113 -0.582092 1441830940 -0.529663 0.477234 -0.391113 -0.582092 1441830940 -0.529663 0.477234 -0.391113 -0.582092 1441830940 -0.529663 0.477234 -0.391113 -0.582092 1441830940 -0.547668 0.464111 -0.405212 -0.566162 1441830940 -0.547668 0.464111 -0.405212 -0.566162 1441830940 -0.547668 0.464111 -0.405212 -0.566162 1441830940 -0.547668 0.464111 -0.405212 -0.566162 1441830940 -0.547668 0.464111 -0.405212 -0.566162 1441830940 -0.547668 0.464111 -0.405212 -0.566162 1441830940 -0.560181 0.456360 -0.417114 -0.551392 1441830940 -0.560181 0.456360 -0.417114 -0.551392 1441830940 -0.560181 0.456360 -0.417114 -0.551392 1441830940 -0.560181 0.456360 -0.417114 -0.551392 1441830940 -0.560181 0.456360 -0.417114 -0.551392 1441830940 -0.560181 0.456360 -0.417114 -0.551392 1441830940 -0.557373 0.458862 -0.417480 -0.551880 1441830940 -0.557373 0.458862 -0.417480 -0.551880 1441830940 -0.557373 0.458862 -0.417480 -0.551880 1441830940 -0.557373 0.458862 -0.417480 -0.551880 1441830940 -0.557373 0.458862 -0.417480 -0.551880 1441830940 -0.557373 0.458862 -0.417480 -0.551880 1441830940 -0.557373 0.458862 -0.417480 -0.551880 1441830940 -0.548889 0.469177 -0.410889 -0.556641 1441830940 -0.548889 0.469177 -0.410889 -0.556641 1441830940 -0.548889 0.469177 -0.410889 -0.556641 1441830940 -0.548889 0.469177 -0.410889 -0.556641 1441830940 -0.548889 0.469177 -0.410889 -0.556641 1441830940 -0.548889 0.469177 -0.410889 -0.556641 1441830940 -0.546265 0.467957 -0.404114 -0.565125 1441830940 -0.546265 0.467957 -0.404114 -0.565125 1441830940 -0.546265 0.467957 -0.404114 -0.565125 1441830940 -0.546265 0.467957 -0.404114 -0.565125 1441830940 -0.546265 0.467957 -0.404114 -0.565125 1441830940 -0.528015 0.481079 -0.391785 -0.579956 1441830940 -0.528015 0.481079 -0.391785 -0.579956 1441830940 -0.528015 0.481079 -0.391785 -0.579956 1441830940 -0.528015 0.481079 -0.391785 -0.579956 1441830940 -0.528015 0.481079 -0.391785 -0.579956 1441830940 -0.528015 0.481079 -0.391785 -0.579956 1441830940 -0.502563 0.502625 -0.373657 -0.596008 1441830940 -0.502563 0.502625 -0.373657 -0.596008 1441830940 -0.502563 0.502625 -0.373657 -0.596008 1441830940 -0.502563 0.502625 -0.373657 -0.596008 1441830940 -0.502563 0.502625 -0.373657 -0.596008 1441830940 -0.502563 0.502625 -0.373657 -0.596008 1441830940 -0.494568 0.510254 -0.361267 -0.603821 1441830940 -0.494568 0.510254 -0.361267 -0.603821 1441830940 -0.494568 0.510254 -0.361267 -0.603821 1441830940 -0.494568 0.510254 -0.361267 -0.603821 1441830940 -0.494568 0.510254 -0.361267 -0.603821 1441830940 -0.494568 0.510254 -0.361267 -0.603821 1441830940 -0.500671 0.507751 -0.363647 -0.599426 1441830940 -0.500671 0.507751 -0.363647 -0.599426 1441830940 -0.500671 0.507751 -0.363647 -0.599426 1441830940 -0.500671 0.507751 -0.363647 -0.599426 1441830940 -0.500671 0.507751 -0.363647 -0.599426 1441830940 -0.500671 0.507751 -0.363647 -0.599426 1441830940 -0.519287 0.496460 -0.378418 -0.583679 1441830940 -0.519287 0.496460 -0.378418 -0.583679 1441830940 -0.519287 0.496460 -0.378418 -0.583679 1441830940 -0.519287 0.496460 -0.378418 -0.583679 1441830940 -0.519287 0.496460 -0.378418 -0.583679 1441830940 -0.538940 0.480713 -0.404114 -0.561401 1441830940 -0.538940 0.480713 -0.404114 -0.561401 1441830940 -0.538940 0.480713 -0.404114 -0.561401 1441830940 -0.538940 0.480713 -0.404114 -0.561401 1441830940 -0.538940 0.480713 -0.404114 -0.561401 1441830940 -0.538940 0.480713 -0.404114 -0.561401 1441830940 -0.555908 0.465698 -0.423096 -0.543274 1441830940 -0.555908 0.465698 -0.423096 -0.543274 1441830940 -0.555908 0.465698 -0.423096 -0.543274 1441830940 -0.555908 0.465698 -0.423096 -0.543274 1441830941 -0.555908 0.465698 -0.423096 -0.543274 1441830941 -0.555908 0.465698 -0.423096 -0.543274 1441830941 -0.555908 0.465698 -0.423096 -0.543274 1441830941 -0.564331 0.458313 -0.429932 -0.535461 1441830941 -0.564331 0.458313 -0.429932 -0.535461 1441830941 -0.564331 0.458313 -0.429932 -0.535461 1441830941 -0.564331 0.458313 -0.429932 -0.535461 1441830941 -0.564331 0.458313 -0.429932 -0.535461 1441830941 -0.556702 0.465454 -0.426208 -0.540222 1441830941 -0.556702 0.465454 -0.426208 -0.540222 1441830941 -0.556702 0.465454 -0.426208 -0.540222 1441830941 -0.556702 0.465454 -0.426208 -0.540222 1441830941 -0.556702 0.465454 -0.426208 -0.540222 1441830941 -0.556702 0.465454 -0.426208 -0.540222 1441830941 -0.548340 0.468933 -0.420288 -0.550293 1441830941 -0.548340 0.468933 -0.420288 -0.550293 1441830941 -0.548340 0.468933 -0.420288 -0.550293 1441830941 -0.548340 0.468933 -0.420288 -0.550293 1441830941 -0.548340 0.468933 -0.420288 -0.550293 1441830941 -0.548340 0.468933 -0.420288 -0.550293 1441830941 -0.544006 0.468750 -0.409607 -0.562744 1441830941 -0.544006 0.468750 -0.409607 -0.562744 1441830941 -0.544006 0.468750 -0.409607 -0.562744 1441830941 -0.544006 0.468750 -0.409607 -0.562744 1441830941 -0.544006 0.468750 -0.409607 -0.562744 1441830941 -0.525513 0.481445 -0.395081 -0.579651 1441830941 -0.525513 0.481445 -0.395081 -0.579651 1441830941 -0.525513 0.481445 -0.395081 -0.579651 1441830941 -0.525513 0.481445 -0.395081 -0.579651 1441830941 -0.525513 0.481445 -0.395081 -0.579651 1441830941 -0.525513 0.481445 -0.395081 -0.579651 1441830941 -0.507202 0.496033 -0.381042 -0.592957 1441830941 -0.507202 0.496033 -0.381042 -0.592957 1441830941 -0.507202 0.496033 -0.381042 -0.592957 1441830941 -0.507202 0.496033 -0.381042 -0.592957 1441830941 -0.507202 0.496033 -0.381042 -0.592957 1441830941 -0.507202 0.496033 -0.381042 -0.592957 1441830941 -0.499023 0.504333 -0.375183 -0.596558 1441830941 -0.499023 0.504333 -0.375183 -0.596558 1441830941 -0.499023 0.504333 -0.375183 -0.596558 1441830941 -0.499023 0.504333 -0.375183 -0.596558 1441830941 -0.499023 0.504333 -0.375183 -0.596558 1441830941 -0.499023 0.504333 -0.375183 -0.596558 1441830941 -0.499023 0.504333 -0.375183 -0.596558 1441830941 -0.500000 0.503662 -0.376221 -0.595642 1441830941 -0.500000 0.503662 -0.376221 -0.595642 1441830941 -0.500000 0.503662 -0.376221 -0.595642 1441830941 -0.500000 0.503662 -0.376221 -0.595642 1441830941 -0.500000 0.503662 -0.376221 -0.595642 1441830941 -0.500000 0.503662 -0.376221 -0.595642 1441830941 -0.514587 0.492859 -0.383118 -0.587830 1441830941 -0.514587 0.492859 -0.383118 -0.587830 1441830941 -0.514587 0.492859 -0.383118 -0.587830 1441830941 -0.514587 0.492859 -0.383118 -0.587830 1441830941 -0.514587 0.492859 -0.383118 -0.587830 1441830941 -0.531433 0.480652 -0.396729 -0.573792 1441830941 -0.531433 0.480652 -0.396729 -0.573792 1441830941 -0.531433 0.480652 -0.396729 -0.573792 1441830941 -0.531433 0.480652 -0.396729 -0.573792 1441830941 -0.531433 0.480652 -0.396729 -0.573792 1441830941 -0.531433 0.480652 -0.396729 -0.573792 1441830941 -0.551392 0.463379 -0.416748 -0.554688 1441830941 -0.551392 0.463379 -0.416748 -0.554688 1441830941 -0.551392 0.463379 -0.416748 -0.554688 1441830941 -0.551392 0.463379 -0.416748 -0.554688 1441830941 -0.551392 0.463379 -0.416748 -0.554688 1441830941 -0.551392 0.463379 -0.416748 -0.554688 1441830941 -0.567200 0.451599 -0.433105 -0.535522 1441830941 -0.567200 0.451599 -0.433105 -0.535522 1441830941 -0.567200 0.451599 -0.433105 -0.535522 1441830941 -0.567200 0.451599 -0.433105 -0.535522 1441830941 -0.567200 0.451599 -0.433105 -0.535522 1441830941 -0.567200 0.451599 -0.433105 -0.535522 1441830941 -0.567078 0.453674 -0.437195 -0.530579 1441830941 -0.567078 0.453674 -0.437195 -0.530579 1441830941 -0.567078 0.453674 -0.437195 -0.530579 1441830941 -0.567078 0.453674 -0.437195 -0.530579 1441830941 -0.567078 0.453674 -0.437195 -0.530579 1441830941 -0.567078 0.453674 -0.437195 -0.530579 1441830941 -0.567078 0.453674 -0.437195 -0.530579 1441830941 -0.558472 0.461426 -0.432800 -0.536621 1441830941 -0.558472 0.461426 -0.432800 -0.536621 1441830941 -0.558472 0.461426 -0.432800 -0.536621 1441830941 -0.558472 0.461426 -0.432800 -0.536621 1441830941 -0.558472 0.461426 -0.432800 -0.536621 1441830941 -0.558472 0.461426 -0.432800 -0.536621 1441830941 -0.556702 0.458252 -0.428711 -0.544373 1441830941 -0.556702 0.458252 -0.428711 -0.544373 1441830941 -0.556702 0.458252 -0.428711 -0.544373 1441830941 -0.556702 0.458252 -0.428711 -0.544373 1441830941 -0.556702 0.458252 -0.428711 -0.544373 1441830941 -0.556702 0.458252 -0.428711 -0.544373 1441830941 -0.542175 0.469604 -0.412537 -0.561646 1441830941 -0.542175 0.469604 -0.412537 -0.561646 1441830941 -0.542175 0.469604 -0.412537 -0.561646 1441830941 -0.542175 0.469604 -0.412537 -0.561646 1441830941 -0.542175 0.469604 -0.412537 -0.561646 1441830941 -0.524902 0.484253 -0.398804 -0.575317 1441830941 -0.524902 0.484253 -0.398804 -0.575317 1441830941 -0.524902 0.484253 -0.398804 -0.575317 1441830941 -0.524902 0.484253 -0.398804 -0.575317 1441830941 -0.524902 0.484253 -0.398804 -0.575317 1441830941 -0.524902 0.484253 -0.398804 -0.575317 1441830941 -0.524902 0.484253 -0.398804 -0.575317 1441830941 -0.509644 0.499146 -0.387207 -0.584167 1441830941 -0.509644 0.499146 -0.387207 -0.584167 1441830941 -0.509644 0.499146 -0.387207 -0.584167 1441830941 -0.509644 0.499146 -0.387207 -0.584167 1441830941 -0.509644 0.499146 -0.387207 -0.584167 1441830942 -0.509644 0.499146 -0.387207 -0.584167 1441830942 -0.509644 0.499146 -0.387207 -0.584167 1441830942 -0.501282 0.507568 -0.383667 -0.586487 1441830942 -0.501282 0.507568 -0.383667 -0.586487 1441830942 -0.501282 0.507568 -0.383667 -0.586487 1441830942 -0.501282 0.507568 -0.383667 -0.586487 1441830942 -0.501282 0.507568 -0.383667 -0.586487 1441830942 -0.501282 0.507568 -0.383667 -0.586487 1441830942 -0.507385 0.504089 -0.387939 -0.581421 1441830942 -0.507385 0.504089 -0.387939 -0.581421 1441830942 -0.507385 0.504089 -0.387939 -0.581421 1441830942 -0.507385 0.504089 -0.387939 -0.581421 1441830942 -0.507385 0.504089 -0.387939 -0.581421 1441830942 -0.507385 0.504089 -0.387939 -0.581421 1441830942 -0.524475 0.491150 -0.401672 -0.567810 1441830942 -0.524475 0.491150 -0.401672 -0.567810 1441830942 -0.524475 0.491150 -0.401672 -0.567810 1441830942 -0.524475 0.491150 -0.401672 -0.567810 1441830942 -0.524475 0.491150 -0.401672 -0.567810 1441830942 -0.524475 0.491150 -0.401672 -0.567810 1441830942 -0.543762 0.474304 -0.418030 -0.551941 1441830942 -0.543762 0.474304 -0.418030 -0.551941 1441830942 -0.543762 0.474304 -0.418030 -0.551941 1441830942 -0.543762 0.474304 -0.418030 -0.551941 1441830942 -0.543762 0.474304 -0.418030 -0.551941 1441830942 -0.543762 0.474304 -0.418030 -0.551941 1441830942 -0.560974 0.459900 -0.433472 -0.534790 1441830942 -0.560974 0.459900 -0.433472 -0.534790 1441830942 -0.560974 0.459900 -0.433472 -0.534790 1441830942 -0.560974 0.459900 -0.433472 -0.534790 1441830942 -0.560974 0.459900 -0.433472 -0.534790 1441830942 -0.560974 0.459900 -0.433472 -0.534790 1441830942 -0.560974 0.459900 -0.433472 -0.534790 1441830942 -0.564697 0.457703 -0.442810 -0.524963 1441830942 -0.564697 0.457703 -0.442810 -0.524963 1441830942 -0.564697 0.457703 -0.442810 -0.524963 1441830942 -0.564697 0.457703 -0.442810 -0.524963 1441830942 -0.564697 0.457703 -0.442810 -0.524963 1441830942 -0.564697 0.457703 -0.442810 -0.524963 1441830942 -0.557495 0.469666 -0.434143 -0.529297 1441830942 -0.557495 0.469666 -0.434143 -0.529297 1441830942 -0.557495 0.469666 -0.434143 -0.529297 1441830942 -0.557495 0.469666 -0.434143 -0.529297 1441830942 -0.557495 0.469666 -0.434143 -0.529297 1441830942 -0.557495 0.469666 -0.434143 -0.529297 1441830942 -0.551636 0.472412 -0.429016 -0.537170 1441830942 -0.551636 0.472412 -0.429016 -0.537170 1441830942 -0.551636 0.472412 -0.429016 -0.537170 1441830942 -0.551636 0.472412 -0.429016 -0.537170 1441830942 -0.551636 0.472412 -0.429016 -0.537170 1441830942 -0.551636 0.472412 -0.429016 -0.537170 1441830942 -0.550964 0.466614 -0.419312 -0.550415 1441830942 -0.550964 0.466614 -0.419312 -0.550415 1441830942 -0.550964 0.466614 -0.419312 -0.550415 1441830942 -0.550964 0.466614 -0.419312 -0.550415 1441830942 -0.550964 0.466614 -0.419312 -0.550415 1441830942 -0.550964 0.466614 -0.419312 -0.550415 1441830942 -0.533081 0.481812 -0.406372 -0.564392 1441830942 -0.533081 0.481812 -0.406372 -0.564392 1441830942 -0.533081 0.481812 -0.406372 -0.564392 1441830942 -0.533081 0.481812 -0.406372 -0.564392 1441830942 -0.533081 0.481812 -0.406372 -0.564392 1441830942 -0.533081 0.481812 -0.406372 -0.564392 1441830942 -0.520447 0.492981 -0.392029 -0.576599 1441830942 -0.520447 0.492981 -0.392029 -0.576599 1441830942 -0.520447 0.492981 -0.392029 -0.576599 1441830942 -0.520447 0.492981 -0.392029 -0.576599 1441830942 -0.520447 0.492981 -0.392029 -0.576599 1441830942 -0.520447 0.492981 -0.392029 -0.576599 1441830942 -0.520447 0.492981 -0.392029 -0.576599 1441830942 -0.513550 0.501709 -0.385315 -0.579773 1441830942 -0.513550 0.501709 -0.385315 -0.579773 1441830942 -0.513550 0.501709 -0.385315 -0.579773 1441830942 -0.513550 0.501709 -0.385315 -0.579773 1441830942 -0.513550 0.501709 -0.385315 -0.579773 1441830942 -0.513550 0.501709 -0.385315 -0.579773 1441830942 -0.514832 0.501953 -0.385498 -0.578308 1441830942 -0.514832 0.501953 -0.385498 -0.578308 1441830942 -0.514832 0.501953 -0.385498 -0.578308 1441830942 -0.514832 0.501953 -0.385498 -0.578308 1441830942 -0.514832 0.501953 -0.385498 -0.578308 1441830942 -0.514832 0.501953 -0.385498 -0.578308 1441830942 -0.526367 0.492737 -0.391785 -0.571594 1441830942 -0.526367 0.492737 -0.391785 -0.571594 1441830942 -0.526367 0.492737 -0.391785 -0.571594 1441830942 -0.526367 0.492737 -0.391785 -0.571594 1441830942 -0.526367 0.492737 -0.391785 -0.571594 1441830942 -0.526367 0.492737 -0.391785 -0.571594 1441830942 -0.526367 0.492737 -0.391785 -0.571594 1441830942 -0.542664 0.479187 -0.402588 -0.560303 1441830942 -0.542664 0.479187 -0.402588 -0.560303 1441830942 -0.542664 0.479187 -0.402588 -0.560303 1441830942 -0.542664 0.479187 -0.402588 -0.560303 1441830942 -0.542664 0.479187 -0.402588 -0.560303 1441830942 -0.542664 0.479187 -0.402588 -0.560303 1441830942 -0.558960 0.463806 -0.418884 -0.545044 1441830942 -0.558960 0.463806 -0.418884 -0.545044 1441830942 
-0.552979 0.460266 -0.444275 -0.533936 1441830945 -0.552979 0.460266 -0.444275 -0.533936 1441830945 -0.552979 0.460266 -0.444275 -0.533936 1441830945 -0.545898 0.467590 -0.432800 -0.544128 1441830945 -0.545898 0.467590 -0.432800 -0.544128 1441830945 -0.545898 0.467590 -0.432800 -0.544128 1441830945 -0.545898 0.467590 -0.432800 -0.544128 1441830945 -0.545898 0.467590 -0.432800 -0.544128 1441830945 -0.545898 0.467590 -0.432800 -0.544128 1441830945 -0.530334 0.480774 -0.427124 -0.552490 1441830945 -0.530334 0.480774 -0.427124 -0.552490 1441830945 -0.530334 0.480774 -0.427124 -0.552490 1441830945 -0.530334 0.480774 -0.427124 -0.552490 1441830945 -0.530334 0.480774 -0.427124 -0.552490 1441830945 -0.530334 0.480774 -0.427124 -0.552490 1441830945 -0.517334 0.487366 -0.411133 -0.570862 1441830945 -0.517334 0.487366 -0.411133 -0.570862 1441830945 -0.517334 0.487366 -0.411133 -0.570862 1441830945 -0.517334 0.487366 -0.411133 -0.570862 1441830945 -0.517334 0.487366 -0.411133 -0.570862 1441830945 -0.517334 0.487366 -0.411133 -0.570862 1441830945 -0.517334 0.487366 -0.411133 -0.570862 1441830945 -0.502075 0.496338 -0.396606 -0.586792 1441830945 -0.502075 0.496338 -0.396606 -0.586792 1441830945 -0.502075 0.496338 -0.396606 -0.586792 1441830945 -0.502075 0.496338 -0.396606 -0.586792 1441830945 -0.502075 0.496338 -0.396606 -0.586792 1441830945 -0.502075 0.496338 -0.396606 -0.586792 1441830945 -0.493347 0.500671 -0.383667 -0.598999 1441830945 -0.493347 0.500671 -0.383667 -0.598999 1441830945 -0.493347 0.500671 -0.383667 -0.598999 1441830945 -0.493347 0.500671 -0.383667 -0.598999 1441830945 -0.493347 0.500671 -0.383667 -0.598999 1441830945 -0.493347 0.500671 -0.383667 -0.598999 1441830945 -0.495972 0.496399 -0.381775 -0.601624 1441830945 -0.495972 0.496399 -0.381775 -0.601624 1441830945 -0.495972 0.496399 -0.381775 -0.601624 1441830945 -0.495972 0.496399 -0.381775 -0.601624 1441830945 -0.495972 0.496399 -0.381775 -0.601624 1441830945 -0.495972 0.496399 -0.381775 -0.601624 1441830945 -0.495972 0.496399 -0.381775 -0.601624 1441830945 -0.510925 0.482483 -0.396912 -0.590515 1441830945 -0.510925 0.482483 -0.396912 -0.590515 1441830946 -0.510925 0.482483 -0.396912 -0.590515 1441830946 -0.510925 0.482483 -0.396912 -0.590515 1441830946 -0.510925 0.482483 -0.396912 -0.590515 1441830946 -0.510925 0.482483 -0.396912 -0.590515 1441830946 -0.522705 0.468201 -0.413391 -0.580261 1441830946 -0.522705 0.468201 -0.413391 -0.580261 1441830946 -0.522705 0.468201 -0.413391 -0.580261 1441830946 -0.522705 0.468201 -0.413391 -0.580261 1441830946 -0.522705 0.468201 -0.413391 -0.580261 1441830946 -0.522705 0.468201 -0.413391 -0.580261 1441830946 -0.538818 0.454834 -0.437195 -0.558289 1441830946 -0.538818 0.454834 -0.437195 -0.558289 1441830946 -0.538818 0.454834 -0.437195 -0.558289 1441830946 -0.538818 0.454834 -0.437195 -0.558289 1441830946 -0.538818 0.454834 -0.437195 -0.558289 1441830946 -0.538818 0.454834 -0.437195 -0.558289 1441830946 -0.556030 0.439514 -0.456726 -0.537659 1441830946 -0.556030 0.439514 -0.456726 -0.537659 1441830946 -0.556030 0.439514 -0.456726 -0.537659 1441830946 -0.556030 0.439514 -0.456726 -0.537659 1441830946 -0.556030 0.439514 -0.456726 -0.537659 1441830946 -0.556030 0.439514 -0.456726 -0.537659 1441830946 -0.561218 0.432434 -0.469055 -0.527344 1441830946 -0.561218 0.432434 -0.469055 -0.527344 1441830946 -0.561218 0.432434 -0.469055 -0.527344 1441830946 -0.561218 0.432434 -0.469055 -0.527344 1441830946 -0.561218 0.432434 -0.469055 -0.527344 1441830946 -0.561218 0.432434 -0.469055 -0.527344 1441830946 -0.556702 0.436218 -0.470398 -0.527771 1441830946 -0.556702 0.436218 -0.470398 -0.527771 1441830946 -0.556702 0.436218 -0.470398 -0.527771 1441830946 -0.556702 0.436218 -0.470398 -0.527771 1441830946 -0.556702 0.436218 -0.470398 -0.527771 1441830946 -0.556702 0.436218 -0.470398 -0.527771 1441830946 -0.556702 0.436218 -0.470398 -0.527771 1441830946 -0.547302 0.445740 -0.462769 -0.536377 1441830946 -0.547302 0.445740 -0.462769 -0.536377 1441830946 -0.547302 0.445740 -0.462769 -0.536377 1441830946 -0.547302 0.445740 -0.462769 -0.536377 1441830946 -0.547302 0.445740 -0.462769 -0.536377 1441830946 -0.547302 0.445740 -0.462769 -0.536377 1441830946 -0.534851 0.458801 -0.442993 -0.554260 1441830946 -0.534851 0.458801 -0.442993 -0.554260 1441830946 -0.534851 0.458801 -0.442993 -0.554260 1441830946 -0.534851 0.458801 -0.442993 -0.554260 1441830946 -0.534851 0.458801 -0.442993 -0.554260 1441830946 -0.534851 0.458801 -0.442993 -0.554260 1441830946 -0.521423 0.472046 -0.419739 -0.573730 1441830946 -0.521423 0.472046 -0.419739 -0.573730 1441830946 -0.521423 0.472046 -0.419739 -0.573730 1441830946 -0.521423 0.472046 -0.419739 -0.573730 1441830946 -0.521423 0.472046 -0.419739 -0.573730 1441830946 -0.521423 0.472046 -0.419739 -0.573730 1441830946 -0.521423 0.472046 -0.419739 -0.573730 1441830946 -0.518066 0.476074 -0.404480 -0.584290 1441830946 -0.518066 0.476074 -0.404480 -0.584290 1441830946 -0.518066 0.476074 -0.404480 -0.584290 1441830946 -0.518066 0.476074 -0.404480 -0.584290 1441830946 -0.518066 0.476074 -0.404480 -0.584290 1441830946 -0.518066 0.476074 -0.404480 -0.584290 1441830946 -0.526550 0.473328 -0.400940 -0.581360 1441830946 -0.526550 0.473328 -0.400940 -0.581360 1441830946 -0.526550 0.473328 -0.400940 -0.581360 1441830946 -0.526550 0.473328 -0.400940 -0.581360 1441830946 -0.526550 0.473328 -0.400940 -0.581360 1441830946 -0.526550 0.473328 -0.400940 -0.581360 1441830946 -0.526550 0.473328 -0.400940 -0.581360 1441830946 -0.534241 0.465454 -0.412048 -0.572876 1441830946 -0.534241 0.465454 -0.412048 -0.572876 1441830946 -0.534241 0.465454 -0.412048 -0.572876 1441830946 -0.534241 0.465454 -0.412048 -0.572876 1441830946 -0.534241 0.465454 -0.412048 -0.572876 1441830946 -0.534241 0.465454 -0.412048 -0.572876 1441830946 -0.540100 0.457397 -0.424622 -0.564697 1441830946 -0.540100 0.457397 -0.424622 -0.564697 1441830946 -0.540100 0.457397 -0.424622 -0.564697 1441830946 -0.540100 0.457397 -0.424622 -0.564697 1441830946 -0.540100 0.457397 -0.424622 -0.564697 1441830946 -0.547546 0.451843 -0.439758 -0.550171 1441830946 -0.547546 0.451843 -0.439758 -0.550171 1441830946 -0.547546 0.451843 -0.439758 -0.550171 1441830946 -0.547546 0.451843 -0.439758 -0.550171 1441830946 -0.547546 0.451843 -0.439758 -0.550171 1441830946 -0.547546 0.451843 -0.439758 -0.550171 1441830946 -0.547546 0.451843 -0.439758 -0.550171 1441830946 -0.555176 0.441772 -0.453125 -0.539795 1441830946 -0.555176 0.441772 -0.453125 -0.539795 1441830946 -0.555176 0.441772 -0.453125 -0.539795 1441830946 -0.555176 0.441772 -0.453125 -0.539795 1441830946 -0.555176 0.441772 -0.453125 -0.539795 1441830946 -0.555176 0.441772 -0.453125 -0.539795 1441830946 -0.552124 0.444702 -0.449219 -0.543762 1441830946 -0.552124 0.444702 -0.449219 -0.543762 1441830946 -0.552124 0.444702 -0.449219 -0.543762 1441830946 -0.552124 0.444702 -0.449219 -0.543762 1441830946 -0.552124 0.444702 -0.449219 -0.543762 1441830946 -0.552124 0.444702 -0.449219 -0.543762 1441830946 -0.543274 0.454956 -0.439636 -0.552002 1441830946 -0.543274 0.454956 -0.439636 -0.552002 1441830946 -0.543274 0.454956 -0.439636 -0.552002 1441830946 -0.543274 0.454956 -0.439636 -0.552002 1441830946 -0.543274 0.454956 -0.439636 -0.552002 1441830946 -0.543274 0.454956 -0.439636 -0.552002 1441830946 -0.543274 0.454956 -0.439636 -0.552002 1441830946 -0.533813 0.464111 -0.420471 -0.568298 1441830946 -0.533813 0.464111 -0.420471 -0.568298 1441830946 -0.533813 0.464111 -0.420471 -0.568298 1441830946 -0.533813 0.464111 -0.420471 -0.568298 1441830946 -0.533813 0.464111 -0.420471 -0.568298 1441830946 -0.533813 0.464111 -0.420471 -0.568298 1441830946 -0.520996 0.478699 -0.401062 -0.581909 1441830946 -0.520996 0.478699 -0.401062 -0.581909 1441830946 -0.520996 0.478699 -0.401062 -0.581909 1441830946 -0.520996 0.478699 -0.401062 -0.581909 1441830947 -0.520996 0.478699 -0.401062 -0.581909 1441830947 -0.520996 0.478699 -0.401062 -0.581909 1441830947 -0.512573 0.488403 -0.382629 -0.593628 1441830947 -0.512573 0.488403 -0.382629 -0.593628 1441830947 -0.512573 0.488403 -0.382629 -0.593628 1441830947 -0.512573 0.488403 -0.382629 -0.593628 1441830947 -0.512573 0.488403 -0.382629 -0.593628 1441830947 -0.512573 0.488403 -0.382629 -0.593628 1441830947 -0.512573 0.488403 -0.382629 -0.593628 1441830947 -0.516785 0.487671 -0.375000 -0.595398 1441830947 -0.516785 0.487671 -0.375000 -0.595398 1441830947 -0.516785 0.487671 -0.375000 -0.595398 1441830947 -0.516785 0.487671 -0.375000 -0.595398 1441830947 -0.516785 0.487671 -0.375000 -0.595398 1441830947 -0.516785 0.487671 -0.375000 -0.595398 1441830947 -0.525330 0.481689 -0.381592 -0.588562 1441830947 -0.525330 0.481689 -0.381592 -0.588562 1441830947 -0.525330 0.481689 -0.381592 -0.588562 1441830947 -0.525330 0.481689 -0.381592 -0.588562 1441830947 -0.525330 0.481689 -0.381592 -0.588562 1441830947 -0.525330 0.481689 -0.381592 -0.588562 1441830947 -0.525330 0.481689 -0.381592 -0.588562 1441830947 -0.531677 0.471497 -0.396545 -0.581238 1441830947 -0.531677 0.471497 -0.396545 -0.581238 1441830947 -0.531677 0.471497 -0.396545 -0.581238 1441830947 -0.531677 0.471497 -0.396545 -0.581238 1441830947 -0.531677 0.471497 -0.396545 -0.581238 1441830947 -0.531677 0.471497 -0.396545 -0.581238 1441830947 -0.541382 0.460266 -0.418457 -0.565674 1441830947 -0.541382 0.460266 -0.418457 -0.565674 1441830947 -0.541382 0.460266 -0.418457 -0.565674 1441830947 -0.541382 0.460266 -0.418457 -0.565674 1441830947 -0.541382 0.460266 -0.418457 -0.565674 1441830947 -0.541382 0.460266 -0.418457 -0.565674 1441830947 -0.549927 0.447876 -0.439941 -0.550903 1441830947 -0.549927 0.447876 -0.439941 -0.550903 1441830947 -0.549927 0.447876 -0.439941 -0.550903 1441830947 -0.549927 0.447876 -0.439941 -0.550903 1441830947 -0.549927 0.447876 -0.439941 -0.550903 1441830947 -0.549927 0.447876 -0.439941 -0.550903 1441830947 -0.549927 0.447876 -0.439941 -0.550903 1441830947 -0.552673 0.441711 -0.446655 -0.547729 1441830947 -0.552673 0.441711 -0.446655 -0.547729 1441830947 -0.552673 0.441711 -0.446655 -0.547729 1441830947 -0.552673 0.441711 -0.446655 -0.547729 1441830947 -0.552673 0.441711 -0.446655 -0.547729 1441830947 -0.552673 0.441711 -0.446655 -0.547729 1441830947 -0.546692 0.445435 -0.449402 -0.548462 1441830947 -0.546692 0.445435 -0.449402 -0.548462 1441830947 -0.546692 0.445435 -0.449402 -0.548462 1441830947 -0.546692 0.445435 -0.449402 -0.548462 1441830947 -0.546692 0.445435 -0.449402 -0.548462 1441830947 -0.546692 0.445435 -0.449402 -0.548462 1441830947 -0.537659 0.450745 -0.442383 -0.558716 1441830947 -0.537659 0.450745 -0.442383 -0.558716 1441830947 -0.537659 0.450745 -0.442383 -0.558716 1441830947 -0.537659 0.450745 -0.442383 -0.558716 1441830947 -0.537659 0.450745 -0.442383 -0.558716 1441830947 -0.537659 0.450745 -0.442383 -0.558716 1441830947 -0.524231 0.461548 -0.429443 -0.572510 1441830947 -0.524231 0.461548 -0.429443 -0.572510 1441830947 -0.524231 0.461548 -0.429443 -0.572510 1441830947 -0.524231 0.461548 -0.429443 -0.572510 1441830947 -0.524231 0.461548 -0.429443 -0.572510 1441830947 -0.524231 0.461548 -0.429443 -0.572510 1441830947 -0.524231 0.461548 -0.429443 -0.572510 1441830947 -0.504089 0.478271 -0.405090 -0.594238 1441830947 -0.504089 0.478271 -0.405090 -0.594238 1441830947 -0.504089 0.478271 -0.405090 -0.594238 1441830947 -0.504089 0.478271 -0.405090 -0.594238 1441830947 -0.504089 0.478271 -0.405090 -0.594238 1441830947 -0.504089 0.478271 -0.405090 -0.594238 1441830947 -0.495789 0.486206 -0.383484 -0.608887 1441830947 -0.495789 0.486206 -0.383484 -0.608887 1441830947 -0.495789 0.486206 -0.383484 -0.608887 1441830947 -0.495789 0.486206 -0.383484 -0.608887 1441830947 -0.495789 0.486206 -0.383484 -0.608887 1441830947 -0.495789 0.486206 -0.383484 -0.608887 1441830947 -0.504639 0.485168 -0.382446 -0.603088 1441830947 -0.504639 0.485168 -0.382446 -0.603088 1441830947 -0.504639 0.485168 -0.382446 -0.603088 1441830947 -0.504639 0.485168 -0.382446 -0.603088 1441830947 -0.504639 0.485168 -0.382446 -0.603088 1441830947 -0.504639 0.485168 -0.382446 -0.603088 1441830947 -0.516052 0.469421 -0.397400 -0.596191 1441830947 -0.516052 0.469421 -0.397400 -0.596191 1441830947 -0.516052 0.469421 -0.397400 -0.596191 1441830947 -0.516052 0.469421 -0.397400 -0.596191 1441830947 -0.516052 0.469421 -0.397400 -0.596191 1441830947 -0.516052 0.469421 -0.397400 -0.596191 1441830947 -0.516052 0.469421 -0.397400 -0.596191 1441830947 -0.527649 0.455383 -0.419006 -0.581970 1441830947 -0.527649 0.455383 -0.419006 -0.581970 1441830947 -0.527649 0.455383 -0.419006 -0.581970 1441830947 -0.527649 0.455383 -0.419006 -0.581970 1441830947 -0.527649 0.455383 -0.419006 -0.581970 1441830947 -0.527649 0.455383 -0.419006 -0.581970 1441830947 -0.541138 0.447510 -0.441711 -0.558472 1441830947 -0.541138 0.447510 -0.441711 -0.558472 1441830947 -0.541138 0.447510 -0.441711 -0.558472 1441830947 -0.541138 0.447510 -0.441711 -0.558472 1441830947 -0.541138 0.447510 -0.441711 -0.558472 1441830947 -0.541138 0.447510 -0.441711 -0.558472 1441830947 -0.554993 0.432800 -0.462280 -0.539429 1441830947 -0.554993 0.432800 -0.462280 -0.539429 1441830947 -0.554993 0.432800 -0.462280 -0.539429 1441830947 -0.554993 0.432800 -0.462280 -0.539429 1441830947 -0.554993 0.432800 -0.462280 -0.539429 1441830947 -0.554993 0.432800 -0.462280 -0.539429 1441830947 -0.551331 0.435913 -0.463806 -0.539368 1441830947 -0.551331 0.435913 -0.463806 -0.539368 1441830947 -0.551331 0.435913 -0.463806 -0.539368 1441830947 -0.551331 0.435913 -0.463806 -0.539368 1441830947 -0.551331 0.435913 -0.463806 -0.539368 1441830948 -0.551331 0.435913 -0.463806 -0.539368 1441830948 -0.544617 0.443298 -0.458984 -0.544312 1441830948 -0.544617 0.443298 -0.458984 -0.544312 1441830948 -0.544617 0.443298 -0.458984 -0.544312 1441830948 -0.544617 0.443298 -0.458984 -0.544312 1441830948 -0.544617 0.443298 -0.458984 -0.544312 1441830948 -0.544617 0.443298 -0.458984 -0.544312 1441830948 -0.544617 0.443298 -0.458984 -0.544312 1441830948 -0.536621 0.451477 -0.443909 -0.557861 1441830948 -0.536621 0.451477 -0.443909 -0.557861 1441830948 -0.536621 0.451477 -0.443909 -0.557861 1441830948 -0.536621 0.451477 -0.443909 -0.557861 1441830948 -0.536621 0.451477 -0.443909 -0.557861 1441830948 -0.523438 0.464050 -0.419922 -0.578247 1441830948 -0.523438 0.464050 -0.419922 -0.578247 1441830948 -0.523438 0.464050 -0.419922 -0.578247 1441830948 -0.523438 0.464050 -0.419922 -0.578247 1441830948 -0.523438 0.464050 -0.419922 -0.578247 1441830948 -0.523438 0.464050 -0.419922 -0.578247 1441830948 -0.511169 0.473022 -0.397766 -0.597351 1441830948 -0.511169 0.473022 -0.397766 -0.597351 1441830948 -0.511169 0.473022 -0.397766 -0.597351 1441830948 -0.511169 0.473022 -0.397766 -0.597351 1441830948 -0.511169 0.473022 -0.397766 -0.597351 1441830948 -0.511169 0.473022 -0.397766 -0.597351 1441830948 -0.515625 0.473938 -0.393555 -0.595581 1441830948 -0.515625 0.473938 -0.393555 -0.595581 1441830948 -0.515625 0.473938 -0.393555 -0.595581 1441830948 -0.515625 0.473938 -0.393555 -0.595581 1441830948 -0.515625 0.473938 -0.393555 -0.595581 1441830948 -0.515625 0.473938 -0.393555 -0.595581 1441830948 -0.527649 0.465942 -0.407410 -0.581909 1441830948 -0.527649 0.465942 -0.407410 -0.581909 1441830948 -0.527649 0.465942 -0.407410 -0.581909 1441830948 -0.527649 0.465942 -0.407410 -0.581909 1441830948 -0.527649 0.465942 -0.407410 -0.581909 1441830948 -0.527649 0.465942 -0.407410 -0.581909 1441830948 -0.523926 0.462402 -0.417480 -0.580933 1441830948 -0.523926 0.462402 -0.417480 -0.580933 1441830948 -0.523926 0.462402 -0.417480 -0.580933 1441830948 -0.523926 0.462402 -0.417480 -0.580933 1441830948 -0.523926 0.462402 -0.417480 -0.580933 1441830948 -0.523926 0.462402 -0.417480 -0.580933 1441830948 -0.523926 0.462402 -0.417480 -0.580933 1441830948 -0.535950 0.455444 -0.423584 -0.570923 1441830948 -0.535950 0.455444 -0.423584 -0.570923 1441830948 -0.535950 0.455444 -0.423584 -0.570923 1441830948 -0.535950 0.455444 -0.423584 -0.570923 1441830948 -0.535950 0.455444 -0.423584 -0.570923 1441830948 -0.535950 0.455444 -0.423584 -0.570923 1441830948 -0.554016 0.440552 -0.449463 -0.544922 1441830948 -0.554016 0.440552 -0.449463 -0.544922 1441830948 -0.554016 0.440552 -0.449463 -0.544922 1441830948 -0.554016 0.440552 -0.449463 -0.544922 1441830948 -0.554016 0.440552 -0.449463 -0.544922 1441830948 -0.554016 0.440552 -0.449463 -0.544922 1441830948 -0.563782 0.427246 -0.466431 -0.531128 1441830948 -0.563782 0.427246 -0.466431 -0.531128 1441830948 -0.563782 0.427246 -0.466431 -0.531128 1441830948 -0.563782 0.427246 -0.466431 -0.531128 1441830948 -0.563782 0.427246 -0.466431 -0.531128 1441830948 -0.563782 0.427246 -0.466431 -0.531128 1441830948 -0.557983 0.429138 -0.471069 -0.531616 1441830948 -0.557983 0.429138 -0.471069 -0.531616 1441830948 -0.557983 0.429138 -0.471069 -0.531616 1441830948 -0.557983 0.429138 -0.471069 -0.531616 1441830948 -0.557983 0.429138 -0.471069 -0.531616 1441830948 -0.557983 0.429138 -0.471069 -0.531616 1441830948 -0.557983 0.429138 -0.471069 -0.531616 1441830948 -0.547607 0.438660 -0.463074 -0.541565 1441830948 -0.547607 0.438660 -0.463074 -0.541565 1441830948 -0.547607 0.438660 -0.463074 -0.541565 1441830948 -0.547607 0.438660 -0.463074 -0.541565 1441830948 -0.547607 0.438660 -0.463074 -0.541565 1441830948 -0.547607 0.438660 -0.463074 -0.541565 1441830948 -0.547607 0.438660 -0.463074 -0.541565 1441830948 -0.536316 0.449646 -0.446533 -0.557556 1441830948 -0.536316 0.449646 -0.446533 -0.557556 1441830948 -0.536316 0.449646 -0.446533 -0.557556 1441830948 -0.536316 0.449646 -0.446533 -0.557556 1441830948 -0.536316 0.449646 -0.446533 -0.557556 1441830948 -0.536316 0.449646 -0.446533 -0.557556 1441830948 -0.520264 0.467712 -0.422852 -0.576050 1441830948 -0.520264 0.467712 -0.422852 -0.576050 1441830948 -0.520264 0.467712 -0.422852 -0.576050 1441830948 -0.520264 0.467712 -0.422852 -0.576050 1441830948 -0.520264 0.467712 -0.422852 -0.576050 1441830948 -0.520264 0.467712 -0.422852 -0.576050 1441830948 -0.520264 0.467712 -0.422852 -0.576050 1441830948 -0.510986 0.477539 -0.402161 -0.590942 1441830948 -0.510986 0.477539 -0.402161 -0.590942 1441830948 -0.510986 0.477539 -0.402161 -0.590942 1441830948 -0.510986 0.477539 -0.402161 -0.590942 1441830948 -0.510986 0.477539 -0.402161 -0.590942 1441830948 -0.510986 0.477539 -0.402161 -0.590942 1441830948 -0.509888 0.486328 -0.389160 -0.593323 1441830948 -0.509888 0.486328 -0.389160 -0.593323 1441830948 -0.509888 0.486328 -0.389160 -0.593323 1441830948 -0.509888 0.486328 -0.389160 -0.593323 1441830948 -0.509888 0.486328 -0.389160 -0.593323 1441830948 -0.509888 0.486328 -0.389160 -0.593323 1441830948 -0.525024 0.480347 -0.396362 -0.580139 1441830948 -0.525024 0.480347 -0.396362 -0.580139 1441830948 -0.525024 0.480347 -0.396362 -0.580139 1441830948 -0.525024 0.480347 -0.396362 -0.580139 1441830948 -0.525024 0.480347 -0.396362 -0.580139 1441830948 -0.525024 0.480347 -0.396362 -0.580139 1441830948 -0.527344 0.463501 -0.409668 -0.582458 1441830948 -0.527344 0.463501 -0.409668 -0.582458 1441830948 -0.527344 0.463501 -0.409668 -0.582458 1441830948 -0.527344 0.463501 -0.409668 -0.582458 1441830948 -0.527344 0.463501 -0.409668 -0.582458 1441830948 -0.527344 0.463501 -0.409668 -0.582458 1441830948 -0.527344 0.463501 -0.409668 -0.582458 1441830949 -0.537842 0.457397 -0.414246 -0.574463 1441830949 -0.537842 0.457397 -0.414246 -0.574463 1441830949 -0.537842 0.457397 -0.414246 -0.574463 1441830949 -0.537842 0.457397 -0.414246 -0.574463 1441830949 -0.537842 0.457397 -0.414246 -0.574463 1441830949 -0.537842 0.457397 -0.414246 -0.574463 1441830949 -0.554016 0.443420 -0.436584 -0.553040 1441830949 -0.554016 0.443420 -0.436584 -0.553040 1441830949 -0.554016 0.443420 -0.436584 -0.553040 1441830949 -0.554016 0.443420 -0.436584 -0.553040 1441830949 -0.554016 0.443420 -0.436584 -0.553040 1441830949 -0.554016 0.443420 -0.436584 -0.553040 1441830949 -0.554016 0.443420 -0.436584 -0.553040 1441830949 -0.565430 0.430176 -0.447144 -0.543518 1441830949 -0.565430 0.430176 -0.447144 -0.543518 1441830949 -0.565430 0.430176 -0.447144 -0.543518 1441830949 -0.565430 0.430176 -0.447144 -0.543518 1441830949 -0.565430 0.430176 -0.447144 -0.543518 1441830949 -0.565430 0.430176 -0.447144 -0.543518 1441830949 -0.567932 0.427185 -0.446533 -0.543762 1441830949 -0.567932 0.427185 -0.446533 -0.543762 1441830949 -0.567932 0.427185 -0.446533 -0.543762 1441830949 -0.567932 0.427185 -0.446533 -0.543762 1441830949 -0.567932 0.427185 -0.446533 -0.543762 1441830949 -0.567932 0.427185 -0.446533 -0.543762 1441830949 -0.567932 0.427185 -0.446533 -0.543762 1441830949 -0.567017 0.428894 -0.440186 -0.548523 1441830949 -0.567017 0.428894 -0.440186 -0.548523 1441830949 -0.567017 0.428894 -0.440186 -0.548523 1441830949 -0.567017 0.428894 -0.440186 -0.548523 1441830949 -0.567017 0.428894 -0.440186 -0.548523 1441830949 -0.567017 0.428894 -0.440186 -0.548523 1441830949 -0.563293 0.432739 -0.431335 -0.556274 1441830949 -0.563293 0.432739 -0.431335 -0.556274 1441830949 -0.563293 0.432739 -0.431335 -0.556274 1441830949 -0.563293 0.432739 -0.431335 -0.556274 1441830949 -0.563293 0.432739 -0.431335 -0.556274 1441830949 -0.563293 0.432739 -0.431335 -0.556274 1441830949 -0.552246 0.443787 -0.413818 -0.571716 1441830949 -0.552246 0.443787 -0.413818 -0.571716 1441830949 -0.552246 0.443787 -0.413818 -0.571716 1441830949 -0.552246 0.443787 -0.413818 -0.571716 1441830949 -0.552246 0.443787 -0.413818 -0.571716 1441830949 -0.552246 0.443787 -0.413818 -0.571716 1441830949 -0.552246 0.443787 -0.413818 -0.571716 1441830949 -0.540955 0.458801 -0.397888 -0.581909 1441830949 -0.540955 0.458801 -0.397888 -0.581909 1441830949 -0.540955 0.458801 -0.397888 -0.581909 1441830949 -0.540955 0.458801 -0.397888 -0.581909 1441830949 -0.540955 0.458801 -0.397888 -0.581909 1441830949 -0.540955 0.458801 -0.397888 -0.581909 1441830949 -0.544373 0.458069 -0.394165 -0.581848 1441830949 -0.544373 0.458069 -0.394165 -0.581848 1441830949 -0.544373 0.458069 -0.394165 -0.581848 1441830949 -0.544373 0.458069 -0.394165 -0.581848 1441830949 -0.544373 0.458069 -0.394165 -0.581848 1441830949 -0.544373 0.458069 -0.394165 -0.581848 1441830949 -0.552307 0.445740 -0.400024 -0.579956 1441830949 -0.552307 0.445740 -0.400024 -0.579956 1441830949 -0.552307 0.445740 -0.400024 -0.579956 1441830949 -0.552307 0.445740 -0.400024 -0.579956 1441830949 -0.552307 0.445740 -0.400024 -0.579956 1441830949 -0.552307 0.445740 -0.400024 -0.579956 1441830949 -0.563904 0.432922 -0.402161 -0.577026 1441830949 -0.563904 0.432922 -0.402161 -0.577026 1441830949 -0.563904 0.432922 -0.402161 -0.577026 1441830949 -0.563904 0.432922 -0.402161 -0.577026 1441830949 -0.563904 0.432922 -0.402161 -0.577026 1441830949 -0.563904 0.432922 -0.402161 -0.577026 1441830949 -0.572998 0.422302 -0.412048 -0.568848 1441830949 -0.572998 0.422302 -0.412048 -0.568848 1441830949 -0.572998 0.422302 -0.412048 -0.568848 1441830949 -0.572998 0.422302 -0.412048 -0.568848 1441830949 -0.572998 0.422302 -0.412048 -0.568848 1441830949 -0.572998 0.422302 -0.412048 -0.568848 1441830949 -0.579529 0.415344 -0.429749 -0.554077 1441830949 -0.579529 0.415344 -0.429749 -0.554077 1441830949 -0.579529 0.415344 -0.429749 -0.554077 1441830949 -0.579529 0.415344 -0.429749 -0.554077 1441830949 -0.579529 0.415344 -0.429749 -0.554077 1441830949 -0.579529 0.415344 -0.429749 -0.554077 1441830949 -0.581299 0.410583 -0.447021 -0.541992 1441830949 -0.581299 0.410583 -0.447021 -0.541992 1441830949 -0.581299 0.410583 -0.447021 -0.541992 1441830949 -0.581299 0.410583 -0.447021 -0.541992 1441830949 -0.581299 0.410583 -0.447021 -0.541992 1441830949 -0.581299 0.410583 -0.447021 -0.541992 1441830949 -0.577576 0.412781 -0.455261 -0.537415 1441830949 -0.577576 0.412781 -0.455261 -0.537415 1441830949 -0.577576 0.412781 -0.455261 -0.537415 1441830949 -0.577576 0.412781 -0.455261 -0.537415 1441830949 -0.577576 0.412781 -0.455261 -0.537415 1441830949 -0.577576 0.412781 -0.455261 -0.537415 1441830949 -0.569763 0.421570 -0.450012 -0.543396 1441830949 -0.569763 0.421570 -0.450012 -0.543396 1441830949 -0.569763 0.421570 -0.450012 -0.543396 1441830949 -0.569763 0.421570 -0.450012 -0.543396 1441830949 -0.569763 0.421570 -0.450012 -0.543396 1441830949 -0.569763 0.421570 -0.450012 -0.543396 1441830949 -0.569763 0.421570 -0.450012 -0.543396 1441830949 -0.554443 0.435852 -0.438110 -0.557434 1441830949 -0.554443 0.435852 -0.438110 -0.557434 1441830949 -0.554443 0.435852 -0.438110 -0.557434 1441830949 -0.554443 0.435852 -0.438110 -0.557434 1441830949 -0.554443 0.435852 -0.438110 -0.557434 1441830949 -0.554443 0.435852 -0.438110 -0.557434 1441830949 -0.532776 0.456543 -0.418518 -0.576721 1441830949 -0.532776 0.456543 -0.418518 -0.576721 1441830949 -0.532776 0.456543 -0.418518 -0.576721 1441830949 -0.532776 0.456543 -0.418518 -0.576721 1441830949 -0.532776 0.456543 -0.418518 -0.576721 1441830949 -0.532776 0.456543 -0.418518 -0.576721 1441830949 -0.532776 0.456543 -0.418518 -0.576721 1441830949 -0.511597 0.481323 -0.409119 -0.582458 1441830950 -0.511597 0.481323 -0.409119 -0.582458 1441830950 -0.511597 0.481323 -0.409119 -0.582458 1441830950 -0.511597 0.481323 -0.409119 -0.582458 1441830950 -0.511597 0.481323 -0.409119 -0.582458 1441830950 -0.511597 0.481323 -0.409119 -0.582458 1441830950 -0.508423 0.486877 -0.414246 -0.576965 1441830950 -0.508423 0.486877 -0.414246 -0.576965 1441830950 -0.508423 0.486877 -0.414246 -0.576965 1441830950 -0.508423 0.486877 -0.414246 -0.576965 1441830950 -0.508423 0.486877 -0.414246 -0.576965 1441830950 -0.508423 0.486877 -0.414246 -0.576965 1441830950 -0.518188 0.477539 -0.414551 -0.575867 1441830950 -0.518188 0.477539 -0.414551 -0.575867 1441830950 -0.518188 0.477539 -0.414551 -0.575867 1441830950 -0.518188 0.477539 -0.414551 -0.575867 1441830950 -0.518188 0.477539 -0.414551 -0.575867 1441830950 -0.518188 0.477539 -0.414551 -0.575867 1441830950 -0.518188 0.477539 -0.414551 -0.575867 1441830950 -0.528381 0.466614 -0.415894 -0.574585 1441830950 -0.528381 0.466614 -0.415894 -0.574585 1441830950 -0.528381 0.466614 -0.415894 -0.574585 1441830950 -0.528381 0.466614 -0.415894 -0.574585 1441830950 -0.528381 0.466614 -0.415894 -0.574585 1441830950 -0.528381 0.466614 -0.415894 -0.574585 1441830950 -0.536865 0.457031 -0.428040 -0.565491 1441830950 -0.536865 0.457031 -0.428040 -0.565491 1441830950 -0.536865 0.457031 -0.428040 -0.565491 1441830950 -0.536865 0.457031 -0.428040 -0.565491 1441830950 -0.536865 0.457031 -0.428040 -0.565491 1441830950 -0.536865 0.457031 -0.428040 -0.565491 1441830950 -0.545532 0.443115 -0.443420 -0.556274 1441830950 -0.545532 0.443115 -0.443420 -0.556274 1441830950 -0.545532 0.443115 -0.443420 -0.556274 1441830950 -0.545532 0.443115 -0.443420 -0.556274 1441830950 -0.545532 0.443115 -0.443420 -0.556274 1441830950 -0.545532 0.443115 -0.443420 -0.556274 1441830950 -0.545227 0.439819 -0.453796 -0.550842 1441830950 -0.545227 0.439819 -0.453796 -0.550842 1441830950 -0.545227 0.439819 -0.453796 -0.550842 1441830950 -0.545227 0.439819 -0.453796 -0.550842 1441830950 -0.545227 0.439819 -0.453796 -0.550842 1441830950 -0.545227 0.439819 -0.453796 -0.550842 1441830950 -0.539307 0.445984 -0.452881 -0.552429 1441830950 -0.539307 0.445984 -0.452881 -0.552429 1441830950 -0.539307 0.445984 -0.452881 -0.552429 1441830950 -0.539307 0.445984 -0.452881 -0.552429 1441830950 -0.539307 0.445984 -0.452881 -0.552429 1441830950 -0.539307 0.445984 -0.452881 -0.552429 1441830950 -0.539307 0.445984 -0.452881 -0.552429 1441830950 -0.527649 0.457275 -0.435852 -0.567993 1441830950 -0.527649 0.457275 -0.435852 -0.567993 1441830950 -0.527649 0.457275 -0.435852 -0.567993 1441830950 -0.527649 0.457275 -0.435852 -0.567993 1441830950 -0.527649 0.457275 -0.435852 -0.567993 1441830950 -0.527649 0.457275 -0.435852 -0.567993 1441830950 -0.527649 0.457275 -0.435852 -0.567993 1441830950 -0.517212 0.466553 -0.415039 -0.585327 1441830950 -0.517212 0.466553 -0.415039 -0.585327 1441830950 -0.517212 0.466553 -0.415039 -0.585327 1441830950 -0.517212 0.466553 -0.415039 -0.585327 1441830950 -0.517212 0.466553 -0.415039 -0.585327 1441830950 -0.517212 0.466553 -0.415039 -0.585327 1441830950 -0.505066 0.478516 -0.398071 -0.597961 1441830950 -0.505066 0.478516 -0.398071 -0.597961 1441830950 -0.505066 0.478516 -0.398071 -0.597961 1441830950 -0.505066 0.478516 -0.398071 -0.597961 1441830950 -0.505066 0.478516 -0.398071 -0.597961 1441830950 -0.505066 0.478516 -0.398071 -0.597961 1441830950 -0.506470 0.478333 -0.392822 -0.600342 1441830950 -0.506470 0.478333 -0.392822 -0.600342 1441830950 -0.506470 0.478333 -0.392822 -0.600342 1441830950 -0.506470 0.478333 -0.392822 -0.600342 1441830950 -0.506470 0.478333 -0.392822 -0.600342 1441830950 -0.506470 0.478333 -0.392822 -0.600342 1441830950 -0.514587 0.468079 -0.396851 -0.598877 1441830950 -0.514587 0.468079 -0.396851 -0.598877 1441830950 -0.514587 0.468079 -0.396851 -0.598877 1441830950 -0.514587 0.468079 -0.396851 -0.598877 1441830950 -0.514587 0.468079 -0.396851 -0.598877 1441830950 -0.514587 0.468079 -0.396851 -0.598877 1441830950 -0.514587 0.468079 -0.396851 -0.598877 1441830950 -0.519775 0.458801 -0.397705 -0.601074 1441830950 -0.519775 0.458801 -0.397705 -0.601074 1441830950 -0.519775 0.458801 -0.397705 -0.601074 1441830950 -0.519775 0.458801 -0.397705 -0.601074 1441830950 -0.519775 0.458801 -0.397705 -0.601074 1441830950 -0.519775 0.458801 -0.397705 -0.601074 1441830950 -0.531311 0.450134 -0.404480 -0.592957 1441830950 -0.531311 0.450134 -0.404480 -0.592957 1441830950 -0.531311 0.450134 -0.404480 -0.592957 1441830950 -0.531311 0.450134 -0.404480 -0.592957 1441830950 -0.531311 0.450134 -0.404480 -0.592957 1441830950 -0.531311 0.450134 -0.404480 -0.592957 1441830950 -0.531311 0.450134 -0.404480 -0.592957 1441830950 -0.546021 0.432617 -0.425232 -0.577820 1441830950 -0.546021 0.432617 -0.425232 -0.577820 1441830950 
-0.496521 0.497864 -0.412903 -0.578918 1441830953 -0.496521 0.497864 -0.412903 -0.578918 1441830953 -0.496521 0.497864 -0.412903 -0.578918 1441830953 -0.496521 0.497864 -0.412903 -0.578918 1441830953 -0.502258 0.492065 -0.413513 -0.578491 1441830953 -0.502258 0.492065 -0.413513 -0.578491 1441830953 -0.502258 0.492065 -0.413513 -0.578491 1441830953 -0.502258 0.492065 -0.413513 -0.578491 1441830953 -0.502258 0.492065 -0.413513 -0.578491 1441830953 -0.514221 0.486572 -0.422241 -0.566162 1441830953 -0.514221 0.486572 -0.422241 -0.566162 1441830953 -0.514221 0.486572 -0.422241 -0.566162 1441830953 -0.514221 0.486572 -0.422241 -0.566162 1441830953 -0.514221 0.486572 -0.422241 -0.566162 1441830953 -0.514221 0.486572 -0.422241 -0.566162 1441830953 -0.539551 0.467529 -0.436096 -0.547913 1441830953 -0.539551 0.467529 -0.436096 -0.547913 1441830953 -0.539551 0.467529 -0.436096 -0.547913 1441830953 -0.539551 0.467529 -0.436096 -0.547913 1441830953 -0.539551 0.467529 -0.436096 -0.547913 1441830953 -0.539551 0.467529 -0.436096 -0.547913 1441830953 -0.561096 0.444885 -0.453064 -0.531067 1441830953 -0.561096 0.444885 -0.453064 -0.531067 1441830953 -0.561096 0.444885 -0.453064 -0.531067 1441830953 -0.561096 0.444885 -0.453064 -0.531067 1441830953 -0.561096 0.444885 -0.453064 -0.531067 1441830953 -0.561096 0.444885 -0.453064 -0.531067 1441830953 -0.561096 0.444885 -0.453064 -0.531067 1441830953 -0.568420 0.441162 -0.461548 -0.518921 1441830953 -0.568420 0.441162 -0.461548 -0.518921 1441830953 -0.568420 0.441162 -0.461548 -0.518921 1441830953 -0.568420 0.441162 -0.461548 -0.518921 1441830953 -0.568420 0.441162 -0.461548 -0.518921 1441830953 -0.568420 0.441162 -0.461548 -0.518921 1441830953 -0.562683 0.453369 -0.449341 -0.525330 1441830953 -0.562683 0.453369 -0.449341 -0.525330 1441830953 -0.562683 0.453369 -0.449341 -0.525330 1441830953 -0.562683 0.453369 -0.449341 -0.525330 1441830953 -0.562683 0.453369 -0.449341 -0.525330 1441830953 -0.562683 0.453369 -0.449341 -0.525330 1441830953 -0.562683 0.453369 -0.449341 -0.525330 1441830953 -0.540527 0.475403 -0.434998 -0.540955 1441830953 -0.540527 0.475403 -0.434998 -0.540955 1441830953 -0.540527 0.475403 -0.434998 -0.540955 1441830953 -0.540527 0.475403 -0.434998 -0.540955 1441830953 -0.540527 0.475403 -0.434998 -0.540955 1441830953 -0.530334 0.483337 -0.420166 -0.555603 1441830953 -0.530334 0.483337 -0.420166 -0.555603 1441830953 -0.530334 0.483337 -0.420166 -0.555603 1441830953 -0.530334 0.483337 -0.420166 -0.555603 1441830953 -0.530334 0.483337 -0.420166 -0.555603 1441830953 -0.530334 0.483337 -0.420166 -0.555603 1441830953 -0.530334 0.483337 -0.420166 -0.555603 1441830953 -0.502930 0.504272 -0.397644 -0.578491 1441830953 -0.502930 0.504272 -0.397644 -0.578491 1441830953 -0.502930 0.504272 -0.397644 -0.578491 1441830953 -0.502930 0.504272 -0.397644 -0.578491 1441830953 -0.502930 0.504272 -0.397644 -0.578491 1441830953 -0.502930 0.504272 -0.397644 -0.578491 1441830953 -0.484619 0.520081 -0.377075 -0.593750 1441830953 -0.484619 0.520081 -0.377075 -0.593750 1441830953 -0.484619 0.520081 -0.377075 -0.593750 1441830953 -0.484619 0.520081 -0.377075 -0.593750 1441830953 -0.484619 0.520081 -0.377075 -0.593750 1441830953 -0.484619 0.520081 -0.377075 -0.593750 1441830953 -0.475464 0.530212 -0.362122 -0.601440 1441830953 -0.475464 0.530212 -0.362122 -0.601440 1441830953 -0.475464 0.530212 -0.362122 -0.601440 1441830953 -0.475464 0.530212 -0.362122 -0.601440 1441830953 -0.475464 0.530212 -0.362122 -0.601440 1441830953 -0.475464 0.530212 -0.362122 -0.601440 1441830953 -0.479248 0.529785 -0.360840 -0.599609 1441830953 -0.479248 0.529785 -0.360840 -0.599609 1441830953 -0.479248 0.529785 -0.360840 -0.599609 1441830953 -0.479248 0.529785 -0.360840 -0.599609 1441830953 -0.479248 0.529785 -0.360840 -0.599609 1441830953 -0.479248 0.529785 -0.360840 -0.599609 1441830953 -0.497681 0.515625 -0.369934 -0.591309 1441830953 -0.497681 0.515625 -0.369934 -0.591309 1441830953 -0.497681 0.515625 -0.369934 -0.591309 1441830953 -0.497681 0.515625 -0.369934 -0.591309 1441830953 -0.497681 0.515625 -0.369934 -0.591309 1441830953 -0.497681 0.515625 -0.369934 -0.591309 1441830953 -0.523987 0.494751 -0.392883 -0.571289 1441830953 -0.523987 0.494751 -0.392883 -0.571289 1441830953 -0.523987 0.494751 -0.392883 -0.571289 1441830953 -0.523987 0.494751 -0.392883 -0.571289 1441830953 -0.523987 0.494751 -0.392883 -0.571289 1441830953 -0.523987 0.494751 -0.392883 -0.571289 1441830953 -0.552246 0.468628 -0.417664 -0.548645 1441830953 -0.552246 0.468628 -0.417664 -0.548645 1441830953 -0.552246 0.468628 -0.417664 -0.548645 1441830953 -0.552246 0.468628 -0.417664 -0.548645 1441830953 -0.552246 0.468628 -0.417664 -0.548645 1441830953 -0.552246 0.468628 -0.417664 -0.548645 1441830953 -0.568237 0.453369 -0.432129 -0.533813 1441830953 -0.568237 0.453369 -0.432129 -0.533813 1441830953 -0.568237 0.453369 -0.432129 -0.533813 1441830953 -0.568237 0.453369 -0.432129 -0.533813 1441830953 -0.568237 0.453369 -0.432129 -0.533813 1441830953 -0.568237 0.453369 -0.432129 -0.533813 1441830953 -0.563110 0.458618 -0.429199 -0.537048 1441830953 -0.563110 0.458618 -0.429199 -0.537048 1441830953 -0.563110 0.458618 -0.429199 -0.537048 1441830953 -0.563110 0.458618 -0.429199 -0.537048 1441830953 -0.563110 0.458618 -0.429199 -0.537048 1441830954 -0.563110 0.458618 -0.429199 -0.537048 1441830954 -0.557251 0.464294 -0.426147 -0.540710 1441830954 -0.557251 0.464294 -0.426147 -0.540710 1441830954 -0.557251 0.464294 -0.426147 -0.540710 1441830954 -0.557251 0.464294 -0.426147 -0.540710 1441830954 -0.557251 0.464294 -0.426147 -0.540710 1441830954 -0.557251 0.464294 -0.426147 -0.540710 1441830954 -0.550354 0.468140 -0.416443 -0.551941 1441830954 -0.550354 0.468140 -0.416443 -0.551941 1441830954 -0.550354 0.468140 -0.416443 -0.551941 1441830954 -0.550354 0.468140 -0.416443 -0.551941 1441830954 -0.550354 0.468140 -0.416443 -0.551941 1441830954 -0.550354 0.468140 -0.416443 -0.551941 1441830954 -0.537964 0.479370 -0.406799 -0.561584 1441830954 -0.537964 0.479370 -0.406799 -0.561584 1441830954 -0.537964 0.479370 -0.406799 -0.561584 1441830954 -0.537964 0.479370 -0.406799 -0.561584 1441830954 -0.537964 0.479370 -0.406799 -0.561584 1441830954 -0.537964 0.479370 -0.406799 -0.561584 1441830954 -0.537964 0.479370 -0.406799 -0.561584 1441830954 -0.530823 0.487244 -0.396851 -0.568665 1441830954 -0.530823 0.487244 -0.396851 -0.568665 1441830954 -0.530823 0.487244 -0.396851 -0.568665 1441830954 -0.530823 0.487244 -0.396851 -0.568665 1441830954 -0.530823 0.487244 -0.396851 -0.568665 1441830954 -0.530823 0.487244 -0.396851 -0.568665 1441830954 -0.527588 0.490234 -0.392578 -0.572083 1441830954 -0.527588 0.490234 -0.392578 -0.572083 1441830954 -0.527588 0.490234 -0.392578 -0.572083 1441830954 -0.527588 0.490234 -0.392578 -0.572083 1441830954 -0.527588 0.490234 -0.392578 -0.572083 1441830954 -0.527588 0.490234 -0.392578 -0.572083 1441830954 -0.524658 0.494019 -0.388184 -0.574524 1441830954 -0.524658 0.494019 -0.388184 -0.574524 1441830954 -0.524658 0.494019 -0.388184 -0.574524 1441830954 -0.524658 0.494019 -0.388184 -0.574524 1441830954 -0.524658 0.494019 -0.388184 -0.574524 1441830954 -0.524658 0.494019 -0.388184 -0.574524 1441830954 -0.524658 0.494019 -0.388184 -0.574524 1441830954 -0.521729 0.500671 -0.387878 -0.571594 1441830954 -0.521729 0.500671 -0.387878 -0.571594 1441830954 -0.521729 0.500671 -0.387878 -0.571594 1441830954 -0.521729 0.500671 -0.387878 -0.571594 1441830954 -0.521729 0.500671 -0.387878 -0.571594 1441830954 -0.521729 0.500671 -0.387878 -0.571594 1441830954 -0.523376 0.504944 -0.386963 -0.566956 1441830954 -0.523376 0.504944 -0.386963 -0.566956 1441830954 -0.523376 0.504944 -0.386963 -0.566956 1441830954 -0.523376 0.504944 -0.386963 -0.566956 1441830954 -0.523376 0.504944 -0.386963 -0.566956 1441830954 -0.537598 0.494141 -0.397034 -0.556152 1441830954 -0.537598 0.494141 -0.397034 -0.556152 1441830954 -0.537598 0.494141 -0.397034 -0.556152 1441830954 -0.537598 0.494141 -0.397034 -0.556152 1441830954 -0.537598 0.494141 -0.397034 -0.556152 1441830954 -0.537598 0.494141 -0.397034 -0.556152 1441830954 -0.556091 0.477600 -0.414001 -0.539673 1441830954 -0.556091 0.477600 -0.414001 -0.539673 1441830954 -0.556091 0.477600 -0.414001 -0.539673 1441830954 -0.556091 0.477600 -0.414001 -0.539673 1441830954 -0.556091 0.477600 -0.414001 -0.539673 1441830954 -0.556091 0.477600 -0.414001 -0.539673 1441830954 -0.574158 0.459961 -0.431396 -0.522217 1441830954 -0.574158 0.459961 -0.431396 -0.522217 1441830954 -0.574158 0.459961 -0.431396 -0.522217 1441830954 -0.574158 0.459961 -0.431396 -0.522217 1441830954 -0.574158 0.459961 -0.431396 -0.522217 1441830954 -0.574158 0.459961 -0.431396 -0.522217 1441830954 -0.581787 0.453064 -0.438721 -0.513611 1441830954 -0.581787 0.453064 -0.438721 -0.513611 1441830954 -0.581787 0.453064 -0.438721 -0.513611 1441830954 -0.581787 0.453064 -0.438721 -0.513611 1441830954 -0.581787 0.453064 -0.438721 -0.513611 1441830954 -0.581787 0.453064 -0.438721 -0.513611 1441830954 -0.581787 0.453064 -0.438721 -0.513611 1441830954 -0.578308 0.457092 -0.435730 -0.516541 1441830954 -0.578308 0.457092 -0.435730 -0.516541 1441830954 -0.578308 0.457092 -0.435730 -0.516541 1441830954 -0.578308 0.457092 -0.435730 -0.516541 1441830954 -0.578308 0.457092 -0.435730 -0.516541 1441830954 -0.578308 0.457092 -0.435730 -0.516541 1441830954 -0.573669 0.455872 -0.434143 -0.524048 1441830954 -0.573669 0.455872 -0.434143 -0.524048 1441830954 -0.573669 0.455872 -0.434143 -0.524048 1441830954 -0.573669 0.455872 -0.434143 -0.524048 1441830954 -0.573669 0.455872 -0.434143 -0.524048 1441830954 -0.573669 0.455872 -0.434143 -0.524048 1441830954 -0.566406 0.460449 -0.421326 -0.538269 1441830954 -0.566406 0.460449 -0.421326 -0.538269 1441830954 -0.566406 0.460449 -0.421326 -0.538269 1441830954 -0.566406 0.460449 -0.421326 -0.538269 1441830954 -0.566406 0.460449 -0.421326 -0.538269 1441830954 -0.566406 0.460449 -0.421326 -0.538269 1441830954 -0.566406 0.460449 -0.421326 -0.538269 1441830954 -0.544617 0.477783 -0.407654 -0.555847 1441830954 -0.544617 0.477783 -0.407654 -0.555847 1441830954 -0.544617 0.477783 -0.407654 -0.555847 1441830954 -0.544617 0.477783 -0.407654 -0.555847 1441830954 -0.544617 0.477783 -0.407654 -0.555847 1441830954 -0.544617 0.477783 -0.407654 -0.555847 1441830954 -0.524719 0.494507 -0.387390 -0.574585 1441830954 -0.524719 0.494507 -0.387390 -0.574585 1441830954 -0.524719 0.494507 -0.387390 -0.574585 1441830954 -0.524719 0.494507 -0.387390 -0.574585 1441830954 -0.524719 0.494507 -0.387390 -0.574585 1441830954 -0.524719 0.494507 -0.387390 -0.574585 1441830954 -0.513245 0.504517 -0.380371 -0.580872 1441830954 -0.513245 0.504517 -0.380371 -0.580872 1441830954 -0.513245 0.504517 -0.380371 -0.580872 1441830954 -0.513245 0.504517 -0.380371 -0.580872 1441830954 -0.513245 0.504517 -0.380371 -0.580872 1441830954 -0.513245 0.504517 -0.380371 -0.580872 1441830954 -0.510925 0.506531 -0.378540 -0.582397 1441830955 -0.510925 0.506531 -0.378540 -0.582397 1441830955 -0.510925 0.506531 -0.378540 -0.582397 1441830955 -0.510925 0.506531 -0.378540 -0.582397 1441830955 -0.510925 0.506531 -0.378540 -0.582397 1441830955 -0.510925 0.506531 -0.378540 -0.582397 1441830955 -0.510925 0.506531 -0.378540 -0.582397 1441830955 -0.519653 0.498779 -0.382690 -0.578613 1441830955 -0.519653 0.498779 -0.382690 -0.578613 1441830955 -0.519653 0.498779 -0.382690 -0.578613 1441830955 -0.519653 0.498779 -0.382690 -0.578613 1441830955 -0.519653 0.498779 -0.382690 -0.578613 1441830955 -0.532227 0.489380 -0.392639 -0.568481 1441830955 -0.532227 0.489380 -0.392639 -0.568481 1441830955 -0.532227 0.489380 -0.392639 -0.568481 1441830955 -0.532227 0.489380 -0.392639 -0.568481 1441830955 -0.532227 0.489380 -0.392639 -0.568481 1441830955 -0.532227 0.489380 -0.392639 -0.568481 1441830955 -0.550232 0.472534 -0.409424 -0.553528 1441830955 -0.550232 0.472534 -0.409424 -0.553528 1441830955 -0.550232 0.472534 -0.409424 -0.553528 1441830955 -0.550232 0.472534 -0.409424 -0.553528 1441830955 -0.550232 0.472534 -0.409424 -0.553528 1441830955 -0.550232 0.472534 -0.409424 -0.553528 1441830955 -0.564697 0.457153 -0.425476 -0.539551 1441830955 -0.564697 0.457153 -0.425476 -0.539551 1441830955 -0.564697 0.457153 -0.425476 -0.539551 1441830955 -0.564697 0.457153 -0.425476 -0.539551 1441830955 -0.564697 0.457153 -0.425476 -0.539551 1441830955 -0.564697 0.457153 -0.425476 -0.539551 1441830955 -0.564697 0.457153 -0.425476 -0.539551 1441830955 -0.564148 0.454285 -0.426331 -0.541870 1441830955 -0.564148 0.454285 -0.426331 -0.541870 1441830955 -0.564148 0.454285 -0.426331 -0.541870 1441830955 -0.564148 0.454285 -0.426331 -0.541870 1441830955 -0.564148 0.454285 -0.426331 -0.541870 1441830955 -0.564148 0.454285 -0.426331 -0.541870 1441830955 -0.553345 0.462097 -0.417297 -0.553345 1441830955 -0.553345 0.462097 -0.417297 -0.553345 1441830955 -0.553345 0.462097 -0.417297 -0.553345 1441830955 -0.553345 0.462097 -0.417297 -0.553345 1441830955 -0.553345 0.462097 -0.417297 -0.553345 1441830955 -0.553345 0.462097 -0.417297 -0.553345 1441830955 -0.550598 0.465515 -0.414978 -0.554993 1441830955 -0.550598 0.465515 -0.414978 -0.554993 1441830955 -0.550598 0.465515 -0.414978 -0.554993 1441830955 -0.550598 0.465515 -0.414978 -0.554993 1441830955 -0.550598 0.465515 -0.414978 -0.554993 1441830955 -0.550598 0.465515 -0.414978 -0.554993 1441830955 -0.539856 0.470520 -0.401367 -0.571106 1441830955 -0.539856 0.470520 -0.401367 -0.571106 1441830955 -0.539856 0.470520 -0.401367 -0.571106 1441830955 -0.539856 0.470520 -0.401367 -0.571106 1441830955 -0.539856 0.470520 -0.401367 -0.571106 1441830955 -0.521973 0.482239 -0.393250 -0.583435 1441830955 -0.521973 0.482239 -0.393250 -0.583435 1441830955 -0.521973 0.482239 -0.393250 -0.583435 1441830955 -0.521973 0.482239 -0.393250 -0.583435 1441830955 -0.521973 0.482239 -0.393250 -0.583435 1441830955 -0.521973 0.482239 -0.393250 -0.583435 1441830955 -0.511047 0.489868 -0.388184 -0.590088 1441830955 -0.511047 0.489868 -0.388184 -0.590088 1441830955 -0.511047 0.489868 -0.388184 -0.590088 1441830955 -0.511047 0.489868 -0.388184 -0.590088 1441830955 -0.511047 0.489868 -0.388184 -0.590088 1441830955 -0.511047 0.489868 -0.388184 -0.590088 1441830955 -0.506897 0.493164 -0.387451 -0.591431 1441830955 -0.506897 0.493164 -0.387451 -0.591431 1441830955 -0.506897 0.493164 -0.387451 -0.591431 1441830955 -0.506897 0.493164 -0.387451 -0.591431 1441830955 -0.506897 0.493164 -0.387451 -0.591431 1441830955 -0.506897 0.493164 -0.387451 -0.591431 1441830955 -0.507813 0.492981 -0.388367 -0.590210 1441830955 -0.507813 0.492981 -0.388367 -0.590210 1441830955 -0.507813 0.492981 -0.388367 -0.590210 1441830955 -0.507813 0.492981 -0.388367 -0.590210 1441830955 -0.507813 0.492981 -0.388367 -0.590210 1441830955 -0.507813 0.492981 -0.388367 -0.590210 1441830955 -0.520569 0.484680 -0.394653 -0.581726 1441830955 -0.520569 0.484680 -0.394653 -0.581726 1441830955 -0.520569 0.484680 -0.394653 -0.581726 1441830955 -0.520569 0.484680 -0.394653 -0.581726 1441830955 -0.520569 0.484680 -0.394653 -0.581726 1441830955 -0.520569 0.484680 -0.394653 -0.581726 1441830955 -0.535217 0.472412 -0.410217 -0.567627 1441830955 -0.535217 0.472412 -0.410217 -0.567627 1441830955 -0.535217 0.472412 -0.410217 -0.567627 1441830955 -0.535217 0.472412 -0.410217 -0.567627 1441830955 -0.535217 0.472412 -0.410217 -0.567627 1441830955 -0.535217 0.472412 -0.410217 -0.567627 1441830955 -0.554749 0.455750 -0.429077 -0.548157 1441830955 -0.554749 0.455750 -0.429077 -0.548157 1441830955 -0.554749 0.455750 -0.429077 -0.548157 1441830955 -0.554749 0.455750 -0.429077 -0.548157 1441830955 -0.554749 0.455750 -0.429077 -0.548157 1441830955 -0.554749 0.455750 -0.429077 -0.548157 1441830955 -0.554749 0.455750 -0.429077 -0.548157 1441830955 -0.567017 0.444275 -0.442932 -0.533813 1441830955 -0.567017 0.444275 -0.442932 -0.533813 1441830955 -0.567017 0.444275 -0.442932 -0.533813 1441830955 -0.567017 0.444275 -0.442932 -0.533813 1441830955 -0.567017 0.444275 -0.442932 -0.533813 1441830955 -0.567017 0.444275 -0.442932 -0.533813 1441830955 -0.564880 0.444946 -0.438538 -0.539124 1441830955 -0.564880 0.444946 -0.438538 -0.539124 1441830955 -0.564880 0.444946 -0.438538 -0.539124 1441830955 -0.564880 0.444946 -0.438538 -0.539124 1441830955 -0.564880 0.444946 -0.438538 -0.539124 1441830955 -0.564880 0.444946 -0.438538 -0.539124 1441830955 -0.564880 0.444946 -0.438538 -0.539124 1441830955 -0.554138 0.453552 -0.432922 -0.547607 1441830956 -0.554138 0.453552 -0.432922 -0.547607 1441830956 -0.554138 0.453552 -0.432922 -0.547607 1441830956 -0.554138 0.453552 -0.432922 -0.547607 1441830956 -0.554138 0.453552 -0.432922 -0.547607 1441830956 -0.548279 0.457153 -0.417725 -0.562134 1441830956 -0.548279 0.457153 -0.417725 -0.562134 1441830956 -0.548279 0.457153 -0.417725 -0.562134 1441830956 -0.548279 0.457153 -0.417725 -0.562134 1441830956 -0.525513 0.471069 -0.403381 -0.582520 1441830956 -0.525513 0.471069 -0.403381 -0.582520 1441830956 -0.525513 0.471069 -0.403381 -0.582520 1441830956 -0.525513 0.471069 -0.403381 -0.582520 1441830956 -0.525513 0.471069 -0.403381 -0.582520 1441830956 -0.525513 0.471069 -0.403381 -0.582520 1441830956 -0.503357 0.491699 -0.383606 -0.598145 1441830956 -0.503357 0.491699 -0.383606 -0.598145 1441830956 -0.503357 0.491699 -0.383606 -0.598145 1441830956 -0.503357 0.491699 -0.383606 -0.598145 1441830956 -0.503357 0.491699 -0.383606 -0.598145 1441830956 -0.503357 0.491699 -0.383606 -0.598145 1441830956 -0.503357 0.491699 -0.383606 -0.598145 1441830956 -0.494690 0.499329 -0.372742 -0.605896 1441830956 -0.494690 0.499329 -0.372742 -0.605896 1441830956 -0.494690 0.499329 -0.372742 -0.605896 1441830956 -0.494690 0.499329 -0.372742 -0.605896 1441830956 -0.494690 0.499329 -0.372742 -0.605896 1441830956 -0.494690 0.499329 -0.372742 -0.605896 1441830956 -0.491394 0.503967 -0.370361 -0.606201 1441830956 -0.491394 0.503967 -0.370361 -0.606201 1441830956 -0.491394 0.503967 -0.370361 -0.606201 1441830956 -0.491394 0.503967 -0.370361 -0.606201 1441830956 -0.491394 0.503967 -0.370361 -0.606201 1441830956 -0.491394 0.503967 -0.370361 -0.606201 1441830956 -0.504578 0.496277 -0.378601 -0.596558 1441830956 -0.504578 0.496277 -0.378601 -0.596558 1441830956 -0.504578 0.496277 -0.378601 -0.596558 1441830956 -0.504578 0.496277 -0.378601 -0.596558 1441830956 -0.504578 0.496277 -0.378601 -0.596558 1441830956 -0.504578 0.496277 -0.378601 -0.596558 1441830956 -0.504578 0.496277 -0.378601 -0.596558 1441830956 -0.526733 0.477905 -0.391968 -0.583618 1441830956 -0.526733 0.477905 -0.391968 -0.583618 1441830956 -0.526733 0.477905 -0.391968 -0.583618 1441830956 -0.526733 0.477905 -0.391968 -0.583618 1441830956 -0.526733 0.477905 -0.391968 -0.583618 1441830956 -0.526733 0.477905 -0.391968 -0.583618 1441830956 -0.549988 0.456604 -0.412781 -0.564514 1441830956 -0.549988 0.456604 -0.412781 -0.564514 1441830956 -0.549988 0.456604 -0.412781 -0.564514 1441830956 -0.549988 0.456604 -0.412781 -0.564514 1441830956 -0.549988 0.456604 -0.412781 -0.564514 1441830956 -0.549988 0.456604 -0.412781 -0.564514 1441830956 -0.569153 0.440063 -0.434082 -0.542236 1441830956 -0.569153 0.440063 -0.434082 -0.542236 1441830956 -0.569153 0.440063 -0.434082 -0.542236 1441830956 -0.569153 0.440063 -0.434082 -0.542236 1441830956 -0.569153 0.440063 -0.434082 -0.542236 1441830956 -0.569153 0.440063 -0.434082 -0.542236 1441830956 -0.575012 0.435608 -0.438599 -0.535950 1441830956 -0.575012 0.435608 -0.438599 -0.535950 1441830956 -0.575012 0.435608 -0.438599 -0.535950 1441830956 -0.575012 0.435608 -0.438599 -0.535950 1441830956 -0.575012 0.435608 -0.438599 -0.535950 1441830956 -0.575012 0.435608 -0.438599 -0.535950 1441830956 -0.563049 0.448547 -0.429504 -0.545349 1441830956 -0.563049 0.448547 -0.429504 -0.545349 1441830956 -0.563049 0.448547 -0.429504 -0.545349 1441830956 -0.563049 0.448547 -0.429504 -0.545349 1441830956 -0.563049 0.448547 -0.429504 -0.545349 1441830956 -0.563049 0.448547 -0.429504 -0.545349 1441830956 -0.556519 0.453735 -0.421814 -0.553650 1441830956 -0.556519 0.453735 -0.421814 -0.553650 1441830956 -0.556519 0.453735 -0.421814 -0.553650 1441830956 -0.556519 0.453735 -0.421814 -0.553650 1441830956 -0.556519 0.453735 -0.421814 -0.553650 1441830956 -0.556519 0.453735 -0.421814 -0.553650 1441830956 -0.545105 0.463501 -0.404236 -0.569763 1441830956 -0.545105 0.463501 -0.404236 -0.569763 1441830956 -0.545105 0.463501 -0.404236 -0.569763 1441830956 -0.545105 0.463501 -0.404236 -0.569763 1441830956 -0.545105 0.463501 -0.404236 -0.569763 1441830956 -0.520020 0.482666 -0.387512 -0.588623 1441830956 -0.520020 0.482666 -0.387512 -0.588623 1441830956 -0.520020 0.482666 -0.387512 -0.588623 1441830956 -0.520020 0.482666 -0.387512 -0.588623 1441830956 -0.520020 0.482666 -0.387512 -0.588623 1441830956 -0.520020 0.482666 -0.387512 -0.588623 1441830956 -0.496033 0.504211 -0.366699 -0.604370 1441830956 -0.496033 0.504211 -0.366699 -0.604370 1441830956 -0.496033 0.504211 -0.366699 -0.604370 1441830956 -0.496033 0.504211 -0.366699 -0.604370 1441830956 -0.496033 0.504211 -0.366699 -0.604370 1441830956 -0.496033 0.504211 -0.366699 -0.604370 1441830956 -0.483948 0.517029 -0.358521 -0.608276 1441830956 -0.483948 0.517029 -0.358521 -0.608276 1441830956 -0.483948 0.517029 -0.358521 -0.608276 1441830956 -0.483948 0.517029 -0.358521 -0.608276 1441830956 -0.483948 0.517029 -0.358521 -0.608276 1441830956 -0.483948 0.517029 -0.358521 -0.608276 1441830956 -0.486633 0.516724 -0.360046 -0.605469 1441830956 -0.486633 0.516724 -0.360046 -0.605469 1441830956 -0.486633 0.516724 -0.360046 -0.605469 1441830956 -0.486633 0.516724 -0.360046 -0.605469 1441830956 -0.486633 0.516724 -0.360046 -0.605469 1441830956 -0.486633 0.516724 -0.360046 -0.605469 1441830956 -0.486633 0.516724 -0.360046 -0.605469 1441830956 -0.501099 0.506348 -0.372314 -0.594971 1441830956 -0.501099 0.506348 -0.372314 -0.594971 1441830957 -0.501099 0.506348 -0.372314 -0.594971 1441830957 -0.501099 0.506348 -0.372314 -0.594971 1441830957 -0.501099 0.506348 -0.372314 -0.594971 1441830957 -0.501099 0.506348 -0.372314 -0.594971 1441830957 -0.519836 0.492004 -0.391296 -0.578491 1441830957 -0.519836 0.492004 -0.391296 -0.578491 1441830957 -0.519836 0.492004 -0.391296 -0.578491 1441830957 -0.519836 0.492004 -0.391296 -0.578491 1441830957 -0.519836 0.492004 -0.391296 -0.578491 1441830957 -0.540649 0.474548 -0.410706 -0.560303 1441830957 -0.540649 0.474548 -0.410706 -0.560303 1441830957 -0.540649 0.474548 -0.410706 -0.560303 1441830957 -0.540649 0.474548 -0.410706 -0.560303 1441830957 -0.540649 0.474548 -0.410706 -0.560303 1441830957 -0.540649 0.474548 -0.410706 -0.560303 1441830957 -0.553406 0.462524 -0.421387 -0.549805 1441830957 -0.553406 0.462524 -0.421387 -0.549805 1441830957 -0.553406 0.462524 -0.421387 -0.549805 1441830957 -0.553406 0.462524 -0.421387 -0.549805 1441830957 -0.553406 0.462524 -0.421387 -0.549805 1441830957 -0.553406 0.462524 -0.421387 -0.549805 1441830957 -0.549316 0.466797 -0.417236 -0.553467 1441830957 -0.549316 0.466797 -0.417236 -0.553467 1441830957 -0.549316 0.466797 -0.417236 -0.553467 1441830957 -0.549316 0.466797 -0.417236 -0.553467 1441830957 -0.549316 0.466797 -0.417236 -0.553467 1441830957 -0.549316 0.466797 -0.417236 -0.553467 1441830957 -0.549316 0.466797 -0.417236 -0.553467 1441830957 -0.540100 0.472778 -0.411865 -0.561462 1441830957 -0.540100 0.472778 -0.411865 -0.561462 1441830957 -0.540100 0.472778 -0.411865 -0.561462 1441830957 -0.540100 0.472778 -0.411865 -0.561462 1441830957 -0.540100 0.472778 -0.411865 -0.561462 1441830957 -0.540100 0.472778 -0.411865 -0.561462 1441830957 -0.537659 0.471252 -0.402649 -0.571655 1441830957 -0.537659 0.471252 -0.402649 -0.571655 1441830957 -0.537659 0.471252 -0.402649 -0.571655 1441830957 -0.537659 0.471252 -0.402649 -0.571655 1441830957 -0.537659 0.471252 -0.402649 -0.571655 1441830957 -0.537659 0.471252 -0.402649 -0.571655 1441830957 -0.526794 0.478516 -0.393066 -0.582275 1441830957 -0.526794 0.478516 -0.393066 -0.582275 1441830957 -0.526794 0.478516 -0.393066 -0.582275 1441830957 -0.526794 0.478516 -0.393066 -0.582275 1441830957 -0.526794 0.478516 -0.393066 -0.582275 1441830957 -0.518616 0.483887 -0.384399 -0.590942 1441830957 -0.518616 0.483887 -0.384399 -0.590942 1441830957 -0.518616 0.483887 -0.384399 -0.590942 1441830957 -0.518616 0.483887 -0.384399 -0.590942 1441830957 -0.518616 0.483887 -0.384399 -0.590942 1441830957 -0.518616 0.483887 -0.384399 -0.590942 1441830957 -0.510315 0.492798 -0.375977 -0.596191 1441830957 -0.510315 0.492798 -0.375977 -0.596191 1441830957 -0.510315 0.492798 -0.375977 -0.596191 1441830957 -0.510315 0.492798 -0.375977 -0.596191 1441830957 -0.510315 0.492798 -0.375977 -0.596191 1441830957 -0.510315 0.492798 -0.375977 -0.596191 1441830957 -0.505005 0.499695 -0.373169 -0.596741 1441830957 -0.505005 0.499695 -0.373169 -0.596741 1441830957 -0.505005 0.499695 -0.373169 -0.596741 1441830957 -0.505005 0.499695 -0.373169 -0.596741 1441830957 -0.505005 0.499695 -0.373169 -0.596741 1441830957 -0.505005 0.499695 -0.373169 -0.596741 1441830957 -0.505005 0.499695 -0.373169 -0.596741 1441830957 -0.511047 0.498108 -0.375793 -0.591248 1441830957 -0.511047 0.498108 -0.375793 -0.591248 1441830957 -0.511047 0.498108 -0.375793 -0.591248 1441830957 -0.511047 0.498108 -0.375793 -0.591248 1441830957 -0.511047 0.498108 -0.375793 -0.591248 1441830957 -0.511047 0.498108 -0.375793 -0.591248 1441830957 -0.522766 0.490784 -0.382813 -0.582520 1441830957 -0.522766 0.490784 -0.382813 -0.582520 1441830957 -0.522766 0.490784 -0.382813 -0.582520 1441830957 -0.522766 0.490784 -0.382813 -0.582520 1441830957 -0.522766 0.490784 -0.382813 -0.582520 1441830957 -0.522766 0.490784 -0.382813 -0.582520 1441830957 -0.536133 0.481140 -0.395325 -0.569946 1441830957 -0.536133 0.481140 -0.395325 -0.569946 1441830957 -0.536133 0.481140 -0.395325 -0.569946 1441830957 -0.536133 0.481140 -0.395325 -0.569946 1441830957 -0.536133 0.481140 -0.395325 -0.569946 1441830957 -0.536133 0.481140 -0.395325 -0.569946 1441830957 -0.553833 0.467407 -0.405823 -0.556946 1441830957 -0.553833 0.467407 -0.405823 -0.556946 1441830957 -0.553833 0.467407 -0.405823 -0.556946 1441830957 -0.553833 0.467407 -0.405823 -0.556946 1441830957 -0.553833 0.467407 -0.405823 -0.556946 1441830957 -0.553833 0.467407 -0.405823 -0.556946 1441830957 -0.553833 0.467407 -0.405823 -0.556946 1441830957 -0.558838 0.467163 -0.403320 -0.554016 1441830957 -0.558838 0.467163 -0.403320 -0.554016 1441830957 -0.558838 0.467163 -0.403320 -0.554016 1441830957 -0.558838 0.467163 -0.403320 -0.554016 1441830957 -0.558838 0.467163 -0.403320 -0.554016 1441830957 -0.558838 0.467163 -0.403320 -0.554016 1441830957 -0.543091 0.477600 -0.396484 -0.565491 1441830957 -0.543091 0.477600 -0.396484 -0.565491 1441830957 -0.543091 0.477600 -0.396484 -0.565491 1441830957 -0.543091 0.477600 -0.396484 -0.565491 1441830957 -0.543091 0.477600 -0.396484 -0.565491 1441830957 -0.543091 0.477600 -0.396484 -0.565491 1441830957 -0.538025 0.478638 -0.394287 -0.570984 1441830957 -0.538025 0.478638 -0.394287 -0.570984 1441830957 -0.538025 0.478638 -0.394287 -0.570984 1441830957 -0.538025 0.478638 -0.394287 -0.570984 1441830957 -0.538025 0.478638 -0.394287 -0.570984 1441830957 -0.538025 0.478638 -0.394287 -0.570984 1441830957 -0.536072 0.477112 -0.385681 -0.579956 1441830957 -0.536072 0.477112 -0.385681 -0.579956 1441830957 -0.536072 0.477112 -0.385681 -0.579956 1441830958 -0.536072 0.477112 -0.385681 -0.579956 1441830958 -0.536072 0.477112 -0.385681 -0.579956 1441830958 -0.536072 0.477112 -0.385681 -0.579956 1441830958 -0.522339 0.486633 -0.383728 -0.585815 1441830958 -0.522339 0.486633 -0.383728 -0.585815 1441830958 -0.522339 0.486633 -0.383728 -0.585815 1441830958 -0.522339 0.486633 -0.383728 -0.585815 1441830958 -0.522339 0.486633 -0.383728 -0.585815 1441830958 -0.522339 0.486633 -0.383728 -0.585815 1441830958 -0.510559 0.496887 -0.374329 -0.593567 1441830958 -0.510559 0.496887 -0.374329 -0.593567 1441830958 -0.510559 0.496887 -0.374329 -0.593567 1441830958 -0.510559 0.496887 -0.374329 -0.593567 1441830958 -0.510559 0.496887 -0.374329 -0.593567 1441830958 -0.510559 0.496887 -0.374329 -0.593567 1441830958 -0.501709 0.504517 -0.371155 -0.596680 1441830958 -0.501709 0.504517 -0.371155 -0.596680 1441830958 -0.501709 0.504517 -0.371155 -0.596680 1441830958 -0.501709 0.504517 -0.371155 -0.596680 1441830958 -0.501709 0.504517 -0.371155 -0.596680 1441830958 -0.501709 0.504517 -0.371155 -0.596680 1441830958 -0.500793 0.504517 -0.374268 -0.595520 1441830958 -0.500793 0.504517 -0.374268 -0.595520 1441830958 -0.500793 0.504517 -0.374268 -0.595520 1441830958 -0.500793 0.504517 -0.374268 -0.595520 1441830958 -0.500793 0.504517 -0.374268 -0.595520 1441830958 -0.500793 0.504517 -0.374268 -0.595520 1441830958 -0.512878 0.493713 -0.381714 -0.589600 1441830958 -0.512878 0.493713 -0.381714 -0.589600 1441830958 -0.512878 0.493713 -0.381714 -0.589600 1441830958 -0.512878 0.493713 -0.381714 -0.589600 1441830958 
-0.531799 0.468750 -0.439636 -0.551575 1441830960 -0.531799 0.468750 -0.439636 -0.551575 1441830960 -0.515442 0.481506 -0.422729 -0.569031 1441830960 -0.515442 0.481506 -0.422729 -0.569031 1441830960 -0.515442 0.481506 -0.422729 -0.569031 1441830960 -0.515442 0.481506 -0.422729 -0.569031 1441830960 -0.515442 0.481506 -0.422729 -0.569031 1441830960 -0.515442 0.481506 -0.422729 -0.569031 1441830960 -0.504517 0.486084 -0.404785 -0.587646 1441830960 -0.504517 0.486084 -0.404785 -0.587646 1441830960 -0.504517 0.486084 -0.404785 -0.587646 1441830960 -0.504517 0.486084 -0.404785 -0.587646 1441830960 -0.504517 0.486084 -0.404785 -0.587646 1441830960 -0.504517 0.486084 -0.404785 -0.587646 1441830960 -0.504517 0.486084 -0.404785 -0.587646 1441830960 -0.493286 0.493042 -0.393127 -0.599243 1441830960 -0.493286 0.493042 -0.393127 -0.599243 1441830960 -0.493286 0.493042 -0.393127 -0.599243 1441830960 -0.493286 0.493042 -0.393127 -0.599243 1441830960 -0.493286 0.493042 -0.393127 -0.599243 1441830960 -0.493286 0.493042 -0.393127 -0.599243 1441830960 -0.487427 0.496155 -0.383423 -0.607727 1441830960 -0.487427 0.496155 -0.383423 -0.607727 1441830960 -0.487427 0.496155 -0.383423 -0.607727 1441830960 -0.487427 0.496155 -0.383423 -0.607727 1441830960 -0.487427 0.496155 -0.383423 -0.607727 1441830960 -0.487427 0.496155 -0.383423 -0.607727 1441830960 -0.494873 0.491272 -0.387695 -0.602905 1441830960 -0.494873 0.491272 -0.387695 -0.602905 1441830960 -0.494873 0.491272 -0.387695 -0.602905 1441830960 -0.494873 0.491272 -0.387695 -0.602905 1441830960 -0.494873 0.491272 -0.387695 -0.602905 1441830960 -0.494873 0.491272 -0.387695 -0.602905 1441830960 -0.494873 0.491272 -0.387695 -0.602905 1441830960 -0.504944 0.479370 -0.403015 -0.594055 1441830960 -0.504944 0.479370 -0.403015 -0.594055 1441830960 -0.504944 0.479370 -0.403015 -0.594055 1441830960 -0.504944 0.479370 -0.403015 -0.594055 1441830960 -0.504944 0.479370 -0.403015 -0.594055 1441830960 -0.504944 0.479370 -0.403015 -0.594055 1441830960 -0.522400 0.466675 -0.408569 -0.585144 1441830960 -0.522400 0.466675 -0.408569 -0.585144 1441830960 -0.522400 0.466675 -0.408569 -0.585144 1441830960 -0.522400 0.466675 -0.408569 -0.585144 1441830960 -0.522400 0.466675 -0.408569 -0.585144 1441830960 -0.522400 0.466675 -0.408569 -0.585144 1441830960 -0.541138 0.452698 -0.425232 -0.567017 1441830960 -0.541138 0.452698 -0.425232 -0.567017 1441830960 -0.541138 0.452698 -0.425232 -0.567017 1441830960 -0.541138 0.452698 -0.425232 -0.567017 1441830960 -0.541138 0.452698 -0.425232 -0.567017 1441830960 -0.541138 0.452698 -0.425232 -0.567017 1441830960 -0.541138 0.452698 -0.425232 -0.567017 1441830961 -0.557190 0.436523 -0.446350 -0.547546 1441830961 -0.557190 0.436523 -0.446350 -0.547546 1441830961 -0.557190 0.436523 -0.446350 -0.547546 1441830961 -0.557190 0.436523 -0.446350 -0.547546 1441830961 -0.557190 0.436523 -0.446350 -0.547546 1441830961 -0.557190 0.436523 -0.446350 -0.547546 1441830961 -0.562561 0.429260 -0.450256 -0.544678 1441830961 -0.562561 0.429260 -0.450256 -0.544678 1441830961 -0.562561 0.429260 -0.450256 -0.544678 1441830961 -0.562561 0.429260 -0.450256 -0.544678 1441830961 -0.562561 0.429260 -0.450256 -0.544678 1441830961 -0.562561 0.429260 -0.450256 -0.544678 1441830961 -0.555237 0.436523 -0.441467 -0.553528 1441830961 -0.555237 0.436523 -0.441467 -0.553528 1441830961 -0.555237 0.436523 -0.441467 -0.553528 1441830961 -0.555237 0.436523 -0.441467 -0.553528 1441830961 -0.555237 0.436523 -0.441467 -0.553528 1441830961 -0.555237 0.436523 -0.441467 -0.553528 1441830961 -0.543030 0.445496 -0.428589 -0.568359 1441830961 -0.543030 0.445496 -0.428589 -0.568359 1441830961 -0.543030 0.445496 -0.428589 -0.568359 1441830961 -0.543030 0.445496 -0.428589 -0.568359 1441830961 -0.543030 0.445496 -0.428589 -0.568359 1441830961 -0.543030 0.445496 -0.428589 -0.568359 1441830961 -0.524292 0.458130 -0.411743 -0.588013 1441830961 -0.524292 0.458130 -0.411743 -0.588013 1441830961 -0.524292 0.458130 -0.411743 -0.588013 1441830961 -0.524292 0.458130 -0.411743 -0.588013 1441830961 -0.524292 0.458130 -0.411743 -0.588013 1441830961 -0.524292 0.458130 -0.411743 -0.588013 1441830961 -0.513977 0.464355 -0.397339 -0.601990 1441830961 -0.513977 0.464355 -0.397339 -0.601990 1441830961 -0.513977 0.464355 -0.397339 -0.601990 1441830961 -0.513977 0.464355 -0.397339 -0.601990 1441830961 -0.513977 0.464355 -0.397339 -0.601990 1441830961 -0.513977 0.464355 -0.397339 -0.601990 1441830961 -0.513977 0.464355 -0.397339 -0.601990 1441830961 -0.517944 0.461914 -0.394897 -0.602051 1441830961 -0.517944 0.461914 -0.394897 -0.602051 1441830961 -0.517944 0.461914 -0.394897 -0.602051 1441830961 -0.517944 0.461914 -0.394897 -0.602051 1441830961 -0.517944 0.461914 -0.394897 -0.602051 1441830961 -0.517944 0.461914 -0.394897 -0.602051 1441830961 -0.525574 0.457642 -0.402832 -0.593384 1441830961 -0.525574 0.457642 -0.402832 -0.593384 1441830961 -0.525574 0.457642 -0.402832 -0.593384 1441830961 -0.525574 0.457642 -0.402832 -0.593384 1441830961 -0.525574 0.457642 -0.402832 -0.593384 1441830961 -0.525574 0.457642 -0.402832 -0.593384 1441830961 -0.532349 0.448425 -0.406433 -0.591980 1441830961 -0.532349 0.448425 -0.406433 -0.591980 1441830961 -0.532349 0.448425 -0.406433 -0.591980 1441830961 -0.532349 0.448425 -0.406433 -0.591980 1441830961 -0.532349 0.448425 -0.406433 -0.591980 1441830961 -0.532349 0.448425 -0.406433 -0.591980 1441830961 -0.545288 0.439148 -0.424194 -0.574402 1441830961 -0.545288 0.439148 -0.424194 -0.574402 1441830961 -0.545288 0.439148 -0.424194 -0.574402 1441830961 -0.545288 0.439148 -0.424194 -0.574402 1441830961 -0.545288 0.439148 -0.424194 -0.574402 1441830961 -0.545288 0.439148 -0.424194 -0.574402 1441830961 -0.545288 0.439148 -0.424194 -0.574402 1441830961 -0.553955 0.429932 -0.442627 -0.558960 1441830961 -0.553955 0.429932 -0.442627 -0.558960 1441830961 -0.553955 0.429932 -0.442627 -0.558960 1441830961 -0.553955 0.429932 -0.442627 -0.558960 1441830961 -0.553955 0.429932 -0.442627 -0.558960 1441830961 -0.553955 0.429932 -0.442627 -0.558960 1441830961 -0.557556 0.423340 -0.450134 -0.554443 1441830961 -0.557556 0.423340 -0.450134 -0.554443 1441830961 -0.557556 0.423340 -0.450134 -0.554443 1441830961 -0.557556 0.423340 -0.450134 -0.554443 1441830961 -0.557556 0.423340 -0.450134 -0.554443 1441830961 -0.557556 0.423340 -0.450134 -0.554443 1441830961 -0.550720 0.429443 -0.445984 -0.559875 1441830961 -0.550720 0.429443 -0.445984 -0.559875 1441830961 -0.550720 0.429443 -0.445984 -0.559875 1441830961 -0.550720 0.429443 -0.445984 -0.559875 1441830961 -0.550720 0.429443 -0.445984 -0.559875 1441830961 -0.550720 0.429443 -0.445984 -0.559875 1441830961 -0.550720 0.429443 -0.445984 -0.559875 1441830961 -0.536926 0.444336 -0.434570 -0.570557 1441830961 -0.536926 0.444336 -0.434570 -0.570557 1441830961 -0.536926 0.444336 -0.434570 -0.570557 1441830961 -0.536926 0.444336 -0.434570 -0.570557 1441830961 -0.536926 0.444336 -0.434570 -0.570557 1441830961 -0.536926 0.444336 -0.434570 -0.570557 1441830961 -0.523560 0.456299 -0.418152 -0.585510 1441830961 -0.523560 0.456299 -0.418152 -0.585510 1441830961 -0.523560 0.456299 -0.418152 -0.585510 1441830961 -0.523560 0.456299 -0.418152 -0.585510 1441830961 -0.523560 0.456299 -0.418152 -0.585510 1441830961 -0.523560 0.456299 -0.418152 -0.585510 1441830961 -0.512207 0.464172 -0.398865 -0.602600 1441830961 -0.512207 0.464172 -0.398865 -0.602600 1441830961 -0.512207 0.464172 -0.398865 -0.602600 1441830961 -0.512207 0.464172 -0.398865 -0.602600 1441830961 -0.512207 0.464172 -0.398865 -0.602600 1441830961 -0.512207 0.464172 -0.398865 -0.602600 1441830961 -0.513184 0.461182 -0.387512 -0.611450 1441830961 -0.513184 0.461182 -0.387512 -0.611450 1441830961 -0.513184 0.461182 -0.387512 -0.611450 1441830961 -0.513184 0.461182 -0.387512 -0.611450 1441830961 -0.513184 0.461182 -0.387512 -0.611450 1441830961 -0.513184 0.461182 -0.387512 -0.611450 1441830961 -0.525696 0.453552 -0.387512 -0.606567 1441830961 -0.525696 0.453552 -0.387512 -0.606567 1441830961 -0.525696 0.453552 -0.387512 -0.606567 1441830961 -0.525696 0.453552 -0.387512 -0.606567 1441830961 -0.525696 0.453552 -0.387512 -0.606567 1441830961 -0.525696 0.453552 -0.387512 -0.606567 1441830961 -0.531921 0.446350 -0.395264 -0.601379 1441830961 -0.531921 0.446350 -0.395264 -0.601379 1441830962 -0.531921 0.446350 -0.395264 -0.601379 1441830962 -0.531921 0.446350 -0.395264 -0.601379 1441830962 -0.531921 0.446350 -0.395264 -0.601379 1441830962 -0.531921 0.446350 -0.395264 -0.601379 1441830962 -0.542358 0.437622 -0.408813 -0.589294 1441830962 -0.542358 0.437622 -0.408813 -0.589294 1441830962 -0.542358 0.437622 -0.408813 -0.589294 1441830962 -0.542358 0.437622 -0.408813 -0.589294 1441830962 -0.542358 0.437622 -0.408813 -0.589294 1441830962 -0.542358 0.437622 -0.408813 -0.589294 1441830962 -0.542358 0.437622 -0.408813 -0.589294 1441830962 -0.554749 0.427795 -0.429871 -0.569702 1441830962 -0.554749 0.427795 -0.429871 -0.569702 1441830962 -0.554749 0.427795 -0.429871 -0.569702 1441830962 -0.554749 0.427795 -0.429871 -0.569702 1441830962 -0.554749 0.427795 -0.429871 -0.569702 1441830962 -0.554749 0.427795 -0.429871 -0.569702 1441830962 -0.564270 0.418396 -0.443604 -0.556641 1441830962 -0.564270 0.418396 -0.443604 -0.556641 1441830962 -0.564270 0.418396 -0.443604 -0.556641 1441830962 -0.564270 0.418396 -0.443604 -0.556641 1441830962 -0.564270 0.418396 -0.443604 -0.556641 1441830962 -0.564270 0.418396 -0.443604 -0.556641 1441830962 -0.563660 0.416504 -0.445923 -0.556763 1441830962 -0.563660 0.416504 -0.445923 -0.556763 1441830962 -0.563660 0.416504 -0.445923 -0.556763 1441830962 -0.563660 0.416504 -0.445923 -0.556763 1441830962 -0.563660 0.416504 -0.445923 -0.556763 1441830962 -0.563660 0.416504 -0.445923 -0.556763 1441830962 -0.563660 0.416504 -0.445923 -0.556763 1441830962 -0.555115 0.425964 -0.441101 -0.562012 1441830962 -0.555115 0.425964 -0.441101 -0.562012 1441830962 -0.555115 0.425964 -0.441101 -0.562012 1441830962 -0.555115 0.425964 -0.441101 -0.562012 1441830962 -0.555115 0.425964 -0.441101 -0.562012 1441830962 -0.555115 0.425964 -0.441101 -0.562012 1441830962 -0.542236 0.437683 -0.430542 -0.573669 1441830962 -0.542236 0.437683 -0.430542 -0.573669 1441830962 -0.542236 0.437683 -0.430542 -0.573669 1441830962 -0.542236 0.437683 -0.430542 -0.573669 1441830962 -0.542236 0.437683 -0.430542 -0.573669 1441830962 -0.542236 0.437683 -0.430542 -0.573669 1441830962 -0.526733 0.450745 -0.414917 -0.589355 1441830962 -0.526733 0.450745 -0.414917 -0.589355 1441830962 -0.526733 0.450745 -0.414917 -0.589355 1441830962 -0.526733 0.450745 -0.414917 -0.589355 1441830962 -0.526733 0.450745 -0.414917 -0.589355 1441830962 -0.526733 0.450745 -0.414917 -0.589355 1441830962 -0.515198 0.459961 -0.398132 -0.603821 1441830962 -0.515198 0.459961 -0.398132 -0.603821 1441830962 -0.515198 0.459961 -0.398132 -0.603821 1441830962 -0.515198 0.459961 -0.398132 -0.603821 1441830962 -0.515198 0.459961 -0.398132 -0.603821 1441830962 -0.515198 0.459961 -0.398132 -0.603821 1441830962 -0.515198 0.460144 -0.387512 -0.610535 1441830962 -0.515198 0.460144 -0.387512 -0.610535 1441830962 -0.515198 0.460144 -0.387512 -0.610535 1441830962 -0.515198 0.460144 -0.387512 -0.610535 1441830962 -0.515198 0.460144 -0.387512 -0.610535 1441830962 -0.515198 0.460144 -0.387512 -0.610535 1441830962 -0.527466 0.454102 -0.385254 -0.606018 1441830962 -0.527466 0.454102 -0.385254 -0.606018 1441830962 -0.527466 0.454102 -0.385254 -0.606018 1441830962 -0.527466 0.454102 -0.385254 -0.606018 1441830962 -0.527466 0.454102 -0.385254 -0.606018 1441830962 -0.527466 0.454102 -0.385254 -0.606018 1441830962 -0.527466 0.454102 -0.385254 -0.606018 1441830962 -0.532043 0.449097 -0.396057 -0.598694 1441830962 -0.532043 0.449097 -0.396057 -0.598694 1441830962 -0.532043 0.449097 -0.396057 -0.598694 1441830962 -0.532043 0.449097 -0.396057 -0.598694 1441830962 -0.532043 0.449097 -0.396057 -0.598694 1441830962 -0.532043 0.449097 -0.396057 -0.598694 1441830962 -0.545471 0.439819 -0.415588 -0.579956 1441830962 -0.545471 0.439819 -0.415588 -0.579956 1441830962 -0.545471 0.439819 -0.415588 -0.579956 1441830962 -0.545471 0.439819 -0.415588 -0.579956 1441830962 -0.545471 0.439819 -0.415588 -0.579956 1441830962 -0.545471 0.439819 -0.415588 -0.579956 1441830962 -0.545471 0.439819 -0.415588 -0.579956 1441830962 -0.559448 0.430664 -0.441528 -0.553833 1441830962 -0.559448 0.430664 -0.441528 -0.553833 1441830962 -0.559448 0.430664 -0.441528 -0.553833 1441830962 -0.559448 0.430664 -0.441528 -0.553833 1441830962 -0.559448 0.430664 -0.441528 -0.553833 1441830962 -0.559448 0.430664 -0.441528 -0.553833 1441830962 -0.569824 0.419861 -0.452271 -0.542725 1441830962 -0.569824 0.419861 -0.452271 -0.542725 1441830962 -0.569824 0.419861 -0.452271 -0.542725 1441830962 -0.569824 0.419861 -0.452271 -0.542725 1441830962 -0.569824 0.419861 -0.452271 -0.542725 1441830962 -0.569824 0.419861 -0.452271 -0.542725 1441830962 -0.569824 0.419861 -0.452271 -0.542725 1441830962 -0.569763 0.417480 -0.451355 -0.545410 1441830962 -0.569763 0.417480 -0.451355 -0.545410 1441830962 -0.569763 0.417480 -0.451355 -0.545410 1441830962 -0.569763 0.417480 -0.451355 -0.545410 1441830962 -0.569763 0.417480 -0.451355 -0.545410 1441830962 -0.569763 0.417480 -0.451355 -0.545410 1441830962 -0.559631 0.429138 -0.439941 -0.556030 1441830962 -0.559631 0.429138 -0.439941 -0.556030 1441830962 -0.559631 0.429138 -0.439941 -0.556030 1441830962 -0.559631 0.429138 -0.439941 -0.556030 1441830962 -0.559631 0.429138 -0.439941 -0.556030 1441830962 -0.559631 0.429138 -0.439941 -0.556030 1441830962 -0.559631 0.429138 -0.439941 -0.556030 1441830962 -0.544006 0.442749 -0.424072 -0.572937 1441830962 -0.544006 0.442749 -0.424072 -0.572937 1441830962 -0.544006 0.442749 -0.424072 -0.572937 1441830962 -0.544006 0.442749 -0.424072 -0.572937 1441830962 -0.544006 0.442749 -0.424072 -0.572937 1441830962 -0.544006 0.442749 -0.424072 -0.572937 1441830962 -0.524109 0.461243 -0.402954 -0.591858 1441830962 -0.524109 0.461243 -0.402954 -0.591858 1441830962 -0.524109 0.461243 -0.402954 -0.591858 1441830963 -0.524109 0.461243 -0.402954 -0.591858 1441830963 -0.524109 0.461243 -0.402954 -0.591858 1441830963 -0.524109 0.461243 -0.402954 -0.591858 1441830963 -0.519409 0.463928 -0.384766 -0.605835 1441830963 -0.519409 0.463928 -0.384766 -0.605835 1441830963 -0.519409 0.463928 -0.384766 -0.605835 1441830963 -0.519409 0.463928 -0.384766 -0.605835 1441830963 -0.519409 0.463928 -0.384766 -0.605835 1441830963 -0.519409 0.463928 -0.384766 -0.605835 1441830963 -0.523254 0.459839 -0.387939 -0.603577 1441830963 -0.523254 0.459839 -0.387939 -0.603577 1441830963 -0.523254 0.459839 -0.387939 -0.603577 1441830963 -0.523254 0.459839 -0.387939 -0.603577 1441830963 -0.523254 0.459839 -0.387939 -0.603577 1441830963 -0.523254 0.459839 -0.387939 -0.603577 1441830963 -0.531738 0.453125 -0.400757 -0.592834 1441830963 -0.531738 0.453125 -0.400757 -0.592834 1441830963 -0.531738 0.453125 -0.400757 -0.592834 1441830963 -0.531738 0.453125 -0.400757 -0.592834 1441830963 -0.531738 0.453125 -0.400757 -0.592834 1441830963 -0.531738 0.453125 -0.400757 -0.592834 1441830963 -0.531738 0.453125 -0.400757 -0.592834 1441830963 -0.539856 0.445374 -0.405518 -0.588013 1441830963 -0.539856 0.445374 -0.405518 -0.588013 1441830963 -0.539856 0.445374 -0.405518 -0.588013 1441830963 -0.539856 0.445374 -0.405518 -0.588013 1441830963 -0.539856 0.445374 -0.405518 -0.588013 1441830963 -0.549133 0.440002 -0.419434 -0.573608 1441830963 -0.549133 0.440002 -0.419434 -0.573608 1441830963 -0.549133 0.440002 -0.419434 -0.573608 1441830963 -0.549133 0.440002 -0.419434 -0.573608 1441830963 -0.549133 0.440002 -0.419434 -0.573608 1441830963 -0.549133 0.440002 -0.419434 -0.573608 1441830963 -0.549133 0.440002 -0.419434 -0.573608 1441830963 -0.555969 0.434631 -0.434692 -0.559570 1441830963 -0.555969 0.434631 -0.434692 -0.559570 1441830963 -0.555969 0.434631 -0.434692 -0.559570 1441830963 -0.555969 0.434631 -0.434692 -0.559570 1441830963 -0.555969 0.434631 -0.434692 -0.559570 1441830963 -0.555969 0.434631 -0.434692 -0.559570 1441830963 -0.555359 0.432495 -0.438110 -0.559204 1441830963 -0.555359 0.432495 -0.438110 -0.559204 1441830963 -0.555359 0.432495 -0.438110 -0.559204 1441830963 -0.555359 0.432495 -0.438110 -0.559204 1441830963 -0.555359 0.432495 -0.438110 -0.559204 1441830963 -0.555359 0.432495 -0.438110 -0.559204 1441830963 -0.547363 0.440430 -0.431519 -0.565918 1441830963 -0.547363 0.440430 -0.431519 -0.565918 1441830963 -0.547363 0.440430 -0.431519 -0.565918 1441830963 -0.547363 0.440430 -0.431519 -0.565918 1441830963 -0.547363 0.440430 -0.431519 -0.565918 1441830963 -0.547363 0.440430 -0.431519 -0.565918 1441830963 -0.539490 0.446899 -0.424072 -0.573975 1441830963 -0.539490 0.446899 -0.424072 -0.573975 1441830963 -0.539490 0.446899 -0.424072 -0.573975 1441830963 -0.539490 0.446899 -0.424072 -0.573975 1441830963 -0.539490 0.446899 -0.424072 -0.573975 1441830963 -0.539490 0.446899 -0.424072 -0.573975 1441830963 -0.529663 0.454468 -0.412476 -0.585510 1441830963 -0.529663 0.454468 -0.412476 -0.585510 1441830963 -0.529663 0.454468 -0.412476 -0.585510 1441830963 -0.529663 0.454468 -0.412476 -0.585510 1441830963 -0.529663 0.454468 -0.412476 -0.585510 1441830963 -0.529663 0.454468 -0.412476 -0.585510 1441830963 -0.529663 0.454468 -0.412476 -0.585510 1441830963 -0.520935 0.460083 -0.401367 -0.596558 1441830963 -0.520935 0.460083 -0.401367 -0.596558 1441830963 -0.520935 0.460083 -0.401367 -0.596558 1441830963 -0.520935 0.460083 -0.401367 -0.596558 1441830963 -0.520935 0.460083 -0.401367 -0.596558 1441830963 -0.520935 0.460083 -0.401367 -0.596558 1441830963 -0.520569 0.458008 -0.398682 -0.600342 1441830963 -0.520569 0.458008 -0.398682 -0.600342 1441830963 -0.520569 0.458008 -0.398682 -0.600342 1441830963 -0.520569 0.458008 -0.398682 -0.600342 1441830963 -0.520569 0.458008 -0.398682 -0.600342 1441830963 -0.520569 0.458008 -0.398682 -0.600342 1441830963 -0.536316 0.444031 -0.407593 -0.590881 1441830963 -0.536316 0.444031 -0.407593 -0.590881 1441830963 -0.536316 0.444031 -0.407593 -0.590881 1441830963 -0.536316 0.444031 -0.407593 -0.590881 1441830963 -0.536316 0.444031 -0.407593 -0.590881 1441830963 -0.536316 0.444031 -0.407593 -0.590881 1441830963 -0.536316 0.444031 -0.407593 -0.590881 1441830963 -0.545532 0.435852 -0.417542 -0.581482 1441830963 -0.545532 0.435852 -0.417542 -0.581482 1441830963 -0.545532 0.435852 -0.417542 -0.581482 1441830963 -0.545532 0.435852 -0.417542 -0.581482 1441830963 -0.545532 0.435852 -0.417542 -0.581482 1441830963 -0.545532 0.435852 -0.417542 -0.581482 1441830963 -0.552917 0.431274 -0.422485 -0.574341 1441830963 -0.552917 0.431274 -0.422485 -0.574341 1441830963 -0.552917 0.431274 -0.422485 -0.574341 1441830963 -0.552917 0.431274 -0.422485 -0.574341 1441830963 -0.552917 0.431274 -0.422485 -0.574341 1441830963 -0.552917 0.431274 -0.422485 -0.574341 1441830963 -0.559570 0.430725 -0.430298 -0.562439 1441830963 -0.559570 0.430725 -0.430298 -0.562439 1441830963 -0.559570 0.430725 -0.430298 -0.562439 1441830963 -0.559570 0.430725 -0.430298 -0.562439 1441830963 -0.559570 0.430725 -0.430298 -0.562439 1441830963 -0.559570 0.430725 -0.430298 -0.562439 1441830963 -0.558838 0.429016 -0.435181 -0.560669 1441830963 -0.558838 0.429016 -0.435181 -0.560669 1441830963 -0.558838 0.429016 -0.435181 -0.560669 1441830963 -0.558838 0.429016 -0.435181 -0.560669 1441830963 -0.558838 0.429016 -0.435181 -0.560669 1441830963 -0.558838 0.429016 -0.435181 -0.560669 1441830963 -0.549438 0.436584 -0.431213 -0.567139 1441830963 -0.549438 0.436584 -0.431213 -0.567139 1441830963 -0.549438 0.436584 -0.431213 -0.567139 1441830963 -0.549438 0.436584 -0.431213 -0.567139 1441830964 -0.549438 0.436584 -0.431213 -0.567139 1441830964 -0.549438 0.436584 -0.431213 -0.567139 1441830964 -0.540649 0.445740 -0.423279 -0.574402 1441830964 -0.540649 0.445740 -0.423279 -0.574402 1441830964 -0.540649 0.445740 -0.423279 -0.574402 1441830964 -0.540649 0.445740 -0.423279 -0.574402 1441830964 -0.540649 0.445740 -0.423279 -0.574402 1441830964 -0.540649 0.445740 -0.423279 -0.574402 1441830964 -0.540649 0.445740 -0.423279 -0.574402 1441830964 -0.531799 0.451965 -0.414734 -0.583984 1441830964 -0.531799 0.451965 -0.414734 -0.583984 1441830964 -0.531799 0.451965 -0.414734 -0.583984 1441830964 -0.531799 0.451965 -0.414734 -0.583984 1441830964 -0.531799 0.451965 -0.414734 -0.583984 1441830964 -0.531799 0.451965 -0.414734 -0.583984 1441830964 -0.518982 0.459534 -0.402954 -0.597656 1441830964 -0.518982 0.459534 -0.402954 -0.597656 1441830964 -0.518982 0.459534 -0.402954 -0.597656 1441830964 -0.518982 0.459534 -0.402954 -0.597656 1441830964 -0.518982 0.459534 -0.402954 -0.597656 1441830964 -0.518982 0.459534 -0.402954 -0.597656 1441830964 -0.509644 0.466919 -0.391235 -0.607666 1441830964 -0.509644 0.466919 -0.391235 -0.607666 1441830964 -0.509644 0.466919 -0.391235 -0.607666 1441830964 -0.509644 0.466919 -0.391235 -0.607666 1441830964 -0.509644 0.466919 -0.391235 -0.607666 1441830964 -0.509644 0.466919 -0.391235 -0.607666 1441830964 -0.509644 0.466919 -0.391235 -0.607666 1441830964 -0.518860 0.459900 -0.391785 -0.604858 1441830964 -0.518860 0.459900 -0.391785 -0.604858 1441830964 -0.518860 0.459900 -0.391785 -0.604858 1441830964 -0.518860 0.459900 -0.391785 -0.604858 1441830964 -0.518860 0.459900 -0.391785 -0.604858 1441830964 -0.518860 0.459900 -0.391785 -0.604858 1441830964 -0.524170 0.455261 -0.404236 -0.595520 1441830964 -0.524170 0.455261 -0.404236 -0.595520 1441830964 -0.524170 0.455261 -0.404236 -0.595520 1441830964 -0.524170 0.455261 -0.404236 -0.595520 1441830964 -0.524170 0.455261 -0.404236 -0.595520 1441830964 -0.524170 0.455261 -0.404236 -0.595520 1441830964 -0.531433 0.448975 -0.413086 -0.587708 1441830964 -0.531433 0.448975 -0.413086 -0.587708 1441830964 -0.531433 0.448975 -0.413086 -0.587708 1441830964 -0.531433 0.448975 -0.413086 -0.587708 1441830964 -0.531433 0.448975 -0.413086 -0.587708 1441830964 -0.531433 0.448975 -0.413086 -0.587708 1441830964 -0.539673 0.445129 -0.425354 -0.574219 1441830964 -0.539673 0.445129 -0.425354 -0.574219 1441830964 -0.539673 0.445129 -0.425354 -0.574219 1441830964 -0.539673 0.445129 -0.425354 -0.574219 1441830964 -0.539673 0.445129 -0.425354 -0.574219 1441830964 -0.539673 0.445129 -0.425354 -0.574219 1441830964 -0.539673 0.445129 -0.425354 -0.574219 1441830964 -0.543152 0.442322 -0.438049 -0.563477 1441830964 -0.543152 0.442322 -0.438049 -0.563477 1441830964 -0.543152 0.442322 -0.438049 -0.563477 1441830964 -0.543152 0.442322 -0.438049 -0.563477 1441830964 -0.543152 0.442322 -0.438049 -0.563477 1441830964 -0.543152 0.442322 -0.438049 -0.563477 1441830964 -0.543152 0.442322 -0.438049 -0.563477 1441830964 -0.534607 0.448120 -0.434937 -0.569458 1441830964 -0.534607 0.448120 -0.434937 -0.569458 1441830964 -0.534607 0.448120 -0.434937 -0.569458 1441830964 -0.534607 0.448120 -0.434937 -0.569458 1441830964 -0.534607 0.448120 -0.434937 -0.569458 1441830964 -0.534607 0.448120 -0.434937 -0.569458 1441830964 -0.519653 0.464233 -0.428284 -0.575378 1441830964 -0.519653 0.464233 -0.428284 -0.575378 1441830964 -0.519653 0.464233 -0.428284 -0.575378 1441830964 -0.519653 0.464233 -0.428284 -0.575378 1441830964 -0.519653 0.464233 -0.428284 -0.575378 1441830964 -0.519653 0.464233 -0.428284 -0.575378 1441830964 -0.514954 0.469727 -0.417725 -0.582947 1441830964 -0.514954 0.469727 -0.417725 -0.582947 1441830964 -0.514954 0.469727 -0.417725 -0.582947 1441830964 -0.514954 0.469727 -0.417725 -0.582947 1441830964 -0.514954 0.469727 -0.417725 -0.582947 1441830964 -0.514954 0.469727 -0.417725 -0.582947 1441830964 -0.507935 0.473999 -0.408508 -0.592041 1441830964 -0.507935 0.473999 -0.408508 -0.592041 1441830964 -0.507935 0.473999 -0.408508 -0.592041 1441830964 -0.507935 0.473999 -0.408508 -0.592041 1441830964 -0.507935 0.473999 -0.408508 -0.592041 1441830964 -0.507935 0.473999 -0.408508 -0.592041 1441830964 -0.507935 0.473999 -0.408508 -0.592041 1441830964 -0.506897 0.473206 -0.396912 -0.601379 1441830964 -0.506897 0.473206 -0.396912 -0.601379 1441830964 -0.506897 0.473206 -0.396912 -0.601379 1441830964 -0.506897 0.473206 -0.396912 -0.601379 1441830964 -0.506897 0.473206 -0.396912 -0.601379 1441830964 -0.506897 0.473206 -0.396912 -0.601379 1441830964 -0.518005 0.460632 -0.399170 -0.600159 1441830964 -0.518005 0.460632 -0.399170 -0.600159 1441830964 -0.518005 0.460632 -0.399170 -0.600159 1441830964 -0.518005 0.460632 -0.399170 -0.600159 1441830964 -0.518005 0.460632 -0.399170 -0.600159 1441830964 -0.518005 0.460632 -0.399170 -0.600159 1441830964 -0.518005 0.460632 -0.399170 -0.600159 1441830964 -0.528381 0.449097 -0.410889 -0.591919 1441830964 -0.528381 0.449097 -0.410889 -0.591919 1441830964 -0.528381 0.449097 -0.410889 -0.591919 1441830964 -0.528381 0.449097 -0.410889 -0.591919 1441830964 -0.528381 0.449097 -0.410889 -0.591919 1441830964 -0.528381 0.449097 -0.410889 -0.591919 1441830964 -0.538208 0.442566 -0.421448 -0.580383 1441830964 -0.538208 0.442566 -0.421448 -0.580383 1441830964 -0.538208 0.442566 -0.421448 -0.580383 1441830964 -0.538208 0.442566 -0.421448 -0.580383 1441830964 -0.538208 0.442566 -0.421448 -0.580383 1441830964 -0.538208 0.442566 -0.421448 -0.580383 1441830964 -0.547363 0.437622 -0.431885 -0.567871 1441830964 -0.547363 0.437622 -0.431885 -0.567871 1441830964 -0.547363 0.437622 -0.431885 -0.567871 1441830964 -0.547363 0.437622 -0.431885 -0.567871 1441830964 -0.547363 0.437622 -0.431885 -0.567871 1441830965 -0.547363 0.437622 -0.431885 -0.567871 1441830965 -0.554871 0.432251 -0.437561 -0.560303 1441830965 -0.554871 0.432251 -0.437561 -0.560303 1441830965 -0.554871 0.432251 -0.437561 -0.560303 1441830965 -0.554871 0.432251 -0.437561 -0.560303 1441830965 -0.554871 0.432251 -0.437561 -0.560303 1441830965 -0.554871 0.432251 -0.437561 -0.560303 1441830965 -0.553528 0.430359 -0.439941 -0.561157 1441830965 -0.553528 0.430359 -0.439941 -0.561157 1441830965 -0.553528 0.430359 -0.439941 -0.561157 1441830965 -0.553528 0.430359 -0.439941 -0.561157 1441830965 -0.553528 0.430359 -0.439941 -0.561157 1441830965 -0.553528 0.430359 -0.439941 -0.561157 1441830965 -0.553528 0.430359 -0.439941 -0.561157 1441830965 -0.548218 0.436096 -0.437073 -0.564148 1441830965 -0.548218 0.436096 -0.437073 -0.564148 1441830965 -0.548218 0.436096 -0.437073 -0.564148 1441830965 -0.548218 0.436096 -0.437073 -0.564148 1441830965 -0.548218 0.436096 -0.437073 -0.564148 1441830965 -0.542114 0.441406 -0.429688 -0.571594 1441830965 -0.542114 0.441406 -0.429688 -0.571594 1441830965 -0.542114 0.441406 -0.429688 -0.571594 1441830965 -0.542114 0.441406 -0.429688 -0.571594 1441830965 -0.542114 0.441406 -0.429688 -0.571594 1441830965 -0.542114 0.441406 -0.429688 -0.571594 1441830965 -0.534851 0.446899 -0.417480 -0.583069 1441830965 -0.534851 0.446899 -0.417480 -0.583069 1441830965 -0.534851 0.446899 -0.417480 -0.583069 1441830965 -0.534851 0.446899 -0.417480 -0.583069 1441830965 -0.534851 0.446899 -0.417480 -0.583069 1441830965 -0.534851 0.446899 -0.417480 -0.583069 1441830965 -0.528442 0.452820 -0.402222 -0.594971 1441830965 -0.528442 0.452820 -0.402222 -0.594971 1441830965 -0.528442 0.452820 -0.402222 -0.594971 1441830965 -0.528442 0.452820 -0.402222 -0.594971 1441830965 -0.528442 0.452820 -0.402222 -0.594971 1441830965 -0.528442 0.452820 -0.402222 -0.594971 1441830965 -0.528442 0.452820 -0.402222 -0.594971 1441830965 -0.533936 0.445923 -0.396973 -0.598816 1441830965 -0.533936 0.445923 -0.396973 -0.598816 1441830965 -0.533936 0.445923 -0.396973 -0.598816 1441830965 -0.533936 0.445923 -0.396973 -0.598816 1441830965 -0.533936 0.445923 -0.396973 -0.598816 1441830965 -0.533936 0.445923 -0.396973 -0.598816 1441830965 -0.547241 0.436462 -0.402649 -0.589905 1441830965 -0.547241 0.436462 -0.402649 -0.589905 1441830965 -0.547241 0.436462 -0.402649 -0.589905 1441830965 -0.547241 0.436462 -0.402649 -0.589905 1441830965 -0.547241 0.436462 -0.402649 -0.589905 1441830965 -0.547241 0.436462 -0.402649 -0.589905 1441830965 -0.553101 0.430420 -0.411621 -0.582581 1441830965 -0.553101 0.430420 -0.411621 -0.582581 1441830965 -0.553101 0.430420 -0.411621 -0.582581 1441830965 -0.553101 0.430420 -0.411621 -0.582581 1441830965 -0.553101 0.430420 -0.411621 -0.582581 1441830965 -0.553101 0.430420 -0.411621 -0.582581 1441830965 -0.563660 0.422058 -0.426025 -0.568054 1441830965 -0.563660 0.422058 -0.426025 -0.568054 1441830965 -0.563660 0.422058 -0.426025 -0.568054 1441830965 -0.563660 0.422058 -0.426025 -0.568054 1441830965 -0.563660 0.422058 -0.426025 -0.568054 1441830965 -0.563660 0.422058 -0.426025 -0.568054 1441830965 -0.563660 0.422058 -0.426025 -0.568054 1441830965 -0.569702 0.419006 -0.442444 -0.551575 1441830965 -0.569702 0.419006 -0.442444 -0.551575 1441830965 -0.569702 0.419006 -0.442444 -0.551575 1441830965 -0.569702 0.419006 -0.442444 -0.551575 1441830965 -0.569702 0.419006 -0.442444 -0.551575 1441830965 -0.569702 0.419006 -0.442444 -0.551575 1441830965 -0.574341 0.413696 -0.451904 -0.542969 1441830965 -0.574341 0.413696 -0.451904 -0.542969 1441830965 -0.574341 0.413696 -0.451904 -0.542969 1441830965 -0.574341 0.413696 -0.451904 -0.542969 1441830965 -0.574341 0.413696 -0.451904 -0.542969 1441830965 -0.574341 0.413696 -0.451904 -0.542969 1441830965 -0.571045 0.415649 -0.454407 -0.542908 1441830965 -0.571045 0.415649 -0.454407 -0.542908 1441830965 
-0.517639 0.479431 -0.411377 -0.577087 1441830967 -0.517639 0.479431 -0.411377 -0.577087 1441830967 -0.517639 0.479431 -0.411377 -0.577087 1441830967 -0.517639 0.479431 -0.411377 -0.577087 1441830967 -0.517639 0.479431 -0.411377 -0.577087 1441830967 -0.524353 0.475159 -0.415588 -0.571472 1441830967 -0.524353 0.475159 -0.415588 -0.571472 1441830967 -0.524353 0.475159 -0.415588 -0.571472 1441830968 -0.524353 0.475159 -0.415588 -0.571472 1441830968 -0.524353 0.475159 -0.415588 -0.571472 1441830968 -0.524353 0.475159 -0.415588 -0.571472 1441830968 -0.524353 0.475159 -0.415588 -0.571472 1441830968 -0.540344 0.464417 -0.427368 -0.556580 1441830968 -0.540344 0.464417 -0.427368 -0.556580 1441830968 -0.540344 0.464417 -0.427368 -0.556580 1441830968 -0.540344 0.464417 -0.427368 -0.556580 1441830968 -0.540344 0.464417 -0.427368 -0.556580 1441830968 -0.540344 0.464417 -0.427368 -0.556580 1441830968 -0.540344 0.464417 -0.427368 -0.556580 1441830968 -0.558533 0.449158 -0.441040 -0.540283 1441830968 -0.558533 0.449158 -0.441040 -0.540283 1441830968 -0.558533 0.449158 -0.441040 -0.540283 1441830968 -0.558533 0.449158 -0.441040 -0.540283 1441830968 -0.558533 0.449158 -0.441040 -0.540283 1441830968 -0.558533 0.449158 -0.441040 -0.540283 1441830968 -0.569214 0.440430 -0.448730 -0.529785 1441830968 -0.569214 0.440430 -0.448730 -0.529785 1441830968 -0.569214 0.440430 -0.448730 -0.529785 1441830968 -0.569214 0.440430 -0.448730 -0.529785 1441830968 -0.569214 0.440430 -0.448730 -0.529785 1441830968 -0.569214 0.440430 -0.448730 -0.529785 1441830968 -0.569214 0.440430 -0.448730 -0.529785 1441830968 -0.571106 0.442322 -0.448792 -0.526184 1441830968 -0.571106 0.442322 -0.448792 -0.526184 1441830968 -0.571106 0.442322 -0.448792 -0.526184 1441830968 -0.571106 0.442322 -0.448792 -0.526184 1441830968 -0.571106 0.442322 -0.448792 -0.526184 1441830968 -0.571106 0.442322 -0.448792 -0.526184 1441830968 -0.557495 0.453430 -0.438721 -0.539612 1441830968 -0.557495 0.453430 -0.438721 -0.539612 1441830968 -0.557495 0.453430 -0.438721 -0.539612 1441830968 -0.557495 0.453430 -0.438721 -0.539612 1441830968 -0.557495 0.453430 -0.438721 -0.539612 1441830968 -0.557495 0.453430 -0.438721 -0.539612 1441830968 -0.554871 0.454590 -0.430237 -0.548157 1441830968 -0.554871 0.454590 -0.430237 -0.548157 1441830968 -0.554871 0.454590 -0.430237 -0.548157 1441830968 -0.554871 0.454590 -0.430237 -0.548157 1441830968 -0.554871 0.454590 -0.430237 -0.548157 1441830968 -0.554871 0.454590 -0.430237 -0.548157 1441830968 -0.537109 0.470947 -0.414551 -0.563843 1441830968 -0.537109 0.470947 -0.414551 -0.563843 1441830968 -0.537109 0.470947 -0.414551 -0.563843 1441830968 -0.537109 0.470947 -0.414551 -0.563843 1441830968 -0.537109 0.470947 -0.414551 -0.563843 1441830968 -0.537109 0.470947 -0.414551 -0.563843 1441830968 -0.537109 0.470947 -0.414551 -0.563843 1441830968 -0.518738 0.486023 -0.403198 -0.576355 1441830968 -0.518738 0.486023 -0.403198 -0.576355 1441830968 -0.518738 0.486023 -0.403198 -0.576355 1441830968 -0.518738 0.486023 -0.403198 -0.576355 1441830968 -0.518738 0.486023 -0.403198 -0.576355 1441830968 -0.518738 0.486023 -0.403198 -0.576355 1441830968 -0.507446 0.497009 -0.392700 -0.584229 1441830968 -0.507446 0.497009 -0.392700 -0.584229 1441830968 -0.507446 0.497009 -0.392700 -0.584229 1441830968 -0.507446 0.497009 -0.392700 -0.584229 1441830968 -0.507446 0.497009 -0.392700 -0.584229 1441830968 -0.507446 0.497009 -0.392700 -0.584229 1441830968 -0.505981 0.497070 -0.389343 -0.587708 1441830968 -0.505981 0.497070 -0.389343 -0.587708 1441830968 -0.505981 0.497070 -0.389343 -0.587708 1441830968 -0.505981 0.497070 -0.389343 -0.587708 1441830968 -0.505981 0.497070 -0.389343 -0.587708 1441830968 -0.505981 0.497070 -0.389343 -0.587708 1441830968 -0.505981 0.497070 -0.389343 -0.587708 1441830968 -0.510437 0.492554 -0.391541 -0.586121 1441830968 -0.510437 0.492554 -0.391541 -0.586121 1441830968 -0.510437 0.492554 -0.391541 -0.586121 1441830968 -0.510437 0.492554 -0.391541 -0.586121 1441830968 -0.510437 0.492554 -0.391541 -0.586121 1441830968 -0.519958 0.484863 -0.398865 -0.579224 1441830968 -0.519958 0.484863 -0.398865 -0.579224 1441830968 -0.519958 0.484863 -0.398865 -0.579224 1441830968 -0.519958 0.484863 -0.398865 -0.579224 1441830968 -0.519958 0.484863 -0.398865 -0.579224 1441830968 -0.536316 0.471313 -0.411438 -0.566528 1441830968 -0.536316 0.471313 -0.411438 -0.566528 1441830968 -0.536316 0.471313 -0.411438 -0.566528 1441830968 -0.536316 0.471313 -0.411438 -0.566528 1441830968 -0.536316 0.471313 -0.411438 -0.566528 1441830968 -0.536316 0.471313 -0.411438 -0.566528 1441830968 -0.536316 0.471313 -0.411438 -0.566528 1441830968 -0.555298 0.456665 -0.427063 -0.548462 1441830968 -0.555298 0.456665 -0.427063 -0.548462 1441830968 -0.555298 0.456665 -0.427063 -0.548462 1441830968 -0.555298 0.456665 -0.427063 -0.548462 1441830968 -0.555298 0.456665 -0.427063 -0.548462 1441830968 -0.555298 0.456665 -0.427063 -0.548462 1441830968 -0.567932 0.446106 -0.440979 -0.532898 1441830968 -0.567932 0.446106 -0.440979 -0.532898 1441830968 -0.567932 0.446106 -0.440979 -0.532898 1441830968 -0.567932 0.446106 -0.440979 -0.532898 1441830968 -0.567932 0.446106 -0.440979 -0.532898 1441830968 -0.567932 0.446106 -0.440979 -0.532898 1441830968 -0.567932 0.446106 -0.440979 -0.532898 1441830968 -0.566895 0.442261 -0.448608 -0.530884 1441830968 -0.566895 0.442261 -0.448608 -0.530884 1441830968 -0.566895 0.442261 -0.448608 -0.530884 1441830968 -0.566895 0.442261 -0.448608 -0.530884 1441830968 -0.566895 0.442261 -0.448608 -0.530884 1441830968 -0.566895 0.442261 -0.448608 -0.530884 1441830968 -0.557983 0.442261 -0.454956 -0.534912 1441830968 -0.557983 0.442261 -0.454956 -0.534912 1441830968 -0.557983 0.442261 -0.454956 -0.534912 1441830968 -0.557983 0.442261 -0.454956 -0.534912 1441830968 -0.557983 0.442261 -0.454956 -0.534912 1441830968 -0.557983 0.442261 -0.454956 -0.534912 1441830968 -0.557861 0.438293 -0.445984 -0.545715 1441830968 -0.557861 0.438293 -0.445984 -0.545715 1441830968 -0.557861 0.438293 -0.445984 -0.545715 1441830969 -0.557861 0.438293 -0.445984 -0.545715 1441830969 -0.557861 0.438293 -0.445984 -0.545715 1441830969 -0.543091 0.451782 -0.433289 -0.559692 1441830969 -0.543091 0.451782 -0.433289 -0.559692 1441830969 -0.543091 0.451782 -0.433289 -0.559692 1441830969 -0.543091 0.451782 -0.433289 -0.559692 1441830969 -0.543091 0.451782 -0.433289 -0.559692 1441830969 -0.543091 0.451782 -0.433289 -0.559692 1441830969 -0.543091 0.451782 -0.433289 -0.559692 1441830969 -0.526245 0.470337 -0.419495 -0.570862 1441830969 -0.526245 0.470337 -0.419495 -0.570862 1441830969 -0.526245 0.470337 -0.419495 -0.570862 1441830969 -0.526245 0.470337 -0.419495 -0.570862 1441830969 -0.526245 0.470337 -0.419495 -0.570862 1441830969 -0.517700 0.480896 -0.407349 -0.578674 1441830969 -0.517700 0.480896 -0.407349 -0.578674 1441830969 -0.517700 0.480896 -0.407349 -0.578674 1441830969 -0.517700 0.480896 -0.407349 -0.578674 1441830969 -0.517700 0.480896 -0.407349 -0.578674 1441830969 -0.517700 0.480896 -0.407349 -0.578674 1441830969 -0.517700 0.480896 -0.407349 -0.578674 1441830969 -0.517090 0.481689 -0.403198 -0.581482 1441830969 -0.517090 0.481689 -0.403198 -0.581482 1441830969 -0.517090 0.481689 -0.403198 -0.581482 1441830969 -0.517090 0.481689 -0.403198 -0.581482 1441830969 -0.521790 0.479614 -0.404358 -0.578186 1441830969 -0.521790 0.479614 -0.404358 -0.578186 1441830969 -0.521790 0.479614 -0.404358 -0.578186 1441830969 -0.521790 0.479614 -0.404358 -0.578186 1441830969 -0.521790 0.479614 -0.404358 -0.578186 1441830969 -0.521790 0.479614 -0.404358 -0.578186 1441830969 -0.521790 0.479614 -0.404358 -0.578186 1441830969 -0.534485 0.470215 -0.409546 -0.570557 1441830969 -0.534485 0.470215 -0.409546 -0.570557 1441830969 -0.534485 0.470215 -0.409546 -0.570557 1441830969 -0.534485 0.470215 -0.409546 -0.570557 1441830969 -0.534485 0.470215 -0.409546 -0.570557 1441830969 -0.534485 0.470215 -0.409546 -0.570557 1441830969 -0.553833 0.453613 -0.428223 -0.551453 1441830969 -0.553833 0.453613 -0.428223 -0.551453 1441830969 -0.553833 0.453613 -0.428223 -0.551453 1441830969 -0.553833 0.453613 -0.428223 -0.551453 1441830969 -0.553833 0.453613 -0.428223 -0.551453 1441830969 -0.553833 0.453613 -0.428223 -0.551453 1441830969 -0.570496 0.437439 -0.443787 -0.535034 1441830969 -0.570496 0.437439 -0.443787 -0.535034 1441830969 -0.570496 0.437439 -0.443787 -0.535034 1441830969 -0.570496 0.437439 -0.443787 -0.535034 1441830969 -0.570496 0.437439 -0.443787 -0.535034 1441830969 -0.570496 0.437439 -0.443787 -0.535034 1441830969 -0.570496 0.437439 -0.443787 -0.535034 1441830969 -0.584839 0.424927 -0.451599 -0.523010 1441830969 -0.584839 0.424927 -0.451599 -0.523010 1441830969 -0.584839 0.424927 -0.451599 -0.523010 1441830969 -0.584839 0.424927 -0.451599 -0.523010 1441830969 -0.584839 0.424927 -0.451599 -0.523010 1441830969 -0.584839 0.424927 -0.451599 -0.523010 1441830969 -0.588440 0.418518 -0.454468 -0.521606 1441830969 -0.588440 0.418518 -0.454468 -0.521606 1441830969 -0.588440 0.418518 -0.454468 -0.521606 1441830969 -0.588440 0.418518 -0.454468 -0.521606 1441830969 -0.588440 0.418518 -0.454468 -0.521606 1441830969 -0.588440 0.418518 -0.454468 -0.521606 1441830969 -0.588135 0.412842 -0.460266 -0.521423 1441830969 -0.588135 0.412842 -0.460266 -0.521423 1441830969 -0.588135 0.412842 -0.460266 -0.521423 1441830969 -0.588135 0.412842 -0.460266 -0.521423 1441830969 -0.588135 0.412842 -0.460266 -0.521423 1441830969 -0.588135 0.412842 -0.460266 -0.521423 1441830969 -0.588135 0.412842 -0.460266 -0.521423 1441830969 -0.587524 0.412659 -0.450073 -0.531128 1441830969 -0.587524 0.412659 -0.450073 -0.531128 1441830969 -0.587524 0.412659 -0.450073 -0.531128 1441830969 -0.587524 0.412659 -0.450073 -0.531128 1441830969 -0.571289 0.428162 -0.437683 -0.546631 1441830969 -0.571289 0.428162 -0.437683 -0.546631 1441830969 -0.571289 0.428162 -0.437683 -0.546631 1441830969 -0.571289 0.428162 -0.437683 -0.546631 1441830969 -0.571289 0.428162 -0.437683 -0.546631 1441830969 -0.571289 0.428162 -0.437683 -0.546631 1441830969 -0.554932 0.445068 -0.424744 -0.559998 1441830969 -0.554932 0.445068 -0.424744 -0.559998 1441830969 -0.554932 0.445068 -0.424744 -0.559998 1441830969 -0.554932 0.445068 -0.424744 -0.559998 1441830969 -0.554932 0.445068 -0.424744 -0.559998 1441830969 -0.554932 0.445068 -0.424744 -0.559998 1441830969 -0.543884 0.454956 -0.416382 -0.569153 1441830969 -0.543884 0.454956 -0.416382 -0.569153 1441830969 -0.543884 0.454956 -0.416382 -0.569153 1441830969 -0.543884 0.454956 -0.416382 -0.569153 1441830969 -0.543884 0.454956 -0.416382 -0.569153 1441830969 -0.543884 0.454956 -0.416382 -0.569153 1441830969 -0.543884 0.454956 -0.416382 -0.569153 1441830969 -0.539368 0.461426 -0.414124 -0.569824 1441830969 -0.539368 0.461426 -0.414124 -0.569824 1441830969 -0.539368 0.461426 -0.414124 -0.569824 1441830969 -0.539368 0.461426 -0.414124 -0.569824 1441830969 -0.539368 0.461426 -0.414124 -0.569824 1441830969 -0.539368 0.461426 -0.414124 -0.569824 1441830969 -0.544861 0.459778 -0.415039 -0.565247 1441830969 -0.544861 0.459778 -0.415039 -0.565247 1441830969 -0.544861 0.459778 -0.415039 -0.565247 1441830969 -0.544861 0.459778 -0.415039 -0.565247 1441830969 -0.544861 0.459778 -0.415039 -0.565247 1441830969 -0.544861 0.459778 -0.415039 -0.565247 1441830969 -0.558411 0.451050 -0.423340 -0.552795 1441830969 -0.558411 0.451050 -0.423340 -0.552795 1441830969 -0.558411 0.451050 -0.423340 -0.552795 1441830969 -0.558411 0.451050 -0.423340 -0.552795 1441830969 -0.558411 0.451050 -0.423340 -0.552795 1441830970 -0.558411 0.451050 -0.423340 -0.552795 1441830970 -0.558411 0.451050 -0.423340 -0.552795 1441830970 -0.580139 0.431213 -0.441406 -0.531677 1441830970 -0.580139 0.431213 -0.441406 -0.531677 1441830970 -0.580139 0.431213 -0.441406 -0.531677 1441830970 -0.580139 0.431213 -0.441406 -0.531677 1441830970 -0.580139 0.431213 -0.441406 -0.531677 1441830970 -0.580139 0.431213 -0.441406 -0.531677 1441830970 -0.593140 0.416016 -0.455811 -0.517090 1441830970 -0.593140 0.416016 -0.455811 -0.517090 1441830970 -0.593140 0.416016 -0.455811 -0.517090 1441830970 -0.593140 0.416016 -0.455811 -0.517090 1441830970 -0.593140 0.416016 -0.455811 -0.517090 1441830970 -0.593140 0.416016 -0.455811 -0.517090 1441830970 -0.591248 0.416992 -0.455750 -0.518616 1441830970 -0.591248 0.416992 -0.455750 -0.518616 1441830970 -0.591248 0.416992 -0.455750 -0.518616 1441830970 -0.591248 0.416992 -0.455750 -0.518616 1441830970 -0.591248 0.416992 -0.455750 -0.518616 1441830970 -0.591248 0.416992 -0.455750 -0.518616 1441830970 -0.583618 0.427368 -0.448730 -0.524780 1441830970 -0.583618 0.427368 -0.448730 -0.524780 1441830970 -0.583618 0.427368 -0.448730 -0.524780 1441830970 -0.583618 0.427368 -0.448730 -0.524780 1441830970 -0.583618 0.427368 -0.448730 -0.524780 1441830970 -0.583618 0.427368 -0.448730 -0.524780 1441830970 -0.583618 0.427368 -0.448730 -0.524780 1441830970 -0.583374 0.426086 -0.437744 -0.535339 1441830970 -0.583374 0.426086 -0.437744 -0.535339 1441830970 -0.583374 0.426086 -0.437744 -0.535339 1441830970 -0.583374 0.426086 -0.437744 -0.535339 1441830970 -0.583374 0.426086 -0.437744 -0.535339 1441830970 -0.570068 0.436646 -0.426270 -0.550232 1441830970 -0.570068 0.436646 -0.426270 -0.550232 1441830970 -0.570068 0.436646 -0.426270 -0.550232 1441830970 -0.570068 0.436646 -0.426270 -0.550232 1441830970 -0.570068 0.436646 -0.426270 -0.550232 1441830970 -0.570068 0.436646 -0.426270 -0.550232 1441830970 -0.570068 0.436646 -0.426270 -0.550232 1441830970 -0.549011 0.455933 -0.411072 -0.567261 1441830970 -0.549011 0.455933 -0.411072 -0.567261 1441830970 -0.549011 0.455933 -0.411072 -0.567261 1441830970 -0.549011 0.455933 -0.411072 -0.567261 1441830970 -0.549011 0.455933 -0.411072 -0.567261 1441830970 -0.549011 0.455933 -0.411072 -0.567261 1441830970 -0.532837 0.472534 -0.397766 -0.578491 1441830970 -0.532837 0.472534 -0.397766 -0.578491 1441830970 -0.532837 0.472534 -0.397766 -0.578491 1441830970 -0.532837 0.472534 -0.397766 -0.578491 1441830970 -0.532837 0.472534 -0.397766 -0.578491 1441830970 -0.532837 0.472534 -0.397766 -0.578491 1441830970 -0.532837 0.472534 -0.397766 -0.578491 1441830970 -0.523926 0.483276 -0.393677 -0.580505 1441830970 -0.523926 0.483276 -0.393677 -0.580505 1441830970 -0.523926 0.483276 -0.393677 -0.580505 1441830970 -0.523926 0.483276 -0.393677 -0.580505 1441830970 -0.523926 0.483276 -0.393677 -0.580505 1441830970 -0.532288 0.480469 -0.399963 -0.570862 1441830970 -0.532288 0.480469 -0.399963 -0.570862 1441830970 -0.532288 0.480469 -0.399963 -0.570862 1441830970 -0.532288 0.480469 -0.399963 -0.570862 1441830970 -0.532288 0.480469 -0.399963 -0.570862 1441830970 -0.554382 0.459656 -0.418396 -0.553589 1441830970 -0.554382 0.459656 -0.418396 -0.553589 1441830970 -0.554382 0.459656 -0.418396 -0.553589 1441830970 -0.554382 0.459656 -0.418396 -0.553589 1441830970 -0.554382 0.459656 -0.418396 -0.553589 1441830970 -0.554382 0.459656 -0.418396 -0.553589 1441830970 -0.554382 0.459656 -0.418396 -0.553589 1441830970 -0.575073 0.441162 -0.437134 -0.532593 1441830970 -0.575073 0.441162 -0.437134 -0.532593 1441830970 -0.575073 0.441162 -0.437134 -0.532593 1441830970 -0.575073 0.441162 -0.437134 -0.532593 1441830970 -0.575073 0.441162 -0.437134 -0.532593 1441830970 -0.575073 0.441162 -0.437134 -0.532593 1441830970 -0.591492 0.427429 -0.450500 -0.514404 1441830970 -0.591492 0.427429 -0.450500 -0.514404 1441830970 -0.591492 0.427429 -0.450500 -0.514404 1441830970 -0.591492 0.427429 -0.450500 -0.514404 1441830970 -0.591492 0.427429 -0.450500 -0.514404 1441830970 -0.591492 0.427429 -0.450500 -0.514404 1441830970 -0.591492 0.427429 -0.450500 -0.514404 1441830970 -0.589478 0.432495 -0.452087 -0.510986 1441830970 -0.589478 0.432495 -0.452087 -0.510986 1441830970 -0.589478 0.432495 -0.452087 -0.510986 1441830970 -0.589478 0.432495 -0.452087 -0.510986 1441830970 -0.589478 0.432495 -0.452087 -0.510986 1441830970 -0.589478 0.432495 -0.452087 -0.510986 1441830970 -0.577759 0.447815 -0.448547 -0.514282 1441830970 -0.577759 0.447815 -0.448547 -0.514282 1441830970 -0.577759 0.447815 -0.448547 -0.514282 1441830970 -0.577759 0.447815 -0.448547 -0.514282 1441830970 -0.577759 0.447815 -0.448547 -0.514282 1441830970 -0.577759 0.447815 -0.448547 -0.514282 1441830970 -0.577026 0.443726 -0.441589 -0.524658 1441830970 -0.577026 0.443726 -0.441589 -0.524658 1441830970 -0.577026 0.443726 -0.441589 -0.524658 1441830970 -0.577026 0.443726 -0.441589 -0.524658 1441830970 -0.577026 0.443726 -0.441589 -0.524658 1441830970 -0.577026 0.443726 -0.441589 -0.524658 1441830970 -0.577026 0.443726 -0.441589 -0.524658 1441830970 -0.564209 0.453796 -0.428162 -0.540771 1441830970 -0.564209 0.453796 -0.428162 -0.540771 1441830970 -0.564209 0.453796 -0.428162 -0.540771 1441830970 -0.564209 0.453796 -0.428162 -0.540771 1441830970 -0.564209 0.453796 -0.428162 -0.540771 1441830970 -0.564209 0.453796 -0.428162 -0.540771 1441830970 -0.544006 0.474304 -0.414063 -0.554749 1441830970 -0.544006 0.474304 -0.414063 -0.554749 1441830970 -0.544006 0.474304 -0.414063 -0.554749 1441830970 -0.544006 0.474304 -0.414063 -0.554749 1441830970 -0.544006 0.474304 -0.414063 -0.554749 1441830970 -0.544006 0.474304 -0.414063 -0.554749 1441830971 -0.534241 0.482910 -0.400208 -0.566833 1441830971 -0.534241 0.482910 -0.400208 -0.566833 1441830971 -0.534241 0.482910 -0.400208 -0.566833 1441830971 -0.534241 0.482910 -0.400208 -0.566833 1441830971 -0.534241 0.482910 -0.400208 -0.566833 1441830971 -0.534241 0.482910 -0.400208 -0.566833 1441830971 -0.534241 0.482910 -0.400208 -0.566833 1441830971 -0.531738 0.483948 -0.393372 -0.573059 1441830971 -0.531738 0.483948 -0.393372 -0.573059 1441830971 -0.531738 0.483948 -0.393372 -0.573059 1441830971 -0.531738 0.483948 -0.393372 -0.573059 1441830971 -0.531738 0.483948 -0.393372 -0.573059 1441830971 -0.531738 0.483948 -0.393372 -0.573059 1441830971 -0.541138 0.475342 -0.392395 -0.572083 1441830971 -0.541138 0.475342 -0.392395 -0.572083 1441830971 -0.541138 0.475342 -0.392395 -0.572083 1441830971 -0.541138 0.475342 -0.392395 -0.572083 1441830971 -0.541138 0.475342 -0.392395 -0.572083 1441830971 -0.541138 0.475342 -0.392395 -0.572083 1441830971 -0.556946 0.461670 -0.403687 -0.560181 1441830971 -0.556946 0.461670 -0.403687 -0.560181 1441830971 -0.556946 0.461670 -0.403687 -0.560181 1441830971 -0.556946 0.461670 -0.403687 -0.560181 1441830971 -0.556946 0.461670 -0.403687 -0.560181 1441830971 -0.577515 0.441895 -0.422913 -0.540771 1441830971 -0.577515 0.441895 -0.422913 -0.540771 1441830971 -0.577515 0.441895 -0.422913 -0.540771 1441830971 -0.577515 0.441895 -0.422913 -0.540771 1441830971 -0.577515 0.441895 -0.422913 -0.540771 1441830971 -0.577515 0.441895 -0.422913 -0.540771 1441830971 -0.599304 0.416809 -0.437012 -0.525574 1441830971 -0.599304 0.416809 -0.437012 -0.525574 1441830971 -0.599304 0.416809 -0.437012 -0.525574 1441830971 -0.599304 0.416809 -0.437012 -0.525574 1441830971 -0.599304 0.416809 -0.437012 -0.525574 1441830971 -0.599304 0.416809 -0.437012 -0.525574 1441830971 -0.601563 0.414795 -0.434875 -0.526306 1441830971 -0.601563 0.414795 -0.434875 -0.526306 1441830971 -0.601563 0.414795 -0.434875 -0.526306 1441830971 -0.601563 0.414795 -0.434875 -0.526306 1441830971 -0.601563 0.414795 -0.434875 -0.526306 1441830971 -0.601563 0.414795 -0.434875 -0.526306 1441830971 -0.601563 0.414795 -0.434875 -0.526306 1441830971 -0.593018 0.424133 -0.430115 -0.532471 1441830971 -0.593018 0.424133 -0.430115 -0.532471 1441830971 -0.593018 0.424133 -0.430115 -0.532471 1441830971 -0.593018 0.424133 -0.430115 -0.532471 1441830971 -0.593018 0.424133 -0.430115 -0.532471 1441830971 -0.593018 0.424133 -0.430115 -0.532471 1441830971 -0.588501 0.425110 -0.423645 -0.541748 1441830971 -0.588501 0.425110 -0.423645 -0.541748 1441830971 -0.588501 0.425110 -0.423645 -0.541748 1441830971 -0.588501 0.425110 -0.423645 -0.541748 1441830971 -0.588501 0.425110 -0.423645 -0.541748 1441830971 -0.588501 0.425110 -0.423645 -0.541748 1441830971 -0.574463 0.435364 -0.412231 -0.557312 1441830971 -0.574463 0.435364 -0.412231 -0.557312 1441830971 -0.574463 0.435364 -0.412231 -0.557312 1441830971 -0.574463 0.435364 -0.412231 -0.557312 1441830971 -0.574463 0.435364 -0.412231 -0.557312 1441830971 -0.574463 0.435364 -0.412231 -0.557312 1441830971 -0.549744 0.462219 -0.396790 -0.571655 1441830971 -0.549744 0.462219 -0.396790 -0.571655 1441830971 -0.549744 0.462219 -0.396790 -0.571655 1441830971 -0.549744 0.462219 -0.396790 -0.571655 1441830971 -0.549744 0.462219 -0.396790 -0.571655 1441830971 -0.549744 0.462219 -0.396790 -0.571655 1441830971 -0.530640 0.483215 -0.384399 -0.580750 1441830971 -0.530640 0.483215 -0.384399 -0.580750 1441830971 -0.530640 0.483215 -0.384399 -0.580750 1441830971 -0.530640 0.483215 -0.384399 -0.580750 1441830971 -0.530640 0.483215 -0.384399 -0.580750 1441830971 -0.530640 0.483215 -0.384399 -0.580750 1441830971 -0.516785 0.500061 -0.388855 -0.575989 1441830971 -0.516785 0.500061 -0.388855 -0.575989 1441830971 -0.516785 0.500061 -0.388855 -0.575989 1441830971 -0.516785 0.500061 -0.388855 -0.575989 1441830971 -0.516785 0.500061 -0.388855 -0.575989 1441830971 -0.516785 0.500061 -0.388855 -0.575989 1441830971 -0.516785 0.500061 -0.388855 -0.575989 1441830971 -0.528687 0.489929 -0.393433 -0.570740 1441830971 -0.528687 0.489929 -0.393433 -0.570740 1441830971 -0.528687 0.489929 -0.393433 -0.570740 1441830971 -0.528687 0.489929 -0.393433 -0.570740 1441830971 -0.528687 0.489929 -0.393433 -0.570740 1441830971 -0.528687 0.489929 -0.393433 -0.570740 1441830971 -0.546021 0.475403 -0.406799 -0.557190 1441830971 -0.546021 0.475403 -0.406799 -0.557190 1441830971 -0.546021 0.475403 -0.406799 -0.557190 1441830971 -0.546021 0.475403 -0.406799 -0.557190 1441830971 -0.546021 0.475403 -0.406799 -0.557190 1441830971 -0.546021 0.475403 -0.406799 -0.557190 1441830971 -0.568665 0.455139 -0.421997 -0.539917 1441830971 -0.568665 0.455139 -0.421997 -0.539917 1441830971 -0.568665 0.455139 -0.421997 -0.539917 1441830971 -0.568665 0.455139 -0.421997 -0.539917 1441830971 -0.568665 0.455139 -0.421997 -0.539917 1441830971 -0.568665 0.455139 -0.421997 -0.539917 1441830971 -0.592651 0.426025 -0.442383 -0.521179 1441830971 -0.592651 0.426025 -0.442383 -0.521179 1441830971 -0.592651 0.426025 -0.442383 -0.521179 1441830971 -0.592651 0.426025 -0.442383 -0.521179 1441830971 -0.592651 0.426025 -0.442383 -0.521179 1441830971 -0.592651 0.426025 -0.442383 -0.521179 1441830971 -0.592651 0.426025 -0.442383 -0.521179 1441830971 -0.595337 0.415894 -0.444885 -0.524170 1441830971 -0.595337 0.415894 -0.444885 -0.524170 1441830971 -0.595337 0.415894 -0.444885 -0.524170 1441830971 -0.595337 0.415894 -0.444885 -0.524170 1441830971 -0.595337 0.415894 -0.444885 -0.524170 1441830971 -0.595337 0.415894 -0.444885 -0.524170 1441830971 -0.580200 0.436279 -0.435669 -0.532227 1441830972 -0.580200 0.436279 -0.435669 -0.532227 1441830972 -0.580200 0.436279 -0.435669 -0.532227 1441830972 -0.580200 0.436279 -0.435669 -0.532227 1441830972 -0.580200 0.436279 -0.435669 -0.532227 1441830972 -0.580200 0.436279 -0.435669 -0.532227 1441830972 -0.571472 0.441284 -0.425964 -0.545227 1441830972 -0.571472 0.441284 -0.425964 -0.545227 1441830972 -0.571472 0.441284 -0.425964 -0.545227 1441830972 -0.571472 0.441284 -0.425964 -0.545227 1441830972 -0.571472 0.441284 -0.425964 -0.545227 1441830972 -0.571472 0.441284 -0.425964 -0.545227 1441830972 -0.571472 0.441284 -0.425964 -0.545227 1441830972 -0.553589 0.456787 -0.407959 -0.564331 1441830972 -0.553589 0.456787 -0.407959 -0.564331 1441830972 -0.553589 0.456787 -0.407959 -0.564331 1441830972 -0.553589 0.456787 -0.407959 -0.564331 1441830972 -0.553589 0.456787 -0.407959 -0.564331 1441830972 -0.553589 0.456787 -0.407959 -0.564331 1441830972 -0.531372 0.478271 -0.393433 -0.578125 1441830972 -0.531372 0.478271 -0.393433 -0.578125 1441830972 -0.531372 0.478271 -0.393433 -0.578125 1441830972 -0.531372 0.478271 -0.393433 -0.578125 1441830972 -0.531372 0.478271 -0.393433 -0.578125 1441830972 -0.531372 0.478271 -0.393433 -0.578125 1441830972 -0.518066 0.494690 -0.379272 -0.585754 1441830972 -0.518066 0.494690 -0.379272 -0.585754 1441830972 -0.518066 0.494690 -0.379272 -0.585754 1441830972 -0.518066 0.494690 -0.379272 -0.585754 1441830972 -0.518066 0.494690 -0.379272 -0.585754 1441830972 -0.518066 0.494690 -0.379272 -0.585754 1441830972 -0.507019 0.507446 -0.380127 -0.583984 1441830972 -0.507019 0.507446 -0.380127 -0.583984 1441830972 -0.507019 0.507446 -0.380127 -0.583984 1441830972 -0.507019 0.507446 -0.380127 -0.583984 1441830972 -0.507019 0.507446 -0.380127 -0.583984 1441830972 -0.507019 0.507446 -0.380127 -0.583984 1441830972 -0.507019 0.507446 -0.380127 -0.583984 1441830972 -0.506836 0.508972 -0.388184 -0.577454 1441830972 -0.506836 0.508972 -0.388184 -0.577454 1441830972 -0.506836 0.508972 -0.388184 -0.577454 1441830972 -0.506836 0.508972 -0.388184 -0.577454 1441830972 -0.506836 0.508972 -0.388184 -0.577454 1441830972 -0.506836 0.508972 -0.388184 -0.577454 1441830972 -0.523132 0.494141 -0.398987 -0.568359 1441830972 -0.523132 0.494141 -0.398987 -0.568359 1441830972 -0.523132 0.494141 -0.398987 -0.568359 1441830972 -0.523132 0.494141 -0.398987 -0.568359 1441830972 -0.523132 0.494141 -0.398987 -0.568359 1441830972 -0.523132 0.494141 -0.398987 -0.568359 1441830972 -0.542175 0.472717 -0.415466 -0.556824 1441830972 -0.542175 0.472717 -0.415466 -0.556824 1441830972 -0.542175 0.472717 -0.415466 -0.556824 1441830972 -0.542175 0.472717 -0.415466 -0.556824 1441830972 -0.542175 0.472717 -0.415466 -0.556824 1441830972 -0.542175 0.472717 -0.415466 -0.556824 1441830972 -0.561707 0.448853 -0.434692 -0.542358 1441830972 -0.561707 0.448853 -0.434692 -0.542358 1441830972 -0.561707 0.448853 -0.434692 -0.542358 1441830972 -0.561707 0.448853 -0.434692 -0.542358 1441830972 -0.561707 0.448853 -0.434692 -0.542358 1441830972 -0.561707 0.448853 -0.434692 -0.542358 1441830972 -0.561707 0.448853 -0.434692 -0.542358 1441830972 -0.572144 0.438965 -0.445435 -0.530640 1441830972 -0.572144 0.438965 -0.445435 -0.530640 1441830972 -0.572144 0.438965 -0.445435 -0.530640 1441830972 -0.572144 0.438965 -0.445435 -0.530640 1441830972 -0.572144 0.438965 -0.445435 -0.530640 1441830972 -0.572144 0.438965 -0.445435 -0.530640 1441830972 -0.563110 0.446594 -0.439819 -0.538635 1441830972 -0.563110 0.446594 -0.439819 -0.538635 1441830972 -0.563110 0.446594 -0.439819 -0.538635 1441830972 -0.563110 0.446594 -0.439819 -0.538635 1441830972 -0.563110 0.446594 -0.439819 -0.538635 1441830972 -0.563110 0.446594 -0.439819 -0.538635 1441830972 -0.559998 0.448364 -0.435913 -0.543579 1441830972 -0.559998 0.448364 -0.435913 -0.543579 1441830972 -0.559998 0.448364 -0.435913 -0.543579 1441830972 -0.559998 0.448364 -0.435913 -0.543579 1441830972 -0.559998 0.448364 -0.435913 -0.543579 1441830972 -0.559998 0.448364 -0.435913 -0.543579 1441830972 -0.556519 0.445801 -0.428162 -0.555237 1441830972 -0.556519 0.445801 -0.428162 -0.555237 1441830972 -0.556519 0.445801 -0.428162 -0.555237 1441830972 -0.556519 0.445801 -0.428162 -0.555237 1441830972 -0.556519 0.445801 -0.428162 -0.555237 1441830972 -0.556519 0.445801 -0.428162 -0.555237 1441830972 -0.542542 0.457153 -0.419800 -0.566162 1441830972 -0.542542 0.457153 -0.419800 -0.566162 1441830972 -0.542542 0.457153 -0.419800 -0.566162 1441830972 -0.542542 0.457153 -0.419800 -0.566162 1441830972 -0.542542 0.457153 -0.419800 -0.566162 1441830972 -0.542542 0.457153 -0.419800 -0.566162 1441830972 -0.529236 0.473572 -0.406006 -0.575256 1441830972 -0.529236 0.473572 -0.406006 -0.575256 1441830972 -0.529236 0.473572 -0.406006 -0.575256 1441830972 -0.529236 0.473572 -0.406006 -0.575256 1441830972 -0.529236 0.473572 -0.406006 -0.575256 1441830972 -0.529236 0.473572 -0.406006 -0.575256 1441830972 -0.529236 0.473572 -0.406006 -0.575256 1441830972 -0.522522 0.481689 -0.401184 -0.578003 1441830972 -0.522522 0.481689 -0.401184 -0.578003 1441830972 -0.522522 0.481689 -0.401184 -0.578003 1441830972 -0.522522 0.481689 -0.401184 -0.578003 1441830972 -0.522522 0.481689 -0.401184 -0.578003 1441830972 -0.522522 0.481689 -0.401184 -0.578003 1441830972 -0.522949 0.480164 -0.405823 -0.575623 1441830972 -0.522949 0.480164 -0.405823 -0.575623 1441830972 -0.522949 0.480164 -0.405823 -0.575623 1441830972 -0.522949 0.480164 -0.405823 -0.575623 1441830972 -0.522949 0.480164 -0.405823 -0.575623 1441830972 -0.534302 0.469482 -0.415466 -0.567017 1441830973 -0.534302 0.469482 -0.415466 -0.567017 1441830973 -0.534302 0.469482 -0.415466 -0.567017 1441830973 -0.534302 0.469482 -0.415466 -0.567017 1441830973 -0.552002 0.453613 -0.430969 -0.551270 1441830973 -0.552002 0.453613 -0.430969 -0.551270 1441830973 -0.552002 0.453613 -0.430969 -0.551270 1441830973 -0.552002 0.453613 -0.430969 -0.551270 1441830973 -0.552002 0.453613 -0.430969 -0.551270 1441830973 -0.552002 0.453613 -0.430969 -0.551270 1441830973 -0.571289 0.432434 -0.454224 -0.529541 1441830973 -0.571289 0.432434 -0.454224 -0.529541 1441830973 -0.571289 0.432434 -0.454224 -0.529541 1441830973 -0.571289 0.432434 -0.454224 -0.529541 1441830973 -0.571289 0.432434 -0.454224 -0.529541 1441830973 -0.571289 0.432434 -0.454224 -0.529541 1441830973 -0.582703 0.420044 -0.470215 -0.512817 1441830973 -0.582703 0.420044 -0.470215 -0.512817 1441830973 -0.582703 0.420044 -0.470215 -0.512817 1441830973 -0.582703 0.420044 -0.470215 -0.512817 1441830973 -0.582703 0.420044 -0.470215 -0.512817 1441830973 -0.582703 0.420044 -0.470215 -0.512817 1441830973 -0.580933 0.424927 -0.467163 -0.513611 1441830973 -0.580933 0.424927 -0.467163 -0.513611 1441830973 -0.580933 0.424927 -0.467163 -0.513611 1441830973 -0.580933 0.424927 -0.467163 -0.513611 1441830973 -0.580933 0.424927 -0.467163 -0.513611 1441830973 -0.580933 0.424927 -0.467163 -0.513611 1441830973 -0.573730 0.429443 -0.461914 -0.522644 1441830973 -0.573730 0.429443 -0.461914 -0.522644 1441830973
[truncated: 205,058 more chars]
