# Supplementary material for: Quaternion-Based Gesture Recognition Using Wireless Wearable Motion Capture Sensors
Source: Sensors (Basel). 2016 Apr 28;16(5):605. doi: 10.3390/s16050605 (PMC4883296; doi:10.3390/s16050605)
Supplement: Supplementary file 1 [file sensors-16-00605-s001.zip › MultiSensorGestureData/P3/2. Uppercut/1/Training15.txt]

-0.032288 -0.289673 -0.881287 -0.372192 1441831136 -0.032288 -0.289673 -0.881287 -0.372192 1441831136 -0.032288 -0.289673 -0.881287 -0.372192 1441831136 0.300110 -0.331482 -0.754333 -0.480774 1441831136 0.300110 -0.331482 -0.754333 -0.480774 1441831136 0.300110 -0.331482 -0.754333 -0.480774 1441831136 0.300110 -0.331482 -0.754333 -0.480774 1441831136 0.488708 -0.333740 -0.597107 -0.541565 1441831136 0.488708 -0.333740 -0.597107 -0.541565 1441831136 0.488708 -0.333740 -0.597107 -0.541565 1441831136 0.488708 -0.333740 -0.597107 -0.541565 1441831136 0.488708 -0.333740 -0.597107 -0.541565 1441831136 0.488708 -0.333740 -0.597107 -0.541565 1441831136 0.579285 -0.336304 -0.462097 -0.581238 1441831136 0.579285 -0.336304 -0.462097 -0.581238 1441831136 0.579285 -0.336304 -0.462097 -0.581238 1441831136 0.579285 -0.336304 -0.462097 -0.581238 1441831136 0.579285 -0.336304 -0.462097 -0.581238 1441831136 0.579285 -0.336304 -0.462097 -0.581238 1441831136 0.575012 -0.358765 -0.393433 -0.621216 1441831136 0.575012 -0.358765 -0.393433 -0.621216 1441831136 0.575012 -0.358765 -0.393433 -0.621216 1441831136 0.575012 -0.358765 -0.393433 -0.621216 1441831136 0.575012 -0.358765 -0.393433 -0.621216 1441831136 0.575012 -0.358765 -0.393433 -0.621216 1441831136 0.521790 -0.368103 -0.403809 -0.655151 1441831136 0.521790 -0.368103 -0.403809 -0.655151 1441831136 0.521790 -0.368103 -0.403809 -0.655151 1441831136 0.521790 -0.368103 -0.403809 -0.655151 1441831136 0.521790 -0.368103 -0.403809 -0.655151 1441831136 0.521790 -0.368103 -0.403809 -0.655151 1441831136 0.521790 -0.368103 -0.403809 -0.655151 1441831136 0.521790 -0.368103 -0.403809 -0.655151 1441831136 0.425842 -0.360718 -0.467102 -0.685852 1441831136 0.425842 -0.360718 -0.467102 -0.685852 1441831136 0.425842 -0.360718 -0.467102 -0.685852 1441831136 0.425842 -0.360718 -0.467102 -0.685852 1441831136 0.425842 -0.360718 -0.467102 -0.685852 1441831136 0.425842 -0.360718 -0.467102 -0.685852 1441831136 0.272095 -0.323914 -0.562744 -0.710266 1441831136 0.272095 -0.323914 -0.562744 -0.710266 1441831136 0.272095 -0.323914 -0.562744 -0.710266 1441831136 0.272095 -0.323914 -0.562744 -0.710266 1441831136 0.272095 -0.323914 -0.562744 -0.710266 1441831136 0.272095 -0.323914 -0.562744 -0.710266 1441831136 0.065552 -0.253784 -0.683472 -0.681335 1441831136 0.065552 -0.253784 -0.683472 -0.681335 1441831136 0.065552 -0.253784 -0.683472 -0.681335 1441831136 0.065552 -0.253784 -0.683472 -0.681335 1441831136 0.065552 -0.253784 -0.683472 -0.681335 1441831136 0.065552 -0.253784 -0.683472 -0.681335 1441831136 -0.167297 -0.167969 -0.757690 -0.608093 1441831136 -0.167297 -0.167969 -0.757690 -0.608093 1441831136 -0.167297 -0.167969 -0.757690 -0.608093 1441831136 -0.167297 -0.167969 -0.757690 -0.608093 1441831136 -0.167297 -0.167969 -0.757690 -0.608093 1441831137 -0.167297 -0.167969 -0.757690 -0.608093 1441831137 -0.357361 -0.088013 -0.784546 -0.499207 1441831137 -0.357361 -0.088013 -0.784546 -0.499207 1441831137 -0.357361 -0.088013 -0.784546 -0.499207 1441831137 -0.357361 -0.088013 -0.784546 -0.499207 1441831137 -0.357361 -0.088013 -0.784546 -0.499207 1441831137 -0.357361 -0.088013 -0.784546 -0.499207 1441831137 -0.469055 -0.066833 -0.804016 -0.359497 1441831137 -0.469055 -0.066833 -0.804016 -0.359497 1441831137 -0.469055 -0.066833 -0.804016 -0.359497 1441831137 -0.469055 -0.066833 -0.804016 -0.359497 1441831137 -0.469055 -0.066833 -0.804016 -0.359497 1441831137 -0.469055 -0.066833 -0.804016 -0.359497 1441831137 -0.469055 -0.066833 -0.804016 -0.359497 1441831137 -0.469055 -0.066833 -0.804016 -0.359497 1441831137 -0.499268 -0.105713 -0.827515 -0.234314 1441831137 -0.499268 -0.105713 -0.827515 -0.234314 1441831137 -0.499268 -0.105713 -0.827515 -0.234314 1441831137 -0.499268 -0.105713 -0.827515 -0.234314 1441831137 -0.499268 -0.105713 -0.827515 -0.234314 1441831137 -0.499268 -0.105713 -0.827515 -0.234314 1441831137 -0.435669 -0.194641 -0.865112 -0.154968 1441831137 -0.435669 -0.194641 -0.865112 -0.154968 1441831137 -0.435669 -0.194641 -0.865112 -0.154968 1441831137 -0.435669 -0.194641 -0.865112 -0.154968 1441831137 -0.435669 -0.194641 -0.865112 -0.154968 1441831137 -0.435669 -0.194641 -0.865112 -0.154968 1441831137 -0.277527 -0.270874 -0.904968 -0.175415 1441831137 -0.277527 -0.270874 -0.904968 -0.175415 1441831137 -0.277527 -0.270874 -0.904968 -0.175415 1441831137 -0.277527 -0.270874 -0.904968 -0.175415 1441831137 -0.277527 -0.270874 -0.904968 -0.175415 1441831137 0.022827 -0.325256 -0.907593 -0.264648 1441831137 0.022827 -0.325256 -0.907593 -0.264648 1441831137 0.022827 -0.325256 -0.907593 -0.264648 1441831137 0.022827 -0.325256 -0.907593 -0.264648 1441831137 0.022827 -0.325256 -0.907593 -0.264648 1441831137 0.022827 -0.325256 -0.907593 -0.264648 1441831137 0.337463 -0.293457 -0.764404 -0.464478 1441831137 0.337463 -0.293457 -0.764404 -0.464478 1441831137 0.337463 -0.293457 -0.764404 -0.464478 1441831137 0.337463 -0.293457 -0.764404 -0.464478 1441831137 0.337463 -0.293457 -0.764404 -0.464478 1441831137 0.337463 -0.293457 -0.764404 -0.464478 1441831137 0.520630 -0.268127 -0.587646 -0.558411 1441831137 0.520630 -0.268127 -0.587646 -0.558411 1441831137 0.520630 -0.268127 -0.587646 -0.558411 1441831137 0.520630 -0.268127 -0.587646 -0.558411 1441831137 0.520630 -0.268127 -0.587646 -0.558411 1441831137 0.520630 -0.268127 -0.587646 -0.558411 1441831137 0.520630 -0.268127 -0.587646 -0.558411 1441831137 0.618042 -0.266907 -0.429993 -0.601563 1441831137 0.618042 -0.266907 -0.429993 -0.601563 1441831137 0.618042 -0.266907 -0.429993 -0.601563 1441831137 0.618042 -0.266907 -0.429993 -0.601563 1441831137 0.618042 -0.266907 -0.429993 -0.601563 1441831137 0.618042 -0.266907 -0.429993 -0.601563 1441831137 0.602356 -0.304321 -0.373657 -0.636414 1441831137 0.602356 -0.304321 -0.373657 -0.636414 1441831137 0.602356 -0.304321 -0.373657 -0.636414 1441831137 0.602356 -0.304321 -0.373657 -0.636414 1441831137 0.602356 -0.304321 -0.373657 -0.636414 1441831137 0.602356 -0.304321 -0.373657 -0.636414 1441831137 0.550171 -0.316772 -0.404175 -0.658508 1441831137 0.550171 -0.316772 -0.404175 -0.658508 1441831137 0.550171 -0.316772 -0.404175 -0.658508 1441831137 0.550171 -0.316772 -0.404175 -0.658508 1441831137 0.550171 -0.316772 -0.404175 -0.658508 1441831137 0.550171 -0.316772 -0.404175 -0.658508 1441831137 0.430908 -0.316406 -0.478149 -0.696899 1441831137 0.430908 -0.316406 -0.478149 -0.696899 1441831137 0.430908 -0.316406 -0.478149 -0.696899 1441831137 0.430908 -0.316406 -0.478149 -0.696899 1441831137 0.430908 -0.316406 -0.478149 -0.696899 1441831137 0.430908 -0.316406 -0.478149 -0.696899 1441831137 0.258850 -0.301880 -0.579285 -0.711609 1441831137 0.258850 -0.301880 -0.579285 -0.711609 1441831137 0.258850 -0.301880 -0.579285 -0.711609 1441831137 0.258850 -0.301880 -0.579285 -0.711609 1441831137 0.258850 -0.301880 -0.579285 -0.711609 1441831137 0.033691 -0.254456 -0.707092 -0.658936 1441831137 0.033691 -0.254456 -0.707092 -0.658936 1441831137 0.033691 -0.254456 -0.707092 -0.658936 1441831137 0.033691 -0.254456 -0.707092 -0.658936 1441831137 0.033691 -0.254456 -0.707092 -0.658936 1441831137 0.033691 -0.254456 -0.707092 -0.658936 1441831137 -0.217834 -0.192444 -0.776184 -0.559570 1441831137 -0.217834 -0.192444 -0.776184 -0.559570 1441831137 -0.217834 -0.192444 -0.776184 -0.559570 1441831137 -0.217834 -0.192444 -0.776184 -0.559570 1441831137 -0.217834 -0.192444 -0.776184 -0.559570 1441831137 -0.217834 -0.192444 -0.776184 -0.559570 1441831137 -0.413391 -0.131165 -0.797546 -0.419434 1441831137 -0.413391 -0.131165 -0.797546 -0.419434 1441831137 -0.413391 -0.131165 -0.797546 -0.419434 1441831137 -0.413391 -0.131165 -0.797546 -0.419434 1441831137 -0.413391 -0.131165 -0.797546 -0.419434 1441831137 -0.413391 -0.131165 -0.797546 -0.419434 1441831137 -0.413391 -0.131165 -0.797546 -0.419434 1441831137 -0.493530 -0.127197 -0.821106 -0.257019 1441831137 -0.493530 -0.127197 -0.821106 -0.257019 1441831137 -0.493530 -0.127197 -0.821106 -0.257019 1441831137 -0.493530 -0.127197 -0.821106 -0.257019 1441831137 -0.493530 -0.127197 -0.821106 -0.257019 1441831137 -0.493530 -0.127197 -0.821106 -0.257019 1441831137 -0.493530 -0.127197 -0.821106 -0.257019 1441831137 -0.456787 -0.156372 -0.856140 -0.184387 1441831137 -0.456787 -0.156372 -0.856140 -0.184387 1441831137 -0.456787 -0.156372 -0.856140 -0.184387 1441831137 -0.456787 -0.156372 -0.856140 -0.184387 1441831137 -0.456787 -0.156372 -0.856140 -0.184387 1441831138 -0.456787 -0.156372 -0.856140 -0.184387 1441831138 -0.322754 -0.200989 -0.895935 -0.229858 1441831138 -0.322754 -0.200989 -0.895935 -0.229858 1441831138 -0.322754 -0.200989 -0.895935 -0.229858 1441831138 -0.322754 -0.200989 -0.895935 -0.229858 1441831138 -0.322754 -0.200989 -0.895935 -0.229858 1441831138 -0.048340 -0.287109 -0.931641 -0.217712 1441831138 -0.048340 -0.287109 -0.931641 -0.217712 1441831138 -0.048340 -0.287109 -0.931641 -0.217712 1441831138 -0.048340 -0.287109 -0.931641 -0.217712 1441831138 -0.048340 -0.287109 -0.931641 -0.217712 1441831138 -0.048340 -0.287109 -0.931641 -0.217712 1441831138 -0.048340 -0.287109 -0.931641 -0.217712 1441831138 0.313049 -0.277710 -0.840820 -0.343445 1441831138 0.313049 -0.277710 -0.840820 -0.343445 1441831138 0.313049 -0.277710 -0.840820 -0.343445 1441831138 0.313049 -0.277710 -0.840820 -0.343445 1441831138 0.313049 -0.277710 -0.840820 -0.343445 1441831138 0.313049 -0.277710 -0.840820 -0.343445 1441831138 0.525208 -0.248230 -0.615601 -0.532593 1441831138 0.525208 -0.248230 -0.615601 -0.532593 1441831138 0.525208 -0.248230 -0.615601 -0.532593 1441831138 0.525208 -0.248230 -0.615601 -0.532593 1441831138 0.525208 -0.248230 -0.615601 -0.532593 1441831138 0.525208 -0.248230 -0.615601 -0.532593 1441831138 0.525208 -0.248230 -0.615601 -0.532593 1441831138 0.675537 -0.224426 -0.431824 -0.553894 1441831138 0.675537 -0.224426 -0.431824 -0.553894 1441831138 0.675537 -0.224426 -0.431824 -0.553894 1441831138 0.675537 -0.224426 -0.431824 -0.553894 1441831138 0.675537 -0.224426 -0.431824 -0.553894 1441831138 0.675537 -0.224426 -0.431824 -0.553894 1441831138 0.714478 -0.229187 -0.283936 -0.597046 1441831138 0.714478 -0.229187 -0.283936 -0.597046 1441831138 0.714478 -0.229187 -0.283936 -0.597046 1441831138 0.714478 -0.229187 -0.283936 -0.597046 1441831138 0.714478 -0.229187 -0.283936 -0.597046 1441831138 0.714478 -0.229187 -0.283936 -0.597046 1441831138 0.660706 -0.280457 -0.260620 -0.645691 1441831138 0.660706 -0.280457 -0.260620 -0.645691 1441831138 0.660706 -0.280457 -0.260620 -0.645691 1441831138 0.660706 -0.280457 -0.260620 -0.645691 1441831138 0.660706 -0.280457 -0.260620 -0.645691 1441831138 0.660706 -0.280457 -0.260620 -0.645691 1441831138 0.564819 -0.310547 -0.318359 -0.695129 1441831138 0.564819 -0.310547 -0.318359 -0.695129 1441831138 0.564819 -0.310547 -0.318359 -0.695129 1441831138 0.564819 -0.310547 -0.318359 -0.695129 1441831138 0.564819 -0.310547 -0.318359 -0.695129 1441831138 0.564819 -0.310547 -0.318359 -0.695129 1441831138 0.408020 -0.317505 -0.427307 -0.741760 1441831138 0.408020 -0.317505 -0.427307 -0.741760 1441831138 0.408020 -0.317505 -0.427307 -0.741760 1441831138 0.408020 -0.317505 -0.427307 -0.741760 1441831138 0.408020 -0.317505 -0.427307 -0.741760 1441831138 0.408020 -0.317505 -0.427307 -0.741760 1441831138 0.208679 -0.302795 -0.583801 -0.723938 1441831138 0.208679 -0.302795 -0.583801 -0.723938 1441831138 0.208679 -0.302795 -0.583801 -0.723938 1441831138 0.208679 -0.302795 -0.583801 -0.723938 1441831138 0.208679 -0.302795 -0.583801 -0.723938 1441831138 0.208679 -0.302795 -0.583801 -0.723938 1441831138 -0.042480 -0.273865 -0.723450 -0.632385 1441831138 -0.042480 -0.273865 -0.723450 -0.632385 1441831138 -0.042480 -0.273865 -0.723450 -0.632385 1441831138 -0.042480 -0.273865 -0.723450 -0.632385 1441831138 -0.042480 -0.273865 -0.723450 -0.632385 1441831138 -0.042480 -0.273865 -0.723450 -0.632385 1441831138 -0.042480 -0.273865 -0.723450 -0.632385 1441831138 -0.274658 -0.229126 -0.800232 -0.481506 1441831138 -0.274658 -0.229126 -0.800232 -0.481506 1441831138 -0.274658 -0.229126 -0.800232 -0.481506 1441831138 -0.274658 -0.229126 -0.800232 -0.481506 1441831138 -0.274658 -0.229126 -0.800232 -0.481506 1441831138 -0.274658 -0.229126 -0.800232 -0.481506 1441831138 -0.440125 -0.194092 -0.817810 -0.316101 1441831138 -0.440125 -0.194092 -0.817810 -0.316101 1441831138 -0.440125 -0.194092 -0.817810 -0.316101 1441831138 -0.440125 -0.194092 -0.817810 -0.316101 1441831138 -0.440125 -0.194092 -0.817810 -0.316101 1441831138 -0.440125 -0.194092 -0.817810 -0.316101 1441831138 -0.472046 -0.231628 -0.840271 -0.132629 1441831138 -0.472046 -0.231628 -0.840271 -0.132629 1441831138 -0.472046 -0.231628 -0.840271 -0.132629 1441831138 -0.472046 -0.231628 -0.840271 -0.132629 1441831138 -0.472046 -0.231628 -0.840271 -0.132629 1441831138 -0.472046 -0.231628 -0.840271 -0.132629 1441831138 -0.417542 -0.256104 -0.866943 -0.092896 1441831138 -0.417542 -0.256104 -0.866943 -0.092896 1441831138 -0.417542 -0.256104 -0.866943 -0.092896 1441831138 -0.417542 -0.256104 -0.866943 -0.092896 1441831138 -0.417542 -0.256104 -0.866943 -0.092896 1441831138 -0.286865 -0.273193 -0.904175 -0.160034 1441831138 -0.286865 -0.273193 -0.904175 -0.160034 1441831138 -0.286865 -0.273193 -0.904175 -0.160034 1441831138 -0.286865 -0.273193 -0.904175 -0.160034 1441831138 -0.286865 -0.273193 -0.904175 -0.160034 1441831138 -0.286865 -0.273193 -0.904175 -0.160034 1441831138 -0.017090 -0.325195 -0.926697 -0.187622 1441831138 -0.017090 -0.325195 -0.926697 -0.187622 1441831138 -0.017090 -0.325195 -0.926697 -0.187622 1441831138 -0.017090 -0.325195 -0.926697 -0.187622 1441831138 -0.017090 -0.325195 -0.926697 -0.187622 1441831138 -0.017090 -0.325195 -0.926697 -0.187622 1441831138 -0.017090 -0.325195 -0.926697 -0.187622 1441831138 0.376160 -0.280212 -0.810791 -0.350220 1441831138 0.376160 -0.280212 -0.810791 -0.350220 1441831138 0.376160 -0.280212 -0.810791 -0.350220 1441831138 0.376160 -0.280212 -0.810791 -0.350220 1441831138 0.376160 -0.280212 -0.810791 -0.350220 1441831138 0.376160 -0.280212 -0.810791 -0.350220 1441831138 0.572998 -0.240723 -0.591614 -0.513550 1441831139 0.572998 -0.240723 -0.591614 -0.513550 1441831139 0.572998 -0.240723 -0.591614 -0.513550 1441831139 0.572998 -0.240723 -0.591614 -0.513550 1441831139 0.572998 -0.240723 -0.591614 -0.513550 1441831139 0.572998 -0.240723 -0.591614 -0.513550 1441831139 0.706299 -0.202637 -0.408264 -0.541748 1441831139 0.706299 -0.202637 -0.408264 -0.541748 1441831139 0.706299 -0.202637 -0.408264 -0.541748 1441831139 0.706299 -0.202637 -0.408264 -0.541748 1441831139 0.706299 -0.202637 -0.408264 -0.541748 1441831139 0.706299 -0.202637 -0.408264 -0.541748 1441831139 0.706299 -0.202637 -0.408264 -0.541748 1441831139 0.732971 -0.202759 -0.268311 -0.591309 1441831139 0.732971 -0.202759 -0.268311 -0.591309 1441831139 0.732971 -0.202759 -0.268311 -0.591309 1441831139 0.732971 -0.202759 -0.268311 -0.591309 1441831139 0.732971 -0.202759 -0.268311 -0.591309 1441831139 0.693237 -0.234497 -0.262878 -0.628784 1441831139 0.693237 -0.234497 -0.262878 -0.628784 1441831139 0.693237 -0.234497 -0.262878 -0.628784 1441831139 0.693237 -0.234497 -0.262878 -0.628784 1441831139 0.693237 -0.234497 -0.262878 -0.628784 1441831139 0.693237 -0.234497 -0.262878 -0.628784 1441831139 0.693237 -0.234497 -0.262878 -0.628784 1441831139 0.615051 -0.256958 -0.318542 -0.674011 1441831139 0.615051 -0.256958 -0.318542 -0.674011 1441831139 0.615051 -0.256958 -0.318542 -0.674011 1441831139 0.615051 -0.256958 -0.318542 -0.674011 1441831139 0.615051 -0.256958 -0.318542 -0.674011 1441831139 0.615051 -0.256958 -0.318542 -0.674011 1441831139 0.478333 -0.275818 -0.414001 -0.723755 1441831139 0.478333 -0.275818 -0.414001 -0.723755 1441831139 0.478333 -0.275818 -0.414001 -0.723755 1441831139 0.478333 -0.275818 -0.414001 -0.723755 1441831139 0.478333 -0.275818 -0.414001 -0.723755 1441831139 0.478333 -0.275818 -0.414001 -0.723755 1441831139 0.290100 -0.273254 -0.565613 -0.721985 1441831139 0.290100 -0.273254 -0.565613 -0.721985 1441831139 0.290100 -0.273254 -0.565613 -0.721985 1441831139 0.290100 -0.273254 -0.565613 -0.721985 1441831139 0.290100 -0.273254 -0.565613 -0.721985 1441831139 0.048462 -0.267029 -0.720947 -0.637756 1441831139 0.048462 -0.267029 -0.720947 -0.637756 1441831139 0.048462 -0.267029 -0.720947 -0.637756 1441831139 0.048462 -0.267029 -0.720947 -0.637756 1441831139 0.048462 -0.267029 -0.720947 -0.637756 1441831139 0.048462 -0.267029 -0.720947 -0.637756 1441831139 -0.177856 -0.258789 -0.805786 -0.502258 1441831139 -0.177856 -0.258789 -0.805786 -0.502258 1441831139 -0.177856 -0.258789 -0.805786 -0.502258 1441831139 -0.177856 -0.258789 -0.805786 -0.502258 1441831139 -0.177856 -0.258789 -0.805786 -0.502258 1441831139 -0.177856 -0.258789 -0.805786 -0.502258 1441831139 -0.177856 -0.258789 -0.805786 -0.502258 1441831139 -0.335022 -0.245300 -0.823242 -0.387268 1441831139 -0.335022 -0.245300 -0.823242 -0.387268 1441831139 -0.335022 -0.245300 -0.823242 -0.387268 1441831139 -0.335022 -0.245300 -0.823242 -0.387268 1441831139 -0.335022 -0.245300 -0.823242 -0.387268 1441831139 -0.335022 -0.245300 -0.823242 -0.387268 1441831139 -0.381104 -0.264282 -0.843506 -0.271057 1441831139 -0.381104 -0.264282 -0.843506 -0.271057 1441831139 -0.381104 -0.264282 -0.843506 -0.271057 1441831139 -0.381104 -0.264282 -0.843506 -0.271057 1441831139 -0.381104 -0.264282 -0.843506 -0.271057 1441831139 -0.381104 -0.264282 -0.843506 -0.271057 1441831139 -0.328918 -0.289490 -0.875671 -0.203308 1441831139 -0.328918 -0.289490 -0.875671 -0.203308 1441831139 -0.328918 -0.289490 -0.875671 -0.203308 1441831139 -0.328918 -0.289490 -0.875671 -0.203308 1441831139 -0.328918 -0.289490 -0.875671 -0.203308 1441831139 -0.328918 -0.289490 -0.875671 -0.203308 1441831139 -0.201477 -0.311890 -0.904114 -0.211670 1441831139 -0.201477 -0.311890 -0.904114 -0.211670 1441831139 -0.201477 -0.311890 -0.904114 -0.211670 1441831139 -0.201477 -0.311890 -0.904114 -0.211670 1441831139 -0.201477 -0.311890 -0.904114 -0.211670 1441831139 -0.201477 -0.311890 -0.904114 -0.211670 1441831139 0.015320 -0.331482 -0.904541 -0.267883 1441831139 0.015320 -0.331482 -0.904541 -0.267883 1441831139 0.015320 -0.331482 -0.904541 -0.267883 1441831139 0.015320 -0.331482 -0.904541 -0.267883 1441831139 0.015320 -0.331482 -0.904541 -0.267883 1441831139 0.015320 -0.331482 -0.904541 -0.267883 1441831139 0.294678 -0.302734 -0.829529 -0.365295 1441831139 0.294678 -0.302734 -0.829529 -0.365295 1441831139 0.294678 -0.302734 -0.829529 -0.365295 1441831139 0.294678 -0.302734 -0.829529 -0.365295 1441831139 0.294678 -0.302734 -0.829529 -0.365295 1441831139 0.294678 -0.302734 -0.829529 -0.365295 1441831139 0.294678 -0.302734 -0.829529 -0.365295 1441831139 0.553528 -0.226318 -0.648254 -0.471375 1441831139 0.553528 -0.226318 -0.648254 -0.471375 1441831139 0.553528 -0.226318 -0.648254 -0.471375 1441831139 0.553528 -0.226318 -0.648254 -0.471375 1441831139 0.553528 -0.226318 -0.648254 -0.471375 1441831139 0.553528 -0.226318 -0.648254 -0.471375 1441831139 0.724426 -0.140686 -0.470398 -0.483948 1441831139 0.724426 -0.140686 -0.470398 -0.483948 1441831139 0.724426 -0.140686 -0.470398 -0.483948 1441831139 0.724426 -0.140686 -0.470398 -0.483948 1441831139 0.797974 -0.094727 -0.287537 -0.521118 1441831139 0.797974 -0.094727 -0.287537 -0.521118 1441831139 0.797974 -0.094727 -0.287537 -0.521118 1441831139 0.797974 -0.094727 -0.287537 -0.521118 1441831139 0.797974 -0.094727 -0.287537 -0.521118 1441831139 0.797974 -0.094727 -0.287537 -0.521118 1441831139 0.772034 -0.141785 -0.242615 -0.570068 1441831139 0.772034 -0.141785 -0.242615 -0.570068 1441831140 0.772034 -0.141785 -0.242615 -0.570068 1441831140 0.772034 -0.141785 -0.242615 -0.570068 1441831140 0.772034 -0.141785 -0.242615 -0.570068 1441831140 0.772034 -0.141785 -0.242615 -0.570068 1441831140 0.721741 -0.158752 -0.300659 -0.602905 1441831140 0.721741 -0.158752 -0.300659 -0.602905 1441831140 0.721741 -0.158752 -0.300659 -0.602905 1441831140 0.721741 -0.158752 -0.300659 -0.602905 1441831140 0.721741 -0.158752 -0.300659 -0.602905 1441831140 0.721741 -0.158752 -0.300659 -0.602905 1441831140 0.721741 -0.158752 -0.300659 -0.602905 1441831140 0.630920 -0.189758 -0.368713 -0.655762 1441831140 0.630920 -0.189758 -0.368713 -0.655762 1441831140 0.630920 -0.189758 -0.368713 -0.655762 1441831140 0.630920 -0.189758 -0.368713 -0.655762 1441831140 0.630920 -0.189758 -0.368713 -0.655762 1441831140 0.630920 -0.189758 -0.368713 -0.655762 1441831140 0.630920 -0.189758 -0.368713 -0.655762 1441831140 0.474243 -0.224854 -0.467773 -0.711182 1441831140 0.474243 -0.224854 -0.467773 -0.711182 1441831140 0.474243 -0.224854 -0.467773 -0.711182 1441831140 0.474243 -0.224854 -0.467773 -0.711182 1441831140 0.254211 -0.241821 -0.609131 -0.711304 1441831140 0.254211 -0.241821 -0.609131 -0.711304 1441831140 0.254211 -0.241821 -0.609131 -0.711304 1441831140 0.254211 -0.241821 -0.609131 -0.711304 1441831140 0.254211 -0.241821 -0.609131 -0.711304 1441831140 0.254211 -0.241821 -0.609131 -0.711304 1441831140 0.009949 -0.243835 -0.742859 -0.623474 1441831140 0.009949 -0.243835 -0.742859 -0.623474 1441831140 0.009949 -0.243835 -0.742859 -0.623474 1441831140 0.009949 -0.243835 -0.742859 -0.623474 1441831140 0.009949 -0.243835 -0.742859 -0.623474 1441831140 0.009949 -0.243835 -0.742859 -0.623474 1441831140 -0.208130 -0.250610 -0.803955 -0.497681 1441831140 -0.208130 -0.250610 -0.803955 -0.497681 1441831140 -0.208130 -0.250610 -0.803955 -0.497681 1441831140 -0.208130 -0.250610 -0.803955 -0.497681 1441831140 -0.208130 -0.250610 -0.803955 -0.497681 1441831140 -0.208130 -0.250610 -0.803955 -0.497681 1441831140 -0.348450 -0.251465 -0.812500 -0.394104 1441831140 -0.348450 -0.251465 -0.812500 -0.394104 1441831140 -0.348450 -0.251465 -0.812500 -0.394104 1441831140 -0.348450 -0.251465 -0.812500 -0.394104 1441831140 -0.348450 -0.251465 -0.812500 -0.394104 1441831140 -0.348450 -0.251465 -0.812500 -0.394104 1441831140 -0.385254 -0.259644 -0.825989 -0.319458 1441831140 -0.385254 -0.259644 -0.825989 -0.319458 1441831140 -0.385254 -0.259644 -0.825989 -0.319458 1441831140 -0.385254 -0.259644 -0.825989 -0.319458 1441831140 -0.385254 -0.259644 -0.825989 -0.319458 1441831140 -0.385254 -0.259644 -0.825989 -0.319458 1441831140 -0.298462 -0.280029 -0.883240 -0.229126 1441831140 -0.298462 -0.280029 -0.883240 -0.229126 1441831140 -0.298462 -0.280029 -0.883240 -0.229126 1441831140 -0.298462 -0.280029 -0.883240 -0.229126 1441831140 -0.298462 -0.280029 -0.883240 -0.229126 1441831140 -0.298462 -0.280029 -0.883240 -0.229126 1441831140 -0.298462 -0.280029 -0.883240 -0.229126 1441831140 -0.143127 -0.277039 -0.923279 -0.224487 1441831140 -0.143127 -0.277039 -0.923279 -0.224487 1441831140 -0.143127 -0.277039 -0.923279 -0.224487 1441831140 -0.143127 -0.277039 -0.923279 -0.224487 1441831140 -0.143127 -0.277039 -0.923279 -0.224487 1441831140 -0.143127 -0.277039 -0.923279 -0.224487 1441831140 0.082825 -0.282593 -0.919128 -0.261780 1441831140 0.082825 -0.282593 -0.919128 -0.261780 1441831140 0.082825 -0.282593 -0.919128 -0.261780 1441831140 0.082825 -0.282593 -0.919128 -0.261780 1441831140 0.082825 -0.282593 -0.919128 -0.261780 1441831140 0.082825 -0.282593 -0.919128 -0.261780 1441831140 0.375549 -0.237488 -0.823914 -0.351868 1441831140 0.375549 -0.237488 -0.823914 -0.351868 1441831140 0.375549 -0.237488 -0.823914 -0.351868 1441831140 0.375549 -0.237488 -0.823914 -0.351868 1441831140 0.375549 -0.237488 -0.823914 -0.351868 1441831140 0.375549 -0.237488 -0.823914 -0.351868 1441831140 0.587585 -0.178284 -0.630493 -0.474854 1441831140 0.587585 -0.178284 -0.630493 -0.474854 1441831140 0.587585 -0.178284 -0.630493 -0.474854 1441831140 0.587585 -0.178284 -0.630493 -0.474854 1441831140 0.587585 -0.178284 -0.630493 -0.474854 1441831140 0.587585 -0.178284 -0.630493 -0.474854 1441831140 0.742249 -0.133484 -0.431213 -0.495300 1441831140 0.742249 -0.133484 -0.431213 -0.495300 1441831140 0.742249 -0.133484 -0.431213 -0.495300 1441831140 0.742249 -0.133484 -0.431213 -0.495300 1441831140 0.742249 -0.133484 -0.431213 -0.495300 1441831140 0.742249 -0.133484 -0.431213 -0.495300 1441831140 0.825562 -0.082031 -0.244019 -0.502197 1441831140 0.825562 -0.082031 -0.244019 -0.502197 1441831140 0.825562 -0.082031 -0.244019 -0.502197 1441831140 0.825562 -0.082031 -0.244019 -0.502197 1441831140 0.825562 -0.082031 -0.244019 -0.502197 1441831140 0.823547 -0.110107 -0.163147 -0.531982 1441831140 0.823547 -0.110107 -0.163147 -0.531982 1441831140 0.823547 -0.110107 -0.163147 -0.531982 1441831140 0.823547 -0.110107 -0.163147 -0.531982 1441831140 0.823547 -0.110107 -0.163147 -0.531982 1441831140 0.771545 -0.146484 -0.200073 -0.585815 1441831140 0.771545 -0.146484 -0.200073 -0.585815 1441831140 0.771545 -0.146484 -0.200073 -0.585815 1441831140 0.771545 -0.146484 -0.200073 -0.585815 1441831140 0.771545 -0.146484 -0.200073 -0.585815 1441831140 0.771545 -0.146484 -0.200073 -0.585815 1441831140 0.657593 -0.202576 -0.293152 -0.663757 1441831140 0.657593 -0.202576 -0.293152 -0.663757 1441831140 0.657593 -0.202576 -0.293152 -0.663757 1441831141 0.657593 -0.202576 -0.293152 -0.663757 1441831141 0.657593 -0.202576 -0.293152 -0.663757 1441831141 0.657593 -0.202576 -0.293152 -0.663757 1441831141 0.657593 -0.202576 -0.293152 -0.663757 1441831141 0.464050 -0.212830 -0.477905 -0.714844 1441831141 0.464050 -0.212830 -0.477905 -0.714844 1441831141 0.464050 -0.212830 -0.477905 -0.714844 1441831141 0.464050 -0.212830 -0.477905 -0.714844 1441831141 0.464050 -0.212830 -0.477905 -0.714844 1441831141 0.464050 -0.212830 -0.477905 -0.714844 1441831141 0.161438 -0.235840 -0.650085 -0.704163 1441831141 0.161438 -0.235840 -0.650085 -0.704163 1441831141 0.161438 -0.235840 -0.650085 -0.704163 1441831141 0.161438 -0.235840 -0.650085 -0.704163 1441831141 0.161438 -0.235840 -0.650085 -0.704163 1441831141 0.161438 -0.235840 -0.650085 -0.704163 1441831141 -0.136780 -0.231995 -0.766602 -0.582947 1441831141 -0.136780 -0.231995 -0.766602 -0.582947 1441831141 -0.136780 -0.231995 -0.766602 -0.582947 1441831141 -0.136780 -0.231995 -0.766602 -0.582947 1441831141 -0.136780 -0.231995 -0.766602 -0.582947 1441831141 -0.339539 -0.231689 -0.799133 -0.438843 1441831141 -0.339539 -0.231689 -0.799133 -0.438843 1441831141 -0.339539 -0.231689 -0.799133 -0.438843 1441831141 -0.339539 -0.231689 -0.799133 -0.438843 1441831141 -0.339539 -0.231689 -0.799133 -0.438843 1441831141 -0.339539 -0.231689 -0.799133 -0.438843 1441831141 -0.339539 -0.231689 -0.799133 -0.438843 1441831141 -0.393250 -0.245422 -0.821045 -0.333374 1441831141 -0.393250 -0.245422 -0.821045 -0.333374 1441831141 -0.393250 -0.245422 -0.821045 -0.333374 1441831141 -0.393250 -0.245422 -0.821045 -0.333374 1441831141 -0.393250 -0.245422 -0.821045 -0.333374 1441831141 -0.393250 -0.245422 -0.821045 -0.333374 1441831141 -0.323975 -0.271973 -0.873169 -0.242310 1441831141 -0.323975 -0.271973 -0.873169 -0.242310 1441831141 -0.323975 -0.271973 -0.873169 -0.242310 1441831141 -0.323975 -0.271973 -0.873169 -0.242310 1441831141 -0.323975 -0.271973 -0.873169 -0.242310 1441831141 -0.323975 -0.271973 -0.873169 -0.242310 1441831141 -0.323975 -0.271973 -0.873169 -0.242310 1441831141 -0.172058 -0.273987 -0.931274 -0.167847 1441831141 -0.172058 -0.273987 -0.931274 -0.167847 1441831141 -0.172058 -0.273987 -0.931274 -0.167847 1441831141 -0.172058 -0.273987 -0.931274 -0.167847 1441831141 -0.172058 -0.273987 -0.931274 -0.167847 1441831141 -0.172058 -0.273987 -0.931274 -0.167847 1441831141 0.044800 -0.267334 -0.940308 -0.206055 1441831141 0.044800 -0.267334 -0.940308 -0.206055 1441831141 0.044800 -0.267334 -0.940308 -0.206055 1441831141 0.044800 -0.267334 -0.940308 -0.206055 1441831141 0.044800 -0.267334 -0.940308 -0.206055 1441831141 0.044800 -0.267334 -0.940308 -0.206055 1441831141 0.303894 -0.247498 -0.866882 -0.308167 1441831141 0.303894 -0.247498 -0.866882 -0.308167 1441831141 0.303894 -0.247498 -0.866882 -0.308167 1441831141 0.303894 -0.247498 -0.866882 -0.308167 1441831141 0.303894 -0.247498 -0.866882 -0.308167 1441831141 0.561218 -0.167847 -0.679810 -0.441284 1441831141 0.561218 -0.167847 -0.679810 -0.441284 1441831141 0.561218 -0.167847 -0.679810 -0.441284 1441831141 0.561218 -0.167847 -0.679810 -0.441284 1441831141 0.561218 -0.167847 -0.679810 -0.441284 1441831141 0.561218 -0.167847 -0.679810 -0.441284 1441831141 0.737427 -0.114929 -0.452271 -0.488403 1441831141 0.737427 -0.114929 -0.452271 -0.488403 1441831141 0.737427 -0.114929 -0.452271 -0.488403 1441831141 0.737427 -0.114929 -0.452271 -0.488403 1441831141 0.737427 -0.114929 -0.452271 -0.488403 1441831141 0.737427 -0.114929 -0.452271 -0.488403 1441831141 0.827759 -0.067505 -0.259338 -0.492920 1441831141 0.827759 -0.067505 -0.259338 -0.492920 1441831141 0.827759 -0.067505 -0.259338 -0.492920 1441831141 0.827759 -0.067505 -0.259338 -0.492920 1441831141 0.827759 -0.067505 -0.259338 -0.492920 1441831141 0.827759 -0.067505 -0.259338 -0.492920 1441831141 0.827148 -0.098877 -0.156433 -0.530701 1441831141 0.827148 -0.098877 -0.156433 -0.530701 1441831141 0.827148 -0.098877 -0.156433 -0.530701 1441831141 0.827148 -0.098877 -0.156433 -0.530701 1441831141 0.827148 -0.098877 -0.156433 -0.530701 1441831141 0.827148 -0.098877 -0.156433 -0.530701 1441831141 0.772339 -0.140869 -0.174194 -0.594421 1441831141 0.772339 -0.140869 -0.174194 -0.594421 1441831141 0.772339 -0.140869 -0.174194 -0.594421 1441831141 0.772339 -0.140869 -0.174194 -0.594421 1441831141 0.772339 -0.140869 -0.174194 -0.594421 1441831141 0.772339 -0.140869 -0.174194 -0.594421 1441831141 0.674072 -0.178711 -0.246155 -0.673157 1441831141 0.674072 -0.178711 -0.246155 -0.673157 1441831141 0.674072 -0.178711 -0.246155 -0.673157 1441831141 0.674072 -0.178711 -0.246155 -0.673157 1441831141 0.674072 -0.178711 -0.246155 -0.673157 1441831141 0.674072 -0.178711 -0.246155 -0.673157 1441831141 0.674072 -0.178711 -0.246155 -0.673157 1441831141 0.512451 -0.210327 -0.375122 -0.743286 1441831141 
-0.449585 0.438721 -0.460938 -0.626892 1441831145 -0.449585 0.438721 -0.460938 -0.626892 1441831145 -0.447449 0.441223 -0.457825 -0.628906 1441831145 -0.447449 0.441223 -0.457825 -0.628906 1441831145 -0.447449 0.441223 -0.457825 -0.628906 1441831145 -0.447449 0.441223 -0.457825 -0.628906 1441831145 -0.447449 0.441223 -0.457825 -0.628906 1441831145 -0.447449 0.441223 -0.457825 -0.628906 1441831145 -0.449341 0.439880 -0.461792 -0.625610 1441831145 -0.449341 0.439880 -0.461792 -0.625610 1441831145 -0.449341 0.439880 -0.461792 -0.625610 1441831145 -0.449341 0.439880 -0.461792 -0.625610 1441831145 -0.449341 0.439880 -0.461792 -0.625610 1441831145 -0.449341 0.439880 -0.461792 -0.625610 1441831145 -0.449341 0.439880 -0.461792 -0.625610 1441831145 -0.456238 0.437622 -0.466553 -0.618652 1441831145 -0.456238 0.437622 -0.466553 -0.618652 1441831145 -0.456238 0.437622 -0.466553 -0.618652 1441831145 -0.456238 0.437622 -0.466553 -0.618652 1441831145 -0.456238 0.437622 -0.466553 -0.618652 1441831145 -0.463989 0.436523 -0.473633 -0.608215 1441831145 -0.463989 0.436523 -0.473633 -0.608215 1441831145 -0.463989 0.436523 -0.473633 -0.608215 1441831145 -0.463989 0.436523 -0.473633 -0.608215 1441831145 -0.463989 0.436523 -0.473633 -0.608215 1441831145 -0.463989 0.436523 -0.473633 -0.608215 1441831145 -0.463257 0.441956 -0.475403 -0.603455 1441831145 -0.463257 0.441956 -0.475403 -0.603455 1441831145 -0.463257 0.441956 -0.475403 -0.603455 1441831145 -0.463257 0.441956 -0.475403 -0.603455 1441831145 -0.463257 0.441956 -0.475403 -0.603455 1441831145 -0.463257 0.441956 -0.475403 -0.603455 1441831145 -0.461853 0.447144 -0.476440 -0.599854 1441831145 -0.461853 0.447144 -0.476440 -0.599854 1441831145 -0.461853 0.447144 -0.476440 -0.599854 1441831145 -0.461853 0.447144 -0.476440 -0.599854 1441831145 -0.461853 0.447144 -0.476440 -0.599854 1441831145 -0.461853 0.447144 -0.476440 -0.599854 1441831145 -0.461853 0.447144 -0.476440 -0.599854 1441831145 -0.470703 0.433716 -0.488098 -0.593384 1441831145 -0.470703 0.433716 -0.488098 -0.593384 1441831145 -0.470703 0.433716 -0.488098 -0.593384 1441831145 -0.470703 0.433716 -0.488098 -0.593384 1441831145 -0.470703 0.433716 -0.488098 -0.593384 1441831145 -0.470703 0.433716 -0.488098 -0.593384 1441831145 -0.469360 0.425293 -0.485291 -0.602783 1441831145 -0.469360 0.425293 -0.485291 -0.602783 1441831145 -0.469360 0.425293 -0.485291 -0.602783 1441831145 -0.469360 0.425293 -0.485291 -0.602783 1441831145 -0.469360 0.425293 -0.485291 -0.602783 1441831145 -0.469360 0.425293 -0.485291 -0.602783 1441831145 -0.469360 0.425293 -0.485291 -0.602783 1441831145 -0.460083 0.419983 -0.482727 -0.615601 1441831145 -0.460083 0.419983 -0.482727 -0.615601 1441831145 -0.460083 0.419983 -0.482727 -0.615601 1441831145 -0.460083 0.419983 -0.482727 -0.615601 1441831145 -0.460083 0.419983 -0.482727 -0.615601 1441831145 -0.460083 0.419983 -0.482727 -0.615601 1441831145 -0.454834 0.414612 -0.485168 -0.621216 1441831145 -0.454834 0.414612 -0.485168 -0.621216 1441831145 -0.454834 0.414612 -0.485168 -0.621216 1441831145 -0.454834 0.414612 -0.485168 -0.621216 1441831145 -0.454834 0.414612 -0.485168 -0.621216 1441831145 -0.454834 0.414612 -0.485168 -0.621216 1441831145 -0.454834 0.414612 -0.485168 -0.621216 1441831145 -0.444885 0.414307 -0.489319 -0.625366 1441831145 -0.444885 0.414307 -0.489319 -0.625366 1441831145 -0.444885 0.414307 -0.489319 -0.625366 1441831145 -0.444885 0.414307 -0.489319 -0.625366 1441831145 -0.444885 0.414307 -0.489319 -0.625366 1441831145 -0.444885 0.414307 -0.489319 -0.625366 1441831145 -0.431335 0.425049 -0.482910 -0.632568 1441831145 -0.431335 0.425049 -0.482910 -0.632568 1441831146 -0.431335 0.425049 -0.482910 -0.632568 1441831146 -0.431335 0.425049 -0.482910 -0.632568 1441831146 -0.431335 0.425049 -0.482910 -0.632568 1441831146 -0.430420 0.429932 -0.482971 -0.629883 1441831146 -0.430420 0.429932 -0.482971 -0.629883 1441831146 -0.430420 0.429932 -0.482971 -0.629883 1441831146 -0.430420 0.429932 -0.482971 -0.629883 1441831146 -0.430420 0.429932 -0.482971 -0.629883 1441831146 -0.430420 0.429932 -0.482971 -0.629883 1441831146 -0.442139 0.416382 -0.501160 -0.616455 1441831146 -0.442139 0.416382 -0.501160 -0.616455 1441831146 -0.442139 0.416382 -0.501160 -0.616455 1441831146 -0.442139 0.416382 -0.501160 -0.616455 1441831146 -0.442139 0.416382 -0.501160 -0.616455 1441831146 -0.442139 0.416382 -0.501160 -0.616455 1441831146 -0.442139 0.416382 -0.501160 -0.616455 1441831146 -0.451721 0.407654 -0.510315 -0.607788 1441831146 -0.451721 0.407654 -0.510315 -0.607788 1441831146 -0.451721 0.407654 -0.510315 -0.607788 1441831146 -0.451721 0.407654 -0.510315 -0.607788 1441831146 -0.451721 0.407654 -0.510315 -0.607788 1441831146 -0.451721 0.407654 -0.510315 -0.607788 1441831146 -0.462708 0.401611 -0.516296 -0.598450 1441831146 -0.462708 0.401611 -0.516296 -0.598450 1441831146 -0.462708 0.401611 -0.516296 -0.598450 1441831146 -0.462708 0.401611 -0.516296 -0.598450 1441831146 -0.462708 0.401611 -0.516296 -0.598450 1441831146 -0.462708 0.401611 -0.516296 -0.598450 1441831146 -0.462708 0.401611 -0.516296 -0.598450 1441831146 -0.473267 0.398743 -0.519653 -0.589111 1441831146 -0.473267 0.398743 -0.519653 -0.589111 1441831146 -0.473267 0.398743 -0.519653 -0.589111 1441831146 -0.473267 0.398743 -0.519653 -0.589111 1441831146 -0.473267 0.398743 -0.519653 -0.589111 1441831146 -0.473267 0.398743 -0.519653 -0.589111 1441831146 -0.479065 0.408386 -0.511902 -0.584595 1441831146 -0.479065 0.408386 -0.511902 -0.584595 1441831146 -0.479065 0.408386 -0.511902 -0.584595 1441831146 -0.479065 0.408386 -0.511902 -0.584595 1441831146 -0.479065 0.408386 -0.511902 -0.584595 1441831146 -0.479065 0.408386 -0.511902 -0.584595 1441831146 -0.484253 0.418762 -0.510559 -0.574036 1441831146 -0.484253 0.418762 -0.510559 -0.574036 1441831146 -0.484253 0.418762 -0.510559 -0.574036 1441831146 -0.484253 0.418762 -0.510559 -0.574036 1441831146 -0.484253 0.418762 -0.510559 -0.574036 1441831146 -0.484253 0.418762 -0.510559 -0.574036 1441831146 -0.484253 0.418762 -0.510559 -0.574036 1441831146 -0.492737 0.415039 -0.521545 -0.559448 1441831146 -0.492737 0.415039 -0.521545 -0.559448 1441831146 -0.492737 0.415039 -0.521545 -0.559448 1441831146 -0.492737 0.415039 -0.521545 -0.559448 1441831146 -0.492737 0.415039 -0.521545 -0.559448 1441831146 -0.492737 0.415039 -0.521545 -0.559448 1441831146 -0.492310 0.414185 -0.523743 -0.558411 1441831146 -0.492310 0.414185 -0.523743 -0.558411 1441831146 -0.492310 0.414185 -0.523743 -0.558411 1441831146 -0.492310 0.414185 -0.523743 -0.558411 1441831146 -0.492310 0.414185 -0.523743 -0.558411 1441831146 -0.492310 0.414185 -0.523743 -0.558411 1441831146 -0.481934 0.425903 -0.500732 -0.579346 1441831146 -0.481934 0.425903 -0.500732 -0.579346 1441831146 -0.481934 0.425903 -0.500732 -0.579346 1441831146 -0.481934 0.425903 -0.500732 -0.579346 1441831146 -0.481934 0.425903 -0.500732 -0.579346 1441831146 -0.481934 0.425903 -0.500732 -0.579346 1441831146 -0.481934 0.425903 -0.500732 -0.579346 1441831146 -0.473633 0.430054 -0.480957 -0.599548 1441831146 -0.473633 0.430054 -0.480957 -0.599548 1441831146 -0.473633 0.430054 -0.480957 -0.599548 1441831146 -0.473633 0.430054 -0.480957 -0.599548 1441831146 -0.473633 0.430054 -0.480957 -0.599548 1441831146 -0.473633 0.430054 -0.480957 -0.599548 1441831146 -0.470215 0.421753 -0.477112 -0.611145 1441831146 -0.470215 0.421753 -0.477112 -0.611145 1441831146 -0.470215 0.421753 -0.477112 -0.611145 1441831146 -0.470215 0.421753 -0.477112 -0.611145 1441831146 -0.470215 0.421753 -0.477112 -0.611145 1441831146 -0.470215 0.421753 -0.477112 -0.611145 1441831146 -0.470581 0.403564 -0.491577 -0.611633 1441831146 -0.470581 0.403564 -0.491577 -0.611633 1441831146 -0.470581 0.403564 -0.491577 -0.611633 1441831146 -0.470581 0.403564 -0.491577 -0.611633 1441831146 -0.470581 0.403564 -0.491577 -0.611633 1441831146 -0.470581 0.403564 -0.491577 -0.611633 1441831146 -0.470581 0.403564 -0.491577 -0.611633 1441831146 -0.459534 0.396057 -0.501160 -0.617126 1441831146 -0.459534 0.396057 -0.501160 -0.617126 1441831146 -0.459534 0.396057 -0.501160 -0.617126 1441831146 -0.459534 0.396057 -0.501160 -0.617126 1441831146 -0.459534 0.396057 -0.501160 -0.617126 1441831146 -0.459534 0.396057 -0.501160 -0.617126 1441831146 -0.443054 0.405029 -0.494324 -0.628723 1441831146 -0.443054 0.405029 -0.494324 -0.628723 1441831146 -0.443054 0.405029 -0.494324 -0.628723 1441831146 -0.443054 0.405029 -0.494324 -0.628723 1441831146 -0.443054 0.405029 -0.494324 -0.628723 1441831146 -0.435608 0.413696 -0.486206 -0.634644 1441831146 -0.435608 0.413696 -0.486206 -0.634644 1441831146 -0.435608 0.413696 -0.486206 -0.634644 1441831146 -0.435608 0.413696 -0.486206 -0.634644 1441831146 -0.435608 0.413696 -0.486206 -0.634644 1441831146 -0.435608 0.413696 -0.486206 -0.634644 1441831146 -0.435608 0.413696 -0.486206 -0.634644 1441831146 -0.443176 0.408508 -0.493164 -0.627380 1441831146 -0.443176 0.408508 -0.493164 -0.627380 1441831146 -0.443176 0.408508 -0.493164 -0.627380 1441831146 -0.443176 0.408508 -0.493164 -0.627380 1441831146 -0.443176 0.408508 -0.493164 -0.627380 1441831146 -0.443176 0.408508 -0.493164 -0.627380 1441831146 -0.443176 0.408508 -0.493164 -0.627380 1441831146 -0.456909 0.394714 -0.511841 -0.611145 1441831146 -0.456909 0.394714 -0.511841 -0.611145 1441831147 -0.456909 0.394714 -0.511841 -0.611145 1441831147 -0.456909 0.394714 -0.511841 -0.611145 1441831147 -0.456909 0.394714 -0.511841 -0.611145 1441831147 -0.456909 0.394714 -0.511841 -0.611145 1441831147 -0.469604 0.387817 -0.522949 -0.596375 1441831147 -0.469604 0.387817 -0.522949 -0.596375 1441831147 -0.469604 0.387817 -0.522949 -0.596375 1441831147 -0.469604 0.387817 -0.522949 -0.596375 1441831147 -0.469604 0.387817 -0.522949 -0.596375 1441831147 -0.469604 0.387817 -0.522949 -0.596375 1441831147 -0.481079 0.393250 -0.524292 -0.582336 1441831147 -0.481079 0.393250 -0.524292 -0.582336 1441831147 -0.481079 0.393250 -0.524292 -0.582336 1441831147 -0.481079 0.393250 -0.524292 -0.582336 1441831147 -0.481079 0.393250 -0.524292 -0.582336 1441831147 -0.481079 0.393250 -0.524292 -0.582336 1441831147 -0.481079 0.393250 -0.524292 -0.582336 1441831147 -0.488342 0.408936 -0.520935 -0.568298 1441831147 -0.488342 0.408936 -0.520935 -0.568298 1441831147 -0.488342 0.408936 -0.520935 -0.568298 1441831147 -0.488342 0.408936 -0.520935 -0.568298 1441831147 -0.488342 0.408936 -0.520935 -0.568298 1441831147 -0.488342 0.408936 -0.520935 -0.568298 1441831147 -0.491272 0.423035 -0.516174 -0.559753 1441831147 -0.491272 0.423035 -0.516174 -0.559753 1441831147 -0.491272 0.423035 -0.516174 -0.559753 1441831147 -0.491272 0.423035 -0.516174 -0.559753 1441831147 -0.491272 0.423035 -0.516174 -0.559753 1441831147 -0.491272 0.423035 -0.516174 -0.559753 1441831147 -0.488708 0.435364 -0.499268 -0.567810 1441831147 -0.488708 0.435364 -0.499268 -0.567810 1441831147 -0.488708 0.435364 -0.499268 -0.567810 1441831147 -0.488708 0.435364 -0.499268 -0.567810 1441831147 -0.476807 0.447937 -0.468323 -0.593872 1441831147 -0.476807 0.447937 -0.468323 -0.593872 1441831147 -0.476807 0.447937 -0.468323 -0.593872 1441831147 -0.476807 0.447937 -0.468323 -0.593872 1441831147 -0.476807 0.447937 -0.468323 -0.593872 1441831147 -0.476807 0.447937 -0.468323 -0.593872 1441831147 -0.465942 0.450562 -0.444824 -0.618103 1441831147 -0.465942 0.450562 -0.444824 -0.618103 1441831147 -0.465942 0.450562 -0.444824 -0.618103 1441831147 -0.465942 0.450562 -0.444824 -0.618103 1441831147 -0.465942 0.450562 -0.444824 -0.618103 1441831147 -0.465942 0.450562 -0.444824 -0.618103 1441831147 -0.465942 0.450562 -0.444824 -0.618103 1441831147 -0.469666 0.432556 -0.448120 -0.625793 1441831147 -0.469666 0.432556 -0.448120 -0.625793 1441831147 -0.469666 0.432556 -0.448120 -0.625793 1441831147 -0.469666 0.432556 -0.448120 -0.625793 1441831147 -0.469666 0.432556 -0.448120 -0.625793 1441831147 -0.469666 0.432556 -0.448120 -0.625793 1441831147 -0.489197 0.396301 -0.480286 -0.610779 1441831147 -0.489197 0.396301 -0.480286 -0.610779 1441831147 -0.489197 0.396301 -0.480286 -0.610779 1441831147 -0.489197 0.396301 -0.480286 -0.610779 1441831147 -0.489197 0.396301 -0.480286 -0.610779 1441831147 -0.489197 0.396301 -0.480286 -0.610779 1441831147 -0.496033 0.372803 -0.506897 -0.598389 1441831147 -0.496033 0.372803 -0.506897 -0.598389 1441831147 -0.496033 0.372803 -0.506897 -0.598389 1441831147 -0.496033 0.372803 -0.506897 -0.598389 1441831147 -0.496033 0.372803 -0.506897 -0.598389 1441831147 -0.496033 0.372803 -0.506897 -0.598389 1441831147 -0.484741 0.383545 -0.500977 -0.605835 1441831147 -0.484741 0.383545 -0.500977 -0.605835 1441831147 -0.484741 0.383545 -0.500977 -0.605835 1441831147 -0.484741 0.383545 -0.500977 -0.605835 1441831147 -0.484741 0.383545 -0.500977 -0.605835 1441831147 -0.484741 0.383545 -0.500977 -0.605835 1441831147 -0.470459 0.404114 -0.489319 -0.613220 1441831147 -0.470459 0.404114 -0.489319 -0.613220 1441831147 -0.470459 0.404114 -0.489319 -0.613220 1441831147 -0.470459 0.404114 -0.489319 -0.613220 1441831147 -0.465271 0.415527 -0.491882 -0.607422 1441831147 -0.465271 0.415527 -0.491882 -0.607422 1441831147 -0.465271 0.415527 -0.491882 -0.607422 1441831147 -0.465271 0.415527 -0.491882 -0.607422 1441831147 -0.465271 0.415527 -0.491882 -0.607422 1441831147 -0.465271 0.415527 -0.491882 -0.607422 1441831147 -0.465271 0.415527 -0.491882 -0.607422 1441831147 -0.464905 0.421082 -0.500732 -0.596558 1441831147 -0.464905 0.421082 -0.500732 -0.596558 1441831147 -0.464905 0.421082 -0.500732 -0.596558 1441831147 -0.464905 0.421082 -0.500732 -0.596558 1441831147 -0.464905 0.421082 -0.500732 -0.596558 1441831147 -0.464905 0.421082 -0.500732 -0.596558 1441831147 -0.463562 0.429504 -0.502991 -0.589661 1441831147 -0.463562 0.429504 -0.502991 -0.589661 1441831147 -0.463562 0.429504 -0.502991 -0.589661 1441831147 -0.463562 0.429504 -0.502991 -0.589661 1441831147 -0.463562 0.429504 -0.502991 -0.589661 1441831147 -0.463562 0.429504 -0.502991 -0.589661 1441831147 -0.463867 0.440735 -0.499695 -0.583923 1441831147 -0.463867 0.440735 -0.499695 -0.583923 1441831147 -0.463867 0.440735 -0.499695 -0.583923 1441831147 -0.463867 0.440735 -0.499695 -0.583923 1441831147 -0.463867 0.440735 -0.499695 -0.583923 1441831147 -0.463867 0.440735 -0.499695 -0.583923 1441831147 -0.463867 0.440735 -0.499695 -0.583923 1441831147 -0.479919 0.428772 -0.510742 -0.570129 1441831147 -0.479919 0.428772 -0.510742 -0.570129 1441831147 -0.479919 0.428772 -0.510742 -0.570129 1441831147 -0.479919 0.428772 -0.510742 -0.570129 1441831147 -0.479919 0.428772 -0.510742 -0.570129 1441831147 -0.479919 0.428772 -0.510742 -0.570129 1441831147 -0.483765 0.410522 -0.524597 -0.567688 1441831147 -0.483765 0.410522 -0.524597 -0.567688 1441831147 -0.483765 0.410522 -0.524597 -0.567688 1441831147 -0.483765 0.410522 -0.524597 -0.567688 1441831148 -0.483765 0.410522 -0.524597 -0.567688 1441831148 -0.483765 0.410522 -0.524597 -0.567688 1441831148 -0.465881 0.424255 -0.510437 -0.585205 1441831148 -0.465881 0.424255 -0.510437 -0.585205 1441831148 -0.465881 0.424255 -0.510437 -0.585205 1441831148 -0.465881 0.424255 -0.510437 -0.585205 1441831148 -0.465881 0.424255 -0.510437 -0.585205 1441831148 -0.465881 0.424255 -0.510437 -0.585205 1441831148 -0.442627 0.447632 -0.478210 -0.612427 1441831148 -0.442627 0.447632 -0.478210 -0.612427 1441831148 -0.442627 0.447632 -0.478210 -0.612427 1441831148 -0.442627 0.447632 -0.478210 -0.612427 1441831148 -0.442627 0.447632 -0.478210 -0.612427 1441831148 -0.442627 0.447632 -0.478210 -0.612427 1441831148 -0.432373 0.450989 -0.460388 -0.630676 1441831148 -0.432373 0.450989 -0.460388 -0.630676 1441831148 -0.432373 0.450989 -0.460388 -0.630676 1441831148 -0.432373 0.450989 -0.460388 -0.630676 1441831148 -0.432373 0.450989 -0.460388 -0.630676 1441831148 -0.432373 0.450989 -0.460388 -0.630676 1441831148 -0.432373 0.450989 -0.460388 -0.630676 1441831148 -0.442566 0.431030 -0.472900 -0.628296 1441831148 -0.442566 0.431030 -0.472900 -0.628296 1441831148 -0.442566 0.431030 -0.472900 -0.628296 1441831148 -0.442566 0.431030 -0.472900 -0.628296 1441831148 -0.442566 0.431030 -0.472900 -0.628296 1441831148 -0.442566 0.431030 -0.472900 -0.628296 1441831148 -0.442566 0.431030 -0.472900 -0.628296 1441831148 -0.461975 0.400513 -0.509399 -0.605591 1441831148 -0.461975 0.400513 -0.509399 -0.605591 1441831148 -0.461975 0.400513 -0.509399 -0.605591 1441831148 -0.461975 0.400513 -0.509399 -0.605591 1441831148 -0.461975 0.400513 -0.509399 -0.605591 1441831148 -0.461975 0.400513 -0.509399 -0.605591 1441831148 -0.465698 0.391296 -0.521729 -0.598267 1441831148 -0.465698 0.391296 -0.521729 -0.598267 1441831148 -0.465698 0.391296 -0.521729 -0.598267 1441831148 -0.465698 0.391296 -0.521729 -0.598267 1441831148 -0.465698 0.391296 -0.521729 -0.598267 1441831148 -0.465698 0.391296 -0.521729 -0.598267 1441831148 -0.453003 0.412292 -0.502991 -0.609802 1441831148 -0.453003 0.412292 -0.502991 -0.609802 1441831148 -0.453003 0.412292 -0.502991 -0.609802 1441831148 -0.453003 0.412292 -0.502991 -0.609802 1441831148 -0.453003 0.412292 -0.502991 -0.609802 1441831148 -0.453003 0.412292 -0.502991 -0.609802 1441831148 -0.438232 0.436340 -0.483154 -0.619873 1441831148 -0.438232 0.436340 -0.483154 -0.619873 1441831148 -0.438232 0.436340 -0.483154 -0.619873 1441831148 -0.438232 0.436340 -0.483154 -0.619873 1441831148 -0.438232 0.436340 -0.483154 -0.619873 1441831148 -0.438232 0.436340 -0.483154 -0.619873 1441831148 -0.435547 0.449646 -0.478638 -0.615662 1441831148 -0.435547 0.449646 -0.478638 -0.615662 1441831148 -0.435547 0.449646 -0.478638 -0.615662 1441831148 -0.435547 0.449646 -0.478638 -0.615662 1441831148 -0.443604 0.452881 -0.481445 -0.605286 1441831148 -0.443604 0.452881 -0.481445 -0.605286 1441831148 -0.443604 0.452881 -0.481445 -0.605286 1441831148 -0.443604 0.452881 -0.481445 -0.605286 1441831148 -0.443604 0.452881 -0.481445 -0.605286 1441831148 -0.443604 0.452881 -0.481445 -0.605286 1441831148 -0.443604 0.452881 -0.481445 -0.605286 1441831148 -0.451660 0.455200 -0.477905 -0.600464 1441831148 -0.451660 0.455200 -0.477905 -0.600464 1441831148 -0.451660 0.455200 -0.477905 -0.600464 1441831148 -0.451660 0.455200 -0.477905 -0.600464 1441831148 -0.451660 0.455200 -0.477905 -0.600464 1441831148 -0.457581 0.453735 -0.478088 -0.596863 1441831148 -0.457581 0.453735 -0.478088 -0.596863 1441831148 -0.457581 0.453735 -0.478088 -0.596863 1441831148 -0.457581 0.453735 -0.478088 -0.596863 1441831148 -0.468384 0.443237 -0.488708 -0.587708 1441831148 -0.468384 0.443237 -0.488708 -0.587708 1441831148 -0.468384 0.443237 -0.488708 -0.587708 1441831148 -0.468384 0.443237 -0.488708 -0.587708 1441831148 -0.468384 0.443237 -0.488708 -0.587708 1441831148 -0.468384 0.443237 -0.488708 -0.587708 1441831148 -0.482361 0.424255 -0.515564 -0.567078 1441831148 -0.482361 0.424255 -0.515564 -0.567078 1441831148 -0.482361 0.424255 -0.515564 -0.567078 1441831148 -0.482361 0.424255 -0.515564 -0.567078 1441831148 -0.482361 0.424255 -0.515564 -0.567078 1441831148 -0.482361 0.424255 -0.515564 -0.567078 1441831148 -0.491028 0.412476 -0.533325 -0.551697 1441831148 -0.491028 0.412476 -0.533325 -0.551697 1441831148 -0.491028 0.412476 -0.533325 -0.551697 1441831148 -0.491028 0.412476 -0.533325 -0.551697 1441831148 -0.491028 0.412476 -0.533325 -0.551697 1441831148 -0.491028 0.412476 -0.533325 -0.551697 1441831148 -0.494934 0.404785 -0.534668 -0.552612 1441831148 -0.494934 0.404785 -0.534668 -0.552612 1441831148 -0.494934 0.404785 -0.534668 -0.552612 1441831148 -0.494934 0.404785 -0.534668 -0.552612 1441831148 -0.494934 0.404785 -0.534668 -0.552612 1441831148 -0.494934 0.404785 -0.534668 -0.552612 1441831148 -0.492065 0.403259 -0.529297 -0.561401 1441831148 -0.492065 0.403259 -0.529297 -0.561401 1441831148 -0.492065 0.403259 -0.529297 -0.561401 1441831148 -0.492065 0.403259 -0.529297 -0.561401 1441831148 -0.492065 0.403259 -0.529297 -0.561401 1441831148 -0.492065 0.403259 -0.529297 -0.561401 1441831148 -0.492065 0.403259 -0.529297 -0.561401 1441831148 -0.485352 0.397583 -0.528320 -0.572144 1441831148 -0.485352 0.397583 -0.528320 -0.572144 1441831148 -0.485352 0.397583 -0.528320 -0.572144 1441831148 -0.485352 0.397583 -0.528320 -0.572144 1441831148 -0.485352 0.397583 -0.528320 -0.572144 1441831149 -0.485352 0.397583 -0.528320 -0.572144 1441831149 -0.473083 0.389832 -0.530884 -0.585205 1441831149 -0.473083 0.389832 -0.530884 -0.585205 1441831149 -0.473083 0.389832 -0.530884 -0.585205 1441831149 -0.473083 0.389832 -0.530884 -0.585205 1441831149 -0.473083 0.389832 -0.530884 -0.585205 1441831149 -0.473083 0.389832 -0.530884 -0.585205 1441831149 -0.453796 0.392700 -0.526611 -0.602112 1441831149 -0.453796 0.392700 -0.526611 -0.602112 1441831149 -0.453796 0.392700 -0.526611 -0.602112 1441831149 -0.453796 0.392700 -0.526611 -0.602112 1441831149 -0.453796 0.392700 -0.526611 -0.602112 1441831149 -0.453796 0.392700 -0.526611 -0.602112 1441831149 -0.453796 0.392700 -0.526611 -0.602112 1441831149 -0.436035 0.404907 -0.512756 -0.618958 1441831149 -0.436035 0.404907 -0.512756 -0.618958 1441831149 -0.436035 0.404907 -0.512756 -0.618958 1441831149 -0.436035 0.404907 -0.512756 -0.618958 1441831149 -0.436035 0.404907 -0.512756 -0.618958 1441831149 -0.436035 0.404907 -0.512756 -0.618958 1441831149 -0.427185 0.412537 -0.504944 -0.626465 1441831149 -0.427185 0.412537 -0.504944 -0.626465 1441831149 -0.427185 0.412537 -0.504944 -0.626465 1441831149 -0.427185 0.412537 -0.504944 -0.626465 1441831149 -0.427185 0.412537 -0.504944 -0.626465 1441831149 -0.427185 0.412537 -0.504944 -0.626465 1441831149 -0.427185 0.412537 -0.504944 -0.626465 1441831149 -0.428162 0.411316 -0.505249 -0.626282 1441831149 -0.428162 0.411316 -0.505249 -0.626282 1441831149 -0.428162 0.411316 -0.505249 -0.626282 1441831149 -0.428162 0.411316 -0.505249 -0.626282 1441831149 -0.428162 0.411316 -0.505249 -0.626282 1441831149 -0.428162 0.411316 -0.505249 -0.626282 1441831149 -0.435059 0.409851 -0.510315 -0.618347 1441831149 -0.435059 0.409851 -0.510315 -0.618347 1441831149 -0.435059 0.409851 -0.510315 -0.618347 1441831149 -0.435059 0.409851 -0.510315 -0.618347 1441831149 -0.435059 0.409851 -0.510315 -0.618347 1441831149 -0.435059 0.409851 -0.510315 -0.618347 1441831149 -0.442017 0.415161 -0.510620 -0.609558 1441831149 -0.442017 0.415161 -0.510620 -0.609558 1441831149 -0.442017 0.415161 -0.510620 -0.609558 1441831149 -0.442017 0.415161 -0.510620 -0.609558 1441831149 -0.442017 0.415161 -0.510620 -0.609558 1441831149 -0.442017 0.415161 -0.510620 -0.609558 1441831149 -0.449585 0.424866 -0.500732 -0.605591 1441831149 -0.449585 0.424866 -0.500732 -0.605591 1441831149 -0.449585 0.424866 -0.500732 -0.605591 1441831149 -0.449585 0.424866 -0.500732 -0.605591 1441831149 -0.449585 0.424866 -0.500732 -0.605591 1441831149 -0.449585 0.424866 -0.500732 -0.605591 1441831149 -0.467102 0.415527 -0.514343 -0.587097 1441831149 -0.467102 0.415527 -0.514343 -0.587097 1441831149 -0.467102 0.415527 -0.514343 -0.587097 1441831149 -0.467102 0.415527 -0.514343 -0.587097 1441831149 -0.467102 0.415527 -0.514343 -0.587097 1441831149 -0.467102 0.415527 -0.514343 -0.587097 1441831149 -0.481873 0.395569 -0.538818 -0.566589 1441831149 -0.481873 0.395569 -0.538818 -0.566589 1441831149 -0.481873 0.395569 -0.538818 -0.566589 1441831149 -0.481873 0.395569 -0.538818 -0.566589 1441831149 -0.481873 0.395569 -0.538818 -0.566589 1441831149 -0.481873 0.395569 -0.538818 -0.566589 1441831149 -0.481873 0.395569 -0.538818 -0.566589 1441831149 -0.485535 0.388184 -0.550293 -0.557556 1441831149 -0.485535 0.388184 -0.550293 -0.557556 1441831149 -0.485535 0.388184 -0.550293 -0.557556 1441831149 -0.485535 0.388184 -0.550293 -0.557556 1441831149 -0.485535 0.388184 -0.550293 -0.557556 1441831149 -0.485535 0.388184 -0.550293 -0.557556 1441831149 -0.483643 0.388245 -0.546997 -0.562317 1441831149 -0.483643 0.388245 -0.546997 -0.562317 1441831149 -0.483643 0.388245 -0.546997 -0.562317 1441831149 -0.483643 0.388245 -0.546997 -0.562317 1441831149 -0.483643 0.388245 -0.546997 -0.562317 1441831149 -0.483643 0.388245 -0.546997 -0.562317 1441831149 -0.480408 0.387329 -0.540283 -0.572144 1441831149 -0.480408 0.387329 -0.540283 -0.572144 1441831149 -0.480408 0.387329 -0.540283 -0.572144 1441831149 -0.480408 0.387329 -0.540283 -0.572144 1441831149 -0.480408 0.387329 -0.540283 -0.572144 1441831149 -0.480408 0.387329 -0.540283 -0.572144 1441831149 -0.476135 0.391968 -0.530579 -0.581543 1441831149 -0.476135 0.391968 -0.530579 -0.581543 1441831149 -0.476135 0.391968 -0.530579 -0.581543 1441831149 -0.476135 0.391968 -0.530579 -0.581543 1441831149 -0.476135 0.391968 -0.530579 -0.581543 1441831149 -0.476135 0.391968 -0.530579 -0.581543 1441831149 -0.468445 0.400452 -0.517029 -0.594116 1441831149 -0.468445 0.400452 -0.517029 -0.594116 1441831149 -0.468445 0.400452 -0.517029 -0.594116 1441831149 -0.468445 0.400452 -0.517029 -0.594116 1441831149 -0.468445 0.400452 -0.517029 -0.594116 1441831149 -0.468445 0.400452 -0.517029 -0.594116 1441831149 -0.468445 0.400452 -0.517029 -0.594116 1441831149 -0.455200 0.410461 -0.505676 -0.607178 1441831149 -0.455200 0.410461 -0.505676 -0.607178 1441831149 -0.455200 0.410461 -0.505676 -0.607178 1441831149 -0.455200 0.410461 -0.505676 -0.607178 1441831149 -0.455200 0.410461 -0.505676 -0.607178 1441831149 -0.455200 0.410461 -0.505676 -0.607178 1441831149 -0.441650 0.422729 -0.496582 -0.616211 1441831149 -0.441650 0.422729 -0.496582 -0.616211 1441831149 -0.441650 0.422729 -0.496582 -0.616211 1441831149 -0.441650 0.422729 -0.496582 -0.616211 1441831149 -0.435791 0.430298 -0.491638 -0.619141 1441831149 -0.435791 0.430298 -0.491638 -0.619141 1441831149 -0.435791 0.430298 -0.491638 -0.619141 1441831149 -0.435791 0.430298 -0.491638 -0.619141 1441831149 -0.435791 0.430298 -0.491638 -0.619141 1441831149 -0.435791 0.430298 -0.491638 -0.619141 1441831150 -0.437744 0.428833 -0.494568 -0.616394 1441831150 -0.437744 0.428833 -0.494568 -0.616394 1441831150 -0.437744 0.428833 -0.494568 -0.616394 1441831150 -0.437744 0.428833 -0.494568 -0.616394 1441831150 -0.437744 0.428833 -0.494568 -0.616394 1441831150 -0.437744 0.428833 -0.494568 -0.616394 1441831150 -0.437744 0.428833 -0.494568 -0.616394 1441831150 -0.441040 0.426270 -0.499390 -0.611877 1441831150 -0.441040 0.426270 -0.499390 -0.611877 1441831150 -0.441040 0.426270 -0.499390 -0.611877 1441831150 -0.441040 0.426270 -0.499390 -0.611877 1441831150 -0.441040 0.426270 -0.499390 -0.611877 1441831150 -0.441040 0.426270 -0.499390 -0.611877 1441831150 -0.445068 0.425171 -0.506226 -0.604126 1441831150 -0.445068 0.425171 -0.506226 -0.604126 1441831150 -0.445068 0.425171 -0.506226 -0.604126 1441831150 -0.445068 0.425171 -0.506226 -0.604126 1441831150 -0.445068 0.425171 -0.506226 -0.604126 1441831150 -0.451782 0.424866 -0.504700 -0.600586 1441831150 -0.451782 0.424866 -0.504700 -0.600586 1441831150 -0.451782 0.424866 -0.504700 -0.600586 1441831150 -0.451782 0.424866 -0.504700 -0.600586 1441831150 -0.451782 0.424866 -0.504700 -0.600586 1441831150 -0.451782 0.424866 -0.504700 -0.600586 1441831150 -0.466736 0.417786 -0.516235 -0.584106 1441831150 -0.466736 0.417786 -0.516235 -0.584106 1441831150 -0.484253 0.392212 -0.549927 -0.556152 1441831150 -0.484253 0.392212 -0.549927 -0.556152 1441831150 -0.484253 0.392212 -0.549927 -0.556152 1441831150 -0.484253 0.392212 -0.549927 -0.556152 1441831150 -0.484253 0.392212 -0.549927 -0.556152 1441831150 -0.484253 0.392212 -0.549927 -0.556152 1441831150 -0.487732 0.376343 -0.568726 -0.545105 1441831150 -0.487732 0.376343 -0.568726 -0.545105 1441831150 -0.487732 0.376343 -0.568726 -0.545105 1441831150 -0.487732 0.376343 -0.568726 -0.545105 1441831150 -0.487732 0.376343 -0.568726 -0.545105 1441831150 -0.487732 0.376343 -0.568726 -0.545105 1441831150 -0.484497 0.373901 -0.566223 -0.552185 1441831150 -0.484497 0.373901 -0.566223 -0.552185 1441831150 -0.484497 0.373901 -0.566223 -0.552185 1441831150 -0.484497 0.373901 -0.566223 -0.552185 1441831150 -0.484497 0.373901 -0.566223 -0.552185 1441831150 -0.484497 0.373901 -0.566223 -0.552185 1441831150 -0.481995 0.373779 -0.553894 -0.566772 1441831150 -0.481995 0.373779 -0.553894 -0.566772 1441831150 -0.481995 0.373779 -0.553894 -0.566772 1441831150 -0.481995 0.373779 -0.553894 -0.566772 1441831150 -0.481995 0.373779 -0.553894 -0.566772 1441831150 -0.481995 0.373779 -0.553894 -0.566772 1441831150 -0.481995 0.373779 -0.553894 -0.566772 1441831150 -0.479736 0.371948 -0.548645 -0.574951 1441831150 -0.479736 0.371948 -0.548645 -0.574951 1441831150 -0.479736 0.371948 -0.548645 -0.574951 1441831150 -0.479736 0.371948 -0.548645 -0.574951 1441831150 -0.479736 0.371948 -0.548645 -0.574951 1441831150 -0.479736 0.371948 -0.548645 -0.574951 1441831150 -0.479736 0.371948 -0.548645 -0.574951 1441831150 -0.474365 0.367371 -0.547974 -0.582886 1441831150 -0.474365 0.367371 -0.547974 -0.582886 1441831150 -0.474365 0.367371 -0.547974 -0.582886 1441831150 -0.474365 0.367371 -0.547974 -0.582886 1441831150 -0.474365 0.367371 -0.547974 -0.582886 1441831150 -0.474365 0.367371 -0.547974 -0.582886 1441831150 -0.456787 0.373657 -0.544556 -0.596069 1441831150 -0.456787 0.373657 -0.544556 -0.596069 1441831150 -0.456787 0.373657 -0.544556 -0.596069 1441831150 -0.456787 0.373657 -0.544556 -0.596069 1441831150 -0.456787 0.373657 -0.544556 -0.596069 1441831150 -0.456787 0.373657 -0.544556 -0.596069 1441831150 -0.436523 0.395996 -0.525085 -0.613953 1441831150 -0.436523 0.395996 -0.525085 -0.613953 1441831150 -0.436523 0.395996 -0.525085 -0.613953 1441831150 -0.436523 0.395996 -0.525085 -0.613953 1441831150 -0.436523 0.395996 -0.525085 -0.613953 1441831150 -0.436523 0.395996 -0.525085 -0.613953 1441831150 -0.427856 0.415527 -0.507263 -0.622131 1441831150 -0.427856 0.415527 -0.507263 -0.622131 1441831150 -0.427856 0.415527 -0.507263 -0.622131 1441831150 -0.427856 0.415527 -0.507263 -0.622131 1441831150 -0.427856 0.415527 -0.507263 -0.622131 1441831150 -0.427856 0.415527 -0.507263 -0.622131 1441831150 -0.437012 0.413147 -0.513428 -0.612244 1441831150 -0.437012 0.413147 -0.513428 -0.612244 1441831150 -0.437012 0.413147 -0.513428 -0.612244 1441831150 -0.437012 0.413147 -0.513428 -0.612244 1441831150 -0.437012 0.413147 -0.513428 -0.612244 1441831150 -0.437012 0.413147 -0.513428 -0.612244 1441831150 -0.437012 0.413147 -0.513428 -0.612244 1441831150 -0.446655 0.415588 -0.512146 -0.604614 1441831150 -0.446655 0.415588 -0.512146 -0.604614 1441831150 
-0.501953 -0.144958 -0.836548 -0.165344 1441831153 -0.501953 -0.144958 -0.836548 -0.165344 1441831153 -0.501953 -0.144958 -0.836548 -0.165344 1441831153 -0.501953 -0.144958 -0.836548 -0.165344 1441831153 -0.501953 -0.144958 -0.836548 -0.165344 1441831153 -0.251770 -0.287903 -0.911621 -0.150757 1441831153 -0.251770 -0.287903 -0.911621 -0.150757 1441831153 -0.251770 -0.287903 -0.911621 -0.150757 1441831153 -0.251770 -0.287903 -0.911621 -0.150757 1441831153 -0.251770 -0.287903 -0.911621 -0.150757 1441831153 -0.251770 -0.287903 -0.911621 -0.150757 1441831153 0.074707 -0.293884 -0.905640 -0.296509 1441831153 0.074707 -0.293884 -0.905640 -0.296509 1441831153 0.074707 -0.293884 -0.905640 -0.296509 1441831153 0.074707 -0.293884 -0.905640 -0.296509 1441831153 0.372375 -0.280212 -0.789917 -0.398621 1441831153 0.372375 -0.280212 -0.789917 -0.398621 1441831153 0.372375 -0.280212 -0.789917 -0.398621 1441831153 0.372375 -0.280212 -0.789917 -0.398621 1441831153 0.372375 -0.280212 -0.789917 -0.398621 1441831153 0.576660 -0.245239 -0.629822 -0.459045 1441831153 0.576660 -0.245239 -0.629822 -0.459045 1441831153 0.576660 -0.245239 -0.629822 -0.459045 1441831153 0.576660 -0.245239 -0.629822 -0.459045 1441831153 0.576660 -0.245239 -0.629822 -0.459045 1441831153 0.576660 -0.245239 -0.629822 -0.459045 1441831153 0.717773 -0.211975 -0.445618 -0.491272 1441831153 0.717773 -0.211975 -0.445618 -0.491272 1441831153 0.717773 -0.211975 -0.445618 -0.491272 1441831153 0.717773 -0.211975 -0.445618 -0.491272 1441831153 0.717773 -0.211975 -0.445618 -0.491272 1441831153 0.717773 -0.211975 -0.445618 -0.491272 1441831153 0.717773 -0.211975 -0.445618 -0.491272 1441831153 0.758911 -0.216614 -0.291443 -0.540527 1441831153 0.758911 -0.216614 -0.291443 -0.540527 1441831153 0.758911 -0.216614 -0.291443 -0.540527 1441831153 0.758911 -0.216614 -0.291443 -0.540527 1441831153 0.758911 -0.216614 -0.291443 -0.540527 1441831153 0.758911 -0.216614 -0.291443 -0.540527 1441831153 0.710388 -0.257202 -0.296936 -0.583984 1441831153 0.710388 -0.257202 -0.296936 -0.583984 1441831153 0.710388 -0.257202 -0.296936 -0.583984 1441831153 0.710388 -0.257202 -0.296936 -0.583984 1441831153 0.710388 -0.257202 -0.296936 -0.583984 1441831153 0.710388 -0.257202 -0.296936 -0.583984 1441831153 0.614685 -0.280151 -0.367859 -0.639038 1441831153 0.614685 -0.280151 -0.367859 -0.639038 1441831153 0.614685 -0.280151 -0.367859 -0.639038 1441831153 0.614685 -0.280151 -0.367859 -0.639038 1441831153 0.614685 -0.280151 -0.367859 -0.639038 1441831153 0.614685 -0.280151 -0.367859 -0.639038 1441831153 0.614685 -0.280151 -0.367859 -0.639038 1441831153 0.461243 -0.283081 -0.480347 -0.690247 1441831153 0.461243 -0.283081 -0.480347 -0.690247 1441831153 0.461243 -0.283081 -0.480347 -0.690247 1441831153 0.461243 -0.283081 -0.480347 -0.690247 1441831153 0.461243 -0.283081 -0.480347 -0.690247 1441831153 0.461243 -0.283081 -0.480347 -0.690247 1441831153 0.219055 -0.238525 -0.638550 -0.698181 1441831153 0.219055 -0.238525 -0.638550 -0.698181 1441831153 0.219055 -0.238525 -0.638550 -0.698181 1441831153 0.219055 -0.238525 -0.638550 -0.698181 1441831153 0.219055 -0.238525 -0.638550 -0.698181 1441831153 0.219055 -0.238525 -0.638550 -0.698181 1441831153 -0.081299 -0.168335 -0.752625 -0.631409 1441831153 -0.081299 -0.168335 -0.752625 -0.631409 1441831153 -0.081299 -0.168335 -0.752625 -0.631409 1441831153 -0.081299 -0.168335 -0.752625 -0.631409 1441831153 -0.081299 -0.168335 -0.752625 -0.631409 1441831153 -0.081299 -0.168335 -0.752625 -0.631409 1441831153 -0.332336 -0.090820 -0.793518 -0.501709 1441831153 -0.332336 -0.090820 -0.793518 -0.501709 1441831153 -0.332336 -0.090820 -0.793518 -0.501709 1441831153 -0.332336 -0.090820 -0.793518 -0.501709 1441831153 -0.332336 -0.090820 -0.793518 -0.501709 1441831154 -0.332336 -0.090820 -0.793518 -0.501709 1441831154 -0.332336 -0.090820 -0.793518 -0.501709 1441831154 -0.469788 -0.089905 -0.816345 -0.323914 1441831154 -0.469788 -0.089905 -0.816345 -0.323914 1441831154 -0.469788 -0.089905 -0.816345 -0.323914 1441831154 -0.469788 -0.089905 -0.816345 -0.323914 1441831154 -0.469788 -0.089905 -0.816345 -0.323914 1441831154 -0.469788 -0.089905 -0.816345 -0.323914 1441831154 -0.469788 -0.089905 -0.816345 -0.323914 1441831154 -0.516113 -0.132935 -0.817993 -0.216797 1441831154 -0.516113 -0.132935 -0.817993 -0.216797 1441831154 -0.516113 -0.132935 -0.817993 -0.216797 1441831154 -0.516113 -0.132935 -0.817993 -0.216797 1441831154 -0.516113 -0.132935 -0.817993 -0.216797 1441831154 -0.516113 -0.132935 -0.817993 -0.216797 1441831154 -0.450012 -0.202393 -0.851563 -0.177551 1441831154 -0.450012 -0.202393 -0.851563 -0.177551 1441831154 -0.450012 -0.202393 -0.851563 -0.177551 1441831154 -0.450012 -0.202393 -0.851563 -0.177551 1441831154 -0.450012 -0.202393 -0.851563 -0.177551 1441831154 -0.450012 -0.202393 -0.851563 -0.177551 1441831154 -0.317749 -0.245544 -0.881042 -0.250244 1441831154 -0.317749 -0.245544 -0.881042 -0.250244 1441831154 -0.317749 -0.245544 -0.881042 -0.250244 1441831154 -0.317749 -0.245544 -0.881042 -0.250244 1441831154 -0.317749 -0.245544 -0.881042 -0.250244 1441831154 -0.317749 -0.245544 -0.881042 -0.250244 1441831154 -0.317749 -0.245544 -0.881042 -0.250244 1441831154 -0.126892 -0.278992 -0.875366 -0.374084 1441831154 -0.126892 -0.278992 -0.875366 -0.374084 1441831154 -0.126892 -0.278992 -0.875366 -0.374084 1441831154 -0.126892 -0.278992 -0.875366 -0.374084 1441831154 -0.126892 -0.278992 -0.875366 -0.374084 1441831154 -0.126892 -0.278992 -0.875366 -0.374084 1441831154 0.173523 -0.289185 -0.819153 -0.463989 1441831154 0.173523 -0.289185 -0.819153 -0.463989 1441831154 0.173523 -0.289185 -0.819153 -0.463989 1441831154 0.173523 -0.289185 -0.819153 -0.463989 1441831154 0.173523 -0.289185 -0.819153 -0.463989 1441831154 0.173523 -0.289185 -0.819153 -0.463989 1441831154 0.173523 -0.289185 -0.819153 -0.463989 1441831154 0.447693 -0.270813 -0.663696 -0.534607 1441831154 0.447693 -0.270813 -0.663696 -0.534607 1441831154 0.447693 -0.270813 -0.663696 -0.534607 1441831154 0.447693 -0.270813 -0.663696 -0.534607 1441831154 0.447693 -0.270813 -0.663696 -0.534607 1441831154 0.447693 -0.270813 -0.663696 -0.534607 1441831154 0.662354 -0.239380 -0.461731 -0.539307 1441831154 0.662354 -0.239380 -0.461731 -0.539307 1441831154 0.662354 -0.239380 -0.461731 -0.539307 1441831154 0.662354 -0.239380 -0.461731 -0.539307 1441831154 0.662354 -0.239380 -0.461731 -0.539307 1441831154 0.720154 -0.243958 -0.326111 -0.561768 1441831154 0.720154 -0.243958 -0.326111 -0.561768 1441831154 0.720154 -0.243958 -0.326111 -0.561768 1441831154 0.720154 -0.243958 -0.326111 -0.561768 1441831154 0.720154 -0.243958 -0.326111 -0.561768 1441831154 0.720154 -0.243958 -0.326111 -0.561768 1441831154 0.683960 -0.274841 -0.317688 -0.596497 1441831154 0.683960 -0.274841 -0.317688 -0.596497 1441831154 0.683960 -0.274841 -0.317688 -0.596497 1441831154 0.683960 -0.274841 -0.317688 -0.596497 1441831154 0.683960 -0.274841 -0.317688 -0.596497 1441831154 0.683960 -0.274841 -0.317688 -0.596497 1441831154 0.582397 -0.301086 -0.420471 -0.627258 1441831154 0.582397 -0.301086 -0.420471 -0.627258 1441831154 0.582397 -0.301086 -0.420471 -0.627258 1441831154 0.582397 -0.301086 -0.420471 -0.627258 1441831154 0.582397 -0.301086 -0.420471 -0.627258 1441831154 0.582397 -0.301086 -0.420471 -0.627258 1441831154 0.582397 -0.301086 -0.420471 -0.627258 1441831154 0.400757 -0.306152 -0.565552 -0.652527 1441831154 0.400757 -0.306152 -0.565552 -0.652527 1441831154 0.400757 -0.306152 -0.565552 -0.652527 1441831154 0.400757 -0.306152 -0.565552 -0.652527 1441831154 0.400757 -0.306152 -0.565552 -0.652527 1441831154 0.400757 -0.306152 -0.565552 -0.652527 1441831154 0.145813 -0.275574 -0.734009 -0.603394 1441831154 0.145813 -0.275574 -0.734009 -0.603394 1441831154 0.145813 -0.275574 -0.734009 -0.603394 1441831154 0.145813 -0.275574 -0.734009 -0.603394 1441831154 -0.143860 -0.221619 -0.843689 -0.467407 1441831154 -0.143860 -0.221619 -0.843689 -0.467407 1441831154 -0.143860 -0.221619 -0.843689 -0.467407 1441831154 -0.143860 -0.221619 -0.843689 -0.467407 1441831154 -0.143860 -0.221619 -0.843689 -0.467407 1441831154 -0.143860 -0.221619 -0.843689 -0.467407 1441831154 -0.143860 -0.221619 -0.843689 -0.467407 1441831154 -0.378479 -0.134521 -0.849854 -0.341309 1441831154 -0.378479 -0.134521 -0.849854 -0.341309 1441831154 -0.378479 -0.134521 -0.849854 -0.341309 1441831154 -0.378479 -0.134521 -0.849854 -0.341309 1441831154 -0.378479 -0.134521 -0.849854 -0.341309 1441831154 -0.378479 -0.134521 -0.849854 -0.341309 1441831154 -0.476563 -0.140747 -0.844116 -0.201538 1441831154 -0.476563 -0.140747 -0.844116 -0.201538 1441831154 -0.476563 -0.140747 -0.844116 -0.201538 1441831154 -0.476563 -0.140747 -0.844116 -0.201538 1441831154 -0.476563 -0.140747 -0.844116 -0.201538 1441831154 -0.476563 -0.140747 -0.844116 -0.201538 1441831154 -0.434204 -0.199341 -0.864929 -0.154053 1441831154 -0.434204 -0.199341 -0.864929 -0.154053 1441831154 -0.434204 -0.199341 -0.864929 -0.154053 1441831154 -0.434204 -0.199341 -0.864929 -0.154053 1441831154 -0.434204 -0.199341 -0.864929 -0.154053 1441831154 -0.434204 -0.199341 -0.864929 -0.154053 1441831154 -0.294006 -0.241150 -0.898010 -0.221436 1441831154 -0.294006 -0.241150 -0.898010 -0.221436 1441831154 -0.294006 -0.241150 -0.898010 -0.221436 1441831154 -0.294006 -0.241150 -0.898010 -0.221436 1441831154 -0.294006 -0.241150 -0.898010 -0.221436 1441831155 -0.294006 -0.241150 -0.898010 -0.221436 1441831155 -0.007568 -0.304504 -0.930847 -0.202148 1441831155 -0.007568 -0.304504 -0.930847 -0.202148 1441831155 -0.007568 -0.304504 -0.930847 -0.202148 1441831155 -0.007568 -0.304504 -0.930847 -0.202148 1441831155 -0.007568 -0.304504 -0.930847 -0.202148 1441831155 -0.007568 -0.304504 -0.930847 -0.202148 1441831155 0.264038 -0.300049 -0.857544 -0.323975 1441831155 0.264038 -0.300049 -0.857544 -0.323975 1441831155 0.264038 -0.300049 -0.857544 -0.323975 1441831155 0.264038 -0.300049 -0.857544 -0.323975 1441831155 0.264038 -0.300049 -0.857544 -0.323975 1441831155 0.264038 -0.300049 -0.857544 -0.323975 1441831155 0.264038 -0.300049 -0.857544 -0.323975 1441831155 0.486389 -0.258850 -0.712036 -0.435364 1441831155 0.486389 -0.258850 -0.712036 -0.435364 1441831155 0.486389 -0.258850 -0.712036 -0.435364 1441831155 0.486389 -0.258850 -0.712036 -0.435364 1441831155 0.486389 -0.258850 -0.712036 -0.435364 1441831155 0.486389 -0.258850 -0.712036 -0.435364 1441831155 0.676636 -0.210510 -0.498779 -0.499084 1441831155 0.676636 -0.210510 -0.498779 -0.499084 1441831155 0.676636 -0.210510 -0.498779 -0.499084 1441831155 0.676636 -0.210510 -0.498779 -0.499084 1441831155 0.676636 -0.210510 -0.498779 -0.499084 1441831155 0.676636 -0.210510 -0.498779 -0.499084 1441831155 0.783630 -0.166077 -0.343323 -0.490417 1441831155 0.783630 -0.166077 -0.343323 -0.490417 1441831155 0.783630 -0.166077 -0.343323 -0.490417 1441831155 0.783630 -0.166077 -0.343323 -0.490417 1441831155 0.783630 -0.166077 -0.343323 -0.490417 1441831155 0.783630 -0.166077 -0.343323 -0.490417 1441831155 0.783630 -0.166077 -0.343323 -0.490417 1441831155 0.746094 -0.194031 -0.328796 -0.545593 1441831155 0.746094 -0.194031 -0.328796 -0.545593 1441831155 0.746094 -0.194031 -0.328796 -0.545593 1441831155 0.746094 -0.194031 -0.328796 -0.545593 1441831155 0.746094 -0.194031 -0.328796 -0.545593 1441831155 0.623352 -0.241028 -0.410034 -0.620728 1441831155 0.623352 -0.241028 -0.410034 -0.620728 1441831155 0.623352 -0.241028 -0.410034 -0.620728 1441831155 0.623352 -0.241028 -0.410034 -0.620728 1441831155 0.623352 -0.241028 -0.410034 -0.620728 1441831155 0.442871 -0.243408 -0.545532 -0.668640 1441831155 0.442871 -0.243408 -0.545532 -0.668640 1441831155 0.442871 -0.243408 -0.545532 -0.668640 1441831155 0.442871 -0.243408 -0.545532 -0.668640 1441831155 0.442871 -0.243408 -0.545532 -0.668640 1441831155 0.442871 -0.243408 -0.545532 -0.668640 1441831155 0.191833 -0.218506 -0.709717 -0.641785 1441831155 0.191833 -0.218506 -0.709717 -0.641785 1441831155 0.191833 -0.218506 -0.709717 -0.641785 1441831155 0.191833 -0.218506 -0.709717 -0.641785 1441831155 0.191833 -0.218506 -0.709717 -0.641785 1441831155 0.191833 -0.218506 -0.709717 -0.641785 1441831155 -0.087158 -0.194519 -0.808777 -0.548218 1441831155 -0.087158 -0.194519 -0.808777 -0.548218 1441831155 -0.087158 -0.194519 -0.808777 -0.548218 1441831155 -0.087158 -0.194519 -0.808777 -0.548218 1441831155 -0.087158 -0.194519 -0.808777 -0.548218 1441831155 -0.087158 -0.194519 -0.808777 -0.548218 1441831155 -0.318359 -0.173584 -0.836975 -0.409973 1441831155 -0.318359 -0.173584 -0.836975 -0.409973 1441831155 -0.318359 -0.173584 -0.836975 -0.409973 1441831155 -0.318359 -0.173584 -0.836975 -0.409973 1441831155 -0.318359 -0.173584 -0.836975 -0.409973 1441831155 -0.318359 -0.173584 -0.836975 -0.409973 1441831155 -0.462036 -0.173401 -0.824646 -0.276611 1441831155 -0.462036 -0.173401 -0.824646 -0.276611 1441831155 -0.462036 -0.173401 -0.824646 -0.276611 1441831155 -0.462036 -0.173401 -0.824646 -0.276611 1441831155 -0.462036 -0.173401 -0.824646 -0.276611 1441831155 -0.462036 -0.173401 -0.824646 -0.276611 1441831155 -0.462036 -0.173401 -0.824646 -0.276611 1441831155 -0.476990 -0.223145 -0.830017 -0.184143 1441831155 -0.476990 -0.223145 -0.830017 -0.184143 1441831155 -0.476990 -0.223145 -0.830017 -0.184143 1441831155 -0.476990 -0.223145 -0.830017 -0.184143 1441831155 -0.476990 -0.223145 -0.830017 -0.184143 1441831155 -0.476990 -0.223145 -0.830017 -0.184143 1441831155 -0.381226 -0.252869 -0.865173 -0.205566 1441831155 -0.381226 -0.252869 -0.865173 -0.205566 1441831155 -0.381226 -0.252869 -0.865173 -0.205566 1441831155 -0.381226 -0.252869 -0.865173 -0.205566 1441831155 -0.381226 -0.252869 -0.865173 -0.205566 1441831155 -0.177429 -0.275635 -0.901367 -0.283142 1441831155 -0.177429 -0.275635 -0.901367 -0.283142 1441831155 -0.177429 -0.275635 -0.901367 -0.283142 1441831155 -0.177429 -0.275635 -0.901367 -0.283142 1441831155 -0.177429 -0.275635 -0.901367 -0.283142 1441831155 -0.177429 -0.275635 -0.901367 -0.283142 1441831155 0.190186 -0.281677 -0.868103 -0.361938 1441831155 0.190186 -0.281677 -0.868103 -0.361938 1441831155 0.190186 -0.281677 -0.868103 -0.361938 1441831155 0.190186 -0.281677 -0.868103 -0.361938 1441831155 0.190186 -0.281677 -0.868103 -0.361938 1441831155 0.190186 -0.281677 -0.868103 -0.361938 1441831155 0.190186 -0.281677 -0.868103 -0.361938 1441831155 0.497375 -0.200867 -0.688171 -0.488586 1441831155 0.497375 -0.200867 -0.688171 -0.488586 1441831155 0.497375 -0.200867 -0.688171 -0.488586 1441831155 0.497375 -0.200867 -0.688171 -0.488586 1441831155 0.497375 -0.200867 -0.688171 -0.488586 1441831155 0.497375 -0.200867 -0.688171 -0.488586 1441831155 0.691223 -0.148743 -0.485718 -0.513977 1441831155 0.691223 -0.148743 -0.485718 -0.513977 1441831155 0.691223 -0.148743 -0.485718 -0.513977 1441831155 0.691223 -0.148743 -0.485718 -0.513977 1441831155 0.691223 -0.148743 -0.485718 -0.513977 1441831155 0.691223 -0.148743 -0.485718 -0.513977 1441831156 0.795227 -0.085815 -0.335754 -0.497498 1441831156 0.795227 -0.085815 -0.335754 -0.497498 1441831156 0.795227 -0.085815 -0.335754 -0.497498 1441831156 0.795227 -0.085815 -0.335754 -0.497498 1441831156 0.795227 -0.085815 -0.335754 -0.497498 1441831156 0.795227 -0.085815 -0.335754 -0.497498 1441831156 0.795044 -0.100769 -0.286682 -0.524963 1441831156 0.795044 -0.100769 -0.286682 -0.524963 1441831156 0.795044 -0.100769 -0.286682 -0.524963 1441831156 0.795044 -0.100769 -0.286682 -0.524963 1441831156 0.719299 -0.116272 -0.357788 -0.584045 1441831156 0.719299 -0.116272 -0.357788 -0.584045 1441831156 0.719299 -0.116272 -0.357788 -0.584045 1441831156 0.719299 -0.116272 -0.357788 -0.584045 1441831156 0.719299 -0.116272 -0.357788 -0.584045 1441831156 0.719299 -0.116272 -0.357788 -0.584045 1441831156 0.719299 -0.116272 -0.357788 -0.584045 1441831156 0.574158 -0.140381 -0.494019 -0.637634 1441831156 0.574158 -0.140381 -0.494019 -0.637634 1441831156 0.574158 -0.140381 -0.494019 -0.637634 1441831156 0.574158 -0.140381 -0.494019 -0.637634 1441831156 0.574158 -0.140381 -0.494019 -0.637634 1441831156 0.574158 -0.140381 -0.494019 -0.637634 1441831156 0.335571 -0.163574 -0.655334 -0.656677 1441831156 0.335571 -0.163574 -0.655334 -0.656677 1441831156 0.335571 -0.163574 -0.655334 -0.656677 1441831156 0.335571 -0.163574 -0.655334 -0.656677 1441831156 0.335571 -0.163574 -0.655334 -0.656677 1441831156 0.048889 -0.171021 -0.790649 -0.585876 1441831156 0.048889 -0.171021 -0.790649 -0.585876 1441831156 0.048889 -0.171021 -0.790649 -0.585876 1441831156 0.048889 -0.171021 -0.790649 -0.585876 1441831156 0.048889 -0.171021 -0.790649 -0.585876 1441831156 0.048889 -0.171021 -0.790649 -0.585876 1441831156 -0.222412 -0.173462 -0.832397 -0.477173 1441831156 -0.222412 -0.173462 -0.832397 -0.477173 1441831156 -0.222412 -0.173462 -0.832397 -0.477173 1441831156 -0.222412 -0.173462 -0.832397 -0.477173 1441831156 -0.222412 -0.173462 -0.832397 -0.477173 1441831156 -0.222412 -0.173462 -0.832397 -0.477173 1441831156 -0.392029 -0.176758 -0.821777 -0.373962 1441831156 -0.392029 -0.176758 -0.821777 -0.373962 1441831156 -0.392029 -0.176758 -0.821777 -0.373962 1441831156 -0.392029 -0.176758 -0.821777 -0.373962 1441831156 -0.392029 -0.176758 -0.821777 -0.373962 1441831156 -0.392029 -0.176758 -0.821777 -0.373962 1441831156 -0.392029 -0.176758 -0.821777 -0.373962 1441831156 -0.421204 -0.207764 -0.836060 -0.283936 1441831156 -0.421204 -0.207764 -0.836060 -0.283936 1441831156 -0.421204 -0.207764 -0.836060 -0.283936 1441831156 -0.421204 -0.207764 -0.836060 -0.283936 1441831156 -0.421204 -0.207764 -0.836060 -0.283936 1441831156 -0.421204 -0.207764 -0.836060 -0.283936 1441831156 -0.351318 -0.239197 -0.857910 -0.288940 1441831156 -0.351318 -0.239197 -0.857910 -0.288940 1441831156 -0.351318 -0.239197 -0.857910 -0.288940 1441831156 -0.188477 -0.260437 -0.880615 -0.348206 1441831156 -0.188477 -0.260437 -0.880615 -0.348206 1441831156 -0.188477 -0.260437 -0.880615 -0.348206 1441831156 -0.188477 -0.260437 -0.880615 -0.348206 1441831156 -0.188477 -0.260437 -0.880615 -0.348206 1441831156 0.068604 -0.251465 -0.873535 -0.411255 1441831156 0.068604 -0.251465 -0.873535 -0.411255 1441831156 0.068604 -0.251465 -0.873535 -0.411255 1441831156 0.068604 -0.251465 -0.873535 -0.411255 1441831156 0.068604 -0.251465 -0.873535 -0.411255 1441831156 0.068604 -0.251465 -0.873535 -0.411255 1441831156 0.395142 -0.196350 -0.747375 -0.496826 1441831156 0.395142 -0.196350 -0.747375 -0.496826 1441831156 0.395142 -0.196350 -0.747375 -0.496826 1441831156 0.395142 -0.196350 -0.747375 -0.496826 1441831156 0.395142 -0.196350 -0.747375 -0.496826 1441831156 0.395142 -0.196350 -0.747375 -0.496826 1441831156 0.651306 -0.137634 -0.513977 -0.541016 1441831156 0.651306 -0.137634 -0.513977 -0.541016 1441831156 0.651306 -0.137634 -0.513977 -0.541016 1441831156 0.651306 -0.137634 -0.513977 -0.541016 1441831156 0.807068 -0.079285 -0.319336 -0.490295 1441831156 0.807068 -0.079285 -0.319336 -0.490295 1441831156 0.807068 -0.079285 -0.319336 -0.490295 1441831156 0.807068 -0.079285 -0.319336 -0.490295 1441831156 0.807068 -0.079285 -0.319336 -0.490295 1441831156 0.807068 -0.079285 -0.319336 -0.490295 1441831156 0.845093 -0.088013 -0.174805 -0.497498 1441831156 0.845093 -0.088013 -0.174805 -0.497498 1441831156 0.845093 -0.088013 -0.174805 -0.497498 1441831156 0.845093 -0.088013 -0.174805 -0.497498 1441831156 0.845093 -0.088013 -0.174805 -0.497498 1441831156 0.819519 -0.107239 -0.200989 -0.525818 1441831156 0.819519 -0.107239 -0.200989 -0.525818 1441831156 0.819519 -0.107239 -0.200989 -0.525818 1441831156 0.819519 -0.107239 -0.200989 -0.525818 1441831156 0.819519 -0.107239 -0.200989 -0.525818 1441831156 0.735046 -0.142212 -0.285889 -0.598145 1441831156 0.735046 -0.142212 -0.285889 -0.598145 1441831156 0.735046 -0.142212 -0.285889 -0.598145 1441831156 0.735046 -0.142212 -0.285889 -0.598145 1441831156 0.735046 -0.142212 -0.285889 -0.598145 1441831156 0.735046 -0.142212 -0.285889 -0.598145 1441831156 0.735046 -0.142212 -0.285889 -0.598145 1441831156 0.577393 -0.164429 -0.439819 -0.667969 1441831157 0.577393 -0.164429 -0.439819 -0.667969 1441831157 0.577393 -0.164429 -0.439819 -0.667969 1441831157 0.577393 -0.164429 -0.439819 -0.667969 1441831157 0.577393 -0.164429 -0.439819 -0.667969 1441831157 0.577393 -0.164429 -0.439819 -0.667969 1441831157 0.310913 -0.177673 -0.627991 -0.690918 1441831157 0.310913 -0.177673 -0.627991 -0.690918 1441831157 0.310913 -0.177673 -0.627991 -0.690918 1441831157 0.310913 -0.177673 -0.627991 -0.690918 1441831157 0.310913 -0.177673 -0.627991 -0.690918 1441831157 0.310913 -0.177673 -0.627991 -0.690918 1441831157 -0.004517 -0.178711 -0.770325 -0.612122 1441831157 -0.004517 -0.178711 -0.770325 -0.612122 1441831157 -0.004517 -0.178711 -0.770325 -0.612122 1441831157 -0.004517 -0.178711 -0.770325 -0.612122 1441831157 -0.004517 -0.178711 -0.770325 -0.612122 1441831157 -0.004517 -0.178711 -0.770325 -0.612122 1441831157 -0.004517 -0.178711 -0.770325 -0.612122 1441831157 -0.269104 -0.184326 -0.804932 -0.495728 1441831157 -0.269104 -0.184326 -0.804932 -0.495728 1441831157 -0.269104 -0.184326 -0.804932 -0.495728 1441831157 -0.269104 -0.184326 -0.804932 -0.495728 1441831157 -0.269104 -0.184326 -0.804932 -0.495728 1441831157 -0.269104 -0.184326 -0.804932 -0.495728 1441831157 -0.407288 -0.221252 -0.811584 -0.355835 1441831157 -0.407288 -0.221252 -0.811584 -0.355835 1441831157 -0.407288 -0.221252 -0.811584 -0.355835 1441831157 -0.407288 -0.221252 -0.811584 -0.355835 1441831157 -0.407288 -0.221252 -0.811584 -0.355835 1441831157 -0.407288 -0.221252 -0.811584 -0.355835 1441831157 -0.412476 -0.276062 -0.825928 -0.267639 1441831157 -0.412476 -0.276062 -0.825928 -0.267639 1441831157 -0.412476 -0.276062 -0.825928 -0.267639 1441831157 -0.412476 -0.276062 -0.825928 -0.267639 1441831157 -0.412476 -0.276062 -0.825928 -0.267639 1441831157 -0.412476 -0.276062 -0.825928 -0.267639 1441831157 -0.339478 -0.274658 -0.849731 -0.295593 1441831157 -0.339478 -0.274658 -0.849731 -0.295593 1441831157 -0.339478 -0.274658 -0.849731 -0.295593 1441831157 -0.339478 -0.274658 -0.849731 -0.295593 1441831157 -0.339478 -0.274658 -0.849731 -0.295593 1441831157 -0.339478 -0.274658 -0.849731 -0.295593 1441831157 -0.175293 -0.269409 -0.879700 -0.350586 1441831157 -0.175293 -0.269409 -0.879700 -0.350586 1441831157 -0.175293 -0.269409 -0.879700 -0.350586 1441831157 -0.175293 -0.269409 -0.879700 -0.350586 1441831157 -0.175293 -0.269409 -0.879700 -0.350586 1441831157 -0.175293 -0.269409 -0.879700 -0.350586 1441831157 -0.175293 -0.269409 -0.879700 -0.350586 1441831157 0.070251 -0.261963 -0.863586 -0.425171 1441831157 0.070251 -0.261963 -0.863586 -0.425171 1441831157 0.070251 -0.261963 -0.863586 -0.425171 1441831157 0.070251 -0.261963 -0.863586 -0.425171 1441831157 0.070251 -0.261963 -0.863586 -0.425171 1441831157 0.070251 -0.261963 -0.863586 -0.425171 1441831157 0.379700 -0.198975 -0.761353 -0.486511 1441831157 0.379700 -0.198975 -0.761353 -0.486511 1441831157 0.379700 -0.198975 -0.761353 -0.486511 1441831157 0.379700 -0.198975 -0.761353 -0.486511 1441831157 0.591125 -0.143799 -0.596680 -0.523376 1441831157 0.591125 -0.143799 -0.596680 -0.523376 1441831157 0.591125 -0.143799 -0.596680 -0.523376 1441831157 0.591125 -0.143799 -0.596680 -0.523376 1441831157 0.591125 -0.143799 -0.596680 -0.523376 1441831157 0.591125 -0.143799 -0.596680 -0.523376 1441831157 0.591125 -0.143799 -0.596680 -0.523376 1441831157 0.758423 -0.070007 -0.410034 -0.501770 1441831157 0.758423 -0.070007 -0.410034 -0.501770 1441831157 0.758423 -0.070007 -0.410034 -0.501770 1441831157 0.758423 -0.070007 -0.410034 -0.501770 1441831157 0.758423 -0.070007 -0.410034 -0.501770 1441831157 0.758423 -0.070007 -0.410034 -0.501770 1441831157 0.817383 -0.047974 -0.221985 -0.529419 1441831157 0.817383 -0.047974 -0.221985 -0.529419 1441831157 0.817383 -0.047974 -0.221985 -0.529419 1441831157 0.817383 -0.047974 -0.221985 -0.529419 1441831157 0.817383 -0.047974 -0.221985 -0.529419 1441831157 0.817383 -0.047974 -0.221985 -0.529419 1441831157 0.794495 -0.067078 -0.202820 -0.568481 1441831157 0.794495 -0.067078 -0.202820 -0.568481 1441831157 0.794495 -0.067078 -0.202820 -0.568481 1441831157 0.794495 -0.067078 -0.202820 -0.568481 1441831157 0.794495 -0.067078 -0.202820 -0.568481 1441831157 0.794495 -0.067078 -0.202820 -0.568481 1441831157 0.722290 -0.106323 -0.270691 -0.627441 1441831157 0.722290 -0.106323 -0.270691 -0.627441 1441831157 0.722290 -0.106323 -0.270691 -0.627441 1441831157 0.722290 -0.106323 -0.270691 -0.627441 1441831157 0.722290 -0.106323 -0.270691 -0.627441 1441831157 0.722290 -0.106323 -0.270691 -0.627441 1441831157 0.598145 -0.135376 -0.397461 -0.682617 1441831157 0.598145 -0.135376 -0.397461 -0.682617 1441831157 0.598145 -0.135376 -0.397461 -0.682617 1441831157 0.598145 -0.135376 -0.397461 -0.682617 1441831157 0.598145 -0.135376 -0.397461 -0.682617 1441831157 0.377747 -0.148621 -0.585449 -0.701843 1441831157 0.377747 -0.148621 -0.585449 -0.701843 1441831157 0.377747 -0.148621 -0.585449 -0.701843 1441831157 0.377747 -0.148621 -0.585449 -0.701843 1441831157 0.377747 -0.148621 -0.585449 -0.701843 1441831157 0.377747 -0.148621 -0.585449 -0.701843 1441831157 0.377747 -0.148621 -0.585449 -0.701843 1441831157 0.073242 -0.175781 -0.730225 -0.656189 1441831157 0.073242 -0.175781 -0.730225 -0.656189 1441831157 0.073242 -0.175781 -0.730225 -0.656189 1441831157 0.073242 -0.175781 -0.730225 -0.656189 1441831157 0.073242 -0.175781 -0.730225 -0.656189 1441831157 0.073242 -0.175781 -0.730225 -0.656189 1441831157 0.073242 -0.175781 -0.730225 -0.656189 1441831157 -0.215332 -0.200500 -0.792419 -0.534424 1441831157 -0.215332 -0.200500 -0.792419 -0.534424 1441831158 -0.215332 -0.200500 -0.792419 -0.534424 1441831158 -0.215332 -0.200500 -0.792419 -0.534424 1441831158 -0.215332 -0.200500 -0.792419 -0.534424 1441831158 -0.215332 -0.200500 -0.792419 -0.534424 1441831158 -0.396423 -0.217957 -0.797974 -0.398315 1441831158 -0.396423 -0.217957 -0.797974 -0.398315 1441831158 -0.396423 -0.217957 -0.797974 -0.398315 1441831158 -0.396423 -0.217957 -0.797974 -0.398315 1441831158 -0.396423 -0.217957 -0.797974 -0.398315 1441831158 -0.396423 -0.217957 -0.797974 -0.398315 1441831158 -0.396423 -0.217957 -0.797974 -0.398315 1441831158 -0.431396 -0.242432 -0.812866 -0.307434 1441831158 -0.431396 -0.242432 -0.812866 -0.307434 1441831158 -0.431396 -0.242432 -0.812866 -0.307434 1441831158 -0.431396 -0.242432 -0.812866 -0.307434 1441831158 -0.431396 -0.242432 -0.812866 -0.307434 1441831158 -0.352478 -0.272705 -0.841492 -0.305603 1441831158 -0.352478 -0.272705 -0.841492 -0.305603 1441831158 -0.352478 -0.272705 -0.841492 -0.305603 1441831158 -0.352478 -0.272705 -0.841492 -0.305603 1441831158 -0.352478 -0.272705 -0.841492 -0.305603 1441831158 -0.352478 -0.272705 -0.841492 -0.305603 1441831158 -0.182434 -0.301392 -0.870361 -0.344116 1441831158 -0.182434 -0.301392 -0.870361 -0.344116 1441831158 -0.182434 -0.301392 -0.870361 -0.344116 1441831158 -0.182434 -0.301392 -0.870361 -0.344116 1441831158 -0.182434 -0.301392 -0.870361 -0.344116 1441831158 -0.182434 -0.301392 -0.870361 -0.344116 1441831158 -0.182434 -0.301392 -0.870361 -0.344116 1441831158 0.055542 -0.311096 -0.867188 -0.385010 1441831158 0.055542 -0.311096 -0.867188 -0.385010 1441831158 0.055542 -0.311096 -0.867188 -0.385010 1441831158 0.055542 -0.311096 -0.867188 -0.385010 1441831158 0.055542 -0.311096 -0.867188 -0.385010 1441831158 0.055542 -0.311096 -0.867188 -0.385010 1441831158 0.055542 -0.311096 -0.867188 -0.385010 1441831158 0.358887 -0.254944 -0.755493 -0.485291 1441831158 0.358887 -0.254944 -0.755493 -0.485291 1441831158 0.358887 -0.254944 -0.755493 -0.485291 1441831158 0.358887 -0.254944 -0.755493 -0.485291 1441831158 0.358887 -0.254944 -0.755493 -0.485291 1441831158 0.358887 -0.254944 -0.755493 -0.485291 1441831158 0.594482 -0.166443 -0.573120 -0.539001 1441831158 0.594482 -0.166443 -0.573120 -0.539001 1441831158 0.594482 -0.166443 -0.573120 -0.539001 1441831158 0.594482 -0.166443 -0.573120 -0.539001 1441831158 0.594482 -0.166443 -0.573120 -0.539001 1441831158 0.594482 -0.166443 -0.573120 -0.539001 1441831158 
-0.460327 0.402954 -0.469116 -0.636963 1441831160 -0.460327 0.402954 -0.469116 -0.636963 1441831160 -0.453430 0.410889 -0.464355 -0.640320 1441831160 -0.453430 0.410889 -0.464355 -0.640320 1441831160 -0.453430 0.410889 -0.464355 -0.640320 1441831160 -0.453430 0.410889 -0.464355 -0.640320 1441831160 -0.446777 0.422607 -0.458984 -0.641235 1441831160 -0.446777 0.422607 -0.458984 -0.641235 1441831160 -0.446777 0.422607 -0.458984 -0.641235 1441831160 -0.446777 0.422607 -0.458984 -0.641235 1441831160 -0.446777 0.422607 -0.458984 -0.641235 1441831160 -0.446777 0.422607 -0.458984 -0.641235 1441831160 -0.440613 0.439148 -0.446960 -0.642883 1441831160 -0.440613 0.439148 -0.446960 -0.642883 1441831160 -0.440613 0.439148 -0.446960 -0.642883 1441831160 -0.440613 0.439148 -0.446960 -0.642883 1441831160 -0.440613 0.439148 -0.446960 -0.642883 1441831160 -0.440613 0.439148 -0.446960 -0.642883 1441831160 -0.440613 0.439148 -0.446960 -0.642883 1441831160 -0.433716 0.455933 -0.423828 -0.651550 1441831160 -0.433716 0.455933 -0.423828 -0.651550 1441831160 -0.433716 0.455933 -0.423828 -0.651550 1441831160 -0.433716 0.455933 -0.423828 -0.651550 1441831160 -0.433716 0.455933 -0.423828 -0.651550 1441831160 -0.433716 0.455933 -0.423828 -0.651550 1441831160 -0.433899 0.453674 -0.411682 -0.660706 1441831160 -0.433899 0.453674 -0.411682 -0.660706 1441831160 -0.433899 0.453674 -0.411682 -0.660706 1441831160 -0.433899 0.453674 -0.411682 -0.660706 1441831160 -0.433899 0.453674 -0.411682 -0.660706 1441831160 -0.433899 0.453674 -0.411682 -0.660706 1441831160 -0.447876 0.426758 -0.429749 -0.657715 1441831160 -0.447876 0.426758 -0.429749 -0.657715 1441831160 -0.447876 0.426758 -0.429749 -0.657715 1441831160 -0.447876 0.426758 -0.429749 -0.657715 1441831160 -0.447876 0.426758 -0.429749 -0.657715 1441831160 -0.447876 0.426758 -0.429749 -0.657715 1441831160 -0.447876 0.426758 -0.429749 -0.657715 1441831160 -0.462585 0.387390 -0.471313 -0.643372 1441831160 -0.462585 0.387390 -0.471313 -0.643372 1441831160 -0.462585 0.387390 -0.471313 -0.643372 1441831160 -0.462585 0.387390 -0.471313 -0.643372 1441831160 -0.462585 0.387390 -0.471313 -0.643372 1441831160 -0.462585 0.387390 -0.471313 -0.643372 1441831160 -0.458984 0.368469 -0.494202 -0.639893 1441831160 -0.458984 0.368469 -0.494202 -0.639893 1441831160 -0.458984 0.368469 -0.494202 -0.639893 1441831160 -0.458984 0.368469 -0.494202 -0.639893 1441831160 -0.458984 0.368469 -0.494202 -0.639893 1441831161 -0.458984 0.368469 -0.494202 -0.639893 1441831161 -0.445740 0.379761 -0.482422 -0.651489 1441831161 -0.445740 0.379761 -0.482422 -0.651489 1441831161 -0.445740 0.379761 -0.482422 -0.651489 1441831161 -0.445740 0.379761 -0.482422 -0.651489 1441831161 -0.445740 0.379761 -0.482422 -0.651489 1441831161 -0.445740 0.379761 -0.482422 -0.651489 1441831161 -0.445740 0.379761 -0.482422 -0.651489 1441831161 -0.441223 0.392883 -0.467163 -0.657898 1441831161 -0.441223 0.392883 -0.467163 -0.657898 1441831161 -0.441223 0.392883 -0.467163 -0.657898 1441831161 -0.441223 0.392883 -0.467163 -0.657898 1441831161 -0.441223 0.392883 -0.467163 -0.657898 1441831161 -0.441223 0.392883 -0.467163 -0.657898 1441831161 -0.454529 0.389587 -0.476746 -0.643799 1441831161 -0.454529 0.389587 -0.476746 -0.643799 1441831161 -0.454529 0.389587 -0.476746 -0.643799 1441831161 -0.454529 0.389587 -0.476746 -0.643799 1441831161 -0.454529 0.389587 -0.476746 -0.643799 1441831161 -0.454529 0.389587 -0.476746 -0.643799 1441831161 -0.476807 0.378601 -0.497437 -0.618042 1441831161 -0.476807 0.378601 -0.497437 -0.618042 1441831161 -0.476807 0.378601 -0.497437 -0.618042 1441831161 -0.476807 0.378601 -0.497437 -0.618042 1441831161 -0.476807 0.378601 -0.497437 -0.618042 1441831161 -0.476807 0.378601 -0.497437 -0.618042 1441831161 -0.476807 0.378601 -0.497437 -0.618042 1441831161 -0.493530 0.373108 -0.514771 -0.593506 1441831161 -0.493530 0.373108 -0.514771 -0.593506 1441831161 -0.493530 0.373108 -0.514771 -0.593506 1441831161 -0.493530 0.373108 -0.514771 -0.593506 1441831161 -0.493530 0.373108 -0.514771 -0.593506 1441831161 -0.493530 0.373108 -0.514771 -0.593506 1441831161 -0.496155 0.388062 -0.512085 -0.584045 1441831161 -0.496155 0.388062 -0.512085 -0.584045 1441831161 -0.496155 0.388062 -0.512085 -0.584045 1441831161 -0.496155 0.388062 -0.512085 -0.584045 1441831161 -0.496155 0.388062 -0.512085 -0.584045 1441831161 -0.496155 0.388062 -0.512085 -0.584045 1441831161 -0.496155 0.388062 -0.512085 -0.584045 1441831161 -0.486450 0.414246 -0.498413 -0.585999 1441831161 -0.486450 0.414246 -0.498413 -0.585999 1441831161 -0.486450 0.414246 -0.498413 -0.585999 1441831161 -0.486450 0.414246 -0.498413 -0.585999 1441831161 -0.486450 0.414246 -0.498413 -0.585999 1441831161 -0.486450 0.414246 -0.498413 -0.585999 1441831161 -0.480530 0.434570 -0.490479 -0.582825 1441831161 -0.480530 0.434570 -0.490479 -0.582825 1441831161 -0.480530 0.434570 -0.490479 -0.582825 1441831161 -0.480530 0.434570 -0.490479 -0.582825 1441831161 -0.480530 0.434570 -0.490479 -0.582825 1441831161 -0.480530 0.434570 -0.490479 -0.582825 1441831161 -0.483826 0.437378 -0.486328 -0.581543 1441831161 -0.483826 0.437378 -0.486328 -0.581543 1441831161 -0.483826 0.437378 -0.486328 -0.581543 1441831161 -0.483826 0.437378 -0.486328 -0.581543 1441831161 -0.483826 0.437378 -0.486328 -0.581543 1441831161 -0.483826 0.437378 -0.486328 -0.581543 1441831161 -0.481567 0.437378 -0.475342 -0.592346 1441831161 -0.481567 0.437378 -0.475342 -0.592346 1441831161 -0.481567 0.437378 -0.475342 -0.592346 1441831161 -0.481567 0.437378 -0.475342 -0.592346 1441831161 -0.481567 0.437378 -0.475342 -0.592346 1441831161 -0.481567 0.437378 -0.475342 -0.592346 1441831161 -0.485229 0.431274 -0.464172 -0.602600 1441831161 -0.485229 0.431274 -0.464172 -0.602600 1441831161 -0.485229 0.431274 -0.464172 -0.602600 1441831161 -0.485229 0.431274 -0.464172 -0.602600 1441831161 -0.485229 0.431274 -0.464172 -0.602600 1441831161 -0.485229 0.431274 -0.464172 -0.602600 1441831161 -0.492432 0.409729 -0.480103 -0.599365 1441831161 -0.492432 0.409729 -0.480103 -0.599365 1441831161 -0.492432 0.409729 -0.480103 -0.599365 1441831161 -0.492432 0.409729 -0.480103 -0.599365 1441831161 -0.492432 0.409729 -0.480103 -0.599365 1441831161 -0.492432 0.409729 -0.480103 -0.599365 1441831161 -0.492432 0.409729 -0.480103 -0.599365 1441831161 -0.487183 0.387939 -0.496094 -0.605103 1441831161 -0.487183 0.387939 -0.496094 -0.605103 1441831161 -0.487183 0.387939 -0.496094 -0.605103 1441831161 -0.487183 0.387939 -0.496094 -0.605103 1441831161 -0.487183 0.387939 -0.496094 -0.605103 1441831161 -0.487183 0.387939 -0.496094 -0.605103 1441831161 -0.469788 0.377808 -0.499878 -0.621948 1441831161 -0.469788 0.377808 -0.499878 -0.621948 1441831161 -0.469788 0.377808 -0.499878 -0.621948 1441831161 -0.469788 0.377808 -0.499878 -0.621948 1441831161 -0.469788 0.377808 -0.499878 -0.621948 1441831161 -0.469788 0.377808 -0.499878 -0.621948 1441831161 -0.453125 0.376160 -0.498596 -0.636108 1441831161 -0.453125 0.376160 -0.498596 -0.636108 1441831161 -0.453125 0.376160 -0.498596 -0.636108 1441831161 -0.453125 0.376160 -0.498596 -0.636108 1441831161 -0.453125 0.376160 -0.498596 -0.636108 1441831161 -0.453125 0.376160 -0.498596 -0.636108 1441831161 -0.453125 0.376160 -0.498596 -0.636108 1441831161 -0.448181 0.367737 -0.504883 -0.639587 1441831161 -0.448181 0.367737 -0.504883 -0.639587 1441831161 -0.448181 0.367737 -0.504883 -0.639587 1441831161 -0.448181 0.367737 -0.504883 -0.639587 1441831161 -0.448181 0.367737 -0.504883 -0.639587 1441831161 -0.448181 0.367737 -0.504883 -0.639587 1441831161 -0.448181 0.367737 -0.504883 -0.639587 1441831161 -0.454895 0.350586 -0.521973 -0.630676 1441831161 -0.454895 0.350586 -0.521973 -0.630676 1441831161 -0.454895 0.350586 -0.521973 -0.630676 1441831161 -0.454895 0.350586 -0.521973 -0.630676 1441831161 -0.454895 0.350586 -0.521973 -0.630676 1441831161 -0.454895 0.350586 -0.521973 -0.630676 1441831161 -0.466980 0.334717 -0.543640 -0.611877 1441831161 -0.466980 0.334717 -0.543640 -0.611877 1441831161 -0.466980 0.334717 -0.543640 -0.611877 1441831161 -0.466980 0.334717 -0.543640 -0.611877 1441831161 -0.466980 0.334717 -0.543640 -0.611877 1441831161 -0.466980 0.334717 -0.543640 -0.611877 1441831161 -0.466980 0.334717 -0.543640 -0.611877 1441831162 -0.477783 0.333069 -0.554321 -0.594604 1441831162 -0.477783 0.333069 -0.554321 -0.594604 1441831162 -0.477783 0.333069 -0.554321 -0.594604 1441831162 -0.477783 0.333069 -0.554321 -0.594604 1441831162 -0.477783 0.333069 -0.554321 -0.594604 1441831162 -0.483093 0.350403 -0.552246 -0.582214 1441831162 -0.483093 0.350403 -0.552246 -0.582214 1441831162 -0.483093 0.350403 -0.552246 -0.582214 1441831162 -0.483093 0.350403 -0.552246 -0.582214 1441831162 -0.483093 0.350403 -0.552246 -0.582214 1441831162 -0.483093 0.350403 -0.552246 -0.582214 1441831162 -0.483093 0.350403 -0.552246 -0.582214 1441831162 -0.479797 0.383850 -0.541687 -0.573669 1441831162 -0.479797 0.383850 -0.541687 -0.573669 1441831162 -0.479797 0.383850 -0.541687 -0.573669 1441831162 -0.479797 0.383850 -0.541687 -0.573669 1441831162 -0.479797 0.383850 -0.541687 -0.573669 1441831162 -0.479797 0.383850 -0.541687 -0.573669 1441831162 -0.469971 0.426147 -0.519470 -0.572449 1441831162 -0.469971 0.426147 -0.519470 -0.572449 1441831162 -0.469971 0.426147 -0.519470 -0.572449 1441831162 -0.469971 0.426147 -0.519470 -0.572449 1441831162 -0.469971 0.426147 -0.519470 -0.572449 1441831162 -0.469971 0.426147 -0.519470 -0.572449 1441831162 -0.469971 0.426147 -0.519470 -0.572449 1441831162 -0.471680 0.441467 -0.501221 -0.575684 1441831162 -0.471680 0.441467 -0.501221 -0.575684 1441831162 -0.471680 0.441467 -0.501221 -0.575684 1441831162 -0.471680 0.441467 -0.501221 -0.575684 1441831162 -0.471680 0.441467 -0.501221 -0.575684 1441831162 -0.471680 0.441467 -0.501221 -0.575684 1441831162 -0.485962 0.428833 -0.501160 -0.573486 1441831162 -0.485962 0.428833 -0.501160 -0.573486 1441831162 -0.485962 0.428833 -0.501160 -0.573486 1441831162 -0.485962 0.428833 -0.501160 -0.573486 1441831162 -0.485962 0.428833 -0.501160 -0.573486 1441831162 -0.485962 0.428833 -0.501160 -0.573486 1441831162 -0.509827 0.389771 -0.524048 -0.559998 1441831162 -0.509827 0.389771 -0.524048 -0.559998 1441831162 -0.509827 0.389771 -0.524048 -0.559998 1441831162 -0.509827 0.389771 -0.524048 -0.559998 1441831162 -0.509827 0.389771 -0.524048 -0.559998 1441831162 -0.509827 0.389771 -0.524048 -0.559998 1441831162 -0.509827 0.389771 -0.524048 -0.559998 1441831162 -0.515991 0.354797 -0.549866 -0.552734 1441831162 -0.515991 0.354797 -0.549866 -0.552734 1441831162 -0.515991 0.354797 -0.549866 -0.552734 1441831162 -0.515991 0.354797 -0.549866 -0.552734 1441831162 -0.500000 0.349243 -0.550232 -0.570435 1441831162 -0.500000 0.349243 -0.550232 -0.570435 1441831162 -0.500000 0.349243 -0.550232 -0.570435 1441831162 -0.500000 0.349243 -0.550232 -0.570435 1441831162 -0.500000 0.349243 -0.550232 -0.570435 1441831162 -0.500000 0.349243 -0.550232 -0.570435 1441831162 -0.477173 0.361755 -0.533020 -0.597839 1441831162 -0.477173 0.361755 -0.533020 -0.597839 1441831162 -0.477173 0.361755 -0.533020 -0.597839 1441831162 -0.477173 0.361755 -0.533020 -0.597839 1441831162 -0.477173 0.361755 -0.533020 -0.597839 1441831162 -0.477173 0.361755 -0.533020 -0.597839 1441831162 -0.467224 0.366333 -0.520508 -0.613708 1441831162 -0.467224 0.366333 -0.520508 -0.613708 1441831162 -0.467224 0.366333 -0.520508 -0.613708 1441831162 -0.467224 0.366333 -0.520508 -0.613708 1441831162 -0.467224 0.366333 -0.520508 -0.613708 1441831162 -0.467224 0.366333 -0.520508 -0.613708 1441831162 -0.467224 0.366333 -0.520508 -0.613708 1441831162 -0.473267 0.349304 -0.536804 -0.604919 1441831162 -0.473267 0.349304 -0.536804 -0.604919 1441831162 -0.473267 0.349304 -0.536804 -0.604919 1441831162 -0.473267 0.349304 -0.536804 -0.604919 1441831162 -0.473267 0.349304 -0.536804 -0.604919 1441831162 -0.483887 0.325439 -0.563782 -0.584961 1441831162 -0.483887 0.325439 -0.563782 -0.584961 1441831162 -0.483887 0.325439 -0.563782 -0.584961 1441831162 -0.483887 0.325439 -0.563782 -0.584961 1441831162 -0.483887 0.325439 -0.563782 -0.584961 1441831162 -0.483887 0.325439 -0.563782 -0.584961 1441831162 -0.483887 0.325439 -0.563782 -0.584961 1441831162 -0.493103 0.317139 -0.576111 -0.569580 1441831162 -0.493103 0.317139 -0.576111 -0.569580 1441831162 -0.493103 0.317139 -0.576111 -0.569580 1441831162 -0.493103 0.317139 -0.576111 -0.569580 1441831162 -0.493103 0.317139 -0.576111 -0.569580 1441831162 -0.493103 0.317139 -0.576111 -0.569580 1441831162 -0.496155 0.327576 -0.574402 -0.562744 1441831162 -0.496155 0.327576 -0.574402 -0.562744 1441831162 -0.496155 0.327576 -0.574402 -0.562744 1441831162 -0.496155 0.327576 -0.574402 -0.562744 1441831162 -0.496155 0.327576 -0.574402 -0.562744 1441831162 -0.496155 0.327576 -0.574402 -0.562744 1441831162 -0.496155 0.327576 -0.574402 -0.562744 1441831162 -0.492554 0.346130 -0.574829 -0.554260 1441831162 -0.492554 0.346130 -0.574829 -0.554260 1441831162 -0.492554 0.346130 -0.574829 -0.554260 1441831162 -0.492554 0.346130 -0.574829 -0.554260 1441831162 -0.492554 0.346130 -0.574829 -0.554260 1441831162 -0.492554 0.346130 -0.574829 -0.554260 1441831162 -0.487488 0.375549 -0.573975 -0.540344 1441831162 -0.487488 0.375549 -0.573975 -0.540344 1441831162 -0.487488 0.375549 -0.573975 -0.540344 1441831162 -0.487488 0.375549 -0.573975 -0.540344 1441831162 -0.487488 0.375549 -0.573975 -0.540344 1441831162 -0.487488 0.375549 -0.573975 -0.540344 1441831162 -0.487488 0.375549 -0.573975 -0.540344 1441831162 -0.501892 0.387085 -0.571045 -0.521729 1441831162 -0.501892 0.387085 -0.571045 -0.521729 1441831162 -0.501892 0.387085 -0.571045 -0.521729 1441831162 -0.501892 0.387085 -0.571045 -0.521729 1441831163 -0.517395 0.369873 -0.563171 -0.527588 1441831163 -0.517395 0.369873 -0.563171 -0.527588 1441831163 -0.517395 0.369873 -0.563171 -0.527588 1441831163 -0.517395 0.369873 -0.563171 -0.527588 1441831163 -0.517395 0.369873 -0.563171 -0.527588 1441831163 -0.518616 0.351807 -0.566772 -0.534912 1441831163 -0.518616 0.351807 -0.566772 -0.534912 1441831163 -0.518616 0.351807 -0.566772 -0.534912 1441831163 -0.518616 0.351807 -0.566772 -0.534912 1441831163 -0.518616 0.351807 -0.566772 -0.534912 1441831163 -0.518616 0.351807 -0.566772 -0.534912 1441831163 -0.518616 0.351807 -0.566772 -0.534912 1441831163 -0.512695 0.335815 -0.566650 -0.550781 1441831163 -0.512695 0.335815 -0.566650 -0.550781 1441831163 -0.512695 0.335815 -0.566650 -0.550781 1441831163 -0.512695 0.335815 -0.566650 -0.550781 1441831163 -0.512695 0.335815 -0.566650 -0.550781 1441831163 -0.512695 0.335815 -0.566650 -0.550781 1441831163 -0.494385 0.338440 -0.557312 -0.574951 1441831163 -0.494385 0.338440 -0.557312 -0.574951 1441831163 -0.494385 0.338440 -0.557312 -0.574951 1441831163 -0.494385 0.338440 -0.557312 -0.574951 1441831163 -0.494385 0.338440 -0.557312 -0.574951 1441831163 -0.494385 0.338440 -0.557312 -0.574951 1441831163 -0.471191 0.351868 -0.545593 -0.597107 1441831163 -0.471191 0.351868 -0.545593 -0.597107 1441831163 -0.471191 0.351868 -0.545593 -0.597107 1441831163 -0.471191 0.351868 -0.545593 -0.597107 1441831163 -0.471191 0.351868 -0.545593 -0.597107 1441831163 -0.471191 0.351868 -0.545593 -0.597107 1441831163 -0.445740 0.368225 -0.532959 -0.617859 1441831163 -0.445740 0.368225 -0.532959 -0.617859 1441831163 -0.445740 0.368225 -0.532959 -0.617859 1441831163 -0.445740 0.368225 -0.532959 -0.617859 1441831163 -0.445740 0.368225 -0.532959 -0.617859 1441831163 -0.445740 0.368225 -0.532959 -0.617859 1441831163 -0.445740 0.368225 -0.532959 -0.617859 1441831163 -0.425415 0.379517 -0.514343 -0.640686 1441831163 -0.425415 0.379517 -0.514343 -0.640686 1441831163 -0.425415 0.379517 -0.514343 -0.640686 1441831163 -0.425415 0.379517 -0.514343 -0.640686 1441831163 -0.425415 0.379517 -0.514343 -0.640686 1441831163 -0.425415 0.379517 -0.514343 -0.640686 1441831163 -0.415466 0.372375 -0.519348 -0.647339 1441831163 -0.415466 0.372375 -0.519348 -0.647339 1441831163 -0.415466 0.372375 -0.519348 -0.647339 1441831163 -0.415466 0.372375 -0.519348 -0.647339 1441831163 -0.415466 0.372375 -0.519348 -0.647339 1441831163 -0.415466 0.372375 -0.519348 -0.647339 1441831163 -0.415466 0.372375 -0.519348 -0.647339 1441831163 -0.406311 0.373779 -0.528320 -0.645081 1441831163 -0.406311 0.373779 -0.528320 -0.645081 1441831163 -0.406311 0.373779 -0.528320 -0.645081 1441831163 -0.406311 0.373779 -0.528320 -0.645081 1441831163 -0.406311 0.373779 -0.528320 -0.645081 1441831163 -0.406311 0.373779 -0.528320 -0.645081 1441831163 -0.404907 0.382568 -0.518982 -0.648376 1441831163 -0.404907 0.382568 -0.518982 -0.648376 1441831163 -0.404907 0.382568 -0.518982 -0.648376 1441831163 -0.404907 0.382568 -0.518982 -0.648376 1441831163 -0.404907 0.382568 -0.518982 -0.648376 1441831163 -0.404907 0.382568 -0.518982 -0.648376 1441831163 -0.404907 0.382568 -0.518982 -0.648376 1441831163 -0.411377 0.392090 -0.514526 -0.642212 1441831163 -0.411377 0.392090 -0.514526 -0.642212 1441831163 -0.411377 0.392090 -0.514526 -0.642212 1441831163 -0.411377 0.392090 -0.514526 -0.642212 1441831163 -0.411377 0.392090 -0.514526 -0.642212 1441831163 -0.425537 0.393188 -0.524292 -0.624146 1441831163 -0.425537 0.393188 -0.524292 -0.624146 1441831163 -0.425537 0.393188 -0.524292 -0.624146 1441831163 -0.425537 0.393188 -0.524292 -0.624146 1441831163 -0.425537 0.393188 -0.524292 -0.624146 1441831163 -0.425537 0.393188 -0.524292 -0.624146 1441831163 -0.448975 0.385620 -0.555847 -0.583801 1441831163 -0.448975 0.385620 -0.555847 -0.583801 1441831163 -0.448975 0.385620 -0.555847 -0.583801 1441831163 -0.448975 0.385620 -0.555847 -0.583801 1441831163 -0.448975 0.385620 -0.555847 -0.583801 1441831163 -0.448975 0.385620 -0.555847 -0.583801 1441831163 -0.448975 0.385620 -0.555847 -0.583801 1441831163 -0.471741 0.377441 -0.554565 -0.572327 1441831163 -0.471741 0.377441 -0.554565 -0.572327 1441831163 -0.471741 0.377441 -0.554565 -0.572327 1441831163 -0.471741 0.377441 -0.554565 -0.572327 1441831163 -0.471741 0.377441 -0.554565 -0.572327 1441831163 -0.488464 0.378723 -0.529663 -0.580933 1441831163 -0.488464 0.378723 -0.529663 -0.580933 1441831163 -0.488464 0.378723 -0.529663 -0.580933 1441831163 -0.488464 0.378723 -0.529663 -0.580933 1441831163 -0.488464 0.378723 -0.529663 -0.580933 1441831163 -0.488464 0.378723 -0.529663 -0.580933 1441831163 -0.488464 0.378723 -0.529663 -0.580933 1441831163 -0.506042 0.359558 -0.527283 -0.580261 1441831163 -0.506042 0.359558 -0.527283 -0.580261 1441831163 -0.506042 0.359558 -0.527283 -0.580261 1441831163 -0.506042 0.359558 -0.527283 -0.580261 1441831163 -0.520569 0.331238 -0.544739 -0.567993 1441831163 -0.520569 0.331238 -0.544739 -0.567993 1441831163 -0.520569 0.331238 -0.544739 -0.567993 1441831163 -0.520569 0.331238 -0.544739 -0.567993 1441831163 -0.520569 0.331238 -0.544739 -0.567993 1441831163 -0.520569 0.331238 -0.544739 -0.567993 1441831163 -0.521545 0.321411 -0.557373 -0.560425 1441831163 -0.521545 0.321411 -0.557373 -0.560425 1441831163 -0.521545 0.321411 -0.557373 -0.560425 1441831163 -0.521545 0.321411 -0.557373 -0.560425 1441831163 -0.521545 0.321411 -0.557373 -0.560425 1441831163 -0.521545 0.321411 -0.557373 -0.560425 1441831163 -0.515503 0.341125 -0.544678 -0.566833 1441831163 -0.515503 0.341125 -0.544678 -0.566833 1441831164 -0.515503 0.341125 -0.544678 -0.566833 1441831164 -0.515503 0.341125 -0.544678 -0.566833 1441831164 -0.515503 0.341125 -0.544678 -0.566833 1441831164 -0.515503 0.341125 -0.544678 -0.566833 1441831164 -0.502014 0.366150 -0.522034 -0.584351 1441831164 -0.502014 0.366150 -0.522034 -0.584351 1441831164 -0.502014 0.366150 -0.522034 -0.584351 1441831164 -0.502014 0.366150 -0.522034 -0.584351 1441831164 -0.502014 0.366150 -0.522034 -0.584351 1441831164 -0.481812 0.390015 -0.506897 -0.599060 1441831164 -0.481812 0.390015 -0.506897 -0.599060 1441831164 -0.481812 0.390015 -0.506897 -0.599060 1441831164 -0.481812 0.390015 -0.506897 -0.599060 1441831164 -0.481812 0.390015 -0.506897 -0.599060 1441831164 -0.481812 0.390015 -0.506897 -0.599060 1441831164 -0.481812 0.390015 -0.506897 -0.599060 1441831164 -0.469360 0.404785 -0.502258 -0.603027 1441831164 -0.469360 0.404785 -0.502258 -0.603027 1441831164 -0.469360 0.404785 -0.502258 -0.603027 1441831164 -0.469360 0.404785 -0.502258 -0.603027 1441831164 -0.469360 0.404785 -0.502258 -0.603027 1441831164 -0.469360 0.404785 -0.502258 -0.603027 1441831164 -0.465515 0.414490 -0.504944 -0.597168 1441831164 -0.465515 0.414490 -0.504944 -0.597168 1441831164 -0.465515 0.414490 -0.504944 -0.597168 1441831164 -0.465515 0.414490 -0.504944 -0.597168 1441831164 -0.465515 0.414490 -0.504944 -0.597168 1441831164 -0.465515 0.414490 -0.504944 -0.597168 1441831164 -0.465454 0.418884 -0.505310 -0.593811 1441831164 -0.465454 0.418884 -0.505310 -0.593811 1441831164 -0.465454 0.418884 -0.505310 -0.593811 1441831164 -0.465454 0.418884 -0.505310 -0.593811 1441831164 -0.465454 0.418884 -0.505310 -0.593811 1441831164 -0.459351 0.431824 -0.500732 -0.593201 1441831164 -0.459351 0.431824 -0.500732 -0.593201 1441831164 -0.459351 0.431824 -0.500732 -0.593201 1441831164 -0.459351 0.431824 -0.500732 -0.593201 1441831164 -0.459351 0.431824 -0.500732 -0.593201 1441831164 -0.459351 0.431824 -0.500732 -0.593201 1441831164 -0.458313 0.437073 -0.497253 -0.593079 1441831164 -0.458313 0.437073 -0.497253 -0.593079 1441831164 -0.458313 0.437073 -0.497253 -0.593079 1441831164 -0.458313 0.437073 -0.497253 -0.593079 1441831164 -0.458313 0.437073 -0.497253 -0.593079 1441831164 -0.458313 0.437073 -0.497253 -0.593079 1441831164 -0.458313 0.437073 -0.497253 -0.593079 1441831164 -0.450073 0.450073 -0.478149 -0.605225 1441831164 -0.450073 0.450073 -0.478149 -0.605225 1441831164 -0.450073 0.450073 -0.478149 -0.605225 1441831164 -0.450073 0.450073 -0.478149 -0.605225 1441831164 -0.450073 0.450073 -0.478149 -0.605225 1441831164 -0.436401 0.469727 -0.436829 -0.631042 1441831164 -0.436401 0.469727 -0.436829 -0.631042 1441831164 -0.436401 0.469727 -0.436829 -0.631042 1441831164 -0.436401 0.469727 -0.436829 -0.631042 1441831164 -0.436401 0.469727 -0.436829 -0.631042 1441831164 -0.436401 0.469727 -0.436829 -0.631042 1441831164 -0.436401 0.469727 -0.436829 -0.631042 1441831164 -0.442627 0.458435 -0.410278 -0.652405 1441831164 -0.442627 0.458435 -0.410278 -0.652405 1441831164 -0.442627 0.458435 -0.410278 -0.652405 1441831164 -0.442627 0.458435 -0.410278 -0.652405 1441831164 -0.471680 0.418945 -0.426392 -0.648254 1441831164 -0.471680 0.418945 -0.426392 -0.648254 1441831164 -0.471680 0.418945 -0.426392 -0.648254 1441831164 -0.471680 0.418945 -0.426392 -0.648254 1441831164 -0.511780 0.351929 -0.493225 -0.609070 1441831164 -0.511780 0.351929 -0.493225 -0.609070 1441831164 -0.511780 0.351929 -0.493225 -0.609070 1441831164 -0.511780 0.351929 -0.493225 -0.609070 1441831164 -0.511780 0.351929 -0.493225 -0.609070 1441831164 -0.511780 0.351929 -0.493225 -0.609070 1441831164 -0.529968 0.292969 -0.558105 -0.567383 1441831164 -0.529968 0.292969 -0.558105 -0.567383 1441831164 -0.529968 0.292969 -0.558105 -0.567383 1441831164 -0.529968 0.292969 -0.558105 -0.567383 1441831164 -0.529968 0.292969 -0.558105 -0.567383 1441831164 -0.529968 0.292969 -0.558105 -0.567383 1441831164 -0.520447 0.300232 -0.559570 -0.570923 1441831164 -0.520447 0.300232 -0.559570 -0.570923 1441831164 -0.520447 0.300232 -0.559570 -0.570923 1441831164 -0.520447 0.300232 -0.559570 -0.570923 1441831164 -0.520447 0.300232 -0.559570 -0.570923 1441831164 -0.520447 0.300232 -0.559570 -0.570923 1441831164 -0.500977 0.346375 -0.526245 -0.593445 1441831164 -0.500977 0.346375 -0.526245 -0.593445 1441831164 -0.500977 0.346375 -0.526245 -0.593445 1441831164 -0.500977 0.346375 -0.526245 -0.593445 1441831164 -0.500977 0.346375 -0.526245 -0.593445 1441831164 -0.500977 0.346375 -0.526245 -0.593445 1441831164 -0.488525 0.382141 -0.503540 -0.601563 1441831164 -0.488525 0.382141 -0.503540 -0.601563 1441831164 -0.488525 0.382141 -0.503540 -0.601563 1441831164 -0.488525 0.382141 -0.503540 -0.601563 1441831164 -0.488525 0.382141 -0.503540 -0.601563 1441831164 -0.488525 0.382141 -0.503540 -0.601563 1441831164 -0.487732 0.399963 -0.502930 -0.591003 1441831164 -0.487732 0.399963 -0.502930 -0.591003 1441831164 -0.487732 0.399963 -0.502930 -0.591003 1441831164 -0.487732 0.399963 -0.502930 -0.591003 1441831164 -0.487732 0.399963 -0.502930 -0.591003 1441831164 -0.487732 0.399963 -0.502930 -0.591003 1441831164 -0.489258 0.411621 -0.506836 -0.578247 1441831164 -0.489258 0.411621 -0.506836 -0.578247 1441831164 -0.489258 0.411621 -0.506836 -0.578247 1441831164 -0.489258 0.411621 -0.506836 -0.578247 1441831165 -0.489258 0.411621 -0.506836 -0.578247 1441831165 -0.489258 0.411621 -0.506836 -0.578247 1441831165 -0.492065 0.428711 -0.499878 -0.569397 1441831165 -0.492065 0.428711 -0.499878 -0.569397 1441831165 -0.492065 0.428711 -0.499878 -0.569397 1441831165 -0.492065 0.428711 -0.499878 -0.569397 1441831165 -0.504272 0.426636 -0.502930 -0.557495 1441831165 -0.504272 0.426636 -0.502930 -0.557495 1441831165 -0.504272 0.426636 -0.502930 -0.557495 1441831165 -0.504272 0.426636 -0.502930 -0.557495 1441831165 -0.504272 0.426636 -0.502930 -0.557495 1441831165 -0.504272 0.426636 -0.502930 -0.557495 1441831165 -0.511597 0.421265 -0.508423 -0.549927 1441831165 -0.511597 0.421265 -0.508423 -0.549927 1441831165 -0.511597 0.421265 -0.508423 -0.549927 1441831165 -0.511597 0.421265 -0.508423 -0.549927 1441831165 -0.511597 0.421265 -0.508423 -0.549927 1441831165 -0.505615 0.429932 -0.499146 -0.557190 1441831165 -0.505615 0.429932 -0.499146 -0.557190 1441831165 -0.505615 0.429932 -0.499146 -0.557190 1441831165 -0.505615 0.429932 -0.499146 -0.557190 1441831165 -0.505615 0.429932 -0.499146 -0.557190 1441831165 -0.499756 0.436646 -0.480530 -0.573364 1441831165 -0.499756 0.436646 -0.480530 -0.573364 1441831165 -0.499756 0.436646 -0.480530 -0.573364 1441831165 -0.499756 0.436646 -0.480530 -0.573364 1441831165 -0.499756 0.436646 -0.480530 -0.573364 1441831165 -0.499756 0.436646 -0.480530 -0.573364 1441831165 -0.505859 0.422485 -0.475220 -0.582947 1441831165 -0.505859 0.422485 -0.475220 -0.582947 1441831165 -0.505859 0.422485 -0.475220 -0.582947 1441831165 -0.505859 0.422485 -0.475220 -0.582947 1441831165 -0.505859 0.422485 -0.475220 -0.582947 1441831165 -0.505859 0.422485 -0.475220 -0.582947 1441831165 -0.505859 0.422485 -0.475220 -0.582947 1441831165 -0.522522 0.382446 -0.494812 -0.579590 1441831165 -0.522522 0.382446 -0.494812 -0.579590 1441831165 -0.522522 0.382446 -0.494812 -0.579590 1441831165 -0.522522 0.382446 -0.494812 -0.579590 1441831165 -0.522522 0.382446 -0.494812 -0.579590 1441831165 -0.522522 0.382446 -0.494812 -0.579590 1441831165 -0.531433 0.331970 -0.534241 -0.567505 1441831165 -0.531433 0.331970 -0.534241 -0.567505 1441831165 -0.531433 0.331970 -0.534241 -0.567505 1441831165 -0.531433 0.331970 -0.534241 -0.567505 1441831165 -0.531433 0.331970 -0.534241 -0.567505 1441831165 -0.531433 0.331970 -0.534241 -0.567505 1441831165 -0.521667 0.305725 -0.556274 -0.570068 1441831165 -0.521667 0.305725 -0.556274 -0.570068 1441831165 -0.521667 0.305725 -0.556274 -0.570068 1441831165 -0.521667 0.305725 -0.556274 -0.570068 1441831165 -0.521667 0.305725 -0.556274 -0.570068 1441831165 -0.521667 0.305725 -0.556274 -0.570068 1441831165 -0.496948 0.317993 -0.553589 -0.587769 1441831165 -0.496948 0.317993 -0.553589 -0.587769 1441831165 -0.496948 0.317993 -0.553589 -0.587769 1441831165 -0.496948 0.317993 -0.553589 -0.587769 1441831165 -0.465027 0.353821 -0.533447 -0.611572 1441831165 -0.465027 0.353821 -0.533447 -0.611572 1441831165 -0.465027 0.353821 -0.533447 -0.611572 1441831165 -0.465027 0.353821 -0.533447 -0.611572 1441831165 -0.465027 0.353821 -0.533447 -0.611572 1441831165 -0.465027 0.353821 -0.533447 -0.611572 1441831165 -0.438171 0.393555 -0.507263 -0.629150 1441831165 -0.438171 0.393555 -0.507263 -0.629150 1441831165 -0.438171 0.393555 -0.507263 -0.629150 1441831165 -0.438171 0.393555 -0.507263 -0.629150 1441831165 -0.438171 0.393555 -0.507263 -0.629150 1441831165 -0.438171 0.393555 -0.507263 -0.629150 1441831165 -0.424805 0.427002 -0.487488 -0.632141 1441831165 -0.424805 0.427002 -0.487488 -0.632141 1441831165 -0.424805 0.427002 -0.487488 -0.632141 1441831165 -0.424805 0.427002 -0.487488 -0.632141 1441831165 -0.424805 0.427002 -0.487488 -0.632141 1441831165 -0.424805 0.427002 -0.487488 -0.632141 1441831165 -0.420715 0.454468 -0.475769 -0.624634 1441831165 -0.420715 0.454468 -0.475769 -0.624634 1441831165 -0.420715 0.454468 -0.475769 -0.624634 1441831165 -0.420715 0.454468 -0.475769 -0.624634 1441831165 -0.420715 0.454468 -0.475769 -0.624634 1441831165 -0.420715 0.454468 -0.475769 -0.624634 1441831165 -0.430603 0.467896 -0.470886 -0.611511 1441831165 -0.430603 0.467896 -0.470886 -0.611511 1441831165 -0.430603 0.467896 -0.470886 -0.611511 1441831165 -0.430603 0.467896 -0.470886 -0.611511 1441831165 -0.430603 0.467896 -0.470886 -0.611511 1441831165 -0.430603 0.467896 -0.470886 -0.611511 1441831165 
-0.546143 0.213623 -0.703064 -0.402344 1441831168 -0.546143 0.213623 -0.703064 -0.402344 1441831168 -0.546143 0.213623 -0.703064 -0.402344 1441831168 -0.518005 0.009033 -0.818115 -0.249695 1441831168 -0.518005 0.009033 -0.818115 -0.249695 1441831168 -0.518005 0.009033 -0.818115 -0.249695 1441831168 -0.518005 0.009033 -0.818115 -0.249695 1441831168 -0.518005 0.009033 -0.818115 -0.249695 1441831168 -0.344666 -0.144287 -0.909851 -0.180664 1441831168 -0.344666 -0.144287 -0.909851 -0.180664 1441831168 -0.344666 -0.144287 -0.909851 -0.180664 1441831168 -0.344666 -0.144287 -0.909851 -0.180664 1441831168 -0.344666 -0.144287 -0.909851 -0.180664 1441831168 -0.344666 -0.144287 -0.909851 -0.180664 1441831168 -0.344666 -0.144287 -0.909851 -0.180664 1441831168 -0.041931 -0.218506 -0.947021 -0.231689 1441831168 -0.041931 -0.218506 -0.947021 -0.231689 1441831168 -0.041931 -0.218506 -0.947021 -0.231689 1441831168 -0.041931 -0.218506 -0.947021 -0.231689 1441831168 -0.041931 -0.218506 -0.947021 -0.231689 1441831168 -0.041931 -0.218506 -0.947021 -0.231689 1441831168 0.323242 -0.225647 -0.866638 -0.305847 1441831168 0.323242 -0.225647 -0.866638 -0.305847 1441831168 0.323242 -0.225647 -0.866638 -0.305847 1441831168 0.323242 -0.225647 -0.866638 -0.305847 1441831168 0.323242 -0.225647 -0.866638 -0.305847 1441831168 0.323242 -0.225647 -0.866638 -0.305847 1441831168 0.323242 -0.225647 -0.866638 -0.305847 1441831168 0.608398 -0.187927 -0.667908 -0.385376 1441831168 0.608398 -0.187927 -0.667908 -0.385376 1441831168 0.608398 -0.187927 -0.667908 -0.385376 1441831168 0.608398 -0.187927 -0.667908 -0.385376 1441831168 0.608398 -0.187927 -0.667908 -0.385376 1441831168 0.608398 -0.187927 -0.667908 -0.385376 1441831168 0.766113 -0.197510 -0.404785 -0.458435 1441831168 0.766113 -0.197510 -0.404785 -0.458435 1441831168 0.766113 -0.197510 -0.404785 -0.458435 1441831168 0.766113 -0.197510 -0.404785 -0.458435 1441831168 0.766113 -0.197510 -0.404785 -0.458435 1441831168 0.766113 -0.197510 -0.404785 -0.458435 1441831168 0.821411 -0.234009 -0.194275 -0.482483 1441831168 0.821411 -0.234009 -0.194275 -0.482483 1441831168 0.821411 -0.234009 -0.194275 -0.482483 1441831168 0.821411 -0.234009 -0.194275 -0.482483 1441831168 0.821411 -0.234009 -0.194275 -0.482483 1441831168 0.822205 -0.219299 -0.186951 -0.490845 1441831168 0.822205 -0.219299 -0.186951 -0.490845 1441831168 0.822205 -0.219299 -0.186951 -0.490845 1441831168 0.822205 -0.219299 -0.186951 -0.490845 1441831168 0.822205 -0.219299 -0.186951 -0.490845 1441831168 0.767639 -0.226685 -0.280029 -0.530029 1441831168 0.767639 -0.226685 -0.280029 -0.530029 1441831168 0.767639 -0.226685 -0.280029 -0.530029 1441831168 0.767639 -0.226685 -0.280029 -0.530029 1441831168 0.767639 -0.226685 -0.280029 -0.530029 1441831168 0.646545 -0.245056 -0.419312 -0.588318 1441831168 0.646545 -0.245056 -0.419312 -0.588318 1441831168 0.646545 -0.245056 -0.419312 -0.588318 1441831168 0.646545 -0.245056 -0.419312 -0.588318 1441831168 0.646545 -0.245056 -0.419312 -0.588318 1441831168 0.646545 -0.245056 -0.419312 -0.588318 1441831168 0.423401 -0.224304 -0.605225 -0.635742 1441831168 0.423401 -0.224304 -0.605225 -0.635742 1441831168 0.423401 -0.224304 -0.605225 -0.635742 1441831168 0.423401 -0.224304 -0.605225 -0.635742 1441831168 0.423401 -0.224304 -0.605225 -0.635742 1441831168 0.423401 -0.224304 -0.605225 -0.635742 1441831168 0.090088 -0.149414 -0.762817 -0.622681 1441831168 0.090088 -0.149414 -0.762817 -0.622681 1441831168 0.090088 -0.149414 -0.762817 -0.622681 1441831168 0.090088 -0.149414 -0.762817 -0.622681 1441831168 0.090088 -0.149414 -0.762817 -0.622681 1441831168 0.090088 -0.149414 -0.762817 -0.622681 1441831168 -0.205322 -0.089294 -0.837646 -0.498291 1441831168 -0.205322 -0.089294 -0.837646 -0.498291 1441831168 -0.205322 -0.089294 -0.837646 -0.498291 1441831168 -0.205322 -0.089294 -0.837646 -0.498291 1441831168 -0.205322 -0.089294 -0.837646 -0.498291 1441831168 -0.374817 -0.095459 -0.864624 -0.320801 1441831168 -0.374817 -0.095459 -0.864624 -0.320801 1441831168 -0.374817 -0.095459 -0.864624 -0.320801 1441831168 -0.374817 -0.095459 -0.864624 -0.320801 1441831168 -0.374817 -0.095459 -0.864624 -0.320801 1441831168 -0.374817 -0.095459 -0.864624 -0.320801 1441831168 -0.405762 -0.146118 -0.879150 -0.202881 1441831169 -0.405762 -0.146118 -0.879150 -0.202881 1441831169 -0.405762 -0.146118 -0.879150 -0.202881 1441831169 -0.405762 -0.146118 -0.879150 -0.202881 1441831169 -0.405762 -0.146118 -0.879150 -0.202881 1441831169 -0.405762 -0.146118 -0.879150 -0.202881 1441831169 -0.405762 -0.146118 -0.879150 -0.202881 1441831169 -0.328430 -0.193176 -0.903198 -0.197754 1441831169 -0.328430 -0.193176 -0.903198 -0.197754 1441831169 -0.328430 -0.193176 -0.903198 -0.197754 1441831169 -0.328430 -0.193176 -0.903198 -0.197754 1441831169 -0.328430 -0.193176 -0.903198 -0.197754 1441831169 -0.328430 -0.193176 -0.903198 -0.197754 1441831169 -0.138672 -0.239441 -0.929810 -0.242981 1441831169 -0.138672 -0.239441 -0.929810 -0.242981 1441831169 -0.138672 -0.239441 -0.929810 -0.242981 1441831169 -0.138672 -0.239441 -0.929810 -0.242981 1441831169 -0.138672 -0.239441 -0.929810 -0.242981 1441831169 -0.138672 -0.239441 -0.929810 -0.242981 1441831169 0.174927 -0.274658 -0.897217 -0.298401 1441831169 0.174927 -0.274658 -0.897217 -0.298401 1441831169 0.174927 -0.274658 -0.897217 -0.298401 1441831169 0.174927 -0.274658 -0.897217 -0.298401 1441831169 0.174927 -0.274658 -0.897217 -0.298401 1441831169 0.174927 -0.274658 -0.897217 -0.298401 1441831169 0.488770 -0.255798 -0.729980 -0.403564 1441831169 0.488770 -0.255798 -0.729980 -0.403564 1441831169 0.488770 -0.255798 -0.729980 -0.403564 1441831169 0.488770 -0.255798 -0.729980 -0.403564 1441831169 0.697205 -0.222412 -0.533630 -0.423950 1441831169 0.697205 -0.222412 -0.533630 -0.423950 1441831169 0.697205 -0.222412 -0.533630 -0.423950 1441831169 0.697205 -0.222412 -0.533630 -0.423950 1441831169 0.697205 -0.222412 -0.533630 -0.423950 1441831169 0.697205 -0.222412 -0.533630 -0.423950 1441831169 0.831970 -0.165771 -0.328003 -0.415588 1441831169 0.831970 -0.165771 -0.328003 -0.415588 1441831169 0.831970 -0.165771 -0.328003 -0.415588 1441831169 0.831970 -0.165771 -0.328003 -0.415588 1441831169 0.831970 -0.165771 -0.328003 -0.415588 1441831169 0.851501 -0.149658 -0.224609 -0.449585 1441831169 0.851501 -0.149658 -0.224609 -0.449585 1441831169 0.851501 -0.149658 -0.224609 -0.449585 1441831169 0.851501 -0.149658 -0.224609 -0.449585 1441831169 0.851501 -0.149658 -0.224609 -0.449585 1441831169 0.810181 -0.174561 -0.249573 -0.500854 1441831169 0.810181 -0.174561 -0.249573 -0.500854 1441831169 0.810181 -0.174561 -0.249573 -0.500854 1441831169 0.810181 -0.174561 -0.249573 -0.500854 1441831169 0.810181 -0.174561 -0.249573 -0.500854 1441831169 0.718445 -0.193848 -0.360352 -0.562561 1441831169 0.718445 -0.193848 -0.360352 -0.562561 1441831169 0.718445 -0.193848 -0.360352 -0.562561 1441831169 0.718445 -0.193848 -0.360352 -0.562561 1441831169 0.718445 -0.193848 -0.360352 -0.562561 1441831169 0.541992 -0.204956 -0.533508 -0.616150 1441831169 0.541992 -0.204956 -0.533508 -0.616150 1441831169 0.541992 -0.204956 -0.533508 -0.616150 1441831169 0.541992 -0.204956 -0.533508 -0.616150 1441831169 0.541992 -0.204956 -0.533508 -0.616150 1441831169 0.541992 -0.204956 -0.533508 -0.616150 1441831169 0.275146 -0.198792 -0.721619 -0.603455 1441831169 0.275146 -0.198792 -0.721619 -0.603455 1441831169 0.275146 -0.198792 -0.721619 -0.603455 1441831169 0.275146 -0.198792 -0.721619 -0.603455 1441831169 0.275146 -0.198792 -0.721619 -0.603455 1441831169 0.275146 -0.198792 -0.721619 -0.603455 1441831169 -0.035767 -0.195923 -0.805603 -0.558044 1441831169 -0.035767 -0.195923 -0.805603 -0.558044 1441831169 -0.035767 -0.195923 -0.805603 -0.558044 1441831169 -0.035767 -0.195923 -0.805603 -0.558044 1441831169 -0.035767 -0.195923 -0.805603 -0.558044 1441831169 -0.035767 -0.195923 -0.805603 -0.558044 1441831169 -0.263611 -0.194336 -0.835815 -0.440735 1441831169 -0.263611 -0.194336 -0.835815 -0.440735 1441831169 -0.263611 -0.194336 -0.835815 -0.440735 1441831169 -0.263611 -0.194336 -0.835815 -0.440735 1441831169 -0.263611 -0.194336 -0.835815 -0.440735 1441831169 -0.263611 -0.194336 -0.835815 -0.440735 1441831169 -0.352173 -0.217285 -0.848694 -0.329529 1441831169 -0.352173 -0.217285 -0.848694 -0.329529 1441831169 -0.352173 -0.217285 -0.848694 -0.329529 1441831169 -0.352173 -0.217285 -0.848694 -0.329529 1441831169 -0.352173 -0.217285 -0.848694 -0.329529 1441831169 -0.352173 -0.217285 -0.848694 -0.329529 1441831169 -0.299683 -0.244446 -0.872742 -0.298096 1441831169 -0.299683 -0.244446 -0.872742 -0.298096 1441831169 -0.299683 -0.244446 -0.872742 -0.298096 1441831169 -0.299683 -0.244446 -0.872742 -0.298096 1441831169 -0.299683 -0.244446 -0.872742 -0.298096 1441831169 -0.299683 -0.244446 -0.872742 -0.298096 1441831169 -0.163025 -0.256348 -0.885742 -0.351135 1441831169 -0.163025 -0.256348 -0.885742 -0.351135 1441831169 -0.163025 -0.256348 -0.885742 -0.351135 1441831169 -0.163025 -0.256348 -0.885742 -0.351135 1441831169 0.061707 -0.277588 -0.879639 -0.381470 1441831169 0.061707 -0.277588 -0.879639 -0.381470 1441831169 0.061707 -0.277588 -0.879639 -0.381470 1441831169 0.061707 -0.277588 -0.879639 -0.381470 1441831169 0.061707 -0.277588 -0.879639 -0.381470 1441831169 0.061707 -0.277588 -0.879639 -0.381470 1441831169 0.321045 -0.291260 -0.792725 -0.428589 1441831169 0.321045 -0.291260 -0.792725 -0.428589 1441831170 0.321045 -0.291260 -0.792725 -0.428589 1441831170 0.321045 -0.291260 -0.792725 -0.428589 1441831170 0.567261 -0.252808 -0.647705 -0.441345 1441831170 0.567261 -0.252808 -0.647705 -0.441345 1441831170 0.567261 -0.252808 -0.647705 -0.441345 1441831170 0.567261 -0.252808 -0.647705 -0.441345 1441831170 0.567261 -0.252808 -0.647705 -0.441345 1441831170 0.567261 -0.252808 -0.647705 -0.441345 1441831170 0.746277 -0.203125 -0.441772 -0.454651 1441831170 0.746277 -0.203125 -0.441772 -0.454651 1441831170 0.746277 -0.203125 -0.441772 -0.454651 1441831170 0.746277 -0.203125 -0.441772 -0.454651 1441831170 0.746277 -0.203125 -0.441772 -0.454651 1441831170 0.746277 -0.203125 -0.441772 -0.454651 1441831170 0.843506 -0.150696 -0.226196 -0.463257 1441831170 0.843506 -0.150696 -0.226196 -0.463257 1441831170 0.843506 -0.150696 -0.226196 -0.463257 1441831170 0.843506 -0.150696 -0.226196 -0.463257 1441831170 0.843506 -0.150696 -0.226196 -0.463257 1441831170 0.843506 -0.150696 -0.226196 -0.463257 1441831170 0.843018 -0.133179 -0.182983 -0.487915 1441831170 0.843018 -0.133179 -0.182983 -0.487915 1441831170 0.843018 -0.133179 -0.182983 -0.487915 1441831170 0.843018 -0.133179 -0.182983 -0.487915 1441831170 0.843018 -0.133179 -0.182983 -0.487915 1441831170 0.843018 -0.133179 -0.182983 -0.487915 1441831170 0.783813 -0.148193 -0.244385 -0.551331 1441831170 0.783813 -0.148193 -0.244385 -0.551331 1441831170 0.783813 -0.148193 -0.244385 -0.551331 1441831170 0.783813 -0.148193 -0.244385 -0.551331 1441831170 0.783813 -0.148193 -0.244385 -0.551331 1441831170 0.660400 -0.147644 -0.415161 -0.608032 1441831170 0.660400 -0.147644 -0.415161 -0.608032 1441831170 0.660400 -0.147644 -0.415161 -0.608032 1441831170 0.660400 -0.147644 -0.415161 -0.608032 1441831170 0.660400 -0.147644 -0.415161 -0.608032 1441831170 0.660400 -0.147644 -0.415161 -0.608032 1441831170 0.431396 -0.152954 -0.637329 -0.619995 1441831170 0.431396 -0.152954 -0.637329 -0.619995 1441831170 0.431396 -0.152954 -0.637329 -0.619995 1441831170 0.431396 -0.152954 -0.637329 -0.619995 1441831170 0.431396 -0.152954 -0.637329 -0.619995 1441831170 0.431396 -0.152954 -0.637329 -0.619995 1441831170 0.133972 -0.163513 -0.803589 -0.556458 1441831170 0.133972 -0.163513 -0.803589 -0.556458 1441831170 0.133972 -0.163513 -0.803589 -0.556458 1441831170 0.133972 -0.163513 -0.803589 -0.556458 1441831170 0.133972 -0.163513 -0.803589 -0.556458 1441831170 0.133972 -0.163513 -0.803589 -0.556458 1441831170 0.133972 -0.163513 -0.803589 -0.556458 1441831170 -0.141296 -0.181824 -0.863037 -0.449768 1441831170 -0.141296 -0.181824 -0.863037 -0.449768 1441831170 -0.141296 -0.181824 -0.863037 -0.449768 1441831170 -0.141296 -0.181824 -0.863037 -0.449768 1441831170 -0.141296 -0.181824 -0.863037 -0.449768 1441831170 -0.141296 -0.181824 -0.863037 -0.449768 1441831170 -0.305969 -0.204956 -0.865906 -0.338623 1441831170 -0.305969 -0.204956 -0.865906 -0.338623 1441831170 -0.305969 -0.204956 -0.865906 -0.338623 1441831170 -0.305969 -0.204956 -0.865906 -0.338623 1441831170 -0.305969 -0.204956 -0.865906 -0.338623 1441831170 -0.305969 -0.204956 -0.865906 -0.338623 1441831170 -0.316650 -0.249390 -0.878235 -0.257507 1441831170 -0.316650 -0.249390 -0.878235 -0.257507 1441831170 -0.316650 -0.249390 -0.878235 -0.257507 1441831170 -0.316650 -0.249390 -0.878235 -0.257507 1441831170 -0.316650 -0.249390 -0.878235 -0.257507 1441831170 -0.316650 -0.249390 -0.878235 -0.257507 1441831170 -0.215149 -0.265320 -0.899475 -0.272705 1441831170 -0.215149 -0.265320 -0.899475 -0.272705 1441831170 -0.215149 -0.265320 -0.899475 -0.272705 1441831170 -0.215149 -0.265320 -0.899475 -0.272705 1441831170 -0.033508 -0.263000 -0.895203 -0.358459 1441831170 -0.033508 -0.263000 -0.895203 -0.358459 1441831170 -0.033508 -0.263000 -0.895203 -0.358459 1441831170 -0.033508 -0.263000 -0.895203 -0.358459 1441831170 -0.033508 -0.263000 -0.895203 -0.358459 1441831170 -0.033508 -0.263000 -0.895203 -0.358459 1441831170 -0.033508 -0.263000 -0.895203 -0.358459 1441831170 0.238647 -0.247314 -0.849060 -0.401245 1441831170 0.238647 -0.247314 -0.849060 -0.401245 1441831170 0.238647 -0.247314 -0.849060 -0.401245 1441831170 0.238647 -0.247314 -0.849060 -0.401245 1441831170 0.238647 -0.247314 -0.849060 -0.401245 1441831170 0.238647 -0.247314 -0.849060 -0.401245 1441831170 0.510071 -0.181458 -0.700684 -0.464722 1441831170 0.510071 -0.181458 -0.700684 -0.464722 1441831170 0.510071 -0.181458 -0.700684 -0.464722 1441831170 0.510071 -0.181458 -0.700684 -0.464722 1441831170 0.510071 -0.181458 -0.700684 -0.464722 1441831170 0.510071 -0.181458 -0.700684 -0.464722 1441831170 0.510071 -0.181458 -0.700684 -0.464722 1441831170 0.718140 -0.128906 -0.461731 -0.504456 1441831170 0.718140 -0.128906 -0.461731 -0.504456 1441831170 0.718140 -0.128906 -0.461731 -0.504456 1441831170 0.718140 -0.128906 -0.461731 -0.504456 1441831170 0.718140 -0.128906 -0.461731 -0.504456 1441831170 0.718140 -0.128906 -0.461731 -0.504456 1441831170 0.846985 -0.058960 -0.218384 -0.481079 1441831170 0.846985 -0.058960 -0.218384 -0.481079 1441831170 0.846985 -0.058960 -0.218384 -0.481079 1441831170 0.846985 -0.058960 -0.218384 -0.481079 1441831170 0.846985 -0.058960 -0.218384 -0.481079 1441831170 0.846985 -0.058960 -0.218384 -0.481079 1441831170 0.846985 -0.051453 -0.146301 -0.508545 1441831170 0.846985 -0.051453 -0.146301 -0.508545 1441831170 0.846985 -0.051453 -0.146301 -0.508545 1441831171 0.846985 -0.051453 -0.146301 -0.508545 1441831171 0.846985 -0.051453 -0.146301 -0.508545 1441831171 0.846985 -0.051453 -0.146301 -0.508545 1441831171 0.780029 -0.076965 -0.220642 -0.580444 1441831171 0.780029 -0.076965 -0.220642 -0.580444 1441831171 0.780029 -0.076965 -0.220642 -0.580444 1441831171 0.780029 -0.076965 -0.220642 -0.580444 1441831171 0.780029 -0.076965 -0.220642 -0.580444 1441831171 0.780029 -0.076965 -0.220642 -0.580444 1441831171 0.654663 -0.102356 -0.388611 -0.640259 1441831171 0.654663 -0.102356 -0.388611 -0.640259 1441831171 0.654663 -0.102356 -0.388611 -0.640259 1441831171 0.654663 -0.102356 -0.388611 -0.640259 1441831171 0.654663 -0.102356 -0.388611 -0.640259 1441831171 0.654663 -0.102356 -0.388611 -0.640259 1441831171 0.654663 -0.102356 -0.388611 -0.640259 1441831171 0.440491 -0.115967 -0.591980 -0.664917 1441831171 0.440491 -0.115967 -0.591980 -0.664917 1441831171 0.440491 -0.115967 -0.591980 -0.664917 1441831171 0.440491 -0.115967 -0.591980 -0.664917 1441831171 0.440491 -0.115967 -0.591980 -0.664917 1441831171 0.440491 -0.115967 -0.591980 -0.664917 1441831171 0.172546 -0.135437 -0.756165 -0.616516 1441831171 0.172546 -0.135437 -0.756165 -0.616516 1441831171 0.172546 -0.135437 -0.756165 -0.616516 1441831171 0.172546 -0.135437 -0.756165 -0.616516 1441831171 0.172546 -0.135437 -0.756165 -0.616516 1441831171 0.172546 -0.135437 -0.756165 -0.616516 1441831171 -0.077820 -0.157532 -0.832092 -0.526123 1441831171 -0.077820 -0.157532 -0.832092 -0.526123 1441831171 -0.077820 -0.157532 -0.832092 -0.526123 1441831171 -0.077820 -0.157532 -0.832092 -0.526123 1441831171 -0.077820 -0.157532 -0.832092 -0.526123 1441831171 -0.077820 -0.157532 -0.832092 -0.526123 1441831171 -0.236450 -0.182861 -0.856995 -0.419922 1441831171 -0.236450 -0.182861 -0.856995 -0.419922 1441831171 -0.236450 -0.182861 -0.856995 -0.419922 1441831171 -0.236450 -0.182861 -0.856995 -0.419922 1441831171 -0.236450 -0.182861 -0.856995 -0.419922 1441831171 -0.236450 -0.182861 -0.856995 -0.419922 1441831171 -0.236450 -0.182861 -0.856995 -0.419922 1441831171 -0.273621 -0.239563 -0.880920 -0.303040 1441831171 -0.273621 -0.239563 -0.880920 -0.303040 1441831171 -0.273621 -0.239563 -0.880920 -0.303040 1441831171 -0.273621 -0.239563 -0.880920 -0.303040 1441831171 -0.273621 -0.239563 -0.880920 -0.303040 1441831171 -0.273621 -0.239563 -0.880920 -0.303040 1441831171 -0.210510 -0.262512 -0.901794 -0.271362 1441831171 -0.210510 -0.262512 -0.901794 -0.271362 1441831171 -0.210510 -0.262512 -0.901794 -0.271362 1441831171 -0.210510 -0.262512 -0.901794 -0.271362 1441831171 -0.210510 -0.262512 -0.901794 -0.271362 1441831171 -0.210510 -0.262512 -0.901794 -0.271362 1441831171 -0.210510 -0.262512 -0.901794 -0.271362 1441831171 -0.072937 -0.227295 -0.924133 -0.298523 1441831171 -0.072937 -0.227295 -0.924133 -0.298523 1441831171 -0.072937 -0.227295 -0.924133 -0.298523 1441831171 -0.072937 -0.227295 -0.924133 -0.298523 1441831171 -0.072937 -0.227295 -0.924133 -0.298523 1441831171 -0.072937 -0.227295 -0.924133 -0.298523 1441831171 0.099609 -0.180054 -0.905884 -0.370300 1441831171 0.099609 -0.180054 -0.905884 -0.370300 1441831171 0.099609 -0.180054 -0.905884 -0.370300 1441831171 0.099609 -0.180054 -0.905884 -0.370300 1441831171 0.364868 -0.138916 -0.816711 -0.424988 1441831171 0.364868 -0.138916 -0.816711 -0.424988 1441831171 0.364868 -0.138916 -0.816711 -0.424988 1441831171 0.364868 -0.138916 -0.816711 -0.424988 1441831171 0.364868 -0.138916 -0.816711 -0.424988 1441831171 0.364868 -0.138916 -0.816711 -0.424988 1441831171 0.615479 -0.090942 -0.616943 -0.481995 1441831171 0.615479 -0.090942 -0.616943 -0.481995 1441831171 0.615479 -0.090942 -0.616943 -0.481995 1441831171 0.615479 -0.090942 -0.616943 -0.481995 1441831171 0.615479 -0.090942 -0.616943 -0.481995 1441831171 0.615479 -0.090942 -0.616943 -0.481995 1441831171 0.615479 -0.090942 -0.616943 -0.481995 1441831171 0.801575 -0.062927 -0.337585 -0.489441 1441831171 0.801575 -0.062927 -0.337585 -0.489441 1441831171 0.801575 -0.062927 -0.337585 -0.489441 1441831171 0.801575 -0.062927 -0.337585 -0.489441 1441831171 0.801575 -0.062927 -0.337585 -0.489441 1441831171 0.801575 -0.062927 -0.337585 -0.489441 1441831171 0.870789 -0.029175 -0.149536 -0.467407 1441831171 0.870789 -0.029175 -0.149536 -0.467407 1441831171 0.870789 -0.029175 -0.149536 -0.467407 1441831171 0.870789 -0.029175 -0.149536 -0.467407 1441831171 0.870789 -0.029175 -0.149536 -0.467407 1441831171 0.870789 -0.029175 -0.149536 -0.467407 1441831171 0.870789 -0.029175 -0.149536 -0.467407 1441831171 0.842285 -0.062805 -0.121582 -0.521362 1441831171 0.842285 -0.062805 -0.121582 -0.521362 1441831171 0.842285 -0.062805 -0.121582 -0.521362 1441831171 0.842285 -0.062805 -0.121582 -0.521362 1441831171 0.842285 -0.062805 -0.121582 -0.521362 1441831171 0.842285 -0.062805 -0.121582 -0.521362 1441831171 0.758179 -0.106873 -0.247437 -0.593750 1441831171 0.758179 -0.106873 -0.247437 -0.593750 1441831171 0.758179 -0.106873 -0.247437 -0.593750 1441831171 0.758179 -0.106873 -0.247437 -0.593750 1441831171 0.758179 -0.106873 -0.247437 -0.593750 1441831171 0.758179 -0.106873 -0.247437 -0.593750 1441831171 0.588379 -0.148438 -0.443481 -0.659607 1441831171 0.588379 -0.148438 -0.443481 -0.659607 1441831171 0.588379 -0.148438 -0.443481 -0.659607 1441831171 0.588379 -0.148438 -0.443481 -0.659607 1441831171 0.588379 -0.148438 -0.443481 -0.659607 1441831171 0.588379 -0.148438 -0.443481 -0.659607 1441831171 0.296753 -0.191833 -0.632568 -0.689270 1441831171 0.296753 -0.191833 -0.632568 -0.689270 1441831171 0.296753 -0.191833 -0.632568 -0.689270 1441831171 0.296753 -0.191833 -0.632568 -0.689270 1441831172 0.296753 -0.191833 -0.632568 -0.689270 1441831172 0.296753 -0.191833 -0.632568 -0.689270 1441831172 -0.004700 -0.178711 -0.774170 -0.607239 1441831172 -0.004700 -0.178711 -0.774170 -0.607239 1441831172 -0.004700 -0.178711 -0.774170 -0.607239 1441831172 -0.004700 -0.178711 -0.774170 -0.607239 1441831172 -0.004700 -0.178711 -0.774170 -0.607239 1441831172 -0.220032 -0.177795 -0.850342 -0.443848 1441831172 -0.220032 -0.177795 -0.850342 -0.443848 1441831172 -0.220032 -0.177795 -0.850342 -0.443848 1441831172 -0.220032 -0.177795 -0.850342 -0.443848 1441831172 -0.220032 -0.177795 -0.850342 -0.443848 1441831172 -0.220032 -0.177795 -0.850342 -0.443848 1441831172 -0.220032 -0.177795 -0.850342 -0.443848 1441831172 -0.296082 -0.236389 -0.877319 -0.294800 1441831172 -0.296082 -0.236389 -0.877319 -0.294800 1441831172 -0.296082 -0.236389 -0.877319 -0.294800 1441831172 -0.296082 -0.236389 -0.877319 -0.294800 1441831172 -0.296082 -0.236389 -0.877319 -0.294800 1441831172 -0.296082 -0.236389 -0.877319 -0.294800 1441831172 -0.249084 -0.275574 -0.901550 -0.221985 1441831172 -0.249084 -0.275574 -0.901550 -0.221985 1441831172 -0.249084 -0.275574 -0.901550 -0.221985 1441831172 -0.249084 -0.275574 -0.901550 -0.221985 1441831172 -0.249084 -0.275574 -0.901550 -0.221985 1441831172 -0.249084 -0.275574 -0.901550 -0.221985 1441831172 -0.133972 -0.270447 -0.911804 -0.278687 1441831172 -0.133972 -0.270447 -0.911804 -0.278687 1441831172 -0.133972 -0.270447 -0.911804 -0.278687 1441831172 -0.133972 -0.270447 -0.911804 -0.278687 1441831172 -0.133972 -0.270447 -0.911804 -0.278687 1441831172 -0.133972 -0.270447 -0.911804 -0.278687 1441831172 0.057190 -0.268005 -0.912354 -0.304321 1441831172 0.057190 -0.268005 -0.912354 -0.304321 1441831172 0.057190 -0.268005 -0.912354 -0.304321 1441831172 0.057190 -0.268005 -0.912354 -0.304321 1441831172 0.057190 -0.268005 -0.912354 -0.304321 1441831172 0.057190 -0.268005 -0.912354 -0.304321 1441831172 0.332214 -0.223389 -0.845764 -0.352844 1441831172 0.332214 -0.223389 -0.845764 -0.352844 1441831172 0.332214 -0.223389 -0.845764 -0.352844 1441831172 0.332214 -0.223389 -0.845764 -0.352844 1441831172 0.332214 -0.223389 -0.845764 -0.352844 1441831172 0.332214 -0.223389 -0.845764 -0.352844 1441831172 0.332214 -0.223389 -0.845764 -0.352844 1441831172 0.570557 -0.147644 -0.662415 -0.462463 1441831172 0.570557 -0.147644 -0.662415 -0.462463 1441831172 0.570557 -0.147644 -0.662415 -0.462463 1441831172 0.570557 -0.147644 -0.662415 -0.462463 1441831172 0.570557 -0.147644 -0.662415 -0.462463 1441831172 0.570557 -0.147644 -0.662415 -0.462463 1441831172 0.756409 -0.082458 -0.425842 -0.489563 1441831172 0.756409 -0.082458 -0.425842 -0.489563 1441831172 0.756409 -0.082458 -0.425842 -0.489563 1441831172 0.756409 -0.082458 -0.425842 -0.489563 1441831172 0.756409 -0.082458 -0.425842 -0.489563 1441831172 0.756409 -0.082458 -0.425842 -0.489563 1441831172 0.876953 0.004578 -0.160217 -0.453064 1441831172 0.876953 0.004578 -0.160217 -0.453064 1441831172 0.876953 0.004578 -0.160217 -0.453064 1441831172 0.876953 0.004578 -0.160217 -0.453064 1441831172 0.876953 0.004578 -0.160217 -0.453064 1441831172 0.876953 0.004578 -0.160217 -0.453064 1441831172 0.875916 -0.035400 -0.070557 -0.475891 1441831172 0.875916 -0.035400 -0.070557 -0.475891 1441831172 0.875916 -0.035400 -0.070557 -0.475891 1441831172 0.875916 -0.035400 -0.070557 -0.475891 1441831172 0.875916 -0.035400 -0.070557 -0.475891 1441831172 0.875916 -0.035400 -0.070557 -0.475891 1441831172 0.815613 -0.084534 -0.166138 -0.547729 1441831172 0.815613 -0.084534 -0.166138 -0.547729 1441831172 0.815613 -0.084534 -0.166138 -0.547729 1441831172 0.815613 -0.084534 -0.166138 -0.547729 1441831172 0.815613 -0.084534 -0.166138 -0.547729 1441831172 0.815613 -0.084534 -0.166138 -0.547729 1441831172 0.688721 -0.135437 -0.325745 -0.633423 1441831172 0.688721 -0.135437 -0.325745 -0.633423 1441831172 0.688721 -0.135437 -0.325745 -0.633423 1441831172 0.688721 -0.135437 -0.325745 -0.633423 1441831172 0.688721 -0.135437 -0.325745 -0.633423 1441831172 0.688721 -0.135437 -0.325745 -0.633423 1441831172 0.688721 -0.135437 -0.325745 -0.633423 1441831172 0.465454 -0.168152 -0.552063 -0.671082 1441831172 0.465454 -0.168152 -0.552063 -0.671082 1441831172 0.465454 -0.168152 -0.552063 -0.671082 1441831172 0.465454 -0.168152 -0.552063 -0.671082 1441831172 0.465454 -0.168152 -0.552063 -0.671082 1441831172 0.465454 -0.168152 -0.552063 -0.671082 1441831172 0.169250 -0.202026 -0.735229 -0.624512 1441831172 0.169250 -0.202026 -0.735229 -0.624512 1441831172 0.169250 -0.202026 -0.735229 -0.624512 1441831172 0.169250 -0.202026 -0.735229 -0.624512 1441831172 0.169250 -0.202026 -0.735229 -0.624512 1441831172 0.169250 -0.202026 -0.735229 -0.624512 1441831172 -0.105347 -0.229736 -0.818604 -0.515869 1441831172 -0.105347 -0.229736 -0.818604 -0.515869 1441831172 -0.105347 -0.229736 -0.818604 -0.515869 1441831172 -0.105347 -0.229736 -0.818604 -0.515869 1441831172 -0.105347 -0.229736 -0.818604 -0.515869 1441831172 -0.105347 -0.229736 -0.818604 -0.515869 1441831172 -0.265198 -0.251404 -0.845215 -0.390076 1441831172 -0.265198 -0.251404 -0.845215 -0.390076 1441831172 -0.265198 -0.251404 -0.845215 -0.390076 1441831172 -0.265198 -0.251404 -0.845215 -0.390076 1441831172 -0.265198 -0.251404 -0.845215 -0.390076 1441831172 -0.265198 -0.251404 -0.845215 -0.390076 1441831172 -0.265198 -0.251404 -0.845215 -0.390076 1441831172 -0.304321 -0.258118 -0.862488 -0.311462 1441831172 -0.304321 -0.258118 -0.862488 -0.311462 1441831172 -0.304321 -0.258118 -0.862488 -0.311462 1441831172 -0.304321 -0.258118 -0.862488 -0.311462 1441831172 -0.304321 -0.258118 -0.862488 -0.311462 1441831172 -0.304321 -0.258118 -0.862488 -0.311462 1441831173 -0.226990 -0.254028 -0.879883 -0.331421 1441831173 -0.226990 -0.254028 -0.879883 -0.331421 1441831173 -0.226990 -0.254028 -0.879883 -0.331421 1441831173 -0.226990 -0.254028 -0.879883 -0.331421 1441831173 -0.226990 -0.254028 -0.879883 -0.331421 1441831173 -0.226990 -0.254028 -0.879883 -0.331421 1441831173 -0.071838 -0.246643 -0.888123 -0.381287 1441831173 -0.071838 -0.246643 -0.888123 -0.381287 1441831173 -0.071838 -0.246643 -0.888123 -0.381287 1441831173 -0.071838 -0.246643 -0.888123 -0.381287 1441831173 -0.071838 -0.246643 -0.888123 -0.381287 1441831173 -0.071838 -0.246643 -0.888123 -0.381287 1441831173 0.143921 -0.248840 -0.865295 -0.410767 1441831173 0.143921 -0.248840 -0.865295 -0.410767 1441831173 0.143921 -0.248840 -0.865295 -0.410767 1441831173 0.143921 -0.248840 -0.865295 -0.410767 1441831173 0.143921 -0.248840 -0.865295 -0.410767 1441831173 0.143921 -0.248840 -0.865295 -0.410767 1441831173 0.407043 -0.217224 -0.752686 -0.469788 1441831173 0.407043 -0.217224 -0.752686 -0.469788 1441831173 0.407043 -0.217224 -0.752686 -0.469788 1441831173 0.407043 -0.217224 -0.752686 -0.469788 1441831173 0.407043 -0.217224 -0.752686 -0.469788 1441831173 0.407043 -0.217224 -0.752686 -0.469788 1441831173 0.630798 -0.136353 -0.592590 -0.482056 1441831173 0.630798 -0.136353 -0.592590 -0.482056 1441831173 0.630798 -0.136353 -0.592590 -0.482056 1441831173 0.630798 -0.136353 -0.592590 -0.482056 1441831173 0.630798 -0.136353 -0.592590 -0.482056 1441831173 0.630798 -0.136353 -0.592590 -0.482056 1441831173 0.813965 -0.052917 -0.369141 -0.445435 1441831173 0.813965 -0.052917 -0.369141 -0.445435 1441831173 0.813965 -0.052917 -0.369141 -0.445435 1441831173 0.813965 -0.052917 -0.369141 -0.445435 1441831173 0.813965 -0.052917 -0.369141 -0.445435 1441831173 0.813965 -0.052917 -0.369141 -0.445435 1441831173 0.813965 -0.052917 -0.369141 -0.445435 1441831173 0.909546 -0.012878 -0.159729 -0.383423 1441831173 0.909546 -0.012878 -0.159729 -0.383423 1441831173 0.909546 -0.012878 -0.159729 -0.383423 1441831173 0.917969 0.012756 -0.112671 -0.380127 1441831173 0.917969 0.012756 -0.112671 -0.380127 1441831173 0.917969 0.012756 -0.112671 -0.380127 1441831173 0.917969 0.012756 -0.112671 -0.380127 1441831173 0.917969 0.012756 -0.112671 -0.380127 1441831173 0.917969 0.012756 -0.112671 -0.380127 1441831173 0.860962 -0.030945 -0.230896 -0.452209 1441831173 0.860962 -0.030945 -0.230896 -0.452209 1441831173 0.860962 -0.030945 -0.230896 -0.452209 1441831173 0.860962 -0.030945 -0.230896 -0.452209 1441831173 0.860962 -0.030945 -0.230896 -0.452209 1441831173 0.860962 -0.030945 -0.230896 -0.452209 1441831173 0.730225 -0.078186 -0.401611 -0.547180 1441831173 0.730225 -0.078186 -0.401611 -0.547180 1441831173 
-0.425476 0.430786 -0.426819 -0.671814 1441831175 -0.425476 0.430786 -0.426819 -0.671814 1441831175 -0.425476 0.430786 -0.426819 -0.671814 1441831175 -0.425476 0.430786 -0.426819 -0.671814 1441831175 -0.425476 0.430786 -0.426819 -0.671814 1441831175 -0.425476 0.430786 -0.426819 -0.671814 1441831175 -0.425476 0.430786 -0.426819 -0.671814 1441831175 -0.419373 0.437866 -0.424744 -0.672363 1441831175 -0.419373 0.437866 -0.424744 -0.672363 1441831175 -0.419373 0.437866 -0.424744 -0.672363 1441831175 -0.419373 0.437866 -0.424744 -0.672363 1441831175 -0.419373 0.437866 -0.424744 -0.672363 1441831175 -0.419373 0.437866 -0.424744 -0.672363 1441831175 -0.412292 0.450195 -0.417908 -0.672852 1441831175 -0.412292 0.450195 -0.417908 -0.672852 1441831175 -0.412292 0.450195 -0.417908 -0.672852 1441831175 -0.412292 0.450195 -0.417908 -0.672852 1441831175 -0.412292 0.450195 -0.417908 -0.672852 1441831175 -0.412292 0.450195 -0.417908 -0.672852 1441831175 -0.414124 0.462219 -0.408447 -0.669373 1441831175 -0.414124 0.462219 -0.408447 -0.669373 1441831175 -0.414124 0.462219 -0.408447 -0.669373 1441831175 -0.414124 0.462219 -0.408447 -0.669373 1441831175 -0.414124 0.462219 -0.408447 -0.669373 1441831175 -0.414124 0.462219 -0.408447 -0.669373 1441831175 -0.414124 0.462219 -0.408447 -0.669373 1441831175 -0.423035 0.467712 -0.399719 -0.665283 1441831175 -0.423035 0.467712 -0.399719 -0.665283 1441831175 -0.423035 0.467712 -0.399719 -0.665283 1441831175 -0.423035 0.467712 -0.399719 -0.665283 1441831175 -0.423035 0.467712 -0.399719 -0.665283 1441831175 -0.423035 0.467712 -0.399719 -0.665283 1441831175 -0.437561 0.456299 -0.403442 -0.661560 1441831175 -0.437561 0.456299 -0.403442 -0.661560 1441831175 -0.437561 0.456299 -0.403442 -0.661560 1441831176 -0.437561 0.456299 -0.403442 -0.661560 1441831176 -0.437561 0.456299 -0.403442 -0.661560 1441831176 -0.437561 0.456299 -0.403442 -0.661560 1441831176 -0.437561 0.456299 -0.403442 -0.661560 1441831176 -0.454895 0.429932 -0.426697 -0.652893 1441831176 -0.454895 0.429932 -0.426697 -0.652893 1441831176 -0.454895 0.429932 -0.426697 -0.652893 1441831176 -0.454895 0.429932 -0.426697 -0.652893 1441831176 -0.454895 0.429932 -0.426697 -0.652893 1441831176 -0.454895 0.429932 -0.426697 -0.652893 1441831176 -0.461792 0.409729 -0.451721 -0.644104 1441831176 -0.461792 0.409729 -0.451721 -0.644104 1441831176 -0.461792 0.409729 -0.451721 -0.644104 1441831176 -0.461792 0.409729 -0.451721 -0.644104 1441831176 -0.461792 0.409729 -0.451721 -0.644104 1441831176 -0.461792 0.409729 -0.451721 -0.644104 1441831176 -0.452209 0.413940 -0.451172 -0.648621 1441831176 -0.452209 0.413940 -0.451172 -0.648621 1441831176 -0.452209 0.413940 -0.451172 -0.648621 1441831176 -0.452209 0.413940 -0.451172 -0.648621 1441831176 -0.452209 0.413940 -0.451172 -0.648621 1441831176 -0.452209 0.413940 -0.451172 -0.648621 1441831176 -0.438477 0.431885 -0.433228 -0.658447 1441831176 -0.438477 0.431885 -0.433228 -0.658447 1441831176 -0.438477 0.431885 -0.433228 -0.658447 1441831176 -0.438477 0.431885 -0.433228 -0.658447 1441831176 -0.438477 0.431885 -0.433228 -0.658447 1441831176 -0.438477 0.431885 -0.433228 -0.658447 1441831176 -0.438477 0.437622 -0.427490 -0.658447 1441831176 -0.438477 0.437622 -0.427490 -0.658447 1441831176 -0.438477 0.437622 -0.427490 -0.658447 1441831176 -0.438477 0.437622 -0.427490 -0.658447 1441831176 -0.455627 0.421143 -0.449768 -0.642517 1441831176 -0.455627 0.421143 -0.449768 -0.642517 1441831176 -0.455627 0.421143 -0.449768 -0.642517 1441831176 -0.455627 0.421143 -0.449768 -0.642517 1441831176 -0.455627 0.421143 -0.449768 -0.642517 1441831176 -0.455627 0.421143 -0.449768 -0.642517 1441831176 -0.476135 0.399963 -0.479675 -0.619141 1441831176 -0.476135 0.399963 -0.479675 -0.619141 1441831176 -0.476135 0.399963 -0.479675 -0.619141 1441831176 -0.476135 0.399963 -0.479675 -0.619141 1441831176 -0.476135 0.399963 -0.479675 -0.619141 1441831176 -0.476135 0.399963 -0.479675 -0.619141 1441831176 -0.483765 0.398071 -0.490479 -0.605835 1441831176 -0.483765 0.398071 -0.490479 -0.605835 1441831176 -0.483765 0.398071 -0.490479 -0.605835 1441831176 -0.483765 0.398071 -0.490479 -0.605835 1441831176 -0.483765 0.398071 -0.490479 -0.605835 1441831176 -0.483765 0.398071 -0.490479 -0.605835 1441831176 -0.477783 0.416138 -0.481140 -0.605896 1441831176 -0.477783 0.416138 -0.481140 -0.605896 1441831176 -0.477783 0.416138 -0.481140 -0.605896 1441831176 -0.477783 0.416138 -0.481140 -0.605896 1441831176 -0.477783 0.416138 -0.481140 -0.605896 1441831176 -0.477783 0.416138 -0.481140 -0.605896 1441831176 -0.477783 0.416138 -0.481140 -0.605896 1441831176 -0.473572 0.433289 -0.476074 -0.601196 1441831176 -0.473572 0.433289 -0.476074 -0.601196 1441831176 -0.473572 0.433289 -0.476074 -0.601196 1441831176 -0.473572 0.433289 -0.476074 -0.601196 1441831176 -0.473572 0.433289 -0.476074 -0.601196 1441831176 -0.483765 0.435181 -0.486267 -0.583313 1441831176 -0.483765 0.435181 -0.486267 -0.583313 1441831176 -0.483765 0.435181 -0.486267 -0.583313 1441831176 -0.483765 0.435181 -0.486267 -0.583313 1441831176 -0.483765 0.435181 -0.486267 -0.583313 1441831176 -0.483765 0.435181 -0.486267 -0.583313 1441831176 -0.487061 0.430847 -0.490723 -0.580017 1441831176 -0.487061 0.430847 -0.490723 -0.580017 1441831176 -0.487061 0.430847 -0.490723 -0.580017 1441831176 -0.487061 0.430847 -0.490723 -0.580017 1441831176 -0.487061 0.430847 -0.490723 -0.580017 1441831176 -0.487061 0.430847 -0.490723 -0.580017 1441831176 -0.470215 0.446167 -0.455078 -0.610596 1441831176 -0.470215 0.446167 -0.455078 -0.610596 1441831176 -0.470215 0.446167 -0.455078 -0.610596 1441831176 -0.470215 0.446167 -0.455078 -0.610596 1441831176 -0.470215 0.446167 -0.455078 -0.610596 1441831176 -0.470215 0.446167 -0.455078 -0.610596 1441831176 -0.470215 0.446167 -0.455078 -0.610596 1441831176 -0.454468 0.450806 -0.424438 -0.640442 1441831176 -0.454468 0.450806 -0.424438 -0.640442 1441831176 -0.454468 0.450806 -0.424438 -0.640442 1441831176 -0.460693 0.423035 -0.436584 -0.646729 1441831176 -0.460693 0.423035 -0.436584 -0.646729 1441831176 -0.460693 0.423035 -0.436584 -0.646729 1441831176 -0.460693 0.423035 -0.436584 -0.646729 1441831176 -0.460693 0.423035 -0.436584 -0.646729 1441831176 -0.460693 0.423035 -0.436584 -0.646729 1441831176 -0.474731 0.377319 -0.480042 -0.633911 1441831176 -0.474731 0.377319 -0.480042 -0.633911 1441831176 -0.474731 0.377319 -0.480042 -0.633911 1441831176 -0.474731 0.377319 -0.480042 -0.633911 1441831176 -0.474731 0.377319 -0.480042 -0.633911 1441831176 -0.474731 0.377319 -0.480042 -0.633911 1441831176 -0.474731 0.377319 -0.480042 -0.633911 1441831176 -0.473145 0.353394 -0.508179 -0.626892 1441831176 -0.473145 0.353394 -0.508179 -0.626892 1441831176 -0.473145 0.353394 -0.508179 -0.626892 1441831176 -0.473145 0.353394 -0.508179 -0.626892 1441831176 -0.473145 0.353394 -0.508179 -0.626892 1441831176 -0.457092 0.370300 -0.493408 -0.640747 1441831176 -0.457092 0.370300 -0.493408 -0.640747 1441831176 -0.457092 0.370300 -0.493408 -0.640747 1441831177 -0.457092 0.370300 -0.493408 -0.640747 1441831177 -0.457092 0.370300 -0.493408 -0.640747 1441831177 -0.457092 0.370300 -0.493408 -0.640747 1441831177 -0.442749 0.400208 -0.462708 -0.655640 1441831177 -0.442749 0.400208 -0.462708 -0.655640 1441831177 -0.442749 0.400208 -0.462708 -0.655640 1441831177 -0.442749 0.400208 -0.462708 -0.655640 1441831177 -0.442749 0.400208 -0.462708 -0.655640 1441831177 -0.442749 0.400208 -0.462708 -0.655640 1441831177 -0.442627 0.414734 -0.450684 -0.654968 1441831177 -0.442627 0.414734 -0.450684 -0.654968 1441831177 -0.442627 0.414734 -0.450684 -0.654968 1441831177 -0.442627 0.414734 -0.450684 -0.654968 1441831177 -0.442627 0.414734 -0.450684 -0.654968 1441831177 -0.442627 0.414734 -0.450684 -0.654968 1441831177 -0.442627 0.414734 -0.450684 -0.654968 1441831177 -0.462036 0.404297 -0.468628 -0.635254 1441831177 -0.462036 0.404297 -0.468628 -0.635254 1441831177 -0.462036 0.404297 -0.468628 -0.635254 1441831177 -0.462036 0.404297 -0.468628 -0.635254 1441831177 -0.462036 0.404297 -0.468628 -0.635254 1441831177 -0.462036 0.404297 -0.468628 -0.635254 1441831177 -0.487610 0.381653 -0.499390 -0.605957 1441831177 -0.487610 0.381653 -0.499390 -0.605957 1441831177 -0.487610 0.381653 -0.499390 -0.605957 1441831177 -0.487610 0.381653 -0.499390 -0.605957 1441831177 -0.487610 0.381653 -0.499390 -0.605957 1441831177 -0.487610 0.381653 -0.499390 -0.605957 1441831177 -0.487610 0.381653 -0.499390 -0.605957 1441831177 -0.503601 0.372986 -0.518127 -0.582153 1441831177 -0.503601 0.372986 -0.518127 -0.582153 1441831177 -0.503601 0.372986 -0.518127 -0.582153 1441831177 -0.503601 0.372986 -0.518127 -0.582153 1441831177 -0.503601 0.372986 -0.518127 -0.582153 1441831177 -0.503601 0.372986 -0.518127 -0.582153 1441831177 -0.503357 0.395569 -0.513367 -0.571533 1441831177 -0.503357 0.395569 -0.513367 -0.571533 1441831177 -0.503357 0.395569 -0.513367 -0.571533 1441831177 -0.503357 0.395569 -0.513367 -0.571533 1441831177 -0.503357 0.395569 -0.513367 -0.571533 1441831177 -0.503357 0.395569 -0.513367 -0.571533 1441831177 -0.503357 0.395569 -0.513367 -0.571533 1441831177 -0.496399 0.435059 -0.493530 -0.566345 1441831177 -0.496399 0.435059 -0.493530 -0.566345 1441831177 -0.496399 0.435059 -0.493530 -0.566345 1441831177 -0.496399 0.435059 -0.493530 -0.566345 1441831177 -0.496399 0.435059 -0.493530 -0.566345 1441831177 -0.496399 0.435059 -0.493530 -0.566345 1441831177 -0.503357 0.444641 -0.495300 -0.551086 1441831177 -0.503357 0.444641 -0.495300 -0.551086 1441831177 -0.503357 0.444641 -0.495300 -0.551086 1441831177 -0.503357 0.444641 -0.495300 -0.551086 1441831177 -0.503357 0.444641 -0.495300 -0.551086 1441831177 -0.489014 0.463928 -0.462646 -0.575867 1441831177 -0.489014 0.463928 -0.462646 -0.575867 1441831177 -0.489014 0.463928 -0.462646 -0.575867 1441831177 -0.489014 0.463928 -0.462646 -0.575867 1441831177 -0.489014 0.463928 -0.462646 -0.575867 1441831177 -0.489014 0.463928 -0.462646 -0.575867 1441831177 -0.489014 0.463928 -0.462646 -0.575867 1441831177 -0.469849 0.474915 -0.421204 -0.613464 1441831177 -0.469849 0.474915 -0.421204 -0.613464 1441831177 -0.469849 0.474915 -0.421204 -0.613464 1441831177 -0.469849 0.474915 -0.421204 -0.613464 1441831177 -0.469849 0.474915 -0.421204 -0.613464 1441831177 -0.469849 0.474915 -0.421204 -0.613464 1441831177 -0.475586 0.446350 -0.429688 -0.624512 1441831177 -0.475586 0.446350 -0.429688 -0.624512 1441831177 -0.475586 0.446350 -0.429688 -0.624512 1441831177 -0.475586 0.446350 -0.429688 -0.624512 1441831177 -0.475586 0.446350 -0.429688 -0.624512 1441831177 -0.475586 0.446350 -0.429688 -0.624512 1441831177 -0.505798 0.380859 -0.487915 -0.601013 1441831177 -0.505798 0.380859 -0.487915 -0.601013 1441831177 -0.505798 0.380859 -0.487915 -0.601013 1441831177 -0.505798 0.380859 -0.487915 -0.601013 1441831177 -0.505798 0.380859 -0.487915 -0.601013 1441831177 -0.505798 0.380859 -0.487915 -0.601013 1441831177 -0.525208 0.323242 -0.546387 -0.566772 1441831177 -0.525208 0.323242 -0.546387 -0.566772 1441831177 -0.525208 0.323242 -0.546387 -0.566772 1441831177 -0.525208 0.323242 -0.546387 -0.566772 1441831177 -0.525208 0.323242 -0.546387 -0.566772 1441831177 -0.525208 0.323242 -0.546387 -0.566772 1441831177 -0.516541 0.322876 -0.553650 -0.567871 1441831177 -0.516541 0.322876 -0.553650 -0.567871 1441831177 -0.516541 0.322876 -0.553650 -0.567871 1441831177 -0.516541 0.322876 -0.553650 -0.567871 1441831177 -0.516541 0.322876 -0.553650 -0.567871 1441831177 -0.516541 0.322876 -0.553650 -0.567871 1441831177 -0.516541 0.322876 -0.553650 -0.567871 1441831177 -0.489502 0.364746 -0.518860 -0.598511 1441831177 -0.489502 0.364746 -0.518860 -0.598511 1441831177 -0.489502 0.364746 -0.518860 -0.598511 1441831177 -0.489502 0.364746 -0.518860 -0.598511 1441831177 -0.463318 0.401978 -0.485901 -0.622681 1441831177 -0.463318 0.401978 -0.485901 -0.622681 1441831177 -0.463318 0.401978 -0.485901 -0.622681 1441831177 -0.463318 0.401978 -0.485901 -0.622681 1441831177 -0.463318 0.401978 -0.485901 -0.622681 1441831177 -0.463318 0.401978 -0.485901 -0.622681 1441831177 -0.455444 0.410522 -0.481384 -0.626404 1441831177 -0.455444 0.410522 -0.481384 -0.626404 1441831177 -0.455444 0.410522 -0.481384 -0.626404 1441831177 -0.455444 0.410522 -0.481384 -0.626404 1441831177 -0.455444 0.410522 -0.481384 -0.626404 1441831177 -0.455444 0.410522 -0.481384 -0.626404 1441831177 -0.455444 0.410522 -0.481384 -0.626404 1441831177 -0.469482 0.395752 -0.503052 -0.608276 1441831177 -0.469482 0.395752 -0.503052 -0.608276 1441831177 -0.469482 0.395752 -0.503052 -0.608276 1441831177 -0.469482 0.395752 -0.503052 -0.608276 1441831177 -0.469482 0.395752 -0.503052 -0.608276 1441831178 -0.469482 0.395752 -0.503052 -0.608276 1441831178 -0.483215 0.382935 -0.529907 -0.582336 1441831178 -0.483215 0.382935 -0.529907 -0.582336 1441831178 -0.483215 0.382935 -0.529907 -0.582336 1441831178 -0.483215 0.382935 -0.529907 -0.582336 1441831178 -0.488892 0.397888 -0.531799 -0.565613 1441831178 -0.488892 0.397888 -0.531799 -0.565613 1441831178 -0.488892 0.397888 -0.531799 -0.565613 1441831178 -0.488892 0.397888 -0.531799 -0.565613 1441831178 -0.488892 0.397888 -0.531799 -0.565613 1441831178 -0.488892 0.397888 -0.531799 -0.565613 1441831178 -0.498352 0.410889 -0.522156 -0.557007 1441831178 -0.498352 0.410889 -0.522156 -0.557007 1441831178 -0.498352 0.410889 -0.522156 -0.557007 1441831178 -0.498352 0.410889 -0.522156 -0.557007 1441831178 -0.498352 0.410889 -0.522156 -0.557007 1441831178 -0.498352 0.410889 -0.522156 -0.557007 1441831178 -0.498718 0.424377 -0.502258 -0.564819 1441831178 -0.498718 0.424377 -0.502258 -0.564819 1441831178 -0.498718 0.424377 -0.502258 -0.564819 1441831178 -0.498718 0.424377 -0.502258 -0.564819 1441831178 -0.498718 0.424377 -0.502258 -0.564819 1441831178 -0.498718 0.424377 -0.502258 -0.564819 1441831178 -0.498718 0.424377 -0.502258 -0.564819 1441831178 -0.485413 0.448059 -0.468994 -0.586243 1441831178 -0.485413 0.448059 -0.468994 -0.586243 1441831178 -0.485413 0.448059 -0.468994 -0.586243 1441831178 -0.485413 0.448059 -0.468994 -0.586243 1441831178 -0.485413 0.448059 -0.468994 -0.586243 1441831178 -0.485413 0.448059 -0.468994 -0.586243 1441831178 -0.472290 0.456360 -0.442810 -0.610474 1441831178 -0.472290 0.456360 -0.442810 -0.610474 1441831178 -0.472290 0.456360 -0.442810 -0.610474 1441831178 -0.472290 0.456360 -0.442810 -0.610474 1441831178 -0.472290 0.456360 -0.442810 -0.610474 1441831178 -0.472290 0.456360 -0.442810 -0.610474 1441831178 -0.472656 0.431458 -0.446655 -0.625305 1441831178 -0.472656 0.431458 -0.446655 -0.625305 1441831178 -0.472656 0.431458 -0.446655 -0.625305 1441831178 -0.472656 0.431458 -0.446655 -0.625305 1441831178 -0.472656 0.431458 -0.446655 -0.625305 1441831178 -0.472656 0.431458 -0.446655 -0.625305 1441831178 -0.485596 0.383240 -0.479431 -0.622498 1441831178 -0.485596 0.383240 -0.479431 -0.622498 1441831178 -0.485596 0.383240 -0.479431 -0.622498 1441831178 -0.485596 0.383240 -0.479431 -0.622498 1441831178 -0.485596 0.383240 -0.479431 -0.622498 1441831178 -0.485596 0.383240 -0.479431 -0.622498 1441831178 -0.495483 0.337646 -0.521484 -0.607117 1441831178 -0.495483 0.337646 -0.521484 -0.607117 1441831178 -0.495483 0.337646 -0.521484 -0.607117 1441831178 -0.495483 0.337646 -0.521484 -0.607117 1441831178 -0.495483 0.337646 -0.521484 -0.607117 1441831178 -0.495483 0.337646 -0.521484 -0.607117 1441831178 -0.490356 0.326782 -0.535461 -0.605103 1441831178 -0.490356 0.326782 -0.535461 -0.605103 1441831178 -0.490356 0.326782 -0.535461 -0.605103 1441831178 -0.490356 0.326782 -0.535461 -0.605103 1441831178 -0.490356 0.326782 -0.535461 -0.605103 1441831178 -0.490356 0.326782 -0.535461 -0.605103 1441831178 -0.467407 0.358215 -0.510681 -0.626465 1441831178 -0.467407 0.358215 -0.510681 -0.626465 1441831178 -0.467407 0.358215 -0.510681 -0.626465 1441831178 -0.437195 0.397888 -0.475159 -0.651794 1441831178 -0.437195 0.397888 -0.475159 -0.651794 1441831178 -0.437195 0.397888 -0.475159 -0.651794 1441831178 -0.437195 0.397888 -0.475159 -0.651794 1441831178 -0.423218 0.418030 -0.458191 -0.660522 1441831178 -0.423218 0.418030 -0.458191 -0.660522 1441831178 -0.423218 0.418030 -0.458191 -0.660522 1441831178 -0.423218 0.418030 -0.458191 -0.660522 1441831178 -0.423218 0.418030 -0.458191 -0.660522 1441831178 -0.423218 0.418030 -0.458191 -0.660522 1441831178 -0.434753 0.418640 -0.469666 -0.644348 1441831178 -0.434753 0.418640 -0.469666 -0.644348 1441831178 -0.434753 0.418640 -0.469666 -0.644348 1441831178 -0.434753 0.418640 -0.469666 -0.644348 1441831178 -0.434753 0.418640 -0.469666 -0.644348 1441831178 -0.434753 0.418640 -0.469666 -0.644348 1441831178 -0.455811 0.416260 -0.485535 -0.619141 1441831178 -0.455811 0.416260 -0.485535 -0.619141 1441831178 -0.455811 0.416260 -0.485535 -0.619141 1441831178 -0.455811 0.416260 -0.485535 -0.619141 1441831178 -0.455811 0.416260 -0.485535 -0.619141 1441831178 -0.455811 0.416260 -0.485535 -0.619141 1441831178 -0.455811 0.416260 -0.485535 -0.619141 1441831178 -0.466736 0.433899 -0.482300 -0.601135 1441831178 -0.466736 0.433899 -0.482300 -0.601135 1441831178 -0.466736 0.433899 -0.482300 -0.601135 1441831178 -0.466736 0.433899 -0.482300 -0.601135 1441831178 -0.466736 0.433899 -0.482300 -0.601135 1441831178 -0.466736 0.433899 -0.482300 -0.601135 1441831178 -0.468323 0.467163 -0.461121 -0.591492 1441831178 -0.468323 0.467163 -0.461121 -0.591492 1441831178 -0.468323 0.467163 -0.461121 -0.591492 1441831178 -0.468323 0.467163 -0.461121 -0.591492 1441831178 -0.468323 0.467163 -0.461121 -0.591492 1441831178 -0.468323 0.467163 -0.461121 -0.591492 1441831178 -0.464172 0.502075 -0.433472 -0.587097 1441831178 -0.464172 0.502075 -0.433472 -0.587097 1441831178 -0.464172 0.502075 -0.433472 -0.587097 1441831178 -0.464172 0.502075 -0.433472 -0.587097 1441831178 -0.464172 0.502075 -0.433472 -0.587097 1441831178 -0.464172 0.502075 -0.433472 -0.587097 1441831179 -0.451050 0.536194 -0.394043 -0.594849 1441831179 -0.451050 0.536194 -0.394043 -0.594849 1441831179 -0.451050 0.536194 -0.394043 -0.594849 1441831179 -0.451050 0.536194 -0.394043 -0.594849 1441831179 -0.451050 0.536194 -0.394043 -0.594849 1441831179 -0.451050 0.536194 -0.394043 -0.594849 1441831179 -0.448730 0.538879 -0.367432 -0.610962 1441831179 -0.448730 0.538879 -0.367432 -0.610962 1441831179 -0.448730 0.538879 -0.367432 -0.610962 1441831179 -0.448730 0.538879 -0.367432 -0.610962 1441831179 -0.448730 0.538879 -0.367432 -0.610962 1441831179 -0.448730 0.538879 -0.367432 -0.610962 1441831179 -0.459900 0.504639 -0.385803 -0.620483 1441831179 -0.459900 0.504639 -0.385803 -0.620483 1441831179 -0.459900 0.504639 -0.385803 -0.620483 1441831179 -0.459900 0.504639 -0.385803 -0.620483 1441831179 -0.459900 0.504639 -0.385803 -0.620483 1441831179 -0.459900 0.504639 -0.385803 -0.620483 1441831179 -0.486267 0.428833 -0.449402 -0.614624 1441831179 -0.486267 0.428833 -0.449402 -0.614624 1441831179 -0.486267 0.428833 -0.449402 -0.614624 1441831179 -0.486267 0.428833 -0.449402 -0.614624 1441831179 -0.486267 0.428833 -0.449402 -0.614624 1441831179 -0.486267 0.428833 -0.449402 -0.614624 1441831179 -0.498840 0.348206 -0.530029 -0.590759 1441831179 -0.498840 0.348206 -0.530029 -0.590759 1441831179 -0.498840 0.348206 -0.530029 -0.590759 1441831179 -0.498840 0.348206 -0.530029 -0.590759 1441831179 -0.498840 0.348206 -0.530029 -0.590759 1441831179 -0.498840 0.348206 -0.530029 -0.590759 1441831179 -0.498840 0.348206 -0.530029 -0.590759 1441831179 -0.486328 0.313599 -0.565186 -0.588074 1441831179 -0.486328 0.313599 -0.565186 -0.588074 1441831179 -0.486328 0.313599 -0.565186 -0.588074 1441831179 -0.486328 0.313599 -0.565186 -0.588074 1441831179 -0.486328 0.313599 -0.565186 -0.588074 1441831179 -0.486328 0.313599 -0.565186 -0.588074 1441831179 -0.462708 0.335388 -0.543213 -0.615173 1441831179 -0.462708 0.335388 -0.543213 -0.615173 1441831179 -0.462708 0.335388 -0.543213 -0.615173 1441831179 -0.462708 0.335388 -0.543213 -0.615173 1441831179 -0.462708 0.335388 -0.543213 -0.615173 1441831179 -0.462708 0.335388 -0.543213 -0.615173 1441831179 -0.437561 0.374268 -0.506897 -0.641541 1441831179 -0.437561 0.374268 -0.506897 -0.641541 1441831179 -0.437561 0.374268 -0.506897 -0.641541 1441831179 -0.422119 0.399597 -0.488281 -0.651001 1441831179 -0.422119 0.399597 -0.488281 -0.651001 1441831179 -0.422119 0.399597 -0.488281 -0.651001 1441831179 -0.422119 0.399597 -0.488281 -0.651001 1441831179 -0.422119 0.399597 -0.488281 -0.651001 1441831179 -0.422119 0.399597 -0.488281 -0.651001 1441831179 -0.422119 0.399597 -0.488281 -0.651001 1441831179 -0.427673 0.410828 -0.489990 -0.638977 1441831179 -0.427673 0.410828 -0.489990 -0.638977 1441831179 -0.427673 0.410828 -0.489990 -0.638977 1441831179 -0.427673 0.410828 -0.489990 -0.638977 1441831179 -0.427673 0.410828 -0.489990 -0.638977 1441831179 -0.427673 0.410828 -0.489990 -0.638977 1441831179 -0.448181 0.411865 -0.503235 -0.613464 1441831179 -0.448181 0.411865 -0.503235 -0.613464 1441831179 -0.448181 0.411865 -0.503235 -0.613464 1441831179 -0.448181 0.411865 -0.503235 -0.613464 1441831179 -0.448181 0.411865 -0.503235 -0.613464 1441831179 -0.448181 0.411865 -0.503235 -0.613464 1441831179 -0.472046 0.411743 -0.512695 -0.587219 1441831179 -0.472046 0.411743 -0.512695 -0.587219 1441831179 -0.472046 0.411743 -0.512695 -0.587219 1441831179 -0.472046 0.411743 -0.512695 -0.587219 1441831179 -0.472046 0.411743 -0.512695 -0.587219 1441831179 -0.472046 0.411743 -0.512695 -0.587219 1441831179 -0.496704 0.410217 -0.521179 -0.559875 1441831179 -0.496704 0.410217 -0.521179 -0.559875 1441831179 -0.496704 0.410217 -0.521179 -0.559875 1441831179 -0.496704 0.410217 -0.521179 -0.559875 1441831179 -0.496704 0.410217 -0.521179 -0.559875 1441831179 -0.496704 0.410217 -0.521179 -0.559875 1441831179 -0.496704 0.410217 -0.521179 -0.559875 1441831179 -0.510071 0.413208 -0.521301 -0.545349 1441831179 -0.510071 0.413208 -0.521301 -0.545349 1441831179 -0.510071 0.413208 -0.521301 -0.545349 1441831179 -0.510071 0.413208 -0.521301 -0.545349 1441831179 -0.510071 0.413208 -0.521301 -0.545349 1441831179 -0.510071 0.413208 -0.521301 -0.545349 1441831179 -0.495361 0.450500 -0.486084 -0.561646 1441831179 -0.495361 0.450500 -0.486084 -0.561646 1441831179 -0.495361 0.450500 -0.486084 -0.561646 1441831179 -0.495361 0.450500 -0.486084 -0.561646 1441831179 -0.495361 0.450500 -0.486084 -0.561646 1441831179 -0.495361 0.450500 -0.486084 -0.561646 1441831179 -0.479553 0.482117 -0.445129 -0.582642 1441831179 -0.479553 0.482117 -0.445129 -0.582642 1441831179 -0.479553 0.482117 -0.445129 -0.582642 1441831179 -0.479553 0.482117 -0.445129 -0.582642 1441831179 -0.479553 0.482117 -0.445129 -0.582642 1441831179 -0.479553 0.482117 -0.445129 -0.582642 1441831179 -0.479553 0.482117 -0.445129 -0.582642 1441831179 -0.485657 0.470276 -0.435486 -0.594543 1441831179 -0.485657 0.470276 -0.435486 -0.594543 1441831179 -0.485657 0.470276 -0.435486 -0.594543 1441831179 -0.485657 0.470276 -0.435486 -0.594543 1441831179 -0.485657 0.470276 -0.435486 -0.594543 1441831179 -0.503784 0.424255 -0.467285 -0.589844 1441831179 -0.503784 0.424255 -0.467285 -0.589844 1441831179 -0.503784 0.424255 -0.467285 -0.589844 1441831179 -0.503784 0.424255 -0.467285 -0.589844 1441831179 -0.503784 0.424255 -0.467285 -0.589844 1441831179 -0.503784 0.424255 -0.467285 -0.589844 1441831179 -0.516235 0.368103 -0.515747 -0.576233 1441831180 -0.516235 0.368103 -0.515747 -0.576233 1441831180 -0.510254 0.337708 -0.543274 -0.574890 1441831180 -0.510254 0.337708 -0.543274 -0.574890 1441831180 -0.510254 0.337708 -0.543274 -0.574890 1441831180 -0.510254 0.337708 -0.543274 -0.574890 1441831180 -0.510254 0.337708 -0.543274 -0.574890 1441831180 -0.510254 0.337708 -0.543274 -0.574890 1441831180 -0.494019 0.343628 -0.539734 -0.588745 1441831180 -0.494019 0.343628 -0.539734 -0.588745 1441831180 -0.494019 0.343628 -0.539734 -0.588745 1441831180 -0.494019 0.343628 -0.539734 -0.588745 1441831180 -0.494019 0.343628 -0.539734 -0.588745 1441831180 -0.494019 0.343628 -0.539734 -0.588745 1441831180 -0.494019 0.343628 -0.539734 -0.588745 1441831180 -0.471985 0.367371 -0.521606 -0.608521 1441831180 -0.471985 0.367371 -0.521606 -0.608521 1441831180 -0.471985 0.367371 -0.521606 -0.608521 1441831180 -0.471985 0.367371 -0.521606 -0.608521 1441831180 -0.471985 0.367371 -0.521606 -0.608521 1441831180 -0.471985 0.367371 -0.521606 -0.608521 1441831180 -0.452271 0.386963 -0.506104 -0.624207 1441831180 -0.452271 0.386963 -0.506104 -0.624207 1441831180 -0.452271 0.386963 -0.506104 -0.624207 1441831180 -0.452271 0.386963 -0.506104 -0.624207 1441831180 -0.452271 0.386963 -0.506104 -0.624207 1441831180 -0.452271 0.386963 -0.506104 -0.624207 1441831180 -0.445129 0.398010 -0.501709 -0.625916 1441831180 -0.445129 0.398010 -0.501709 -0.625916 1441831180 -0.445129 0.398010 -0.501709 -0.625916 1441831180 -0.445129 0.398010 -0.501709 -0.625916 1441831180 -0.445129 0.398010 -0.501709 -0.625916 1441831180 -0.445129 0.398010 -0.501709 -0.625916 1441831180 -0.445129 0.398010 -0.501709 -0.625916 1441831180 -0.446716 0.406738 -0.507019 -0.614807 1441831180 -0.446716 0.406738 -0.507019 -0.614807 1441831180 -0.446716 0.406738 -0.507019 -0.614807 1441831180 -0.446716 0.406738 -0.507019 -0.614807 1441831180 -0.446716 0.406738 -0.507019 -0.614807 1441831180 -0.446716 0.406738 -0.507019 -0.614807 1441831180 -0.449280 0.422363 -0.516296 -0.594360 1441831180 -0.449280 0.422363 -0.516296 -0.594360 1441831180 -0.449280 0.422363 -0.516296 -0.594360 1441831180 -0.449280 0.422363 -0.516296 -0.594360 1441831180 -0.449280 0.422363 -0.516296 -0.594360 1441831180 -0.449280 0.422363 -0.516296 -0.594360 1441831180 -0.449280 0.422363 -0.516296 -0.594360 1441831180 -0.466736 0.432007 -0.531677 -0.559387 1441831180 -0.466736 0.432007 -0.531677 -0.559387 1441831180 -0.466736 0.432007 -0.531677 -0.559387 1441831180 -0.466736 0.432007 -0.531677 -0.559387 1441831180 -0.466736 0.432007 -0.531677 -0.559387 1441831180 -0.466736 0.432007 -0.531677 -0.559387 1441831180 -0.486816 0.414673 -0.552979 -0.534180 1441831180 -0.486816 0.414673 -0.552979 -0.534180 1441831180 -0.486816 0.414673 -0.552979 -0.534180 1441831180 -0.486816 0.414673 -0.552979 -0.534180 1441831180 -0.486816 0.414673 -0.552979 -0.534180 1441831180 -0.486816 0.414673 -0.552979 -0.534180 1441831180 -0.502014 0.405212 -0.533752 -0.546753 1441831180 -0.502014 0.405212 -0.533752 -0.546753 1441831180 -0.502014 0.405212 -0.533752 -0.546753 1441831180 -0.502014 0.405212 -0.533752 -0.546753 1441831180 -0.502014 0.405212 -0.533752 -0.546753 1441831180 -0.502014 0.405212 -0.533752 -0.546753 1441831180 -0.504028 0.395081 -0.513611 -0.571106 1441831180 -0.504028 0.395081 -0.513611 -0.571106 1441831180 -0.504028 0.395081 -0.513611 -0.571106 1441831180 -0.504028 0.395081 -0.513611 -0.571106 1441831180 -0.504028 0.395081 -0.513611 -0.571106 1441831180 -0.504028 0.395081 -0.513611 -0.571106 1441831180 -0.504028 0.395081 -0.513611 -0.571106 1441831180 -0.502747 0.376282 -0.504395 -0.592712 1441831180 -0.502747 0.376282 -0.504395 -0.592712 1441831180 -0.502747 0.376282 -0.504395 -0.592712 1441831180 -0.502747 0.376282 -0.504395 -0.592712 1441831180 -0.502747 0.376282 -0.504395 -0.592712 1441831180 -0.502747 0.376282 -0.504395 -0.592712 1441831180 -0.502441 0.346558 -0.513855 -0.602905 1441831180 -0.502441 0.346558 -0.513855 -0.602905 1441831180 -0.502441 0.346558 -0.513855 -0.602905 1441831180 -0.502441 0.346558 -0.513855 -0.602905 1441831180 -0.502441 0.346558 -0.513855 -0.602905 1441831180 -0.502441 0.346558 -0.513855 -0.602905 1441831180 -0.502441 0.346558 -0.513855 -0.602905 1441831180 -0.495667 0.324158 -0.528870 -0.607910 1441831180 -0.495667 0.324158 -0.528870 -0.607910 1441831180 -0.495667 0.324158 -0.528870 -0.607910 1441831180 -0.495667 0.324158 -0.528870 -0.607910 1441831180 -0.495667 0.324158 -0.528870 -0.607910 1441831180 -0.495667 0.324158 -0.528870 -0.607910 1441831180 -0.483887 0.323303 -0.534485 -0.612976 1441831180 -0.483887 0.323303 -0.534485 -0.612976 1441831180 -0.483887 0.323303 -0.534485 -0.612976 1441831180 -0.483887 0.323303 -0.534485 -0.612976 1441831180 
-0.510193 0.098877 -0.787048 -0.332581 1441831182 -0.510193 0.098877 -0.787048 -0.332581 1441831182 -0.510193 0.098877 -0.787048 -0.332581 1441831182 -0.510193 0.098877 -0.787048 -0.332581 1441831182 -0.510193 0.098877 -0.787048 -0.332581 1441831182 -0.510193 0.098877 -0.787048 -0.332581 1441831182 -0.365662 -0.125000 -0.898621 -0.207947 1441831182 -0.365662 -0.125000 -0.898621 -0.207947 1441831182 -0.365662 -0.125000 -0.898621 -0.207947 1441831182 -0.365662 -0.125000 -0.898621 -0.207947 1441831183 -0.365662 -0.125000 -0.898621 -0.207947 1441831183 -0.365662 -0.125000 -0.898621 -0.207947 1441831183 -0.365662 -0.125000 -0.898621 -0.207947 1441831183 -0.062500 -0.231323 -0.944824 -0.223450 1441831183 -0.062500 -0.231323 -0.944824 -0.223450 1441831183 -0.062500 -0.231323 -0.944824 -0.223450 1441831183 -0.062500 -0.231323 -0.944824 -0.223450 1441831183 -0.062500 -0.231323 -0.944824 -0.223450 1441831183 -0.062500 -0.231323 -0.944824 -0.223450 1441831183 0.315735 -0.250610 -0.852844 -0.332092 1441831183 0.315735 -0.250610 -0.852844 -0.332092 1441831183 0.315735 -0.250610 -0.852844 -0.332092 1441831183 0.315735 -0.250610 -0.852844 -0.332092 1441831183 0.315735 -0.250610 -0.852844 -0.332092 1441831183 0.315735 -0.250610 -0.852844 -0.332092 1441831183 0.315735 -0.250610 -0.852844 -0.332092 1441831183 0.576477 -0.230713 -0.667358 -0.411255 1441831183 0.576477 -0.230713 -0.667358 -0.411255 1441831183 0.576477 -0.230713 -0.667358 -0.411255 1441831183 0.576477 -0.230713 -0.667358 -0.411255 1441831183 0.576477 -0.230713 -0.667358 -0.411255 1441831183 0.576477 -0.230713 -0.667358 -0.411255 1441831183 0.727295 -0.221069 -0.480408 -0.437561 1441831183 0.727295 -0.221069 -0.480408 -0.437561 1441831183 0.727295 -0.221069 -0.480408 -0.437561 1441831183 0.727295 -0.221069 -0.480408 -0.437561 1441831183 0.727295 -0.221069 -0.480408 -0.437561 1441831183 0.797607 -0.204956 -0.332153 -0.459839 1441831183 0.797607 -0.204956 -0.332153 -0.459839 1441831183 0.797607 -0.204956 -0.332153 -0.459839 1441831183 0.797607 -0.204956 -0.332153 -0.459839 1441831183 0.772705 -0.228821 -0.308777 -0.505188 1441831183 0.772705 -0.228821 -0.308777 -0.505188 1441831183 0.772705 -0.228821 -0.308777 -0.505188 1441831183 0.772705 -0.228821 -0.308777 -0.505188 1441831183 0.772705 -0.228821 -0.308777 -0.505188 1441831183 0.772705 -0.228821 -0.308777 -0.505188 1441831183 0.681458 -0.274841 -0.371277 -0.567688 1441831183 0.681458 -0.274841 -0.371277 -0.567688 1441831183 0.681458 -0.274841 -0.371277 -0.567688 1441831183 0.681458 -0.274841 -0.371277 -0.567688 1441831183 0.533386 -0.293579 -0.494080 -0.620667 1441831183 0.533386 -0.293579 -0.494080 -0.620667 1441831183 0.533386 -0.293579 -0.494080 -0.620667 1441831183 0.533386 -0.293579 -0.494080 -0.620667 1441831183 0.533386 -0.293579 -0.494080 -0.620667 1441831183 0.533386 -0.293579 -0.494080 -0.620667 1441831183 0.310913 -0.247070 -0.662903 -0.634766 1441831183 0.310913 -0.247070 -0.662903 -0.634766 1441831183 0.310913 -0.247070 -0.662903 -0.634766 1441831183 0.310913 -0.247070 -0.662903 -0.634766 1441831183 0.310913 -0.247070 -0.662903 -0.634766 1441831183 0.310913 -0.247070 -0.662903 -0.634766 1441831183 0.039551 -0.160034 -0.830750 -0.531799 1441831183 0.039551 -0.160034 -0.830750 -0.531799 1441831183 0.039551 -0.160034 -0.830750 -0.531799 1441831183 0.039551 -0.160034 -0.830750 -0.531799 1441831183 0.039551 -0.160034 -0.830750 -0.531799 1441831183 0.039551 -0.160034 -0.830750 -0.531799 1441831183 -0.203674 -0.118591 -0.904053 -0.356628 1441831183 -0.203674 -0.118591 -0.904053 -0.356628 1441831183 -0.203674 -0.118591 -0.904053 -0.356628 1441831183 -0.203674 -0.118591 -0.904053 -0.356628 1441831183 -0.203674 -0.118591 -0.904053 -0.356628 1441831183 -0.203674 -0.118591 -0.904053 -0.356628 1441831183 -0.367920 -0.112549 -0.884766 -0.263184 1441831183 -0.367920 -0.112549 -0.884766 -0.263184 1441831183 -0.367920 -0.112549 -0.884766 -0.263184 1441831183 -0.367920 -0.112549 -0.884766 -0.263184 1441831183 -0.367920 -0.112549 -0.884766 -0.263184 1441831183 -0.367920 -0.112549 -0.884766 -0.263184 1441831183 -0.367920 -0.112549 -0.884766 -0.263184 1441831183 -0.421509 -0.147766 -0.876770 -0.178589 1441831183 -0.421509 -0.147766 -0.876770 -0.178589 1441831183 -0.421509 -0.147766 -0.876770 -0.178589 1441831183 -0.421509 -0.147766 -0.876770 -0.178589 1441831183 -0.421509 -0.147766 -0.876770 -0.178589 1441831183 -0.421509 -0.147766 -0.876770 -0.178589 1441831183 -0.374268 -0.196777 -0.895691 -0.138000 1441831183 -0.374268 -0.196777 -0.895691 -0.138000 1441831183 -0.374268 -0.196777 -0.895691 -0.138000 1441831183 -0.374268 -0.196777 -0.895691 -0.138000 1441831183 -0.374268 -0.196777 -0.895691 -0.138000 1441831183 -0.374268 -0.196777 -0.895691 -0.138000 1441831183 -0.374268 -0.196777 -0.895691 -0.138000 1441831183 -0.260010 -0.210205 -0.922180 -0.194763 1441831183 -0.260010 -0.210205 -0.922180 -0.194763 1441831183 -0.260010 -0.210205 -0.922180 -0.194763 1441831183 -0.260010 -0.210205 -0.922180 -0.194763 1441831183 -0.260010 -0.210205 -0.922180 -0.194763 1441831183 -0.260010 -0.210205 -0.922180 -0.194763 1441831183 -0.077637 -0.221313 -0.936584 -0.260437 1441831183 -0.077637 -0.221313 -0.936584 -0.260437 1441831183 -0.077637 -0.221313 -0.936584 -0.260437 1441831183 -0.077637 -0.221313 -0.936584 -0.260437 1441831183 -0.077637 -0.221313 -0.936584 -0.260437 1441831183 -0.077637 -0.221313 -0.936584 -0.260437 1441831183 0.178894 -0.213501 -0.898315 -0.339905 1441831183 0.178894 -0.213501 -0.898315 -0.339905 1441831183 0.178894 -0.213501 -0.898315 -0.339905 1441831183 0.178894 -0.213501 -0.898315 -0.339905 1441831183 0.178894 -0.213501 -0.898315 -0.339905 1441831183 0.178894 -0.213501 -0.898315 -0.339905 1441831183 0.437134 -0.172852 -0.765076 -0.440186 1441831183 0.437134 -0.172852 -0.765076 -0.440186 1441831183 0.437134 -0.172852 -0.765076 -0.440186 1441831183 0.437134 -0.172852 -0.765076 -0.440186 1441831183 0.437134 -0.172852 -0.765076 -0.440186 1441831184 0.437134 -0.172852 -0.765076 -0.440186 1441831184 0.634766 -0.150696 -0.575806 -0.492859 1441831184 0.634766 -0.150696 -0.575806 -0.492859 1441831184 0.634766 -0.150696 -0.575806 -0.492859 1441831184 0.634766 -0.150696 -0.575806 -0.492859 1441831184 0.634766 -0.150696 -0.575806 -0.492859 1441831184 0.634766 -0.150696 -0.575806 -0.492859 1441831184 0.771240 -0.120056 -0.394836 -0.484680 1441831184 0.771240 -0.120056 -0.394836 -0.484680 1441831184 0.771240 -0.120056 -0.394836 -0.484680 1441831184 0.771240 -0.120056 -0.394836 -0.484680 1441831184 0.771240 -0.120056 -0.394836 -0.484680 1441831184 0.771240 -0.120056 -0.394836 -0.484680 1441831184 0.786682 -0.137390 -0.309265 -0.516418 1441831184 0.786682 -0.137390 -0.309265 -0.516418 1441831184 0.786682 -0.137390 -0.309265 -0.516418 1441831184 0.786682 -0.137390 -0.309265 -0.516418 1441831184 0.786682 -0.137390 -0.309265 -0.516418 1441831184 0.786682 -0.137390 -0.309265 -0.516418 1441831184 0.712891 -0.167847 -0.385071 -0.561584 1441831184 0.712891 -0.167847 -0.385071 -0.561584 1441831184 0.712891 -0.167847 -0.385071 -0.561584 1441831184 0.712891 -0.167847 -0.385071 -0.561584 1441831184 0.712891 -0.167847 -0.385071 -0.561584 1441831184 0.712891 -0.167847 -0.385071 -0.561584 1441831184 0.712891 -0.167847 -0.385071 -0.561584 1441831184 0.571838 -0.184265 -0.524292 -0.603516 1441831184 0.571838 -0.184265 -0.524292 -0.603516 1441831184 0.571838 -0.184265 -0.524292 -0.603516 1441831184 0.571838 -0.184265 -0.524292 -0.603516 1441831184 0.571838 -0.184265 -0.524292 -0.603516 1441831184 0.571838 -0.184265 -0.524292 -0.603516 1441831184 0.352661 -0.168640 -0.700134 -0.597595 1441831184 0.352661 -0.168640 -0.700134 -0.597595 1441831184 0.352661 -0.168640 -0.700134 -0.597595 1441831184 0.352661 -0.168640 -0.700134 -0.597595 1441831184 0.352661 -0.168640 -0.700134 -0.597595 1441831184 0.352661 -0.168640 -0.700134 -0.597595 1441831184 0.078979 -0.149597 -0.840759 -0.514343 1441831184 0.078979 -0.149597 -0.840759 -0.514343 1441831184 0.078979 -0.149597 -0.840759 -0.514343 1441831184 0.078979 -0.149597 -0.840759 -0.514343 1441831184 0.078979 -0.149597 -0.840759 -0.514343 1441831184 0.078979 -0.149597 -0.840759 -0.514343 1441831184 -0.170227 -0.133972 -0.900330 -0.377563 1441831184 -0.170227 -0.133972 -0.900330 -0.377563 1441831184 -0.170227 -0.133972 -0.900330 -0.377563 1441831184 -0.170227 -0.133972 -0.900330 -0.377563 1441831184 -0.170227 -0.133972 -0.900330 -0.377563 1441831184 -0.170227 -0.133972 -0.900330 -0.377563 1441831184 -0.170227 -0.133972 -0.900330 -0.377563 1441831184 -0.326294 -0.098999 -0.902832 -0.262268 1441831184 -0.326294 -0.098999 -0.902832 -0.262268 1441831184 -0.326294 -0.098999 -0.902832 -0.262268 1441831184 -0.326294 -0.098999 -0.902832 -0.262268 1441831184 -0.326294 -0.098999 -0.902832 -0.262268 1441831184 -0.326294 -0.098999 -0.902832 -0.262268 1441831184 -0.368896 -0.106201 -0.908203 -0.167114 1441831184 -0.368896 -0.106201 -0.908203 -0.167114 1441831184 -0.368896 -0.106201 -0.908203 -0.167114 1441831184 -0.368896 -0.106201 -0.908203 -0.167114 1441831184 -0.368896 -0.106201 -0.908203 -0.167114 1441831184 -0.368896 -0.106201 -0.908203 -0.167114 1441831184 -0.308716 -0.107605 -0.926758 -0.185425 1441831184 -0.308716 -0.107605 -0.926758 -0.185425 1441831184 -0.308716 -0.107605 -0.926758 -0.185425 1441831184 -0.308716 -0.107605 -0.926758 -0.185425 1441831184 -0.308716 -0.107605 -0.926758 -0.185425 1441831184 -0.308716 -0.107605 -0.926758 -0.185425 1441831184 -0.308716 -0.107605 -0.926758 -0.185425 1441831184 -0.145386 -0.118225 -0.955078 -0.229797 1441831184 -0.145386 -0.118225 -0.955078 -0.229797 1441831184 -0.145386 -0.118225 -0.955078 -0.229797 1441831184 -0.145386 -0.118225 -0.955078 -0.229797 1441831184 -0.145386 -0.118225 -0.955078 -0.229797 1441831184 -0.145386 -0.118225 -0.955078 -0.229797 1441831184 0.118958 -0.138245 -0.945557 -0.269714 1441831184 0.118958 -0.138245 -0.945557 -0.269714 1441831184 0.118958 -0.138245 -0.945557 -0.269714 1441831184 0.118958 -0.138245 -0.945557 -0.269714 1441831184 0.118958 -0.138245 -0.945557 -0.269714 1441831184 0.118958 -0.138245 -0.945557 -0.269714 1441831184 0.118958 -0.138245 -0.945557 -0.269714 1441831184 0.419128 -0.134583 -0.817932 -0.370422 1441831184 0.419128 -0.134583 -0.817932 -0.370422 1441831184 0.419128 -0.134583 -0.817932 -0.370422 1441831184 0.419128 -0.134583 -0.817932 -0.370422 1441831184 0.419128 -0.134583 -0.817932 -0.370422 1441831184 0.419128 -0.134583 -0.817932 -0.370422 1441831184 0.637451 -0.144714 -0.625977 -0.425293 1441831184 0.637451 -0.144714 -0.625977 -0.425293 1441831184 0.637451 -0.144714 -0.625977 -0.425293 1441831184 0.637451 -0.144714 -0.625977 -0.425293 1441831184 0.637451 -0.144714 -0.625977 -0.425293 1441831184 0.637451 -0.144714 -0.625977 -0.425293 1441831184 0.795166 -0.132202 -0.396240 -0.439575 1441831184 0.795166 -0.132202 -0.396240 -0.439575 1441831184 0.795166 -0.132202 -0.396240 -0.439575 1441831184 0.795166 -0.132202 -0.396240 -0.439575 1441831184 0.795166 -0.132202 -0.396240 -0.439575 1441831184 0.795166 -0.132202 -0.396240 -0.439575 1441831184 0.842468 -0.111206 -0.263794 -0.456360 1441831184 0.842468 -0.111206 -0.263794 -0.456360 1441831184 0.842468 -0.111206 -0.263794 -0.456360 1441831184 0.842468 -0.111206 -0.263794 -0.456360 1441831184 0.842468 -0.111206 -0.263794 -0.456360 1441831184 0.842468 -0.111206 -0.263794 -0.456360 1441831184 0.803650 -0.125671 -0.290039 -0.504272 1441831184 0.803650 -0.125671 -0.290039 -0.504272 1441831184 0.803650 -0.125671 -0.290039 -0.504272 1441831184 0.803650 -0.125671 -0.290039 -0.504272 1441831184 0.803650 -0.125671 -0.290039 -0.504272 1441831184 0.803650 -0.125671 -0.290039 -0.504272 1441831185 0.706360 -0.144592 -0.408081 -0.559998 1441831185 0.706360 -0.144592 -0.408081 -0.559998 1441831185 0.706360 -0.144592 -0.408081 -0.559998 1441831185 0.706360 -0.144592 -0.408081 -0.559998 1441831185 0.706360 -0.144592 -0.408081 -0.559998 1441831185 0.706360 -0.144592 -0.408081 -0.559998 1441831185 0.517090 -0.161743 -0.581177 -0.607239 1441831185 0.517090 -0.161743 -0.581177 -0.607239 1441831185 0.517090 -0.161743 -0.581177 -0.607239 1441831185 0.517090 -0.161743 -0.581177 -0.607239 1441831185 0.517090 -0.161743 -0.581177 -0.607239 1441831185 0.517090 -0.161743 -0.581177 -0.607239 1441831185 0.221008 -0.168579 -0.763611 -0.582825 1441831185 0.221008 -0.168579 -0.763611 -0.582825 1441831185 0.221008 -0.168579 -0.763611 -0.582825 1441831185 0.221008 -0.168579 -0.763611 -0.582825 1441831185 0.221008 -0.168579 -0.763611 -0.582825 1441831185 0.221008 -0.168579 -0.763611 -0.582825 1441831185 0.221008 -0.168579 -0.763611 -0.582825 1441831185 -0.088806 -0.168762 -0.848694 -0.493408 1441831185 -0.088806 -0.168762 -0.848694 -0.493408 1441831185 -0.088806 -0.168762 -0.848694 -0.493408 1441831185 -0.088806 -0.168762 -0.848694 -0.493408 1441831185 -0.088806 -0.168762 -0.848694 -0.493408 1441831185 -0.088806 -0.168762 -0.848694 -0.493408 1441831185 -0.295837 -0.164978 -0.871704 -0.354248 1441831185 -0.295837 -0.164978 -0.871704 -0.354248 1441831185 -0.295837 -0.164978 -0.871704 -0.354248 1441831185 -0.295837 -0.164978 -0.871704 -0.354248 1441831185 -0.295837 -0.164978 -0.871704 -0.354248 1441831185 -0.295837 -0.164978 -0.871704 -0.354248 1441831185 -0.363464 -0.186462 -0.884888 -0.224121 1441831185 -0.363464 -0.186462 -0.884888 -0.224121 1441831185 -0.363464 -0.186462 -0.884888 -0.224121 1441831185 -0.363464 -0.186462 -0.884888 -0.224121 1441831185 -0.363464 -0.186462 -0.884888 -0.224121 1441831185 -0.363464 -0.186462 -0.884888 -0.224121 1441831185 -0.363464 -0.186462 -0.884888 -0.224121 1441831185 -0.299194 -0.226135 -0.900757 -0.219299 1441831185 -0.299194 -0.226135 -0.900757 -0.219299 1441831185 -0.299194 -0.226135 -0.900757 -0.219299 1441831185 -0.299194 -0.226135 -0.900757 -0.219299 1441831185 -0.299194 -0.226135 -0.900757 -0.219299 1441831185 -0.299194 -0.226135 -0.900757 -0.219299 1441831185 -0.130371 -0.264404 -0.893982 -0.337585 1441831185 -0.130371 -0.264404 -0.893982 -0.337585 1441831185 -0.130371 -0.264404 -0.893982 -0.337585 1441831185 -0.130371 -0.264404 -0.893982 -0.337585 1441831185 -0.130371 -0.264404 -0.893982 -0.337585 1441831185 -0.130371 -0.264404 -0.893982 -0.337585 1441831185 0.114563 -0.284607 -0.849060 -0.430237 1441831185 0.114563 -0.284607 -0.849060 -0.430237 1441831185 0.114563 -0.284607 -0.849060 -0.430237 1441831185 0.114563 -0.284607 -0.849060 -0.430237 1441831185 0.114563 -0.284607 -0.849060 -0.430237 1441831185 0.114563 -0.284607 -0.849060 -0.430237 1441831185 0.114563 -0.284607 -0.849060 -0.430237 1441831185 0.402466 -0.245056 -0.733337 -0.490173 1441831185 0.402466 -0.245056 -0.733337 -0.490173 1441831185 0.402466 -0.245056 -0.733337 -0.490173 1441831185 0.402466 -0.245056 -0.733337 -0.490173 1441831185 0.402466 -0.245056 -0.733337 -0.490173 1441831185 0.402466 -0.245056 -0.733337 -0.490173 1441831185 0.621155 -0.193054 -0.549683 -0.524170 1441831185 0.621155 -0.193054 -0.549683 -0.524170 1441831185 0.621155 -0.193054 -0.549683 -0.524170 1441831185 0.621155 -0.193054 -0.549683 -0.524170 1441831185 0.621155 -0.193054 -0.549683 -0.524170 1441831185 0.621155 -0.193054 -0.549683 -0.524170 1441831185 0.791016 -0.119263 -0.346863 -0.489624 1441831185 0.791016 -0.119263 -0.346863 -0.489624 1441831185 0.791016 -0.119263 -0.346863 -0.489624 1441831185 0.791016 -0.119263 -0.346863 -0.489624 1441831185 0.831421 -0.079468 -0.258606 -0.485352 1441831185 0.831421 -0.079468 -0.258606 -0.485352 1441831185 0.831421 -0.079468 -0.258606 -0.485352 1441831185 0.831421 -0.079468 -0.258606 -0.485352 1441831185 0.831421 -0.079468 -0.258606 -0.485352 1441831185 0.831421 -0.079468 -0.258606 -0.485352 1441831185 0.783875 -0.099609 -0.303223 -0.532593 1441831185 0.783875 -0.099609 -0.303223 -0.532593 1441831185 0.783875 -0.099609 -0.303223 -0.532593 1441831185 0.783875 -0.099609 -0.303223 -0.532593 1441831185 0.783875 -0.099609 -0.303223 -0.532593 1441831185 0.669800 -0.121704 -0.434326 -0.589905 1441831185 0.669800 -0.121704 -0.434326 -0.589905 1441831185 0.669800 -0.121704 -0.434326 -0.589905 1441831185 0.669800 -0.121704 -0.434326 -0.589905 1441831185 0.669800 -0.121704 -0.434326 -0.589905 1441831185 0.669800 -0.121704 -0.434326 -0.589905 1441831185 0.669800 -0.121704 -0.434326 -0.589905 1441831185 0.461060 -0.136475 -0.613708 -0.626282 1441831185 0.461060 -0.136475 -0.613708 -0.626282 1441831185 0.461060 -0.136475 -0.613708 -0.626282 1441831185 0.461060 -0.136475 -0.613708 -0.626282 1441831185 0.461060 -0.136475 -0.613708 -0.626282 1441831185 0.461060 -0.136475 -0.613708 -0.626282 1441831185 0.158875 -0.152588 -0.757019 -0.615173 1441831185 0.158875 -0.152588 -0.757019 -0.615173 1441831185 0.158875 -0.152588 -0.757019 -0.615173 1441831185 0.158875 -0.152588 -0.757019 -0.615173 1441831185 0.158875 -0.152588 -0.757019 -0.615173 1441831185 0.158875 -0.152588 -0.757019 -0.615173 1441831185 -0.135803 -0.155518 -0.816650 -0.539063 1441831185 -0.135803 -0.155518 -0.816650 -0.539063 1441831185 -0.135803 -0.155518 -0.816650 -0.539063 1441831185 -0.135803 -0.155518 -0.816650 -0.539063 1441831185 -0.135803 -0.155518 -0.816650 -0.539063 1441831185 -0.135803 -0.155518 -0.816650 -0.539063 1441831185 -0.135803 -0.155518 -0.816650 -0.539063 1441831186 -0.312805 -0.168030 -0.846436 -0.396973 1441831186 -0.312805 -0.168030 -0.846436 -0.396973 1441831186 -0.312805 -0.168030 -0.846436 -0.396973 1441831186 -0.312805 -0.168030 -0.846436 -0.396973 1441831186 -0.312805 -0.168030 -0.846436 -0.396973 1441831186 -0.366089 -0.200378 -0.856873 -0.302856 1441831186 -0.366089 -0.200378 -0.856873 -0.302856 1441831186 -0.366089 -0.200378 -0.856873 -0.302856 1441831186 -0.366089 -0.200378 -0.856873 -0.302856 1441831186 -0.366089 -0.200378 -0.856873 -0.302856 1441831186 -0.366089 -0.200378 -0.856873 -0.302856 1441831186 -0.309448 -0.219727 -0.876709 -0.295715 1441831186 -0.309448 -0.219727 -0.876709 -0.295715 1441831186 -0.309448 -0.219727 -0.876709 -0.295715 1441831186 -0.309448 -0.219727 -0.876709 -0.295715 1441831186 -0.309448 -0.219727 -0.876709 -0.295715 1441831186 -0.309448 -0.219727 -0.876709 -0.295715 1441831186 -0.152283 -0.214844 -0.904846 -0.334717 1441831186 -0.152283 -0.214844 -0.904846 -0.334717 1441831186 -0.152283 -0.214844 -0.904846 -0.334717 1441831186 -0.152283 -0.214844 -0.904846 -0.334717 1441831186 -0.152283 -0.214844 -0.904846 -0.334717 1441831186 -0.152283 -0.214844 -0.904846 -0.334717 1441831186 0.096436 -0.198914 -0.893494 -0.390991 1441831186 0.096436 -0.198914 -0.893494 -0.390991 1441831186 0.096436 -0.198914 -0.893494 -0.390991 1441831186 0.096436 -0.198914 -0.893494 -0.390991 1441831186 0.096436 -0.198914 -0.893494 -0.390991 1441831186 0.096436 -0.198914 -0.893494 -0.390991 1441831186 0.408386 -0.151001 -0.772278 -0.462646 1441831186 0.408386 -0.151001 -0.772278 -0.462646 1441831186 0.408386 -0.151001 -0.772278 -0.462646 1441831186 0.408386 -0.151001 -0.772278 -0.462646 1441831186 0.408386 -0.151001 -0.772278 -0.462646 1441831186 0.408386 -0.151001 -0.772278 -0.462646 1441831186 0.408386 -0.151001 -0.772278 -0.462646 1441831186 0.635864 -0.090149 -0.590210 -0.489136 1441831186 0.635864 -0.090149 -0.590210 -0.489136 1441831186 0.635864 -0.090149 -0.590210 -0.489136 1441831186 0.635864 -0.090149 -0.590210 -0.489136 1441831186 0.635864 -0.090149 -0.590210 -0.489136 1441831186 0.635864 -0.090149 -0.590210 -0.489136 1441831186 0.812683 -0.016907 -0.362244 -0.456177 1441831186 0.812683 -0.016907 -0.362244 -0.456177 1441831186 0.812683 -0.016907 -0.362244 -0.456177 1441831186 0.812683 -0.016907 -0.362244 -0.456177 1441831186 0.812683 -0.016907 -0.362244 -0.456177 1441831186 0.812683 -0.016907 -0.362244 -0.456177 1441831186 0.853088 0.003296 -0.235596 -0.465576 1441831186 0.853088 0.003296 -0.235596 -0.465576 1441831186 0.853088 0.003296 -0.235596 -0.465576 1441831186 0.853088 0.003296 -0.235596 -0.465576 1441831186 0.853088 0.003296 -0.235596 -0.465576 1441831186 0.853088 0.003296 -0.235596 -0.465576 1441831186 0.808167 -0.007202 -0.285645 -0.515015 1441831186 0.808167 -0.007202 -0.285645 -0.515015 1441831186 0.808167 -0.007202 -0.285645 -0.515015 1441831186 0.808167 -0.007202 -0.285645 -0.515015 1441831186 0.808167 -0.007202 -0.285645 -0.515015 1441831186 0.808167 -0.007202 -0.285645 -0.515015 1441831186 0.808167 -0.007202 -0.285645 -0.515015 1441831186 0.704834 -0.028748 -0.417297 -0.572937 1441831186 0.704834 -0.028748 -0.417297 -0.572937 1441831186 0.704834 -0.028748 -0.417297 -0.572937 1441831186 0.704834 -0.028748 -0.417297 -0.572937 1441831186 0.704834 -0.028748 -0.417297 -0.572937 1441831186 0.704834 -0.028748 -0.417297 -0.572937 1441831186 0.520813 -0.051941 -0.591248 -0.613647 1441831186 0.520813 -0.051941 -0.591248 -0.613647 1441831186 0.520813 -0.051941 -0.591248 -0.613647 1441831186 0.520813 -0.051941 -0.591248 -0.613647 1441831186 0.520813 -0.051941 -0.591248 -0.613647 1441831186 0.520813 -0.051941 -0.591248 -0.613647 1441831186 0.216125 -0.085632 -0.767639 -0.597290 1441831186 0.216125 -0.085632 -0.767639 -0.597290 1441831186 0.216125 -0.085632 -0.767639 -0.597290 1441831186 0.216125 -0.085632 -0.767639 -0.597290 1441831186 0.216125 -0.085632 -0.767639 -0.597290 1441831186 0.216125 -0.085632 -0.767639 -0.597290 1441831186 -0.091919 -0.117432 -0.831848 -0.534668 1441831186 -0.091919 -0.117432 -0.831848 -0.534668 1441831186 -0.091919 -0.117432 -0.831848 -0.534668 1441831186 -0.091919 -0.117432 -0.831848 -0.534668 1441831186 -0.091919 -0.117432 -0.831848 -0.534668 1441831186 -0.091919 -0.117432 -0.831848 -0.534668 1441831186 -0.288147 -0.133667 -0.839417 -0.441101 1441831186 -0.288147 -0.133667 -0.839417 -0.441101 1441831186 -0.288147 -0.133667 -0.839417 -0.441101 1441831186 -0.288147 -0.133667 -0.839417 -0.441101 1441831186 -0.288147 -0.133667 -0.839417 -0.441101 1441831186 -0.288147 -0.133667 -0.839417 -0.441101 1441831186 -0.288147 -0.133667 -0.839417 -0.441101 1441831186 -0.360474 -0.165222 -0.862061 -0.315735 1441831186 -0.360474 -0.165222 -0.862061 -0.315735 1441831186 -0.360474 -0.165222 -0.862061 -0.315735 1441831186 -0.360474 -0.165222 -0.862061 -0.315735 1441831186 -0.360474 -0.165222 -0.862061 -0.315735 1441831186 -0.360474 -0.165222 -0.862061 -0.315735 1441831186 -0.310181 -0.210693 -0.891846 -0.253296 1441831186 -0.310181 -0.210693 -0.891846 -0.253296 1441831186 -0.310181 -0.210693 -0.891846 -0.253296 1441831186 -0.310181 -0.210693 -0.891846 -0.253296 1441831186 -0.310181 -0.210693 -0.891846 -0.253296 1441831186 -0.310181 -0.210693 -0.891846 -0.253296 1441831186 -0.168945 -0.222229 -0.916016 -0.288269 1441831186 -0.168945 -0.222229 -0.916016 -0.288269 1441831186 -0.168945 -0.222229 -0.916016 -0.288269 1441831186 -0.168945 -0.222229 -0.916016 -0.288269 1441831186 -0.168945 -0.222229 -0.916016 -0.288269 1441831186 -0.168945 -0.222229 -0.916016 -0.288269 1441831186 -0.168945 -0.222229 -0.916016 -0.288269 1441831186 0.044922 -0.226685 -0.927124 -0.295227 1441831186 0.044922 -0.226685 -0.927124 -0.295227 1441831187 0.044922 -0.226685 -0.927124 -0.295227 1441831187 0.044922 -0.226685 -0.927124 -0.295227 1441831187 0.044922 -0.226685 -0.927124 -0.295227 1441831187 0.044922 -0.226685 -0.927124 -0.295227 1441831187 0.044922 -0.226685 -0.927124 -0.295227 1441831187 0.304382 -0.176575 -0.845154 -0.402527 1441831187 0.304382 -0.176575 -0.845154 -0.402527 1441831187 0.304382 -0.176575 -0.845154 -0.402527 1441831187 0.304382 -0.176575 -0.845154 -0.402527 1441831187 0.304382 -0.176575 -0.845154 -0.402527 1441831187 0.304382 -0.176575 -0.845154 -0.402527 1441831187 0.528259 -0.124756 -0.701477 -0.461914 1441831187 0.528259 -0.124756 -0.701477 -0.461914 1441831187 0.528259 -0.124756 -0.701477 -0.461914 1441831187 0.528259 -0.124756 -0.701477 -0.461914 1441831187 0.528259 -0.124756 -0.701477 -0.461914 1441831187 0.528259 -0.124756 -0.701477 -0.461914 1441831187 0.528259 -0.124756 -0.701477 -0.461914 1441831187 0.705322 -0.080322 -0.532104 -0.461426 1441831187 0.705322 -0.080322 -0.532104 -0.461426 1441831187 0.705322 -0.080322 -0.532104 -0.461426 1441831187 0.705322 -0.080322 -0.532104 -0.461426 1441831187 0.705322 -0.080322 -0.532104 -0.461426 1441831187 0.705322 -0.080322 -0.532104 -0.461426 1441831187 0.841858 -0.042908 -0.313110 -0.437500 1441831187 0.841858 -0.042908 -0.313110 -0.437500 1441831187 0.841858 -0.042908 -0.313110 -0.437500 1441831187 0.841858 -0.042908 -0.313110 -0.437500 1441831187 0.841858 -0.042908 -0.313110 -0.437500 1441831187 0.841858 -0.042908 -0.313110 -0.437500 1441831187 0.881348 -0.019043 -0.196167 -0.429382 1441831187 0.881348 -0.019043 -0.196167 -0.429382 1441831187 0.881348 -0.019043 -0.196167 -0.429382 1441831187 0.881348 -0.019043 -0.196167 -0.429382 1441831187 0.881348 -0.019043 -0.196167 -0.429382 1441831187 0.881348 -0.019043 -0.196167 -0.429382 1441831187 0.854065 -0.039307 -0.208984 -0.474731 1441831187 0.854065 -0.039307 -0.208984 -0.474731 1441831187 0.854065 -0.039307 -0.208984 -0.474731 1441831187 0.854065 -0.039307 -0.208984 -0.474731 1441831187 0.854065 -0.039307 -0.208984 -0.474731 1441831187 0.854065 -0.039307 -0.208984 -0.474731 1441831187 0.769714 -0.067017 -0.330139 -0.542297 1441831187 0.769714 -0.067017 -0.330139 -0.542297 1441831187 0.769714 -0.067017 -0.330139 -0.542297 1441831187 0.769714 -0.067017 -0.330139 -0.542297 1441831187 0.769714 -0.067017 -0.330139 -0.542297 1441831187 0.769714 -0.067017 -0.330139 -0.542297 1441831187 0.584595 -0.097107 -0.530945 -0.605774 1441831187 0.584595 -0.097107 -0.530945 -0.605774 1441831187 0.584595 -0.097107 -0.530945 -0.605774 1441831187 0.584595 -0.097107 -0.530945 -0.605774 1441831187 0.584595 -0.097107 -0.530945 -0.605774 1441831187 0.584595 -0.097107 -0.530945 -0.605774 1441831187 0.289673 -0.134766 -0.736816 -0.595886 1441831187 0.289673 -0.134766 -0.736816 -0.595886 1441831187 0.289673 -0.134766 -0.736816 -0.595886 1441831187 0.289673 -0.134766 -0.736816 -0.595886 1441831187 0.289673 -0.134766 -0.736816 -0.595886 1441831187 0.289673 -0.134766 -0.736816 -0.595886 1441831187 -0.036926 -0.195923 -0.840454 -0.504028 1441831187 -0.036926 -0.195923 -0.840454 -0.504028 1441831187 -0.036926 -0.195923 -0.840454 -0.504028 1441831187 -0.036926 -0.195923 -0.840454 -0.504028 1441831187 -0.036926 -0.195923 -0.840454 -0.504028 1441831187 -0.036926 -0.195923 -0.840454 -0.504028 1441831187 -0.253479 -0.228210 -0.843628 -0.414734 1441831187 -0.253479 -0.228210 -0.843628 -0.414734 1441831187 -0.253479 -0.228210 -0.843628 -0.414734 1441831187 -0.253479 -0.228210 -0.843628 -0.414734 1441831187 -0.253479 -0.228210 -0.843628 -0.414734 1441831187 -0.253479 -0.228210 -0.843628 -0.414734 1441831187 -0.253479 -0.228210 -0.843628 -0.414734 1441831187 -0.310608 -0.231018 -0.847595 -0.363098 1441831187 -0.310608 -0.231018 -0.847595 -0.363098 1441831187 -0.310608 -0.231018 -0.847595 -0.363098 1441831187 -0.310608 -0.231018 -0.847595 -0.363098 1441831187 -0.310608 -0.231018 -0.847595 -0.363098 1441831187 -0.310608 -0.231018 -0.847595 -0.363098 1441831187 -0.210205 -0.238098 -0.870422 -0.376343 1441831187 -0.210205 -0.238098 -0.870422 -0.376343 1441831187 -0.210205 -0.238098 -0.870422 -0.376343 1441831187 -0.210205 -0.238098 -0.870422 -0.376343 1441831187 -0.210205 -0.238098 -0.870422 -0.376343 1441831187 -0.210205 -0.238098 -0.870422 -0.376343 1441831187 -0.210205 -0.238098 -0.870422 -0.376343 1441831187 0.002869 -0.240601 -0.875977 -0.418091 1441831187 0.002869 -0.240601 -0.875977 -0.418091 1441831187 0.002869 -0.240601 -0.875977 -0.418091 1441831187 0.002869 -0.240601 -0.875977 -0.418091 1441831187 0.002869 -0.240601 -0.875977 -0.418091 1441831187 0.002869 -0.240601 -0.875977 -0.418091 1441831187 0.283203 -0.216187 -0.814636 -0.457764 1441831187 0.283203 -0.216187 -0.814636 -0.457764 1441831187 0.283203 -0.216187 -0.814636 -0.457764 1441831187 0.283203 -0.216187 -0.814636 -0.457764 1441831187 0.283203 -0.216187 -0.814636 -0.457764 1441831187 0.283203 -0.216187 -0.814636 -0.457764 1441831187 0.538635 -0.138123 -0.685730 -0.469666 1441831187 0.538635 -0.138123 -0.685730 -0.469666 1441831187 0.538635 -0.138123 -0.685730 -0.469666 1441831187 0.538635 -0.138123 -0.685730 -0.469666 1441831187 0.538635 -0.138123 -0.685730 -0.469666 1441831187 0.538635 -0.138123 -0.685730 -0.469666 1441831187 0.726746 -0.052490 -0.521484 -0.443970 1441831187 0.726746 -0.052490 -0.521484 -0.443970 1441831187 0.726746 -0.052490 -0.521484 -0.443970 1441831187 0.726746 -0.052490 -0.521484 -0.443970 1441831187 0.726746 -0.052490 -0.521484 -0.443970 1441831187 0.726746 -0.052490 -0.521484 -0.443970 1441831187 0.846863 0.039978 -0.339233 -0.407593 1441831187 0.846863 0.039978 -0.339233 -0.407593 1441831187 0.846863 0.039978 -0.339233 -0.407593 1441831188 0.846863 0.039978 -0.339233 -0.407593 1441831188 0.884827 0.087036 -0.194519 -0.414307 1441831188 0.884827 0.087036 -0.194519 -0.414307 1441831188 0.884827 0.087036 -0.194519 -0.414307 1441831188 0.884827 0.087036 -0.194519 -0.414307 1441831188 0.884827 0.087036 -0.194519 -0.414307 1441831188 0.884827 0.087036 -0.194519 -0.414307 1441831188 0.857178 0.072876 -0.202332 -0.467896 1441831188 0.857178 0.072876 -0.202332 -0.467896 1441831188 0.857178 0.072876 -0.202332 -0.467896 1441831188 0.857178 0.072876 -0.202332 -0.467896 1441831188 0.857178 0.072876 -0.202332 -0.467896 1441831188 0.857178 0.072876 -0.202332 -0.467896 1441831188 
-0.468384 0.403870 -0.444519 -0.648071 1441831190 -0.468384 0.403870 -0.444519 -0.648071 1441831190 -0.468384 0.403870 -0.444519 -0.648071 1441831190 -0.468384 0.403870 -0.444519 -0.648071 1441831190 -0.468384 0.403870 -0.444519 -0.648071 1441831190 -0.468018 0.410095 -0.442322 -0.645935 1441831190 -0.468018 0.410095 -0.442322 -0.645935 1441831190 -0.468018 0.410095 -0.442322 -0.645935 1441831190 -0.463257 0.419617 -0.438782 -0.645630 1441831190 -0.463257 0.419617 -0.438782 -0.645630 1441831190 -0.463257 0.419617 -0.438782 -0.645630 1441831190 -0.463257 0.419617 -0.438782 -0.645630 1441831190 -0.463257 0.419617 -0.438782 -0.645630 1441831190 -0.455139 0.434753 -0.432617 -0.645569 1441831190 -0.455139 0.434753 -0.432617 -0.645569 1441831190 -0.455139 0.434753 -0.432617 -0.645569 1441831190 -0.455139 0.434753 -0.432617 -0.645569 1441831190 -0.455139 0.434753 -0.432617 -0.645569 1441831190 -0.455139 0.434753 -0.432617 -0.645569 1441831190 -0.444702 0.456116 -0.409912 -0.652893 1441831190 -0.444702 0.456116 -0.409912 -0.652893 1441831190 -0.444702 0.456116 -0.409912 -0.652893 1441831190 -0.444702 0.456116 -0.409912 -0.652893 1441831190 -0.444702 0.456116 -0.409912 -0.652893 1441831190 -0.444702 0.456116 -0.409912 -0.652893 1441831190 -0.444702 0.456116 -0.409912 -0.652893 1441831190 -0.438904 0.465332 -0.382568 -0.666748 1441831190 -0.438904 0.465332 -0.382568 -0.666748 1441831190 -0.438904 0.465332 -0.382568 -0.666748 1441831190 -0.438904 0.465332 -0.382568 -0.666748 1441831190 -0.438904 0.465332 -0.382568 -0.666748 1441831190 -0.438904 0.465332 -0.382568 -0.666748 1441831190 -0.444763 0.444458 -0.378784 -0.679138 1441831190 -0.444763 0.444458 -0.378784 -0.679138 1441831190 -0.444763 0.444458 -0.378784 -0.679138 1441831190 -0.444763 0.444458 -0.378784 -0.679138 1441831190 -0.444763 0.444458 -0.378784 -0.679138 1441831190 -0.444763 0.444458 -0.378784 -0.679138 1441831190 -0.466797 0.395935 -0.419861 -0.670166 1441831190 -0.466797 0.395935 -0.419861 -0.670166 1441831190 -0.466797 0.395935 -0.419861 -0.670166 1441831190 -0.466797 0.395935 -0.419861 -0.670166 1441831190 -0.466797 0.395935 -0.419861 -0.670166 1441831190 -0.485535 0.337219 -0.490540 -0.640259 1441831190 -0.485535 0.337219 -0.490540 -0.640259 1441831190 -0.485535 0.337219 -0.490540 -0.640259 1441831190 -0.485535 0.337219 -0.490540 -0.640259 1441831190 -0.485535 0.337219 -0.490540 -0.640259 1441831190 -0.485535 0.337219 -0.490540 -0.640259 1441831190 -0.485535 0.337219 -0.490540 -0.640259 1441831190 -0.478333 0.319824 -0.519653 -0.631592 1441831190 -0.478333 0.319824 -0.519653 -0.631592 1441831190 -0.478333 0.319824 -0.519653 -0.631592 1441831190 -0.478333 0.319824 -0.519653 -0.631592 1441831190 -0.478333 0.319824 -0.519653 -0.631592 1441831190 -0.454163 0.348816 -0.491272 -0.656372 1441831190 -0.454163 0.348816 -0.491272 -0.656372 1441831190 -0.454163 0.348816 -0.491272 -0.656372 1441831190 -0.454163 0.348816 -0.491272 -0.656372 1441831190 -0.454163 0.348816 -0.491272 -0.656372 1441831190 -0.454163 0.348816 -0.491272 -0.656372 1441831190 -0.454163 0.348816 -0.491272 -0.656372 1441831190 -0.432129 0.379456 -0.458862 -0.677368 1441831190 -0.432129 0.379456 -0.458862 -0.677368 1441831190 -0.432129 0.379456 -0.458862 -0.677368 1441831190 -0.432129 0.379456 -0.458862 -0.677368 1441831190 -0.432129 0.379456 -0.458862 -0.677368 1441831190 -0.432129 0.379456 -0.458862 -0.677368 1441831190 -0.426636 0.396057 -0.451050 -0.676575 1441831190 -0.426636 0.396057 -0.451050 -0.676575 1441831190 -0.426636 0.396057 -0.451050 -0.676575 1441831190 -0.426636 0.396057 -0.451050 -0.676575 1441831190 -0.426636 0.396057 -0.451050 -0.676575 1441831190 -0.426636 0.396057 -0.451050 -0.676575 1441831190 -0.438843 0.398560 -0.461243 -0.660217 1441831190 -0.438843 0.398560 -0.461243 -0.660217 1441831190 -0.438843 0.398560 -0.461243 -0.660217 1441831190 -0.438843 0.398560 -0.461243 -0.660217 1441831190 -0.438843 0.398560 -0.461243 -0.660217 1441831190 -0.438843 0.398560 -0.461243 -0.660217 1441831190 -0.438843 0.398560 -0.461243 -0.660217 1441831190 -0.460938 0.395630 -0.472717 -0.638428 1441831190 -0.460938 0.395630 -0.472717 -0.638428 1441831190 -0.460938 0.395630 -0.472717 -0.638428 1441831190 -0.460938 0.395630 -0.472717 -0.638428 1441831190 -0.460938 0.395630 -0.472717 -0.638428 1441831191 -0.480530 0.400818 -0.479980 -0.614929 1441831191 -0.480530 0.400818 -0.479980 -0.614929 1441831191 -0.480530 0.400818 -0.479980 -0.614929 1441831191 -0.488281 0.420044 -0.473450 -0.600891 1441831191 -0.488281 0.420044 -0.473450 -0.600891 1441831191 -0.488281 0.420044 -0.473450 -0.600891 1441831191 -0.488281 0.420044 -0.473450 -0.600891 1441831191 -0.488281 0.420044 -0.473450 -0.600891 1441831191 -0.488281 0.420044 -0.473450 -0.600891 1441831191 -0.488281 0.420044 -0.473450 -0.600891 1441831191 -0.488159 0.442505 -0.456421 -0.598022 1441831191 -0.488159 0.442505 -0.456421 -0.598022 1441831191 -0.488159 0.442505 -0.456421 -0.598022 1441831191 -0.488159 0.442505 -0.456421 -0.598022 1441831191 -0.488159 0.442505 -0.456421 -0.598022 1441831191 -0.488159 0.442505 -0.456421 -0.598022 1441831191 -0.493042 0.449097 -0.450928 -0.593262 1441831191 -0.493042 0.449097 -0.450928 -0.593262 1441831191 -0.493042 0.449097 -0.450928 -0.593262 1441831191 -0.493042 0.449097 -0.450928 -0.593262 1441831191 -0.493042 0.449097 -0.450928 -0.593262 1441831191 -0.493042 0.449097 -0.450928 -0.593262 1441831191 -0.493042 0.449097 -0.450928 -0.593262 1441831191 -0.495667 0.446167 -0.446289 -0.596802 1441831191 -0.495667 0.446167 -0.446289 -0.596802 1441831191 -0.495667 0.446167 -0.446289 -0.596802 1441831191 -0.495667 0.446167 -0.446289 -0.596802 1441831191 -0.495667 0.446167 -0.446289 -0.596802 1441831191 -0.495667 0.446167 -0.446289 -0.596802 1441831191 -0.497498 0.426331 -0.447510 -0.608704 1441831191 -0.497498 0.426331 -0.447510 -0.608704 1441831191 -0.497498 0.426331 -0.447510 -0.608704 1441831191 -0.497498 0.426331 -0.447510 -0.608704 1441831191 -0.504944 0.385132 -0.467346 -0.615112 1441831191 -0.504944 0.385132 -0.467346 -0.615112 1441831191 -0.504944 0.385132 -0.467346 -0.615112 1441831191 -0.504944 0.385132 -0.467346 -0.615112 1441831191 -0.516724 0.329224 -0.511841 -0.602295 1441831191 -0.516724 0.329224 -0.511841 -0.602295 1441831191 -0.516724 0.329224 -0.511841 -0.602295 1441831191 -0.516724 0.329224 -0.511841 -0.602295 1441831191 -0.516724 0.329224 -0.511841 -0.602295 1441831191 -0.516724 0.329224 -0.511841 -0.602295 1441831191 -0.516724 0.329224 -0.511841 -0.602295 1441831191 -0.515503 0.293701 -0.551514 -0.586426 1441831191 -0.515503 0.293701 -0.551514 -0.586426 1441831191 -0.515503 0.293701 -0.551514 -0.586426 1441831191 -0.515503 0.293701 -0.551514 -0.586426 1441831191 -0.515503 0.293701 -0.551514 -0.586426 1441831191 -0.515503 0.293701 -0.551514 -0.586426 1441831191 -0.493652 0.313904 -0.543274 -0.602295 1441831191 -0.493652 0.313904 -0.543274 -0.602295 1441831191 -0.493652 0.313904 -0.543274 -0.602295 1441831191 -0.493652 0.313904 -0.543274 -0.602295 1441831191 -0.493652 0.313904 -0.543274 -0.602295 1441831191 -0.493652 0.313904 -0.543274 -0.602295 1441831191 -0.462402 0.362305 -0.497681 -0.638245 1441831191 -0.462402 0.362305 -0.497681 -0.638245 1441831191 -0.462402 0.362305 -0.497681 -0.638245 1441831191 -0.462402 0.362305 -0.497681 -0.638245 1441831191 -0.438232 0.395447 -0.461975 -0.661987 1441831191 -0.438232 0.395447 -0.461975 -0.661987 1441831191 -0.438232 0.395447 -0.461975 -0.661987 1441831191 -0.438232 0.395447 -0.461975 -0.661987 1441831191 -0.432312 0.408875 -0.461121 -0.658325 1441831191 -0.432312 0.408875 -0.461121 -0.658325 1441831191 -0.432312 0.408875 -0.461121 -0.658325 1441831191 -0.432312 0.408875 -0.461121 -0.658325 1441831191 -0.432312 0.408875 -0.461121 -0.658325 1441831191 -0.432312 0.408875 -0.461121 -0.658325 1441831191 -0.436646 0.410828 -0.475647 -0.643738 1441831191 -0.436646 0.410828 -0.475647 -0.643738 1441831191 -0.436646 0.410828 -0.475647 -0.643738 1441831191 -0.436646 0.410828 -0.475647 -0.643738 1441831191 -0.436646 0.410828 -0.475647 -0.643738 1441831191 -0.436646 0.410828 -0.475647 -0.643738 1441831191 -0.436646 0.410828 -0.475647 -0.643738 1441831191 -0.440491 0.420654 -0.482727 -0.629333 1441831191 -0.440491 0.420654 -0.482727 -0.629333 1441831191 -0.440491 0.420654 -0.482727 -0.629333 1441831191 -0.440491 0.420654 -0.482727 -0.629333 1441831191 -0.440491 0.420654 -0.482727 -0.629333 1441831191 -0.440491 0.420654 -0.482727 -0.629333 1441831191 -0.442261 0.443481 -0.472473 -0.620117 1441831191 -0.442261 0.443481 -0.472473 -0.620117 1441831191 -0.442261 0.443481 -0.472473 -0.620117 1441831191 -0.442261 0.443481 -0.472473 -0.620117 1441831191 -0.442261 0.443481 -0.472473 -0.620117 1441831191 -0.442261 0.443481 -0.472473 -0.620117 1441831191 -0.444275 0.463623 -0.455566 -0.616577 1441831191 -0.444275 0.463623 -0.455566 -0.616577 1441831191 -0.444275 0.463623 -0.455566 -0.616577 1441831191 -0.444275 0.463623 -0.455566 -0.616577 1441831191 -0.444275 0.463623 -0.455566 -0.616577 1441831191 -0.444275 0.463623 -0.455566 -0.616577 1441831191 -0.444580 0.487732 -0.454163 -0.598572 1441831191 -0.444580 0.487732 -0.454163 -0.598572 1441831191 -0.444580 0.487732 -0.454163 -0.598572 1441831191 -0.444580 0.487732 -0.454163 -0.598572 1441831191 -0.444580 0.487732 -0.454163 -0.598572 1441831191 -0.444580 0.487732 -0.454163 -0.598572 1441831191 -0.444580 0.487732 -0.454163 -0.598572 1441831191 -0.450745 0.493408 -0.454102 -0.589233 1441831192 -0.450745 0.493408 -0.454102 -0.589233 1441831192 -0.450745 0.493408 -0.454102 -0.589233 1441831192 -0.450745 0.493408 -0.454102 -0.589233 1441831192 -0.450745 0.493408 -0.454102 -0.589233 1441831192 -0.450745 0.493408 -0.454102 -0.589233 1441831192 -0.453125 0.488525 -0.435913 -0.604980 1441831192 -0.453125 0.488525 -0.435913 -0.604980 1441831192 -0.453125 0.488525 -0.435913 -0.604980 1441831192 -0.453125 0.488525 -0.435913 -0.604980 1441831192 -0.453125 0.488525 -0.435913 -0.604980 1441831192 -0.453125 0.488525 -0.435913 -0.604980 1441831192 -0.456787 0.472778 -0.427551 -0.620544 1441831192 -0.456787 0.472778 -0.427551 -0.620544 1441831192 -0.456787 0.472778 -0.427551 -0.620544 1441831192 -0.456787 0.472778 -0.427551 -0.620544 1441831192 -0.456787 0.472778 -0.427551 -0.620544 1441831192 -0.456787 0.472778 -0.427551 -0.620544 1441831192 -0.465271 0.439819 -0.450317 -0.622375 1441831192 -0.465271 0.439819 -0.450317 -0.622375 1441831192 -0.465271 0.439819 -0.450317 -0.622375 1441831192 -0.465271 0.439819 -0.450317 -0.622375 1441831192 -0.465271 0.439819 -0.450317 -0.622375 1441831192 -0.465271 0.439819 -0.450317 -0.622375 1441831192 -0.465271 0.439819 -0.450317 -0.622375 1441831192 -0.464539 0.410583 -0.479614 -0.621033 1441831192 -0.464539 0.410583 -0.479614 -0.621033 1441831192 -0.464539 0.410583 -0.479614 -0.621033 1441831192 -0.464539 0.410583 -0.479614 -0.621033 1441831192 -0.464539 0.410583 -0.479614 -0.621033 1441831192 -0.464539 0.410583 -0.479614 -0.621033 1441831192 -0.447449 0.403442 -0.484741 -0.634155 1441831192 -0.447449 0.403442 -0.484741 -0.634155 1441831192 -0.447449 0.403442 -0.484741 -0.634155 1441831192 -0.447449 0.403442 -0.484741 -0.634155 1441831192 -0.427063 0.407288 -0.472961 -0.654297 1441831192 -0.427063 0.407288 -0.472961 -0.654297 1441831192 -0.427063 0.407288 -0.472961 -0.654297 1441831192 -0.427063 0.407288 -0.472961 -0.654297 1441831192 -0.427063 0.407288 -0.472961 -0.654297 1441831192 -0.427063 0.407288 -0.472961 -0.654297 1441831192 -0.427063 0.407288 -0.472961 -0.654297 1441831192 -0.415710 0.405945 -0.472229 -0.662903 1441831192 -0.415710 0.405945 -0.472229 -0.662903 1441831192 -0.415710 0.405945 -0.472229 -0.662903 1441831192 -0.415710 0.405945 -0.472229 -0.662903 1441831192 -0.415710 0.405945 -0.472229 -0.662903 1441831192 -0.415710 0.405945 -0.472229 -0.662903 1441831192 -0.413757 0.399719 -0.485413 -0.658447 1441831192 -0.413757 0.399719 -0.485413 -0.658447 1441831192 -0.413757 0.399719 -0.485413 -0.658447 1441831192 -0.413757 0.399719 -0.485413 -0.658447 1441831192 -0.413757 0.399719 -0.485413 -0.658447 1441831192 -0.413757 0.399719 -0.485413 -0.658447 1441831192 -0.422974 0.390930 -0.500061 -0.646729 1441831192 -0.422974 0.390930 -0.500061 -0.646729 1441831192 -0.422974 0.390930 -0.500061 -0.646729 1441831192 -0.422974 0.390930 -0.500061 -0.646729 1441831192 -0.422974 0.390930 -0.500061 -0.646729 1441831192 -0.422974 0.390930 -0.500061 -0.646729 1441831192 -0.422974 0.390930 -0.500061 -0.646729 1441831192 -0.440857 0.386230 -0.509888 -0.629700 1441831192 -0.440857 0.386230 -0.509888 -0.629700 1441831192 -0.440857 0.386230 -0.509888 -0.629700 1441831192 -0.440857 0.386230 -0.509888 -0.629700 1441831192 -0.440857 0.386230 -0.509888 -0.629700 1441831192 -0.440857 0.386230 -0.509888 -0.629700 1441831192 -0.457947 0.395325 -0.514099 -0.608093 1441831192 -0.457947 0.395325 -0.514099 -0.608093 1441831192 -0.457947 0.395325 -0.514099 -0.608093 1441831192 -0.457947 0.395325 -0.514099 -0.608093 1441831192 -0.457947 0.395325 -0.514099 -0.608093 1441831192 -0.457947 0.395325 -0.514099 -0.608093 1441831192 -0.457947 0.395325 -0.514099 -0.608093 1441831192 -0.463257 0.425171 -0.502991 -0.593018 1441831192 -0.463257 0.425171 -0.502991 -0.593018 1441831192 -0.463257 0.425171 -0.502991 -0.593018 1441831192 -0.463257 0.425171 -0.502991 -0.593018 1441831192 -0.463257 0.425171 -0.502991 -0.593018 1441831192 -0.463257 0.425171 -0.502991 -0.593018 1441831192 -0.456055 0.471069 -0.469543 -0.591370 1441831192 -0.456055 0.471069 -0.469543 -0.591370 1441831192 -0.456055 0.471069 -0.469543 -0.591370 1441831192 -0.456055 0.471069 -0.469543 -0.591370 1441831192 -0.456055 0.471069 -0.469543 -0.591370 1441831192 -0.456055 0.471069 -0.469543 -0.591370 1441831192 -0.456055 0.471069 -0.469543 -0.591370 1441831192 -0.449402 0.505249 -0.430603 -0.597839 1441831192 -0.449402 0.505249 -0.430603 -0.597839 1441831192 -0.449402 0.505249 -0.430603 -0.597839 1441831192 -0.449402 0.505249 -0.430603 -0.597839 1441831192 -0.449402 0.505249 -0.430603 -0.597839 1441831192 -0.449402 0.505249 -0.430603 -0.597839 1441831192 -0.453979 0.504395 -0.412659 -0.607666 1441831192 -0.453979 0.504395 -0.412659 -0.607666 1441831192 -0.453979 0.504395 -0.412659 -0.607666 1441831192 -0.453979 0.504395 -0.412659 -0.607666 1441831192 -0.453979 0.504395 -0.412659 -0.607666 1441831192 -0.453979 0.504395 -0.412659 -0.607666 1441831192 -0.468384 0.474670 -0.427612 -0.610352 1441831192 -0.468384 0.474670 -0.427612 -0.610352 1441831192 -0.468384 0.474670 -0.427612 -0.610352 1441831192 -0.468384 0.474670 -0.427612 -0.610352 1441831192 -0.468384 0.474670 -0.427612 -0.610352 1441831192 -0.468384 0.474670 -0.427612 -0.610352 1441831192 -0.491394 0.423950 -0.469727 -0.598511 1441831192 -0.491394 0.423950 -0.469727 -0.598511 1441831192 -0.491394 0.423950 -0.469727 -0.598511 1441831192 -0.491394 0.423950 -0.469727 -0.598511 1441831192 -0.491394 0.423950 -0.469727 -0.598511 1441831192 -0.491394 0.423950 -0.469727 -0.598511 1441831192 -0.501770 0.375977 -0.517151 -0.582642 1441831192 -0.501770 0.375977 -0.517151 -0.582642 1441831193 -0.501770 0.375977 -0.517151 -0.582642 1441831193 -0.501770 0.375977 -0.517151 -0.582642 1441831193 -0.501770 0.375977 -0.517151 -0.582642 1441831193 -0.501770 0.375977 -0.517151 -0.582642 1441831193 -0.490479 0.365234 -0.529114 -0.588379 1441831193 -0.490479 0.365234 -0.529114 -0.588379 1441831193 -0.490479 0.365234 -0.529114 -0.588379 1441831193 -0.490479 0.365234 -0.529114 -0.588379 1441831193 -0.490479 0.365234 -0.529114 -0.588379 1441831193 -0.490479 0.365234 -0.529114 -0.588379 1441831193 -0.490479 0.365234 -0.529114 -0.588379 1441831193 -0.469971 0.382446 -0.514160 -0.607117 1441831193 -0.469971 0.382446 -0.514160 -0.607117 1441831193 -0.469971 0.382446 -0.514160 -0.607117 1441831193 -0.469971 0.382446 -0.514160 -0.607117 1441831193 -0.469971 0.382446 -0.514160 -0.607117 1441831193 -0.469971 0.382446 -0.514160 -0.607117 1441831193 -0.452454 0.399841 -0.498413 -0.622131 1441831193 -0.452454 0.399841 -0.498413 -0.622131 1441831193 -0.452454 0.399841 -0.498413 -0.622131 1441831193 -0.452454 0.399841 -0.498413 -0.622131 1441831193 -0.452454 0.399841 -0.498413 -0.622131 1441831193 -0.452454 0.399841 -0.498413 -0.622131 1441831193 -0.452454 0.399841 -0.498413 -0.622131 1441831193 -0.449585 0.405029 -0.498291 -0.620972 1441831193 -0.449585 0.405029 -0.498291 -0.620972 1441831193 -0.449585 0.405029 -0.498291 -0.620972 1441831193 -0.449585 0.405029 -0.498291 -0.620972 1441831193 -0.449585 0.405029 -0.498291 -0.620972 1441831193 -0.449585 0.405029 -0.498291 -0.620972 1441831193 -0.458984 0.401367 -0.503418 -0.612244 1441831193 -0.458984 0.401367 -0.503418 -0.612244 1441831193 -0.458984 0.401367 -0.503418 -0.612244 1441831193 -0.458984 0.401367 -0.503418 -0.612244 1441831193 -0.458984 0.401367 -0.503418 -0.612244 1441831193 -0.458984 0.401367 -0.503418 -0.612244 1441831193 -0.458984 0.401367 -0.503418 -0.612244 1441831193 -0.464966 0.400940 -0.502380 -0.608887 1441831193 -0.464966 0.400940 -0.502380 -0.608887 1441831193 -0.464966 0.400940 -0.502380 -0.608887 1441831193 -0.464966 0.400940 -0.502380 -0.608887 1441831193 -0.464966 0.400940 -0.502380 -0.608887 1441831193 -0.464966 0.400940 -0.502380 -0.608887 1441831193 -0.464966 0.400940 -0.502380 -0.608887 1441831193 -0.464844 0.407349 -0.502502 -0.604614 1441831193 -0.464844 0.407349 -0.502502 -0.604614 1441831193 -0.464844 0.407349 -0.502502 -0.604614 1441831193 -0.464844 0.407349 -0.502502 -0.604614 1441831193 -0.464844 0.407349 -0.502502 -0.604614 1441831193 -0.464844 0.407349 -0.502502 -0.604614 1441831193 -0.462524 0.420654 -0.497375 -0.601563 1441831193 -0.462524 0.420654 -0.497375 -0.601563 1441831193 -0.462524 0.420654 -0.497375 -0.601563 1441831193 -0.462524 0.420654 -0.497375 -0.601563 1441831193 -0.462524 0.420654 -0.497375 -0.601563 1441831193 -0.462524 0.420654 -0.497375 -0.601563 1441831193 -0.462280 0.441467 -0.483643 -0.597961 1441831193 -0.462280 0.441467 -0.483643 -0.597961 1441831193 -0.462280 0.441467 -0.483643 -0.597961 1441831193 -0.462280 0.441467 -0.483643 -0.597961 1441831193 -0.462280 0.441467 -0.483643 -0.597961 1441831193 -0.462280 0.441467 -0.483643 -0.597961 1441831193 -0.465698 0.463867 -0.460083 -0.596924 1441831193 -0.465698 0.463867 -0.460083 -0.596924 1441831193 -0.465698 0.463867 -0.460083 -0.596924 1441831193 -0.465698 0.463867 -0.460083 -0.596924 1441831193 -0.465698 0.463867 -0.460083 -0.596924 1441831193 -0.465698 0.463867 -0.460083 -0.596924 1441831193 -0.473755 0.467590 -0.447632 -0.597168 1441831193 -0.473755 0.467590 -0.447632 -0.597168 1441831193 -0.473755 0.467590 -0.447632 -0.597168 1441831193 -0.473755 0.467590 -0.447632 -0.597168 1441831193 -0.473755 0.467590 -0.447632 -0.597168 1441831193 -0.473755 0.467590 -0.447632 -0.597168 1441831193 -0.487427 0.448303 -0.453613 -0.596436 1441831193 -0.487427 0.448303 -0.453613 -0.596436 1441831193 -0.487427 0.448303 -0.453613 -0.596436 1441831193 -0.487427 0.448303 -0.453613 -0.596436 1441831193 -0.487427 0.448303 -0.453613 -0.596436 1441831193 -0.487427 0.448303 -0.453613 -0.596436 1441831193 -0.505432 0.406311 -0.481689 -0.589478 1441831193 -0.505432 0.406311 -0.481689 -0.589478 1441831193 -0.505432 0.406311 -0.481689 -0.589478 1441831193 -0.505432 0.406311 -0.481689 -0.589478 1441831193 -0.505432 0.406311 -0.481689 -0.589478 1441831193 -0.505432 0.406311 -0.481689 -0.589478 1441831193 -0.514099 0.357422 -0.518433 -0.582458 1441831193 -0.514099 0.357422 -0.518433 -0.582458 1441831193 -0.514099 0.357422 -0.518433 -0.582458 1441831193 -0.514099 0.357422 -0.518433 -0.582458 1441831193 -0.514099 0.357422 -0.518433 -0.582458 1441831193 -0.514099 0.357422 -0.518433 -0.582458 1441831193 -0.514099 0.357422 -0.518433 -0.582458 1441831193 -0.503479 0.330933 -0.539551 -0.588135 1441831193 -0.503479 0.330933 -0.539551 -0.588135 1441831193 -0.503479 0.330933 -0.539551 -0.588135 1441831193 -0.503479 0.330933 -0.539551 -0.588135 1441831193 -0.503479 0.330933 -0.539551 -0.588135 1441831193 -0.503479 0.330933 -0.539551 -0.588135 1441831193 -0.476074 0.344360 -0.530823 -0.610779 1441831193 -0.476074 0.344360 -0.530823 -0.610779 1441831193 -0.476074 0.344360 -0.530823 -0.610779 1441831193 -0.476074 0.344360 -0.530823 -0.610779 1441831193 -0.476074 0.344360 -0.530823 -0.610779 1441831193 -0.476074 0.344360 -0.530823 -0.610779 1441831193 -0.476074 0.344360 -0.530823 -0.610779 1441831193 -0.443909 0.379578 -0.500610 -0.639038 1441831193 -0.443909 0.379578 -0.500610 -0.639038 1441831193 -0.443909 0.379578 -0.500610 -0.639038 1441831193 -0.443909 0.379578 -0.500610 -0.639038 1441831193 -0.443909 0.379578 -0.500610 -0.639038 1441831193 -0.443909 0.379578 -0.500610 -0.639038 1441831193 -0.426941 0.408508 -0.472046 -0.654297 1441831193 -0.426941 0.408508 -0.472046 -0.654297 1441831193 -0.426941 0.408508 -0.472046 -0.654297 1441831194 -0.426941 0.408508 -0.472046 -0.654297 1441831194 -0.426941 0.408508 -0.472046 -0.654297 1441831194 -0.426941 0.408508 -0.472046 -0.654297 1441831194 -0.433594 0.418701 -0.458130 -0.653381 1441831194 -0.433594 0.418701 -0.458130 -0.653381 1441831194 -0.433594 0.418701 -0.458130 -0.653381 1441831194 -0.433594 0.418701 -0.458130 -0.653381 1441831194 -0.433594 0.418701 -0.458130 -0.653381 1441831194 -0.433594 0.418701 -0.458130 -0.653381 1441831194 -0.447388 0.417847 -0.461243 -0.642334 1441831194 -0.447388 0.417847 -0.461243 -0.642334 1441831194 -0.447388 0.417847 -0.461243 -0.642334 1441831194 -0.447388 0.417847 -0.461243 -0.642334 1441831194 -0.447388 0.417847 -0.461243 -0.642334 1441831194 -0.447388 0.417847 -0.461243 -0.642334 1441831194 -0.447388 0.417847 -0.461243 -0.642334 1441831194 -0.454651 0.420227 -0.469238 -0.629761 1441831194 -0.454651 0.420227 -0.469238 -0.629761 1441831194 -0.454651 0.420227 -0.469238 -0.629761 1441831194 -0.454651 0.420227 -0.469238 -0.629761 1441831194 -0.454651 0.420227 -0.469238 -0.629761 1441831194 -0.454651 0.420227 -0.469238 -0.629761 1441831194 -0.454163 0.433655 -0.463928 -0.624939 1441831194 -0.454163 0.433655 -0.463928 -0.624939 1441831194 -0.454163 0.433655 -0.463928 -0.624939 1441831194 -0.454163 0.433655 -0.463928 -0.624939 1441831194 -0.454163 0.433655 -0.463928 -0.624939 1441831194 -0.454163 0.433655 -0.463928 -0.624939 1441831194 -0.448425 0.462341 -0.447937 -0.620117 1441831194 -0.448425 0.462341 -0.447937 -0.620117 1441831194 -0.448425 0.462341 -0.447937 -0.620117 1441831194 -0.448425 0.462341 -0.447937 -0.620117 1441831194 -0.448425 0.462341 -0.447937 -0.620117 1441831194 -0.448425 0.462341 -0.447937 -0.620117 1441831194 -0.448425 0.462341 -0.447937 -0.620117 1441831194 -0.442261 0.493530 -0.413269 -0.624573 1441831194 -0.442261 0.493530 -0.413269 -0.624573 1441831194 -0.442261 0.493530 -0.413269 -0.624573 1441831194 -0.442261 0.493530 -0.413269 -0.624573 1441831194 -0.442261 0.493530 -0.413269 -0.624573 1441831194 -0.442261 0.493530 -0.413269 -0.624573 1441831194 -0.442322 0.501770 -0.385803 -0.635437 1441831194 -0.442322 0.501770 -0.385803 -0.635437 1441831194 -0.442322 0.501770 -0.385803 -0.635437 1441831194 -0.442322 0.501770 -0.385803 -0.635437 1441831194 -0.442322 0.501770 -0.385803 -0.635437 1441831194 -0.442322 0.501770 -0.385803 -0.635437 1441831194 -0.456299 0.478333 -0.394409 -0.638367 1441831194 -0.456299 0.478333 -0.394409 -0.638367 1441831194 -0.456299 0.478333 -0.394409 -0.638367 1441831194 -0.456299 0.478333 -0.394409 -0.638367 1441831194 -0.456299 0.478333 -0.394409 -0.638367 1441831194 -0.456299 0.478333 -0.394409 -0.638367 1441831194 -0.476685 0.431335 -0.439758 -0.627258 1441831194 -0.476685 0.431335 -0.439758 -0.627258 1441831194 -0.476685 0.431335 -0.439758 -0.627258 1441831194 -0.476685 0.431335 -0.439758 -0.627258 1441831194 -0.476685 0.431335 -0.439758 -0.627258 1441831194 -0.476685 0.431335 -0.439758 -0.627258 1441831194 -0.476685 0.431335 -0.439758 -0.627258 1441831194 -0.485596 0.385376 -0.484558 -0.617249 1441831194 -0.485596 0.385376 -0.484558 -0.617249 1441831194 -0.485596 0.385376 -0.484558 -0.617249 1441831194 -0.485596 0.385376 -0.484558 -0.617249 1441831194 -0.485596 0.385376 -0.484558 -0.617249 1441831194 -0.485596 0.385376 -0.484558 -0.617249 1441831194 -0.478210 0.364990 -0.504517 -0.619385 1441831194 -0.478210 0.364990 -0.504517 -0.619385 1441831194 -0.478210 0.364990 -0.504517 -0.619385 1441831194 -0.478210 0.364990 -0.504517 -0.619385 1441831194 -0.478210 0.364990 -0.504517 -0.619385 1441831194 -0.478210 0.364990 -0.504517 -0.619385 1441831194 -0.478210 0.364990 -0.504517 -0.619385 1441831194 -0.458008 0.375977 -0.494141 -0.636169 1441831194 -0.458008 0.375977 -0.494141 -0.636169 1441831194 -0.458008 0.375977 -0.494141 -0.636169 1441831194 -0.436340 0.395630 -0.471985 -0.656067 1441831194 -0.436340 0.395630 -0.471985 -0.656067 1441831194 -0.436340 0.395630 -0.471985 -0.656067 1441831194 -0.436340 0.395630 -0.471985 -0.656067 1441831194 -0.436340 0.395630 -0.471985 -0.656067 1441831194 -0.436340 0.395630 -0.471985 -0.656067 1441831194 -0.436340 0.395630 -0.471985 -0.656067 1441831194 -0.432678 0.403442 -0.463806 -0.659546 1441831194 -0.432678 0.403442 -0.463806 -0.659546 1441831194 -0.432678 0.403442 -0.463806 -0.659546 1441831194 -0.432678 0.403442 -0.463806 -0.659546 1441831194 -0.448486 0.396484 -0.479309 -0.641846 1441831194 -0.448486 0.396484 -0.479309 -0.641846 1441831194 -0.448486 0.396484 -0.479309 -0.641846 1441831194 -0.448486 0.396484 -0.479309 -0.641846 1441831194 -0.448486 0.396484 -0.479309 -0.641846 1441831194 -0.448486 0.396484 -0.479309 -0.641846 1441831194 -0.448486 0.396484 -0.479309 -0.641846 1441831194 -0.462646 0.394226 -0.498962 -0.617798 1441831194 -0.462646 0.394226 -0.498962 -0.617798 1441831194 -0.462646 0.394226 -0.498962 -0.617798 1441831194 -0.462646 0.394226 -0.498962 -0.617798 1441831194 -0.462646 0.394226 -0.498962 -0.617798 1441831194 -0.462646 0.394226 -0.498962 -0.617798 1441831194 -0.463074 0.414185 -0.496521 -0.606262 1441831194 -0.463074 0.414185 -0.496521 -0.606262 1441831194 -0.463074 0.414185 -0.496521 -0.606262 1441831194 -0.463074 0.414185 -0.496521 -0.606262 1441831194 -0.463074 0.414185 -0.496521 -0.606262 1441831194 -0.463074 0.414185 -0.496521 -0.606262 1441831194 -0.459778 0.444580 -0.482788 -0.598267 1441831194 -0.459778 0.444580 -0.482788 -0.598267 1441831194 -0.459778 0.444580 -0.482788 -0.598267 1441831194 -0.459778 0.444580 -0.482788 -0.598267 1441831195 -0.459778 0.444580 -0.482788 -0.598267 1441831195 -0.459778 0.444580 -0.482788 -0.598267 1441831195 -0.459778 0.444580 -0.482788 -0.598267 1441831195 -0.462158 0.464783 -0.472839 -0.588928 1441831195 -0.462158 0.464783 -0.472839 -0.588928 1441831195 -0.462158 0.464783 -0.472839 -0.588928 1441831195 -0.462158 0.464783 -0.472839 -0.588928 1441831195 -0.462158 0.464783 -0.472839 -0.588928 1441831195 -0.462158 0.464783 -0.472839 -0.588928 1441831195 -0.466919 0.464722 -0.469360 -0.588013 1441831195 -0.466919 0.464722 -0.469360 -0.588013 1441831195 -0.466919 0.464722 -0.469360 -0.588013 1441831195 -0.466919 0.464722 -0.469360 -0.588013 1441831195 -0.466919 0.464722 -0.469360 -0.588013 1441831195 -0.466919 0.464722 -0.469360 -0.588013 1441831195 -0.468445 0.455750 -0.467957 -0.594910 1441831195 -0.468445 0.455750 -0.467957 -0.594910 1441831195 -0.468445 0.455750 -0.467957 -0.594910 1441831195 -0.468445 0.455750 -0.467957 -0.594910 1441831195 -0.468445 0.455750 -0.467957 -0.594910 1441831195 -0.468445 0.455750 -0.467957 -0.594910 1441831195 -0.468445 0.455750 -0.467957 -0.594910 1441831195 -0.473816 0.437744 -0.467712 -0.604309 1441831195 -0.473816 0.437744 -0.467712 -0.604309 1441831195 -0.473816 0.437744 -0.467712 -0.604309 1441831195 -0.473816 0.437744 -0.467712 -0.604309 1441831195 -0.473816 0.437744 -0.467712 -0.604309 1441831195 -0.473816 0.437744 -0.467712 -0.604309 1441831195 -0.481689 0.410461 -0.482239 -0.605835 1441831195 -0.481689 0.410461 -0.482239 -0.605835 1441831195 -0.481689 0.410461 -0.482239 -0.605835 1441831195 -0.481689 0.410461 -0.482239 -0.605835 1441831195 -0.481689 0.410461 -0.482239 -0.605835 1441831195 -0.481689 0.410461 -0.482239 -0.605835 1441831195 -0.481689 0.410461 -0.482239 -0.605835 1441831195 -0.486328 0.377563 -0.507874 -0.602539 1441831195 -0.486328 0.377563 -0.507874 -0.602539 1441831195 -0.486328 0.377563 -0.507874 -0.602539 1441831195 -0.486328 0.377563 -0.507874 -0.602539 1441831195 -0.486328 0.377563 -0.507874 -0.602539 1441831195 -0.486328 0.377563 -0.507874 -0.602539 1441831195 -0.479187 0.361572 -0.522827 -0.605286 1441831195 -0.479187 0.361572 -0.522827 -0.605286 1441831195 -0.479187 0.361572 -0.522827 -0.605286 1441831195 -0.479187 0.361572 -0.522827 -0.605286 1441831195 -0.479187 0.361572 -0.522827 -0.605286 1441831195 -0.479187 0.361572 -0.522827 -0.605286 1441831195 -0.479187 0.361572 -0.522827 -0.605286 1441831195 -0.459839 0.370483 -0.515198 -0.621277 1441831195 -0.459839 0.370483 -0.515198 -0.621277 1441831195 -0.459839 0.370483 -0.515198 -0.621277 1441831195 -0.459839 0.370483 -0.515198 -0.621277 1441831195 -0.459839 0.370483 -0.515198 -0.621277 1441831195 -0.459839 0.370483 -0.515198 -0.621277 1441831195 -0.459839 0.370483 -0.515198 -0.621277 1441831195 -0.439636 0.384888 -0.499512 -0.639587 1441831195 -0.439636 0.384888 -0.499512 -0.639587 1441831195 -0.439636 0.384888 -0.499512 -0.639587 1441831195 -0.439636 0.384888 -0.499512 -0.639587 1441831195 -0.439636 0.384888 -0.499512 -0.639587 1441831195 -0.439636 0.384888 -0.499512 -0.639587 1441831195 -0.434875 0.390747 -0.493835 -0.643677 1441831195 -0.434875 0.390747 -0.493835 -0.643677 1441831195 -0.434875 0.390747 -0.493835 -0.643677 1441831195 -0.434875 0.390747 -0.493835 -0.643677 1441831195 -0.434875 0.390747 -0.493835 -0.643677 1441831195 -0.434875 0.390747 -0.493835 -0.643677 1441831195 
-0.403320 -0.118164 -0.899231 -0.121704 1441831204 -0.403320 -0.118164 -0.899231 -0.121704 1441831204 -0.403320 -0.118164 -0.899231 -0.121704 1441831204 -0.151123 -0.187378 -0.962708 -0.123535 1441831204 -0.151123 -0.187378 -0.962708 -0.123535 1441831204 -0.151123 -0.187378 -0.962708 -0.123535 1441831204 -0.151123 -0.187378 -0.962708 -0.123535 1441831204 -0.151123 -0.187378 -0.962708 -0.123535 1441831204 -0.151123 -0.187378 -0.962708 -0.123535 1441831204 0.236511 -0.196106 -0.921692 -0.236877 1441831204 0.236511 -0.196106 -0.921692 -0.236877 1441831204 0.236511 -0.196106 -0.921692 -0.236877 1441831204 0.236511 -0.196106 -0.921692 -0.236877 1441831204 0.236511 -0.196106 -0.921692 -0.236877 1441831204 0.587708 -0.163086 -0.716919 -0.337769 1441831204 0.587708 -0.163086 -0.716919 -0.337769 1441831204 0.587708 -0.163086 -0.716919 -0.337769 1441831204 0.587708 -0.163086 -0.716919 -0.337769 1441831204 0.587708 -0.163086 -0.716919 -0.337769 1441831204 0.587708 -0.163086 -0.716919 -0.337769 1441831204 0.587708 -0.163086 -0.716919 -0.337769 1441831204 0.751831 -0.165222 -0.510986 -0.382568 1441831204 0.751831 -0.165222 -0.510986 -0.382568 1441831204 0.751831 -0.165222 -0.510986 -0.382568 1441831204 0.751831 -0.165222 -0.510986 -0.382568 1441831204 0.751831 -0.165222 -0.510986 -0.382568 1441831204 0.751831 -0.165222 -0.510986 -0.382568 1441831204 0.833008 -0.154053 -0.334900 -0.412598 1441831204 0.833008 -0.154053 -0.334900 -0.412598 1441831204 0.833008 -0.154053 -0.334900 -0.412598 1441831204 0.833008 -0.154053 -0.334900 -0.412598 1441831204 0.833008 -0.154053 -0.334900 -0.412598 1441831204 0.833008 -0.154053 -0.334900 -0.412598 1441831204 0.823669 -0.178467 -0.294250 -0.450745 1441831204 0.823669 -0.178467 -0.294250 -0.450745 1441831204 0.823669 -0.178467 -0.294250 -0.450745 1441831204 0.823669 -0.178467 -0.294250 -0.450745 1441831204 0.823669 -0.178467 -0.294250 -0.450745 1441831204 0.823669 -0.178467 -0.294250 -0.450745 1441831204 0.760254 -0.187439 -0.376831 -0.494873 1441831204 0.760254 -0.187439 -0.376831 -0.494873 1441831204 0.760254 -0.187439 -0.376831 -0.494873 1441831204 0.760254 -0.187439 -0.376831 -0.494873 1441831204 0.760254 -0.187439 -0.376831 -0.494873 1441831204 0.760254 -0.187439 -0.376831 -0.494873 1441831204 0.629211 -0.195618 -0.513855 -0.549438 1441831204 0.629211 -0.195618 -0.513855 -0.549438 1441831204 0.629211 -0.195618 -0.513855 -0.549438 1441831204 0.629211 -0.195618 -0.513855 -0.549438 1441831204 0.629211 -0.195618 -0.513855 -0.549438 1441831204 0.629211 -0.195618 -0.513855 -0.549438 1441831204 0.406616 -0.171021 -0.686890 -0.577637 1441831204 0.406616 -0.171021 -0.686890 -0.577637 1441831204 0.406616 -0.171021 -0.686890 -0.577637 1441831204 0.406616 -0.171021 -0.686890 -0.577637 1441831204 0.406616 -0.171021 -0.686890 -0.577637 1441831204 0.406616 -0.171021 -0.686890 -0.577637 1441831204 0.103210 -0.124878 -0.819702 -0.549500 1441831204 0.103210 -0.124878 -0.819702 -0.549500 1441831204 0.103210 -0.124878 -0.819702 -0.549500 1441831204 0.103210 -0.124878 -0.819702 -0.549500 1441831204 0.103210 -0.124878 -0.819702 -0.549500 1441831204 0.103210 -0.124878 -0.819702 -0.549500 1441831204 -0.169312 -0.080383 -0.882507 -0.431458 1441831204 -0.169312 -0.080383 -0.882507 -0.431458 1441831204 -0.169312 -0.080383 -0.882507 -0.431458 1441831204 -0.169312 -0.080383 -0.882507 -0.431458 1441831204 -0.169312 -0.080383 -0.882507 -0.431458 1441831204 -0.169312 -0.080383 -0.882507 -0.431458 1441831204 -0.326294 -0.077209 -0.903992 -0.265320 1441831204 -0.326294 -0.077209 -0.903992 -0.265320 1441831204 -0.326294 -0.077209 -0.903992 -0.265320 1441831204 -0.326294 -0.077209 -0.903992 -0.265320 1441831204 -0.326294 -0.077209 -0.903992 -0.265320 1441831204 -0.326294 -0.077209 -0.903992 -0.265320 1441831204 -0.347839 -0.139832 -0.922058 -0.096985 1441831204 -0.347839 -0.139832 -0.922058 -0.096985 1441831204 -0.347839 -0.139832 -0.922058 -0.096985 1441831204 -0.347839 -0.139832 -0.922058 -0.096985 1441831204 -0.347839 -0.139832 -0.922058 -0.096985 1441831204 -0.347839 -0.139832 -0.922058 -0.096985 1441831204 -0.347839 -0.139832 -0.922058 -0.096985 1441831204 -0.257751 -0.154907 -0.943359 -0.140686 1441831204 -0.257751 -0.154907 -0.943359 -0.140686 1441831204 -0.257751 -0.154907 -0.943359 -0.140686 1441831204 -0.257751 -0.154907 -0.943359 -0.140686 1441831204 -0.257751 -0.154907 -0.943359 -0.140686 1441831204 -0.257751 -0.154907 -0.943359 -0.140686 1441831204 -0.257751 -0.154907 -0.943359 -0.140686 1441831204 -0.071655 -0.160034 -0.969238 -0.172974 1441831204 -0.071655 -0.160034 -0.969238 -0.172974 1441831205 -0.071655 -0.160034 -0.969238 -0.172974 1441831205 -0.071655 -0.160034 -0.969238 -0.172974 1441831205 -0.071655 -0.160034 -0.969238 -0.172974 1441831205 -0.071655 -0.160034 -0.969238 -0.172974 1441831205 0.189514 -0.152527 -0.942383 -0.229736 1441831205 0.189514 -0.152527 -0.942383 -0.229736 1441831205 0.189514 -0.152527 -0.942383 -0.229736 1441831205 0.189514 -0.152527 -0.942383 -0.229736 1441831205 0.189514 -0.152527 -0.942383 -0.229736 1441831205 0.189514 -0.152527 -0.942383 -0.229736 1441831205 0.474243 -0.099731 -0.776062 -0.403687 1441831205 0.474243 -0.099731 -0.776062 -0.403687 1441831205 0.474243 -0.099731 -0.776062 -0.403687 1441831205 0.474243 -0.099731 -0.776062 -0.403687 1441831205 0.474243 -0.099731 -0.776062 -0.403687 1441831205 0.699402 -0.073181 -0.532898 -0.470642 1441831205 0.699402 -0.073181 -0.532898 -0.470642 1441831205 0.699402 -0.073181 -0.532898 -0.470642 1441831205 0.699402 -0.073181 -0.532898 -0.470642 1441831205 0.699402 -0.073181 -0.532898 -0.470642 1441831205 0.699402 -0.073181 -0.532898 -0.470642 1441831205 0.699402 -0.073181 -0.532898 -0.470642 1441831205 0.816223 -0.071350 -0.339111 -0.462341 1441831205 0.816223 -0.071350 -0.339111 -0.462341 1441831205 0.816223 -0.071350 -0.339111 -0.462341 1441831205 0.816223 -0.071350 -0.339111 -0.462341 1441831205 0.816223 -0.071350 -0.339111 -0.462341 1441831205 0.816223 -0.071350 -0.339111 -0.462341 1441831205 0.823181 -0.102478 -0.277344 -0.484680 1441831205 0.823181 -0.102478 -0.277344 -0.484680 1441831205 0.823181 -0.102478 -0.277344 -0.484680 1441831205 0.823181 -0.102478 -0.277344 -0.484680 1441831205 0.823181 -0.102478 -0.277344 -0.484680 1441831205 0.823181 -0.102478 -0.277344 -0.484680 1441831205 0.764954 -0.118408 -0.355713 -0.523743 1441831205 0.764954 -0.118408 -0.355713 -0.523743 1441831205 0.764954 -0.118408 -0.355713 -0.523743 1441831205 0.764954 -0.118408 -0.355713 -0.523743 1441831205 0.764954 -0.118408 -0.355713 -0.523743 1441831205 0.764954 -0.118408 -0.355713 -0.523743 1441831205 0.640442 -0.137817 -0.494263 -0.571472 1441831205 0.640442 -0.137817 -0.494263 -0.571472 1441831205 0.640442 -0.137817 -0.494263 -0.571472 1441831205 0.640442 -0.137817 -0.494263 -0.571472 1441831205 0.640442 -0.137817 -0.494263 -0.571472 1441831205 0.640442 -0.137817 -0.494263 -0.571472 1441831205 0.640442 -0.137817 -0.494263 -0.571472 1441831205 0.423706 -0.136963 -0.683716 -0.578186 1441831205 0.423706 -0.136963 -0.683716 -0.578186 1441831205 0.423706 -0.136963 -0.683716 -0.578186 1441831205 0.423706 -0.136963 -0.683716 -0.578186 1441831205 0.423706 -0.136963 -0.683716 -0.578186 1441831205 0.423706 -0.136963 -0.683716 -0.578186 1441831205 0.134521 -0.140869 -0.824890 -0.530762 1441831205 0.134521 -0.140869 -0.824890 -0.530762 1441831205 0.134521 -0.140869 -0.824890 -0.530762 1441831205 0.134521 -0.140869 -0.824890 -0.530762 1441831205 0.134521 -0.140869 -0.824890 -0.530762 1441831205 0.134521 -0.140869 -0.824890 -0.530762 1441831205 0.134521 -0.140869 -0.824890 -0.530762 1441831205 -0.115112 -0.134033 -0.883972 -0.432983 1441831205 -0.115112 -0.134033 -0.883972 -0.432983 1441831205 -0.115112 -0.134033 -0.883972 -0.432983 1441831205 -0.115112 -0.134033 -0.883972 -0.432983 1441831205 -0.115112 -0.134033 -0.883972 -0.432983 1441831205 -0.115112 -0.134033 -0.883972 -0.432983 1441831205 -0.254700 -0.116699 -0.901245 -0.330688 1441831205 -0.254700 -0.116699 -0.901245 -0.330688 1441831205 -0.254700 -0.116699 -0.901245 -0.330688 1441831205 -0.254700 -0.116699 -0.901245 -0.330688 1441831205 -0.254700 -0.116699 -0.901245 -0.330688 1441831205 -0.254700 -0.116699 -0.901245 -0.330688 1441831205 -0.304749 -0.134521 -0.917175 -0.218994 1441831205 -0.304749 -0.134521 -0.917175 -0.218994 1441831205 -0.304749 -0.134521 -0.917175 -0.218994 1441831205 -0.304749 -0.134521 -0.917175 -0.218994 1441831205 -0.304749 -0.134521 -0.917175 -0.218994 1441831205 -0.304749 -0.134521 -0.917175 -0.218994 1441831205 -0.264282 -0.152161 -0.936768 -0.171753 1441831205 -0.264282 -0.152161 -0.936768 -0.171753 1441831205 -0.264282 -0.152161 -0.936768 -0.171753 1441831205 -0.264282 -0.152161 -0.936768 -0.171753 1441831205 -0.264282 -0.152161 -0.936768 -0.171753 1441831205 -0.139465 -0.169800 -0.936951 -0.271912 1441831205 -0.139465 -0.169800 -0.936951 -0.271912 1441831205 -0.139465 -0.169800 -0.936951 -0.271912 1441831205 -0.139465 -0.169800 -0.936951 -0.271912 1441831205 -0.139465 -0.169800 -0.936951 -0.271912 1441831205 -0.139465 -0.169800 -0.936951 -0.271912 1441831205 -0.139465 -0.169800 -0.936951 -0.271912 1441831205 0.069946 -0.213379 -0.916382 -0.331482 1441831205 0.069946 -0.213379 -0.916382 -0.331482 1441831205 0.069946 -0.213379 -0.916382 -0.331482 1441831205 0.069946 -0.213379 -0.916382 -0.331482 1441831205 0.069946 -0.213379 -0.916382 -0.331482 1441831205 0.069946 -0.213379 -0.916382 -0.331482 1441831205 0.069946 -0.213379 -0.916382 -0.331482 1441831205 0.391418 -0.194580 -0.825439 -0.357239 1441831205 0.391418 -0.194580 -0.825439 -0.357239 1441831205 0.391418 -0.194580 -0.825439 -0.357239 1441831205 0.391418 -0.194580 -0.825439 -0.357239 1441831205 0.391418 -0.194580 -0.825439 -0.357239 1441831205 0.391418 -0.194580 -0.825439 -0.357239 1441831205 0.661621 -0.136536 -0.616821 -0.403992 1441831205 0.661621 -0.136536 -0.616821 -0.403992 1441831205 0.661621 -0.136536 -0.616821 -0.403992 1441831205 0.661621 -0.136536 -0.616821 -0.403992 1441831205 0.661621 -0.136536 -0.616821 -0.403992 1441831205 0.845093 -0.077209 -0.362366 -0.385437 1441831205 0.845093 -0.077209 -0.362366 -0.385437 1441831205 0.845093 -0.077209 -0.362366 -0.385437 1441831206 0.845093 -0.077209 -0.362366 -0.385437 1441831206 0.845093 -0.077209 -0.362366 -0.385437 1441831206 0.845093 -0.077209 -0.362366 -0.385437 1441831206 0.906494 -0.016357 -0.236938 -0.349121 1441831206 0.906494 -0.016357 -0.236938 -0.349121 1441831206 0.906494 -0.016357 -0.236938 -0.349121 1441831206 0.906494 -0.016357 -0.236938 -0.349121 1441831206 0.906494 -0.016357 -0.236938 -0.349121 1441831206 0.906494 -0.016357 -0.236938 -0.349121 1441831206 0.879272 -0.038330 -0.255554 -0.400146 1441831206 0.879272 -0.038330 -0.255554 -0.400146 1441831206 0.879272 -0.038330 -0.255554 -0.400146 1441831206 0.879272 -0.038330 -0.255554 -0.400146 1441831206 0.879272 -0.038330 -0.255554 -0.400146 1441831206 0.796143 -0.058350 -0.392517 -0.456787 1441831206 0.796143 -0.058350 -0.392517 -0.456787 1441831206 0.796143 -0.058350 -0.392517 -0.456787 1441831206 0.796143 -0.058350 -0.392517 -0.456787 1441831206 0.796143 -0.058350 -0.392517 -0.456787 1441831206 0.796143 -0.058350 -0.392517 -0.456787 1441831206 0.614929 -0.082825 -0.581909 -0.525757 1441831206 0.614929 -0.082825 -0.581909 -0.525757 1441831206 0.614929 -0.082825 -0.581909 -0.525757 1441831206 0.614929 -0.082825 -0.581909 -0.525757 1441831206 0.614929 -0.082825 -0.581909 -0.525757 1441831206 0.614929 -0.082825 -0.581909 -0.525757 1441831206 0.321655 -0.081360 -0.784363 -0.524170 1441831206 0.321655 -0.081360 -0.784363 -0.524170 1441831206 0.321655 -0.081360 -0.784363 -0.524170 1441831206 0.321655 -0.081360 -0.784363 -0.524170 1441831206 0.321655 -0.081360 -0.784363 -0.524170 1441831206 0.321655 -0.081360 -0.784363 -0.524170 1441831206 0.007751 -0.096924 -0.880188 -0.464600 1441831206 0.007751 -0.096924 -0.880188 -0.464600 1441831206 0.007751 -0.096924 -0.880188 -0.464600 1441831206 0.007751 -0.096924 -0.880188 -0.464600 1441831206 0.007751 -0.096924 -0.880188 -0.464600 1441831206 0.007751 -0.096924 -0.880188 -0.464600 1441831206 -0.216431 -0.119690 -0.892212 -0.378052 1441831206 -0.216431 -0.119690 -0.892212 -0.378052 1441831206 -0.216431 -0.119690 -0.892212 -0.378052 1441831206 -0.216431 -0.119690 -0.892212 -0.378052 1441831206 -0.216431 -0.119690 -0.892212 -0.378052 1441831206 -0.216431 -0.119690 -0.892212 -0.378052 1441831206 -0.216431 -0.119690 -0.892212 -0.378052 1441831206 -0.310242 -0.162781 -0.903442 -0.247253 1441831206 -0.310242 -0.162781 -0.903442 -0.247253 1441831206 -0.310242 -0.162781 -0.903442 -0.247253 1441831206 -0.310242 -0.162781 -0.903442 -0.247253 1441831206 -0.310242 -0.162781 -0.903442 -0.247253 1441831206 -0.310242 -0.162781 -0.903442 -0.247253 1441831206 -0.280396 -0.200745 -0.919922 -0.186951 1441831206 -0.280396 -0.200745 -0.919922 -0.186951 1441831206 -0.280396 -0.200745 -0.919922 -0.186951 1441831206 -0.280396 -0.200745 -0.919922 -0.186951 1441831206 -0.280396 -0.200745 -0.919922 -0.186951 1441831206 -0.280396 -0.200745 -0.919922 -0.186951 1441831206 -0.280396 -0.200745 -0.919922 -0.186951 1441831206 -0.146729 -0.202087 -0.940247 -0.231689 1441831206 -0.146729 -0.202087 -0.940247 -0.231689 1441831206 -0.146729 -0.202087 -0.940247 -0.231689 1441831206 -0.146729 -0.202087 -0.940247 -0.231689 1441831206 0.065857 -0.204102 -0.941345 -0.260681 1441831206 0.065857 -0.204102 -0.941345 -0.260681 1441831206 0.065857 -0.204102 -0.941345 -0.260681 1441831206 0.065857 -0.204102 -0.941345 -0.260681 1441831206 0.065857 -0.204102 -0.941345 -0.260681 1441831206 0.065857 -0.204102 -0.941345 -0.260681 1441831206 0.065857 -0.204102 -0.941345 -0.260681 1441831206 0.360107 -0.158447 -0.847534 -0.356384 1441831206 0.360107 -0.158447 -0.847534 -0.356384 1441831206 0.360107 -0.158447 -0.847534 -0.356384 1441831206 0.360107 -0.158447 -0.847534 -0.356384 1441831206 0.360107 -0.158447 -0.847534 -0.356384 1441831206 0.360107 -0.158447 -0.847534 -0.356384 1441831206 0.620056 -0.085510 -0.626038 -0.465088 1441831206 0.620056 -0.085510 -0.626038 -0.465088 1441831206 0.620056 -0.085510 -0.626038 -0.465088 1441831206 0.620056 -0.085510 -0.626038 -0.465088 1441831206 0.620056 -0.085510 -0.626038 -0.465088 1441831206 0.620056 -0.085510 -0.626038 -0.465088 1441831206 0.620056 -0.085510 -0.626038 -0.465088 1441831206 0.796265 -0.054871 -0.388611 -0.460327 1441831206 0.796265 -0.054871 -0.388611 -0.460327 1441831206 0.796265 -0.054871 -0.388611 -0.460327 1441831206 0.796265 -0.054871 -0.388611 -0.460327 1441831206 0.796265 -0.054871 -0.388611 -0.460327 1441831206 0.796265 -0.054871 -0.388611 -0.460327 1441831206 0.862549 -0.027710 -0.235107 -0.447205 1441831206 0.862549 -0.027710 -0.235107 -0.447205 1441831206 0.862549 -0.027710 -0.235107 -0.447205 1441831206 0.862549 -0.027710 -0.235107 -0.447205 1441831206 0.862549 -0.027710 -0.235107 -0.447205 1441831206 0.862549 -0.027710 -0.235107 -0.447205 1441831206 0.834045 -0.063232 -0.195129 -0.512207 1441831206 0.834045 -0.063232 -0.195129 -0.512207 1441831206 0.834045 -0.063232 -0.195129 -0.512207 1441831206 0.834045 -0.063232 -0.195129 -0.512207 1441831206 0.834045 -0.063232 -0.195129 -0.512207 1441831206 0.834045 -0.063232 -0.195129 -0.512207 1441831206 0.751892 -0.085693 -0.295349 -0.583130 1441831206 0.751892 -0.085693 -0.295349 -0.583130 1441831206 0.751892 -0.085693 -0.295349 -0.583130 1441831206 0.751892 -0.085693 -0.295349 -0.583130 1441831206 0.751892 -0.085693 -0.295349 -0.583130 1441831206 0.586121 -0.092041 -0.471252 -0.652649 1441831206 0.586121 -0.092041 -0.471252 -0.652649 1441831206 0.586121 -0.092041 -0.471252 -0.652649 1441831206 0.586121 -0.092041 -0.471252 -0.652649 1441831206 0.586121 -0.092041 -0.471252 -0.652649 1441831207 0.586121 -0.092041 -0.471252 -0.652649 1441831207 0.586121 -0.092041 -0.471252 -0.652649 1441831207 0.321411 -0.102234 -0.673462 -0.657837 1441831207 0.321411 -0.102234 -0.673462 -0.657837 1441831207 0.321411 -0.102234 -0.673462 -0.657837 1441831207 0.321411 -0.102234 -0.673462 -0.657837 1441831207 0.321411 -0.102234 -0.673462 -0.657837 1441831207 0.321411 -0.102234 -0.673462 -0.657837 1441831207 0.024170 -0.113770 -0.800354 -0.588196 1441831207 0.024170 -0.113770 -0.800354 -0.588196 1441831207 0.024170 -0.113770 -0.800354 -0.588196 1441831207 0.024170 -0.113770 -0.800354 -0.588196 1441831207 0.024170 -0.113770 -0.800354 -0.588196 1441831207 0.024170 -0.113770 -0.800354 -0.588196 1441831207 -0.212524 -0.135559 -0.843079 -0.475220 1441831207 -0.212524 -0.135559 -0.843079 -0.475220 1441831207 -0.212524 -0.135559 -0.843079 -0.475220 1441831207 -0.212524 -0.135559 -0.843079 -0.475220 1441831207 -0.212524 -0.135559 -0.843079 -0.475220 1441831207 -0.212524 -0.135559 -0.843079 -0.475220 1441831207 -0.212524 -0.135559 -0.843079 -0.475220 1441831207 -0.323914 -0.164001 -0.867310 -0.340759 1441831207 -0.323914 -0.164001 -0.867310 -0.340759 1441831207 -0.323914 -0.164001 -0.867310 -0.340759 1441831207 -0.323914 -0.164001 -0.867310 -0.340759 1441831207 -0.323914 -0.164001 -0.867310 -0.340759 1441831207 -0.323914 -0.164001 -0.867310 -0.340759 1441831207 -0.294861 -0.195923 -0.903381 -0.242249 1441831207 -0.294861 -0.195923 -0.903381 -0.242249 1441831207 -0.294861 -0.195923 -0.903381 -0.242249 1441831207 -0.294861 -0.195923 -0.903381 -0.242249 1441831207 -0.294861 -0.195923 -0.903381 -0.242249 1441831207 -0.294861 -0.195923 -0.903381 -0.242249 1441831207 -0.191956 -0.182373 -0.926819 -0.266541 1441831207 -0.191956 -0.182373 -0.926819 -0.266541 1441831207 -0.191956 -0.182373 -0.926819 -0.266541 1441831207 -0.191956 -0.182373 -0.926819 -0.266541 1441831207 -0.191956 -0.182373 -0.926819 -0.266541 1441831207 -0.191956 -0.182373 -0.926819 -0.266541 1441831207 -0.191956 -0.182373 -0.926819 -0.266541 1441831207 -0.005981 -0.160461 -0.927795 -0.336853 1441831207 -0.005981 -0.160461 -0.927795 -0.336853 1441831207 -0.005981 -0.160461 -0.927795 -0.336853 1441831207 -0.005981 -0.160461 -0.927795 -0.336853 1441831207 -0.005981 -0.160461 -0.927795 -0.336853 1441831207 -0.005981 -0.160461 -0.927795 -0.336853 1441831207 0.293762 -0.144470 -0.849060 -0.414734 1441831207 0.293762 -0.144470 -0.849060 -0.414734 1441831207 0.293762 -0.144470 -0.849060 -0.414734 1441831207 0.293762 -0.144470 -0.849060 -0.414734 1441831207 0.293762 -0.144470 -0.849060 -0.414734 1441831207 0.293762 -0.144470 -0.849060 -0.414734 1441831207 0.293762 -0.144470 -0.849060 -0.414734 1441831207 0.572693 -0.112000 -0.649414 -0.487610 1441831207 0.572693 -0.112000 -0.649414 -0.487610 1441831207 0.572693 -0.112000 -0.649414 -0.487610 1441831207 0.572693 -0.112000 -0.649414 -0.487610 1441831207 0.572693 -0.112000 -0.649414 -0.487610 1441831207 0.572693 -0.112000 -0.649414 -0.487610 1441831207 0.758362 -0.081177 -0.441284 -0.472900 1441831207 0.758362 -0.081177 -0.441284 -0.472900 1441831207 0.758362 -0.081177 -0.441284 -0.472900 1441831207 0.758362 -0.081177 -0.441284 -0.472900 1441831207 0.758362 -0.081177 -0.441284 -0.472900 1441831207 0.758362 -0.081177 -0.441284 -0.472900 1441831207 0.866089 -0.033325 -0.248962 -0.432190 1441831207 0.866089 -0.033325 -0.248962 -0.432190 1441831207 0.866089 -0.033325 -0.248962 -0.432190 1441831207 0.866089 -0.033325 -0.248962 -0.432190 1441831207 0.866089 -0.033325 -0.248962 -0.432190 1441831207 0.866089 -0.033325 -0.248962 -0.432190 1441831207 0.866089 -0.033325 -0.248962 -0.432190 1441831207 0.867615 -0.032715 -0.214417 -0.447449 1441831207 0.867615 -0.032715 -0.214417 -0.447449 1441831207 0.867615 -0.032715 -0.214417 -0.447449 1441831207 0.867615 -0.032715 -0.214417 -0.447449 1441831207 0.867615 -0.032715 -0.214417 -0.447449 1441831207 0.867615 -0.032715 -0.214417 -0.447449 1441831207 0.804871 -0.048279 -0.287415 -0.516968 1441831207 0.804871 -0.048279 -0.287415 -0.516968 1441831207 0.804871 -0.048279 -0.287415 -0.516968 1441831207 0.804871 -0.048279 -0.287415 -0.516968 1441831207 0.804871 -0.048279 -0.287415 -0.516968 1441831207 0.804871 -0.048279 -0.287415 -0.516968 1441831207 0.664978 -0.065796 -0.440857 -0.599304 1441831207 0.664978 -0.065796 -0.440857 -0.599304 1441831207 0.664978 -0.065796 -0.440857 -0.599304 1441831207 0.664978 -0.065796 -0.440857 -0.599304 1441831207 0.664978 -0.065796 -0.440857 -0.599304 1441831207 0.664978 -0.065796 -0.440857 -0.599304 1441831207 0.664978 -0.065796 -0.440857 -0.599304 1441831207 0.415039 -0.074463 -0.651184 -0.631042 1441831207 0.415039 -0.074463 -0.651184 -0.631042 1441831207 0.415039 -0.074463 -0.651184 -0.631042 1441831207 0.415039 -0.074463 -0.651184 -0.631042 1441831207 0.415039 -0.074463 -0.651184 -0.631042 1441831207 0.415039 -0.074463 -0.651184 -0.631042 1441831207 0.109314 -0.104065 -0.791687 -0.592041 1441831207 0.109314 -0.104065 -0.791687 -0.592041 1441831207 0.109314 -0.104065 -0.791687 -0.592041 1441831207 0.109314 -0.104065 -0.791687 -0.592041 1441831207 0.109314 -0.104065 -0.791687 -0.592041 1441831207 0.109314 -0.104065 -0.791687 -0.592041 1441831207 -0.136780 -0.143860 -0.840820 -0.503662 1441831207 -0.136780 -0.143860 -0.840820 -0.503662 1441831207 -0.136780 -0.143860 -0.840820 -0.503662 1441831207 -0.136780 -0.143860 -0.840820 -0.503662 1441831207 -0.136780 -0.143860 -0.840820 -0.503662 1441831207 -0.136780 -0.143860 -0.840820 -0.503662 1441831207 -0.261780 -0.177856 -0.853027 -0.415161 1441831207 -0.261780 -0.177856 -0.853027 -0.415161 1441831207 -0.261780 -0.177856 -0.853027 -0.415161 1441831207 -0.261780 -0.177856 -0.853027 -0.415161 1441831207 -0.261780 -0.177856 -0.853027 -0.415161 1441831208 -0.261780 -0.177856 -0.853027 -0.415161 1441831208 -0.265015 -0.209473 -0.875854 -0.344788 1441831208 -0.265015 -0.209473 -0.875854 -0.344788 1441831208 -0.265015 -0.209473 -0.875854 -0.344788 1441831208 -0.265015 -0.209473 -0.875854 -0.344788 1441831208 -0.265015 -0.209473 -0.875854 -0.344788 1441831208 -0.265015 -0.209473 -0.875854 -0.344788 1441831208 -0.168518 -0.199341 -0.898621 -0.352722 1441831208 -0.168518 -0.199341 -0.898621 -0.352722 1441831208 -0.168518 -0.199341 -0.898621 -0.352722 1441831208 -0.168518 -0.199341 -0.898621 -0.352722 1441831208 -0.168518 -0.199341 -0.898621 -0.352722 1441831208 -0.168518 -0.199341 -0.898621 -0.352722 1441831208 0.002258 -0.171143 -0.905823 -0.387634 1441831208 0.002258 -0.171143 -0.905823 -0.387634 1441831208 0.002258 -0.171143 -0.905823 -0.387634 1441831208 0.002258 -0.171143 -0.905823 -0.387634 1441831208 0.002258 -0.171143 -0.905823 -0.387634 1441831208 0.002258 -0.171143 -0.905823 -0.387634 1441831208 0.221313 -0.159119 -0.839966 -0.469238 1441831208 0.221313 -0.159119 -0.839966 -0.469238 1441831208 0.221313 -0.159119 -0.839966 -0.469238 1441831208 0.221313 -0.159119 -0.839966 -0.469238 1441831208 0.221313 -0.159119 -0.839966 -0.469238 1441831208 0.221313 -0.159119 -0.839966 -0.469238 1441831208 0.463135 -0.149292 -0.694458 -0.530029 1441831208 0.463135 -0.149292 -0.694458 -0.530029 1441831208 0.463135 -0.149292 -0.694458 -0.530029 1441831208 0.463135 -0.149292 -0.694458 -0.530029 1441831208 0.463135 -0.149292 -0.694458 -0.530029 1441831208 0.463135 -0.149292 -0.694458 -0.530029 1441831208 0.658325 -0.154724 -0.509521 -0.532043 1441831208 0.658325 -0.154724 -0.509521 -0.532043 1441831208 0.658325 -0.154724 -0.509521 -0.532043 1441831208 0.658325 -0.154724 -0.509521 -0.532043 1441831208 0.658325 -0.154724 -0.509521 -0.532043 1441831208 0.658325 -0.154724 -0.509521 -0.532043 1441831208 0.809204 -0.109863 -0.332092 -0.472046 1441831208 0.809204 -0.109863 -0.332092 -0.472046 1441831208 0.809204 -0.109863 -0.332092 -0.472046 1441831208 0.809204 -0.109863 -0.332092 -0.472046 1441831208 0.809204 -0.109863 -0.332092 -0.472046 1441831208 0.809204 -0.109863 -0.332092 -0.472046 1441831208 0.809204 -0.109863 -0.332092 -0.472046 1441831208 0.843201 -0.094238 -0.222412 -0.480225 1441831208 0.843201 -0.094238 -0.222412 -0.480225 1441831208 0.843201 -0.094238 -0.222412 -0.480225 1441831208 0.843201 -0.094238 -0.222412 -0.480225 1441831208 0.843201 -0.094238 -0.222412 -0.480225 1441831208 0.843201 -0.094238 -0.222412 -0.480225 1441831208 0.784912 -0.129517 -0.253357 -0.550354 1441831208 0.784912 -0.129517 -0.253357 -0.550354 1441831208 0.784912 -0.129517 -0.253357 -0.550354 1441831208 0.784912 -0.129517 -0.253357 -0.550354 1441831208 0.784912 -0.129517 -0.253357 -0.550354 1441831208 0.784912 -0.129517 -0.253357 -0.550354 1441831208 0.670166 -0.136169 -0.385193 -0.619690 1441831208 0.670166 -0.136169 -0.385193 -0.619690 1441831208 0.670166 -0.136169 -0.385193 -0.619690 1441831208 0.670166 -0.136169 -0.385193 -0.619690 1441831208 0.670166 -0.136169 -0.385193 -0.619690 1441831208 0.670166 -0.136169 -0.385193 -0.619690 1441831208 0.471252 -0.130127 -0.575745 -0.655396 1441831208 0.471252 -0.130127 -0.575745 -0.655396 1441831208 0.471252 -0.130127 -0.575745 -0.655396 1441831208 0.471252 -0.130127 -0.575745 -0.655396 1441831208 0.471252 -0.130127 -0.575745 -0.655396 1441831208 0.471252 -0.130127 -0.575745 -0.655396 1441831208 0.204346 -0.130371 -0.758850 -0.604492 1441831208 0.204346 -0.130371 -0.758850 -0.604492 1441831208 0.204346 -0.130371 -0.758850 -0.604492 1441831208 0.204346 -0.130371 -0.758850 -0.604492 1441831208 0.204346 -0.130371 -0.758850 -0.604492 1441831208 -0.058167 -0.171204 -0.849854 -0.495117 1441831208 -0.058167 -0.171204 -0.849854 -0.495117 1441831208 -0.058167 -0.171204 -0.849854 -0.495117 1441831208 -0.058167 -0.171204 -0.849854 -0.495117 1441831208 -0.058167 -0.171204 -0.849854 -0.495117 1441831208 -0.058167 -0.171204 -0.849854 -0.495117 1441831208 -0.058167 -0.171204 -0.849854 -0.495117 1441831208 -0.229370 -0.215698 -0.859314 -0.403137 1441831208 -0.229370 -0.215698 -0.859314 -0.403137 1441831208 -0.229370 -0.215698 -0.859314 -0.403137 1441831208 -0.229370 -0.215698 -0.859314 -0.403137 1441831208 -0.229370 -0.215698 -0.859314 -0.403137 1441831208 -0.229370 -0.215698 -0.859314 -0.403137 1441831208 -0.229370 -0.215698 -0.859314 -0.403137 1441831208 -0.265930 -0.253113 -0.872498 -0.322571 1441831208 -0.265930 -0.253113 -0.872498 -0.322571 1441831208 -0.265930 -0.253113 -0.872498 -0.322571 1441831208 -0.265930 -0.253113 -0.872498 -0.322571 1441831208 -0.265930 -0.253113 -0.872498 -0.322571 1441831208 -0.265930 -0.253113 -0.872498 -0.322571 1441831208 -0.187500 -0.245544 -0.908813 -0.280518 1441831208 -0.187500 -0.245544 -0.908813 -0.280518 1441831208 -0.187500 -0.245544 -0.908813 -0.280518 1441831208 -0.187500 -0.245544 -0.908813 -0.280518 1441831208 -0.187500 -0.245544 -0.908813 -0.280518 1441831208 -0.187500 -0.245544 -0.908813 -0.280518 1441831208 0.014343 -0.206421 -0.952820 -0.222290 1441831208 0.014343 -0.206421 -0.952820 -0.222290 1441831208 0.014343 -0.206421 -0.952820 -0.222290 1441831208 0.014343 -0.206421 -0.952820 -0.222290 1441831208 0.014343 -0.206421 -0.952820 -0.222290 1441831208 0.014343 -0.206421 -0.952820 -0.222290 1441831208 0.014343 -0.206421 -0.952820 -0.222290 1441831208 0.280762 -0.145264 -0.898315 -0.305176 1441831208 0.280762 -0.145264 -0.898315 -0.305176 1441831208 0.280762 -0.145264 -0.898315 -0.305176 1441831208 0.280762 -0.145264 -0.898315 -0.305176 1441831208 0.280762 -0.145264 -0.898315 -0.305176 1441831209 0.533325 -0.107300 -0.741882 -0.392029 1441831209 0.533325 -0.107300 -0.741882 -0.392029 1441831209 0.533325 -0.107300 -0.741882 -0.392029 1441831209 0.533325 -0.107300 -0.741882 -0.392029 1441831209 0.533325 -0.107300 -0.741882 -0.392029 1441831209 0.533325 -0.107300 -0.741882 -0.392029 1441831209 0.731689 -0.081787 -0.524353 -0.427856 1441831209 0.731689 -0.081787 -0.524353 -0.427856 1441831209 0.731689 -0.081787 -0.524353 -0.427856 1441831209 0.731689 -0.081787 -0.524353 -0.427856 1441831209 0.852478 -0.067993 -0.306946 -0.417603 1441831209 0.852478 -0.067993 -0.306946 -0.417603 1441831209 0.852478 -0.067993 -0.306946 -0.417603 1441831209 0.852478 -0.067993 -0.306946 -0.417603 1441831209 0.852478 -0.067993 -0.306946 -0.417603 1441831209 0.852478 -0.067993 -0.306946 -0.417603 1441831209 0.852966 -0.060730 -0.281006 -0.435608 1441831209 0.852966 -0.060730 -0.281006 -0.435608 1441831209 0.852966 -0.060730 -0.281006 -0.435608 1441831209 0.852966 -0.060730 -0.281006 -0.435608 1441831209 0.852966 -0.060730 -0.281006 -0.435608 1441831209 0.852966 -0.060730 -0.281006 -0.435608 1441831209 0.776306 -0.116211 -0.347778 -0.512756 1441831209 0.776306 -0.116211 -0.347778 -0.512756 1441831209 0.776306 -0.116211 -0.347778 -0.512756 1441831209 0.776306 -0.116211 -0.347778 -0.512756 1441831209 0.776306 -0.116211 -0.347778 -0.512756 1441831209 0.776306 -0.116211 -0.347778 -0.512756 1441831209 0.636902 -0.127197 -0.498108 -0.574524 1441831209 0.636902 -0.127197 -0.498108 -0.574524 1441831209 0.636902 -0.127197 -0.498108 -0.574524 1441831209 0.636902 -0.127197 -0.498108 -0.574524 1441831209 
-0.421875 0.443787 -0.415222 -0.672852 1441831211 -0.425964 0.447021 -0.414795 -0.668396 1441831211 -0.425964 0.447021 -0.414795 -0.668396 1441831211 -0.425964 0.447021 -0.414795 -0.668396 1441831211 -0.425964 0.447021 -0.414795 -0.668396 1441831211 -0.425964 0.447021 -0.414795 -0.668396 1441831211 -0.425964 0.447021 -0.414795 -0.668396 1441831211 -0.425964 0.447021 -0.414795 -0.668396 1441831211 -0.424866 0.456299 -0.403015 -0.670044 1441831211 -0.424866 0.456299 -0.403015 -0.670044 1441831211 -0.424866 0.456299 -0.403015 -0.670044 1441831211 -0.424866 0.456299 -0.403015 -0.670044 1441831211 -0.424866 0.456299 -0.403015 -0.670044 1441831211 -0.424866 0.456299 -0.403015 -0.670044 1441831211 -0.424866 0.456299 -0.403015 -0.670044 1441831211 -0.421997 0.467407 -0.390625 -0.671509 1441831211 -0.421997 0.467407 -0.390625 -0.671509 1441831211 -0.421997 0.467407 -0.390625 -0.671509 1441831211 -0.421997 0.467407 -0.390625 -0.671509 1441831211 -0.421997 0.467407 -0.390625 -0.671509 1441831211 -0.421997 0.467407 -0.390625 -0.671509 1441831211 -0.418091 0.479797 -0.370789 -0.676453 1441831211 -0.418091 0.479797 -0.370789 -0.676453 1441831211 -0.418091 0.479797 -0.370789 -0.676453 1441831211 -0.418091 0.479797 -0.370789 -0.676453 1441831211 -0.418091 0.479797 -0.370789 -0.676453 1441831211 -0.418091 0.479797 -0.370789 -0.676453 1441831211 -0.414368 0.484009 -0.349670 -0.686890 1441831211 -0.414368 0.484009 -0.349670 -0.686890 1441831211 -0.414368 0.484009 -0.349670 -0.686890 1441831211 -0.414368 0.484009 -0.349670 -0.686890 1441831211 -0.414368 0.484009 -0.349670 -0.686890 1441831211 -0.414368 0.484009 -0.349670 -0.686890 1441831211 -0.419312 0.467041 -0.353760 -0.693542 1441831211 -0.419312 0.467041 -0.353760 -0.693542 1441831211 -0.419312 0.467041 -0.353760 -0.693542 1441831211 -0.419312 0.467041 -0.353760 -0.693542 1441831211 -0.419312 0.467041 -0.353760 -0.693542 1441831211 -0.419312 0.467041 -0.353760 -0.693542 1441831211 -0.436462 0.427063 -0.395691 -0.685974 1441831211 -0.436462 0.427063 -0.395691 -0.685974 1441831211 -0.436462 0.427063 -0.395691 -0.685974 1441831211 -0.436462 0.427063 -0.395691 -0.685974 1441831211 -0.436462 0.427063 -0.395691 -0.685974 1441831211 -0.436462 0.427063 -0.395691 -0.685974 1441831211 -0.436462 0.427063 -0.395691 -0.685974 1441831211 -0.443176 0.389709 -0.447693 -0.671875 1441831211 -0.443176 0.389709 -0.447693 -0.671875 1441831211 -0.443176 0.389709 -0.447693 -0.671875 1441831211 -0.443176 0.389709 -0.447693 -0.671875 1441831211 -0.443176 0.389709 -0.447693 -0.671875 1441831211 -0.443176 0.389709 -0.447693 -0.671875 1441831211 -0.430786 0.383789 -0.460205 -0.674866 1441831211 -0.430786 0.383789 -0.460205 -0.674866 1441831211 -0.430786 0.383789 -0.460205 -0.674866 1441831211 -0.430786 0.383789 -0.460205 -0.674866 1441831211 -0.430786 0.383789 -0.460205 -0.674866 1441831211 -0.430786 0.383789 -0.460205 -0.674866 1441831211 -0.430786 0.383789 -0.460205 -0.674866 1441831211 -0.414246 0.396667 -0.445740 -0.687317 1441831211 -0.414246 0.396667 -0.445740 -0.687317 1441831211 -0.414246 0.396667 -0.445740 -0.687317 1441831212 -0.414246 0.396667 -0.445740 -0.687317 1441831212 -0.414246 0.396667 -0.445740 -0.687317 1441831212 -0.414246 0.396667 -0.445740 -0.687317 1441831212 -0.408447 0.401123 -0.443787 -0.689453 1441831212 -0.408447 0.401123 -0.443787 -0.689453 1441831212 -0.408447 0.401123 -0.443787 -0.689453 1441831212 -0.408447 0.401123 -0.443787 -0.689453 1441831212 -0.408447 0.401123 -0.443787 -0.689453 1441831212 -0.408447 0.401123 -0.443787 -0.689453 1441831212 -0.419434 0.389648 -0.466431 -0.674377 1441831212 -0.419434 0.389648 -0.466431 -0.674377 1441831212 -0.419434 0.389648 -0.466431 -0.674377 1441831212 -0.419434 0.389648 -0.466431 -0.674377 1441831212 -0.419434 0.389648 -0.466431 -0.674377 1441831212 -0.419434 0.389648 -0.466431 -0.674377 1441831212 -0.439148 0.378601 -0.494690 -0.647400 1441831212 -0.439148 0.378601 -0.494690 -0.647400 1441831212 -0.439148 0.378601 -0.494690 -0.647400 1441831212 -0.439148 0.378601 -0.494690 -0.647400 1441831212 -0.439148 0.378601 -0.494690 -0.647400 1441831212 -0.439148 0.378601 -0.494690 -0.647400 1441831212 -0.459045 0.384583 -0.507629 -0.619507 1441831212 -0.459045 0.384583 -0.507629 -0.619507 1441831212 -0.459045 0.384583 -0.507629 -0.619507 1441831212 -0.459045 0.384583 -0.507629 -0.619507 1441831212 -0.459045 0.384583 -0.507629 -0.619507 1441831212 -0.459045 0.384583 -0.507629 -0.619507 1441831212 -0.477783 0.407349 -0.508972 -0.588928 1441831212 -0.477783 0.407349 -0.508972 -0.588928 1441831212 -0.477783 0.407349 -0.508972 -0.588928 1441831212 -0.477783 0.407349 -0.508972 -0.588928 1441831212 -0.486206 0.441406 -0.498596 -0.565857 1441831212 -0.486206 0.441406 -0.498596 -0.565857 1441831212 -0.486206 0.441406 -0.498596 -0.565857 1441831212 -0.486206 0.441406 -0.498596 -0.565857 1441831212 -0.486206 0.441406 -0.498596 -0.565857 1441831212 -0.486206 0.441406 -0.498596 -0.565857 1441831212 -0.486206 0.441406 -0.498596 -0.565857 1441831212 -0.483337 0.475647 -0.473267 -0.562378 1441831212 -0.483337 0.475647 -0.473267 -0.562378 1441831212 -0.483337 0.475647 -0.473267 -0.562378 1441831212 -0.483337 0.475647 -0.473267 -0.562378 1441831212 -0.483337 0.475647 -0.473267 -0.562378 1441831212 -0.483337 0.475647 -0.473267 -0.562378 1441831212 -0.461853 0.501160 -0.435181 -0.588440 1441831212 -0.461853 0.501160 -0.435181 -0.588440 1441831212 -0.461853 0.501160 -0.435181 -0.588440 1441831212 -0.461853 0.501160 -0.435181 -0.588440 1441831212 -0.461853 0.501160 -0.435181 -0.588440 1441831212 -0.461853 0.501160 -0.435181 -0.588440 1441831212 -0.416260 0.528320 -0.366638 -0.642822 1441831212 -0.416260 0.528320 -0.366638 -0.642822 1441831212 -0.416260 0.528320 -0.366638 -0.642822 1441831212 -0.416260 0.528320 -0.366638 -0.642822 1441831212 -0.416260 0.528320 -0.366638 -0.642822 1441831212 -0.416260 0.528320 -0.366638 -0.642822 1441831212 -0.387268 0.526001 -0.320190 -0.686218 1441831212 -0.387268 0.526001 -0.320190 -0.686218 1441831212 -0.387268 0.526001 -0.320190 -0.686218 1441831212 -0.387268 0.526001 -0.320190 -0.686218 1441831212 -0.387268 0.526001 -0.320190 -0.686218 1441831212 -0.395264 0.484009 -0.338989 -0.703308 1441831212 -0.395264 0.484009 -0.338989 -0.703308 1441831212 -0.395264 0.484009 -0.338989 -0.703308 1441831212 -0.395264 0.484009 -0.338989 -0.703308 1441831212 -0.395264 0.484009 -0.338989 -0.703308 1441831212 -0.395264 0.484009 -0.338989 -0.703308 1441831212 -0.416931 0.416260 -0.411133 -0.695618 1441831212 -0.416931 0.416260 -0.411133 -0.695618 1441831212 -0.416931 0.416260 -0.411133 -0.695618 1441831212 -0.416931 0.416260 -0.411133 -0.695618 1441831212 -0.416931 0.416260 -0.411133 -0.695618 1441831212 -0.416931 0.416260 -0.411133 -0.695618 1441831212 -0.423950 0.357849 -0.475342 -0.682922 1441831212 -0.423950 0.357849 -0.475342 -0.682922 1441831212 -0.423950 0.357849 -0.475342 -0.682922 1441831212 -0.423950 0.357849 -0.475342 -0.682922 1441831212 -0.423950 0.357849 -0.475342 -0.682922 1441831212 -0.423950 0.357849 -0.475342 -0.682922 1441831212 -0.416687 0.330566 -0.496033 -0.686340 1441831212 -0.416687 0.330566 -0.496033 -0.686340 1441831212 -0.416687 0.330566 -0.496033 -0.686340 1441831212 -0.416687 0.330566 -0.496033 -0.686340 1441831212 -0.416687 0.330566 -0.496033 -0.686340 1441831212 -0.416687 0.330566 -0.496033 -0.686340 1441831212 -0.416687 0.330566 -0.496033 -0.686340 1441831212 -0.399658 0.326050 -0.491516 -0.701782 1441831212 -0.399658 0.326050 -0.491516 -0.701782 1441831212 -0.399658 0.326050 -0.491516 -0.701782 1441831212 -0.399658 0.326050 -0.491516 -0.701782 1441831212 -0.399658 0.326050 -0.491516 -0.701782 1441831212 -0.399658 0.326050 -0.491516 -0.701782 1441831212 -0.384949 0.327393 -0.491882 -0.709045 1441831212 -0.384949 0.327393 -0.491882 -0.709045 1441831212 -0.384949 0.327393 -0.491882 -0.709045 1441831212 -0.384949 0.327393 -0.491882 -0.709045 1441831212 -0.384949 0.327393 -0.491882 -0.709045 1441831212 -0.384949 0.327393 -0.491882 -0.709045 1441831212 -0.385681 0.334473 -0.499939 -0.699646 1441831212 -0.385681 0.334473 -0.499939 -0.699646 1441831212 -0.385681 0.334473 -0.499939 -0.699646 1441831212 -0.385681 0.334473 -0.499939 -0.699646 1441831212 -0.385681 0.334473 -0.499939 -0.699646 1441831212 -0.385681 0.334473 -0.499939 -0.699646 1441831212 -0.385681 0.334473 -0.499939 -0.699646 1441831212 -0.403320 0.350281 -0.509583 -0.674561 1441831212 -0.403320 0.350281 -0.509583 -0.674561 1441831212 -0.403320 0.350281 -0.509583 -0.674561 1441831212 -0.403320 0.350281 -0.509583 -0.674561 1441831213 -0.403320 0.350281 -0.509583 -0.674561 1441831213 -0.403320 0.350281 -0.509583 -0.674561 1441831213 -0.426270 0.386536 -0.502380 -0.645447 1441831213 -0.426270 0.386536 -0.502380 -0.645447 1441831213 -0.426270 0.386536 -0.502380 -0.645447 1441831213 -0.426270 0.386536 -0.502380 -0.645447 1441831213 -0.426270 0.386536 -0.502380 -0.645447 1441831213 -0.426270 0.386536 -0.502380 -0.645447 1441831213 -0.447266 0.444580 -0.477783 -0.611633 1441831213 -0.447266 0.444580 -0.477783 -0.611633 1441831213 -0.447266 0.444580 -0.477783 -0.611633 1441831213 -0.447266 0.444580 -0.477783 -0.611633 1441831213 -0.447266 0.444580 -0.477783 -0.611633 1441831213 -0.447266 0.444580 -0.477783 -0.611633 1441831213 -0.464966 0.497498 -0.443359 -0.582947 1441831213 -0.464966 0.497498 -0.443359 -0.582947 1441831213 -0.464966 0.497498 -0.443359 -0.582947 1441831213 -0.464966 0.497498 -0.443359 -0.582947 1441831213 -0.464966 0.497498 -0.443359 -0.582947 1441831213 -0.464966 0.497498 -0.443359 -0.582947 1441831213 -0.476868 0.524841 -0.403259 -0.578430 1441831213 -0.476868 0.524841 -0.403259 -0.578430 1441831213 -0.476868 0.524841 -0.403259 -0.578430 1441831213 -0.476868 0.524841 -0.403259 -0.578430 1441831213 -0.476868 0.524841 -0.403259 -0.578430 1441831213 -0.476868 0.524841 -0.403259 -0.578430 1441831213 -0.488831 0.517517 -0.397522 -0.579041 1441831213 -0.488831 0.517517 -0.397522 -0.579041 1441831213 -0.488831 0.517517 -0.397522 -0.579041 1441831213 -0.488831 0.517517 -0.397522 -0.579041 1441831213 -0.488831 0.517517 -0.397522 -0.579041 1441831213 -0.488831 0.517517 -0.397522 -0.579041 1441831213 -0.504883 0.485352 -0.414307 -0.581299 1441831213 -0.504883 0.485352 -0.414307 -0.581299 1441831213 -0.504883 0.485352 -0.414307 -0.581299 1441831213 -0.504883 0.485352 -0.414307 -0.581299 1441831213 -0.504883 0.485352 -0.414307 -0.581299 1441831213 -0.515137 0.441040 -0.451172 -0.580200 1441831213 -0.515137 0.441040 -0.451172 -0.580200 1441831213 -0.515137 0.441040 -0.451172 -0.580200 1441831213 -0.515137 0.441040 -0.451172 -0.580200 1441831213 -0.515137 0.441040 -0.451172 -0.580200 1441831213 -0.515137 0.441040 -0.451172 -0.580200 1441831213 -0.508240 0.408936 -0.477783 -0.588440 1441831213 -0.508240 0.408936 -0.477783 -0.588440 1441831213 -0.508240 0.408936 -0.477783 -0.588440 1441831213 -0.508240 0.408936 -0.477783 -0.588440 1441831213 -0.508240 0.408936 -0.477783 -0.588440 1441831213 -0.492676 0.393250 -0.490479 -0.601807 1441831213 -0.492676 0.393250 -0.490479 -0.601807 1441831213 -0.492676 0.393250 -0.490479 -0.601807 1441831213 -0.492676 0.393250 -0.490479 -0.601807 1441831213 -0.492676 0.393250 -0.490479 -0.601807 1441831213 -0.492676 0.393250 -0.490479 -0.601807 1441831213 -0.475403 0.385315 -0.495850 -0.616211 1441831213 -0.475403 0.385315 -0.495850 -0.616211 1441831213 -0.475403 0.385315 -0.495850 -0.616211 1441831213 -0.475403 0.385315 -0.495850 -0.616211 1441831213 -0.475403 0.385315 -0.495850 -0.616211 1441831213 -0.475403 0.385315 -0.495850 -0.616211 1441831213 -0.459595 0.381348 -0.494934 -0.631226 1441831213 -0.459595 0.381348 -0.494934 -0.631226 1441831213 -0.459595 0.381348 -0.494934 -0.631226 1441831213 -0.459595 0.381348 -0.494934 -0.631226 1441831213 -0.459595 0.381348 -0.494934 -0.631226 1441831213 -0.459595 0.381348 -0.494934 -0.631226 1441831213 -0.453186 0.377197 -0.495667 -0.637756 1441831213 -0.453186 0.377197 -0.495667 -0.637756 1441831213 -0.453186 0.377197 -0.495667 -0.637756 1441831213 -0.453186 0.377197 -0.495667 -0.637756 1441831213 -0.453186 0.377197 -0.495667 -0.637756 1441831213 -0.453186 0.377197 -0.495667 -0.637756 1441831213 -0.453186 0.377197 -0.495667 -0.637756 1441831213 -0.454590 0.374390 -0.500610 -0.634583 1441831213 -0.454590 0.374390 -0.500610 -0.634583 1441831213 -0.454590 0.374390 -0.500610 -0.634583 1441831213 -0.454590 0.374390 -0.500610 -0.634583 1441831213 -0.454590 0.374390 -0.500610 -0.634583 1441831213 -0.454590 0.374390 -0.500610 -0.634583 1441831213 -0.454773 0.381836 -0.502380 -0.628540 1441831213 -0.454773 0.381836 -0.502380 -0.628540 1441831213 -0.454773 0.381836 -0.502380 -0.628540 1441831213 -0.454773 0.381836 -0.502380 -0.628540 1441831213 -0.454773 0.381836 -0.502380 -0.628540 1441831213 -0.454773 0.381836 -0.502380 -0.628540 1441831213 -0.454773 0.381836 -0.502380 -0.628540 1441831213 -0.451965 0.403625 -0.494568 -0.623108 1441831213 -0.451965 0.403625 -0.494568 -0.623108 1441831213 -0.451965 0.403625 -0.494568 -0.623108 1441831213 -0.451965 0.403625 -0.494568 -0.623108 1441831213 -0.451965 0.403625 -0.494568 -0.623108 1441831213 -0.451965 0.403625 -0.494568 -0.623108 1441831213 -0.451965 0.403625 -0.494568 -0.623108 1441831213 -0.447510 0.433899 -0.476990 -0.619690 1441831213 -0.447510 0.433899 -0.476990 -0.619690 1441831213 -0.447510 0.433899 -0.476990 -0.619690 1441831213 -0.447510 0.433899 -0.476990 -0.619690 1441831213 -0.447510 0.433899 -0.476990 -0.619690 1441831213 -0.447510 0.433899 -0.476990 -0.619690 1441831213 -0.447266 0.463989 -0.453552 -0.615662 1441831213 -0.447266 0.463989 -0.453552 -0.615662 1441831213 -0.447266 0.463989 -0.453552 -0.615662 1441831213 -0.447266 0.463989 -0.453552 -0.615662 1441831213 -0.447266 0.463989 -0.453552 -0.615662 1441831213 -0.460999 0.470825 -0.430847 -0.616638 1441831213 -0.460999 0.470825 -0.430847 -0.616638 1441831213 -0.460999 0.470825 -0.430847 -0.616638 1441831213 -0.460999 0.470825 -0.430847 -0.616638 1441831213 -0.481323 0.453308 -0.423828 -0.619080 1441831214 -0.481323 0.453308 -0.423828 -0.619080 1441831214 -0.481323 0.453308 -0.423828 -0.619080 1441831214 -0.481323 0.453308 -0.423828 -0.619080 1441831214 -0.481323 0.453308 -0.423828 -0.619080 1441831214 -0.481323 0.453308 -0.423828 -0.619080 1441831214 -0.503662 0.414307 -0.453308 -0.607666 1441831214 -0.503662 0.414307 -0.453308 -0.607666 1441831214 -0.503662 0.414307 -0.453308 -0.607666 1441831214 -0.503662 0.414307 -0.453308 -0.607666 1441831214 -0.503662 0.414307 -0.453308 -0.607666 1441831214 -0.503662 0.414307 -0.453308 -0.607666 1441831214 -0.503662 0.414307 -0.453308 -0.607666 1441831214 -0.515686 0.374329 -0.499268 -0.587158 1441831214 -0.515686 0.374329 -0.499268 -0.587158 1441831214 -0.515686 0.374329 -0.499268 -0.587158 1441831214 -0.515686 0.374329 -0.499268 -0.587158 1441831214 -0.515686 0.374329 -0.499268 -0.587158 1441831214 -0.515686 0.374329 -0.499268 -0.587158 1441831214 -0.510193 0.369385 -0.514221 -0.582153 1441831214 -0.510193 0.369385 -0.514221 -0.582153 1441831214 -0.510193 0.369385 -0.514221 -0.582153 1441831214 -0.510193 0.369385 -0.514221 -0.582153 1441831214 -0.510193 0.369385 -0.514221 -0.582153 1441831214 -0.510193 0.369385 -0.514221 -0.582153 1441831214 -0.493103 0.400208 -0.490845 -0.596497 1441831214 -0.493103 0.400208 -0.490845 -0.596497 1441831214 -0.493103 0.400208 -0.490845 -0.596497 1441831214 -0.493103 0.400208 -0.490845 -0.596497 1441831214 -0.493103 0.400208 -0.490845 -0.596497 1441831214 -0.493103 0.400208 -0.490845 -0.596497 1441831214 -0.493103 0.400208 -0.490845 -0.596497 1441831214 -0.468323 0.439514 -0.457153 -0.615295 1441831214 -0.468323 0.439514 -0.457153 -0.615295 1441831214 -0.468323 0.439514 -0.457153 -0.615295 1441831214 -0.468323 0.439514 -0.457153 -0.615295 1441831214 -0.445679 0.468140 -0.435059 -0.626892 1441831214 -0.445679 0.468140 -0.435059 -0.626892 1441831214 -0.445679 0.468140 -0.435059 -0.626892 1441831214 -0.445679 0.468140 -0.435059 -0.626892 1441831214 -0.445679 0.468140 -0.435059 -0.626892 1441831214 -0.445679 0.468140 -0.435059 -0.626892 1441831214 -0.431641 0.483459 -0.421814 -0.634155 1441831214 -0.431641 0.483459 -0.421814 -0.634155 1441831214 -0.431641 0.483459 -0.421814 -0.634155 1441831214 -0.431641 0.483459 -0.421814 -0.634155 1441831214 -0.431641 0.483459 -0.421814 -0.634155 1441831214 -0.431641 0.483459 -0.421814 -0.634155 1441831214 -0.431641 0.483459 -0.421814 -0.634155 1441831214 -0.420959 0.491211 -0.410400 -0.642761 1441831214 -0.420959 0.491211 -0.410400 -0.642761 1441831214 -0.420959 0.491211 -0.410400 -0.642761 1441831214 -0.420959 0.491211 -0.410400 -0.642761 1441831214 -0.420959 0.491211 -0.410400 -0.642761 1441831214 -0.420959 0.491211 -0.410400 -0.642761 1441831214 -0.414856 0.496460 -0.398438 -0.650208 1441831214 -0.414856 0.496460 -0.398438 -0.650208 1441831214 -0.414856 0.496460 -0.398438 -0.650208 1441831214 -0.414856 0.496460 -0.398438 -0.650208 1441831214 -0.414856 0.496460 -0.398438 -0.650208 1441831214 -0.414856 0.496460 -0.398438 -0.650208 1441831214 -0.413879 0.495361 -0.396240 -0.652954 1441831214 -0.413879 0.495361 -0.396240 -0.652954 1441831214 -0.413879 0.495361 -0.396240 -0.652954 1441831214 -0.413879 0.495361 -0.396240 -0.652954 1441831214 -0.413879 0.495361 -0.396240 -0.652954 1441831214 -0.413879 0.495361 -0.396240 -0.652954 1441831214 -0.412231 0.493896 -0.392273 -0.657471 1441831214 -0.412231 0.493896 -0.392273 -0.657471 1441831214 -0.412231 0.493896 -0.392273 -0.657471 1441831214 -0.412231 0.493896 -0.392273 -0.657471 1441831214 -0.412231 0.493896 -0.392273 -0.657471 1441831214 -0.411255 0.491516 -0.382141 -0.665771 1441831214 -0.411255 0.491516 -0.382141 -0.665771 1441831214 -0.411255 0.491516 -0.382141 -0.665771 1441831214 -0.411255 0.491516 -0.382141 -0.665771 1441831214 -0.411255 0.491516 -0.382141 -0.665771 1441831214 -0.411255 0.491516 -0.382141 -0.665771 1441831214 -0.418579 0.472107 -0.383057 -0.674683 1441831214 -0.418579 0.472107 -0.383057 -0.674683 1441831214 -0.418579 0.472107 -0.383057 -0.674683 1441831214 -0.418579 0.472107 -0.383057 -0.674683 1441831214 -0.418579 0.472107 -0.383057 -0.674683 1441831214 -0.418579 0.472107 -0.383057 -0.674683 1441831214 -0.418579 0.472107 -0.383057 -0.674683 1441831214 -0.437561 0.427612 -0.416016 -0.672791 1441831214 -0.437561 0.427612 -0.416016 -0.672791 1441831214 -0.437561 0.427612 -0.416016 -0.672791 1441831214 -0.437561 0.427612 -0.416016 -0.672791 1441831214 -0.437561 0.427612 -0.416016 -0.672791 1441831214 -0.437561 0.427612 -0.416016 -0.672791 1441831214 -0.459106 0.376770 -0.466614 -0.655457 1441831214 -0.459106 0.376770 -0.466614 -0.655457 1441831214 -0.459106 0.376770 -0.466614 -0.655457 1441831214 -0.459106 0.376770 -0.466614 -0.655457 1441831214 -0.459106 0.376770 -0.466614 -0.655457 1441831214 -0.459106 0.376770 -0.466614 -0.655457 1441831214 -0.471252 0.343018 -0.507507 -0.634705 1441831214 -0.471252 0.343018 -0.507507 -0.634705 1441831214 -0.471252 0.343018 -0.507507 -0.634705 1441831214 -0.471252 0.343018 -0.507507 -0.634705 1441831214 -0.471252 0.343018 -0.507507 -0.634705 1441831214 -0.471252 0.343018 -0.507507 -0.634705 1441831214 -0.471252 0.343018 -0.507507 -0.634705 1441831214 -0.474365 0.342957 -0.515076 -0.626221 1441831214 -0.474365 0.342957 -0.515076 -0.626221 1441831214 -0.474365 0.342957 -0.515076 -0.626221 1441831214 -0.474365 0.342957 -0.515076 -0.626221 1441831214 -0.474365 0.342957 -0.515076 -0.626221 1441831214 -0.474365 0.342957 -0.515076 -0.626221 1441831215 -0.474304 0.372070 -0.503967 -0.618652 1441831215 -0.474304 0.372070 -0.503967 -0.618652 1441831215 -0.474304 0.372070 -0.503967 -0.618652 1441831215 -0.474304 0.372070 -0.503967 -0.618652 1441831215 -0.474304 0.372070 -0.503967 -0.618652 1441831215 -0.474304 0.372070 -0.503967 -0.618652 1441831215 -0.473572 0.408203 -0.490845 -0.606812 1441831215 -0.473572 0.408203 -0.490845 -0.606812 1441831215 -0.473572 0.408203 -0.490845 -0.606812 1441831215 -0.473572 0.408203 -0.490845 -0.606812 1441831215 -0.473572 0.408203 -0.490845 -0.606812 1441831215 -0.473572 0.408203 -0.490845 -0.606812 1441831215 -0.474060 0.436157 -0.484314 -0.592102 1441831215 -0.474060 0.436157 -0.484314 -0.592102 1441831215 -0.474060 0.436157 -0.484314 -0.592102 1441831215 -0.474060 0.436157 -0.484314 -0.592102 1441831215 -0.474060 0.436157 -0.484314 -0.592102 1441831215 -0.474060 0.436157 -0.484314 -0.592102 1441831215 -0.478149 0.457275 -0.479797 -0.576294 1441831215 -0.478149 0.457275 -0.479797 -0.576294 1441831215 -0.478149 0.457275 -0.479797 -0.576294 1441831215 -0.478149 0.457275 -0.479797 -0.576294 1441831215 -0.478149 0.457275 -0.479797 -0.576294 1441831215 -0.478149 0.457275 -0.479797 -0.576294 1441831215 -0.478149 0.457275 -0.479797 -0.576294 1441831215 -0.481995 0.475220 -0.465149 -0.570557 1441831215 -0.481995 0.475220 -0.465149 -0.570557 1441831215 -0.481995 0.475220 -0.465149 -0.570557 1441831215 -0.481995 0.475220 -0.465149 -0.570557 1441831215 -0.481995 0.475220 -0.465149 -0.570557 1441831215 -0.481995 0.475220 -0.465149 -0.570557 1441831215 -0.480713 0.496643 -0.441467 -0.572266 1441831215 -0.480713 0.496643 -0.441467 -0.572266 1441831215 -0.480713 0.496643 -0.441467 -0.572266 1441831215 -0.480713 0.496643 -0.441467 -0.572266 1441831215 -0.480713 0.496643 -0.441467 -0.572266 1441831215 -0.480713 0.496643 -0.441467 -0.572266 1441831215 -0.480713 0.496643 -0.441467 -0.572266 1441831215 -0.476746 0.512695 -0.421509 -0.576416 1441831215 -0.476746 0.512695 -0.421509 -0.576416 1441831215 -0.476746 0.512695 -0.421509 -0.576416 1441831215 -0.476746 0.512695 -0.421509 -0.576416 1441831215 -0.476746 0.512695 -0.421509 -0.576416 1441831215 -0.476746 0.512695 -0.421509 -0.576416 1441831215 -0.469177 0.526428 -0.401184 -0.584656 1441831215 -0.469177 0.526428 -0.401184 -0.584656 1441831215 -0.469177 0.526428 -0.401184 -0.584656 1441831215 -0.469177 0.526428 -0.401184 -0.584656 1441831215 -0.469177 0.526428 -0.401184 -0.584656 1441831215 -0.469177 0.526428 -0.401184 -0.584656 1441831215 -0.469177 0.526428 -0.401184 -0.584656 1441831215 -0.463684 0.529724 -0.379761 -0.600159 1441831215 -0.463684 0.529724 -0.379761 -0.600159 1441831215 -0.463684 0.529724 -0.379761 -0.600159 1441831215 -0.463684 0.529724 -0.379761 -0.600159 1441831215 -0.463684 0.529724 -0.379761 -0.600159 1441831215 -0.463684 0.529724 -0.379761 -0.600159 1441831215 -0.474731 0.497803 -0.375977 -0.620911 1441831215 -0.474731 0.497803 -0.375977 -0.620911 1441831215 -0.474731 0.497803 -0.375977 -0.620911 1441831215 -0.474731 0.497803 -0.375977 -0.620911 1441831215 -0.474731 0.497803 -0.375977 -0.620911 1441831215 -0.474731 0.497803 -0.375977 -0.620911 1441831215 -0.474731 0.497803 -0.375977 -0.620911 1441831215 -0.496155 0.431580 -0.416504 -0.627808 1441831215 -0.496155 0.431580 -0.416504 -0.627808 1441831215 -0.496155 0.431580 -0.416504 -0.627808 1441831215 -0.496155 0.431580 -0.416504 -0.627808 1441831215 -0.496155 0.431580 -0.416504 -0.627808 1441831215 -0.496155 0.431580 -0.416504 -0.627808 1441831215 -0.516846 0.346191 -0.484863 -0.614807 1441831215 -0.516846 0.346191 -0.484863 -0.614807 1441831215 -0.516846 0.346191 -0.484863 -0.614807 1441831215 -0.516846 0.346191 -0.484863 -0.614807 1441831215 -0.516846 0.346191 -0.484863 -0.614807 1441831215 -0.516846 0.346191 -0.484863 -0.614807 1441831215 -0.516846 0.346191 -0.484863 -0.614807 1441831215 -0.517212 0.274841 -0.551453 -0.594116 1441831215 -0.517212 0.274841 -0.551453 -0.594116 1441831215 -0.517212 0.274841 -0.551453 -0.594116 1441831215 -0.517212 0.274841 -0.551453 -0.594116 1441831215 -0.498901 0.265076 -0.566895 -0.599609 1441831215 -0.498901 0.265076 -0.566895 -0.599609 1441831215 -0.498901 0.265076 -0.566895 -0.599609 1441831215 -0.498901 0.265076 -0.566895 -0.599609 1441831215 -0.498901 0.265076 -0.566895 -0.599609 1441831215 -0.471191 0.310486 -0.541443 -0.623291 1441831215 -0.471191 0.310486 -0.541443 -0.623291 1441831215 -0.471191 0.310486 -0.541443 -0.623291 1441831215 -0.471191 0.310486 -0.541443 -0.623291 1441831215 -0.471191 0.310486 -0.541443 -0.623291 1441831215 -0.471191 0.310486 -0.541443 -0.623291 1441831215 -0.439575 0.370544 -0.508118 -0.641357 1441831215 -0.439575 0.370544 -0.508118 -0.641357 1441831215 -0.439575 0.370544 -0.508118 -0.641357 1441831215 -0.439575 0.370544 -0.508118 -0.641357 1441831215 -0.439575 0.370544 -0.508118 -0.641357 1441831215 -0.439575 0.370544 -0.508118 -0.641357 1441831215 -0.414490 0.424194 -0.478088 -0.647888 1441831215 -0.414490 0.424194 -0.478088 -0.647888 1441831215 -0.414490 0.424194 -0.478088 -0.647888 1441831215 -0.414490 0.424194 -0.478088 -0.647888 1441831215 -0.414490 0.424194 -0.478088 -0.647888 1441831215 -0.414490 0.424194 -0.478088 -0.647888 1441831215 -0.405212 0.462036 -0.457214 -0.642944 1441831215 -0.405212 0.462036 -0.457214 -0.642944 1441831215 -0.405212 0.462036 -0.457214 -0.642944 1441831215 -0.405212 0.462036 -0.457214 -0.642944 1441831215 -0.405212 0.462036 -0.457214 -0.642944 1441831215 -0.405212 0.462036 -0.457214 -0.642944 1441831215 -0.407043 0.489929 -0.441528 -0.631958 1441831215 -0.407043 0.489929 -0.441528 -0.631958 1441831216 -0.407043 0.489929 -0.441528 -0.631958 1441831216 -0.407043 0.489929 -0.441528 -0.631958 1441831216 -0.407043 0.489929 -0.441528 -0.631958 1441831216 -0.407043 0.489929 -0.441528 -0.631958 1441831216 -0.407043 0.489929 -0.441528 -0.631958 1441831216 -0.416443 0.503113 -0.429199 -0.623901 1441831216 -0.416443 0.503113 -0.429199 -0.623901 1441831216 -0.416443 0.503113 -0.429199 -0.623901 1441831216 -0.416443 0.503113 -0.429199 -0.623901 1441831216 -0.416443 0.503113 -0.429199 -0.623901 1441831216 -0.416443 0.503113 -0.429199 -0.623901 1441831216 -0.413391 0.511169 -0.415344 -0.628784 1441831216 -0.413391 0.511169 -0.415344 -0.628784 1441831216 -0.413391 0.511169 -0.415344 -0.628784 1441831216 -0.413391 0.511169 -0.415344 -0.628784 1441831216 -0.413391 0.511169 -0.415344 -0.628784 1441831216 -0.413391 0.511169 -0.415344 -0.628784 1441831216 -0.394653 0.526184 -0.391113 -0.643799 1441831216 -0.394653 0.526184 -0.391113 -0.643799 1441831216 -0.394653 0.526184 -0.391113 -0.643799 1441831216 -0.394653 0.526184 -0.391113 -0.643799 1441831216 -0.394653 0.526184 -0.391113 -0.643799 1441831216 -0.394653 0.526184 -0.391113 -0.643799 1441831216 -0.380981 0.532654 -0.369080 -0.659485 1441831216 -0.380981 0.532654 -0.369080 -0.659485 1441831216 -0.380981 0.532654 -0.369080 -0.659485 1441831216 -0.380981 0.532654 -0.369080 -0.659485 1441831216 -0.380981 0.532654 -0.369080 -0.659485 1441831216 -0.380981 0.532654 -0.369080 -0.659485 1441831216 -0.380981 0.532654 -0.369080 -0.659485 1441831216 -0.390381 0.514771 -0.367126 -0.669250 1441831216 -0.390381 0.514771 -0.367126 -0.669250 1441831216 -0.390381 0.514771 -0.367126 -0.669250 1441831216 -0.390381 0.514771 -0.367126 -0.669250 1441831216 -0.390381 0.514771 -0.367126 -0.669250 1441831216 -0.390381 0.514771 -0.367126 -0.669250 1441831216 -0.419556 0.467651 -0.409668 -0.661438 1441831216 -0.419556 0.467651 -0.409668 -0.661438 1441831216 -0.419556 0.467651 -0.409668 -0.661438 1441831216 -0.419556 0.467651 -0.409668 -0.661438 1441831216 -0.419556 0.467651 -0.409668 -0.661438 1441831216 -0.419556 0.467651 -0.409668 -0.661438 1441831216 -0.419556 0.467651 -0.409668 -0.661438 1441831216 -0.447693 0.411438 -0.471985 -0.638489 1441831216 -0.447693 0.411438 -0.471985 -0.638489 1441831216 -0.447693 0.411438 -0.471985 -0.638489 1441831216 -0.447693 0.411438 -0.471985 -0.638489 1441831216 -0.447693 0.411438 -0.471985 -0.638489 1441831216 -0.447693 0.411438 -0.471985 -0.638489 1441831216 -0.458313 0.372864 -0.517273 -0.619202 1441831216 -0.458313 0.372864 -0.517273 -0.619202 1441831216 -0.458313 0.372864 -0.517273 -0.619202 1441831216 -0.458313 0.372864 -0.517273 -0.619202 1441831216 -0.458313 0.372864 -0.517273 -0.619202 1441831216 -0.450134 0.376648 -0.521912 -0.619019 1441831216 -0.450134 0.376648 -0.521912 -0.619019 1441831216 -0.450134 0.376648 -0.521912 -0.619019 1441831216 -0.450134 0.376648 -0.521912 -0.619019 1441831216 -0.450134 0.376648 -0.521912 -0.619019 1441831216 -0.450134 0.376648 -0.521912 -0.619019 1441831216 -0.433167 0.414246 -0.496155 -0.628235 1441831216 -0.433167 0.414246 -0.496155 -0.628235 1441831216 -0.433167 0.414246 -0.496155 -0.628235 1441831216 -0.433167 0.414246 -0.496155 -0.628235 1441831216 -0.433167 0.414246 -0.496155 -0.628235 1441831216 -0.433167 0.414246 -0.496155 -0.628235 1441831216 -0.423218 0.448181 -0.471191 -0.630920 1441831216 -0.423218 0.448181 -0.471191 -0.630920 1441831216 -0.423218 0.448181 -0.471191 -0.630920 1441831216 -0.423218 0.448181 -0.471191 -0.630920 1441831216 -0.423218 0.448181 -0.471191 -0.630920 1441831216 -0.423218 0.448181 -0.471191 -0.630920 1441831216 -0.423340 0.471252 -0.460083 -0.622192 1441831216 -0.423340 0.471252 -0.460083 -0.622192 1441831216 -0.423340 0.471252 -0.460083 -0.622192 1441831216 -0.423340 0.471252 -0.460083 -0.622192 1441831216 -0.423340 0.471252 -0.460083 -0.622192 1441831216 -0.423340 0.471252 -0.460083 -0.622192 1441831216 -0.423340 0.471252 -0.460083 -0.622192 1441831216 -0.432739 0.483459 -0.454346 -0.610413 1441831216 -0.432739 0.483459 -0.454346 -0.610413 1441831216 -0.432739 0.483459 -0.454346 -0.610413 1441831216 -0.432739 0.483459 -0.454346 -0.610413 1441831216 -0.432739 0.483459 -0.454346 -0.610413 1441831216 -0.432739 0.483459 -0.454346 -0.610413 1441831216 -0.432739 0.483459 -0.454346 -0.610413 1441831216 -0.435974 0.493408 -0.442810 -0.608643 1441831216 -0.435974 0.493408 -0.442810 -0.608643 1441831216 -0.435974 0.493408 -0.442810 -0.608643 1441831216 -0.435974 0.493408 -0.442810 -0.608643 1441831216 -0.435974 0.493408 -0.442810 -0.608643 1441831216 -0.435974 0.493408 -0.442810 -0.608643 1441831216 -0.427673 0.508118 -0.423767 -0.615967 1441831216 -0.427673 0.508118 -0.423767 -0.615967 1441831216 -0.427673 0.508118 -0.423767 -0.615967 1441831216 -0.427673 0.508118 -0.423767 -0.615967 1441831216 -0.427673 0.508118 -0.423767 -0.615967 1441831216 -0.427673 0.508118 -0.423767 -0.615967 1441831216 -0.425415 0.512329 -0.409058 -0.623901 1441831216 -0.425415 0.512329 -0.409058 -0.623901 1441831216 -0.425415 0.512329 -0.409058 -0.623901 1441831216 -0.425415 0.512329 -0.409058 -0.623901 1441831216 
-0.476440 0.429321 -0.418091 -0.643372 1441831218 -0.476440 0.429321 -0.418091 -0.643372 1441831218 -0.476440 0.429321 -0.418091 -0.643372 1441831218 -0.476440 0.429321 -0.418091 -0.643372 1441831218 -0.503296 0.392822 -0.476807 -0.604248 1441831218 -0.503296 0.392822 -0.476807 -0.604248 1441831218 -0.503296 0.392822 -0.476807 -0.604248 1441831218 -0.503296 0.392822 -0.476807 -0.604248 1441831218 -0.503296 0.392822 -0.476807 -0.604248 1441831219 -0.503296 0.392822 -0.476807 -0.604248 1441831219 -0.538269 0.286133 -0.635193 -0.474304 1441831219 -0.538269 0.286133 -0.635193 -0.474304 1441831219 -0.538269 0.286133 -0.635193 -0.474304 1441831219 -0.538269 0.286133 -0.635193 -0.474304 1441831219 -0.538269 0.286133 -0.635193 -0.474304 1441831219 -0.538269 0.286133 -0.635193 -0.474304 1441831219 -0.538269 0.286133 -0.635193 -0.474304 1441831219 -0.499207 0.102905 -0.798218 -0.321289 1441831219 -0.499207 0.102905 -0.798218 -0.321289 1441831219 -0.499207 0.102905 -0.798218 -0.321289 1441831219 -0.499207 0.102905 -0.798218 -0.321289 1441831219 -0.499207 0.102905 -0.798218 -0.321289 1441831219 -0.499207 0.102905 -0.798218 -0.321289 1441831219 -0.350586 -0.063782 -0.909607 -0.213928 1441831219 -0.350586 -0.063782 -0.909607 -0.213928 1441831219 -0.350586 -0.063782 -0.909607 -0.213928 1441831219 -0.350586 -0.063782 -0.909607 -0.213928 1441831219 -0.350586 -0.063782 -0.909607 -0.213928 1441831219 -0.350586 -0.063782 -0.909607 -0.213928 1441831219 -0.350586 -0.063782 -0.909607 -0.213928 1441831219 -0.071411 -0.137268 -0.961731 -0.226379 1441831219 -0.071411 -0.137268 -0.961731 -0.226379 1441831219 -0.071411 -0.137268 -0.961731 -0.226379 1441831219 0.291382 -0.173645 -0.898926 -0.277405 1441831219 0.291382 -0.173645 -0.898926 -0.277405 1441831219 0.291382 -0.173645 -0.898926 -0.277405 1441831219 0.592407 -0.181030 -0.700928 -0.353577 1441831219 0.592407 -0.181030 -0.700928 -0.353577 1441831219 0.592407 -0.181030 -0.700928 -0.353577 1441831219 0.592407 -0.181030 -0.700928 -0.353577 1441831219 0.592407 -0.181030 -0.700928 -0.353577 1441831219 0.764160 -0.195313 -0.483032 -0.380310 1441831219 0.764160 -0.195313 -0.483032 -0.380310 1441831219 0.764160 -0.195313 -0.483032 -0.380310 1441831219 0.764160 -0.195313 -0.483032 -0.380310 1441831219 0.764160 -0.195313 -0.483032 -0.380310 1441831219 0.836670 -0.211426 -0.302795 -0.404480 1441831219 0.836670 -0.211426 -0.302795 -0.404480 1441831219 0.836670 -0.211426 -0.302795 -0.404480 1441831219 0.836670 -0.211426 -0.302795 -0.404480 1441831219 0.836670 -0.211426 -0.302795 -0.404480 1441831219 0.836670 -0.211426 -0.302795 -0.404480 1441831219 0.825623 -0.217285 -0.254089 -0.454529 1441831219 0.825623 -0.217285 -0.254089 -0.454529 1441831219 0.825623 -0.217285 -0.254089 -0.454529 1441831219 0.825623 -0.217285 -0.254089 -0.454529 1441831219 0.825623 -0.217285 -0.254089 -0.454529 1441831219 0.825623 -0.217285 -0.254089 -0.454529 1441831219 0.737305 -0.249207 -0.323853 -0.537964 1441831219 0.737305 -0.249207 -0.323853 -0.537964 1441831219 0.737305 -0.249207 -0.323853 -0.537964 1441831219 0.737305 -0.249207 -0.323853 -0.537964 1441831219 0.737305 -0.249207 -0.323853 -0.537964 1441831219 0.737305 -0.249207 -0.323853 -0.537964 1441831219 0.584778 -0.254761 -0.459778 -0.617920 1441831219 0.584778 -0.254761 -0.459778 -0.617920 1441831219 0.584778 -0.254761 -0.459778 -0.617920 1441831219 0.584778 -0.254761 -0.459778 -0.617920 1441831219 0.584778 -0.254761 -0.459778 -0.617920 1441831219 0.584778 -0.254761 -0.459778 -0.617920 1441831219 0.584778 -0.254761 -0.459778 -0.617920 1441831219 0.341675 -0.210266 -0.638000 -0.657349 1441831219 0.341675 -0.210266 -0.638000 -0.657349 1441831219 0.341675 -0.210266 -0.638000 -0.657349 1441831219 0.341675 -0.210266 -0.638000 -0.657349 1441831219 0.341675 -0.210266 -0.638000 -0.657349 1441831219 0.341675 -0.210266 -0.638000 -0.657349 1441831219 0.053894 -0.126526 -0.777771 -0.613403 1441831219 0.053894 -0.126526 -0.777771 -0.613403 1441831219 0.053894 -0.126526 -0.777771 -0.613403 1441831219 0.053894 -0.126526 -0.777771 -0.613403 1441831219 0.053894 -0.126526 -0.777771 -0.613403 1441831219 0.053894 -0.126526 -0.777771 -0.613403 1441831219 -0.180054 -0.035767 -0.830688 -0.525696 1441831219 -0.180054 -0.035767 -0.830688 -0.525696 1441831219 -0.180054 -0.035767 -0.830688 -0.525696 1441831219 -0.180054 -0.035767 -0.830688 -0.525696 1441831219 -0.180054 -0.035767 -0.830688 -0.525696 1441831219 -0.180054 -0.035767 -0.830688 -0.525696 1441831219 -0.316284 0.038208 -0.863892 -0.390259 1441831219 -0.316284 0.038208 -0.863892 -0.390259 1441831219 -0.316284 0.038208 -0.863892 -0.390259 1441831219 -0.316284 0.038208 -0.863892 -0.390259 1441831219 -0.316284 0.038208 -0.863892 -0.390259 1441831219 -0.316284 0.038208 -0.863892 -0.390259 1441831219 -0.316284 0.038208 -0.863892 -0.390259 1441831219 -0.358887 -0.009766 -0.914795 -0.185181 1441831219 -0.358887 -0.009766 -0.914795 -0.185181 1441831219 -0.358887 -0.009766 -0.914795 -0.185181 1441831219 -0.358887 -0.009766 -0.914795 -0.185181 1441831219 -0.358887 -0.009766 -0.914795 -0.185181 1441831219 -0.285339 -0.024170 -0.942322 -0.173584 1441831219 -0.285339 -0.024170 -0.942322 -0.173584 1441831219 -0.285339 -0.024170 -0.942322 -0.173584 1441831219 -0.285339 -0.024170 -0.942322 -0.173584 1441831219 -0.285339 -0.024170 -0.942322 -0.173584 1441831219 -0.285339 -0.024170 -0.942322 -0.173584 1441831219 -0.122375 -0.044434 -0.967834 -0.215393 1441831219 -0.122375 -0.044434 -0.967834 -0.215393 1441831219 -0.122375 -0.044434 -0.967834 -0.215393 1441831219 -0.122375 -0.044434 -0.967834 -0.215393 1441831220 -0.122375 -0.044434 -0.967834 -0.215393 1441831220 0.125854 -0.065430 -0.947937 -0.285278 1441831220 0.125854 -0.065430 -0.947937 -0.285278 1441831220 0.125854 -0.065430 -0.947937 -0.285278 1441831220 0.125854 -0.065430 -0.947937 -0.285278 1441831220 0.125854 -0.065430 -0.947937 -0.285278 1441831220 0.125854 -0.065430 -0.947937 -0.285278 1441831220 0.433105 -0.080750 -0.814758 -0.376953 1441831220 0.433105 -0.080750 -0.814758 -0.376953 1441831220 0.433105 -0.080750 -0.814758 -0.376953 1441831220 0.433105 -0.080750 -0.814758 -0.376953 1441831220 0.433105 -0.080750 -0.814758 -0.376953 1441831220 0.658142 -0.106323 -0.619263 -0.414856 1441831220 0.658142 -0.106323 -0.619263 -0.414856 1441831220 0.658142 -0.106323 -0.619263 -0.414856 1441831220 0.658142 -0.106323 -0.619263 -0.414856 1441831220 0.658142 -0.106323 -0.619263 -0.414856 1441831220 0.820129 -0.106384 -0.415894 -0.378296 1441831220 0.820129 -0.106384 -0.415894 -0.378296 1441831220 0.820129 -0.106384 -0.415894 -0.378296 1441831220 0.820129 -0.106384 -0.415894 -0.378296 1441831220 0.820129 -0.106384 -0.415894 -0.378296 1441831220 0.855103 -0.103210 -0.326721 -0.389099 1441831220 0.855103 -0.103210 -0.326721 -0.389099 1441831220 0.855103 -0.103210 -0.326721 -0.389099 1441831220 0.855103 -0.103210 -0.326721 -0.389099 1441831220 0.855103 -0.103210 -0.326721 -0.389099 1441831220 0.855103 -0.103210 -0.326721 -0.389099 1441831220 0.812744 -0.082214 -0.392578 -0.422485 1441831220 0.812744 -0.082214 -0.392578 -0.422485 1441831220 0.812744 -0.082214 -0.392578 -0.422485 1441831220 0.812744 -0.082214 -0.392578 -0.422485 1441831220 0.812744 -0.082214 -0.392578 -0.422485 1441831220 0.812744 -0.082214 -0.392578 -0.422485 1441831220 0.693481 -0.089172 -0.534302 -0.475098 1441831220 0.693481 -0.089172 -0.534302 -0.475098 1441831220 0.693481 -0.089172 -0.534302 -0.475098 1441831220 0.693481 -0.089172 -0.534302 -0.475098 1441831220 0.693481 -0.089172 -0.534302 -0.475098 1441831220 0.693481 -0.089172 -0.534302 -0.475098 1441831220 0.693481 -0.089172 -0.534302 -0.475098 1441831220 0.465637 -0.088074 -0.726624 -0.497498 1441831220 0.465637 -0.088074 -0.726624 -0.497498 1441831220 0.465637 -0.088074 -0.726624 -0.497498 1441831220 0.465637 -0.088074 -0.726624 -0.497498 1441831220 0.465637 -0.088074 -0.726624 -0.497498 1441831220 0.465637 -0.088074 -0.726624 -0.497498 1441831220 0.169312 -0.087036 -0.874451 -0.446350 1441831220 0.169312 -0.087036 -0.874451 -0.446350 1441831220 0.169312 -0.087036 -0.874451 -0.446350 1441831220 0.169312 -0.087036 -0.874451 -0.446350 1441831220 0.169312 -0.087036 -0.874451 -0.446350 1441831220 0.169312 -0.087036 -0.874451 -0.446350 1441831220 -0.099060 -0.093506 -0.919983 -0.367615 1441831220 -0.099060 -0.093506 -0.919983 -0.367615 1441831220 -0.099060 -0.093506 -0.919983 -0.367615 1441831220 -0.099060 -0.093506 -0.919983 -0.367615 1441831220 -0.099060 -0.093506 -0.919983 -0.367615 1441831220 -0.099060 -0.093506 -0.919983 -0.367615 1441831220 -0.099060 -0.093506 -0.919983 -0.367615 1441831220 -0.278503 -0.101501 -0.922791 -0.246216 1441831220 -0.278503 -0.101501 -0.922791 -0.246216 1441831220 -0.278503 -0.101501 -0.922791 -0.246216 1441831220 -0.278503 -0.101501 -0.922791 -0.246216 1441831220 -0.278503 -0.101501 -0.922791 -0.246216 1441831220 -0.278503 -0.101501 -0.922791 -0.246216 1441831220 -0.349060 -0.114929 -0.918091 -0.148682 1441831220 -0.349060 -0.114929 -0.918091 -0.148682 1441831220 -0.349060 -0.114929 -0.918091 -0.148682 1441831220 -0.349060 -0.114929 -0.918091 -0.148682 1441831220 -0.349060 -0.114929 -0.918091 -0.148682 1441831220 -0.349060 -0.114929 -0.918091 -0.148682 1441831220 -0.295044 -0.119202 -0.937195 -0.143311 1441831220 -0.295044 -0.119202 -0.937195 -0.143311 1441831220 -0.295044 -0.119202 -0.937195 -0.143311 1441831220 -0.295044 -0.119202 -0.937195 -0.143311 1441831220 -0.295044 -0.119202 -0.937195 -0.143311 1441831220 -0.295044 -0.119202 -0.937195 -0.143311 1441831220 -0.295044 -0.119202 -0.937195 -0.143311 1441831220 -0.124146 -0.125366 -0.968201 -0.177795 1441831220 -0.124146 -0.125366 -0.968201 -0.177795 1441831220 -0.124146 -0.125366 -0.968201 -0.177795 1441831220 -0.124146 -0.125366 -0.968201 -0.177795 1441831220 -0.124146 -0.125366 -0.968201 -0.177795 1441831220 -0.124146 -0.125366 -0.968201 -0.177795 1441831220 0.158325 -0.123047 -0.959351 -0.198792 1441831220 0.158325 -0.123047 -0.959351 -0.198792 1441831220 0.158325 -0.123047 -0.959351 -0.198792 1441831220 0.158325 -0.123047 -0.959351 -0.198792 1441831220 0.158325 -0.123047 -0.959351 -0.198792 1441831220 0.158325 -0.123047 -0.959351 -0.198792 1441831220 0.158325 -0.123047 -0.959351 -0.198792 1441831220 0.457947 -0.074219 -0.827026 -0.317566 1441831220 0.457947 -0.074219 -0.827026 -0.317566 1441831220 0.457947 -0.074219 -0.827026 -0.317566 1441831220 0.457947 -0.074219 -0.827026 -0.317566 1441831220 0.457947 -0.074219 -0.827026 -0.317566 1441831220 0.457947 -0.074219 -0.827026 -0.317566 1441831220 0.681152 -0.066406 -0.610901 -0.398132 1441831220 0.681152 -0.066406 -0.610901 -0.398132 1441831220 0.681152 -0.066406 -0.610901 -0.398132 1441831220 0.681152 -0.066406 -0.610901 -0.398132 1441831220 0.681152 -0.066406 -0.610901 -0.398132 1441831220 0.681152 -0.066406 -0.610901 -0.398132 1441831220 0.838806 -0.043396 -0.377869 -0.389526 1441831220 0.838806 -0.043396 -0.377869 -0.389526 1441831220 0.838806 -0.043396 -0.377869 -0.389526 1441831220 0.838806 -0.043396 -0.377869 -0.389526 1441831220 0.838806 -0.043396 -0.377869 -0.389526 1441831220 0.838806 -0.043396 -0.377869 -0.389526 1441831220 0.866638 -0.076782 -0.260925 -0.418335 1441831221 0.866638 -0.076782 -0.260925 -0.418335 1441831221 0.866638 -0.076782 -0.260925 -0.418335 1441831221 0.866638 -0.076782 -0.260925 -0.418335 1441831221 0.866638 -0.076782 -0.260925 -0.418335 1441831221 0.866638 -0.076782 -0.260925 -0.418335 1441831221 0.815063 -0.105835 -0.325928 -0.467163 1441831221 0.815063 -0.105835 -0.325928 -0.467163 1441831221 0.815063 -0.105835 -0.325928 -0.467163 1441831221 0.815063 -0.105835 -0.325928 -0.467163 1441831221 0.815063 -0.105835 -0.325928 -0.467163 1441831221 0.815063 -0.105835 -0.325928 -0.467163 1441831221 0.693237 -0.139526 -0.463745 -0.533752 1441831221 0.693237 -0.139526 -0.463745 -0.533752 1441831221 0.693237 -0.139526 -0.463745 -0.533752 1441831221 0.693237 -0.139526 -0.463745 -0.533752 1441831221 0.693237 -0.139526 -0.463745 -0.533752 1441831221 0.693237 -0.139526 -0.463745 -0.533752 1441831221 0.478882 -0.147034 -0.650635 -0.570740 1441831221 0.478882 -0.147034 -0.650635 -0.570740 1441831221 0.478882 -0.147034 -0.650635 -0.570740 1441831221 0.478882 -0.147034 -0.650635 -0.570740 1441831221 0.478882 -0.147034 -0.650635 -0.570740 1441831221 0.478882 -0.147034 -0.650635 -0.570740 1441831221 0.478882 -0.147034 -0.650635 -0.570740 1441831221 0.197021 -0.120850 -0.822693 -0.519470 1441831221 0.197021 -0.120850 -0.822693 -0.519470 1441831221 0.197021 -0.120850 -0.822693 -0.519470 1441831221 0.197021 -0.120850 -0.822693 -0.519470 1441831221 0.197021 -0.120850 -0.822693 -0.519470 1441831221 0.197021 -0.120850 -0.822693 -0.519470 1441831221 -0.058228 -0.077820 -0.901672 -0.421448 1441831221 -0.058228 -0.077820 -0.901672 -0.421448 1441831221 -0.058228 -0.077820 -0.901672 -0.421448 1441831221 -0.058228 -0.077820 -0.901672 -0.421448 1441831221 -0.058228 -0.077820 -0.901672 -0.421448 1441831221 -0.058228 -0.077820 -0.901672 -0.421448 1441831221 -0.058228 -0.077820 -0.901672 -0.421448 1441831221 -0.245178 -0.041870 -0.907776 -0.337830 1441831221 -0.245178 -0.041870 -0.907776 -0.337830 1441831221 -0.245178 -0.041870 -0.907776 -0.337830 1441831221 -0.245178 -0.041870 -0.907776 -0.337830 1441831221 -0.245178 -0.041870 -0.907776 -0.337830 1441831221 -0.245178 -0.041870 -0.907776 -0.337830 1441831221 -0.327454 -0.047363 -0.918823 -0.215454 1441831221 -0.327454 -0.047363 -0.918823 -0.215454 1441831221 -0.327454 -0.047363 -0.918823 -0.215454 1441831221 -0.327454 -0.047363 -0.918823 -0.215454 1441831221 -0.327454 -0.047363 -0.918823 -0.215454 1441831221 -0.327454 -0.047363 -0.918823 -0.215454 1441831221 -0.280334 -0.098694 -0.941040 -0.162048 1441831221 -0.280334 -0.098694 -0.941040 -0.162048 1441831221 -0.280334 -0.098694 -0.941040 -0.162048 1441831221 -0.280334 -0.098694 -0.941040 -0.162048 1441831221 -0.280334 -0.098694 -0.941040 -0.162048 1441831221 -0.280334 -0.098694 -0.941040 -0.162048 1441831221 -0.107971 -0.138062 -0.967041 -0.184998 1441831221 -0.107971 -0.138062 -0.967041 -0.184998 1441831221 -0.107971 -0.138062 -0.967041 -0.184998 1441831221 -0.107971 -0.138062 -0.967041 -0.184998 1441831221 -0.107971 -0.138062 -0.967041 -0.184998 1441831221 -0.107971 -0.138062 -0.967041 -0.184998 1441831221 0.126953 -0.186951 -0.947632 -0.225830 1441831221 0.126953 -0.186951 -0.947632 -0.225830 1441831221 0.126953 -0.186951 -0.947632 -0.225830 1441831221 0.126953 -0.186951 -0.947632 -0.225830 1441831221 0.126953 -0.186951 -0.947632 -0.225830 1441831221 0.126953 -0.186951 -0.947632 -0.225830 1441831221 0.126953 -0.186951 -0.947632 -0.225830 1441831221 0.326416 -0.146423 -0.877808 -0.318604 1441831221 0.326416 -0.146423 -0.877808 -0.318604 1441831221 0.326416 -0.146423 -0.877808 -0.318604 1441831221 0.326416 -0.146423 -0.877808 -0.318604 1441831221 0.326416 -0.146423 -0.877808 -0.318604 1441831221 -0.156860 -0.034546 -0.930237 -0.330017 1441831221 -0.156860 -0.034546 -0.930237 -0.330017 1441831221 -0.156860 -0.034546 -0.930237 -0.330017 1441831221 -0.156860 -0.034546 -0.930237 -0.330017 1441831221 -0.156860 -0.034546 -0.930237 -0.330017 1441831221 -0.156860 -0.034546 -0.930237 -0.330017 1441831221 -0.798157 0.019348 -0.538452 -0.269714 1441831221 -0.798157 0.019348 -0.538452 -0.269714 1441831221 -0.798157 0.019348 -0.538452 -0.269714 1441831221 -0.798157 0.019348 -0.538452 -0.269714 1441831221 -0.798157 0.019348 -0.538452 -0.269714 1441831221 -0.798157 0.019348 -0.538452 -0.269714 1441831221 -0.969482 0.180054 0.148987 0.074463 1441831221 -0.969482 0.180054 0.148987 0.074463 1441831221 -0.969482 0.180054 0.148987 0.074463 1441831221 -0.969482 0.180054 0.148987 0.074463 1441831221 -0.969482 0.180054 0.148987 0.074463 1441831221 -0.969482 0.180054 0.148987 0.074463 1441831221 -0.523071 0.212585 0.622620 0.541748 1441831221 -0.523071 0.212585 0.622620 0.541748 1441831221 -0.523071 0.212585 0.622620 0.541748 1441831221 -0.523071 0.212585 0.622620 0.541748 1441831221 -0.523071 0.212585 0.622620 0.541748 1441831221 -0.523071 0.212585 0.622620 0.541748 1441831221 0.138000 -0.026428 0.614441 0.776245 1441831221 0.138000 -0.026428 0.614441 0.776245 1441831221 0.138000 -0.026428 0.614441 0.776245 1441831221 0.138000 -0.026428 0.614441 0.776245 1441831221 0.138000 -0.026428 0.614441 0.776245 1441831221 0.138000 -0.026428 0.614441 0.776245 1441831221 -0.324585 0.133850 0.921509 0.165527 1441831221 -0.324585 0.133850 0.921509 0.165527 1441831221 -0.324585 0.133850 0.921509 0.165527 1441831221 -0.324585 0.133850 0.921509 0.165527 1441831221 -0.324585 0.133850 0.921509 0.165527 1441831221 -0.324585 0.133850 0.921509 0.165527 1441831221 -0.346802 -0.212158 0.669495 -0.621704 1441831221 -0.346802 -0.212158 0.669495 -0.621704 1441831222 -0.346802 -0.212158 0.669495 -0.621704 1441831222 -0.346802 -0.212158 0.669495 -0.621704 1441831222 -0.346802 -0.212158 0.669495 -0.621704 1441831222 -0.346802 -0.212158 0.669495 -0.621704 1441831222 -0.038757 -0.498413 -0.124084 -0.857178 1441831222 -0.038757 -0.498413 -0.124084 -0.857178 1441831222 -0.038757 -0.498413 -0.124084 -0.857178 1441831222 -0.038757 -0.498413 -0.124084 -0.857178 1441831222 -0.038757 -0.498413 -0.124084 -0.857178 1441831222 -0.038757 -0.498413 -0.124084 -0.857178 1441831222 0.412842 -0.372009 -0.753479 -0.351318 1441831222 0.412842 -0.372009 -0.753479 -0.351318 1441831222 0.412842 -0.372009 -0.753479 -0.351318 1441831222 0.412842 -0.372009 -0.753479 -0.351318 1441831222 0.412842 -0.372009 -0.753479 -0.351318 1441831222 0.576965 0.126831 -0.705200 0.391968 1441831222 0.576965 0.126831 -0.705200 0.391968 1441831222 0.576965 0.126831 -0.705200 0.391968 1441831222 0.576965 0.126831 -0.705200 0.391968 1441831222 0.576965 0.126831 -0.705200 0.391968 1441831222 0.576965 0.126831 -0.705200 0.391968 1441831222 0.258484 0.589600 -0.072205 0.761719 1441831222 0.258484 0.589600 -0.072205 0.761719 1441831222 0.258484 0.589600 -0.072205 0.761719 1441831222 0.258484 0.589600 -0.072205 0.761719 1441831222 0.258484 0.589600 -0.072205 0.761719 1441831222 -0.302185 0.593628 0.597046 0.446838 1441831222 -0.302185 0.593628 0.597046 0.446838 1441831222 -0.302185 0.593628 0.597046 0.446838 1441831222 -0.302185 0.593628 0.597046 0.446838 1441831222 -0.302185 0.593628 0.597046 0.446838 1441831222 -0.302185 0.593628 0.597046 0.446838 1441831222 -0.634766 0.139832 0.713928 -0.260315 1441831222 -0.634766 0.139832 0.713928 -0.260315 1441831222 -0.634766 0.139832 0.713928 -0.260315 1441831222 -0.634766 0.139832 0.713928 -0.260315 1441831222 -0.634766 0.139832 0.713928 -0.260315 1441831222 -0.634766 0.139832 0.713928 -0.260315 1441831222 -0.494934 -0.406067 0.185913 -0.745422 1441831222 -0.494934 -0.406067 0.185913 -0.745422 1441831222 -0.494934 -0.406067 0.185913 -0.745422 1441831222 -0.494934 -0.406067 0.185913 -0.745422 1441831222 -0.494934 -0.406067 0.185913 -0.745422 1441831222 -0.048157 -0.627258 -0.474243 -0.615906 1441831222 -0.048157 -0.627258 -0.474243 -0.615906 1441831222 -0.048157 -0.627258 -0.474243 -0.615906 1441831222 -0.048157 -0.627258 -0.474243 -0.615906 1441831222 -0.048157 -0.627258 -0.474243 -0.615906 1441831222 -0.048157 -0.627258 -0.474243 -0.615906 1441831222 0.426819 -0.422302 -0.799377 -0.022766 1441831222 0.426819 -0.422302 -0.799377 -0.022766 1441831222 0.426819 -0.422302 -0.799377 -0.022766 1441831222 0.426819 -0.422302 -0.799377 -0.022766 1441831222 0.426819 -0.422302 -0.799377 -0.022766 1441831222 0.426819 -0.422302 -0.799377 -0.022766 1441831222 0.017517 -0.247253 -0.954224 0.166809 1441831222 0.017517 -0.247253 -0.954224 0.166809 1441831222 0.017517 -0.247253 -0.954224 0.166809 1441831222 0.017517 -0.247253 -0.954224 0.166809 1441831222 0.017517 -0.247253 -0.954224 0.166809 1441831222 0.017517 -0.247253 -0.954224 0.166809 1441831222 0.406006 0.520752 -0.664856 -0.349060 1441831222 0.406006 0.520752 -0.664856 -0.349060 1441831222 0.406006 0.520752 -0.664856 -0.349060 1441831222 0.406006 0.520752 -0.664856 -0.349060 1441831222 0.406006 0.520752 -0.664856 -0.349060 1441831222 0.406006 0.520752 -0.664856 -0.349060 1441831222 -0.091370 0.126038 -0.957336 -0.243591 1441831222 -0.091370 0.126038 -0.957336 -0.243591 1441831222 -0.091370 0.126038 -0.957336 -0.243591 1441831222 -0.091370 0.126038 -0.957336 -0.243591 1441831222 -0.091370 0.126038 -0.957336 -0.243591 1441831222 -0.091370 0.126038 -0.957336 -0.243591 1441831222 -0.091370 0.126038 -0.957336 -0.243591 1441831222 -0.224792 -0.017456 -0.868347 -0.441833 1441831222 -0.224792 -0.017456 -0.868347 -0.441833 1441831222 -0.224792 -0.017456 -0.868347 -0.441833 1441831222 -0.224792 -0.017456 -0.868347 -0.441833 1441831222 -0.224792 -0.017456 -0.868347 -0.441833 1441831222 -0.224792 -0.017456 -0.868347 -0.441833 1441831222 -0.390808 -0.117493 -0.699951 -0.586243 1441831222 -0.390808 -0.117493 -0.699951 -0.586243 1441831222 -0.390808 -0.117493 -0.699951 -0.586243 1441831222 -0.390808 -0.117493 -0.699951 -0.586243 1441831222 -0.390808 -0.117493 -0.699951 -0.586243 1441831222 -0.390808 -0.117493 -0.699951 -0.586243 1441831222 -0.390808 -0.117493 -0.699951 -0.586243 1441831222 -0.567810 -0.167664 -0.475037 -0.651062 1441831222 -0.567810 -0.167664 -0.475037 -0.651062 1441831222 -0.567810 -0.167664 -0.475037 -0.651062 1441831222 -0.567810 -0.167664 -0.475037 -0.651062 1441831222 -0.567810 -0.167664 -0.475037 -0.651062 1441831222 -0.567810 -0.167664 -0.475037 -0.651062 1441831222 -0.724487 -0.169983 -0.225098 -0.629028 1441831222 -0.724487 -0.169983 -0.225098 -0.629028 1441831222 -0.724487 -0.169983 -0.225098 -0.629028 1441831222 -0.724487 -0.169983 -0.225098 -0.629028 1441831222 -0.724487 -0.169983 -0.225098 -0.629028 1441831222 -0.724487 -0.169983 -0.225098 -0.629028 1441831222 -0.724487 -0.169983 -0.225098 -0.629028 1441831222 -0.781006 -0.160583 0.023926 -0.603149 1441831222 -0.781006 -0.160583 0.023926 -0.603149 1441831222 -0.781006 -0.160583 0.023926 -0.603149 1441831222 -0.781006 -0.160583 0.023926 -0.603149 1441831222 -0.781006 -0.160583 0.023926 -0.603149 1441831222 -0.781006 -0.160583 0.023926 -0.603149 1441831222 -0.330017 -0.274719 0.270935 -0.861572 1441831222 -0.330017 -0.274719 0.270935 -0.861572 1441831223 -0.330017 -0.274719 0.270935 -0.861572 1441831223 -0.330017 -0.274719 0.270935 -0.861572 1441831223 -0.330017 -0.274719 0.270935 -0.861572 1441831223 -0.330017 -0.274719 0.270935 -0.861572 1441831223 -0.330017 -0.274719 0.270935 -0.861572 1441831223 0.200867 -0.283203 0.428772 -0.834045 1441831223 0.200867 -0.283203 0.428772 -0.834045 1441831223 0.200867 -0.283203 0.428772 -0.834045 1441831223 0.200867 -0.283203 0.428772 -0.834045 1441831223 0.200867 -0.283203 0.428772 -0.834045 1441831223 0.200867 -0.283203 0.428772 -0.834045 1441831223 0.640381 -0.326233 0.468445 -0.513855 1441831223 0.640381 -0.326233 0.468445 -0.513855 1441831223 0.640381 -0.326233 0.468445 -0.513855 1441831223 0.640381 -0.326233 0.468445 -0.513855 1441831223 0.640381 -0.326233 0.468445 -0.513855 1441831223 0.640381 -0.326233 0.468445 -0.513855 1441831223 0.548096 -0.498047 0.598694 -0.305237 1441831223 0.548096 -0.498047 0.598694 -0.305237 1441831223 0.548096 -0.498047 0.598694 -0.305237 1441831223 0.548096 -0.498047 0.598694 -0.305237 1441831223 0.548096 -0.498047 0.598694 -0.305237 1441831223 0.548096 -0.498047 0.598694 -0.305237 1441831223 0.384338 -0.685303 0.618225 0.021790 1441831223 0.384338 -0.685303 0.618225 0.021790 1441831223 0.384338 -0.685303 0.618225 0.021790 1441831223 0.384338 -0.685303 0.618225 0.021790 1441831223 0.384338 -0.685303 0.618225 0.021790 1441831223 0.384338 -0.685303 0.618225 0.021790 1441831223 0.608459 -0.505920 0.609192 -0.052063 1441831223 0.608459 -0.505920 0.609192 -0.052063 1441831223 0.608459 -0.505920 0.609192 -0.052063 1441831223 0.608459 -0.505920 0.609192 -0.052063 1441831223 0.608459 -0.505920 0.609192 -0.052063 1441831223 0.608459 -0.505920 0.609192 -0.052063 1441831223 0.674988 -0.427490 0.590637 -0.113037 1441831223 0.674988 -0.427490 0.590637 -0.113037 1441831223 0.674988 -0.427490 0.590637 -0.113037 1441831223 0.674988 -0.427490 0.590637 -0.113037 1441831223 0.674988 -0.427490 0.590637 -0.113037 1441831223 0.674988 -0.427490 0.590637 -0.113037 1441831223 0.689880 -0.419861 0.578796 -0.112610 1441831223 0.689880 -0.419861 0.578796 -0.112610 1441831223 0.689880 -0.419861 0.578796 -0.112610 1441831223 0.689880 -0.419861 0.578796 -0.112610 1441831223 0.689880 -0.419861 0.578796 -0.112610 1441831223 0.689880 -0.419861 0.578796 -0.112610 1441831223 0.666260 -0.471069 0.574707 -0.062073 1441831223 0.666260 -0.471069 0.574707 -0.062073 1441831223 0.666260 -0.471069 0.574707 -0.062073 1441831223 0.666260 -0.471069 0.574707 -0.062073 1441831223 0.666260 -0.471069 0.574707 -0.062073 1441831223 0.666260 -0.471069 0.574707 -0.062073 1441831223 0.590454 -0.573853 0.566223 0.037659 1441831223 0.590454 -0.573853 0.566223 0.037659 1441831223 0.590454 -0.573853 0.566223 0.037659 1441831223 0.590454 -0.573853 0.566223 0.037659 1441831223 0.590454 -0.573853 0.566223 0.037659 1441831223 0.590454 -0.573853 0.566223 0.037659 1441831223 0.532227 -0.639221 0.547424 0.091614 1441831223 0.532227 -0.639221 0.547424 0.091614 1441831223 0.532227 -0.639221 0.547424 0.091614 1441831223 0.532227 -0.639221 0.547424 0.091614 1441831223 0.532227 -0.639221 0.547424 0.091614 1441831223 0.532227 -0.639221 0.547424 0.091614 1441831223 0.553589 -0.630676 0.537903 0.079590 1441831223 0.553589 -0.630676 0.537903 0.079590 1441831223 0.553589 -0.630676 0.537903 0.079590 1441831223 0.553589 -0.630676 0.537903 0.079590 1441831223 0.553589 -0.630676 0.537903 0.079590 1441831223 0.553589 -0.630676 0.537903 0.079590 1441831223 0.571106 -0.625610 0.526611 0.070923 1441831223 0.571106 -0.625610 0.526611 0.070923 1441831223 0.571106 -0.625610 0.526611 0.070923 1441831223 0.571106 -0.625610 0.526611 0.070923 1441831223 0.571106 -0.625610 0.526611 0.070923 1441831223 0.571106 -0.625610 0.526611 0.070923 1441831223 0.586853 -0.621582 0.514893 0.063965 1441831223 0.586853 -0.621582 0.514893 0.063965 1441831223 0.586853 -0.621582 0.514893 0.063965 1441831223 0.586853 -0.621582 0.514893 0.063965 1441831223 0.586853 -0.621582 0.514893 0.063965 1441831223 0.586853 -0.621582 0.514893 0.063965 1441831223 0.602295 -0.617249 0.503052 0.056885 1441831223 0.602295 -0.617249 0.503052 0.056885 1441831223 0.602295 -0.617249 0.503052 0.056885 1441831223 0.602295 -0.617249 0.503052 0.056885 1441831223 0.602295 -0.617249 0.503052 0.056885 1441831223 0.602295 -0.617249 0.503052 0.056885 1441831223 0.617188 -0.612671 0.491089 0.049866 1441831223 0.617188 -0.612671 0.491089 0.049866 1441831223 0.617188 -0.612671 0.491089 0.049866 1441831223 0.617188 -0.612671 0.491089 0.049866 1441831223 0.617188 -0.612671 0.491089 0.049866 1441831223 0.617188 -0.612671 0.491089 0.049866 1441831223 0.631714 -0.607971 0.479004 0.042908 1441831223 0.631714 -0.607971 0.479004 0.042908 1441831223 0.631714 -0.607971 0.479004 0.042908 1441831223 0.631714 -0.607971 0.479004 0.042908 1441831223 0.631714 -0.607971 0.479004 0.042908 1441831223 0.631714 -0.607971 0.479004 0.042908 1441831223 0.631714 -0.607971 0.479004 0.042908 1441831223 0.645752 -0.603027 0.466919 0.036011 1441831223 0.645752 -0.603027 0.466919 0.036011 1441831223 0.645752 -0.603027 0.466919 0.036011 1441831223 0.645752 -0.603027 0.466919 0.036011 1441831223 0.645752 -0.603027 0.466919 0.036011 1441831223 0.645752 -0.603027 0.466919 0.036011 1441831223 0.659363 -0.597900 0.454834 0.029175 1441831223 0.659363 -0.597900 0.454834 0.029175 1441831223 0.659363 -0.597900 0.454834 0.029175 1441831224 0.659363 -0.597900 0.454834 0.029175 1441831224 0.659363 -0.597900 0.454834 0.029175 1441831224 0.659363 -0.597900 0.454834 0.029175 1441831224 0.672424 -0.592651 0.442749 0.022522 1441831224 0.672424 -0.592651 0.442749 0.022522 1441831224 0.672424 -0.592651 0.442749 0.022522 1441831224 0.672424 -0.592651 0.442749 0.022522 1441831224 0.672424 -0.592651 0.442749 0.022522 1441831224 0.685059 -0.587280 0.430725 0.015930 1441831224 0.685059 -0.587280 0.430725 0.015930 1441831224 0.685059 -0.587280 0.430725 0.015930 1441831224 0.697144 -0.581787 0.418823 0.009460 1441831224 0.697144 -0.581787 0.418823 0.009460 1441831224 0.697144 -0.581787 0.418823 0.009460 1441831224 0.697144 -0.581787 0.418823 0.009460 1441831224 0.697144 -0.581787 0.418823 0.009460 1441831224 0.697144 -0.581787 0.418823 0.009460 1441831224 0.708740 -0.576233 0.406982 0.003174 1441831224 0.708740 -0.576233 0.406982 0.003174 1441831224 0.708740 -0.576233 0.406982 0.003174 1441831224 0.708740 -0.576233 0.406982 0.003174 1441831224 0.708740 -0.576233 0.406982 0.003174 1441831224 0.708740 -0.576233 0.406982 0.003174 1441831224 0.708740 -0.576233 0.406982 0.003174 1441831224 0.719849 -0.570557 0.395264 -0.003052 1441831224 0.719849 -0.570557 0.395264 -0.003052 1441831224 0.719849 -0.570557 0.395264 -0.003052 1441831224 0.719849 -0.570557 0.395264 -0.003052 1441831224 0.719849 -0.570557 0.395264 -0.003052 1441831224 0.719849 -0.570557 0.395264 -0.003052 1441831224 0.730469 -0.564819 0.383728 -0.009033 1441831224 0.730469 -0.564819 0.383728 -0.009033 1441831224 0.730469 -0.564819 0.383728 -0.009033 1441831224 0.730469 -0.564819 0.383728 -0.009033 1441831224 0.730469 -0.564819 0.383728 -0.009033 1441831224 0.730469 -0.564819 0.383728 -0.009033 1441831224 0.730469 -0.564819 0.383728 -0.009033 1441831224 0.740601 -0.559143 0.372375 -0.014893 1441831224 0.740601 -0.559143 0.372375 -0.014893 1441831224 0.740601 -0.559143 0.372375 -0.014893 1441831224 0.740601 -0.559143 0.372375 -0.014893 1441831224 0.740601 -0.559143 0.372375 -0.014893 1441831224 0.740601 -0.559143 0.372375 -0.014893 1441831224 0.750244 -0.553406 0.361145 -0.020630 1441831224 0.750244 -0.553406 0.361145 -0.020630 1441831224 0.750244 -0.553406 0.361145 -0.020630 1441831224 0.750244 -0.553406 0.361145 -0.020630 1441831224 0.750244 -0.553406 0.361145 -0.020630 1441831224 0.759399 -0.547729 0.350220 -0.026184 1441831224 0.759399 -0.547729 0.350220 -0.026184 1441831224 
0.248413 0.913635 0.030457 -0.320251 1441831370 0.248413 0.913635 0.030457 -0.320251 1441831370 0.248413 0.913635 0.030457 -0.320251 1441831370 0.248413 0.913635 0.030457 -0.320251 1441831370 0.248413 0.913635 0.030457 -0.320251 1441831370 0.209290 0.973877 -0.040100 -0.078186 1441831370 0.209290 0.973877 -0.040100 -0.078186 1441831370 0.209290 0.973877 -0.040100 -0.078186 1441831370 0.209290 0.973877 -0.040100 -0.078186 1441831370 0.209290 0.973877 -0.040100 -0.078186 1441831370 0.209290 0.973877 -0.040100 -0.078186 1441831370 0.305237 0.914978 -0.090393 0.247803 1441831370 0.305237 0.914978 -0.090393 0.247803 1441831370 0.305237 0.914978 -0.090393 0.247803 1441831370 0.305237 0.914978 -0.090393 0.247803 1441831370 0.305237 0.914978 -0.090393 0.247803 1441831370 0.334106 0.777771 -0.124023 0.517700 1441831370 0.334106 0.777771 -0.124023 0.517700 1441831370 0.334106 0.777771 -0.124023 0.517700 1441831370 0.334106 0.777771 -0.124023 0.517700 1441831370 0.334106 0.777771 -0.124023 0.517700 1441831370 0.352600 0.605774 -0.145569 0.698181 1441831370 0.352600 0.605774 -0.145569 0.698181 1441831370 0.352600 0.605774 -0.145569 0.698181 1441831370 0.352600 0.605774 -0.145569 0.698181 1441831370 0.352600 0.605774 -0.145569 0.698181 1441831370 0.371521 0.475220 -0.171692 0.778809 1441831370 0.371521 0.475220 -0.171692 0.778809 1441831370 0.371521 0.475220 -0.171692 0.778809 1441831370 0.371521 0.475220 -0.171692 0.778809 1441831370 0.371521 0.475220 -0.171692 0.778809 1441831370 0.371521 0.475220 -0.171692 0.778809 1441831370 0.427612 0.461914 -0.194214 0.752319 1441831370 0.427612 0.461914 -0.194214 0.752319 1441831370 0.427612 0.461914 -0.194214 0.752319 1441831370 0.427612 0.461914 -0.194214 0.752319 1441831370 0.427612 0.461914 -0.194214 0.752319 1441831370 0.427612 0.461914 -0.194214 0.752319 1441831370 0.474731 0.544556 -0.199280 0.662048 1441831370 0.474731 0.544556 -0.199280 0.662048 1441831370 0.474731 0.544556 -0.199280 0.662048 1441831370 0.474731 0.544556 -0.199280 0.662048 1441831371 0.474731 0.544556 -0.199280 0.662048 1441831371 0.474731 0.544556 -0.199280 0.662048 1441831371 0.474731 0.544556 -0.199280 0.662048 1441831371 0.500183 0.679565 -0.157104 0.513062 1441831371 0.500183 0.679565 -0.157104 0.513062 1441831371 0.500183 0.679565 -0.157104 0.513062 1441831371 0.500183 0.679565 -0.157104 0.513062 1441831371 0.500183 0.679565 -0.157104 0.513062 1441831371 0.500183 0.679565 -0.157104 0.513062 1441831371 0.507324 0.811646 -0.091553 0.274658 1441831371 0.507324 0.811646 -0.091553 0.274658 1441831371 0.507324 0.811646 -0.091553 0.274658 1441831371 0.507324 0.811646 -0.091553 0.274658 1441831371 0.481995 0.875854 -0.008972 -0.018738 1441831371 0.481995 0.875854 -0.008972 -0.018738 1441831371 0.481995 0.875854 -0.008972 -0.018738 1441831371 0.481995 0.875854 -0.008972 -0.018738 1441831371 0.481995 0.875854 -0.008972 -0.018738 1441831371 0.481995 0.875854 -0.008972 -0.018738 1441831371 0.481995 0.875854 -0.008972 -0.018738 1441831371 0.426392 0.865540 0.068481 -0.253540 1441831371 0.426392 0.865540 0.068481 -0.253540 1441831371 0.426392 0.865540 0.068481 -0.253540 1441831371 0.426392 0.865540 0.068481 -0.253540 1441831371 0.426392 0.865540 0.068481 -0.253540 1441831371 0.309753 0.870300 0.069763 -0.376526 1441831371 0.309753 0.870300 0.069763 -0.376526 1441831371 0.309753 0.870300 0.069763 -0.376526 1441831371 0.309753 0.870300 0.069763 -0.376526 1441831371 0.309753 0.870300 0.069763 -0.376526 1441831371 0.309753 0.870300 0.069763 -0.376526 1441831371 0.309753 0.870300 0.069763 -0.376526 1441831371 0.207947 0.904236 0.014771 -0.372620 1441831371 0.207947 0.904236 0.014771 -0.372620 1441831371 0.207947 0.904236 0.014771 -0.372620 1441831371 0.207947 0.904236 0.014771 -0.372620 1441831371 0.207947 0.904236 0.014771 -0.372620 1441831371 0.207947 0.904236 0.014771 -0.372620 1441831371 0.202515 0.940247 -0.015442 -0.273132 1441831371 0.202515 0.940247 -0.015442 -0.273132 1441831371 0.202515 0.940247 -0.015442 -0.273132 1441831371 0.202515 0.940247 -0.015442 -0.273132 1441831371 0.202515 0.940247 -0.015442 -0.273132 1441831371 0.202515 0.940247 -0.015442 -0.273132 1441831371 0.175110 0.979492 -0.046204 -0.087769 1441831371 0.175110 0.979492 -0.046204 -0.087769 1441831371 0.175110 0.979492 -0.046204 -0.087769 1441831371 0.175110 0.979492 -0.046204 -0.087769 1441831371 0.175110 0.979492 -0.046204 -0.087769 1441831371 0.218384 0.953125 -0.065308 0.198853 1441831371 0.218384 0.953125 -0.065308 0.198853 1441831371 0.218384 0.953125 -0.065308 0.198853 1441831371 0.218384 0.953125 -0.065308 0.198853 1441831371 0.218384 0.953125 -0.065308 0.198853 1441831371 0.218384 0.953125 -0.065308 0.198853 1441831371 0.218384 0.953125 -0.065308 0.198853 1441831371 0.307007 0.801453 -0.079285 0.507019 1441831371 0.307007 0.801453 -0.079285 0.507019 1441831371 0.307007 0.801453 -0.079285 0.507019 1441831371 0.307007 0.801453 -0.079285 0.507019 1441831371 0.307007 0.801453 -0.079285 0.507019 1441831371 0.307007 0.801453 -0.079285 0.507019 1441831371 0.319336 0.599426 -0.082703 0.729248 1441831371 0.319336 0.599426 -0.082703 0.729248 1441831371 0.319336 0.599426 -0.082703 0.729248 1441831371 0.319336 0.599426 -0.082703 0.729248 1441831371 0.319336 0.599426 -0.082703 0.729248 1441831371 0.319336 0.599426 -0.082703 0.729248 1441831371 0.295959 0.433167 -0.071533 0.848267 1441831371 0.295959 0.433167 -0.071533 0.848267 1441831371 0.295959 0.433167 -0.071533 0.848267 1441831371 0.295959 0.433167 -0.071533 0.848267 1441831371 0.295959 0.433167 -0.071533 0.848267 1441831371 0.295959 0.433167 -0.071533 0.848267 1441831371 0.365601 0.433716 -0.097107 0.817749 1441831371 0.365601 0.433716 -0.097107 0.817749 1441831371 0.365601 0.433716 -0.097107 0.817749 1441831371 0.365601 0.433716 -0.097107 0.817749 1441831371 0.365601 0.433716 -0.097107 0.817749 1441831371 0.365601 0.433716 -0.097107 0.817749 1441831371 0.423584 0.565918 -0.111938 0.698364 1441831371 0.423584 0.565918 -0.111938 0.698364 1441831371 0.423584 0.565918 -0.111938 0.698364 1441831371 0.423584 0.565918 -0.111938 0.698364 1441831371 0.423584 0.565918 -0.111938 0.698364 1441831371 0.423584 0.565918 -0.111938 0.698364 1441831371 0.480896 0.710754 -0.091431 0.505127 1441831371 0.480896 0.710754 -0.091431 0.505127 1441831371 0.480896 0.710754 -0.091431 0.505127 1441831371 0.480896 0.710754 -0.091431 0.505127 1441831371 0.480896 0.710754 -0.091431 0.505127 1441831371 0.475403 0.846497 -0.038330 0.236450 1441831371 0.475403 0.846497 -0.038330 0.236450 1441831371 0.475403 0.846497 -0.038330 0.236450 1441831371 0.475403 0.846497 -0.038330 0.236450 1441831371 0.475403 0.846497 -0.038330 0.236450 1441831371 0.475403 0.846497 -0.038330 0.236450 1441831371 0.475403 0.846497 -0.038330 0.236450 1441831371 0.458313 0.887878 0.009521 -0.037598 1441831371 0.458313 0.887878 0.009521 -0.037598 1441831371 0.458313 0.887878 0.009521 -0.037598 1441831371 0.458313 0.887878 0.009521 -0.037598 1441831371 0.458313 0.887878 0.009521 -0.037598 1441831371 0.406250 0.882507 0.041809 -0.233215 1441831371 0.406250 0.882507 0.041809 -0.233215 1441831371 0.406250 0.882507 0.041809 -0.233215 1441831371 0.406250 0.882507 0.041809 -0.233215 1441831371 0.406250 0.882507 0.041809 -0.233215 1441831372 0.406250 0.882507 0.041809 -0.233215 1441831372 0.406250 0.882507 0.041809 -0.233215 1441831372 0.369629 0.868896 0.046265 -0.325867 1441831372 0.369629 0.868896 0.046265 -0.325867 1441831372 0.369629 0.868896 0.046265 -0.325867 1441831372 0.369629 0.868896 0.046265 -0.325867 1441831372 0.369629 0.868896 0.046265 -0.325867 1441831372 0.369629 0.868896 0.046265 -0.325867 1441831372 0.353699 0.877197 0.046570 -0.321289 1441831372 0.353699 0.877197 0.046570 -0.321289 1441831372 0.353699 0.877197 0.046570 -0.321289 1441831372 0.353699 0.877197 0.046570 -0.321289 1441831372 0.353699 0.877197 0.046570 -0.321289 1441831372 0.353699 0.877197 0.046570 -0.321289 1441831372 0.365417 0.899231 0.032715 -0.238037 1441831372 0.365417 0.899231 0.032715 -0.238037 1441831372 0.365417 0.899231 0.032715 -0.238037 1441831372 0.365417 0.899231 0.032715 -0.238037 1441831372 0.365417 0.899231 0.032715 -0.238037 1441831372 0.365417 0.899231 0.032715 -0.238037 1441831372 0.365417 0.899231 0.032715 -0.238037 1441831372 0.383484 0.920227 -0.013306 -0.076233 1441831372 0.383484 0.920227 -0.013306 -0.076233 1441831372 0.383484 0.920227 -0.013306 -0.076233 1441831372 0.383484 0.920227 -0.013306 -0.076233 1441831372 0.383484 0.920227 -0.013306 -0.076233 1441831372 0.383484 0.920227 -0.013306 -0.076233 1441831372 0.398621 0.898987 -0.082886 0.161194 1441831372 0.398621 0.898987 -0.082886 0.161194 1441831372 0.398621 0.898987 -0.082886 0.161194 1441831372 0.398621 0.898987 -0.082886 0.161194 1441831372 0.398621 0.898987 -0.082886 0.161194 1441831372 0.395203 0.793640 -0.130249 0.443665 1441831372 0.395203 0.793640 -0.130249 0.443665 1441831372 0.395203 0.793640 -0.130249 0.443665 1441831372 0.395203 0.793640 -0.130249 0.443665 1441831372 0.395203 0.793640 -0.130249 0.443665 1441831372 0.395203 0.793640 -0.130249 0.443665 1441831372 0.395203 0.793640 -0.130249 0.443665 1441831372 0.391663 0.619385 -0.146851 0.664246 1441831372 0.391663 0.619385 -0.146851 0.664246 1441831372 0.391663 0.619385 -0.146851 0.664246 1441831372 0.391663 0.619385 -0.146851 0.664246 1441831372 0.391663 0.619385 -0.146851 0.664246 1441831372 0.391663 0.619385 -0.146851 0.664246 1441831372 0.387573 0.399719 -0.170776 0.812866 1441831372 0.387573 0.399719 -0.170776 0.812866 1441831372 0.387573 0.399719 -0.170776 0.812866 1441831372 0.387573 0.399719 -0.170776 0.812866 1441831372 0.387573 0.399719 -0.170776 0.812866 1441831372 0.407776 0.360291 -0.174622 0.820557 1441831372 0.407776 0.360291 -0.174622 0.820557 1441831372 0.407776 0.360291 -0.174622 0.820557 1441831372 0.407776 0.360291 -0.174622 0.820557 1441831372 0.407776 0.360291 -0.174622 0.820557 1441831372 0.407776 0.360291 -0.174622 0.820557 1441831372 0.464233 0.427185 -0.190369 0.752136 1441831372 0.464233 0.427185 -0.190369 0.752136 1441831372 0.464233 0.427185 -0.190369 0.752136 1441831372 0.464233 0.427185 -0.190369 0.752136 1441831372 0.464233 0.427185 -0.190369 0.752136 1441831372 0.464233 0.427185 -0.190369 0.752136 1441831372 0.487366 0.589539 -0.154602 0.625183 1441831372 0.487366 0.589539 -0.154602 0.625183 1441831372 0.487366 0.589539 -0.154602 0.625183 1441831372 0.487366 0.589539 -0.154602 0.625183 1441831372 0.487366 0.589539 -0.154602 0.625183 1441831372 0.519348 0.744080 -0.124512 0.401245 1441831372 0.519348 0.744080 -0.124512 0.401245 1441831372 0.519348 0.744080 -0.124512 0.401245 1441831372 0.519348 0.744080 -0.124512 0.401245 1441831372 0.519348 0.744080 -0.124512 0.401245 1441831372 0.519348 0.744080 -0.124512 0.401245 1441831372 0.500793 0.853333 -0.077271 0.122192 1441831372 0.500793 0.853333 -0.077271 0.122192 1441831372 0.500793 0.853333 -0.077271 0.122192 1441831372 0.500793 0.853333 -0.077271 0.122192 1441831372 0.500793 0.853333 -0.077271 0.122192 1441831372 0.500793 0.853333 -0.077271 0.122192 1441831372 0.500793 0.853333 -0.077271 0.122192 1441831372 0.452942 0.882751 -0.023193 -0.122253 1441831372 0.452942 0.882751 -0.023193 -0.122253 1441831372 0.452942 0.882751 -0.023193 -0.122253 1441831372 0.452942 0.882751 -0.023193 -0.122253 1441831372 0.452942 0.882751 -0.023193 -0.122253 1441831372 0.452942 0.882751 -0.023193 -0.122253 1441831372 0.389709 0.878296 0.014465 -0.276550 1441831372 0.389709 0.878296 0.014465 -0.276550 1441831372 0.389709 0.878296 0.014465 -0.276550 1441831372 0.389709 0.878296 0.014465 -0.276550 1441831372 0.389709 0.878296 0.014465 -0.276550 1441831372 0.389709 0.878296 0.014465 -0.276550 1441831372 0.389709 0.878296 0.014465 -0.276550 1441831372 0.294067 0.896362 0.016296 -0.331360 1441831372 0.294067 0.896362 0.016296 -0.331360 1441831372 0.294067 0.896362 0.016296 -0.331360 1441831372 0.294067 0.896362 0.016296 -0.331360 1441831372 0.294067 0.896362 0.016296 -0.331360 1441831372 0.294067 0.896362 0.016296 -0.331360 1441831372 0.260925 0.922363 0.016907 -0.284241 1441831372 0.260925 0.922363 0.016907 -0.284241 1441831372 0.260925 0.922363 0.016907 -0.284241 1441831372 0.260925 0.922363 0.016907 -0.284241 1441831372 0.260925 0.922363 0.016907 -0.284241 1441831372 0.260925 0.922363 0.016907 -0.284241 1441831372 0.260925 0.922363 0.016907 -0.284241 1441831372 0.287109 0.944519 0.011780 -0.158813 1441831372 0.287109 0.944519 0.011780 -0.158813 1441831372 0.287109 0.944519 0.011780 -0.158813 1441831372 0.287109 0.944519 0.011780 -0.158813 1441831372 0.287109 0.944519 0.011780 -0.158813 1441831373 0.287109 0.944519 0.011780 -0.158813 1441831373 0.301086 0.951599 -0.033447 0.051147 1441831373 0.301086 0.951599 -0.033447 0.051147 1441831373 0.301086 0.951599 -0.033447 0.051147 1441831373 0.301086 0.951599 -0.033447 0.051147 1441831373 0.301086 0.951599 -0.033447 0.051147 1441831373 0.301086 0.951599 -0.033447 0.051147 1441831373 0.301086 0.951599 -0.033447 0.051147 1441831373 0.331116 0.878052 -0.100098 0.330627 1441831373 0.331116 0.878052 -0.100098 0.330627 1441831373 0.331116 0.878052 -0.100098 0.330627 1441831373 0.331116 0.878052 -0.100098 0.330627 1441831373 0.331116 0.878052 -0.100098 0.330627 1441831373 0.331116 0.878052 -0.100098 0.330627 1441831373 0.359192 0.715332 -0.135498 0.583801 1441831373 0.359192 0.715332 -0.135498 0.583801 1441831373 0.359192 0.715332 -0.135498 0.583801 1441831373 0.359192 0.715332 -0.135498 0.583801 1441831373 0.359192 0.715332 -0.135498 0.583801 1441831373 0.359192 0.715332 -0.135498 0.583801 1441831373 0.395752 0.517029 -0.185242 0.735962 1441831373 0.395752 0.517029 -0.185242 0.735962 1441831373 0.395752 0.517029 -0.185242 0.735962 1441831373 0.395752 0.517029 -0.185242 0.735962 1441831373 0.395752 0.517029 -0.185242 0.735962 1441831373 0.395752 0.517029 -0.185242 0.735962 1441831373 0.391052 0.408447 -0.244019 0.787781 1441831373 0.391052 0.408447 -0.244019 0.787781 1441831373 0.391052 0.408447 -0.244019 0.787781 1441831373 0.391052 0.408447 -0.244019 0.787781 1441831373 0.408447 0.406433 -0.234375 0.782959 1441831373 0.408447 0.406433 -0.234375 0.782959 1441831373 0.408447 0.406433 -0.234375 0.782959 1441831373 0.408447 0.406433 -0.234375 0.782959 1441831373 0.408447 0.406433 -0.234375 0.782959 1441831373 0.408447 0.406433 -0.234375 0.782959 1441831373 0.457092 0.466187 -0.236816 0.719421 1441831373 0.457092 0.466187 -0.236816 0.719421 1441831373 0.457092 0.466187 -0.236816 0.719421 1441831373 0.457092 0.466187 -0.236816 0.719421 1441831373 0.457092 0.466187 -0.236816 0.719421 1441831373 0.457092 0.466187 -0.236816 0.719421 1441831373 0.505859 0.576477 -0.189453 0.613098 1441831373 0.505859 0.576477 -0.189453 0.613098 1441831373 0.505859 0.576477 -0.189453 0.613098 1441831373 0.505859 0.576477 -0.189453 0.613098 1441831373 0.505859 0.576477 -0.189453 0.613098 1441831373 0.505859 0.576477 -0.189453 0.613098 1441831373 0.523132 0.704834 -0.132996 0.460205 1441831373 0.523132 0.704834 -0.132996 0.460205 1441831373 0.523132 0.704834 -0.132996 0.460205 1441831373 0.523132 0.704834 -0.132996 0.460205 1441831373 0.523132 0.704834 -0.132996 0.460205 1441831373 0.541626 0.791199 -0.069702 0.275085 1441831373 0.541626 0.791199 -0.069702 0.275085 1441831373 0.541626 0.791199 -0.069702 0.275085 1441831373 0.541626 0.791199 -0.069702 0.275085 1441831373 0.541626 0.791199 -0.069702 0.275085 1441831373 0.550659 0.828308 -0.021423 0.100525 1441831373 0.550659 0.828308 -0.021423 0.100525 1441831373 0.550659 0.828308 -0.021423 0.100525 1441831373 0.550659 0.828308 -0.021423 0.100525 1441831373 0.522644 0.850952 0.025330 -0.044556 1441831373 0.522644 0.850952 0.025330 -0.044556 1441831373 0.522644 0.850952 0.025330 -0.044556 1441831373 0.522644 0.850952 0.025330 -0.044556 1441831373 0.522644 0.850952 0.025330 -0.044556 1441831373 0.522644 0.850952 0.025330 -0.044556 1441831373 0.522644 0.850952 0.025330 -0.044556 1441831373 0.494873 0.856750 0.046936 -0.136963 1441831373 0.494873 0.856750 0.046936 -0.136963 1441831373 0.494873 0.856750 0.046936 -0.136963 1441831373 0.494873 0.856750 0.046936 -0.136963 1441831373 0.494873 0.856750 0.046936 -0.136963 1441831373 0.494873 0.856750 0.046936 -0.136963 1441831373 0.480957 0.852173 0.067627 -0.194397 1441831373 0.480957 0.852173 0.067627 -0.194397 1441831373 0.480957 0.852173 0.067627 -0.194397 1441831373 0.480957 0.852173 0.067627 -0.194397 1441831373 0.480957 0.852173 0.067627 -0.194397 1441831373 0.480957 0.852173 0.067627 -0.194397 1441831373 0.473450 0.845642 0.092041 -0.228394 1441831373 0.473450 0.845642 0.092041 -0.228394 1441831373 0.473450 0.845642 0.092041 -0.228394 1441831373 
